# Supplementary material for: Single‐Sequence Deep Learning Delivers Crystal‐Quality Models of Covalent K‐Ras G12 Hotspot Complexes
Source: IUBMB Life. 2026 Jun 13;78(6):e70108. doi: 10.1002/iub.70108 (PMC13263772; doi:10.1002/iub.70108)
Supplement: Supplementary file 1 — Data S1: iub70108‐sup‐0001‐DataS1.zip. [file IUB-78-0-s001.zip]

Archive with 1,474 entries (1,368 files):
- Supplementary_Data/
- Supplementary_Data/.DS_Store
- __MACOSX/Supplementary_Data/._.DS_Store
- Supplementary_Data/0_README.md
- __MACOSX/Supplementary_Data/._0_README.md
- Supplementary_Data/4_Divarasib_Resistance_Mutant_Stress_Test/
- Supplementary_Data/1_Without Covalent Restraint_Web/
- Supplementary_Data/3_Pocket-Aligned_RMSD/
- Supplementary_Data/2_With Covalent Restraint/
- Supplementary_Data/4_Divarasib_Resistance_Mutant_Stress_Test/.DS_Store
- __MACOSX/Supplementary_Data/4_Divarasib_Resistance_Mutant_Stress_Test/._.DS_Store
- Supplementary_Data/4_Divarasib_Resistance_Mutant_Stress_Test/make_divarasib_table.py
- __MACOSX/Supplementary_Data/4_Divarasib_Resistance_Mutant_Stress_Test/._make_divarasib_table.py
- Supplementary_Data/4_Divarasib_Resistance_Mutant_Stress_Test/README.md
- __MACOSX/Supplementary_Data/4_Divarasib_Resistance_Mutant_Stress_Test/._README.md
- Supplementary_Data/4_Divarasib_Resistance_Mutant_Stress_Test/KRAS_variants_Divarasib.zip
- __MACOSX/Supplementary_Data/4_Divarasib_Resistance_Mutant_Stress_Test/._KRAS_variants_Divarasib.zip
- Supplementary_Data/4_Divarasib_Resistance_Mutant_Stress_Test/Supplementary_Table_S2_Divarasib_geometric_metrics.csv
- __MACOSX/Supplementary_Data/4_Divarasib_Resistance_Mutant_Stress_Test/._Supplementary_Table_S2_Divarasib_geometric_metrics.csv
- Supplementary_Data/1_Without Covalent Restraint_Web/.DS_Store
- __MACOSX/Supplementary_Data/1_Without Covalent Restraint_Web/._.DS_Store
- Supplementary_Data/1_Without Covalent Restraint_Web/PyMOL Sessions/
- Supplementary_Data/1_Without Covalent Restraint_Web/Predicted Structures/
- Supplementary_Data/1_Without Covalent Restraint_Web/Chia-1 Inputs/
- Supplementary_Data/3_Pocket-Aligned_RMSD/save_ligands.py
- __MACOSX/Supplementary_Data/3_Pocket-Aligned_RMSD/._save_ligands.py
- Supplementary_Data/3_Pocket-Aligned_RMSD/pocket-aligned_ligand_RMSD.py
- __MACOSX/Supplementary_Data/3_Pocket-Aligned_RMSD/._pocket-aligned_ligand_RMSD.py
- Supplementary_Data/3_Pocket-Aligned_RMSD/Raw Pocket-Aligned RMSDs and Prediction Throughputs.xlsx
- __MACOSX/Supplementary_Data/3_Pocket-Aligned_RMSD/._Raw Pocket-Aligned RMSDs and Prediction Throughputs.xlsx
- Supplementary_Data/3_Pocket-Aligned_RMSD/README.md
- __MACOSX/Supplementary_Data/3_Pocket-Aligned_RMSD/._README.md
- Supplementary_Data/3_Pocket-Aligned_RMSD/predictions_align_to_pocket.py
- __MACOSX/Supplementary_Data/3_Pocket-Aligned_RMSD/._predictions_align_to_pocket.py
- Supplementary_Data/2_With Covalent Restraint/.DS_Store
- __MACOSX/Supplementary_Data/2_With Covalent Restraint/._.DS_Store
- Supplementary_Data/2_With Covalent Restraint/AlphaFold3/
- Supplementary_Data/2_With Covalent Restraint/Chai-1/
- Supplementary_Data/1_Without Covalent Restraint_Web/PyMOL Sessions/KRASG12C_Sotorasib_GDP_Mg2+_without_restraint.pse
- __MACOSX/Supplementary_Data/1_Without Covalent Restraint_Web/PyMOL Sessions/._KRASG12C_Sotorasib_GDP_Mg2+_without_restraint.pse
- Supplementary_Data/1_Without Covalent Restraint_Web/PyMOL Sessions/KRASG12C_BBO8520_GDP_Mg2+_without_restraint.pse
- __MACOSX/Supplementary_Data/1_Without Covalent Restraint_Web/PyMOL Sessions/._KRASG12C_BBO8520_GDP_Mg2+_without_restraint.pse
- Supplementary_Data/1_Without Covalent Restraint_Web/PyMOL Sessions/KRASG12D_G12Di-1_AfterReaction_GDP_Mg2+_without_restraint.pse
- __MACOSX/Supplementary_Data/1_Without Covalent Restraint_Web/PyMOL Sessions/._KRASG12D_G12Di-1_AfterReaction_GDP_Mg2+_without_restraint.pse
- Supplementary_Data/1_Without Covalent Restraint_Web/PyMOL Sessions/KRASG12C_Divarasib_GDP_Mg2+_without_restraint.pse
- __MACOSX/Supplementary_Data/1_Without Covalent Restraint_Web/PyMOL Sessions/._KRASG12C_Divarasib_GDP_Mg2+_without_restraint.pse
- Supplementary_Data/1_Without Covalent Restraint_Web/PyMOL Sessions/KRASG12C_JDQ443_GDP_Mg2+_without_restraint.pse
- __MACOSX/Supplementary_Data/1_Without Covalent Restraint_Web/PyMOL Sessions/._KRASG12C_JDQ443_GDP_Mg2+_without_restraint.pse
- Supplementary_Data/1_Without Covalent Restraint_Web/PyMOL Sessions/KRASG12C_Adagrasib_GDP_Mg2+_without_restraint.pse
- __MACOSX/Supplementary_Data/1_Without Covalent Restraint_Web/PyMOL Sessions/._KRASG12C_Adagrasib_GDP_Mg2+_without_restraint.pse
- Supplementary_Data/1_Without Covalent Restraint_Web/PyMOL Sessions/KRASG12C_BBO8520_Gpp(NH)p_Mg2+_without_restraint.pse
- __MACOSX/Supplementary_Data/1_Without Covalent Restraint_Web/PyMOL Sessions/._KRASG12C_BBO8520_Gpp(NH)p_Mg2+_without_restraint.pse
- Supplementary_Data/1_Without Covalent Restraint_Web/PyMOL Sessions/KRASG12C_ARS853_GDP_Mg2+_without_restraint.pse
- __MACOSX/Supplementary_Data/1_Without Covalent Restraint_Web/PyMOL Sessions/._KRASG12C_ARS853_GDP_Mg2+_without_restraint.pse
- Supplementary_Data/1_Without Covalent Restraint_Web/PyMOL Sessions/KRASG12C_ARS1620_GDP_Mg2+_without_restraint.pse
- __MACOSX/Supplementary_Data/1_Without Covalent Restraint_Web/PyMOL Sessions/._KRASG12C_ARS1620_GDP_Mg2+_without_restraint.pse
- Supplementary_Data/1_Without Covalent Restraint_Web/Predicted Structures/.DS_Store
- __MACOSX/Supplementary_Data/1_Without Covalent Restraint_Web/Predicted Structures/._.DS_Store
- Supplementary_Data/1_Without Covalent Restraint_Web/Predicted Structures/KRASG12C_BBO-8520_Gpp(NH)p_Mg2+_without_restraint/
- __MACOSX/Supplementary_Data/1_Without Covalent Restraint_Web/Predicted Structures/._KRASG12C_BBO-8520_Gpp(NH)p_Mg2+_without_restraint
- Supplementary_Data/1_Without Covalent Restraint_Web/Predicted Structures/KRASG12C_Sotorasib_GDP_Mg2+_without_restraint/
- __MACOSX/Supplementary_Data/1_Without Covalent Restraint_Web/Predicted Structures/._KRASG12C_Sotorasib_GDP_Mg2+_without_restraint
- Supplementary_Data/1_Without Covalent Restraint_Web/Predicted Structures/KRASG12C_Divarasib_GDP_Mg2+_without_restraint/
- __MACOSX/Supplementary_Data/1_Without Covalent Restraint_Web/Predicted Structures/._KRASG12C_Divarasib_GDP_Mg2+_without_restraint
- Supplementary_Data/1_Without Covalent Restraint_Web/Predicted Structures/KRASG12C_ARS-853_GDP_Mg2+_without_restraint/
- __MACOSX/Supplementary_Data/1_Without Covalent Restraint_Web/Predicted Structures/._KRASG12C_ARS-853_GDP_Mg2+_without_restraint
- Supplementary_Data/1_Without Covalent Restraint_Web/Predicted Structures/KRASG12D_G12Di-1_AfterReaction_GDP_Mg2+_without_restraint/
- __MACOSX/Supplementary_Data/1_Without Covalent Restraint_Web/Predicted Structures/._KRASG12D_G12Di-1_AfterReaction_GDP_Mg2+_without_restraint
- Supplementary_Data/1_Without Covalent Restraint_Web/Predicted Structures/KRASG12C_ARS1620_GDP_Mg2+_without_restraint/
- __MACOSX/Supplementary_Data/1_Without Covalent Restraint_Web/Predicted Structures/._KRASG12C_ARS1620_GDP_Mg2+_without_restraint
- Supplementary_Data/1_Without Covalent Restraint_Web/Predicted Structures/KRASG12C_BBO-8520_GDP_Mg2+_without_restraint/
- __MACOSX/Supplementary_Data/1_Without Covalent Restraint_Web/Predicted Structures/._KRASG12C_BBO-8520_GDP_Mg2+_without_restraint
- Supplementary_Data/1_Without Covalent Restraint_Web/Predicted Structures/KRASG12C_JDQ443_GDP_Mg2+_without_restraint/
- __MACOSX/Supplementary_Data/1_Without Covalent Restraint_Web/Predicted Structures/._KRASG12C_JDQ443_GDP_Mg2+_without_restraint
- Supplementary_Data/1_Without Covalent Restraint_Web/Predicted Structures/KRASG12C_Adagrasib_GDP_Mg2+_without_restraint/
- __MACOSX/Supplementary_Data/1_Without Covalent Restraint_Web/Predicted Structures/._KRASG12C_Adagrasib_GDP_Mg2+_without_restraint
- Supplementary_Data/1_Without Covalent Restraint_Web/Predicted Structures/KRASG12S_G12Si-5_AfterReaction_GDP_Mg2+_without_restraint/
- __MACOSX/Supplementary_Data/1_Without Covalent Restraint_Web/Predicted Structures/._KRASG12S_G12Si-5_AfterReaction_GDP_Mg2+_without_restraint
- Supplementary_Data/1_Without Covalent Restraint_Web/Predicted Structures/KRASWT_Divarasib_GDP_Mg2+_without_restraint/
- __MACOSX/Supplementary_Data/1_Without Covalent Restraint_Web/Predicted Structures/._KRASWT_Divarasib_GDP_Mg2+_without_restraint
- Supplementary_Data/1_Without Covalent Restraint_Web/Chia-1 Inputs/KRASG12C_ARS853.fasta
- __MACOSX/Supplementary_Data/1_Without Covalent Restraint_Web/Chia-1 Inputs/._KRASG12C_ARS853.fasta
- Supplementary_Data/1_Without Covalent Restraint_Web/Chia-1 Inputs/KRASG12C_Adagrasib.fasta
- __MACOSX/Supplementary_Data/1_Without Covalent Restraint_Web/Chia-1 Inputs/._KRASG12C_Adagrasib.fasta
- Supplementary_Data/1_Without Covalent Restraint_Web/Chia-1 Inputs/KRASG12C_ARS1620.fasta
- __MACOSX/Supplementary_Data/1_Without Covalent Restraint_Web/Chia-1 Inputs/._KRASG12C_ARS1620.fasta
- Supplementary_Data/1_Without Covalent Restraint_Web/Chia-1 Inputs/KRASG12C_BBO8520_GTPstate.fasta
- __MACOSX/Supplementary_Data/1_Without Covalent Restraint_Web/Chia-1 Inputs/._KRASG12C_BBO8520_GTPstate.fasta
- Supplementary_Data/1_Without Covalent Restraint_Web/Chia-1 Inputs/KRASG12C_Sotorasib.fasta
- __MACOSX/Supplementary_Data/1_Without Covalent Restraint_Web/Chia-1 Inputs/._KRASG12C_Sotorasib.fasta
- Supplementary_Data/1_Without Covalent Restraint_Web/Chia-1 Inputs/KRASG12S_G12Si-5.fasta
- __MACOSX/Supplementary_Data/1_Without Covalent Restraint_Web/Chia-1 Inputs/._KRASG12S_G12Si-5.fasta
- Supplementary_Data/1_Without Covalent Restraint_Web/Chia-1 Inputs/KRASG12D_G12Di-1.fasta
- __MACOSX/Supplementary_Data/1_Without Covalent Restraint_Web/Chia-1 Inputs/._KRASG12D_G12Di-1.fasta
- Supplementary_Data/1_Without Covalent Restraint_Web/Chia-1 Inputs/KRASWT_Divarasib.fasta
- __MACOSX/Supplementary_Data/1_Without Covalent Restraint_Web/Chia-1 Inputs/._KRASWT_Divarasib.fasta
- Supplementary_Data/1_Without Covalent Restraint_Web/Chia-1 Inputs/KRASG12C_Cpd3.fasta
- __MACOSX/Supplementary_Data/1_Without Covalent Restraint_Web/Chia-1 Inputs/._KRASG12C_Cpd3.fasta
- Supplementary_Data/1_Without Covalent Restraint_Web/Chia-1 Inputs/KRASG12C_JDQ443.fasta
- __MACOSX/Supplementary_Data/1_Without Covalent Restraint_Web/Chia-1 Inputs/._KRASG12C_JDQ443.fasta
- Supplementary_Data/1_Without Covalent Restraint_Web/Chia-1 Inputs/KRASG12C_BBO8520.fasta
- __MACOSX/Supplementary_Data/1_Without Covalent Restraint_Web/Chia-1 Inputs/._KRASG12C_BBO8520.fasta
- Supplementary_Data/1_Without Covalent Restraint_Web/Chia-1 Inputs/KRASG12C_Cpd4.fasta
- __MACOSX/Supplementary_Data/1_Without Covalent Restraint_Web/Chia-1 Inputs/._KRASG12C_Cpd4.fasta
- Supplementary_Data/1_Without Covalent Restraint_Web/Chia-1 Inputs/KRASG12C_Divarasib.fasta
- __MACOSX/Supplementary_Data/1_Without Covalent Restraint_Web/Chia-1 Inputs/._KRASG12C_Divarasib.fasta
- Supplementary_Data/2_With Covalent Restraint/AlphaFold3/.DS_Store
- __MACOSX/Supplementary_Data/2_With Covalent Restraint/AlphaFold3/._.DS_Store
- Supplementary_Data/2_With Covalent Restraint/AlphaFold3/PyMOL Sessions/
- Supplementary_Data/2_With Covalent Restraint/AlphaFold3/Predicted Structures/
- Supplementary_Data/2_With Covalent Restraint/AlphaFold3/Inputs/
- Supplementary_Data/2_With Covalent Restraint/Chai-1/.DS_Store
- __MACOSX/Supplementary_Data/2_With Covalent Restraint/Chai-1/._.DS_Store
- Supplementary_Data/2_With Covalent Restraint/Chai-1/PyMOL Sessions/
- Supplementary_Data/2_With Covalent Restraint/Chai-1/Predicted Structures/
- Supplementary_Data/2_With Covalent Restraint/Chai-1/Inputs/
- Supplementary_Data/1_Without Covalent Restraint_Web/Predicted Structures/KRASG12C_BBO-8520_Gpp(NH)p_Mg2+_without_restraint/pae.rank_0.npy
- __MACOSX/Supplementary_Data/1_Without Covalent Restraint_Web/Predicted Structures/KRASG12C_BBO-8520_Gpp(NH)p_Mg2+_without_restraint/._pae.rank_0.npy
- Supplementary_Data/1_Without Covalent Restraint_Web/Predicted Structures/KRASG12C_BBO-8520_Gpp(NH)p_Mg2+_without_restraint/pae.rank_1.npy
- __MACOSX/Supplementary_Data/1_Without Covalent Restraint_Web/Predicted Structures/KRASG12C_BBO-8520_Gpp(NH)p_Mg2+_without_restraint/._pae.rank_1.npy
- Supplementary_Data/1_Without Covalent Restraint_Web/Predicted Structures/KRASG12C_BBO-8520_Gpp(NH)p_Mg2+_without_restraint/scores.rank_3.json
- __MACOSX/Supplementary_Data/1_Without Covalent Restraint_Web/Predicted Structures/KRASG12C_BBO-8520_Gpp(NH)p_Mg2+_without_restraint/._scores.rank_3.json
- Supplementary_Data/1_Without Covalent Restraint_Web/Predicted Structures/KRASG12C_BBO-8520_Gpp(NH)p_Mg2+_without_restraint/pae.rank_3.npy
- __MACOSX/Supplementary_Data/1_Without Covalent Restraint_Web/Predicted Structures/KRASG12C_BBO-8520_Gpp(NH)p_Mg2+_without_restraint/._pae.rank_3.npy
- Supplementary_Data/1_Without Covalent Restraint_Web/Predicted Structures/KRASG12C_BBO-8520_Gpp(NH)p_Mg2+_without_restraint/pae.rank_2.npy
- __MACOSX/Supplementary_Data/1_Without Covalent Restraint_Web/Predicted Structures/KRASG12C_BBO-8520_Gpp(NH)p_Mg2+_without_restraint/._pae.rank_2.npy
- Supplementary_Data/1_Without Covalent Restraint_Web/Predicted Structures/KRASG12C_BBO-8520_Gpp(NH)p_Mg2+_without_restraint/scores.rank_2.json
- __MACOSX/Supplementary_Data/1_Without Covalent Restraint_Web/Predicted Structures/KRASG12C_BBO-8520_Gpp(NH)p_Mg2+_without_restraint/._scores.rank_2.json
- Supplementary_Data/1_Without Covalent Restraint_Web/Predicted Structures/KRASG12C_BBO-8520_Gpp(NH)p_Mg2+_without_restraint/pae.rank_4.npy
- __MACOSX/Supplementary_Data/1_Without Covalent Restraint_Web/Predicted Structures/KRASG12C_BBO-8520_Gpp(NH)p_Mg2+_without_restraint/._pae.rank_4.npy
- Supplementary_Data/1_Without Covalent Restraint_Web/Predicted Structures/KRASG12C_BBO-8520_Gpp(NH)p_Mg2+_without_restraint/pred.model_idx_4.cif
- __MACOSX/Supplementary_Data/1_Without Covalent Restraint_Web/Predicted Structures/KRASG12C_BBO-8520_Gpp(NH)p_Mg2+_without_restraint/._pred.model_idx_4.cif
- Supplementary_Data/1_Without Covalent Restraint_Web/Predicted Structures/KRASG12C_BBO-8520_Gpp(NH)p_Mg2+_without_restraint/pred.model_idx_0.cif
- __MACOSX/Supplementary_Data/1_Without Covalent Restraint_Web/Predicted Structures/KRASG12C_BBO-8520_Gpp(NH)p_Mg2+_without_restraint/._pred.model_idx_0.cif
- Supplementary_Data/1_Without Covalent Restraint_Web/Predicted Structures/KRASG12C_BBO-8520_Gpp(NH)p_Mg2+_without_restraint/pred.model_idx_1.cif
- __MACOSX/Supplementary_Data/1_Without Covalent Restraint_Web/Predicted Structures/KRASG12C_BBO-8520_Gpp(NH)p_Mg2+_without_restraint/._pred.model_idx_1.cif
- Supplementary_Data/1_Without Covalent Restraint_Web/Predicted Structures/KRASG12C_BBO-8520_Gpp(NH)p_Mg2+_without_restraint/pred.model_idx_3.cif
- __MACOSX/Supplementary_Data/1_Without Covalent Restraint_Web/Predicted Structures/KRASG12C_BBO-8520_Gpp(NH)p_Mg2+_without_restraint/._pred.model_idx_3.cif
- Supplementary_Data/1_Without Covalent Restraint_Web/Predicted Structures/KRASG12C_BBO-8520_Gpp(NH)p_Mg2+_without_restraint/pred.model_idx_2.cif
- __MACOSX/Supplementary_Data/1_Without Covalent Restraint_Web/Predicted Structures/KRASG12C_BBO-8520_Gpp(NH)p_Mg2+_without_restraint/._pred.model_idx_2.cif
- Supplementary_Data/1_Without Covalent Restraint_Web/Predicted Structures/KRASG12C_BBO-8520_Gpp(NH)p_Mg2+_without_restraint/scores.rank_4.json
- __MACOSX/Supplementary_Data/1_Without Covalent Restraint_Web/Predicted Structures/KRASG12C_BBO-8520_Gpp(NH)p_Mg2+_without_restraint/._scores.rank_4.json
- Supplementary_Data/1_Without Covalent Restraint_Web/Predicted Structures/KRASG12C_BBO-8520_Gpp(NH)p_Mg2+_without_restraint/scores.rank_1.json
- __MACOSX/Supplementary_Data/1_Without Covalent Restraint_Web/Predicted Structures/KRASG12C_BBO-8520_Gpp(NH)p_Mg2+_without_restraint/._scores.rank_1.json
- Supplementary_Data/1_Without Covalent Restraint_Web/Predicted Structures/KRASG12C_BBO-8520_Gpp(NH)p_Mg2+_without_restraint/scores.rank_0.json
- __MACOSX/Supplementary_Data/1_Without Covalent Restraint_Web/Predicted Structures/KRASG12C_BBO-8520_Gpp(NH)p_Mg2+_without_restraint/._scores.rank_0.json
- Supplementary_Data/1_Without Covalent Restraint_Web/Predicted Structures/KRASG12C_Sotorasib_GDP_Mg2+_without_restraint/pae.rank_0.npy
- __MACOSX/Supplementary_Data/1_Without Covalent Restraint_Web/Predicted Structures/KRASG12C_Sotorasib_GDP_Mg2+_without_restraint/._pae.rank_0.npy
- Supplementary_Data/1_Without Covalent Restraint_Web/Predicted Structures/KRASG12C_Sotorasib_GDP_Mg2+_without_restraint/pae.rank_1.npy
- __MACOSX/Supplementary_Data/1_Without Covalent Restraint_Web/Predicted Structures/KRASG12C_Sotorasib_GDP_Mg2+_without_restraint/._pae.rank_1.npy
- Supplementary_Data/1_Without Covalent Restraint_Web/Predicted Structures/KRASG12C_Sotorasib_GDP_Mg2+_without_restraint/scores.rank_3.json
- __MACOSX/Supplementary_Data/1_Without Covalent Restraint_Web/Predicted Structures/KRASG12C_Sotorasib_GDP_Mg2+_without_restraint/._scores.rank_3.json
- Supplementary_Data/1_Without Covalent Restraint_Web/Predicted Structures/KRASG12C_Sotorasib_GDP_Mg2+_without_restraint/pae.rank_3.npy
- __MACOSX/Supplementary_Data/1_Without Covalent Restraint_Web/Predicted Structures/KRASG12C_Sotorasib_GDP_Mg2+_without_restraint/._pae.rank_3.npy
- Supplementary_Data/1_Without Covalent Restraint_Web/Predicted Structures/KRASG12C_Sotorasib_GDP_Mg2+_without_restraint/pae.rank_2.npy
- __MACOSX/Supplementary_Data/1_Without Covalent Restraint_Web/Predicted Structures/KRASG12C_Sotorasib_GDP_Mg2+_without_restraint/._pae.rank_2.npy
- Supplementary_Data/1_Without Covalent Restraint_Web/Predicted Structures/KRASG12C_Sotorasib_GDP_Mg2+_without_restraint/scores.rank_2.json
- __MACOSX/Supplementary_Data/1_Without Covalent Restraint_Web/Predicted Structures/KRASG12C_Sotorasib_GDP_Mg2+_without_restraint/._scores.rank_2.json
- Supplementary_Data/1_Without Covalent Restraint_Web/Predicted Structures/KRASG12C_Sotorasib_GDP_Mg2+_without_restraint/pae.rank_4.npy
- __MACOSX/Supplementary_Data/1_Without Covalent Restraint_Web/Predicted Structures/KRASG12C_Sotorasib_GDP_Mg2+_without_restraint/._pae.rank_4.npy
- Supplementary_Data/1_Without Covalent Restraint_Web/Predicted Structures/KRASG12C_Sotorasib_GDP_Mg2+_without_restraint/pred.model_idx_4.cif
- __MACOSX/Supplementary_Data/1_Without Covalent Restraint_Web/Predicted Structures/KRASG12C_Sotorasib_GDP_Mg2+_without_restraint/._pred.model_idx_4.cif
- Supplementary_Data/1_Without Covalent Restraint_Web/Predicted Structures/KRASG12C_Sotorasib_GDP_Mg2+_without_restraint/pred.model_idx_0.cif
- __MACOSX/Supplementary_Data/1_Without Covalent Restraint_Web/Predicted Structures/KRASG12C_Sotorasib_GDP_Mg2+_without_restraint/._pred.model_idx_0.cif
- Supplementary_Data/1_Without Covalent Restraint_Web/Predicted Structures/KRASG12C_Sotorasib_GDP_Mg2+_without_restraint/pred.model_idx_1.cif
- __MACOSX/Supplementary_Data/1_Without Covalent Restraint_Web/Predicted Structures/KRASG12C_Sotorasib_GDP_Mg2+_without_restraint/._pred.model_idx_1.cif
- Supplementary_Data/1_Without Covalent Restraint_Web/Predicted Structures/KRASG12C_Sotorasib_GDP_Mg2+_without_restraint/pred.model_idx_3.cif
- __MACOSX/Supplementary_Data/1_Without Covalent Restraint_Web/Predicted Structures/KRASG12C_Sotorasib_GDP_Mg2+_without_restraint/._pred.model_idx_3.cif
- Supplementary_Data/1_Without Covalent Restraint_Web/Predicted Structures/KRASG12C_Sotorasib_GDP_Mg2+_without_restraint/pred.model_idx_2.cif
- __MACOSX/Supplementary_Data/1_Without Covalent Restraint_Web/Predicted Structures/KRASG12C_Sotorasib_GDP_Mg2+_without_restraint/._pred.model_idx_2.cif
- Supplementary_Data/1_Without Covalent Restraint_Web/Predicted Structures/KRASG12C_Sotorasib_GDP_Mg2+_without_restraint/scores.rank_4.json
- __MACOSX/Supplementary_Data/1_Without Covalent Restraint_Web/Predicted Structures/KRASG12C_Sotorasib_GDP_Mg2+_without_restraint/._scores.rank_4.json
- Supplementary_Data/1_Without Covalent Restraint_Web/Predicted Structures/KRASG12C_Sotorasib_GDP_Mg2+_without_restraint/scores.rank_1.json
- __MACOSX/Supplementary_Data/1_Without Covalent Restraint_Web/Predicted Structures/KRASG12C_Sotorasib_GDP_Mg2+_without_restraint/._scores.rank_1.json
- Supplementary_Data/1_Without Covalent Restraint_Web/Predicted Structures/KRASG12C_Sotorasib_GDP_Mg2+_without_restraint/scores.rank_0.json
- __MACOSX/Supplementary_Data/1_Without Covalent Restraint_Web/Predicted Structures/KRASG12C_Sotorasib_GDP_Mg2+_without_restraint/._scores.rank_0.json
- Supplementary_Data/1_Without Covalent Restraint_Web/Predicted Structures/KRASG12C_Divarasib_GDP_Mg2+_without_restraint/pae.rank_0.npy
- __MACOSX/Supplementary_Data/1_Without Covalent Restraint_Web/Predicted Structures/KRASG12C_Divarasib_GDP_Mg2+_without_restraint/._pae.rank_0.npy
- Supplementary_Data/1_Without Covalent Restraint_Web/Predicted Structures/KRASG12C_Divarasib_GDP_Mg2+_without_restraint/pae.rank_1.npy
- __MACOSX/Supplementary_Data/1_Without Covalent Restraint_Web/Predicted Structures/KRASG12C_Divarasib_GDP_Mg2+_without_restraint/._pae.rank_1.npy
- Supplementary_Data/1_Without Covalent Restraint_Web/Predicted Structures/KRASG12C_Divarasib_GDP_Mg2+_without_restraint/scores.rank_3.json
- __MACOSX/Supplementary_Data/1_Without Covalent Restraint_Web/Predicted Structures/KRASG12C_Divarasib_GDP_Mg2+_without_restraint/._scores.rank_3.json
- Supplementary_Data/1_Without Covalent Restraint_Web/Predicted Structures/KRASG12C_Divarasib_GDP_Mg2+_without_restraint/pae.rank_3.npy
- __MACOSX/Supplementary_Data/1_Without Covalent Restraint_Web/Predicted Structures/KRASG12C_Divarasib_GDP_Mg2+_without_restraint/._pae.rank_3.npy
- Supplementary_Data/1_Without Covalent Restraint_Web/Predicted Structures/KRASG12C_Divarasib_GDP_Mg2+_without_restraint/pae.rank_2.npy
- __MACOSX/Supplementary_Data/1_Without Covalent Restraint_Web/Predicted Structures/KRASG12C_Divarasib_GDP_Mg2+_without_restraint/._pae.rank_2.npy
- Supplementary_Data/1_Without Covalent Restraint_Web/Predicted Structures/KRASG12C_Divarasib_GDP_Mg2+_without_restraint/scores.rank_2.json
- __MACOSX/Supplementary_Data/1_Without Covalent Restraint_Web/Predicted Structures/KRASG12C_Divarasib_GDP_Mg2+_without_restraint/._scores.rank_2.json
- Supplementary_Data/1_Without Covalent Restraint_Web/Predicted Structures/KRASG12C_Divarasib_GDP_Mg2+_without_restraint/pae.rank_4.npy
- __MACOSX/Supplementary_Data/1_Without Covalent Restraint_Web/Predicted Structures/KRASG12C_Divarasib_GDP_Mg2+_without_restraint/._pae.rank_4.npy
- Supplementary_Data/1_Without Covalent Restraint_Web/Predicted Structures/KRASG12C_Divarasib_GDP_Mg2+_without_restraint/pred.model_idx_4.cif
- __MACOSX/Supplementary_Data/1_Without Covalent Restraint_Web/Predicted Structures/KRASG12C_Divarasib_GDP_Mg2+_without_restraint/._pred.model_idx_4.cif
- Supplementary_Data/1_Without Covalent Restraint_Web/Predicted Structures/KRASG12C_Divarasib_GDP_Mg2+_without_restraint/pred.model_idx_0.cif
- __MACOSX/Supplementary_Data/1_Without Covalent Restraint_Web/Predicted Structures/KRASG12C_Divarasib_GDP_Mg2+_without_restraint/._pred.model_idx_0.cif
- Supplementary_Data/1_Without Covalent Restraint_Web/Predicted Structures/KRASG12C_Divarasib_GDP_Mg2+_without_restraint/pred.model_idx_1.cif
- __MACOSX/Supplementary_Data/1_Without Covalent Restraint_Web/Predicted Structures/KRASG12C_Divarasib_GDP_Mg2+_without_restraint/._pred.model_idx_1.cif
- Supplementary_Data/1_Without Covalent Restraint_Web/Predicted Structures/KRASG12C_Divarasib_GDP_Mg2+_without_restraint/pred.model_idx_3.cif
- __MACOSX/Supplementary_Data/1_Without Covalent Restraint_Web/Predicted Structures/KRASG12C_Divarasib_GDP_Mg2+_without_restraint/._pred.model_idx_3.cif
- Supplementary_Data/1_Without Covalent Restraint_Web/Predicted Structures/KRASG12C_Divarasib_GDP_Mg2+_without_restraint/pred.model_idx_2.cif
- __MACOSX/Supplementary_Data/1_Without Covalent Restraint_Web/Predicted Structures/KRASG12C_Divarasib_GDP_Mg2+_without_restraint/._pred.model_idx_2.cif
- Supplementary_Data/1_Without Covalent Restraint_Web/Predicted Structures/KRASG12C_Divarasib_GDP_Mg2+_without_restraint/scores.rank_4.json
- __MACOSX/Supplementary_Data/1_Without Covalent Restraint_Web/Predicted Structures/KRASG12C_Divarasib_GDP_Mg2+_without_restraint/._scores.rank_4.json
- Supplementary_Data/1_Without Covalent Restraint_Web/Predicted Structures/KRASG12C_Divarasib_GDP_Mg2+_without_restraint/scores.rank_1.json
- __MACOSX/Supplementary_Data/1_Without Covalent Restraint_Web/Predicted Structures/KRASG12C_Divarasib_GDP_Mg2+_without_restraint/._scores.rank_1.json
- Supplementary_Data/1_Without Covalent Restraint_Web/Predicted Structures/KRASG12C_Divarasib_GDP_Mg2+_without_restraint/scores.rank_0.json
- __MACOSX/Supplementary_Data/1_Without Covalent Restraint_Web/Predicted Structures/KRASG12C_Divarasib_GDP_Mg2+_without_restraint/._scores.rank_0.json
- Supplementary_Data/1_Without Covalent Restraint_Web/Predicted Structures/KRASG12C_ARS-853_GDP_Mg2+_without_restraint/pae.rank_0.npy
- __MACOSX/Supplementary_Data/1_Without Covalent Restraint_Web/Predicted Structures/KRASG12C_ARS-853_GDP_Mg2+_without_restraint/._pae.rank_0.npy
- Supplementary_Data/1_Without Covalent Restraint_Web/Predicted Structures/KRASG12C_ARS-853_GDP_Mg2+_without_restraint/pae.rank_1.npy
- __MACOSX/Supplementary_Data/1_Without Covalent Restraint_Web/Predicted Structures/KRASG12C_ARS-853_GDP_Mg2+_without_restraint/._pae.rank_1.npy
- Supplementary_Data/1_Without Covalent Restraint_Web/Predicted Structures/KRASG12C_ARS-853_GDP_Mg2+_without_restraint/scores.rank_3.json
- __MACOSX/Supplementary_Data/1_Without Covalent Restraint_Web/Predicted Structures/KRASG12C_ARS-853_GDP_Mg2+_without_restraint/._scores.rank_3.json
- Supplementary_Data/1_Without Covalent Restraint_Web/Predicted Structures/KRASG12C_ARS-853_GDP_Mg2+_without_restraint/pae.rank_3.npy
- __MACOSX/Supplementary_Data/1_Without Covalent Restraint_Web/Predicted Structures/KRASG12C_ARS-853_GDP_Mg2+_without_restraint/._pae.rank_3.npy
- Supplementary_Data/1_Without Covalent Restraint_Web/Predicted Structures/KRASG12C_ARS-853_GDP_Mg2+_without_restraint/pae.rank_2.npy
- __MACOSX/Supplementary_Data/1_Without Covalent Restraint_Web/Predicted Structures/KRASG12C_ARS-853_GDP_Mg2+_without_restraint/._pae.rank_2.npy
- Supplementary_Data/1_Without Covalent Restraint_Web/Predicted Structures/KRASG12C_ARS-853_GDP_Mg2+_without_restraint/scores.rank_2.json
- __MACOSX/Supplementary_Data/1_Without Covalent Restraint_Web/Predicted Structures/KRASG12C_ARS-853_GDP_Mg2+_without_restraint/._scores.rank_2.json
- Supplementary_Data/1_Without Covalent Restraint_Web/Predicted Structures/KRASG12C_ARS-853_GDP_Mg2+_without_restraint/pae.rank_4.npy
- __MACOSX/Supplementary_Data/1_Without Covalent Restraint_Web/Predicted Structures/KRASG12C_ARS-853_GDP_Mg2+_without_restraint/._pae.rank_4.npy
- Supplementary_Data/1_Without Covalent Restraint_Web/Predicted Structures/KRASG12C_ARS-853_GDP_Mg2+_without_restraint/pred.model_idx_4.cif
- __MACOSX/Supplementary_Data/1_Without Covalent Restraint_Web/Predicted Structures/KRASG12C_ARS-853_GDP_Mg2+_without_restraint/._pred.model_idx_4.cif
- Supplementary_Data/1_Without Covalent Restraint_Web/Predicted Structures/KRASG12C_ARS-853_GDP_Mg2+_without_restraint/pred.model_idx_0.cif
- __MACOSX/Supplementary_Data/1_Without Covalent Restraint_Web/Predicted Structures/KRASG12C_ARS-853_GDP_Mg2+_without_restraint/._pred.model_idx_0.cif
- Supplementary_Data/1_Without Covalent Restraint_Web/Predicted Structures/KRASG12C_ARS-853_GDP_Mg2+_without_restraint/pred.model_idx_1.cif
- __MACOSX/Supplementary_Data/1_Without Covalent Restraint_Web/Predicted Structures/KRASG12C_ARS-853_GDP_Mg2+_without_restraint/._pred.model_idx_1.cif
- Supplementary_Data/1_Without Covalent Restraint_Web/Predicted Structures/KRASG12C_ARS-853_GDP_Mg2+_without_restraint/pred.model_idx_3.cif
- __MACOSX/Supplementary_Data/1_Without Covalent Restraint_Web/Predicted Structures/KRASG12C_ARS-853_GDP_Mg2+_without_restraint/._pred.model_idx_3.cif
- Supplementary_Data/1_Without Covalent Restraint_Web/Predicted Structures/KRASG12C_ARS-853_GDP_Mg2+_without_restraint/pred.model_idx_2.cif
- __MACOSX/Supplementary_Data/1_Without Covalent Restraint_Web/Predicted Structures/KRASG12C_ARS-853_GDP_Mg2+_without_restraint/._pred.model_idx_2.cif
- Supplementary_Data/1_Without Covalent Restraint_Web/Predicted Structures/KRASG12C_ARS-853_GDP_Mg2+_without_restraint/scores.rank_4.json
- __MACOSX/Supplementary_Data/1_Without Covalent Restraint_Web/Predicted Structures/KRASG12C_ARS-853_GDP_Mg2+_without_restraint/._scores.rank_4.json
- Supplementary_Data/1_Without Covalent Restraint_Web/Predicted Structures/KRASG12C_ARS-853_GDP_Mg2+_without_restraint/scores.rank_1.json
- __MACOSX/Supplementary_Data/1_Without Covalent Restraint_Web/Predicted Structures/KRASG12C_ARS-853_GDP_Mg2+_without_restraint/._scores.rank_1.json
- Supplementary_Data/1_Without Covalent Restraint_Web/Predicted Structures/KRASG12C_ARS-853_GDP_Mg2+_without_restraint/scores.rank_0.json
- __MACOSX/Supplementary_Data/1_Without Covalent Restraint_Web/Predicted Structures/KRASG12C_ARS-853_GDP_Mg2+_without_restraint/._scores.rank_0.json
- Supplementary_Data/1_Without Covalent Restraint_Web/Predicted Structures/KRASG12D_G12Di-1_AfterReaction_GDP_Mg2+_without_restraint/pae.rank_0.npy
- __MACOSX/Supplementary_Data/1_Without Covalent Restraint_Web/Predicted Structures/KRASG12D_G12Di-1_AfterReaction_GDP_Mg2+_without_restraint/._pae.rank_0.npy
- Supplementary_Data/1_Without Covalent Restraint_Web/Predicted Structures/KRASG12D_G12Di-1_AfterReaction_GDP_Mg2+_without_restraint/pae.rank_1.npy
- __MACOSX/Supplementary_Data/1_Without Covalent Restraint_Web/Predicted Structures/KRASG12D_G12Di-1_AfterReaction_GDP_Mg2+_without_restraint/._pae.rank_1.npy
- Supplementary_Data/1_Without Covalent Restraint_Web/Predicted Structures/KRASG12D_G12Di-1_AfterReaction_GDP_Mg2+_without_restraint/scores.rank_3.json
- __MACOSX/Supplementary_Data/1_Without Covalent Restraint_Web/Predicted Structures/KRASG12D_G12Di-1_AfterReaction_GDP_Mg2+_without_restraint/._scores.rank_3.json
- Supplementary_Data/1_Without Covalent Restraint_Web/Predicted Structures/KRASG12D_G12Di-1_AfterReaction_GDP_Mg2+_without_restraint/pae.rank_3.npy
- __MACOSX/Supplementary_Data/1_Without Covalent Restraint_Web/Predicted Structures/KRASG12D_G12Di-1_AfterReaction_GDP_Mg2+_without_restraint/._pae.rank_3.npy
- Supplementary_Data/1_Without Covalent Restraint_Web/Predicted Structures/KRASG12D_G12Di-1_AfterReaction_GDP_Mg2+_without_restraint/pae.rank_2.npy
- __MACOSX/Supplementary_Data/1_Without Covalent Restraint_Web/Predicted Structures/KRASG12D_G12Di-1_AfterReaction_GDP_Mg2+_without_restraint/._pae.rank_2.npy
- Supplementary_Data/1_Without Covalent Restraint_Web/Predicted Structures/KRASG12D_G12Di-1_AfterReaction_GDP_Mg2+_without_restraint/scores.rank_2.json
- __MACOSX/Supplementary_Data/1_Without Covalent Restraint_Web/Predicted Structures/KRASG12D_G12Di-1_AfterReaction_GDP_Mg2+_without_restraint/._scores.rank_2.json
- Supplementary_Data/1_Without Covalent Restraint_Web/Predicted Structures/KRASG12D_G12Di-1_AfterReaction_GDP_Mg2+_without_restraint/pae.rank_4.npy
- __MACOSX/Supplementary_Data/1_Without Covalent Restraint_Web/Predicted Structures/KRASG12D_G12Di-1_AfterReaction_GDP_Mg2+_without_restraint/._pae.rank_4.npy
- Supplementary_Data/1_Without Covalent Restraint_Web/Predicted Structures/KRASG12D_G12Di-1_AfterReaction_GDP_Mg2+_without_restraint/pred.model_idx_4.cif
- __MACOSX/Supplementary_Data/1_Without Covalent Restraint_Web/Predicted Structures/KRASG12D_G12Di-1_AfterReaction_GDP_Mg2+_without_restraint/._pred.model_idx_4.cif
- Supplementary_Data/1_Without Covalent Restraint_Web/Predicted Structures/KRASG12D_G12Di-1_AfterReaction_GDP_Mg2+_without_restraint/pred.model_idx_0.cif
- __MACOSX/Supplementary_Data/1_Without Covalent Restraint_Web/Predicted Structures/KRASG12D_G12Di-1_AfterReaction_GDP_Mg2+_without_restraint/._pred.model_idx_0.cif
- Supplementary_Data/1_Without Covalent Restraint_Web/Predicted Structures/KRASG12D_G12Di-1_AfterReaction_GDP_Mg2+_without_restraint/pred.model_idx_1.cif
- __MACOSX/Supplementary_Data/1_Without Covalent Restraint_Web/Predicted Structures/KRASG12D_G12Di-1_AfterReaction_GDP_Mg2+_without_restraint/._pred.model_idx_1.cif
- Supplementary_Data/1_Without Covalent Restraint_Web/Predicted Structures/KRASG12D_G12Di-1_AfterReaction_GDP_Mg2+_without_restraint/pred.model_idx_3.cif
- __MACOSX/Supplementary_Data/1_Without Covalent Restraint_Web/Predicted Structures/KRASG12D_G12Di-1_AfterReaction_GDP_Mg2+_without_restraint/._pred.model_idx_3.cif
- Supplementary_Data/1_Without Covalent Restraint_Web/Predicted Structures/KRASG12D_G12Di-1_AfterReaction_GDP_Mg2+_without_restraint/pred.model_idx_2.cif
- __MACOSX/Supplementary_Data/1_Without Covalent Restraint_Web/Predicted Structures/KRASG12D_G12Di-1_AfterReaction_GDP_Mg2+_without_restraint/._pred.model_idx_2.cif
- Supplementary_Data/1_Without Covalent Restraint_Web/Predicted Structures/KRASG12D_G12Di-1_AfterReaction_GDP_Mg2+_without_restraint/scores.rank_4.json
- __MACOSX/Supplementary_Data/1_Without Covalent Restraint_Web/Predicted Structures/KRASG12D_G12Di-1_AfterReaction_GDP_Mg2+_without_restraint/._scores.rank_4.json
- Supplementary_Data/1_Without Covalent Restraint_Web/Predicted Structures/KRASG12D_G12Di-1_AfterReaction_GDP_Mg2+_without_restraint/scores.rank_1.json
- __MACOSX/Supplementary_Data/1_Without Covalent Restraint_Web/Predicted Structures/KRASG12D_G12Di-1_AfterReaction_GDP_Mg2+_without_restraint/._scores.rank_1.json
- Supplementary_Data/1_Without Covalent Restraint_Web/Predicted Structures/KRASG12D_G12Di-1_AfterReaction_GDP_Mg2+_without_restraint/scores.rank_0.json
- __MACOSX/Supplementary_Data/1_Without Covalent Restraint_Web/Predicted Structures/KRASG12D_G12Di-1_AfterReaction_GDP_Mg2+_without_restraint/._scores.rank_0.json
- Supplementary_Data/1_Without Covalent Restraint_Web/Predicted Structures/KRASG12C_ARS1620_GDP_Mg2+_without_restraint/pae.rank_0.npy
- __MACOSX/Supplementary_Data/1_Without Covalent Restraint_Web/Predicted Structures/KRASG12C_ARS1620_GDP_Mg2+_without_restraint/._pae.rank_0.npy
- Supplementary_Data/1_Without Covalent Restraint_Web/Predicted Structures/KRASG12C_ARS1620_GDP_Mg2+_without_restraint/pae.rank_1.npy
- __MACOSX/Supplementary_Data/1_Without Covalent Restraint_Web/Predicted Structures/KRASG12C_ARS1620_GDP_Mg2+_without_restraint/._pae.rank_1.npy
- Supplementary_Data/1_Without Covalent Restraint_Web/Predicted Structures/KRASG12C_ARS1620_GDP_Mg2+_without_restraint/scores.rank_3.json
- __MACOSX/Supplementary_Data/1_Without Covalent Restraint_Web/Predicted Structures/KRASG12C_ARS1620_GDP_Mg2+_without_restraint/._scores.rank_3.json
- Supplementary_Data/1_Without Covalent Restraint_Web/Predicted Structures/KRASG12C_ARS1620_GDP_Mg2+_without_restraint/pae.rank_3.npy
- __MACOSX/Supplementary_Data/1_Without Covalent Restraint_Web/Predicted Structures/KRASG12C_ARS1620_GDP_Mg2+_without_restraint/._pae.rank_3.npy
- Supplementary_Data/1_Without Covalent Restraint_Web/Predicted Structures/KRASG12C_ARS1620_GDP_Mg2+_without_restraint/pae.rank_2.npy
- __MACOSX/Supplementary_Data/1_Without Covalent Restraint_Web/Predicted Structures/KRASG12C_ARS1620_GDP_Mg2+_without_restraint/._pae.rank_2.npy
- Supplementary_Data/1_Without Covalent Restraint_Web/Predicted Structures/KRASG12C_ARS1620_GDP_Mg2+_without_restraint/scores.rank_2.json
- __MACOSX/Supplementary_Data/1_Without Covalent Restraint_Web/Predicted Structures/KRASG12C_ARS1620_GDP_Mg2+_without_restraint/._scores.rank_2.json
- Supplementary_Data/1_Without Covalent Restraint_Web/Predicted Structures/KRASG12C_ARS1620_GDP_Mg2+_without_restraint/pae.rank_4.npy
- __MACOSX/Supplementary_Data/1_Without Covalent Restraint_Web/Predicted Structures/KRASG12C_ARS1620_GDP_Mg2+_without_restraint/._pae.rank_4.npy
- Supplementary_Data/1_Without Covalent Restraint_Web/Predicted Structures/KRASG12C_ARS1620_GDP_Mg2+_without_restraint/pred.model_idx_4.cif
- __MACOSX/Supplementary_Data/1_Without Covalent Restraint_Web/Predicted Structures/KRASG12C_ARS1620_GDP_Mg2+_without_restraint/._pred.model_idx_4.cif
- Supplementary_Data/1_Without Covalent Restraint_Web/Predicted Structures/KRASG12C_ARS1620_GDP_Mg2+_without_restraint/pred.model_idx_0.cif
- __MACOSX/Supplementary_Data/1_Without Covalent Restraint_Web/Predicted Structures/KRASG12C_ARS1620_GDP_Mg2+_without_restraint/._pred.model_idx_0.cif
- Supplementary_Data/1_Without Covalent Restraint_Web/Predicted Structures/KRASG12C_ARS1620_GDP_Mg2+_without_restraint/pred.model_idx_1.cif
- __MACOSX/Supplementary_Data/1_Without Covalent Restraint_Web/Predicted Structures/KRASG12C_ARS1620_GDP_Mg2+_without_restraint/._pred.model_idx_1.cif
- Supplementary_Data/1_Without Covalent Restraint_Web/Predicted Structures/KRASG12C_ARS1620_GDP_Mg2+_without_restraint/pred.model_idx_3.cif
- __MACOSX/Supplementary_Data/1_Without Covalent Restraint_Web/Predicted Structures/KRASG12C_ARS1620_GDP_Mg2+_without_restraint/._pred.model_idx_3.cif
- Supplementary_Data/1_Without Covalent Restraint_Web/Predicted Structures/KRASG12C_ARS1620_GDP_Mg2+_without_restraint/pred.model_idx_2.cif
- __MACOSX/Supplementary_Data/1_Without Covalent Restraint_Web/Predicted Structures/KRASG12C_ARS1620_GDP_Mg2+_without_restraint/._pred.model_idx_2.cif
- Supplementary_Data/1_Without Covalent Restraint_Web/Predicted Structures/KRASG12C_ARS1620_GDP_Mg2+_without_restraint/scores.rank_4.json
- __MACOSX/Supplementary_Data/1_Without Covalent Restraint_Web/Predicted Structures/KRASG12C_ARS1620_GDP_Mg2+_without_restraint/._scores.rank_4.json
- Supplementary_Data/1_Without Covalent Restraint_Web/Predicted Structures/KRASG12C_ARS1620_GDP_Mg2+_without_restraint/scores.rank_1.json
- __MACOSX/Supplementary_Data/1_Without Covalent Restraint_Web/Predicted Structures/KRASG12C_ARS1620_GDP_Mg2+_without_restraint/._scores.rank_1.json
- Supplementary_Data/1_Without Covalent Restraint_Web/Predicted Structures/KRASG12C_ARS1620_GDP_Mg2+_without_restraint/scores.rank_0.json
- __MACOSX/Supplementary_Data/1_Without Covalent Restraint_Web/Predicted Structures/KRASG12C_ARS1620_GDP_Mg2+_without_restraint/._scores.rank_0.json
- Supplementary_Data/1_Without Covalent Restraint_Web/Predicted Structures/KRASG12C_BBO-8520_GDP_Mg2+_without_restraint/pae.rank_0.npy
- __MACOSX/Supplementary_Data/1_Without Covalent Restraint_Web/Predicted Structures/KRASG12C_BBO-8520_GDP_Mg2+_without_restraint/._pae.rank_0.npy
- Supplementary_Data/1_Without Covalent Restraint_Web/Predicted Structures/KRASG12C_BBO-8520_GDP_Mg2+_without_restraint/pae.rank_1.npy
- __MACOSX/Supplementary_Data/1_Without Covalent Restraint_Web/Predicted Structures/KRASG12C_BBO-8520_GDP_Mg2+_without_restraint/._pae.rank_1.npy
[truncated: 1,174 more entries]
