# Supplementary material for: Single‐Sequence Deep Learning Delivers Crystal‐Quality Models of Covalent K‐Ras G12 Hotspot Complexes
Source: IUBMB Life. 2026 Jun 13;78(6):e70108. doi: 10.1002/iub.70108 (PMC13263772; doi:10.1002/iub.70108)
Supplement: Supplementary file 1 — Data S1: iub70108‐sup‐0001‐DataS1.zip. [file IUB-78-0-s001.zip › Supplementary_Data/0_README.md]

# Supplementary_Data.zip

This archive accompanies the manuscript "Single-sequence deep learning delivers crystal-quality models of covalent K-Ras G12 hotspot complexes."

The archive contains Chai-1 and AlphaFold3 input files, raw predicted structures, PyMOL alignment sessions, pocket-aligned RMSD scripts, raw RMSD and throughput data, and Divarasib resistance-mutant stress-test analyses.

## Directory overview

1_Without Covalent Restraint_Web/
Chai-1 single-sequence web predictions without covalent restraints.

2_With Covalent Restraint/
Local Chai-1 and AlphaFold3 predictions with explicit covalent restraints.

3_Pocket-Aligned_RMSD/
Scripts, workflow, and raw results for pocket-aligned RMSD and throughput analyses.

4_Divarasib_Resistance_Mutant_Stress_Test/
Raw Chai-1 predictions, analysis script, and geometric pocket-occupancy metrics for WT K-Ras-Divarasib and resistance-associated K-Ras(G12C)-Divarasib predictions without covalent restraint.
