# Supplementary material for: Single‐Sequence Deep Learning Delivers Crystal‐Quality Models of Covalent K‐Ras G12 Hotspot Complexes
Source: IUBMB Life. 2026 Jun 13;78(6):e70108. doi: 10.1002/iub.70108 (PMC13263772; doi:10.1002/iub.70108)
Supplement: Supplementary file 1 — Data S1: iub70108‐sup‐0001‐DataS1.zip. [file IUB-78-0-s001.zip › Supplementary_Data/4_Divarasib_Resistance_Mutant_Stress_Test/make_divarasib_table.py]

#!/usr/bin/env python3
"""
Compute pose metrics from Chai-1 mmCIF outputs (divarasib panel).

Input format expected (your KRAS_variants_Divarasib.zip):
- One outer ZIP that contains one ZIP per variant.
- Each per-variant ZIP contains files like pred.rank_0.cif ... pred.rank_4.cif.

Metrics computed (per variant):
- rank0_ligRMSD_vs_G12C: ligand RMSD of variant rank0 vs G12C rank0,
  after aligning proteins by CA atoms.
- rank0_pocket_dist: centroid distance between ligand and pocket residues
  (residues 12, 68, 72, 95, 96, 99).
- rank0_contacts: number of ligand atoms within CONTACT_CUTOFF of any atom
  in the pocket residues.
- rank0_min_dist_Cys12_SG: min distance from ligand atoms to Cys12 SG.
- max_ligRMSD_across_ranks: max ligand RMSD across ranks 0-4 relative to
  that variant's rank0 (pose variability), after protein CA alignment.
- min_contacts_across_ranks: minimum pocket contacts across ranks.
- max_pocket_dist_across_ranks: maximum pocket centroid distance across ranks.
- min_dist_Cys12_SG_across_ranks: minimum ligand-to-SG distance across ranks.
- n_ranks: number of ranks found.

Usage:
  python make_divarasib_table.py \
    --input_zip KRAS_variants_Divarasib.zip \
    --out_csv divarasib_metrics.csv
"""

import argparse
import re
import zipfile
from pathlib import Path

import gemmi
import numpy as np
import pandas as pd

POCKET_RESNUMS_DEFAULT = [12, 68, 72, 95, 96, 99]
HALOGENS = {"F", "Cl", "Br", "I"}


def read_structure_from_cif_bytes(cif_bytes: bytes) -> gemmi.Structure:
    doc = gemmi.cif.read_string(cif_bytes.decode("utf-8"))
    return gemmi.make_structure_from_block(doc.sole_block())


def get_protein_chain(model: gemmi.Model) -> gemmi.Chain:
    # Choose the longest chain with at least 50 residues.
    protein_chains = [c for c in model if len(c) >= 50]
    if not protein_chains:
        raise ValueError("No protein chain found")
    protein_chains.sort(key=lambda c: len(c), reverse=True)
    return protein_chains[0]


def get_divarasib_residue(model: gemmi.Model) -> gemmi.Residue:
    # Heuristic: divarasib contains halogens in these predictions.
    candidates = []
    for chain in model:
        if len(chain) >= 50:
            continue
        for res in chain:
            elems = {atom.element.name for atom in res}
            natoms = sum(1 for _ in res)
            candidates.append((elems, natoms, res))

    if not candidates:
        raise ValueError("No non-protein residues found")

    halo = [t for t in candidates if (t[0] & HALOGENS)]
    if halo:
        halo.sort(key=lambda t: t[1], reverse=True)
        return halo[0][2]

    # Fallback: choose the largest residue without phosphorus (avoid GDP).
    no_p = [t for t in candidates if "P" not in t[0]]
    if no_p:
        no_p.sort(key=lambda t: t[1], reverse=True)
        return no_p[0][2]

    candidates.sort(key=lambda t: t[1], reverse=True)
    return candidates[0][2]


def get_residue_by_num(chain: gemmi.Chain, num: int):
    for res in chain:
        if res.seqid.num == num:
            return res
    return None


def ca_positions(chain: gemmi.Chain) -> dict[int, gemmi.Position]:
    out = {}
    for res in chain:
        num = res.seqid.num
        for atom in res:
            if atom.name == "CA":
                out[num] = gemmi.Position(atom.pos.x, atom.pos.y, atom.pos.z)
                break
    return out


def ligand_atom_map(res: gemmi.Residue) -> dict[str, gemmi.Position]:
    return {atom.name: gemmi.Position(atom.pos.x, atom.pos.y, atom.pos.z) for atom in res}


def positions_to_xyz(pos_list: list[gemmi.Position]) -> np.ndarray:
    return np.array([[p.x, p.y, p.z] for p in pos_list], dtype=float)


def apply_transform(xyz: np.ndarray, tr: gemmi.Transform) -> np.ndarray:
    out = np.empty_like(xyz)
    for i, (x, y, z) in enumerate(xyz):
        p2 = tr.apply(gemmi.Position(float(x), float(y), float(z)))
        out[i] = [p2.x, p2.y, p2.z]
    return out


def rmsd(a: np.ndarray, b: np.ndarray) -> float:
    diff = a - b
    return float(np.sqrt(np.mean(np.sum(diff * diff, axis=1))))


def pocket_centroid(chain: gemmi.Chain, pocket_resnums: list[int]) -> np.ndarray:
    ca_xyz = []
    for rn in pocket_resnums:
        res = get_residue_by_num(chain, rn)
        if res is None:
            raise ValueError(f"Missing residue {rn} in chain")
        for atom in res:
            if atom.name == "CA":
                ca_xyz.append([atom.pos.x, atom.pos.y, atom.pos.z])
                break
    return np.mean(np.asarray(ca_xyz, dtype=float), axis=0)


def pocket_atoms_xyz(chain: gemmi.Chain, pocket_resnums: list[int]) -> np.ndarray:
    xyz = []
    for rn in pocket_resnums:
        res = get_residue_by_num(chain, rn)
        if res is None:
            raise ValueError(f"Missing residue {rn} in chain")
        for atom in res:
            xyz.append([atom.pos.x, atom.pos.y, atom.pos.z])
    return np.asarray(xyz, dtype=float)


def count_contacts(lig_xyz: np.ndarray, pocket_xyz: np.ndarray, cutoff: float) -> int:
    cutoff2 = cutoff * cutoff
    # For each ligand atom, compute min squared distance to any pocket atom.
    d2 = np.sum((lig_xyz[:, None, :] - pocket_xyz[None, :, :]) ** 2, axis=2)
    return int(np.sum(np.min(d2, axis=1) <= cutoff2))


def min_dist_to_point(lig_xyz: np.ndarray, point_xyz: np.ndarray) -> float:
    d2 = np.sum((lig_xyz - point_xyz[None, :]) ** 2, axis=1)
    return float(np.sqrt(np.min(d2)))


def rank_number(name: str) -> int:
    m = re.search(r"pred\.rank_(\d+)\.cif$", name)
    if not m:
        return 999
    return int(m.group(1))


def main():
    ap = argparse.ArgumentParser()
    ap.add_argument("--input_zip", required=True, help="Outer ZIP containing per-variant ZIPs")
    ap.add_argument("--out_csv", required=True, help="Output CSV path")
    ap.add_argument("--contact_cutoff", type=float, default=4.0)
    ap.add_argument(
        "--pocket_resnums",
        default=",".join(str(x) for x in POCKET_RESNUMS_DEFAULT),
        help="Comma-separated residue numbers defining the pocket",
    )
    args = ap.parse_args()

    pocket_resnums = [int(x.strip()) for x in args.pocket_resnums.split(",") if x.strip()]

    outer_zip = Path(args.input_zip)
    if not outer_zip.exists():
        raise FileNotFoundError(outer_zip)

    with zipfile.ZipFile(outer_zip) as zouter:
        variant_zip_names = [
            n
            for n in zouter.namelist()
            if n.endswith(".zip")
            and not n.startswith("__MACOSX/")
            and "Divarasib" in n
        ]

        # Find the KRAS_G12C baseline ZIP.
        g12c_name = None
        for n in variant_zip_names:
            if n == "KRAS_G12C_Divarasib_GDP_MG.zip":
                g12c_name = n
                break
        if g12c_name is None:
            raise ValueError("Could not find KRAS_G12C_Divarasib_GDP_MG.zip inside the outer ZIP")

        # Load reference (G12C rank0) for rank0_ligRMSD_vs_G12C.
        with zipfile.ZipFile(zouter.open(g12c_name)) as zref:
            ref_st = read_structure_from_cif_bytes(zref.read("pred.rank_0.cif"))
        ref_model = ref_st[0]
        ref_chain = get_protein_chain(ref_model)
        ref_ca = ca_positions(ref_chain)

        ref_div_res = get_divarasib_residue(ref_model)
        ref_lig = ligand_atom_map(ref_div_res)
        ref_lig_atoms = set(ref_lig)

        rows = []

        for vzip_name in sorted(variant_zip_names):
            variant = Path(vzip_name).stem.replace("_Divarasib_GDP_MG", "")

            with zipfile.ZipFile(zouter.open(vzip_name)) as zvar:
                cif_names = [n for n in zvar.namelist() if n.startswith("pred.rank_") and n.endswith(".cif")]
                cif_names.sort(key=rank_number)
                if not cif_names:
                    continue

                # Local reference: this variant rank0.
                st0 = read_structure_from_cif_bytes(zvar.read("pred.rank_0.cif"))
                m0 = st0[0]
                chain0 = get_protein_chain(m0)
                ca0 = ca_positions(chain0)

                div0 = get_divarasib_residue(m0)
                lig0 = ligand_atom_map(div0)
                lig0_atoms = set(lig0)

                # Rank0 metrics (distance/contact are invariant to global transforms).
                lig0_xyz_full = positions_to_xyz(list(lig0.values()))
                pocket_cent0 = pocket_centroid(chain0, pocket_resnums)
                lig_cent0 = np.mean(lig0_xyz_full, axis=0)
                rank0_pocket_dist = float(np.linalg.norm(lig_cent0 - pocket_cent0))

                pocket_atoms0 = pocket_atoms_xyz(chain0, pocket_resnums)
                rank0_contacts = count_contacts(lig0_xyz_full, pocket_atoms0, args.contact_cutoff)

                cys12_0 = get_residue_by_num(chain0, 12)
                if cys12_0 is None:
                    raise ValueError(f"{variant}: missing residue 12")
                sg0 = None
                for atom in cys12_0:
                    if atom.name == "SG":
                        sg0 = np.array([atom.pos.x, atom.pos.y, atom.pos.z], dtype=float)
                        break
                if sg0 is None:
                    raise ValueError(f"{variant}: missing Cys12 SG")
                rank0_min_dist_sg = min_dist_to_point(lig0_xyz_full, sg0)

                # Rank0 ligand RMSD vs G12C (protein CA alignment).
                common_res = sorted(set(ref_ca) & set(ca0))
                sup_g12c = gemmi.superpose_positions(
                    [ref_ca[k] for k in common_res],
                    [ca0[k] for k in common_res],
                )
                tr_g12c = sup_g12c.transform

                common_lig_atoms = sorted(ref_lig_atoms & lig0_atoms)
                if len(common_lig_atoms) < 10:
                    raise ValueError(f"{variant}: too few common ligand atoms vs G12C")

                lig0_xyz = positions_to_xyz([lig0[a] for a in common_lig_atoms])
                lig0_xyz_aln = apply_transform(lig0_xyz, tr_g12c)
                ref_xyz = positions_to_xyz([ref_lig[a] for a in common_lig_atoms])
                rank0_lig_rmsd_vs_g12c = rmsd(lig0_xyz_aln, ref_xyz)

                # Across ranks: align each rank to this variant rank0 (protein CA),
                # then compute ligand RMSD vs this variant rank0 ligand.
                per_rank = []
                for cif_name in cif_names:
                    r = rank_number(cif_name)
                    st = read_structure_from_cif_bytes(zvar.read(cif_name))
                    m = st[0]
                    chain = get_protein_chain(m)
                    ca = ca_positions(chain)

                    common_res0 = sorted(set(ca0) & set(ca))
                    sup0 = gemmi.superpose_positions(
                        [ca0[k] for k in common_res0],
                        [ca[k] for k in common_res0],
                    )
                    tr0 = sup0.transform

                    div = get_divarasib_residue(m)
                    lig = ligand_atom_map(div)
                    common_atoms0 = sorted(lig0_atoms & set(lig))
                    if len(common_atoms0) < 10:
                        raise ValueError(f"{variant} rank {r}: too few common ligand atoms vs rank0")

                    lig_xyz = positions_to_xyz([lig[a] for a in common_atoms0])
                    lig_xyz_aln = apply_transform(lig_xyz, tr0)
                    lig0_xyz_rank0 = positions_to_xyz([lig0[a] for a in common_atoms0])
                    lig_rmsd_vs_rank0 = rmsd(lig_xyz_aln, lig0_xyz_rank0)

                    pocket_cent = pocket_centroid(chain, pocket_resnums)
                    pocket_cent_aln = apply_transform(pocket_cent[None, :], tr0)[0]
                    lig_cent = np.mean(lig_xyz_aln, axis=0)
                    pocket_dist = float(np.linalg.norm(lig_cent - pocket_cent_aln))

                    pocket_atoms = pocket_atoms_xyz(chain, pocket_resnums)
                    pocket_atoms_aln = apply_transform(pocket_atoms, tr0)
                    contacts = count_contacts(lig_xyz_aln, pocket_atoms_aln, args.contact_cutoff)

                    cys12 = get_residue_by_num(chain, 12)
                    sg = None
                    for atom in cys12:
                        if atom.name == "SG":
                            sg = np.array([atom.pos.x, atom.pos.y, atom.pos.z], dtype=float)
                            break
                    sg_aln = apply_transform(sg[None, :], tr0)[0]
                    min_dist_sg = min_dist_to_point(lig_xyz_aln, sg_aln)

                    per_rank.append(
                        {
                            "rank": r,
                            "lig_rmsd": lig_rmsd_vs_rank0,
                            "pocket_dist": pocket_dist,
                            "contacts": contacts,
                            "min_dist_sg": min_dist_sg,
                        }
                    )

                per_rank.sort(key=lambda d: d["rank"])

                rows.append(
                    {
                        "variant": variant,
                        "rank0_ligRMSD_vs_G12C": rank0_lig_rmsd_vs_g12c,
                        "rank0_pocket_dist": rank0_pocket_dist,
                        "rank0_contacts": int(rank0_contacts),
                        "rank0_min_dist_Cys12_SG": rank0_min_dist_sg,
                        "max_ligRMSD_across_ranks": max(d["lig_rmsd"] for d in per_rank),
                        "min_contacts_across_ranks": int(min(d["contacts"] for d in per_rank)),
                        "max_pocket_dist_across_ranks": max(d["pocket_dist"] for d in per_rank),
                        "min_dist_Cys12_SG_across_ranks": min(d["min_dist_sg"] for d in per_rank),
                        "n_ranks": len(per_rank),
                    }
                )

    df = pd.DataFrame(rows).sort_values("variant").reset_index(drop=True)
    Path(args.out_csv).parent.mkdir(parents=True, exist_ok=True)
    df.to_csv(args.out_csv, index=False)

    # Print a compact markdown table
    show_cols = [
        "variant",
        "rank0_ligRMSD_vs_G12C",
        "rank0_pocket_dist",
        "rank0_contacts",
        "rank0_min_dist_Cys12_SG",
        "max_ligRMSD_across_ranks",
        "min_contacts_across_ranks",
    ]
    print(df[show_cols].to_markdown(index=False))


if __name__ == "__main__":
    main()
