# Supplementary material for: Single‐Sequence Deep Learning Delivers Crystal‐Quality Models of Covalent K‐Ras G12 Hotspot Complexes
Source: IUBMB Life. 2026 Jun 13;78(6):e70108. doi: 10.1002/iub.70108 (PMC13263772; doi:10.1002/iub.70108)
Supplement: Supplementary file 1 — Data S1: iub70108‐sup‐0001‐DataS1.zip. [file IUB-78-0-s001.zip › Supplementary_Data/4_Divarasib_Resistance_Mutant_Stress_Test/README.md]

# 4_Divarasib_Resistance_Mutant_Stress_Test

This folder contains Chai-1 no-restraint predictions and geometric analyses for Divarasib modeled with WT K-Ras and resistance-associated K-Ras(G12C) variants.

Files:
- KRAS_variants_Divarasib.zip: raw Chai-1 prediction files for WT K-Ras-Divarasib and K-Ras(G12C) secondary switch-II pocket variants.
- make_divarasib_table.py: Python script used to calculate geometric pocket-occupancy metrics.
- Supplementary_Table_S2_Divarasib_geometric_metrics.csv: raw data table corresponding to Supplementary Table S2 in the manuscript.

Geometric metrics:
- Pocket distance: ligand centroid distance to the centroid of pocket-defining residues 12, 68, 72, 95, 96, and 99.
- Pocket contacts: number of ligand atoms within 4.0 Å of any atom in the pocket-defining residues.
- Cross-rank pose variability: ligand RMSD across prediction ranks 0-4 after protein alignment to the rank 0 model using Cα atoms.
