# Supplementary material for: Single‐Sequence Deep Learning Delivers Crystal‐Quality Models of Covalent K‐Ras G12 Hotspot Complexes
Source: IUBMB Life. 2026 Jun 13;78(6):e70108. doi: 10.1002/iub.70108 (PMC13263772; doi:10.1002/iub.70108)
Supplement: Supplementary file 1 — Data S1: iub70108‐sup‐0001‐DataS1.zip. [file IUB-78-0-s001.zip › Supplementary_Data/4_Divarasib_Resistance_Mutant_Stress_Test/Supplementary_Table_S2_Divarasib_geometric_metrics.csv]

Variant	Rank 0 pocket distance (Å)	Rank 0 pocket contacts	Max ligand RMSD across ranks 0-4 (Å)	Minimum pocket contacts across ranks 0-4
WT K-Ras	5.22	8	1.46	7
K-Ras(G12C)	4.12	26	1.7	25
K-Ras(G12C/H95D)	3.93	33	2.96	30
K-Ras(G12C/H95L)	4.45	33	1.71	26
K-Ras(G12C/H95Q)	3.87	29	6.49	29
K-Ras(G12C/H95R)	4.44	31	3.42	31
K-Ras(G12C/M72I)	4.01	33	1.24	31
K-Ras(G12C/Q99L)	4.18	27	2.45	25
K-Ras(G12C/R68M)	4.44	30	2.0	28
K-Ras(G12C/R68S)	4.11	27	6.42	25
K-Ras(G12C/Y96C)	4.2	23	7.02	22
K-Ras(G12C/Y96D)	4.22	25	1.37	20
K-Ras(G12C/Y96H)	4.46	28	1.37	28
K-Ras(G12C/Y96N)	4.44	21	2.8	17
K-Ras(G12C/Y96S)	4.45	22	1.35	21
