# Supplementary material for: Single‐Sequence Deep Learning Delivers Crystal‐Quality Models of Covalent K‐Ras G12 Hotspot Complexes
Source: IUBMB Life. 2026 Jun 13;78(6):e70108. doi: 10.1002/iub.70108 (PMC13263772; doi:10.1002/iub.70108)
Supplement: Supplementary file 1 — Data S1: iub70108‐sup‐0001‐DataS1.zip. [file IUB-78-0-s001.zip › Supplementary_Data/1_Without Covalent Restraint_Web/Chia-1 Inputs/KRASG12C_Divarasib.fasta]

>protein|KRASG12C
GMTEYKLVVVGACGVGKSALTIQLIQNHFVDEYDPTIEDSYRKQVVIDGETSLLDILDTAGQEEYSAMRDQYMRTGEGFLSVFAINNTKSFEDIHHYREQIKRVKDSEDVPMVLVGNKSDLPSRTVDTKQAQDLARSYGIPFIETSAKTRQGVDDAFYTLVREIRKHKEK
>ligand|Divarasib
C[C@H]1CN(C(CC)=O)CCN1C2=NC(OC[C@@H]3CCCN3C)=NC4=C(F)C(C5=C(C(F)(F)F)C(C)=CC(N)=N5)=C(Cl)C=C42
>ligand|GDP
C1=NC2=C(N1[C@H]3[C@@H]([C@@H]([C@H](O3)COP(=O)(O)OP(=O)(O)O)O)O)N=C(NC2=O)N
>ligand|Mg2+
[Mg+2]
