# Supplementary material for: Single‐Sequence Deep Learning Delivers Crystal‐Quality Models of Covalent K‐Ras G12 Hotspot Complexes
Source: IUBMB Life. 2026 Jun 13;78(6):e70108. doi: 10.1002/iub.70108 (PMC13263772; doi:10.1002/iub.70108)
Supplement: Supplementary file 1 — Data S1: iub70108‐sup‐0001‐DataS1.zip. [file IUB-78-0-s001.zip › Supplementary_Data/1_Without Covalent Restraint_Web/Predicted Structures/KRASG12C_BBO-8520_Gpp(NH)p_Mg2+_without_restraint/scores.rank_2.json]

{
  "aggregate_score": 0.9371176958084106,
  "ptm": 0.961758553981781,
  "iptm": 0.9309574961662292,
  "per_chain_ptm": [
    [
      0.9481425881385803,
      0.9216080904006958,
      0.9020363688468933,
      0.0
    ]
  ],
  "per_chain_pair_iptm": [
    [
      [
        0.9481425881385803,
        0.8438248038291931,
        0.8558626174926758,
        0.2629283368587494
      ],
      [
        0.8791297674179077,
        0.9216080904006958,
        0.5487421751022339,
        0.08338870108127594
      ],
      [
        0.9185932278633118,
        0.7434280514717102,
        0.9020363688468933,
        0.21486268937587738
      ],
      [
        0.0,
        0.0,
        0.0,
        0.0
      ]
    ]
  ],
  "has_inter_chain_clashes": false,
  "chain_chain_clashes": [
    [
      [
        0,
        0,
        0,
        0
      ],
      [
        0,
        0,
        0,
        0
      ],
      [
        0,
        0,
        0,
        0
      ],
      [
        0,
        0,
        0,
        0
      ]
    ]
  ]
}
