# Supplementary material for: Single‐Sequence Deep Learning Delivers Crystal‐Quality Models of Covalent K‐Ras G12 Hotspot Complexes
Source: IUBMB Life. 2026 Jun 13;78(6):e70108. doi: 10.1002/iub.70108 (PMC13263772; doi:10.1002/iub.70108)
Supplement: Supplementary file 1 — Data S1: iub70108‐sup‐0001‐DataS1.zip. [file IUB-78-0-s001.zip › Supplementary_Data/1_Without Covalent Restraint_Web/Predicted Structures/KRASG12C_BBO-8520_Gpp(NH)p_Mg2+_without_restraint/pred.model_idx_4.cif]

data_model
_entry.id model
_struct.entry_id model
_struct.pdbx_model_details .
_struct.pdbx_structure_determination_methodology computational
_struct.title 'Chai-1 predicted structure'
_audit_conform.dict_location https://raw.githubusercontent.com/ihmwg/ModelCIF/80e1e22/dist/mmcif_ma.dic
_audit_conform.dict_name mmcif_ma.dic
_audit_conform.dict_version 1.4.7
#
loop_
_audit_author.name
_audit_author.pdbx_ordinal
'Chai Discovery team' 1
#
#
loop_
_chem_comp.id
_chem_comp.type
_chem_comp.name
_chem_comp.formula
_chem_comp.formula_weight
_chem_comp.ma_provenance
ALA 'L-peptide linking' . . . 'CCD Core'
ARG 'L-peptide linking' . . . 'CCD Core'
ASN 'L-peptide linking' . . . 'CCD Core'
ASP 'L-peptide linking' . . . 'CCD Core'
CYS 'L-peptide linking' . . . 'CCD Core'
GLN 'L-peptide linking' . . . 'CCD Core'
GLU 'L-peptide linking' . . . 'CCD Core'
GLY 'L-peptide linking' . . . 'CCD Core'
HIS 'L-peptide linking' . . . 'CCD Core'
ILE 'L-peptide linking' . . . 'CCD Core'
LEU 'L-peptide linking' . . . 'CCD Core'
LIG2 non-polymer . . . 'CCD Core'
LIG3 non-polymer . . . 'CCD Core'
LIG4 non-polymer . . . 'CCD Core'
LYS 'L-peptide linking' . . . 'CCD Core'
MET 'L-peptide linking' . . . 'CCD Core'
PHE 'L-peptide linking' . . . 'CCD Core'
PRO 'L-peptide linking' . . . 'CCD Core'
SER 'L-peptide linking' . . . 'CCD Core'
THR 'L-peptide linking' . . . 'CCD Core'
TYR 'L-peptide linking' . . . 'CCD Core'
VAL 'L-peptide linking' . . . 'CCD Core'
#
#
loop_
_entity.id
_entity.type
_entity.src_method
_entity.pdbx_description
_entity.formula_weight
_entity.pdbx_number_of_molecules
_entity.details
1 polymer man 'Entity A' . 1 .
2 non-polymer man 'Entity B' . 1 .
3 non-polymer man 'Entity C' . 1 .
4 non-polymer man 'Entity D' . 1 .
#
#
loop_
_entity_poly.entity_id
_entity_poly.type
_entity_poly.nstd_linkage
_entity_poly.nstd_monomer
_entity_poly.pdbx_strand_id
_entity_poly.pdbx_seq_one_letter_code
_entity_poly.pdbx_seq_one_letter_code_can
1 polypeptide(L) no no A
;GMTEYKLVVVGACGVGKSALTIQLIQNHFVDEYDPTIEDSYRKQVVIDGETSLLDILDTAGQEEYSAMRD
QYMRTGEGFLSVFAINNTKSFEDIHHYREQIKRVKDSEDVPMVLVGNKSDLPSRTVDTKQAQDLARSYGI
PFIETSAKTRQGVDDAFYTLVREIRKHKEK
;

;GMTEYKLVVVGACGVGKSALTIQLIQNHFVDEYDPTIEDSYRKQVVIDGETSLLDILDTAGQEEYSAMRD
QYMRTGEGFLSVFAINNTKSFEDIHHYREQIKRVKDSEDVPMVLVGNKSDLPSRTVDTKQAQDLARSYGI
PFIETSAKTRQGVDDAFYTLVREIRKHKEK
;

#
#
loop_
_pdbx_entity_nonpoly.entity_id
_pdbx_entity_nonpoly.name
_pdbx_entity_nonpoly.comp_id
_pdbx_entity_nonpoly.ma_model_mode
2 'Entity B' LIG2 .
3 'Entity C' LIG3 .
4 'Entity D' LIG4 .
#
#
loop_
_entity_poly_seq.entity_id
_entity_poly_seq.num
_entity_poly_seq.mon_id
_entity_poly_seq.hetero
1 1 GLY .
1 2 MET .
1 3 THR .
1 4 GLU .
1 5 TYR .
1 6 LYS .
1 7 LEU .
1 8 VAL .
1 9 VAL .
1 10 VAL .
1 11 GLY .
1 12 ALA .
1 13 CYS .
1 14 GLY .
1 15 VAL .
1 16 GLY .
1 17 LYS .
1 18 SER .
1 19 ALA .
1 20 LEU .
1 21 THR .
1 22 ILE .
1 23 GLN .
1 24 LEU .
1 25 ILE .
1 26 GLN .
1 27 ASN .
1 28 HIS .
1 29 PHE .
1 30 VAL .
1 31 ASP .
1 32 GLU .
1 33 TYR .
1 34 ASP .
1 35 PRO .
1 36 THR .
1 37 ILE .
1 38 GLU .
1 39 ASP .
1 40 SER .
1 41 TYR .
1 42 ARG .
1 43 LYS .
1 44 GLN .
1 45 VAL .
1 46 VAL .
1 47 ILE .
1 48 ASP .
1 49 GLY .
1 50 GLU .
1 51 THR .
1 52 SER .
1 53 LEU .
1 54 LEU .
1 55 ASP .
1 56 ILE .
1 57 LEU .
1 58 ASP .
1 59 THR .
1 60 ALA .
1 61 GLY .
1 62 GLN .
1 63 GLU .
1 64 GLU .
1 65 TYR .
1 66 SER .
1 67 ALA .
1 68 MET .
1 69 ARG .
1 70 ASP .
1 71 GLN .
1 72 TYR .
1 73 MET .
1 74 ARG .
1 75 THR .
1 76 GLY .
1 77 GLU .
1 78 GLY .
1 79 PHE .
1 80 LEU .
1 81 SER .
1 82 VAL .
1 83 PHE .
1 84 ALA .
1 85 ILE .
1 86 ASN .
1 87 ASN .
1 88 THR .
1 89 LYS .
1 90 SER .
1 91 PHE .
1 92 GLU .
1 93 ASP .
1 94 ILE .
1 95 HIS .
1 96 HIS .
1 97 TYR .
1 98 ARG .
1 99 GLU .
1 100 GLN .
1 101 ILE .
1 102 LYS .
1 103 ARG .
1 104 VAL .
1 105 LYS .
1 106 ASP .
1 107 SER .
1 108 GLU .
1 109 ASP .
1 110 VAL .
1 111 PRO .
1 112 MET .
1 113 VAL .
1 114 LEU .
1 115 VAL .
1 116 GLY .
1 117 ASN .
1 118 LYS .
1 119 SER .
1 120 ASP .
1 121 LEU .
1 122 PRO .
1 123 SER .
1 124 ARG .
1 125 THR .
1 126 VAL .
1 127 ASP .
1 128 THR .
1 129 LYS .
1 130 GLN .
1 131 ALA .
1 132 GLN .
1 133 ASP .
1 134 LEU .
1 135 ALA .
1 136 ARG .
1 137 SER .
1 138 TYR .
1 139 GLY .
1 140 ILE .
1 141 PRO .
1 142 PHE .
1 143 ILE .
1 144 GLU .
1 145 THR .
1 146 SER .
1 147 ALA .
1 148 LYS .
1 149 THR .
1 150 ARG .
1 151 GLN .
1 152 GLY .
1 153 VAL .
1 154 ASP .
1 155 ASP .
1 156 ALA .
1 157 PHE .
1 158 TYR .
1 159 THR .
1 160 LEU .
1 161 VAL .
1 162 ARG .
1 163 GLU .
1 164 ILE .
1 165 ARG .
1 166 LYS .
1 167 HIS .
1 168 LYS .
1 169 GLU .
1 170 LYS .
#
#
loop_
_struct_asym.id
_struct_asym.entity_id
_struct_asym.details
A 1 'Chain A'
B 2 'Chain B'
C 3 'Chain C'
D 4 'Chain D'
#
#
loop_
_pdbx_poly_seq_scheme.asym_id
_pdbx_poly_seq_scheme.entity_id
_pdbx_poly_seq_scheme.seq_id
_pdbx_poly_seq_scheme.mon_id
_pdbx_poly_seq_scheme.pdb_seq_num
_pdbx_poly_seq_scheme.auth_seq_num
_pdbx_poly_seq_scheme.pdb_mon_id
_pdbx_poly_seq_scheme.auth_mon_id
_pdbx_poly_seq_scheme.pdb_strand_id
_pdbx_poly_seq_scheme.pdb_ins_code
A 1 1 GLY 1 1 GLY GLY A .
A 1 2 MET 2 2 MET MET A .
A 1 3 THR 3 3 THR THR A .
A 1 4 GLU 4 4 GLU GLU A .
A 1 5 TYR 5 5 TYR TYR A .
A 1 6 LYS 6 6 LYS LYS A .
A 1 7 LEU 7 7 LEU LEU A .
A 1 8 VAL 8 8 VAL VAL A .
A 1 9 VAL 9 9 VAL VAL A .
A 1 10 VAL 10 10 VAL VAL A .
A 1 11 GLY 11 11 GLY GLY A .
A 1 12 ALA 12 12 ALA ALA A .
A 1 13 CYS 13 13 CYS CYS A .
A 1 14 GLY 14 14 GLY GLY A .
A 1 15 VAL 15 15 VAL VAL A .
A 1 16 GLY 16 16 GLY GLY A .
A 1 17 LYS 17 17 LYS LYS A .
A 1 18 SER 18 18 SER SER A .
A 1 19 ALA 19 19 ALA ALA A .
A 1 20 LEU 20 20 LEU LEU A .
A 1 21 THR 21 21 THR THR A .
A 1 22 ILE 22 22 ILE ILE A .
A 1 23 GLN 23 23 GLN GLN A .
A 1 24 LEU 24 24 LEU LEU A .
A 1 25 ILE 25 25 ILE ILE A .
A 1 26 GLN 26 26 GLN GLN A .
A 1 27 ASN 27 27 ASN ASN A .
A 1 28 HIS 28 28 HIS HIS A .
A 1 29 PHE 29 29 PHE PHE A .
A 1 30 VAL 30 30 VAL VAL A .
A 1 31 ASP 31 31 ASP ASP A .
A 1 32 GLU 32 32 GLU GLU A .
A 1 33 TYR 33 33 TYR TYR A .
A 1 34 ASP 34 34 ASP ASP A .
A 1 35 PRO 35 35 PRO PRO A .
A 1 36 THR 36 36 THR THR A .
A 1 37 ILE 37 37 ILE ILE A .
A 1 38 GLU 38 38 GLU GLU A .
A 1 39 ASP 39 39 ASP ASP A .
A 1 40 SER 40 40 SER SER A .
A 1 41 TYR 41 41 TYR TYR A .
A 1 42 ARG 42 42 ARG ARG A .
A 1 43 LYS 43 43 LYS LYS A .
A 1 44 GLN 44 44 GLN GLN A .
A 1 45 VAL 45 45 VAL VAL A .
A 1 46 VAL 46 46 VAL VAL A .
A 1 47 ILE 47 47 ILE ILE A .
A 1 48 ASP 48 48 ASP ASP A .
A 1 49 GLY 49 49 GLY GLY A .
A 1 50 GLU 50 50 GLU GLU A .
A 1 51 THR 51 51 THR THR A .
A 1 52 SER 52 52 SER SER A .
A 1 53 LEU 53 53 LEU LEU A .
A 1 54 LEU 54 54 LEU LEU A .
A 1 55 ASP 55 55 ASP ASP A .
A 1 56 ILE 56 56 ILE ILE A .
A 1 57 LEU 57 57 LEU LEU A .
A 1 58 ASP 58 58 ASP ASP A .
A 1 59 THR 59 59 THR THR A .
A 1 60 ALA 60 60 ALA ALA A .
A 1 61 GLY 61 61 GLY GLY A .
A 1 62 GLN 62 62 GLN GLN A .
A 1 63 GLU 63 63 GLU GLU A .
A 1 64 GLU 64 64 GLU GLU A .
A 1 65 TYR 65 65 TYR TYR A .
A 1 66 SER 66 66 SER SER A .
A 1 67 ALA 67 67 ALA ALA A .
A 1 68 MET 68 68 MET MET A .
A 1 69 ARG 69 69 ARG ARG A .
A 1 70 ASP 70 70 ASP ASP A .
A 1 71 GLN 71 71 GLN GLN A .
A 1 72 TYR 72 72 TYR TYR A .
A 1 73 MET 73 73 MET MET A .
A 1 74 ARG 74 74 ARG ARG A .
A 1 75 THR 75 75 THR THR A .
A 1 76 GLY 76 76 GLY GLY A .
A 1 77 GLU 77 77 GLU GLU A .
A 1 78 GLY 78 78 GLY GLY A .
A 1 79 PHE 79 79 PHE PHE A .
A 1 80 LEU 80 80 LEU LEU A .
A 1 81 SER 81 81 SER SER A .
A 1 82 VAL 82 82 VAL VAL A .
A 1 83 PHE 83 83 PHE PHE A .
A 1 84 ALA 84 84 ALA ALA A .
A 1 85 ILE 85 85 ILE ILE A .
A 1 86 ASN 86 86 ASN ASN A .
A 1 87 ASN 87 87 ASN ASN A .
A 1 88 THR 88 88 THR THR A .
A 1 89 LYS 89 89 LYS LYS A .
A 1 90 SER 90 90 SER SER A .
A 1 91 PHE 91 91 PHE PHE A .
A 1 92 GLU 92 92 GLU GLU A .
A 1 93 ASP 93 93 ASP ASP A .
A 1 94 ILE 94 94 ILE ILE A .
A 1 95 HIS 95 95 HIS HIS A .
A 1 96 HIS 96 96 HIS HIS A .
A 1 97 TYR 97 97 TYR TYR A .
A 1 98 ARG 98 98 ARG ARG A .
A 1 99 GLU 99 99 GLU GLU A .
A 1 100 GLN 100 100 GLN GLN A .
A 1 101 ILE 101 101 ILE ILE A .
A 1 102 LYS 102 102 LYS LYS A .
A 1 103 ARG 103 103 ARG ARG A .
A 1 104 VAL 104 104 VAL VAL A .
A 1 105 LYS 105 105 LYS LYS A .
A 1 106 ASP 106 106 ASP ASP A .
A 1 107 SER 107 107 SER SER A .
A 1 108 GLU 108 108 GLU GLU A .
A 1 109 ASP 109 109 ASP ASP A .
A 1 110 VAL 110 110 VAL VAL A .
A 1 111 PRO 111 111 PRO PRO A .
A 1 112 MET 112 112 MET MET A .
A 1 113 VAL 113 113 VAL VAL A .
A 1 114 LEU 114 114 LEU LEU A .
A 1 115 VAL 115 115 VAL VAL A .
A 1 116 GLY 116 116 GLY GLY A .
A 1 117 ASN 117 117 ASN ASN A .
A 1 118 LYS 118 118 LYS LYS A .
A 1 119 SER 119 119 SER SER A .
A 1 120 ASP 120 120 ASP ASP A .
A 1 121 LEU 121 121 LEU LEU A .
A 1 122 PRO 122 122 PRO PRO A .
A 1 123 SER 123 123 SER SER A .
A 1 124 ARG 124 124 ARG ARG A .
A 1 125 THR 125 125 THR THR A .
A 1 126 VAL 126 126 VAL VAL A .
A 1 127 ASP 127 127 ASP ASP A .
A 1 128 THR 128 128 THR THR A .
A 1 129 LYS 129 129 LYS LYS A .
A 1 130 GLN 130 130 GLN GLN A .
A 1 131 ALA 131 131 ALA ALA A .
A 1 132 GLN 132 132 GLN GLN A .
A 1 133 ASP 133 133 ASP ASP A .
A 1 134 LEU 134 134 LEU LEU A .
A 1 135 ALA 135 135 ALA ALA A .
A 1 136 ARG 136 136 ARG ARG A .
A 1 137 SER 137 137 SER SER A .
A 1 138 TYR 138 138 TYR TYR A .
A 1 139 GLY 139 139 GLY GLY A .
A 1 140 ILE 140 140 ILE ILE A .
A 1 141 PRO 141 141 PRO PRO A .
A 1 142 PHE 142 142 PHE PHE A .
A 1 143 ILE 143 143 ILE ILE A .
A 1 144 GLU 144 144 GLU GLU A .
A 1 145 THR 145 145 THR THR A .
A 1 146 SER 146 146 SER SER A .
A 1 147 ALA 147 147 ALA ALA A .
A 1 148 LYS 148 148 LYS LYS A .
A 1 149 THR 149 149 THR THR A .
A 1 150 ARG 150 150 ARG ARG A .
A 1 151 GLN 151 151 GLN GLN A .
A 1 152 GLY 152 152 GLY GLY A .
A 1 153 VAL 153 153 VAL VAL A .
A 1 154 ASP 154 154 ASP ASP A .
A 1 155 ASP 155 155 ASP ASP A .
A 1 156 ALA 156 156 ALA ALA A .
A 1 157 PHE 157 157 PHE PHE A .
A 1 158 TYR 158 158 TYR TYR A .
A 1 159 THR 159 159 THR THR A .
A 1 160 LEU 160 160 LEU LEU A .
A 1 161 VAL 161 161 VAL VAL A .
A 1 162 ARG 162 162 ARG ARG A .
A 1 163 GLU 163 163 GLU GLU A .
A 1 164 ILE 164 164 ILE ILE A .
A 1 165 ARG 165 165 ARG ARG A .
A 1 166 LYS 166 166 LYS LYS A .
A 1 167 HIS 167 167 HIS HIS A .
A 1 168 LYS 168 168 LYS LYS A .
A 1 169 GLU 169 169 GLU GLU A .
A 1 170 LYS 170 170 LYS LYS A .
#
#
loop_
_pdbx_nonpoly_scheme.asym_id
_pdbx_nonpoly_scheme.entity_id
_pdbx_nonpoly_scheme.mon_id
_pdbx_nonpoly_scheme.ndb_seq_num
_pdbx_nonpoly_scheme.pdb_seq_num
_pdbx_nonpoly_scheme.auth_seq_num
_pdbx_nonpoly_scheme.auth_mon_id
_pdbx_nonpoly_scheme.pdb_strand_id
_pdbx_nonpoly_scheme.pdb_ins_code
B 2 LIG2 1 1 1 LIG2 B .
C 3 LIG3 1 1 1 LIG3 C .
D 4 LIG4 1 1 1 LIG4 D .
#
#
loop_
_ma_data.id
_ma_data.name
_ma_data.content_type
_ma_data.content_type_other_details
1 'Entity A' target .
2 'Entity B' target .
3 'Entity C' target .
4 'Entity D' target .
5 pred_model_1 'model coordinates' .
#
#
loop_
_ma_target_entity.entity_id
_ma_target_entity.data_id
_ma_target_entity.origin
1 1 designed
2 2 designed
3 3 designed
4 4 designed
#
#
loop_
_ma_target_entity_instance.asym_id
_ma_target_entity_instance.entity_id
_ma_target_entity_instance.details
A 1 'Chain A'
B 2 'Chain B'
C 3 'Chain C'
D 4 'Chain D'
#
#
loop_
_ma_model_list.ordinal_id
_ma_model_list.model_name
_ma_model_list.data_id
_ma_model_list.model_type
_ma_model_list.model_type_other_details
1 pred_model_1 5 'Ab initio model' .
#
#
loop_
_ma_model_group.id
_ma_model_group.name
_ma_model_group.details
1 pred .
#
#
loop_
_ma_model_group_link.group_id
_ma_model_group_link.model_id
1 1
#
#
loop_
_atom_site.group_PDB
_atom_site.id
_atom_site.type_symbol
_atom_site.label_atom_id
_atom_site.label_alt_id
_atom_site.label_comp_id
_atom_site.label_seq_id
_atom_site.auth_seq_id
_atom_site.pdbx_PDB_ins_code
_atom_site.label_asym_id
_atom_site.Cartn_x
_atom_site.Cartn_y
_atom_site.Cartn_z
_atom_site.occupancy
_atom_site.label_entity_id
_atom_site.auth_asym_id
_atom_site.auth_comp_id
_atom_site.B_iso_or_equiv
_atom_site.pdbx_PDB_model_num
ATOM 1 N N . GLY 1 1 ? A -16.146 -11.379 -17.123 1.000 1 A GLY 76.239 1
ATOM 2 C CA . GLY 1 1 ? A -15.491 -12.151 -16.080 1.000 1 A GLY 81.215 1
ATOM 3 C C . GLY 1 1 ? A -14.858 -11.282 -15.036 1.000 1 A GLY 84.893 1
ATOM 4 O O . GLY 1 1 ? A -15.145 -10.082 -14.996 1.000 1 A GLY 82.490 1
ATOM 5 N N . MET 2 2 ? A -14.038 -11.854 -14.171 1.000 1 A MET 87.565 1
ATOM 6 C CA . MET 2 2 ? A -13.357 -11.082 -13.142 1.000 1 A MET 91.107 1
ATOM 7 C C . MET 2 2 ? A -11.981 -10.605 -13.637 1.000 1 A MET 92.663 1
ATOM 8 O O . MET 2 2 ? A -11.431 -11.162 -14.603 1.000 1 A MET 91.557 1
ATOM 9 C CB . MET 2 2 ? A -13.221 -11.856 -11.840 1.000 1 A MET 89.460 1
ATOM 10 C CG . MET 2 2 ? A -12.241 -12.987 -11.915 1.000 1 A MET 88.784 1
ATOM 11 S SD . MET 2 2 ? A -11.838 -13.639 -10.266 1.000 1 A MET 85.740 1
ATOM 12 C CE . MET 2 2 ? A -11.016 -12.224 -9.541 1.000 1 A MET 81.459 1
ATOM 13 N N . THR 3 3 ? A -11.442 -9.591 -12.943 1.000 1 A THR 95.760 1
ATOM 14 C CA . THR 3 3 ? A -10.118 -9.072 -13.220 1.000 1 A THR 95.977 1
ATOM 15 C C . THR 3 3 ? A -9.291 -9.138 -11.946 1.000 1 A THR 96.765 1
ATOM 16 O O . THR 3 3 ? A -9.816 -8.882 -10.850 1.000 1 A THR 96.379 1
ATOM 17 C CB . THR 3 3 ? A -10.185 -7.632 -13.741 1.000 1 A THR 94.539 1
ATOM 18 O OG1 . THR 3 3 ? A -11.052 -7.587 -14.878 1.000 1 A THR 89.598 1
ATOM 19 C CG2 . THR 3 3 ? A -8.826 -7.106 -14.154 1.000 1 A THR 90.364 1
ATOM 20 N N . GLU 4 4 ? A -8.003 -9.508 -12.079 1.000 1 A GLU 96.827 1
ATOM 21 C CA . GLU 4 4 ? A -7.087 -9.557 -10.930 1.000 1 A GLU 97.163 1
ATOM 22 C C . GLU 4 4 ? A -6.223 -8.307 -10.944 1.000 1 A GLU 97.468 1
ATOM 23 O O . GLU 4 4 ? A -5.794 -7.819 -11.982 1.000 1 A GLU 97.036 1
ATOM 24 C CB . GLU 4 4 ? A -6.201 -10.801 -10.999 1.000 1 A GLU 96.236 1
ATOM 25 C CG . GLU 4 4 ? A -6.976 -12.091 -10.889 1.000 1 A GLU 91.088 1
ATOM 26 C CD . GLU 4 4 ? A -6.117 -13.336 -11.062 1.000 1 A GLU 90.295 1
ATOM 27 O OE1 . GLU 4 4 ? A -4.901 -13.224 -11.321 1.000 1 A GLU 87.238 1
ATOM 28 O OE2 . GLU 4 4 ? A -6.678 -14.447 -10.938 1.000 1 A GLU 85.608 1
ATOM 29 N N . TYR 5 5 ? A -5.934 -7.794 -9.708 1.000 1 A TYR 97.758 1
ATOM 30 C CA . TYR 5 5 ? A -5.139 -6.597 -9.511 1.000 1 A TYR 98.006 1
ATOM 31 C C . TYR 5 5 ? A -4.038 -6.912 -8.516 1.000 1 A TYR 98.076 1
ATOM 32 O O . TYR 5 5 ? A -4.316 -7.311 -7.378 1.000 1 A TYR 97.985 1
ATOM 33 C CB . TYR 5 5 ? A -6.011 -5.451 -8.990 1.000 1 A TYR 97.899 1
ATOM 34 C CG . TYR 5 5 ? A -7.095 -5.017 -9.948 1.000 1 A TYR 97.830 1
ATOM 35 C CD1 . TYR 5 5 ? A -6.797 -4.159 -10.988 1.000 1 A TYR 97.303 1
ATOM 36 C CD2 . TYR 5 5 ? A -8.378 -5.514 -9.827 1.000 1 A TYR 97.412 1
ATOM 37 C CE1 . TYR 5 5 ? A -7.768 -3.754 -11.882 1.000 1 A TYR 96.510 1
ATOM 38 C CE2 . TYR 5 5 ? A -9.353 -5.128 -10.720 1.000 1 A TYR 96.514 1
ATOM 39 C CZ . TYR 5 5 ? A -9.068 -4.246 -11.724 1.000 1 A TYR 96.364 1
ATOM 40 O OH . TYR 5 5 ? A -10.046 -3.855 -12.603 1.000 1 A TYR 94.638 1
ATOM 41 N N . LYS 6 6 ? A -2.757 -6.693 -8.923 1.000 1 A LYS 98.124 1
ATOM 42 C CA . LYS 6 6 ? A -1.610 -6.875 -8.041 1.000 1 A LYS 98.092 1
ATOM 43 C C . LYS 6 6 ? A -1.275 -5.538 -7.390 1.000 1 A LYS 98.309 1
ATOM 44 O O . LYS 6 6 ? A -0.775 -4.631 -8.041 1.000 1 A LYS 98.145 1
ATOM 45 C CB . LYS 6 6 ? A -0.399 -7.400 -8.825 1.000 1 A LYS 97.496 1
ATOM 46 C CG . LYS 6 6 ? A 0.860 -7.571 -7.998 1.000 1 A LYS 85.725 1
ATOM 47 C CD . LYS 6 6 ? A 0.660 -8.528 -6.834 1.000 1 A LYS 78.422 1
ATOM 48 C CE . LYS 6 6 ? A 1.976 -8.880 -6.198 1.000 1 A LYS 74.437 1
ATOM 49 N NZ . LYS 6 6 ? A 1.815 -9.883 -5.131 1.000 1 A LYS 61.839 1
ATOM 50 N N . LEU 7 7 ? A -1.573 -5.436 -6.075 1.000 1 A LEU 98.274 1
ATOM 51 C CA . LEU 7 7 ? A -1.365 -4.210 -5.313 1.000 1 A LEU 98.463 1
ATOM 52 C C . LEU 7 7 ? A -0.201 -4.395 -4.379 1.000 1 A LEU 98.310 1
ATOM 53 O O . LEU 7 7 ? A 0.004 -5.497 -3.820 1.000 1 A LEU 98.112 1
ATOM 54 C CB . LEU 7 7 ? A -2.608 -3.865 -4.478 1.000 1 A LEU 98.608 1
ATOM 55 C CG . LEU 7 7 ? A -3.960 -3.855 -5.205 1.000 1 A LEU 98.390 1
ATOM 56 C CD1 . LEU 7 7 ? A -3.901 -2.978 -6.455 1.000 1 A LEU 98.281 1
ATOM 57 C CD2 . LEU 7 7 ? A -5.058 -3.383 -4.256 1.000 1 A LEU 98.382 1
ATOM 58 N N . VAL 8 8 ? A 0.571 -3.320 -4.155 1.000 1 A VAL 98.486 1
ATOM 59 C CA . VAL 8 8 ? A 1.719 -3.344 -3.243 1.000 1 A VAL 98.376 1
ATOM 60 C C . VAL 8 8 ? A 1.581 -2.200 -2.248 1.000 1 A VAL 98.478 1
ATOM 61 O O . VAL 8 8 ? A 1.327 -1.066 -2.651 1.000 1 A VAL 98.506 1
ATOM 62 C CB . VAL 8 8 ? A 3.054 -3.230 -4.001 1.000 1 A VAL 97.962 1
ATOM 63 C CG1 . VAL 8 8 ? A 3.141 -4.303 -5.095 1.000 1 A VAL 97.583 1
ATOM 64 C CG2 . VAL 8 8 ? A 4.235 -3.319 -3.046 1.000 1 A VAL 97.567 1
ATOM 65 N N . VAL 9 9 ? A 1.737 -2.526 -0.959 1.000 1 A VAL 98.288 1
ATOM 66 C CA . VAL 9 9 ? A 1.631 -1.519 0.101 1.000 1 A VAL 98.380 1
ATOM 67 C C . VAL 9 9 ? A 3.032 -1.201 0.609 1.000 1 A VAL 98.104 1
ATOM 68 O O . VAL 9 9 ? A 3.726 -2.086 1.124 1.000 1 A VAL 97.722 1
ATOM 69 C CB . VAL 9 9 ? A 0.750 -2.012 1.257 1.000 1 A VAL 98.536 1
ATOM 70 C CG1 . VAL 9 9 ? A -0.586 -2.546 0.721 1.000 1 A VAL 98.620 1
ATOM 71 C CG2 . VAL 9 9 ? A 0.521 -0.923 2.287 1.000 1 A VAL 98.548 1
ATOM 72 N N . VAL 10 10 ? A 3.453 0.058 0.419 1.000 1 A VAL 98.443 1
ATOM 73 C CA . VAL 10 10 ? A 4.793 0.509 0.802 1.000 1 A VAL 98.356 1
ATOM 74 C C . VAL 10 10 ? A 4.718 1.623 1.809 1.000 1 A VAL 98.499 1
ATOM 75 O O . VAL 10 10 ? A 3.662 2.258 1.954 1.000 1 A VAL 98.604 1
ATOM 76 C CB . VAL 10 10 ? A 5.639 0.938 -0.421 1.000 1 A VAL 97.801 1
ATOM 77 C CG1 . VAL 10 10 ? A 5.702 -0.161 -1.474 1.000 1 A VAL 97.595 1
ATOM 78 C CG2 . VAL 10 10 ? A 5.128 2.230 -1.013 1.000 1 A VAL 97.790 1
ATOM 79 N N . GLY 11 11 ? A 5.827 1.882 2.488 1.000 1 A GLY 98.062 1
ATOM 80 C CA . GLY 11 11 ? A 5.913 2.947 3.464 1.000 1 A GLY 97.797 1
ATOM 81 C C . GLY 11 11 ? A 6.878 2.573 4.579 1.000 1 A GLY 97.399 1
ATOM 82 O O . GLY 11 11 ? A 7.304 1.420 4.687 1.000 1 A GLY 96.847 1
ATOM 83 N N . ALA 12 12 ? A 7.173 3.570 5.417 1.000 1 A ALA 98.073 1
ATOM 84 C CA . ALA 12 12 ? A 8.158 3.419 6.481 1.000 1 A ALA 97.731 1
ATOM 85 C C . ALA 12 12 ? A 7.672 2.476 7.552 1.000 1 A ALA 97.486 1
ATOM 86 O O . ALA 12 12 ? A 6.514 2.095 7.608 1.000 1 A ALA 97.331 1
ATOM 87 C CB . ALA 12 12 ? A 8.478 4.797 7.071 1.000 1 A ALA 97.321 1
ATOM 88 N N . CYS 13 13 ? A 8.613 2.113 8.417 1.000 1 A CYS 96.230 1
ATOM 89 C CA . CYS 13 13 ? A 8.276 1.278 9.574 1.000 1 A CYS 95.920 1
ATOM 90 C C . CYS 13 13 ? A 7.131 1.879 10.387 1.000 1 A CYS 96.518 1
ATOM 91 O O . CYS 13 13 ? A 7.129 3.055 10.742 1.000 1 A CYS 96.666 1
ATOM 92 C CB . CYS 13 13 ? A 9.503 1.122 10.481 1.000 1 A CYS 93.963 1
ATOM 93 S SG . CYS 13 13 ? A 10.821 0.250 9.744 1.000 1 A CYS 84.723 1
ATOM 94 N N . GLY 14 14 ? A 6.156 1.019 10.703 1.000 1 A GLY 96.412 1
ATOM 95 C CA . GLY 14 14 ? A 5.159 1.333 11.708 1.000 1 A GLY 96.657 1
ATOM 96 C C . GLY 14 14 ? A 4.046 2.265 11.283 1.000 1 A GLY 97.796 1
ATOM 97 O O . GLY 14 14 ? A 3.259 2.677 12.128 1.000 1 A GLY 97.897 1
ATOM 98 N N . VAL 15 15 ? A 3.936 2.604 9.975 1.000 1 A VAL 97.902 1
ATOM 99 C CA . VAL 15 15 ? A 2.878 3.520 9.564 1.000 1 A VAL 98.285 1
ATOM 100 C C . VAL 15 15 ? A 1.527 2.843 9.515 1.000 1 A VAL 98.415 1
ATOM 101 O O . VAL 15 15 ? A 0.489 3.531 9.445 1.000 1 A VAL 98.549 1
ATOM 102 C CB . VAL 15 15 ? A 3.193 4.158 8.185 1.000 1 A VAL 98.376 1
ATOM 103 C CG1 . VAL 15 15 ? A 4.472 4.969 8.246 1.000 1 A VAL 98.456 1
ATOM 104 C CG2 . VAL 15 15 ? A 3.217 3.114 7.097 1.000 1 A VAL 98.637 1
ATOM 105 N N . GLY 16 16 ? A 1.500 1.506 9.501 1.000 1 A GLY 98.298 1
ATOM 106 C CA . GLY 16 16 ? A 0.266 0.754 9.460 1.000 1 A GLY 98.133 1
ATOM 107 C C . GLY 16 16 ? A 0.025 -0.004 8.192 1.000 1 A GLY 98.347 1
ATOM 108 O O . GLY 16 16 ? A -1.134 -0.334 7.891 1.000 1 A GLY 98.378 1
ATOM 109 N N . LYS 17 17 ? A 1.088 -0.343 7.457 1.000 1 A LYS 98.147 1
ATOM 110 C CA . LYS 17 17 ? A 0.910 -1.102 6.208 1.000 1 A LYS 98.044 1
ATOM 111 C C . LYS 17 17 ? A 0.187 -2.419 6.496 1.000 1 A LYS 97.783 1
ATOM 112 O O . LYS 17 17 ? A -0.779 -2.743 5.818 1.000 1 A LYS 98.084 1
ATOM 113 C CB . LYS 17 17 ? A 2.251 -1.383 5.544 1.000 1 A LYS 97.888 1
ATOM 114 C CG . LYS 17 17 ? A 3.006 -0.122 5.137 1.000 1 A LYS 97.556 1
ATOM 115 C CD . LYS 17 17 ? A 4.339 -0.481 4.488 1.000 1 A LYS 97.207 1
ATOM 116 C CE . LYS 17 17 ? A 5.260 -1.204 5.424 1.000 1 A LYS 96.686 1
ATOM 117 N NZ . LYS 17 17 ? A 5.701 -0.358 6.543 1.000 1 A LYS 96.592 1
ATOM 118 N N . SER 18 18 ? A 0.679 -3.173 7.498 1.000 1 A SER 97.582 1
ATOM 119 C CA . SER 18 18 ? A 0.079 -4.450 7.844 1.000 1 A SER 97.138 1
ATOM 120 C C . SER 18 18 ? A -1.320 -4.260 8.410 1.000 1 A SER 97.414 1
ATOM 121 O O . SER 18 18 ? A -2.250 -5.009 8.068 1.000 1 A SER 97.585 1
ATOM 122 C CB . SER 18 18 ? A 0.942 -5.200 8.838 1.000 1 A SER 96.210 1
ATOM 123 O OG . SER 18 18 ? A 2.186 -5.563 8.225 1.000 1 A SER 92.366 1
ATOM 124 N N . ALA 19 19 ? A -1.495 -3.261 9.287 1.000 1 A ALA 97.463 1
ATOM 125 C CA . ALA 19 19 ? A -2.816 -3.043 9.895 1.000 1 A ALA 97.657 1
ATOM 126 C C . ALA 19 19 ? A -3.866 -2.715 8.833 1.000 1 A ALA 98.015 1
ATOM 127 O O . ALA 19 19 ? A -4.997 -3.198 8.888 1.000 1 A ALA 98.147 1
ATOM 128 C CB . ALA 19 19 ? A -2.717 -1.934 10.939 1.000 1 A ALA 97.523 1
ATOM 129 N N . LEU 20 20 ? A -3.487 -1.876 7.828 1.000 1 A LEU 98.011 1
ATOM 130 C CA . LEU 20 20 ? A -4.421 -1.543 6.757 1.000 1 A LEU 98.264 1
ATOM 131 C C . LEU 20 20 ? A -4.790 -2.761 5.944 1.000 1 A LEU 98.235 1
ATOM 132 O O . LEU 20 20 ? A -5.954 -2.972 5.586 1.000 1 A LEU 98.293 1
ATOM 133 C CB . LEU 20 20 ? A -3.820 -0.491 5.842 1.000 1 A LEU 98.566 1
ATOM 134 C CG . LEU 20 20 ? A -3.792 0.957 6.360 1.000 1 A LEU 98.663 1
ATOM 135 C CD1 . LEU 20 20 ? A -5.223 1.545 6.379 1.000 1 A LEU 98.653 1
ATOM 136 C CD2 . LEU 20 20 ? A -2.881 1.816 5.507 1.000 1 A LEU 98.691 1
ATOM 137 N N . THR 21 21 ? A -3.773 -3.595 5.616 1.000 1 A THR 97.758 1
ATOM 138 C CA . THR 21 21 ? A -3.993 -4.786 4.810 1.000 1 A THR 97.391 1
ATOM 139 C C . THR 21 21 ? A -4.875 -5.784 5.539 1.000 1 A THR 97.161 1
ATOM 140 O O . THR 21 21 ? A -5.842 -6.312 4.956 1.000 1 A THR 97.303 1
ATOM 141 C CB . THR 21 21 ? A -2.666 -5.417 4.412 1.000 1 A THR 97.321 1
ATOM 142 O OG1 . THR 21 21 ? A -1.888 -4.459 3.696 1.000 1 A THR 97.157 1
ATOM 143 C CG2 . THR 21 21 ? A -2.898 -6.666 3.586 1.000 1 A THR 97.385 1
ATOM 144 N N . ILE 22 22 ? A -4.594 -6.021 6.812 1.000 1 A ILE 97.143 1
ATOM 145 C CA . ILE 22 22 ? A -5.382 -6.977 7.575 1.000 1 A ILE 96.614 1
ATOM 146 C C . ILE 22 22 ? A -6.812 -6.454 7.770 1.000 1 A ILE 97.003 1
ATOM 147 O O . ILE 22 22 ? A -7.764 -7.235 7.706 1.000 1 A ILE 97.281 1
ATOM 148 C CB . ILE 22 22 ? A -4.703 -7.287 8.918 1.000 1 A ILE 95.872 1
ATOM 149 C CG1 . ILE 22 22 ? A -3.394 -8.051 8.651 1.000 1 A ILE 95.358 1
ATOM 150 C CG2 . ILE 22 22 ? A -5.632 -8.096 9.830 1.000 1 A ILE 94.516 1
ATOM 151 C CD1 . ILE 22 22 ? A -2.516 -8.163 9.872 1.000 1 A ILE 92.746 1
ATOM 152 N N . GLN 23 23 ? A -6.996 -5.144 7.991 1.000 1 A GLN 97.471 1
ATOM 153 C CA . GLN 23 23 ? A -8.346 -4.593 8.086 1.000 1 A GLN 97.612 1
ATOM 154 C C . GLN 23 23 ? A -9.125 -4.809 6.789 1.000 1 A GLN 97.716 1
ATOM 155 O O . GLN 23 23 ? A -10.310 -5.181 6.831 1.000 1 A GLN 97.655 1
ATOM 156 C CB . GLN 23 23 ? A -8.281 -3.094 8.445 1.000 1 A GLN 97.533 1
ATOM 157 C CG . GLN 23 23 ? A -9.632 -2.457 8.609 1.000 1 A GLN 95.342 1
ATOM 158 C CD . GLN 23 23 ? A -10.412 -3.014 9.781 1.000 1 A GLN 97.262 1
ATOM 159 O OE1 . GLN 23 23 ? A -11.381 -3.777 9.592 1.000 1 A GLN 96.723 1
ATOM 160 N NE2 . GLN 23 23 ? A -10.017 -2.669 10.985 1.000 1 A GLN 96.276 1
ATOM 161 N N . LEU 24 24 ? A -8.471 -4.583 5.654 1.000 1 A LEU 97.979 1
ATOM 162 C CA . LEU 24 24 ? A -9.164 -4.812 4.370 1.000 1 A LEU 97.998 1
ATOM 163 C C . LEU 24 24 ? A -9.552 -6.285 4.204 1.000 1 A LEU 97.760 1
ATOM 164 O O . LEU 24 24 ? A -10.699 -6.601 3.832 1.000 1 A LEU 97.622 1
ATOM 165 C CB . LEU 24 24 ? A -8.297 -4.390 3.193 1.000 1 A LEU 98.185 1
ATOM 166 C CG . LEU 24 24 ? A -8.949 -4.620 1.838 1.000 1 A LEU 98.142 1
ATOM 167 C CD1 . LEU 24 24 ? A -9.735 -3.362 1.452 1.000 1 A LEU 97.930 1
ATOM 168 C CD2 . LEU 24 24 ? A -7.943 -4.936 0.748 1.000 1 A LEU 98.059 1
ATOM 169 N N . ILE 25 25 ? A -8.611 -7.178 4.466 1.000 1 A ILE 97.481 1
ATOM 170 C CA . ILE 25 25 ? A -8.787 -8.593 4.141 1.000 1 A ILE 96.771 1
ATOM 171 C C . ILE 25 25 ? A -9.621 -9.322 5.195 1.000 1 A ILE 96.396 1
ATOM 172 O O . ILE 25 25 ? A -10.453 -10.176 4.836 1.000 1 A ILE 96.054 1
ATOM 173 C CB . ILE 25 25 ? A -7.426 -9.287 3.987 1.000 1 A ILE 95.962 1
ATOM 174 C CG1 . ILE 25 25 ? A -6.613 -8.637 2.848 1.000 1 A ILE 93.327 1
ATOM 175 C CG2 . ILE 25 25 ? A -7.582 -10.786 3.752 1.000 1 A ILE 91.675 1
ATOM 176 C CD1 . ILE 25 25 ? A -7.242 -8.706 1.512 1.000 1 A ILE 87.268 1
ATOM 177 N N . GLN 26 26 ? A -9.411 -8.997 6.480 1.000 1 A GLN 96.741 1
ATOM 178 C CA . GLN 26 26 ? A -10.014 -9.757 7.572 1.000 1 A GLN 96.026 1
ATOM 179 C C . GLN 26 26 ? A -11.009 -8.962 8.403 1.000 1 A GLN 96.374 1
ATOM 180 O O . GLN 26 26 ? A -11.623 -9.518 9.299 1.000 1 A GLN 95.607 1
ATOM 181 C CB . GLN 26 26 ? A -8.926 -10.319 8.472 1.000 1 A GLN 94.731 1
ATOM 182 C CG . GLN 26 26 ? A -8.038 -11.331 7.781 1.000 1 A GLN 90.557 1
ATOM 183 C CD . GLN 26 26 ? A -7.081 -12.017 8.731 1.000 1 A GLN 82.721 1
ATOM 184 O OE1 . GLN 26 26 ? A -7.260 -12.019 9.940 1.000 1 A GLN 73.163 1
ATOM 185 N NE2 . GLN 26 26 ? A -6.039 -12.600 8.168 1.000 1 A GLN 72.952 1
ATOM 186 N N . ASN 27 27 ? A -11.149 -7.641 8.131 1.000 1 A ASN 97.051 1
ATOM 187 C CA . ASN 27 27 ? A -12.123 -6.792 8.816 1.000 1 A ASN 96.738 1
ATOM 188 C C . ASN 27 27 ? A -11.900 -6.743 10.329 1.000 1 A ASN 97.010 1
ATOM 189 O O . ASN 27 27 ? A -12.858 -6.796 11.095 1.000 1 A ASN 95.791 1
ATOM 190 C CB . ASN 27 27 ? A -13.561 -7.220 8.491 1.000 1 A ASN 95.624 1
ATOM 191 C CG . ASN 27 27 ? A -13.945 -6.900 7.058 1.000 1 A ASN 93.319 1
ATOM 192 O OD1 . ASN 27 27 ? A -14.498 -5.828 6.783 1.000 1 A ASN 83.412 1
ATOM 193 N ND2 . ASN 27 27 ? A -13.641 -7.810 6.141 1.000 1 A ASN 80.654 1
ATOM 194 N N . HIS 28 28 ? A -10.623 -6.661 10.742 1.000 1 A HIS 96.721 1
ATOM 195 C CA . HIS 28 28 ? A -10.311 -6.419 12.139 1.000 1 A HIS 96.185 1
ATOM 196 C C . HIS 28 28 ? A -8.973 -5.705 12.257 1.000 1 A HIS 96.836 1
ATOM 197 O O . HIS 28 28 ? A -8.167 -5.672 11.316 1.000 1 A HIS 96.385 1
ATOM 198 C CB . HIS 28 28 ? A -10.300 -7.732 12.946 1.000 1 A HIS 93.806 1
ATOM 199 C CG . HIS 28 28 ? A -9.235 -8.694 12.543 1.000 1 A HIS 88.137 1
ATOM 200 N ND1 . HIS 28 28 ? A -7.977 -8.712 13.086 1.000 1 A HIS 78.081 1
ATOM 201 C CD2 . HIS 28 28 ? A -9.271 -9.708 11.641 1.000 1 A HIS 80.573 1
ATOM 202 C CE1 . HIS 28 28 ? A -7.268 -9.700 12.539 1.000 1 A HIS 79.723 1
ATOM 203 N NE2 . HIS 28 28 ? A -8.036 -10.316 11.652 1.000 1 A HIS 78.659 1
ATOM 204 N N . PHE 29 29 ? A -8.756 -5.079 13.410 1.000 1 A PHE 97.452 1
ATOM 205 C CA . PHE 29 29 ? A -7.588 -4.253 13.690 1.000 1 A PHE 97.389 1
ATOM 206 C C . PHE 29 29 ? A -6.640 -5.000 14.636 1.000 1 A PHE 96.222 1
ATOM 207 O O . PHE 29 29 ? A -7.014 -5.433 15.726 1.000 1 A PHE 95.530 1
ATOM 208 C CB . PHE 29 29 ? A -8.024 -2.941 14.349 1.000 1 A PHE 97.143 1
ATOM 209 C CG . PHE 29 29 ? A -6.855 -2.072 14.784 1.000 1 A PHE 97.606 1
ATOM 210 C CD1 . PHE 29 29 ? A -5.895 -1.652 13.873 1.000 1 A PHE 97.761 1
ATOM 211 C CD2 . PHE 29 29 ? A -6.734 -1.713 16.126 1.000 1 A PHE 97.211 1
ATOM 212 C CE1 . PHE 29 29 ? A -4.838 -0.875 14.288 1.000 1 A PHE 97.325 1
ATOM 213 C CE2 . PHE 29 29 ? A -5.667 -0.914 16.521 1.000 1 A PHE 96.699 1
ATOM 214 C CZ . PHE 29 29 ? A -4.720 -0.502 15.611 1.000 1 A PHE 97.080 1
ATOM 215 N N . VAL 30 30 ? A -5.410 -5.196 14.136 1.000 1 A VAL 94.828 1
ATOM 216 C CA . VAL 30 30 ? A -4.393 -5.921 14.901 1.000 1 A VAL 92.340 1
ATOM 217 C C . VAL 30 30 ? A -3.423 -4.899 15.486 1.000 1 A VAL 92.049 1
ATOM 218 O O . VAL 30 30 ? A -2.724 -4.195 14.753 1.000 1 A VAL 90.611 1
ATOM 219 C CB . VAL 30 30 ? A -3.629 -6.914 13.993 1.000 1 A VAL 88.540 1
ATOM 220 C CG1 . VAL 30 30 ? A -4.607 -7.910 13.377 1.000 1 A VAL 84.180 1
ATOM 221 C CG2 . VAL 30 30 ? A -2.552 -7.630 14.779 1.000 1 A VAL 82.085 1
ATOM 222 N N . ASP 31 31 ? A -3.384 -4.802 16.833 1.000 1 A ASP 91.183 1
ATOM 223 C CA . ASP 31 31 ? A -2.497 -3.857 17.505 1.000 1 A ASP 90.315 1
ATOM 224 C C . ASP 31 31 ? A -1.036 -4.226 17.312 1.000 1 A ASP 90.651 1
ATOM 225 O O . ASP 31 31 ? A -0.203 -3.348 17.081 1.000 1 A ASP 85.654 1
ATOM 226 C CB . ASP 31 31 ? A -2.835 -3.802 19.001 1.000 1 A ASP 86.741 1
ATOM 227 C CG . ASP 31 31 ? A -4.193 -3.186 19.283 1.000 1 A ASP 82.426 1
ATOM 228 O OD1 . ASP 31 31 ? A -4.301 -1.963 19.179 1.000 1 A ASP 78.638 1
ATOM 229 O OD2 . ASP 31 31 ? A -5.137 -3.946 19.595 1.000 1 A ASP 78.433 1
ATOM 230 N N . GLU 32 32 ? A -0.708 -5.529 17.405 1.000 1 A GLU 89.896 1
ATOM 231 C CA . GLU 32 32 ? A 0.672 -5.983 17.371 1.000 1 A GLU 89.231 1
ATOM 232 C C . GLU 32 32 ? A 0.825 -6.949 16.196 1.000 1 A GLU 88.475 1
ATOM 233 O O . GLU 32 32 ? A 0.162 -7.985 16.154 1.000 1 A GLU 84.325 1
ATOM 234 C CB . GLU 32 32 ? A 1.052 -6.671 18.660 1.000 1 A GLU 87.523 1
ATOM 235 C CG . GLU 32 32 ? A 1.064 -5.742 19.863 1.000 1 A GLU 76.241 1
ATOM 236 C CD . GLU 32 32 ? A 1.260 -6.479 21.180 1.000 1 A GLU 68.186 1
ATOM 237 O OE1 . GLU 32 32 ? A 1.386 -7.713 21.174 1.000 1 A GLU 63.460 1
ATOM 238 O OE2 . GLU 32 32 ? A 1.304 -5.799 22.240 1.000 1 A GLU 60.209 1
ATOM 239 N N . TYR 33 33 ? A 1.752 -6.596 15.252 1.000 1 A TYR 86.567 1
ATOM 240 C CA . TYR 33 33 ? A 2.015 -7.423 14.089 1.000 1 A TYR 85.052 1
ATOM 241 C C . TYR 33 33 ? A 3.508 -7.414 13.825 1.000 1 A TYR 84.800 1
ATOM 242 O O . TYR 33 33 ? A 4.070 -6.356 13.544 1.000 1 A TYR 82.714 1
ATOM 243 C CB . TYR 33 33 ? A 1.268 -6.877 12.883 1.000 1 A TYR 80.981 1
ATOM 244 C CG . TYR 33 33 ? A 1.315 -7.778 11.665 1.000 1 A TYR 80.787 1
ATOM 245 C CD1 . TYR 33 33 ? A 0.509 -8.909 11.564 1.000 1 A TYR 77.304 1
ATOM 246 C CD2 . TYR 33 33 ? A 2.161 -7.487 10.606 1.000 1 A TYR 75.543 1
ATOM 247 C CE1 . TYR 33 33 ? A 0.539 -9.710 10.448 1.000 1 A TYR 73.508 1
ATOM 248 C CE2 . TYR 33 33 ? A 2.196 -8.277 9.478 1.000 1 A TYR 72.665 1
ATOM 249 C CZ . TYR 33 33 ? A 1.385 -9.396 9.415 1.000 1 A TYR 75.892 1
ATOM 250 O OH . TYR 33 33 ? A 1.408 -10.194 8.297 1.000 1 A TYR 70.924 1
ATOM 251 N N . ASP 34 34 ? A 4.170 -8.575 13.907 1.000 1 A ASP 84.829 1
ATOM 252 C CA . ASP 34 34 ? A 5.621 -8.712 13.831 1.000 1 A ASP 83.694 1
ATOM 253 C C . ASP 34 34 ? A 6.191 -7.851 12.700 1.000 1 A ASP 85.759 1
ATOM 254 O O . ASP 34 34 ? A 5.784 -8.052 11.542 1.000 1 A ASP 85.378 1
ATOM 255 C CB . ASP 34 34 ? A 5.971 -10.187 13.616 1.000 1 A ASP 80.277 1
ATOM 256 C CG . ASP 34 34 ? A 7.467 -10.472 13.669 1.000 1 A ASP 76.236 1
ATOM 257 O OD1 . ASP 34 34 ? A 8.278 -9.618 13.264 1.000 1 A ASP 74.205 1
ATOM 258 O OD2 . ASP 34 34 ? A 7.832 -11.577 14.116 1.000 1 A ASP 74.231 1
ATOM 259 N N . PRO 35 35 ? A 7.141 -6.936 13.006 1.000 1 A PRO 85.426 1
ATOM 260 C CA . PRO 35 35 ? A 7.594 -5.992 11.974 1.000 1 A PRO 88.263 1
ATOM 261 C C . PRO 35 35 ? A 8.459 -6.625 10.896 1.000 1 A PRO 89.468 1
ATOM 262 O O . PRO 35 35 ? A 8.832 -5.945 9.936 1.000 1 A PRO 88.451 1
ATOM 263 C CB . PRO 35 35 ? A 8.376 -4.954 12.776 1.000 1 A PRO 85.746 1
ATOM 264 C CG . PRO 35 35 ? A 8.894 -5.719 13.940 1.000 1 A PRO 85.410 1
ATOM 265 C CD . PRO 35 35 ? A 7.803 -6.717 14.294 1.000 1 A PRO 90.615 1
ATOM 266 N N . THR 36 36 ? A 8.815 -7.912 11.022 1.000 1 A THR 82.024 1
ATOM 267 C CA . THR 36 36 ? A 9.594 -8.610 10.031 1.000 1 A THR 80.563 1
ATOM 268 C C . THR 36 36 ? A 8.725 -9.357 9.000 1.000 1 A THR 82.886 1
ATOM 269 O O . THR 36 36 ? A 9.237 -9.831 7.995 1.000 1 A THR 79.817 1
ATOM 270 C CB . THR 36 36 ? A 10.561 -9.633 10.665 1.000 1 A THR 75.416 1
ATOM 271 O OG1 . THR 36 36 ? A 9.812 -10.716 11.205 1.000 1 A THR 66.765 1
ATOM 272 C CG2 . THR 36 36 ? A 11.384 -8.961 11.746 1.000 1 A THR 71.398 1
ATOM 273 N N . ILE 37 37 ? A 7.415 -9.455 9.261 1.000 1 A ILE 88.418 1
ATOM 274 C CA . ILE 37 37 ? A 6.547 -10.264 8.425 1.000 1 A ILE 87.376 1
ATOM 275 C C . ILE 37 37 ? A 6.216 -9.534 7.129 1.000 1 A ILE 88.270 1
ATOM 276 O O . ILE 37 37 ? A 5.670 -8.433 7.154 1.000 1 A ILE 86.494 1
ATOM 277 C CB . ILE 37 37 ? A 5.261 -10.648 9.169 1.000 1 A ILE 84.396 1
ATOM 278 C CG1 . ILE 37 37 ? A 5.597 -11.568 10.333 1.000 1 A ILE 86.986 1
ATOM 279 C CG2 . ILE 37 37 ? A 4.274 -11.320 8.204 1.000 1 A ILE 85.435 1
ATOM 280 C CD1 . ILE 37 37 ? A 4.404 -11.974 11.182 1.000 1 A ILE 83.308 1
ATOM 281 N N . GLU 38 38 ? A 6.566 -10.152 5.988 1.000 1 A GLU 88.767 1
ATOM 282 C CA . GLU 38 38 ? A 6.168 -9.689 4.655 1.000 1 A GLU 89.958 1
ATOM 283 C C . GLU 38 38 ? A 5.421 -10.827 3.985 1.000 1 A GLU 90.048 1
ATOM 284 O O . GLU 38 38 ? A 5.967 -11.919 3.814 1.000 1 A GLU 87.053 1
ATOM 285 C CB . GLU 38 38 ? A 7.385 -9.307 3.825 1.000 1 A GLU 87.971 1
ATOM 286 C CG . GLU 38 38 ? A 7.039 -8.909 2.419 1.000 1 A GLU 85.794 1
ATOM 287 C CD . GLU 38 38 ? A 8.223 -8.392 1.649 1.000 1 A GLU 85.762 1
ATOM 288 O OE1 . GLU 38 38 ? A 8.722 -7.296 1.998 1.000 1 A GLU 84.296 1
ATOM 289 O OE2 . GLU 38 38 ? A 8.669 -9.089 0.719 1.000 1 A GLU 83.489 1
ATOM 290 N N . ASP 39 39 ? A 4.166 -10.565 3.637 1.000 1 A ASP 91.261 1
ATOM 291 C CA . ASP 39 39 ? A 3.306 -11.633 3.120 1.000 1 A ASP 91.368 1
ATOM 292 C C . ASP 39 39 ? A 2.347 -11.057 2.088 1.000 1 A ASP 93.175 1
ATOM 293 O O . ASP 39 39 ? A 2.187 -9.838 1.973 1.000 1 A ASP 92.834 1
ATOM 294 C CB . ASP 39 39 ? A 2.543 -12.300 4.279 1.000 1 A ASP 88.746 1
ATOM 295 C CG . ASP 39 39 ? A 2.102 -13.729 3.970 1.000 1 A ASP 83.316 1
ATOM 296 O OD1 . ASP 39 39 ? A 2.380 -14.211 2.837 1.000 1 A ASP 80.539 1
ATOM 297 O OD2 . ASP 39 39 ? A 1.478 -14.358 4.873 1.000 1 A ASP 78.407 1
ATOM 298 N N . SER 40 40 ? A 1.714 -11.935 1.325 1.000 1 A SER 92.934 1
ATOM 299 C CA . SER 40 40 ? A 0.707 -11.510 0.357 1.000 1 A SER 93.318 1
ATOM 300 C C . SER 40 40 ? A -0.654 -12.080 0.727 1.000 1 A SER 94.381 1
ATOM 301 O O . SER 40 40 ? A -0.762 -13.162 1.315 1.000 1 A SER 92.660 1
ATOM 302 C CB . SER 40 40 ? A 1.104 -11.911 -1.075 1.000 1 A SER 90.092 1
ATOM 303 O OG . SER 40 40 ? A 1.157 -13.316 -1.188 1.000 1 A SER 84.830 1
ATOM 304 N N . TYR 41 41 ? A -1.684 -11.323 0.370 1.000 1 A TYR 95.973 1
ATOM 305 C CA . TYR 41 41 ? A -3.063 -11.643 0.725 1.000 1 A TYR 95.742 1
ATOM 306 C C . TYR 41 41 ? A -3.923 -11.507 -0.531 1.000 1 A TYR 96.246 1
ATOM 307 O O . TYR 41 41 ? A -3.588 -10.761 -1.453 1.000 1 A TYR 96.174 1
ATOM 308 C CB . TYR 41 41 ? A -3.590 -10.648 1.767 1.000 1 A TYR 95.297 1
ATOM 309 C CG . TYR 41 41 ? A -2.884 -10.669 3.090 1.000 1 A TYR 93.261 1
ATOM 310 C CD1 . TYR 41 41 ? A -3.450 -11.300 4.195 1.000 1 A TYR 91.054 1
ATOM 311 C CD2 . TYR 41 41 ? A -1.646 -10.072 3.258 1.000 1 A TYR 92.077 1
ATOM 312 C CE1 . TYR 41 41 ? A -2.816 -11.328 5.412 1.000 1 A TYR 87.804 1
ATOM 313 C CE2 . TYR 41 41 ? A -0.984 -10.093 4.467 1.000 1 A TYR 89.927 1
ATOM 314 C CZ . TYR 41 41 ? A -1.600 -10.701 5.543 1.000 1 A TYR 87.181 1
ATOM 315 O OH . TYR 41 41 ? A -0.966 -10.724 6.775 1.000 1 A TYR 82.649 1
ATOM 316 N N . ARG 42 42 ? A -5.016 -12.257 -0.549 1.000 1 A ARG 96.472 1
ATOM 317 C CA . ARG 42 42 ? A -5.990 -12.142 -1.647 1.000 1 A ARG 96.363 1
ATOM 318 C C . ARG 42 42 ? A -7.360 -11.837 -1.064 1.000 1 A ARG 96.599 1
ATOM 319 O O . ARG 42 42 ? A -7.722 -12.315 0.006 1.000 1 A ARG 95.491 1
ATOM 320 C CB . ARG 42 42 ? A -6.026 -13.430 -2.477 1.000 1 A ARG 94.522 1
ATOM 321 C CG . ARG 42 42 ? A -4.735 -13.682 -3.214 1.000 1 A ARG 83.991 1
ATOM 322 C CD . ARG 42 42 ? A -4.786 -14.934 -4.078 1.000 1 A ARG 78.672 1
ATOM 323 N NE . ARG 42 42 ? A -3.543 -15.087 -4.832 1.000 1 A ARG 73.220 1
ATOM 324 C CZ . ARG 42 42 ? A -2.469 -15.715 -4.348 1.000 1 A ARG 67.172 1
ATOM 325 N NH1 . ARG 42 42 ? A -2.505 -16.303 -3.144 1.000 1 A ARG 60.677 1
ATOM 326 N NH2 . ARG 42 42 ? A -1.361 -15.757 -5.081 1.000 1 A ARG 58.067 1
ATOM 327 N N . LYS 43 43 ? A -8.131 -10.985 -1.765 1.000 1 A LYS 96.608 1
ATOM 328 C CA . LYS 43 43 ? A -9.470 -10.600 -1.362 1.000 1 A LYS 96.702 1
ATOM 329 C C . LYS 43 43 ? A -10.300 -10.376 -2.625 1.000 1 A LYS 96.929 1
ATOM 330 O O . LYS 43 43 ? A -9.928 -9.583 -3.483 1.000 1 A LYS 96.889 1
ATOM 331 C CB . LYS 43 43 ? A -9.434 -9.311 -0.543 1.000 1 A LYS 95.924 1
ATOM 332 C CG . LYS 43 43 ? A -10.778 -8.739 -0.130 1.000 1 A LYS 94.743 1
ATOM 333 C CD . LYS 43 43 ? A -11.422 -9.581 0.949 1.000 1 A LYS 92.409 1
ATOM 334 C CE . LYS 43 43 ? A -12.590 -8.834 1.552 1.000 1 A LYS 90.990 1
ATOM 335 N NZ . LYS 43 43 ? A -13.155 -9.536 2.696 1.000 1 A LYS 87.127 1
ATOM 336 N N . GLN 44 44 ? A -11.417 -11.108 -2.719 1.000 1 A GLN 97.478 1
ATOM 337 C CA . GLN 44 44 ? A -12.345 -10.889 -3.852 1.000 1 A GLN 97.340 1
ATOM 338 C C . GLN 44 44 ? A -13.351 -9.840 -3.431 1.000 1 A GLN 97.081 1
ATOM 339 O O . GLN 44 44 ? A -14.029 -9.954 -2.410 1.000 1 A GLN 96.046 1
ATOM 340 C CB . GLN 44 44 ? A -13.052 -12.185 -4.218 1.000 1 A GLN 96.515 1
ATOM 341 C CG . GLN 44 44 ? A -13.866 -12.065 -5.491 1.000 1 A GLN 92.382 1
ATOM 342 C CD . GLN 44 44 ? A -14.502 -13.376 -5.880 1.000 1 A GLN 88.435 1
ATOM 343 O OE1 . GLN 44 44 ? A -13.802 -14.352 -6.195 1.000 1 A GLN 80.403 1
ATOM 344 N NE2 . GLN 44 44 ? A -15.826 -13.416 -5.853 1.000 1 A GLN 79.613 1
ATOM 345 N N . VAL 45 45 ? A -13.421 -8.747 -4.202 1.000 1 A VAL 96.809 1
ATOM 346 C CA . VAL 45 45 ? A -14.289 -7.623 -3.898 1.000 1 A VAL 96.465 1
ATOM 347 C C . VAL 45 45 ? A -15.024 -7.204 -5.165 1.000 1 A VAL 96.358 1
ATOM 348 O O . VAL 45 45 ? A -14.669 -7.611 -6.272 1.000 1 A VAL 95.673 1
ATOM 349 C CB . VAL 45 45 ? A -13.508 -6.412 -3.336 1.000 1 A VAL 95.461 1
ATOM 350 C CG1 . VAL 45 45 ? A -12.790 -6.780 -2.042 1.000 1 A VAL 94.874 1
ATOM 351 C CG2 . VAL 45 45 ? A -12.520 -5.863 -4.386 1.000 1 A VAL 94.661 1
ATOM 352 N N . VAL 46 46 ? A -16.074 -6.402 -4.992 1.000 1 A VAL 96.292 1
ATOM 353 C CA . VAL 46 46 ? A -16.790 -5.795 -6.118 1.000 1 A VAL 96.558 1
ATOM 354 C C . VAL 46 46 ? A -16.531 -4.293 -6.094 1.000 1 A VAL 97.037 1
ATOM 355 O O . VAL 46 46 ? A -16.852 -3.618 -5.112 1.000 1 A VAL 96.490 1
ATOM 356 C CB . VAL 46 46 ? A -18.294 -6.101 -6.073 1.000 1 A VAL 95.510 1
ATOM 357 C CG1 . VAL 46 46 ? A -18.542 -7.611 -6.117 1.000 1 A VAL 94.352 1
ATOM 358 C CG2 . VAL 46 46 ? A -19.021 -5.405 -7.220 1.000 1 A VAL 94.698 1
ATOM 359 N N . ILE 47 47 ? A -15.924 -3.778 -7.139 1.000 1 A ILE 97.219 1
ATOM 360 C CA . ILE 47 47 ? A -15.594 -2.359 -7.256 1.000 1 A ILE 97.434 1
ATOM 361 C C . ILE 47 47 ? A -16.242 -1.842 -8.540 1.000 1 A ILE 97.230 1
ATOM 362 O O . ILE 47 47 ? A -15.930 -2.304 -9.624 1.000 1 A ILE 96.685 1
ATOM 363 C CB . ILE 47 47 ? A -14.074 -2.156 -7.327 1.000 1 A ILE 97.569 1
ATOM 364 C CG1 . ILE 47 47 ? A -13.393 -2.720 -6.095 1.000 1 A ILE 97.194 1
ATOM 365 C CG2 . ILE 47 47 ? A -13.750 -0.654 -7.487 1.000 1 A ILE 97.310 1
ATOM 366 C CD1 . ILE 47 47 ? A -11.876 -2.797 -6.175 1.000 1 A ILE 96.579 1
ATOM 367 N N . ASP 48 48 ? A -17.184 -0.884 -8.356 1.000 1 A ASP 97.321 1
ATOM 368 C CA . ASP 48 48 ? A -17.892 -0.314 -9.499 1.000 1 A ASP 96.743 1
ATOM 369 C C . ASP 48 48 ? A -18.513 -1.415 -10.364 1.000 1 A ASP 95.928 1
ATOM 370 O O . ASP 48 48 ? A -18.449 -1.370 -11.598 1.000 1 A ASP 94.320 1
ATOM 371 C CB . ASP 48 48 ? A -16.990 0.583 -10.339 1.000 1 A ASP 96.406 1
ATOM 372 C CG . ASP 48 48 ? A -16.357 1.715 -9.536 1.000 1 A ASP 96.619 1
ATOM 373 O OD1 . ASP 48 48 ? A -16.995 2.217 -8.589 1.000 1 A ASP 95.534 1
ATOM 374 O OD2 . ASP 48 48 ? A -15.194 2.069 -9.851 1.000 1 A ASP 95.095 1
ATOM 375 N N . GLY 49 49 ? A -19.105 -2.424 -9.694 1.000 1 A GLY 95.921 1
ATOM 376 C CA . GLY 49 49 ? A -19.818 -3.472 -10.396 1.000 1 A GLY 94.290 1
ATOM 377 C C . GLY 49 49 ? A -18.971 -4.573 -11.007 1.000 1 A GLY 94.366 1
ATOM 378 O O . GLY 49 49 ? A -19.529 -5.511 -11.586 1.000 1 A GLY 92.929 1
ATOM 379 N N . GLU 50 50 ? A -17.656 -4.478 -10.853 1.000 1 A GLU 93.673 1
ATOM 380 C CA . GLU 50 50 ? A -16.719 -5.446 -11.411 1.000 1 A GLU 93.513 1
ATOM 381 C C . GLU 50 50 ? A -16.202 -6.332 -10.300 1.000 1 A GLU 94.480 1
ATOM 382 O O . GLU 50 50 ? A -15.632 -5.846 -9.321 1.000 1 A GLU 94.500 1
ATOM 383 C CB . GLU 50 50 ? A -15.544 -4.746 -12.100 1.000 1 A GLU 90.973 1
ATOM 384 C CG . GLU 50 50 ? A -14.525 -5.698 -12.666 1.000 1 A GLU 87.976 1
ATOM 385 C CD . GLU 50 50 ? A -13.337 -4.993 -13.284 1.000 1 A GLU 85.815 1
ATOM 386 O OE1 . GLU 50 50 ? A -12.574 -4.353 -12.500 1.000 1 A GLU 77.912 1
ATOM 387 O OE2 . GLU 50 50 ? A -13.144 -5.030 -14.508 1.000 1 A GLU 76.415 1
ATOM 388 N N . THR 51 51 ? A -16.405 -7.652 -10.402 1.000 1 A THR 95.546 1
ATOM 389 C CA . THR 51 51 ? A -15.818 -8.585 -9.445 1.000 1 A THR 95.630 1
ATOM 390 C C . THR 51 51 ? A -14.311 -8.591 -9.704 1.000 1 A THR 95.599 1
ATOM 391 O O . THR 51 51 ? A -13.852 -8.856 -10.800 1.000 1 A THR 93.854 1
ATOM 392 C CB . THR 51 51 ? A -16.404 -9.989 -9.594 1.000 1 A THR 94.900 1
ATOM 393 O OG1 . THR 51 51 ? A -17.801 -9.928 -9.406 1.000 1 A THR 92.278 1
ATOM 394 C CG2 . THR 51 51 ? A -15.790 -10.938 -8.587 1.000 1 A THR 92.865 1
ATOM 395 N N . SER 52 52 ? A -13.557 -8.275 -8.633 1.000 1 A SER 95.735 1
ATOM 396 C CA . SER 52 52 ? A -12.127 -8.072 -8.744 1.000 1 A SER 95.571 1
ATOM 397 C C . SER 52 52 ? A -11.415 -8.875 -7.660 1.000 1 A SER 96.490 1
ATOM 398 O O . SER 52 52 ? A -11.835 -8.885 -6.506 1.000 1 A SER 96.148 1
ATOM 399 C CB . SER 52 52 ? A -11.771 -6.576 -8.577 1.000 1 A SER 92.816 1
ATOM 400 O OG . SER 52 52 ? A -12.476 -5.763 -9.512 1.000 1 A SER 84.760 1
ATOM 401 N N . LEU 53 53 ? A -10.333 -9.547 -8.062 1.000 1 A LEU 97.188 1
ATOM 402 C CA . LEU 53 53 ? A -9.493 -10.265 -7.115 1.000 1 A LEU 97.593 1
ATOM 403 C C . LEU 53 53 ? A -8.281 -9.373 -6.850 1.000 1 A LEU 97.886 1
ATOM 404 O O . LEU 53 53 ? A -7.464 -9.131 -7.744 1.000 1 A LEU 97.570 1
ATOM 405 C CB . LEU 53 53 ? A -9.048 -11.610 -7.661 1.000 1 A LEU 96.956 1
ATOM 406 C CG . LEU 53 53 ? A -8.127 -12.420 -6.749 1.000 1 A LEU 94.489 1
ATOM 407 C CD1 . LEU 53 53 ? A -8.839 -12.762 -5.435 1.000 1 A LEU 93.099 1
ATOM 408 C CD2 . LEU 53 53 ? A -7.642 -13.687 -7.448 1.000 1 A LEU 92.619 1
ATOM 409 N N . LEU 54 54 ? A -8.169 -8.887 -5.602 1.000 1 A LEU 97.998 1
ATOM 410 C CA . LEU 54 54 ? A -7.045 -8.066 -5.178 1.000 1 A LEU 98.201 1
ATOM 411 C C . LEU 54 54 ? A -5.964 -8.969 -4.611 1.000 1 A LEU 98.129 1
ATOM 412 O O . LEU 54 54 ? A -6.209 -9.710 -3.652 1.000 1 A LEU 97.902 1
ATOM 413 C CB . LEU 54 54 ? A -7.476 -7.053 -4.110 1.000 1 A LEU 98.191 1
ATOM 414 C CG . LEU 54 54 ? A -8.697 -6.183 -4.435 1.000 1 A LEU 98.023 1
ATOM 415 C CD1 . LEU 54 54 ? A -8.582 -5.555 -5.811 1.000 1 A LEU 97.877 1
ATOM 416 C CD2 . LEU 54 54 ? A -8.853 -5.108 -3.361 1.000 1 A LEU 97.943 1
ATOM 417 N N . ASP 55 55 ? A -4.760 -8.910 -5.223 1.000 1 A ASP 98.040 1
ATOM 418 C CA . ASP 55 55 ? A -3.594 -9.637 -4.746 1.000 1 A ASP 97.809 1
ATOM 419 C C . ASP 55 55 ? A -2.661 -8.601 -4.128 1.000 1 A ASP 97.932 1
ATOM 420 O O . ASP 55 55 ? A -2.084 -7.791 -4.844 1.000 1 A ASP 97.724 1
ATOM 421 C CB . ASP 55 55 ? A -2.921 -10.387 -5.892 1.000 1 A ASP 96.600 1
ATOM 422 C CG . ASP 55 55 ? A -1.939 -11.450 -5.424 1.000 1 A ASP 94.321 1
ATOM 423 O OD1 . ASP 55 55 ? A -1.601 -11.478 -4.216 1.000 1 A ASP 92.376 1
ATOM 424 O OD2 . ASP 55 55 ? A -1.495 -12.250 -6.273 1.000 1 A ASP 89.966 1
ATOM 425 N N . ILE 56 56 ? A -2.551 -8.615 -2.792 1.000 1 A ILE 97.506 1
ATOM 426 C CA . ILE 56 56 ? A -1.946 -7.499 -2.039 1.000 1 A ILE 97.633 1
ATOM 427 C C . ILE 56 56 ? A -0.661 -7.970 -1.382 1.000 1 A ILE 97.196 1
ATOM 428 O O . ILE 56 56 ? A -0.677 -8.858 -0.534 1.000 1 A ILE 97.164 1
ATOM 429 C CB . ILE 56 56 ? A -2.924 -6.963 -0.969 1.000 1 A ILE 97.874 1
ATOM 430 C CG1 . ILE 56 56 ? A -4.238 -6.516 -1.624 1.000 1 A ILE 96.981 1
ATOM 431 C CG2 . ILE 56 56 ? A -2.273 -5.801 -0.214 1.000 1 A ILE 97.827 1
ATOM 432 C CD1 . ILE 56 56 ? A -5.322 -6.274 -0.612 1.000 1 A ILE 92.408 1
ATOM 433 N N . LEU 57 57 ? A 0.464 -7.337 -1.764 1.000 1 A LEU 97.347 1
ATOM 434 C CA . LEU 57 57 ? A 1.749 -7.569 -1.125 1.000 1 A LEU 96.834 1
ATOM 435 C C . LEU 57 57 ? A 1.984 -6.534 -0.033 1.000 1 A LEU 96.963 1
ATOM 436 O O . LEU 57 57 ? A 2.069 -5.330 -0.317 1.000 1 A LEU 96.935 1
ATOM 437 C CB . LEU 57 57 ? A 2.890 -7.532 -2.132 1.000 1 A LEU 95.661 1
ATOM 438 C CG . LEU 57 57 ? A 4.294 -7.731 -1.529 1.000 1 A LEU 94.140 1
ATOM 439 C CD1 . LEU 57 57 ? A 4.406 -9.106 -0.870 1.000 1 A LEU 92.811 1
ATOM 440 C CD2 . LEU 57 57 ? A 5.370 -7.542 -2.590 1.000 1 A LEU 92.298 1
ATOM 441 N N . ASP 58 58 ? A 2.063 -7.010 1.210 1.000 1 A ASP 96.520 1
ATOM 442 C CA . ASP 58 58 ? A 2.337 -6.150 2.396 1.000 1 A ASP 96.333 1
ATOM 443 C C . ASP 58 58 ? A 3.827 -6.225 2.673 1.000 1 A ASP 95.448 1
ATOM 444 O O . ASP 58 58 ? A 4.337 -7.239 3.206 1.000 1 A ASP 94.358 1
ATOM 445 C CB . ASP 58 58 ? A 1.540 -6.682 3.579 1.000 1 A ASP 96.369 1
ATOM 446 C CG . ASP 58 58 ? A 1.827 -5.917 4.863 1.000 1 A ASP 96.309 1
ATOM 447 O OD1 . ASP 58 58 ? A 2.155 -4.716 4.792 1.000 1 A ASP 95.521 1
ATOM 448 O OD2 . ASP 58 58 ? A 1.722 -6.521 5.942 1.000 1 A ASP 95.214 1
ATOM 449 N N . THR 59 59 ? A 4.566 -5.156 2.295 1.000 1 A THR 95.957 1
ATOM 450 C CA . THR 59 59 ? A 6.012 -5.137 2.426 1.000 1 A THR 95.151 1
ATOM 451 C C . THR 59 59 ? A 6.412 -4.861 3.859 1.000 1 A THR 93.459 1
ATOM 452 O O . THR 59 59 ? A 5.654 -4.302 4.646 1.000 1 A THR 92.174 1
ATOM 453 C CB . THR 59 59 ? A 6.650 -4.100 1.499 1.000 1 A THR 94.606 1
ATOM 454 O OG1 . THR 59 59 ? A 6.131 -2.809 1.825 1.000 1 A THR 90.481 1
ATOM 455 C CG2 . THR 59 59 ? A 6.325 -4.414 0.051 1.000 1 A THR 90.534 1
ATOM 456 N N . ALA 60 60 ? A 7.663 -5.248 4.202 1.000 1 A ALA 92.555 1
ATOM 457 C CA . ALA 60 60 ? A 8.110 -5.155 5.590 1.000 1 A ALA 89.790 1
ATOM 458 C C . ALA 60 60 ? A 9.604 -4.890 5.748 1.000 1 A ALA 86.462 1
ATOM 459 O O . ALA 60 60 ? A 10.023 -4.404 6.801 1.000 1 A ALA 80.317 1
ATOM 460 C CB . ALA 60 60 ? A 7.741 -6.425 6.332 1.000 1 A ALA 86.638 1
ATOM 461 N N . GLY 61 61 ? A 10.403 -5.204 4.705 1.000 1 A GLY 80.110 1
ATOM 462 C CA . GLY 61 61 ? A 11.847 -5.117 4.859 1.000 1 A GLY 77.040 1
ATOM 463 C C . GLY 61 61 ? A 12.525 -4.888 3.526 1.000 1 A GLY 78.085 1
ATOM 464 O O . GLY 61 61 ? A 11.839 -4.733 2.499 1.000 1 A GLY 72.565 1
ATOM 465 N N . GLN 62 62 ? A 13.854 -4.849 3.524 1.000 1 A GLN 79.418 1
ATOM 466 C CA . GLN 62 62 ? A 14.647 -4.664 2.328 1.000 1 A GLN 79.000 1
ATOM 467 C C . GLN 62 62 ? A 16.042 -5.224 2.585 1.000 1 A GLN 79.431 1
ATOM 468 O O . GLN 62 62 ? A 16.511 -5.255 3.724 1.000 1 A GLN 75.936 1
ATOM 469 C CB . GLN 62 62 ? A 14.739 -3.210 1.896 1.000 1 A GLN 75.563 1
ATOM 470 C CG . GLN 62 62 ? A 15.607 -2.341 2.775 1.000 1 A GLN 71.945 1
ATOM 471 C CD . GLN 62 62 ? A 15.717 -0.924 2.291 1.000 1 A GLN 64.111 1
ATOM 472 O OE1 . GLN 62 62 ? A 15.363 -0.597 1.139 1.000 1 A GLN 61.908 1
ATOM 473 N NE2 . GLN 62 62 ? A 16.189 -0.047 3.153 1.000 1 A GLN 63.939 1
ATOM 474 N N . GLU 63 63 ? A 16.724 -5.616 1.501 1.000 1 A GLU 80.941 1
ATOM 475 C CA . GLU 63 63 ? A 18.159 -5.799 1.486 1.000 1 A GLU 77.985 1
ATOM 476 C C . GLU 63 63 ? A 18.791 -4.538 0.911 1.000 1 A GLU 78.764 1
ATOM 477 O O . GLU 63 63 ? A 18.078 -3.713 0.336 1.000 1 A GLU 75.456 1
ATOM 478 C CB . GLU 63 63 ? A 18.528 -7.028 0.648 1.000 1 A GLU 72.711 1
ATOM 479 C CG . GLU 63 63 ? A 17.868 -8.322 1.073 1.000 1 A GLU 70.026 1
ATOM 480 C CD . GLU 63 63 ? A 18.265 -8.789 2.463 1.000 1 A GLU 66.834 1
ATOM 481 O OE1 . GLU 63 63 ? A 19.301 -8.315 2.987 1.000 1 A GLU 64.277 1
ATOM 482 O OE2 . GLU 63 63 ? A 17.568 -9.678 3.007 1.000 1 A GLU 64.132 1
ATOM 483 N N . GLU 64 64 ? A 20.114 -4.371 1.092 1.000 1 A GLU 79.535 1
ATOM 484 C CA . GLU 64 64 ? A 20.822 -3.245 0.482 1.000 1 A GLU 79.581 1
ATOM 485 C C . GLU 64 64 ? A 20.523 -3.189 -1.017 1.000 1 A GLU 80.115 1
ATOM 486 O O . GLU 64 64 ? A 20.213 -2.128 -1.572 1.000 1 A GLU 76.248 1
ATOM 487 C CB . GLU 64 64 ? A 22.310 -3.385 0.732 1.000 1 A GLU 74.280 1
ATOM 488 C CG . GLU 64 64 ? A 23.123 -2.210 0.236 1.000 1 A GLU 69.351 1
ATOM 489 C CD . GLU 64 64 ? A 24.608 -2.363 0.539 1.000 1 A GLU 62.682 1
ATOM 490 O OE1 . GLU 64 64 ? A 24.967 -3.214 1.373 1.000 1 A GLU 62.435 1
ATOM 491 O OE2 . GLU 64 64 ? A 25.425 -1.617 -0.053 1.000 1 A GLU 60.236 1
ATOM 492 N N . TYR 65 65 ? A 20.608 -4.354 -1.678 1.000 1 A TYR 79.273 1
ATOM 493 C CA . TYR 65 65 ? A 20.134 -4.518 -3.074 1.000 1 A TYR 80.048 1
ATOM 494 C C . TYR 65 65 ? A 19.553 -5.900 -3.213 1.000 1 A TYR 81.575 1
ATOM 495 O O . TYR 65 65 ? A 20.202 -6.899 -2.828 1.000 1 A TYR 79.630 1
ATOM 496 C CB . TYR 65 65 ? A 21.226 -4.292 -4.089 1.000 1 A TYR 75.984 1
ATOM 497 C CG . TYR 65 65 ? A 20.764 -4.597 -5.511 1.000 1 A TYR 71.034 1
ATOM 498 C CD1 . TYR 65 65 ? A 21.098 -5.814 -6.111 1.000 1 A TYR 67.173 1
ATOM 499 C CD2 . TYR 65 65 ? A 19.987 -3.698 -6.213 1.000 1 A TYR 67.058 1
ATOM 500 C CE1 . TYR 65 65 ? A 20.665 -6.106 -7.401 1.000 1 A TYR 63.649 1
ATOM 501 C CE2 . TYR 65 65 ? A 19.549 -3.998 -7.491 1.000 1 A TYR 64.377 1
ATOM 502 C CZ . TYR 65 65 ? A 19.894 -5.192 -8.065 1.000 1 A TYR 62.618 1
ATOM 503 O OH . TYR 65 65 ? A 19.468 -5.488 -9.350 1.000 1 A TYR 68.369 1
ATOM 504 N N . SER 66 66 ? A 18.380 -6.018 -3.792 1.000 1 A SER 85.062 1
ATOM 505 C CA . SER 66 66 ? A 17.755 -7.315 -4.021 1.000 1 A SER 84.748 1
ATOM 506 C C . SER 66 66 ? A 17.057 -7.292 -5.386 1.000 1 A SER 86.753 1
ATOM 507 O O . SER 66 66 ? A 16.060 -6.596 -5.564 1.000 1 A SER 85.488 1
ATOM 508 C CB . SER 66 66 ? A 16.740 -7.641 -2.936 1.000 1 A SER 79.189 1
ATOM 509 O OG . SER 66 66 ? A 16.077 -8.878 -3.229 1.000 1 A SER 72.171 1
ATOM 510 N N . ALA 67 67 ? A 17.593 -8.073 -6.311 1.000 1 A ALA 87.448 1
ATOM 511 C CA . ALA 67 67 ? A 16.949 -8.253 -7.612 1.000 1 A ALA 87.161 1
ATOM 512 C C . ALA 67 67 ? A 15.573 -8.899 -7.461 1.000 1 A ALA 87.849 1
ATOM 513 O O . ALA 67 67 ? A 14.635 -8.588 -8.213 1.000 1 A ALA 87.575 1
ATOM 514 C CB . ALA 67 67 ? A 17.827 -9.071 -8.541 1.000 1 A ALA 85.665 1
ATOM 515 N N . MET 68 68 ? A 15.434 -9.828 -6.483 1.000 1 A MET 87.033 1
ATOM 516 C CA . MET 68 68 ? A 14.130 -10.415 -6.242 1.000 1 A MET 85.793 1
ATOM 517 C C . MET 68 68 ? A 13.122 -9.383 -5.733 1.000 1 A MET 86.551 1
ATOM 518 O O . MET 68 68 ? A 11.962 -9.380 -6.141 1.000 1 A MET 85.661 1
ATOM 519 C CB . MET 68 68 ? A 14.233 -11.597 -5.278 1.000 1 A MET 83.016 1
ATOM 520 C CG . MET 68 68 ? A 14.882 -12.791 -5.945 1.000 1 A MET 77.381 1
ATOM 521 S SD . MET 68 68 ? A 14.795 -14.292 -4.953 1.000 1 A MET 72.663 1
ATOM 522 C CE . MET 68 68 ? A 15.868 -13.812 -3.600 1.000 1 A MET 66.073 1
ATOM 523 N N . ARG 69 69 ? A 13.594 -8.461 -4.833 1.000 1 A ARG 88.629 1
ATOM 524 C CA . ARG 69 69 ? A 12.739 -7.386 -4.412 1.000 1 A ARG 89.222 1
ATOM 525 C C . ARG 69 69 ? A 12.313 -6.514 -5.611 1.000 1 A ARG 91.289 1
ATOM 526 O O . ARG 69 69 ? A 11.144 -6.154 -5.766 1.000 1 A ARG 92.336 1
ATOM 527 C CB . ARG 69 69 ? A 13.380 -6.522 -3.326 1.000 1 A ARG 87.346 1
ATOM 528 C CG . ARG 69 69 ? A 12.513 -5.353 -2.868 1.000 1 A ARG 82.627 1
ATOM 529 C CD . ARG 69 69 ? A 11.110 -5.744 -2.407 1.000 1 A ARG 77.862 1
ATOM 530 N NE . ARG 69 69 ? A 11.164 -6.640 -1.281 1.000 1 A ARG 77.949 1
ATOM 531 C CZ . ARG 69 69 ? A 11.095 -6.259 0.016 1.000 1 A ARG 76.500 1
ATOM 532 N NH1 . ARG 69 69 ? A 10.968 -4.998 0.328 1.000 1 A ARG 71.145 1
ATOM 533 N NH2 . ARG 69 69 ? A 11.162 -7.167 0.970 1.000 1 A ARG 70.543 1
ATOM 534 N N . ASP 70 70 ? A 13.304 -6.189 -6.489 1.000 1 A ASP 91.892 1
ATOM 535 C CA . ASP 70 70 ? A 12.961 -5.463 -7.710 1.000 1 A ASP 93.035 1
ATOM 536 C C . ASP 70 70 ? A 11.885 -6.190 -8.510 1.000 1 A ASP 93.464 1
ATOM 537 O O . ASP 70 70 ? A 10.944 -5.576 -9.024 1.000 1 A ASP 93.820 1
ATOM 538 C CB . ASP 70 70 ? A 14.194 -5.265 -8.612 1.000 1 A ASP 92.609 1
ATOM 539 C CG . ASP 70 70 ? A 15.081 -4.111 -8.160 1.000 1 A ASP 92.781 1
ATOM 540 O OD1 . ASP 70 70 ? A 14.805 -3.500 -7.113 1.000 1 A ASP 88.770 1
ATOM 541 O OD2 . ASP 70 70 ? A 16.047 -3.816 -8.873 1.000 1 A ASP 88.157 1
ATOM 542 N N . GLN 71 71 ? A 12.008 -7.531 -8.647 1.000 1 A GLN 92.567 1
ATOM 543 C CA . GLN 71 71 ? A 11.043 -8.308 -9.405 1.000 1 A GLN 91.534 1
ATOM 544 C C . GLN 71 71 ? A 9.655 -8.224 -8.795 1.000 1 A GLN 91.707 1
ATOM 545 O O . GLN 71 71 ? A 8.659 -8.055 -9.490 1.000 1 A GLN 91.289 1
ATOM 546 C CB . GLN 71 71 ? A 11.482 -9.763 -9.551 1.000 1 A GLN 89.988 1
ATOM 547 C CG . GLN 71 71 ? A 10.573 -10.566 -10.461 1.000 1 A GLN 78.053 1
ATOM 548 C CD . GLN 71 71 ? A 10.498 -9.967 -11.841 1.000 1 A GLN 71.093 1
ATOM 549 O OE1 . GLN 71 71 ? A 11.537 -9.705 -12.459 1.000 1 A GLN 66.758 1
ATOM 550 N NE2 . GLN 71 71 ? A 9.288 -9.758 -12.334 1.000 1 A GLN 64.593 1
ATOM 551 N N . TYR 72 72 ? A 9.600 -8.349 -7.442 1.000 1 A TYR 90.112 1
ATOM 552 C CA . TYR 72 72 ? A 8.314 -8.221 -6.738 1.000 1 A TYR 89.356 1
ATOM 553 C C . TYR 72 72 ? A 7.687 -6.880 -7.048 1.000 1 A TYR 91.836 1
ATOM 554 O O . TYR 72 72 ? A 6.484 -6.794 -7.352 1.000 1 A TYR 91.887 1
ATOM 555 C CB . TYR 72 72 ? A 8.458 -8.357 -5.218 1.000 1 A TYR 86.133 1
ATOM 556 C CG . TYR 72 72 ? A 9.023 -9.679 -4.720 1.000 1 A TYR 81.827 1
ATOM 557 C CD1 . TYR 72 72 ? A 9.637 -9.742 -3.493 1.000 1 A TYR 77.392 1
ATOM 558 C CD2 . TYR 72 72 ? A 8.917 -10.833 -5.445 1.000 1 A TYR 76.704 1
ATOM 559 C CE1 . TYR 72 72 ? A 10.139 -10.927 -3.003 1.000 1 A TYR 74.581 1
ATOM 560 C CE2 . TYR 72 72 ? A 9.406 -12.044 -4.996 1.000 1 A TYR 76.062 1
ATOM 561 C CZ . TYR 72 72 ? A 10.015 -12.086 -3.758 1.000 1 A TYR 73.057 1
ATOM 562 O OH . TYR 72 72 ? A 10.524 -13.266 -3.258 1.000 1 A TYR 78.130 1
ATOM 563 N N . MET 73 73 ? A 8.469 -5.794 -6.976 1.000 1 A MET 94.379 1
ATOM 564 C CA . MET 73 73 ? A 7.943 -4.476 -7.250 1.000 1 A MET 95.271 1
ATOM 565 C C . MET 73 73 ? A 7.547 -4.308 -8.704 1.000 1 A MET 96.335 1
ATOM 566 O O . MET 73 73 ? A 6.531 -3.682 -9.024 1.000 1 A MET 96.126 1
ATOM 567 C CB . MET 73 73 ? A 8.969 -3.399 -6.855 1.000 1 A MET 94.472 1
ATOM 568 C CG . MET 73 73 ? A 9.395 -3.414 -5.388 1.000 1 A MET 92.149 1
ATOM 569 S SD . MET 73 73 ? A 8.031 -3.153 -4.224 1.000 1 A MET 88.248 1
ATOM 570 C CE . MET 73 73 ? A 7.541 -4.804 -3.875 1.000 1 A MET 81.565 1
ATOM 571 N N . ARG 74 74 ? A 8.358 -4.910 -9.608 1.000 1 A ARG 96.711 1
ATOM 572 C CA . ARG 74 74 ? A 8.084 -4.780 -11.045 1.000 1 A ARG 96.645 1
ATOM 573 C C . ARG 74 74 ? A 6.749 -5.425 -11.417 1.000 1 A ARG 96.957 1
ATOM 574 O O . ARG 74 74 ? A 6.059 -4.952 -12.331 1.000 1 A ARG 96.919 1
ATOM 575 C CB . ARG 74 74 ? A 9.225 -5.418 -11.837 1.000 1 A ARG 95.749 1
ATOM 576 C CG . ARG 74 74 ? A 9.095 -5.304 -13.364 1.000 1 A ARG 93.365 1
ATOM 577 C CD . ARG 74 74 ? A 10.389 -5.725 -14.042 1.000 1 A ARG 91.892 1
ATOM 578 N NE . ARG 74 74 ? A 11.472 -4.860 -13.641 1.000 1 A ARG 86.402 1
ATOM 579 C CZ . ARG 74 74 ? A 12.460 -5.248 -12.849 1.000 1 A ARG 85.948 1
ATOM 580 N NH1 . ARG 74 74 ? A 12.479 -6.461 -12.351 1.000 1 A ARG 75.923 1
ATOM 581 N NH2 . ARG 74 74 ? A 13.413 -4.392 -12.564 1.000 1 A ARG 77.091 1
ATOM 582 N N . THR 75 75 ? A 6.381 -6.531 -10.729 1.000 1 A THR 96.209 1
ATOM 583 C CA . THR 75 75 ? A 5.129 -7.200 -11.030 1.000 1 A THR 95.745 1
ATOM 584 C C . THR 75 75 ? A 3.913 -6.466 -10.456 1.000 1 A THR 96.945 1
ATOM 585 O O . THR 75 75 ? A 2.781 -6.758 -10.832 1.000 1 A THR 96.483 1
ATOM 586 C CB . THR 75 75 ? A 5.113 -8.648 -10.532 1.000 1 A THR 93.563 1
ATOM 587 O OG1 . THR 75 75 ? A 5.296 -8.698 -9.112 1.000 1 A THR 88.398 1
ATOM 588 C CG2 . THR 75 75 ? A 6.195 -9.455 -11.229 1.000 1 A THR 87.624 1
ATOM 589 N N . GLY 76 76 ? A 4.143 -5.505 -9.529 1.000 1 A GLY 97.357 1
ATOM 590 C CA . GLY 76 76 ? A 3.050 -4.722 -8.974 1.000 1 A GLY 97.867 1
ATOM 591 C C . GLY 76 76 ? A 2.416 -3.822 -10.017 1.000 1 A GLY 98.319 1
ATOM 592 O O . GLY 76 76 ? A 3.101 -3.214 -10.826 1.000 1 A GLY 98.159 1
ATOM 593 N N . GLU 77 77 ? A 1.071 -3.733 -9.986 1.000 1 A GLU 98.554 1
ATOM 594 C CA . GLU 77 77 ? A 0.349 -2.903 -10.928 1.000 1 A GLU 98.618 1
ATOM 595 C C . GLU 77 77 ? A 0.006 -1.552 -10.355 1.000 1 A GLU 98.706 1
ATOM 596 O O . GLU 77 77 ? A -0.200 -0.584 -11.087 1.000 1 A GLU 98.562 1
ATOM 597 C CB . GLU 77 77 ? A -0.937 -3.611 -11.343 1.000 1 A GLU 98.428 1
ATOM 598 C CG . GLU 77 77 ? A -0.708 -4.875 -12.155 1.000 1 A GLU 98.064 1
ATOM 599 C CD . GLU 77 77 ? A -1.985 -5.586 -12.509 1.000 1 A GLU 97.652 1
ATOM 600 O OE1 . GLU 77 77 ? A -2.587 -6.223 -11.623 1.000 1 A GLU 93.499 1
ATOM 601 O OE2 . GLU 77 77 ? A -2.429 -5.472 -13.690 1.000 1 A GLU 92.748 1
ATOM 602 N N . GLY 78 78 ? A -0.095 -1.484 -8.989 1.000 1 A GLY 98.742 1
ATOM 603 C CA . GLY 78 78 ? A -0.422 -0.242 -8.323 1.000 1 A GLY 98.767 1
ATOM 604 C C . GLY 78 78 ? A 0.089 -0.279 -6.889 1.000 1 A GLY 98.828 1
ATOM 605 O O . GLY 78 78 ? A 0.181 -1.363 -6.293 1.000 1 A GLY 98.796 1
ATOM 606 N N . PHE 79 79 ? A 0.385 0.905 -6.355 1.000 1 A PHE 98.859 1
ATOM 607 C CA . PHE 79 79 ? A 1.096 1.046 -5.088 1.000 1 A PHE 98.869 1
ATOM 608 C C . PHE 79 79 ? A 0.345 1.977 -4.163 1.000 1 A PHE 98.898 1
ATOM 609 O O . PHE 79 79 ? A 0.017 3.114 -4.545 1.000 1 A PHE 98.879 1
ATOM 610 C CB . PHE 79 79 ? A 2.508 1.559 -5.316 1.000 1 A PHE 98.796 1
ATOM 611 C CG . PHE 79 79 ? A 3.378 0.622 -6.108 1.000 1 A PHE 98.727 1
ATOM 612 C CD1 . PHE 79 79 ? A 4.311 -0.191 -5.470 1.000 1 A PHE 98.602 1
ATOM 613 C CD2 . PHE 79 79 ? A 3.245 0.561 -7.483 1.000 1 A PHE 98.581 1
ATOM 614 C CE1 . PHE 79 79 ? A 5.088 -1.052 -6.205 1.000 1 A PHE 98.289 1
ATOM 615 C CE2 . PHE 79 79 ? A 4.043 -0.302 -8.229 1.000 1 A PHE 98.352 1
ATOM 616 C CZ . PHE 79 79 ? A 4.964 -1.115 -7.586 1.000 1 A PHE 98.285 1
ATOM 617 N N . LEU 80 80 ? A 0.122 1.521 -2.924 1.000 1 A LEU 98.907 1
ATOM 618 C CA . LEU 80 80 ? A -0.283 2.407 -1.838 1.000 1 A LEU 98.919 1
ATOM 619 C C . LEU 80 80 ? A 0.976 2.894 -1.147 1.000 1 A LEU 98.921 1
ATOM 620 O O . LEU 80 80 ? A 1.747 2.055 -0.667 1.000 1 A LEU 98.864 1
ATOM 621 C CB . LEU 80 80 ? A -1.139 1.691 -0.813 1.000 1 A LEU 98.806 1
ATOM 622 C CG . LEU 80 80 ? A -2.566 1.265 -1.171 1.000 1 A LEU 97.199 1
ATOM 623 C CD1 . LEU 80 80 ? A -3.367 2.419 -1.804 1.000 1 A LEU 98.080 1
ATOM 624 C CD2 . LEU 80 80 ? A -3.242 0.860 0.117 1.000 1 A LEU 98.271 1
ATOM 625 N N . SER 81 81 ? A 1.165 4.202 -1.085 1.000 1 A SER 98.943 1
ATOM 626 C CA . SER 81 81 ? A 2.300 4.797 -0.380 1.000 1 A SER 98.943 1
ATOM 627 C C . SER 81 81 ? A 1.763 5.394 0.910 1.000 1 A SER 98.969 1
ATOM 628 O O . SER 81 81 ? A 1.081 6.402 0.906 1.000 1 A SER 98.959 1
ATOM 629 C CB . SER 81 81 ? A 2.969 5.868 -1.238 1.000 1 A SER 98.827 1
ATOM 630 O OG . SER 81 81 ? A 3.597 5.275 -2.371 1.000 1 A SER 97.706 1
ATOM 631 N N . VAL 82 82 ? A 2.114 4.714 2.020 1.000 1 A VAL 98.943 1
ATOM 632 C CA . VAL 82 82 ? A 1.489 4.995 3.314 1.000 1 A VAL 98.956 1
ATOM 633 C C . VAL 82 82 ? A 2.452 5.773 4.204 1.000 1 A VAL 98.945 1
ATOM 634 O O . VAL 82 82 ? A 3.618 5.384 4.360 1.000 1 A VAL 98.916 1
ATOM 635 C CB . VAL 82 82 ? A 1.101 3.681 4.025 1.000 1 A VAL 98.960 1
ATOM 636 C CG1 . VAL 82 82 ? A 0.235 2.810 3.118 1.000 1 A VAL 98.963 1
ATOM 637 C CG2 . VAL 82 82 ? A 0.379 3.982 5.342 1.000 1 A VAL 98.957 1
ATOM 638 N N . PHE 83 83 ? A 1.953 6.860 4.798 1.000 1 A PHE 98.967 1
ATOM 639 C CA . PHE 83 83 ? A 2.619 7.522 5.904 1.000 1 A PHE 98.970 1
ATOM 640 C C . PHE 83 83 ? A 1.645 7.610 7.060 1.000 1 A PHE 98.967 1
ATOM 641 O O . PHE 83 83 ? A 0.452 7.350 6.918 1.000 1 A PHE 98.965 1
ATOM 642 C CB . PHE 83 83 ? A 3.147 8.921 5.502 1.000 1 A PHE 98.968 1
ATOM 643 C CG . PHE 83 83 ? A 2.062 9.944 5.238 1.000 1 A PHE 98.973 1
ATOM 644 C CD1 . PHE 83 83 ? A 1.463 10.034 3.995 1.000 1 A PHE 98.968 1
ATOM 645 C CD2 . PHE 83 83 ? A 1.669 10.816 6.247 1.000 1 A PHE 98.968 1
ATOM 646 C CE1 . PHE 83 83 ? A 0.460 10.974 3.769 1.000 1 A PHE 98.965 1
ATOM 647 C CE2 . PHE 83 83 ? A 0.666 11.753 6.017 1.000 1 A PHE 98.954 1
ATOM 648 C CZ . PHE 83 83 ? A 0.071 11.818 4.784 1.000 1 A PHE 98.953 1
ATOM 649 N N . ALA 84 84 ? A 2.165 7.949 8.240 1.000 1 A ALA 98.945 1
ATOM 650 C CA . ALA 84 84 ? A 1.329 8.110 9.424 1.000 1 A ALA 98.951 1
ATOM 651 C C . ALA 84 84 ? A 1.211 9.588 9.767 1.000 1 A ALA 98.954 1
ATOM 652 O O . ALA 84 84 ? A 2.221 10.293 9.805 1.000 1 A ALA 98.937 1
ATOM 653 C CB . ALA 84 84 ? A 1.927 7.336 10.599 1.000 1 A ALA 98.913 1
ATOM 654 N N . ILE 85 85 ? A -0.020 10.053 10.024 1.000 1 A ILE 98.929 1
ATOM 655 C CA . ILE 85 85 ? A -0.244 11.484 10.240 1.000 1 A ILE 98.908 1
ATOM 656 C C . ILE 85 85 ? A 0.402 12.008 11.509 1.000 1 A ILE 98.883 1
ATOM 657 O O . ILE 85 85 ? A 0.462 13.223 11.700 1.000 1 A ILE 98.810 1
ATOM 658 C CB . ILE 85 85 ? A -1.748 11.816 10.206 1.000 1 A ILE 98.865 1
ATOM 659 C CG1 . ILE 85 85 ? A -2.518 11.063 11.310 1.000 1 A ILE 98.754 1
ATOM 660 C CG2 . ILE 85 85 ? A -2.315 11.497 8.833 1.000 1 A ILE 98.693 1
ATOM 661 C CD1 . ILE 85 85 ? A -2.586 11.798 12.631 1.000 1 A ILE 98.457 1
ATOM 662 N N . ASN 86 86 ? A 0.888 11.141 12.388 1.000 1 A ASN 98.799 1
ATOM 663 C CA . ASN 86 86 ? A 1.624 11.503 13.601 1.000 1 A ASN 98.728 1
ATOM 664 C C . ASN 86 86 ? A 3.119 11.293 13.453 1.000 1 A ASN 98.714 1
ATOM 665 O O . ASN 86 86 ? A 3.844 11.235 14.459 1.000 1 A ASN 98.603 1
ATOM 666 C CB . ASN 86 86 ? A 1.121 10.691 14.802 1.000 1 A ASN 98.637 1
ATOM 667 C CG . ASN 86 86 ? A 1.424 9.219 14.691 1.000 1 A ASN 98.550 1
ATOM 668 O OD1 . ASN 86 86 ? A 1.632 8.700 13.597 1.000 1 A ASN 98.309 1
ATOM 669 N ND2 . ASN 86 86 ? A 1.488 8.521 15.818 1.000 1 A ASN 97.506 1
ATOM 670 N N . ASN 87 87 ? A 3.644 11.152 12.194 1.000 1 A ASN 98.595 1
ATOM 671 C CA . ASN 87 87 ? A 5.022 10.781 11.956 1.000 1 A ASN 98.572 1
ATOM 672 C C . ASN 87 87 ? A 5.539 11.556 10.742 1.000 1 A ASN 98.689 1
ATOM 673 O O . ASN 87 87 ? A 5.431 11.088 9.613 1.000 1 A ASN 98.659 1
ATOM 674 C CB . ASN 87 87 ? A 5.144 9.265 11.759 1.000 1 A ASN 98.207 1
ATOM 675 C CG . ASN 87 87 ? A 6.577 8.804 11.607 1.000 1 A ASN 97.007 1
ATOM 676 O OD1 . ASN 87 87 ? A 7.477 9.565 11.252 1.000 1 A ASN 92.527 1
ATOM 677 N ND2 . ASN 87 87 ? A 6.804 7.519 11.870 1.000 1 A ASN 90.374 1
ATOM 678 N N . THR 88 88 ? A 6.101 12.761 11.002 1.000 1 A THR 98.790 1
ATOM 679 C CA . THR 88 88 ? A 6.574 13.615 9.923 1.000 1 A THR 98.772 1
ATOM 680 C C . THR 88 88 ? A 7.628 12.909 9.079 1.000 1 A THR 98.819 1
ATOM 681 O O . THR 88 88 ? A 7.659 13.046 7.851 1.000 1 A THR 98.764 1
ATOM 682 C CB . THR 88 88 ? A 7.131 14.923 10.495 1.000 1 A THR 98.451 1
ATOM 683 O OG1 . THR 88 88 ? A 6.070 15.622 11.134 1.000 1 A THR 93.268 1
ATOM 684 C CG2 . THR 88 88 ? A 7.728 15.794 9.396 1.000 1 A THR 92.637 1
ATOM 685 N N . LYS 89 89 ? A 8.523 12.130 9.713 1.000 1 A LYS 98.831 1
ATOM 686 C CA . LYS 89 89 ? A 9.555 11.419 8.950 1.000 1 A LYS 98.800 1
ATOM 687 C C . LYS 89 89 ? A 8.940 10.459 7.942 1.000 1 A LYS 98.786 1
ATOM 688 O O . LYS 89 89 ? A 9.402 10.369 6.803 1.000 1 A LYS 98.694 1
ATOM 689 C CB . LYS 89 89 ? A 10.495 10.688 9.898 1.000 1 A LYS 98.656 1
ATOM 690 C CG . LYS 89 89 ? A 11.600 9.877 9.177 1.000 1 A LYS 95.786 1
ATOM 691 C CD . LYS 89 89 ? A 12.462 10.696 8.226 1.000 1 A LYS 88.918 1
ATOM 692 C CE . LYS 89 89 ? A 13.796 10.037 7.998 1.000 1 A LYS 89.210 1
ATOM 693 N NZ . LYS 89 89 ? A 13.662 8.754 7.233 1.000 1 A LYS 81.471 1
ATOM 694 N N . SER 90 90 ? A 7.845 9.736 8.327 1.000 1 A SER 98.854 1
ATOM 695 C CA . SER 90 90 ? A 7.219 8.820 7.375 1.000 1 A SER 98.828 1
ATOM 696 C C . SER 90 90 ? A 6.660 9.573 6.180 1.000 1 A SER 98.808 1
ATOM 697 O O . SER 90 90 ? A 6.646 9.045 5.071 1.000 1 A SER 98.729 1
ATOM 698 C CB . SER 90 90 ? A 6.129 8.004 8.072 1.000 1 A SER 98.843 1
ATOM 699 O OG . SER 90 90 ? A 4.966 8.756 8.320 1.000 1 A SER 98.871 1
ATOM 700 N N . PHE 91 91 ? A 6.214 10.810 6.380 1.000 1 A PHE 98.937 1
ATOM 701 C CA . PHE 91 91 ? A 5.728 11.652 5.273 1.000 1 A PHE 98.931 1
ATOM 702 C C . PHE 91 91 ? A 6.889 12.088 4.390 1.000 1 A PHE 98.904 1
ATOM 703 O O . PHE 91 91 ? A 6.793 12.003 3.151 1.000 1 A PHE 98.847 1
ATOM 704 C CB . PHE 91 91 ? A 4.991 12.868 5.857 1.000 1 A PHE 98.905 1
ATOM 705 C CG . PHE 91 91 ? A 4.459 13.825 4.813 1.000 1 A PHE 98.897 1
ATOM 706 C CD1 . PHE 91 91 ? A 3.488 13.424 3.922 1.000 1 A PHE 98.862 1
ATOM 707 C CD2 . PHE 91 91 ? A 4.926 15.124 4.744 1.000 1 A PHE 98.823 1
ATOM 708 C CE1 . PHE 91 91 ? A 2.966 14.283 2.986 1.000 1 A PHE 98.755 1
ATOM 709 C CE2 . PHE 91 91 ? A 4.416 16.018 3.792 1.000 1 A PHE 98.656 1
ATOM 710 C CZ . PHE 91 91 ? A 3.447 15.593 2.920 1.000 1 A PHE 98.681 1
ATOM 711 N N . GLU 92 92 ? A 8.027 12.485 5.023 1.000 1 A GLU 98.748 1
ATOM 712 C CA . GLU 92 92 ? A 9.207 12.838 4.244 1.000 1 A GLU 98.565 1
ATOM 713 C C . GLU 92 92 ? A 9.716 11.645 3.429 1.000 1 A GLU 98.445 1
ATOM 714 O O . GLU 92 92 ? A 10.270 11.813 2.338 1.000 1 A GLU 98.041 1
ATOM 715 C CB . GLU 92 92 ? A 10.292 13.365 5.189 1.000 1 A GLU 98.297 1
ATOM 716 C CG . GLU 92 92 ? A 9.877 14.660 5.872 1.000 1 A GLU 97.732 1
ATOM 717 C CD . GLU 92 92 ? A 10.809 15.096 6.990 1.000 1 A GLU 96.962 1
ATOM 718 O OE1 . GLU 92 92 ? A 11.655 14.271 7.444 1.000 1 A GLU 93.908 1
ATOM 719 O OE2 . GLU 92 92 ? A 10.686 16.266 7.425 1.000 1 A GLU 94.011 1
ATOM 720 N N . ASP 93 93 ? A 9.515 10.421 3.937 1.000 1 A ASP 98.461 1
ATOM 721 C CA . ASP 93 93 ? A 9.936 9.191 3.252 1.000 1 A ASP 98.303 1
ATOM 722 C C . ASP 93 93 ? A 9.184 8.928 1.959 1.000 1 A ASP 98.376 1
ATOM 723 O O . ASP 93 93 ? A 9.648 8.144 1.115 1.000 1 A ASP 98.023 1
ATOM 724 C CB . ASP 93 93 ? A 9.749 7.969 4.146 1.000 1 A ASP 97.985 1
ATOM 725 C CG . ASP 93 93 ? A 10.776 7.878 5.276 1.000 1 A ASP 97.455 1
ATOM 726 O OD1 . ASP 93 93 ? A 11.843 8.540 5.179 1.000 1 A ASP 95.566 1
ATOM 727 O OD2 . ASP 93 93 ? A 10.499 7.143 6.237 1.000 1 A ASP 94.687 1
ATOM 728 N N . ILE 94 94 ? A 8.000 9.538 1.763 1.000 1 A ILE 98.662 1
ATOM 729 C CA . ILE 94 94 ? A 7.173 9.256 0.596 1.000 1 A ILE 98.654 1
ATOM 730 C C . ILE 94 94 ? A 7.934 9.510 -0.694 1.000 1 A ILE 98.450 1
ATOM 731 O O . ILE 94 94 ? A 7.825 8.751 -1.661 1.000 1 A ILE 98.236 1
ATOM 732 C CB . ILE 94 94 ? A 5.868 10.043 0.648 1.000 1 A ILE 98.693 1
ATOM 733 C CG1 . ILE 94 94 ? A 4.983 9.552 1.788 1.000 1 A ILE 98.732 1
ATOM 734 C CG2 . ILE 94 94 ? A 5.134 9.976 -0.713 1.000 1 A ILE 98.620 1
ATOM 735 C CD1 . ILE 94 94 ? A 4.488 8.126 1.633 1.000 1 A ILE 98.656 1
ATOM 736 N N . HIS 95 95 ? A 8.758 10.595 -0.722 1.000 1 A HIS 98.187 1
ATOM 737 C CA . HIS 95 95 ? A 9.546 10.936 -1.902 1.000 1 A HIS 97.628 1
ATOM 738 C C . HIS 95 95 ? A 10.432 9.769 -2.325 1.000 1 A HIS 97.500 1
ATOM 739 O O . HIS 95 95 ? A 10.519 9.416 -3.516 1.000 1 A HIS 97.263 1
ATOM 740 C CB . HIS 95 95 ? A 10.414 12.173 -1.616 1.000 1 A HIS 96.675 1
ATOM 741 C CG . HIS 95 95 ? A 9.636 13.419 -1.335 1.000 1 A HIS 83.161 1
ATOM 742 N ND1 . HIS 95 95 ? A 9.357 13.807 -0.035 1.000 1 A HIS 78.874 1
ATOM 743 C CD2 . HIS 95 95 ? A 9.099 14.356 -2.145 1.000 1 A HIS 79.923 1
ATOM 744 C CE1 . HIS 95 95 ? A 8.700 14.940 -0.058 1.000 1 A HIS 77.998 1
ATOM 745 N NE2 . HIS 95 95 ? A 8.524 15.299 -1.320 1.000 1 A HIS 72.196 1
ATOM 746 N N . HIS 96 96 ? A 11.108 9.134 -1.335 1.000 1 A HIS 97.579 1
ATOM 747 C CA . HIS 96 96 ? A 11.984 7.991 -1.597 1.000 1 A HIS 97.116 1
ATOM 748 C C . HIS 96 96 ? A 11.213 6.811 -2.193 1.000 1 A HIS 97.252 1
ATOM 749 O O . HIS 96 96 ? A 11.662 6.221 -3.198 1.000 1 A HIS 96.970 1
ATOM 750 C CB . HIS 96 96 ? A 12.689 7.583 -0.321 1.000 1 A HIS 95.973 1
ATOM 751 C CG . HIS 96 96 ? A 13.297 6.221 -0.385 1.000 1 A HIS 94.643 1
ATOM 752 N ND1 . HIS 96 96 ? A 14.509 5.995 -1.021 1.000 1 A HIS 91.221 1
ATOM 753 C CD2 . HIS 96 96 ? A 12.884 5.051 0.112 1.000 1 A HIS 91.790 1
ATOM 754 C CE1 . HIS 96 96 ? A 14.817 4.726 -0.902 1.000 1 A HIS 90.604 1
ATOM 755 N NE2 . HIS 96 96 ? A 13.845 4.116 -0.213 1.000 1 A HIS 89.851 1
ATOM 756 N N . TYR 97 97 ? A 10.080 6.438 -1.572 1.000 1 A TYR 97.429 1
ATOM 757 C CA . TYR 97 97 ? A 9.331 5.284 -2.082 1.000 1 A TYR 97.338 1
ATOM 758 C C . TYR 97 97 ? A 8.851 5.521 -3.494 1.000 1 A TYR 97.440 1
ATOM 759 O O . TYR 97 97 ? A 8.911 4.620 -4.318 1.000 1 A TYR 97.169 1
ATOM 760 C CB . TYR 97 97 ? A 8.178 4.967 -1.139 1.000 1 A TYR 97.163 1
ATOM 761 C CG . TYR 97 97 ? A 8.697 4.508 0.217 1.000 1 A TYR 96.955 1
ATOM 762 C CD1 . TYR 97 97 ? A 9.352 3.292 0.347 1.000 1 A TYR 96.091 1
ATOM 763 C CD2 . TYR 97 97 ? A 8.560 5.345 1.312 1.000 1 A TYR 96.315 1
ATOM 764 C CE1 . TYR 97 97 ? A 9.855 2.903 1.586 1.000 1 A TYR 95.377 1
ATOM 765 C CE2 . TYR 97 97 ? A 9.070 4.956 2.531 1.000 1 A TYR 95.924 1
ATOM 766 C CZ . TYR 97 97 ? A 9.709 3.731 2.672 1.000 1 A TYR 95.706 1
ATOM 767 O OH . TYR 97 97 ? A 10.217 3.358 3.902 1.000 1 A TYR 94.719 1
ATOM 768 N N . ARG 98 98 ? A 8.377 6.731 -3.810 1.000 1 A ARG 98.071 1
ATOM 769 C CA . ARG 98 98 ? A 7.938 7.035 -5.181 1.000 1 A ARG 98.010 1
ATOM 770 C C . ARG 98 98 ? A 9.082 6.934 -6.180 1.000 1 A ARG 97.969 1
ATOM 771 O O . ARG 98 98 ? A 8.886 6.422 -7.297 1.000 1 A ARG 97.644 1
ATOM 772 C CB . ARG 98 98 ? A 7.278 8.426 -5.252 1.000 1 A ARG 97.831 1
ATOM 773 C CG . ARG 98 98 ? A 6.745 8.758 -6.635 1.000 1 A ARG 96.240 1
ATOM 774 C CD . ARG 98 98 ? A 5.826 9.945 -6.558 1.000 1 A ARG 94.060 1
ATOM 775 N NE . ARG 98 98 ? A 5.417 10.401 -7.884 1.000 1 A ARG 91.830 1
ATOM 776 C CZ . ARG 98 98 ? A 4.413 9.900 -8.572 1.000 1 A ARG 91.113 1
ATOM 777 N NH1 . ARG 98 98 ? A 3.684 8.898 -8.085 1.000 1 A ARG 84.274 1
ATOM 778 N NH2 . ARG 98 98 ? A 4.113 10.408 -9.772 1.000 1 A ARG 85.255 1
ATOM 779 N N . GLU 99 99 ? A 10.285 7.417 -5.787 1.000 1 A GLU 97.922 1
ATOM 780 C CA . GLU 99 99 ? A 11.419 7.298 -6.687 1.000 1 A GLU 97.512 1
ATOM 781 C C . GLU 99 99 ? A 11.763 5.834 -6.957 1.000 1 A GLU 97.021 1
ATOM 782 O O . GLU 99 99 ? A 12.075 5.460 -8.102 1.000 1 A GLU 96.661 1
ATOM 783 C CB . GLU 99 99 ? A 12.647 8.027 -6.111 1.000 1 A GLU 97.146 1
ATOM 784 C CG . GLU 99 99 ? A 12.556 9.542 -6.196 1.000 1 A GLU 94.545 1
ATOM 785 C CD . GLU 99 99 ? A 12.459 10.024 -7.633 1.000 1 A GLU 89.765 1
ATOM 786 O OE1 . GLU 99 99 ? A 13.360 9.701 -8.443 1.000 1 A GLU 82.043 1
ATOM 787 O OE2 . GLU 99 99 ? A 11.482 10.707 -7.947 1.000 1 A GLU 81.726 1
ATOM 788 N N . GLN 100 100 ? A 11.742 4.976 -5.925 1.000 1 A GLN 97.039 1
ATOM 789 C CA . GLN 100 100 ? A 12.048 3.564 -6.083 1.000 1 A GLN 96.642 1
ATOM 790 C C . GLN 100 100 ? A 11.017 2.883 -6.974 1.000 1 A GLN 97.040 1
ATOM 791 O O . GLN 100 100 ? A 11.369 2.035 -7.802 1.000 1 A GLN 96.472 1
ATOM 792 C CB . GLN 100 100 ? A 12.154 2.860 -4.739 1.000 1 A GLN 95.648 1
ATOM 793 C CG . GLN 100 100 ? A 13.327 3.347 -3.896 1.000 1 A GLN 93.483 1
ATOM 794 C CD . GLN 100 100 ? A 14.640 3.215 -4.610 1.000 1 A GLN 91.433 1
ATOM 795 O OE1 . GLN 100 100 ? A 15.035 2.112 -4.991 1.000 1 A GLN 87.554 1
ATOM 796 N NE2 . GLN 100 100 ? A 15.321 4.329 -4.831 1.000 1 A GLN 85.675 1
ATOM 797 N N . ILE 101 101 ? A 9.733 3.217 -6.797 1.000 1 A ILE 97.135 1
ATOM 798 C CA . ILE 101 101 ? A 8.678 2.621 -7.610 1.000 1 A ILE 97.655 1
ATOM 799 C C . ILE 101 101 ? A 8.891 2.984 -9.082 1.000 1 A ILE 97.856 1
ATOM 800 O O . ILE 101 101 ? A 8.818 2.116 -9.950 1.000 1 A ILE 97.906 1
ATOM 801 C CB . ILE 101 101 ? A 7.300 3.071 -7.127 1.000 1 A ILE 97.936 1
ATOM 802 C CG1 . ILE 101 101 ? A 7.003 2.453 -5.756 1.000 1 A ILE 97.991 1
ATOM 803 C CG2 . ILE 101 101 ? A 6.200 2.729 -8.152 1.000 1 A ILE 98.057 1
ATOM 804 C CD1 . ILE 101 101 ? A 5.897 3.148 -5.001 1.000 1 A ILE 97.847 1
ATOM 805 N N . LYS 102 102 ? A 9.153 4.273 -9.371 1.000 1 A LYS 97.623 1
ATOM 806 C CA . LYS 102 102 ? A 9.341 4.716 -10.753 1.000 1 A LYS 97.192 1
ATOM 807 C C . LYS 102 102 ? A 10.576 4.061 -11.368 1.000 1 A LYS 96.888 1
ATOM 808 O O . LYS 102 102 ? A 10.576 3.739 -12.550 1.000 1 A LYS 96.871 1
ATOM 809 C CB . LYS 102 102 ? A 9.428 6.230 -10.814 1.000 1 A LYS 96.889 1
ATOM 810 C CG . LYS 102 102 ? A 8.145 6.924 -10.426 1.000 1 A LYS 94.045 1
ATOM 811 C CD . LYS 102 102 ? A 8.154 8.418 -10.749 1.000 1 A LYS 91.234 1
ATOM 812 C CE . LYS 102 102 ? A 9.306 9.126 -10.094 1.000 1 A LYS 85.727 1
ATOM 813 N NZ . LYS 102 102 ? A 9.353 10.570 -10.437 1.000 1 A LYS 87.558 1
ATOM 814 N N . ARG 103 103 ? A 11.620 3.847 -10.532 1.000 1 A ARG 97.420 1
ATOM 815 C CA . ARG 103 103 ? A 12.833 3.189 -11.038 1.000 1 A ARG 96.725 1
ATOM 816 C C . ARG 103 103 ? A 12.564 1.749 -11.491 1.000 1 A ARG 96.849 1
ATOM 817 O O . ARG 103 103 ? A 12.924 1.363 -12.593 1.000 1 A ARG 96.625 1
ATOM 818 C CB . ARG 103 103 ? A 13.922 3.193 -9.957 1.000 1 A ARG 95.518 1
ATOM 819 C CG . ARG 103 103 ? A 15.188 2.449 -10.359 1.000 1 A ARG 88.615 1
ATOM 820 C CD . ARG 103 103 ? A 16.189 2.396 -9.244 1.000 1 A ARG 84.024 1
ATOM 821 N NE . ARG 103 103 ? A 15.709 1.696 -8.074 1.000 1 A ARG 80.418 1
ATOM 822 C CZ . ARG 103 103 ? A 15.697 0.375 -7.894 1.000 1 A ARG 76.562 1
ATOM 823 N NH1 . ARG 103 103 ? A 16.152 -0.423 -8.846 1.000 1 A ARG 71.706 1
ATOM 824 N NH2 . ARG 103 103 ? A 15.224 -0.158 -6.767 1.000 1 A ARG 70.710 1
ATOM 825 N N . VAL 104 104 ? A 11.916 0.947 -10.619 1.000 1 A VAL 96.516 1
ATOM 826 C CA . VAL 104 104 ? A 11.743 -0.468 -10.946 1.000 1 A VAL 96.295 1
ATOM 827 C C . VAL 104 104 ? A 10.728 -0.669 -12.050 1.000 1 A VAL 96.876 1
ATOM 828 O O . VAL 104 104 ? A 10.805 -1.654 -12.812 1.000 1 A VAL 96.354 1
ATOM 829 C CB . VAL 104 104 ? A 11.334 -1.321 -9.738 1.000 1 A VAL 94.378 1
ATOM 830 C CG1 . VAL 104 104 ? A 12.392 -1.205 -8.657 1.000 1 A VAL 89.931 1
ATOM 831 C CG2 . VAL 104 104 ? A 9.960 -0.928 -9.228 1.000 1 A VAL 89.958 1
ATOM 832 N N . LYS 105 105 ? A 9.772 0.274 -12.177 1.000 1 A LYS 96.920 1
ATOM 833 C CA . LYS 105 105 ? A 8.763 0.200 -13.241 1.000 1 A LYS 97.058 1
ATOM 834 C C . LYS 105 105 ? A 9.230 0.839 -14.534 1.000 1 A LYS 96.940 1
ATOM 835 O O . LYS 105 105 ? A 8.570 0.701 -15.560 1.000 1 A LYS 96.130 1
ATOM 836 C CB . LYS 105 105 ? A 7.464 0.861 -12.773 1.000 1 A LYS 96.922 1
ATOM 837 C CG . LYS 105 105 ? A 6.800 0.235 -11.535 1.000 1 A LYS 96.501 1
ATOM 838 C CD . LYS 105 105 ? A 6.429 -1.229 -11.762 1.000 1 A LYS 95.882 1
ATOM 839 C CE . LYS 105 105 ? A 5.318 -1.368 -12.760 1.000 1 A LYS 95.453 1
ATOM 840 N NZ . LYS 105 105 ? A 4.926 -2.815 -12.896 1.000 1 A LYS 95.278 1
ATOM 841 N N . ASP 106 106 ? A 10.415 1.546 -14.484 1.000 1 A ASP 97.339 1
ATOM 842 C CA . ASP 106 106 ? A 10.933 2.255 -15.642 1.000 1 A ASP 97.043 1
ATOM 843 C C . ASP 106 106 ? A 9.848 3.135 -16.244 1.000 1 A ASP 97.169 1
ATOM 844 O O . ASP 106 106 ? A 9.608 3.121 -17.463 1.000 1 A ASP 96.157 1
ATOM 845 C CB . ASP 106 106 ? A 11.521 1.294 -16.677 1.000 1 A ASP 96.253 1
ATOM 846 C CG . ASP 106 106 ? A 12.306 1.982 -17.779 1.000 1 A ASP 93.342 1
ATOM 847 O OD1 . ASP 106 106 ? A 12.770 3.125 -17.536 1.000 1 A ASP 90.211 1
ATOM 848 O OD2 . ASP 106 106 ? A 12.459 1.387 -18.870 1.000 1 A ASP 89.368 1
ATOM 849 N N . SER 107 107 ? A 9.168 3.915 -15.380 1.000 1 A SER 96.693 1
ATOM 850 C CA . SER 107 107 ? A 8.021 4.707 -15.799 1.000 1 A SER 96.010 1
ATOM 851 C C . SER 107 107 ? A 7.846 5.893 -14.845 1.000 1 A SER 96.709 1
ATOM 852 O O . SER 107 107 ? A 8.095 5.768 -13.659 1.000 1 A SER 96.773 1
ATOM 853 C CB . SER 107 107 ? A 6.763 3.863 -15.806 1.000 1 A SER 94.432 1
ATOM 854 O OG . SER 107 107 ? A 5.593 4.639 -15.884 1.000 1 A SER 90.583 1
ATOM 855 N N . GLU 108 108 ? A 7.357 7.011 -15.378 1.000 1 A GLU 96.036 1
ATOM 856 C CA . GLU 108 108 ? A 6.890 8.157 -14.602 1.000 1 A GLU 95.504 1
ATOM 857 C C . GLU 108 108 ? A 5.384 8.083 -14.380 1.000 1 A GLU 95.577 1
ATOM 858 O O . GLU 108 108 ? A 4.834 8.952 -13.700 1.000 1 A GLU 93.131 1
ATOM 859 C CB . GLU 108 108 ? A 7.253 9.451 -15.285 1.000 1 A GLU 93.533 1
ATOM 860 C CG . GLU 108 108 ? A 8.739 9.693 -15.410 1.000 1 A GLU 89.837 1
ATOM 861 C CD . GLU 108 108 ? A 9.348 10.245 -14.145 1.000 1 A GLU 87.042 1
ATOM 862 O OE1 . GLU 108 108 ? A 8.658 10.988 -13.417 1.000 1 A GLU 78.487 1
ATOM 863 O OE2 . GLU 108 108 ? A 10.522 9.926 -13.861 1.000 1 A GLU 77.593 1
ATOM 864 N N . ASP 109 109 ? A 4.718 7.050 -14.948 1.000 1 A ASP 95.636 1
ATOM 865 C CA . ASP 109 109 ? A 3.244 6.928 -14.914 1.000 1 A ASP 95.741 1
ATOM 866 C C . ASP 109 109 ? A 2.889 5.571 -14.330 1.000 1 A ASP 96.339 1
ATOM 867 O O . ASP 109 109 ? A 2.547 4.655 -15.074 1.000 1 A ASP 95.186 1
ATOM 868 C CB . ASP 109 109 ? A 2.678 7.110 -16.317 1.000 1 A ASP 93.911 1
ATOM 869 C CG . ASP 109 109 ? A 1.160 7.042 -16.364 1.000 1 A ASP 91.759 1
ATOM 870 O OD1 . ASP 109 109 ? A 0.519 7.447 -15.360 1.000 1 A ASP 89.426 1
ATOM 871 O OD2 . ASP 109 109 ? A 0.620 6.594 -17.384 1.000 1 A ASP 88.006 1
ATOM 872 N N . VAL 110 110 ? A 3.000 5.477 -12.985 1.000 1 A VAL 97.919 1
ATOM 873 C CA . VAL 110 110 ? A 2.677 4.239 -12.273 1.000 1 A VAL 98.277 1
ATOM 874 C C . VAL 110 110 ? A 1.483 4.528 -11.363 1.000 1 A VAL 98.478 1
ATOM 875 O O . VAL 110 110 ? A 1.522 5.486 -10.599 1.000 1 A VAL 98.392 1
ATOM 876 C CB . VAL 110 110 ? A 3.864 3.770 -11.398 1.000 1 A VAL 98.046 1
ATOM 877 C CG1 . VAL 110 110 ? A 5.107 3.528 -12.269 1.000 1 A VAL 97.664 1
ATOM 878 C CG2 . VAL 110 110 ? A 3.497 2.513 -10.628 1.000 1 A VAL 97.959 1
ATOM 879 N N . PRO 111 111 ? A 0.432 3.697 -11.412 1.000 1 A PRO 98.697 1
ATOM 880 C CA . PRO 111 111 ? A -0.720 3.944 -10.529 1.000 1 A PRO 98.772 1
ATOM 881 C C . PRO 111 111 ? A -0.318 3.934 -9.061 1.000 1 A PRO 98.832 1
ATOM 882 O O . PRO 111 111 ? A 0.301 2.983 -8.600 1.000 1 A PRO 98.821 1
ATOM 883 C CB . PRO 111 111 ? A -1.677 2.794 -10.862 1.000 1 A PRO 98.700 1
ATOM 884 C CG . PRO 111 111 ? A -1.298 2.383 -12.254 1.000 1 A PRO 98.539 1
ATOM 885 C CD . PRO 111 111 ? A 0.189 2.547 -12.313 1.000 1 A PRO 98.600 1
ATOM 886 N N . MET 112 112 ? A -0.679 5.010 -8.342 1.000 1 A MET 98.761 1
ATOM 887 C CA . MET 112 112 ? A -0.343 5.176 -6.951 1.000 1 A MET 98.779 1
ATOM 888 C C . MET 112 112 ? A -1.454 5.898 -6.242 1.000 1 A MET 98.857 1
ATOM 889 O O . MET 112 112 ? A -2.161 6.683 -6.835 1.000 1 A MET 98.728 1
ATOM 890 C CB . MET 112 112 ? A 0.936 5.993 -6.743 1.000 1 A MET 98.325 1
ATOM 891 C CG . MET 112 112 ? A 2.175 5.410 -7.342 1.000 1 A MET 92.194 1
ATOM 892 S SD . MET 112 112 ? A 3.571 6.462 -6.865 1.000 1 A MET 92.994 1
ATOM 893 C CE . MET 112 112 ? A 4.730 6.019 -8.111 1.000 1 A MET 83.506 1
ATOM 894 N N . VAL 113 113 ? A -1.567 5.628 -4.913 1.000 1 A VAL 98.953 1
ATOM 895 C CA . VAL 113 113 ? A -2.426 6.407 -4.032 1.000 1 A VAL 98.974 1
ATOM 896 C C . VAL 113 113 ? A -1.612 6.760 -2.778 1.000 1 A VAL 98.981 1
ATOM 897 O O . VAL 113 113 ? A -0.979 5.887 -2.192 1.000 1 A VAL 98.975 1
ATOM 898 C CB . VAL 113 113 ? A -3.692 5.638 -3.639 1.000 1 A VAL 98.967 1
ATOM 899 C CG1 . VAL 113 113 ? A -4.550 5.373 -4.863 1.000 1 A VAL 98.933 1
ATOM 900 C CG2 . VAL 113 113 ? A -4.487 6.393 -2.576 1.000 1 A VAL 98.939 1
ATOM 901 N N . LEU 114 114 ? A -1.622 8.042 -2.394 1.000 1 A LEU 98.975 1
ATOM 902 C CA . LEU 114 114 ? A -0.997 8.508 -1.156 1.000 1 A LEU 98.983 1
ATOM 903 C C . LEU 114 114 ? A -1.993 8.299 -0.023 1.000 1 A LEU 98.987 1
ATOM 904 O O . LEU 114 114 ? A -3.154 8.726 -0.112 1.000 1 A LEU 98.978 1
ATOM 905 C CB . LEU 114 114 ? A -0.628 9.978 -1.277 1.000 1 A LEU 98.970 1
ATOM 906 C CG . LEU 114 114 ? A 0.069 10.592 -0.051 1.000 1 A LEU 98.915 1
ATOM 907 C CD1 . LEU 114 114 ? A 1.434 9.937 0.179 1.000 1 A LEU 98.872 1
ATOM 908 C CD2 . LEU 114 114 ? A 0.220 12.087 -0.254 1.000 1 A LEU 98.862 1
ATOM 909 N N . VAL 115 115 ? A -1.550 7.621 1.019 1.000 1 A VAL 98.983 1
ATOM 910 C CA . VAL 115 115 ? A -2.409 7.284 2.153 1.000 1 A VAL 98.989 1
ATOM 911 C C . VAL 115 115 ? A -1.819 7.866 3.424 1.000 1 A VAL 98.991 1
ATOM 912 O O . VAL 115 115 ? A -0.665 7.599 3.760 1.000 1 A VAL 98.987 1
ATOM 913 C CB . VAL 115 115 ? A -2.568 5.765 2.308 1.000 1 A VAL 98.984 1
ATOM 914 C CG1 . VAL 115 115 ? A -3.236 5.168 1.064 1.000 1 A VAL 98.976 1
ATOM 915 C CG2 . VAL 115 115 ? A -3.369 5.422 3.578 1.000 1 A VAL 98.974 1
ATOM 916 N N . GLY 116 116 ? A -2.612 8.676 4.149 1.000 1 A GLY 98.982 1
ATOM 917 C CA . GLY 116 116 ? A -2.254 9.221 5.452 1.000 1 A GLY 98.978 1
ATOM 918 C C . GLY 116 116 ? A -2.992 8.471 6.530 1.000 1 A GLY 98.976 1
ATOM 919 O O . GLY 116 116 ? A -4.163 8.747 6.801 1.000 1 A GLY 98.955 1
ATOM 920 N N . ASN 117 117 ? A -2.317 7.502 7.128 1.000 1 A ASN 98.958 1
ATOM 921 C CA . ASN 117 117 ? A -2.951 6.573 8.065 1.000 1 A ASN 98.957 1
ATOM 922 C C . ASN 117 117 ? A -2.856 7.062 9.502 1.000 1 A ASN 98.938 1
ATOM 923 O O . ASN 117 117 ? A -2.072 7.958 9.815 1.000 1 A ASN 98.905 1
ATOM 924 C CB . ASN 117 117 ? A -2.325 5.173 7.906 1.000 1 A ASN 98.951 1
ATOM 925 C CG . ASN 117 117 ? A -3.063 4.105 8.653 1.000 1 A ASN 98.932 1
ATOM 926 O OD1 . ASN 117 117 ? A -4.292 4.009 8.572 1.000 1 A ASN 98.670 1
ATOM 927 N ND2 . ASN 117 117 ? A -2.347 3.300 9.421 1.000 1 A ASN 98.688 1
ATOM 928 N N . LYS 118 118 ? A -3.637 6.435 10.385 1.000 1 A LYS 98.879 1
ATOM 929 C CA . LYS 118 118 ? A -3.763 6.747 11.803 1.000 1 A LYS 98.830 1
ATOM 930 C C . LYS 118 118 ? A -4.521 8.052 12.043 1.000 1 A LYS 98.829 1
ATOM 931 O O . LYS 118 118 ? A -4.233 8.781 12.971 1.000 1 A LYS 98.799 1
ATOM 932 C CB . LYS 118 118 ? A -2.395 6.760 12.524 1.000 1 A LYS 98.783 1
ATOM 933 C CG . LYS 118 118 ? A -1.511 5.533 12.294 1.000 1 A LYS 98.606 1
ATOM 934 C CD . LYS 118 118 ? A -0.439 5.399 13.337 1.000 1 A LYS 98.325 1
ATOM 935 C CE . LYS 118 118 ? A 0.529 4.288 12.960 1.000 1 A LYS 98.300 1
ATOM 936 N NZ . LYS 118 118 ? A 1.470 4.017 14.068 1.000 1 A LYS 98.231 1
ATOM 937 N N . SER 119 119 ? A -5.502 8.320 11.176 1.000 1 A SER 98.815 1
ATOM 938 C CA . SER 119 119 ? A -6.306 9.548 11.285 1.000 1 A SER 98.730 1
ATOM 939 C C . SER 119 119 ? A -7.074 9.623 12.599 1.000 1 A SER 98.690 1
ATOM 940 O O . SER 119 119 ? A -7.526 10.707 12.969 1.000 1 A SER 98.345 1
ATOM 941 C CB . SER 119 119 ? A -7.270 9.673 10.115 1.000 1 A SER 98.497 1
ATOM 942 O OG . SER 119 119 ? A -8.245 8.637 10.172 1.000 1 A SER 93.899 1
ATOM 943 N N . ASP 120 120 ? A -7.263 8.499 13.285 1.000 1 A ASP 98.745 1
ATOM 944 C CA . ASP 120 120 ? A -7.907 8.472 14.585 1.000 1 A ASP 98.690 1
ATOM 945 C C . ASP 120 120 ? A -7.123 9.147 15.688 1.000 1 A ASP 98.625 1
ATOM 946 O O . ASP 120 120 ? A -7.699 9.518 16.709 1.000 1 A ASP 98.405 1
ATOM 947 C CB . ASP 120 120 ? A -8.222 7.030 15.017 1.000 1 A ASP 98.682 1
ATOM 948 C CG . ASP 120 120 ? A -6.967 6.176 15.046 1.000 1 A ASP 98.730 1
ATOM 949 O OD1 . ASP 120 120 ? A -6.465 5.845 13.955 1.000 1 A ASP 98.442 1
ATOM 950 O OD2 . ASP 120 120 ? A -6.478 5.824 16.156 1.000 1 A ASP 98.290 1
ATOM 951 N N . LEU 121 121 ? A -5.797 9.293 15.505 1.000 1 A LEU 98.523 1
ATOM 952 C CA . LEU 121 121 ? A -4.951 9.819 16.566 1.000 1 A LEU 98.335 1
ATOM 953 C C . LEU 121 121 ? A -5.038 11.335 16.660 1.000 1 A LEU 98.204 1
ATOM 954 O O . LEU 121 121 ? A -5.129 12.019 15.630 1.000 1 A LEU 98.044 1
ATOM 955 C CB . LEU 121 121 ? A -3.494 9.413 16.364 1.000 1 A LEU 98.124 1
ATOM 956 C CG . LEU 121 121 ? A -3.171 7.921 16.592 1.000 1 A LEU 97.741 1
ATOM 957 C CD1 . LEU 121 121 ? A -3.497 7.523 17.997 1.000 1 A LEU 96.954 1
ATOM 958 C CD2 . LEU 121 121 ? A -1.724 7.648 16.238 1.000 1 A LEU 97.126 1
ATOM 959 N N . PRO 122 122 ? A -4.985 11.894 17.877 1.000 1 A PRO 97.784 1
ATOM 960 C CA . PRO 122 122 ? A -5.029 13.361 18.058 1.000 1 A PRO 97.059 1
ATOM 961 C C . PRO 122 122 ? A -3.666 14.016 17.858 1.000 1 A PRO 96.640 1
ATOM 962 O O . PRO 122 122 ? A -3.605 15.235 17.658 1.000 1 A PRO 93.730 1
ATOM 963 C CB . PRO 122 122 ? A -5.474 13.513 19.521 1.000 1 A PRO 95.791 1
ATOM 964 C CG . PRO 122 122 ? A -4.897 12.316 20.181 1.000 1 A PRO 94.537 1
ATOM 965 C CD . PRO 122 122 ? A -4.983 11.188 19.174 1.000 1 A PRO 96.932 1
ATOM 966 N N . SER 123 123 ? A -2.570 13.232 17.891 1.000 1 A SER 94.897 1
ATOM 967 C CA . SER 123 123 ? A -1.193 13.747 17.887 1.000 1 A SER 93.576 1
ATOM 968 C C . SER 123 123 ? A -0.661 14.002 16.474 1.000 1 A SER 94.508 1
ATOM 969 O O . SER 123 123 ? A 0.449 13.559 16.122 1.000 1 A SER 92.398 1
ATOM 970 C CB . SER 123 123 ? A -0.280 12.794 18.660 1.000 1 A SER 89.166 1
ATOM 971 O OG . SER 123 123 ? A -0.372 11.490 18.120 1.000 1 A SER 78.676 1
ATOM 972 N N . ARG 124 124 ? A -1.429 14.715 15.667 1.000 1 A ARG 97.296 1
ATOM 973 C CA . ARG 124 124 ? A -1.103 15.004 14.278 1.000 1 A ARG 97.573 1
ATOM 974 C C . ARG 124 124 ? A 0.169 15.872 14.169 1.000 1 A ARG 97.911 1
ATOM 975 O O . ARG 124 124 ? A 0.298 16.872 14.853 1.000 1 A ARG 97.161 1
ATOM 976 C CB . ARG 124 124 ? A -2.286 15.683 13.575 1.000 1 A ARG 96.973 1
ATOM 977 C CG . ARG 124 124 ? A -1.991 16.123 12.162 1.000 1 A ARG 96.619 1
ATOM 978 C CD . ARG 124 124 ? A -3.178 16.768 11.508 1.000 1 A ARG 96.328 1
ATOM 979 N NE . ARG 124 124 ? A -4.279 15.845 11.265 1.000 1 A ARG 96.266 1
ATOM 980 C CZ . ARG 124 124 ? A -4.352 15.078 10.197 1.000 1 A ARG 96.946 1
ATOM 981 N NH1 . ARG 124 124 ? A -3.439 15.103 9.240 1.000 1 A ARG 91.976 1
ATOM 982 N NH2 . ARG 124 124 ? A -5.390 14.248 10.070 1.000 1 A ARG 91.668 1
ATOM 983 N N . THR 125 125 ? A 1.085 15.496 13.261 1.000 1 A THR 98.587 1
ATOM 984 C CA . THR 125 125 ? A 2.237 16.333 12.927 1.000 1 A THR 98.596 1
ATOM 985 C C . THR 125 125 ? A 2.268 16.713 11.450 1.000 1 A THR 98.655 1
ATOM 986 O O . THR 125 125 ? A 3.018 17.601 11.069 1.000 1 A THR 98.341 1
ATOM 987 C CB . THR 125 125 ? A 3.548 15.622 13.286 1.000 1 A THR 98.480 1
ATOM 988 O OG1 . THR 125 125 ? A 3.682 14.432 12.506 1.000 1 A THR 98.163 1
ATOM 989 C CG2 . THR 125 125 ? A 3.598 15.291 14.754 1.000 1 A THR 98.024 1
ATOM 990 N N . VAL 126 126 ? A 1.439 16.049 10.600 1.000 1 A VAL 98.664 1
ATOM 991 C CA . VAL 126 126 ? A 1.388 16.323 9.172 1.000 1 A VAL 98.594 1
ATOM 992 C C . VAL 126 126 ? A -0.014 16.855 8.839 1.000 1 A VAL 98.421 1
ATOM 993 O O . VAL 126 126 ? A -0.991 16.122 8.975 1.000 1 A VAL 98.265 1
ATOM 994 C CB . VAL 126 126 ? A 1.689 15.070 8.322 1.000 1 A VAL 98.577 1
ATOM 995 C CG1 . VAL 126 126 ? A 3.028 14.473 8.743 1.000 1 A VAL 98.468 1
ATOM 996 C CG2 . VAL 126 126 ? A 1.654 15.392 6.844 1.000 1 A VAL 98.433 1
ATOM 997 N N . ASP 127 127 ? A -0.089 18.136 8.441 1.000 1 A ASP 98.305 1
ATOM 998 C CA . ASP 127 127 ? A -1.370 18.723 8.106 1.000 1 A ASP 97.955 1
ATOM 999 C C . ASP 127 127 ? A -1.953 18.092 6.840 1.000 1 A ASP 98.194 1
ATOM 1000 O O . ASP 127 127 ? A -1.201 17.742 5.918 1.000 1 A ASP 98.186 1
ATOM 1001 C CB . ASP 127 127 ? A -1.231 20.244 7.868 1.000 1 A ASP 96.814 1
ATOM 1002 C CG . ASP 127 127 ? A -0.902 21.032 9.101 1.000 1 A ASP 86.727 1
ATOM 1003 O OD1 . ASP 127 127 ? A -1.031 20.481 10.232 1.000 1 A ASP 82.921 1
ATOM 1004 O OD2 . ASP 127 127 ? A -0.519 22.211 8.963 1.000 1 A ASP 81.040 1
ATOM 1005 N N . THR 128 128 ? A -3.273 17.987 6.781 1.000 1 A THR 97.559 1
ATOM 1006 C CA . THR 128 128 ? A -3.936 17.479 5.590 1.000 1 A THR 97.700 1
ATOM 1007 C C . THR 128 128 ? A -3.516 18.290 4.355 1.000 1 A THR 98.152 1
ATOM 1008 O O . THR 128 128 ? A -3.275 17.722 3.292 1.000 1 A THR 98.147 1
ATOM 1009 C CB . THR 128 128 ? A -5.457 17.491 5.754 1.000 1 A THR 97.170 1
ATOM 1010 O OG1 . THR 128 128 ? A -5.830 16.535 6.745 1.000 1 A THR 96.261 1
ATOM 1011 C CG2 . THR 128 128 ? A -6.168 17.139 4.445 1.000 1 A THR 96.187 1
ATOM 1012 N N . LYS 129 129 ? A -3.396 19.628 4.515 1.000 1 A LYS 98.288 1
ATOM 1013 C CA . LYS 129 129 ? A -3.003 20.472 3.400 1.000 1 A LYS 98.264 1
ATOM 1014 C C . LYS 129 129 ? A -1.642 20.076 2.817 1.000 1 A LYS 98.387 1
ATOM 1015 O O . LYS 129 129 ? A -1.459 20.046 1.591 1.000 1 A LYS 98.484 1
ATOM 1016 C CB . LYS 129 129 ? A -2.987 21.953 3.808 1.000 1 A LYS 97.892 1
ATOM 1017 C CG . LYS 129 129 ? A -2.586 22.919 2.688 1.000 1 A LYS 89.259 1
ATOM 1018 C CD . LYS 129 129 ? A -2.567 24.351 3.177 1.000 1 A LYS 80.480 1
ATOM 1019 C CE . LYS 129 129 ? A -2.253 25.314 2.041 1.000 1 A LYS 77.656 1
ATOM 1020 N NZ . LYS 129 129 ? A -0.866 25.053 1.475 1.000 1 A LYS 67.324 1
ATOM 1021 N N . GLN 130 130 ? A -0.664 19.741 3.706 1.000 1 A GLN 97.768 1
ATOM 1022 C CA . GLN 130 130 ? A 0.657 19.323 3.226 1.000 1 A GLN 97.649 1
ATOM 1023 C C . GLN 130 130 ? A 0.542 18.080 2.346 1.000 1 A GLN 98.153 1
ATOM 1024 O O . GLN 130 130 ? A 1.167 17.971 1.293 1.000 1 A GLN 98.277 1
ATOM 1025 C CB . GLN 130 130 ? A 1.592 18.986 4.396 1.000 1 A GLN 96.918 1
ATOM 1026 C CG . GLN 130 130 ? A 1.941 20.142 5.289 1.000 1 A GLN 86.889 1
ATOM 1027 C CD . GLN 130 130 ? A 2.750 19.651 6.468 1.000 1 A GLN 80.608 1
ATOM 1028 O OE1 . GLN 130 130 ? A 2.217 19.396 7.544 1.000 1 A GLN 80.278 1
ATOM 1029 N NE2 . GLN 130 130 ? A 4.061 19.485 6.249 1.000 1 A GLN 76.285 1
ATOM 1030 N N . ALA 131 131 ? A -0.281 17.097 2.793 1.000 1 A ALA 98.725 1
ATOM 1031 C CA . ALA 131 131 ? A -0.432 15.861 2.052 1.000 1 A ALA 98.811 1
ATOM 1032 C C . ALA 131 131 ? A -1.183 16.077 0.740 1.000 1 A ALA 98.872 1
ATOM 1033 O O . ALA 131 131 ? A -0.829 15.478 -0.277 1.000 1 A ALA 98.861 1
ATOM 1034 C CB . ALA 131 131 ? A -1.112 14.823 2.920 1.000 1 A ALA 98.742 1
ATOM 1035 N N . GLN 132 132 ? A -2.217 16.931 0.776 1.000 1 A GLN 98.849 1
ATOM 1036 C CA . GLN 132 132 ? A -2.945 17.254 -0.440 1.000 1 A GLN 98.847 1
ATOM 1037 C C . GLN 132 132 ? A -2.027 17.894 -1.469 1.000 1 A GLN 98.858 1
ATOM 1038 O O . GLN 132 132 ? A -2.077 17.569 -2.673 1.000 1 A GLN 98.820 1
ATOM 1039 C CB . GLN 132 132 ? A -4.110 18.192 -0.142 1.000 1 A GLN 98.724 1
ATOM 1040 C CG . GLN 132 132 ? A -5.265 17.518 0.576 1.000 1 A GLN 97.900 1
ATOM 1041 C CD . GLN 132 132 ? A -6.329 18.498 1.047 1.000 1 A GLN 97.521 1
ATOM 1042 O OE1 . GLN 132 132 ? A -6.050 19.697 1.241 1.000 1 A GLN 96.126 1
ATOM 1043 N NE2 . GLN 132 132 ? A -7.545 18.016 1.200 1.000 1 A GLN 94.448 1
ATOM 1044 N N . ASP 133 133 ? A -1.146 18.824 -1.007 1.000 1 A ASP 98.843 1
ATOM 1045 C CA . ASP 133 133 ? A -0.222 19.495 -1.924 1.000 1 A ASP 98.800 1
ATOM 1046 C C . ASP 133 133 ? A 0.753 18.516 -2.546 1.000 1 A ASP 98.811 1
ATOM 1047 O O . ASP 133 133 ? A 1.053 18.597 -3.738 1.000 1 A ASP 98.718 1
ATOM 1048 C CB . ASP 133 133 ? A 0.534 20.606 -1.200 1.000 1 A ASP 98.646 1
ATOM 1049 C CG . ASP 133 133 ? A -0.336 21.829 -0.890 1.000 1 A ASP 98.030 1
ATOM 1050 O OD1 . ASP 133 133 ? A -1.515 21.868 -1.325 1.000 1 A ASP 96.568 1
ATOM 1051 O OD2 . ASP 133 133 ? A 0.186 22.759 -0.256 1.000 1 A ASP 96.144 1
ATOM 1052 N N . LEU 134 134 ? A 1.269 17.575 -1.737 1.000 1 A LEU 98.794 1
ATOM 1053 C CA . LEU 134 134 ? A 2.194 16.577 -2.263 1.000 1 A LEU 98.797 1
ATOM 1054 C C . LEU 134 134 ? A 1.511 15.708 -3.297 1.000 1 A LEU 98.828 1
ATOM 1055 O O . LEU 134 134 ? A 2.048 15.479 -4.394 1.000 1 A LEU 98.778 1
ATOM 1056 C CB . LEU 134 134 ? A 2.774 15.724 -1.137 1.000 1 A LEU 98.753 1
ATOM 1057 C CG . LEU 134 134 ? A 3.811 14.699 -1.615 1.000 1 A LEU 98.526 1
ATOM 1058 C CD1 . LEU 134 134 ? A 5.031 15.419 -2.215 1.000 1 A LEU 98.112 1
ATOM 1059 C CD2 . LEU 134 134 ? A 4.247 13.829 -0.435 1.000 1 A LEU 98.184 1
ATOM 1060 N N . ALA 135 135 ? A 0.309 15.201 -2.976 1.000 1 A ALA 98.824 1
ATOM 1061 C CA . ALA 135 135 ? A -0.402 14.367 -3.911 1.000 1 A ALA 98.806 1
ATOM 1062 C C . ALA 135 135 ? A -0.700 15.106 -5.210 1.000 1 A ALA 98.761 1
ATOM 1063 O O . ALA 135 135 ? A -0.585 14.546 -6.296 1.000 1 A ALA 98.693 1
ATOM 1064 C CB . ALA 135 135 ? A -1.683 13.840 -3.270 1.000 1 A ALA 98.780 1
ATOM 1065 N N . ARG 136 136 ? A -1.074 16.411 -5.079 1.000 1 A ARG 98.739 1
ATOM 1066 C CA . ARG 136 136 ? A -1.351 17.220 -6.272 1.000 1 A ARG 98.575 1
ATOM 1067 C C . ARG 136 136 ? A -0.111 17.319 -7.162 1.000 1 A ARG 98.467 1
ATOM 1068 O O . ARG 136 136 ? A -0.193 17.155 -8.370 1.000 1 A ARG 98.052 1
ATOM 1069 C CB . ARG 136 136 ? A -1.833 18.606 -5.883 1.000 1 A ARG 98.408 1
ATOM 1070 C CG . ARG 136 136 ? A -2.083 19.537 -7.066 1.000 1 A ARG 93.052 1
ATOM 1071 C CD . ARG 136 136 ? A -2.584 20.893 -6.662 1.000 1 A ARG 89.532 1
ATOM 1072 N NE . ARG 136 136 ? A -1.533 21.643 -5.929 1.000 1 A ARG 81.288 1
ATOM 1073 C CZ . ARG 136 136 ? A -1.609 21.897 -4.625 1.000 1 A ARG 74.325 1
ATOM 1074 N NH1 . ARG 136 136 ? A -2.623 21.458 -3.881 1.000 1 A ARG 70.299 1
ATOM 1075 N NH2 . ARG 136 136 ? A -0.645 22.587 -4.072 1.000 1 A ARG 64.862 1
ATOM 1076 N N . SER 137 137 ? A 1.085 17.500 -6.536 1.000 1 A SER 98.509 1
ATOM 1077 C CA . SER 137 137 ? A 2.308 17.609 -7.304 1.000 1 A SER 98.167 1
ATOM 1078 C C . SER 137 137 ? A 2.630 16.324 -8.025 1.000 1 A SER 98.076 1
ATOM 1079 O O . SER 137 137 ? A 3.296 16.326 -9.057 1.000 1 A SER 97.495 1
ATOM 1080 C CB . SER 137 137 ? A 3.481 18.021 -6.401 1.000 1 A SER 97.594 1
ATOM 1081 O OG . SER 137 137 ? A 3.919 16.934 -5.597 1.000 1 A SER 96.127 1
ATOM 1082 N N . TYR 138 138 ? A 2.194 15.161 -7.464 1.000 1 A TYR 97.965 1
ATOM 1083 C CA . TYR 138 138 ? A 2.397 13.846 -8.085 1.000 1 A TYR 97.796 1
ATOM 1084 C C . TYR 138 138 ? A 1.309 13.509 -9.102 1.000 1 A TYR 97.601 1
ATOM 1085 O O . TYR 138 138 ? A 1.482 12.582 -9.890 1.000 1 A TYR 97.228 1
ATOM 1086 C CB . TYR 138 138 ? A 2.370 12.770 -7.020 1.000 1 A TYR 97.655 1
ATOM 1087 C CG . TYR 138 138 ? A 3.506 12.753 -6.024 1.000 1 A TYR 97.849 1
ATOM 1088 C CD1 . TYR 138 138 ? A 4.698 13.413 -6.259 1.000 1 A TYR 97.398 1
ATOM 1089 C CD2 . TYR 138 138 ? A 3.351 12.032 -4.857 1.000 1 A TYR 97.450 1
ATOM 1090 C CE1 . TYR 138 138 ? A 5.735 13.352 -5.312 1.000 1 A TYR 97.035 1
ATOM 1091 C CE2 . TYR 138 138 ? A 4.375 11.975 -3.920 1.000 1 A TYR 96.794 1
ATOM 1092 C CZ . TYR 138 138 ? A 5.567 12.628 -4.155 1.000 1 A TYR 97.168 1
ATOM 1093 O OH . TYR 138 138 ? A 6.603 12.558 -3.238 1.000 1 A TYR 95.894 1
ATOM 1094 N N . GLY 139 139 ? A 0.161 14.170 -9.033 1.000 1 A GLY 98.012 1
ATOM 1095 C CA . GLY 139 139 ? A -0.997 13.850 -9.862 1.000 1 A GLY 97.750 1
ATOM 1096 C C . GLY 139 139 ? A -1.684 12.555 -9.449 1.000 1 A GLY 98.053 1
ATOM 1097 O O . GLY 139 139 ? A -2.150 11.810 -10.316 1.000 1 A GLY 97.413 1
ATOM 1098 N N . ILE 140 140 ? A -1.745 12.303 -8.137 1.000 1 A ILE 98.414 1
ATOM 1099 C CA . ILE 140 140 ? A -2.339 11.066 -7.621 1.000 1 A ILE 98.555 1
ATOM 1100 C C . ILE 140 140 ? A -3.346 11.401 -6.528 1.000 1 A ILE 98.755 1
ATOM 1101 O O . ILE 140 140 ? A -3.301 12.482 -5.939 1.000 1 A ILE 98.796 1
ATOM 1102 C CB . ILE 140 140 ? A -1.294 10.080 -7.067 1.000 1 A ILE 98.452 1
ATOM 1103 C CG1 . ILE 140 140 ? A -0.672 10.593 -5.771 1.000 1 A ILE 98.383 1
ATOM 1104 C CG2 . ILE 140 140 ? A -0.228 9.786 -8.132 1.000 1 A ILE 98.449 1
ATOM 1105 C CD1 . ILE 140 140 ? A 0.319 9.636 -5.180 1.000 1 A ILE 98.105 1
ATOM 1106 N N . PRO 141 141 ? A -4.271 10.480 -6.246 1.000 1 A PRO 98.880 1
ATOM 1107 C CA . PRO 141 141 ? A -5.215 10.706 -5.142 1.000 1 A PRO 98.898 1
ATOM 1108 C C . PRO 141 141 ? A -4.533 10.651 -3.776 1.000 1 A PRO 98.932 1
ATOM 1109 O O . PRO 141 141 ? A -3.496 10.012 -3.602 1.000 1 A PRO 98.928 1
ATOM 1110 C CB . PRO 141 141 ? A -6.219 9.550 -5.264 1.000 1 A PRO 98.855 1
ATOM 1111 C CG . PRO 141 141 ? A -6.065 9.051 -6.656 1.000 1 A PRO 98.746 1
ATOM 1112 C CD . PRO 141 141 ? A -4.617 9.268 -6.999 1.000 1 A PRO 98.828 1
ATOM 1113 N N . PHE 142 142 ? A -5.159 11.322 -2.797 1.000 1 A PHE 98.963 1
ATOM 1114 C CA . PHE 142 142 ? A -4.760 11.297 -1.407 1.000 1 A PHE 98.967 1
ATOM 1115 C C . PHE 142 142 ? A -5.989 10.943 -0.556 1.000 1 A PHE 98.959 1
ATOM 1116 O O . PHE 142 142 ? A -7.044 11.508 -0.759 1.000 1 A PHE 98.914 1
ATOM 1117 C CB . PHE 142 142 ? A -4.203 12.622 -0.949 1.000 1 A PHE 98.948 1
ATOM 1118 C CG . PHE 142 142 ? A -4.065 12.740 0.545 1.000 1 A PHE 98.941 1
ATOM 1119 C CD1 . PHE 142 142 ? A -3.262 11.878 1.257 1.000 1 A PHE 98.926 1
ATOM 1120 C CD2 . PHE 142 142 ? A -4.775 13.719 1.234 1.000 1 A PHE 98.906 1
ATOM 1121 C CE1 . PHE 142 142 ? A -3.150 11.965 2.635 1.000 1 A PHE 98.872 1
ATOM 1122 C CE2 . PHE 142 142 ? A -4.676 13.811 2.606 1.000 1 A PHE 98.812 1
ATOM 1123 C CZ . PHE 142 142 ? A -3.857 12.945 3.312 1.000 1 A PHE 98.823 1
ATOM 1124 N N . ILE 143 143 ? A -5.783 9.975 0.331 1.000 1 A ILE 98.968 1
ATOM 1125 C CA . ILE 143 143 ? A -6.861 9.522 1.221 1.000 1 A ILE 98.965 1
ATOM 1126 C C . ILE 143 143 ? A -6.301 9.406 2.638 1.000 1 A ILE 98.970 1
ATOM 1127 O O . ILE 143 143 ? A -5.256 8.788 2.836 1.000 1 A ILE 98.958 1
ATOM 1128 C CB . ILE 143 143 ? A -7.434 8.159 0.787 1.000 1 A ILE 98.927 1
ATOM 1129 C CG1 . ILE 143 143 ? A -8.050 8.304 -0.609 1.000 1 A ILE 98.451 1
ATOM 1130 C CG2 . ILE 143 143 ? A -8.443 7.649 1.776 1.000 1 A ILE 98.687 1
ATOM 1131 C CD1 . ILE 143 143 ? A -8.219 6.979 -1.324 1.000 1 A ILE 89.571 1
ATOM 1132 N N . GLU 144 144 ? A -6.976 9.998 3.629 1.000 1 A GLU 98.910 1
ATOM 1133 C CA . GLU 144 144 ? A -6.651 9.747 5.029 1.000 1 A GLU 98.878 1
ATOM 1134 C C . GLU 144 144 ? A -7.447 8.532 5.509 1.000 1 A GLU 98.906 1
ATOM 1135 O O . GLU 144 144 ? A -8.617 8.368 5.161 1.000 1 A GLU 98.771 1
ATOM 1136 C CB . GLU 144 144 ? A -6.892 10.962 5.911 1.000 1 A GLU 98.466 1
ATOM 1137 C CG . GLU 144 144 ? A -5.817 12.022 5.731 1.000 1 A GLU 94.001 1
ATOM 1138 C CD . GLU 144 144 ? A -5.745 13.066 6.838 1.000 1 A GLU 92.256 1
ATOM 1139 O OE1 . GLU 144 144 ? A -6.535 12.993 7.814 1.000 1 A GLU 86.464 1
ATOM 1140 O OE2 . GLU 144 144 ? A -4.889 13.975 6.745 1.000 1 A GLU 83.255 1
ATOM 1141 N N . THR 145 145 ? A -6.753 7.676 6.293 1.000 1 A THR 98.978 1
ATOM 1142 C CA . THR 145 145 ? A -7.325 6.420 6.748 1.000 1 A THR 98.984 1
ATOM 1143 C C . THR 145 145 ? A -7.060 6.204 8.227 1.000 1 A THR 98.978 1
ATOM 1144 O O . THR 145 145 ? A -6.165 6.800 8.813 1.000 1 A THR 98.964 1
ATOM 1145 C CB . THR 145 145 ? A -6.758 5.214 5.991 1.000 1 A THR 98.987 1
ATOM 1146 O OG1 . THR 145 145 ? A -5.352 5.083 6.303 1.000 1 A THR 98.975 1
ATOM 1147 C CG2 . THR 145 145 ? A -6.921 5.343 4.486 1.000 1 A THR 98.981 1
ATOM 1148 N N . SER 146 146 ? A -7.844 5.303 8.805 1.000 1 A SER 98.935 1
ATOM 1149 C CA . SER 146 146 ? A -7.521 4.733 10.099 1.000 1 A SER 98.925 1
ATOM 1150 C C . SER 146 146 ? A -7.731 3.231 10.023 1.000 1 A SER 98.911 1
ATOM 1151 O O . SER 146 146 ? A -8.865 2.761 9.840 1.000 1 A SER 98.874 1
ATOM 1152 C CB . SER 146 146 ? A -8.391 5.292 11.225 1.000 1 A SER 98.900 1
ATOM 1153 O OG . SER 146 146 ? A -8.158 4.563 12.432 1.000 1 A SER 98.845 1
ATOM 1154 N N . ALA 147 147 ? A -6.631 2.463 10.145 1.000 1 A ALA 98.611 1
ATOM 1155 C CA . ALA 147 147 ? A -6.769 1.006 10.250 1.000 1 A ALA 98.455 1
ATOM 1156 C C . ALA 147 147 ? A -7.500 0.633 11.541 1.000 1 A ALA 98.435 1
ATOM 1157 O O . ALA 147 147 ? A -8.059 -0.455 11.622 1.000 1 A ALA 98.263 1
ATOM 1158 C CB . ALA 147 147 ? A -5.408 0.345 10.185 1.000 1 A ALA 98.198 1
ATOM 1159 N N . LYS 148 148 ? A -7.457 1.538 12.572 1.000 1 A LYS 98.337 1
ATOM 1160 C CA . LYS 148 148 ? A -8.137 1.232 13.823 1.000 1 A LYS 98.321 1
ATOM 1161 C C . LYS 148 148 ? A -9.644 1.326 13.687 1.000 1 A LYS 98.359 1
ATOM 1162 O O . LYS 148 148 ? A -10.369 0.447 14.132 1.000 1 A LYS 98.192 1
ATOM 1163 C CB . LYS 148 148 ? A -7.619 2.160 14.927 1.000 1 A LYS 98.049 1
ATOM 1164 C CG . LYS 148 148 ? A -8.181 1.842 16.297 1.000 1 A LYS 97.502 1
ATOM 1165 C CD . LYS 148 148 ? A -7.529 2.682 17.368 1.000 1 A LYS 96.590 1
ATOM 1166 C CE . LYS 148 148 ? A -8.161 2.432 18.745 1.000 1 A LYS 94.765 1
ATOM 1167 N NZ . LYS 148 148 ? A -7.482 3.283 19.777 1.000 1 A LYS 90.415 1
ATOM 1168 N N . THR 149 149 ? A -10.139 2.405 13.066 1.000 1 A THR 98.565 1
ATOM 1169 C CA . THR 149 149 ? A -11.585 2.604 12.920 1.000 1 A THR 98.492 1
ATOM 1170 C C . THR 149 149 ? A -12.126 2.100 11.577 1.000 1 A THR 98.529 1
ATOM 1171 O O . THR 149 149 ? A -13.342 2.062 11.382 1.000 1 A THR 98.417 1
ATOM 1172 C CB . THR 149 149 ? A -11.940 4.090 13.019 1.000 1 A THR 98.363 1
ATOM 1173 O OG1 . THR 149 149 ? A -11.500 4.781 11.846 1.000 1 A THR 98.286 1
ATOM 1174 C CG2 . THR 149 149 ? A -11.296 4.690 14.253 1.000 1 A THR 97.854 1
ATOM 1175 N N . ARG 150 150 ? A -11.254 1.772 10.638 1.000 1 A ARG 98.418 1
ATOM 1176 C CA . ARG 150 150 ? A -11.560 1.338 9.281 1.000 1 A ARG 98.399 1
ATOM 1177 C C . ARG 150 150 ? A -11.992 2.481 8.382 1.000 1 A ARG 98.511 1
ATOM 1178 O O . ARG 150 150 ? A -12.383 2.252 7.233 1.000 1 A ARG 98.422 1
ATOM 1179 C CB . ARG 150 150 ? A -12.585 0.179 9.226 1.000 1 A ARG 97.992 1
ATOM 1180 C CG . ARG 150 150 ? A -12.411 -0.705 8.010 1.000 1 A ARG 97.185 1
ATOM 1181 C CD . ARG 150 150 ? A -13.331 -1.926 8.025 1.000 1 A ARG 96.735 1
ATOM 1182 N NE . ARG 150 150 ? A -12.893 -2.884 7.026 1.000 1 A ARG 96.318 1
ATOM 1183 C CZ . ARG 150 150 ? A -13.277 -2.828 5.751 1.000 1 A ARG 96.146 1
ATOM 1184 N NH1 . ARG 150 150 ? A -14.061 -1.856 5.294 1.000 1 A ARG 92.634 1
ATOM 1185 N NH2 . ARG 150 150 ? A -12.831 -3.732 4.892 1.000 1 A ARG 93.171 1
ATOM 1186 N N . GLN 151 151 ? A -11.892 3.728 8.870 1.000 1 A GLN 98.723 1
ATOM 1187 C CA . GLN 151 151 ? A -12.219 4.886 8.051 1.000 1 A GLN 98.718 1
ATOM 1188 C C . GLN 151 151 ? A -11.270 4.917 6.826 1.000 1 A GLN 98.831 1
ATOM 1189 O O . GLN 151 151 ? A -10.054 4.817 6.970 1.000 1 A GLN 98.780 1
ATOM 1190 C CB . GLN 151 151 ? A -12.073 6.192 8.837 1.000 1 A GLN 98.373 1
ATOM 1191 C CG . GLN 151 151 ? A -12.351 7.457 8.025 1.000 1 A GLN 93.244 1
ATOM 1192 C CD . GLN 151 151 ? A -11.106 8.230 7.658 1.000 1 A GLN 82.775 1
ATOM 1193 O OE1 . GLN 151 151 ? A -10.254 8.492 8.528 1.000 1 A GLN 74.012 1
ATOM 1194 N NE2 . GLN 151 151 ? A -10.967 8.528 6.378 1.000 1 A GLN 74.633 1
ATOM 1195 N N . GLY 152 152 ? A -11.840 4.995 5.635 1.000 1 A GLY 98.935 1
ATOM 1196 C CA . GLY 152 152 ? A -11.075 5.175 4.416 1.000 1 A GLY 98.940 1
ATOM 1197 C C . GLY 152 152 ? A -10.345 3.953 3.908 1.000 1 A GLY 98.955 1
ATOM 1198 O O . GLY 152 152 ? A -9.704 4.040 2.870 1.000 1 A GLY 98.933 1
ATOM 1199 N N . VAL 153 153 ? A -10.454 2.804 4.591 1.000 1 A VAL 98.918 1
ATOM 1200 C CA . VAL 153 153 ? A -9.662 1.639 4.199 1.000 1 A VAL 98.920 1
ATOM 1201 C C . VAL 153 153 ? A -10.113 1.118 2.838 1.000 1 A VAL 98.919 1
ATOM 1202 O O . VAL 153 153 ? A -9.287 0.950 1.925 1.000 1 A VAL 98.912 1
ATOM 1203 C CB . VAL 153 153 ? A -9.715 0.530 5.274 1.000 1 A VAL 98.865 1
ATOM 1204 C CG1 . VAL 153 153 ? A -9.075 1.003 6.575 1.000 1 A VAL 98.831 1
ATOM 1205 C CG2 . VAL 153 153 ? A -9.032 -0.737 4.786 1.000 1 A VAL 98.790 1
ATOM 1206 N N . ASP 154 154 ? A -11.423 0.830 2.661 1.000 1 A ASP 98.841 1
ATOM 1207 C CA . ASP 154 154 ? A -11.917 0.381 1.356 1.000 1 A ASP 98.738 1
ATOM 1208 C C . ASP 154 154 ? A -11.620 1.422 0.295 1.000 1 A ASP 98.761 1
ATOM 1209 O O . ASP 154 154 ? A -11.225 1.074 -0.817 1.000 1 A ASP 98.697 1
ATOM 1210 C CB . ASP 154 154 ? A -13.416 0.079 1.417 1.000 1 A ASP 98.341 1
ATOM 1211 C CG . ASP 154 154 ? A -13.762 -1.192 2.162 1.000 1 A ASP 97.817 1
ATOM 1212 O OD1 . ASP 154 154 ? A -12.842 -2.018 2.414 1.000 1 A ASP 96.721 1
ATOM 1213 O OD2 . ASP 154 154 ? A -14.951 -1.377 2.497 1.000 1 A ASP 95.663 1
ATOM 1214 N N . ASP 155 155 ? A -11.798 2.707 0.642 1.000 1 A ASP 98.811 1
ATOM 1215 C CA . ASP 155 155 ? A -11.601 3.771 -0.331 1.000 1 A ASP 98.819 1
ATOM 1216 C C . ASP 155 155 ? A -10.167 3.780 -0.849 1.000 1 A ASP 98.873 1
ATOM 1217 O O . ASP 155 155 ? A -9.940 3.977 -2.049 1.000 1 A ASP 98.851 1
ATOM 1218 C CB . ASP 155 155 ? A -11.973 5.121 0.297 1.000 1 A ASP 98.665 1
ATOM 1219 C CG . ASP 155 155 ? A -12.056 6.240 -0.702 1.000 1 A ASP 94.751 1
ATOM 1220 O OD1 . ASP 155 155 ? A -12.191 5.984 -1.915 1.000 1 A ASP 94.097 1
ATOM 1221 O OD2 . ASP 155 155 ? A -11.973 7.399 -0.262 1.000 1 A ASP 93.168 1
ATOM 1222 N N . ALA 156 156 ? A -9.197 3.567 0.059 1.000 1 A ALA 98.896 1
ATOM 1223 C CA . ALA 156 156 ? A -7.791 3.589 -0.356 1.000 1 A ALA 98.915 1
ATOM 1224 C C . ALA 156 156 ? A -7.496 2.482 -1.382 1.000 1 A ALA 98.916 1
ATOM 1225 O O . ALA 156 156 ? A -6.903 2.732 -2.429 1.000 1 A ALA 98.904 1
ATOM 1226 C CB . ALA 156 156 ? A -6.885 3.462 0.863 1.000 1 A ALA 98.912 1
ATOM 1227 N N . PHE 157 157 ? A -7.913 1.239 -1.068 1.000 1 A PHE 98.879 1
ATOM 1228 C CA . PHE 157 157 ? A -7.652 0.131 -1.982 1.000 1 A PHE 98.849 1
ATOM 1229 C C . PHE 157 157 ? A -8.485 0.228 -3.240 1.000 1 A PHE 98.810 1
ATOM 1230 O O . PHE 157 157 ? A -7.970 -0.045 -4.331 1.000 1 A PHE 98.770 1
ATOM 1231 C CB . PHE 157 157 ? A -7.865 -1.213 -1.266 1.000 1 A PHE 98.817 1
ATOM 1232 C CG . PHE 157 157 ? A -6.793 -1.539 -0.255 1.000 1 A PHE 98.846 1
ATOM 1233 C CD1 . PHE 157 157 ? A -5.629 -2.167 -0.660 1.000 1 A PHE 98.815 1
ATOM 1234 C CD2 . PHE 157 157 ? A -6.968 -1.224 1.076 1.000 1 A PHE 98.797 1
ATOM 1235 C CE1 . PHE 157 157 ? A -4.637 -2.482 0.240 1.000 1 A PHE 98.736 1
ATOM 1236 C CE2 . PHE 157 157 ? A -5.969 -1.521 2.000 1.000 1 A PHE 98.719 1
ATOM 1237 C CZ . PHE 157 157 ? A -4.809 -2.165 1.575 1.000 1 A PHE 98.746 1
ATOM 1238 N N . TYR 158 158 ? A -9.764 0.599 -3.105 1.000 1 A TYR 98.798 1
ATOM 1239 C CA . TYR 158 158 ? A -10.634 0.675 -4.276 1.000 1 A TYR 98.722 1
ATOM 1240 C C . TYR 158 158 ? A -10.194 1.811 -5.202 1.000 1 A TYR 98.735 1
ATOM 1241 O O . TYR 158 158 ? A -10.243 1.675 -6.435 1.000 1 A TYR 98.665 1
ATOM 1242 C CB . TYR 158 158 ? A -12.098 0.878 -3.867 1.000 1 A TYR 98.525 1
ATOM 1243 C CG . TYR 158 158 ? A -12.763 -0.310 -3.196 1.000 1 A TYR 98.249 1
ATOM 1244 C CD1 . TYR 158 158 ? A -12.046 -1.405 -2.747 1.000 1 A TYR 97.744 1
ATOM 1245 C CD2 . TYR 158 158 ? A -14.142 -0.314 -3.039 1.000 1 A TYR 97.713 1
ATOM 1246 C CE1 . TYR 158 158 ? A -12.680 -2.468 -2.140 1.000 1 A TYR 97.115 1
ATOM 1247 C CE2 . TYR 158 158 ? A -14.805 -1.372 -2.418 1.000 1 A TYR 96.732 1
ATOM 1248 C CZ . TYR 158 158 ? A -14.048 -2.448 -1.966 1.000 1 A TYR 96.979 1
ATOM 1249 O OH . TYR 158 158 ? A -14.690 -3.481 -1.344 1.000 1 A TYR 96.019 1
ATOM 1250 N N . THR 159 159 ? A -9.730 2.944 -4.636 1.000 1 A THR 98.771 1
ATOM 1251 C CA . THR 159 159 ? A -9.234 4.050 -5.449 1.000 1 A THR 98.792 1
ATOM 1252 C C . THR 159 159 ? A -7.983 3.607 -6.221 1.000 1 A THR 98.777 1
ATOM 1253 O O . THR 159 159 ? A -7.819 3.972 -7.386 1.000 1 A THR 98.753 1
ATOM 1254 C CB . THR 159 159 ? A -8.939 5.279 -4.580 1.000 1 A THR 98.811 1
ATOM 1255 O OG1 . THR 159 159 ? A -10.175 5.737 -4.025 1.000 1 A THR 98.752 1
ATOM 1256 C CG2 . THR 159 159 ? A -8.303 6.381 -5.390 1.000 1 A THR 98.743 1
ATOM 1257 N N . LEU 160 160 ? A -7.119 2.821 -5.584 1.000 1 A LEU 98.838 1
ATOM 1258 C CA . LEU 160 160 ? A -5.937 2.315 -6.289 1.000 1 A LEU 98.845 1
ATOM 1259 C C . LEU 160 160 ? A -6.360 1.450 -7.465 1.000 1 A LEU 98.800 1
ATOM 1260 O O . LEU 160 160 ? A -5.763 1.553 -8.567 1.000 1 A LEU 98.782 1
ATOM 1261 C CB . LEU 160 160 ? A -5.019 1.556 -5.340 1.000 1 A LEU 98.861 1
ATOM 1262 C CG . LEU 160 160 ? A -3.748 0.999 -5.986 1.000 1 A LEU 98.869 1
ATOM 1263 C CD1 . LEU 160 160 ? A -2.921 2.119 -6.641 1.000 1 A LEU 98.870 1
ATOM 1264 C CD2 . LEU 160 160 ? A -2.920 0.280 -4.933 1.000 1 A LEU 98.880 1
ATOM 1265 N N . VAL 161 161 ? A -7.353 0.578 -7.265 1.000 1 A VAL 98.734 1
ATOM 1266 C CA . VAL 161 161 ? A -7.849 -0.228 -8.381 1.000 1 A VAL 98.615 1
ATOM 1267 C C . VAL 161 161 ? A -8.361 0.664 -9.513 1.000 1 A VAL 98.564 1
ATOM 1268 O O . VAL 161 161 ? A -8.073 0.419 -10.673 1.000 1 A VAL 98.509 1
ATOM 1269 C CB . VAL 161 161 ? A -8.936 -1.202 -7.910 1.000 1 A VAL 98.409 1
ATOM 1270 C CG1 . VAL 161 161 ? A -8.309 -2.278 -7.025 1.000 1 A VAL 98.435 1
ATOM 1271 C CG2 . VAL 161 161 ? A -9.697 -1.807 -9.073 1.000 1 A VAL 98.160 1
ATOM 1272 N N . ARG 162 162 ? A -9.089 1.734 -9.153 1.000 1 A ARG 98.388 1
ATOM 1273 C CA . ARG 162 162 ? A -9.584 2.664 -10.174 1.000 1 A ARG 98.241 1
ATOM 1274 C C . ARG 162 162 ? A -8.421 3.334 -10.914 1.000 1 A ARG 98.222 1
ATOM 1275 O O . ARG 162 162 ? A -8.489 3.523 -12.123 1.000 1 A ARG 98.164 1
ATOM 1276 C CB . ARG 162 162 ? A -10.518 3.694 -9.547 1.000 1 A ARG 98.254 1
ATOM 1277 C CG . ARG 162 162 ? A -11.789 3.039 -9.006 1.000 1 A ARG 97.861 1
ATOM 1278 C CD . ARG 162 162 ? A -12.677 4.037 -8.308 1.000 1 A ARG 97.642 1
ATOM 1279 N NE . ARG 162 162 ? A -13.840 3.355 -7.716 1.000 1 A ARG 97.482 1
ATOM 1280 C CZ . ARG 162 162 ? A -14.143 3.363 -6.450 1.000 1 A ARG 97.210 1
ATOM 1281 N NH1 . ARG 162 162 ? A -13.407 4.074 -5.589 1.000 1 A ARG 95.582 1
ATOM 1282 N NH2 . ARG 162 162 ? A -15.187 2.663 -6.009 1.000 1 A ARG 96.121 1
ATOM 1283 N N . GLU 163 163 ? A -7.316 3.657 -10.192 1.000 1 A GLU 98.440 1
ATOM 1284 C CA . GLU 163 163 ? A -6.117 4.219 -10.841 1.000 1 A GLU 98.441 1
ATOM 1285 C C . GLU 163 163 ? A -5.489 3.222 -11.795 1.000 1 A GLU 98.448 1
ATOM 1286 O O . GLU 163 163 ? A -5.040 3.587 -12.901 1.000 1 A GLU 98.299 1
ATOM 1287 C CB . GLU 163 163 ? A -5.105 4.691 -9.800 1.000 1 A GLU 98.490 1
ATOM 1288 C CG . GLU 163 163 ? A -5.564 5.899 -9.007 1.000 1 A GLU 98.413 1
ATOM 1289 C CD . GLU 163 163 ? A -5.726 7.128 -9.887 1.000 1 A GLU 98.111 1
ATOM 1290 O OE1 . GLU 163 163 ? A -4.705 7.609 -10.418 1.000 1 A GLU 96.441 1
ATOM 1291 O OE2 . GLU 163 163 ? A -6.860 7.610 -10.025 1.000 1 A GLU 96.200 1
ATOM 1292 N N . ILE 164 164 ? A -5.437 1.923 -11.391 1.000 1 A ILE 98.554 1
ATOM 1293 C CA . ILE 164 164 ? A -4.896 0.890 -12.270 1.000 1 A ILE 98.497 1
ATOM 1294 C C . ILE 164 164 ? A -5.756 0.790 -13.531 1.000 1 A ILE 98.265 1
ATOM 1295 O O . ILE 164 164 ? A -5.225 0.710 -14.640 1.000 1 A ILE 98.173 1
ATOM 1296 C CB . ILE 164 164 ? A -4.819 -0.454 -11.539 1.000 1 A ILE 98.574 1
ATOM 1297 C CG1 . ILE 164 164 ? A -3.776 -0.361 -10.417 1.000 1 A ILE 98.690 1
ATOM 1298 C CG2 . ILE 164 164 ? A -4.492 -1.594 -12.512 1.000 1 A ILE 98.534 1
ATOM 1299 C CD1 . ILE 164 164 ? A -3.845 -1.518 -9.446 1.000 1 A ILE 98.602 1
ATOM 1300 N N . ARG 165 165 ? A -7.093 0.800 -13.350 1.000 1 A ARG 98.299 1
ATOM 1301 C CA . ARG 165 165 ? A -7.985 0.779 -14.530 1.000 1 A ARG 97.830 1
ATOM 1302 C C . ARG 165 165 ? A -7.710 1.908 -15.482 1.000 1 A ARG 97.682 1
ATOM 1303 O O . ARG 165 165 ? A -7.657 1.705 -16.714 1.000 1 A ARG 97.425 1
ATOM 1304 C CB . ARG 165 165 ? A -9.443 0.807 -14.096 1.000 1 A ARG 97.366 1
ATOM 1305 C CG . ARG 165 165 ? A -9.937 -0.439 -13.376 1.000 1 A ARG 96.190 1
ATOM 1306 C CD . ARG 165 165 ? A -11.337 -0.199 -12.881 1.000 1 A ARG 94.765 1
ATOM 1307 N NE . ARG 165 165 ? A -11.845 -1.335 -12.122 1.000 1 A ARG 94.008 1
ATOM 1308 C CZ . ARG 165 165 ? A -12.922 -1.287 -11.362 1.000 1 A ARG 93.315 1
ATOM 1309 N NH1 . ARG 165 165 ? A -13.587 -0.146 -11.215 1.000 1 A ARG 90.718 1
ATOM 1310 N NH2 . ARG 165 165 ? A -13.316 -2.374 -10.700 1.000 1 A ARG 90.974 1
ATOM 1311 N N . LYS 166 166 ? A -7.568 3.137 -14.936 1.000 1 A LYS 97.642 1
ATOM 1312 C CA . LYS 166 166 ? A -7.281 4.304 -15.774 1.000 1 A LYS 97.224 1
ATOM 1313 C C . LYS 166 166 ? A -5.963 4.146 -16.539 1.000 1 A LYS 97.372 1
ATOM 1314 O O . LYS 166 166 ? A -5.857 4.539 -17.710 1.000 1 A LYS 96.855 1
ATOM 1315 C CB . LYS 166 166 ? A -7.257 5.570 -14.903 1.000 1 A LYS 96.755 1
ATOM 1316 C CG . LYS 166 166 ? A -8.616 6.007 -14.399 1.000 1 A LYS 94.525 1
ATOM 1317 C CD . LYS 166 166 ? A -8.502 7.216 -13.479 1.000 1 A LYS 89.039 1
ATOM 1318 C CE . LYS 166 166 ? A -9.848 7.571 -12.883 1.000 1 A LYS 82.517 1
ATOM 1319 N NZ . LYS 166 166 ? A -9.704 8.775 -11.997 1.000 1 A LYS 75.473 1
ATOM 1320 N N . HIS 167 167 ? A -4.954 3.550 -15.841 1.000 1 A HIS 97.816 1
ATOM 1321 C CA . HIS 167 167 ? A -3.654 3.318 -16.498 1.000 1 A HIS 97.576 1
ATOM 1322 C C . HIS 167 167 ? A -3.753 2.275 -17.615 1.000 1 A HIS 97.398 1
ATOM 1323 O O . HIS 167 167 ? A -3.153 2.429 -18.678 1.000 1 A HIS 96.727 1
ATOM 1324 C CB . HIS 167 167 ? A -2.640 2.879 -15.429 1.000 1 A HIS 97.486 1
ATOM 1325 C CG . HIS 167 167 ? A -1.312 2.518 -16.009 1.000 1 A HIS 97.263 1
ATOM 1326 N ND1 . HIS 167 167 ? A -0.356 3.453 -16.301 1.000 1 A HIS 87.955 1
ATOM 1327 C CD2 . HIS 167 167 ? A -0.764 1.320 -16.331 1.000 1 A HIS 90.220 1
ATOM 1328 C CE1 . HIS 167 167 ? A 0.720 2.830 -16.765 1.000 1 A HIS 90.392 1
ATOM 1329 N NE2 . HIS 167 167 ? A 0.478 1.541 -16.803 1.000 1 A HIS 91.902 1
ATOM 1330 N N . LYS 168 168 ? A -4.527 1.175 -17.357 1.000 1 A LYS 96.847 1
ATOM 1331 C CA . LYS 168 168 ? A -4.640 0.067 -18.302 1.000 1 A LYS 95.899 1
ATOM 1332 C C . LYS 168 168 ? A -5.372 0.469 -19.573 1.000 1 A LYS 95.917 1
ATOM 1333 O O . LYS 168 168 ? A -5.133 -0.139 -20.630 1.000 1 A LYS 94.690 1
ATOM 1334 C CB . LYS 168 168 ? A -5.344 -1.104 -17.644 1.000 1 A LYS 93.798 1
ATOM 1335 C CG . LYS 168 168 ? A -4.486 -1.853 -16.641 1.000 1 A LYS 92.467 1
ATOM 1336 C CD . LYS 168 168 ? A -5.349 -2.767 -15.796 1.000 1 A LYS 89.803 1
ATOM 1337 C CE . LYS 168 168 ? A -5.792 -3.985 -16.568 1.000 1 A LYS 83.139 1
ATOM 1338 N NZ . LYS 168 168 ? A -6.392 -5.005 -15.641 1.000 1 A LYS 85.840 1
ATOM 1339 N N . GLU 169 169 ? A -6.246 1.485 -19.491 1.000 1 A GLU 97.089 1
ATOM 1340 C CA . GLU 169 169 ? A -7.046 1.866 -20.656 1.000 1 A GLU 96.539 1
ATOM 1341 C C . GLU 169 169 ? A -6.275 2.757 -21.656 1.000 1 A GLU 96.277 1
ATOM 1342 O O . GLU 169 169 ? A -6.782 3.010 -22.750 1.000 1 A GLU 94.406 1
ATOM 1343 C CB . GLU 169 169 ? A -8.348 2.556 -20.226 1.000 1 A GLU 94.964 1
ATOM 1344 C CG . GLU 169 169 ? A -8.176 4.007 -19.766 1.000 1 A GLU 90.357 1
ATOM 1345 C CD . GLU 169 169 ? A -9.497 4.680 -19.412 1.000 1 A GLU 88.205 1
ATOM 1346 O OE1 . GLU 169 169 ? A -10.569 4.025 -19.515 1.000 1 A GLU 83.421 1
ATOM 1347 O OE2 . GLU 169 169 ? A -9.443 5.852 -19.022 1.000 1 A GLU 82.909 1
ATOM 1348 N N . LYS 170 170 ? A -5.075 3.186 -21.245 1.000 1 A LYS 95.343 1
ATOM 1349 C CA . LYS 170 170 ? A -4.242 3.997 -22.154 1.000 1 A LYS 94.506 1
ATOM 1350 C C . LYS 170 170 ? A -3.709 3.196 -23.345 1.000 1 A LYS 90.965 1
ATOM 1351 O O . LYS 170 170 ? A -3.520 1.971 -23.234 1.000 1 A LYS 84.311 1
ATOM 1352 C CB . LYS 170 170 ? A -3.098 4.643 -21.406 1.000 1 A LYS 91.041 1
ATOM 1353 C CG . LYS 170 170 ? A -3.553 5.676 -20.390 1.000 1 A LYS 91.696 1
ATOM 1354 C CD . LYS 170 170 ? A -2.368 6.263 -19.644 1.000 1 A LYS 89.015 1
ATOM 1355 C CE . LYS 170 170 ? A -2.852 7.277 -18.628 1.000 1 A LYS 84.589 1
ATOM 1356 N NZ . LYS 170 170 ? A -1.786 7.772 -17.741 1.000 1 A LYS 79.649 1
HETATM 1357 C C1_1 . LIG2 . 1 ? B 9.059 -1.888 4.616 1.000 2 B LIG2 86.276 1
HETATM 1358 C C2_1 . LIG2 . 1 ? B 9.725 -0.798 5.398 1.000 2 B LIG2 89.743 1
HETATM 1359 C C3_1 . LIG2 . 1 ? B 10.512 0.118 4.585 1.000 2 B LIG2 91.667 1
HETATM 1360 N N1_1 . LIG2 . 1 ? B 11.860 -0.427 4.291 1.000 2 B LIG2 93.974 1
HETATM 1361 C C4_1 . LIG2 . 1 ? B 12.464 0.245 3.236 1.000 2 B LIG2 94.668 1
HETATM 1362 N N2_1 . LIG2 . 1 ? B 13.361 1.231 3.484 1.000 2 B LIG2 93.860 1
HETATM 1363 C C5_1 . LIG2 . 1 ? B 13.858 1.966 2.476 1.000 2 B LIG2 93.789 1
HETATM 1364 O O1_1 . LIG2 . 1 ? B 14.764 2.940 2.717 1.000 2 B LIG2 93.533 1
HETATM 1365 C C6_1 . LIG2 . 1 ? B 15.466 3.038 3.877 1.000 2 B LIG2 88.836 1
HETATM 1366 C C7_1 . LIG2 . 1 ? B 16.272 4.321 3.950 1.000 2 B LIG2 91.305 1
HETATM 1367 C C8_1 . LIG2 . 1 ? B 17.736 4.007 4.323 1.000 2 B LIG2 80.743 1
HETATM 1368 C C9_1 . LIG2 . 1 ? B 17.990 4.700 5.614 1.000 2 B LIG2 77.297 1
HETATM 1369 C C10_1 . LIG2 . 1 ? B 16.740 5.033 6.142 1.000 2 B LIG2 81.397 1
HETATM 1370 N N3_1 . LIG2 . 1 ? B 15.817 5.183 5.023 1.000 2 B LIG2 87.224 1
HETATM 1371 C C11_1 . LIG2 . 1 ? B 15.727 6.575 4.534 1.000 2 B LIG2 81.375 1
HETATM 1372 C C12_1 . LIG2 . 1 ? B 16.033 6.563 3.106 1.000 2 B LIG2 78.441 1
HETATM 1373 F F1_1 . LIG2 . 1 ? B 14.876 7.056 2.411 1.000 2 B LIG2 78.656 1
HETATM 1374 C C13_1 . LIG2 . 1 ? B 16.284 5.164 2.662 1.000 2 B LIG2 82.835 1
HETATM 1375 N N4_1 . LIG2 . 1 ? B 13.529 1.828 1.208 1.000 2 B LIG2 94.589 1
HETATM 1376 C C14_1 . LIG2 . 1 ? B 12.640 0.879 0.911 1.000 2 B LIG2 94.934 1
HETATM 1377 C C15_1 . LIG2 . 1 ? B 12.251 0.720 -0.404 1.000 2 B LIG2 95.286 1
HETATM 1378 F F2_1 . LIG2 . 1 ? B 12.760 1.523 -1.282 1.000 2 B LIG2 95.358 1
HETATM 1379 C C16_1 . LIG2 . 1 ? B 11.307 -0.238 -0.755 1.000 2 B LIG2 95.592 1
HETATM 1380 C C17_1 . LIG2 . 1 ? B 10.924 -0.315 -2.150 1.000 2 B LIG2 95.920 1
HETATM 1381 C C18_1 . LIG2 . 1 ? B 11.708 -0.907 -3.115 1.000 2 B LIG2 95.579 1
HETATM 1382 C C19_1 . LIG2 . 1 ? B 12.861 -1.672 -2.976 1.000 2 B LIG2 94.527 1
HETATM 1383 C C20_1 . LIG2 . 1 ? B 13.556 -2.098 -1.893 1.000 2 B LIG2 94.099 1
HETATM 1384 N N5_1 . LIG2 . 1 ? B 14.142 -2.489 -1.034 1.000 2 B LIG2 91.977 1
HETATM 1385 C C21_1 . LIG2 . 1 ? B 13.358 -2.096 -4.209 1.000 2 B LIG2 94.175 1
HETATM 1386 N N6_1 . LIG2 . 1 ? B 14.423 -2.844 -4.423 1.000 2 B LIG2 93.076 1
HETATM 1387 S S1_1 . LIG2 . 1 ? B 12.338 -1.562 -5.452 1.000 2 B LIG2 93.926 1
HETATM 1388 C C22_1 . LIG2 . 1 ? B 11.291 -0.793 -4.429 1.000 2 B LIG2 95.413 1
HETATM 1389 C C23_1 . LIG2 . 1 ? B 10.137 -0.137 -4.801 1.000 2 B LIG2 95.839 1
HETATM 1390 F F3_1 . LIG2 . 1 ? B 9.755 -0.068 -6.029 1.000 2 B LIG2 95.153 1
HETATM 1391 C C24_1 . LIG2 . 1 ? B 9.392 0.440 -3.825 1.000 2 B LIG2 95.723 1
HETATM 1392 C C25_1 . LIG2 . 1 ? B 9.784 0.361 -2.517 1.000 2 B LIG2 95.954 1
HETATM 1393 C C26_1 . LIG2 . 1 ? B 10.766 -1.088 0.205 1.000 2 B LIG2 95.555 1
HETATM 1394 C C27_1 . LIG2 . 1 ? B 9.784 -2.185 -0.115 1.000 2 B LIG2 94.445 1
HETATM 1395 F F4_1 . LIG2 . 1 ? B 10.047 -2.812 -1.231 1.000 2 B LIG2 88.463 1
HETATM 1396 F F5_1 . LIG2 . 1 ? B 8.546 -1.683 -0.213 1.000 2 B LIG2 87.372 1
HETATM 1397 F F6_1 . LIG2 . 1 ? B 9.788 -3.060 0.882 1.000 2 B LIG2 88.645 1
HETATM 1398 C C28_1 . LIG2 . 1 ? B 11.143 -0.924 1.507 1.000 2 B LIG2 95.595 1
HETATM 1399 C C29_1 . LIG2 . 1 ? B 12.068 0.047 1.883 1.000 2 B LIG2 95.101 1
HETATM 1400 C C30_1 . LIG2 . 1 ? B 12.667 -0.766 5.484 1.000 2 B LIG2 90.853 1
HETATM 1401 C C31_1 . LIG2 . 1 ? B 12.939 0.309 6.409 1.000 2 B LIG2 85.863 1
HETATM 1402 C C32_1 . LIG2 . 1 ? B 11.874 -1.874 6.220 1.000 2 B LIG2 90.727 1
HETATM 1403 N N7_1 . LIG2 . 1 ? B 10.494 -1.486 6.494 1.000 2 B LIG2 92.642 1
HETATM 1404 C C33_1 . LIG2 . 1 ? B 9.869 -1.697 7.657 1.000 2 B LIG2 88.639 1
HETATM 1405 C C34_1 . LIG2 . 1 ? B 10.612 -2.339 8.808 1.000 2 B LIG2 87.735 1
HETATM 1406 C C35_1 . LIG2 . 1 ? B 10.637 -1.467 10.008 1.000 2 B LIG2 86.640 1
HETATM 1407 O O2_1 . LIG2 . 1 ? B 8.748 -1.321 7.820 1.000 2 B LIG2 89.629 1
HETATM 1408 O O1_1 . LIG3 . 1 ? C 0.503 -2.374 10.877 1.000 3 C LIG3 87.755 1
HETATM 1409 P P1_1 . LIG3 . 1 ? C 1.729 -1.964 11.627 1.000 3 C LIG3 96.999 1
HETATM 1410 O O2_1 . LIG3 . 1 ? C 2.562 -3.025 12.246 1.000 3 C LIG3 88.556 1
HETATM 1411 O O3_1 . LIG3 . 1 ? C 2.637 -1.062 10.657 1.000 3 C LIG3 97.250 1
HETATM 1412 P P2_1 . LIG3 . 1 ? C 3.640 -1.577 9.547 1.000 3 C LIG3 96.891 1
HETATM 1413 N N1_1 . LIG3 . 1 ? C 5.033 -1.804 10.298 1.000 3 C LIG3 95.670 1
HETATM 1414 P P3_1 . LIG3 . 1 ? C 6.294 -2.629 9.597 1.000 3 C LIG3 95.032 1
HETATM 1415 O O4_1 . LIG3 . 1 ? C 7.386 -2.592 10.604 1.000 3 C LIG3 78.324 1
HETATM 1416 O O5_1 . LIG3 . 1 ? C 6.644 -1.906 8.310 1.000 3 C LIG3 77.394 1
HETATM 1417 O O6_1 . LIG3 . 1 ? C 5.821 -4.016 9.283 1.000 3 C LIG3 79.411 1
HETATM 1418 O O7_1 . LIG3 . 1 ? C 3.078 -2.846 8.984 1.000 3 C LIG3 91.527 1
HETATM 1419 O O8_1 . LIG3 . 1 ? C 3.773 -0.440 8.549 1.000 3 C LIG3 88.986 1
HETATM 1420 O O9_1 . LIG3 . 1 ? C 1.251 -0.895 12.716 1.000 3 C LIG3 97.623 1
HETATM 1421 C C1_1 . LIG3 . 1 ? C 2.210 -0.269 13.573 1.000 3 C LIG3 96.344 1
HETATM 1422 C C2_1 . LIG3 . 1 ? C 1.514 0.100 14.858 1.000 3 C LIG3 96.864 1
HETATM 1423 O O10_1 . LIG3 . 1 ? C 0.577 1.166 14.591 1.000 3 C LIG3 97.675 1
HETATM 1424 C C3_1 . LIG3 . 1 ? C 0.736 -1.049 15.443 1.000 3 C LIG3 96.589 1
HETATM 1425 O O11_1 . LIG3 . 1 ? C 0.808 -1.072 16.836 1.000 3 C LIG3 94.882 1
HETATM 1426 C C4_1 . LIG3 . 1 ? C -0.685 -0.775 14.965 1.000 3 C LIG3 96.915 1
HETATM 1427 O O12_1 . LIG3 . 1 ? C -1.666 -1.334 15.784 1.000 3 C LIG3 95.943 1
HETATM 1428 C C5_1 . LIG3 . 1 ? C -0.727 0.702 14.954 1.000 3 C LIG3 97.895 1
HETATM 1429 N N2_1 . LIG3 . 1 ? C -1.632 1.210 13.939 1.000 3 C LIG3 98.180 1
HETATM 1430 C C6_1 . LIG3 . 1 ? C -2.561 2.140 14.128 1.000 3 C LIG3 98.430 1
HETATM 1431 N N3_1 . LIG3 . 1 ? C -2.907 2.763 15.290 1.000 3 C LIG3 98.214 1
HETATM 1432 C C7_1 . LIG3 . 1 ? C -3.898 3.664 15.187 1.000 3 C LIG3 98.300 1
HETATM 1433 N N4_1 . LIG3 . 1 ? C -4.269 4.338 16.305 1.000 3 C LIG3 97.831 1
HETATM 1434 N N5_1 . LIG3 . 1 ? C -4.566 3.938 14.012 1.000 3 C LIG3 98.659 1
HETATM 1435 C C8_1 . LIG3 . 1 ? C -4.226 3.306 12.847 1.000 3 C LIG3 98.665 1
HETATM 1436 O O13_1 . LIG3 . 1 ? C -4.798 3.564 11.808 1.000 3 C LIG3 98.513 1
HETATM 1437 C C9_1 . LIG3 . 1 ? C -3.165 2.354 12.922 1.000 3 C LIG3 98.606 1
HETATM 1438 N N6_1 . LIG3 . 1 ? C -2.573 1.582 11.968 1.000 3 C LIG3 98.450 1
HETATM 1439 C C10_1 . LIG3 . 1 ? C -1.638 0.909 12.613 1.000 3 C LIG3 98.226 1
HETATM 1440 Mg MG1_1 . LIG4 . 1 ? D 3.888 -4.553 8.627 1.000 4 D LIG4 95.597 1
#
#
loop_
_atom_type.symbol
C
F
Mg
N
O
P
S
#
#
loop_
_ma_qa_metric.id
_ma_qa_metric.name
_ma_qa_metric.description
_ma_qa_metric.type
_ma_qa_metric.mode
_ma_qa_metric.type_other_details
_ma_qa_metric.software_group_id
1 pLDDT 'Predicted lddt' pLDDT local . .
#
#
loop_
_ma_qa_metric_local.ordinal_id
_ma_qa_metric_local.model_id
_ma_qa_metric_local.label_asym_id
_ma_qa_metric_local.label_seq_id
_ma_qa_metric_local.label_comp_id
_ma_qa_metric_local.metric_id
_ma_qa_metric_local.metric_value
1 1 A 1 GLY 1 81.215
2 1 A 2 MET 1 91.107
3 1 A 3 THR 1 95.977
4 1 A 4 GLU 1 97.163
5 1 A 5 TYR 1 98.006
6 1 A 6 LYS 1 98.092
7 1 A 7 LEU 1 98.463
8 1 A 8 VAL 1 98.376
9 1 A 9 VAL 1 98.380
10 1 A 10 VAL 1 98.356
11 1 A 11 GLY 1 97.797
12 1 A 12 ALA 1 97.731
13 1 A 13 CYS 1 95.920
14 1 A 14 GLY 1 96.657
15 1 A 15 VAL 1 98.285
16 1 A 16 GLY 1 98.133
17 1 A 17 LYS 1 98.044
18 1 A 18 SER 1 97.138
19 1 A 19 ALA 1 97.657
20 1 A 20 LEU 1 98.264
21 1 A 21 THR 1 97.391
22 1 A 22 ILE 1 96.614
23 1 A 23 GLN 1 97.612
24 1 A 24 LEU 1 97.998
25 1 A 25 ILE 1 96.771
26 1 A 26 GLN 1 96.026
27 1 A 27 ASN 1 96.738
28 1 A 28 HIS 1 96.185
29 1 A 29 PHE 1 97.389
30 1 A 30 VAL 1 92.340
31 1 A 31 ASP 1 90.315
32 1 A 32 GLU 1 89.231
33 1 A 33 TYR 1 85.052
34 1 A 34 ASP 1 83.694
35 1 A 35 PRO 1 88.263
36 1 A 36 THR 1 80.563
37 1 A 37 ILE 1 87.376
38 1 A 38 GLU 1 89.958
39 1 A 39 ASP 1 91.368
40 1 A 40 SER 1 93.318
41 1 A 41 TYR 1 95.742
42 1 A 42 ARG 1 96.363
43 1 A 43 LYS 1 96.702
44 1 A 44 GLN 1 97.340
45 1 A 45 VAL 1 96.465
46 1 A 46 VAL 1 96.558
47 1 A 47 ILE 1 97.434
48 1 A 48 ASP 1 96.743
49 1 A 49 GLY 1 94.290
50 1 A 50 GLU 1 93.513
51 1 A 51 THR 1 95.630
52 1 A 52 SER 1 95.571
53 1 A 53 LEU 1 97.593
54 1 A 54 LEU 1 98.201
55 1 A 55 ASP 1 97.809
56 1 A 56 ILE 1 97.633
57 1 A 57 LEU 1 96.834
58 1 A 58 ASP 1 96.333
59 1 A 59 THR 1 95.151
60 1 A 60 ALA 1 89.790
61 1 A 61 GLY 1 77.040
62 1 A 62 GLN 1 79.000
63 1 A 63 GLU 1 77.985
64 1 A 64 GLU 1 79.581
65 1 A 65 TYR 1 80.048
66 1 A 66 SER 1 84.748
67 1 A 67 ALA 1 87.161
68 1 A 68 MET 1 85.793
69 1 A 69 ARG 1 89.222
70 1 A 70 ASP 1 93.035
71 1 A 71 GLN 1 91.534
72 1 A 72 TYR 1 89.356
73 1 A 73 MET 1 95.271
74 1 A 74 ARG 1 96.645
75 1 A 75 THR 1 95.745
76 1 A 76 GLY 1 97.867
77 1 A 77 GLU 1 98.618
78 1 A 78 GLY 1 98.767
79 1 A 79 PHE 1 98.869
80 1 A 80 LEU 1 98.919
81 1 A 81 SER 1 98.943
82 1 A 82 VAL 1 98.956
83 1 A 83 PHE 1 98.970
84 1 A 84 ALA 1 98.951
85 1 A 85 ILE 1 98.908
86 1 A 86 ASN 1 98.728
87 1 A 87 ASN 1 98.572
88 1 A 88 THR 1 98.772
89 1 A 89 LYS 1 98.800
90 1 A 90 SER 1 98.828
91 1 A 91 PHE 1 98.931
92 1 A 92 GLU 1 98.565
93 1 A 93 ASP 1 98.303
94 1 A 94 ILE 1 98.654
95 1 A 95 HIS 1 97.628
96 1 A 96 HIS 1 97.116
97 1 A 97 TYR 1 97.338
98 1 A 98 ARG 1 98.010
99 1 A 99 GLU 1 97.512
100 1 A 100 GLN 1 96.642
101 1 A 101 ILE 1 97.655
102 1 A 102 LYS 1 97.192
103 1 A 103 ARG 1 96.725
104 1 A 104 VAL 1 96.295
105 1 A 105 LYS 1 97.058
106 1 A 106 ASP 1 97.043
107 1 A 107 SER 1 96.010
108 1 A 108 GLU 1 95.504
109 1 A 109 ASP 1 95.741
110 1 A 110 VAL 1 98.277
111 1 A 111 PRO 1 98.772
112 1 A 112 MET 1 98.779
113 1 A 113 VAL 1 98.974
114 1 A 114 LEU 1 98.983
115 1 A 115 VAL 1 98.989
116 1 A 116 GLY 1 98.978
117 1 A 117 ASN 1 98.957
118 1 A 118 LYS 1 98.830
119 1 A 119 SER 1 98.730
120 1 A 120 ASP 1 98.690
121 1 A 121 LEU 1 98.335
122 1 A 122 PRO 1 97.059
123 1 A 123 SER 1 93.576
124 1 A 124 ARG 1 97.573
125 1 A 125 THR 1 98.596
126 1 A 126 VAL 1 98.594
127 1 A 127 ASP 1 97.955
128 1 A 128 THR 1 97.700
129 1 A 129 LYS 1 98.264
130 1 A 130 GLN 1 97.649
131 1 A 131 ALA 1 98.811
132 1 A 132 GLN 1 98.847
133 1 A 133 ASP 1 98.800
134 1 A 134 LEU 1 98.797
135 1 A 135 ALA 1 98.806
136 1 A 136 ARG 1 98.575
137 1 A 137 SER 1 98.167
138 1 A 138 TYR 1 97.796
139 1 A 139 GLY 1 97.750
140 1 A 140 ILE 1 98.555
141 1 A 141 PRO 1 98.898
142 1 A 142 PHE 1 98.967
143 1 A 143 ILE 1 98.965
144 1 A 144 GLU 1 98.878
145 1 A 145 THR 1 98.984
146 1 A 146 SER 1 98.925
147 1 A 147 ALA 1 98.455
148 1 A 148 LYS 1 98.321
149 1 A 149 THR 1 98.492
150 1 A 150 ARG 1 98.399
151 1 A 151 GLN 1 98.718
152 1 A 152 GLY 1 98.940
153 1 A 153 VAL 1 98.920
154 1 A 154 ASP 1 98.738
155 1 A 155 ASP 1 98.819
156 1 A 156 ALA 1 98.915
157 1 A 157 PHE 1 98.849
158 1 A 158 TYR 1 98.722
159 1 A 159 THR 1 98.792
160 1 A 160 LEU 1 98.845
161 1 A 161 VAL 1 98.615
162 1 A 162 ARG 1 98.241
163 1 A 163 GLU 1 98.441
164 1 A 164 ILE 1 98.497
165 1 A 165 ARG 1 97.830
166 1 A 166 LYS 1 97.224
167 1 A 167 HIS 1 97.576
168 1 A 168 LYS 1 95.899
169 1 A 169 GLU 1 96.539
170 1 A 170 LYS 1 94.506
#
