# Supplementary material for: Single‐Sequence Deep Learning Delivers Crystal‐Quality Models of Covalent K‐Ras G12 Hotspot Complexes
Source: IUBMB Life. 2026 Jun 13;78(6):e70108. doi: 10.1002/iub.70108 (PMC13263772; doi:10.1002/iub.70108)
Supplement: Supplementary file 1 — Data S1: iub70108‐sup‐0001‐DataS1.zip. [file IUB-78-0-s001.zip › Supplementary_Data/1_Without Covalent Restraint_Web/Predicted Structures/KRASG12C_BBO-8520_Gpp(NH)p_Mg2+_without_restraint/pred.model_idx_0.cif]

data_model
_entry.id model
_struct.entry_id model
_struct.pdbx_model_details .
_struct.pdbx_structure_determination_methodology computational
_struct.title 'Chai-1 predicted structure'
_audit_conform.dict_location https://raw.githubusercontent.com/ihmwg/ModelCIF/80e1e22/dist/mmcif_ma.dic
_audit_conform.dict_name mmcif_ma.dic
_audit_conform.dict_version 1.4.7
#
loop_
_audit_author.name
_audit_author.pdbx_ordinal
'Chai Discovery team' 1
#
#
loop_
_chem_comp.id
_chem_comp.type
_chem_comp.name
_chem_comp.formula
_chem_comp.formula_weight
_chem_comp.ma_provenance
ALA 'L-peptide linking' . . . 'CCD Core'
ARG 'L-peptide linking' . . . 'CCD Core'
ASN 'L-peptide linking' . . . 'CCD Core'
ASP 'L-peptide linking' . . . 'CCD Core'
CYS 'L-peptide linking' . . . 'CCD Core'
GLN 'L-peptide linking' . . . 'CCD Core'
GLU 'L-peptide linking' . . . 'CCD Core'
GLY 'L-peptide linking' . . . 'CCD Core'
HIS 'L-peptide linking' . . . 'CCD Core'
ILE 'L-peptide linking' . . . 'CCD Core'
LEU 'L-peptide linking' . . . 'CCD Core'
LIG2 non-polymer . . . 'CCD Core'
LIG3 non-polymer . . . 'CCD Core'
LIG4 non-polymer . . . 'CCD Core'
LYS 'L-peptide linking' . . . 'CCD Core'
MET 'L-peptide linking' . . . 'CCD Core'
PHE 'L-peptide linking' . . . 'CCD Core'
PRO 'L-peptide linking' . . . 'CCD Core'
SER 'L-peptide linking' . . . 'CCD Core'
THR 'L-peptide linking' . . . 'CCD Core'
TYR 'L-peptide linking' . . . 'CCD Core'
VAL 'L-peptide linking' . . . 'CCD Core'
#
#
loop_
_entity.id
_entity.type
_entity.src_method
_entity.pdbx_description
_entity.formula_weight
_entity.pdbx_number_of_molecules
_entity.details
1 polymer man 'Entity A' . 1 .
2 non-polymer man 'Entity B' . 1 .
3 non-polymer man 'Entity C' . 1 .
4 non-polymer man 'Entity D' . 1 .
#
#
loop_
_entity_poly.entity_id
_entity_poly.type
_entity_poly.nstd_linkage
_entity_poly.nstd_monomer
_entity_poly.pdbx_strand_id
_entity_poly.pdbx_seq_one_letter_code
_entity_poly.pdbx_seq_one_letter_code_can
1 polypeptide(L) no no A
;GMTEYKLVVVGACGVGKSALTIQLIQNHFVDEYDPTIEDSYRKQVVIDGETSLLDILDTAGQEEYSAMRD
QYMRTGEGFLSVFAINNTKSFEDIHHYREQIKRVKDSEDVPMVLVGNKSDLPSRTVDTKQAQDLARSYGI
PFIETSAKTRQGVDDAFYTLVREIRKHKEK
;

;GMTEYKLVVVGACGVGKSALTIQLIQNHFVDEYDPTIEDSYRKQVVIDGETSLLDILDTAGQEEYSAMRD
QYMRTGEGFLSVFAINNTKSFEDIHHYREQIKRVKDSEDVPMVLVGNKSDLPSRTVDTKQAQDLARSYGI
PFIETSAKTRQGVDDAFYTLVREIRKHKEK
;

#
#
loop_
_pdbx_entity_nonpoly.entity_id
_pdbx_entity_nonpoly.name
_pdbx_entity_nonpoly.comp_id
_pdbx_entity_nonpoly.ma_model_mode
2 'Entity B' LIG2 .
3 'Entity C' LIG3 .
4 'Entity D' LIG4 .
#
#
loop_
_entity_poly_seq.entity_id
_entity_poly_seq.num
_entity_poly_seq.mon_id
_entity_poly_seq.hetero
1 1 GLY .
1 2 MET .
1 3 THR .
1 4 GLU .
1 5 TYR .
1 6 LYS .
1 7 LEU .
1 8 VAL .
1 9 VAL .
1 10 VAL .
1 11 GLY .
1 12 ALA .
1 13 CYS .
1 14 GLY .
1 15 VAL .
1 16 GLY .
1 17 LYS .
1 18 SER .
1 19 ALA .
1 20 LEU .
1 21 THR .
1 22 ILE .
1 23 GLN .
1 24 LEU .
1 25 ILE .
1 26 GLN .
1 27 ASN .
1 28 HIS .
1 29 PHE .
1 30 VAL .
1 31 ASP .
1 32 GLU .
1 33 TYR .
1 34 ASP .
1 35 PRO .
1 36 THR .
1 37 ILE .
1 38 GLU .
1 39 ASP .
1 40 SER .
1 41 TYR .
1 42 ARG .
1 43 LYS .
1 44 GLN .
1 45 VAL .
1 46 VAL .
1 47 ILE .
1 48 ASP .
1 49 GLY .
1 50 GLU .
1 51 THR .
1 52 SER .
1 53 LEU .
1 54 LEU .
1 55 ASP .
1 56 ILE .
1 57 LEU .
1 58 ASP .
1 59 THR .
1 60 ALA .
1 61 GLY .
1 62 GLN .
1 63 GLU .
1 64 GLU .
1 65 TYR .
1 66 SER .
1 67 ALA .
1 68 MET .
1 69 ARG .
1 70 ASP .
1 71 GLN .
1 72 TYR .
1 73 MET .
1 74 ARG .
1 75 THR .
1 76 GLY .
1 77 GLU .
1 78 GLY .
1 79 PHE .
1 80 LEU .
1 81 SER .
1 82 VAL .
1 83 PHE .
1 84 ALA .
1 85 ILE .
1 86 ASN .
1 87 ASN .
1 88 THR .
1 89 LYS .
1 90 SER .
1 91 PHE .
1 92 GLU .
1 93 ASP .
1 94 ILE .
1 95 HIS .
1 96 HIS .
1 97 TYR .
1 98 ARG .
1 99 GLU .
1 100 GLN .
1 101 ILE .
1 102 LYS .
1 103 ARG .
1 104 VAL .
1 105 LYS .
1 106 ASP .
1 107 SER .
1 108 GLU .
1 109 ASP .
1 110 VAL .
1 111 PRO .
1 112 MET .
1 113 VAL .
1 114 LEU .
1 115 VAL .
1 116 GLY .
1 117 ASN .
1 118 LYS .
1 119 SER .
1 120 ASP .
1 121 LEU .
1 122 PRO .
1 123 SER .
1 124 ARG .
1 125 THR .
1 126 VAL .
1 127 ASP .
1 128 THR .
1 129 LYS .
1 130 GLN .
1 131 ALA .
1 132 GLN .
1 133 ASP .
1 134 LEU .
1 135 ALA .
1 136 ARG .
1 137 SER .
1 138 TYR .
1 139 GLY .
1 140 ILE .
1 141 PRO .
1 142 PHE .
1 143 ILE .
1 144 GLU .
1 145 THR .
1 146 SER .
1 147 ALA .
1 148 LYS .
1 149 THR .
1 150 ARG .
1 151 GLN .
1 152 GLY .
1 153 VAL .
1 154 ASP .
1 155 ASP .
1 156 ALA .
1 157 PHE .
1 158 TYR .
1 159 THR .
1 160 LEU .
1 161 VAL .
1 162 ARG .
1 163 GLU .
1 164 ILE .
1 165 ARG .
1 166 LYS .
1 167 HIS .
1 168 LYS .
1 169 GLU .
1 170 LYS .
#
#
loop_
_struct_asym.id
_struct_asym.entity_id
_struct_asym.details
A 1 'Chain A'
B 2 'Chain B'
C 3 'Chain C'
D 4 'Chain D'
#
#
loop_
_pdbx_poly_seq_scheme.asym_id
_pdbx_poly_seq_scheme.entity_id
_pdbx_poly_seq_scheme.seq_id
_pdbx_poly_seq_scheme.mon_id
_pdbx_poly_seq_scheme.pdb_seq_num
_pdbx_poly_seq_scheme.auth_seq_num
_pdbx_poly_seq_scheme.pdb_mon_id
_pdbx_poly_seq_scheme.auth_mon_id
_pdbx_poly_seq_scheme.pdb_strand_id
_pdbx_poly_seq_scheme.pdb_ins_code
A 1 1 GLY 1 1 GLY GLY A .
A 1 2 MET 2 2 MET MET A .
A 1 3 THR 3 3 THR THR A .
A 1 4 GLU 4 4 GLU GLU A .
A 1 5 TYR 5 5 TYR TYR A .
A 1 6 LYS 6 6 LYS LYS A .
A 1 7 LEU 7 7 LEU LEU A .
A 1 8 VAL 8 8 VAL VAL A .
A 1 9 VAL 9 9 VAL VAL A .
A 1 10 VAL 10 10 VAL VAL A .
A 1 11 GLY 11 11 GLY GLY A .
A 1 12 ALA 12 12 ALA ALA A .
A 1 13 CYS 13 13 CYS CYS A .
A 1 14 GLY 14 14 GLY GLY A .
A 1 15 VAL 15 15 VAL VAL A .
A 1 16 GLY 16 16 GLY GLY A .
A 1 17 LYS 17 17 LYS LYS A .
A 1 18 SER 18 18 SER SER A .
A 1 19 ALA 19 19 ALA ALA A .
A 1 20 LEU 20 20 LEU LEU A .
A 1 21 THR 21 21 THR THR A .
A 1 22 ILE 22 22 ILE ILE A .
A 1 23 GLN 23 23 GLN GLN A .
A 1 24 LEU 24 24 LEU LEU A .
A 1 25 ILE 25 25 ILE ILE A .
A 1 26 GLN 26 26 GLN GLN A .
A 1 27 ASN 27 27 ASN ASN A .
A 1 28 HIS 28 28 HIS HIS A .
A 1 29 PHE 29 29 PHE PHE A .
A 1 30 VAL 30 30 VAL VAL A .
A 1 31 ASP 31 31 ASP ASP A .
A 1 32 GLU 32 32 GLU GLU A .
A 1 33 TYR 33 33 TYR TYR A .
A 1 34 ASP 34 34 ASP ASP A .
A 1 35 PRO 35 35 PRO PRO A .
A 1 36 THR 36 36 THR THR A .
A 1 37 ILE 37 37 ILE ILE A .
A 1 38 GLU 38 38 GLU GLU A .
A 1 39 ASP 39 39 ASP ASP A .
A 1 40 SER 40 40 SER SER A .
A 1 41 TYR 41 41 TYR TYR A .
A 1 42 ARG 42 42 ARG ARG A .
A 1 43 LYS 43 43 LYS LYS A .
A 1 44 GLN 44 44 GLN GLN A .
A 1 45 VAL 45 45 VAL VAL A .
A 1 46 VAL 46 46 VAL VAL A .
A 1 47 ILE 47 47 ILE ILE A .
A 1 48 ASP 48 48 ASP ASP A .
A 1 49 GLY 49 49 GLY GLY A .
A 1 50 GLU 50 50 GLU GLU A .
A 1 51 THR 51 51 THR THR A .
A 1 52 SER 52 52 SER SER A .
A 1 53 LEU 53 53 LEU LEU A .
A 1 54 LEU 54 54 LEU LEU A .
A 1 55 ASP 55 55 ASP ASP A .
A 1 56 ILE 56 56 ILE ILE A .
A 1 57 LEU 57 57 LEU LEU A .
A 1 58 ASP 58 58 ASP ASP A .
A 1 59 THR 59 59 THR THR A .
A 1 60 ALA 60 60 ALA ALA A .
A 1 61 GLY 61 61 GLY GLY A .
A 1 62 GLN 62 62 GLN GLN A .
A 1 63 GLU 63 63 GLU GLU A .
A 1 64 GLU 64 64 GLU GLU A .
A 1 65 TYR 65 65 TYR TYR A .
A 1 66 SER 66 66 SER SER A .
A 1 67 ALA 67 67 ALA ALA A .
A 1 68 MET 68 68 MET MET A .
A 1 69 ARG 69 69 ARG ARG A .
A 1 70 ASP 70 70 ASP ASP A .
A 1 71 GLN 71 71 GLN GLN A .
A 1 72 TYR 72 72 TYR TYR A .
A 1 73 MET 73 73 MET MET A .
A 1 74 ARG 74 74 ARG ARG A .
A 1 75 THR 75 75 THR THR A .
A 1 76 GLY 76 76 GLY GLY A .
A 1 77 GLU 77 77 GLU GLU A .
A 1 78 GLY 78 78 GLY GLY A .
A 1 79 PHE 79 79 PHE PHE A .
A 1 80 LEU 80 80 LEU LEU A .
A 1 81 SER 81 81 SER SER A .
A 1 82 VAL 82 82 VAL VAL A .
A 1 83 PHE 83 83 PHE PHE A .
A 1 84 ALA 84 84 ALA ALA A .
A 1 85 ILE 85 85 ILE ILE A .
A 1 86 ASN 86 86 ASN ASN A .
A 1 87 ASN 87 87 ASN ASN A .
A 1 88 THR 88 88 THR THR A .
A 1 89 LYS 89 89 LYS LYS A .
A 1 90 SER 90 90 SER SER A .
A 1 91 PHE 91 91 PHE PHE A .
A 1 92 GLU 92 92 GLU GLU A .
A 1 93 ASP 93 93 ASP ASP A .
A 1 94 ILE 94 94 ILE ILE A .
A 1 95 HIS 95 95 HIS HIS A .
A 1 96 HIS 96 96 HIS HIS A .
A 1 97 TYR 97 97 TYR TYR A .
A 1 98 ARG 98 98 ARG ARG A .
A 1 99 GLU 99 99 GLU GLU A .
A 1 100 GLN 100 100 GLN GLN A .
A 1 101 ILE 101 101 ILE ILE A .
A 1 102 LYS 102 102 LYS LYS A .
A 1 103 ARG 103 103 ARG ARG A .
A 1 104 VAL 104 104 VAL VAL A .
A 1 105 LYS 105 105 LYS LYS A .
A 1 106 ASP 106 106 ASP ASP A .
A 1 107 SER 107 107 SER SER A .
A 1 108 GLU 108 108 GLU GLU A .
A 1 109 ASP 109 109 ASP ASP A .
A 1 110 VAL 110 110 VAL VAL A .
A 1 111 PRO 111 111 PRO PRO A .
A 1 112 MET 112 112 MET MET A .
A 1 113 VAL 113 113 VAL VAL A .
A 1 114 LEU 114 114 LEU LEU A .
A 1 115 VAL 115 115 VAL VAL A .
A 1 116 GLY 116 116 GLY GLY A .
A 1 117 ASN 117 117 ASN ASN A .
A 1 118 LYS 118 118 LYS LYS A .
A 1 119 SER 119 119 SER SER A .
A 1 120 ASP 120 120 ASP ASP A .
A 1 121 LEU 121 121 LEU LEU A .
A 1 122 PRO 122 122 PRO PRO A .
A 1 123 SER 123 123 SER SER A .
A 1 124 ARG 124 124 ARG ARG A .
A 1 125 THR 125 125 THR THR A .
A 1 126 VAL 126 126 VAL VAL A .
A 1 127 ASP 127 127 ASP ASP A .
A 1 128 THR 128 128 THR THR A .
A 1 129 LYS 129 129 LYS LYS A .
A 1 130 GLN 130 130 GLN GLN A .
A 1 131 ALA 131 131 ALA ALA A .
A 1 132 GLN 132 132 GLN GLN A .
A 1 133 ASP 133 133 ASP ASP A .
A 1 134 LEU 134 134 LEU LEU A .
A 1 135 ALA 135 135 ALA ALA A .
A 1 136 ARG 136 136 ARG ARG A .
A 1 137 SER 137 137 SER SER A .
A 1 138 TYR 138 138 TYR TYR A .
A 1 139 GLY 139 139 GLY GLY A .
A 1 140 ILE 140 140 ILE ILE A .
A 1 141 PRO 141 141 PRO PRO A .
A 1 142 PHE 142 142 PHE PHE A .
A 1 143 ILE 143 143 ILE ILE A .
A 1 144 GLU 144 144 GLU GLU A .
A 1 145 THR 145 145 THR THR A .
A 1 146 SER 146 146 SER SER A .
A 1 147 ALA 147 147 ALA ALA A .
A 1 148 LYS 148 148 LYS LYS A .
A 1 149 THR 149 149 THR THR A .
A 1 150 ARG 150 150 ARG ARG A .
A 1 151 GLN 151 151 GLN GLN A .
A 1 152 GLY 152 152 GLY GLY A .
A 1 153 VAL 153 153 VAL VAL A .
A 1 154 ASP 154 154 ASP ASP A .
A 1 155 ASP 155 155 ASP ASP A .
A 1 156 ALA 156 156 ALA ALA A .
A 1 157 PHE 157 157 PHE PHE A .
A 1 158 TYR 158 158 TYR TYR A .
A 1 159 THR 159 159 THR THR A .
A 1 160 LEU 160 160 LEU LEU A .
A 1 161 VAL 161 161 VAL VAL A .
A 1 162 ARG 162 162 ARG ARG A .
A 1 163 GLU 163 163 GLU GLU A .
A 1 164 ILE 164 164 ILE ILE A .
A 1 165 ARG 165 165 ARG ARG A .
A 1 166 LYS 166 166 LYS LYS A .
A 1 167 HIS 167 167 HIS HIS A .
A 1 168 LYS 168 168 LYS LYS A .
A 1 169 GLU 169 169 GLU GLU A .
A 1 170 LYS 170 170 LYS LYS A .
#
#
loop_
_pdbx_nonpoly_scheme.asym_id
_pdbx_nonpoly_scheme.entity_id
_pdbx_nonpoly_scheme.mon_id
_pdbx_nonpoly_scheme.ndb_seq_num
_pdbx_nonpoly_scheme.pdb_seq_num
_pdbx_nonpoly_scheme.auth_seq_num
_pdbx_nonpoly_scheme.auth_mon_id
_pdbx_nonpoly_scheme.pdb_strand_id
_pdbx_nonpoly_scheme.pdb_ins_code
B 2 LIG2 1 1 1 LIG2 B .
C 3 LIG3 1 1 1 LIG3 C .
D 4 LIG4 1 1 1 LIG4 D .
#
#
loop_
_ma_data.id
_ma_data.name
_ma_data.content_type
_ma_data.content_type_other_details
1 'Entity A' target .
2 'Entity B' target .
3 'Entity C' target .
4 'Entity D' target .
5 pred_model_1 'model coordinates' .
#
#
loop_
_ma_target_entity.entity_id
_ma_target_entity.data_id
_ma_target_entity.origin
1 1 designed
2 2 designed
3 3 designed
4 4 designed
#
#
loop_
_ma_target_entity_instance.asym_id
_ma_target_entity_instance.entity_id
_ma_target_entity_instance.details
A 1 'Chain A'
B 2 'Chain B'
C 3 'Chain C'
D 4 'Chain D'
#
#
loop_
_ma_model_list.ordinal_id
_ma_model_list.model_name
_ma_model_list.data_id
_ma_model_list.model_type
_ma_model_list.model_type_other_details
1 pred_model_1 5 'Ab initio model' .
#
#
loop_
_ma_model_group.id
_ma_model_group.name
_ma_model_group.details
1 pred .
#
#
loop_
_ma_model_group_link.group_id
_ma_model_group_link.model_id
1 1
#
#
loop_
_atom_site.group_PDB
_atom_site.id
_atom_site.type_symbol
_atom_site.label_atom_id
_atom_site.label_alt_id
_atom_site.label_comp_id
_atom_site.label_seq_id
_atom_site.auth_seq_id
_atom_site.pdbx_PDB_ins_code
_atom_site.label_asym_id
_atom_site.Cartn_x
_atom_site.Cartn_y
_atom_site.Cartn_z
_atom_site.occupancy
_atom_site.label_entity_id
_atom_site.auth_asym_id
_atom_site.auth_comp_id
_atom_site.B_iso_or_equiv
_atom_site.pdbx_PDB_model_num
ATOM 1 N N . GLY 1 1 ? A -9.303 16.714 -20.094 1.000 1 A GLY 76.279 1
ATOM 2 C CA . GLY 1 1 ? A -10.186 15.577 -19.882 1.000 1 A GLY 81.234 1
ATOM 3 C C . GLY 1 1 ? A -9.935 14.939 -18.555 1.000 1 A GLY 84.789 1
ATOM 4 O O . GLY 1 1 ? A -9.130 15.406 -17.763 1.000 1 A GLY 82.309 1
ATOM 5 N N . MET 2 2 ? A -10.637 13.853 -18.269 1.000 1 A MET 88.058 1
ATOM 6 C CA . MET 2 2 ? A -10.500 13.149 -16.998 1.000 1 A MET 91.342 1
ATOM 7 C C . MET 2 2 ? A -9.079 12.589 -16.878 1.000 1 A MET 92.824 1
ATOM 8 O O . MET 2 2 ? A -8.534 12.070 -17.856 1.000 1 A MET 91.730 1
ATOM 9 C CB . MET 2 2 ? A -11.523 12.026 -16.921 1.000 1 A MET 89.712 1
ATOM 10 C CG . MET 2 2 ? A -11.560 11.368 -15.552 1.000 1 A MET 88.952 1
ATOM 11 S SD . MET 2 2 ? A -12.978 10.273 -15.367 1.000 1 A MET 86.182 1
ATOM 12 C CE . MET 2 2 ? A -12.511 8.948 -16.482 1.000 1 A MET 81.626 1
ATOM 13 N N . THR 3 3 ? A -8.521 12.672 -15.676 1.000 1 A THR 95.601 1
ATOM 14 C CA . THR 3 3 ? A -7.152 12.201 -15.427 1.000 1 A THR 95.876 1
ATOM 15 C C . THR 3 3 ? A -7.228 10.831 -14.762 1.000 1 A THR 96.677 1
ATOM 16 O O . THR 3 3 ? A -8.057 10.618 -13.862 1.000 1 A THR 96.288 1
ATOM 17 C CB . THR 3 3 ? A -6.380 13.178 -14.550 1.000 1 A THR 94.374 1
ATOM 18 O OG1 . THR 3 3 ? A -6.423 14.451 -15.168 1.000 1 A THR 89.357 1
ATOM 19 C CG2 . THR 3 3 ? A -4.934 12.750 -14.351 1.000 1 A THR 90.172 1
ATOM 20 N N . GLU 4 4 ? A -6.369 9.906 -15.191 1.000 1 A GLU 96.637 1
ATOM 21 C CA . GLU 4 4 ? A -6.305 8.565 -14.608 1.000 1 A GLU 96.996 1
ATOM 22 C C . GLU 4 4 ? A -5.070 8.476 -13.733 1.000 1 A GLU 97.295 1
ATOM 23 O O . GLU 4 4 ? A -4.016 9.023 -14.083 1.000 1 A GLU 96.846 1
ATOM 24 C CB . GLU 4 4 ? A -6.248 7.496 -15.692 1.000 1 A GLU 96.015 1
ATOM 25 C CG . GLU 4 4 ? A -7.536 7.447 -16.530 1.000 1 A GLU 90.740 1
ATOM 26 C CD . GLU 4 4 ? A -7.435 6.475 -17.701 1.000 1 A GLU 90.006 1
ATOM 27 O OE1 . GLU 4 4 ? A -6.505 5.633 -17.708 1.000 1 A GLU 86.979 1
ATOM 28 O OE2 . GLU 4 4 ? A -8.300 6.550 -18.585 1.000 1 A GLU 85.417 1
ATOM 29 N N . TYR 5 5 ? A -5.205 7.778 -12.590 1.000 1 A TYR 97.790 1
ATOM 30 C CA . TYR 5 5 ? A -4.099 7.592 -11.639 1.000 1 A TYR 98.024 1
ATOM 31 C C . TYR 5 5 ? A -3.988 6.117 -11.356 1.000 1 A TYR 98.106 1
ATOM 32 O O . TYR 5 5 ? A -4.961 5.488 -10.885 1.000 1 A TYR 98.021 1
ATOM 33 C CB . TYR 5 5 ? A -4.365 8.348 -10.346 1.000 1 A TYR 97.905 1
ATOM 34 C CG . TYR 5 5 ? A -4.417 9.843 -10.536 1.000 1 A TYR 97.819 1
ATOM 35 C CD1 . TYR 5 5 ? A -3.251 10.592 -10.455 1.000 1 A TYR 97.269 1
ATOM 36 C CD2 . TYR 5 5 ? A -5.621 10.482 -10.776 1.000 1 A TYR 97.387 1
ATOM 37 C CE1 . TYR 5 5 ? A -3.293 11.952 -10.628 1.000 1 A TYR 96.467 1
ATOM 38 C CE2 . TYR 5 5 ? A -5.655 11.855 -10.963 1.000 1 A TYR 96.440 1
ATOM 39 C CZ . TYR 5 5 ? A -4.487 12.588 -10.872 1.000 1 A TYR 96.306 1
ATOM 40 O OH . TYR 5 5 ? A -4.522 13.945 -11.044 1.000 1 A TYR 94.635 1
ATOM 41 N N . LYS 6 6 ? A -2.818 5.529 -11.593 1.000 1 A LYS 98.137 1
ATOM 42 C CA . LYS 6 6 ? A -2.545 4.119 -11.326 1.000 1 A LYS 98.123 1
ATOM 43 C C . LYS 6 6 ? A -1.933 4.003 -9.947 1.000 1 A LYS 98.332 1
ATOM 44 O O . LYS 6 6 ? A -0.771 4.373 -9.722 1.000 1 A LYS 98.196 1
ATOM 45 C CB . LYS 6 6 ? A -1.637 3.532 -12.390 1.000 1 A LYS 97.584 1
ATOM 46 C CG . LYS 6 6 ? A -2.203 3.595 -13.794 1.000 1 A LYS 86.535 1
ATOM 47 C CD . LYS 6 6 ? A -1.357 2.788 -14.765 1.000 1 A LYS 79.062 1
ATOM 48 C CE . LYS 6 6 ? A -1.900 2.928 -16.182 1.000 1 A LYS 74.974 1
ATOM 49 N NZ . LYS 6 6 ? A -1.706 4.273 -16.748 1.000 1 A LYS 61.922 1
ATOM 50 N N . LEU 7 7 ? A -2.720 3.475 -9.001 1.000 1 A LEU 98.496 1
ATOM 51 C CA . LEU 7 7 ? A -2.342 3.352 -7.591 1.000 1 A LEU 98.614 1
ATOM 52 C C . LEU 7 7 ? A -2.151 1.886 -7.238 1.000 1 A LEU 98.514 1
ATOM 53 O O . LEU 7 7 ? A -2.948 1.039 -7.644 1.000 1 A LEU 98.329 1
ATOM 54 C CB . LEU 7 7 ? A -3.443 3.942 -6.674 1.000 1 A LEU 98.719 1
ATOM 55 C CG . LEU 7 7 ? A -3.958 5.324 -7.002 1.000 1 A LEU 98.557 1
ATOM 56 C CD1 . LEU 7 7 ? A -2.809 6.305 -7.172 1.000 1 A LEU 98.439 1
ATOM 57 C CD2 . LEU 7 7 ? A -4.920 5.777 -5.909 1.000 1 A LEU 98.535 1
ATOM 58 N N . VAL 8 8 ? A -1.128 1.627 -6.435 1.000 1 A VAL 98.592 1
ATOM 59 C CA . VAL 8 8 ? A -0.828 0.259 -5.982 1.000 1 A VAL 98.500 1
ATOM 60 C C . VAL 8 8 ? A -0.813 0.246 -4.469 1.000 1 A VAL 98.590 1
ATOM 61 O O . VAL 8 8 ? A -0.204 1.128 -3.851 1.000 1 A VAL 98.597 1
ATOM 62 C CB . VAL 8 8 ? A 0.519 -0.219 -6.554 1.000 1 A VAL 98.133 1
ATOM 63 C CG1 . VAL 8 8 ? A 0.523 -0.073 -8.089 1.000 1 A VAL 97.760 1
ATOM 64 C CG2 . VAL 8 8 ? A 0.784 -1.659 -6.149 1.000 1 A VAL 97.749 1
ATOM 65 N N . VAL 9 9 ? A -1.467 -0.736 -3.878 1.000 1 A VAL 98.544 1
ATOM 66 C CA . VAL 9 9 ? A -1.521 -0.872 -2.416 1.000 1 A VAL 98.602 1
ATOM 67 C C . VAL 9 9 ? A -0.666 -2.071 -2.028 1.000 1 A VAL 98.417 1
ATOM 68 O O . VAL 9 9 ? A -0.959 -3.202 -2.462 1.000 1 A VAL 98.051 1
ATOM 69 C CB . VAL 9 9 ? A -2.965 -1.066 -1.911 1.000 1 A VAL 98.698 1
ATOM 70 C CG1 . VAL 9 9 ? A -3.885 0.035 -2.478 1.000 1 A VAL 98.750 1
ATOM 71 C CG2 . VAL 9 9 ? A -3.007 -1.074 -0.397 1.000 1 A VAL 98.692 1
ATOM 72 N N . VAL 10 10 ? A 0.359 -1.826 -1.228 1.000 1 A VAL 98.504 1
ATOM 73 C CA . VAL 10 10 ? A 1.322 -2.862 -0.826 1.000 1 A VAL 98.423 1
ATOM 74 C C . VAL 10 10 ? A 1.385 -2.962 0.682 1.000 1 A VAL 98.558 1
ATOM 75 O O . VAL 10 10 ? A 0.931 -2.069 1.406 1.000 1 A VAL 98.644 1
ATOM 76 C CB . VAL 10 10 ? A 2.720 -2.587 -1.387 1.000 1 A VAL 97.912 1
ATOM 77 C CG1 . VAL 10 10 ? A 2.688 -2.470 -2.920 1.000 1 A VAL 97.684 1
ATOM 78 C CG2 . VAL 10 10 ? A 3.355 -1.361 -0.766 1.000 1 A VAL 97.885 1
ATOM 79 N N . GLY 11 11 ? A 1.942 -4.042 1.182 1.000 1 A GLY 98.310 1
ATOM 80 C CA . GLY 11 11 ? A 2.078 -4.246 2.608 1.000 1 A GLY 98.106 1
ATOM 81 C C . GLY 11 11 ? A 1.957 -5.709 2.937 1.000 1 A GLY 97.805 1
ATOM 82 O O . GLY 11 11 ? A 1.546 -6.519 2.097 1.000 1 A GLY 97.297 1
ATOM 83 N N . ALA 12 12 ? A 2.267 -6.061 4.182 1.000 1 A ALA 98.312 1
ATOM 84 C CA . ALA 12 12 ? A 2.342 -7.453 4.620 1.000 1 A ALA 98.059 1
ATOM 85 C C . ALA 12 12 ? A 0.953 -8.098 4.640 1.000 1 A ALA 97.878 1
ATOM 86 O O . ALA 12 12 ? A -0.083 -7.446 4.545 1.000 1 A ALA 97.718 1
ATOM 87 C CB . ALA 12 12 ? A 2.961 -7.523 5.996 1.000 1 A ALA 97.705 1
ATOM 88 N N . CYS 13 13 ? A 0.971 -9.440 4.774 1.000 1 A CYS 96.944 1
ATOM 89 C CA . CYS 13 13 ? A -0.284 -10.145 4.936 1.000 1 A CYS 96.717 1
ATOM 90 C C . CYS 13 13 ? A -1.106 -9.524 6.076 1.000 1 A CYS 97.135 1
ATOM 91 O O . CYS 13 13 ? A -0.585 -9.310 7.166 1.000 1 A CYS 97.201 1
ATOM 92 C CB . CYS 13 13 ? A -0.002 -11.620 5.275 1.000 1 A CYS 95.150 1
ATOM 93 S SG . CYS 13 13 ? A 0.584 -12.586 3.947 1.000 1 A CYS 85.981 1
ATOM 94 N N . GLY 14 14 ? A -2.362 -9.312 5.793 1.000 1 A GLY 97.221 1
ATOM 95 C CA . GLY 14 14 ? A -3.344 -9.053 6.837 1.000 1 A GLY 97.439 1
ATOM 96 C C . GLY 14 14 ? A -3.377 -7.655 7.405 1.000 1 A GLY 98.200 1
ATOM 97 O O . GLY 14 14 ? A -4.097 -7.428 8.381 1.000 1 A GLY 98.229 1
ATOM 98 N N . VAL 15 15 ? A -2.649 -6.702 6.802 1.000 1 A VAL 98.247 1
ATOM 99 C CA . VAL 15 15 ? A -2.643 -5.345 7.355 1.000 1 A VAL 98.529 1
ATOM 100 C C . VAL 15 15 ? A -3.896 -4.558 7.014 1.000 1 A VAL 98.629 1
ATOM 101 O O . VAL 15 15 ? A -4.161 -3.527 7.642 1.000 1 A VAL 98.696 1
ATOM 102 C CB . VAL 15 15 ? A -1.407 -4.523 6.904 1.000 1 A VAL 98.579 1
ATOM 103 C CG1 . VAL 15 15 ? A -0.137 -5.167 7.420 1.000 1 A VAL 98.621 1
ATOM 104 C CG2 . VAL 15 15 ? A -1.382 -4.344 5.389 1.000 1 A VAL 98.749 1
ATOM 105 N N . GLY 16 16 ? A -4.663 -5.027 6.027 1.000 1 A GLY 98.562 1
ATOM 106 C CA . GLY 16 16 ? A -5.882 -4.341 5.622 1.000 1 A GLY 98.459 1
ATOM 107 C C . GLY 16 16 ? A -5.835 -3.713 4.257 1.000 1 A GLY 98.592 1
ATOM 108 O O . GLY 16 16 ? A -6.629 -2.809 3.997 1.000 1 A GLY 98.580 1
ATOM 109 N N . LYS 17 17 ? A -4.938 -4.177 3.371 1.000 1 A LYS 98.469 1
ATOM 110 C CA . LYS 17 17 ? A -4.912 -3.633 2.013 1.000 1 A LYS 98.408 1
ATOM 111 C C . LYS 17 17 ? A -6.269 -3.786 1.338 1.000 1 A LYS 98.256 1
ATOM 112 O O . LYS 17 17 ? A -6.796 -2.831 0.781 1.000 1 A LYS 98.386 1
ATOM 113 C CB . LYS 17 17 ? A -3.837 -4.321 1.189 1.000 1 A LYS 98.305 1
ATOM 114 C CG . LYS 17 17 ? A -2.428 -4.153 1.795 1.000 1 A LYS 98.060 1
ATOM 115 C CD . LYS 17 17 ? A -1.359 -4.872 0.977 1.000 1 A LYS 97.780 1
ATOM 116 C CE . LYS 17 17 ? A -1.582 -6.364 0.865 1.000 1 A LYS 97.453 1
ATOM 117 N NZ . LYS 17 17 ? A -1.451 -7.055 2.172 1.000 1 A LYS 97.171 1
ATOM 118 N N . SER 18 18 ? A -6.833 -4.994 1.373 1.000 1 A SER 98.116 1
ATOM 119 C CA . SER 18 18 ? A -8.120 -5.235 0.764 1.000 1 A SER 97.819 1
ATOM 120 C C . SER 18 18 ? A -9.210 -4.436 1.475 1.000 1 A SER 97.983 1
ATOM 121 O O . SER 18 18 ? A -10.085 -3.869 0.813 1.000 1 A SER 98.060 1
ATOM 122 C CB . SER 18 18 ? A -8.460 -6.719 0.798 1.000 1 A SER 97.184 1
ATOM 123 O OG . SER 18 18 ? A -7.600 -7.459 -0.056 1.000 1 A SER 94.636 1
ATOM 124 N N . ALA 19 19 ? A -9.180 -4.397 2.785 1.000 1 A ALA 98.105 1
ATOM 125 C CA . ALA 19 19 ? A -10.223 -3.668 3.494 1.000 1 A ALA 98.241 1
ATOM 126 C C . ALA 19 19 ? A -10.210 -2.181 3.155 1.000 1 A ALA 98.442 1
ATOM 127 O O . ALA 19 19 ? A -11.257 -1.573 2.979 1.000 1 A ALA 98.483 1
ATOM 128 C CB . ALA 19 19 ? A -10.083 -3.863 5.000 1.000 1 A ALA 98.120 1
ATOM 129 N N . LEU 20 20 ? A -8.993 -1.593 3.067 1.000 1 A LEU 98.386 1
ATOM 130 C CA . LEU 20 20 ? A -8.898 -0.178 2.685 1.000 1 A LEU 98.552 1
ATOM 131 C C . LEU 20 20 ? A -9.432 0.050 1.289 1.000 1 A LEU 98.538 1
ATOM 132 O O . LEU 20 20 ? A -10.146 1.029 1.037 1.000 1 A LEU 98.535 1
ATOM 133 C CB . LEU 20 20 ? A -7.443 0.280 2.750 1.000 1 A LEU 98.725 1
ATOM 134 C CG . LEU 20 20 ? A -6.904 0.451 4.171 1.000 1 A LEU 98.775 1
ATOM 135 C CD1 . LEU 20 20 ? A -7.487 1.715 4.809 1.000 1 A LEU 98.762 1
ATOM 136 C CD2 . LEU 20 20 ? A -5.371 0.543 4.115 1.000 1 A LEU 98.788 1
ATOM 137 N N . THR 21 21 ? A -9.098 -0.846 0.356 1.000 1 A THR 98.275 1
ATOM 138 C CA . THR 21 21 ? A -9.491 -0.661 -1.025 1.000 1 A THR 98.067 1
ATOM 139 C C . THR 21 21 ? A -10.998 -0.791 -1.177 1.000 1 A THR 97.897 1
ATOM 140 O O . THR 21 21 ? A -11.641 0.006 -1.859 1.000 1 A THR 97.903 1
ATOM 141 C CB . THR 21 21 ? A -8.753 -1.660 -1.922 1.000 1 A THR 98.002 1
ATOM 142 O OG1 . THR 21 21 ? A -7.323 -1.450 -1.751 1.000 1 A THR 97.872 1
ATOM 143 C CG2 . THR 21 21 ? A -9.129 -1.486 -3.370 1.000 1 A THR 97.952 1
ATOM 144 N N . ILE 22 22 ? A -11.576 -1.803 -0.529 1.000 1 A ILE 97.770 1
ATOM 145 C CA . ILE 22 22 ? A -13.007 -2.018 -0.632 1.000 1 A ILE 97.420 1
ATOM 146 C C . ILE 22 22 ? A -13.749 -0.871 0.051 1.000 1 A ILE 97.686 1
ATOM 147 O O . ILE 22 22 ? A -14.782 -0.436 -0.453 1.000 1 A ILE 97.804 1
ATOM 148 C CB . ILE 22 22 ? A -13.375 -3.397 -0.064 1.000 1 A ILE 96.854 1
ATOM 149 C CG1 . ILE 22 22 ? A -12.793 -4.472 -1.008 1.000 1 A ILE 96.258 1
ATOM 150 C CG2 . ILE 22 22 ? A -14.869 -3.551 0.102 1.000 1 A ILE 95.563 1
ATOM 151 C CD1 . ILE 22 22 ? A -12.848 -5.888 -0.474 1.000 1 A ILE 94.084 1
ATOM 152 N N . GLN 23 23 ? A -13.211 -0.340 1.165 1.000 1 A GLN 97.968 1
ATOM 153 C CA . GLN 23 23 ? A -13.838 0.855 1.745 1.000 1 A GLN 98.080 1
ATOM 154 C C . GLN 23 23 ? A -13.859 2.022 0.784 1.000 1 A GLN 98.156 1
ATOM 155 O O . GLN 23 23 ? A -14.874 2.711 0.651 1.000 1 A GLN 98.050 1
ATOM 156 C CB . GLN 23 23 ? A -13.154 1.262 3.052 1.000 1 A GLN 97.961 1
ATOM 157 C CG . GLN 23 23 ? A -13.705 0.545 4.257 1.000 1 A GLN 96.044 1
ATOM 158 C CD . GLN 23 23 ? A -15.047 1.121 4.728 1.000 1 A GLN 97.568 1
ATOM 159 O OE1 . GLN 23 23 ? A -15.704 1.906 4.041 1.000 1 A GLN 97.027 1
ATOM 160 N NE2 . GLN 23 23 ? A -15.442 0.730 5.936 1.000 1 A GLN 96.722 1
ATOM 161 N N . LEU 24 24 ? A -12.737 2.241 0.086 1.000 1 A LEU 98.176 1
ATOM 162 C CA . LEU 24 24 ? A -12.694 3.376 -0.854 1.000 1 A LEU 98.193 1
ATOM 163 C C . LEU 24 24 ? A -13.715 3.166 -1.979 1.000 1 A LEU 98.023 1
ATOM 164 O O . LEU 24 24 ? A -14.462 4.094 -2.328 1.000 1 A LEU 97.861 1
ATOM 165 C CB . LEU 24 24 ? A -11.296 3.529 -1.447 1.000 1 A LEU 98.317 1
ATOM 166 C CG . LEU 24 24 ? A -11.206 4.700 -2.407 1.000 1 A LEU 98.247 1
ATOM 167 C CD1 . LEU 24 24 ? A -11.098 6.004 -1.591 1.000 1 A LEU 98.003 1
ATOM 168 C CD2 . LEU 24 24 ? A -10.005 4.561 -3.332 1.000 1 A LEU 98.135 1
ATOM 169 N N . ILE 25 25 ? A -13.723 1.980 -2.560 1.000 1 A ILE 97.837 1
ATOM 170 C CA . ILE 25 25 ? A -14.480 1.734 -3.783 1.000 1 A ILE 97.297 1
ATOM 171 C C . ILE 25 25 ? A -15.947 1.485 -3.501 1.000 1 A ILE 97.025 1
ATOM 172 O O . ILE 25 25 ? A -16.817 1.914 -4.259 1.000 1 A ILE 96.635 1
ATOM 173 C CB . ILE 25 25 ? A -13.857 0.554 -4.563 1.000 1 A ILE 96.534 1
ATOM 174 C CG1 . ILE 25 25 ? A -12.385 0.827 -4.873 1.000 1 A ILE 93.818 1
ATOM 175 C CG2 . ILE 25 25 ? A -14.669 0.231 -5.816 1.000 1 A ILE 92.208 1
ATOM 176 C CD1 . ILE 25 25 ? A -12.167 2.062 -5.705 1.000 1 A ILE 87.856 1
ATOM 177 N N . GLN 26 26 ? A -16.234 0.736 -2.421 1.000 1 A GLN 97.181 1
ATOM 178 C CA . GLN 26 26 ? A -17.583 0.233 -2.197 1.000 1 A GLN 96.611 1
ATOM 179 C C . GLN 26 26 ? A -18.221 0.735 -0.902 1.000 1 A GLN 96.911 1
ATOM 180 O O . GLN 26 26 ? A -19.392 0.468 -0.667 1.000 1 A GLN 96.168 1
ATOM 181 C CB . GLN 26 26 ? A -17.588 -1.292 -2.214 1.000 1 A GLN 95.438 1
ATOM 182 C CG . GLN 26 26 ? A -17.077 -1.856 -3.532 1.000 1 A GLN 91.405 1
ATOM 183 C CD . GLN 26 26 ? A -17.101 -3.363 -3.587 1.000 1 A GLN 83.653 1
ATOM 184 O OE1 . GLN 26 26 ? A -17.550 -4.017 -2.627 1.000 1 A GLN 74.121 1
ATOM 185 N NE2 . GLN 26 26 ? A -16.643 -3.928 -4.696 1.000 1 A GLN 74.068 1
ATOM 186 N N . ASN 27 27 ? A -17.451 1.454 -0.062 1.000 1 A ASN 97.147 1
ATOM 187 C CA . ASN 27 27 ? A -17.973 2.075 1.149 1.000 1 A ASN 96.862 1
ATOM 188 C C . ASN 27 27 ? A -18.595 1.039 2.099 1.000 1 A ASN 97.113 1
ATOM 189 O O . ASN 27 27 ? A -19.677 1.276 2.651 1.000 1 A ASN 95.925 1
ATOM 190 C CB . ASN 27 27 ? A -18.974 3.191 0.808 1.000 1 A ASN 95.765 1
ATOM 191 C CG . ASN 27 27 ? A -18.301 4.360 0.123 1.000 1 A ASN 93.490 1
ATOM 192 O OD1 . ASN 27 27 ? A -17.830 5.275 0.776 1.000 1 A ASN 83.482 1
ATOM 193 N ND2 . ASN 27 27 ? A -18.250 4.315 -1.199 1.000 1 A ASN 80.596 1
ATOM 194 N N . HIS 28 28 ? A -17.902 -0.096 2.289 1.000 1 A HIS 97.250 1
ATOM 195 C CA . HIS 28 28 ? A -18.265 -1.067 3.315 1.000 1 A HIS 96.803 1
ATOM 196 C C . HIS 28 28 ? A -17.026 -1.749 3.849 1.000 1 A HIS 97.314 1
ATOM 197 O O . HIS 28 28 ? A -15.961 -1.757 3.179 1.000 1 A HIS 96.825 1
ATOM 198 C CB . HIS 28 28 ? A -19.307 -2.072 2.819 1.000 1 A HIS 94.735 1
ATOM 199 C CG . HIS 28 28 ? A -18.786 -3.029 1.803 1.000 1 A HIS 89.083 1
ATOM 200 N ND1 . HIS 28 28 ? A -18.346 -4.278 2.120 1.000 1 A HIS 79.480 1
ATOM 201 C CD2 . HIS 28 28 ? A -18.640 -2.878 0.471 1.000 1 A HIS 81.790 1
ATOM 202 C CE1 . HIS 28 28 ? A -17.942 -4.869 1.024 1.000 1 A HIS 81.095 1
ATOM 203 N NE2 . HIS 28 28 ? A -18.091 -4.045 -0.008 1.000 1 A HIS 79.756 1
ATOM 204 N N . PHE 29 29 ? A -17.134 -2.294 5.050 1.000 1 A PHE 97.913 1
ATOM 205 C CA . PHE 29 29 ? A -16.037 -2.956 5.735 1.000 1 A PHE 97.878 1
ATOM 206 C C . PHE 29 29 ? A -16.219 -4.451 5.627 1.000 1 A PHE 97.044 1
ATOM 207 O O . PHE 29 29 ? A -17.297 -4.981 5.868 1.000 1 A PHE 96.417 1
ATOM 208 C CB . PHE 29 29 ? A -16.029 -2.544 7.204 1.000 1 A PHE 97.698 1
ATOM 209 C CG . PHE 29 29 ? A -14.940 -3.226 7.993 1.000 1 A PHE 97.952 1
ATOM 210 C CD1 . PHE 29 29 ? A -13.611 -3.114 7.606 1.000 1 A PHE 98.037 1
ATOM 211 C CD2 . PHE 29 29 ? A -15.252 -3.971 9.126 1.000 1 A PHE 97.661 1
ATOM 212 C CE1 . PHE 29 29 ? A -12.614 -3.724 8.343 1.000 1 A PHE 97.699 1
ATOM 213 C CE2 . PHE 29 29 ? A -14.257 -4.589 9.860 1.000 1 A PHE 97.292 1
ATOM 214 C CZ . PHE 29 29 ? A -12.938 -4.472 9.476 1.000 1 A PHE 97.516 1
ATOM 215 N N . VAL 30 30 ? A -15.144 -5.136 5.247 1.000 1 A VAL 95.775 1
ATOM 216 C CA . VAL 30 30 ? A -15.134 -6.586 5.135 1.000 1 A VAL 93.817 1
ATOM 217 C C . VAL 30 30 ? A -14.459 -7.137 6.393 1.000 1 A VAL 93.581 1
ATOM 218 O O . VAL 30 30 ? A -13.253 -7.017 6.575 1.000 1 A VAL 92.499 1
ATOM 219 C CB . VAL 30 30 ? A -14.396 -7.048 3.866 1.000 1 A VAL 90.531 1
ATOM 220 C CG1 . VAL 30 30 ? A -15.080 -6.452 2.638 1.000 1 A VAL 86.754 1
ATOM 221 C CG2 . VAL 30 30 ? A -14.361 -8.562 3.770 1.000 1 A VAL 84.368 1
ATOM 222 N N . ASP 31 31 ? A -15.248 -7.728 7.302 1.000 1 A ASP 92.741 1
ATOM 223 C CA . ASP 31 31 ? A -14.725 -8.202 8.566 1.000 1 A ASP 92.070 1
ATOM 224 C C . ASP 31 31 ? A -13.934 -9.494 8.422 1.000 1 A ASP 92.293 1
ATOM 225 O O . ASP 31 31 ? A -12.972 -9.728 9.158 1.000 1 A ASP 87.800 1
ATOM 226 C CB . ASP 31 31 ? A -15.881 -8.411 9.559 1.000 1 A ASP 88.978 1
ATOM 227 C CG . ASP 31 31 ? A -15.418 -8.702 10.965 1.000 1 A ASP 84.711 1
ATOM 228 O OD1 . ASP 31 31 ? A -14.763 -7.799 11.552 1.000 1 A ASP 80.767 1
ATOM 229 O OD2 . ASP 31 31 ? A -15.705 -9.780 11.458 1.000 1 A ASP 80.585 1
ATOM 230 N N . GLU 32 32 ? A -14.319 -10.339 7.470 1.000 1 A GLU 91.994 1
ATOM 231 C CA . GLU 32 32 ? A -13.640 -11.630 7.259 1.000 1 A GLU 91.391 1
ATOM 232 C C . GLU 32 32 ? A -12.247 -11.397 6.665 1.000 1 A GLU 91.148 1
ATOM 233 O O . GLU 32 32 ? A -12.048 -10.467 5.889 1.000 1 A GLU 87.425 1
ATOM 234 C CB . GLU 32 32 ? A -14.455 -12.529 6.318 1.000 1 A GLU 89.618 1
ATOM 235 C CG . GLU 32 32 ? A -15.770 -13.048 6.906 1.000 1 A GLU 77.774 1
ATOM 236 C CD . GLU 32 32 ? A -16.869 -11.982 6.952 1.000 1 A GLU 69.358 1
ATOM 237 O OE1 . GLU 32 32 ? A -16.751 -10.959 6.243 1.000 1 A GLU 64.415 1
ATOM 238 O OE2 . GLU 32 32 ? A -17.846 -12.214 7.721 1.000 1 A GLU 61.156 1
ATOM 239 N N . TYR 33 33 ? A -11.292 -12.255 7.034 1.000 1 A TYR 91.781 1
ATOM 240 C CA . TYR 33 33 ? A -9.931 -12.201 6.470 1.000 1 A TYR 91.024 1
ATOM 241 C C . TYR 33 33 ? A -9.881 -13.167 5.290 1.000 1 A TYR 90.571 1
ATOM 242 O O . TYR 33 33 ? A -9.762 -14.361 5.506 1.000 1 A TYR 88.489 1
ATOM 243 C CB . TYR 33 33 ? A -8.894 -12.512 7.539 1.000 1 A TYR 88.408 1
ATOM 244 C CG . TYR 33 33 ? A -7.435 -12.468 7.099 1.000 1 A TYR 87.707 1
ATOM 245 C CD1 . TYR 33 33 ? A -7.049 -12.034 5.838 1.000 1 A TYR 84.347 1
ATOM 246 C CD2 . TYR 33 33 ? A -6.434 -12.874 7.986 1.000 1 A TYR 83.036 1
ATOM 247 C CE1 . TYR 33 33 ? A -5.731 -12.025 5.461 1.000 1 A TYR 81.387 1
ATOM 248 C CE2 . TYR 33 33 ? A -5.091 -12.837 7.617 1.000 1 A TYR 80.098 1
ATOM 249 C CZ . TYR 33 33 ? A -4.754 -12.427 6.351 1.000 1 A TYR 83.456 1
ATOM 250 O OH . TYR 33 33 ? A -3.410 -12.371 5.985 1.000 1 A TYR 78.751 1
ATOM 251 N N . ASP 34 34 ? A -10.013 -12.653 4.085 1.000 1 A ASP 91.632 1
ATOM 252 C CA . ASP 34 34 ? A -10.007 -13.446 2.865 1.000 1 A ASP 91.116 1
ATOM 253 C C . ASP 34 34 ? A -8.728 -13.100 2.108 1.000 1 A ASP 92.569 1
ATOM 254 O O . ASP 34 34 ? A -8.713 -12.105 1.397 1.000 1 A ASP 91.628 1
ATOM 255 C CB . ASP 34 34 ? A -11.247 -13.131 2.025 1.000 1 A ASP 88.787 1
ATOM 256 C CG . ASP 34 34 ? A -11.398 -14.056 0.822 1.000 1 A ASP 84.790 1
ATOM 257 O OD1 . ASP 34 34 ? A -10.473 -14.836 0.515 1.000 1 A ASP 82.315 1
ATOM 258 O OD2 . ASP 34 34 ? A -12.464 -13.974 0.178 1.000 1 A ASP 81.654 1
ATOM 259 N N . PRO 35 35 ? A -7.668 -13.878 2.259 1.000 1 A PRO 93.212 1
ATOM 260 C CA . PRO 35 35 ? A -6.377 -13.445 1.686 1.000 1 A PRO 93.880 1
ATOM 261 C C . PRO 35 35 ? A -6.468 -13.213 0.191 1.000 1 A PRO 94.202 1
ATOM 262 O O . PRO 35 35 ? A -7.144 -13.969 -0.545 1.000 1 A PRO 92.618 1
ATOM 263 C CB . PRO 35 35 ? A -5.432 -14.582 2.017 1.000 1 A PRO 91.740 1
ATOM 264 C CG . PRO 35 35 ? A -6.028 -15.213 3.241 1.000 1 A PRO 90.301 1
ATOM 265 C CD . PRO 35 35 ? A -7.543 -15.113 3.022 1.000 1 A PRO 93.645 1
ATOM 266 N N . THR 36 36 ? A -5.790 -12.160 -0.265 1.000 1 A THR 90.295 1
ATOM 267 C CA . THR 36 36 ? A -5.827 -11.701 -1.655 1.000 1 A THR 88.524 1
ATOM 268 C C . THR 36 36 ? A -4.837 -12.500 -2.495 1.000 1 A THR 89.750 1
ATOM 269 O O . THR 36 36 ? A -3.751 -12.815 -2.038 1.000 1 A THR 88.468 1
ATOM 270 C CB . THR 36 36 ? A -5.478 -10.201 -1.724 1.000 1 A THR 86.323 1
ATOM 271 O OG1 . THR 36 36 ? A -6.468 -9.474 -1.032 1.000 1 A THR 82.629 1
ATOM 272 C CG2 . THR 36 36 ? A -5.422 -9.720 -3.156 1.000 1 A THR 84.460 1
ATOM 273 N N . ILE 37 37 ? A -5.233 -12.817 -3.721 1.000 1 A ILE 92.913 1
ATOM 274 C CA . ILE 37 37 ? A -4.283 -13.269 -4.736 1.000 1 A ILE 91.358 1
ATOM 275 C C . ILE 37 37 ? A -3.780 -12.057 -5.504 1.000 1 A ILE 91.506 1
ATOM 276 O O . ILE 37 37 ? A -2.625 -11.689 -5.391 1.000 1 A ILE 89.525 1
ATOM 277 C CB . ILE 37 37 ? A -4.909 -14.313 -5.689 1.000 1 A ILE 88.981 1
ATOM 278 C CG1 . ILE 37 37 ? A -5.253 -15.576 -4.885 1.000 1 A ILE 89.572 1
ATOM 279 C CG2 . ILE 37 37 ? A -3.968 -14.634 -6.852 1.000 1 A ILE 88.305 1
ATOM 280 C CD1 . ILE 37 37 ? A -6.125 -16.550 -5.624 1.000 1 A ILE 86.650 1
ATOM 281 N N . GLU 38 38 ? A -4.639 -11.397 -6.282 1.000 1 A GLU 92.360 1
ATOM 282 C CA . GLU 38 38 ? A -4.338 -10.056 -6.817 1.000 1 A GLU 92.841 1
ATOM 283 C C . GLU 38 38 ? A -5.596 -9.548 -7.481 1.000 1 A GLU 93.100 1
ATOM 284 O O . GLU 38 38 ? A -6.159 -10.230 -8.345 1.000 1 A GLU 90.863 1
ATOM 285 C CB . GLU 38 38 ? A -3.176 -10.062 -7.786 1.000 1 A GLU 90.925 1
ATOM 286 C CG . GLU 38 38 ? A -2.850 -8.691 -8.297 1.000 1 A GLU 88.793 1
ATOM 287 C CD . GLU 38 38 ? A -1.552 -8.651 -9.074 1.000 1 A GLU 88.542 1
ATOM 288 O OE1 . GLU 38 38 ? A -0.492 -8.692 -8.428 1.000 1 A GLU 85.951 1
ATOM 289 O OE2 . GLU 38 38 ? A -1.598 -8.584 -10.327 1.000 1 A GLU 85.312 1
ATOM 290 N N . ASP 39 39 ? A -6.041 -8.350 -7.086 1.000 1 A ASP 94.747 1
ATOM 291 C CA . ASP 39 39 ? A -7.292 -7.801 -7.576 1.000 1 A ASP 94.993 1
ATOM 292 C C . ASP 39 39 ? A -7.105 -6.346 -7.958 1.000 1 A ASP 95.824 1
ATOM 293 O O . ASP 39 39 ? A -6.288 -5.644 -7.402 1.000 1 A ASP 95.424 1
ATOM 294 C CB . ASP 39 39 ? A -8.403 -7.904 -6.503 1.000 1 A ASP 93.698 1
ATOM 295 C CG . ASP 39 39 ? A -8.714 -9.335 -6.119 1.000 1 A ASP 89.569 1
ATOM 296 O OD1 . ASP 39 39 ? A -8.809 -10.208 -7.011 1.000 1 A ASP 86.541 1
ATOM 297 O OD2 . ASP 39 39 ? A -8.862 -9.589 -4.889 1.000 1 A ASP 85.103 1
ATOM 298 N N . SER 40 40 ? A -7.922 -5.890 -8.929 1.000 1 A SER 95.652 1
ATOM 299 C CA . SER 40 40 ? A -7.886 -4.496 -9.323 1.000 1 A SER 95.598 1
ATOM 300 C C . SER 40 40 ? A -9.272 -3.915 -9.373 1.000 1 A SER 96.195 1
ATOM 301 O O . SER 40 40 ? A -10.256 -4.637 -9.566 1.000 1 A SER 94.807 1
ATOM 302 C CB . SER 40 40 ? A -7.200 -4.340 -10.681 1.000 1 A SER 93.094 1
ATOM 303 O OG . SER 40 40 ? A -7.983 -4.940 -11.677 1.000 1 A SER 87.277 1
ATOM 304 N N . TYR 41 41 ? A -9.333 -2.615 -9.136 1.000 1 A TYR 96.752 1
ATOM 305 C CA . TYR 41 41 ? A -10.606 -1.879 -9.039 1.000 1 A TYR 96.561 1
ATOM 306 C C . TYR 41 41 ? A -10.440 -0.535 -9.701 1.000 1 A TYR 96.898 1
ATOM 307 O O . TYR 41 41 ? A -9.346 0.051 -9.662 1.000 1 A TYR 96.749 1
ATOM 308 C CB . TYR 41 41 ? A -10.966 -1.641 -7.573 1.000 1 A TYR 96.185 1
ATOM 309 C CG . TYR 41 41 ? A -11.027 -2.873 -6.712 1.000 1 A TYR 94.618 1
ATOM 310 C CD1 . TYR 41 41 ? A -12.244 -3.461 -6.409 1.000 1 A TYR 92.626 1
ATOM 311 C CD2 . TYR 41 41 ? A -9.881 -3.421 -6.190 1.000 1 A TYR 93.705 1
ATOM 312 C CE1 . TYR 41 41 ? A -12.313 -4.588 -5.598 1.000 1 A TYR 89.799 1
ATOM 313 C CE2 . TYR 41 41 ? A -9.919 -4.541 -5.371 1.000 1 A TYR 91.939 1
ATOM 314 C CZ . TYR 41 41 ? A -11.164 -5.116 -5.086 1.000 1 A TYR 89.438 1
ATOM 315 O OH . TYR 41 41 ? A -11.219 -6.241 -4.277 1.000 1 A TYR 85.555 1
ATOM 316 N N . ARG 42 42 ? A -11.524 -0.012 -10.288 1.000 1 A ARG 96.948 1
ATOM 317 C CA . ARG 42 42 ? A -11.537 1.343 -10.828 1.000 1 A ARG 96.827 1
ATOM 318 C C . ARG 42 42 ? A -12.636 2.135 -10.134 1.000 1 A ARG 97.024 1
ATOM 319 O O . ARG 42 42 ? A -13.683 1.614 -9.804 1.000 1 A ARG 95.924 1
ATOM 320 C CB . ARG 42 42 ? A -11.762 1.299 -12.340 1.000 1 A ARG 95.084 1
ATOM 321 C CG . ARG 42 42 ? A -10.710 0.508 -13.099 1.000 1 A ARG 84.384 1
ATOM 322 C CD . ARG 42 42 ? A -10.978 0.398 -14.582 1.000 1 A ARG 78.880 1
ATOM 323 N NE . ARG 42 42 ? A -10.487 1.566 -15.335 1.000 1 A ARG 73.457 1
ATOM 324 C CZ . ARG 42 42 ? A -9.226 1.718 -15.676 1.000 1 A ARG 67.115 1
ATOM 325 N NH1 . ARG 42 42 ? A -8.305 0.798 -15.372 1.000 1 A ARG 60.596 1
ATOM 326 N NH2 . ARG 42 42 ? A -8.860 2.790 -16.360 1.000 1 A ARG 58.078 1
ATOM 327 N N . LYS 43 43 ? A -12.356 3.436 -9.882 1.000 1 A LYS 96.787 1
ATOM 328 C CA . LYS 43 43 ? A -13.299 4.273 -9.158 1.000 1 A LYS 96.880 1
ATOM 329 C C . LYS 43 43 ? A -13.142 5.717 -9.648 1.000 1 A LYS 97.031 1
ATOM 330 O O . LYS 43 43 ? A -12.057 6.286 -9.597 1.000 1 A LYS 96.953 1
ATOM 331 C CB . LYS 43 43 ? A -12.996 4.225 -7.668 1.000 1 A LYS 96.200 1
ATOM 332 C CG . LYS 43 43 ? A -13.835 5.150 -6.792 1.000 1 A LYS 95.046 1
ATOM 333 C CD . LYS 43 43 ? A -15.309 4.751 -6.756 1.000 1 A LYS 92.659 1
ATOM 334 C CE . LYS 43 43 ? A -16.017 5.538 -5.669 1.000 1 A LYS 91.184 1
ATOM 335 N NZ . LYS 43 43 ? A -17.426 5.095 -5.505 1.000 1 A LYS 87.381 1
ATOM 336 N N . GLN 44 44 ? A -14.241 6.286 -10.144 1.000 1 A GLN 97.454 1
ATOM 337 C CA . GLN 44 44 ? A -14.249 7.693 -10.501 1.000 1 A GLN 97.310 1
ATOM 338 C C . GLN 44 44 ? A -14.459 8.532 -9.242 1.000 1 A GLN 97.047 1
ATOM 339 O O . GLN 44 44 ? A -15.386 8.273 -8.473 1.000 1 A GLN 95.984 1
ATOM 340 C CB . GLN 44 44 ? A -15.357 7.994 -11.523 1.000 1 A GLN 96.450 1
ATOM 341 C CG . GLN 44 44 ? A -15.278 9.401 -12.078 1.000 1 A GLN 92.250 1
ATOM 342 C CD . GLN 44 44 ? A -16.354 9.617 -13.108 1.000 1 A GLN 88.250 1
ATOM 343 O OE1 . GLN 44 44 ? A -16.373 8.954 -14.172 1.000 1 A GLN 80.213 1
ATOM 344 N NE2 . GLN 44 44 ? A -17.273 10.527 -12.856 1.000 1 A GLN 79.354 1
ATOM 345 N N . VAL 45 45 ? A -13.579 9.498 -9.008 1.000 1 A VAL 96.824 1
ATOM 346 C CA . VAL 45 45 ? A -13.660 10.381 -7.855 1.000 1 A VAL 96.480 1
ATOM 347 C C . VAL 45 45 ? A -13.392 11.816 -8.287 1.000 1 A VAL 96.348 1
ATOM 348 O O . VAL 45 45 ? A -12.884 12.064 -9.371 1.000 1 A VAL 95.661 1
ATOM 349 C CB . VAL 45 45 ? A -12.653 10.009 -6.761 1.000 1 A VAL 95.479 1
ATOM 350 C CG1 . VAL 45 45 ? A -12.948 8.626 -6.185 1.000 1 A VAL 94.914 1
ATOM 351 C CG2 . VAL 45 45 ? A -11.228 10.104 -7.270 1.000 1 A VAL 94.671 1
ATOM 352 N N . VAL 46 46 ? A -13.735 12.746 -7.407 1.000 1 A VAL 96.243 1
ATOM 353 C CA . VAL 46 46 ? A -13.422 14.157 -7.623 1.000 1 A VAL 96.514 1
ATOM 354 C C . VAL 46 46 ? A -12.482 14.578 -6.500 1.000 1 A VAL 96.997 1
ATOM 355 O O . VAL 46 46 ? A -12.871 14.558 -5.330 1.000 1 A VAL 96.450 1
ATOM 356 C CB . VAL 46 46 ? A -14.676 15.029 -7.630 1.000 1 A VAL 95.442 1
ATOM 357 C CG1 . VAL 46 46 ? A -15.626 14.579 -8.727 1.000 1 A VAL 94.242 1
ATOM 358 C CG2 . VAL 46 46 ? A -14.292 16.502 -7.835 1.000 1 A VAL 94.630 1
ATOM 359 N N . ILE 47 47 ? A -11.252 14.905 -6.835 1.000 1 A ILE 97.168 1
ATOM 360 C CA . ILE 47 47 ? A -10.216 15.286 -5.871 1.000 1 A ILE 97.386 1
ATOM 361 C C . ILE 47 47 ? A -9.770 16.705 -6.207 1.000 1 A ILE 97.173 1
ATOM 362 O O . ILE 47 47 ? A -9.241 16.962 -7.282 1.000 1 A ILE 96.623 1
ATOM 363 C CB . ILE 47 47 ? A -9.018 14.328 -5.897 1.000 1 A ILE 97.535 1
ATOM 364 C CG1 . ILE 47 47 ? A -9.480 12.898 -5.640 1.000 1 A ILE 97.151 1
ATOM 365 C CG2 . ILE 47 47 ? A -7.975 14.763 -4.886 1.000 1 A ILE 97.284 1
ATOM 366 C CD1 . ILE 47 47 ? A -8.393 11.851 -5.859 1.000 1 A ILE 96.556 1
ATOM 367 N N . ASP 48 48 ? A -9.972 17.620 -5.251 1.000 1 A ASP 97.227 1
ATOM 368 C CA . ASP 48 48 ? A -9.589 19.019 -5.445 1.000 1 A ASP 96.631 1
ATOM 369 C C . ASP 48 48 ? A -10.179 19.573 -6.737 1.000 1 A ASP 95.795 1
ATOM 370 O O . ASP 48 48 ? A -9.502 20.258 -7.510 1.000 1 A ASP 94.181 1
ATOM 371 C CB . ASP 48 48 ? A -8.075 19.178 -5.443 1.000 1 A ASP 96.270 1
ATOM 372 C CG . ASP 48 48 ? A -7.434 18.655 -4.161 1.000 1 A ASP 96.524 1
ATOM 373 O OD1 . ASP 48 48 ? A -8.045 18.797 -3.083 1.000 1 A ASP 95.401 1
ATOM 374 O OD2 . ASP 48 48 ? A -6.310 18.134 -4.237 1.000 1 A ASP 94.933 1
ATOM 375 N N . GLY 49 49 ? A -11.429 19.223 -7.009 1.000 1 A GLY 95.861 1
ATOM 376 C CA . GLY 49 49 ? A -12.159 19.750 -8.158 1.000 1 A GLY 94.227 1
ATOM 377 C C . GLY 49 49 ? A -11.889 19.028 -9.462 1.000 1 A GLY 94.310 1
ATOM 378 O O . GLY 49 49 ? A -12.540 19.347 -10.472 1.000 1 A GLY 92.876 1
ATOM 379 N N . GLU 50 50 ? A -10.984 18.067 -9.482 1.000 1 A GLU 93.798 1
ATOM 380 C CA . GLU 50 50 ? A -10.622 17.316 -10.677 1.000 1 A GLU 93.569 1
ATOM 381 C C . GLU 50 50 ? A -11.308 15.967 -10.692 1.000 1 A GLU 94.518 1
ATOM 382 O O . GLU 50 50 ? A -11.123 15.158 -9.763 1.000 1 A GLU 94.508 1
ATOM 383 C CB . GLU 50 50 ? A -9.101 17.112 -10.744 1.000 1 A GLU 91.078 1
ATOM 384 C CG . GLU 50 50 ? A -8.643 16.201 -11.867 1.000 1 A GLU 88.232 1
ATOM 385 C CD . GLU 50 50 ? A -7.153 15.916 -11.806 1.000 1 A GLU 86.110 1
ATOM 386 O OE1 . GLU 50 50 ? A -6.725 15.170 -10.890 1.000 1 A GLU 78.163 1
ATOM 387 O OE2 . GLU 50 50 ? A -6.413 16.459 -12.663 1.000 1 A GLU 76.632 1
ATOM 388 N N . THR 51 51 ? A -12.089 15.648 -11.705 1.000 1 A THR 95.613 1
ATOM 389 C CA . THR 51 51 ? A -12.657 14.333 -11.850 1.000 1 A THR 95.646 1
ATOM 390 C C . THR 51 51 ? A -11.545 13.397 -12.341 1.000 1 A THR 95.618 1
ATOM 391 O O . THR 51 51 ? A -10.858 13.678 -13.316 1.000 1 A THR 93.859 1
ATOM 392 C CB . THR 51 51 ? A -13.829 14.317 -12.843 1.000 1 A THR 94.887 1
ATOM 393 O OG1 . THR 51 51 ? A -14.841 15.238 -12.387 1.000 1 A THR 92.252 1
ATOM 394 C CG2 . THR 51 51 ? A -14.415 12.925 -12.943 1.000 1 A THR 92.802 1
ATOM 395 N N . SER 52 52 ? A -11.361 12.291 -11.593 1.000 1 A SER 95.621 1
ATOM 396 C CA . SER 52 52 ? A -10.226 11.412 -11.806 1.000 1 A SER 95.435 1
ATOM 397 C C . SER 52 52 ? A -10.694 9.970 -11.771 1.000 1 A SER 96.392 1
ATOM 398 O O . SER 52 52 ? A -11.606 9.614 -11.000 1.000 1 A SER 96.038 1
ATOM 399 C CB . SER 52 52 ? A -9.157 11.626 -10.731 1.000 1 A SER 92.543 1
ATOM 400 O OG . SER 52 52 ? A -8.752 12.986 -10.728 1.000 1 A SER 84.587 1
ATOM 401 N N . LEU 53 53 ? A -10.059 9.135 -12.544 1.000 1 A LEU 97.132 1
ATOM 402 C CA . LEU 53 53 ? A -10.286 7.702 -12.520 1.000 1 A LEU 97.565 1
ATOM 403 C C . LEU 53 53 ? A -9.121 7.054 -11.807 1.000 1 A LEU 97.854 1
ATOM 404 O O . LEU 53 53 ? A -7.993 7.141 -12.253 1.000 1 A LEU 97.542 1
ATOM 405 C CB . LEU 53 53 ? A -10.414 7.135 -13.921 1.000 1 A LEU 96.926 1
ATOM 406 C CG . LEU 53 53 ? A -10.707 5.625 -13.953 1.000 1 A LEU 94.452 1
ATOM 407 C CD1 . LEU 53 53 ? A -12.077 5.351 -13.342 1.000 1 A LEU 93.077 1
ATOM 408 C CD2 . LEU 53 53 ? A -10.634 5.111 -15.393 1.000 1 A LEU 92.573 1
ATOM 409 N N . LEU 54 54 ? A -9.387 6.446 -10.642 1.000 1 A LEU 98.060 1
ATOM 410 C CA . LEU 54 54 ? A -8.377 5.715 -9.891 1.000 1 A LEU 98.255 1
ATOM 411 C C . LEU 54 54 ? A -8.381 4.265 -10.332 1.000 1 A LEU 98.190 1
ATOM 412 O O . LEU 54 54 ? A -9.430 3.613 -10.313 1.000 1 A LEU 97.976 1
ATOM 413 C CB . LEU 54 54 ? A -8.647 5.791 -8.392 1.000 1 A LEU 98.230 1
ATOM 414 C CG . LEU 54 54 ? A -8.866 7.190 -7.819 1.000 1 A LEU 98.053 1
ATOM 415 C CD1 . LEU 54 54 ? A -7.744 8.130 -8.235 1.000 1 A LEU 97.910 1
ATOM 416 C CD2 . LEU 54 54 ? A -8.977 7.122 -6.290 1.000 1 A LEU 97.990 1
ATOM 417 N N . ASP 55 55 ? A -7.220 3.791 -10.768 1.000 1 A ASP 98.133 1
ATOM 418 C CA . ASP 55 55 ? A -7.006 2.407 -11.154 1.000 1 A ASP 97.938 1
ATOM 419 C C . ASP 55 55 ? A -6.141 1.795 -10.081 1.000 1 A ASP 98.068 1
ATOM 420 O O . ASP 55 55 ? A -4.951 2.089 -9.997 1.000 1 A ASP 97.876 1
ATOM 421 C CB . ASP 55 55 ? A -6.311 2.379 -12.531 1.000 1 A ASP 96.807 1
ATOM 422 C CG . ASP 55 55 ? A -6.095 0.975 -13.064 1.000 1 A ASP 94.560 1
ATOM 423 O OD1 . ASP 55 55 ? A -6.531 -0.007 -12.384 1.000 1 A ASP 92.563 1
ATOM 424 O OD2 . ASP 55 55 ? A -5.485 0.850 -14.156 1.000 1 A ASP 90.190 1
ATOM 425 N N . ILE 56 56 ? A -6.744 0.963 -9.206 1.000 1 A ILE 98.081 1
ATOM 426 C CA . ILE 56 56 ? A -6.101 0.556 -7.965 1.000 1 A ILE 98.193 1
ATOM 427 C C . ILE 56 56 ? A -5.818 -0.940 -8.015 1.000 1 A ILE 97.922 1
ATOM 428 O O . ILE 56 56 ? A -6.736 -1.747 -8.180 1.000 1 A ILE 97.796 1
ATOM 429 C CB . ILE 56 56 ? A -6.998 0.876 -6.760 1.000 1 A ILE 98.300 1
ATOM 430 C CG1 . ILE 56 56 ? A -7.327 2.385 -6.713 1.000 1 A ILE 97.549 1
ATOM 431 C CG2 . ILE 56 56 ? A -6.336 0.417 -5.455 1.000 1 A ILE 98.178 1
ATOM 432 C CD1 . ILE 56 56 ? A -8.443 2.716 -5.748 1.000 1 A ILE 93.704 1
ATOM 433 N N . LEU 57 57 ? A -4.547 -1.313 -7.827 1.000 1 A LEU 97.882 1
ATOM 434 C CA . LEU 57 57 ? A -4.149 -2.704 -7.679 1.000 1 A LEU 97.518 1
ATOM 435 C C . LEU 57 57 ? A -4.003 -3.037 -6.210 1.000 1 A LEU 97.604 1
ATOM 436 O O . LEU 57 57 ? A -3.184 -2.441 -5.509 1.000 1 A LEU 97.515 1
ATOM 437 C CB . LEU 57 57 ? A -2.853 -3.010 -8.406 1.000 1 A LEU 96.572 1
ATOM 438 C CG . LEU 57 57 ? A -2.417 -4.479 -8.296 1.000 1 A LEU 95.132 1
ATOM 439 C CD1 . LEU 57 57 ? A -3.377 -5.378 -9.095 1.000 1 A LEU 93.890 1
ATOM 440 C CD2 . LEU 57 57 ? A -0.977 -4.680 -8.739 1.000 1 A LEU 93.444 1
ATOM 441 N N . ASP 58 58 ? A -4.804 -3.999 -5.727 1.000 1 A ASP 97.459 1
ATOM 442 C CA . ASP 58 58 ? A -4.725 -4.536 -4.380 1.000 1 A ASP 97.396 1
ATOM 443 C C . ASP 58 58 ? A -3.854 -5.784 -4.437 1.000 1 A ASP 96.777 1
ATOM 444 O O . ASP 58 58 ? A -4.302 -6.848 -4.871 1.000 1 A ASP 95.876 1
ATOM 445 C CB . ASP 58 58 ? A -6.127 -4.862 -3.896 1.000 1 A ASP 97.377 1
ATOM 446 C CG . ASP 58 58 ? A -6.149 -5.491 -2.536 1.000 1 A ASP 97.296 1
ATOM 447 O OD1 . ASP 58 58 ? A -5.230 -5.230 -1.720 1.000 1 A ASP 96.707 1
ATOM 448 O OD2 . ASP 58 58 ? A -7.104 -6.232 -2.262 1.000 1 A ASP 96.437 1
ATOM 449 N N . THR 59 59 ? A -2.600 -5.668 -4.006 1.000 1 A THR 97.063 1
ATOM 450 C CA . THR 59 59 ? A -1.602 -6.675 -4.302 1.000 1 A THR 96.533 1
ATOM 451 C C . THR 59 59 ? A -1.671 -7.854 -3.351 1.000 1 A THR 95.588 1
ATOM 452 O O . THR 59 59 ? A -2.198 -7.784 -2.231 1.000 1 A THR 94.633 1
ATOM 453 C CB . THR 59 59 ? A -0.187 -6.069 -4.186 1.000 1 A THR 96.038 1
ATOM 454 O OG1 . THR 59 59 ? A 0.041 -5.687 -2.842 1.000 1 A THR 92.252 1
ATOM 455 C CG2 . THR 59 59 ? A -0.036 -4.861 -5.119 1.000 1 A THR 92.346 1
ATOM 456 N N . ALA 60 60 ? A -1.108 -8.959 -3.838 1.000 1 A ALA 95.032 1
ATOM 457 C CA . ALA 60 60 ? A -0.734 -10.073 -2.983 1.000 1 A ALA 93.143 1
ATOM 458 C C . ALA 60 60 ? A 0.593 -10.610 -3.502 1.000 1 A ALA 90.159 1
ATOM 459 O O . ALA 60 60 ? A 1.631 -10.091 -3.193 1.000 1 A ALA 84.210 1
ATOM 460 C CB . ALA 60 60 ? A -1.814 -11.142 -2.927 1.000 1 A ALA 91.056 1
ATOM 461 N N . GLY 61 61 ? A 0.546 -11.648 -4.340 1.000 1 A GLY 82.388 1
ATOM 462 C CA . GLY 61 61 ? A 1.760 -12.101 -4.988 1.000 1 A GLY 79.525 1
ATOM 463 C C . GLY 61 61 ? A 2.760 -12.776 -4.071 1.000 1 A GLY 80.786 1
ATOM 464 O O . GLY 61 61 ? A 2.416 -13.419 -3.083 1.000 1 A GLY 75.636 1
ATOM 465 N N . GLN 62 62 ? A 4.054 -12.630 -4.426 1.000 1 A GLN 82.051 1
ATOM 466 C CA . GLN 62 62 ? A 5.146 -13.282 -3.702 1.000 1 A GLN 81.486 1
ATOM 467 C C . GLN 62 62 ? A 6.351 -12.354 -3.650 1.000 1 A GLN 82.276 1
ATOM 468 O O . GLN 62 62 ? A 6.560 -11.521 -4.544 1.000 1 A GLN 79.380 1
ATOM 469 C CB . GLN 62 62 ? A 5.547 -14.589 -4.412 1.000 1 A GLN 77.615 1
ATOM 470 C CG . GLN 62 62 ? A 4.486 -15.636 -4.406 1.000 1 A GLN 72.954 1
ATOM 471 C CD . GLN 62 62 ? A 4.855 -16.864 -5.238 1.000 1 A GLN 65.050 1
ATOM 472 O OE1 . GLN 62 62 ? A 5.295 -16.748 -6.387 1.000 1 A GLN 62.596 1
ATOM 473 N NE2 . GLN 62 62 ? A 4.704 -18.046 -4.647 1.000 1 A GLN 64.116 1
ATOM 474 N N . GLU 63 63 ? A 7.132 -12.505 -2.596 1.000 1 A GLU 82.423 1
ATOM 475 C CA . GLU 63 63 ? A 8.371 -11.733 -2.459 1.000 1 A GLU 80.028 1
ATOM 476 C C . GLU 63 63 ? A 9.340 -12.047 -3.583 1.000 1 A GLU 80.222 1
ATOM 477 O O . GLU 63 63 ? A 10.048 -11.161 -4.051 1.000 1 A GLU 76.692 1
ATOM 478 C CB . GLU 63 63 ? A 9.000 -12.007 -1.094 1.000 1 A GLU 75.595 1
ATOM 479 C CG . GLU 63 63 ? A 10.284 -11.232 -0.863 1.000 1 A GLU 72.951 1
ATOM 480 C CD . GLU 63 63 ? A 10.847 -11.402 0.521 1.000 1 A GLU 70.489 1
ATOM 481 O OE1 . GLU 63 63 ? A 10.448 -12.364 1.206 1.000 1 A GLU 68.001 1
ATOM 482 O OE2 . GLU 63 63 ? A 11.677 -10.569 0.949 1.000 1 A GLU 67.605 1
ATOM 483 N N . GLU 64 64 ? A 9.427 -13.308 -3.977 1.000 1 A GLU 83.216 1
ATOM 484 C CA . GLU 64 64 ? A 10.404 -13.724 -4.988 1.000 1 A GLU 81.592 1
ATOM 485 C C . GLU 64 64 ? A 10.105 -13.054 -6.335 1.000 1 A GLU 81.067 1
ATOM 486 O O . GLU 64 64 ? A 8.988 -12.602 -6.610 1.000 1 A GLU 76.295 1
ATOM 487 C CB . GLU 64 64 ? A 10.451 -15.239 -5.139 1.000 1 A GLU 76.274 1
ATOM 488 C CG . GLU 64 64 ? A 9.126 -15.896 -5.349 1.000 1 A GLU 70.939 1
ATOM 489 C CD . GLU 64 64 ? A 8.447 -16.347 -4.089 1.000 1 A GLU 64.582 1
ATOM 490 O OE1 . GLU 64 64 ? A 8.500 -15.614 -3.076 1.000 1 A GLU 63.305 1
ATOM 491 O OE2 . GLU 64 64 ? A 7.850 -17.470 -4.110 1.000 1 A GLU 61.134 1
ATOM 492 N N . TYR 65 65 ? A 11.109 -12.995 -7.180 1.000 1 A TYR 82.475 1
ATOM 493 C CA . TYR 65 65 ? A 11.027 -12.282 -8.457 1.000 1 A TYR 82.116 1
ATOM 494 C C . TYR 65 65 ? A 9.906 -12.815 -9.332 1.000 1 A TYR 83.258 1
ATOM 495 O O . TYR 65 65 ? A 9.730 -14.033 -9.468 1.000 1 A TYR 81.029 1
ATOM 496 C CB . TYR 65 65 ? A 12.367 -12.389 -9.216 1.000 1 A TYR 77.930 1
ATOM 497 C CG . TYR 65 65 ? A 12.311 -11.842 -10.623 1.000 1 A TYR 72.622 1
ATOM 498 C CD1 . TYR 65 65 ? A 12.249 -12.681 -11.701 1.000 1 A TYR 67.702 1
ATOM 499 C CD2 . TYR 65 65 ? A 12.269 -10.482 -10.860 1.000 1 A TYR 67.562 1
ATOM 500 C CE1 . TYR 65 65 ? A 12.212 -12.206 -12.984 1.000 1 A TYR 63.609 1
ATOM 501 C CE2 . TYR 65 65 ? A 12.211 -9.974 -12.129 1.000 1 A TYR 64.512 1
ATOM 502 C CZ . TYR 65 65 ? A 12.188 -10.832 -13.196 1.000 1 A TYR 61.917 1
ATOM 503 O OH . TYR 65 65 ? A 12.146 -10.340 -14.474 1.000 1 A TYR 68.082 1
ATOM 504 N N . SER 66 66 ? A 9.184 -11.892 -9.960 1.000 1 A SER 84.621 1
ATOM 505 C CA . SER 66 66 ? A 8.243 -12.229 -11.014 1.000 1 A SER 84.602 1
ATOM 506 C C . SER 66 66 ? A 8.326 -11.140 -12.065 1.000 1 A SER 86.852 1
ATOM 507 O O . SER 66 66 ? A 8.038 -9.964 -11.786 1.000 1 A SER 85.681 1
ATOM 508 C CB . SER 66 66 ? A 6.827 -12.340 -10.487 1.000 1 A SER 79.017 1
ATOM 509 O OG . SER 66 66 ? A 5.919 -12.420 -11.565 1.000 1 A SER 71.956 1
ATOM 510 N N . ALA 67 67 ? A 8.692 -11.502 -13.273 1.000 1 A ALA 87.882 1
ATOM 511 C CA . ALA 67 67 ? A 8.739 -10.503 -14.342 1.000 1 A ALA 87.873 1
ATOM 512 C C . ALA 67 67 ? A 7.384 -9.870 -14.586 1.000 1 A ALA 88.490 1
ATOM 513 O O . ALA 67 67 ? A 7.294 -8.671 -14.838 1.000 1 A ALA 88.228 1
ATOM 514 C CB . ALA 67 67 ? A 9.269 -11.142 -15.621 1.000 1 A ALA 86.472 1
ATOM 515 N N . MET 68 68 ? A 6.315 -10.666 -14.474 1.000 1 A MET 86.779 1
ATOM 516 C CA . MET 68 68 ? A 4.985 -10.098 -14.687 1.000 1 A MET 85.668 1
ATOM 517 C C . MET 68 68 ? A 4.632 -9.125 -13.582 1.000 1 A MET 86.555 1
ATOM 518 O O . MET 68 68 ? A 4.047 -8.050 -13.837 1.000 1 A MET 85.652 1
ATOM 519 C CB . MET 68 68 ? A 3.933 -11.200 -14.769 1.000 1 A MET 82.703 1
ATOM 520 C CG . MET 68 68 ? A 4.037 -12.021 -16.035 1.000 1 A MET 76.807 1
ATOM 521 S SD . MET 68 68 ? A 2.852 -13.339 -16.111 1.000 1 A MET 72.533 1
ATOM 522 C CE . MET 68 68 ? A 3.169 -14.022 -17.738 1.000 1 A MET 65.541 1
ATOM 523 N N . ARG 69 69 ? A 4.970 -9.471 -12.323 1.000 1 A ARG 89.317 1
ATOM 524 C CA . ARG 69 69 ? A 4.745 -8.540 -11.254 1.000 1 A ARG 89.928 1
ATOM 525 C C . ARG 69 69 ? A 5.559 -7.235 -11.433 1.000 1 A ARG 91.875 1
ATOM 526 O O . ARG 69 69 ? A 5.067 -6.135 -11.244 1.000 1 A ARG 92.812 1
ATOM 527 C CB . ARG 69 69 ? A 5.079 -9.169 -9.890 1.000 1 A ARG 88.177 1
ATOM 528 C CG . ARG 69 69 ? A 4.711 -8.300 -8.690 1.000 1 A ARG 83.329 1
ATOM 529 C CD . ARG 69 69 ? A 3.283 -7.836 -8.608 1.000 1 A ARG 78.563 1
ATOM 530 N NE . ARG 69 69 ? A 2.382 -8.937 -8.905 1.000 1 A ARG 78.682 1
ATOM 531 C CZ . ARG 69 69 ? A 1.972 -9.888 -8.045 1.000 1 A ARG 77.373 1
ATOM 532 N NH1 . ARG 69 69 ? A 2.375 -9.906 -6.809 1.000 1 A ARG 71.817 1
ATOM 533 N NH2 . ARG 69 69 ? A 1.151 -10.831 -8.479 1.000 1 A ARG 71.200 1
ATOM 534 N N . ASP 70 70 ? A 6.833 -7.399 -11.773 1.000 1 A ASP 92.019 1
ATOM 535 C CA . ASP 70 70 ? A 7.669 -6.224 -11.992 1.000 1 A ASP 93.075 1
ATOM 536 C C . ASP 70 70 ? A 7.074 -5.330 -13.083 1.000 1 A ASP 93.465 1
ATOM 537 O O . ASP 70 70 ? A 7.053 -4.108 -12.933 1.000 1 A ASP 93.776 1
ATOM 538 C CB . ASP 70 70 ? A 9.088 -6.624 -12.429 1.000 1 A ASP 92.604 1
ATOM 539 C CG . ASP 70 70 ? A 9.993 -7.017 -11.262 1.000 1 A ASP 92.814 1
ATOM 540 O OD1 . ASP 70 70 ? A 9.491 -7.295 -10.162 1.000 1 A ASP 88.823 1
ATOM 541 O OD2 . ASP 70 70 ? A 11.219 -7.047 -11.495 1.000 1 A ASP 88.305 1
ATOM 542 N N . GLN 71 71 ? A 6.582 -5.925 -14.168 1.000 1 A GLN 92.636 1
ATOM 543 C CA . GLN 71 71 ? A 6.007 -5.130 -15.246 1.000 1 A GLN 91.628 1
ATOM 544 C C . GLN 71 71 ? A 4.790 -4.345 -14.776 1.000 1 A GLN 91.851 1
ATOM 545 O O . GLN 71 71 ? A 4.618 -3.178 -15.147 1.000 1 A GLN 91.411 1
ATOM 546 C CB . GLN 71 71 ? A 5.685 -6.008 -16.442 1.000 1 A GLN 90.022 1
ATOM 547 C CG . GLN 71 71 ? A 6.956 -6.508 -17.137 1.000 1 A GLN 77.978 1
ATOM 548 C CD . GLN 71 71 ? A 6.677 -7.180 -18.470 1.000 1 A GLN 71.090 1
ATOM 549 O OE1 . GLN 71 71 ? A 5.901 -6.657 -19.268 1.000 1 A GLN 66.733 1
ATOM 550 N NE2 . GLN 71 71 ? A 7.290 -8.325 -18.708 1.000 1 A GLN 64.596 1
ATOM 551 N N . TYR 72 72 ? A 3.909 -4.982 -13.972 1.000 1 A TYR 90.714 1
ATOM 552 C CA . TYR 72 72 ? A 2.769 -4.201 -13.479 1.000 1 A TYR 89.939 1
ATOM 553 C C . TYR 72 72 ? A 3.211 -3.083 -12.577 1.000 1 A TYR 92.178 1
ATOM 554 O O . TYR 72 72 ? A 2.716 -1.938 -12.688 1.000 1 A TYR 92.180 1
ATOM 555 C CB . TYR 72 72 ? A 1.730 -5.079 -12.770 1.000 1 A TYR 86.873 1
ATOM 556 C CG . TYR 72 72 ? A 0.532 -4.222 -12.454 1.000 1 A TYR 82.588 1
ATOM 557 C CD1 . TYR 72 72 ? A -0.519 -4.134 -13.343 1.000 1 A TYR 78.073 1
ATOM 558 C CD2 . TYR 72 72 ? A 0.501 -3.434 -11.306 1.000 1 A TYR 77.326 1
ATOM 559 C CE1 . TYR 72 72 ? A -1.597 -3.298 -13.106 1.000 1 A TYR 75.136 1
ATOM 560 C CE2 . TYR 72 72 ? A -0.558 -2.593 -11.044 1.000 1 A TYR 76.769 1
ATOM 561 C CZ . TYR 72 72 ? A -1.607 -2.542 -11.967 1.000 1 A TYR 73.866 1
ATOM 562 O OH . TYR 72 72 ? A -2.680 -1.683 -11.722 1.000 1 A TYR 78.447 1
ATOM 563 N N . MET 73 73 ? A 4.126 -3.397 -11.660 1.000 1 A MET 94.512 1
ATOM 564 C CA . MET 73 73 ? A 4.532 -2.349 -10.665 1.000 1 A MET 95.318 1
ATOM 565 C C . MET 73 73 ? A 5.193 -1.195 -11.364 1.000 1 A MET 96.382 1
ATOM 566 O O . MET 73 73 ? A 5.036 -0.032 -10.941 1.000 1 A MET 96.191 1
ATOM 567 C CB . MET 73 73 ? A 5.484 -2.936 -9.632 1.000 1 A MET 94.568 1
ATOM 568 C CG . MET 73 73 ? A 4.848 -4.021 -8.780 1.000 1 A MET 92.317 1
ATOM 569 S SD . MET 73 73 ? A 3.367 -3.469 -7.887 1.000 1 A MET 88.399 1
ATOM 570 C CE . MET 73 73 ? A 2.889 -5.013 -7.102 1.000 1 A MET 81.841 1
ATOM 571 N N . ARG 74 74 ? A 5.896 -1.464 -12.469 1.000 1 A ARG 96.691 1
ATOM 572 C CA . ARG 74 74 ? A 6.546 -0.358 -13.202 1.000 1 A ARG 96.613 1
ATOM 573 C C . ARG 74 74 ? A 5.520 0.601 -13.775 1.000 1 A ARG 96.915 1
ATOM 574 O O . ARG 74 74 ? A 5.821 1.799 -13.911 1.000 1 A ARG 96.893 1
ATOM 575 C CB . ARG 74 74 ? A 7.419 -0.961 -14.315 1.000 1 A ARG 95.711 1
ATOM 576 C CG . ARG 74 74 ? A 8.240 0.041 -15.089 1.000 1 A ARG 93.354 1
ATOM 577 C CD . ARG 74 74 ? A 9.274 -0.597 -15.974 1.000 1 A ARG 91.907 1
ATOM 578 N NE . ARG 74 74 ? A 10.134 -1.489 -15.181 1.000 1 A ARG 86.361 1
ATOM 579 C CZ . ARG 74 74 ? A 10.080 -2.801 -15.273 1.000 1 A ARG 85.842 1
ATOM 580 N NH1 . ARG 74 74 ? A 9.227 -3.422 -16.077 1.000 1 A ARG 75.970 1
ATOM 581 N NH2 . ARG 74 74 ? A 10.894 -3.541 -14.504 1.000 1 A ARG 77.064 1
ATOM 582 N N . THR 75 75 ? A 4.303 0.156 -14.110 1.000 1 A THR 96.161 1
ATOM 583 C CA . THR 75 75 ? A 3.255 1.022 -14.597 1.000 1 A THR 95.644 1
ATOM 584 C C . THR 75 75 ? A 2.603 1.845 -13.491 1.000 1 A THR 96.884 1
ATOM 585 O O . THR 75 75 ? A 1.905 2.818 -13.779 1.000 1 A THR 96.420 1
ATOM 586 C CB . THR 75 75 ? A 2.149 0.242 -15.311 1.000 1 A THR 93.270 1
ATOM 587 O OG1 . THR 75 75 ? A 1.339 -0.489 -14.361 1.000 1 A THR 87.954 1
ATOM 588 C CG2 . THR 75 75 ? A 2.713 -0.710 -16.341 1.000 1 A THR 87.220 1
ATOM 589 N N . GLY 76 76 ? A 2.790 1.443 -12.235 1.000 1 A GLY 97.419 1
ATOM 590 C CA . GLY 76 76 ? A 2.172 2.164 -11.129 1.000 1 A GLY 97.903 1
ATOM 591 C C . GLY 76 76 ? A 2.745 3.558 -10.965 1.000 1 A GLY 98.335 1
ATOM 592 O O . GLY 76 76 ? A 3.949 3.766 -11.110 1.000 1 A GLY 98.197 1
ATOM 593 N N . GLU 77 77 ? A 1.887 4.530 -10.664 1.000 1 A GLU 98.536 1
ATOM 594 C CA . GLU 77 77 ? A 2.308 5.919 -10.505 1.000 1 A GLU 98.608 1
ATOM 595 C C . GLU 77 77 ? A 2.501 6.304 -9.041 1.000 1 A GLU 98.702 1
ATOM 596 O O . GLU 77 77 ? A 3.256 7.217 -8.767 1.000 1 A GLU 98.550 1
ATOM 597 C CB . GLU 77 77 ? A 1.270 6.830 -11.140 1.000 1 A GLU 98.428 1
ATOM 598 C CG . GLU 77 77 ? A 1.167 6.634 -12.643 1.000 1 A GLU 98.081 1
ATOM 599 C CD . GLU 77 77 ? A 0.055 7.469 -13.242 1.000 1 A GLU 97.688 1
ATOM 600 O OE1 . GLU 77 77 ? A -1.124 7.105 -13.041 1.000 1 A GLU 93.582 1
ATOM 601 O OE2 . GLU 77 77 ? A 0.349 8.496 -13.872 1.000 1 A GLU 92.852 1
ATOM 602 N N . GLY 78 78 ? A 1.807 5.597 -8.143 1.000 1 A GLY 98.722 1
ATOM 603 C CA . GLY 78 78 ? A 1.912 5.904 -6.716 1.000 1 A GLY 98.748 1
ATOM 604 C C . GLY 78 78 ? A 1.551 4.682 -5.897 1.000 1 A GLY 98.801 1
ATOM 605 O O . GLY 78 78 ? A 0.749 3.851 -6.336 1.000 1 A GLY 98.777 1
ATOM 606 N N . PHE 79 79 ? A 2.124 4.593 -4.712 1.000 1 A PHE 98.866 1
ATOM 607 C CA . PHE 79 79 ? A 2.048 3.418 -3.870 1.000 1 A PHE 98.872 1
ATOM 608 C C . PHE 79 79 ? A 1.636 3.784 -2.464 1.000 1 A PHE 98.901 1
ATOM 609 O O . PHE 79 79 ? A 2.242 4.653 -1.836 1.000 1 A PHE 98.881 1
ATOM 610 C CB . PHE 79 79 ? A 3.396 2.702 -3.808 1.000 1 A PHE 98.803 1
ATOM 611 C CG . PHE 79 79 ? A 3.854 2.200 -5.154 1.000 1 A PHE 98.745 1
ATOM 612 C CD1 . PHE 79 79 ? A 3.679 0.875 -5.513 1.000 1 A PHE 98.625 1
ATOM 613 C CD2 . PHE 79 79 ? A 4.420 3.066 -6.080 1.000 1 A PHE 98.610 1
ATOM 614 C CE1 . PHE 79 79 ? A 4.054 0.403 -6.766 1.000 1 A PHE 98.348 1
ATOM 615 C CE2 . PHE 79 79 ? A 4.799 2.603 -7.333 1.000 1 A PHE 98.412 1
ATOM 616 C CZ . PHE 79 79 ? A 4.630 1.281 -7.674 1.000 1 A PHE 98.348 1
ATOM 617 N N . LEU 80 80 ? A 0.588 3.102 -1.954 1.000 1 A LEU 98.920 1
ATOM 618 C CA . LEU 80 80 ? A 0.265 3.152 -0.541 1.000 1 A LEU 98.929 1
ATOM 619 C C . LEU 80 80 ? A 1.031 1.996 0.117 1.000 1 A LEU 98.933 1
ATOM 620 O O . LEU 80 80 ? A 0.811 0.833 -0.235 1.000 1 A LEU 98.885 1
ATOM 621 C CB . LEU 80 80 ? A -1.214 2.945 -0.285 1.000 1 A LEU 98.823 1
ATOM 622 C CG . LEU 80 80 ? A -2.207 4.030 -0.607 1.000 1 A LEU 97.224 1
ATOM 623 C CD1 . LEU 80 80 ? A -1.738 5.385 -0.112 1.000 1 A LEU 98.090 1
ATOM 624 C CD2 . LEU 80 80 ? A -3.521 3.648 0.069 1.000 1 A LEU 98.297 1
ATOM 625 N N . SER 81 81 ? A 1.886 2.302 1.093 1.000 1 A SER 98.944 1
ATOM 626 C CA . SER 81 81 ? A 2.623 1.295 1.856 1.000 1 A SER 98.946 1
ATOM 627 C C . SER 81 81 ? A 1.951 1.172 3.208 1.000 1 A SER 98.971 1
ATOM 628 O O . SER 81 81 ? A 2.031 2.076 4.035 1.000 1 A SER 98.962 1
ATOM 629 C CB . SER 81 81 ? A 4.075 1.706 2.003 1.000 1 A SER 98.830 1
ATOM 630 O OG . SER 81 81 ? A 4.770 1.539 0.768 1.000 1 A SER 97.695 1
ATOM 631 N N . VAL 82 82 ? A 1.304 0.044 3.423 1.000 1 A VAL 98.962 1
ATOM 632 C CA . VAL 82 82 ? A 0.409 -0.136 4.571 1.000 1 A VAL 98.974 1
ATOM 633 C C . VAL 82 82 ? A 1.027 -1.042 5.606 1.000 1 A VAL 98.967 1
ATOM 634 O O . VAL 82 82 ? A 1.529 -2.119 5.268 1.000 1 A VAL 98.943 1
ATOM 635 C CB . VAL 82 82 ? A -0.934 -0.728 4.115 1.000 1 A VAL 98.976 1
ATOM 636 C CG1 . VAL 82 82 ? A -1.529 0.054 2.951 1.000 1 A VAL 98.976 1
ATOM 637 C CG2 . VAL 82 82 ? A -1.936 -0.808 5.275 1.000 1 A VAL 98.970 1
ATOM 638 N N . PHE 83 83 ? A 0.956 -0.622 6.859 1.000 1 A PHE 98.974 1
ATOM 639 C CA . PHE 83 83 ? A 1.236 -1.504 7.982 1.000 1 A PHE 98.977 1
ATOM 640 C C . PHE 83 83 ? A 0.036 -1.442 8.928 1.000 1 A PHE 98.974 1
ATOM 641 O O . PHE 83 83 ? A -0.858 -0.597 8.759 1.000 1 A PHE 98.970 1
ATOM 642 C CB . PHE 83 83 ? A 2.540 -1.139 8.704 1.000 1 A PHE 98.975 1
ATOM 643 C CG . PHE 83 83 ? A 2.506 0.193 9.434 1.000 1 A PHE 98.979 1
ATOM 644 C CD1 . PHE 83 83 ? A 2.765 1.380 8.755 1.000 1 A PHE 98.975 1
ATOM 645 C CD2 . PHE 83 83 ? A 2.208 0.255 10.786 1.000 1 A PHE 98.974 1
ATOM 646 C CE1 . PHE 83 83 ? A 2.734 2.591 9.423 1.000 1 A PHE 98.971 1
ATOM 647 C CE2 . PHE 83 83 ? A 2.169 1.463 11.438 1.000 1 A PHE 98.964 1
ATOM 648 C CZ . PHE 83 83 ? A 2.436 2.629 10.760 1.000 1 A PHE 98.965 1
ATOM 649 N N . ALA 84 84 ? A -0.022 -2.350 9.871 1.000 1 A ALA 98.951 1
ATOM 650 C CA . ALA 84 84 ? A -1.063 -2.335 10.902 1.000 1 A ALA 98.955 1
ATOM 651 C C . ALA 84 84 ? A -0.448 -1.856 12.212 1.000 1 A ALA 98.958 1
ATOM 652 O O . ALA 84 84 ? A 0.618 -2.331 12.610 1.000 1 A ALA 98.942 1
ATOM 653 C CB . ALA 84 84 ? A -1.645 -3.729 11.071 1.000 1 A ALA 98.920 1
ATOM 654 N N . ILE 85 85 ? A -1.157 -0.933 12.904 1.000 1 A ILE 98.915 1
ATOM 655 C CA . ILE 85 85 ? A -0.579 -0.350 14.110 1.000 1 A ILE 98.890 1
ATOM 656 C C . ILE 85 85 ? A -0.495 -1.346 15.254 1.000 1 A ILE 98.872 1
ATOM 657 O O . ILE 85 85 ? A 0.129 -1.051 16.274 1.000 1 A ILE 98.808 1
ATOM 658 C CB . ILE 85 85 ? A -1.313 0.945 14.533 1.000 1 A ILE 98.843 1
ATOM 659 C CG1 . ILE 85 85 ? A -2.799 0.709 14.805 1.000 1 A ILE 98.717 1
ATOM 660 C CG2 . ILE 85 85 ? A -1.128 2.021 13.451 1.000 1 A ILE 98.664 1
ATOM 661 C CD1 . ILE 85 85 ? A -3.095 0.259 16.204 1.000 1 A ILE 98.400 1
ATOM 662 N N . ASN 86 86 ? A -1.083 -2.544 15.122 1.000 1 A ASN 98.857 1
ATOM 663 C CA . ASN 86 86 ? A -0.983 -3.609 16.112 1.000 1 A ASN 98.812 1
ATOM 664 C C . ASN 86 86 ? A -0.040 -4.735 15.667 1.000 1 A ASN 98.794 1
ATOM 665 O O . ASN 86 86 ? A -0.106 -5.839 16.239 1.000 1 A ASN 98.694 1
ATOM 666 C CB . ASN 86 86 ? A -2.381 -4.194 16.398 1.000 1 A ASN 98.733 1
ATOM 667 C CG . ASN 86 86 ? A -2.924 -4.938 15.193 1.000 1 A ASN 98.668 1
ATOM 668 O OD1 . ASN 86 86 ? A -2.609 -4.634 14.047 1.000 1 A ASN 98.434 1
ATOM 669 N ND2 . ASN 86 86 ? A -3.764 -5.924 15.447 1.000 1 A ASN 97.759 1
ATOM 670 N N . ASN 87 87 ? A 0.820 -4.485 14.670 1.000 1 A ASN 98.753 1
ATOM 671 C CA . ASN 87 87 ? A 1.669 -5.533 14.103 1.000 1 A ASN 98.725 1
ATOM 672 C C . ASN 87 87 ? A 3.044 -4.941 13.777 1.000 1 A ASN 98.795 1
ATOM 673 O O . ASN 87 87 ? A 3.262 -4.410 12.702 1.000 1 A ASN 98.752 1
ATOM 674 C CB . ASN 87 87 ? A 0.984 -6.109 12.845 1.000 1 A ASN 98.483 1
ATOM 675 C CG . ASN 87 87 ? A 1.747 -7.259 12.241 1.000 1 A ASN 97.452 1
ATOM 676 O OD1 . ASN 87 87 ? A 2.980 -7.417 12.388 1.000 1 A ASN 92.993 1
ATOM 677 N ND2 . ASN 87 87 ? A 1.025 -8.106 11.497 1.000 1 A ASN 91.345 1
ATOM 678 N N . THR 88 88 ? A 3.952 -5.043 14.750 1.000 1 A THR 98.817 1
ATOM 679 C CA . THR 88 88 ? A 5.265 -4.420 14.627 1.000 1 A THR 98.795 1
ATOM 680 C C . THR 88 88 ? A 6.017 -4.973 13.413 1.000 1 A THR 98.831 1
ATOM 681 O O . THR 88 88 ? A 6.716 -4.213 12.730 1.000 1 A THR 98.772 1
ATOM 682 C CB . THR 88 88 ? A 6.078 -4.625 15.920 1.000 1 A THR 98.493 1
ATOM 683 O OG1 . THR 88 88 ? A 5.386 -3.941 16.987 1.000 1 A THR 93.397 1
ATOM 684 C CG2 . THR 88 88 ? A 7.480 -4.053 15.800 1.000 1 A THR 92.491 1
ATOM 685 N N . LYS 89 89 ? A 5.888 -6.271 13.120 1.000 1 A LYS 98.840 1
ATOM 686 C CA . LYS 89 89 ? A 6.589 -6.827 11.952 1.000 1 A LYS 98.808 1
ATOM 687 C C . LYS 89 89 ? A 6.128 -6.177 10.665 1.000 1 A LYS 98.802 1
ATOM 688 O O . LYS 89 89 ? A 6.931 -5.915 9.764 1.000 1 A LYS 98.716 1
ATOM 689 C CB . LYS 89 89 ? A 6.416 -8.337 11.894 1.000 1 A LYS 98.668 1
ATOM 690 C CG . LYS 89 89 ? A 7.178 -9.003 10.746 1.000 1 A LYS 95.742 1
ATOM 691 C CD . LYS 89 89 ? A 8.660 -8.735 10.747 1.000 1 A LYS 88.742 1
ATOM 692 C CE . LYS 89 89 ? A 9.426 -9.732 9.906 1.000 1 A LYS 88.839 1
ATOM 693 N NZ . LYS 89 89 ? A 9.044 -9.663 8.459 1.000 1 A LYS 81.089 1
ATOM 694 N N . SER 90 90 ? A 4.809 -5.863 10.554 1.000 1 A SER 98.872 1
ATOM 695 C CA . SER 90 90 ? A 4.352 -5.193 9.348 1.000 1 A SER 98.855 1
ATOM 696 C C . SER 90 90 ? A 4.987 -3.808 9.204 1.000 1 A SER 98.839 1
ATOM 697 O O . SER 90 90 ? A 5.234 -3.361 8.073 1.000 1 A SER 98.769 1
ATOM 698 C CB . SER 90 90 ? A 2.830 -5.075 9.320 1.000 1 A SER 98.857 1
ATOM 699 O OG . SER 90 90 ? A 2.345 -4.152 10.264 1.000 1 A SER 98.877 1
ATOM 700 N N . PHE 91 91 ? A 5.259 -3.129 10.313 1.000 1 A PHE 98.946 1
ATOM 701 C CA . PHE 91 91 ? A 5.951 -1.847 10.255 1.000 1 A PHE 98.944 1
ATOM 702 C C . PHE 91 91 ? A 7.413 -2.033 9.851 1.000 1 A PHE 98.919 1
ATOM 703 O O . PHE 91 91 ? A 7.953 -1.291 9.050 1.000 1 A PHE 98.865 1
ATOM 704 C CB . PHE 91 91 ? A 5.849 -1.174 11.617 1.000 1 A PHE 98.924 1
ATOM 705 C CG . PHE 91 91 ? A 6.490 0.176 11.704 1.000 1 A PHE 98.913 1
ATOM 706 C CD1 . PHE 91 91 ? A 6.031 1.222 10.925 1.000 1 A PHE 98.887 1
ATOM 707 C CD2 . PHE 91 91 ? A 7.562 0.390 12.575 1.000 1 A PHE 98.861 1
ATOM 708 C CE1 . PHE 91 91 ? A 6.601 2.464 11.006 1.000 1 A PHE 98.806 1
ATOM 709 C CE2 . PHE 91 91 ? A 8.135 1.655 12.652 1.000 1 A PHE 98.729 1
ATOM 710 C CZ . PHE 91 91 ? A 7.672 2.685 11.863 1.000 1 A PHE 98.745 1
ATOM 711 N N . GLU 92 92 ? A 8.054 -3.093 10.415 1.000 1 A GLU 98.793 1
ATOM 712 C CA . GLU 92 92 ? A 9.424 -3.408 10.039 1.000 1 A GLU 98.639 1
ATOM 713 C C . GLU 92 92 ? A 9.523 -3.752 8.557 1.000 1 A GLU 98.522 1
ATOM 714 O O . GLU 92 92 ? A 10.566 -3.529 7.909 1.000 1 A GLU 98.122 1
ATOM 715 C CB . GLU 92 92 ? A 9.951 -4.550 10.910 1.000 1 A GLU 98.428 1
ATOM 716 C CG . GLU 92 92 ? A 10.078 -4.129 12.381 1.000 1 A GLU 97.893 1
ATOM 717 C CD . GLU 92 92 ? A 10.314 -5.283 13.333 1.000 1 A GLU 97.141 1
ATOM 718 O OE1 . GLU 92 92 ? A 10.269 -6.453 12.903 1.000 1 A GLU 94.114 1
ATOM 719 O OE2 . GLU 92 92 ? A 10.528 -5.014 14.544 1.000 1 A GLU 94.148 1
ATOM 720 N N . ASP 93 93 ? A 8.431 -4.290 7.964 1.000 1 A ASP 98.559 1
ATOM 721 C CA . ASP 93 93 ? A 8.405 -4.641 6.553 1.000 1 A ASP 98.437 1
ATOM 722 C C . ASP 93 93 ? A 8.391 -3.437 5.602 1.000 1 A ASP 98.504 1
ATOM 723 O O . ASP 93 93 ? A 8.599 -3.593 4.394 1.000 1 A ASP 98.188 1
ATOM 724 C CB . ASP 93 93 ? A 7.139 -5.451 6.213 1.000 1 A ASP 98.132 1
ATOM 725 C CG . ASP 93 93 ? A 7.178 -6.900 6.704 1.000 1 A ASP 97.579 1
ATOM 726 O OD1 . ASP 93 93 ? A 8.261 -7.403 7.025 1.000 1 A ASP 95.685 1
ATOM 727 O OD2 . ASP 93 93 ? A 6.088 -7.518 6.711 1.000 1 A ASP 94.877 1
ATOM 728 N N . ILE 94 94 ? A 8.064 -2.243 6.092 1.000 1 A ILE 98.707 1
ATOM 729 C CA . ILE 94 94 ? A 7.862 -1.083 5.220 1.000 1 A ILE 98.702 1
ATOM 730 C C . ILE 94 94 ? A 9.098 -0.799 4.387 1.000 1 A ILE 98.520 1
ATOM 731 O O . ILE 94 94 ? A 8.992 -0.464 3.203 1.000 1 A ILE 98.310 1
ATOM 732 C CB . ILE 94 94 ? A 7.441 0.144 6.014 1.000 1 A ILE 98.741 1
ATOM 733 C CG1 . ILE 94 94 ? A 6.030 -0.096 6.584 1.000 1 A ILE 98.763 1
ATOM 734 C CG2 . ILE 94 94 ? A 7.526 1.421 5.195 1.000 1 A ILE 98.672 1
ATOM 735 C CD1 . ILE 94 94 ? A 4.920 -0.216 5.530 1.000 1 A ILE 98.707 1
ATOM 736 N N . HIS 95 95 ? A 10.286 -0.941 4.986 1.000 1 A HIS 98.232 1
ATOM 737 C CA . HIS 95 95 ? A 11.516 -0.666 4.245 1.000 1 A HIS 97.647 1
ATOM 738 C C . HIS 95 95 ? A 11.635 -1.587 3.047 1.000 1 A HIS 97.519 1
ATOM 739 O O . HIS 95 95 ? A 12.036 -1.151 1.950 1.000 1 A HIS 97.253 1
ATOM 740 C CB . HIS 95 95 ? A 12.730 -0.824 5.157 1.000 1 A HIS 96.590 1
ATOM 741 C CG . HIS 95 95 ? A 14.007 -0.608 4.434 1.000 1 A HIS 82.556 1
ATOM 742 N ND1 . HIS 95 95 ? A 14.465 0.658 4.124 1.000 1 A HIS 78.604 1
ATOM 743 C CD2 . HIS 95 95 ? A 14.918 -1.484 3.979 1.000 1 A HIS 79.034 1
ATOM 744 C CE1 . HIS 95 95 ? A 15.617 0.547 3.506 1.000 1 A HIS 76.882 1
ATOM 745 N NE2 . HIS 95 95 ? A 15.908 -0.748 3.400 1.000 1 A HIS 70.563 1
ATOM 746 N N . HIS 96 96 ? A 11.307 -2.871 3.239 1.000 1 A HIS 97.580 1
ATOM 747 C CA . HIS 96 96 ? A 11.357 -3.842 2.149 1.000 1 A HIS 97.100 1
ATOM 748 C C . HIS 96 96 ? A 10.473 -3.390 0.967 1.000 1 A HIS 97.220 1
ATOM 749 O O . HIS 96 96 ? A 10.908 -3.402 -0.195 1.000 1 A HIS 96.951 1
ATOM 750 C CB . HIS 96 96 ? A 10.955 -5.200 2.631 1.000 1 A HIS 95.905 1
ATOM 751 C CG . HIS 96 96 ? A 10.604 -6.168 1.539 1.000 1 A HIS 94.604 1
ATOM 752 N ND1 . HIS 96 96 ? A 11.574 -6.778 0.769 1.000 1 A HIS 91.152 1
ATOM 753 C CD2 . HIS 96 96 ? A 9.412 -6.583 1.076 1.000 1 A HIS 91.712 1
ATOM 754 C CE1 . HIS 96 96 ? A 10.970 -7.552 -0.114 1.000 1 A HIS 90.572 1
ATOM 755 N NE2 . HIS 96 96 ? A 9.673 -7.462 0.048 1.000 1 A HIS 89.868 1
ATOM 756 N N . TYR 97 97 ? A 9.231 -2.989 1.278 1.000 1 A TYR 97.427 1
ATOM 757 C CA . TYR 97 97 ? A 8.329 -2.579 0.200 1.000 1 A TYR 97.358 1
ATOM 758 C C . TYR 97 97 ? A 8.830 -1.329 -0.494 1.000 1 A TYR 97.468 1
ATOM 759 O O . TYR 97 97 ? A 8.801 -1.245 -1.726 1.000 1 A TYR 97.194 1
ATOM 760 C CB . TYR 97 97 ? A 6.922 -2.377 0.725 1.000 1 A TYR 97.190 1
ATOM 761 C CG . TYR 97 97 ? A 6.344 -3.707 1.205 1.000 1 A TYR 97.011 1
ATOM 762 C CD1 . TYR 97 97 ? A 5.985 -4.683 0.285 1.000 1 A TYR 96.162 1
ATOM 763 C CD2 . TYR 97 97 ? A 6.255 -3.967 2.571 1.000 1 A TYR 96.405 1
ATOM 764 C CE1 . TYR 97 97 ? A 5.523 -5.919 0.722 1.000 1 A TYR 95.512 1
ATOM 765 C CE2 . TYR 97 97 ? A 5.801 -5.203 3.006 1.000 1 A TYR 96.028 1
ATOM 766 C CZ . TYR 97 97 ? A 5.438 -6.162 2.081 1.000 1 A TYR 95.853 1
ATOM 767 O OH . TYR 97 97 ? A 4.998 -7.384 2.514 1.000 1 A TYR 94.818 1
ATOM 768 N N . ARG 98 98 ? A 9.362 -0.356 0.267 1.000 1 A ARG 97.857 1
ATOM 769 C CA . ARG 98 98 ? A 9.915 0.863 -0.359 1.000 1 A ARG 97.798 1
ATOM 770 C C . ARG 98 98 ? A 11.080 0.525 -1.275 1.000 1 A ARG 97.774 1
ATOM 771 O O . ARG 98 98 ? A 11.192 1.087 -2.367 1.000 1 A ARG 97.434 1
ATOM 772 C CB . ARG 98 98 ? A 10.348 1.846 0.739 1.000 1 A ARG 97.570 1
ATOM 773 C CG . ARG 98 98 ? A 10.896 3.160 0.169 1.000 1 A ARG 95.771 1
ATOM 774 C CD . ARG 98 98 ? A 11.075 4.189 1.267 1.000 1 A ARG 93.381 1
ATOM 775 N NE . ARG 98 98 ? A 11.606 5.426 0.760 1.000 1 A ARG 91.078 1
ATOM 776 C CZ . ARG 98 98 ? A 12.898 5.766 0.802 1.000 1 A ARG 90.160 1
ATOM 777 N NH1 . ARG 98 98 ? A 13.800 4.947 1.306 1.000 1 A ARG 83.056 1
ATOM 778 N NH2 . ARG 98 98 ? A 13.280 6.940 0.344 1.000 1 A ARG 84.103 1
ATOM 779 N N . GLU 99 99 ? A 11.930 -0.413 -0.849 1.000 1 A GLU 97.895 1
ATOM 780 C CA . GLU 99 99 ? A 13.053 -0.773 -1.696 1.000 1 A GLU 97.483 1
ATOM 781 C C . GLU 99 99 ? A 12.602 -1.502 -2.956 1.000 1 A GLU 96.990 1
ATOM 782 O O . GLU 99 99 ? A 13.150 -1.242 -4.035 1.000 1 A GLU 96.650 1
ATOM 783 C CB . GLU 99 99 ? A 14.064 -1.628 -0.917 1.000 1 A GLU 97.143 1
ATOM 784 C CG . GLU 99 99 ? A 14.774 -0.840 0.171 1.000 1 A GLU 94.568 1
ATOM 785 C CD . GLU 99 99 ? A 15.549 0.326 -0.400 1.000 1 A GLU 89.804 1
ATOM 786 O OE1 . GLU 99 99 ? A 16.389 0.113 -1.290 1.000 1 A GLU 82.036 1
ATOM 787 O OE2 . GLU 99 99 ? A 15.304 1.475 0.017 1.000 1 A GLU 81.801 1
ATOM 788 N N . GLN 100 100 ? A 11.607 -2.381 -2.841 1.000 1 A GLN 96.945 1
ATOM 789 C CA . GLN 100 100 ? A 11.105 -3.059 -4.049 1.000 1 A GLN 96.541 1
ATOM 790 C C . GLN 100 100 ? A 10.510 -2.065 -5.020 1.000 1 A GLN 96.920 1
ATOM 791 O O . GLN 100 100 ? A 10.713 -2.182 -6.229 1.000 1 A GLN 96.348 1
ATOM 792 C CB . GLN 100 100 ? A 10.102 -4.136 -3.676 1.000 1 A GLN 95.535 1
ATOM 793 C CG . GLN 100 100 ? A 10.708 -5.317 -2.944 1.000 1 A GLN 93.381 1
ATOM 794 C CD . GLN 100 100 ? A 11.844 -5.935 -3.708 1.000 1 A GLN 91.332 1
ATOM 795 O OE1 . GLN 100 100 ? A 11.676 -6.368 -4.855 1.000 1 A GLN 87.346 1
ATOM 796 N NE2 . GLN 100 100 ? A 13.020 -5.981 -3.092 1.000 1 A GLN 85.487 1
ATOM 797 N N . ILE 101 101 ? A 9.749 -1.088 -4.511 1.000 1 A ILE 97.076 1
ATOM 798 C CA . ILE 101 101 ? A 9.147 -0.074 -5.367 1.000 1 A ILE 97.624 1
ATOM 799 C C . ILE 101 101 ? A 10.223 0.705 -6.098 1.000 1 A ILE 97.840 1
ATOM 800 O O . ILE 101 101 ? A 10.142 0.889 -7.313 1.000 1 A ILE 97.884 1
ATOM 801 C CB . ILE 101 101 ? A 8.240 0.847 -4.534 1.000 1 A ILE 97.932 1
ATOM 802 C CG1 . ILE 101 101 ? A 7.027 0.045 -4.028 1.000 1 A ILE 97.986 1
ATOM 803 C CG2 . ILE 101 101 ? A 7.823 2.058 -5.354 1.000 1 A ILE 98.052 1
ATOM 804 C CD1 . ILE 101 101 ? A 6.315 0.740 -2.865 1.000 1 A ILE 97.843 1
ATOM 805 N N . LYS 102 102 ? A 11.239 1.159 -5.361 1.000 1 A LYS 97.882 1
ATOM 806 C CA . LYS 102 102 ? A 12.320 1.928 -5.994 1.000 1 A LYS 97.600 1
ATOM 807 C C . LYS 102 102 ? A 13.055 1.069 -7.017 1.000 1 A LYS 97.376 1
ATOM 808 O O . LYS 102 102 ? A 13.452 1.582 -8.062 1.000 1 A LYS 97.270 1
ATOM 809 C CB . LYS 102 102 ? A 13.277 2.447 -4.916 1.000 1 A LYS 97.362 1
ATOM 810 C CG . LYS 102 102 ? A 12.650 3.532 -4.058 1.000 1 A LYS 94.600 1
ATOM 811 C CD . LYS 102 102 ? A 13.378 3.770 -2.737 1.000 1 A LYS 91.455 1
ATOM 812 C CE . LYS 102 102 ? A 14.875 3.957 -2.966 1.000 1 A LYS 85.605 1
ATOM 813 N NZ . LYS 102 102 ? A 15.585 4.185 -1.675 1.000 1 A LYS 87.105 1
ATOM 814 N N . ARG 103 103 ? A 13.244 -0.226 -6.705 1.000 1 A ARG 97.355 1
ATOM 815 C CA . ARG 103 103 ? A 13.900 -1.113 -7.662 1.000 1 A ARG 96.561 1
ATOM 816 C C . ARG 103 103 ? A 13.131 -1.198 -8.970 1.000 1 A ARG 96.694 1
ATOM 817 O O . ARG 103 103 ? A 13.717 -1.005 -10.066 1.000 1 A ARG 96.445 1
ATOM 818 C CB . ARG 103 103 ? A 14.052 -2.537 -7.049 1.000 1 A ARG 95.199 1
ATOM 819 C CG . ARG 103 103 ? A 14.640 -3.546 -8.002 1.000 1 A ARG 88.118 1
ATOM 820 C CD . ARG 103 103 ? A 14.704 -4.933 -7.408 1.000 1 A ARG 83.647 1
ATOM 821 N NE . ARG 103 103 ? A 13.385 -5.488 -7.113 1.000 1 A ARG 79.565 1
ATOM 822 C CZ . ARG 103 103 ? A 12.538 -6.025 -7.999 1.000 1 A ARG 75.868 1
ATOM 823 N NH1 . ARG 103 103 ? A 12.820 -6.026 -9.290 1.000 1 A ARG 71.079 1
ATOM 824 N NH2 . ARG 103 103 ? A 11.391 -6.525 -7.587 1.000 1 A ARG 69.936 1
ATOM 825 N N . VAL 104 104 ? A 11.838 -1.463 -8.900 1.000 1 A VAL 96.582 1
ATOM 826 C CA . VAL 104 104 ? A 11.117 -1.710 -10.156 1.000 1 A VAL 96.355 1
ATOM 827 C C . VAL 104 104 ? A 10.869 -0.419 -10.923 1.000 1 A VAL 96.908 1
ATOM 828 O O . VAL 104 104 ? A 10.753 -0.450 -12.146 1.000 1 A VAL 96.406 1
ATOM 829 C CB . VAL 104 104 ? A 9.797 -2.484 -9.939 1.000 1 A VAL 94.460 1
ATOM 830 C CG1 . VAL 104 104 ? A 10.087 -3.830 -9.342 1.000 1 A VAL 90.194 1
ATOM 831 C CG2 . VAL 104 104 ? A 8.783 -1.713 -9.129 1.000 1 A VAL 90.123 1
ATOM 832 N N . LYS 105 105 ? A 10.787 0.697 -10.214 1.000 1 A LYS 96.860 1
ATOM 833 C CA . LYS 105 105 ? A 10.648 2.005 -10.870 1.000 1 A LYS 97.011 1
ATOM 834 C C . LYS 105 105 ? A 11.980 2.562 -11.320 1.000 1 A LYS 96.895 1
ATOM 835 O O . LYS 105 105 ? A 11.987 3.551 -12.064 1.000 1 A LYS 96.084 1
ATOM 836 C CB . LYS 105 105 ? A 9.972 2.995 -9.917 1.000 1 A LYS 96.881 1
ATOM 837 C CG . LYS 105 105 ? A 8.556 2.605 -9.506 1.000 1 A LYS 96.455 1
ATOM 838 C CD . LYS 105 105 ? A 7.556 2.554 -10.657 1.000 1 A LYS 95.808 1
ATOM 839 C CE . LYS 105 105 ? A 7.247 3.925 -11.213 1.000 1 A LYS 95.386 1
ATOM 840 N NZ . LYS 105 105 ? A 6.229 3.841 -12.297 1.000 1 A LYS 95.271 1
ATOM 841 N N . ASP 106 106 ? A 13.086 1.947 -10.868 1.000 1 A ASP 97.244 1
ATOM 842 C CA . ASP 106 106 ? A 14.430 2.463 -11.113 1.000 1 A ASP 96.917 1
ATOM 843 C C . ASP 106 106 ? A 14.507 3.947 -10.780 1.000 1 A ASP 97.050 1
ATOM 844 O O . ASP 106 106 ? A 14.987 4.768 -11.577 1.000 1 A ASP 95.958 1
ATOM 845 C CB . ASP 106 106 ? A 14.886 2.192 -12.561 1.000 1 A ASP 96.055 1
ATOM 846 C CG . ASP 106 106 ? A 16.393 2.337 -12.728 1.000 1 A ASP 93.041 1
ATOM 847 O OD1 . ASP 106 106 ? A 17.093 2.196 -11.708 1.000 1 A ASP 89.940 1
ATOM 848 O OD2 . ASP 106 106 ? A 16.824 2.555 -13.881 1.000 1 A ASP 89.066 1
ATOM 849 N N . SER 107 107 ? A 13.997 4.295 -9.592 1.000 1 A SER 96.512 1
ATOM 850 C CA . SER 107 107 ? A 13.895 5.705 -9.213 1.000 1 A SER 95.802 1
ATOM 851 C C . SER 107 107 ? A 13.943 5.832 -7.703 1.000 1 A SER 96.577 1
ATOM 852 O O . SER 107 107 ? A 13.379 5.012 -6.983 1.000 1 A SER 96.663 1
ATOM 853 C CB . SER 107 107 ? A 12.596 6.308 -9.737 1.000 1 A SER 94.052 1
ATOM 854 O OG . SER 107 107 ? A 12.365 7.587 -9.154 1.000 1 A SER 90.326 1
ATOM 855 N N . GLU 108 108 ? A 14.593 6.878 -7.236 1.000 1 A GLU 96.101 1
ATOM 856 C CA . GLU 108 108 ? A 14.643 7.235 -5.830 1.000 1 A GLU 95.598 1
ATOM 857 C C . GLU 108 108 ? A 13.479 8.136 -5.439 1.000 1 A GLU 95.671 1
ATOM 858 O O . GLU 108 108 ? A 13.324 8.463 -4.255 1.000 1 A GLU 93.238 1
ATOM 859 C CB . GLU 108 108 ? A 15.956 7.954 -5.511 1.000 1 A GLU 93.707 1
ATOM 860 C CG . GLU 108 108 ? A 17.203 7.089 -5.660 1.000 1 A GLU 90.059 1
ATOM 861 C CD . GLU 108 108 ? A 17.297 6.040 -4.565 1.000 1 A GLU 87.303 1
ATOM 862 O OE1 . GLU 108 108 ? A 17.165 6.408 -3.371 1.000 1 A GLU 78.855 1
ATOM 863 O OE2 . GLU 108 108 ? A 17.510 4.847 -4.886 1.000 1 A GLU 77.857 1
ATOM 864 N N . ASP 109 109 ? A 12.651 8.548 -6.394 1.000 1 A ASP 95.766 1
ATOM 865 C CA . ASP 109 109 ? A 11.627 9.563 -6.172 1.000 1 A ASP 95.879 1
ATOM 866 C C . ASP 109 109 ? A 10.287 9.051 -6.721 1.000 1 A ASP 96.475 1
ATOM 867 O O . ASP 109 109 ? A 9.894 9.424 -7.830 1.000 1 A ASP 95.319 1
ATOM 868 C CB . ASP 109 109 ? A 12.045 10.877 -6.834 1.000 1 A ASP 94.082 1
ATOM 869 C CG . ASP 109 109 ? A 11.095 12.014 -6.552 1.000 1 A ASP 91.947 1
ATOM 870 O OD1 . ASP 109 109 ? A 10.449 11.994 -5.468 1.000 1 A ASP 89.526 1
ATOM 871 O OD2 . ASP 109 109 ? A 10.992 12.946 -7.378 1.000 1 A ASP 87.987 1
ATOM 872 N N . VAL 110 110 ? A 9.645 8.182 -5.960 1.000 1 A VAL 97.992 1
ATOM 873 C CA . VAL 110 110 ? A 8.386 7.544 -6.371 1.000 1 A VAL 98.341 1
ATOM 874 C C . VAL 110 110 ? A 7.294 8.027 -5.419 1.000 1 A VAL 98.528 1
ATOM 875 O O . VAL 110 110 ? A 7.469 7.921 -4.213 1.000 1 A VAL 98.439 1
ATOM 876 C CB . VAL 110 110 ? A 8.488 6.011 -6.284 1.000 1 A VAL 98.122 1
ATOM 877 C CG1 . VAL 110 110 ? A 9.608 5.501 -7.187 1.000 1 A VAL 97.765 1
ATOM 878 C CG2 . VAL 110 110 ? A 7.156 5.367 -6.636 1.000 1 A VAL 98.050 1
ATOM 879 N N . PRO 111 111 ? A 6.147 8.495 -5.928 1.000 1 A PRO 98.714 1
ATOM 880 C CA . PRO 111 111 ? A 5.103 8.928 -5.002 1.000 1 A PRO 98.779 1
ATOM 881 C C . PRO 111 111 ? A 4.623 7.787 -4.126 1.000 1 A PRO 98.836 1
ATOM 882 O O . PRO 111 111 ? A 4.226 6.728 -4.596 1.000 1 A PRO 98.824 1
ATOM 883 C CB . PRO 111 111 ? A 3.983 9.418 -5.946 1.000 1 A PRO 98.712 1
ATOM 884 C CG . PRO 111 111 ? A 4.702 9.821 -7.189 1.000 1 A PRO 98.544 1
ATOM 885 C CD . PRO 111 111 ? A 5.812 8.831 -7.328 1.000 1 A PRO 98.610 1
ATOM 886 N N . MET 112 112 ? A 4.693 8.022 -2.806 1.000 1 A MET 98.786 1
ATOM 887 C CA . MET 112 112 ? A 4.321 7.027 -1.821 1.000 1 A MET 98.800 1
ATOM 888 C C . MET 112 112 ? A 3.650 7.711 -0.653 1.000 1 A MET 98.869 1
ATOM 889 O O . MET 112 112 ? A 3.979 8.857 -0.330 1.000 1 A MET 98.745 1
ATOM 890 C CB . MET 112 112 ? A 5.530 6.273 -1.301 1.000 1 A MET 98.366 1
ATOM 891 C CG . MET 112 112 ? A 6.331 5.454 -2.305 1.000 1 A MET 92.279 1
ATOM 892 S SD . MET 112 112 ? A 7.608 4.538 -1.395 1.000 1 A MET 93.008 1
ATOM 893 C CE . MET 112 112 ? A 8.830 4.406 -2.684 1.000 1 A MET 83.682 1
ATOM 894 N N . VAL 113 113 ? A 2.736 6.998 -0.000397 1.000 1 A VAL 98.955 1
ATOM 895 C CA . VAL 113 113 ? A 2.175 7.430 1.274 1.000 1 A VAL 98.976 1
ATOM 896 C C . VAL 113 113 ? A 2.299 6.261 2.246 1.000 1 A VAL 98.982 1
ATOM 897 O O . VAL 113 113 ? A 1.991 5.131 1.898 1.000 1 A VAL 98.974 1
ATOM 898 C CB . VAL 113 113 ? A 0.687 7.830 1.112 1.000 1 A VAL 98.968 1
ATOM 899 C CG1 . VAL 113 113 ? A 0.557 9.032 0.186 1.000 1 A VAL 98.932 1
ATOM 900 C CG2 . VAL 113 113 ? A 0.032 8.098 2.451 1.000 1 A VAL 98.935 1
ATOM 901 N N . LEU 114 114 ? A 2.768 6.552 3.464 1.000 1 A LEU 98.977 1
ATOM 902 C CA . LEU 114 114 ? A 2.834 5.545 4.531 1.000 1 A LEU 98.983 1
ATOM 903 C C . LEU 114 114 ? A 1.491 5.536 5.239 1.000 1 A LEU 98.987 1
ATOM 904 O O . LEU 114 114 ? A 0.979 6.577 5.639 1.000 1 A LEU 98.980 1
ATOM 905 C CB . LEU 114 114 ? A 3.948 5.897 5.507 1.000 1 A LEU 98.973 1
ATOM 906 C CG . LEU 114 114 ? A 4.123 4.958 6.688 1.000 1 A LEU 98.920 1
ATOM 907 C CD1 . LEU 114 114 ? A 4.523 3.567 6.237 1.000 1 A LEU 98.884 1
ATOM 908 C CD2 . LEU 114 114 ? A 5.186 5.523 7.644 1.000 1 A LEU 98.876 1
ATOM 909 N N . VAL 115 115 ? A 0.887 4.361 5.371 1.000 1 A VAL 98.983 1
ATOM 910 C CA . VAL 115 115 ? A -0.455 4.228 5.950 1.000 1 A VAL 98.989 1
ATOM 911 C C . VAL 115 115 ? A -0.380 3.277 7.137 1.000 1 A VAL 98.991 1
ATOM 912 O O . VAL 115 115 ? A 0.049 2.127 6.993 1.000 1 A VAL 98.987 1
ATOM 913 C CB . VAL 115 115 ? A -1.445 3.693 4.914 1.000 1 A VAL 98.985 1
ATOM 914 C CG1 . VAL 115 115 ? A -1.589 4.699 3.771 1.000 1 A VAL 98.977 1
ATOM 915 C CG2 . VAL 115 115 ? A -2.817 3.430 5.553 1.000 1 A VAL 98.976 1
ATOM 916 N N . GLY 116 116 ? A -0.802 3.734 8.308 1.000 1 A GLY 98.983 1
ATOM 917 C CA . GLY 116 116 ? A -0.901 2.913 9.501 1.000 1 A GLY 98.980 1
ATOM 918 C C . GLY 116 116 ? A -2.338 2.584 9.760 1.000 1 A GLY 98.977 1
ATOM 919 O O . GLY 116 116 ? A -3.110 3.400 10.271 1.000 1 A GLY 98.955 1
ATOM 920 N N . ASN 117 117 ? A -2.734 1.369 9.392 1.000 1 A ASN 98.962 1
ATOM 921 C CA . ASN 117 117 ? A -4.137 0.970 9.405 1.000 1 A ASN 98.960 1
ATOM 922 C C . ASN 117 117 ? A -4.501 0.299 10.716 1.000 1 A ASN 98.947 1
ATOM 923 O O . ASN 117 117 ? A -3.616 -0.110 11.485 1.000 1 A ASN 98.912 1
ATOM 924 C CB . ASN 117 117 ? A -4.430 0.049 8.212 1.000 1 A ASN 98.953 1
ATOM 925 C CG . ASN 117 117 ? A -5.900 -0.212 8.029 1.000 1 A ASN 98.933 1
ATOM 926 O OD1 . ASN 117 117 ? A -6.721 0.714 8.042 1.000 1 A ASN 98.668 1
ATOM 927 N ND2 . ASN 117 117 ? A -6.273 -1.463 7.875 1.000 1 A ASN 98.688 1
ATOM 928 N N . LYS 118 118 ? A -5.792 0.151 10.973 1.000 1 A LYS 98.905 1
ATOM 929 C CA . LYS 118 118 ? A -6.386 -0.463 12.155 1.000 1 A LYS 98.867 1
ATOM 930 C C . LYS 118 118 ? A -6.283 0.476 13.363 1.000 1 A LYS 98.872 1
ATOM 931 O O . LYS 118 118 ? A -6.165 0.027 14.497 1.000 1 A LYS 98.838 1
ATOM 932 C CB . LYS 118 118 ? A -5.815 -1.843 12.463 1.000 1 A LYS 98.823 1
ATOM 933 C CG . LYS 118 118 ? A -5.754 -2.777 11.263 1.000 1 A LYS 98.673 1
ATOM 934 C CD . LYS 118 118 ? A -5.555 -4.229 11.690 1.000 1 A LYS 98.427 1
ATOM 935 C CE . LYS 118 118 ? A -5.419 -5.094 10.470 1.000 1 A LYS 98.391 1
ATOM 936 N NZ . LYS 118 118 ? A -5.249 -6.527 10.803 1.000 1 A LYS 98.318 1
ATOM 937 N N . SER 119 119 ? A -6.386 1.785 13.108 1.000 1 A SER 98.823 1
ATOM 938 C CA . SER 119 119 ? A -6.300 2.791 14.159 1.000 1 A SER 98.752 1
ATOM 939 C C . SER 119 119 ? A -7.401 2.654 15.191 1.000 1 A SER 98.727 1
ATOM 940 O O . SER 119 119 ? A -7.303 3.211 16.277 1.000 1 A SER 98.422 1
ATOM 941 C CB . SER 119 119 ? A -6.322 4.186 13.568 1.000 1 A SER 98.522 1
ATOM 942 O OG . SER 119 119 ? A -7.580 4.444 12.988 1.000 1 A SER 93.821 1
ATOM 943 N N . ASP 120 120 ? A -8.475 1.941 14.860 1.000 1 A ASP 98.830 1
ATOM 944 C CA . ASP 120 120 ? A -9.572 1.699 15.792 1.000 1 A ASP 98.801 1
ATOM 945 C C . ASP 120 120 ? A -9.199 0.734 16.922 1.000 1 A ASP 98.750 1
ATOM 946 O O . ASP 120 120 ? A -9.903 0.686 17.924 1.000 1 A ASP 98.557 1
ATOM 947 C CB . ASP 120 120 ? A -10.777 1.129 15.038 1.000 1 A ASP 98.798 1
ATOM 948 C CG . ASP 120 120 ? A -10.440 -0.132 14.293 1.000 1 A ASP 98.833 1
ATOM 949 O OD1 . ASP 120 120 ? A -9.756 -0.043 13.251 1.000 1 A ASP 98.600 1
ATOM 950 O OD2 . ASP 120 120 ? A -10.863 -1.216 14.757 1.000 1 A ASP 98.477 1
ATOM 951 N N . LEU 121 121 ? A -8.131 -0.078 16.747 1.000 1 A LEU 98.593 1
ATOM 952 C CA . LEU 121 121 ? A -7.832 -1.107 17.713 1.000 1 A LEU 98.410 1
ATOM 953 C C . LEU 121 121 ? A -7.183 -0.537 18.956 1.000 1 A LEU 98.264 1
ATOM 954 O O . LEU 121 121 ? A -6.356 0.377 18.869 1.000 1 A LEU 98.056 1
ATOM 955 C CB . LEU 121 121 ? A -6.925 -2.171 17.094 1.000 1 A LEU 98.211 1
ATOM 956 C CG . LEU 121 121 ? A -7.582 -3.031 16.023 1.000 1 A LEU 97.872 1
ATOM 957 C CD1 . LEU 121 121 ? A -8.794 -3.780 16.579 1.000 1 A LEU 97.162 1
ATOM 958 C CD2 . LEU 121 121 ? A -6.573 -4.003 15.452 1.000 1 A LEU 97.332 1
ATOM 959 N N . PRO 122 122 ? A -7.484 -1.099 20.150 1.000 1 A PRO 97.964 1
ATOM 960 C CA . PRO 122 122 ? A -6.822 -0.627 21.373 1.000 1 A PRO 97.264 1
ATOM 961 C C . PRO 122 122 ? A -5.417 -1.200 21.565 1.000 1 A PRO 96.824 1
ATOM 962 O O . PRO 122 122 ? A -4.647 -0.653 22.339 1.000 1 A PRO 94.041 1
ATOM 963 C CB . PRO 122 122 ? A -7.760 -1.126 22.475 1.000 1 A PRO 96.036 1
ATOM 964 C CG . PRO 122 122 ? A -8.312 -2.404 21.911 1.000 1 A PRO 94.786 1
ATOM 965 C CD . PRO 122 122 ? A -8.494 -2.141 20.424 1.000 1 A PRO 96.999 1
ATOM 966 N N . SER 123 123 ? A -5.080 -2.279 20.837 1.000 1 A SER 95.067 1
ATOM 967 C CA . SER 123 123 ? A -3.851 -3.032 21.096 1.000 1 A SER 93.787 1
ATOM 968 C C . SER 123 123 ? A -2.682 -2.522 20.244 1.000 1 A SER 94.695 1
ATOM 969 O O . SER 123 123 ? A -2.002 -3.308 19.562 1.000 1 A SER 92.557 1
ATOM 970 C CB . SER 123 123 ? A -4.115 -4.515 20.825 1.000 1 A SER 89.487 1
ATOM 971 O OG . SER 123 123 ? A -4.624 -4.691 19.515 1.000 1 A SER 78.947 1
ATOM 972 N N . ARG 124 124 ? A -2.452 -1.236 20.283 1.000 1 A ARG 97.500 1
ATOM 973 C CA . ARG 124 124 ? A -1.397 -0.592 19.520 1.000 1 A ARG 97.781 1
ATOM 974 C C . ARG 124 124 ? A -0.013 -1.074 19.974 1.000 1 A ARG 98.089 1
ATOM 975 O O . ARG 124 124 ? A 0.301 -1.079 21.140 1.000 1 A ARG 97.366 1
ATOM 976 C CB . ARG 124 124 ? A -1.472 0.942 19.652 1.000 1 A ARG 97.205 1
ATOM 977 C CG . ARG 124 124 ? A -0.372 1.676 18.883 1.000 1 A ARG 96.785 1
ATOM 978 C CD . ARG 124 124 ? A -0.464 3.177 19.093 1.000 1 A ARG 96.441 1
ATOM 979 N NE . ARG 124 124 ? A -1.638 3.715 18.375 1.000 1 A ARG 96.329 1
ATOM 980 C CZ . ARG 124 124 ? A -1.580 4.194 17.147 1.000 1 A ARG 97.013 1
ATOM 981 N NH1 . ARG 124 124 ? A -0.446 4.159 16.478 1.000 1 A ARG 91.928 1
ATOM 982 N NH2 . ARG 124 124 ? A -2.685 4.714 16.594 1.000 1 A ARG 91.625 1
ATOM 983 N N . THR 125 125 ? A 0.855 -1.436 18.998 1.000 1 A THR 98.702 1
ATOM 984 C CA . THR 125 125 ? A 2.235 -1.776 19.274 1.000 1 A THR 98.694 1
ATOM 985 C C . THR 125 125 ? A 3.207 -0.892 18.521 1.000 1 A THR 98.737 1
ATOM 986 O O . THR 125 125 ? A 4.424 -0.959 18.769 1.000 1 A THR 98.477 1
ATOM 987 C CB . THR 125 125 ? A 2.531 -3.235 18.921 1.000 1 A THR 98.601 1
ATOM 988 O OG1 . THR 125 125 ? A 2.310 -3.406 17.534 1.000 1 A THR 98.335 1
ATOM 989 C CG2 . THR 125 125 ? A 1.643 -4.163 19.712 1.000 1 A THR 98.195 1
ATOM 990 N N . VAL 126 126 ? A 2.697 -0.075 17.572 1.000 1 A VAL 98.722 1
ATOM 991 C CA . VAL 126 126 ? A 3.539 0.866 16.826 1.000 1 A VAL 98.656 1
ATOM 992 C C . VAL 126 126 ? A 3.008 2.256 17.157 1.000 1 A VAL 98.495 1
ATOM 993 O O . VAL 126 126 ? A 1.890 2.598 16.794 1.000 1 A VAL 98.340 1
ATOM 994 C CB . VAL 126 126 ? A 3.480 0.611 15.319 1.000 1 A VAL 98.647 1
ATOM 995 C CG1 . VAL 126 126 ? A 3.909 -0.822 15.016 1.000 1 A VAL 98.555 1
ATOM 996 C CG2 . VAL 126 126 ? A 4.361 1.624 14.565 1.000 1 A VAL 98.514 1
ATOM 997 N N . ASP 127 127 ? A 3.817 3.051 17.846 1.000 1 A ASP 98.310 1
ATOM 998 C CA . ASP 127 127 ? A 3.387 4.407 18.242 1.000 1 A ASP 97.962 1
ATOM 999 C C . ASP 127 127 ? A 3.304 5.278 16.996 1.000 1 A ASP 98.199 1
ATOM 1000 O O . ASP 127 127 ? A 4.082 5.150 16.059 1.000 1 A ASP 98.188 1
ATOM 1001 C CB . ASP 127 127 ? A 4.429 5.042 19.193 1.000 1 A ASP 96.797 1
ATOM 1002 C CG . ASP 127 127 ? A 4.454 4.404 20.570 1.000 1 A ASP 86.546 1
ATOM 1003 O OD1 . ASP 127 127 ? A 3.555 3.600 20.905 1.000 1 A ASP 82.680 1
ATOM 1004 O OD2 . ASP 127 127 ? A 5.397 4.718 21.326 1.000 1 A ASP 80.984 1
ATOM 1005 N N . THR 128 128 ? A 2.375 6.228 17.011 1.000 1 A THR 97.682 1
ATOM 1006 C CA . THR 128 128 ? A 2.253 7.178 15.904 1.000 1 A THR 97.794 1
ATOM 1007 C C . THR 128 128 ? A 3.578 7.904 15.683 1.000 1 A THR 98.232 1
ATOM 1008 O O . THR 128 128 ? A 3.968 8.118 14.533 1.000 1 A THR 98.210 1
ATOM 1009 C CB . THR 128 128 ? A 1.109 8.151 16.169 1.000 1 A THR 97.252 1
ATOM 1010 O OG1 . THR 128 128 ? A -0.116 7.408 16.204 1.000 1 A THR 96.347 1
ATOM 1011 C CG2 . THR 128 128 ? A 1.018 9.240 15.105 1.000 1 A THR 96.224 1
ATOM 1012 N N . LYS 129 129 ? A 4.277 8.248 16.772 1.000 1 A LYS 98.295 1
ATOM 1013 C CA . LYS 129 129 ? A 5.540 8.961 16.611 1.000 1 A LYS 98.293 1
ATOM 1014 C C . LYS 129 129 ? A 6.572 8.136 15.834 1.000 1 A LYS 98.438 1
ATOM 1015 O O . LYS 129 129 ? A 7.336 8.689 15.043 1.000 1 A LYS 98.521 1
ATOM 1016 C CB . LYS 129 129 ? A 6.099 9.384 17.973 1.000 1 A LYS 97.940 1
ATOM 1017 C CG . LYS 129 129 ? A 7.375 10.214 17.864 1.000 1 A LYS 89.155 1
ATOM 1018 C CD . LYS 129 129 ? A 7.945 10.547 19.227 1.000 1 A LYS 80.255 1
ATOM 1019 C CE . LYS 129 129 ? A 9.046 11.591 19.084 1.000 1 A LYS 77.461 1
ATOM 1020 N NZ . LYS 129 129 ? A 10.162 11.120 18.198 1.000 1 A LYS 66.981 1
ATOM 1021 N N . GLN 130 130 ? A 6.617 6.805 16.085 1.000 1 A GLN 98.251 1
ATOM 1022 C CA . GLN 130 130 ? A 7.564 5.965 15.352 1.000 1 A GLN 98.189 1
ATOM 1023 C C . GLN 130 130 ? A 7.277 6.054 13.858 1.000 1 A GLN 98.499 1
ATOM 1024 O O . GLN 130 130 ? A 8.201 6.154 13.034 1.000 1 A GLN 98.497 1
ATOM 1025 C CB . GLN 130 130 ? A 7.419 4.490 15.720 1.000 1 A GLN 97.565 1
ATOM 1026 C CG . GLN 130 130 ? A 7.810 4.128 17.127 1.000 1 A GLN 87.850 1
ATOM 1027 C CD . GLN 130 130 ? A 7.526 2.652 17.316 1.000 1 A GLN 81.684 1
ATOM 1028 O OE1 . GLN 130 130 ? A 6.526 2.261 17.926 1.000 1 A GLN 81.478 1
ATOM 1029 N NE2 . GLN 130 130 ? A 8.362 1.812 16.722 1.000 1 A GLN 77.326 1
ATOM 1030 N N . ALA 131 131 ? A 6.000 5.989 13.472 1.000 1 A ALA 98.768 1
ATOM 1031 C CA . ALA 131 131 ? A 5.647 6.041 12.068 1.000 1 A ALA 98.834 1
ATOM 1032 C C . ALA 131 131 ? A 5.905 7.411 11.474 1.000 1 A ALA 98.887 1
ATOM 1033 O O . ALA 131 131 ? A 6.367 7.521 10.334 1.000 1 A ALA 98.874 1
ATOM 1034 C CB . ALA 131 131 ? A 4.205 5.608 11.874 1.000 1 A ALA 98.771 1
ATOM 1035 N N . GLN 132 132 ? A 5.605 8.471 12.237 1.000 1 A GLN 98.865 1
ATOM 1036 C CA . GLN 132 132 ? A 5.886 9.811 11.746 1.000 1 A GLN 98.861 1
ATOM 1037 C C . GLN 132 132 ? A 7.394 9.979 11.513 1.000 1 A GLN 98.868 1
ATOM 1038 O O . GLN 132 132 ? A 7.793 10.619 10.523 1.000 1 A GLN 98.830 1
ATOM 1039 C CB . GLN 132 132 ? A 5.418 10.860 12.754 1.000 1 A GLN 98.746 1
ATOM 1040 C CG . GLN 132 132 ? A 3.910 10.944 12.888 1.000 1 A GLN 97.888 1
ATOM 1041 C CD . GLN 132 132 ? A 3.474 11.820 14.031 1.000 1 A GLN 97.529 1
ATOM 1042 O OE1 . GLN 132 132 ? A 4.222 12.066 14.987 1.000 1 A GLN 96.155 1
ATOM 1043 N NE2 . GLN 132 132 ? A 2.246 12.327 13.936 1.000 1 A GLN 94.354 1
ATOM 1044 N N . ASP 133 133 ? A 8.198 9.404 12.409 1.000 1 A ASP 98.856 1
ATOM 1045 C CA . ASP 133 133 ? A 9.655 9.511 12.270 1.000 1 A ASP 98.813 1
ATOM 1046 C C . ASP 133 133 ? A 10.123 8.807 11.003 1.000 1 A ASP 98.818 1
ATOM 1047 O O . ASP 133 133 ? A 10.971 9.330 10.263 1.000 1 A ASP 98.727 1
ATOM 1048 C CB . ASP 133 133 ? A 10.351 8.933 13.505 1.000 1 A ASP 98.665 1
ATOM 1049 C CG . ASP 133 133 ? A 10.251 9.819 14.743 1.000 1 A ASP 98.051 1
ATOM 1050 O OD1 . ASP 133 133 ? A 9.786 10.980 14.615 1.000 1 A ASP 96.647 1
ATOM 1051 O OD2 . ASP 133 133 ? A 10.613 9.351 15.837 1.000 1 A ASP 96.241 1
ATOM 1052 N N . LEU 134 134 ? A 9.576 7.616 10.740 1.000 1 A LEU 98.839 1
ATOM 1053 C CA . LEU 134 134 ? A 9.948 6.893 9.520 1.000 1 A LEU 98.831 1
ATOM 1054 C C . LEU 134 134 ? A 9.531 7.659 8.279 1.000 1 A LEU 98.857 1
ATOM 1055 O O . LEU 134 134 ? A 10.305 7.814 7.339 1.000 1 A LEU 98.805 1
ATOM 1056 C CB . LEU 134 134 ? A 9.324 5.501 9.530 1.000 1 A LEU 98.790 1
ATOM 1057 C CG . LEU 134 134 ? A 9.717 4.644 8.315 1.000 1 A LEU 98.583 1
ATOM 1058 C CD1 . LEU 134 134 ? A 11.205 4.350 8.367 1.000 1 A LEU 98.209 1
ATOM 1059 C CD2 . LEU 134 134 ? A 8.919 3.363 8.272 1.000 1 A LEU 98.267 1
ATOM 1060 N N . ALA 135 135 ? A 8.302 8.145 8.266 1.000 1 A ALA 98.856 1
ATOM 1061 C CA . ALA 135 135 ? A 7.811 8.881 7.092 1.000 1 A ALA 98.841 1
ATOM 1062 C C . ALA 135 135 ? A 8.651 10.148 6.865 1.000 1 A ALA 98.800 1
ATOM 1063 O O . ALA 135 135 ? A 8.979 10.481 5.737 1.000 1 A ALA 98.725 1
ATOM 1064 C CB . ALA 135 135 ? A 6.350 9.234 7.242 1.000 1 A ALA 98.814 1
ATOM 1065 N N . ARG 136 136 ? A 9.011 10.825 7.966 1.000 1 A ARG 98.770 1
ATOM 1066 C CA . ARG 136 136 ? A 9.844 12.011 7.830 1.000 1 A ARG 98.629 1
ATOM 1067 C C . ARG 136 136 ? A 11.185 11.645 7.216 1.000 1 A ARG 98.525 1
ATOM 1068 O O . ARG 136 136 ? A 11.712 12.374 6.357 1.000 1 A ARG 98.128 1
ATOM 1069 C CB . ARG 136 136 ? A 10.010 12.703 9.193 1.000 1 A ARG 98.459 1
ATOM 1070 C CG . ARG 136 136 ? A 10.804 14.014 9.121 1.000 1 A ARG 93.125 1
ATOM 1071 C CD . ARG 136 136 ? A 10.913 14.685 10.486 1.000 1 A ARG 89.540 1
ATOM 1072 N NE . ARG 136 136 ? A 11.630 13.824 11.459 1.000 1 A ARG 81.144 1
ATOM 1073 C CZ . ARG 136 136 ? A 11.042 13.140 12.429 1.000 1 A ARG 73.971 1
ATOM 1074 N NH1 . ARG 136 136 ? A 9.722 13.177 12.621 1.000 1 A ARG 70.188 1
ATOM 1075 N NH2 . ARG 136 136 ? A 11.783 12.403 13.223 1.000 1 A ARG 64.726 1
ATOM 1076 N N . SER 137 137 ? A 11.760 10.518 7.627 1.000 1 A SER 98.568 1
ATOM 1077 C CA . SER 137 137 ? A 13.045 10.106 7.079 1.000 1 A SER 98.290 1
ATOM 1078 C C . SER 137 137 ? A 12.942 9.802 5.593 1.000 1 A SER 98.231 1
ATOM 1079 O O . SER 137 137 ? A 13.912 10.009 4.848 1.000 1 A SER 97.704 1
ATOM 1080 C CB . SER 137 137 ? A 13.597 8.900 7.824 1.000 1 A SER 97.718 1
ATOM 1081 O OG . SER 137 137 ? A 12.944 7.676 7.426 1.000 1 A SER 96.137 1
ATOM 1082 N N . TYR 138 138 ? A 11.795 9.314 5.132 1.000 1 A TYR 98.129 1
ATOM 1083 C CA . TYR 138 138 ? A 11.571 9.047 3.715 1.000 1 A TYR 97.979 1
ATOM 1084 C C . TYR 138 138 ? A 11.118 10.280 2.932 1.000 1 A TYR 97.794 1
ATOM 1085 O O . TYR 138 138 ? A 11.100 10.243 1.700 1.000 1 A TYR 97.423 1
ATOM 1086 C CB . TYR 138 138 ? A 10.485 7.984 3.544 1.000 1 A TYR 97.877 1
ATOM 1087 C CG . TYR 138 138 ? A 10.827 6.605 4.030 1.000 1 A TYR 98.008 1
ATOM 1088 C CD1 . TYR 138 138 ? A 12.132 6.166 4.167 1.000 1 A TYR 97.603 1
ATOM 1089 C CD2 . TYR 138 138 ? A 9.805 5.707 4.322 1.000 1 A TYR 97.658 1
ATOM 1090 C CE1 . TYR 138 138 ? A 12.419 4.865 4.588 1.000 1 A TYR 97.270 1
ATOM 1091 C CE2 . TYR 138 138 ? A 10.073 4.418 4.742 1.000 1 A TYR 97.107 1
ATOM 1092 C CZ . TYR 138 138 ? A 11.381 3.994 4.872 1.000 1 A TYR 97.359 1
ATOM 1093 O OH . TYR 138 138 ? A 11.646 2.710 5.293 1.000 1 A TYR 96.145 1
ATOM 1094 N N . GLY 139 139 ? A 10.695 11.337 3.628 1.000 1 A GLY 98.082 1
ATOM 1095 C CA . GLY 139 139 ? A 10.130 12.504 2.980 1.000 1 A GLY 97.851 1
ATOM 1096 C C . GLY 139 139 ? A 8.764 12.252 2.348 1.000 1 A GLY 98.131 1
ATOM 1097 O O . GLY 139 139 ? A 8.482 12.747 1.256 1.000 1 A GLY 97.536 1
ATOM 1098 N N . ILE 140 140 ? A 7.915 11.467 3.031 1.000 1 A ILE 98.481 1
ATOM 1099 C CA . ILE 140 140 ? A 6.604 11.132 2.492 1.000 1 A ILE 98.611 1
ATOM 1100 C C . ILE 140 140 ? A 5.540 11.372 3.549 1.000 1 A ILE 98.783 1
ATOM 1101 O O . ILE 140 140 ? A 5.814 11.387 4.744 1.000 1 A ILE 98.815 1
ATOM 1102 C CB . ILE 140 140 ? A 6.542 9.687 1.997 1.000 1 A ILE 98.518 1
ATOM 1103 C CG1 . ILE 140 140 ? A 6.666 8.679 3.135 1.000 1 A ILE 98.444 1
ATOM 1104 C CG2 . ILE 140 140 ? A 7.604 9.441 0.941 1.000 1 A ILE 98.505 1
ATOM 1105 C CD1 . ILE 140 140 ? A 6.501 7.226 2.701 1.000 1 A ILE 98.202 1
ATOM 1106 N N . PRO 141 141 ? A 4.296 11.535 3.118 1.000 1 A PRO 98.888 1
ATOM 1107 C CA . PRO 141 141 ? A 3.218 11.678 4.092 1.000 1 A PRO 98.907 1
ATOM 1108 C C . PRO 141 141 ? A 2.952 10.389 4.869 1.000 1 A PRO 98.939 1
ATOM 1109 O O . PRO 141 141 ? A 3.181 9.300 4.363 1.000 1 A PRO 98.931 1
ATOM 1110 C CB . PRO 141 141 ? A 1.986 12.040 3.259 1.000 1 A PRO 98.868 1
ATOM 1111 C CG . PRO 141 141 ? A 2.565 12.577 1.985 1.000 1 A PRO 98.762 1
ATOM 1112 C CD . PRO 141 141 ? A 3.809 11.783 1.724 1.000 1 A PRO 98.829 1
ATOM 1113 N N . PHE 142 142 ? A 2.432 10.557 6.082 1.000 1 A PHE 98.963 1
ATOM 1114 C CA . PHE 142 142 ? A 1.970 9.459 6.925 1.000 1 A PHE 98.969 1
ATOM 1115 C C . PHE 142 142 ? A 0.512 9.724 7.311 1.000 1 A PHE 98.961 1
ATOM 1116 O O . PHE 142 142 ? A 0.192 10.847 7.759 1.000 1 A PHE 98.915 1
ATOM 1117 C CB . PHE 142 142 ? A 2.828 9.336 8.182 1.000 1 A PHE 98.953 1
ATOM 1118 C CG . PHE 142 142 ? A 2.221 8.404 9.211 1.000 1 A PHE 98.948 1
ATOM 1119 C CD1 . PHE 142 142 ? A 1.935 7.085 8.903 1.000 1 A PHE 98.935 1
ATOM 1120 C CD2 . PHE 142 142 ? A 1.939 8.871 10.472 1.000 1 A PHE 98.917 1
ATOM 1121 C CE1 . PHE 142 142 ? A 1.385 6.231 9.836 1.000 1 A PHE 98.886 1
ATOM 1122 C CE2 . PHE 142 142 ? A 1.371 8.029 11.419 1.000 1 A PHE 98.832 1
ATOM 1123 C CZ . PHE 142 142 ? A 1.081 6.714 11.098 1.000 1 A PHE 98.846 1
ATOM 1124 N N . ILE 143 143 ? A -0.334 8.722 7.144 1.000 1 A ILE 98.969 1
ATOM 1125 C CA . ILE 143 143 ? A -1.730 8.845 7.517 1.000 1 A ILE 98.965 1
ATOM 1126 C C . ILE 143 143 ? A -2.133 7.596 8.294 1.000 1 A ILE 98.969 1
ATOM 1127 O O . ILE 143 143 ? A -1.858 6.472 7.875 1.000 1 A ILE 98.957 1
ATOM 1128 C CB . ILE 143 143 ? A -2.643 9.006 6.281 1.000 1 A ILE 98.925 1
ATOM 1129 C CG1 . ILE 143 143 ? A -2.265 10.288 5.535 1.000 1 A ILE 98.450 1
ATOM 1130 C CG2 . ILE 143 143 ? A -4.129 9.022 6.700 1.000 1 A ILE 98.679 1
ATOM 1131 C CD1 . ILE 143 143 ? A -3.004 10.464 4.248 1.000 1 A ILE 89.623 1
ATOM 1132 N N . GLU 144 144 ? A -2.766 7.776 9.462 1.000 1 A GLU 98.912 1
ATOM 1133 C CA . GLU 144 144 ? A -3.393 6.663 10.153 1.000 1 A GLU 98.883 1
ATOM 1134 C C . GLU 144 144 ? A -4.792 6.474 9.603 1.000 1 A GLU 98.913 1
ATOM 1135 O O . GLU 144 144 ? A -5.510 7.447 9.341 1.000 1 A GLU 98.780 1
ATOM 1136 C CB . GLU 144 144 ? A -3.387 6.857 11.660 1.000 1 A GLU 98.481 1
ATOM 1137 C CG . GLU 144 144 ? A -2.041 6.558 12.307 1.000 1 A GLU 93.993 1
ATOM 1138 C CD . GLU 144 144 ? A -2.040 6.382 13.799 1.000 1 A GLU 92.251 1
ATOM 1139 O OE1 . GLU 144 144 ? A -3.061 6.777 14.450 1.000 1 A GLU 86.504 1
ATOM 1140 O OE2 . GLU 144 144 ? A -1.061 5.850 14.337 1.000 1 A GLU 83.419 1
ATOM 1141 N N . THR 145 145 ? A -5.188 5.204 9.436 1.000 1 A THR 98.980 1
ATOM 1142 C CA . THR 145 145 ? A -6.492 4.891 8.876 1.000 1 A THR 98.986 1
ATOM 1143 C C . THR 145 145 ? A -7.146 3.789 9.701 1.000 1 A THR 98.981 1
ATOM 1144 O O . THR 145 145 ? A -6.486 3.028 10.429 1.000 1 A THR 98.969 1
ATOM 1145 C CB . THR 145 145 ? A -6.400 4.390 7.428 1.000 1 A THR 98.989 1
ATOM 1146 O OG1 . THR 145 145 ? A -5.671 3.147 7.385 1.000 1 A THR 98.975 1
ATOM 1147 C CG2 . THR 145 145 ? A -5.723 5.404 6.523 1.000 1 A THR 98.983 1
ATOM 1148 N N . SER 146 146 ? A -8.439 3.689 9.559 1.000 1 A SER 98.935 1
ATOM 1149 C CA . SER 146 146 ? A -9.169 2.505 9.967 1.000 1 A SER 98.924 1
ATOM 1150 C C . SER 146 146 ? A -10.102 2.120 8.832 1.000 1 A SER 98.913 1
ATOM 1151 O O . SER 146 146 ? A -11.062 2.836 8.540 1.000 1 A SER 98.880 1
ATOM 1152 C CB . SER 146 146 ? A -10.017 2.735 11.232 1.000 1 A SER 98.900 1
ATOM 1153 O OG . SER 146 146 ? A -10.847 1.588 11.447 1.000 1 A SER 98.851 1
ATOM 1154 N N . ALA 147 147 ? A -9.860 0.967 8.203 1.000 1 A ALA 98.720 1
ATOM 1155 C CA . ALA 147 147 ? A -10.829 0.451 7.248 1.000 1 A ALA 98.599 1
ATOM 1156 C C . ALA 147 147 ? A -12.113 0.078 7.939 1.000 1 A ALA 98.596 1
ATOM 1157 O O . ALA 147 147 ? A -13.173 0.033 7.311 1.000 1 A ALA 98.443 1
ATOM 1158 C CB . ALA 147 147 ? A -10.246 -0.732 6.505 1.000 1 A ALA 98.376 1
ATOM 1159 N N . LYS 148 148 ? A -12.080 -0.194 9.274 1.000 1 A LYS 98.457 1
ATOM 1160 C CA . LYS 148 148 ? A -13.286 -0.562 9.978 1.000 1 A LYS 98.460 1
ATOM 1161 C C . LYS 148 148 ? A -14.230 0.623 10.102 1.000 1 A LYS 98.493 1
ATOM 1162 O O . LYS 148 148 ? A -15.416 0.487 9.810 1.000 1 A LYS 98.329 1
ATOM 1163 C CB . LYS 148 148 ? A -12.950 -1.117 11.353 1.000 1 A LYS 98.238 1
ATOM 1164 C CG . LYS 148 148 ? A -14.171 -1.574 12.129 1.000 1 A LYS 97.760 1
ATOM 1165 C CD . LYS 148 148 ? A -13.762 -2.252 13.427 1.000 1 A LYS 96.917 1
ATOM 1166 C CE . LYS 148 148 ? A -14.984 -2.714 14.209 1.000 1 A LYS 95.163 1
ATOM 1167 N NZ . LYS 148 148 ? A -14.595 -3.411 15.482 1.000 1 A LYS 91.167 1
ATOM 1168 N N . THR 149 149 ? A -13.704 1.771 10.525 1.000 1 A THR 98.658 1
ATOM 1169 C CA . THR 149 149 ? A -14.557 2.963 10.750 1.000 1 A THR 98.626 1
ATOM 1170 C C . THR 149 149 ? A -14.558 3.910 9.547 1.000 1 A THR 98.642 1
ATOM 1171 O O . THR 149 149 ? A -15.329 4.855 9.543 1.000 1 A THR 98.560 1
ATOM 1172 C CB . THR 149 149 ? A -14.081 3.740 11.973 1.000 1 A THR 98.552 1
ATOM 1173 O OG1 . THR 149 149 ? A -12.826 4.369 11.678 1.000 1 A THR 98.485 1
ATOM 1174 C CG2 . THR 149 149 ? A -13.938 2.838 13.181 1.000 1 A THR 98.204 1
ATOM 1175 N N . ARG 150 150 ? A -13.696 3.684 8.573 1.000 1 A ARG 98.517 1
ATOM 1176 C CA . ARG 150 150 ? A -13.468 4.536 7.396 1.000 1 A ARG 98.497 1
ATOM 1177 C C . ARG 150 150 ? A -12.647 5.780 7.708 1.000 1 A ARG 98.598 1
ATOM 1178 O O . ARG 150 150 ? A -12.416 6.603 6.820 1.000 1 A ARG 98.517 1
ATOM 1179 C CB . ARG 150 150 ? A -14.764 4.893 6.656 1.000 1 A ARG 98.113 1
ATOM 1180 C CG . ARG 150 150 ? A -14.531 4.987 5.167 1.000 1 A ARG 97.310 1
ATOM 1181 C CD . ARG 150 150 ? A -15.845 5.090 4.366 1.000 1 A ARG 96.827 1
ATOM 1182 N NE . ARG 150 150 ? A -15.501 4.960 2.956 1.000 1 A ARG 96.451 1
ATOM 1183 C CZ . ARG 150 150 ? A -14.969 5.920 2.211 1.000 1 A ARG 96.267 1
ATOM 1184 N NH1 . ARG 150 150 ? A -14.723 7.145 2.717 1.000 1 A ARG 92.918 1
ATOM 1185 N NH2 . ARG 150 150 ? A -14.663 5.659 0.956 1.000 1 A ARG 93.327 1
ATOM 1186 N N . GLN 151 151 ? A -12.184 5.932 8.955 1.000 1 A GLN 98.734 1
ATOM 1187 C CA . GLN 151 151 ? A -11.351 7.055 9.304 1.000 1 A GLN 98.720 1
ATOM 1188 C C . GLN 151 151 ? A -10.095 7.064 8.417 1.000 1 A GLN 98.834 1
ATOM 1189 O O . GLN 151 151 ? A -9.406 6.055 8.310 1.000 1 A GLN 98.777 1
ATOM 1190 C CB . GLN 151 151 ? A -10.942 7.031 10.778 1.000 1 A GLN 98.397 1
ATOM 1191 C CG . GLN 151 151 ? A -10.130 8.220 11.226 1.000 1 A GLN 93.073 1
ATOM 1192 C CD . GLN 151 151 ? A -9.728 8.177 12.692 1.000 1 A GLN 82.451 1
ATOM 1193 O OE1 . GLN 151 151 ? A -9.833 7.123 13.349 1.000 1 A GLN 73.627 1
ATOM 1194 N NE2 . GLN 151 151 ? A -9.259 9.311 13.205 1.000 1 A GLN 74.215 1
ATOM 1195 N N . GLY 152 152 ? A -9.847 8.181 7.783 1.000 1 A GLY 98.936 1
ATOM 1196 C CA . GLY 152 152 ? A -8.625 8.385 7.013 1.000 1 A GLY 98.941 1
ATOM 1197 C C . GLY 152 152 ? A -8.556 7.699 5.666 1.000 1 A GLY 98.955 1
ATOM 1198 O O . GLY 152 152 ? A -7.580 7.878 4.949 1.000 1 A GLY 98.932 1
ATOM 1199 N N . VAL 153 153 ? A -9.571 6.922 5.288 1.000 1 A VAL 98.921 1
ATOM 1200 C CA . VAL 153 153 ? A -9.480 6.139 4.051 1.000 1 A VAL 98.921 1
ATOM 1201 C C . VAL 153 153 ? A -9.384 7.047 2.834 1.000 1 A VAL 98.920 1
ATOM 1202 O O . VAL 153 153 ? A -8.448 6.916 2.032 1.000 1 A VAL 98.911 1
ATOM 1203 C CB . VAL 153 153 ? A -10.630 5.144 3.952 1.000 1 A VAL 98.871 1
ATOM 1204 C CG1 . VAL 153 153 ? A -10.537 4.113 5.087 1.000 1 A VAL 98.837 1
ATOM 1205 C CG2 . VAL 153 153 ? A -10.652 4.460 2.577 1.000 1 A VAL 98.797 1
ATOM 1206 N N . ASP 154 154 ? A -10.327 7.970 2.673 1.000 1 A ASP 98.842 1
ATOM 1207 C CA . ASP 154 154 ? A -10.264 8.884 1.528 1.000 1 A ASP 98.738 1
ATOM 1208 C C . ASP 154 154 ? A -8.976 9.716 1.599 1.000 1 A ASP 98.756 1
ATOM 1209 O O . ASP 154 154 ? A -8.322 9.949 0.589 1.000 1 A ASP 98.689 1
ATOM 1210 C CB . ASP 154 154 ? A -11.476 9.809 1.489 1.000 1 A ASP 98.341 1
ATOM 1211 C CG . ASP 154 154 ? A -12.740 9.103 1.051 1.000 1 A ASP 97.815 1
ATOM 1212 O OD1 . ASP 154 154 ? A -12.665 8.015 0.442 1.000 1 A ASP 96.737 1
ATOM 1213 O OD2 . ASP 154 154 ? A -13.840 9.622 1.354 1.000 1 A ASP 95.693 1
ATOM 1214 N N . ASP 155 155 ? A -8.592 10.134 2.818 1.000 1 A ASP 98.814 1
ATOM 1215 C CA . ASP 155 155 ? A -7.395 10.967 2.934 1.000 1 A ASP 98.829 1
ATOM 1216 C C . ASP 155 155 ? A -6.168 10.217 2.439 1.000 1 A ASP 98.878 1
ATOM 1217 O O . ASP 155 155 ? A -5.300 10.799 1.784 1.000 1 A ASP 98.852 1
ATOM 1218 C CB . ASP 155 155 ? A -7.230 11.424 4.389 1.000 1 A ASP 98.679 1
ATOM 1219 C CG . ASP 155 155 ? A -6.174 12.473 4.567 1.000 1 A ASP 94.525 1
ATOM 1220 O OD1 . ASP 155 155 ? A -5.883 13.203 3.604 1.000 1 A ASP 93.914 1
ATOM 1221 O OD2 . ASP 155 155 ? A -5.653 12.593 5.696 1.000 1 A ASP 92.989 1
ATOM 1222 N N . ALA 156 156 ? A -6.065 8.913 2.732 1.000 1 A ALA 98.892 1
ATOM 1223 C CA . ALA 156 156 ? A -4.892 8.163 2.286 1.000 1 A ALA 98.914 1
ATOM 1224 C C . ALA 156 156 ? A -4.816 8.114 0.760 1.000 1 A ALA 98.913 1
ATOM 1225 O O . ALA 156 156 ? A -3.780 8.408 0.175 1.000 1 A ALA 98.898 1
ATOM 1226 C CB . ALA 156 156 ? A -4.934 6.750 2.859 1.000 1 A ALA 98.906 1
ATOM 1227 N N . PHE 157 157 ? A -5.903 7.715 0.109 1.000 1 A PHE 98.891 1
ATOM 1228 C CA . PHE 157 157 ? A -5.856 7.622 -1.352 1.000 1 A PHE 98.867 1
ATOM 1229 C C . PHE 157 157 ? A -5.758 8.992 -1.998 1.000 1 A PHE 98.831 1
ATOM 1230 O O . PHE 157 157 ? A -5.010 9.160 -2.986 1.000 1 A PHE 98.798 1
ATOM 1231 C CB . PHE 157 157 ? A -7.085 6.862 -1.853 1.000 1 A PHE 98.829 1
ATOM 1232 C CG . PHE 157 157 ? A -7.021 5.380 -1.586 1.000 1 A PHE 98.854 1
ATOM 1233 C CD1 . PHE 157 157 ? A -6.442 4.522 -2.508 1.000 1 A PHE 98.818 1
ATOM 1234 C CD2 . PHE 157 157 ? A -7.548 4.841 -0.418 1.000 1 A PHE 98.805 1
ATOM 1235 C CE1 . PHE 157 157 ? A -6.370 3.172 -2.286 1.000 1 A PHE 98.739 1
ATOM 1236 C CE2 . PHE 157 157 ? A -7.475 3.460 -0.192 1.000 1 A PHE 98.724 1
ATOM 1237 C CZ . PHE 157 157 ? A -6.887 2.631 -1.119 1.000 1 A PHE 98.750 1
ATOM 1238 N N . TYR 158 158 ? A -6.489 9.993 -1.495 1.000 1 A TYR 98.799 1
ATOM 1239 C CA . TYR 158 158 ? A -6.436 11.316 -2.124 1.000 1 A TYR 98.724 1
ATOM 1240 C C . TYR 158 158 ? A -5.070 11.976 -1.941 1.000 1 A TYR 98.734 1
ATOM 1241 O O . TYR 158 158 ? A -4.568 12.662 -2.832 1.000 1 A TYR 98.665 1
ATOM 1242 C CB . TYR 158 158 ? A -7.534 12.224 -1.568 1.000 1 A TYR 98.525 1
ATOM 1243 C CG . TYR 158 158 ? A -8.951 11.874 -1.965 1.000 1 A TYR 98.245 1
ATOM 1244 C CD1 . TYR 158 158 ? A -9.276 10.680 -2.583 1.000 1 A TYR 97.737 1
ATOM 1245 C CD2 . TYR 158 158 ? A -9.984 12.776 -1.683 1.000 1 A TYR 97.713 1
ATOM 1246 C CE1 . TYR 158 158 ? A -10.596 10.380 -2.951 1.000 1 A TYR 97.100 1
ATOM 1247 C CE2 . TYR 158 158 ? A -11.301 12.493 -2.024 1.000 1 A TYR 96.734 1
ATOM 1248 C CZ . TYR 158 158 ? A -11.596 11.298 -2.672 1.000 1 A TYR 96.966 1
ATOM 1249 O OH . TYR 158 158 ? A -12.882 10.996 -3.014 1.000 1 A TYR 95.981 1
ATOM 1250 N N . THR 159 159 ? A -4.439 11.745 -0.763 1.000 1 A THR 98.774 1
ATOM 1251 C CA . THR 159 159 ? A -3.095 12.269 -0.549 1.000 1 A THR 98.799 1
ATOM 1252 C C . THR 159 159 ? A -2.134 11.637 -1.550 1.000 1 A THR 98.787 1
ATOM 1253 O O . THR 159 159 ? A -1.236 12.303 -2.080 1.000 1 A THR 98.756 1
ATOM 1254 C CB . THR 159 159 ? A -2.642 12.043 0.884 1.000 1 A THR 98.818 1
ATOM 1255 O OG1 . THR 159 159 ? A -3.464 12.820 1.751 1.000 1 A THR 98.756 1
ATOM 1256 C CG2 . THR 159 159 ? A -1.177 12.451 1.083 1.000 1 A THR 98.747 1
ATOM 1257 N N . LEU 160 160 ? A -2.293 10.331 -1.818 1.000 1 A LEU 98.842 1
ATOM 1258 C CA . LEU 160 160 ? A -1.446 9.703 -2.832 1.000 1 A LEU 98.851 1
ATOM 1259 C C . LEU 160 160 ? A -1.643 10.332 -4.205 1.000 1 A LEU 98.813 1
ATOM 1260 O O . LEU 160 160 ? A -0.676 10.578 -4.940 1.000 1 A LEU 98.789 1
ATOM 1261 C CB . LEU 160 160 ? A -1.705 8.208 -2.860 1.000 1 A LEU 98.867 1
ATOM 1262 C CG . LEU 160 160 ? A -0.867 7.429 -3.868 1.000 1 A LEU 98.880 1
ATOM 1263 C CD1 . LEU 160 160 ? A 0.632 7.643 -3.627 1.000 1 A LEU 98.878 1
ATOM 1264 C CD2 . LEU 160 160 ? A -1.215 5.946 -3.796 1.000 1 A LEU 98.884 1
ATOM 1265 N N . VAL 161 161 ? A -2.891 10.618 -4.563 1.000 1 A VAL 98.741 1
ATOM 1266 C CA . VAL 161 161 ? A -3.145 11.301 -5.842 1.000 1 A VAL 98.619 1
ATOM 1267 C C . VAL 161 161 ? A -2.441 12.650 -5.861 1.000 1 A VAL 98.570 1
ATOM 1268 O O . VAL 161 161 ? A -1.809 13.014 -6.866 1.000 1 A VAL 98.509 1
ATOM 1269 C CB . VAL 161 161 ? A -4.652 11.437 -6.084 1.000 1 A VAL 98.415 1
ATOM 1270 C CG1 . VAL 161 161 ? A -5.255 10.075 -6.372 1.000 1 A VAL 98.439 1
ATOM 1271 C CG2 . VAL 161 161 ? A -4.938 12.408 -7.238 1.000 1 A VAL 98.155 1
ATOM 1272 N N . ARG 162 162 ? A -2.518 13.380 -4.737 1.000 1 A ARG 98.415 1
ATOM 1273 C CA . ARG 162 162 ? A -1.837 14.685 -4.728 1.000 1 A ARG 98.252 1
ATOM 1274 C C . ARG 162 162 ? A -0.318 14.529 -4.877 1.000 1 A ARG 98.236 1
ATOM 1275 O O . ARG 162 162 ? A 0.349 15.349 -5.521 1.000 1 A ARG 98.164 1
ATOM 1276 C CB . ARG 162 162 ? A -2.187 15.437 -3.444 1.000 1 A ARG 98.238 1
ATOM 1277 C CG . ARG 162 162 ? A -3.652 15.819 -3.393 1.000 1 A ARG 97.831 1
ATOM 1278 C CD . ARG 162 162 ? A -4.015 16.579 -2.127 1.000 1 A ARG 97.597 1
ATOM 1279 N NE . ARG 162 162 ? A -5.469 16.750 -2.108 1.000 1 A ARG 97.422 1
ATOM 1280 C CZ . ARG 162 162 ? A -6.310 16.165 -1.248 1.000 1 A ARG 97.119 1
ATOM 1281 N NH1 . ARG 162 162 ? A -5.842 15.399 -0.297 1.000 1 A ARG 95.414 1
ATOM 1282 N NH2 . ARG 162 162 ? A -7.613 16.346 -1.396 1.000 1 A ARG 95.922 1
ATOM 1283 N N . GLU 163 163 ? A 0.255 13.454 -4.259 1.000 1 A GLU 98.456 1
ATOM 1284 C CA . GLU 163 163 ? A 1.676 13.184 -4.413 1.000 1 A GLU 98.460 1
ATOM 1285 C C . GLU 163 163 ? A 2.016 12.890 -5.881 1.000 1 A GLU 98.460 1
ATOM 1286 O O . GLU 163 163 ? A 3.062 13.339 -6.375 1.000 1 A GLU 98.314 1
ATOM 1287 C CB . GLU 163 163 ? A 2.124 12.043 -3.509 1.000 1 A GLU 98.505 1
ATOM 1288 C CG . GLU 163 163 ? A 2.093 12.413 -2.038 1.000 1 A GLU 98.432 1
ATOM 1289 C CD . GLU 163 163 ? A 3.125 13.466 -1.695 1.000 1 A GLU 98.143 1
ATOM 1290 O OE1 . GLU 163 163 ? A 4.324 13.167 -1.832 1.000 1 A GLU 96.500 1
ATOM 1291 O OE2 . GLU 163 163 ? A 2.739 14.567 -1.269 1.000 1 A GLU 96.234 1
ATOM 1292 N N . ILE 164 164 ? A 1.147 12.128 -6.550 1.000 1 A ILE 98.555 1
ATOM 1293 C CA . ILE 164 164 ? A 1.391 11.843 -7.972 1.000 1 A ILE 98.509 1
ATOM 1294 C C . ILE 164 164 ? A 1.328 13.122 -8.795 1.000 1 A ILE 98.270 1
ATOM 1295 O O . ILE 164 164 ? A 2.176 13.348 -9.679 1.000 1 A ILE 98.174 1
ATOM 1296 C CB . ILE 164 164 ? A 0.381 10.816 -8.488 1.000 1 A ILE 98.565 1
ATOM 1297 C CG1 . ILE 164 164 ? A 0.612 9.478 -7.809 1.000 1 A ILE 98.694 1
ATOM 1298 C CG2 . ILE 164 164 ? A 0.448 10.685 -10.024 1.000 1 A ILE 98.523 1
ATOM 1299 C CD1 . ILE 164 164 ? A -0.536 8.469 -7.986 1.000 1 A ILE 98.598 1
ATOM 1300 N N . ARG 165 165 ? A 0.375 14.002 -8.492 1.000 1 A ARG 98.305 1
ATOM 1301 C CA . ARG 165 165 ? A 0.271 15.278 -9.232 1.000 1 A ARG 97.831 1
ATOM 1302 C C . ARG 165 165 ? A 1.557 16.091 -9.082 1.000 1 A ARG 97.680 1
ATOM 1303 O O . ARG 165 165 ? A 2.058 16.694 -10.054 1.000 1 A ARG 97.428 1
ATOM 1304 C CB . ARG 165 165 ? A -0.901 16.100 -8.748 1.000 1 A ARG 97.351 1
ATOM 1305 C CG . ARG 165 165 ? A -2.249 15.525 -9.061 1.000 1 A ARG 96.189 1
ATOM 1306 C CD . ARG 165 165 ? A -3.320 16.395 -8.407 1.000 1 A ARG 94.710 1
ATOM 1307 N NE . ARG 165 165 ? A -4.655 15.847 -8.579 1.000 1 A ARG 93.985 1
ATOM 1308 C CZ . ARG 165 165 ? A -5.691 16.184 -7.851 1.000 1 A ARG 93.233 1
ATOM 1309 N NH1 . ARG 165 165 ? A -5.547 17.087 -6.877 1.000 1 A ARG 90.688 1
ATOM 1310 N NH2 . ARG 165 165 ? A -6.879 15.668 -8.098 1.000 1 A ARG 90.917 1
ATOM 1311 N N . LYS 166 166 ? A 2.077 16.137 -7.831 1.000 1 A LYS 97.714 1
ATOM 1312 C CA . LYS 166 166 ? A 3.309 16.878 -7.602 1.000 1 A LYS 97.329 1
ATOM 1313 C C . LYS 166 166 ? A 4.457 16.307 -8.414 1.000 1 A LYS 97.457 1
ATOM 1314 O O . LYS 166 166 ? A 5.261 17.027 -8.991 1.000 1 A LYS 96.957 1
ATOM 1315 C CB . LYS 166 166 ? A 3.668 16.904 -6.125 1.000 1 A LYS 96.884 1
ATOM 1316 C CG . LYS 166 166 ? A 2.723 17.715 -5.275 1.000 1 A LYS 94.729 1
ATOM 1317 C CD . LYS 166 166 ? A 3.293 18.024 -3.881 1.000 1 A LYS 89.349 1
ATOM 1318 C CE . LYS 166 166 ? A 3.594 16.761 -3.112 1.000 1 A LYS 82.862 1
ATOM 1319 N NZ . LYS 166 166 ? A 4.022 17.089 -1.718 1.000 1 A LYS 75.972 1
ATOM 1320 N N . HIS 167 167 ? A 4.534 14.949 -8.455 1.000 1 A HIS 97.798 1
ATOM 1321 C CA . HIS 167 167 ? A 5.584 14.299 -9.232 1.000 1 A HIS 97.588 1
ATOM 1322 C C . HIS 167 167 ? A 5.436 14.596 -10.724 1.000 1 A HIS 97.411 1
ATOM 1323 O O . HIS 167 167 ? A 6.428 14.831 -11.423 1.000 1 A HIS 96.738 1
ATOM 1324 C CB . HIS 167 167 ? A 5.546 12.805 -8.945 1.000 1 A HIS 97.495 1
ATOM 1325 C CG . HIS 167 167 ? A 6.583 12.045 -9.699 1.000 1 A HIS 97.273 1
ATOM 1326 N ND1 . HIS 167 167 ? A 7.877 11.895 -9.251 1.000 1 A HIS 87.742 1
ATOM 1327 C CD2 . HIS 167 167 ? A 6.516 11.387 -10.903 1.000 1 A HIS 90.153 1
ATOM 1328 C CE1 . HIS 167 167 ? A 8.546 11.189 -10.135 1.000 1 A HIS 90.397 1
ATOM 1329 N NE2 . HIS 167 167 ? A 7.759 10.864 -11.142 1.000 1 A HIS 91.820 1
ATOM 1330 N N . LYS 168 168 ? A 4.180 14.545 -11.222 1.000 1 A LYS 96.876 1
ATOM 1331 C CA . LYS 168 168 ? A 3.947 14.721 -12.663 1.000 1 A LYS 95.912 1
ATOM 1332 C C . LYS 168 168 ? A 4.263 16.157 -13.106 1.000 1 A LYS 95.899 1
ATOM 1333 O O . LYS 168 168 ? A 4.584 16.395 -14.278 1.000 1 A LYS 94.631 1
ATOM 1334 C CB . LYS 168 168 ? A 2.501 14.373 -13.009 1.000 1 A LYS 93.798 1
ATOM 1335 C CG . LYS 168 168 ? A 2.240 12.877 -12.983 1.000 1 A LYS 92.464 1
ATOM 1336 C CD . LYS 168 168 ? A 0.771 12.520 -13.079 1.000 1 A LYS 89.790 1
ATOM 1337 C CE . LYS 168 168 ? A 0.198 12.762 -14.466 1.000 1 A LYS 83.154 1
ATOM 1338 N NZ . LYS 168 168 ? A -1.242 12.358 -14.491 1.000 1 A LYS 85.790 1
ATOM 1339 N N . GLU 169 169 ? A 4.142 17.130 -12.170 1.000 1 A GLU 97.025 1
ATOM 1340 C CA . GLU 169 169 ? A 4.356 18.533 -12.537 1.000 1 A GLU 96.467 1
ATOM 1341 C C . GLU 169 169 ? A 5.828 18.908 -12.706 1.000 1 A GLU 96.166 1
ATOM 1342 O O . GLU 169 169 ? A 6.143 19.996 -13.190 1.000 1 A GLU 94.288 1
ATOM 1343 C CB . GLU 169 169 ? A 3.699 19.467 -11.531 1.000 1 A GLU 94.891 1
ATOM 1344 C CG . GLU 169 169 ? A 4.500 19.680 -10.258 1.000 1 A GLU 90.349 1
ATOM 1345 C CD . GLU 169 169 ? A 3.810 20.562 -9.242 1.000 1 A GLU 88.189 1
ATOM 1346 O OE1 . GLU 169 169 ? A 2.672 21.001 -9.517 1.000 1 A GLU 83.466 1
ATOM 1347 O OE2 . GLU 169 169 ? A 4.407 20.824 -8.176 1.000 1 A GLU 83.004 1
ATOM 1348 N N . LYS 170 170 ? A 6.718 17.965 -12.259 1.000 1 A LYS 95.186 1
ATOM 1349 C CA . LYS 170 170 ? A 8.156 18.257 -12.374 1.000 1 A LYS 94.336 1
ATOM 1350 C C . LYS 170 170 ? A 8.629 18.279 -13.816 1.000 1 A LYS 90.955 1
ATOM 1351 O O . LYS 170 170 ? A 9.693 18.843 -14.104 1.000 1 A LYS 84.468 1
ATOM 1352 C CB . LYS 170 170 ? A 8.961 17.237 -11.598 1.000 1 A LYS 90.743 1
ATOM 1353 C CG . LYS 170 170 ? A 8.815 17.408 -10.101 1.000 1 A LYS 91.421 1
ATOM 1354 C CD . LYS 170 170 ? A 9.594 16.317 -9.386 1.000 1 A LYS 88.552 1
ATOM 1355 C CE . LYS 170 170 ? A 9.445 16.464 -7.878 1.000 1 A LYS 83.888 1
ATOM 1356 N NZ . LYS 170 170 ? A 10.071 15.318 -7.210 1.000 1 A LYS 78.985 1
HETATM 1357 C C1_1 . LIG2 . 1 ? B 0.776 -8.808 -0.241 1.000 2 B LIG2 87.801 1
HETATM 1358 C C2_1 . LIG2 . 1 ? B 1.274 -9.665 0.905 1.000 2 B LIG2 91.015 1
HETATM 1359 C C3_1 . LIG2 . 1 ? B 2.751 -9.665 1.015 1.000 2 B LIG2 92.479 1
HETATM 1360 N N1_1 . LIG2 . 1 ? B 3.392 -10.430 -0.077 1.000 2 B LIG2 94.541 1
HETATM 1361 C C4_1 . LIG2 . 1 ? B 4.677 -10.021 -0.302 1.000 2 B LIG2 95.009 1
HETATM 1362 N N2_1 . LIG2 . 1 ? B 5.632 -10.446 0.539 1.000 2 B LIG2 94.056 1
HETATM 1363 C C5_1 . LIG2 . 1 ? B 6.857 -9.939 0.437 1.000 2 B LIG2 93.940 1
HETATM 1364 O O1_1 . LIG2 . 1 ? B 7.788 -10.362 1.310 1.000 2 B LIG2 94.042 1
HETATM 1365 C C6_1 . LIG2 . 1 ? B 7.414 -11.115 2.464 1.000 2 B LIG2 89.790 1
HETATM 1366 C C7_1 . LIG2 . 1 ? B 8.301 -10.717 3.638 1.000 2 B LIG2 93.366 1
HETATM 1367 C C8_1 . LIG2 . 1 ? B 8.005 -11.622 4.862 1.000 2 B LIG2 82.130 1
HETATM 1368 C C9_1 . LIG2 . 1 ? B 9.081 -12.640 4.905 1.000 2 B LIG2 78.471 1
HETATM 1369 C C10_1 . LIG2 . 1 ? B 10.199 -11.964 4.324 1.000 2 B LIG2 81.532 1
HETATM 1370 N N3_1 . LIG2 . 1 ? B 9.707 -10.987 3.364 1.000 2 B LIG2 87.700 1
HETATM 1371 C C11_1 . LIG2 . 1 ? B 10.450 -9.713 3.471 1.000 2 B LIG2 81.780 1
HETATM 1372 C C12_1 . LIG2 . 1 ? B 9.510 -8.654 3.807 1.000 2 B LIG2 80.781 1
HETATM 1373 F F1_1 . LIG2 . 1 ? B 9.813 -8.221 5.099 1.000 2 B LIG2 81.755 1
HETATM 1374 C C13_1 . LIG2 . 1 ? B 8.143 -9.242 3.923 1.000 2 B LIG2 83.891 1
HETATM 1375 N N4_1 . LIG2 . 1 ? B 7.253 -9.083 -0.484 1.000 2 B LIG2 94.555 1
HETATM 1376 C C14_1 . LIG2 . 1 ? B 6.333 -8.630 -1.377 1.000 2 B LIG2 95.041 1
HETATM 1377 C C15_1 . LIG2 . 1 ? B 6.694 -7.665 -2.308 1.000 2 B LIG2 95.353 1
HETATM 1378 F F2_1 . LIG2 . 1 ? B 7.936 -7.275 -2.320 1.000 2 B LIG2 95.374 1
HETATM 1379 C C16_1 . LIG2 . 1 ? B 5.748 -7.152 -3.200 1.000 2 B LIG2 95.611 1
HETATM 1380 C C17_1 . LIG2 . 1 ? B 6.108 -6.092 -4.129 1.000 2 B LIG2 95.951 1
HETATM 1381 C C18_1 . LIG2 . 1 ? B 6.757 -6.346 -5.348 1.000 2 B LIG2 95.510 1
HETATM 1382 C C19_1 . LIG2 . 1 ? B 7.055 -7.589 -5.963 1.000 2 B LIG2 94.503 1
HETATM 1383 C C20_1 . LIG2 . 1 ? B 6.789 -8.857 -5.567 1.000 2 B LIG2 94.345 1
HETATM 1384 N N5_1 . LIG2 . 1 ? B 6.580 -9.887 -5.271 1.000 2 B LIG2 92.277 1
HETATM 1385 C C21_1 . LIG2 . 1 ? B 7.710 -7.418 -7.191 1.000 2 B LIG2 94.181 1
HETATM 1386 N N6_1 . LIG2 . 1 ? B 8.126 -8.355 -8.045 1.000 2 B LIG2 93.149 1
HETATM 1387 S S1_1 . LIG2 . 1 ? B 7.911 -5.777 -7.557 1.000 2 B LIG2 93.919 1
HETATM 1388 C C22_1 . LIG2 . 1 ? B 7.165 -5.253 -6.116 1.000 2 B LIG2 95.481 1
HETATM 1389 C C23_1 . LIG2 . 1 ? B 6.957 -3.952 -5.727 1.000 2 B LIG2 95.847 1
HETATM 1390 F F3_1 . LIG2 . 1 ? B 7.357 -2.950 -6.492 1.000 2 B LIG2 95.161 1
HETATM 1391 C C24_1 . LIG2 . 1 ? B 6.339 -3.706 -4.515 1.000 2 B LIG2 95.695 1
HETATM 1392 C C25_1 . LIG2 . 1 ? B 5.928 -4.782 -3.713 1.000 2 B LIG2 96.025 1
HETATM 1393 C C26_1 . LIG2 . 1 ? B 4.448 -7.636 -3.173 1.000 2 B LIG2 95.704 1
HETATM 1394 C C27_1 . LIG2 . 1 ? B 3.400 -7.162 -4.147 1.000 2 B LIG2 94.711 1
HETATM 1395 F F4_1 . LIG2 . 1 ? B 3.831 -7.346 -5.417 1.000 2 B LIG2 87.272 1
HETATM 1396 F F5_1 . LIG2 . 1 ? B 3.129 -5.863 -3.964 1.000 2 B LIG2 86.623 1
HETATM 1397 F F6_1 . LIG2 . 1 ? B 2.303 -7.863 -3.988 1.000 2 B LIG2 87.763 1
HETATM 1398 C C28_1 . LIG2 . 1 ? B 4.088 -8.583 -2.218 1.000 2 B LIG2 95.788 1
HETATM 1399 C C29_1 . LIG2 . 1 ? B 5.020 -9.079 -1.327 1.000 2 B LIG2 95.229 1
HETATM 1400 C C30_1 . LIG2 . 1 ? B 3.013 -11.854 -0.202 1.000 2 B LIG2 91.446 1
HETATM 1401 C C31_1 . LIG2 . 1 ? B 3.572 -12.803 0.843 1.000 2 B LIG2 87.452 1
HETATM 1402 C C32_1 . LIG2 . 1 ? B 1.438 -11.896 -0.235 1.000 2 B LIG2 91.278 1
HETATM 1403 N N7_1 . LIG2 . 1 ? B 0.828 -11.056 0.798 1.000 2 B LIG2 93.687 1
HETATM 1404 C C33_1 . LIG2 . 1 ? B -0.150 -11.466 1.641 1.000 2 B LIG2 90.584 1
HETATM 1405 C C34_1 . LIG2 . 1 ? B -0.570 -12.912 1.708 1.000 2 B LIG2 88.389 1
HETATM 1406 C C35_1 . LIG2 . 1 ? B -1.100 -13.301 3.041 1.000 2 B LIG2 87.232 1
HETATM 1407 O O2_1 . LIG2 . 1 ? B -0.695 -10.644 2.439 1.000 2 B LIG2 90.936 1
HETATM 1408 O O1_1 . LIG3 . 1 ? C -7.966 -8.990 4.384 1.000 3 C LIG3 92.780 1
HETATM 1409 P P1_1 . LIG3 . 1 ? C -7.532 -7.678 4.859 1.000 3 C LIG3 97.763 1
HETATM 1410 O O2_1 . LIG3 . 1 ? C -8.107 -6.471 4.242 1.000 3 C LIG3 93.552 1
HETATM 1411 O O3_1 . LIG3 . 1 ? C -5.930 -7.568 4.818 1.000 3 C LIG3 97.734 1
HETATM 1412 P P2_1 . LIG3 . 1 ? C -5.005 -7.814 3.519 1.000 3 C LIG3 97.401 1
HETATM 1413 N N1_1 . LIG3 . 1 ? C -4.643 -9.347 3.562 1.000 3 C LIG3 96.555 1
HETATM 1414 P P3_1 . LIG3 . 1 ? C -3.880 -10.134 2.324 1.000 3 C LIG3 96.443 1
HETATM 1415 O O4_1 . LIG3 . 1 ? C -2.508 -9.504 2.219 1.000 3 C LIG3 77.030 1
HETATM 1416 O O5_1 . LIG3 . 1 ? C -3.829 -11.543 2.776 1.000 3 C LIG3 80.974 1
HETATM 1417 O O6_1 . LIG3 . 1 ? C -4.690 -9.928 1.070 1.000 3 C LIG3 80.442 1
HETATM 1418 O O7_1 . LIG3 . 1 ? C -5.811 -7.427 2.339 1.000 3 C LIG3 92.530 1
HETATM 1419 O O8_1 . LIG3 . 1 ? C -3.790 -6.977 3.772 1.000 3 C LIG3 90.112 1
HETATM 1420 O O9_1 . LIG3 . 1 ? C -7.788 -7.591 6.433 1.000 3 C LIG3 98.045 1
HETATM 1421 C C1_1 . LIG3 . 1 ? C -7.260 -8.600 7.318 1.000 3 C LIG3 97.157 1
HETATM 1422 C C2_1 . LIG3 . 1 ? C -8.100 -8.628 8.584 1.000 3 C LIG3 97.307 1
HETATM 1423 O O10_1 . LIG3 . 1 ? C -7.921 -7.364 9.267 1.000 3 C LIG3 97.949 1
HETATM 1424 C C3_1 . LIG3 . 1 ? C -9.598 -8.748 8.299 1.000 3 C LIG3 97.117 1
HETATM 1425 O O11_1 . LIG3 . 1 ? C -10.208 -9.546 9.286 1.000 3 C LIG3 95.841 1
HETATM 1426 C C4_1 . LIG3 . 1 ? C -10.117 -7.346 8.351 1.000 3 C LIG3 97.411 1
HETATM 1427 O O12_1 . LIG3 . 1 ? C -11.492 -7.242 8.716 1.000 3 C LIG3 96.514 1
HETATM 1428 C C5_1 . LIG3 . 1 ? C -9.221 -6.761 9.400 1.000 3 C LIG3 98.125 1
HETATM 1429 N N2_1 . LIG3 . 1 ? C -9.029 -5.330 9.234 1.000 3 C LIG3 98.348 1
HETATM 1430 C C6_1 . LIG3 . 1 ? C -9.241 -4.414 10.163 1.000 3 C LIG3 98.527 1
HETATM 1431 N N3_1 . LIG3 . 1 ? C -9.672 -4.568 11.449 1.000 3 C LIG3 98.373 1
HETATM 1432 C C7_1 . LIG3 . 1 ? C -9.810 -3.424 12.169 1.000 3 C LIG3 98.414 1
HETATM 1433 N N4_1 . LIG3 . 1 ? C -10.231 -3.507 13.465 1.000 3 C LIG3 97.923 1
HETATM 1434 N N5_1 . LIG3 . 1 ? C -9.516 -2.209 11.684 1.000 3 C LIG3 98.710 1
HETATM 1435 C C8_1 . LIG3 . 1 ? C -9.080 -2.030 10.400 1.000 3 C LIG3 98.722 1
HETATM 1436 O O13_1 . LIG3 . 1 ? C -8.799 -0.904 9.968 1.000 3 C LIG3 98.595 1
HETATM 1437 C C9_1 . LIG3 . 1 ? C -8.944 -3.203 9.622 1.000 3 C LIG3 98.683 1
HETATM 1438 N N6_1 . LIG3 . 1 ? C -8.517 -3.406 8.319 1.000 3 C LIG3 98.549 1
HETATM 1439 C C10_1 . LIG3 . 1 ? C -8.572 -4.713 8.131 1.000 3 C LIG3 98.345 1
HETATM 1440 Mg MG1_1 . LIG4 . 1 ? D -6.112 -8.548 0.798 1.000 4 D LIG4 96.581 1
#
#
loop_
_atom_type.symbol
C
F
Mg
N
O
P
S
#
#
loop_
_ma_qa_metric.id
_ma_qa_metric.name
_ma_qa_metric.description
_ma_qa_metric.type
_ma_qa_metric.mode
_ma_qa_metric.type_other_details
_ma_qa_metric.software_group_id
1 pLDDT 'Predicted lddt' pLDDT local . .
#
#
loop_
_ma_qa_metric_local.ordinal_id
_ma_qa_metric_local.model_id
_ma_qa_metric_local.label_asym_id
_ma_qa_metric_local.label_seq_id
_ma_qa_metric_local.label_comp_id
_ma_qa_metric_local.metric_id
_ma_qa_metric_local.metric_value
1 1 A 1 GLY 1 81.234
2 1 A 2 MET 1 91.342
3 1 A 3 THR 1 95.876
4 1 A 4 GLU 1 96.996
5 1 A 5 TYR 1 98.024
6 1 A 6 LYS 1 98.123
7 1 A 7 LEU 1 98.614
8 1 A 8 VAL 1 98.500
9 1 A 9 VAL 1 98.602
10 1 A 10 VAL 1 98.423
11 1 A 11 GLY 1 98.106
12 1 A 12 ALA 1 98.059
13 1 A 13 CYS 1 96.717
14 1 A 14 GLY 1 97.439
15 1 A 15 VAL 1 98.529
16 1 A 16 GLY 1 98.459
17 1 A 17 LYS 1 98.408
18 1 A 18 SER 1 97.819
19 1 A 19 ALA 1 98.241
20 1 A 20 LEU 1 98.552
21 1 A 21 THR 1 98.067
22 1 A 22 ILE 1 97.420
23 1 A 23 GLN 1 98.080
24 1 A 24 LEU 1 98.193
25 1 A 25 ILE 1 97.297
26 1 A 26 GLN 1 96.611
27 1 A 27 ASN 1 96.862
28 1 A 28 HIS 1 96.803
29 1 A 29 PHE 1 97.878
30 1 A 30 VAL 1 93.817
31 1 A 31 ASP 1 92.070
32 1 A 32 GLU 1 91.391
33 1 A 33 TYR 1 91.024
34 1 A 34 ASP 1 91.116
35 1 A 35 PRO 1 93.880
36 1 A 36 THR 1 88.524
37 1 A 37 ILE 1 91.358
38 1 A 38 GLU 1 92.841
39 1 A 39 ASP 1 94.993
40 1 A 40 SER 1 95.598
41 1 A 41 TYR 1 96.561
42 1 A 42 ARG 1 96.827
43 1 A 43 LYS 1 96.880
44 1 A 44 GLN 1 97.310
45 1 A 45 VAL 1 96.480
46 1 A 46 VAL 1 96.514
47 1 A 47 ILE 1 97.386
48 1 A 48 ASP 1 96.631
49 1 A 49 GLY 1 94.227
50 1 A 50 GLU 1 93.569
51 1 A 51 THR 1 95.646
52 1 A 52 SER 1 95.435
53 1 A 53 LEU 1 97.565
54 1 A 54 LEU 1 98.255
55 1 A 55 ASP 1 97.938
56 1 A 56 ILE 1 98.193
57 1 A 57 LEU 1 97.518
58 1 A 58 ASP 1 97.396
59 1 A 59 THR 1 96.533
60 1 A 60 ALA 1 93.143
61 1 A 61 GLY 1 79.525
62 1 A 62 GLN 1 81.486
63 1 A 63 GLU 1 80.028
64 1 A 64 GLU 1 81.592
65 1 A 65 TYR 1 82.116
66 1 A 66 SER 1 84.602
67 1 A 67 ALA 1 87.873
68 1 A 68 MET 1 85.668
69 1 A 69 ARG 1 89.928
70 1 A 70 ASP 1 93.075
71 1 A 71 GLN 1 91.628
72 1 A 72 TYR 1 89.939
73 1 A 73 MET 1 95.318
74 1 A 74 ARG 1 96.613
75 1 A 75 THR 1 95.644
76 1 A 76 GLY 1 97.903
77 1 A 77 GLU 1 98.608
78 1 A 78 GLY 1 98.748
79 1 A 79 PHE 1 98.872
80 1 A 80 LEU 1 98.929
81 1 A 81 SER 1 98.946
82 1 A 82 VAL 1 98.974
83 1 A 83 PHE 1 98.977
84 1 A 84 ALA 1 98.955
85 1 A 85 ILE 1 98.890
86 1 A 86 ASN 1 98.812
87 1 A 87 ASN 1 98.725
88 1 A 88 THR 1 98.795
89 1 A 89 LYS 1 98.808
90 1 A 90 SER 1 98.855
91 1 A 91 PHE 1 98.944
92 1 A 92 GLU 1 98.639
93 1 A 93 ASP 1 98.437
94 1 A 94 ILE 1 98.702
95 1 A 95 HIS 1 97.647
96 1 A 96 HIS 1 97.100
97 1 A 97 TYR 1 97.358
98 1 A 98 ARG 1 97.798
99 1 A 99 GLU 1 97.483
100 1 A 100 GLN 1 96.541
101 1 A 101 ILE 1 97.624
102 1 A 102 LYS 1 97.600
103 1 A 103 ARG 1 96.561
104 1 A 104 VAL 1 96.355
105 1 A 105 LYS 1 97.011
106 1 A 106 ASP 1 96.917
107 1 A 107 SER 1 95.802
108 1 A 108 GLU 1 95.598
109 1 A 109 ASP 1 95.879
110 1 A 110 VAL 1 98.341
111 1 A 111 PRO 1 98.779
112 1 A 112 MET 1 98.800
113 1 A 113 VAL 1 98.976
114 1 A 114 LEU 1 98.983
115 1 A 115 VAL 1 98.989
116 1 A 116 GLY 1 98.980
117 1 A 117 ASN 1 98.960
118 1 A 118 LYS 1 98.867
119 1 A 119 SER 1 98.752
120 1 A 120 ASP 1 98.801
121 1 A 121 LEU 1 98.410
122 1 A 122 PRO 1 97.264
123 1 A 123 SER 1 93.787
124 1 A 124 ARG 1 97.781
125 1 A 125 THR 1 98.694
126 1 A 126 VAL 1 98.656
127 1 A 127 ASP 1 97.962
128 1 A 128 THR 1 97.794
129 1 A 129 LYS 1 98.293
130 1 A 130 GLN 1 98.189
131 1 A 131 ALA 1 98.834
132 1 A 132 GLN 1 98.861
133 1 A 133 ASP 1 98.813
134 1 A 134 LEU 1 98.831
135 1 A 135 ALA 1 98.841
136 1 A 136 ARG 1 98.629
137 1 A 137 SER 1 98.290
138 1 A 138 TYR 1 97.979
139 1 A 139 GLY 1 97.851
140 1 A 140 ILE 1 98.611
141 1 A 141 PRO 1 98.907
142 1 A 142 PHE 1 98.969
143 1 A 143 ILE 1 98.965
144 1 A 144 GLU 1 98.883
145 1 A 145 THR 1 98.986
146 1 A 146 SER 1 98.924
147 1 A 147 ALA 1 98.599
148 1 A 148 LYS 1 98.460
149 1 A 149 THR 1 98.626
150 1 A 150 ARG 1 98.497
151 1 A 151 GLN 1 98.720
152 1 A 152 GLY 1 98.941
153 1 A 153 VAL 1 98.921
154 1 A 154 ASP 1 98.738
155 1 A 155 ASP 1 98.829
156 1 A 156 ALA 1 98.914
157 1 A 157 PHE 1 98.867
158 1 A 158 TYR 1 98.724
159 1 A 159 THR 1 98.799
160 1 A 160 LEU 1 98.851
161 1 A 161 VAL 1 98.619
162 1 A 162 ARG 1 98.252
163 1 A 163 GLU 1 98.460
164 1 A 164 ILE 1 98.509
165 1 A 165 ARG 1 97.831
166 1 A 166 LYS 1 97.329
167 1 A 167 HIS 1 97.588
168 1 A 168 LYS 1 95.912
169 1 A 169 GLU 1 96.467
170 1 A 170 LYS 1 94.336
#
