# Supplementary material for: Single‐Sequence Deep Learning Delivers Crystal‐Quality Models of Covalent K‐Ras G12 Hotspot Complexes
Source: IUBMB Life. 2026 Jun 13;78(6):e70108. doi: 10.1002/iub.70108 (PMC13263772; doi:10.1002/iub.70108)
Supplement: Supplementary file 1 — Data S1: iub70108‐sup‐0001‐DataS1.zip. [file IUB-78-0-s001.zip › Supplementary_Data/1_Without Covalent Restraint_Web/Predicted Structures/KRASG12C_BBO-8520_Gpp(NH)p_Mg2+_without_restraint/pred.model_idx_1.cif]

data_model
_entry.id model
_struct.entry_id model
_struct.pdbx_model_details .
_struct.pdbx_structure_determination_methodology computational
_struct.title 'Chai-1 predicted structure'
_audit_conform.dict_location https://raw.githubusercontent.com/ihmwg/ModelCIF/80e1e22/dist/mmcif_ma.dic
_audit_conform.dict_name mmcif_ma.dic
_audit_conform.dict_version 1.4.7
#
loop_
_audit_author.name
_audit_author.pdbx_ordinal
'Chai Discovery team' 1
#
#
loop_
_chem_comp.id
_chem_comp.type
_chem_comp.name
_chem_comp.formula
_chem_comp.formula_weight
_chem_comp.ma_provenance
ALA 'L-peptide linking' . . . 'CCD Core'
ARG 'L-peptide linking' . . . 'CCD Core'
ASN 'L-peptide linking' . . . 'CCD Core'
ASP 'L-peptide linking' . . . 'CCD Core'
CYS 'L-peptide linking' . . . 'CCD Core'
GLN 'L-peptide linking' . . . 'CCD Core'
GLU 'L-peptide linking' . . . 'CCD Core'
GLY 'L-peptide linking' . . . 'CCD Core'
HIS 'L-peptide linking' . . . 'CCD Core'
ILE 'L-peptide linking' . . . 'CCD Core'
LEU 'L-peptide linking' . . . 'CCD Core'
LIG2 non-polymer . . . 'CCD Core'
LIG3 non-polymer . . . 'CCD Core'
LIG4 non-polymer . . . 'CCD Core'
LYS 'L-peptide linking' . . . 'CCD Core'
MET 'L-peptide linking' . . . 'CCD Core'
PHE 'L-peptide linking' . . . 'CCD Core'
PRO 'L-peptide linking' . . . 'CCD Core'
SER 'L-peptide linking' . . . 'CCD Core'
THR 'L-peptide linking' . . . 'CCD Core'
TYR 'L-peptide linking' . . . 'CCD Core'
VAL 'L-peptide linking' . . . 'CCD Core'
#
#
loop_
_entity.id
_entity.type
_entity.src_method
_entity.pdbx_description
_entity.formula_weight
_entity.pdbx_number_of_molecules
_entity.details
1 polymer man 'Entity A' . 1 .
2 non-polymer man 'Entity B' . 1 .
3 non-polymer man 'Entity C' . 1 .
4 non-polymer man 'Entity D' . 1 .
#
#
loop_
_entity_poly.entity_id
_entity_poly.type
_entity_poly.nstd_linkage
_entity_poly.nstd_monomer
_entity_poly.pdbx_strand_id
_entity_poly.pdbx_seq_one_letter_code
_entity_poly.pdbx_seq_one_letter_code_can
1 polypeptide(L) no no A
;GMTEYKLVVVGACGVGKSALTIQLIQNHFVDEYDPTIEDSYRKQVVIDGETSLLDILDTAGQEEYSAMRD
QYMRTGEGFLSVFAINNTKSFEDIHHYREQIKRVKDSEDVPMVLVGNKSDLPSRTVDTKQAQDLARSYGI
PFIETSAKTRQGVDDAFYTLVREIRKHKEK
;

;GMTEYKLVVVGACGVGKSALTIQLIQNHFVDEYDPTIEDSYRKQVVIDGETSLLDILDTAGQEEYSAMRD
QYMRTGEGFLSVFAINNTKSFEDIHHYREQIKRVKDSEDVPMVLVGNKSDLPSRTVDTKQAQDLARSYGI
PFIETSAKTRQGVDDAFYTLVREIRKHKEK
;

#
#
loop_
_pdbx_entity_nonpoly.entity_id
_pdbx_entity_nonpoly.name
_pdbx_entity_nonpoly.comp_id
_pdbx_entity_nonpoly.ma_model_mode
2 'Entity B' LIG2 .
3 'Entity C' LIG3 .
4 'Entity D' LIG4 .
#
#
loop_
_entity_poly_seq.entity_id
_entity_poly_seq.num
_entity_poly_seq.mon_id
_entity_poly_seq.hetero
1 1 GLY .
1 2 MET .
1 3 THR .
1 4 GLU .
1 5 TYR .
1 6 LYS .
1 7 LEU .
1 8 VAL .
1 9 VAL .
1 10 VAL .
1 11 GLY .
1 12 ALA .
1 13 CYS .
1 14 GLY .
1 15 VAL .
1 16 GLY .
1 17 LYS .
1 18 SER .
1 19 ALA .
1 20 LEU .
1 21 THR .
1 22 ILE .
1 23 GLN .
1 24 LEU .
1 25 ILE .
1 26 GLN .
1 27 ASN .
1 28 HIS .
1 29 PHE .
1 30 VAL .
1 31 ASP .
1 32 GLU .
1 33 TYR .
1 34 ASP .
1 35 PRO .
1 36 THR .
1 37 ILE .
1 38 GLU .
1 39 ASP .
1 40 SER .
1 41 TYR .
1 42 ARG .
1 43 LYS .
1 44 GLN .
1 45 VAL .
1 46 VAL .
1 47 ILE .
1 48 ASP .
1 49 GLY .
1 50 GLU .
1 51 THR .
1 52 SER .
1 53 LEU .
1 54 LEU .
1 55 ASP .
1 56 ILE .
1 57 LEU .
1 58 ASP .
1 59 THR .
1 60 ALA .
1 61 GLY .
1 62 GLN .
1 63 GLU .
1 64 GLU .
1 65 TYR .
1 66 SER .
1 67 ALA .
1 68 MET .
1 69 ARG .
1 70 ASP .
1 71 GLN .
1 72 TYR .
1 73 MET .
1 74 ARG .
1 75 THR .
1 76 GLY .
1 77 GLU .
1 78 GLY .
1 79 PHE .
1 80 LEU .
1 81 SER .
1 82 VAL .
1 83 PHE .
1 84 ALA .
1 85 ILE .
1 86 ASN .
1 87 ASN .
1 88 THR .
1 89 LYS .
1 90 SER .
1 91 PHE .
1 92 GLU .
1 93 ASP .
1 94 ILE .
1 95 HIS .
1 96 HIS .
1 97 TYR .
1 98 ARG .
1 99 GLU .
1 100 GLN .
1 101 ILE .
1 102 LYS .
1 103 ARG .
1 104 VAL .
1 105 LYS .
1 106 ASP .
1 107 SER .
1 108 GLU .
1 109 ASP .
1 110 VAL .
1 111 PRO .
1 112 MET .
1 113 VAL .
1 114 LEU .
1 115 VAL .
1 116 GLY .
1 117 ASN .
1 118 LYS .
1 119 SER .
1 120 ASP .
1 121 LEU .
1 122 PRO .
1 123 SER .
1 124 ARG .
1 125 THR .
1 126 VAL .
1 127 ASP .
1 128 THR .
1 129 LYS .
1 130 GLN .
1 131 ALA .
1 132 GLN .
1 133 ASP .
1 134 LEU .
1 135 ALA .
1 136 ARG .
1 137 SER .
1 138 TYR .
1 139 GLY .
1 140 ILE .
1 141 PRO .
1 142 PHE .
1 143 ILE .
1 144 GLU .
1 145 THR .
1 146 SER .
1 147 ALA .
1 148 LYS .
1 149 THR .
1 150 ARG .
1 151 GLN .
1 152 GLY .
1 153 VAL .
1 154 ASP .
1 155 ASP .
1 156 ALA .
1 157 PHE .
1 158 TYR .
1 159 THR .
1 160 LEU .
1 161 VAL .
1 162 ARG .
1 163 GLU .
1 164 ILE .
1 165 ARG .
1 166 LYS .
1 167 HIS .
1 168 LYS .
1 169 GLU .
1 170 LYS .
#
#
loop_
_struct_asym.id
_struct_asym.entity_id
_struct_asym.details
A 1 'Chain A'
B 2 'Chain B'
C 3 'Chain C'
D 4 'Chain D'
#
#
loop_
_pdbx_poly_seq_scheme.asym_id
_pdbx_poly_seq_scheme.entity_id
_pdbx_poly_seq_scheme.seq_id
_pdbx_poly_seq_scheme.mon_id
_pdbx_poly_seq_scheme.pdb_seq_num
_pdbx_poly_seq_scheme.auth_seq_num
_pdbx_poly_seq_scheme.pdb_mon_id
_pdbx_poly_seq_scheme.auth_mon_id
_pdbx_poly_seq_scheme.pdb_strand_id
_pdbx_poly_seq_scheme.pdb_ins_code
A 1 1 GLY 1 1 GLY GLY A .
A 1 2 MET 2 2 MET MET A .
A 1 3 THR 3 3 THR THR A .
A 1 4 GLU 4 4 GLU GLU A .
A 1 5 TYR 5 5 TYR TYR A .
A 1 6 LYS 6 6 LYS LYS A .
A 1 7 LEU 7 7 LEU LEU A .
A 1 8 VAL 8 8 VAL VAL A .
A 1 9 VAL 9 9 VAL VAL A .
A 1 10 VAL 10 10 VAL VAL A .
A 1 11 GLY 11 11 GLY GLY A .
A 1 12 ALA 12 12 ALA ALA A .
A 1 13 CYS 13 13 CYS CYS A .
A 1 14 GLY 14 14 GLY GLY A .
A 1 15 VAL 15 15 VAL VAL A .
A 1 16 GLY 16 16 GLY GLY A .
A 1 17 LYS 17 17 LYS LYS A .
A 1 18 SER 18 18 SER SER A .
A 1 19 ALA 19 19 ALA ALA A .
A 1 20 LEU 20 20 LEU LEU A .
A 1 21 THR 21 21 THR THR A .
A 1 22 ILE 22 22 ILE ILE A .
A 1 23 GLN 23 23 GLN GLN A .
A 1 24 LEU 24 24 LEU LEU A .
A 1 25 ILE 25 25 ILE ILE A .
A 1 26 GLN 26 26 GLN GLN A .
A 1 27 ASN 27 27 ASN ASN A .
A 1 28 HIS 28 28 HIS HIS A .
A 1 29 PHE 29 29 PHE PHE A .
A 1 30 VAL 30 30 VAL VAL A .
A 1 31 ASP 31 31 ASP ASP A .
A 1 32 GLU 32 32 GLU GLU A .
A 1 33 TYR 33 33 TYR TYR A .
A 1 34 ASP 34 34 ASP ASP A .
A 1 35 PRO 35 35 PRO PRO A .
A 1 36 THR 36 36 THR THR A .
A 1 37 ILE 37 37 ILE ILE A .
A 1 38 GLU 38 38 GLU GLU A .
A 1 39 ASP 39 39 ASP ASP A .
A 1 40 SER 40 40 SER SER A .
A 1 41 TYR 41 41 TYR TYR A .
A 1 42 ARG 42 42 ARG ARG A .
A 1 43 LYS 43 43 LYS LYS A .
A 1 44 GLN 44 44 GLN GLN A .
A 1 45 VAL 45 45 VAL VAL A .
A 1 46 VAL 46 46 VAL VAL A .
A 1 47 ILE 47 47 ILE ILE A .
A 1 48 ASP 48 48 ASP ASP A .
A 1 49 GLY 49 49 GLY GLY A .
A 1 50 GLU 50 50 GLU GLU A .
A 1 51 THR 51 51 THR THR A .
A 1 52 SER 52 52 SER SER A .
A 1 53 LEU 53 53 LEU LEU A .
A 1 54 LEU 54 54 LEU LEU A .
A 1 55 ASP 55 55 ASP ASP A .
A 1 56 ILE 56 56 ILE ILE A .
A 1 57 LEU 57 57 LEU LEU A .
A 1 58 ASP 58 58 ASP ASP A .
A 1 59 THR 59 59 THR THR A .
A 1 60 ALA 60 60 ALA ALA A .
A 1 61 GLY 61 61 GLY GLY A .
A 1 62 GLN 62 62 GLN GLN A .
A 1 63 GLU 63 63 GLU GLU A .
A 1 64 GLU 64 64 GLU GLU A .
A 1 65 TYR 65 65 TYR TYR A .
A 1 66 SER 66 66 SER SER A .
A 1 67 ALA 67 67 ALA ALA A .
A 1 68 MET 68 68 MET MET A .
A 1 69 ARG 69 69 ARG ARG A .
A 1 70 ASP 70 70 ASP ASP A .
A 1 71 GLN 71 71 GLN GLN A .
A 1 72 TYR 72 72 TYR TYR A .
A 1 73 MET 73 73 MET MET A .
A 1 74 ARG 74 74 ARG ARG A .
A 1 75 THR 75 75 THR THR A .
A 1 76 GLY 76 76 GLY GLY A .
A 1 77 GLU 77 77 GLU GLU A .
A 1 78 GLY 78 78 GLY GLY A .
A 1 79 PHE 79 79 PHE PHE A .
A 1 80 LEU 80 80 LEU LEU A .
A 1 81 SER 81 81 SER SER A .
A 1 82 VAL 82 82 VAL VAL A .
A 1 83 PHE 83 83 PHE PHE A .
A 1 84 ALA 84 84 ALA ALA A .
A 1 85 ILE 85 85 ILE ILE A .
A 1 86 ASN 86 86 ASN ASN A .
A 1 87 ASN 87 87 ASN ASN A .
A 1 88 THR 88 88 THR THR A .
A 1 89 LYS 89 89 LYS LYS A .
A 1 90 SER 90 90 SER SER A .
A 1 91 PHE 91 91 PHE PHE A .
A 1 92 GLU 92 92 GLU GLU A .
A 1 93 ASP 93 93 ASP ASP A .
A 1 94 ILE 94 94 ILE ILE A .
A 1 95 HIS 95 95 HIS HIS A .
A 1 96 HIS 96 96 HIS HIS A .
A 1 97 TYR 97 97 TYR TYR A .
A 1 98 ARG 98 98 ARG ARG A .
A 1 99 GLU 99 99 GLU GLU A .
A 1 100 GLN 100 100 GLN GLN A .
A 1 101 ILE 101 101 ILE ILE A .
A 1 102 LYS 102 102 LYS LYS A .
A 1 103 ARG 103 103 ARG ARG A .
A 1 104 VAL 104 104 VAL VAL A .
A 1 105 LYS 105 105 LYS LYS A .
A 1 106 ASP 106 106 ASP ASP A .
A 1 107 SER 107 107 SER SER A .
A 1 108 GLU 108 108 GLU GLU A .
A 1 109 ASP 109 109 ASP ASP A .
A 1 110 VAL 110 110 VAL VAL A .
A 1 111 PRO 111 111 PRO PRO A .
A 1 112 MET 112 112 MET MET A .
A 1 113 VAL 113 113 VAL VAL A .
A 1 114 LEU 114 114 LEU LEU A .
A 1 115 VAL 115 115 VAL VAL A .
A 1 116 GLY 116 116 GLY GLY A .
A 1 117 ASN 117 117 ASN ASN A .
A 1 118 LYS 118 118 LYS LYS A .
A 1 119 SER 119 119 SER SER A .
A 1 120 ASP 120 120 ASP ASP A .
A 1 121 LEU 121 121 LEU LEU A .
A 1 122 PRO 122 122 PRO PRO A .
A 1 123 SER 123 123 SER SER A .
A 1 124 ARG 124 124 ARG ARG A .
A 1 125 THR 125 125 THR THR A .
A 1 126 VAL 126 126 VAL VAL A .
A 1 127 ASP 127 127 ASP ASP A .
A 1 128 THR 128 128 THR THR A .
A 1 129 LYS 129 129 LYS LYS A .
A 1 130 GLN 130 130 GLN GLN A .
A 1 131 ALA 131 131 ALA ALA A .
A 1 132 GLN 132 132 GLN GLN A .
A 1 133 ASP 133 133 ASP ASP A .
A 1 134 LEU 134 134 LEU LEU A .
A 1 135 ALA 135 135 ALA ALA A .
A 1 136 ARG 136 136 ARG ARG A .
A 1 137 SER 137 137 SER SER A .
A 1 138 TYR 138 138 TYR TYR A .
A 1 139 GLY 139 139 GLY GLY A .
A 1 140 ILE 140 140 ILE ILE A .
A 1 141 PRO 141 141 PRO PRO A .
A 1 142 PHE 142 142 PHE PHE A .
A 1 143 ILE 143 143 ILE ILE A .
A 1 144 GLU 144 144 GLU GLU A .
A 1 145 THR 145 145 THR THR A .
A 1 146 SER 146 146 SER SER A .
A 1 147 ALA 147 147 ALA ALA A .
A 1 148 LYS 148 148 LYS LYS A .
A 1 149 THR 149 149 THR THR A .
A 1 150 ARG 150 150 ARG ARG A .
A 1 151 GLN 151 151 GLN GLN A .
A 1 152 GLY 152 152 GLY GLY A .
A 1 153 VAL 153 153 VAL VAL A .
A 1 154 ASP 154 154 ASP ASP A .
A 1 155 ASP 155 155 ASP ASP A .
A 1 156 ALA 156 156 ALA ALA A .
A 1 157 PHE 157 157 PHE PHE A .
A 1 158 TYR 158 158 TYR TYR A .
A 1 159 THR 159 159 THR THR A .
A 1 160 LEU 160 160 LEU LEU A .
A 1 161 VAL 161 161 VAL VAL A .
A 1 162 ARG 162 162 ARG ARG A .
A 1 163 GLU 163 163 GLU GLU A .
A 1 164 ILE 164 164 ILE ILE A .
A 1 165 ARG 165 165 ARG ARG A .
A 1 166 LYS 166 166 LYS LYS A .
A 1 167 HIS 167 167 HIS HIS A .
A 1 168 LYS 168 168 LYS LYS A .
A 1 169 GLU 169 169 GLU GLU A .
A 1 170 LYS 170 170 LYS LYS A .
#
#
loop_
_pdbx_nonpoly_scheme.asym_id
_pdbx_nonpoly_scheme.entity_id
_pdbx_nonpoly_scheme.mon_id
_pdbx_nonpoly_scheme.ndb_seq_num
_pdbx_nonpoly_scheme.pdb_seq_num
_pdbx_nonpoly_scheme.auth_seq_num
_pdbx_nonpoly_scheme.auth_mon_id
_pdbx_nonpoly_scheme.pdb_strand_id
_pdbx_nonpoly_scheme.pdb_ins_code
B 2 LIG2 1 1 1 LIG2 B .
C 3 LIG3 1 1 1 LIG3 C .
D 4 LIG4 1 1 1 LIG4 D .
#
#
loop_
_ma_data.id
_ma_data.name
_ma_data.content_type
_ma_data.content_type_other_details
1 'Entity A' target .
2 'Entity B' target .
3 'Entity C' target .
4 'Entity D' target .
5 pred_model_1 'model coordinates' .
#
#
loop_
_ma_target_entity.entity_id
_ma_target_entity.data_id
_ma_target_entity.origin
1 1 designed
2 2 designed
3 3 designed
4 4 designed
#
#
loop_
_ma_target_entity_instance.asym_id
_ma_target_entity_instance.entity_id
_ma_target_entity_instance.details
A 1 'Chain A'
B 2 'Chain B'
C 3 'Chain C'
D 4 'Chain D'
#
#
loop_
_ma_model_list.ordinal_id
_ma_model_list.model_name
_ma_model_list.data_id
_ma_model_list.model_type
_ma_model_list.model_type_other_details
1 pred_model_1 5 'Ab initio model' .
#
#
loop_
_ma_model_group.id
_ma_model_group.name
_ma_model_group.details
1 pred .
#
#
loop_
_ma_model_group_link.group_id
_ma_model_group_link.model_id
1 1
#
#
loop_
_atom_site.group_PDB
_atom_site.id
_atom_site.type_symbol
_atom_site.label_atom_id
_atom_site.label_alt_id
_atom_site.label_comp_id
_atom_site.label_seq_id
_atom_site.auth_seq_id
_atom_site.pdbx_PDB_ins_code
_atom_site.label_asym_id
_atom_site.Cartn_x
_atom_site.Cartn_y
_atom_site.Cartn_z
_atom_site.occupancy
_atom_site.label_entity_id
_atom_site.auth_asym_id
_atom_site.auth_comp_id
_atom_site.B_iso_or_equiv
_atom_site.pdbx_PDB_model_num
ATOM 1 N N . GLY 1 1 ? A 0.522 -15.013 18.334 1.000 1 A GLY 73.363 1
ATOM 2 C CA . GLY 1 1 ? A 0.624 -15.864 17.133 1.000 1 A GLY 78.993 1
ATOM 3 C C . GLY 1 1 ? A 0.748 -14.986 15.910 1.000 1 A GLY 83.302 1
ATOM 4 O O . GLY 1 1 ? A 0.274 -13.860 15.899 1.000 1 A GLY 81.425 1
ATOM 5 N N . MET 2 2 ? A 1.414 -15.490 14.880 1.000 1 A MET 86.531 1
ATOM 6 C CA . MET 2 2 ? A 1.668 -14.729 13.672 1.000 1 A MET 90.790 1
ATOM 7 C C . MET 2 2 ? A 0.441 -14.737 12.757 1.000 1 A MET 92.521 1
ATOM 8 O O . MET 2 2 ? A -0.172 -15.799 12.522 1.000 1 A MET 91.437 1
ATOM 9 C CB . MET 2 2 ? A 2.839 -15.300 12.901 1.000 1 A MET 89.248 1
ATOM 10 C CG . MET 2 2 ? A 3.203 -14.473 11.667 1.000 1 A MET 88.724 1
ATOM 11 S SD . MET 2 2 ? A 4.651 -15.125 10.807 1.000 1 A MET 85.573 1
ATOM 12 C CE . MET 2 2 ? A 5.927 -14.632 11.952 1.000 1 A MET 81.379 1
ATOM 13 N N . THR 3 3 ? A 0.100 -13.552 12.243 1.000 1 A THR 95.601 1
ATOM 14 C CA . THR 3 3 ? A -0.942 -13.427 11.232 1.000 1 A THR 95.922 1
ATOM 15 C C . THR 3 3 ? A -0.325 -12.811 9.989 1.000 1 A THR 96.738 1
ATOM 16 O O . THR 3 3 ? A 0.413 -11.831 10.083 1.000 1 A THR 96.345 1
ATOM 17 C CB . THR 3 3 ? A -2.097 -12.546 11.728 1.000 1 A THR 94.477 1
ATOM 18 O OG1 . THR 3 3 ? A -2.619 -13.107 12.932 1.000 1 A THR 89.476 1
ATOM 19 C CG2 . THR 3 3 ? A -3.212 -12.476 10.702 1.000 1 A THR 90.378 1
ATOM 20 N N . GLU 4 4 ? A -0.615 -13.379 8.833 1.000 1 A GLU 96.713 1
ATOM 21 C CA . GLU 4 4 ? A -0.138 -12.847 7.563 1.000 1 A GLU 97.055 1
ATOM 22 C C . GLU 4 4 ? A -1.169 -11.897 6.978 1.000 1 A GLU 97.358 1
ATOM 23 O O . GLU 4 4 ? A -2.364 -12.086 7.116 1.000 1 A GLU 96.931 1
ATOM 24 C CB . GLU 4 4 ? A 0.148 -13.969 6.567 1.000 1 A GLU 96.086 1
ATOM 25 C CG . GLU 4 4 ? A 1.234 -14.905 7.066 1.000 1 A GLU 90.861 1
ATOM 26 C CD . GLU 4 4 ? A 1.567 -16.024 6.096 1.000 1 A GLU 90.117 1
ATOM 27 O OE1 . GLU 4 4 ? A 0.986 -16.042 4.975 1.000 1 A GLU 87.107 1
ATOM 28 O OE2 . GLU 4 4 ? A 2.414 -16.876 6.437 1.000 1 A GLU 85.496 1
ATOM 29 N N . TYR 5 5 ? A -0.659 -10.834 6.325 1.000 1 A TYR 97.804 1
ATOM 30 C CA . TYR 5 5 ? A -1.526 -9.826 5.695 1.000 1 A TYR 98.033 1
ATOM 31 C C . TYR 5 5 ? A -1.022 -9.588 4.281 1.000 1 A TYR 98.118 1
ATOM 32 O O . TYR 5 5 ? A 0.147 -9.273 4.095 1.000 1 A TYR 98.026 1
ATOM 33 C CB . TYR 5 5 ? A -1.474 -8.510 6.467 1.000 1 A TYR 97.915 1
ATOM 34 C CG . TYR 5 5 ? A -2.010 -8.591 7.854 1.000 1 A TYR 97.828 1
ATOM 35 C CD1 . TYR 5 5 ? A -3.342 -8.347 8.112 1.000 1 A TYR 97.298 1
ATOM 36 C CD2 . TYR 5 5 ? A -1.187 -8.944 8.912 1.000 1 A TYR 97.407 1
ATOM 37 C CE1 . TYR 5 5 ? A -3.850 -8.427 9.390 1.000 1 A TYR 96.495 1
ATOM 38 C CE2 . TYR 5 5 ? A -1.691 -9.020 10.193 1.000 1 A TYR 96.469 1
ATOM 39 C CZ . TYR 5 5 ? A -3.021 -8.761 10.429 1.000 1 A TYR 96.346 1
ATOM 40 O OH . TYR 5 5 ? A -3.537 -8.826 11.691 1.000 1 A TYR 94.626 1
ATOM 41 N N . LYS 6 6 ? A -1.908 -9.723 3.288 1.000 1 A LYS 98.163 1
ATOM 42 C CA . LYS 6 6 ? A -1.592 -9.428 1.898 1.000 1 A LYS 98.141 1
ATOM 43 C C . LYS 6 6 ? A -1.926 -7.966 1.630 1.000 1 A LYS 98.344 1
ATOM 44 O O . LYS 6 6 ? A -3.100 -7.582 1.626 1.000 1 A LYS 98.204 1
ATOM 45 C CB . LYS 6 6 ? A -2.342 -10.338 0.948 1.000 1 A LYS 97.617 1
ATOM 46 C CG . LYS 6 6 ? A -2.162 -10.005 -0.514 1.000 1 A LYS 86.771 1
ATOM 47 C CD . LYS 6 6 ? A -0.740 -10.193 -0.993 1.000 1 A LYS 79.412 1
ATOM 48 C CE . LYS 6 6 ? A -0.665 -10.254 -2.504 1.000 1 A LYS 75.157 1
ATOM 49 N NZ . LYS 6 6 ? A 0.631 -10.787 -2.942 1.000 1 A LYS 62.248 1
ATOM 50 N N . LEU 7 7 ? A -0.910 -7.157 1.406 1.000 1 A LEU 98.354 1
ATOM 51 C CA . LEU 7 7 ? A -1.057 -5.727 1.158 1.000 1 A LEU 98.523 1
ATOM 52 C C . LEU 7 7 ? A -0.654 -5.450 -0.274 1.000 1 A LEU 98.404 1
ATOM 53 O O . LEU 7 7 ? A 0.328 -6.003 -0.773 1.000 1 A LEU 98.201 1
ATOM 54 C CB . LEU 7 7 ? A -0.177 -4.895 2.099 1.000 1 A LEU 98.622 1
ATOM 55 C CG . LEU 7 7 ? A -0.249 -5.221 3.588 1.000 1 A LEU 98.381 1
ATOM 56 C CD1 . LEU 7 7 ? A -1.696 -5.225 4.067 1.000 1 A LEU 98.247 1
ATOM 57 C CD2 . LEU 7 7 ? A 0.590 -4.211 4.366 1.000 1 A LEU 98.361 1
ATOM 58 N N . VAL 8 8 ? A -1.393 -4.563 -0.912 1.000 1 A VAL 98.580 1
ATOM 59 C CA . VAL 8 8 ? A -1.128 -4.172 -2.290 1.000 1 A VAL 98.490 1
ATOM 60 C C . VAL 8 8 ? A -0.943 -2.669 -2.335 1.000 1 A VAL 98.578 1
ATOM 61 O O . VAL 8 8 ? A -1.731 -1.911 -1.776 1.000 1 A VAL 98.591 1
ATOM 62 C CB . VAL 8 8 ? A -2.305 -4.593 -3.219 1.000 1 A VAL 98.120 1
ATOM 63 C CG1 . VAL 8 8 ? A -2.558 -6.090 -3.075 1.000 1 A VAL 97.732 1
ATOM 64 C CG2 . VAL 8 8 ? A -2.013 -4.214 -4.654 1.000 1 A VAL 97.729 1
ATOM 65 N N . VAL 9 9 ? A 0.109 -2.218 -2.996 1.000 1 A VAL 98.544 1
ATOM 66 C CA . VAL 9 9 ? A 0.419 -0.794 -3.123 1.000 1 A VAL 98.613 1
ATOM 67 C C . VAL 9 9 ? A 0.116 -0.386 -4.547 1.000 1 A VAL 98.433 1
ATOM 68 O O . VAL 9 9 ? A 0.735 -0.874 -5.501 1.000 1 A VAL 98.109 1
ATOM 69 C CB . VAL 9 9 ? A 1.887 -0.521 -2.793 1.000 1 A VAL 98.702 1
ATOM 70 C CG1 . VAL 9 9 ? A 2.251 -1.119 -1.433 1.000 1 A VAL 98.748 1
ATOM 71 C CG2 . VAL 9 9 ? A 2.164 0.979 -2.799 1.000 1 A VAL 98.699 1
ATOM 72 N N . VAL 10 10 ? A -0.858 0.519 -4.705 1.000 1 A VAL 98.484 1
ATOM 73 C CA . VAL 10 10 ? A -1.297 0.959 -6.025 1.000 1 A VAL 98.411 1
ATOM 74 C C . VAL 10 10 ? A -1.117 2.460 -6.139 1.000 1 A VAL 98.542 1
ATOM 75 O O . VAL 10 10 ? A -0.919 3.155 -5.163 1.000 1 A VAL 98.636 1
ATOM 76 C CB . VAL 10 10 ? A -2.764 0.577 -6.327 1.000 1 A VAL 97.895 1
ATOM 77 C CG1 . VAL 10 10 ? A -2.974 -0.933 -6.151 1.000 1 A VAL 97.667 1
ATOM 78 C CG2 . VAL 10 10 ? A -3.729 1.371 -5.465 1.000 1 A VAL 97.868 1
ATOM 79 N N . GLY 11 11 ? A -1.189 2.962 -7.354 1.000 1 A GLY 98.297 1
ATOM 80 C CA . GLY 11 11 ? A -1.025 4.389 -7.616 1.000 1 A GLY 98.085 1
ATOM 81 C C . GLY 11 11 ? A -0.343 4.614 -8.947 1.000 1 A GLY 97.767 1
ATOM 82 O O . GLY 11 11 ? A 0.176 3.674 -9.540 1.000 1 A GLY 97.254 1
ATOM 83 N N . ALA 12 12 ? A -0.345 5.859 -9.372 1.000 1 A ALA 98.293 1
ATOM 84 C CA . ALA 12 12 ? A 0.188 6.214 -10.697 1.000 1 A ALA 98.044 1
ATOM 85 C C . ALA 12 12 ? A 1.682 6.028 -10.783 1.000 1 A ALA 97.857 1
ATOM 86 O O . ALA 12 12 ? A 2.368 5.832 -9.757 1.000 1 A ALA 97.701 1
ATOM 87 C CB . ALA 12 12 ? A -0.187 7.646 -11.015 1.000 1 A ALA 97.680 1
ATOM 88 N N . CYS 13 13 ? A 2.206 6.078 -11.985 1.000 1 A CYS 96.768 1
ATOM 89 C CA . CYS 13 13 ? A 3.638 5.981 -12.230 1.000 1 A CYS 96.522 1
ATOM 90 C C . CYS 13 13 ? A 4.371 7.007 -11.373 1.000 1 A CYS 96.984 1
ATOM 91 O O . CYS 13 13 ? A 4.010 8.179 -11.334 1.000 1 A CYS 97.085 1
ATOM 92 C CB . CYS 13 13 ? A 3.942 6.250 -13.697 1.000 1 A CYS 94.846 1
ATOM 93 S SG . CYS 13 13 ? A 3.325 5.047 -14.777 1.000 1 A CYS 85.671 1
ATOM 94 N N . GLY 14 14 ? A 5.420 6.549 -10.701 1.000 1 A GLY 96.982 1
ATOM 95 C CA . GLY 14 14 ? A 6.392 7.456 -10.136 1.000 1 A GLY 97.233 1
ATOM 96 C C . GLY 14 14 ? A 6.010 8.157 -8.868 1.000 1 A GLY 98.101 1
ATOM 97 O O . GLY 14 14 ? A 6.728 9.055 -8.430 1.000 1 A GLY 98.138 1
ATOM 98 N N . VAL 15 15 ? A 4.916 7.751 -8.195 1.000 1 A VAL 98.177 1
ATOM 99 C CA . VAL 15 15 ? A 4.497 8.404 -6.970 1.000 1 A VAL 98.488 1
ATOM 100 C C . VAL 15 15 ? A 5.336 7.977 -5.768 1.000 1 A VAL 98.596 1
ATOM 101 O O . VAL 15 15 ? A 5.274 8.631 -4.733 1.000 1 A VAL 98.671 1
ATOM 102 C CB . VAL 15 15 ? A 2.999 8.187 -6.651 1.000 1 A VAL 98.542 1
ATOM 103 C CG1 . VAL 15 15 ? A 2.142 8.734 -7.791 1.000 1 A VAL 98.599 1
ATOM 104 C CG2 . VAL 15 15 ? A 2.701 6.726 -6.372 1.000 1 A VAL 98.729 1
ATOM 105 N N . GLY 16 16 ? A 6.078 6.867 -5.894 1.000 1 A GLY 98.451 1
ATOM 106 C CA . GLY 16 16 ? A 6.879 6.368 -4.791 1.000 1 A GLY 98.338 1
ATOM 107 C C . GLY 16 16 ? A 6.400 5.076 -4.180 1.000 1 A GLY 98.505 1
ATOM 108 O O . GLY 16 16 ? A 6.735 4.789 -3.040 1.000 1 A GLY 98.509 1
ATOM 109 N N . LYS 17 17 ? A 5.637 4.280 -4.929 1.000 1 A LYS 98.446 1
ATOM 110 C CA . LYS 17 17 ? A 5.179 3.001 -4.443 1.000 1 A LYS 98.380 1
ATOM 111 C C . LYS 17 17 ? A 6.370 2.102 -4.054 1.000 1 A LYS 98.215 1
ATOM 112 O O . LYS 17 17 ? A 6.391 1.523 -2.967 1.000 1 A LYS 98.360 1
ATOM 113 C CB . LYS 17 17 ? A 4.325 2.279 -5.459 1.000 1 A LYS 98.269 1
ATOM 114 C CG . LYS 17 17 ? A 3.057 3.052 -5.858 1.000 1 A LYS 98.023 1
ATOM 115 C CD . LYS 17 17 ? A 2.198 2.299 -6.860 1.000 1 A LYS 97.744 1
ATOM 116 C CE . LYS 17 17 ? A 2.865 2.048 -8.217 1.000 1 A LYS 97.380 1
ATOM 117 N NZ . LYS 17 17 ? A 3.154 3.326 -8.923 1.000 1 A LYS 97.137 1
ATOM 118 N N . SER 18 18 ? A 7.333 2.011 -4.956 1.000 1 A SER 97.920 1
ATOM 119 C CA . SER 18 18 ? A 8.497 1.185 -4.685 1.000 1 A SER 97.567 1
ATOM 120 C C . SER 18 18 ? A 9.332 1.762 -3.545 1.000 1 A SER 97.764 1
ATOM 121 O O . SER 18 18 ? A 9.806 1.026 -2.683 1.000 1 A SER 97.887 1
ATOM 122 C CB . SER 18 18 ? A 9.356 1.048 -5.936 1.000 1 A SER 96.862 1
ATOM 123 O OG . SER 18 18 ? A 8.675 0.359 -6.968 1.000 1 A SER 94.166 1
ATOM 124 N N . ALA 19 19 ? A 9.513 3.063 -3.547 1.000 1 A ALA 97.818 1
ATOM 125 C CA . ALA 19 19 ? A 10.334 3.684 -2.495 1.000 1 A ALA 97.993 1
ATOM 126 C C . ALA 19 19 ? A 9.717 3.486 -1.121 1.000 1 A ALA 98.275 1
ATOM 127 O O . ALA 19 19 ? A 10.432 3.230 -0.149 1.000 1 A ALA 98.346 1
ATOM 128 C CB . ALA 19 19 ? A 10.513 5.161 -2.785 1.000 1 A ALA 97.844 1
ATOM 129 N N . LEU 20 20 ? A 8.401 3.598 -1.032 1.000 1 A LEU 98.382 1
ATOM 130 C CA . LEU 20 20 ? A 7.720 3.363 0.250 1.000 1 A LEU 98.560 1
ATOM 131 C C . LEU 20 20 ? A 7.920 1.925 0.704 1.000 1 A LEU 98.545 1
ATOM 132 O O . LEU 20 20 ? A 8.201 1.670 1.882 1.000 1 A LEU 98.549 1
ATOM 133 C CB . LEU 20 20 ? A 6.225 3.653 0.136 1.000 1 A LEU 98.739 1
ATOM 134 C CG . LEU 20 20 ? A 5.861 5.135 0.085 1.000 1 A LEU 98.776 1
ATOM 135 C CD1 . LEU 20 20 ? A 6.104 5.790 1.436 1.000 1 A LEU 98.765 1
ATOM 136 C CD2 . LEU 20 20 ? A 4.401 5.282 -0.328 1.000 1 A LEU 98.789 1
ATOM 137 N N . THR 21 21 ? A 7.789 0.988 -0.245 1.000 1 A THR 98.237 1
ATOM 138 C CA . THR 21 21 ? A 7.911 -0.419 0.086 1.000 1 A THR 98.030 1
ATOM 139 C C . THR 21 21 ? A 9.310 -0.754 0.533 1.000 1 A THR 97.844 1
ATOM 140 O O . THR 21 21 ? A 9.516 -1.456 1.523 1.000 1 A THR 97.874 1
ATOM 141 C CB . THR 21 21 ? A 7.500 -1.294 -1.095 1.000 1 A THR 97.985 1
ATOM 142 O OG1 . THR 21 21 ? A 6.160 -0.969 -1.454 1.000 1 A THR 97.842 1
ATOM 143 C CG2 . THR 21 21 ? A 7.600 -2.766 -0.778 1.000 1 A THR 97.933 1
ATOM 144 N N . ILE 22 22 ? A 10.320 -0.241 -0.187 1.000 1 A ILE 97.677 1
ATOM 145 C CA . ILE 22 22 ? A 11.700 -0.539 0.155 1.000 1 A ILE 97.312 1
ATOM 146 C C . ILE 22 22 ? A 12.046 0.082 1.512 1.000 1 A ILE 97.580 1
ATOM 147 O O . ILE 22 22 ? A 12.770 -0.518 2.298 1.000 1 A ILE 97.718 1
ATOM 148 C CB . ILE 22 22 ? A 12.628 -0.062 -0.957 1.000 1 A ILE 96.733 1
ATOM 149 C CG1 . ILE 22 22 ? A 12.382 -0.933 -2.203 1.000 1 A ILE 96.146 1
ATOM 150 C CG2 . ILE 22 22 ? A 14.107 -0.167 -0.514 1.000 1 A ILE 95.430 1
ATOM 151 C CD1 . ILE 22 22 ? A 13.051 -0.421 -3.454 1.000 1 A ILE 93.936 1
ATOM 152 N N . GLN 23 23 ? A 11.519 1.284 1.812 1.000 1 A GLN 97.565 1
ATOM 153 C CA . GLN 23 23 ? A 11.740 1.838 3.131 1.000 1 A GLN 97.704 1
ATOM 154 C C . GLN 23 23 ? A 11.177 0.930 4.205 1.000 1 A GLN 97.852 1
ATOM 155 O O . GLN 23 23 ? A 11.845 0.700 5.233 1.000 1 A GLN 97.732 1
ATOM 156 C CB . GLN 23 23 ? A 11.129 3.235 3.234 1.000 1 A GLN 97.411 1
ATOM 157 C CG . GLN 23 23 ? A 12.073 4.324 2.786 1.000 1 A GLN 94.180 1
ATOM 158 C CD . GLN 23 23 ? A 13.160 4.613 3.760 1.000 1 A GLN 96.872 1
ATOM 159 O OE1 . GLN 23 23 ? A 13.416 3.861 4.720 1.000 1 A GLN 96.271 1
ATOM 160 N NE2 . GLN 23 23 ? A 13.841 5.722 3.552 1.000 1 A GLN 95.613 1
ATOM 161 N N . LEU 24 24 ? A 9.967 0.409 4.003 1.000 1 A LEU 98.168 1
ATOM 162 C CA . LEU 24 24 ? A 9.376 -0.473 5.000 1.000 1 A LEU 98.193 1
ATOM 163 C C . LEU 24 24 ? A 10.207 -1.743 5.165 1.000 1 A LEU 98.035 1
ATOM 164 O O . LEU 24 24 ? A 10.477 -2.185 6.301 1.000 1 A LEU 97.879 1
ATOM 165 C CB . LEU 24 24 ? A 7.958 -0.851 4.647 1.000 1 A LEU 98.315 1
ATOM 166 C CG . LEU 24 24 ? A 7.276 -1.721 5.712 1.000 1 A LEU 98.232 1
ATOM 167 C CD1 . LEU 24 24 ? A 6.723 -0.840 6.814 1.000 1 A LEU 98.002 1
ATOM 168 C CD2 . LEU 24 24 ? A 6.185 -2.571 5.103 1.000 1 A LEU 98.127 1
ATOM 169 N N . ILE 25 25 ? A 10.632 -2.333 4.060 1.000 1 A ILE 97.828 1
ATOM 170 C CA . ILE 25 25 ? A 11.250 -3.653 4.081 1.000 1 A ILE 97.301 1
ATOM 171 C C . ILE 25 25 ? A 12.736 -3.583 4.418 1.000 1 A ILE 97.037 1
ATOM 172 O O . ILE 25 25 ? A 13.250 -4.402 5.192 1.000 1 A ILE 96.661 1
ATOM 173 C CB . ILE 25 25 ? A 11.049 -4.354 2.737 1.000 1 A ILE 96.540 1
ATOM 174 C CG1 . ILE 25 25 ? A 9.549 -4.553 2.454 1.000 1 A ILE 93.884 1
ATOM 175 C CG2 . ILE 25 25 ? A 11.773 -5.677 2.671 1.000 1 A ILE 92.284 1
ATOM 176 C CD1 . ILE 25 25 ? A 8.800 -5.385 3.457 1.000 1 A ILE 87.985 1
ATOM 177 N N . GLN 26 26 ? A 13.423 -2.617 3.828 1.000 1 A GLN 97.271 1
ATOM 178 C CA . GLN 26 26 ? A 14.892 -2.556 3.881 1.000 1 A GLN 96.690 1
ATOM 179 C C . GLN 26 26 ? A 15.427 -1.361 4.662 1.000 1 A GLN 96.974 1
ATOM 180 O O . GLN 26 26 ? A 16.624 -1.262 4.863 1.000 1 A GLN 96.252 1
ATOM 181 C CB . GLN 26 26 ? A 15.459 -2.559 2.463 1.000 1 A GLN 95.528 1
ATOM 182 C CG . GLN 26 26 ? A 15.158 -3.837 1.706 1.000 1 A GLN 91.483 1
ATOM 183 C CD . GLN 26 26 ? A 15.636 -3.774 0.261 1.000 1 A GLN 83.750 1
ATOM 184 O OE1 . GLN 26 26 ? A 16.204 -2.767 -0.178 1.000 1 A GLN 74.154 1
ATOM 185 N NE2 . GLN 26 26 ? A 15.421 -4.851 -0.463 1.000 1 A GLN 73.926 1
ATOM 186 N N . ASN 27 27 ? A 14.543 -0.442 5.061 1.000 1 A ASN 97.341 1
ATOM 187 C CA . ASN 27 27 ? A 14.907 0.701 5.897 1.000 1 A ASN 97.091 1
ATOM 188 C C . ASN 27 27 ? A 15.935 1.597 5.230 1.000 1 A ASN 97.302 1
ATOM 189 O O . ASN 27 27 ? A 16.882 2.038 5.856 1.000 1 A ASN 96.257 1
ATOM 190 C CB . ASN 27 27 ? A 15.397 0.231 7.274 1.000 1 A ASN 96.260 1
ATOM 191 C CG . ASN 27 27 ? A 14.322 -0.506 8.026 1.000 1 A ASN 94.176 1
ATOM 192 O OD1 . ASN 27 27 ? A 13.480 0.122 8.669 1.000 1 A ASN 84.323 1
ATOM 193 N ND2 . ASN 27 27 ? A 14.352 -1.820 7.967 1.000 1 A ASN 81.256 1
ATOM 194 N N . HIS 28 28 ? A 15.745 1.860 3.935 1.000 1 A HIS 97.144 1
ATOM 195 C CA . HIS 28 28 ? A 16.568 2.856 3.252 1.000 1 A HIS 96.648 1
ATOM 196 C C . HIS 28 28 ? A 15.824 3.419 2.069 1.000 1 A HIS 97.187 1
ATOM 197 O O . HIS 28 28 ? A 14.842 2.816 1.580 1.000 1 A HIS 96.682 1
ATOM 198 C CB . HIS 28 28 ? A 17.909 2.254 2.805 1.000 1 A HIS 94.470 1
ATOM 199 C CG . HIS 28 28 ? A 17.805 1.226 1.726 1.000 1 A HIS 88.819 1
ATOM 200 N ND1 . HIS 28 28 ? A 18.059 1.499 0.396 1.000 1 A HIS 79.154 1
ATOM 201 C CD2 . HIS 28 28 ? A 17.460 -0.074 1.789 1.000 1 A HIS 81.442 1
ATOM 202 C CE1 . HIS 28 28 ? A 17.882 0.404 -0.314 1.000 1 A HIS 80.757 1
ATOM 203 N NE2 . HIS 28 28 ? A 17.509 -0.555 0.501 1.000 1 A HIS 79.494 1
ATOM 204 N N . PHE 29 29 ? A 16.238 4.604 1.620 1.000 1 A PHE 97.772 1
ATOM 205 C CA . PHE 29 29 ? A 15.598 5.319 0.522 1.000 1 A PHE 97.702 1
ATOM 206 C C . PHE 29 29 ? A 16.409 5.092 -0.769 1.000 1 A PHE 96.744 1
ATOM 207 O O . PHE 29 29 ? A 17.599 5.361 -0.775 1.000 1 A PHE 96.085 1
ATOM 208 C CB . PHE 29 29 ? A 15.514 6.803 0.827 1.000 1 A PHE 97.503 1
ATOM 209 C CG . PHE 29 29 ? A 14.964 7.633 -0.315 1.000 1 A PHE 97.822 1
ATOM 210 C CD1 . PHE 29 29 ? A 13.713 7.358 -0.845 1.000 1 A PHE 97.926 1
ATOM 211 C CD2 . PHE 29 29 ? A 15.692 8.686 -0.862 1.000 1 A PHE 97.490 1
ATOM 212 C CE1 . PHE 29 29 ? A 13.197 8.111 -1.871 1.000 1 A PHE 97.535 1
ATOM 213 C CE2 . PHE 29 29 ? A 15.180 9.427 -1.899 1.000 1 A PHE 97.066 1
ATOM 214 C CZ . PHE 29 29 ? A 13.934 9.149 -2.402 1.000 1 A PHE 97.339 1
ATOM 215 N N . VAL 30 30 ? A 15.737 4.618 -1.794 1.000 1 A VAL 95.020 1
ATOM 216 C CA . VAL 30 30 ? A 16.363 4.412 -3.106 1.000 1 A VAL 92.553 1
ATOM 217 C C . VAL 30 30 ? A 15.991 5.561 -4.010 1.000 1 A VAL 92.192 1
ATOM 218 O O . VAL 30 30 ? A 14.829 5.697 -4.402 1.000 1 A VAL 90.725 1
ATOM 219 C CB . VAL 30 30 ? A 15.922 3.081 -3.726 1.000 1 A VAL 88.753 1
ATOM 220 C CG1 . VAL 30 30 ? A 16.272 1.932 -2.793 1.000 1 A VAL 84.507 1
ATOM 221 C CG2 . VAL 30 30 ? A 16.545 2.851 -5.100 1.000 1 A VAL 82.394 1
ATOM 222 N N . ASP 31 31 ? A 16.955 6.404 -4.336 1.000 1 A ASP 91.512 1
ATOM 223 C CA . ASP 31 31 ? A 16.688 7.617 -5.133 1.000 1 A ASP 90.662 1
ATOM 224 C C . ASP 31 31 ? A 16.396 7.278 -6.590 1.000 1 A ASP 90.879 1
ATOM 225 O O . ASP 31 31 ? A 15.425 7.772 -7.175 1.000 1 A ASP 85.891 1
ATOM 226 C CB . ASP 31 31 ? A 17.906 8.550 -5.048 1.000 1 A ASP 87.207 1
ATOM 227 C CG . ASP 31 31 ? A 17.680 9.892 -5.701 1.000 1 A ASP 82.835 1
ATOM 228 O OD1 . ASP 31 31 ? A 16.503 10.268 -5.939 1.000 1 A ASP 79.023 1
ATOM 229 O OD2 . ASP 31 31 ? A 18.675 10.605 -5.982 1.000 1 A ASP 78.836 1
ATOM 230 N N . GLU 32 32 ? A 17.257 6.449 -7.197 1.000 1 A GLU 91.047 1
ATOM 231 C CA . GLU 32 32 ? A 17.096 5.999 -8.571 1.000 1 A GLU 90.343 1
ATOM 232 C C . GLU 32 32 ? A 16.644 4.539 -8.537 1.000 1 A GLU 89.686 1
ATOM 233 O O . GLU 32 32 ? A 17.405 3.669 -8.106 1.000 1 A GLU 85.297 1
ATOM 234 C CB . GLU 32 32 ? A 18.413 6.139 -9.355 1.000 1 A GLU 88.635 1
ATOM 235 C CG . GLU 32 32 ? A 18.279 5.719 -10.809 1.000 1 A GLU 76.999 1
ATOM 236 C CD . GLU 32 32 ? A 19.565 5.892 -11.616 1.000 1 A GLU 68.849 1
ATOM 237 O OE1 . GLU 32 32 ? A 20.577 6.343 -11.018 1.000 1 A GLU 64.040 1
ATOM 238 O OE2 . GLU 32 32 ? A 19.567 5.563 -12.823 1.000 1 A GLU 60.734 1
ATOM 239 N N . TYR 33 33 ? A 15.396 4.280 -8.934 1.000 1 A TYR 89.520 1
ATOM 240 C CA . TYR 33 33 ? A 14.828 2.946 -8.924 1.000 1 A TYR 88.457 1
ATOM 241 C C . TYR 33 33 ? A 14.058 2.810 -10.208 1.000 1 A TYR 88.389 1
ATOM 242 O O . TYR 33 33 ? A 13.086 3.531 -10.433 1.000 1 A TYR 86.697 1
ATOM 243 C CB . TYR 33 33 ? A 13.911 2.772 -7.709 1.000 1 A TYR 85.239 1
ATOM 244 C CG . TYR 33 33 ? A 13.392 1.366 -7.545 1.000 1 A TYR 84.827 1
ATOM 245 C CD1 . TYR 33 33 ? A 14.118 0.422 -6.846 1.000 1 A TYR 80.910 1
ATOM 246 C CD2 . TYR 33 33 ? A 12.168 0.992 -8.077 1.000 1 A TYR 79.497 1
ATOM 247 C CE1 . TYR 33 33 ? A 13.650 -0.868 -6.689 1.000 1 A TYR 77.706 1
ATOM 248 C CE2 . TYR 33 33 ? A 11.691 -0.281 -7.932 1.000 1 A TYR 76.824 1
ATOM 249 C CZ . TYR 33 33 ? A 12.434 -1.216 -7.215 1.000 1 A TYR 79.713 1
ATOM 250 O OH . TYR 33 33 ? A 11.974 -2.492 -7.068 1.000 1 A TYR 75.216 1
ATOM 251 N N . ASP 34 34 ? A 14.493 1.938 -11.086 1.000 1 A ASP 88.995 1
ATOM 252 C CA . ASP 34 34 ? A 13.867 1.825 -12.394 1.000 1 A ASP 88.866 1
ATOM 253 C C . ASP 34 34 ? A 12.377 1.461 -12.286 1.000 1 A ASP 91.037 1
ATOM 254 O O . ASP 34 34 ? A 11.968 0.833 -11.307 1.000 1 A ASP 90.600 1
ATOM 255 C CB . ASP 34 34 ? A 14.565 0.800 -13.280 1.000 1 A ASP 86.291 1
ATOM 256 C CG . ASP 34 34 ? A 15.874 1.323 -13.868 1.000 1 A ASP 82.434 1
ATOM 257 O OD1 . ASP 34 34 ? A 16.104 2.538 -13.835 1.000 1 A ASP 80.078 1
ATOM 258 O OD2 . ASP 34 34 ? A 16.627 0.487 -14.386 1.000 1 A ASP 79.288 1
ATOM 259 N N . PRO 35 35 ? A 11.566 1.848 -13.276 1.000 1 A PRO 91.154 1
ATOM 260 C CA . PRO 35 35 ? A 10.136 1.561 -13.196 1.000 1 A PRO 92.628 1
ATOM 261 C C . PRO 35 35 ? A 9.841 0.087 -12.956 1.000 1 A PRO 93.348 1
ATOM 262 O O . PRO 35 35 ? A 10.545 -0.794 -13.442 1.000 1 A PRO 91.896 1
ATOM 263 C CB . PRO 35 35 ? A 9.625 2.001 -14.560 1.000 1 A PRO 90.189 1
ATOM 264 C CG . PRO 35 35 ? A 10.563 3.099 -14.955 1.000 1 A PRO 88.863 1
ATOM 265 C CD . PRO 35 35 ? A 11.905 2.638 -14.462 1.000 1 A PRO 92.598 1
ATOM 266 N N . THR 36 36 ? A 8.823 -0.163 -12.154 1.000 1 A THR 88.862 1
ATOM 267 C CA . THR 36 36 ? A 8.452 -1.490 -11.679 1.000 1 A THR 87.566 1
ATOM 268 C C . THR 36 36 ? A 7.568 -2.195 -12.691 1.000 1 A THR 89.182 1
ATOM 269 O O . THR 36 36 ? A 6.658 -1.592 -13.271 1.000 1 A THR 88.165 1
ATOM 270 C CB . THR 36 36 ? A 7.712 -1.383 -10.345 1.000 1 A THR 85.328 1
ATOM 271 O OG1 . THR 36 36 ? A 8.541 -0.716 -9.390 1.000 1 A THR 80.855 1
ATOM 272 C CG2 . THR 36 36 ? A 7.313 -2.750 -9.792 1.000 1 A THR 83.564 1
ATOM 273 N N . ILE 37 37 ? A 7.787 -3.492 -12.884 1.000 1 A ILE 92.650 1
ATOM 274 C CA . ILE 37 37 ? A 6.859 -4.356 -13.601 1.000 1 A ILE 91.124 1
ATOM 275 C C . ILE 37 37 ? A 5.879 -4.923 -12.593 1.000 1 A ILE 91.230 1
ATOM 276 O O . ILE 37 37 ? A 4.678 -4.613 -12.641 1.000 1 A ILE 89.246 1
ATOM 277 C CB . ILE 37 37 ? A 7.579 -5.470 -14.371 1.000 1 A ILE 88.532 1
ATOM 278 C CG1 . ILE 37 37 ? A 8.520 -4.861 -15.420 1.000 1 A ILE 89.257 1
ATOM 279 C CG2 . ILE 37 37 ? A 6.550 -6.396 -15.040 1.000 1 A ILE 88.063 1
ATOM 280 C CD1 . ILE 37 37 ? A 9.373 -5.877 -16.158 1.000 1 A ILE 86.285 1
ATOM 281 N N . GLU 38 38 ? A 6.345 -5.716 -11.651 1.000 1 A GLU 92.443 1
ATOM 282 C CA . GLU 38 38 ? A 5.568 -6.155 -10.492 1.000 1 A GLU 92.861 1
ATOM 283 C C . GLU 38 38 ? A 6.510 -6.939 -9.604 1.000 1 A GLU 93.145 1
ATOM 284 O O . GLU 38 38 ? A 7.170 -7.858 -10.056 1.000 1 A GLU 90.899 1
ATOM 285 C CB . GLU 38 38 ? A 4.388 -7.018 -10.889 1.000 1 A GLU 90.993 1
ATOM 286 C CG . GLU 38 38 ? A 3.554 -7.458 -9.698 1.000 1 A GLU 88.818 1
ATOM 287 C CD . GLU 38 38 ? A 2.279 -8.143 -10.134 1.000 1 A GLU 88.582 1
ATOM 288 O OE1 . GLU 38 38 ? A 1.409 -7.468 -10.732 1.000 1 A GLU 85.958 1
ATOM 289 O OE2 . GLU 38 38 ? A 2.169 -9.359 -9.881 1.000 1 A GLU 85.370 1
ATOM 290 N N . ASP 39 39 ? A 6.575 -6.561 -8.332 1.000 1 A ASP 94.625 1
ATOM 291 C CA . ASP 39 39 ? A 7.472 -7.170 -7.384 1.000 1 A ASP 94.822 1
ATOM 292 C C . ASP 39 39 ? A 6.726 -7.413 -6.083 1.000 1 A ASP 95.716 1
ATOM 293 O O . ASP 39 39 ? A 5.805 -6.706 -5.749 1.000 1 A ASP 95.360 1
ATOM 294 C CB . ASP 39 39 ? A 8.698 -6.302 -7.122 1.000 1 A ASP 93.565 1
ATOM 295 C CG . ASP 39 39 ? A 9.517 -6.032 -8.381 1.000 1 A ASP 89.462 1
ATOM 296 O OD1 . ASP 39 39 ? A 9.931 -7.000 -9.030 1.000 1 A ASP 86.440 1
ATOM 297 O OD2 . ASP 39 39 ? A 9.731 -4.847 -8.683 1.000 1 A ASP 84.967 1
ATOM 298 N N . SER 40 40 ? A 7.153 -8.439 -5.350 1.000 1 A SER 95.755 1
ATOM 299 C CA . SER 40 40 ? A 6.560 -8.732 -4.057 1.000 1 A SER 95.721 1
ATOM 300 C C . SER 40 40 ? A 7.663 -8.836 -3.011 1.000 1 A SER 96.256 1
ATOM 301 O O . SER 40 40 ? A 8.820 -9.144 -3.318 1.000 1 A SER 94.877 1
ATOM 302 C CB . SER 40 40 ? A 5.725 -10.009 -4.073 1.000 1 A SER 93.282 1
ATOM 303 O OG . SER 40 40 ? A 6.545 -11.122 -4.309 1.000 1 A SER 87.390 1
ATOM 304 N N . TYR 41 41 ? A 7.283 -8.517 -1.774 1.000 1 A TYR 96.810 1
ATOM 305 C CA . TYR 41 41 ? A 8.203 -8.434 -0.650 1.000 1 A TYR 96.629 1
ATOM 306 C C . TYR 41 41 ? A 7.504 -8.949 0.592 1.000 1 A TYR 96.963 1
ATOM 307 O O . TYR 41 41 ? A 6.292 -8.827 0.713 1.000 1 A TYR 96.813 1
ATOM 308 C CB . TYR 41 41 ? A 8.625 -6.997 -0.376 1.000 1 A TYR 96.245 1
ATOM 309 C CG . TYR 41 41 ? A 9.246 -6.298 -1.559 1.000 1 A TYR 94.661 1
ATOM 310 C CD1 . TYR 41 41 ? A 10.621 -6.232 -1.685 1.000 1 A TYR 92.599 1
ATOM 311 C CD2 . TYR 41 41 ? A 8.447 -5.708 -2.531 1.000 1 A TYR 93.697 1
ATOM 312 C CE1 . TYR 41 41 ? A 11.196 -5.578 -2.774 1.000 1 A TYR 89.701 1
ATOM 313 C CE2 . TYR 41 41 ? A 9.017 -5.062 -3.620 1.000 1 A TYR 91.841 1
ATOM 314 C CZ . TYR 41 41 ? A 10.374 -5.017 -3.724 1.000 1 A TYR 89.408 1
ATOM 315 O OH . TYR 41 41 ? A 10.947 -4.375 -4.808 1.000 1 A TYR 85.269 1
ATOM 316 N N . ARG 42 42 ? A 8.268 -9.515 1.509 1.000 1 A ARG 97.072 1
ATOM 317 C CA . ARG 42 42 ? A 7.706 -9.957 2.767 1.000 1 A ARG 96.935 1
ATOM 318 C C . ARG 42 42 ? A 8.495 -9.393 3.924 1.000 1 A ARG 97.112 1
ATOM 319 O O . ARG 42 42 ? A 9.700 -9.249 3.873 1.000 1 A ARG 96.036 1
ATOM 320 C CB . ARG 42 42 ? A 7.723 -11.493 2.858 1.000 1 A ARG 95.278 1
ATOM 321 C CG . ARG 42 42 ? A 6.543 -12.251 2.259 1.000 1 A ARG 84.728 1
ATOM 322 C CD . ARG 42 42 ? A 6.342 -12.025 0.773 1.000 1 A ARG 79.239 1
ATOM 323 N NE . ARG 42 42 ? A 7.490 -12.455 -0.009 1.000 1 A ARG 73.850 1
ATOM 324 C CZ . ARG 42 42 ? A 7.695 -12.189 -1.271 1.000 1 A ARG 67.450 1
ATOM 325 N NH1 . ARG 42 42 ? A 8.780 -12.663 -1.920 1.000 1 A ARG 60.876 1
ATOM 326 N NH2 . ARG 42 42 ? A 6.797 -11.452 -1.933 1.000 1 A ARG 58.305 1
ATOM 327 N N . LYS 43 43 ? A 7.791 -9.034 5.007 1.000 1 A LYS 96.747 1
ATOM 328 C CA . LYS 43 43 ? A 8.420 -8.390 6.162 1.000 1 A LYS 96.829 1
ATOM 329 C C . LYS 43 43 ? A 7.685 -8.826 7.424 1.000 1 A LYS 97.015 1
ATOM 330 O O . LYS 43 43 ? A 6.470 -8.649 7.525 1.000 1 A LYS 96.965 1
ATOM 331 C CB . LYS 43 43 ? A 8.360 -6.873 6.015 1.000 1 A LYS 96.113 1
ATOM 332 C CG . LYS 43 43 ? A 8.932 -6.083 7.190 1.000 1 A LYS 94.941 1
ATOM 333 C CD . LYS 43 43 ? A 10.414 -6.201 7.292 1.000 1 A LYS 92.591 1
ATOM 334 C CE . LYS 43 43 ? A 10.959 -5.198 8.279 1.000 1 A LYS 91.168 1
ATOM 335 N NZ . LYS 43 43 ? A 12.424 -5.186 8.277 1.000 1 A LYS 87.114 1
ATOM 336 N N . GLN 44 44 ? A 8.424 -9.361 8.383 1.000 1 A GLN 97.480 1
ATOM 337 C CA . GLN 44 44 ? A 7.872 -9.655 9.692 1.000 1 A GLN 97.336 1
ATOM 338 C C . GLN 44 44 ? A 7.964 -8.437 10.568 1.000 1 A GLN 97.079 1
ATOM 339 O O . GLN 44 44 ? A 9.034 -7.817 10.679 1.000 1 A GLN 96.055 1
ATOM 340 C CB . GLN 44 44 ? A 8.596 -10.833 10.335 1.000 1 A GLN 96.499 1
ATOM 341 C CG . GLN 44 44 ? A 7.988 -11.286 11.626 1.000 1 A GLN 92.369 1
ATOM 342 C CD . GLN 44 44 ? A 8.614 -12.547 12.149 1.000 1 A GLN 88.446 1
ATOM 343 O OE1 . GLN 44 44 ? A 8.618 -13.588 11.452 1.000 1 A GLN 80.390 1
ATOM 344 N NE2 . GLN 44 44 ? A 9.146 -12.488 13.342 1.000 1 A GLN 79.530 1
ATOM 345 N N . VAL 45 45 ? A 6.846 -8.040 11.172 1.000 1 A VAL 96.778 1
ATOM 346 C CA . VAL 45 45 ? A 6.773 -6.860 12.030 1.000 1 A VAL 96.418 1
ATOM 347 C C . VAL 45 45 ? A 5.931 -7.183 13.249 1.000 1 A VAL 96.288 1
ATOM 348 O O . VAL 45 45 ? A 5.246 -8.202 13.301 1.000 1 A VAL 95.615 1
ATOM 349 C CB . VAL 45 45 ? A 6.152 -5.655 11.300 1.000 1 A VAL 95.410 1
ATOM 350 C CG1 . VAL 45 45 ? A 7.002 -5.212 10.125 1.000 1 A VAL 94.821 1
ATOM 351 C CG2 . VAL 45 45 ? A 4.746 -5.937 10.846 1.000 1 A VAL 94.620 1
ATOM 352 N N . VAL 46 46 ? A 5.972 -6.294 14.209 1.000 1 A VAL 96.253 1
ATOM 353 C CA . VAL 46 46 ? A 5.099 -6.397 15.378 1.000 1 A VAL 96.531 1
ATOM 354 C C . VAL 46 46 ? A 4.225 -5.153 15.378 1.000 1 A VAL 96.991 1
ATOM 355 O O . VAL 46 46 ? A 4.726 -4.027 15.439 1.000 1 A VAL 96.427 1
ATOM 356 C CB . VAL 46 46 ? A 5.900 -6.505 16.678 1.000 1 A VAL 95.491 1
ATOM 357 C CG1 . VAL 46 46 ? A 6.775 -7.752 16.655 1.000 1 A VAL 94.331 1
ATOM 358 C CG2 . VAL 46 46 ? A 4.958 -6.535 17.882 1.000 1 A VAL 94.675 1
ATOM 359 N N . ILE 47 47 ? A 2.921 -5.329 15.273 1.000 1 A ILE 96.947 1
ATOM 360 C CA . ILE 47 47 ? A 1.954 -4.245 15.207 1.000 1 A ILE 97.193 1
ATOM 361 C C . ILE 47 47 ? A 0.977 -4.440 16.352 1.000 1 A ILE 96.952 1
ATOM 362 O O . ILE 47 47 ? A 0.263 -5.434 16.406 1.000 1 A ILE 96.396 1
ATOM 363 C CB . ILE 47 47 ? A 1.196 -4.222 13.868 1.000 1 A ILE 97.367 1
ATOM 364 C CG1 . ILE 47 47 ? A 2.173 -4.098 12.702 1.000 1 A ILE 97.002 1
ATOM 365 C CG2 . ILE 47 47 ? A 0.156 -3.086 13.843 1.000 1 A ILE 97.143 1
ATOM 366 C CD1 . ILE 47 47 ? A 1.517 -4.298 11.345 1.000 1 A ILE 96.446 1
ATOM 367 N N . ASP 48 48 ? A 0.957 -3.489 17.263 1.000 1 A ASP 97.233 1
ATOM 368 C CA . ASP 48 48 ? A 0.059 -3.550 18.418 1.000 1 A ASP 96.646 1
ATOM 369 C C . ASP 48 48 ? A 0.236 -4.872 19.180 1.000 1 A ASP 95.823 1
ATOM 370 O O . ASP 48 48 ? A -0.733 -5.489 19.606 1.000 1 A ASP 94.256 1
ATOM 371 C CB . ASP 48 48 ? A -1.412 -3.344 17.996 1.000 1 A ASP 96.300 1
ATOM 372 C CG . ASP 48 48 ? A -1.615 -2.036 17.284 1.000 1 A ASP 96.539 1
ATOM 373 O OD1 . ASP 48 48 ? A -0.979 -1.031 17.657 1.000 1 A ASP 95.436 1
ATOM 374 O OD2 . ASP 48 48 ? A -2.421 -1.994 16.327 1.000 1 A ASP 94.956 1
ATOM 375 N N . GLY 49 49 ? A 1.482 -5.302 19.299 1.000 1 A GLY 95.892 1
ATOM 376 C CA . GLY 49 49 ? A 1.794 -6.518 20.041 1.000 1 A GLY 94.285 1
ATOM 377 C C . GLY 49 49 ? A 1.631 -7.808 19.280 1.000 1 A GLY 94.323 1
ATOM 378 O O . GLY 49 49 ? A 1.991 -8.873 19.788 1.000 1 A GLY 92.876 1
ATOM 379 N N . GLU 50 50 ? A 1.094 -7.728 18.066 1.000 1 A GLU 93.451 1
ATOM 380 C CA . GLU 50 50 ? A 0.867 -8.897 17.225 1.000 1 A GLU 93.050 1
ATOM 381 C C . GLU 50 50 ? A 2.027 -9.098 16.250 1.000 1 A GLU 93.994 1
ATOM 382 O O . GLU 50 50 ? A 2.304 -8.219 15.432 1.000 1 A GLU 93.981 1
ATOM 383 C CB . GLU 50 50 ? A -0.426 -8.749 16.453 1.000 1 A GLU 90.261 1
ATOM 384 C CG . GLU 50 50 ? A -0.693 -9.941 15.524 1.000 1 A GLU 87.135 1
ATOM 385 C CD . GLU 50 50 ? A -1.963 -9.766 14.707 1.000 1 A GLU 85.004 1
ATOM 386 O OE1 . GLU 50 50 ? A -1.959 -8.938 13.754 1.000 1 A GLU 77.156 1
ATOM 387 O OE2 . GLU 50 50 ? A -2.974 -10.432 15.036 1.000 1 A GLU 75.682 1
ATOM 388 N N . THR 51 51 ? A 2.684 -10.229 16.284 1.000 1 A THR 95.464 1
ATOM 389 C CA . THR 51 51 ? A 3.700 -10.543 15.288 1.000 1 A THR 95.567 1
ATOM 390 C C . THR 51 51 ? A 2.996 -10.846 13.974 1.000 1 A THR 95.563 1
ATOM 391 O O . THR 51 51 ? A 2.138 -11.711 13.911 1.000 1 A THR 93.920 1
ATOM 392 C CB . THR 51 51 ? A 4.558 -11.728 15.733 1.000 1 A THR 94.860 1
ATOM 393 O OG1 . THR 51 51 ? A 5.199 -11.398 16.984 1.000 1 A THR 92.266 1
ATOM 394 C CG2 . THR 51 51 ? A 5.607 -12.056 14.678 1.000 1 A THR 92.933 1
ATOM 395 N N . SER 52 52 ? A 3.351 -10.079 12.931 1.000 1 A SER 95.544 1
ATOM 396 C CA . SER 52 52 ? A 2.639 -10.105 11.659 1.000 1 A SER 95.404 1
ATOM 397 C C . SER 52 52 ? A 3.616 -10.283 10.512 1.000 1 A SER 96.306 1
ATOM 398 O O . SER 52 52 ? A 4.687 -9.671 10.507 1.000 1 A SER 96.001 1
ATOM 399 C CB . SER 52 52 ? A 1.849 -8.817 11.467 1.000 1 A SER 92.837 1
ATOM 400 O OG . SER 52 52 ? A 1.008 -8.565 12.593 1.000 1 A SER 85.144 1
ATOM 401 N N . LEU 53 53 ? A 3.242 -11.079 9.540 1.000 1 A LEU 97.170 1
ATOM 402 C CA . LEU 53 53 ? A 3.994 -11.210 8.303 1.000 1 A LEU 97.580 1
ATOM 403 C C . LEU 53 53 ? A 3.280 -10.416 7.215 1.000 1 A LEU 97.867 1
ATOM 404 O O . LEU 53 53 ? A 2.160 -10.764 6.838 1.000 1 A LEU 97.556 1
ATOM 405 C CB . LEU 53 53 ? A 4.136 -12.658 7.878 1.000 1 A LEU 96.941 1
ATOM 406 C CG . LEU 53 53 ? A 5.050 -12.876 6.675 1.000 1 A LEU 94.477 1
ATOM 407 C CD1 . LEU 53 53 ? A 6.489 -12.497 7.020 1.000 1 A LEU 93.108 1
ATOM 408 C CD2 . LEU 53 53 ? A 4.987 -14.327 6.211 1.000 1 A LEU 92.617 1
ATOM 409 N N . LEU 54 54 ? A 3.913 -9.345 6.730 1.000 1 A LEU 98.032 1
ATOM 410 C CA . LEU 54 54 ? A 3.334 -8.519 5.690 1.000 1 A LEU 98.234 1
ATOM 411 C C . LEU 54 54 ? A 3.819 -9.034 4.339 1.000 1 A LEU 98.172 1
ATOM 412 O O . LEU 54 54 ? A 5.004 -9.139 4.096 1.000 1 A LEU 97.946 1
ATOM 413 C CB . LEU 54 54 ? A 3.746 -7.067 5.864 1.000 1 A LEU 98.209 1
ATOM 414 C CG . LEU 54 54 ? A 3.495 -6.472 7.245 1.000 1 A LEU 98.037 1
ATOM 415 C CD1 . LEU 54 54 ? A 2.023 -6.631 7.657 1.000 1 A LEU 97.899 1
ATOM 416 C CD2 . LEU 54 54 ? A 3.904 -5.022 7.220 1.000 1 A LEU 97.963 1
ATOM 417 N N . ASP 55 55 ? A 2.843 -9.348 3.476 1.000 1 A ASP 98.164 1
ATOM 418 C CA . ASP 55 55 ? A 3.114 -9.803 2.110 1.000 1 A ASP 97.970 1
ATOM 419 C C . ASP 55 55 ? A 2.657 -8.648 1.222 1.000 1 A ASP 98.103 1
ATOM 420 O O . ASP 55 55 ? A 1.481 -8.382 1.085 1.000 1 A ASP 97.910 1
ATOM 421 C CB . ASP 55 55 ? A 2.325 -11.086 1.841 1.000 1 A ASP 96.856 1
ATOM 422 C CG . ASP 55 55 ? A 2.566 -11.667 0.465 1.000 1 A ASP 94.619 1
ATOM 423 O OD1 . ASP 55 55 ? A 3.261 -11.047 -0.374 1.000 1 A ASP 92.629 1
ATOM 424 O OD2 . ASP 55 55 ? A 2.024 -12.778 0.209 1.000 1 A ASP 90.263 1
ATOM 425 N N . ILE 56 56 ? A 3.629 -7.937 0.647 1.000 1 A ILE 98.098 1
ATOM 426 C CA . ILE 56 56 ? A 3.385 -6.640 -0.000685 1.000 1 A ILE 98.208 1
ATOM 427 C C . ILE 56 56 ? A 3.638 -6.765 -1.508 1.000 1 A ILE 97.936 1
ATOM 428 O O . ILE 56 56 ? A 4.750 -7.069 -1.919 1.000 1 A ILE 97.818 1
ATOM 429 C CB . ILE 56 56 ? A 4.263 -5.535 0.586 1.000 1 A ILE 98.300 1
ATOM 430 C CG1 . ILE 56 56 ? A 4.011 -5.409 2.096 1.000 1 A ILE 97.563 1
ATOM 431 C CG2 . ILE 56 56 ? A 4.034 -4.210 -0.127 1.000 1 A ILE 98.185 1
ATOM 432 C CD1 . ILE 56 56 ? A 5.059 -4.600 2.810 1.000 1 A ILE 93.879 1
ATOM 433 N N . LEU 57 57 ? A 2.595 -6.512 -2.286 1.000 1 A LEU 97.884 1
ATOM 434 C CA . LEU 57 57 ? A 2.703 -6.492 -3.744 1.000 1 A LEU 97.526 1
ATOM 435 C C . LEU 57 57 ? A 2.876 -5.047 -4.192 1.000 1 A LEU 97.618 1
ATOM 436 O O . LEU 57 57 ? A 1.997 -4.208 -3.987 1.000 1 A LEU 97.528 1
ATOM 437 C CB . LEU 57 57 ? A 1.464 -7.104 -4.376 1.000 1 A LEU 96.575 1
ATOM 438 C CG . LEU 57 57 ? A 1.459 -7.116 -5.900 1.000 1 A LEU 95.131 1
ATOM 439 C CD1 . LEU 57 57 ? A 2.517 -8.056 -6.427 1.000 1 A LEU 93.883 1
ATOM 440 C CD2 . LEU 57 57 ? A 0.099 -7.490 -6.428 1.000 1 A LEU 93.406 1
ATOM 441 N N . ASP 58 58 ? A 4.007 -4.762 -4.806 1.000 1 A ASP 97.352 1
ATOM 442 C CA . ASP 58 58 ? A 4.316 -3.430 -5.345 1.000 1 A ASP 97.251 1
ATOM 443 C C . ASP 58 58 ? A 4.006 -3.435 -6.823 1.000 1 A ASP 96.571 1
ATOM 444 O O . ASP 58 58 ? A 4.766 -3.997 -7.617 1.000 1 A ASP 95.602 1
ATOM 445 C CB . ASP 58 58 ? A 5.804 -3.162 -5.100 1.000 1 A ASP 97.252 1
ATOM 446 C CG . ASP 58 58 ? A 6.226 -1.823 -5.701 1.000 1 A ASP 97.154 1
ATOM 447 O OD1 . ASP 58 58 ? A 5.403 -0.905 -5.870 1.000 1 A ASP 96.516 1
ATOM 448 O OD2 . ASP 58 58 ? A 7.440 -1.705 -6.006 1.000 1 A ASP 96.243 1
ATOM 449 N N . THR 59 59 ? A 2.878 -2.828 -7.186 1.000 1 A THR 96.952 1
ATOM 450 C CA . THR 59 59 ? A 2.362 -2.942 -8.553 1.000 1 A THR 96.392 1
ATOM 451 C C . THR 59 59 ? A 2.866 -1.855 -9.481 1.000 1 A THR 95.296 1
ATOM 452 O O . THR 59 59 ? A 3.318 -0.809 -9.033 1.000 1 A THR 94.206 1
ATOM 453 C CB . THR 59 59 ? A 0.820 -2.868 -8.543 1.000 1 A THR 95.929 1
ATOM 454 O OG1 . THR 59 59 ? A 0.404 -1.611 -8.022 1.000 1 A THR 92.086 1
ATOM 455 C CG2 . THR 59 59 ? A 0.236 -3.973 -7.688 1.000 1 A THR 92.252 1
ATOM 456 N N . ALA 60 60 ? A 2.748 -2.116 -10.755 1.000 1 A ALA 94.649 1
ATOM 457 C CA . ALA 60 60 ? A 2.951 -1.117 -11.791 1.000 1 A ALA 92.444 1
ATOM 458 C C . ALA 60 60 ? A 2.079 -1.445 -12.989 1.000 1 A ALA 89.486 1
ATOM 459 O O . ALA 60 60 ? A 0.978 -0.973 -13.092 1.000 1 A ALA 83.487 1
ATOM 460 C CB . ALA 60 60 ? A 4.419 -1.033 -12.163 1.000 1 A ALA 90.080 1
ATOM 461 N N . GLY 61 61 ? A 2.610 -2.290 -13.889 1.000 1 A GLY 81.542 1
ATOM 462 C CA . GLY 61 61 ? A 1.871 -2.608 -15.097 1.000 1 A GLY 78.383 1
ATOM 463 C C . GLY 61 61 ? A 0.807 -3.668 -14.894 1.000 1 A GLY 79.627 1
ATOM 464 O O . GLY 61 61 ? A 0.550 -4.146 -13.786 1.000 1 A GLY 74.384 1
ATOM 465 N N . GLN 62 62 ? A 0.197 -4.041 -15.989 1.000 1 A GLN 81.449 1
ATOM 466 C CA . GLN 62 62 ? A -0.806 -5.113 -16.005 1.000 1 A GLN 80.977 1
ATOM 467 C C . GLN 62 62 ? A -0.104 -6.425 -16.274 1.000 1 A GLN 81.880 1
ATOM 468 O O . GLN 62 62 ? A 0.926 -6.473 -16.939 1.000 1 A GLN 78.905 1
ATOM 469 C CB . GLN 62 62 ? A -1.847 -4.847 -17.066 1.000 1 A GLN 77.432 1
ATOM 470 C CG . GLN 62 62 ? A -2.677 -3.601 -16.844 1.000 1 A GLN 73.125 1
ATOM 471 C CD . GLN 62 62 ? A -3.618 -3.364 -18.013 1.000 1 A GLN 64.950 1
ATOM 472 O OE1 . GLN 62 62 ? A -3.920 -4.280 -18.791 1.000 1 A GLN 62.544 1
ATOM 473 N NE2 . GLN 62 62 ? A -4.070 -2.130 -18.165 1.000 1 A GLN 64.443 1
ATOM 474 N N . GLU 63 63 ? A -0.672 -7.516 -15.773 1.000 1 A GLU 81.604 1
ATOM 475 C CA . GLU 63 63 ? A -0.258 -8.840 -16.204 1.000 1 A GLU 79.323 1
ATOM 476 C C . GLU 63 63 ? A -0.631 -9.025 -17.661 1.000 1 A GLU 79.704 1
ATOM 477 O O . GLU 63 63 ? A -1.430 -8.270 -18.212 1.000 1 A GLU 76.617 1
ATOM 478 C CB . GLU 63 63 ? A -0.905 -9.895 -15.315 1.000 1 A GLU 74.662 1
ATOM 479 C CG . GLU 63 63 ? A -0.471 -9.841 -13.848 1.000 1 A GLU 72.330 1
ATOM 480 C CD . GLU 63 63 ? A 0.860 -10.496 -13.591 1.000 1 A GLU 69.660 1
ATOM 481 O OE1 . GLU 63 63 ? A 1.555 -10.874 -14.532 1.000 1 A GLU 67.445 1
ATOM 482 O OE2 . GLU 63 63 ? A 1.202 -10.606 -12.386 1.000 1 A GLU 67.100 1
ATOM 483 N N . GLU 64 64 ? A -0.056 -10.054 -18.277 1.000 1 A GLU 82.351 1
ATOM 484 C CA . GLU 64 64 ? A -0.314 -10.337 -19.680 1.000 1 A GLU 81.234 1
ATOM 485 C C . GLU 64 64 ? A -1.809 -10.470 -19.954 1.000 1 A GLU 81.285 1
ATOM 486 O O . GLU 64 64 ? A -2.321 -9.943 -20.933 1.000 1 A GLU 77.522 1
ATOM 487 C CB . GLU 64 64 ? A 0.431 -11.595 -20.110 1.000 1 A GLU 76.189 1
ATOM 488 C CG . GLU 64 64 ? A 0.184 -11.939 -21.573 1.000 1 A GLU 70.983 1
ATOM 489 C CD . GLU 64 64 ? A 0.873 -13.232 -21.997 1.000 1 A GLU 64.460 1
ATOM 490 O OE1 . GLU 64 64 ? A 1.394 -13.943 -21.121 1.000 1 A GLU 63.373 1
ATOM 491 O OE2 . GLU 64 64 ? A 0.881 -13.537 -23.219 1.000 1 A GLU 61.208 1
ATOM 492 N N . TYR 65 65 ? A -2.481 -11.198 -19.074 1.000 1 A TYR 83.947 1
ATOM 493 C CA . TYR 65 65 ? A -3.920 -11.420 -19.234 1.000 1 A TYR 83.435 1
ATOM 494 C C . TYR 65 65 ? A -4.653 -10.727 -18.099 1.000 1 A TYR 83.477 1
ATOM 495 O O . TYR 65 65 ? A -4.257 -10.807 -16.932 1.000 1 A TYR 80.622 1
ATOM 496 C CB . TYR 65 65 ? A -4.235 -12.918 -19.234 1.000 1 A TYR 80.298 1
ATOM 497 C CG . TYR 65 65 ? A -3.575 -13.662 -20.372 1.000 1 A TYR 74.822 1
ATOM 498 C CD1 . TYR 65 65 ? A -4.172 -13.696 -21.610 1.000 1 A TYR 70.688 1
ATOM 499 C CD2 . TYR 65 65 ? A -2.366 -14.306 -20.190 1.000 1 A TYR 70.829 1
ATOM 500 C CE1 . TYR 65 65 ? A -3.558 -14.366 -22.653 1.000 1 A TYR 67.061 1
ATOM 501 C CE2 . TYR 65 65 ? A -1.751 -14.969 -21.215 1.000 1 A TYR 68.232 1
ATOM 502 C CZ . TYR 65 65 ? A -2.346 -14.990 -22.458 1.000 1 A TYR 66.069 1
ATOM 503 O OH . TYR 65 65 ? A -1.731 -15.655 -23.496 1.000 1 A TYR 71.610 1
ATOM 504 N N . SER 66 66 ? A -5.747 -10.066 -18.421 1.000 1 A SER 84.198 1
ATOM 505 C CA . SER 66 66 ? A -6.524 -9.319 -17.449 1.000 1 A SER 83.132 1
ATOM 506 C C . SER 66 66 ? A -7.088 -10.228 -16.378 1.000 1 A SER 85.289 1
ATOM 507 O O . SER 66 66 ? A -7.256 -9.803 -15.230 1.000 1 A SER 84.235 1
ATOM 508 C CB . SER 66 66 ? A -7.641 -8.538 -18.109 1.000 1 A SER 77.050 1
ATOM 509 O OG . SER 66 66 ? A -8.475 -9.421 -18.847 1.000 1 A SER 70.553 1
ATOM 510 N N . ALA 67 67 ? A -7.377 -11.475 -16.687 1.000 1 A ALA 87.967 1
ATOM 511 C CA . ALA 67 67 ? A -7.873 -12.397 -15.672 1.000 1 A ALA 88.054 1
ATOM 512 C C . ALA 67 67 ? A -6.816 -12.612 -14.608 1.000 1 A ALA 88.727 1
ATOM 513 O O . ALA 67 67 ? A -7.125 -12.655 -13.400 1.000 1 A ALA 88.345 1
ATOM 514 C CB . ALA 67 67 ? A -8.285 -13.724 -16.298 1.000 1 A ALA 86.746 1
ATOM 515 N N . MET 68 68 ? A -5.556 -12.769 -15.005 1.000 1 A MET 85.931 1
ATOM 516 C CA . MET 68 68 ? A -4.488 -12.918 -14.033 1.000 1 A MET 85.404 1
ATOM 517 C C . MET 68 68 ? A -4.354 -11.638 -13.198 1.000 1 A MET 86.508 1
ATOM 518 O O . MET 68 68 ? A -4.187 -11.718 -11.967 1.000 1 A MET 85.866 1
ATOM 519 C CB . MET 68 68 ? A -3.168 -13.198 -14.749 1.000 1 A MET 82.725 1
ATOM 520 C CG . MET 68 68 ? A -3.190 -14.493 -15.556 1.000 1 A MET 77.414 1
ATOM 521 S SD . MET 68 68 ? A -1.732 -14.767 -16.575 1.000 1 A MET 72.744 1
ATOM 522 C CE . MET 68 68 ? A -0.493 -14.804 -15.291 1.000 1 A MET 66.244 1
ATOM 523 N N . ARG 69 69 ? A -4.421 -10.465 -13.848 1.000 1 A ARG 89.224 1
ATOM 524 C CA . ARG 69 69 ? A -4.368 -9.198 -13.124 1.000 1 A ARG 89.619 1
ATOM 525 C C . ARG 69 69 ? A -5.482 -9.116 -12.096 1.000 1 A ARG 91.890 1
ATOM 526 O O . ARG 69 69 ? A -5.245 -8.779 -10.941 1.000 1 A ARG 92.763 1
ATOM 527 C CB . ARG 69 69 ? A -4.484 -8.037 -14.121 1.000 1 A ARG 87.370 1
ATOM 528 C CG . ARG 69 69 ? A -4.638 -6.675 -13.495 1.000 1 A ARG 82.094 1
ATOM 529 C CD . ARG 69 69 ? A -5.145 -5.650 -14.532 1.000 1 A ARG 77.083 1
ATOM 530 N NE . ARG 69 69 ? A -6.482 -6.012 -14.971 1.000 1 A ARG 77.060 1
ATOM 531 C CZ . ARG 69 69 ? A -6.979 -5.750 -16.161 1.000 1 A ARG 75.626 1
ATOM 532 N NH1 . ARG 69 69 ? A -6.257 -5.157 -17.100 1.000 1 A ARG 70.150 1
ATOM 533 N NH2 . ARG 69 69 ? A -8.232 -6.093 -16.397 1.000 1 A ARG 69.492 1
ATOM 534 N N . ASP 70 70 ? A -6.715 -9.390 -12.498 1.000 1 A ASP 91.412 1
ATOM 535 C CA . ASP 70 70 ? A -7.842 -9.389 -11.566 1.000 1 A ASP 92.763 1
ATOM 536 C C . ASP 70 70 ? A -7.631 -10.369 -10.428 1.000 1 A ASP 93.206 1
ATOM 537 O O . ASP 70 70 ? A -7.912 -10.070 -9.271 1.000 1 A ASP 93.633 1
ATOM 538 C CB . ASP 70 70 ? A -9.150 -9.703 -12.274 1.000 1 A ASP 92.375 1
ATOM 539 C CG . ASP 70 70 ? A -9.682 -8.548 -13.105 1.000 1 A ASP 92.700 1
ATOM 540 O OD1 . ASP 70 70 ? A -8.961 -7.521 -13.212 1.000 1 A ASP 88.383 1
ATOM 541 O OD2 . ASP 70 70 ? A -10.795 -8.683 -13.652 1.000 1 A ASP 87.955 1
ATOM 542 N N . GLN 71 71 ? A -7.108 -11.547 -10.739 1.000 1 A GLN 91.884 1
ATOM 543 C CA . GLN 71 71 ? A -6.956 -12.573 -9.706 1.000 1 A GLN 90.969 1
ATOM 544 C C . GLN 71 71 ? A -5.949 -12.143 -8.661 1.000 1 A GLN 91.271 1
ATOM 545 O O . GLN 71 71 ? A -6.200 -12.281 -7.465 1.000 1 A GLN 90.990 1
ATOM 546 C CB . GLN 71 71 ? A -6.555 -13.907 -10.312 1.000 1 A GLN 89.365 1
ATOM 547 C CG . GLN 71 71 ? A -7.662 -14.588 -11.115 1.000 1 A GLN 77.430 1
ATOM 548 C CD . GLN 71 71 ? A -8.839 -15.050 -10.278 1.000 1 A GLN 70.738 1
ATOM 549 O OE1 . GLN 71 71 ? A -8.712 -15.215 -9.060 1.000 1 A GLN 66.607 1
ATOM 550 N NE2 . GLN 71 71 ? A -9.989 -15.227 -10.915 1.000 1 A GLN 64.585 1
ATOM 551 N N . TYR 72 72 ? A -4.814 -11.552 -9.080 1.000 1 A TYR 90.682 1
ATOM 552 C CA . TYR 72 72 ? A -3.849 -11.169 -8.046 1.000 1 A TYR 89.920 1
ATOM 553 C C . TYR 72 72 ? A -4.381 -10.019 -7.230 1.000 1 A TYR 92.152 1
ATOM 554 O O . TYR 72 72 ? A -4.097 -9.958 -6.024 1.000 1 A TYR 92.166 1
ATOM 555 C CB . TYR 72 72 ? A -2.444 -10.935 -8.612 1.000 1 A TYR 86.855 1
ATOM 556 C CG . TYR 72 72 ? A -2.153 -9.705 -9.415 1.000 1 A TYR 82.537 1
ATOM 557 C CD1 . TYR 72 72 ? A -1.800 -9.781 -10.757 1.000 1 A TYR 78.140 1
ATOM 558 C CD2 . TYR 72 72 ? A -2.135 -8.447 -8.821 1.000 1 A TYR 77.530 1
ATOM 559 C CE1 . TYR 72 72 ? A -1.461 -8.663 -11.490 1.000 1 A TYR 75.501 1
ATOM 560 C CE2 . TYR 72 72 ? A -1.799 -7.313 -9.555 1.000 1 A TYR 76.922 1
ATOM 561 C CZ . TYR 72 72 ? A -1.463 -7.430 -10.884 1.000 1 A TYR 74.208 1
ATOM 562 O OH . TYR 72 72 ? A -1.146 -6.299 -11.622 1.000 1 A TYR 78.597 1
ATOM 563 N N . MET 73 73 ? A -5.155 -9.116 -7.807 1.000 1 A MET 94.466 1
ATOM 564 C CA . MET 73 73 ? A -5.743 -8.040 -6.985 1.000 1 A MET 95.300 1
ATOM 565 C C . MET 73 73 ? A -6.783 -8.578 -6.052 1.000 1 A MET 96.389 1
ATOM 566 O O . MET 73 73 ? A -6.903 -8.099 -4.904 1.000 1 A MET 96.150 1
ATOM 567 C CB . MET 73 73 ? A -6.339 -6.951 -7.863 1.000 1 A MET 94.530 1
ATOM 568 C CG . MET 73 73 ? A -5.286 -6.096 -8.559 1.000 1 A MET 92.145 1
ATOM 569 S SD . MET 73 73 ? A -4.352 -5.085 -7.421 1.000 1 A MET 88.087 1
ATOM 570 C CE . MET 73 73 ? A -3.114 -4.451 -8.561 1.000 1 A MET 81.190 1
ATOM 571 N N . ARG 74 74 ? A -7.547 -9.560 -6.482 1.000 1 A ARG 96.701 1
ATOM 572 C CA . ARG 74 74 ? A -8.625 -10.119 -5.628 1.000 1 A ARG 96.636 1
ATOM 573 C C . ARG 74 74 ? A -8.059 -10.766 -4.362 1.000 1 A ARG 96.947 1
ATOM 574 O O . ARG 74 74 ? A -8.735 -10.810 -3.330 1.000 1 A ARG 96.900 1
ATOM 575 C CB . ARG 74 74 ? A -9.425 -11.165 -6.428 1.000 1 A ARG 95.754 1
ATOM 576 C CG . ARG 74 74 ? A -10.781 -11.494 -5.813 1.000 1 A ARG 93.404 1
ATOM 577 C CD . ARG 74 74 ? A -11.553 -12.495 -6.674 1.000 1 A ARG 91.958 1
ATOM 578 N NE . ARG 74 74 ? A -11.593 -12.095 -8.081 1.000 1 A ARG 86.572 1
ATOM 579 C CZ . ARG 74 74 ? A -12.467 -11.257 -8.633 1.000 1 A ARG 86.046 1
ATOM 580 N NH1 . ARG 74 74 ? A -13.410 -10.695 -7.892 1.000 1 A ARG 76.233 1
ATOM 581 N NH2 . ARG 74 74 ? A -12.412 -10.990 -9.931 1.000 1 A ARG 77.292 1
ATOM 582 N N . THR 75 75 ? A -6.837 -11.250 -4.434 1.000 1 A THR 95.730 1
ATOM 583 C CA . THR 75 75 ? A -6.223 -11.871 -3.249 1.000 1 A THR 95.123 1
ATOM 584 C C . THR 75 75 ? A -5.776 -10.835 -2.216 1.000 1 A THR 96.534 1
ATOM 585 O O . THR 75 75 ? A -5.514 -11.208 -1.081 1.000 1 A THR 96.076 1
ATOM 586 C CB . THR 75 75 ? A -4.993 -12.706 -3.632 1.000 1 A THR 92.519 1
ATOM 587 O OG1 . THR 75 75 ? A -3.954 -11.894 -4.113 1.000 1 A THR 87.049 1
ATOM 588 C CG2 . THR 75 75 ? A -5.383 -13.750 -4.641 1.000 1 A THR 86.369 1
ATOM 589 N N . GLY 76 76 ? A -5.674 -9.562 -2.599 1.000 1 A GLY 97.370 1
ATOM 590 C CA . GLY 76 76 ? A -5.263 -8.541 -1.661 1.000 1 A GLY 97.867 1
ATOM 591 C C . GLY 76 76 ? A -6.289 -8.328 -0.573 1.000 1 A GLY 98.310 1
ATOM 592 O O . GLY 76 76 ? A -7.486 -8.298 -0.820 1.000 1 A GLY 98.174 1
ATOM 593 N N . GLU 77 77 ? A -5.809 -8.181 0.662 1.000 1 A GLU 98.522 1
ATOM 594 C CA . GLU 77 77 ? A -6.699 -7.914 1.792 1.000 1 A GLU 98.598 1
ATOM 595 C C . GLU 77 77 ? A -6.839 -6.436 2.060 1.000 1 A GLU 98.696 1
ATOM 596 O O . GLU 77 77 ? A -7.837 -6.006 2.629 1.000 1 A GLU 98.549 1
ATOM 597 C CB . GLU 77 77 ? A -6.152 -8.587 3.054 1.000 1 A GLU 98.398 1
ATOM 598 C CG . GLU 77 77 ? A -6.154 -10.096 2.979 1.000 1 A GLU 98.038 1
ATOM 599 C CD . GLU 77 77 ? A -5.567 -10.709 4.227 1.000 1 A GLU 97.615 1
ATOM 600 O OE1 . GLU 77 77 ? A -4.325 -10.716 4.375 1.000 1 A GLU 93.264 1
ATOM 601 O OE2 . GLU 77 77 ? A -6.355 -11.177 5.076 1.000 1 A GLU 92.495 1
ATOM 602 N N . GLY 78 78 ? A -5.848 -5.654 1.672 1.000 1 A GLY 98.726 1
ATOM 603 C CA . GLY 78 78 ? A -5.867 -4.218 1.895 1.000 1 A GLY 98.749 1
ATOM 604 C C . GLY 78 78 ? A -4.938 -3.527 0.907 1.000 1 A GLY 98.805 1
ATOM 605 O O . GLY 78 78 ? A -3.973 -4.117 0.438 1.000 1 A GLY 98.778 1
ATOM 606 N N . PHE 79 79 ? A -5.263 -2.287 0.640 1.000 1 A PHE 98.866 1
ATOM 607 C CA . PHE 79 79 ? A -4.627 -1.567 -0.447 1.000 1 A PHE 98.873 1
ATOM 608 C C . PHE 79 79 ? A -4.160 -0.189 0.054 1.000 1 A PHE 98.902 1
ATOM 609 O O . PHE 79 79 ? A -4.954 0.573 0.635 1.000 1 A PHE 98.881 1
ATOM 610 C CB . PHE 79 79 ? A -5.622 -1.355 -1.608 1.000 1 A PHE 98.798 1
ATOM 611 C CG . PHE 79 79 ? A -6.036 -2.640 -2.251 1.000 1 A PHE 98.734 1
ATOM 612 C CD1 . PHE 79 79 ? A -5.491 -3.044 -3.455 1.000 1 A PHE 98.610 1
ATOM 613 C CD2 . PHE 79 79 ? A -6.989 -3.457 -1.644 1.000 1 A PHE 98.590 1
ATOM 614 C CE1 . PHE 79 79 ? A -5.849 -4.244 -4.041 1.000 1 A PHE 98.312 1
ATOM 615 C CE2 . PHE 79 79 ? A -7.358 -4.645 -2.225 1.000 1 A PHE 98.370 1
ATOM 616 C CZ . PHE 79 79 ? A -6.785 -5.052 -3.427 1.000 1 A PHE 98.304 1
ATOM 617 N N . LEU 80 80 ? A -2.892 0.117 -0.178 1.000 1 A LEU 98.916 1
ATOM 618 C CA . LEU 80 80 ? A -2.409 1.494 -0.031 1.000 1 A LEU 98.927 1
ATOM 619 C C . LEU 80 80 ? A -2.585 2.165 -1.390 1.000 1 A LEU 98.929 1
ATOM 620 O O . LEU 80 80 ? A -2.029 1.697 -2.394 1.000 1 A LEU 98.877 1
ATOM 621 C CB . LEU 80 80 ? A -0.932 1.541 0.296 1.000 1 A LEU 98.827 1
ATOM 622 C CG . LEU 80 80 ? A -0.471 1.155 1.696 1.000 1 A LEU 97.294 1
ATOM 623 C CD1 . LEU 80 80 ? A -1.292 1.883 2.768 1.000 1 A LEU 98.124 1
ATOM 624 C CD2 . LEU 80 80 ? A 0.990 1.547 1.822 1.000 1 A LEU 98.316 1
ATOM 625 N N . SER 81 81 ? A -3.342 3.253 -1.408 1.000 1 A SER 98.947 1
ATOM 626 C CA . SER 81 81 ? A -3.543 4.029 -2.629 1.000 1 A SER 98.947 1
ATOM 627 C C . SER 81 81 ? A -2.682 5.273 -2.511 1.000 1 A SER 98.971 1
ATOM 628 O O . SER 81 81 ? A -2.957 6.152 -1.700 1.000 1 A SER 98.962 1
ATOM 629 C CB . SER 81 81 ? A -5.015 4.384 -2.788 1.000 1 A SER 98.839 1
ATOM 630 O OG . SER 81 81 ? A -5.788 3.193 -2.932 1.000 1 A SER 97.712 1
ATOM 631 N N . VAL 82 82 ? A -1.639 5.336 -3.324 1.000 1 A VAL 98.960 1
ATOM 632 C CA . VAL 82 82 ? A -0.608 6.352 -3.198 1.000 1 A VAL 98.971 1
ATOM 633 C C . VAL 82 82 ? A -0.731 7.398 -4.283 1.000 1 A VAL 98.965 1
ATOM 634 O O . VAL 82 82 ? A -0.881 7.061 -5.467 1.000 1 A VAL 98.941 1
ATOM 635 C CB . VAL 82 82 ? A 0.790 5.716 -3.246 1.000 1 A VAL 98.972 1
ATOM 636 C CG1 . VAL 82 82 ? A 0.907 4.562 -2.255 1.000 1 A VAL 98.974 1
ATOM 637 C CG2 . VAL 82 82 ? A 1.891 6.751 -3.000 1.000 1 A VAL 98.969 1
ATOM 638 N N . PHE 83 83 ? A -0.656 8.652 -3.878 1.000 1 A PHE 98.975 1
ATOM 639 C CA . PHE 83 83 ? A -0.440 9.757 -4.817 1.000 1 A PHE 98.978 1
ATOM 640 C C . PHE 83 83 ? A 0.776 10.554 -4.339 1.000 1 A PHE 98.976 1
ATOM 641 O O . PHE 83 83 ? A 1.244 10.342 -3.214 1.000 1 A PHE 98.973 1
ATOM 642 C CB . PHE 83 83 ? A -1.686 10.643 -4.964 1.000 1 A PHE 98.977 1
ATOM 643 C CG . PHE 83 83 ? A -2.008 11.430 -3.733 1.000 1 A PHE 98.981 1
ATOM 644 C CD1 . PHE 83 83 ? A -2.751 10.863 -2.710 1.000 1 A PHE 98.977 1
ATOM 645 C CD2 . PHE 83 83 ? A -1.558 12.747 -3.610 1.000 1 A PHE 98.977 1
ATOM 646 C CE1 . PHE 83 83 ? A -3.067 11.603 -1.569 1.000 1 A PHE 98.976 1
ATOM 647 C CE2 . PHE 83 83 ? A -1.873 13.487 -2.472 1.000 1 A PHE 98.969 1
ATOM 648 C CZ . PHE 83 83 ? A -2.621 12.895 -1.454 1.000 1 A PHE 98.969 1
ATOM 649 N N . ALA 84 84 ? A 1.292 11.391 -5.180 1.000 1 A ALA 98.950 1
ATOM 650 C CA . ALA 84 84 ? A 2.419 12.259 -4.806 1.000 1 A ALA 98.955 1
ATOM 651 C C . ALA 84 84 ? A 1.898 13.676 -4.586 1.000 1 A ALA 98.959 1
ATOM 652 O O . ALA 84 84 ? A 1.143 14.198 -5.408 1.000 1 A ALA 98.943 1
ATOM 653 C CB . ALA 84 84 ? A 3.501 12.236 -5.870 1.000 1 A ALA 98.918 1
ATOM 654 N N . ILE 85 85 ? A 2.324 14.301 -3.483 1.000 1 A ILE 98.911 1
ATOM 655 C CA . ILE 85 85 ? A 1.767 15.601 -3.136 1.000 1 A ILE 98.880 1
ATOM 656 C C . ILE 85 85 ? A 2.160 16.697 -4.108 1.000 1 A ILE 98.861 1
ATOM 657 O O . ILE 85 85 ? A 1.561 17.778 -4.077 1.000 1 A ILE 98.789 1
ATOM 658 C CB . ILE 85 85 ? A 2.088 16.010 -1.693 1.000 1 A ILE 98.821 1
ATOM 659 C CG1 . ILE 85 85 ? A 3.597 16.111 -1.441 1.000 1 A ILE 98.681 1
ATOM 660 C CG2 . ILE 85 85 ? A 1.526 14.959 -0.727 1.000 1 A ILE 98.621 1
ATOM 661 C CD1 . ILE 85 85 ? A 4.119 17.531 -1.623 1.000 1 A ILE 98.327 1
ATOM 662 N N . ASN 86 86 ? A 3.127 16.434 -4.964 1.000 1 A ASN 98.867 1
ATOM 663 C CA . ASN 86 86 ? A 3.537 17.390 -5.999 1.000 1 A ASN 98.823 1
ATOM 664 C C . ASN 86 86 ? A 2.999 17.020 -7.365 1.000 1 A ASN 98.812 1
ATOM 665 O O . ASN 86 86 ? A 3.518 17.521 -8.371 1.000 1 A ASN 98.714 1
ATOM 666 C CB . ASN 86 86 ? A 5.070 17.501 -6.038 1.000 1 A ASN 98.752 1
ATOM 667 C CG . ASN 86 86 ? A 5.720 16.221 -6.516 1.000 1 A ASN 98.685 1
ATOM 668 O OD1 . ASN 86 86 ? A 5.168 15.132 -6.379 1.000 1 A ASN 98.442 1
ATOM 669 N ND2 . ASN 86 86 ? A 6.934 16.326 -7.063 1.000 1 A ASN 97.794 1
ATOM 670 N N . ASN 87 87 ? A 2.002 16.157 -7.452 1.000 1 A ASN 98.764 1
ATOM 671 C CA . ASN 87 87 ? A 1.507 15.663 -8.729 1.000 1 A ASN 98.733 1
ATOM 672 C C . ASN 87 87 ? A -0.012 15.564 -8.670 1.000 1 A ASN 98.802 1
ATOM 673 O O . ASN 87 87 ? A -0.570 14.534 -8.214 1.000 1 A ASN 98.760 1
ATOM 674 C CB . ASN 87 87 ? A 2.175 14.338 -9.056 1.000 1 A ASN 98.500 1
ATOM 675 C CG . ASN 87 87 ? A 1.770 13.769 -10.400 1.000 1 A ASN 97.506 1
ATOM 676 O OD1 . ASN 87 87 ? A 0.694 14.065 -10.939 1.000 1 A ASN 93.081 1
ATOM 677 N ND2 . ASN 87 87 ? A 2.622 12.918 -10.948 1.000 1 A ASN 91.341 1
ATOM 678 N N . THR 88 88 ? A -0.692 16.587 -9.101 1.000 1 A THR 98.821 1
ATOM 679 C CA . THR 88 88 ? A -2.149 16.632 -8.992 1.000 1 A THR 98.799 1
ATOM 680 C C . THR 88 88 ? A -2.822 15.532 -9.806 1.000 1 A THR 98.834 1
ATOM 681 O O . THR 88 88 ? A -3.842 14.980 -9.386 1.000 1 A THR 98.779 1
ATOM 682 C CB . THR 88 88 ? A -2.671 18.005 -9.414 1.000 1 A THR 98.505 1
ATOM 683 O OG1 . THR 88 88 ? A -2.179 18.979 -8.496 1.000 1 A THR 93.414 1
ATOM 684 C CG2 . THR 88 88 ? A -4.185 18.050 -9.441 1.000 1 A THR 92.641 1
ATOM 685 N N . LYS 89 89 ? A -2.246 15.189 -10.958 1.000 1 A LYS 98.847 1
ATOM 686 C CA . LYS 89 89 ? A -2.847 14.111 -11.748 1.000 1 A LYS 98.817 1
ATOM 687 C C . LYS 89 89 ? A -2.850 12.780 -10.968 1.000 1 A LYS 98.815 1
ATOM 688 O O . LYS 89 89 ? A -3.797 12.046 -11.027 1.000 1 A LYS 98.735 1
ATOM 689 C CB . LYS 89 89 ? A -2.118 13.965 -13.091 1.000 1 A LYS 98.689 1
ATOM 690 C CG . LYS 89 89 ? A -2.712 12.866 -13.992 1.000 1 A LYS 95.849 1
ATOM 691 C CD . LYS 89 89 ? A -4.181 13.121 -14.369 1.000 1 A LYS 89.087 1
ATOM 692 C CE . LYS 89 89 ? A -4.568 12.335 -15.621 1.000 1 A LYS 89.375 1
ATOM 693 N NZ . LYS 89 89 ? A -4.501 10.867 -15.426 1.000 1 A LYS 81.645 1
ATOM 694 N N . SER 90 90 ? A -1.771 12.521 -10.211 1.000 1 A SER 98.876 1
ATOM 695 C CA . SER 90 90 ? A -1.738 11.298 -9.423 1.000 1 A SER 98.856 1
ATOM 696 C C . SER 90 90 ? A -2.834 11.307 -8.373 1.000 1 A SER 98.841 1
ATOM 697 O O . SER 90 90 ? A -3.410 10.241 -8.054 1.000 1 A SER 98.761 1
ATOM 698 C CB . SER 90 90 ? A -0.367 11.073 -8.798 1.000 1 A SER 98.860 1
ATOM 699 O OG . SER 90 90 ? A -0.106 11.983 -7.743 1.000 1 A SER 98.880 1
ATOM 700 N N . PHE 91 91 ? A -3.168 12.466 -7.834 1.000 1 A PHE 98.947 1
ATOM 701 C CA . PHE 91 91 ? A -4.274 12.573 -6.883 1.000 1 A PHE 98.946 1
ATOM 702 C C . PHE 91 91 ? A -5.614 12.313 -7.573 1.000 1 A PHE 98.922 1
ATOM 703 O O . PHE 91 91 ? A -6.480 11.589 -7.057 1.000 1 A PHE 98.866 1
ATOM 704 C CB . PHE 91 91 ? A -4.240 13.942 -6.227 1.000 1 A PHE 98.928 1
ATOM 705 C CG . PHE 91 91 ? A -5.326 14.155 -5.218 1.000 1 A PHE 98.922 1
ATOM 706 C CD1 . PHE 91 91 ? A -5.331 13.437 -4.044 1.000 1 A PHE 98.896 1
ATOM 707 C CD2 . PHE 91 91 ? A -6.331 15.057 -5.468 1.000 1 A PHE 98.866 1
ATOM 708 C CE1 . PHE 91 91 ? A -6.329 13.618 -3.118 1.000 1 A PHE 98.822 1
ATOM 709 C CE2 . PHE 91 91 ? A -7.336 15.258 -4.548 1.000 1 A PHE 98.756 1
ATOM 710 C CZ . PHE 91 91 ? A -7.337 14.540 -3.373 1.000 1 A PHE 98.773 1
ATOM 711 N N . GLU 92 92 ? A -5.791 12.897 -8.768 1.000 1 A GLU 98.796 1
ATOM 712 C CA . GLU 92 92 ? A -7.021 12.660 -9.509 1.000 1 A GLU 98.643 1
ATOM 713 C C . GLU 92 92 ? A -7.179 11.179 -9.856 1.000 1 A GLU 98.544 1
ATOM 714 O O . GLU 92 92 ? A -8.301 10.651 -9.848 1.000 1 A GLU 98.178 1
ATOM 715 C CB . GLU 92 92 ? A -7.028 13.519 -10.774 1.000 1 A GLU 98.420 1
ATOM 716 C CG . GLU 92 92 ? A -7.070 15.008 -10.456 1.000 1 A GLU 97.904 1
ATOM 717 C CD . GLU 92 92 ? A -6.787 15.892 -11.658 1.000 1 A GLU 97.180 1
ATOM 718 O OE1 . GLU 92 92 ? A -6.376 15.381 -12.732 1.000 1 A GLU 94.274 1
ATOM 719 O OE2 . GLU 92 92 ? A -6.937 17.113 -11.499 1.000 1 A GLU 94.297 1
ATOM 720 N N . ASP 93 93 ? A -6.067 10.487 -10.091 1.000 1 A ASP 98.629 1
ATOM 721 C CA . ASP 93 93 ? A -6.090 9.070 -10.431 1.000 1 A ASP 98.540 1
ATOM 722 C C . ASP 93 93 ? A -6.551 8.185 -9.275 1.000 1 A ASP 98.581 1
ATOM 723 O O . ASP 93 93 ? A -6.898 7.022 -9.490 1.000 1 A ASP 98.252 1
ATOM 724 C CB . ASP 93 93 ? A -4.702 8.589 -10.859 1.000 1 A ASP 98.307 1
ATOM 725 C CG . ASP 93 93 ? A -4.276 9.086 -12.240 1.000 1 A ASP 97.830 1
ATOM 726 O OD1 . ASP 93 93 ? A -5.155 9.539 -13.000 1.000 1 A ASP 95.935 1
ATOM 727 O OD2 . ASP 93 93 ? A -3.068 8.981 -12.553 1.000 1 A ASP 95.196 1
ATOM 728 N N . ILE 94 94 ? A -6.550 8.698 -8.043 1.000 1 A ILE 98.727 1
ATOM 729 C CA . ILE 94 94 ? A -6.981 7.882 -6.917 1.000 1 A ILE 98.716 1
ATOM 730 C C . ILE 94 94 ? A -8.382 7.354 -7.104 1.000 1 A ILE 98.525 1
ATOM 731 O O . ILE 94 94 ? A -8.677 6.197 -6.722 1.000 1 A ILE 98.299 1
ATOM 732 C CB . ILE 94 94 ? A -6.883 8.710 -5.597 1.000 1 A ILE 98.737 1
ATOM 733 C CG1 . ILE 94 94 ? A -5.406 8.984 -5.281 1.000 1 A ILE 98.771 1
ATOM 734 C CG2 . ILE 94 94 ? A -7.586 7.985 -4.447 1.000 1 A ILE 98.667 1
ATOM 735 C CD1 . ILE 94 94 ? A -4.587 7.744 -4.975 1.000 1 A ILE 98.705 1
ATOM 736 N N . HIS 95 95 ? A -9.268 8.151 -7.709 1.000 1 A HIS 98.246 1
ATOM 737 C CA . HIS 95 95 ? A -10.641 7.684 -7.959 1.000 1 A HIS 97.718 1
ATOM 738 C C . HIS 95 95 ? A -10.637 6.424 -8.815 1.000 1 A HIS 97.598 1
ATOM 739 O O . HIS 95 95 ? A -11.413 5.504 -8.562 1.000 1 A HIS 97.353 1
ATOM 740 C CB . HIS 95 95 ? A -11.427 8.773 -8.696 1.000 1 A HIS 96.793 1
ATOM 741 C CG . HIS 95 95 ? A -11.650 10.016 -7.918 1.000 1 A HIS 83.462 1
ATOM 742 N ND1 . HIS 95 95 ? A -10.784 11.088 -8.007 1.000 1 A HIS 79.210 1
ATOM 743 C CD2 . HIS 95 95 ? A -12.646 10.337 -7.067 1.000 1 A HIS 80.149 1
ATOM 744 C CE1 . HIS 95 95 ? A -11.226 12.024 -7.198 1.000 1 A HIS 78.088 1
ATOM 745 N NE2 . HIS 95 95 ? A -12.361 11.610 -6.613 1.000 1 A HIS 72.574 1
ATOM 746 N N . HIS 96 96 ? A -9.756 6.394 -9.816 1.000 1 A HIS 97.616 1
ATOM 747 C CA . HIS 96 96 ? A -9.691 5.234 -10.732 1.000 1 A HIS 97.199 1
ATOM 748 C C . HIS 96 96 ? A -9.240 3.984 -9.977 1.000 1 A HIS 97.340 1
ATOM 749 O O . HIS 96 96 ? A -9.850 2.922 -10.108 1.000 1 A HIS 97.068 1
ATOM 750 C CB . HIS 96 96 ? A -8.741 5.555 -11.854 1.000 1 A HIS 96.107 1
ATOM 751 C CG . HIS 96 96 ? A -8.296 4.356 -12.623 1.000 1 A HIS 94.830 1
ATOM 752 N ND1 . HIS 96 96 ? A -9.113 3.722 -13.553 1.000 1 A HIS 91.433 1
ATOM 753 C CD2 . HIS 96 96 ? A -7.165 3.660 -12.587 1.000 1 A HIS 91.966 1
ATOM 754 C CE1 . HIS 96 96 ? A -8.454 2.699 -14.070 1.000 1 A HIS 90.842 1
ATOM 755 N NE2 . HIS 96 96 ? A -7.269 2.632 -13.500 1.000 1 A HIS 90.088 1
ATOM 756 N N . TYR 97 97 ? A -8.183 4.113 -9.162 1.000 1 A TYR 97.431 1
ATOM 757 C CA . TYR 97 97 ? A -7.702 2.956 -8.439 1.000 1 A TYR 97.366 1
ATOM 758 C C . TYR 97 97 ? A -8.699 2.440 -7.442 1.000 1 A TYR 97.479 1
ATOM 759 O O . TYR 97 97 ? A -8.873 1.224 -7.279 1.000 1 A TYR 97.218 1
ATOM 760 C CB . TYR 97 97 ? A -6.343 3.258 -7.796 1.000 1 A TYR 97.183 1
ATOM 761 C CG . TYR 97 97 ? A -5.284 3.472 -8.832 1.000 1 A TYR 96.986 1
ATOM 762 C CD1 . TYR 97 97 ? A -4.778 2.390 -9.561 1.000 1 A TYR 96.120 1
ATOM 763 C CD2 . TYR 97 97 ? A -4.846 4.752 -9.162 1.000 1 A TYR 96.349 1
ATOM 764 C CE1 . TYR 97 97 ? A -3.853 2.575 -10.565 1.000 1 A TYR 95.458 1
ATOM 765 C CE2 . TYR 97 97 ? A -3.913 4.934 -10.167 1.000 1 A TYR 95.934 1
ATOM 766 C CZ . TYR 97 97 ? A -3.422 3.836 -10.860 1.000 1 A TYR 95.762 1
ATOM 767 O OH . TYR 97 97 ? A -2.519 4.040 -11.871 1.000 1 A TYR 94.830 1
ATOM 768 N N . ARG 98 98 ? A -9.421 3.326 -6.759 1.000 1 A ARG 97.882 1
ATOM 769 C CA . ARG 98 98 ? A -10.448 2.895 -5.820 1.000 1 A ARG 97.813 1
ATOM 770 C C . ARG 98 98 ? A -11.582 2.153 -6.516 1.000 1 A ARG 97.793 1
ATOM 771 O O . ARG 98 98 ? A -12.061 1.123 -5.998 1.000 1 A ARG 97.447 1
ATOM 772 C CB . ARG 98 98 ? A -10.995 4.102 -5.073 1.000 1 A ARG 97.561 1
ATOM 773 C CG . ARG 98 98 ? A -12.053 3.731 -4.054 1.000 1 A ARG 95.754 1
ATOM 774 C CD . ARG 98 98 ? A -12.295 4.884 -3.089 1.000 1 A ARG 93.375 1
ATOM 775 N NE . ARG 98 98 ? A -13.446 4.603 -2.240 1.000 1 A ARG 90.931 1
ATOM 776 C CZ . ARG 98 98 ? A -13.390 3.944 -1.107 1.000 1 A ARG 90.151 1
ATOM 777 N NH1 . ARG 98 98 ? A -12.249 3.496 -0.624 1.000 1 A ARG 83.012 1
ATOM 778 N NH2 . ARG 98 98 ? A -14.505 3.747 -0.405 1.000 1 A ARG 84.023 1
ATOM 779 N N . GLU 99 99 ? A -11.969 2.631 -7.694 1.000 1 A GLU 97.929 1
ATOM 780 C CA . GLU 99 99 ? A -13.035 1.915 -8.414 1.000 1 A GLU 97.538 1
ATOM 781 C C . GLU 99 99 ? A -12.574 0.545 -8.904 1.000 1 A GLU 97.085 1
ATOM 782 O O . GLU 99 99 ? A -13.342 -0.417 -8.839 1.000 1 A GLU 96.743 1
ATOM 783 C CB . GLU 99 99 ? A -13.555 2.773 -9.579 1.000 1 A GLU 97.177 1
ATOM 784 C CG . GLU 99 99 ? A -14.369 3.957 -9.093 1.000 1 A GLU 94.624 1
ATOM 785 C CD . GLU 99 99 ? A -15.593 3.567 -8.289 1.000 1 A GLU 89.841 1
ATOM 786 O OE1 . GLU 99 99 ? A -16.251 2.565 -8.635 1.000 1 A GLU 82.140 1
ATOM 787 O OE2 . GLU 99 99 ? A -15.874 4.236 -7.292 1.000 1 A GLU 81.850 1
ATOM 788 N N . GLN 100 100 ? A -11.297 0.441 -9.355 1.000 1 A GLN 97.072 1
ATOM 789 C CA . GLN 100 100 ? A -10.808 -0.866 -9.789 1.000 1 A GLN 96.697 1
ATOM 790 C C . GLN 100 100 ? A -10.742 -1.837 -8.628 1.000 1 A GLN 97.060 1
ATOM 791 O O . GLN 100 100 ? A -11.097 -3.016 -8.770 1.000 1 A GLN 96.489 1
ATOM 792 C CB . GLN 100 100 ? A -9.439 -0.744 -10.458 1.000 1 A GLN 95.741 1
ATOM 793 C CG . GLN 100 100 ? A -9.493 -0.023 -11.797 1.000 1 A GLN 93.580 1
ATOM 794 C CD . GLN 100 100 ? A -10.406 -0.728 -12.762 1.000 1 A GLN 91.540 1
ATOM 795 O OE1 . GLN 100 100 ? A -10.247 -1.924 -13.051 1.000 1 A GLN 87.627 1
ATOM 796 N NE2 . GLN 100 100 ? A -11.420 -0.008 -13.259 1.000 1 A GLN 85.771 1
ATOM 797 N N . ILE 101 101 ? A -10.286 -1.364 -7.470 1.000 1 A ILE 97.097 1
ATOM 798 C CA . ILE 101 101 ? A -10.202 -2.223 -6.293 1.000 1 A ILE 97.626 1
ATOM 799 C C . ILE 101 101 ? A -11.589 -2.717 -5.894 1.000 1 A ILE 97.825 1
ATOM 800 O O . ILE 101 101 ? A -11.795 -3.911 -5.638 1.000 1 A ILE 97.890 1
ATOM 801 C CB . ILE 101 101 ? A -9.560 -1.444 -5.136 1.000 1 A ILE 97.924 1
ATOM 802 C CG1 . ILE 101 101 ? A -8.082 -1.209 -5.444 1.000 1 A ILE 97.995 1
ATOM 803 C CG2 . ILE 101 101 ? A -9.738 -2.181 -3.821 1.000 1 A ILE 98.048 1
ATOM 804 C CD1 . ILE 101 101 ? A -7.453 -0.125 -4.573 1.000 1 A ILE 97.841 1
ATOM 805 N N . LYS 102 102 ? A -12.563 -1.819 -5.844 1.000 1 A LYS 97.937 1
ATOM 806 C CA . LYS 102 102 ? A -13.918 -2.185 -5.443 1.000 1 A LYS 97.656 1
ATOM 807 C C . LYS 102 102 ? A -14.528 -3.159 -6.442 1.000 1 A LYS 97.448 1
ATOM 808 O O . LYS 102 102 ? A -15.260 -4.070 -6.054 1.000 1 A LYS 97.333 1
ATOM 809 C CB . LYS 102 102 ? A -14.777 -0.931 -5.304 1.000 1 A LYS 97.416 1
ATOM 810 C CG . LYS 102 102 ? A -14.422 -0.104 -4.100 1.000 1 A LYS 94.684 1
ATOM 811 C CD . LYS 102 102 ? A -15.027 1.293 -4.125 1.000 1 A LYS 91.632 1
ATOM 812 C CE . LYS 102 102 ? A -16.531 1.248 -4.300 1.000 1 A LYS 85.826 1
ATOM 813 N NZ . LYS 102 102 ? A -17.145 2.598 -4.230 1.000 1 A LYS 87.175 1
ATOM 814 N N . ARG 103 103 ? A -14.205 -2.986 -7.713 1.000 1 A ARG 97.485 1
ATOM 815 C CA . ARG 103 103 ? A -14.726 -3.895 -8.750 1.000 1 A ARG 96.772 1
ATOM 816 C C . ARG 103 103 ? A -14.189 -5.298 -8.569 1.000 1 A ARG 96.888 1
ATOM 817 O O . ARG 103 103 ? A -14.971 -6.281 -8.569 1.000 1 A ARG 96.649 1
ATOM 818 C CB . ARG 103 103 ? A -14.370 -3.374 -10.164 1.000 1 A ARG 95.588 1
ATOM 819 C CG . ARG 103 103 ? A -14.863 -4.312 -11.266 1.000 1 A ARG 88.785 1
ATOM 820 C CD . ARG 103 103 ? A -14.367 -3.853 -12.635 1.000 1 A ARG 84.331 1
ATOM 821 N NE . ARG 103 103 ? A -12.928 -3.994 -12.756 1.000 1 A ARG 80.781 1
ATOM 822 C CZ . ARG 103 103 ? A -12.295 -5.120 -12.991 1.000 1 A ARG 76.718 1
ATOM 823 N NH1 . ARG 103 103 ? A -12.948 -6.264 -13.101 1.000 1 A ARG 72.171 1
ATOM 824 N NH2 . ARG 103 103 ? A -10.984 -5.103 -13.124 1.000 1 A ARG 71.113 1
ATOM 825 N N . VAL 104 104 ? A -12.861 -5.435 -8.433 1.000 1 A VAL 96.657 1
ATOM 826 C CA . VAL 104 104 ? A -12.311 -6.796 -8.362 1.000 1 A VAL 96.399 1
ATOM 827 C C . VAL 104 104 ? A -12.622 -7.474 -7.042 1.000 1 A VAL 96.944 1
ATOM 828 O O . VAL 104 104 ? A -12.664 -8.699 -6.986 1.000 1 A VAL 96.412 1
ATOM 829 C CB . VAL 104 104 ? A -10.791 -6.828 -8.624 1.000 1 A VAL 94.504 1
ATOM 830 C CG1 . VAL 104 104 ? A -10.509 -6.351 -10.038 1.000 1 A VAL 90.269 1
ATOM 831 C CG2 . VAL 104 104 ? A -10.011 -6.043 -7.600 1.000 1 A VAL 90.154 1
ATOM 832 N N . LYS 105 105 ? A -12.817 -6.713 -5.967 1.000 1 A LYS 96.787 1
ATOM 833 C CA . LYS 105 105 ? A -13.167 -7.284 -4.688 1.000 1 A LYS 96.931 1
ATOM 834 C C . LYS 105 105 ? A -14.678 -7.495 -4.531 1.000 1 A LYS 96.789 1
ATOM 835 O O . LYS 105 105 ? A -15.087 -8.143 -3.575 1.000 1 A LYS 95.922 1
ATOM 836 C CB . LYS 105 105 ? A -12.667 -6.364 -3.565 1.000 1 A LYS 96.789 1
ATOM 837 C CG . LYS 105 105 ? A -11.167 -6.223 -3.488 1.000 1 A LYS 96.390 1
ATOM 838 C CD . LYS 105 105 ? A -10.453 -7.542 -3.217 1.000 1 A LYS 95.712 1
ATOM 839 C CE . LYS 105 105 ? A -10.721 -8.040 -1.817 1.000 1 A LYS 95.277 1
ATOM 840 N NZ . LYS 105 105 ? A -9.888 -9.242 -1.519 1.000 1 A LYS 95.233 1
ATOM 841 N N . ASP 106 106 ? A -15.447 -6.948 -5.457 1.000 1 A ASP 97.297 1
ATOM 842 C CA . ASP 106 106 ? A -16.928 -7.033 -5.407 1.000 1 A ASP 96.959 1
ATOM 843 C C . ASP 106 106 ? A -17.417 -6.586 -4.037 1.000 1 A ASP 97.072 1
ATOM 844 O O . ASP 106 106 ? A -18.211 -7.240 -3.382 1.000 1 A ASP 95.992 1
ATOM 845 C CB . ASP 106 106 ? A -17.434 -8.433 -5.744 1.000 1 A ASP 96.128 1
ATOM 846 C CG . ASP 106 106 ? A -18.947 -8.500 -5.908 1.000 1 A ASP 93.114 1
ATOM 847 O OD1 . ASP 106 106 ? A -19.538 -7.427 -6.172 1.000 1 A ASP 89.960 1
ATOM 848 O OD2 . ASP 106 106 ? A -19.504 -9.587 -5.807 1.000 1 A ASP 89.112 1
ATOM 849 N N . SER 107 107 ? A -16.920 -5.418 -3.587 1.000 1 A SER 96.584 1
ATOM 850 C CA . SER 107 107 ? A -17.221 -4.927 -2.252 1.000 1 A SER 95.892 1
ATOM 851 C C . SER 107 107 ? A -17.061 -3.409 -2.212 1.000 1 A SER 96.658 1
ATOM 852 O O . SER 107 107 ? A -16.169 -2.850 -2.862 1.000 1 A SER 96.738 1
ATOM 853 C CB . SER 107 107 ? A -16.272 -5.559 -1.249 1.000 1 A SER 94.183 1
ATOM 854 O OG . SER 107 107 ? A -16.419 -4.960 0.043 1.000 1 A SER 90.525 1
ATOM 855 N N . GLU 108 108 ? A -17.913 -2.791 -1.443 1.000 1 A GLU 96.093 1
ATOM 856 C CA . GLU 108 108 ? A -17.824 -1.350 -1.168 1.000 1 A GLU 95.601 1
ATOM 857 C C . GLU 108 108 ? A -16.994 -1.061 0.064 1.000 1 A GLU 95.689 1
ATOM 858 O O . GLU 108 108 ? A -16.791 0.099 0.410 1.000 1 A GLU 93.293 1
ATOM 859 C CB . GLU 108 108 ? A -19.225 -0.763 -0.985 1.000 1 A GLU 93.670 1
ATOM 860 C CG . GLU 108 108 ? A -20.101 -0.748 -2.212 1.000 1 A GLU 90.015 1
ATOM 861 C CD . GLU 108 108 ? A -19.746 0.368 -3.179 1.000 1 A GLU 87.271 1
ATOM 862 O OE1 . GLU 108 108 ? A -19.029 1.300 -2.764 1.000 1 A GLU 78.759 1
ATOM 863 O OE2 . GLU 108 108 ? A -20.197 0.318 -4.333 1.000 1 A GLU 77.830 1
ATOM 864 N N . ASP 109 109 ? A -16.557 -2.092 0.756 1.000 1 A ASP 95.865 1
ATOM 865 C CA . ASP 109 109 ? A -15.971 -1.970 2.096 1.000 1 A ASP 95.968 1
ATOM 866 C C . ASP 109 109 ? A -14.651 -2.728 2.113 1.000 1 A ASP 96.522 1
ATOM 867 O O . ASP 109 109 ? A -14.491 -3.712 2.804 1.000 1 A ASP 95.375 1
ATOM 868 C CB . ASP 109 109 ? A -16.952 -2.521 3.125 1.000 1 A ASP 94.206 1
ATOM 869 C CG . ASP 109 109 ? A -16.490 -2.232 4.543 1.000 1 A ASP 92.084 1
ATOM 870 O OD1 . ASP 109 109 ? A -15.749 -1.245 4.761 1.000 1 A ASP 89.655 1
ATOM 871 O OD2 . ASP 109 109 ? A -16.905 -2.996 5.455 1.000 1 A ASP 88.172 1
ATOM 872 N N . VAL 110 110 ? A -13.691 -2.223 1.297 1.000 1 A VAL 98.008 1
ATOM 873 C CA . VAL 110 110 ? A -12.393 -2.837 1.163 1.000 1 A VAL 98.346 1
ATOM 874 C C . VAL 110 110 ? A -11.395 -2.034 1.985 1.000 1 A VAL 98.536 1
ATOM 875 O O . VAL 110 110 ? A -11.331 -0.810 1.829 1.000 1 A VAL 98.457 1
ATOM 876 C CB . VAL 110 110 ? A -11.951 -2.850 -0.311 1.000 1 A VAL 98.139 1
ATOM 877 C CG1 . VAL 110 110 ? A -12.935 -3.640 -1.167 1.000 1 A VAL 97.766 1
ATOM 878 C CG2 . VAL 110 110 ? A -10.550 -3.417 -0.444 1.000 1 A VAL 98.049 1
ATOM 879 N N . PRO 111 111 ? A -10.618 -2.667 2.843 1.000 1 A PRO 98.713 1
ATOM 880 C CA . PRO 111 111 ? A -9.627 -1.911 3.598 1.000 1 A PRO 98.777 1
ATOM 881 C C . PRO 111 111 ? A -8.660 -1.178 2.700 1.000 1 A PRO 98.838 1
ATOM 882 O O . PRO 111 111 ? A -8.004 -1.772 1.849 1.000 1 A PRO 98.824 1
ATOM 883 C CB . PRO 111 111 ? A -8.907 -2.991 4.423 1.000 1 A PRO 98.715 1
ATOM 884 C CG . PRO 111 111 ? A -9.917 -4.086 4.518 1.000 1 A PRO 98.553 1
ATOM 885 C CD . PRO 111 111 ? A -10.613 -4.086 3.203 1.000 1 A PRO 98.609 1
ATOM 886 N N . MET 112 112 ? A -8.595 0.139 2.889 1.000 1 A MET 98.778 1
ATOM 887 C CA . MET 112 112 ? A -7.722 1.012 2.091 1.000 1 A MET 98.793 1
ATOM 888 C C . MET 112 112 ? A -7.193 2.101 2.977 1.000 1 A MET 98.866 1
ATOM 889 O O . MET 112 112 ? A -7.813 2.527 3.945 1.000 1 A MET 98.744 1
ATOM 890 C CB . MET 112 112 ? A -8.477 1.667 0.949 1.000 1 A MET 98.341 1
ATOM 891 C CG . MET 112 112 ? A -8.985 0.715 -0.101 1.000 1 A MET 92.219 1
ATOM 892 S SD . MET 112 112 ? A -9.613 1.672 -1.502 1.000 1 A MET 93.020 1
ATOM 893 C CE . MET 112 112 ? A -10.970 0.630 -1.951 1.000 1 A MET 83.689 1
ATOM 894 N N . VAL 113 113 ? A -6.025 2.606 2.596 1.000 1 A VAL 98.953 1
ATOM 895 C CA . VAL 113 113 ? A -5.463 3.804 3.205 1.000 1 A VAL 98.975 1
ATOM 896 C C . VAL 113 113 ? A -5.009 4.724 2.058 1.000 1 A VAL 98.981 1
ATOM 897 O O . VAL 113 113 ? A -4.373 4.262 1.113 1.000 1 A VAL 98.975 1
ATOM 898 C CB . VAL 113 113 ? A -4.247 3.461 4.103 1.000 1 A VAL 98.968 1
ATOM 899 C CG1 . VAL 113 113 ? A -4.714 2.623 5.303 1.000 1 A VAL 98.935 1
ATOM 900 C CG2 . VAL 113 113 ? A -3.524 4.727 4.582 1.000 1 A VAL 98.938 1
ATOM 901 N N . LEU 114 114 ? A -5.362 5.980 2.160 1.000 1 A LEU 98.976 1
ATOM 902 C CA . LEU 114 114 ? A -4.926 6.984 1.191 1.000 1 A LEU 98.985 1
ATOM 903 C C . LEU 114 114 ? A -3.598 7.556 1.672 1.000 1 A LEU 98.988 1
ATOM 904 O O . LEU 114 114 ? A -3.490 7.997 2.822 1.000 1 A LEU 98.981 1
ATOM 905 C CB . LEU 114 114 ? A -5.972 8.086 1.076 1.000 1 A LEU 98.976 1
ATOM 906 C CG . LEU 114 114 ? A -5.614 9.232 0.118 1.000 1 A LEU 98.929 1
ATOM 907 C CD1 . LEU 114 114 ? A -5.501 8.737 -1.322 1.000 1 A LEU 98.892 1
ATOM 908 C CD2 . LEU 114 114 ? A -6.662 10.322 0.216 1.000 1 A LEU 98.881 1
ATOM 909 N N . VAL 115 115 ? A -2.605 7.508 0.806 1.000 1 A VAL 98.983 1
ATOM 910 C CA . VAL 115 115 ? A -1.247 7.933 1.158 1.000 1 A VAL 98.990 1
ATOM 911 C C . VAL 115 115 ? A -0.818 9.050 0.237 1.000 1 A VAL 98.991 1
ATOM 912 O O . VAL 115 115 ? A -0.846 8.910 -0.975 1.000 1 A VAL 98.987 1
ATOM 913 C CB . VAL 115 115 ? A -0.250 6.768 1.051 1.000 1 A VAL 98.985 1
ATOM 914 C CG1 . VAL 115 115 ? A -0.624 5.667 2.053 1.000 1 A VAL 98.978 1
ATOM 915 C CG2 . VAL 115 115 ? A 1.175 7.238 1.279 1.000 1 A VAL 98.977 1
ATOM 916 N N . GLY 116 116 ? A -0.428 10.161 0.826 1.000 1 A GLY 98.984 1
ATOM 917 C CA . GLY 116 116 ? A 0.140 11.281 0.083 1.000 1 A GLY 98.981 1
ATOM 918 C C . GLY 116 116 ? A 1.622 11.291 0.302 1.000 1 A GLY 98.979 1
ATOM 919 O O . GLY 116 116 ? A 2.099 11.715 1.363 1.000 1 A GLY 98.958 1
ATOM 920 N N . ASN 117 117 ? A 2.378 10.832 -0.678 1.000 1 A ASN 98.962 1
ATOM 921 C CA . ASN 117 117 ? A 3.815 10.647 -0.535 1.000 1 A ASN 98.961 1
ATOM 922 C C . ASN 117 117 ? A 4.600 11.828 -1.037 1.000 1 A ASN 98.944 1
ATOM 923 O O . ASN 117 117 ? A 4.078 12.684 -1.739 1.000 1 A ASN 98.910 1
ATOM 924 C CB . ASN 117 117 ? A 4.222 9.355 -1.267 1.000 1 A ASN 98.953 1
ATOM 925 C CG . ASN 117 117 ? A 5.640 8.940 -0.972 1.000 1 A ASN 98.935 1
ATOM 926 O OD1 . ASN 117 117 ? A 6.062 8.945 0.167 1.000 1 A ASN 98.660 1
ATOM 927 N ND2 . ASN 117 117 ? A 6.386 8.620 -2.028 1.000 1 A ASN 98.679 1
ATOM 928 N N . LYS 118 118 ? A 5.884 11.888 -0.695 1.000 1 A LYS 98.895 1
ATOM 929 C CA . LYS 118 118 ? A 6.812 12.947 -1.057 1.000 1 A LYS 98.856 1
ATOM 930 C C . LYS 118 118 ? A 6.570 14.215 -0.255 1.000 1 A LYS 98.855 1
ATOM 931 O O . LYS 118 118 ? A 6.742 15.334 -0.738 1.000 1 A LYS 98.821 1
ATOM 932 C CB . LYS 118 118 ? A 6.868 13.218 -2.564 1.000 1 A LYS 98.804 1
ATOM 933 C CG . LYS 118 118 ? A 6.998 11.968 -3.422 1.000 1 A LYS 98.645 1
ATOM 934 C CD . LYS 118 118 ? A 7.377 12.328 -4.860 1.000 1 A LYS 98.385 1
ATOM 935 C CE . LYS 118 118 ? A 7.422 11.089 -5.728 1.000 1 A LYS 98.356 1
ATOM 936 N NZ . LYS 118 118 ? A 7.838 11.425 -7.115 1.000 1 A LYS 98.275 1
ATOM 937 N N . SER 119 119 ? A 6.175 14.067 1.019 1.000 1 A SER 98.823 1
ATOM 938 C CA . SER 119 119 ? A 5.885 15.203 1.882 1.000 1 A SER 98.741 1
ATOM 939 C C . SER 119 119 ? A 7.113 16.034 2.205 1.000 1 A SER 98.707 1
ATOM 940 O O . SER 119 119 ? A 6.981 17.152 2.699 1.000 1 A SER 98.372 1
ATOM 941 C CB . SER 119 119 ? A 5.253 14.716 3.177 1.000 1 A SER 98.515 1
ATOM 942 O OG . SER 119 119 ? A 6.193 14.012 3.965 1.000 1 A SER 93.865 1
ATOM 943 N N . ASP 120 120 ? A 8.309 15.487 1.953 1.000 1 A ASP 98.758 1
ATOM 944 C CA . ASP 120 120 ? A 9.513 16.248 2.122 1.000 1 A ASP 98.709 1
ATOM 945 C C . ASP 120 120 ? A 9.672 17.363 1.104 1.000 1 A ASP 98.669 1
ATOM 946 O O . ASP 120 120 ? A 10.453 18.306 1.322 1.000 1 A ASP 98.466 1
ATOM 947 C CB . ASP 120 120 ? A 10.726 15.301 2.007 1.000 1 A ASP 98.703 1
ATOM 948 C CG . ASP 120 120 ? A 10.733 14.555 0.683 1.000 1 A ASP 98.748 1
ATOM 949 O OD1 . ASP 120 120 ? A 9.889 13.637 0.498 1.000 1 A ASP 98.488 1
ATOM 950 O OD2 . ASP 120 120 ? A 11.600 14.874 -0.171 1.000 1 A ASP 98.349 1
ATOM 951 N N . LEU 121 121 ? A 8.950 17.289 -0.030 1.000 1 A LEU 98.546 1
ATOM 952 C CA . LEU 121 121 ? A 9.158 18.268 -1.096 1.000 1 A LEU 98.371 1
ATOM 953 C C . LEU 121 121 ? A 8.449 19.568 -0.794 1.000 1 A LEU 98.232 1
ATOM 954 O O . LEU 121 121 ? A 7.345 19.574 -0.237 1.000 1 A LEU 98.033 1
ATOM 955 C CB . LEU 121 121 ? A 8.663 17.708 -2.428 1.000 1 A LEU 98.182 1
ATOM 956 C CG . LEU 121 121 ? A 9.469 16.538 -3.030 1.000 1 A LEU 97.854 1
ATOM 957 C CD1 . LEU 121 121 ? A 10.918 16.916 -3.237 1.000 1 A LEU 97.157 1
ATOM 958 C CD2 . LEU 121 121 ? A 8.821 16.093 -4.337 1.000 1 A LEU 97.315 1
ATOM 959 N N . PRO 122 122 ? A 9.022 20.710 -1.198 1.000 1 A PRO 97.905 1
ATOM 960 C CA . PRO 122 122 ? A 8.349 21.995 -0.967 1.000 1 A PRO 97.224 1
ATOM 961 C C . PRO 122 122 ? A 7.336 22.373 -2.046 1.000 1 A PRO 96.808 1
ATOM 962 O O . PRO 122 122 ? A 6.543 23.301 -1.854 1.000 1 A PRO 94.058 1
ATOM 963 C CB . PRO 122 122 ? A 9.514 22.973 -0.967 1.000 1 A PRO 96.007 1
ATOM 964 C CG . PRO 122 122 ? A 10.484 22.374 -1.921 1.000 1 A PRO 94.772 1
ATOM 965 C CD . PRO 122 122 ? A 10.379 20.879 -1.727 1.000 1 A PRO 96.989 1
ATOM 966 N N . SER 123 123 ? A 7.391 21.699 -3.205 1.000 1 A SER 95.162 1
ATOM 967 C CA . SER 123 123 ? A 6.588 22.089 -4.378 1.000 1 A SER 93.872 1
ATOM 968 C C . SER 123 123 ? A 5.256 21.332 -4.391 1.000 1 A SER 94.747 1
ATOM 969 O O . SER 123 123 ? A 4.970 20.543 -5.298 1.000 1 A SER 92.622 1
ATOM 970 C CB . SER 123 123 ? A 7.378 21.860 -5.657 1.000 1 A SER 89.580 1
ATOM 971 O OG . SER 123 123 ? A 8.512 22.695 -5.687 1.000 1 A SER 79.019 1
ATOM 972 N N . ARG 124 124 ? A 4.469 21.580 -3.374 1.000 1 A ARG 97.554 1
ATOM 973 C CA . ARG 124 124 ? A 3.169 20.920 -3.200 1.000 1 A ARG 97.809 1
ATOM 974 C C . ARG 124 124 ? A 2.133 21.465 -4.174 1.000 1 A ARG 98.101 1
ATOM 975 O O . ARG 124 124 ? A 1.946 22.680 -4.272 1.000 1 A ARG 97.395 1
ATOM 976 C CB . ARG 124 124 ? A 2.690 21.116 -1.747 1.000 1 A ARG 97.244 1
ATOM 977 C CG . ARG 124 124 ? A 1.315 20.532 -1.453 1.000 1 A ARG 96.819 1
ATOM 978 C CD . ARG 124 124 ? A 0.940 20.836 -0.019 1.000 1 A ARG 96.498 1
ATOM 979 N NE . ARG 124 124 ? A 1.741 20.054 0.907 1.000 1 A ARG 96.397 1
ATOM 980 C CZ . ARG 124 124 ? A 1.428 18.834 1.303 1.000 1 A ARG 97.045 1
ATOM 981 N NH1 . ARG 124 124 ? A 0.349 18.230 0.837 1.000 1 A ARG 92.093 1
ATOM 982 N NH2 . ARG 124 124 ? A 2.223 18.203 2.165 1.000 1 A ARG 91.844 1
ATOM 983 N N . THR 125 125 ? A 1.396 20.557 -4.844 1.000 1 A THR 98.707 1
ATOM 984 C CA . THR 125 125 ? A 0.269 20.929 -5.681 1.000 1 A THR 98.701 1
ATOM 985 C C . THR 125 125 ? A -1.058 20.366 -5.172 1.000 1 A THR 98.741 1
ATOM 986 O O . THR 125 125 ? A -2.115 20.768 -5.681 1.000 1 A THR 98.482 1
ATOM 987 C CB . THR 125 125 ? A 0.477 20.488 -7.132 1.000 1 A THR 98.598 1
ATOM 988 O OG1 . THR 125 125 ? A 0.589 19.042 -7.172 1.000 1 A THR 98.314 1
ATOM 989 C CG2 . THR 125 125 ? A 1.749 21.103 -7.702 1.000 1 A THR 98.182 1
ATOM 990 N N . VAL 126 126 ? A -1.018 19.443 -4.195 1.000 1 A VAL 98.726 1
ATOM 991 C CA . VAL 126 126 ? A -2.214 18.863 -3.617 1.000 1 A VAL 98.660 1
ATOM 992 C C . VAL 126 126 ? A -2.255 19.222 -2.146 1.000 1 A VAL 98.504 1
ATOM 993 O O . VAL 126 126 ? A -1.407 18.782 -1.370 1.000 1 A VAL 98.345 1
ATOM 994 C CB . VAL 126 126 ? A -2.247 17.334 -3.794 1.000 1 A VAL 98.638 1
ATOM 995 C CG1 . VAL 126 126 ? A -2.089 16.965 -5.268 1.000 1 A VAL 98.549 1
ATOM 996 C CG2 . VAL 126 126 ? A -3.514 16.746 -3.217 1.000 1 A VAL 98.507 1
ATOM 997 N N . ASP 127 127 ? A -3.215 20.043 -1.784 1.000 1 A ASP 98.328 1
ATOM 998 C CA . ASP 127 127 ? A -3.311 20.527 -0.420 1.000 1 A ASP 97.976 1
ATOM 999 C C . ASP 127 127 ? A -3.683 19.380 0.527 1.000 1 A ASP 98.217 1
ATOM 1000 O O . ASP 127 127 ? A -4.513 18.521 0.217 1.000 1 A ASP 98.200 1
ATOM 1001 C CB . ASP 127 127 ? A -4.365 21.630 -0.292 1.000 1 A ASP 96.840 1
ATOM 1002 C CG . ASP 127 127 ? A -3.944 22.935 -0.944 1.000 1 A ASP 86.757 1
ATOM 1003 O OD1 . ASP 127 127 ? A -2.751 23.081 -1.288 1.000 1 A ASP 82.842 1
ATOM 1004 O OD2 . ASP 127 127 ? A -4.819 23.812 -1.093 1.000 1 A ASP 81.038 1
ATOM 1005 N N . THR 128 128 ? A -3.114 19.394 1.718 1.000 1 A THR 97.784 1
ATOM 1006 C CA . THR 128 128 ? A -3.458 18.407 2.729 1.000 1 A THR 97.888 1
ATOM 1007 C C . THR 128 128 ? A -4.960 18.399 2.986 1.000 1 A THR 98.286 1
ATOM 1008 O O . THR 128 128 ? A -5.565 17.331 3.124 1.000 1 A THR 98.248 1
ATOM 1009 C CB . THR 128 128 ? A -2.685 18.709 4.002 1.000 1 A THR 97.381 1
ATOM 1010 O OG1 . THR 128 128 ? A -1.279 18.535 3.752 1.000 1 A THR 96.498 1
ATOM 1011 C CG2 . THR 128 128 ? A -3.107 17.749 5.116 1.000 1 A THR 96.390 1
ATOM 1012 N N . LYS 129 129 ? A -5.563 19.572 3.044 1.000 1 A LYS 98.327 1
ATOM 1013 C CA . LYS 129 129 ? A -7.014 19.628 3.285 1.000 1 A LYS 98.321 1
ATOM 1014 C C . LYS 129 129 ? A -7.824 18.918 2.209 1.000 1 A LYS 98.456 1
ATOM 1015 O O . LYS 129 129 ? A -8.789 18.205 2.485 1.000 1 A LYS 98.538 1
ATOM 1016 C CB . LYS 129 129 ? A -7.441 21.085 3.447 1.000 1 A LYS 97.984 1
ATOM 1017 C CG . LYS 129 129 ? A -8.926 21.234 3.761 1.000 1 A LYS 89.438 1
ATOM 1018 C CD . LYS 129 129 ? A -9.262 22.677 4.123 1.000 1 A LYS 80.577 1
ATOM 1019 C CE . LYS 129 129 ? A -10.742 22.810 4.445 1.000 1 A LYS 77.753 1
ATOM 1020 N NZ . LYS 129 129 ? A -11.608 22.435 3.289 1.000 1 A LYS 67.190 1
ATOM 1021 N N . GLN 130 130 ? A -7.438 19.115 0.944 1.000 1 A GLN 98.448 1
ATOM 1022 C CA . GLN 130 130 ? A -8.143 18.440 -0.163 1.000 1 A GLN 98.385 1
ATOM 1023 C C . GLN 130 130 ? A -8.038 16.927 -0.009 1.000 1 A GLN 98.614 1
ATOM 1024 O O . GLN 130 130 ? A -9.033 16.205 -0.188 1.000 1 A GLN 98.592 1
ATOM 1025 C CB . GLN 130 130 ? A -7.567 18.891 -1.507 1.000 1 A GLN 97.866 1
ATOM 1026 C CG . GLN 130 130 ? A -8.290 18.304 -2.691 1.000 1 A GLN 89.003 1
ATOM 1027 C CD . GLN 130 130 ? A -7.727 18.774 -4.025 1.000 1 A GLN 83.052 1
ATOM 1028 O OE1 . GLN 130 130 ? A -6.618 19.314 -4.074 1.000 1 A GLN 82.764 1
ATOM 1029 N NE2 . GLN 130 130 ? A -8.486 18.588 -5.086 1.000 1 A GLN 78.450 1
ATOM 1030 N N . ALA 131 131 ? A -6.850 16.427 0.338 1.000 1 A ALA 98.786 1
ATOM 1031 C CA . ALA 131 131 ? A -6.675 15.004 0.516 1.000 1 A ALA 98.850 1
ATOM 1032 C C . ALA 131 131 ? A -7.424 14.487 1.725 1.000 1 A ALA 98.896 1
ATOM 1033 O O . ALA 131 131 ? A -8.003 13.405 1.689 1.000 1 A ALA 98.882 1
ATOM 1034 C CB . ALA 131 131 ? A -5.183 14.668 0.583 1.000 1 A ALA 98.791 1
ATOM 1035 N N . GLN 132 132 ? A -7.394 15.246 2.821 1.000 1 A GLN 98.869 1
ATOM 1036 C CA . GLN 132 132 ? A -8.154 14.861 4.012 1.000 1 A GLN 98.861 1
ATOM 1037 C C . GLN 132 132 ? A -9.634 14.748 3.688 1.000 1 A GLN 98.869 1
ATOM 1038 O O . GLN 132 132 ? A -10.316 13.839 4.134 1.000 1 A GLN 98.832 1
ATOM 1039 C CB . GLN 132 132 ? A -7.940 15.865 5.128 1.000 1 A GLN 98.756 1
ATOM 1040 C CG . GLN 132 132 ? A -6.581 15.778 5.785 1.000 1 A GLN 97.923 1
ATOM 1041 C CD . GLN 132 132 ? A -6.315 16.939 6.708 1.000 1 A GLN 97.576 1
ATOM 1042 O OE1 . GLN 132 132 ? A -6.953 17.971 6.647 1.000 1 A GLN 96.234 1
ATOM 1043 N NE2 . GLN 132 132 ? A -5.348 16.756 7.605 1.000 1 A GLN 94.523 1
ATOM 1044 N N . ASP 133 133 ? A -10.135 15.717 2.895 1.000 1 A ASP 98.858 1
ATOM 1045 C CA . ASP 133 133 ? A -11.562 15.704 2.558 1.000 1 A ASP 98.818 1
ATOM 1046 C C . ASP 133 133 ? A -11.919 14.497 1.706 1.000 1 A ASP 98.824 1
ATOM 1047 O O . ASP 133 133 ? A -12.978 13.886 1.881 1.000 1 A ASP 98.729 1
ATOM 1048 C CB . ASP 133 133 ? A -11.964 17.005 1.856 1.000 1 A ASP 98.672 1
ATOM 1049 C CG . ASP 133 133 ? A -11.945 18.198 2.803 1.000 1 A ASP 98.080 1
ATOM 1050 O OD1 . ASP 133 133 ? A -11.925 18.005 4.034 1.000 1 A ASP 96.686 1
ATOM 1051 O OD2 . ASP 133 133 ? A -11.964 19.325 2.283 1.000 1 A ASP 96.300 1
ATOM 1052 N N . LEU 134 134 ? A -11.033 14.151 0.770 1.000 1 A LEU 98.850 1
ATOM 1053 C CA . LEU 134 134 ? A -11.312 12.960 -0.065 1.000 1 A LEU 98.842 1
ATOM 1054 C C . LEU 134 134 ? A -11.325 11.709 0.789 1.000 1 A LEU 98.862 1
ATOM 1055 O O . LEU 134 134 ? A -12.229 10.877 0.683 1.000 1 A LEU 98.813 1
ATOM 1056 C CB . LEU 134 134 ? A -10.287 12.837 -1.166 1.000 1 A LEU 98.800 1
ATOM 1057 C CG . LEU 134 134 ? A -10.452 11.652 -2.113 1.000 1 A LEU 98.592 1
ATOM 1058 C CD1 . LEU 134 134 ? A -11.784 11.799 -2.889 1.000 1 A LEU 98.222 1
ATOM 1059 C CD2 . LEU 134 134 ? A -9.286 11.539 -3.070 1.000 1 A LEU 98.286 1
ATOM 1060 N N . ALA 135 135 ? A -10.326 11.569 1.667 1.000 1 A ALA 98.867 1
ATOM 1061 C CA . ALA 135 135 ? A -10.293 10.389 2.525 1.000 1 A ALA 98.852 1
ATOM 1062 C C . ALA 135 135 ? A -11.519 10.343 3.431 1.000 1 A ALA 98.813 1
ATOM 1063 O O . ALA 135 135 ? A -12.093 9.258 3.653 1.000 1 A ALA 98.739 1
ATOM 1064 C CB . ALA 135 135 ? A -9.009 10.375 3.357 1.000 1 A ALA 98.825 1
ATOM 1065 N N . ARG 136 136 ? A -11.922 11.481 3.953 1.000 1 A ARG 98.769 1
ATOM 1066 C CA . ARG 136 136 ? A -13.123 11.528 4.786 1.000 1 A ARG 98.618 1
ATOM 1067 C C . ARG 136 136 ? A -14.357 11.093 4.003 1.000 1 A ARG 98.515 1
ATOM 1068 O O . ARG 136 136 ? A -15.205 10.328 4.524 1.000 1 A ARG 98.116 1
ATOM 1069 C CB . ARG 136 136 ? A -13.352 12.898 5.393 1.000 1 A ARG 98.454 1
ATOM 1070 C CG . ARG 136 136 ? A -14.533 12.985 6.360 1.000 1 A ARG 93.064 1
ATOM 1071 C CD . ARG 136 136 ? A -14.599 14.283 7.089 1.000 1 A ARG 89.534 1
ATOM 1072 N NE . ARG 136 136 ? A -14.638 15.441 6.138 1.000 1 A ARG 81.152 1
ATOM 1073 C CZ . ARG 136 136 ? A -15.722 15.856 5.518 1.000 1 A ARG 74.074 1
ATOM 1074 N NH1 . ARG 136 136 ? A -15.619 16.896 4.658 1.000 1 A ARG 70.301 1
ATOM 1075 N NH2 . ARG 136 136 ? A -16.881 15.309 5.712 1.000 1 A ARG 64.615 1
ATOM 1076 N N . SER 137 137 ? A -14.468 11.522 2.755 1.000 1 A SER 98.569 1
ATOM 1077 C CA . SER 137 137 ? A -15.604 11.114 1.950 1.000 1 A SER 98.274 1
ATOM 1078 C C . SER 137 137 ? A -15.618 9.615 1.735 1.000 1 A SER 98.185 1
ATOM 1079 O O . SER 137 137 ? A -16.686 8.997 1.708 1.000 1 A SER 97.608 1
ATOM 1080 C CB . SER 137 137 ? A -15.619 11.844 0.613 1.000 1 A SER 97.719 1
ATOM 1081 O OG . SER 137 137 ? A -14.631 11.333 -0.280 1.000 1 A SER 96.274 1
ATOM 1082 N N . TYR 138 138 ? A -14.436 8.997 1.608 1.000 1 A TYR 98.027 1
ATOM 1083 C CA . TYR 138 138 ? A -14.328 7.563 1.427 1.000 1 A TYR 97.864 1
ATOM 1084 C C . TYR 138 138 ? A -14.488 6.775 2.728 1.000 1 A TYR 97.678 1
ATOM 1085 O O . TYR 138 138 ? A -14.719 5.573 2.713 1.000 1 A TYR 97.278 1
ATOM 1086 C CB . TYR 138 138 ? A -12.954 7.193 0.857 1.000 1 A TYR 97.722 1
ATOM 1087 C CG . TYR 138 138 ? A -12.662 7.638 -0.551 1.000 1 A TYR 97.890 1
ATOM 1088 C CD1 . TYR 138 138 ? A -13.656 7.989 -1.459 1.000 1 A TYR 97.457 1
ATOM 1089 C CD2 . TYR 138 138 ? A -11.348 7.663 -0.990 1.000 1 A TYR 97.512 1
ATOM 1090 C CE1 . TYR 138 138 ? A -13.340 8.356 -2.747 1.000 1 A TYR 97.095 1
ATOM 1091 C CE2 . TYR 138 138 ? A -11.022 8.034 -2.277 1.000 1 A TYR 96.895 1
ATOM 1092 C CZ . TYR 138 138 ? A -12.009 8.389 -3.159 1.000 1 A TYR 97.197 1
ATOM 1093 O OH . TYR 138 138 ? A -11.671 8.760 -4.442 1.000 1 A TYR 95.954 1
ATOM 1094 N N . GLY 139 139 ? A -14.288 7.453 3.854 1.000 1 A GLY 98.057 1
ATOM 1095 C CA . GLY 139 139 ? A -14.287 6.783 5.143 1.000 1 A GLY 97.813 1
ATOM 1096 C C . GLY 139 139 ? A -13.022 5.987 5.396 1.000 1 A GLY 98.110 1
ATOM 1097 O O . GLY 139 139 ? A -13.076 4.916 6.000 1.000 1 A GLY 97.487 1
ATOM 1098 N N . ILE 140 140 ? A -11.874 6.472 4.932 1.000 1 A ILE 98.416 1
ATOM 1099 C CA . ILE 140 140 ? A -10.620 5.771 5.066 1.000 1 A ILE 98.568 1
ATOM 1100 C C . ILE 140 140 ? A -9.567 6.694 5.669 1.000 1 A ILE 98.764 1
ATOM 1101 O O . ILE 140 140 ? A -9.689 7.911 5.562 1.000 1 A ILE 98.801 1
ATOM 1102 C CB . ILE 140 140 ? A -10.120 5.194 3.736 1.000 1 A ILE 98.458 1
ATOM 1103 C CG1 . ILE 140 140 ? A -9.683 6.299 2.767 1.000 1 A ILE 98.381 1
ATOM 1104 C CG2 . ILE 140 140 ? A -11.147 4.274 3.122 1.000 1 A ILE 98.440 1
ATOM 1105 C CD1 . ILE 140 140 ? A -9.127 5.800 1.459 1.000 1 A ILE 98.103 1
ATOM 1106 N N . PRO 141 141 ? A -8.541 6.131 6.256 1.000 1 A PRO 98.885 1
ATOM 1107 C CA . PRO 141 141 ? A -7.477 6.978 6.772 1.000 1 A PRO 98.906 1
ATOM 1108 C C . PRO 141 141 ? A -6.681 7.645 5.663 1.000 1 A PRO 98.937 1
ATOM 1109 O O . PRO 141 141 ? A -6.555 7.142 4.539 1.000 1 A PRO 98.931 1
ATOM 1110 C CB . PRO 141 141 ? A -6.566 5.994 7.549 1.000 1 A PRO 98.865 1
ATOM 1111 C CG . PRO 141 141 ? A -7.470 4.851 7.867 1.000 1 A PRO 98.758 1
ATOM 1112 C CD . PRO 141 141 ? A -8.382 4.731 6.674 1.000 1 A PRO 98.835 1
ATOM 1113 N N . PHE 142 142 ? A -6.118 8.805 6.006 1.000 1 A PHE 98.967 1
ATOM 1114 C CA . PHE 142 142 ? A -5.203 9.531 5.148 1.000 1 A PHE 98.970 1
ATOM 1115 C C . PHE 142 142 ? A -3.918 9.801 5.895 1.000 1 A PHE 98.960 1
ATOM 1116 O O . PHE 142 142 ? A -3.963 10.292 7.043 1.000 1 A PHE 98.915 1
ATOM 1117 C CB . PHE 142 142 ? A -5.800 10.847 4.671 1.000 1 A PHE 98.957 1
ATOM 1118 C CG . PHE 142 142 ? A -4.792 11.752 4.009 1.000 1 A PHE 98.950 1
ATOM 1119 C CD1 . PHE 142 142 ? A -4.125 11.339 2.863 1.000 1 A PHE 98.938 1
ATOM 1120 C CD2 . PHE 142 142 ? A -4.538 13.014 4.537 1.000 1 A PHE 98.922 1
ATOM 1121 C CE1 . PHE 142 142 ? A -3.185 12.159 2.264 1.000 1 A PHE 98.895 1
ATOM 1122 C CE2 . PHE 142 142 ? A -3.613 13.839 3.934 1.000 1 A PHE 98.849 1
ATOM 1123 C CZ . PHE 142 142 ? A -2.932 13.420 2.796 1.000 1 A PHE 98.859 1
ATOM 1124 N N . ILE 143 143 ? A -2.787 9.456 5.293 1.000 1 A ILE 98.967 1
ATOM 1125 C CA . ILE 143 143 ? A -1.510 9.626 5.939 1.000 1 A ILE 98.964 1
ATOM 1126 C C . ILE 143 143 ? A -0.532 10.244 4.938 1.000 1 A ILE 98.969 1
ATOM 1127 O O . ILE 143 143 ? A -0.403 9.740 3.814 1.000 1 A ILE 98.958 1
ATOM 1128 C CB . ILE 143 143 ? A -0.964 8.274 6.450 1.000 1 A ILE 98.924 1
ATOM 1129 C CG1 . ILE 143 143 ? A -1.926 7.719 7.516 1.000 1 A ILE 98.439 1
ATOM 1130 C CG2 . ILE 143 143 ? A 0.441 8.422 7.018 1.000 1 A ILE 98.678 1
ATOM 1131 C CD1 . ILE 143 143 ? A -1.639 6.305 7.899 1.000 1 A ILE 89.582 1
ATOM 1132 N N . GLU 144 144 ? A 0.146 11.317 5.326 1.000 1 A GLU 98.902 1
ATOM 1133 C CA . GLU 144 144 ? A 1.212 11.859 4.500 1.000 1 A GLU 98.867 1
ATOM 1134 C C . GLU 144 144 ? A 2.521 11.192 4.848 1.000 1 A GLU 98.899 1
ATOM 1135 O O . GLU 144 144 ? A 2.819 10.996 6.020 1.000 1 A GLU 98.748 1
ATOM 1136 C CB . GLU 144 144 ? A 1.292 13.369 4.631 1.000 1 A GLU 98.388 1
ATOM 1137 C CG . GLU 144 144 ? A 0.086 14.050 4.006 1.000 1 A GLU 93.295 1
ATOM 1138 C CD . GLU 144 144 ? A 0.334 15.433 3.462 1.000 1 A GLU 91.484 1
ATOM 1139 O OE1 . GLU 144 144 ? A 1.353 16.065 3.830 1.000 1 A GLU 85.555 1
ATOM 1140 O OE2 . GLU 144 144 ? A -0.473 15.907 2.631 1.000 1 A GLU 82.492 1
ATOM 1141 N N . THR 145 145 ? A 3.283 10.848 3.815 1.000 1 A THR 98.979 1
ATOM 1142 C CA . THR 145 145 ? A 4.531 10.110 3.974 1.000 1 A THR 98.985 1
ATOM 1143 C C . THR 145 145 ? A 5.660 10.735 3.193 1.000 1 A THR 98.981 1
ATOM 1144 O O . THR 145 145 ? A 5.453 11.442 2.219 1.000 1 A THR 98.967 1
ATOM 1145 C CB . THR 145 145 ? A 4.396 8.660 3.477 1.000 1 A THR 98.989 1
ATOM 1146 O OG1 . THR 145 145 ? A 4.212 8.669 2.052 1.000 1 A THR 98.975 1
ATOM 1147 C CG2 . THR 145 145 ? A 3.221 7.953 4.141 1.000 1 A THR 98.983 1
ATOM 1148 N N . SER 146 146 ? A 6.859 10.414 3.597 1.000 1 A SER 98.932 1
ATOM 1149 C CA . SER 146 146 ? A 8.032 10.654 2.777 1.000 1 A SER 98.921 1
ATOM 1150 C C . SER 146 146 ? A 8.847 9.371 2.779 1.000 1 A SER 98.907 1
ATOM 1151 O O . SER 146 146 ? A 9.352 8.946 3.811 1.000 1 A SER 98.867 1
ATOM 1152 C CB . SER 146 146 ? A 8.870 11.801 3.307 1.000 1 A SER 98.893 1
ATOM 1153 O OG . SER 146 146 ? A 10.115 11.847 2.574 1.000 1 A SER 98.841 1
ATOM 1154 N N . ALA 147 147 ? A 8.981 8.762 1.604 1.000 1 A ALA 98.672 1
ATOM 1155 C CA . ALA 147 147 ? A 9.893 7.637 1.501 1.000 1 A ALA 98.534 1
ATOM 1156 C C . ALA 147 147 ? A 11.328 8.090 1.682 1.000 1 A ALA 98.513 1
ATOM 1157 O O . ALA 147 147 ? A 12.196 7.297 2.048 1.000 1 A ALA 98.344 1
ATOM 1158 C CB . ALA 147 147 ? A 9.719 6.939 0.159 1.000 1 A ALA 98.293 1
ATOM 1159 N N . LYS 148 148 ? A 11.599 9.389 1.419 1.000 1 A LYS 98.464 1
ATOM 1160 C CA . LYS 148 148 ? A 12.958 9.908 1.557 1.000 1 A LYS 98.457 1
ATOM 1161 C C . LYS 148 148 ? A 13.361 9.984 3.037 1.000 1 A LYS 98.474 1
ATOM 1162 O O . LYS 148 148 ? A 14.420 9.487 3.416 1.000 1 A LYS 98.304 1
ATOM 1163 C CB . LYS 148 148 ? A 13.081 11.259 0.883 1.000 1 A LYS 98.253 1
ATOM 1164 C CG . LYS 148 148 ? A 14.471 11.875 0.992 1.000 1 A LYS 97.790 1
ATOM 1165 C CD . LYS 148 148 ? A 14.519 13.173 0.202 1.000 1 A LYS 96.989 1
ATOM 1166 C CE . LYS 148 148 ? A 15.908 13.793 0.255 1.000 1 A LYS 95.313 1
ATOM 1167 N NZ . LYS 148 148 ? A 15.935 15.063 -0.538 1.000 1 A LYS 91.371 1
ATOM 1168 N N . THR 149 149 ? A 12.518 10.584 3.844 1.000 1 A THR 98.595 1
ATOM 1169 C CA . THR 149 149 ? A 12.832 10.783 5.268 1.000 1 A THR 98.520 1
ATOM 1170 C C . THR 149 149 ? A 12.323 9.633 6.147 1.000 1 A THR 98.564 1
ATOM 1171 O O . THR 149 149 ? A 12.694 9.559 7.309 1.000 1 A THR 98.467 1
ATOM 1172 C CB . THR 149 149 ? A 12.203 12.069 5.806 1.000 1 A THR 98.390 1
ATOM 1173 O OG1 . THR 149 149 ? A 10.798 11.916 5.857 1.000 1 A THR 98.320 1
ATOM 1174 C CG2 . THR 149 149 ? A 12.559 13.252 4.908 1.000 1 A THR 97.894 1
ATOM 1175 N N . ARG 150 150 ? A 11.501 8.778 5.621 1.000 1 A ARG 98.448 1
ATOM 1176 C CA . ARG 150 150 ? A 10.798 7.683 6.320 1.000 1 A ARG 98.447 1
ATOM 1177 C C . ARG 150 150 ? A 9.626 8.161 7.174 1.000 1 A ARG 98.559 1
ATOM 1178 O O . ARG 150 150 ? A 9.010 7.364 7.878 1.000 1 A ARG 98.489 1
ATOM 1179 C CB . ARG 150 150 ? A 11.742 6.769 7.115 1.000 1 A ARG 98.050 1
ATOM 1180 C CG . ARG 150 150 ? A 11.227 5.357 7.200 1.000 1 A ARG 97.250 1
ATOM 1181 C CD . ARG 150 150 ? A 12.246 4.402 7.831 1.000 1 A ARG 96.764 1
ATOM 1182 N NE . ARG 150 150 ? A 11.823 3.022 7.569 1.000 1 A ARG 96.434 1
ATOM 1183 C CZ . ARG 150 150 ? A 10.861 2.387 8.236 1.000 1 A ARG 96.230 1
ATOM 1184 N NH1 . ARG 150 150 ? A 10.225 2.983 9.258 1.000 1 A ARG 93.074 1
ATOM 1185 N NH2 . ARG 150 150 ? A 10.507 1.155 7.919 1.000 1 A ARG 93.376 1
ATOM 1186 N N . GLN 151 151 ? A 9.323 9.449 7.092 1.000 1 A GLN 98.729 1
ATOM 1187 C CA . GLN 151 151 ? A 8.180 9.970 7.829 1.000 1 A GLN 98.721 1
ATOM 1188 C C . GLN 151 151 ? A 6.903 9.279 7.350 1.000 1 A GLN 98.834 1
ATOM 1189 O O . GLN 151 151 ? A 6.598 9.197 6.178 1.000 1 A GLN 98.784 1
ATOM 1190 C CB . GLN 151 151 ? A 8.068 11.466 7.621 1.000 1 A GLN 98.380 1
ATOM 1191 C CG . GLN 151 151 ? A 6.865 12.117 8.321 1.000 1 A GLN 93.175 1
ATOM 1192 C CD . GLN 151 151 ? A 5.701 12.311 7.366 1.000 1 A GLN 82.619 1
ATOM 1193 O OE1 . GLN 151 151 ? A 5.851 12.948 6.311 1.000 1 A GLN 73.812 1
ATOM 1194 N NE2 . GLN 151 151 ? A 4.544 11.764 7.741 1.000 1 A GLN 74.415 1
ATOM 1195 N N . GLY 152 152 ? A 6.155 8.749 8.314 1.000 1 A GLY 98.934 1
ATOM 1196 C CA . GLY 152 152 ? A 4.835 8.190 8.031 1.000 1 A GLY 98.938 1
ATOM 1197 C C . GLY 152 152 ? A 4.813 6.812 7.410 1.000 1 A GLY 98.953 1
ATOM 1198 O O . GLY 152 152 ? A 3.735 6.260 7.202 1.000 1 A GLY 98.933 1
ATOM 1199 N N . VAL 153 153 ? A 5.980 6.253 7.092 1.000 1 A VAL 98.917 1
ATOM 1200 C CA . VAL 153 153 ? A 5.997 4.996 6.348 1.000 1 A VAL 98.915 1
ATOM 1201 C C . VAL 153 153 ? A 5.421 3.849 7.164 1.000 1 A VAL 98.914 1
ATOM 1202 O O . VAL 153 153 ? A 4.502 3.160 6.716 1.000 1 A VAL 98.905 1
ATOM 1203 C CB . VAL 153 153 ? A 7.410 4.683 5.841 1.000 1 A VAL 98.864 1
ATOM 1204 C CG1 . VAL 153 153 ? A 7.888 5.735 4.843 1.000 1 A VAL 98.827 1
ATOM 1205 C CG2 . VAL 153 153 ? A 7.447 3.290 5.183 1.000 1 A VAL 98.789 1
ATOM 1206 N N . ASP 154 154 ? A 5.935 3.648 8.379 1.000 1 A ASP 98.842 1
ATOM 1207 C CA . ASP 154 154 ? A 5.375 2.605 9.222 1.000 1 A ASP 98.733 1
ATOM 1208 C C . ASP 154 154 ? A 3.901 2.874 9.520 1.000 1 A ASP 98.758 1
ATOM 1209 O O . ASP 154 154 ? A 3.092 1.955 9.515 1.000 1 A ASP 98.688 1
ATOM 1210 C CB . ASP 154 154 ? A 6.146 2.492 10.530 1.000 1 A ASP 98.332 1
ATOM 1211 C CG . ASP 154 154 ? A 7.496 1.826 10.387 1.000 1 A ASP 97.821 1
ATOM 1212 O OD1 . ASP 154 154 ? A 7.729 1.134 9.367 1.000 1 A ASP 96.737 1
ATOM 1213 O OD2 . ASP 154 154 ? A 8.305 1.983 11.305 1.000 1 A ASP 95.685 1
ATOM 1214 N N . ASP 155 155 ? A 3.566 4.131 9.758 1.000 1 A ASP 98.817 1
ATOM 1215 C CA . ASP 155 155 ? A 2.173 4.457 10.085 1.000 1 A ASP 98.826 1
ATOM 1216 C C . ASP 155 155 ? A 1.250 4.066 8.934 1.000 1 A ASP 98.879 1
ATOM 1217 O O . ASP 155 155 ? A 0.168 3.529 9.168 1.000 1 A ASP 98.855 1
ATOM 1218 C CB . ASP 155 155 ? A 2.078 5.957 10.384 1.000 1 A ASP 98.672 1
ATOM 1219 C CG . ASP 155 155 ? A 0.740 6.348 11.004 1.000 1 A ASP 94.560 1
ATOM 1220 O OD1 . ASP 155 155 ? A 0.010 5.459 11.490 1.000 1 A ASP 93.955 1
ATOM 1221 O OD2 . ASP 155 155 ? A 0.465 7.562 11.017 1.000 1 A ASP 92.997 1
ATOM 1222 N N . ALA 156 156 ? A 1.677 4.305 7.691 1.000 1 A ALA 98.894 1
ATOM 1223 C CA . ALA 156 156 ? A 0.829 3.965 6.547 1.000 1 A ALA 98.910 1
ATOM 1224 C C . ALA 156 156 ? A 0.558 2.471 6.465 1.000 1 A ALA 98.912 1
ATOM 1225 O O . ALA 156 156 ? A -0.589 2.034 6.380 1.000 1 A ALA 98.899 1
ATOM 1226 C CB . ALA 156 156 ? A 1.468 4.468 5.256 1.000 1 A ALA 98.904 1
ATOM 1227 N N . PHE 157 157 ? A 1.627 1.685 6.504 1.000 1 A PHE 98.891 1
ATOM 1228 C CA . PHE 157 157 ? A 1.455 0.239 6.399 1.000 1 A PHE 98.859 1
ATOM 1229 C C . PHE 157 157 ? A 0.757 -0.312 7.626 1.000 1 A PHE 98.823 1
ATOM 1230 O O . PHE 157 157 ? A -0.130 -1.172 7.506 1.000 1 A PHE 98.791 1
ATOM 1231 C CB . PHE 157 157 ? A 2.782 -0.468 6.163 1.000 1 A PHE 98.828 1
ATOM 1232 C CG . PHE 157 157 ? A 3.310 -0.281 4.766 1.000 1 A PHE 98.847 1
ATOM 1233 C CD1 . PHE 157 157 ? A 2.889 -1.128 3.734 1.000 1 A PHE 98.818 1
ATOM 1234 C CD2 . PHE 157 157 ? A 4.204 0.725 4.474 1.000 1 A PHE 98.803 1
ATOM 1235 C CE1 . PHE 157 157 ? A 3.382 -0.962 2.440 1.000 1 A PHE 98.736 1
ATOM 1236 C CE2 . PHE 157 157 ? A 4.699 0.898 3.174 1.000 1 A PHE 98.724 1
ATOM 1237 C CZ . PHE 157 157 ? A 4.282 0.045 2.161 1.000 1 A PHE 98.745 1
ATOM 1238 N N . TYR 158 158 ? A 1.148 0.139 8.808 1.000 1 A TYR 98.790 1
ATOM 1239 C CA . TYR 158 158 ? A 0.541 -0.412 10.029 1.000 1 A TYR 98.703 1
ATOM 1240 C C . TYR 158 158 ? A -0.934 -0.005 10.132 1.000 1 A TYR 98.714 1
ATOM 1241 O O . TYR 158 158 ? A -1.762 -0.789 10.597 1.000 1 A TYR 98.642 1
ATOM 1242 C CB . TYR 158 158 ? A 1.294 0.077 11.264 1.000 1 A TYR 98.487 1
ATOM 1243 C CG . TYR 158 158 ? A 2.687 -0.465 11.432 1.000 1 A TYR 98.179 1
ATOM 1244 C CD1 . TYR 158 158 ? A 3.320 -1.250 10.481 1.000 1 A TYR 97.639 1
ATOM 1245 C CD2 . TYR 158 158 ? A 3.391 -0.175 12.605 1.000 1 A TYR 97.611 1
ATOM 1246 C CE1 . TYR 158 158 ? A 4.622 -1.727 10.669 1.000 1 A TYR 96.959 1
ATOM 1247 C CE2 . TYR 158 158 ? A 4.682 -0.632 12.803 1.000 1 A TYR 96.539 1
ATOM 1248 C CZ . TYR 158 158 ? A 5.278 -1.415 11.833 1.000 1 A TYR 96.813 1
ATOM 1249 O OH . TYR 158 158 ? A 6.549 -1.877 12.017 1.000 1 A TYR 95.798 1
ATOM 1250 N N . THR 159 159 ? A -1.282 1.204 9.690 1.000 1 A THR 98.766 1
ATOM 1251 C CA . THR 159 159 ? A -2.671 1.615 9.703 1.000 1 A THR 98.783 1
ATOM 1252 C C . THR 159 159 ? A -3.490 0.751 8.760 1.000 1 A THR 98.776 1
ATOM 1253 O O . THR 159 159 ? A -4.624 0.387 9.067 1.000 1 A THR 98.748 1
ATOM 1254 C CB . THR 159 159 ? A -2.807 3.104 9.343 1.000 1 A THR 98.810 1
ATOM 1255 O OG1 . THR 159 159 ? A -2.194 3.878 10.376 1.000 1 A THR 98.748 1
ATOM 1256 C CG2 . THR 159 159 ? A -4.283 3.508 9.203 1.000 1 A THR 98.737 1
ATOM 1257 N N . LEU 160 160 ? A -2.902 0.388 7.613 1.000 1 A LEU 98.852 1
ATOM 1258 C CA . LEU 160 160 ? A -3.627 -0.519 6.702 1.000 1 A LEU 98.857 1
ATOM 1259 C C . LEU 160 160 ? A -3.881 -1.859 7.368 1.000 1 A LEU 98.813 1
ATOM 1260 O O . LEU 160 160 ? A -4.972 -2.429 7.236 1.000 1 A LEU 98.796 1
ATOM 1261 C CB . LEU 160 160 ? A -2.845 -0.685 5.417 1.000 1 A LEU 98.871 1
ATOM 1262 C CG . LEU 160 160 ? A -3.503 -1.604 4.376 1.000 1 A LEU 98.882 1
ATOM 1263 C CD1 . LEU 160 160 ? A -4.918 -1.106 4.022 1.000 1 A LEU 98.881 1
ATOM 1264 C CD2 . LEU 160 160 ? A -2.627 -1.678 3.120 1.000 1 A LEU 98.890 1
ATOM 1265 N N . VAL 161 161 ? A -2.879 -2.389 8.084 1.000 1 A VAL 98.729 1
ATOM 1266 C CA . VAL 161 161 ? A -3.090 -3.621 8.820 1.000 1 A VAL 98.604 1
ATOM 1267 C C . VAL 161 161 ? A -4.228 -3.454 9.828 1.000 1 A VAL 98.560 1
ATOM 1268 O O . VAL 161 161 ? A -5.084 -4.338 9.969 1.000 1 A VAL 98.505 1
ATOM 1269 C CB . VAL 161 161 ? A -1.805 -4.078 9.507 1.000 1 A VAL 98.397 1
ATOM 1270 C CG1 . VAL 161 161 ? A -0.791 -4.519 8.468 1.000 1 A VAL 98.424 1
ATOM 1271 C CG2 . VAL 161 161 ? A -2.073 -5.171 10.512 1.000 1 A VAL 98.145 1
ATOM 1272 N N . ARG 162 162 ? A -4.220 -2.325 10.528 1.000 1 A ARG 98.407 1
ATOM 1273 C CA . ARG 162 162 ? A -5.307 -2.132 11.509 1.000 1 A ARG 98.244 1
ATOM 1274 C C . ARG 162 162 ? A -6.674 -2.060 10.825 1.000 1 A ARG 98.223 1
ATOM 1275 O O . ARG 162 162 ? A -7.667 -2.563 11.383 1.000 1 A ARG 98.159 1
ATOM 1276 C CB . ARG 162 162 ? A -5.040 -0.860 12.319 1.000 1 A ARG 98.229 1
ATOM 1277 C CG . ARG 162 162 ? A -3.762 -1.011 13.137 1.000 1 A ARG 97.826 1
ATOM 1278 C CD . ARG 162 162 ? A -3.465 0.224 13.952 1.000 1 A ARG 97.577 1
ATOM 1279 N NE . ARG 162 162 ? A -2.203 0.025 14.654 1.000 1 A ARG 97.374 1
ATOM 1280 C CZ . ARG 162 162 ? A -1.118 0.746 14.508 1.000 1 A ARG 97.075 1
ATOM 1281 N NH1 . ARG 162 162 ? A -1.113 1.788 13.679 1.000 1 A ARG 95.375 1
ATOM 1282 N NH2 . ARG 162 162 ? A -0.020 0.451 15.202 1.000 1 A ARG 95.883 1
ATOM 1283 N N . GLU 163 163 ? A -6.733 -1.480 9.611 1.000 1 A GLU 98.452 1
ATOM 1284 C CA . GLU 163 163 ? A -7.980 -1.446 8.867 1.000 1 A GLU 98.444 1
ATOM 1285 C C . GLU 163 163 ? A -8.428 -2.857 8.435 1.000 1 A GLU 98.439 1
ATOM 1286 O O . GLU 163 163 ? A -9.609 -3.166 8.418 1.000 1 A GLU 98.287 1
ATOM 1287 C CB . GLU 163 163 ? A -7.853 -0.554 7.655 1.000 1 A GLU 98.492 1
ATOM 1288 C CG . GLU 163 163 ? A -7.745 0.926 8.044 1.000 1 A GLU 98.414 1
ATOM 1289 C CD . GLU 163 163 ? A -9.030 1.430 8.686 1.000 1 A GLU 98.105 1
ATOM 1290 O OE1 . GLU 163 163 ? A -10.074 1.462 7.987 1.000 1 A GLU 96.349 1
ATOM 1291 O OE2 . GLU 163 163 ? A -8.996 1.783 9.877 1.000 1 A GLU 96.069 1
ATOM 1292 N N . ILE 164 164 ? A -7.448 -3.699 8.068 1.000 1 A ILE 98.557 1
ATOM 1293 C CA . ILE 164 164 ? A -7.771 -5.073 7.720 1.000 1 A ILE 98.505 1
ATOM 1294 C C . ILE 164 164 ? A -8.327 -5.801 8.945 1.000 1 A ILE 98.258 1
ATOM 1295 O O . ILE 164 164 ? A -9.318 -6.528 8.864 1.000 1 A ILE 98.162 1
ATOM 1296 C CB . ILE 164 164 ? A -6.547 -5.797 7.155 1.000 1 A ILE 98.564 1
ATOM 1297 C CG1 . ILE 164 164 ? A -6.140 -5.189 5.815 1.000 1 A ILE 98.695 1
ATOM 1298 C CG2 . ILE 164 164 ? A -6.823 -7.302 7.004 1.000 1 A ILE 98.523 1
ATOM 1299 C CD1 . ILE 164 164 ? A -4.756 -5.610 5.342 1.000 1 A ILE 98.607 1
ATOM 1300 N N . ARG 165 165 ? A -7.689 -5.593 10.099 1.000 1 A ARG 98.295 1
ATOM 1301 C CA . ARG 165 165 ? A -8.185 -6.207 11.325 1.000 1 A ARG 97.826 1
ATOM 1302 C C . ARG 165 165 ? A -9.620 -5.794 11.616 1.000 1 A ARG 97.678 1
ATOM 1303 O O . ARG 165 165 ? A -10.453 -6.623 12.008 1.000 1 A ARG 97.423 1
ATOM 1304 C CB . ARG 165 165 ? A -7.319 -5.801 12.515 1.000 1 A ARG 97.359 1
ATOM 1305 C CG . ARG 165 165 ? A -5.927 -6.369 12.511 1.000 1 A ARG 96.199 1
ATOM 1306 C CD . ARG 165 165 ? A -5.170 -5.775 13.690 1.000 1 A ARG 94.744 1
ATOM 1307 N NE . ARG 165 165 ? A -3.783 -6.228 13.741 1.000 1 A ARG 94.067 1
ATOM 1308 C CZ . ARG 165 165 ? A -2.867 -5.627 14.476 1.000 1 A ARG 93.319 1
ATOM 1309 N NH1 . ARG 165 165 ? A -3.225 -4.575 15.218 1.000 1 A ARG 90.753 1
ATOM 1310 N NH2 . ARG 165 165 ? A -1.631 -6.094 14.515 1.000 1 A ARG 90.967 1
ATOM 1311 N N . LYS 166 166 ? A -9.914 -4.504 11.412 1.000 1 A LYS 97.673 1
ATOM 1312 C CA . LYS 166 166 ? A -11.292 -4.034 11.672 1.000 1 A LYS 97.291 1
ATOM 1313 C C . LYS 166 166 ? A -12.272 -4.706 10.705 1.000 1 A LYS 97.441 1
ATOM 1314 O O . LYS 166 166 ? A -13.400 -5.061 11.085 1.000 1 A LYS 96.941 1
ATOM 1315 C CB . LYS 166 166 ? A -11.391 -2.524 11.548 1.000 1 A LYS 96.825 1
ATOM 1316 C CG . LYS 166 166 ? A -10.731 -1.789 12.699 1.000 1 A LYS 94.670 1
ATOM 1317 C CD . LYS 166 166 ? A -11.152 -0.314 12.793 1.000 1 A LYS 89.275 1
ATOM 1318 C CE . LYS 166 166 ? A -10.890 0.444 11.489 1.000 1 A LYS 82.697 1
ATOM 1319 N NZ . LYS 166 166 ? A -11.326 1.890 11.623 1.000 1 A LYS 75.681 1
ATOM 1320 N N . HIS 167 167 ? A -11.841 -4.872 9.446 1.000 1 A HIS 97.854 1
ATOM 1321 C CA . HIS 167 167 ? A -12.719 -5.549 8.482 1.000 1 A HIS 97.667 1
ATOM 1322 C C . HIS 167 167 ? A -12.958 -6.996 8.883 1.000 1 A HIS 97.530 1
ATOM 1323 O O . HIS 167 167 ? A -14.061 -7.509 8.749 1.000 1 A HIS 96.895 1
ATOM 1324 C CB . HIS 167 167 ? A -12.092 -5.475 7.097 1.000 1 A HIS 97.573 1
ATOM 1325 C CG . HIS 167 167 ? A -12.920 -6.103 6.044 1.000 1 A HIS 97.359 1
ATOM 1326 N ND1 . HIS 167 167 ? A -12.763 -7.405 5.644 1.000 1 A HIS 88.198 1
ATOM 1327 C CD2 . HIS 167 167 ? A -13.926 -5.626 5.263 1.000 1 A HIS 90.367 1
ATOM 1328 C CE1 . HIS 167 167 ? A -13.617 -7.693 4.681 1.000 1 A HIS 90.608 1
ATOM 1329 N NE2 . HIS 167 167 ? A -14.337 -6.633 4.433 1.000 1 A HIS 92.028 1
ATOM 1330 N N . LYS 168 168 ? A -11.894 -7.667 9.366 1.000 1 A LYS 97.104 1
ATOM 1331 C CA . LYS 168 168 ? A -11.992 -9.080 9.724 1.000 1 A LYS 96.261 1
ATOM 1332 C C . LYS 168 168 ? A -12.877 -9.302 10.944 1.000 1 A LYS 96.251 1
ATOM 1333 O O . LYS 168 168 ? A -13.449 -10.382 11.084 1.000 1 A LYS 95.112 1
ATOM 1334 C CB . LYS 168 168 ? A -10.602 -9.652 9.968 1.000 1 A LYS 94.433 1
ATOM 1335 C CG . LYS 168 168 ? A -9.761 -9.741 8.709 1.000 1 A LYS 93.132 1
ATOM 1336 C CD . LYS 168 168 ? A -8.300 -10.037 9.027 1.000 1 A LYS 90.567 1
ATOM 1337 C CE . LYS 168 168 ? A -8.151 -11.398 9.665 1.000 1 A LYS 84.079 1
ATOM 1338 N NZ . LYS 168 168 ? A -6.712 -11.714 9.911 1.000 1 A LYS 86.696 1
ATOM 1339 N N . GLU 169 169 ? A -12.984 -8.305 11.818 1.000 1 A GLU 97.047 1
ATOM 1340 C CA . GLU 169 169 ? A -13.753 -8.486 13.053 1.000 1 A GLU 96.503 1
ATOM 1341 C C . GLU 169 169 ? A -15.264 -8.324 12.855 1.000 1 A GLU 96.240 1
ATOM 1342 O O . GLU 169 169 ? A -16.033 -8.608 13.767 1.000 1 A GLU 94.472 1
ATOM 1343 C CB . GLU 169 169 ? A -13.251 -7.537 14.146 1.000 1 A GLU 94.865 1
ATOM 1344 C CG . GLU 169 169 ? A -13.721 -6.110 14.003 1.000 1 A GLU 90.345 1
ATOM 1345 C CD . GLU 169 169 ? A -13.156 -5.198 15.071 1.000 1 A GLU 88.281 1
ATOM 1346 O OE1 . GLU 169 169 ? A -12.659 -5.710 16.109 1.000 1 A GLU 83.641 1
ATOM 1347 O OE2 . GLU 169 169 ? A -13.253 -3.978 14.889 1.000 1 A GLU 83.106 1
ATOM 1348 N N . LYS 170 170 ? A -15.670 -7.853 11.654 1.000 1 A LYS 95.438 1
ATOM 1349 C CA . LYS 170 170 ? A -17.087 -7.743 11.376 1.000 1 A LYS 94.553 1
ATOM 1350 C C . LYS 170 170 ? A -17.746 -9.110 11.264 1.000 1 A LYS 90.939 1
ATOM 1351 O O . LYS 170 170 ? A -17.053 -10.120 11.076 1.000 1 A LYS 84.098 1
ATOM 1352 C CB . LYS 170 170 ? A -17.341 -6.921 10.106 1.000 1 A LYS 91.075 1
ATOM 1353 C CG . LYS 170 170 ? A -16.975 -5.459 10.297 1.000 1 A LYS 91.725 1
ATOM 1354 C CD . LYS 170 170 ? A -17.182 -4.696 9.007 1.000 1 A LYS 88.940 1
ATOM 1355 C CE . LYS 170 170 ? A -16.812 -3.250 9.154 1.000 1 A LYS 84.519 1
ATOM 1356 N NZ . LYS 170 170 ? A -16.879 -2.529 7.859 1.000 1 A LYS 79.563 1
HETATM 1357 C C1_1 . LIG2 . 1 ? B 0.229 2.662 -12.710 1.000 2 B LIG2 83.994 1
HETATM 1358 C C2_1 . LIG2 . 1 ? B 0.977 1.635 -13.526 1.000 2 B LIG2 86.911 1
HETATM 1359 C C3_1 . LIG2 . 1 ? B 0.104 0.495 -13.968 1.000 2 B LIG2 89.064 1
HETATM 1360 N N1_1 . LIG2 . 1 ? B -0.774 0.898 -15.056 1.000 2 B LIG2 93.843 1
HETATM 1361 C C4_1 . LIG2 . 1 ? B -2.147 1.008 -14.851 1.000 2 B LIG2 94.742 1
HETATM 1362 N N2_1 . LIG2 . 1 ? B -2.831 1.949 -15.513 1.000 2 B LIG2 93.768 1
HETATM 1363 C C5_1 . LIG2 . 1 ? B -4.119 2.172 -15.262 1.000 2 B LIG2 93.563 1
HETATM 1364 O O1_1 . LIG2 . 1 ? B -4.825 3.153 -15.894 1.000 2 B LIG2 93.863 1
HETATM 1365 C C6_1 . LIG2 . 1 ? B -4.256 4.121 -16.667 1.000 2 B LIG2 90.089 1
HETATM 1366 C C7_1 . LIG2 . 1 ? B -5.192 5.320 -16.747 1.000 2 B LIG2 93.210 1
HETATM 1367 C C8_1 . LIG2 . 1 ? B -5.902 5.384 -18.111 1.000 2 B LIG2 82.067 1
HETATM 1368 C C9_1 . LIG2 . 1 ? B -5.578 6.669 -18.714 1.000 2 B LIG2 78.789 1
HETATM 1369 C C10_1 . LIG2 . 1 ? B -4.752 7.360 -17.820 1.000 2 B LIG2 82.353 1
HETATM 1370 N N3_1 . LIG2 . 1 ? B -4.526 6.587 -16.610 1.000 2 B LIG2 88.031 1
HETATM 1371 C C11_1 . LIG2 . 1 ? B -4.932 7.196 -15.364 1.000 2 B LIG2 81.850 1
HETATM 1372 C C12_1 . LIG2 . 1 ? B -6.029 6.448 -14.848 1.000 2 B LIG2 80.490 1
HETATM 1373 F F1_1 . LIG2 . 1 ? B -7.241 7.175 -14.997 1.000 2 B LIG2 80.136 1
HETATM 1374 C C13_1 . LIG2 . 1 ? B -6.192 5.259 -15.636 1.000 2 B LIG2 84.159 1
HETATM 1375 N N4_1 . LIG2 . 1 ? B -4.805 1.486 -14.338 1.000 2 B LIG2 94.669 1
HETATM 1376 C C14_1 . LIG2 . 1 ? B -4.197 0.538 -13.633 1.000 2 B LIG2 95.044 1
HETATM 1377 C C15_1 . LIG2 . 1 ? B -4.928 -0.137 -12.666 1.000 2 B LIG2 95.417 1
HETATM 1378 F F2_1 . LIG2 . 1 ? B -6.214 0.179 -12.537 1.000 2 B LIG2 95.354 1
HETATM 1379 C C16_1 . LIG2 . 1 ? B -4.333 -1.107 -11.859 1.000 2 B LIG2 95.639 1
HETATM 1380 C C17_1 . LIG2 . 1 ? B -5.133 -1.750 -10.832 1.000 2 B LIG2 96.011 1
HETATM 1381 C C18_1 . LIG2 . 1 ? B -6.041 -2.787 -11.164 1.000 2 B LIG2 95.569 1
HETATM 1382 C C19_1 . LIG2 . 1 ? B -6.233 -3.454 -12.389 1.000 2 B LIG2 94.384 1
HETATM 1383 C C20_1 . LIG2 . 1 ? B -5.544 -3.259 -13.549 1.000 2 B LIG2 94.222 1
HETATM 1384 N N5_1 . LIG2 . 1 ? B -4.961 -3.153 -14.457 1.000 2 B LIG2 91.772 1
HETATM 1385 C C21_1 . LIG2 . 1 ? B -7.228 -4.453 -12.332 1.000 2 B LIG2 94.040 1
HETATM 1386 N N6_1 . LIG2 . 1 ? B -7.632 -5.230 -13.287 1.000 2 B LIG2 93.060 1
HETATM 1387 S S1_1 . LIG2 . 1 ? B -7.889 -4.542 -10.778 1.000 2 B LIG2 93.809 1
HETATM 1388 C C22_1 . LIG2 . 1 ? B -6.882 -3.289 -10.167 1.000 2 B LIG2 95.531 1
HETATM 1389 C C23_1 . LIG2 . 1 ? B -6.842 -2.817 -8.871 1.000 2 B LIG2 95.869 1
HETATM 1390 F F3_1 . LIG2 . 1 ? B -7.632 -3.341 -7.956 1.000 2 B LIG2 95.207 1
HETATM 1391 C C24_1 . LIG2 . 1 ? B -5.946 -1.820 -8.554 1.000 2 B LIG2 95.562 1
HETATM 1392 C C25_1 . LIG2 . 1 ? B -5.110 -1.276 -9.546 1.000 2 B LIG2 96.037 1
HETATM 1393 C C26_1 . LIG2 . 1 ? B -2.973 -1.415 -12.059 1.000 2 B LIG2 95.484 1
HETATM 1394 C C27_1 . LIG2 . 1 ? B -2.301 -2.496 -11.221 1.000 2 B LIG2 94.146 1
HETATM 1395 F F4_1 . LIG2 . 1 ? B -1.040 -2.642 -11.614 1.000 2 B LIG2 86.235 1
HETATM 1396 F F5_1 . LIG2 . 1 ? B -2.304 -2.114 -9.956 1.000 2 B LIG2 87.424 1
HETATM 1397 F F6_1 . LIG2 . 1 ? B -2.910 -3.691 -11.350 1.000 2 B LIG2 85.818 1
HETATM 1398 C C28_1 . LIG2 . 1 ? B -2.271 -0.730 -13.016 1.000 2 B LIG2 95.150 1
HETATM 1399 C C29_1 . LIG2 . 1 ? B -2.866 0.250 -13.824 1.000 2 B LIG2 94.957 1
HETATM 1400 C C30_1 . LIG2 . 1 ? B -0.169 1.504 -16.275 1.000 2 B LIG2 90.823 1
HETATM 1401 C C31_1 . LIG2 . 1 ? B 0.613 0.466 -17.027 1.000 2 B LIG2 84.909 1
HETATM 1402 C C32_1 . LIG2 . 1 ? B 0.750 2.670 -15.816 1.000 2 B LIG2 90.430 1
HETATM 1403 N N7_1 . LIG2 . 1 ? B 1.640 2.266 -14.703 1.000 2 B LIG2 92.390 1
HETATM 1404 C C33_1 . LIG2 . 1 ? B 2.994 2.469 -14.688 1.000 2 B LIG2 88.837 1
HETATM 1405 C C34_1 . LIG2 . 1 ? B 3.642 3.160 -15.841 1.000 2 B LIG2 86.988 1
HETATM 1406 C C35_1 . LIG2 . 1 ? B 4.654 4.189 -15.370 1.000 2 B LIG2 86.423 1
HETATM 1407 O O2_1 . LIG2 . 1 ? B 3.658 2.147 -13.681 1.000 2 B LIG2 88.664 1
HETATM 1408 O O1_1 . LIG3 . 1 ? C 9.497 4.551 -5.963 1.000 3 C LIG3 88.979 1
HETATM 1409 P P1_1 . LIG3 . 1 ? C 9.441 5.181 -7.279 1.000 3 C LIG3 97.579 1
HETATM 1410 O O2_1 . LIG3 . 1 ? C 10.230 4.508 -8.380 1.000 3 C LIG3 89.875 1
HETATM 1411 O O3_1 . LIG3 . 1 ? C 7.910 5.318 -7.711 1.000 3 C LIG3 97.647 1
HETATM 1412 P P2_1 . LIG3 . 1 ? C 6.945 4.168 -8.278 1.000 3 C LIG3 97.346 1
HETATM 1413 N N1_1 . LIG3 . 1 ? C 7.186 4.199 -9.840 1.000 3 C LIG3 96.508 1
HETATM 1414 P P3_1 . LIG3 . 1 ? C 6.576 3.082 -10.892 1.000 3 C LIG3 96.239 1
HETATM 1415 O O4_1 . LIG3 . 1 ? C 7.131 3.483 -12.193 1.000 3 C LIG3 80.366 1
HETATM 1416 O O5_1 . LIG3 . 1 ? C 5.064 3.208 -10.789 1.000 3 C LIG3 78.283 1
HETATM 1417 O O6_1 . LIG3 . 1 ? C 7.067 1.733 -10.433 1.000 3 C LIG3 81.052 1
HETATM 1418 O O7_1 . LIG3 . 1 ? C 7.354 2.888 -7.677 1.000 3 C LIG3 92.275 1
HETATM 1419 O O8_1 . LIG3 . 1 ? C 5.549 4.658 -7.983 1.000 3 C LIG3 90.188 1
HETATM 1420 O O9_1 . LIG3 . 1 ? C 9.858 6.724 -7.133 1.000 3 C LIG3 97.875 1
HETATM 1421 C C1_1 . LIG3 . 1 ? C 9.900 7.600 -8.242 1.000 3 C LIG3 97.034 1
HETATM 1422 C C2_1 . LIG3 . 1 ? C 10.890 8.717 -7.930 1.000 3 C LIG3 97.277 1
HETATM 1423 O O10_1 . LIG3 . 1 ? C 10.364 9.482 -6.826 1.000 3 C LIG3 97.771 1
HETATM 1424 C C3_1 . LIG3 . 1 ? C 12.258 8.139 -7.506 1.000 3 C LIG3 96.997 1
HETATM 1425 O O11_1 . LIG3 . 1 ? C 13.273 8.979 -7.990 1.000 3 C LIG3 95.362 1
HETATM 1426 C C4_1 . LIG3 . 1 ? C 12.167 8.217 -6.004 1.000 3 C LIG3 97.097 1
HETATM 1427 O O12_1 . LIG3 . 1 ? C 13.441 8.358 -5.430 1.000 3 C LIG3 96.066 1
HETATM 1428 C C5_1 . LIG3 . 1 ? C 11.333 9.428 -5.793 1.000 3 C LIG3 98.058 1
HETATM 1429 N N2_1 . LIG3 . 1 ? C 10.646 9.405 -4.515 1.000 3 C LIG3 98.264 1
HETATM 1430 C C6_1 . LIG3 . 1 ? C 10.638 10.335 -3.639 1.000 3 C LIG3 98.485 1
HETATM 1431 N N3_1 . LIG3 . 1 ? C 11.285 11.530 -3.640 1.000 3 C LIG3 98.294 1
HETATM 1432 C C7_1 . LIG3 . 1 ? C 11.098 12.337 -2.542 1.000 3 C LIG3 98.374 1
HETATM 1433 N N4_1 . LIG3 . 1 ? C 11.727 13.495 -2.511 1.000 3 C LIG3 97.905 1
HETATM 1434 N N5_1 . LIG3 . 1 ? C 10.286 11.960 -1.512 1.000 3 C LIG3 98.687 1
HETATM 1435 C C8_1 . LIG3 . 1 ? C 9.645 10.793 -1.481 1.000 3 C LIG3 98.697 1
HETATM 1436 O O13_1 . LIG3 . 1 ? C 8.960 10.463 -0.527 1.000 3 C LIG3 98.549 1
HETATM 1437 C C9_1 . LIG3 . 1 ? C 9.815 9.928 -2.607 1.000 3 C LIG3 98.630 1
HETATM 1438 N N6_1 . LIG3 . 1 ? C 9.298 8.713 -2.918 1.000 3 C LIG3 98.495 1
HETATM 1439 C C10_1 . LIG3 . 1 ? C 9.821 8.405 -4.102 1.000 3 C LIG3 98.298 1
HETATM 1440 Mg MG1_1 . LIG4 . 1 ? D 7.858 1.294 -8.622 1.000 4 D LIG4 96.261 1
#
#
loop_
_atom_type.symbol
C
F
Mg
N
O
P
S
#
#
loop_
_ma_qa_metric.id
_ma_qa_metric.name
_ma_qa_metric.description
_ma_qa_metric.type
_ma_qa_metric.mode
_ma_qa_metric.type_other_details
_ma_qa_metric.software_group_id
1 pLDDT 'Predicted lddt' pLDDT local . .
#
#
loop_
_ma_qa_metric_local.ordinal_id
_ma_qa_metric_local.model_id
_ma_qa_metric_local.label_asym_id
_ma_qa_metric_local.label_seq_id
_ma_qa_metric_local.label_comp_id
_ma_qa_metric_local.metric_id
_ma_qa_metric_local.metric_value
1 1 A 1 GLY 1 78.993
2 1 A 2 MET 1 90.790
3 1 A 3 THR 1 95.922
4 1 A 4 GLU 1 97.055
5 1 A 5 TYR 1 98.033
6 1 A 6 LYS 1 98.141
7 1 A 7 LEU 1 98.523
8 1 A 8 VAL 1 98.490
9 1 A 9 VAL 1 98.613
10 1 A 10 VAL 1 98.411
11 1 A 11 GLY 1 98.085
12 1 A 12 ALA 1 98.044
13 1 A 13 CYS 1 96.522
14 1 A 14 GLY 1 97.233
15 1 A 15 VAL 1 98.488
16 1 A 16 GLY 1 98.338
17 1 A 17 LYS 1 98.380
18 1 A 18 SER 1 97.567
19 1 A 19 ALA 1 97.993
20 1 A 20 LEU 1 98.560
21 1 A 21 THR 1 98.030
22 1 A 22 ILE 1 97.312
23 1 A 23 GLN 1 97.704
24 1 A 24 LEU 1 98.193
25 1 A 25 ILE 1 97.301
26 1 A 26 GLN 1 96.690
27 1 A 27 ASN 1 97.091
28 1 A 28 HIS 1 96.648
29 1 A 29 PHE 1 97.702
30 1 A 30 VAL 1 92.553
31 1 A 31 ASP 1 90.662
32 1 A 32 GLU 1 90.343
33 1 A 33 TYR 1 88.457
34 1 A 34 ASP 1 88.866
35 1 A 35 PRO 1 92.628
36 1 A 36 THR 1 87.566
37 1 A 37 ILE 1 91.124
38 1 A 38 GLU 1 92.861
39 1 A 39 ASP 1 94.822
40 1 A 40 SER 1 95.721
41 1 A 41 TYR 1 96.629
42 1 A 42 ARG 1 96.935
43 1 A 43 LYS 1 96.829
44 1 A 44 GLN 1 97.336
45 1 A 45 VAL 1 96.418
46 1 A 46 VAL 1 96.531
47 1 A 47 ILE 1 97.193
48 1 A 48 ASP 1 96.646
49 1 A 49 GLY 1 94.285
50 1 A 50 GLU 1 93.050
51 1 A 51 THR 1 95.567
52 1 A 52 SER 1 95.404
53 1 A 53 LEU 1 97.580
54 1 A 54 LEU 1 98.234
55 1 A 55 ASP 1 97.970
56 1 A 56 ILE 1 98.208
57 1 A 57 LEU 1 97.526
58 1 A 58 ASP 1 97.251
59 1 A 59 THR 1 96.392
60 1 A 60 ALA 1 92.444
61 1 A 61 GLY 1 78.383
62 1 A 62 GLN 1 80.977
63 1 A 63 GLU 1 79.323
64 1 A 64 GLU 1 81.234
65 1 A 65 TYR 1 83.435
66 1 A 66 SER 1 83.132
67 1 A 67 ALA 1 88.054
68 1 A 68 MET 1 85.404
69 1 A 69 ARG 1 89.619
70 1 A 70 ASP 1 92.763
71 1 A 71 GLN 1 90.969
72 1 A 72 TYR 1 89.920
73 1 A 73 MET 1 95.300
74 1 A 74 ARG 1 96.636
75 1 A 75 THR 1 95.123
76 1 A 76 GLY 1 97.867
77 1 A 77 GLU 1 98.598
78 1 A 78 GLY 1 98.749
79 1 A 79 PHE 1 98.873
80 1 A 80 LEU 1 98.927
81 1 A 81 SER 1 98.947
82 1 A 82 VAL 1 98.971
83 1 A 83 PHE 1 98.978
84 1 A 84 ALA 1 98.955
85 1 A 85 ILE 1 98.880
86 1 A 86 ASN 1 98.823
87 1 A 87 ASN 1 98.733
88 1 A 88 THR 1 98.799
89 1 A 89 LYS 1 98.817
90 1 A 90 SER 1 98.856
91 1 A 91 PHE 1 98.946
92 1 A 92 GLU 1 98.643
93 1 A 93 ASP 1 98.540
94 1 A 94 ILE 1 98.716
95 1 A 95 HIS 1 97.718
96 1 A 96 HIS 1 97.199
97 1 A 97 TYR 1 97.366
98 1 A 98 ARG 1 97.813
99 1 A 99 GLU 1 97.538
100 1 A 100 GLN 1 96.697
101 1 A 101 ILE 1 97.626
102 1 A 102 LYS 1 97.656
103 1 A 103 ARG 1 96.772
104 1 A 104 VAL 1 96.399
105 1 A 105 LYS 1 96.931
106 1 A 106 ASP 1 96.959
107 1 A 107 SER 1 95.892
108 1 A 108 GLU 1 95.601
109 1 A 109 ASP 1 95.968
110 1 A 110 VAL 1 98.346
111 1 A 111 PRO 1 98.777
112 1 A 112 MET 1 98.793
113 1 A 113 VAL 1 98.975
114 1 A 114 LEU 1 98.985
115 1 A 115 VAL 1 98.990
116 1 A 116 GLY 1 98.981
117 1 A 117 ASN 1 98.961
118 1 A 118 LYS 1 98.856
119 1 A 119 SER 1 98.741
120 1 A 120 ASP 1 98.709
121 1 A 121 LEU 1 98.371
122 1 A 122 PRO 1 97.224
123 1 A 123 SER 1 93.872
124 1 A 124 ARG 1 97.809
125 1 A 125 THR 1 98.701
126 1 A 126 VAL 1 98.660
127 1 A 127 ASP 1 97.976
128 1 A 128 THR 1 97.888
129 1 A 129 LYS 1 98.321
130 1 A 130 GLN 1 98.385
131 1 A 131 ALA 1 98.850
132 1 A 132 GLN 1 98.861
133 1 A 133 ASP 1 98.818
134 1 A 134 LEU 1 98.842
135 1 A 135 ALA 1 98.852
136 1 A 136 ARG 1 98.618
137 1 A 137 SER 1 98.274
138 1 A 138 TYR 1 97.864
139 1 A 139 GLY 1 97.813
140 1 A 140 ILE 1 98.568
141 1 A 141 PRO 1 98.906
142 1 A 142 PHE 1 98.970
143 1 A 143 ILE 1 98.964
144 1 A 144 GLU 1 98.867
145 1 A 145 THR 1 98.985
146 1 A 146 SER 1 98.921
147 1 A 147 ALA 1 98.534
148 1 A 148 LYS 1 98.457
149 1 A 149 THR 1 98.520
150 1 A 150 ARG 1 98.447
151 1 A 151 GLN 1 98.721
152 1 A 152 GLY 1 98.938
153 1 A 153 VAL 1 98.915
154 1 A 154 ASP 1 98.733
155 1 A 155 ASP 1 98.826
156 1 A 156 ALA 1 98.910
157 1 A 157 PHE 1 98.859
158 1 A 158 TYR 1 98.703
159 1 A 159 THR 1 98.783
160 1 A 160 LEU 1 98.857
161 1 A 161 VAL 1 98.604
162 1 A 162 ARG 1 98.244
163 1 A 163 GLU 1 98.444
164 1 A 164 ILE 1 98.505
165 1 A 165 ARG 1 97.826
166 1 A 166 LYS 1 97.291
167 1 A 167 HIS 1 97.667
168 1 A 168 LYS 1 96.261
169 1 A 169 GLU 1 96.503
170 1 A 170 LYS 1 94.553
#
