# Supplementary material for: Single‐Sequence Deep Learning Delivers Crystal‐Quality Models of Covalent K‐Ras G12 Hotspot Complexes
Source: IUBMB Life. 2026 Jun 13;78(6):e70108. doi: 10.1002/iub.70108 (PMC13263772; doi:10.1002/iub.70108)
Supplement: Supplementary file 1 — Data S1: iub70108‐sup‐0001‐DataS1.zip. [file IUB-78-0-s001.zip › Supplementary_Data/1_Without Covalent Restraint_Web/Predicted Structures/KRASG12C_BBO-8520_Gpp(NH)p_Mg2+_without_restraint/pred.model_idx_3.cif]

data_model
_entry.id model
_struct.entry_id model
_struct.pdbx_model_details .
_struct.pdbx_structure_determination_methodology computational
_struct.title 'Chai-1 predicted structure'
_audit_conform.dict_location https://raw.githubusercontent.com/ihmwg/ModelCIF/80e1e22/dist/mmcif_ma.dic
_audit_conform.dict_name mmcif_ma.dic
_audit_conform.dict_version 1.4.7
#
loop_
_audit_author.name
_audit_author.pdbx_ordinal
'Chai Discovery team' 1
#
#
loop_
_chem_comp.id
_chem_comp.type
_chem_comp.name
_chem_comp.formula
_chem_comp.formula_weight
_chem_comp.ma_provenance
ALA 'L-peptide linking' . . . 'CCD Core'
ARG 'L-peptide linking' . . . 'CCD Core'
ASN 'L-peptide linking' . . . 'CCD Core'
ASP 'L-peptide linking' . . . 'CCD Core'
CYS 'L-peptide linking' . . . 'CCD Core'
GLN 'L-peptide linking' . . . 'CCD Core'
GLU 'L-peptide linking' . . . 'CCD Core'
GLY 'L-peptide linking' . . . 'CCD Core'
HIS 'L-peptide linking' . . . 'CCD Core'
ILE 'L-peptide linking' . . . 'CCD Core'
LEU 'L-peptide linking' . . . 'CCD Core'
LIG2 non-polymer . . . 'CCD Core'
LIG3 non-polymer . . . 'CCD Core'
LIG4 non-polymer . . . 'CCD Core'
LYS 'L-peptide linking' . . . 'CCD Core'
MET 'L-peptide linking' . . . 'CCD Core'
PHE 'L-peptide linking' . . . 'CCD Core'
PRO 'L-peptide linking' . . . 'CCD Core'
SER 'L-peptide linking' . . . 'CCD Core'
THR 'L-peptide linking' . . . 'CCD Core'
TYR 'L-peptide linking' . . . 'CCD Core'
VAL 'L-peptide linking' . . . 'CCD Core'
#
#
loop_
_entity.id
_entity.type
_entity.src_method
_entity.pdbx_description
_entity.formula_weight
_entity.pdbx_number_of_molecules
_entity.details
1 polymer man 'Entity A' . 1 .
2 non-polymer man 'Entity B' . 1 .
3 non-polymer man 'Entity C' . 1 .
4 non-polymer man 'Entity D' . 1 .
#
#
loop_
_entity_poly.entity_id
_entity_poly.type
_entity_poly.nstd_linkage
_entity_poly.nstd_monomer
_entity_poly.pdbx_strand_id
_entity_poly.pdbx_seq_one_letter_code
_entity_poly.pdbx_seq_one_letter_code_can
1 polypeptide(L) no no A
;GMTEYKLVVVGACGVGKSALTIQLIQNHFVDEYDPTIEDSYRKQVVIDGETSLLDILDTAGQEEYSAMRD
QYMRTGEGFLSVFAINNTKSFEDIHHYREQIKRVKDSEDVPMVLVGNKSDLPSRTVDTKQAQDLARSYGI
PFIETSAKTRQGVDDAFYTLVREIRKHKEK
;

;GMTEYKLVVVGACGVGKSALTIQLIQNHFVDEYDPTIEDSYRKQVVIDGETSLLDILDTAGQEEYSAMRD
QYMRTGEGFLSVFAINNTKSFEDIHHYREQIKRVKDSEDVPMVLVGNKSDLPSRTVDTKQAQDLARSYGI
PFIETSAKTRQGVDDAFYTLVREIRKHKEK
;

#
#
loop_
_pdbx_entity_nonpoly.entity_id
_pdbx_entity_nonpoly.name
_pdbx_entity_nonpoly.comp_id
_pdbx_entity_nonpoly.ma_model_mode
2 'Entity B' LIG2 .
3 'Entity C' LIG3 .
4 'Entity D' LIG4 .
#
#
loop_
_entity_poly_seq.entity_id
_entity_poly_seq.num
_entity_poly_seq.mon_id
_entity_poly_seq.hetero
1 1 GLY .
1 2 MET .
1 3 THR .
1 4 GLU .
1 5 TYR .
1 6 LYS .
1 7 LEU .
1 8 VAL .
1 9 VAL .
1 10 VAL .
1 11 GLY .
1 12 ALA .
1 13 CYS .
1 14 GLY .
1 15 VAL .
1 16 GLY .
1 17 LYS .
1 18 SER .
1 19 ALA .
1 20 LEU .
1 21 THR .
1 22 ILE .
1 23 GLN .
1 24 LEU .
1 25 ILE .
1 26 GLN .
1 27 ASN .
1 28 HIS .
1 29 PHE .
1 30 VAL .
1 31 ASP .
1 32 GLU .
1 33 TYR .
1 34 ASP .
1 35 PRO .
1 36 THR .
1 37 ILE .
1 38 GLU .
1 39 ASP .
1 40 SER .
1 41 TYR .
1 42 ARG .
1 43 LYS .
1 44 GLN .
1 45 VAL .
1 46 VAL .
1 47 ILE .
1 48 ASP .
1 49 GLY .
1 50 GLU .
1 51 THR .
1 52 SER .
1 53 LEU .
1 54 LEU .
1 55 ASP .
1 56 ILE .
1 57 LEU .
1 58 ASP .
1 59 THR .
1 60 ALA .
1 61 GLY .
1 62 GLN .
1 63 GLU .
1 64 GLU .
1 65 TYR .
1 66 SER .
1 67 ALA .
1 68 MET .
1 69 ARG .
1 70 ASP .
1 71 GLN .
1 72 TYR .
1 73 MET .
1 74 ARG .
1 75 THR .
1 76 GLY .
1 77 GLU .
1 78 GLY .
1 79 PHE .
1 80 LEU .
1 81 SER .
1 82 VAL .
1 83 PHE .
1 84 ALA .
1 85 ILE .
1 86 ASN .
1 87 ASN .
1 88 THR .
1 89 LYS .
1 90 SER .
1 91 PHE .
1 92 GLU .
1 93 ASP .
1 94 ILE .
1 95 HIS .
1 96 HIS .
1 97 TYR .
1 98 ARG .
1 99 GLU .
1 100 GLN .
1 101 ILE .
1 102 LYS .
1 103 ARG .
1 104 VAL .
1 105 LYS .
1 106 ASP .
1 107 SER .
1 108 GLU .
1 109 ASP .
1 110 VAL .
1 111 PRO .
1 112 MET .
1 113 VAL .
1 114 LEU .
1 115 VAL .
1 116 GLY .
1 117 ASN .
1 118 LYS .
1 119 SER .
1 120 ASP .
1 121 LEU .
1 122 PRO .
1 123 SER .
1 124 ARG .
1 125 THR .
1 126 VAL .
1 127 ASP .
1 128 THR .
1 129 LYS .
1 130 GLN .
1 131 ALA .
1 132 GLN .
1 133 ASP .
1 134 LEU .
1 135 ALA .
1 136 ARG .
1 137 SER .
1 138 TYR .
1 139 GLY .
1 140 ILE .
1 141 PRO .
1 142 PHE .
1 143 ILE .
1 144 GLU .
1 145 THR .
1 146 SER .
1 147 ALA .
1 148 LYS .
1 149 THR .
1 150 ARG .
1 151 GLN .
1 152 GLY .
1 153 VAL .
1 154 ASP .
1 155 ASP .
1 156 ALA .
1 157 PHE .
1 158 TYR .
1 159 THR .
1 160 LEU .
1 161 VAL .
1 162 ARG .
1 163 GLU .
1 164 ILE .
1 165 ARG .
1 166 LYS .
1 167 HIS .
1 168 LYS .
1 169 GLU .
1 170 LYS .
#
#
loop_
_struct_asym.id
_struct_asym.entity_id
_struct_asym.details
A 1 'Chain A'
B 2 'Chain B'
C 3 'Chain C'
D 4 'Chain D'
#
#
loop_
_pdbx_poly_seq_scheme.asym_id
_pdbx_poly_seq_scheme.entity_id
_pdbx_poly_seq_scheme.seq_id
_pdbx_poly_seq_scheme.mon_id
_pdbx_poly_seq_scheme.pdb_seq_num
_pdbx_poly_seq_scheme.auth_seq_num
_pdbx_poly_seq_scheme.pdb_mon_id
_pdbx_poly_seq_scheme.auth_mon_id
_pdbx_poly_seq_scheme.pdb_strand_id
_pdbx_poly_seq_scheme.pdb_ins_code
A 1 1 GLY 1 1 GLY GLY A .
A 1 2 MET 2 2 MET MET A .
A 1 3 THR 3 3 THR THR A .
A 1 4 GLU 4 4 GLU GLU A .
A 1 5 TYR 5 5 TYR TYR A .
A 1 6 LYS 6 6 LYS LYS A .
A 1 7 LEU 7 7 LEU LEU A .
A 1 8 VAL 8 8 VAL VAL A .
A 1 9 VAL 9 9 VAL VAL A .
A 1 10 VAL 10 10 VAL VAL A .
A 1 11 GLY 11 11 GLY GLY A .
A 1 12 ALA 12 12 ALA ALA A .
A 1 13 CYS 13 13 CYS CYS A .
A 1 14 GLY 14 14 GLY GLY A .
A 1 15 VAL 15 15 VAL VAL A .
A 1 16 GLY 16 16 GLY GLY A .
A 1 17 LYS 17 17 LYS LYS A .
A 1 18 SER 18 18 SER SER A .
A 1 19 ALA 19 19 ALA ALA A .
A 1 20 LEU 20 20 LEU LEU A .
A 1 21 THR 21 21 THR THR A .
A 1 22 ILE 22 22 ILE ILE A .
A 1 23 GLN 23 23 GLN GLN A .
A 1 24 LEU 24 24 LEU LEU A .
A 1 25 ILE 25 25 ILE ILE A .
A 1 26 GLN 26 26 GLN GLN A .
A 1 27 ASN 27 27 ASN ASN A .
A 1 28 HIS 28 28 HIS HIS A .
A 1 29 PHE 29 29 PHE PHE A .
A 1 30 VAL 30 30 VAL VAL A .
A 1 31 ASP 31 31 ASP ASP A .
A 1 32 GLU 32 32 GLU GLU A .
A 1 33 TYR 33 33 TYR TYR A .
A 1 34 ASP 34 34 ASP ASP A .
A 1 35 PRO 35 35 PRO PRO A .
A 1 36 THR 36 36 THR THR A .
A 1 37 ILE 37 37 ILE ILE A .
A 1 38 GLU 38 38 GLU GLU A .
A 1 39 ASP 39 39 ASP ASP A .
A 1 40 SER 40 40 SER SER A .
A 1 41 TYR 41 41 TYR TYR A .
A 1 42 ARG 42 42 ARG ARG A .
A 1 43 LYS 43 43 LYS LYS A .
A 1 44 GLN 44 44 GLN GLN A .
A 1 45 VAL 45 45 VAL VAL A .
A 1 46 VAL 46 46 VAL VAL A .
A 1 47 ILE 47 47 ILE ILE A .
A 1 48 ASP 48 48 ASP ASP A .
A 1 49 GLY 49 49 GLY GLY A .
A 1 50 GLU 50 50 GLU GLU A .
A 1 51 THR 51 51 THR THR A .
A 1 52 SER 52 52 SER SER A .
A 1 53 LEU 53 53 LEU LEU A .
A 1 54 LEU 54 54 LEU LEU A .
A 1 55 ASP 55 55 ASP ASP A .
A 1 56 ILE 56 56 ILE ILE A .
A 1 57 LEU 57 57 LEU LEU A .
A 1 58 ASP 58 58 ASP ASP A .
A 1 59 THR 59 59 THR THR A .
A 1 60 ALA 60 60 ALA ALA A .
A 1 61 GLY 61 61 GLY GLY A .
A 1 62 GLN 62 62 GLN GLN A .
A 1 63 GLU 63 63 GLU GLU A .
A 1 64 GLU 64 64 GLU GLU A .
A 1 65 TYR 65 65 TYR TYR A .
A 1 66 SER 66 66 SER SER A .
A 1 67 ALA 67 67 ALA ALA A .
A 1 68 MET 68 68 MET MET A .
A 1 69 ARG 69 69 ARG ARG A .
A 1 70 ASP 70 70 ASP ASP A .
A 1 71 GLN 71 71 GLN GLN A .
A 1 72 TYR 72 72 TYR TYR A .
A 1 73 MET 73 73 MET MET A .
A 1 74 ARG 74 74 ARG ARG A .
A 1 75 THR 75 75 THR THR A .
A 1 76 GLY 76 76 GLY GLY A .
A 1 77 GLU 77 77 GLU GLU A .
A 1 78 GLY 78 78 GLY GLY A .
A 1 79 PHE 79 79 PHE PHE A .
A 1 80 LEU 80 80 LEU LEU A .
A 1 81 SER 81 81 SER SER A .
A 1 82 VAL 82 82 VAL VAL A .
A 1 83 PHE 83 83 PHE PHE A .
A 1 84 ALA 84 84 ALA ALA A .
A 1 85 ILE 85 85 ILE ILE A .
A 1 86 ASN 86 86 ASN ASN A .
A 1 87 ASN 87 87 ASN ASN A .
A 1 88 THR 88 88 THR THR A .
A 1 89 LYS 89 89 LYS LYS A .
A 1 90 SER 90 90 SER SER A .
A 1 91 PHE 91 91 PHE PHE A .
A 1 92 GLU 92 92 GLU GLU A .
A 1 93 ASP 93 93 ASP ASP A .
A 1 94 ILE 94 94 ILE ILE A .
A 1 95 HIS 95 95 HIS HIS A .
A 1 96 HIS 96 96 HIS HIS A .
A 1 97 TYR 97 97 TYR TYR A .
A 1 98 ARG 98 98 ARG ARG A .
A 1 99 GLU 99 99 GLU GLU A .
A 1 100 GLN 100 100 GLN GLN A .
A 1 101 ILE 101 101 ILE ILE A .
A 1 102 LYS 102 102 LYS LYS A .
A 1 103 ARG 103 103 ARG ARG A .
A 1 104 VAL 104 104 VAL VAL A .
A 1 105 LYS 105 105 LYS LYS A .
A 1 106 ASP 106 106 ASP ASP A .
A 1 107 SER 107 107 SER SER A .
A 1 108 GLU 108 108 GLU GLU A .
A 1 109 ASP 109 109 ASP ASP A .
A 1 110 VAL 110 110 VAL VAL A .
A 1 111 PRO 111 111 PRO PRO A .
A 1 112 MET 112 112 MET MET A .
A 1 113 VAL 113 113 VAL VAL A .
A 1 114 LEU 114 114 LEU LEU A .
A 1 115 VAL 115 115 VAL VAL A .
A 1 116 GLY 116 116 GLY GLY A .
A 1 117 ASN 117 117 ASN ASN A .
A 1 118 LYS 118 118 LYS LYS A .
A 1 119 SER 119 119 SER SER A .
A 1 120 ASP 120 120 ASP ASP A .
A 1 121 LEU 121 121 LEU LEU A .
A 1 122 PRO 122 122 PRO PRO A .
A 1 123 SER 123 123 SER SER A .
A 1 124 ARG 124 124 ARG ARG A .
A 1 125 THR 125 125 THR THR A .
A 1 126 VAL 126 126 VAL VAL A .
A 1 127 ASP 127 127 ASP ASP A .
A 1 128 THR 128 128 THR THR A .
A 1 129 LYS 129 129 LYS LYS A .
A 1 130 GLN 130 130 GLN GLN A .
A 1 131 ALA 131 131 ALA ALA A .
A 1 132 GLN 132 132 GLN GLN A .
A 1 133 ASP 133 133 ASP ASP A .
A 1 134 LEU 134 134 LEU LEU A .
A 1 135 ALA 135 135 ALA ALA A .
A 1 136 ARG 136 136 ARG ARG A .
A 1 137 SER 137 137 SER SER A .
A 1 138 TYR 138 138 TYR TYR A .
A 1 139 GLY 139 139 GLY GLY A .
A 1 140 ILE 140 140 ILE ILE A .
A 1 141 PRO 141 141 PRO PRO A .
A 1 142 PHE 142 142 PHE PHE A .
A 1 143 ILE 143 143 ILE ILE A .
A 1 144 GLU 144 144 GLU GLU A .
A 1 145 THR 145 145 THR THR A .
A 1 146 SER 146 146 SER SER A .
A 1 147 ALA 147 147 ALA ALA A .
A 1 148 LYS 148 148 LYS LYS A .
A 1 149 THR 149 149 THR THR A .
A 1 150 ARG 150 150 ARG ARG A .
A 1 151 GLN 151 151 GLN GLN A .
A 1 152 GLY 152 152 GLY GLY A .
A 1 153 VAL 153 153 VAL VAL A .
A 1 154 ASP 154 154 ASP ASP A .
A 1 155 ASP 155 155 ASP ASP A .
A 1 156 ALA 156 156 ALA ALA A .
A 1 157 PHE 157 157 PHE PHE A .
A 1 158 TYR 158 158 TYR TYR A .
A 1 159 THR 159 159 THR THR A .
A 1 160 LEU 160 160 LEU LEU A .
A 1 161 VAL 161 161 VAL VAL A .
A 1 162 ARG 162 162 ARG ARG A .
A 1 163 GLU 163 163 GLU GLU A .
A 1 164 ILE 164 164 ILE ILE A .
A 1 165 ARG 165 165 ARG ARG A .
A 1 166 LYS 166 166 LYS LYS A .
A 1 167 HIS 167 167 HIS HIS A .
A 1 168 LYS 168 168 LYS LYS A .
A 1 169 GLU 169 169 GLU GLU A .
A 1 170 LYS 170 170 LYS LYS A .
#
#
loop_
_pdbx_nonpoly_scheme.asym_id
_pdbx_nonpoly_scheme.entity_id
_pdbx_nonpoly_scheme.mon_id
_pdbx_nonpoly_scheme.ndb_seq_num
_pdbx_nonpoly_scheme.pdb_seq_num
_pdbx_nonpoly_scheme.auth_seq_num
_pdbx_nonpoly_scheme.auth_mon_id
_pdbx_nonpoly_scheme.pdb_strand_id
_pdbx_nonpoly_scheme.pdb_ins_code
B 2 LIG2 1 1 1 LIG2 B .
C 3 LIG3 1 1 1 LIG3 C .
D 4 LIG4 1 1 1 LIG4 D .
#
#
loop_
_ma_data.id
_ma_data.name
_ma_data.content_type
_ma_data.content_type_other_details
1 'Entity A' target .
2 'Entity B' target .
3 'Entity C' target .
4 'Entity D' target .
5 pred_model_1 'model coordinates' .
#
#
loop_
_ma_target_entity.entity_id
_ma_target_entity.data_id
_ma_target_entity.origin
1 1 designed
2 2 designed
3 3 designed
4 4 designed
#
#
loop_
_ma_target_entity_instance.asym_id
_ma_target_entity_instance.entity_id
_ma_target_entity_instance.details
A 1 'Chain A'
B 2 'Chain B'
C 3 'Chain C'
D 4 'Chain D'
#
#
loop_
_ma_model_list.ordinal_id
_ma_model_list.model_name
_ma_model_list.data_id
_ma_model_list.model_type
_ma_model_list.model_type_other_details
1 pred_model_1 5 'Ab initio model' .
#
#
loop_
_ma_model_group.id
_ma_model_group.name
_ma_model_group.details
1 pred .
#
#
loop_
_ma_model_group_link.group_id
_ma_model_group_link.model_id
1 1
#
#
loop_
_atom_site.group_PDB
_atom_site.id
_atom_site.type_symbol
_atom_site.label_atom_id
_atom_site.label_alt_id
_atom_site.label_comp_id
_atom_site.label_seq_id
_atom_site.auth_seq_id
_atom_site.pdbx_PDB_ins_code
_atom_site.label_asym_id
_atom_site.Cartn_x
_atom_site.Cartn_y
_atom_site.Cartn_z
_atom_site.occupancy
_atom_site.label_entity_id
_atom_site.auth_asym_id
_atom_site.auth_comp_id
_atom_site.B_iso_or_equiv
_atom_site.pdbx_PDB_model_num
ATOM 1 N N . GLY 1 1 ? A -22.477 -8.914 0.106 1.000 1 A GLY 76.177 1
ATOM 2 C CA . GLY 1 1 ? A -21.893 -7.950 -0.827 1.000 1 A GLY 81.053 1
ATOM 3 C C . GLY 1 1 ? A -20.405 -7.819 -0.661 1.000 1 A GLY 84.496 1
ATOM 4 O O . GLY 1 1 ? A -19.832 -8.418 0.228 1.000 1 A GLY 81.890 1
ATOM 5 N N . MET 2 2 ? A -19.769 -7.044 -1.538 1.000 1 A MET 86.913 1
ATOM 6 C CA . MET 2 2 ? A -18.314 -6.886 -1.460 1.000 1 A MET 90.569 1
ATOM 7 C C . MET 2 2 ? A -17.922 -6.131 -0.183 1.000 1 A MET 92.307 1
ATOM 8 O O . MET 2 2 ? A -18.752 -5.412 0.400 1.000 1 A MET 91.088 1
ATOM 9 C CB . MET 2 2 ? A -17.767 -6.162 -2.691 1.000 1 A MET 88.731 1
ATOM 10 C CG . MET 2 2 ? A -18.007 -4.689 -2.659 1.000 1 A MET 88.075 1
ATOM 11 S SD . MET 2 2 ? A -17.310 -3.864 -4.108 1.000 1 A MET 85.424 1
ATOM 12 C CE . MET 2 2 ? A -18.177 -4.674 -5.396 1.000 1 A MET 80.809 1
ATOM 13 N N . THR 3 3 ? A -16.676 -6.330 0.239 1.000 1 A THR 95.727 1
ATOM 14 C CA . THR 3 3 ? A -16.138 -5.649 1.397 1.000 1 A THR 95.969 1
ATOM 15 C C . THR 3 3 ? A -15.244 -4.514 0.915 1.000 1 A THR 96.741 1
ATOM 16 O O . THR 3 3 ? A -14.417 -4.707 0.020 1.000 1 A THR 96.340 1
ATOM 17 C CB . THR 3 3 ? A -15.361 -6.613 2.292 1.000 1 A THR 94.528 1
ATOM 18 O OG1 . THR 3 3 ? A -16.255 -7.632 2.722 1.000 1 A THR 89.590 1
ATOM 19 C CG2 . THR 3 3 ? A -14.827 -5.894 3.523 1.000 1 A THR 90.307 1
ATOM 20 N N . GLU 4 4 ? A -15.391 -3.324 1.516 1.000 1 A GLU 96.674 1
ATOM 21 C CA . GLU 4 4 ? A -14.591 -2.171 1.160 1.000 1 A GLU 97.047 1
ATOM 22 C C . GLU 4 4 ? A -13.458 -2.034 2.158 1.000 1 A GLU 97.366 1
ATOM 23 O O . GLU 4 4 ? A -13.627 -2.236 3.349 1.000 1 A GLU 96.932 1
ATOM 24 C CB . GLU 4 4 ? A -15.436 -0.906 1.120 1.000 1 A GLU 96.060 1
ATOM 25 C CG . GLU 4 4 ? A -16.512 -0.965 0.051 1.000 1 A GLU 90.746 1
ATOM 26 C CD . GLU 4 4 ? A -17.405 0.237 0.038 1.000 1 A GLU 90.036 1
ATOM 27 O OE1 . GLU 4 4 ? A -17.233 1.137 0.918 1.000 1 A GLU 87.053 1
ATOM 28 O OE2 . GLU 4 4 ? A -18.292 0.309 -0.835 1.000 1 A GLU 85.561 1
ATOM 29 N N . TYR 5 5 ? A -12.275 -1.639 1.642 1.000 1 A TYR 97.754 1
ATOM 30 C CA . TYR 5 5 ? A -11.087 -1.449 2.458 1.000 1 A TYR 98.008 1
ATOM 31 C C . TYR 5 5 ? A -10.520 -0.084 2.122 1.000 1 A TYR 98.079 1
ATOM 32 O O . TYR 5 5 ? A -10.236 0.222 0.962 1.000 1 A TYR 97.992 1
ATOM 33 C CB . TYR 5 5 ? A -10.040 -2.518 2.161 1.000 1 A TYR 97.910 1
ATOM 34 C CG . TYR 5 5 ? A -10.477 -3.929 2.476 1.000 1 A TYR 97.846 1
ATOM 35 C CD1 . TYR 5 5 ? A -10.235 -4.457 3.726 1.000 1 A TYR 97.336 1
ATOM 36 C CD2 . TYR 5 5 ? A -11.125 -4.690 1.530 1.000 1 A TYR 97.442 1
ATOM 37 C CE1 . TYR 5 5 ? A -10.623 -5.752 4.033 1.000 1 A TYR 96.570 1
ATOM 38 C CE2 . TYR 5 5 ? A -11.533 -5.989 1.838 1.000 1 A TYR 96.536 1
ATOM 39 C CZ . TYR 5 5 ? A -11.273 -6.507 3.091 1.000 1 A TYR 96.435 1
ATOM 40 O OH . TYR 5 5 ? A -11.666 -7.777 3.397 1.000 1 A TYR 94.802 1
ATOM 41 N N . LYS 6 6 ? A -10.316 0.783 3.136 1.000 1 A LYS 98.055 1
ATOM 42 C CA . LYS 6 6 ? A -9.695 2.056 2.977 1.000 1 A LYS 98.023 1
ATOM 43 C C . LYS 6 6 ? A -8.205 1.909 3.209 1.000 1 A LYS 98.253 1
ATOM 44 O O . LYS 6 6 ? A -7.756 1.676 4.330 1.000 1 A LYS 98.079 1
ATOM 45 C CB . LYS 6 6 ? A -10.285 3.093 3.942 1.000 1 A LYS 97.421 1
ATOM 46 C CG . LYS 6 6 ? A -9.611 4.472 3.874 1.000 1 A LYS 85.605 1
ATOM 47 C CD . LYS 6 6 ? A -9.798 5.095 2.503 1.000 1 A LYS 78.205 1
ATOM 48 C CE . LYS 6 6 ? A -9.074 6.432 2.410 1.000 1 A LYS 74.508 1
ATOM 49 N NZ . LYS 6 6 ? A -9.250 7.021 1.084 1.000 1 A LYS 61.723 1
ATOM 50 N N . LEU 7 7 ? A -7.427 2.027 2.149 1.000 1 A LEU 98.033 1
ATOM 51 C CA . LEU 7 7 ? A -5.974 1.884 2.180 1.000 1 A LEU 98.288 1
ATOM 52 C C . LEU 7 7 ? A -5.323 3.230 1.935 1.000 1 A LEU 98.113 1
ATOM 53 O O . LEU 7 7 ? A -5.738 3.983 1.056 1.000 1 A LEU 97.901 1
ATOM 54 C CB . LEU 7 7 ? A -5.481 0.901 1.114 1.000 1 A LEU 98.465 1
ATOM 55 C CG . LEU 7 7 ? A -6.189 -0.447 0.978 1.000 1 A LEU 98.183 1
ATOM 56 C CD1 . LEU 7 7 ? A -6.291 -1.153 2.314 1.000 1 A LEU 98.058 1
ATOM 57 C CD2 . LEU 7 7 ? A -5.482 -1.293 -0.072 1.000 1 A LEU 98.186 1
ATOM 58 N N . VAL 8 8 ? A -4.298 3.539 2.718 1.000 1 A VAL 98.402 1
ATOM 59 C CA . VAL 8 8 ? A -3.568 4.788 2.603 1.000 1 A VAL 98.278 1
ATOM 60 C C . VAL 8 8 ? A -2.126 4.480 2.276 1.000 1 A VAL 98.397 1
ATOM 61 O O . VAL 8 8 ? A -1.512 3.634 2.911 1.000 1 A VAL 98.443 1
ATOM 62 C CB . VAL 8 8 ? A -3.660 5.613 3.886 1.000 1 A VAL 97.818 1
ATOM 63 C CG1 . VAL 8 8 ? A -5.117 5.822 4.297 1.000 1 A VAL 97.433 1
ATOM 64 C CG2 . VAL 8 8 ? A -2.944 6.962 3.712 1.000 1 A VAL 97.423 1
ATOM 65 N N . VAL 9 9 ? A -1.584 5.146 1.266 1.000 1 A VAL 98.225 1
ATOM 66 C CA . VAL 9 9 ? A -0.200 4.944 0.836 1.000 1 A VAL 98.309 1
ATOM 67 C C . VAL 9 9 ? A 0.607 6.137 1.305 1.000 1 A VAL 98.027 1
ATOM 68 O O . VAL 9 9 ? A 0.334 7.268 0.878 1.000 1 A VAL 97.630 1
ATOM 69 C CB . VAL 9 9 ? A -0.106 4.777 -0.687 1.000 1 A VAL 98.460 1
ATOM 70 C CG1 . VAL 9 9 ? A -1.085 3.697 -1.188 1.000 1 A VAL 98.559 1
ATOM 71 C CG2 . VAL 9 9 ? A 1.332 4.416 -1.096 1.000 1 A VAL 98.470 1
ATOM 72 N N . VAL 10 10 ? A 1.562 5.899 2.182 1.000 1 A VAL 98.404 1
ATOM 73 C CA . VAL 10 10 ? A 2.373 6.980 2.774 1.000 1 A VAL 98.323 1
ATOM 74 C C . VAL 10 10 ? A 3.838 6.748 2.504 1.000 1 A VAL 98.476 1
ATOM 75 O O . VAL 10 10 ? A 4.261 5.652 2.129 1.000 1 A VAL 98.593 1
ATOM 76 C CB . VAL 10 10 ? A 2.139 7.127 4.275 1.000 1 A VAL 97.766 1
ATOM 77 C CG1 . VAL 10 10 ? A 0.682 7.378 4.578 1.000 1 A VAL 97.567 1
ATOM 78 C CG2 . VAL 10 10 ? A 2.687 5.917 5.039 1.000 1 A VAL 97.772 1
ATOM 79 N N . GLY 11 11 ? A 4.603 7.795 2.696 1.000 1 A GLY 98.072 1
ATOM 80 C CA . GLY 11 11 ? A 6.038 7.693 2.451 1.000 1 A GLY 97.783 1
ATOM 81 C C . GLY 11 11 ? A 6.588 8.996 1.920 1.000 1 A GLY 97.345 1
ATOM 82 O O . GLY 11 11 ? A 5.841 9.887 1.512 1.000 1 A GLY 96.775 1
ATOM 83 N N . ALA 12 12 ? A 7.911 9.058 1.883 1.000 1 A ALA 98.078 1
ATOM 84 C CA . ALA 12 12 ? A 8.591 10.294 1.492 1.000 1 A ALA 97.695 1
ATOM 85 C C . ALA 12 12 ? A 8.352 10.623 0.024 1.000 1 A ALA 97.421 1
ATOM 86 O O . ALA 12 12 ? A 7.877 9.817 -0.768 1.000 1 A ALA 97.267 1
ATOM 87 C CB . ALA 12 12 ? A 10.072 10.168 1.761 1.000 1 A ALA 97.263 1
ATOM 88 N N . CYS 13 13 ? A 8.708 11.844 -0.318 1.000 1 A CYS 96.148 1
ATOM 89 C CA . CYS 13 13 ? A 8.636 12.307 -1.718 1.000 1 A CYS 95.819 1
ATOM 90 C C . CYS 13 13 ? A 9.386 11.344 -2.616 1.000 1 A CYS 96.413 1
ATOM 91 O O . CYS 13 13 ? A 10.539 10.995 -2.358 1.000 1 A CYS 96.562 1
ATOM 92 C CB . CYS 13 13 ? A 9.230 13.695 -1.836 1.000 1 A CYS 93.799 1
ATOM 93 S SG . CYS 13 13 ? A 8.318 14.938 -1.016 1.000 1 A CYS 84.485 1
ATOM 94 N N . GLY 14 14 ? A 8.736 10.941 -3.690 1.000 1 A GLY 96.289 1
ATOM 95 C CA . GLY 14 14 ? A 9.444 10.318 -4.794 1.000 1 A GLY 96.550 1
ATOM 96 C C . GLY 14 14 ? A 9.738 8.848 -4.646 1.000 1 A GLY 97.724 1
ATOM 97 O O . GLY 14 14 ? A 10.438 8.279 -5.479 1.000 1 A GLY 97.810 1
ATOM 98 N N . VAL 15 15 ? A 9.241 8.162 -3.572 1.000 1 A VAL 97.869 1
ATOM 99 C CA . VAL 15 15 ? A 9.511 6.755 -3.401 1.000 1 A VAL 98.276 1
ATOM 100 C C . VAL 15 15 ? A 8.706 5.876 -4.346 1.000 1 A VAL 98.409 1
ATOM 101 O O . VAL 15 15 ? A 9.002 4.692 -4.473 1.000 1 A VAL 98.542 1
ATOM 102 C CB . VAL 15 15 ? A 9.262 6.322 -1.953 1.000 1 A VAL 98.373 1
ATOM 103 C CG1 . VAL 15 15 ? A 10.178 7.083 -1.004 1.000 1 A VAL 98.443 1
ATOM 104 C CG2 . VAL 15 15 ? A 7.795 6.458 -1.575 1.000 1 A VAL 98.633 1
ATOM 105 N N . GLY 16 16 ? A 7.667 6.443 -4.961 1.000 1 A GLY 98.269 1
ATOM 106 C CA . GLY 16 16 ? A 6.839 5.679 -5.863 1.000 1 A GLY 98.118 1
ATOM 107 C C . GLY 16 16 ? A 5.428 5.416 -5.357 1.000 1 A GLY 98.347 1
ATOM 108 O O . GLY 16 16 ? A 4.787 4.477 -5.853 1.000 1 A GLY 98.383 1
ATOM 109 N N . LYS 17 17 ? A 4.914 6.215 -4.419 1.000 1 A LYS 98.094 1
ATOM 110 C CA . LYS 17 17 ? A 3.549 6.011 -3.948 1.000 1 A LYS 97.990 1
ATOM 111 C C . LYS 17 17 ? A 2.555 6.092 -5.114 1.000 1 A LYS 97.727 1
ATOM 112 O O . LYS 17 17 ? A 1.693 5.206 -5.267 1.000 1 A LYS 98.053 1
ATOM 113 C CB . LYS 17 17 ? A 3.188 7.034 -2.879 1.000 1 A LYS 97.833 1
ATOM 114 C CG . LYS 17 17 ? A 4.081 6.966 -1.653 1.000 1 A LYS 97.488 1
ATOM 115 C CD . LYS 17 17 ? A 3.691 8.030 -0.632 1.000 1 A LYS 97.142 1
ATOM 116 C CE . LYS 17 17 ? A 3.816 9.447 -1.170 1.000 1 A LYS 96.634 1
ATOM 117 N NZ . LYS 17 17 ? A 5.222 9.804 -1.402 1.000 1 A LYS 96.538 1
ATOM 118 N N . SER 18 18 ? A 2.672 7.138 -5.927 1.000 1 A SER 97.499 1
ATOM 119 C CA . SER 18 18 ? A 1.770 7.285 -7.085 1.000 1 A SER 97.064 1
ATOM 120 C C . SER 18 18 ? A 1.983 6.191 -8.102 1.000 1 A SER 97.370 1
ATOM 121 O O . SER 18 18 ? A 1.005 5.657 -8.635 1.000 1 A SER 97.568 1
ATOM 122 C CB . SER 18 18 ? A 1.930 8.656 -7.746 1.000 1 A SER 96.108 1
ATOM 123 O OG . SER 18 18 ? A 1.530 9.667 -6.866 1.000 1 A SER 92.206 1
ATOM 124 N N . ALA 19 19 ? A 3.237 5.846 -8.377 1.000 1 A ALA 97.473 1
ATOM 125 C CA . ALA 19 19 ? A 3.498 4.820 -9.372 1.000 1 A ALA 97.685 1
ATOM 126 C C . ALA 19 19 ? A 2.950 3.464 -8.963 1.000 1 A ALA 98.032 1
ATOM 127 O O . ALA 19 19 ? A 2.380 2.733 -9.779 1.000 1 A ALA 98.168 1
ATOM 128 C CB . ALA 19 19 ? A 4.990 4.716 -9.647 1.000 1 A ALA 97.533 1
ATOM 129 N N . LEU 20 20 ? A 3.097 3.110 -7.668 1.000 1 A LEU 98.012 1
ATOM 130 C CA . LEU 20 20 ? A 2.537 1.860 -7.174 1.000 1 A LEU 98.258 1
ATOM 131 C C . LEU 20 20 ? A 1.031 1.858 -7.319 1.000 1 A LEU 98.228 1
ATOM 132 O O . LEU 20 20 ? A 0.438 0.837 -7.722 1.000 1 A LEU 98.284 1
ATOM 133 C CB . LEU 20 20 ? A 2.922 1.651 -5.711 1.000 1 A LEU 98.565 1
ATOM 134 C CG . LEU 20 20 ? A 4.371 1.261 -5.477 1.000 1 A LEU 98.651 1
ATOM 135 C CD1 . LEU 20 20 ? A 4.621 -0.158 -5.945 1.000 1 A LEU 98.644 1
ATOM 136 C CD2 . LEU 20 20 ? A 4.714 1.426 -4.014 1.000 1 A LEU 98.685 1
ATOM 137 N N . THR 21 21 ? A 0.398 2.975 -6.958 1.000 1 A THR 97.725 1
ATOM 138 C CA . THR 21 21 ? A -1.056 3.029 -6.999 1.000 1 A THR 97.323 1
ATOM 139 C C . THR 21 21 ? A -1.582 2.943 -8.420 1.000 1 A THR 97.111 1
ATOM 140 O O . THR 21 21 ? A -2.529 2.193 -8.714 1.000 1 A THR 97.253 1
ATOM 141 C CB . THR 21 21 ? A -1.533 4.324 -6.333 1.000 1 A THR 97.245 1
ATOM 142 O OG1 . THR 21 21 ? A -1.049 4.361 -4.975 1.000 1 A THR 97.049 1
ATOM 143 C CG2 . THR 21 21 ? A -3.043 4.412 -6.325 1.000 1 A THR 97.306 1
ATOM 144 N N . ILE 22 22 ? A -0.943 3.672 -9.343 1.000 1 A ILE 97.140 1
ATOM 145 C CA . ILE 22 22 ? A -1.391 3.666 -10.715 1.000 1 A ILE 96.604 1
ATOM 146 C C . ILE 22 22 ? A -1.149 2.290 -11.352 1.000 1 A ILE 97.013 1
ATOM 147 O O . ILE 22 22 ? A -1.984 1.791 -12.129 1.000 1 A ILE 97.302 1
ATOM 148 C CB . ILE 22 22 ? A -0.765 4.800 -11.517 1.000 1 A ILE 95.869 1
ATOM 149 C CG1 . ILE 22 22 ? A -1.267 6.124 -10.943 1.000 1 A ILE 95.330 1
ATOM 150 C CG2 . ILE 22 22 ? A -1.088 4.689 -13.009 1.000 1 A ILE 94.489 1
ATOM 151 C CD1 . ILE 22 22 ? A -0.553 7.342 -11.502 1.000 1 A ILE 92.617 1
ATOM 152 N N . GLN 23 23 ? A -0.029 1.630 -11.016 1.000 1 A GLN 97.504 1
ATOM 153 C CA . GLN 23 23 ? A 0.162 0.250 -11.495 1.000 1 A GLN 97.642 1
ATOM 154 C C . GLN 23 23 ? A -0.940 -0.667 -11.013 1.000 1 A GLN 97.742 1
ATOM 155 O O . GLN 23 23 ? A -1.448 -1.476 -11.790 1.000 1 A GLN 97.679 1
ATOM 156 C CB . GLN 23 23 ? A 1.523 -0.287 -11.041 1.000 1 A GLN 97.552 1
ATOM 157 C CG . GLN 23 23 ? A 2.624 0.038 -12.003 1.000 1 A GLN 95.302 1
ATOM 158 C CD . GLN 23 23 ? A 2.602 -0.815 -13.275 1.000 1 A GLN 97.261 1
ATOM 159 O OE1 . GLN 23 23 ? A 1.645 -1.527 -13.562 1.000 1 A GLN 96.738 1
ATOM 160 N NE2 . GLN 23 23 ? A 3.680 -0.728 -14.045 1.000 1 A GLN 96.291 1
ATOM 161 N N . LEU 24 24 ? A -1.325 -0.545 -9.746 1.000 1 A LEU 97.953 1
ATOM 162 C CA . LEU 24 24 ? A -2.392 -1.409 -9.231 1.000 1 A LEU 97.975 1
ATOM 163 C C . LEU 24 24 ? A -3.711 -1.122 -9.919 1.000 1 A LEU 97.731 1
ATOM 164 O O . LEU 24 24 ? A -4.430 -2.045 -10.330 1.000 1 A LEU 97.581 1
ATOM 165 C CB . LEU 24 24 ? A -2.547 -1.221 -7.713 1.000 1 A LEU 98.179 1
ATOM 166 C CG . LEU 24 24 ? A -3.668 -2.091 -7.134 1.000 1 A LEU 98.142 1
ATOM 167 C CD1 . LEU 24 24 ? A -3.079 -3.446 -6.729 1.000 1 A LEU 97.933 1
ATOM 168 C CD2 . LEU 24 24 ? A -4.301 -1.418 -5.936 1.000 1 A LEU 98.072 1
ATOM 169 N N . ILE 25 25 ? A -4.044 0.172 -10.052 1.000 1 A ILE 97.367 1
ATOM 170 C CA . ILE 25 25 ? A -5.350 0.550 -10.559 1.000 1 A ILE 96.613 1
ATOM 171 C C . ILE 25 25 ? A -5.465 0.384 -12.065 1.000 1 A ILE 96.227 1
ATOM 172 O O . ILE 25 25 ? A -6.456 -0.138 -12.572 1.000 1 A ILE 95.927 1
ATOM 173 C CB . ILE 25 25 ? A -5.673 1.993 -10.154 1.000 1 A ILE 95.776 1
ATOM 174 C CG1 . ILE 25 25 ? A -5.700 2.136 -8.626 1.000 1 A ILE 93.141 1
ATOM 175 C CG2 . ILE 25 25 ? A -7.036 2.419 -10.745 1.000 1 A ILE 91.495 1
ATOM 176 C CD1 . ILE 25 25 ? A -6.715 1.266 -7.933 1.000 1 A ILE 87.089 1
ATOM 177 N N . GLN 26 26 ? A -4.429 0.839 -12.787 1.000 1 A GLN 96.954 1
ATOM 178 C CA . GLN 26 26 ? A -4.496 0.975 -14.244 1.000 1 A GLN 96.238 1
ATOM 179 C C . GLN 26 26 ? A -3.571 0.027 -14.992 1.000 1 A GLN 96.529 1
ATOM 180 O O . GLN 26 26 ? A -3.622 -0.038 -16.211 1.000 1 A GLN 95.744 1
ATOM 181 C CB . GLN 26 26 ? A -4.188 2.409 -14.638 1.000 1 A GLN 94.962 1
ATOM 182 C CG . GLN 26 26 ? A -5.188 3.412 -14.065 1.000 1 A GLN 90.746 1
ATOM 183 C CD . GLN 26 26 ? A -4.905 4.819 -14.492 1.000 1 A GLN 82.870 1
ATOM 184 O OE1 . GLN 26 26 ? A -3.884 5.118 -15.127 1.000 1 A GLN 73.297 1
ATOM 185 N NE2 . GLN 26 26 ? A -5.808 5.735 -14.160 1.000 1 A GLN 73.203 1
ATOM 186 N N . ASN 27 27 ? A -2.680 -0.698 -14.275 1.000 1 A ASN 96.985 1
ATOM 187 C CA . ASN 27 27 ? A -1.766 -1.647 -14.894 1.000 1 A ASN 96.670 1
ATOM 188 C C . ASN 27 27 ? A -0.827 -0.995 -15.896 1.000 1 A ASN 96.960 1
ATOM 189 O O . ASN 27 27 ? A -0.582 -1.523 -16.966 1.000 1 A ASN 95.749 1
ATOM 190 C CB . ASN 27 27 ? A -2.512 -2.797 -15.562 1.000 1 A ASN 95.532 1
ATOM 191 C CG . ASN 27 27 ? A -3.163 -3.715 -14.563 1.000 1 A ASN 93.243 1
ATOM 192 O OD1 . ASN 27 27 ? A -2.514 -4.583 -13.990 1.000 1 A ASN 83.347 1
ATOM 193 N ND2 . ASN 27 27 ? A -4.462 -3.524 -14.320 1.000 1 A ASN 80.616 1
ATOM 194 N N . HIS 28 28 ? A -0.287 0.197 -15.526 1.000 1 A HIS 96.742 1
ATOM 195 C CA . HIS 28 28 ? A 0.760 0.811 -16.337 1.000 1 A HIS 96.206 1
ATOM 196 C C . HIS 28 28 ? A 1.653 1.635 -15.455 1.000 1 A HIS 96.852 1
ATOM 197 O O . HIS 28 28 ? A 1.271 2.058 -14.380 1.000 1 A HIS 96.407 1
ATOM 198 C CB . HIS 28 28 ? A 0.189 1.628 -17.488 1.000 1 A HIS 93.832 1
ATOM 199 C CG . HIS 28 28 ? A -0.526 2.863 -17.039 1.000 1 A HIS 88.193 1
ATOM 200 N ND1 . HIS 28 28 ? A 0.090 4.085 -16.930 1.000 1 A HIS 78.044 1
ATOM 201 C CD2 . HIS 28 28 ? A -1.818 3.034 -16.707 1.000 1 A HIS 80.672 1
ATOM 202 C CE1 . HIS 28 28 ? A -0.793 4.967 -16.555 1.000 1 A HIS 79.875 1
ATOM 203 N NE2 . HIS 28 28 ? A -1.957 4.358 -16.411 1.000 1 A HIS 78.555 1
ATOM 204 N N . PHE 29 29 ? A 2.873 1.840 -15.923 1.000 1 A PHE 97.422 1
ATOM 205 C CA . PHE 29 29 ? A 3.889 2.584 -15.183 1.000 1 A PHE 97.336 1
ATOM 206 C C . PHE 29 29 ? A 3.923 4.028 -15.631 1.000 1 A PHE 96.175 1
ATOM 207 O O . PHE 29 29 ? A 4.069 4.316 -16.835 1.000 1 A PHE 95.503 1
ATOM 208 C CB . PHE 29 29 ? A 5.261 1.951 -15.386 1.000 1 A PHE 97.076 1
ATOM 209 C CG . PHE 29 29 ? A 6.374 2.684 -14.695 1.000 1 A PHE 97.562 1
ATOM 210 C CD1 . PHE 29 29 ? A 6.368 2.843 -13.307 1.000 1 A PHE 97.730 1
ATOM 211 C CD2 . PHE 29 29 ? A 7.438 3.202 -15.411 1.000 1 A PHE 97.133 1
ATOM 212 C CE1 . PHE 29 29 ? A 7.379 3.505 -12.670 1.000 1 A PHE 97.226 1
ATOM 213 C CE2 . PHE 29 29 ? A 8.455 3.850 -14.774 1.000 1 A PHE 96.576 1
ATOM 214 C CZ . PHE 29 29 ? A 8.433 4.006 -13.407 1.000 1 A PHE 96.987 1
ATOM 215 N N . VAL 30 30 ? A 3.804 4.939 -14.678 1.000 1 A VAL 94.640 1
ATOM 216 C CA . VAL 30 30 ? A 3.803 6.371 -14.950 1.000 1 A VAL 92.027 1
ATOM 217 C C . VAL 30 30 ? A 5.110 6.956 -14.429 1.000 1 A VAL 91.733 1
ATOM 218 O O . VAL 30 30 ? A 5.381 6.905 -13.247 1.000 1 A VAL 90.261 1
ATOM 219 C CB . VAL 30 30 ? A 2.598 7.065 -14.295 1.000 1 A VAL 88.101 1
ATOM 220 C CG1 . VAL 30 30 ? A 1.308 6.509 -14.861 1.000 1 A VAL 83.822 1
ATOM 221 C CG2 . VAL 30 30 ? A 2.671 8.584 -14.452 1.000 1 A VAL 81.777 1
ATOM 222 N N . ASP 31 31 ? A 5.914 7.546 -15.303 1.000 1 A ASP 90.339 1
ATOM 223 C CA . ASP 31 31 ? A 7.234 8.009 -14.922 1.000 1 A ASP 89.456 1
ATOM 224 C C . ASP 31 31 ? A 7.229 9.455 -14.440 1.000 1 A ASP 89.794 1
ATOM 225 O O . ASP 31 31 ? A 8.260 9.957 -13.970 1.000 1 A ASP 84.362 1
ATOM 226 C CB . ASP 31 31 ? A 8.240 7.830 -16.059 1.000 1 A ASP 85.428 1
ATOM 227 C CG . ASP 31 31 ? A 7.923 8.697 -17.285 1.000 1 A ASP 81.431 1
ATOM 228 O OD1 . ASP 31 31 ? A 7.114 9.631 -17.170 1.000 1 A ASP 77.750 1
ATOM 229 O OD2 . ASP 31 31 ? A 8.496 8.402 -18.341 1.000 1 A ASP 77.533 1
ATOM 230 N N . GLU 32 32 ? A 6.106 10.161 -14.559 1.000 1 A GLU 89.887 1
ATOM 231 C CA . GLU 32 32 ? A 6.011 11.555 -14.141 1.000 1 A GLU 89.168 1
ATOM 232 C C . GLU 32 32 ? A 4.577 11.843 -13.744 1.000 1 A GLU 88.353 1
ATOM 233 O O . GLU 32 32 ? A 3.692 11.918 -14.597 1.000 1 A GLU 84.169 1
ATOM 234 C CB . GLU 32 32 ? A 6.432 12.489 -15.262 1.000 1 A GLU 87.459 1
ATOM 235 C CG . GLU 32 32 ? A 6.324 13.970 -14.928 1.000 1 A GLU 76.196 1
ATOM 236 C CD . GLU 32 32 ? A 6.858 14.852 -16.032 1.000 1 A GLU 68.061 1
ATOM 237 O OE1 . GLU 32 32 ? A 7.658 14.356 -16.855 1.000 1 A GLU 63.213 1
ATOM 238 O OE2 . GLU 32 32 ? A 6.491 16.052 -16.072 1.000 1 A GLU 59.994 1
ATOM 239 N N . TYR 33 33 ? A 4.350 11.971 -12.411 1.000 1 A TYR 86.983 1
ATOM 240 C CA . TYR 33 33 ? A 3.020 12.178 -11.850 1.000 1 A TYR 85.565 1
ATOM 241 C C . TYR 33 33 ? A 3.141 13.396 -10.955 1.000 1 A TYR 85.251 1
ATOM 242 O O . TYR 33 33 ? A 3.995 13.442 -10.055 1.000 1 A TYR 83.143 1
ATOM 243 C CB . TYR 33 33 ? A 2.597 10.960 -11.041 1.000 1 A TYR 81.691 1
ATOM 244 C CG . TYR 33 33 ? A 1.196 11.008 -10.481 1.000 1 A TYR 81.552 1
ATOM 245 C CD1 . TYR 33 33 ? A 0.125 10.489 -11.178 1.000 1 A TYR 77.811 1
ATOM 246 C CD2 . TYR 33 33 ? A 0.957 11.533 -9.208 1.000 1 A TYR 76.199 1
ATOM 247 C CE1 . TYR 33 33 ? A -1.148 10.519 -10.649 1.000 1 A TYR 74.299 1
ATOM 248 C CE2 . TYR 33 33 ? A -0.307 11.572 -8.679 1.000 1 A TYR 73.538 1
ATOM 249 C CZ . TYR 33 33 ? A -1.358 11.059 -9.405 1.000 1 A TYR 76.654 1
ATOM 250 O OH . TYR 33 33 ? A -2.639 11.082 -8.873 1.000 1 A TYR 71.937 1
ATOM 251 N N . ASP 34 34 ? A 2.340 14.425 -11.184 1.000 1 A ASP 84.772 1
ATOM 252 C CA . ASP 34 34 ? A 2.456 15.707 -10.465 1.000 1 A ASP 83.491 1
ATOM 253 C C . ASP 34 34 ? A 2.580 15.458 -8.978 1.000 1 A ASP 85.501 1
ATOM 254 O O . ASP 34 34 ? A 1.674 14.871 -8.388 1.000 1 A ASP 85.014 1
ATOM 255 C CB . ASP 34 34 ? A 1.241 16.569 -10.773 1.000 1 A ASP 80.167 1
ATOM 256 C CG . ASP 34 34 ? A 1.346 17.985 -10.213 1.000 1 A ASP 76.152 1
ATOM 257 O OD1 . ASP 34 34 ? A 1.957 18.166 -9.150 1.000 1 A ASP 74.130 1
ATOM 258 O OD2 . ASP 34 34 ? A 0.774 18.903 -10.827 1.000 1 A ASP 73.923 1
ATOM 259 N N . PRO 35 35 ? A 3.654 15.906 -8.331 1.000 1 A PRO 84.773 1
ATOM 260 C CA . PRO 35 35 ? A 3.846 15.606 -6.908 1.000 1 A PRO 87.617 1
ATOM 261 C C . PRO 35 35 ? A 2.919 16.373 -5.988 1.000 1 A PRO 88.925 1
ATOM 262 O O . PRO 35 35 ? A 2.889 16.085 -4.791 1.000 1 A PRO 88.014 1
ATOM 263 C CB . PRO 35 35 ? A 5.305 16.012 -6.676 1.000 1 A PRO 85.114 1
ATOM 264 C CG . PRO 35 35 ? A 5.549 17.067 -7.675 1.000 1 A PRO 84.683 1
ATOM 265 C CD . PRO 35 35 ? A 4.786 16.638 -8.911 1.000 1 A PRO 90.017 1
ATOM 266 N N . THR 36 36 ? A 2.162 17.337 -6.527 1.000 1 A THR 80.955 1
ATOM 267 C CA . THR 36 36 ? A 1.264 18.129 -5.707 1.000 1 A THR 79.296 1
ATOM 268 C C . THR 36 36 ? A -0.130 17.534 -5.641 1.000 1 A THR 82.079 1
ATOM 269 O O . THR 36 36 ? A -0.978 18.087 -4.925 1.000 1 A THR 79.068 1
ATOM 270 C CB . THR 36 36 ? A 1.147 19.568 -6.229 1.000 1 A THR 74.084 1
ATOM 271 O OG1 . THR 36 36 ? A 0.463 19.563 -7.488 1.000 1 A THR 65.456 1
ATOM 272 C CG2 . THR 36 36 ? A 2.528 20.158 -6.399 1.000 1 A THR 70.228 1
ATOM 273 N N . ILE 37 37 ? A -0.398 16.451 -6.363 1.000 1 A ILE 88.122 1
ATOM 274 C CA . ILE 37 37 ? A -1.732 15.870 -6.438 1.000 1 A ILE 87.011 1
ATOM 275 C C . ILE 37 37 ? A -1.889 14.770 -5.411 1.000 1 A ILE 87.889 1
ATOM 276 O O . ILE 37 37 ? A -1.117 13.811 -5.419 1.000 1 A ILE 86.210 1
ATOM 277 C CB . ILE 37 37 ? A -2.052 15.339 -7.838 1.000 1 A ILE 84.083 1
ATOM 278 C CG1 . ILE 37 37 ? A -2.138 16.488 -8.821 1.000 1 A ILE 86.654 1
ATOM 279 C CG2 . ILE 37 37 ? A -3.383 14.551 -7.831 1.000 1 A ILE 85.238 1
ATOM 280 C CD1 . ILE 37 37 ? A -2.436 16.095 -10.246 1.000 1 A ILE 83.098 1
ATOM 281 N N . GLU 38 38 ? A -2.891 14.888 -4.536 1.000 1 A GLU 88.661 1
ATOM 282 C CA . GLU 38 38 ? A -3.269 13.846 -3.600 1.000 1 A GLU 89.684 1
ATOM 283 C C . GLU 38 38 ? A -4.702 13.467 -3.943 1.000 1 A GLU 89.640 1
ATOM 284 O O . GLU 38 38 ? A -5.600 14.318 -3.912 1.000 1 A GLU 86.222 1
ATOM 285 C CB . GLU 38 38 ? A -3.155 14.343 -2.157 1.000 1 A GLU 87.552 1
ATOM 286 C CG . GLU 38 38 ? A -3.612 13.316 -1.131 1.000 1 A GLU 85.401 1
ATOM 287 C CD . GLU 38 38 ? A -3.420 13.803 0.285 1.000 1 A GLU 85.534 1
ATOM 288 O OE1 . GLU 38 38 ? A -2.292 14.197 0.628 1.000 1 A GLU 84.103 1
ATOM 289 O OE2 . GLU 38 38 ? A -4.410 13.791 1.052 1.000 1 A GLU 83.278 1
ATOM 290 N N . ASP 39 39 ? A -4.923 12.211 -4.262 1.000 1 A ASP 91.039 1
ATOM 291 C CA . ASP 39 39 ? A -6.251 11.776 -4.701 1.000 1 A ASP 91.001 1
ATOM 292 C C . ASP 39 39 ? A -6.458 10.327 -4.333 1.000 1 A ASP 92.707 1
ATOM 293 O O . ASP 39 39 ? A -5.537 9.628 -3.902 1.000 1 A ASP 92.286 1
ATOM 294 C CB . ASP 39 39 ? A -6.410 11.979 -6.232 1.000 1 A ASP 88.426 1
ATOM 295 C CG . ASP 39 39 ? A -7.836 12.201 -6.638 1.000 1 A ASP 83.213 1
ATOM 296 O OD1 . ASP 39 39 ? A -8.737 12.274 -5.751 1.000 1 A ASP 80.222 1
ATOM 297 O OD2 . ASP 39 39 ? A -8.082 12.323 -7.858 1.000 1 A ASP 78.114 1
ATOM 298 N N . SER 40 40 ? A -7.683 9.883 -4.489 1.000 1 A SER 92.413 1
ATOM 299 C CA . SER 40 40 ? A -8.029 8.502 -4.181 1.000 1 A SER 93.071 1
ATOM 300 C C . SER 40 40 ? A -8.487 7.786 -5.431 1.000 1 A SER 94.141 1
ATOM 301 O O . SER 40 40 ? A -8.930 8.388 -6.408 1.000 1 A SER 92.427 1
ATOM 302 C CB . SER 40 40 ? A -9.103 8.458 -3.100 1.000 1 A SER 89.713 1
ATOM 303 O OG . SER 40 40 ? A -10.321 8.997 -3.567 1.000 1 A SER 84.274 1
ATOM 304 N N . TYR 41 41 ? A -8.319 6.474 -5.392 1.000 1 A TYR 95.789 1
ATOM 305 C CA . TYR 41 41 ? A -8.637 5.600 -6.511 1.000 1 A TYR 95.618 1
ATOM 306 C C . TYR 41 41 ? A -9.351 4.378 -5.980 1.000 1 A TYR 96.133 1
ATOM 307 O O . TYR 41 41 ? A -9.132 3.979 -4.835 1.000 1 A TYR 96.037 1
ATOM 308 C CB . TYR 41 41 ? A -7.377 5.144 -7.222 1.000 1 A TYR 95.097 1
ATOM 309 C CG . TYR 41 41 ? A -6.516 6.250 -7.752 1.000 1 A TYR 93.006 1
ATOM 310 C CD1 . TYR 41 41 ? A -6.601 6.638 -9.089 1.000 1 A TYR 90.749 1
ATOM 311 C CD2 . TYR 41 41 ? A -5.625 6.930 -6.948 1.000 1 A TYR 91.735 1
ATOM 312 C CE1 . TYR 41 41 ? A -5.828 7.664 -9.584 1.000 1 A TYR 87.368 1
ATOM 313 C CE2 . TYR 41 41 ? A -4.859 7.978 -7.439 1.000 1 A TYR 89.455 1
ATOM 314 C CZ . TYR 41 41 ? A -4.964 8.306 -8.752 1.000 1 A TYR 86.877 1
ATOM 315 O OH . TYR 41 41 ? A -4.164 9.330 -9.255 1.000 1 A TYR 82.036 1
ATOM 316 N N . ARG 42 42 ? A -10.185 3.841 -6.805 1.000 1 A ARG 96.033 1
ATOM 317 C CA . ARG 42 42 ? A -10.906 2.635 -6.426 1.000 1 A ARG 95.952 1
ATOM 318 C C . ARG 42 42 ? A -10.534 1.497 -7.366 1.000 1 A ARG 96.211 1
ATOM 319 O O . ARG 42 42 ? A -10.350 1.668 -8.532 1.000 1 A ARG 95.047 1
ATOM 320 C CB . ARG 42 42 ? A -12.409 2.837 -6.479 1.000 1 A ARG 94.016 1
ATOM 321 C CG . ARG 42 42 ? A -12.984 3.526 -5.250 1.000 1 A ARG 83.531 1
ATOM 322 C CD . ARG 42 42 ? A -12.576 4.963 -5.101 1.000 1 A ARG 78.435 1
ATOM 323 N NE . ARG 42 42 ? A -13.098 5.748 -6.162 1.000 1 A ARG 73.088 1
ATOM 324 C CZ . ARG 42 42 ? A -12.698 7.008 -6.448 1.000 1 A ARG 67.264 1
ATOM 325 N NH1 . ARG 42 42 ? A -13.230 7.629 -7.523 1.000 1 A ARG 60.770 1
ATOM 326 N NH2 . ARG 42 42 ? A -11.777 7.609 -5.693 1.000 1 A ARG 58.249 1
ATOM 327 N N . LYS 43 43 ? A -10.416 0.273 -6.790 1.000 1 A LYS 96.032 1
ATOM 328 C CA . LYS 43 43 ? A -10.093 -0.953 -7.546 1.000 1 A LYS 96.159 1
ATOM 329 C C . LYS 43 43 ? A -10.883 -2.092 -6.954 1.000 1 A LYS 96.471 1
ATOM 330 O O . LYS 43 43 ? A -10.755 -2.412 -5.779 1.000 1 A LYS 96.489 1
ATOM 331 C CB . LYS 43 43 ? A -8.600 -1.243 -7.490 1.000 1 A LYS 95.251 1
ATOM 332 C CG . LYS 43 43 ? A -8.171 -2.527 -8.217 1.000 1 A LYS 94.027 1
ATOM 333 C CD . LYS 43 43 ? A -8.340 -2.419 -9.711 1.000 1 A LYS 91.644 1
ATOM 334 C CE . LYS 43 43 ? A -7.613 -3.551 -10.418 1.000 1 A LYS 90.396 1
ATOM 335 N NZ . LYS 43 43 ? A -7.649 -3.339 -11.869 1.000 1 A LYS 86.385 1
ATOM 336 N N . GLN 44 44 ? A -11.683 -2.730 -7.792 1.000 1 A GLN 97.425 1
ATOM 337 C CA . GLN 44 44 ? A -12.374 -3.946 -7.421 1.000 1 A GLN 97.301 1
ATOM 338 C C . GLN 44 44 ? A -11.467 -5.132 -7.717 1.000 1 A GLN 97.029 1
ATOM 339 O O . GLN 44 44 ? A -11.010 -5.323 -8.842 1.000 1 A GLN 95.978 1
ATOM 340 C CB . GLN 44 44 ? A -13.683 -4.050 -8.204 1.000 1 A GLN 96.463 1
ATOM 341 C CG . GLN 44 44 ? A -14.537 -5.183 -7.756 1.000 1 A GLN 92.300 1
ATOM 342 C CD . GLN 44 44 ? A -15.842 -5.198 -8.511 1.000 1 A GLN 88.250 1
ATOM 343 O OE1 . GLN 44 44 ? A -16.676 -4.298 -8.342 1.000 1 A GLN 80.289 1
ATOM 344 N NE2 . GLN 44 44 ? A -16.002 -6.195 -9.371 1.000 1 A GLN 79.313 1
ATOM 345 N N . VAL 45 45 ? A -11.162 -5.928 -6.702 1.000 1 A VAL 96.806 1
ATOM 346 C CA . VAL 45 45 ? A -10.297 -7.098 -6.849 1.000 1 A VAL 96.496 1
ATOM 347 C C . VAL 45 45 ? A -10.918 -8.266 -6.111 1.000 1 A VAL 96.402 1
ATOM 348 O O . VAL 45 45 ? A -11.861 -8.112 -5.342 1.000 1 A VAL 95.717 1
ATOM 349 C CB . VAL 45 45 ? A -8.869 -6.848 -6.301 1.000 1 A VAL 95.528 1
ATOM 350 C CG1 . VAL 45 45 ? A -8.203 -5.693 -7.049 1.000 1 A VAL 94.954 1
ATOM 351 C CG2 . VAL 45 45 ? A -8.909 -6.554 -4.803 1.000 1 A VAL 94.698 1
ATOM 352 N N . VAL 46 46 ? A -10.375 -9.450 -6.354 1.000 1 A VAL 96.299 1
ATOM 353 C CA . VAL 46 46 ? A -10.777 -10.661 -5.652 1.000 1 A VAL 96.576 1
ATOM 354 C C . VAL 46 46 ? A -9.565 -11.162 -4.872 1.000 1 A VAL 97.047 1
ATOM 355 O O . VAL 46 46 ? A -8.524 -11.427 -5.460 1.000 1 A VAL 96.500 1
ATOM 356 C CB . VAL 46 46 ? A -11.291 -11.747 -6.583 1.000 1 A VAL 95.527 1
ATOM 357 C CG1 . VAL 46 46 ? A -12.497 -11.232 -7.378 1.000 1 A VAL 94.307 1
ATOM 358 C CG2 . VAL 46 46 ? A -11.647 -13.006 -5.801 1.000 1 A VAL 94.703 1
ATOM 359 N N . ILE 47 47 ? A -9.673 -11.224 -3.557 1.000 1 A ILE 97.246 1
ATOM 360 C CA . ILE 47 47 ? A -8.587 -11.640 -2.689 1.000 1 A ILE 97.463 1
ATOM 361 C C . ILE 47 47 ? A -9.072 -12.802 -1.845 1.000 1 A ILE 97.257 1
ATOM 362 O O . ILE 47 47 ? A -10.024 -12.645 -1.082 1.000 1 A ILE 96.720 1
ATOM 363 C CB . ILE 47 47 ? A -8.117 -10.502 -1.761 1.000 1 A ILE 97.598 1
ATOM 364 C CG1 . ILE 47 47 ? A -7.715 -9.283 -2.622 1.000 1 A ILE 97.219 1
ATOM 365 C CG2 . ILE 47 47 ? A -6.955 -10.986 -0.876 1.000 1 A ILE 97.332 1
ATOM 366 C CD1 . ILE 47 47 ? A -7.437 -8.064 -1.784 1.000 1 A ILE 96.631 1
ATOM 367 N N . ASP 48 48 ? A -8.403 -13.957 -1.972 1.000 1 A ASP 97.311 1
ATOM 368 C CA . ASP 48 48 ? A -8.760 -15.141 -1.218 1.000 1 A ASP 96.722 1
ATOM 369 C C . ASP 48 48 ? A -10.240 -15.452 -1.381 1.000 1 A ASP 95.919 1
ATOM 370 O O . ASP 48 48 ? A -10.921 -15.838 -0.428 1.000 1 A ASP 94.341 1
ATOM 371 C CB . ASP 48 48 ? A -8.403 -14.987 0.252 1.000 1 A ASP 96.379 1
ATOM 372 C CG . ASP 48 48 ? A -6.931 -14.679 0.451 1.000 1 A ASP 96.586 1
ATOM 373 O OD1 . ASP 48 48 ? A -6.089 -15.249 -0.281 1.000 1 A ASP 95.483 1
ATOM 374 O OD2 . ASP 48 48 ? A -6.611 -13.865 1.342 1.000 1 A ASP 95.026 1
ATOM 375 N N . GLY 49 49 ? A -10.728 -15.259 -2.608 1.000 1 A GLY 95.952 1
ATOM 376 C CA . GLY 49 49 ? A -12.106 -15.557 -2.917 1.000 1 A GLY 94.343 1
ATOM 377 C C . GLY 49 49 ? A -13.112 -14.494 -2.561 1.000 1 A GLY 94.414 1
ATOM 378 O O . GLY 49 49 ? A -14.299 -14.649 -2.861 1.000 1 A GLY 92.963 1
ATOM 379 N N . GLU 50 50 ? A -12.671 -13.396 -1.946 1.000 1 A GLU 93.736 1
ATOM 380 C CA . GLU 50 50 ? A -13.566 -12.303 -1.542 1.000 1 A GLU 93.587 1
ATOM 381 C C . GLU 50 50 ? A -13.463 -11.148 -2.503 1.000 1 A GLU 94.532 1
ATOM 382 O O . GLU 50 50 ? A -12.369 -10.585 -2.712 1.000 1 A GLU 94.559 1
ATOM 383 C CB . GLU 50 50 ? A -13.227 -11.838 -0.122 1.000 1 A GLU 91.041 1
ATOM 384 C CG . GLU 50 50 ? A -13.998 -10.596 0.283 1.000 1 A GLU 88.050 1
ATOM 385 C CD . GLU 50 50 ? A -13.634 -10.128 1.676 1.000 1 A GLU 85.911 1
ATOM 386 O OE1 . GLU 50 50 ? A -12.542 -9.521 1.823 1.000 1 A GLU 78.062 1
ATOM 387 O OE2 . GLU 50 50 ? A -14.406 -10.378 2.630 1.000 1 A GLU 76.546 1
ATOM 388 N N . THR 51 51 ? A -14.555 -10.742 -3.099 1.000 1 A THR 95.636 1
ATOM 389 C CA . THR 51 51 ? A -14.584 -9.533 -3.903 1.000 1 A THR 95.712 1
ATOM 390 C C . THR 51 51 ? A -14.416 -8.343 -2.962 1.000 1 A THR 95.684 1
ATOM 391 O O . THR 51 51 ? A -15.156 -8.183 -1.988 1.000 1 A THR 93.938 1
ATOM 392 C CB . THR 51 51 ? A -15.867 -9.403 -4.715 1.000 1 A THR 94.985 1
ATOM 393 O OG1 . THR 51 51 ? A -16.004 -10.555 -5.557 1.000 1 A THR 92.302 1
ATOM 394 C CG2 . THR 51 51 ? A -15.851 -8.155 -5.563 1.000 1 A THR 92.941 1
ATOM 395 N N . SER 52 52 ? A -13.427 -7.482 -3.250 1.000 1 A SER 95.534 1
ATOM 396 C CA . SER 52 52 ? A -13.046 -6.407 -2.355 1.000 1 A SER 95.379 1
ATOM 397 C C . SER 52 52 ? A -12.932 -5.107 -3.156 1.000 1 A SER 96.334 1
ATOM 398 O O . SER 52 52 ? A -12.301 -5.071 -4.208 1.000 1 A SER 95.984 1
ATOM 399 C CB . SER 52 52 ? A -11.716 -6.711 -1.676 1.000 1 A SER 92.506 1
ATOM 400 O OG . SER 52 52 ? A -11.734 -7.973 -1.039 1.000 1 A SER 84.481 1
ATOM 401 N N . LEU 53 53 ? A -13.509 -4.050 -2.636 1.000 1 A LEU 97.180 1
ATOM 402 C CA . LEU 53 53 ? A -13.379 -2.733 -3.213 1.000 1 A LEU 97.584 1
ATOM 403 C C . LEU 53 53 ? A -12.304 -1.997 -2.424 1.000 1 A LEU 97.871 1
ATOM 404 O O . LEU 53 53 ? A -12.489 -1.675 -1.245 1.000 1 A LEU 97.562 1
ATOM 405 C CB . LEU 53 53 ? A -14.699 -1.965 -3.171 1.000 1 A LEU 96.946 1
ATOM 406 C CG . LEU 53 53 ? A -14.617 -0.561 -3.763 1.000 1 A LEU 94.465 1
ATOM 407 C CD1 . LEU 53 53 ? A -14.310 -0.628 -5.251 1.000 1 A LEU 93.061 1
ATOM 408 C CD2 . LEU 53 53 ? A -15.900 0.210 -3.502 1.000 1 A LEU 92.577 1
ATOM 409 N N . LEU 54 54 ? A -11.157 -1.758 -3.073 1.000 1 A LEU 97.826 1
ATOM 410 C CA . LEU 54 54 ? A -10.047 -1.062 -2.447 1.000 1 A LEU 98.058 1
ATOM 411 C C . LEU 54 54 ? A -10.194 0.423 -2.735 1.000 1 A LEU 97.984 1
ATOM 412 O O . LEU 54 54 ? A -10.229 0.860 -3.875 1.000 1 A LEU 97.740 1
ATOM 413 C CB . LEU 54 54 ? A -8.713 -1.555 -2.994 1.000 1 A LEU 98.053 1
ATOM 414 C CG . LEU 54 54 ? A -8.483 -3.066 -2.982 1.000 1 A LEU 97.860 1
ATOM 415 C CD1 . LEU 54 54 ? A -8.793 -3.665 -1.646 1.000 1 A LEU 97.728 1
ATOM 416 C CD2 . LEU 54 54 ? A -7.056 -3.363 -3.430 1.000 1 A LEU 97.821 1
ATOM 417 N N . ASP 55 55 ? A -10.269 1.217 -1.642 1.000 1 A ASP 97.914 1
ATOM 418 C CA . ASP 55 55 ? A -10.337 2.661 -1.742 1.000 1 A ASP 97.668 1
ATOM 419 C C . ASP 55 55 ? A -8.970 3.164 -1.291 1.000 1 A ASP 97.830 1
ATOM 420 O O . ASP 55 55 ? A -8.640 3.082 -0.115 1.000 1 A ASP 97.643 1
ATOM 421 C CB . ASP 55 55 ? A -11.451 3.192 -0.844 1.000 1 A ASP 96.380 1
ATOM 422 C CG . ASP 55 55 ? A -11.657 4.684 -0.968 1.000 1 A ASP 94.103 1
ATOM 423 O OD1 . ASP 55 55 ? A -10.924 5.355 -1.707 1.000 1 A ASP 92.172 1
ATOM 424 O OD2 . ASP 55 55 ? A -12.579 5.191 -0.291 1.000 1 A ASP 89.819 1
ATOM 425 N N . ILE 56 56 ? A -8.181 3.629 -2.252 1.000 1 A ILE 97.278 1
ATOM 426 C CA . ILE 56 56 ? A -6.752 3.882 -2.027 1.000 1 A ILE 97.428 1
ATOM 427 C C . ILE 56 56 ? A -6.511 5.365 -2.045 1.000 1 A ILE 96.930 1
ATOM 428 O O . ILE 56 56 ? A -6.741 6.039 -3.049 1.000 1 A ILE 96.959 1
ATOM 429 C CB . ILE 56 56 ? A -5.901 3.185 -3.101 1.000 1 A ILE 97.695 1
ATOM 430 C CG1 . ILE 56 56 ? A -6.166 1.693 -3.097 1.000 1 A ILE 96.697 1
ATOM 431 C CG2 . ILE 56 56 ? A -4.414 3.511 -2.878 1.000 1 A ILE 97.670 1
ATOM 432 C CD1 . ILE 56 56 ? A -5.651 0.980 -4.338 1.000 1 A ILE 91.529 1
ATOM 433 N N . LEU 57 57 ? A -6.005 5.900 -0.915 1.000 1 A LEU 97.207 1
ATOM 434 C CA . LEU 57 57 ? A -5.607 7.289 -0.829 1.000 1 A LEU 96.690 1
ATOM 435 C C . LEU 57 57 ? A -4.112 7.409 -1.075 1.000 1 A LEU 96.842 1
ATOM 436 O O . LEU 57 57 ? A -3.308 6.910 -0.283 1.000 1 A LEU 96.843 1
ATOM 437 C CB . LEU 57 57 ? A -5.980 7.871 0.539 1.000 1 A LEU 95.443 1
ATOM 438 C CG . LEU 57 57 ? A -5.533 9.333 0.721 1.000 1 A LEU 93.897 1
ATOM 439 C CD1 . LEU 57 57 ? A -6.246 10.231 -0.291 1.000 1 A LEU 92.498 1
ATOM 440 C CD2 . LEU 57 57 ? A -5.797 9.788 2.145 1.000 1 A LEU 91.938 1
ATOM 441 N N . ASP 58 58 ? A -3.745 8.026 -2.168 1.000 1 A ASP 96.382 1
ATOM 442 C CA . ASP 58 58 ? A -2.350 8.243 -2.553 1.000 1 A ASP 96.178 1
ATOM 443 C C . ASP 58 58 ? A -1.958 9.639 -2.059 1.000 1 A ASP 95.230 1
ATOM 444 O O . ASP 58 58 ? A -2.332 10.643 -2.624 1.000 1 A ASP 94.152 1
ATOM 445 C CB . ASP 58 58 ? A -2.245 8.156 -4.059 1.000 1 A ASP 96.205 1
ATOM 446 C CG . ASP 58 58 ? A -0.863 8.525 -4.571 1.000 1 A ASP 96.157 1
ATOM 447 O OD1 . ASP 58 58 ? A 0.128 8.244 -3.873 1.000 1 A ASP 95.269 1
ATOM 448 O OD2 . ASP 58 58 ? A -0.775 9.097 -5.687 1.000 1 A ASP 94.951 1
ATOM 449 N N . THR 59 59 ? A -1.193 9.662 -0.968 1.000 1 A THR 95.516 1
ATOM 450 C CA . THR 59 59 ? A -0.956 10.920 -0.248 1.000 1 A THR 94.543 1
ATOM 451 C C . THR 59 59 ? A 0.146 11.738 -0.922 1.000 1 A THR 92.554 1
ATOM 452 O O . THR 59 59 ? A 1.082 11.226 -1.497 1.000 1 A THR 91.328 1
ATOM 453 C CB . THR 59 59 ? A -0.525 10.641 1.197 1.000 1 A THR 94.133 1
ATOM 454 O OG1 . THR 59 59 ? A 0.678 9.893 1.183 1.000 1 A THR 89.762 1
ATOM 455 C CG2 . THR 59 59 ? A -1.601 9.863 1.934 1.000 1 A THR 90.113 1
ATOM 456 N N . ALA 60 60 ? A -0.006 13.041 -0.791 1.000 1 A ALA 93.069 1
ATOM 457 C CA . ALA 60 60 ? A 1.034 13.967 -1.218 1.000 1 A ALA 90.304 1
ATOM 458 C C . ALA 60 60 ? A 0.756 15.340 -0.647 1.000 1 A ALA 87.162 1
ATOM 459 O O . ALA 60 60 ? A -0.361 15.656 -0.304 1.000 1 A ALA 81.002 1
ATOM 460 C CB . ALA 60 60 ? A 1.115 14.024 -2.751 1.000 1 A ALA 87.192 1
ATOM 461 N N . GLY 61 61 ? A 1.800 16.134 -0.550 1.000 1 A GLY 80.057 1
ATOM 462 C CA . GLY 61 61 ? A 1.683 17.557 -0.298 1.000 1 A GLY 76.981 1
ATOM 463 C C . GLY 61 61 ? A 1.673 17.997 1.149 1.000 1 A GLY 78.131 1
ATOM 464 O O . GLY 61 61 ? A 1.939 19.167 1.419 1.000 1 A GLY 72.583 1
ATOM 465 N N . GLN 62 62 ? A 1.384 17.079 2.069 1.000 1 A GLN 79.702 1
ATOM 466 C CA . GLN 62 62 ? A 1.279 17.480 3.486 1.000 1 A GLN 79.618 1
ATOM 467 C C . GLN 62 62 ? A 2.630 17.898 4.030 1.000 1 A GLN 80.439 1
ATOM 468 O O . GLN 62 62 ? A 3.678 17.406 3.621 1.000 1 A GLN 77.625 1
ATOM 469 C CB . GLN 62 62 ? A 0.709 16.334 4.313 1.000 1 A GLN 75.805 1
ATOM 470 C CG . GLN 62 62 ? A -0.748 16.012 3.987 1.000 1 A GLN 71.854 1
ATOM 471 C CD . GLN 62 62 ? A -0.897 15.176 2.728 1.000 1 A GLN 63.896 1
ATOM 472 O OE1 . GLN 62 62 ? A 0.091 14.757 2.123 1.000 1 A GLN 61.736 1
ATOM 473 N NE2 . GLN 62 62 ? A -2.129 14.939 2.321 1.000 1 A GLN 63.832 1
ATOM 474 N N . GLU 63 63 ? A 2.604 18.843 4.971 1.000 1 A GLU 81.384 1
ATOM 475 C CA . GLU 63 63 ? A 3.807 19.204 5.715 1.000 1 A GLU 78.851 1
ATOM 476 C C . GLU 63 63 ? A 3.956 18.286 6.920 1.000 1 A GLU 79.454 1
ATOM 477 O O . GLU 63 63 ? A 2.999 17.694 7.385 1.000 1 A GLU 75.963 1
ATOM 478 C CB . GLU 63 63 ? A 3.729 20.663 6.147 1.000 1 A GLU 73.724 1
ATOM 479 C CG . GLU 63 63 ? A 3.585 21.612 4.969 1.000 1 A GLU 71.213 1
ATOM 480 C CD . GLU 63 63 ? A 4.703 21.532 3.973 1.000 1 A GLU 68.271 1
ATOM 481 O OE1 . GLU 63 63 ? A 5.838 21.150 4.370 1.000 1 A GLU 65.293 1
ATOM 482 O OE2 . GLU 63 63 ? A 4.479 21.852 2.777 1.000 1 A GLU 65.013 1
ATOM 483 N N . GLU 64 64 ? A 5.166 18.190 7.434 1.000 1 A GLU 79.184 1
ATOM 484 C CA . GLU 64 64 ? A 5.504 17.232 8.475 1.000 1 A GLU 78.471 1
ATOM 485 C C . GLU 64 64 ? A 4.525 17.263 9.654 1.000 1 A GLU 78.549 1
ATOM 486 O O . GLU 64 64 ? A 4.079 16.214 10.102 1.000 1 A GLU 74.590 1
ATOM 487 C CB . GLU 64 64 ? A 6.924 17.470 8.972 1.000 1 A GLU 72.969 1
ATOM 488 C CG . GLU 64 64 ? A 7.362 16.493 10.059 1.000 1 A GLU 68.174 1
ATOM 489 C CD . GLU 64 64 ? A 8.836 16.659 10.403 1.000 1 A GLU 61.794 1
ATOM 490 O OE1 . GLU 64 64 ? A 9.482 17.580 9.851 1.000 1 A GLU 61.341 1
ATOM 491 O OE2 . GLU 64 64 ? A 9.351 15.859 11.208 1.000 1 A GLU 59.333 1
ATOM 492 N N . TYR 65 65 ? A 4.246 18.444 10.188 1.000 1 A TYR 79.472 1
ATOM 493 C CA . TYR 65 65 ? A 3.406 18.562 11.379 1.000 1 A TYR 80.063 1
ATOM 494 C C . TYR 65 65 ? A 2.030 19.117 11.077 1.000 1 A TYR 81.706 1
ATOM 495 O O . TYR 65 65 ? A 1.296 19.512 11.986 1.000 1 A TYR 79.848 1
ATOM 496 C CB . TYR 65 65 ? A 4.099 19.404 12.440 1.000 1 A TYR 75.549 1
ATOM 497 C CG . TYR 65 65 ? A 5.329 18.732 12.953 1.000 1 A TYR 70.735 1
ATOM 498 C CD1 . TYR 65 65 ? A 5.251 17.643 13.812 1.000 1 A TYR 66.319 1
ATOM 499 C CD2 . TYR 65 65 ? A 6.591 19.138 12.539 1.000 1 A TYR 66.142 1
ATOM 500 C CE1 . TYR 65 65 ? A 6.380 17.010 14.254 1.000 1 A TYR 62.240 1
ATOM 501 C CE2 . TYR 65 65 ? A 7.719 18.514 12.992 1.000 1 A TYR 63.038 1
ATOM 502 C CZ . TYR 65 65 ? A 7.604 17.453 13.861 1.000 1 A TYR 60.705 1
ATOM 503 O OH . TYR 65 65 ? A 8.750 16.833 14.290 1.000 1 A TYR 67.347 1
ATOM 504 N N . SER 66 66 ? A 1.645 19.202 9.810 1.000 1 A SER 82.991 1
ATOM 505 C CA . SER 66 66 ? A 0.316 19.647 9.450 1.000 1 A SER 83.022 1
ATOM 506 C C . SER 66 66 ? A -0.719 18.666 9.981 1.000 1 A SER 85.513 1
ATOM 507 O O . SER 66 66 ? A -0.522 17.464 10.034 1.000 1 A SER 84.260 1
ATOM 508 C CB . SER 66 66 ? A 0.150 19.773 7.955 1.000 1 A SER 77.304 1
ATOM 509 O OG . SER 66 66 ? A -1.199 20.037 7.604 1.000 1 A SER 70.335 1
ATOM 510 N N . ALA 67 67 ? A -1.862 19.229 10.381 1.000 1 A ALA 86.815 1
ATOM 511 C CA . ALA 67 67 ? A -2.989 18.423 10.819 1.000 1 A ALA 86.724 1
ATOM 512 C C . ALA 67 67 ? A -4.094 18.419 9.782 1.000 1 A ALA 87.667 1
ATOM 513 O O . ALA 67 67 ? A -5.180 17.880 10.058 1.000 1 A ALA 87.487 1
ATOM 514 C CB . ALA 67 67 ? A -3.511 18.919 12.172 1.000 1 A ALA 85.054 1
ATOM 515 N N . MET 68 68 ? A -3.862 19.026 8.618 1.000 1 A MET 86.061 1
ATOM 516 C CA . MET 68 68 ? A -4.917 19.127 7.610 1.000 1 A MET 84.895 1
ATOM 517 C C . MET 68 68 ? A -5.394 17.767 7.136 1.000 1 A MET 86.047 1
ATOM 518 O O . MET 68 68 ? A -6.553 17.650 6.691 1.000 1 A MET 85.157 1
ATOM 519 C CB . MET 68 68 ? A -4.430 19.948 6.420 1.000 1 A MET 81.699 1
ATOM 520 C CG . MET 68 68 ? A -4.183 21.406 6.753 1.000 1 A MET 75.991 1
ATOM 521 S SD . MET 68 68 ? A -3.489 22.371 5.395 1.000 1 A MET 71.473 1
ATOM 522 C CE . MET 68 68 ? A -4.764 22.176 4.153 1.000 1 A MET 64.825 1
ATOM 523 N N . ARG 69 69 ? A -4.573 16.773 7.228 1.000 1 A ARG 87.985 1
ATOM 524 C CA . ARG 69 69 ? A -4.911 15.436 6.760 1.000 1 A ARG 88.711 1
ATOM 525 C C . ARG 69 69 ? A -5.404 14.518 7.875 1.000 1 A ARG 90.922 1
ATOM 526 O O . ARG 69 69 ? A -5.704 13.351 7.605 1.000 1 A ARG 91.983 1
ATOM 527 C CB . ARG 69 69 ? A -3.718 14.760 6.087 1.000 1 A ARG 86.835 1
ATOM 528 C CG . ARG 69 69 ? A -3.296 15.407 4.792 1.000 1 A ARG 82.136 1
ATOM 529 C CD . ARG 69 69 ? A -4.113 14.948 3.572 1.000 1 A ARG 77.230 1
ATOM 530 N NE . ARG 69 69 ? A -5.396 15.600 3.477 1.000 1 A ARG 77.240 1
ATOM 531 C CZ . ARG 69 69 ? A -5.568 16.845 3.037 1.000 1 A ARG 75.921 1
ATOM 532 N NH1 . ARG 69 69 ? A -4.521 17.599 2.689 1.000 1 A ARG 70.715 1
ATOM 533 N NH2 . ARG 69 69 ? A -6.793 17.361 2.962 1.000 1 A ARG 70.031 1
ATOM 534 N N . ASP 70 70 ? A -5.471 15.020 9.143 1.000 1 A ASP 91.267 1
ATOM 535 C CA . ASP 70 70 ? A -5.796 14.117 10.258 1.000 1 A ASP 92.641 1
ATOM 536 C C . ASP 70 70 ? A -7.103 13.376 10.055 1.000 1 A ASP 93.085 1
ATOM 537 O O . ASP 70 70 ? A -7.178 12.183 10.299 1.000 1 A ASP 93.510 1
ATOM 538 C CB . ASP 70 70 ? A -5.886 14.904 11.576 1.000 1 A ASP 92.145 1
ATOM 539 C CG . ASP 70 70 ? A -4.536 15.192 12.188 1.000 1 A ASP 92.445 1
ATOM 540 O OD1 . ASP 70 70 ? A -3.486 14.814 11.606 1.000 1 A ASP 88.317 1
ATOM 541 O OD2 . ASP 70 70 ? A -4.529 15.835 13.258 1.000 1 A ASP 87.773 1
ATOM 542 N N . GLN 71 71 ? A -8.150 14.071 9.609 1.000 1 A GLN 92.163 1
ATOM 543 C CA . GLN 71 71 ? A -9.439 13.402 9.438 1.000 1 A GLN 91.173 1
ATOM 544 C C . GLN 71 71 ? A -9.346 12.308 8.393 1.000 1 A GLN 91.417 1
ATOM 545 O O . GLN 71 71 ? A -9.908 11.215 8.567 1.000 1 A GLN 91.014 1
ATOM 546 C CB . GLN 71 71 ? A -10.520 14.425 9.077 1.000 1 A GLN 89.581 1
ATOM 547 C CG . GLN 71 71 ? A -11.893 13.805 8.946 1.000 1 A GLN 77.593 1
ATOM 548 C CD . GLN 71 71 ? A -12.989 14.804 8.727 1.000 1 A GLN 70.820 1
ATOM 549 O OE1 . GLN 71 71 ? A -12.770 16.011 8.736 1.000 1 A GLN 66.481 1
ATOM 550 N NE2 . GLN 71 71 ? A -14.198 14.318 8.535 1.000 1 A GLN 64.488 1
ATOM 551 N N . TYR 72 72 ? A -8.642 12.584 7.292 1.000 1 A TYR 89.650 1
ATOM 552 C CA . TYR 72 72 ? A -8.501 11.575 6.267 1.000 1 A TYR 88.936 1
ATOM 553 C C . TYR 72 72 ? A -7.685 10.392 6.759 1.000 1 A TYR 91.460 1
ATOM 554 O O . TYR 72 72 ? A -8.026 9.229 6.467 1.000 1 A TYR 91.518 1
ATOM 555 C CB . TYR 72 72 ? A -7.870 12.175 5.011 1.000 1 A TYR 85.651 1
ATOM 556 C CG . TYR 72 72 ? A -8.745 13.223 4.357 1.000 1 A TYR 81.150 1
ATOM 557 C CD1 . TYR 72 72 ? A -8.659 14.558 4.715 1.000 1 A TYR 76.786 1
ATOM 558 C CD2 . TYR 72 72 ? A -9.651 12.871 3.361 1.000 1 A TYR 75.878 1
ATOM 559 C CE1 . TYR 72 72 ? A -9.454 15.518 4.113 1.000 1 A TYR 74.063 1
ATOM 560 C CE2 . TYR 72 72 ? A -10.445 13.806 2.742 1.000 1 A TYR 75.406 1
ATOM 561 C CZ . TYR 72 72 ? A -10.351 15.138 3.137 1.000 1 A TYR 72.262 1
ATOM 562 O OH . TYR 72 72 ? A -11.122 16.068 2.531 1.000 1 A TYR 76.873 1
ATOM 563 N N . MET 73 73 ? A -6.607 10.641 7.507 1.000 1 A MET 94.127 1
ATOM 564 C CA . MET 73 73 ? A -5.824 9.537 8.029 1.000 1 A MET 95.033 1
ATOM 565 C C . MET 73 73 ? A -6.603 8.684 8.991 1.000 1 A MET 96.162 1
ATOM 566 O O . MET 73 73 ? A -6.460 7.446 9.021 1.000 1 A MET 95.939 1
ATOM 567 C CB . MET 73 73 ? A -4.549 10.063 8.711 1.000 1 A MET 94.244 1
ATOM 568 C CG . MET 73 73 ? A -3.618 10.809 7.783 1.000 1 A MET 91.904 1
ATOM 569 S SD . MET 73 73 ? A -3.055 9.869 6.368 1.000 1 A MET 87.894 1
ATOM 570 C CE . MET 73 73 ? A -3.617 10.853 5.013 1.000 1 A MET 81.101 1
ATOM 571 N N . ARG 74 74 ? A -7.453 9.339 9.804 1.000 1 A ARG 96.537 1
ATOM 572 C CA . ARG 74 74 ? A -8.237 8.570 10.768 1.000 1 A ARG 96.474 1
ATOM 573 C C . ARG 74 74 ? A -9.220 7.618 10.080 1.000 1 A ARG 96.797 1
ATOM 574 O O . ARG 74 74 ? A -9.626 6.619 10.678 1.000 1 A ARG 96.802 1
ATOM 575 C CB . ARG 74 74 ? A -8.996 9.487 11.724 1.000 1 A ARG 95.570 1
ATOM 576 C CG . ARG 74 74 ? A -8.116 10.196 12.702 1.000 1 A ARG 93.277 1
ATOM 577 C CD . ARG 74 74 ? A -8.905 10.865 13.796 1.000 1 A ARG 91.844 1
ATOM 578 N NE . ARG 74 74 ? A -8.035 11.680 14.635 1.000 1 A ARG 86.405 1
ATOM 579 C CZ . ARG 74 74 ? A -7.837 12.981 14.451 1.000 1 A ARG 85.929 1
ATOM 580 N NH1 . ARG 74 74 ? A -8.392 13.614 13.421 1.000 1 A ARG 76.117 1
ATOM 581 N NH2 . ARG 74 74 ? A -7.030 13.649 15.267 1.000 1 A ARG 77.215 1
ATOM 582 N N . THR 75 75 ? A -9.618 7.917 8.828 1.000 1 A THR 95.555 1
ATOM 583 C CA . THR 75 75 ? A -10.505 7.015 8.113 1.000 1 A THR 94.953 1
ATOM 584 C C . THR 75 75 ? A -9.811 5.806 7.543 1.000 1 A THR 96.412 1
ATOM 585 O O . THR 75 75 ? A -10.473 4.840 7.141 1.000 1 A THR 95.927 1
ATOM 586 C CB . THR 75 75 ? A -11.223 7.758 6.970 1.000 1 A THR 92.384 1
ATOM 587 O OG1 . THR 75 75 ? A -10.268 8.155 5.969 1.000 1 A THR 87.102 1
ATOM 588 C CG2 . THR 75 75 ? A -11.961 8.968 7.501 1.000 1 A THR 86.174 1
ATOM 589 N N . GLY 76 76 ? A -8.481 5.827 7.489 1.000 1 A GLY 97.263 1
ATOM 590 C CA . GLY 76 76 ? A -7.738 4.728 6.904 1.000 1 A GLY 97.809 1
ATOM 591 C C . GLY 76 76 ? A -7.767 3.499 7.784 1.000 1 A GLY 98.280 1
ATOM 592 O O . GLY 76 76 ? A -7.531 3.591 8.994 1.000 1 A GLY 98.124 1
ATOM 593 N N . GLU 77 77 ? A -8.021 2.355 7.189 1.000 1 A GLU 98.492 1
ATOM 594 C CA . GLU 77 77 ? A -8.012 1.106 7.920 1.000 1 A GLU 98.577 1
ATOM 595 C C . GLU 77 77 ? A -6.655 0.424 7.901 1.000 1 A GLU 98.681 1
ATOM 596 O O . GLU 77 77 ? A -6.351 -0.341 8.801 1.000 1 A GLU 98.533 1
ATOM 597 C CB . GLU 77 77 ? A -9.033 0.128 7.310 1.000 1 A GLU 98.397 1
ATOM 598 C CG . GLU 77 77 ? A -10.469 0.595 7.446 1.000 1 A GLU 98.032 1
ATOM 599 C CD . GLU 77 77 ? A -11.415 -0.295 6.699 1.000 1 A GLU 97.617 1
ATOM 600 O OE1 . GLU 77 77 ? A -11.565 -0.123 5.473 1.000 1 A GLU 93.459 1
ATOM 601 O OE2 . GLU 77 77 ? A -12.009 -1.180 7.347 1.000 1 A GLU 92.740 1
ATOM 602 N N . GLY 78 78 ? A -5.877 0.708 6.861 1.000 1 A GLY 98.720 1
ATOM 603 C CA . GLY 78 78 ? A -4.552 0.128 6.743 1.000 1 A GLY 98.748 1
ATOM 604 C C . GLY 78 78 ? A -3.654 1.023 5.904 1.000 1 A GLY 98.805 1
ATOM 605 O O . GLY 78 78 ? A -4.116 1.809 5.088 1.000 1 A GLY 98.774 1
ATOM 606 N N . PHE 79 79 ? A -2.350 0.896 6.139 1.000 1 A PHE 98.859 1
ATOM 607 C CA . PHE 79 79 ? A -1.380 1.822 5.559 1.000 1 A PHE 98.868 1
ATOM 608 C C . PHE 79 79 ? A -0.231 1.066 4.922 1.000 1 A PHE 98.896 1
ATOM 609 O O . PHE 79 79 ? A 0.365 0.187 5.564 1.000 1 A PHE 98.875 1
ATOM 610 C CB . PHE 79 79 ? A -0.830 2.761 6.633 1.000 1 A PHE 98.787 1
ATOM 611 C CG . PHE 79 79 ? A -1.877 3.654 7.245 1.000 1 A PHE 98.722 1
ATOM 612 C CD1 . PHE 79 79 ? A -1.984 4.983 6.843 1.000 1 A PHE 98.590 1
ATOM 613 C CD2 . PHE 79 79 ? A -2.750 3.165 8.204 1.000 1 A PHE 98.579 1
ATOM 614 C CE1 . PHE 79 79 ? A -2.943 5.810 7.385 1.000 1 A PHE 98.284 1
ATOM 615 C CE2 . PHE 79 79 ? A -3.712 3.998 8.746 1.000 1 A PHE 98.348 1
ATOM 616 C CZ . PHE 79 79 ? A -3.809 5.320 8.338 1.000 1 A PHE 98.279 1
ATOM 617 N N . LEU 80 80 ? A 0.103 1.413 3.682 1.000 1 A LEU 98.902 1
ATOM 618 C CA . LEU 80 80 ? A 1.362 1.008 3.088 1.000 1 A LEU 98.912 1
ATOM 619 C C . LEU 80 80 ? A 2.386 2.088 3.418 1.000 1 A LEU 98.916 1
ATOM 620 O O . LEU 80 80 ? A 2.184 3.240 3.053 1.000 1 A LEU 98.857 1
ATOM 621 C CB . LEU 80 80 ? A 1.269 0.899 1.564 1.000 1 A LEU 98.798 1
ATOM 622 C CG . LEU 80 80 ? A 0.429 -0.233 0.981 1.000 1 A LEU 97.126 1
ATOM 623 C CD1 . LEU 80 80 ? A 0.821 -1.581 1.565 1.000 1 A LEU 98.057 1
ATOM 624 C CD2 . LEU 80 80 ? A 0.626 -0.236 -0.525 1.000 1 A LEU 98.261 1
ATOM 625 N N . SER 81 81 ? A 3.454 1.711 4.068 1.000 1 A SER 98.946 1
ATOM 626 C CA . SER 81 81 ? A 4.549 2.646 4.375 1.000 1 A SER 98.947 1
ATOM 627 C C . SER 81 81 ? A 5.671 2.349 3.401 1.000 1 A SER 98.970 1
ATOM 628 O O . SER 81 81 ? A 6.330 1.320 3.505 1.000 1 A SER 98.960 1
ATOM 629 C CB . SER 81 81 ? A 4.988 2.489 5.826 1.000 1 A SER 98.829 1
ATOM 630 O OG . SER 81 81 ? A 3.962 2.933 6.692 1.000 1 A SER 97.713 1
ATOM 631 N N . VAL 82 82 ? A 5.876 3.256 2.473 1.000 1 A VAL 98.942 1
ATOM 632 C CA . VAL 82 82 ? A 6.738 3.013 1.304 1.000 1 A VAL 98.956 1
ATOM 633 C C . VAL 82 82 ? A 8.044 3.762 1.457 1.000 1 A VAL 98.946 1
ATOM 634 O O . VAL 82 82 ? A 8.059 4.953 1.751 1.000 1 A VAL 98.913 1
ATOM 635 C CB . VAL 82 82 ? A 6.036 3.435 0.006 1.000 1 A VAL 98.958 1
ATOM 636 C CG1 . VAL 82 82 ? A 4.663 2.774 -0.115 1.000 1 A VAL 98.964 1
ATOM 637 C CG2 . VAL 82 82 ? A 6.911 3.109 -1.215 1.000 1 A VAL 98.954 1
ATOM 638 N N . PHE 83 83 ? A 9.130 3.049 1.221 1.000 1 A PHE 98.969 1
ATOM 639 C CA . PHE 83 83 ? A 10.431 3.682 0.999 1.000 1 A PHE 98.972 1
ATOM 640 C C . PHE 83 83 ? A 11.000 3.176 -0.302 1.000 1 A PHE 98.970 1
ATOM 641 O O . PHE 83 83 ? A 10.496 2.212 -0.895 1.000 1 A PHE 98.967 1
ATOM 642 C CB . PHE 83 83 ? A 11.409 3.412 2.170 1.000 1 A PHE 98.970 1
ATOM 643 C CG . PHE 83 83 ? A 11.855 1.998 2.277 1.000 1 A PHE 98.975 1
ATOM 644 C CD1 . PHE 83 83 ? A 11.101 1.035 2.931 1.000 1 A PHE 98.970 1
ATOM 645 C CD2 . PHE 83 83 ? A 13.071 1.607 1.707 1.000 1 A PHE 98.969 1
ATOM 646 C CE1 . PHE 83 83 ? A 11.524 -0.261 3.007 1.000 1 A PHE 98.966 1
ATOM 647 C CE2 . PHE 83 83 ? A 13.485 0.288 1.793 1.000 1 A PHE 98.957 1
ATOM 648 C CZ . PHE 83 83 ? A 12.731 -0.656 2.438 1.000 1 A PHE 98.958 1
ATOM 649 N N . ALA 84 84 ? A 12.039 3.834 -0.790 1.000 1 A ALA 98.946 1
ATOM 650 C CA . ALA 84 84 ? A 12.728 3.426 -2.015 1.000 1 A ALA 98.951 1
ATOM 651 C C . ALA 84 84 ? A 14.035 2.757 -1.626 1.000 1 A ALA 98.955 1
ATOM 652 O O . ALA 84 84 ? A 14.791 3.299 -0.804 1.000 1 A ALA 98.937 1
ATOM 653 C CB . ALA 84 84 ? A 12.978 4.619 -2.923 1.000 1 A ALA 98.914 1
ATOM 654 N N . ILE 85 85 ? A 14.326 1.596 -2.196 1.000 1 A ILE 98.894 1
ATOM 655 C CA . ILE 85 85 ? A 15.488 0.836 -1.788 1.000 1 A ILE 98.852 1
ATOM 656 C C . ILE 85 85 ? A 16.783 1.523 -2.196 1.000 1 A ILE 98.827 1
ATOM 657 O O . ILE 85 85 ? A 17.855 1.071 -1.782 1.000 1 A ILE 98.743 1
ATOM 658 C CB . ILE 85 85 ? A 15.438 -0.608 -2.321 1.000 1 A ILE 98.780 1
ATOM 659 C CG1 . ILE 85 85 ? A 15.393 -0.697 -3.856 1.000 1 A ILE 98.618 1
ATOM 660 C CG2 . ILE 85 85 ? A 14.217 -1.353 -1.722 1.000 1 A ILE 98.534 1
ATOM 661 C CD1 . ILE 85 85 ? A 16.720 -0.606 -4.527 1.000 1 A ILE 98.211 1
ATOM 662 N N . ASN 86 86 ? A 16.711 2.583 -2.982 1.000 1 A ASN 98.807 1
ATOM 663 C CA . ASN 86 86 ? A 17.884 3.344 -3.360 1.000 1 A ASN 98.744 1
ATOM 664 C C . ASN 86 86 ? A 17.972 4.675 -2.630 1.000 1 A ASN 98.740 1
ATOM 665 O O . ASN 86 86 ? A 18.725 5.572 -3.042 1.000 1 A ASN 98.636 1
ATOM 666 C CB . ASN 86 86 ? A 17.901 3.584 -4.881 1.000 1 A ASN 98.657 1
ATOM 667 C CG . ASN 86 86 ? A 16.769 4.501 -5.327 1.000 1 A ASN 98.560 1
ATOM 668 O OD1 . ASN 86 86 ? A 15.743 4.591 -4.679 1.000 1 A ASN 98.323 1
ATOM 669 N ND2 . ASN 86 86 ? A 16.961 5.178 -6.457 1.000 1 A ASN 97.510 1
ATOM 670 N N . ASN 87 87 ? A 17.184 4.856 -1.546 1.000 1 A ASN 98.726 1
ATOM 671 C CA . ASN 87 87 ? A 17.130 6.138 -0.867 1.000 1 A ASN 98.714 1
ATOM 672 C C . ASN 87 87 ? A 17.075 5.884 0.636 1.000 1 A ASN 98.790 1
ATOM 673 O O . ASN 87 87 ? A 16.006 5.659 1.202 1.000 1 A ASN 98.754 1
ATOM 674 C CB . ASN 87 87 ? A 15.911 6.928 -1.332 1.000 1 A ASN 98.477 1
ATOM 675 C CG . ASN 87 87 ? A 15.946 8.364 -0.841 1.000 1 A ASN 97.518 1
ATOM 676 O OD1 . ASN 87 87 ? A 16.222 8.627 0.315 1.000 1 A ASN 93.315 1
ATOM 677 N ND2 . ASN 87 87 ? A 15.636 9.307 -1.728 1.000 1 A ASN 91.515 1
ATOM 678 N N . THR 88 88 ? A 18.232 5.936 1.281 1.000 1 A THR 98.796 1
ATOM 679 C CA . THR 88 88 ? A 18.302 5.615 2.698 1.000 1 A THR 98.779 1
ATOM 680 C C . THR 88 88 ? A 17.462 6.574 3.537 1.000 1 A THR 98.823 1
ATOM 681 O O . THR 88 88 ? A 16.850 6.164 4.518 1.000 1 A THR 98.766 1
ATOM 682 C CB . THR 88 88 ? A 19.768 5.623 3.157 1.000 1 A THR 98.473 1
ATOM 683 O OG1 . THR 88 88 ? A 20.443 4.551 2.504 1.000 1 A THR 93.325 1
ATOM 684 C CG2 . THR 88 88 ? A 19.876 5.438 4.658 1.000 1 A THR 92.575 1
ATOM 685 N N . LYS 89 89 ? A 17.422 7.841 3.157 1.000 1 A LYS 98.830 1
ATOM 686 C CA . LYS 89 89 ? A 16.620 8.815 3.910 1.000 1 A LYS 98.792 1
ATOM 687 C C . LYS 89 89 ? A 15.148 8.419 3.944 1.000 1 A LYS 98.784 1
ATOM 688 O O . LYS 89 89 ? A 14.481 8.543 4.974 1.000 1 A LYS 98.686 1
ATOM 689 C CB . LYS 89 89 ? A 16.789 10.207 3.329 1.000 1 A LYS 98.645 1
ATOM 690 C CG . LYS 89 89 ? A 15.990 11.316 4.067 1.000 1 A LYS 95.743 1
ATOM 691 C CD . LYS 89 89 ? A 16.376 11.443 5.500 1.000 1 A LYS 89.006 1
ATOM 692 C CE . LYS 89 89 ? A 15.901 12.753 6.098 1.000 1 A LYS 88.936 1
ATOM 693 N NZ . LYS 89 89 ? A 14.399 12.806 6.172 1.000 1 A LYS 81.091 1
ATOM 694 N N . SER 90 90 ? A 14.615 7.917 2.817 1.000 1 A SER 98.850 1
ATOM 695 C CA . SER 90 90 ? A 13.225 7.497 2.789 1.000 1 A SER 98.823 1
ATOM 696 C C . SER 90 90 ? A 12.985 6.351 3.743 1.000 1 A SER 98.806 1
ATOM 697 O O . SER 90 90 ? A 11.917 6.256 4.355 1.000 1 A SER 98.732 1
ATOM 698 C CB . SER 90 90 ? A 12.793 7.129 1.378 1.000 1 A SER 98.834 1
ATOM 699 O OG . SER 90 90 ? A 13.353 5.905 0.937 1.000 1 A SER 98.862 1
ATOM 700 N N . PHE 91 91 ? A 13.966 5.466 3.882 1.000 1 A PHE 98.941 1
ATOM 701 C CA . PHE 91 91 ? A 13.876 4.366 4.850 1.000 1 A PHE 98.938 1
ATOM 702 C C . PHE 91 91 ? A 13.940 4.899 6.283 1.000 1 A PHE 98.914 1
ATOM 703 O O . PHE 91 91 ? A 13.171 4.458 7.138 1.000 1 A PHE 98.849 1
ATOM 704 C CB . PHE 91 91 ? A 15.017 3.367 4.591 1.000 1 A PHE 98.914 1
ATOM 705 C CG . PHE 91 91 ? A 15.033 2.191 5.519 1.000 1 A PHE 98.905 1
ATOM 706 C CD1 . PHE 91 91 ? A 13.996 1.269 5.494 1.000 1 A PHE 98.879 1
ATOM 707 C CD2 . PHE 91 91 ? A 16.074 1.992 6.389 1.000 1 A PHE 98.845 1
ATOM 708 C CE1 . PHE 91 91 ? A 14.009 0.172 6.331 1.000 1 A PHE 98.789 1
ATOM 709 C CE2 . PHE 91 91 ? A 16.096 0.905 7.246 1.000 1 A PHE 98.712 1
ATOM 710 C CZ . PHE 91 91 ? A 15.064 -0.017 7.205 1.000 1 A PHE 98.742 1
ATOM 711 N N . GLU 92 92 ? A 14.824 5.868 6.512 1.000 1 A GLU 98.781 1
ATOM 712 C CA . GLU 92 92 ? A 14.926 6.484 7.829 1.000 1 A GLU 98.607 1
ATOM 713 C C . GLU 92 92 ? A 13.633 7.212 8.195 1.000 1 A GLU 98.486 1
ATOM 714 O O . GLU 92 92 ? A 13.313 7.334 9.395 1.000 1 A GLU 98.049 1
ATOM 715 C CB . GLU 92 92 ? A 16.110 7.460 7.882 1.000 1 A GLU 98.385 1
ATOM 716 C CG . GLU 92 92 ? A 17.440 6.725 7.711 1.000 1 A GLU 97.863 1
ATOM 717 C CD . GLU 92 92 ? A 18.620 7.652 7.474 1.000 1 A GLU 97.112 1
ATOM 718 O OE1 . GLU 92 92 ? A 18.421 8.863 7.237 1.000 1 A GLU 94.075 1
ATOM 719 O OE2 . GLU 92 92 ? A 19.763 7.143 7.536 1.000 1 A GLU 94.158 1
ATOM 720 N N . ASP 93 93 ? A 12.893 7.700 7.213 1.000 1 A ASP 98.491 1
ATOM 721 C CA . ASP 93 93 ? A 11.639 8.395 7.426 1.000 1 A ASP 98.335 1
ATOM 722 C C . ASP 93 93 ? A 10.500 7.494 7.856 1.000 1 A ASP 98.407 1
ATOM 723 O O . ASP 93 93 ? A 9.441 7.980 8.272 1.000 1 A ASP 98.048 1
ATOM 724 C CB . ASP 93 93 ? A 11.193 9.123 6.158 1.000 1 A ASP 97.996 1
ATOM 725 C CG . ASP 93 93 ? A 12.004 10.387 5.863 1.000 1 A ASP 97.397 1
ATOM 726 O OD1 . ASP 93 93 ? A 12.770 10.826 6.724 1.000 1 A ASP 95.428 1
ATOM 727 O OD2 . ASP 93 93 ? A 11.828 10.915 4.744 1.000 1 A ASP 94.603 1
ATOM 728 N N . ILE 94 94 ? A 10.656 6.168 7.740 1.000 1 A ILE 98.645 1
ATOM 729 C CA . ILE 94 94 ? A 9.530 5.275 8.018 1.000 1 A ILE 98.637 1
ATOM 730 C C . ILE 94 94 ? A 9.035 5.431 9.449 1.000 1 A ILE 98.412 1
ATOM 731 O O . ILE 94 94 ? A 7.827 5.405 9.692 1.000 1 A ILE 98.181 1
ATOM 732 C CB . ILE 94 94 ? A 9.949 3.816 7.737 1.000 1 A ILE 98.683 1
ATOM 733 C CG1 . ILE 94 94 ? A 10.148 3.582 6.215 1.000 1 A ILE 98.722 1
ATOM 734 C CG2 . ILE 94 94 ? A 8.909 2.832 8.283 1.000 1 A ILE 98.608 1
ATOM 735 C CD1 . ILE 94 94 ? A 8.922 3.754 5.385 1.000 1 A ILE 98.653 1
ATOM 736 N N . HIS 95 95 ? A 9.963 5.614 10.391 1.000 1 A HIS 98.188 1
ATOM 737 C CA . HIS 95 95 ? A 9.549 5.752 11.797 1.000 1 A HIS 97.574 1
ATOM 738 C C . HIS 95 95 ? A 8.603 6.938 11.971 1.000 1 A HIS 97.446 1
ATOM 739 O O . HIS 95 95 ? A 7.604 6.842 12.716 1.000 1 A HIS 97.190 1
ATOM 740 C CB . HIS 95 95 ? A 10.768 5.913 12.686 1.000 1 A HIS 96.513 1
ATOM 741 C CG . HIS 95 95 ? A 10.417 6.163 14.117 1.000 1 A HIS 82.344 1
ATOM 742 N ND1 . HIS 95 95 ? A 9.972 5.150 14.949 1.000 1 A HIS 78.336 1
ATOM 743 C CD2 . HIS 95 95 ? A 10.444 7.295 14.840 1.000 1 A HIS 78.856 1
ATOM 744 C CE1 . HIS 95 95 ? A 9.732 5.651 16.149 1.000 1 A HIS 76.606 1
ATOM 745 N NE2 . HIS 95 95 ? A 10.001 6.957 16.111 1.000 1 A HIS 70.335 1
ATOM 746 N N . HIS 96 96 ? A 8.891 8.055 11.282 1.000 1 A HIS 97.560 1
ATOM 747 C CA . HIS 96 96 ? A 8.019 9.223 11.346 1.000 1 A HIS 97.083 1
ATOM 748 C C . HIS 96 96 ? A 6.589 8.901 10.902 1.000 1 A HIS 97.197 1
ATOM 749 O O . HIS 96 96 ? A 5.621 9.248 11.578 1.000 1 A HIS 96.914 1
ATOM 750 C CB . HIS 96 96 ? A 8.579 10.338 10.488 1.000 1 A HIS 95.934 1
ATOM 751 C CG . HIS 96 96 ? A 7.597 11.426 10.156 1.000 1 A HIS 94.587 1
ATOM 752 N ND1 . HIS 96 96 ? A 7.233 12.391 11.076 1.000 1 A HIS 91.161 1
ATOM 753 C CD2 . HIS 96 96 ? A 6.911 11.688 9.039 1.000 1 A HIS 91.734 1
ATOM 754 C CE1 . HIS 96 96 ? A 6.365 13.222 10.514 1.000 1 A HIS 90.543 1
ATOM 755 N NE2 . HIS 96 96 ? A 6.161 12.814 9.271 1.000 1 A HIS 89.713 1
ATOM 756 N N . TYR 97 97 ? A 6.477 8.232 9.743 1.000 1 A TYR 97.430 1
ATOM 757 C CA . TYR 97 97 ? A 5.151 7.901 9.242 1.000 1 A TYR 97.353 1
ATOM 758 C C . TYR 97 97 ? A 4.404 6.963 10.174 1.000 1 A TYR 97.451 1
ATOM 759 O O . TYR 97 97 ? A 3.200 7.116 10.401 1.000 1 A TYR 97.180 1
ATOM 760 C CB . TYR 97 97 ? A 5.244 7.360 7.822 1.000 1 A TYR 97.189 1
ATOM 761 C CG . TYR 97 97 ? A 5.780 8.406 6.878 1.000 1 A TYR 96.981 1
ATOM 762 C CD1 . TYR 97 97 ? A 4.958 9.482 6.525 1.000 1 A TYR 96.127 1
ATOM 763 C CD2 . TYR 97 97 ? A 7.074 8.378 6.404 1.000 1 A TYR 96.347 1
ATOM 764 C CE1 . TYR 97 97 ? A 5.437 10.495 5.724 1.000 1 A TYR 95.455 1
ATOM 765 C CE2 . TYR 97 97 ? A 7.568 9.376 5.606 1.000 1 A TYR 95.907 1
ATOM 766 C CZ . TYR 97 97 ? A 6.743 10.429 5.267 1.000 1 A TYR 95.750 1
ATOM 767 O OH . TYR 97 97 ? A 7.224 11.441 4.457 1.000 1 A TYR 94.747 1
ATOM 768 N N . ARG 98 98 ? A 5.136 5.959 10.731 1.000 1 A ARG 97.798 1
ATOM 769 C CA . ARG 98 98 ? A 4.501 5.042 11.672 1.000 1 A ARG 97.728 1
ATOM 770 C C . ARG 98 98 ? A 4.001 5.775 12.911 1.000 1 A ARG 97.705 1
ATOM 771 O O . ARG 98 98 ? A 2.888 5.507 13.399 1.000 1 A ARG 97.336 1
ATOM 772 C CB . ARG 98 98 ? A 5.445 3.925 12.038 1.000 1 A ARG 97.468 1
ATOM 773 C CG . ARG 98 98 ? A 4.803 2.918 12.965 1.000 1 A ARG 95.591 1
ATOM 774 C CD . ARG 98 98 ? A 5.694 1.714 13.169 1.000 1 A ARG 93.169 1
ATOM 775 N NE . ARG 98 98 ? A 5.089 0.726 14.030 1.000 1 A ARG 90.706 1
ATOM 776 C CZ . ARG 98 98 ? A 4.283 -0.252 13.605 1.000 1 A ARG 89.831 1
ATOM 777 N NH1 . ARG 98 98 ? A 4.037 -0.359 12.309 1.000 1 A ARG 82.730 1
ATOM 778 N NH2 . ARG 98 98 ? A 3.797 -1.115 14.454 1.000 1 A ARG 83.519 1
ATOM 779 N N . GLU 99 99 ? A 4.813 6.716 13.427 1.000 1 A GLU 97.875 1
ATOM 780 C CA . GLU 99 99 ? A 4.394 7.471 14.595 1.000 1 A GLU 97.452 1
ATOM 781 C C . GLU 99 99 ? A 3.184 8.345 14.325 1.000 1 A GLU 96.957 1
ATOM 782 O O . GLU 99 99 ? A 2.265 8.453 15.150 1.000 1 A GLU 96.631 1
ATOM 783 C CB . GLU 99 99 ? A 5.549 8.299 15.147 1.000 1 A GLU 97.097 1
ATOM 784 C CG . GLU 99 99 ? A 6.652 7.459 15.755 1.000 1 A GLU 94.558 1
ATOM 785 C CD . GLU 99 99 ? A 6.133 6.631 16.916 1.000 1 A GLU 89.877 1
ATOM 786 O OE1 . GLU 99 99 ? A 5.626 7.191 17.891 1.000 1 A GLU 82.132 1
ATOM 787 O OE2 . GLU 99 99 ? A 6.277 5.390 16.848 1.000 1 A GLU 81.844 1
ATOM 788 N N . GLN 100 100 ? A 3.170 9.005 13.142 1.000 1 A GLN 96.883 1
ATOM 789 C CA . GLN 100 100 ? A 2.011 9.825 12.796 1.000 1 A GLN 96.472 1
ATOM 790 C C . GLN 100 100 ? A 0.749 8.999 12.662 1.000 1 A GLN 96.879 1
ATOM 791 O O . GLN 100 100 ? A -0.318 9.416 13.106 1.000 1 A GLN 96.302 1
ATOM 792 C CB . GLN 100 100 ? A 2.274 10.594 11.510 1.000 1 A GLN 95.437 1
ATOM 793 C CG . GLN 100 100 ? A 3.378 11.630 11.641 1.000 1 A GLN 93.168 1
ATOM 794 C CD . GLN 100 100 ? A 3.109 12.613 12.742 1.000 1 A GLN 91.105 1
ATOM 795 O OE1 . GLN 100 100 ? A 2.165 13.395 12.682 1.000 1 A GLN 87.171 1
ATOM 796 N NE2 . GLN 100 100 ? A 3.949 12.616 13.762 1.000 1 A GLN 85.126 1
ATOM 797 N N . ILE 101 101 ? A 0.880 7.809 12.059 1.000 1 A ILE 97.093 1
ATOM 798 C CA . ILE 101 101 ? A -0.295 6.926 11.913 1.000 1 A ILE 97.658 1
ATOM 799 C C . ILE 101 101 ? A -0.808 6.518 13.278 1.000 1 A ILE 97.869 1
ATOM 800 O O . ILE 101 101 ? A -2.016 6.603 13.564 1.000 1 A ILE 97.929 1
ATOM 801 C CB . ILE 101 101 ? A 0.071 5.704 11.070 1.000 1 A ILE 97.959 1
ATOM 802 C CG1 . ILE 101 101 ? A 0.364 6.134 9.624 1.000 1 A ILE 98.005 1
ATOM 803 C CG2 . ILE 101 101 ? A -1.032 4.661 11.123 1.000 1 A ILE 98.080 1
ATOM 804 C CD1 . ILE 101 101 ? A 1.103 5.097 8.806 1.000 1 A ILE 97.857 1
ATOM 805 N N . LYS 102 102 ? A 0.090 6.060 14.162 1.000 1 A LYS 97.907 1
ATOM 806 C CA . LYS 102 102 ? A -0.317 5.656 15.508 1.000 1 A LYS 97.635 1
ATOM 807 C C . LYS 102 102 ? A -0.967 6.805 16.259 1.000 1 A LYS 97.431 1
ATOM 808 O O . LYS 102 102 ? A -1.945 6.614 16.979 1.000 1 A LYS 97.319 1
ATOM 809 C CB . LYS 102 102 ? A 0.891 5.119 16.269 1.000 1 A LYS 97.393 1
ATOM 810 C CG . LYS 102 102 ? A 1.444 3.814 15.726 1.000 1 A LYS 94.645 1
ATOM 811 C CD . LYS 102 102 ? A 2.866 3.520 16.195 1.000 1 A LYS 91.562 1
ATOM 812 C CE . LYS 102 102 ? A 2.969 3.557 17.702 1.000 1 A LYS 85.683 1
ATOM 813 N NZ . LYS 102 102 ? A 4.370 3.203 18.100 1.000 1 A LYS 87.178 1
ATOM 814 N N . ARG 103 103 ? A -0.432 8.025 16.069 1.000 1 A ARG 97.417 1
ATOM 815 C CA . ARG 103 103 ? A -1.017 9.197 16.715 1.000 1 A ARG 96.706 1
ATOM 816 C C . ARG 103 103 ? A -2.462 9.463 16.274 1.000 1 A ARG 96.855 1
ATOM 817 O O . ARG 103 103 ? A -3.345 9.602 17.099 1.000 1 A ARG 96.666 1
ATOM 818 C CB . ARG 103 103 ? A -0.161 10.433 16.428 1.000 1 A ARG 95.487 1
ATOM 819 C CG . ARG 103 103 ? A -0.746 11.718 17.018 1.000 1 A ARG 88.597 1
ATOM 820 C CD . ARG 103 103 ? A 0.055 12.924 16.638 1.000 1 A ARG 84.165 1
ATOM 821 N NE . ARG 103 103 ? A -0.029 13.222 15.222 1.000 1 A ARG 80.442 1
ATOM 822 C CZ . ARG 103 103 ? A -1.017 13.871 14.625 1.000 1 A ARG 76.379 1
ATOM 823 N NH1 . ARG 103 103 ? A -2.074 14.258 15.310 1.000 1 A ARG 71.479 1
ATOM 824 N NH2 . ARG 103 103 ? A -0.973 14.093 13.318 1.000 1 A ARG 70.479 1
ATOM 825 N N . VAL 104 104 ? A -2.665 9.513 14.953 1.000 1 A VAL 96.431 1
ATOM 826 C CA . VAL 104 104 ? A -3.991 9.891 14.482 1.000 1 A VAL 96.192 1
ATOM 827 C C . VAL 104 104 ? A -5.017 8.786 14.706 1.000 1 A VAL 96.788 1
ATOM 828 O O . VAL 104 104 ? A -6.205 9.066 14.865 1.000 1 A VAL 96.256 1
ATOM 829 C CB . VAL 104 104 ? A -4.015 10.317 13.008 1.000 1 A VAL 94.220 1
ATOM 830 C CG1 . VAL 104 104 ? A -3.155 11.553 12.818 1.000 1 A VAL 89.809 1
ATOM 831 C CG2 . VAL 104 104 ? A -3.587 9.188 12.113 1.000 1 A VAL 89.776 1
ATOM 832 N N . LYS 105 105 ? A -4.563 7.537 14.735 1.000 1 A LYS 96.892 1
ATOM 833 C CA . LYS 105 105 ? A -5.456 6.410 14.982 1.000 1 A LYS 97.018 1
ATOM 834 C C . LYS 105 105 ? A -5.660 6.161 16.474 1.000 1 A LYS 96.903 1
ATOM 835 O O . LYS 105 105 ? A -6.514 5.379 16.846 1.000 1 A LYS 96.081 1
ATOM 836 C CB . LYS 105 105 ? A -4.960 5.151 14.297 1.000 1 A LYS 96.886 1
ATOM 837 C CG . LYS 105 105 ? A -4.836 5.237 12.798 1.000 1 A LYS 96.446 1
ATOM 838 C CD . LYS 105 105 ? A -6.162 5.418 12.094 1.000 1 A LYS 95.804 1
ATOM 839 C CE . LYS 105 105 ? A -6.962 4.138 12.078 1.000 1 A LYS 95.336 1
ATOM 840 N NZ . LYS 105 105 ? A -8.215 4.277 11.286 1.000 1 A LYS 95.225 1
ATOM 841 N N . ASP 106 106 ? A -4.833 6.842 17.312 1.000 1 A ASP 97.164 1
ATOM 842 C CA . ASP 106 106 ? A -4.877 6.618 18.762 1.000 1 A ASP 96.833 1
ATOM 843 C C . ASP 106 106 ? A -4.785 5.137 19.085 1.000 1 A ASP 96.980 1
ATOM 844 O O . ASP 106 106 ? A -5.550 4.606 19.892 1.000 1 A ASP 95.884 1
ATOM 845 C CB . ASP 106 106 ? A -6.139 7.261 19.370 1.000 1 A ASP 95.989 1
ATOM 846 C CG . ASP 106 106 ? A -6.106 7.299 20.899 1.000 1 A ASP 92.944 1
ATOM 847 O OD1 . ASP 106 106 ? A -4.994 7.226 21.466 1.000 1 A ASP 89.833 1
ATOM 848 O OD2 . ASP 106 106 ? A -7.171 7.429 21.490 1.000 1 A ASP 88.914 1
ATOM 849 N N . SER 107 107 ? A -3.813 4.482 18.439 1.000 1 A SER 96.524 1
ATOM 850 C CA . SER 107 107 ? A -3.693 3.024 18.543 1.000 1 A SER 95.832 1
ATOM 851 C C . SER 107 107 ? A -2.252 2.628 18.272 1.000 1 A SER 96.606 1
ATOM 852 O O . SER 107 107 ? A -1.564 3.198 17.430 1.000 1 A SER 96.681 1
ATOM 853 C CB . SER 107 107 ? A -4.612 2.350 17.548 1.000 1 A SER 94.058 1
ATOM 854 O OG . SER 107 107 ? A -4.352 0.962 17.470 1.000 1 A SER 90.306 1
ATOM 855 N N . GLU 108 108 ? A -1.812 1.619 18.994 1.000 1 A GLU 95.955 1
ATOM 856 C CA . GLU 108 108 ? A -0.530 0.977 18.743 1.000 1 A GLU 95.440 1
ATOM 857 C C . GLU 108 108 ? A -0.671 -0.217 17.813 1.000 1 A GLU 95.529 1
ATOM 858 O O . GLU 108 108 ? A 0.324 -0.852 17.486 1.000 1 A GLU 93.032 1
ATOM 859 C CB . GLU 108 108 ? A 0.092 0.495 20.056 1.000 1 A GLU 93.424 1
ATOM 860 C CG . GLU 108 108 ? A 0.278 1.592 21.093 1.000 1 A GLU 89.735 1
ATOM 861 C CD . GLU 108 108 ? A 1.473 2.475 20.796 1.000 1 A GLU 86.889 1
ATOM 862 O OE1 . GLU 108 108 ? A 2.213 2.195 19.843 1.000 1 A GLU 78.555 1
ATOM 863 O OE2 . GLU 108 108 ? A 1.660 3.473 21.523 1.000 1 A GLU 77.590 1
ATOM 864 N N . ASP 109 109 ? A -1.900 -0.518 17.392 1.000 1 A ASP 95.736 1
ATOM 865 C CA . ASP 109 109 ? A -2.198 -1.715 16.594 1.000 1 A ASP 95.841 1
ATOM 866 C C . ASP 109 109 ? A -2.976 -1.302 15.359 1.000 1 A ASP 96.419 1
ATOM 867 O O . ASP 109 109 ? A -4.206 -1.374 15.326 1.000 1 A ASP 95.226 1
ATOM 868 C CB . ASP 109 109 ? A -2.974 -2.720 17.445 1.000 1 A ASP 94.031 1
ATOM 869 C CG . ASP 109 109 ? A -3.330 -3.981 16.678 1.000 1 A ASP 91.915 1
ATOM 870 O OD1 . ASP 109 109 ? A -2.501 -4.428 15.866 1.000 1 A ASP 89.405 1
ATOM 871 O OD2 . ASP 109 109 ? A -4.433 -4.534 16.916 1.000 1 A ASP 87.928 1
ATOM 872 N N . VAL 110 110 ? A -2.248 -0.801 14.348 1.000 1 A VAL 98.014 1
ATOM 873 C CA . VAL 110 110 ? A -2.839 -0.352 13.086 1.000 1 A VAL 98.349 1
ATOM 874 C C . VAL 110 110 ? A -2.285 -1.232 11.982 1.000 1 A VAL 98.530 1
ATOM 875 O O . VAL 110 110 ? A -1.069 -1.365 11.851 1.000 1 A VAL 98.445 1
ATOM 876 C CB . VAL 110 110 ? A -2.512 1.130 12.801 1.000 1 A VAL 98.145 1
ATOM 877 C CG1 . VAL 110 110 ? A -3.023 2.023 13.927 1.000 1 A VAL 97.761 1
ATOM 878 C CG2 . VAL 110 110 ? A -3.097 1.552 11.471 1.000 1 A VAL 98.048 1
ATOM 879 N N . PRO 111 111 ? A -3.143 -1.795 11.127 1.000 1 A PRO 98.716 1
ATOM 880 C CA . PRO 111 111 ? A -2.621 -2.619 10.028 1.000 1 A PRO 98.781 1
ATOM 881 C C . PRO 111 111 ? A -1.688 -1.830 9.115 1.000 1 A PRO 98.839 1
ATOM 882 O O . PRO 111 111 ? A -2.044 -0.774 8.616 1.000 1 A PRO 98.827 1
ATOM 883 C CB . PRO 111 111 ? A -3.890 -3.050 9.284 1.000 1 A PRO 98.721 1
ATOM 884 C CG . PRO 111 111 ? A -4.947 -3.053 10.344 1.000 1 A PRO 98.562 1
ATOM 885 C CD . PRO 111 111 ? A -4.609 -1.860 11.228 1.000 1 A PRO 98.624 1
ATOM 886 N N . MET 112 112 ? A -0.499 -2.357 8.926 1.000 1 A MET 98.759 1
ATOM 887 C CA . MET 112 112 ? A 0.512 -1.703 8.095 1.000 1 A MET 98.779 1
ATOM 888 C C . MET 112 112 ? A 1.337 -2.741 7.376 1.000 1 A MET 98.859 1
ATOM 889 O O . MET 112 112 ? A 1.505 -3.861 7.834 1.000 1 A MET 98.728 1
ATOM 890 C CB . MET 112 112 ? A 1.469 -0.847 8.949 1.000 1 A MET 98.346 1
ATOM 891 C CG . MET 112 112 ? A 0.846 0.284 9.672 1.000 1 A MET 92.481 1
ATOM 892 S SD . MET 112 112 ? A 2.153 1.310 10.400 1.000 1 A MET 93.134 1
ATOM 893 C CE . MET 112 112 ? A 1.172 2.242 11.551 1.000 1 A MET 83.644 1
ATOM 894 N N . VAL 113 113 ? A 1.861 -2.351 6.225 1.000 1 A VAL 98.949 1
ATOM 895 C CA . VAL 113 113 ? A 2.832 -3.150 5.491 1.000 1 A VAL 98.972 1
ATOM 896 C C . VAL 113 113 ? A 3.983 -2.247 5.094 1.000 1 A VAL 98.980 1
ATOM 897 O O . VAL 113 113 ? A 3.773 -1.141 4.579 1.000 1 A VAL 98.973 1
ATOM 898 C CB . VAL 113 113 ? A 2.209 -3.788 4.232 1.000 1 A VAL 98.963 1
ATOM 899 C CG1 . VAL 113 113 ? A 1.104 -4.777 4.607 1.000 1 A VAL 98.927 1
ATOM 900 C CG2 . VAL 113 113 ? A 3.272 -4.477 3.391 1.000 1 A VAL 98.935 1
ATOM 901 N N . LEU 114 114 ? A 5.207 -2.693 5.345 1.000 1 A LEU 98.973 1
ATOM 902 C CA . LEU 114 114 ? A 6.402 -1.978 4.917 1.000 1 A LEU 98.983 1
ATOM 903 C C . LEU 114 114 ? A 6.712 -2.363 3.485 1.000 1 A LEU 98.986 1
ATOM 904 O O . LEU 114 114 ? A 6.798 -3.547 3.152 1.000 1 A LEU 98.979 1
ATOM 905 C CB . LEU 114 114 ? A 7.575 -2.301 5.820 1.000 1 A LEU 98.971 1
ATOM 906 C CG . LEU 114 114 ? A 8.896 -1.602 5.477 1.000 1 A LEU 98.913 1
ATOM 907 C CD1 . LEU 114 114 ? A 8.765 -0.096 5.696 1.000 1 A LEU 98.870 1
ATOM 908 C CD2 . LEU 114 114 ? A 10.002 -2.185 6.321 1.000 1 A LEU 98.856 1
ATOM 909 N N . VAL 115 115 ? A 6.886 -1.376 2.631 1.000 1 A VAL 98.983 1
ATOM 910 C CA . VAL 115 115 ? A 7.112 -1.612 1.208 1.000 1 A VAL 98.989 1
ATOM 911 C C . VAL 115 115 ? A 8.432 -0.975 0.798 1.000 1 A VAL 98.990 1
ATOM 912 O O . VAL 115 115 ? A 8.633 0.228 0.944 1.000 1 A VAL 98.987 1
ATOM 913 C CB . VAL 115 115 ? A 5.976 -1.062 0.344 1.000 1 A VAL 98.985 1
ATOM 914 C CG1 . VAL 115 115 ? A 4.667 -1.769 0.696 1.000 1 A VAL 98.977 1
ATOM 915 C CG2 . VAL 115 115 ? A 6.271 -1.212 -1.149 1.000 1 A VAL 98.975 1
ATOM 916 N N . GLY 116 116 ? A 9.340 -1.780 0.256 1.000 1 A GLY 98.984 1
ATOM 917 C CA . GLY 116 116 ? A 10.588 -1.310 -0.313 1.000 1 A GLY 98.979 1
ATOM 918 C C . GLY 116 116 ? A 10.476 -1.285 -1.819 1.000 1 A GLY 98.977 1
ATOM 919 O O . GLY 116 116 ? A 10.602 -2.314 -2.484 1.000 1 A GLY 98.955 1
ATOM 920 N N . ASN 117 117 ? A 10.226 -0.105 -2.362 1.000 1 A ASN 98.956 1
ATOM 921 C CA . ASN 117 117 ? A 9.921 0.042 -3.794 1.000 1 A ASN 98.957 1
ATOM 922 C C . ASN 117 117 ? A 11.178 0.316 -4.610 1.000 1 A ASN 98.937 1
ATOM 923 O O . ASN 117 117 ? A 12.209 0.648 -4.049 1.000 1 A ASN 98.905 1
ATOM 924 C CB . ASN 117 117 ? A 8.884 1.155 -4.001 1.000 1 A ASN 98.949 1
ATOM 925 C CG . ASN 117 117 ? A 8.337 1.180 -5.406 1.000 1 A ASN 98.931 1
ATOM 926 O OD1 . ASN 117 117 ? A 7.997 0.144 -5.972 1.000 1 A ASN 98.678 1
ATOM 927 N ND2 . ASN 117 117 ? A 8.245 2.352 -5.988 1.000 1 A ASN 98.686 1
ATOM 928 N N . LYS 118 118 ? A 11.058 0.188 -5.924 1.000 1 A LYS 98.860 1
ATOM 929 C CA . LYS 118 118 ? A 12.144 0.366 -6.890 1.000 1 A LYS 98.804 1
ATOM 930 C C . LYS 118 118 ? A 13.124 -0.787 -6.854 1.000 1 A LYS 98.805 1
ATOM 931 O O . LYS 118 118 ? A 14.325 -0.615 -6.999 1.000 1 A LYS 98.769 1
ATOM 932 C CB . LYS 118 118 ? A 12.850 1.716 -6.769 1.000 1 A LYS 98.755 1
ATOM 933 C CG . LYS 118 118 ? A 11.902 2.924 -6.715 1.000 1 A LYS 98.561 1
ATOM 934 C CD . LYS 118 118 ? A 12.629 4.236 -6.904 1.000 1 A LYS 98.259 1
ATOM 935 C CE . LYS 118 118 ? A 11.665 5.405 -6.765 1.000 1 A LYS 98.242 1
ATOM 936 N NZ . LYS 118 118 ? A 12.332 6.702 -7.034 1.000 1 A LYS 98.179 1
ATOM 937 N N . SER 119 119 ? A 12.605 -2.012 -6.619 1.000 1 A SER 98.813 1
ATOM 938 C CA . SER 119 119 ? A 13.453 -3.203 -6.566 1.000 1 A SER 98.730 1
ATOM 939 C C . SER 119 119 ? A 14.156 -3.496 -7.884 1.000 1 A SER 98.697 1
ATOM 940 O O . SER 119 119 ? A 15.103 -4.265 -7.911 1.000 1 A SER 98.354 1
ATOM 941 C CB . SER 119 119 ? A 12.604 -4.408 -6.175 1.000 1 A SER 98.500 1
ATOM 942 O OG . SER 119 119 ? A 11.698 -4.750 -7.200 1.000 1 A SER 93.932 1
ATOM 943 N N . ASP 120 120 ? A 13.678 -2.885 -8.947 1.000 1 A ASP 98.755 1
ATOM 944 C CA . ASP 120 120 ? A 14.300 -3.044 -10.259 1.000 1 A ASP 98.700 1
ATOM 945 C C . ASP 120 120 ? A 15.651 -2.331 -10.384 1.000 1 A ASP 98.642 1
ATOM 946 O O . ASP 120 120 ? A 16.434 -2.665 -11.250 1.000 1 A ASP 98.423 1
ATOM 947 C CB . ASP 120 120 ? A 13.351 -2.522 -11.357 1.000 1 A ASP 98.698 1
ATOM 948 C CG . ASP 120 120 ? A 12.981 -1.071 -11.126 1.000 1 A ASP 98.743 1
ATOM 949 O OD1 . ASP 120 120 ? A 12.205 -0.844 -10.187 1.000 1 A ASP 98.468 1
ATOM 950 O OD2 . ASP 120 120 ? A 13.474 -0.193 -11.870 1.000 1 A ASP 98.309 1
ATOM 951 N N . LEU 121 121 ? A 15.896 -1.337 -9.527 1.000 1 A LEU 98.559 1
ATOM 952 C CA . LEU 121 121 ? A 17.107 -0.534 -9.688 1.000 1 A LEU 98.381 1
ATOM 953 C C . LEU 121 121 ? A 18.345 -1.281 -9.208 1.000 1 A LEU 98.259 1
ATOM 954 O O . LEU 121 121 ? A 18.283 -2.047 -8.252 1.000 1 A LEU 98.110 1
ATOM 955 C CB . LEU 121 121 ? A 17.015 0.787 -8.934 1.000 1 A LEU 98.180 1
ATOM 956 C CG . LEU 121 121 ? A 16.004 1.780 -9.491 1.000 1 A LEU 97.794 1
ATOM 957 C CD1 . LEU 121 121 ? A 16.335 2.171 -10.918 1.000 1 A LEU 97.019 1
ATOM 958 C CD2 . LEU 121 121 ? A 15.947 2.986 -8.597 1.000 1 A LEU 97.184 1
ATOM 959 N N . PRO 122 122 ? A 19.470 -1.052 -9.862 1.000 1 A PRO 97.852 1
ATOM 960 C CA . PRO 122 122 ? A 20.737 -1.683 -9.419 1.000 1 A PRO 97.172 1
ATOM 961 C C . PRO 122 122 ? A 21.440 -0.919 -8.307 1.000 1 A PRO 96.770 1
ATOM 962 O O . PRO 122 122 ? A 22.381 -1.424 -7.744 1.000 1 A PRO 93.974 1
ATOM 963 C CB . PRO 122 122 ? A 21.574 -1.648 -10.707 1.000 1 A PRO 95.935 1
ATOM 964 C CG . PRO 122 122 ? A 21.162 -0.367 -11.367 1.000 1 A PRO 94.681 1
ATOM 965 C CD . PRO 122 122 ? A 19.671 -0.271 -11.080 1.000 1 A PRO 96.986 1
ATOM 966 N N . SER 123 123 ? A 20.963 0.294 -7.981 1.000 1 A SER 95.006 1
ATOM 967 C CA . SER 123 123 ? A 21.676 1.194 -7.067 1.000 1 A SER 93.661 1
ATOM 968 C C . SER 123 123 ? A 21.104 1.112 -5.663 1.000 1 A SER 94.568 1
ATOM 969 O O . SER 123 123 ? A 20.773 2.121 -5.048 1.000 1 A SER 92.393 1
ATOM 970 C CB . SER 123 123 ? A 21.595 2.640 -7.595 1.000 1 A SER 89.283 1
ATOM 971 O OG . SER 123 123 ? A 20.241 3.005 -7.846 1.000 1 A SER 78.874 1
ATOM 972 N N . ARG 124 124 ? A 20.999 -0.091 -5.145 1.000 1 A ARG 97.464 1
ATOM 973 C CA . ARG 124 124 ? A 20.439 -0.349 -3.822 1.000 1 A ARG 97.751 1
ATOM 974 C C . ARG 124 124 ? A 21.321 0.241 -2.744 1.000 1 A ARG 98.053 1
ATOM 975 O O . ARG 124 124 ? A 22.539 0.074 -2.757 1.000 1 A ARG 97.311 1
ATOM 976 C CB . ARG 124 124 ? A 20.267 -1.846 -3.604 1.000 1 A ARG 97.187 1
ATOM 977 C CG . ARG 124 124 ? A 19.808 -2.211 -2.198 1.000 1 A ARG 96.779 1
ATOM 978 C CD . ARG 124 124 ? A 19.677 -3.711 -2.022 1.000 1 A ARG 96.426 1
ATOM 979 N NE . ARG 124 124 ? A 18.559 -4.245 -2.793 1.000 1 A ARG 96.350 1
ATOM 980 C CZ . ARG 124 124 ? A 17.346 -4.359 -2.332 1.000 1 A ARG 97.008 1
ATOM 981 N NH1 . ARG 124 124 ? A 17.019 -3.938 -1.113 1.000 1 A ARG 91.957 1
ATOM 982 N NH2 . ARG 124 124 ? A 16.379 -4.881 -3.090 1.000 1 A ARG 91.742 1
ATOM 983 N N . THR 125 125 ? A 20.719 0.956 -1.784 1.000 1 A THR 98.659 1
ATOM 984 C CA . THR 125 125 ? A 21.422 1.439 -0.602 1.000 1 A THR 98.667 1
ATOM 985 C C . THR 125 125 ? A 20.805 0.920 0.693 1.000 1 A THR 98.719 1
ATOM 986 O O . THR 125 125 ? A 21.442 1.065 1.737 1.000 1 A THR 98.452 1
ATOM 987 C CB . THR 125 125 ? A 21.424 2.969 -0.567 1.000 1 A THR 98.564 1
ATOM 988 O OG1 . THR 125 125 ? A 20.075 3.448 -0.466 1.000 1 A THR 98.270 1
ATOM 989 C CG2 . THR 125 125 ? A 22.091 3.541 -1.797 1.000 1 A THR 98.149 1
ATOM 990 N N . VAL 126 126 ? A 19.610 0.344 0.627 1.000 1 A VAL 98.686 1
ATOM 991 C CA . VAL 126 126 ? A 18.938 -0.197 1.801 1.000 1 A VAL 98.626 1
ATOM 992 C C . VAL 126 126 ? A 18.873 -1.706 1.624 1.000 1 A VAL 98.461 1
ATOM 993 O O . VAL 126 126 ? A 18.157 -2.194 0.741 1.000 1 A VAL 98.312 1
ATOM 994 C CB . VAL 126 126 ? A 17.526 0.391 1.972 1.000 1 A VAL 98.603 1
ATOM 995 C CG1 . VAL 126 126 ? A 17.585 1.920 2.007 1.000 1 A VAL 98.504 1
ATOM 996 C CG2 . VAL 126 126 ? A 16.849 -0.172 3.199 1.000 1 A VAL 98.472 1
ATOM 997 N N . ASP 127 127 ? A 19.645 -2.426 2.416 1.000 1 A ASP 98.293 1
ATOM 998 C CA . ASP 127 127 ? A 19.674 -3.874 2.274 1.000 1 A ASP 97.929 1
ATOM 999 C C . ASP 127 127 ? A 18.362 -4.484 2.711 1.000 1 A ASP 98.176 1
ATOM 1000 O O . ASP 127 127 ? A 17.691 -3.996 3.616 1.000 1 A ASP 98.174 1
ATOM 1001 C CB . ASP 127 127 ? A 20.798 -4.460 3.140 1.000 1 A ASP 96.790 1
ATOM 1002 C CG . ASP 127 127 ? A 22.175 -4.088 2.663 1.000 1 A ASP 86.717 1
ATOM 1003 O OD1 . ASP 127 127 ? A 22.308 -3.565 1.536 1.000 1 A ASP 82.819 1
ATOM 1004 O OD2 . ASP 127 127 ? A 23.121 -4.303 3.436 1.000 1 A ASP 80.958 1
ATOM 1005 N N . THR 128 128 ? A 18.016 -5.577 2.077 1.000 1 A THR 97.591 1
ATOM 1006 C CA . THR 128 128 ? A 16.796 -6.292 2.442 1.000 1 A THR 97.706 1
ATOM 1007 C C . THR 128 128 ? A 16.816 -6.673 3.916 1.000 1 A THR 98.170 1
ATOM 1008 O O . THR 128 128 ? A 15.791 -6.545 4.608 1.000 1 A THR 98.168 1
ATOM 1009 C CB . THR 128 128 ? A 16.646 -7.544 1.575 1.000 1 A THR 97.162 1
ATOM 1010 O OG1 . THR 128 128 ? A 16.420 -7.167 0.217 1.000 1 A THR 96.194 1
ATOM 1011 C CG2 . THR 128 128 ? A 15.444 -8.386 2.018 1.000 1 A THR 96.120 1
ATOM 1012 N N . LYS 129 129 ? A 17.988 -7.064 4.418 1.000 1 A LYS 98.299 1
ATOM 1013 C CA . LYS 129 129 ? A 18.051 -7.417 5.854 1.000 1 A LYS 98.281 1
ATOM 1014 C C . LYS 129 129 ? A 17.672 -6.251 6.759 1.000 1 A LYS 98.423 1
ATOM 1015 O O . LYS 129 129 ? A 16.995 -6.430 7.766 1.000 1 A LYS 98.517 1
ATOM 1016 C CB . LYS 129 129 ? A 19.451 -7.919 6.184 1.000 1 A LYS 97.933 1
ATOM 1017 C CG . LYS 129 129 ? A 19.640 -8.160 7.679 1.000 1 A LYS 89.284 1
ATOM 1018 C CD . LYS 129 129 ? A 21.017 -8.713 8.012 1.000 1 A LYS 80.579 1
ATOM 1019 C CE . LYS 129 129 ? A 21.205 -8.729 9.521 1.000 1 A LYS 77.617 1
ATOM 1020 N NZ . LYS 129 129 ? A 19.976 -9.240 10.222 1.000 1 A LYS 66.956 1
ATOM 1021 N N . GLN 130 130 ? A 18.122 -5.026 6.395 1.000 1 A GLN 98.246 1
ATOM 1022 C CA . GLN 130 130 ? A 17.788 -3.849 7.216 1.000 1 A GLN 98.168 1
ATOM 1023 C C . GLN 130 130 ? A 16.282 -3.635 7.266 1.000 1 A GLN 98.481 1
ATOM 1024 O O . GLN 130 130 ? A 15.725 -3.316 8.330 1.000 1 A GLN 98.489 1
ATOM 1025 C CB . GLN 130 130 ? A 18.435 -2.588 6.654 1.000 1 A GLN 97.535 1
ATOM 1026 C CG . GLN 130 130 ? A 19.952 -2.577 6.697 1.000 1 A GLN 87.844 1
ATOM 1027 C CD . GLN 130 130 ? A 20.505 -1.379 5.962 1.000 1 A GLN 81.735 1
ATOM 1028 O OE1 . GLN 130 130 ? A 20.815 -1.464 4.755 1.000 1 A GLN 81.360 1
ATOM 1029 N NE2 . GLN 130 130 ? A 20.605 -0.246 6.625 1.000 1 A GLN 77.136 1
ATOM 1030 N N . ALA 131 131 ? A 15.616 -3.791 6.123 1.000 1 A ALA 98.750 1
ATOM 1031 C CA . ALA 131 131 ? A 14.180 -3.590 6.063 1.000 1 A ALA 98.823 1
ATOM 1032 C C . ALA 131 131 ? A 13.436 -4.717 6.793 1.000 1 A ALA 98.878 1
ATOM 1033 O O . ALA 131 131 ? A 12.454 -4.467 7.493 1.000 1 A ALA 98.868 1
ATOM 1034 C CB . ALA 131 131 ? A 13.719 -3.472 4.633 1.000 1 A ALA 98.762 1
ATOM 1035 N N . GLN 132 132 ? A 13.929 -5.946 6.617 1.000 1 A GLN 98.853 1
ATOM 1036 C CA . GLN 132 132 ? A 13.316 -7.063 7.344 1.000 1 A GLN 98.847 1
ATOM 1037 C C . GLN 132 132 ? A 13.436 -6.874 8.839 1.000 1 A GLN 98.854 1
ATOM 1038 O O . GLN 132 132 ? A 12.491 -7.170 9.574 1.000 1 A GLN 98.815 1
ATOM 1039 C CB . GLN 132 132 ? A 14.001 -8.363 6.927 1.000 1 A GLN 98.725 1
ATOM 1040 C CG . GLN 132 132 ? A 13.680 -8.822 5.515 1.000 1 A GLN 97.849 1
ATOM 1041 C CD . GLN 132 132 ? A 14.500 -10.019 5.072 1.000 1 A GLN 97.487 1
ATOM 1042 O OE1 . GLN 132 132 ? A 15.593 -10.265 5.588 1.000 1 A GLN 96.100 1
ATOM 1043 N NE2 . GLN 132 132 ? A 13.978 -10.755 4.115 1.000 1 A GLN 94.343 1
ATOM 1044 N N . ASP 133 133 ? A 14.585 -6.360 9.290 1.000 1 A ASP 98.806 1
ATOM 1045 C CA . ASP 133 133 ? A 14.776 -6.091 10.716 1.000 1 A ASP 98.748 1
ATOM 1046 C C . ASP 133 133 ? A 13.776 -5.058 11.217 1.000 1 A ASP 98.767 1
ATOM 1047 O O . ASP 133 133 ? A 13.182 -5.226 12.293 1.000 1 A ASP 98.680 1
ATOM 1048 C CB . ASP 133 133 ? A 16.198 -5.601 10.977 1.000 1 A ASP 98.559 1
ATOM 1049 C CG . ASP 133 133 ? A 17.258 -6.702 10.856 1.000 1 A ASP 97.852 1
ATOM 1050 O OD1 . ASP 133 133 ? A 16.896 -7.894 10.805 1.000 1 A ASP 96.448 1
ATOM 1051 O OD2 . ASP 133 133 ? A 18.450 -6.347 10.825 1.000 1 A ASP 96.041 1
ATOM 1052 N N . LEU 134 134 ? A 13.584 -3.975 10.451 1.000 1 A LEU 98.828 1
ATOM 1053 C CA . LEU 134 134 ? A 12.635 -2.942 10.876 1.000 1 A LEU 98.814 1
ATOM 1054 C C . LEU 134 134 ? A 11.219 -3.500 10.933 1.000 1 A LEU 98.840 1
ATOM 1055 O O . LEU 134 134 ? A 10.505 -3.299 11.907 1.000 1 A LEU 98.786 1
ATOM 1056 C CB . LEU 134 134 ? A 12.700 -1.747 9.943 1.000 1 A LEU 98.771 1
ATOM 1057 C CG . LEU 134 134 ? A 11.838 -0.562 10.387 1.000 1 A LEU 98.548 1
ATOM 1058 C CD1 . LEU 134 134 ? A 12.319 -0.020 11.725 1.000 1 A LEU 98.155 1
ATOM 1059 C CD2 . LEU 134 134 ? A 11.850 0.536 9.317 1.000 1 A LEU 98.209 1
ATOM 1060 N N . ALA 135 135 ? A 10.837 -4.204 9.875 1.000 1 A ALA 98.838 1
ATOM 1061 C CA . ALA 135 135 ? A 9.481 -4.741 9.829 1.000 1 A ALA 98.823 1
ATOM 1062 C C . ALA 135 135 ? A 9.254 -5.736 10.973 1.000 1 A ALA 98.778 1
ATOM 1063 O O . ALA 135 135 ? A 8.190 -5.738 11.596 1.000 1 A ALA 98.704 1
ATOM 1064 C CB . ALA 135 135 ? A 9.210 -5.390 8.489 1.000 1 A ALA 98.794 1
ATOM 1065 N N . ARG 136 136 ? A 10.273 -6.565 11.246 1.000 1 A ARG 98.759 1
ATOM 1066 C CA . ARG 136 136 ? A 10.139 -7.532 12.337 1.000 1 A ARG 98.604 1
ATOM 1067 C C . ARG 136 136 ? A 9.955 -6.793 13.656 1.000 1 A ARG 98.500 1
ATOM 1068 O O . ARG 136 136 ? A 9.099 -7.174 14.487 1.000 1 A ARG 98.093 1
ATOM 1069 C CB . ARG 136 136 ? A 11.336 -8.450 12.358 1.000 1 A ARG 98.437 1
ATOM 1070 C CG . ARG 136 136 ? A 11.227 -9.534 13.394 1.000 1 A ARG 93.022 1
ATOM 1071 C CD . ARG 136 136 ? A 12.344 -10.569 13.266 1.000 1 A ARG 89.417 1
ATOM 1072 N NE . ARG 136 136 ? A 13.678 -9.948 13.225 1.000 1 A ARG 81.152 1
ATOM 1073 C CZ . ARG 136 136 ? A 14.416 -9.814 12.092 1.000 1 A ARG 73.918 1
ATOM 1074 N NH1 . ARG 136 136 ? A 15.577 -9.181 12.200 1.000 1 A ARG 70.271 1
ATOM 1075 N NH2 . ARG 136 136 ? A 13.950 -10.236 10.915 1.000 1 A ARG 64.584 1
ATOM 1076 N N . SER 137 137 ? A 10.705 -5.703 13.884 1.000 1 A SER 98.496 1
ATOM 1077 C CA . SER 137 137 ? A 10.576 -4.950 15.122 1.000 1 A SER 98.156 1
ATOM 1078 C C . SER 137 137 ? A 9.168 -4.351 15.263 1.000 1 A SER 98.077 1
ATOM 1079 O O . SER 137 137 ? A 8.682 -4.200 16.384 1.000 1 A SER 97.450 1
ATOM 1080 C CB . SER 137 137 ? A 11.624 -3.855 15.211 1.000 1 A SER 97.524 1
ATOM 1081 O OG . SER 137 137 ? A 11.334 -2.752 14.379 1.000 1 A SER 95.943 1
ATOM 1082 N N . TYR 138 138 ? A 8.553 -3.986 14.135 1.000 1 A TYR 98.019 1
ATOM 1083 C CA . TYR 138 138 ? A 7.183 -3.466 14.140 1.000 1 A TYR 97.854 1
ATOM 1084 C C . TYR 138 138 ? A 6.123 -4.561 14.187 1.000 1 A TYR 97.661 1
ATOM 1085 O O . TYR 138 138 ? A 4.942 -4.260 14.400 1.000 1 A TYR 97.263 1
ATOM 1086 C CB . TYR 138 138 ? A 6.920 -2.629 12.900 1.000 1 A TYR 97.720 1
ATOM 1087 C CG . TYR 138 138 ? A 7.689 -1.341 12.774 1.000 1 A TYR 97.905 1
ATOM 1088 C CD1 . TYR 138 138 ? A 8.273 -0.718 13.865 1.000 1 A TYR 97.461 1
ATOM 1089 C CD2 . TYR 138 138 ? A 7.816 -0.731 11.524 1.000 1 A TYR 97.515 1
ATOM 1090 C CE1 . TYR 138 138 ? A 8.949 0.477 13.717 1.000 1 A TYR 97.121 1
ATOM 1091 C CE2 . TYR 138 138 ? A 8.484 0.471 11.378 1.000 1 A TYR 96.927 1
ATOM 1092 C CZ . TYR 138 138 ? A 9.041 1.076 12.485 1.000 1 A TYR 97.254 1
ATOM 1093 O OH . TYR 138 138 ? A 9.719 2.253 12.337 1.000 1 A TYR 96.049 1
ATOM 1094 N N . GLY 139 139 ? A 6.504 -5.820 13.879 1.000 1 A GLY 97.964 1
ATOM 1095 C CA . GLY 139 139 ? A 5.528 -6.883 13.752 1.000 1 A GLY 97.700 1
ATOM 1096 C C . GLY 139 139 ? A 4.614 -6.757 12.540 1.000 1 A GLY 98.018 1
ATOM 1097 O O . GLY 139 139 ? A 3.432 -7.083 12.613 1.000 1 A GLY 97.371 1
ATOM 1098 N N . ILE 140 140 ? A 5.177 -6.286 11.413 1.000 1 A ILE 98.382 1
ATOM 1099 C CA . ILE 140 140 ? A 4.392 -6.094 10.207 1.000 1 A ILE 98.534 1
ATOM 1100 C C . ILE 140 140 ? A 5.105 -6.761 9.029 1.000 1 A ILE 98.740 1
ATOM 1101 O O . ILE 140 140 ? A 6.314 -6.995 9.069 1.000 1 A ILE 98.782 1
ATOM 1102 C CB . ILE 140 140 ? A 4.160 -4.618 9.890 1.000 1 A ILE 98.428 1
ATOM 1103 C CG1 . ILE 140 140 ? A 5.443 -3.910 9.472 1.000 1 A ILE 98.368 1
ATOM 1104 C CG2 . ILE 140 140 ? A 3.471 -3.932 11.065 1.000 1 A ILE 98.422 1
ATOM 1105 C CD1 . ILE 140 140 ? A 5.254 -2.433 9.091 1.000 1 A ILE 98.090 1
ATOM 1106 N N . PRO 141 141 ? A 4.366 -7.064 7.952 1.000 1 A PRO 98.878 1
ATOM 1107 C CA . PRO 141 141 ? A 5.029 -7.643 6.783 1.000 1 A PRO 98.897 1
ATOM 1108 C C . PRO 141 141 ? A 5.922 -6.632 6.056 1.000 1 A PRO 98.932 1
ATOM 1109 O O . PRO 141 141 ? A 5.700 -5.419 6.124 1.000 1 A PRO 98.928 1
ATOM 1110 C CB . PRO 141 141 ? A 3.868 -8.051 5.865 1.000 1 A PRO 98.858 1
ATOM 1111 C CG . PRO 141 141 ? A 2.674 -8.108 6.772 1.000 1 A PRO 98.742 1
ATOM 1112 C CD . PRO 141 141 ? A 2.913 -7.035 7.816 1.000 1 A PRO 98.823 1
ATOM 1113 N N . PHE 142 142 ? A 6.889 -7.162 5.336 1.000 1 A PHE 98.963 1
ATOM 1114 C CA . PHE 142 142 ? A 7.751 -6.374 4.466 1.000 1 A PHE 98.966 1
ATOM 1115 C C . PHE 142 142 ? A 7.709 -6.985 3.068 1.000 1 A PHE 98.958 1
ATOM 1116 O O . PHE 142 142 ? A 7.890 -8.190 2.920 1.000 1 A PHE 98.910 1
ATOM 1117 C CB . PHE 142 142 ? A 9.183 -6.359 4.979 1.000 1 A PHE 98.949 1
ATOM 1118 C CG . PHE 142 142 ? A 10.178 -5.826 3.976 1.000 1 A PHE 98.945 1
ATOM 1119 C CD1 . PHE 142 142 ? A 10.043 -4.554 3.455 1.000 1 A PHE 98.933 1
ATOM 1120 C CD2 . PHE 142 142 ? A 11.200 -6.639 3.525 1.000 1 A PHE 98.913 1
ATOM 1121 C CE1 . PHE 142 142 ? A 10.942 -4.090 2.525 1.000 1 A PHE 98.883 1
ATOM 1122 C CE2 . PHE 142 142 ? A 12.105 -6.172 2.585 1.000 1 A PHE 98.831 1
ATOM 1123 C CZ . PHE 142 142 ? A 11.970 -4.890 2.079 1.000 1 A PHE 98.844 1
ATOM 1124 N N . ILE 143 143 ? A 7.463 -6.143 2.075 1.000 1 A ILE 98.970 1
ATOM 1125 C CA . ILE 143 143 ? A 7.416 -6.623 0.695 1.000 1 A ILE 98.967 1
ATOM 1126 C C . ILE 143 143 ? A 8.248 -5.684 -0.178 1.000 1 A ILE 98.971 1
ATOM 1127 O O . ILE 143 143 ? A 8.098 -4.454 -0.094 1.000 1 A ILE 98.959 1
ATOM 1128 C CB . ILE 143 143 ? A 5.964 -6.670 0.183 1.000 1 A ILE 98.931 1
ATOM 1129 C CG1 . ILE 143 143 ? A 5.179 -7.683 1.010 1.000 1 A ILE 98.483 1
ATOM 1130 C CG2 . ILE 143 143 ? A 5.922 -7.041 -1.301 1.000 1 A ILE 98.684 1
ATOM 1131 C CD1 . ILE 143 143 ? A 3.707 -7.751 0.671 1.000 1 A ILE 89.449 1
ATOM 1132 N N . GLU 144 144 ? A 9.130 -6.232 -1.004 1.000 1 A GLU 98.912 1
ATOM 1133 C CA . GLU 144 144 ? A 9.826 -5.429 -1.992 1.000 1 A GLU 98.881 1
ATOM 1134 C C . GLU 144 144 ? A 8.993 -5.391 -3.269 1.000 1 A GLU 98.908 1
ATOM 1135 O O . GLU 144 144 ? A 8.369 -6.364 -3.659 1.000 1 A GLU 98.773 1
ATOM 1136 C CB . GLU 144 144 ? A 11.225 -5.948 -2.257 1.000 1 A GLU 98.485 1
ATOM 1137 C CG . GLU 144 144 ? A 12.174 -5.640 -1.130 1.000 1 A GLU 94.241 1
ATOM 1138 C CD . GLU 144 144 ? A 13.666 -5.760 -1.485 1.000 1 A GLU 92.527 1
ATOM 1139 O OE1 . GLU 144 144 ? A 13.968 -6.129 -2.649 1.000 1 A GLU 86.539 1
ATOM 1140 O OE2 . GLU 144 144 ? A 14.500 -5.491 -0.638 1.000 1 A GLU 83.644 1
ATOM 1141 N N . THR 145 145 ? A 8.973 -4.208 -3.900 1.000 1 A THR 98.978 1
ATOM 1142 C CA . THR 145 145 ? A 8.150 -3.979 -5.067 1.000 1 A THR 98.984 1
ATOM 1143 C C . THR 145 145 ? A 8.925 -3.221 -6.122 1.000 1 A THR 98.978 1
ATOM 1144 O O . THR 145 145 ? A 9.884 -2.500 -5.844 1.000 1 A THR 98.965 1
ATOM 1145 C CB . THR 145 145 ? A 6.902 -3.163 -4.748 1.000 1 A THR 98.987 1
ATOM 1146 O OG1 . THR 145 145 ? A 7.282 -1.842 -4.392 1.000 1 A THR 98.974 1
ATOM 1147 C CG2 . THR 145 145 ? A 6.061 -3.815 -3.673 1.000 1 A THR 98.982 1
ATOM 1148 N N . SER 146 146 ? A 8.481 -3.331 -7.347 1.000 1 A SER 98.931 1
ATOM 1149 C CA . SER 146 146 ? A 8.852 -2.413 -8.391 1.000 1 A SER 98.918 1
ATOM 1150 C C . SER 146 146 ? A 7.574 -1.940 -9.075 1.000 1 A SER 98.905 1
ATOM 1151 O O . SER 146 146 ? A 6.881 -2.735 -9.711 1.000 1 A SER 98.871 1
ATOM 1152 C CB . SER 146 146 ? A 9.764 -3.028 -9.438 1.000 1 A SER 98.888 1
ATOM 1153 O OG . SER 146 146 ? A 9.959 -2.086 -10.517 1.000 1 A SER 98.833 1
ATOM 1154 N N . ALA 147 147 ? A 7.279 -0.635 -8.964 1.000 1 A ALA 98.596 1
ATOM 1155 C CA . ALA 147 147 ? A 6.187 -0.091 -9.747 1.000 1 A ALA 98.433 1
ATOM 1156 C C . ALA 147 147 ? A 6.514 -0.087 -11.230 1.000 1 A ALA 98.416 1
ATOM 1157 O O . ALA 147 147 ? A 5.603 0.041 -12.059 1.000 1 A ALA 98.240 1
ATOM 1158 C CB . ALA 147 147 ? A 5.820 1.319 -9.288 1.000 1 A ALA 98.160 1
ATOM 1159 N N . LYS 148 148 ? A 7.795 -0.191 -11.580 1.000 1 A LYS 98.311 1
ATOM 1160 C CA . LYS 148 148 ? A 8.173 -0.198 -12.992 1.000 1 A LYS 98.292 1
ATOM 1161 C C . LYS 148 148 ? A 7.859 -1.544 -13.632 1.000 1 A LYS 98.333 1
ATOM 1162 O O . LYS 148 148 ? A 7.205 -1.598 -14.679 1.000 1 A LYS 98.176 1
ATOM 1163 C CB . LYS 148 148 ? A 9.647 0.152 -13.146 1.000 1 A LYS 98.028 1
ATOM 1164 C CG . LYS 148 148 ? A 10.086 0.230 -14.600 1.000 1 A LYS 97.456 1
ATOM 1165 C CD . LYS 148 148 ? A 11.503 0.789 -14.722 1.000 1 A LYS 96.565 1
ATOM 1166 C CE . LYS 148 148 ? A 11.959 0.820 -16.166 1.000 1 A LYS 94.761 1
ATOM 1167 N NZ . LYS 148 148 ? A 13.302 1.447 -16.307 1.000 1 A LYS 90.356 1
ATOM 1168 N N . THR 149 149 ? A 8.312 -2.623 -13.014 1.000 1 A THR 98.566 1
ATOM 1169 C CA . THR 149 149 ? A 8.069 -3.980 -13.558 1.000 1 A THR 98.499 1
ATOM 1170 C C . THR 149 149 ? A 6.771 -4.586 -13.067 1.000 1 A THR 98.534 1
ATOM 1171 O O . THR 149 149 ? A 6.366 -5.631 -13.579 1.000 1 A THR 98.423 1
ATOM 1172 C CB . THR 149 149 ? A 9.186 -4.930 -13.162 1.000 1 A THR 98.374 1
ATOM 1173 O OG1 . THR 149 149 ? A 9.106 -5.212 -11.760 1.000 1 A THR 98.288 1
ATOM 1174 C CG2 . THR 149 149 ? A 10.533 -4.313 -13.467 1.000 1 A THR 97.880 1
ATOM 1175 N N . ARG 150 150 ? A 6.162 -3.995 -12.045 1.000 1 A ARG 98.412 1
ATOM 1176 C CA . ARG 150 150 ? A 4.954 -4.480 -11.372 1.000 1 A ARG 98.402 1
ATOM 1177 C C . ARG 150 150 ? A 5.211 -5.613 -10.397 1.000 1 A ARG 98.509 1
ATOM 1178 O O . ARG 150 150 ? A 4.288 -6.163 -9.817 1.000 1 A ARG 98.407 1
ATOM 1179 C CB . ARG 150 150 ? A 3.850 -4.832 -12.379 1.000 1 A ARG 98.029 1
ATOM 1180 C CG . ARG 150 150 ? A 2.442 -4.637 -11.790 1.000 1 A ARG 97.220 1
ATOM 1181 C CD . ARG 150 150 ? A 1.330 -4.855 -12.834 1.000 1 A ARG 96.786 1
ATOM 1182 N NE . ARG 150 150 ? A 0.053 -4.380 -12.327 1.000 1 A ARG 96.397 1
ATOM 1183 C CZ . ARG 150 150 ? A -0.692 -5.007 -11.405 1.000 1 A ARG 96.202 1
ATOM 1184 N NH1 . ARG 150 150 ? A -0.268 -6.156 -10.894 1.000 1 A ARG 92.781 1
ATOM 1185 N NH2 . ARG 150 150 ? A -1.816 -4.461 -11.001 1.000 1 A ARG 93.158 1
ATOM 1186 N N . GLN 151 151 ? A 6.495 -5.960 -10.204 1.000 1 A GLN 98.726 1
ATOM 1187 C CA . GLN 151 151 ? A 6.835 -6.997 -9.238 1.000 1 A GLN 98.713 1
ATOM 1188 C C . GLN 151 151 ? A 6.330 -6.600 -7.849 1.000 1 A GLN 98.834 1
ATOM 1189 O O . GLN 151 151 ? A 6.625 -5.509 -7.349 1.000 1 A GLN 98.776 1
ATOM 1190 C CB . GLN 151 151 ? A 8.342 -7.256 -9.180 1.000 1 A GLN 98.376 1
ATOM 1191 C CG . GLN 151 151 ? A 8.772 -8.244 -8.146 1.000 1 A GLN 93.128 1
ATOM 1192 C CD . GLN 151 151 ? A 10.274 -8.361 -8.020 1.000 1 A GLN 82.570 1
ATOM 1193 O OE1 . GLN 151 151 ? A 11.019 -7.474 -8.450 1.000 1 A GLN 73.836 1
ATOM 1194 N NE2 . GLN 151 151 ? A 10.731 -9.481 -7.451 1.000 1 A GLN 74.401 1
ATOM 1195 N N . GLY 152 152 ? A 5.574 -7.477 -7.232 1.000 1 A GLY 98.934 1
ATOM 1196 C CA . GLY 152 152 ? A 5.164 -7.280 -5.861 1.000 1 A GLY 98.939 1
ATOM 1197 C C . GLY 152 152 ? A 4.021 -6.317 -5.626 1.000 1 A GLY 98.954 1
ATOM 1198 O O . GLY 152 152 ? A 3.609 -6.124 -4.491 1.000 1 A GLY 98.930 1
ATOM 1199 N N . VAL 153 153 ? A 3.532 -5.661 -6.672 1.000 1 A VAL 98.917 1
ATOM 1200 C CA . VAL 153 153 ? A 2.517 -4.626 -6.496 1.000 1 A VAL 98.918 1
ATOM 1201 C C . VAL 153 153 ? A 1.216 -5.218 -5.946 1.000 1 A VAL 98.918 1
ATOM 1202 O O . VAL 153 153 ? A 0.712 -4.755 -4.915 1.000 1 A VAL 98.906 1
ATOM 1203 C CB . VAL 153 153 ? A 2.281 -3.873 -7.810 1.000 1 A VAL 98.865 1
ATOM 1204 C CG1 . VAL 153 153 ? A 3.554 -3.136 -8.211 1.000 1 A VAL 98.824 1
ATOM 1205 C CG2 . VAL 153 153 ? A 1.130 -2.895 -7.675 1.000 1 A VAL 98.787 1
ATOM 1206 N N . ASP 154 154 ? A 0.683 -6.220 -6.601 1.000 1 A ASP 98.843 1
ATOM 1207 C CA . ASP 154 154 ? A -0.533 -6.833 -6.068 1.000 1 A ASP 98.739 1
ATOM 1208 C C . ASP 154 154 ? A -0.267 -7.416 -4.678 1.000 1 A ASP 98.763 1
ATOM 1209 O O . ASP 154 154 ? A -1.120 -7.288 -3.780 1.000 1 A ASP 98.696 1
ATOM 1210 C CB . ASP 154 154 ? A -1.027 -7.941 -7.004 1.000 1 A ASP 98.344 1
ATOM 1211 C CG . ASP 154 154 ? A -1.627 -7.424 -8.297 1.000 1 A ASP 97.823 1
ATOM 1212 O OD1 . ASP 154 154 ? A -1.931 -6.219 -8.403 1.000 1 A ASP 96.746 1
ATOM 1213 O OD2 . ASP 154 154 ? A -1.773 -8.236 -9.235 1.000 1 A ASP 95.698 1
ATOM 1214 N N . ASP 155 155 ? A 0.883 -8.014 -4.467 1.000 1 A ASP 98.809 1
ATOM 1215 C CA . ASP 155 155 ? A 1.195 -8.621 -3.181 1.000 1 A ASP 98.820 1
ATOM 1216 C C . ASP 155 155 ? A 1.164 -7.584 -2.071 1.000 1 A ASP 98.874 1
ATOM 1217 O O . ASP 155 155 ? A 0.667 -7.835 -0.977 1.000 1 A ASP 98.854 1
ATOM 1218 C CB . ASP 155 155 ? A 2.563 -9.303 -3.249 1.000 1 A ASP 98.665 1
ATOM 1219 C CG . ASP 155 155 ? A 2.827 -10.194 -2.058 1.000 1 A ASP 94.648 1
ATOM 1220 O OD1 . ASP 155 155 ? A 1.874 -10.597 -1.355 1.000 1 A ASP 94.081 1
ATOM 1221 O OD2 . ASP 155 155 ? A 4.019 -10.503 -1.827 1.000 1 A ASP 93.286 1
ATOM 1222 N N . ALA 156 156 ? A 1.721 -6.380 -2.340 1.000 1 A ALA 98.899 1
ATOM 1223 C CA . ALA 156 156 ? A 1.767 -5.332 -1.329 1.000 1 A ALA 98.915 1
ATOM 1224 C C . ALA 156 156 ? A 0.365 -4.921 -0.900 1.000 1 A ALA 98.917 1
ATOM 1225 O O . ALA 156 156 ? A 0.051 -4.863 0.302 1.000 1 A ALA 98.896 1
ATOM 1226 C CB . ALA 156 156 ? A 2.553 -4.137 -1.818 1.000 1 A ALA 98.910 1
ATOM 1227 N N . PHE 157 157 ? A -0.505 -4.634 -1.847 1.000 1 A PHE 98.878 1
ATOM 1228 C CA . PHE 157 157 ? A -1.850 -4.208 -1.507 1.000 1 A PHE 98.848 1
ATOM 1229 C C . PHE 157 157 ? A -2.685 -5.352 -0.952 1.000 1 A PHE 98.807 1
ATOM 1230 O O . PHE 157 157 ? A -3.451 -5.153 3.71e-05 1.000 1 A PHE 98.773 1
ATOM 1231 C CB . PHE 157 157 ? A -2.536 -3.585 -2.733 1.000 1 A PHE 98.816 1
ATOM 1232 C CG . PHE 157 157 ? A -1.999 -2.232 -3.098 1.000 1 A PHE 98.847 1
ATOM 1233 C CD1 . PHE 157 157 ? A -2.521 -1.086 -2.501 1.000 1 A PHE 98.807 1
ATOM 1234 C CD2 . PHE 157 157 ? A -0.983 -2.101 -4.032 1.000 1 A PHE 98.793 1
ATOM 1235 C CE1 . PHE 157 157 ? A -2.032 0.166 -2.839 1.000 1 A PHE 98.730 1
ATOM 1236 C CE2 . PHE 157 157 ? A -0.508 -0.846 -4.387 1.000 1 A PHE 98.711 1
ATOM 1237 C CZ . PHE 157 157 ? A -1.034 0.278 -3.782 1.000 1 A PHE 98.739 1
ATOM 1238 N N . TYR 158 158 ? A -2.557 -6.547 -1.541 1.000 1 A TYR 98.788 1
ATOM 1239 C CA . TYR 158 158 ? A -3.356 -7.656 -1.052 1.000 1 A TYR 98.715 1
ATOM 1240 C C . TYR 158 158 ? A -2.939 -8.078 0.354 1.000 1 A TYR 98.726 1
ATOM 1241 O O . TYR 158 158 ? A -3.782 -8.442 1.178 1.000 1 A TYR 98.659 1
ATOM 1242 C CB . TYR 158 158 ? A -3.249 -8.853 -2.016 1.000 1 A TYR 98.511 1
ATOM 1243 C CG . TYR 158 158 ? A -3.935 -8.682 -3.364 1.000 1 A TYR 98.221 1
ATOM 1244 C CD1 . TYR 158 158 ? A -4.359 -7.418 -3.814 1.000 1 A TYR 97.727 1
ATOM 1245 C CD2 . TYR 158 158 ? A -4.108 -9.767 -4.203 1.000 1 A TYR 97.699 1
ATOM 1246 C CE1 . TYR 158 158 ? A -4.961 -7.267 -5.061 1.000 1 A TYR 97.098 1
ATOM 1247 C CE2 . TYR 158 158 ? A -4.720 -9.625 -5.460 1.000 1 A TYR 96.701 1
ATOM 1248 C CZ . TYR 158 158 ? A -5.141 -8.368 -5.878 1.000 1 A TYR 96.958 1
ATOM 1249 O OH . TYR 158 158 ? A -5.725 -8.208 -7.113 1.000 1 A TYR 95.896 1
ATOM 1250 N N . THR 159 159 ? A -1.633 -8.004 0.647 1.000 1 A THR 98.782 1
ATOM 1251 C CA . THR 159 159 ? A -1.185 -8.304 2.013 1.000 1 A THR 98.800 1
ATOM 1252 C C . THR 159 159 ? A -1.746 -7.293 2.987 1.000 1 A THR 98.789 1
ATOM 1253 O O . THR 159 159 ? A -2.127 -7.647 4.105 1.000 1 A THR 98.764 1
ATOM 1254 C CB . THR 159 159 ? A 0.336 -8.368 2.052 1.000 1 A THR 98.824 1
ATOM 1255 O OG1 . THR 159 159 ? A 0.782 -9.450 1.222 1.000 1 A THR 98.764 1
ATOM 1256 C CG2 . THR 159 159 ? A 0.844 -8.592 3.462 1.000 1 A THR 98.753 1
ATOM 1257 N N . LEU 160 160 ? A -1.803 -6.018 2.609 1.000 1 A LEU 98.857 1
ATOM 1258 C CA . LEU 160 160 ? A -2.390 -5.012 3.496 1.000 1 A LEU 98.861 1
ATOM 1259 C C . LEU 160 160 ? A -3.856 -5.356 3.758 1.000 1 A LEU 98.826 1
ATOM 1260 O O . LEU 160 160 ? A -4.324 -5.249 4.911 1.000 1 A LEU 98.815 1
ATOM 1261 C CB . LEU 160 160 ? A -2.246 -3.619 2.906 1.000 1 A LEU 98.877 1
ATOM 1262 C CG . LEU 160 160 ? A -2.816 -2.495 3.780 1.000 1 A LEU 98.884 1
ATOM 1263 C CD1 . LEU 160 160 ? A -2.149 -2.513 5.156 1.000 1 A LEU 98.877 1
ATOM 1264 C CD2 . LEU 160 160 ? A -2.576 -1.162 3.079 1.000 1 A LEU 98.890 1
ATOM 1265 N N . VAL 161 161 ? A -4.585 -5.767 2.744 1.000 1 A VAL 98.734 1
ATOM 1266 C CA . VAL 161 161 ? A -5.971 -6.168 2.956 1.000 1 A VAL 98.613 1
ATOM 1267 C C . VAL 161 161 ? A -6.036 -7.330 3.958 1.000 1 A VAL 98.567 1
ATOM 1268 O O . VAL 161 161 ? A -6.877 -7.347 4.864 1.000 1 A VAL 98.512 1
ATOM 1269 C CB . VAL 161 161 ? A -6.651 -6.537 1.623 1.000 1 A VAL 98.412 1
ATOM 1270 C CG1 . VAL 161 161 ? A -6.811 -5.274 0.765 1.000 1 A VAL 98.434 1
ATOM 1271 C CG2 . VAL 161 161 ? A -7.990 -7.233 1.861 1.000 1 A VAL 98.160 1
ATOM 1272 N N . ARG 162 162 ? A -5.130 -8.298 3.807 1.000 1 A ARG 98.397 1
ATOM 1273 C CA . ARG 162 162 ? A -5.130 -9.434 4.730 1.000 1 A ARG 98.256 1
ATOM 1274 C C . ARG 162 162 ? A -4.810 -8.976 6.154 1.000 1 A ARG 98.226 1
ATOM 1275 O O . ARG 162 162 ? A -5.388 -9.501 7.113 1.000 1 A ARG 98.168 1
ATOM 1276 C CB . ARG 162 162 ? A -4.153 -10.493 4.230 1.000 1 A ARG 98.267 1
ATOM 1277 C CG . ARG 162 162 ? A -4.588 -11.090 2.894 1.000 1 A ARG 97.890 1
ATOM 1278 C CD . ARG 162 162 ? A -3.663 -12.185 2.419 1.000 1 A ARG 97.672 1
ATOM 1279 N NE . ARG 162 162 ? A -4.110 -12.718 1.140 1.000 1 A ARG 97.509 1
ATOM 1280 C CZ . ARG 162 162 ? A -3.505 -12.609 -0.019 1.000 1 A ARG 97.252 1
ATOM 1281 N NH1 . ARG 162 162 ? A -2.360 -11.986 -0.129 1.000 1 A ARG 95.633 1
ATOM 1282 N NH2 . ARG 162 162 ? A -4.054 -13.140 -1.112 1.000 1 A ARG 96.181 1
ATOM 1283 N N . GLU 163 163 ? A -3.902 -7.991 6.309 1.000 1 A GLU 98.432 1
ATOM 1284 C CA . GLU 163 163 ? A -3.621 -7.449 7.647 1.000 1 A GLU 98.437 1
ATOM 1285 C C . GLU 163 163 ? A -4.865 -6.775 8.220 1.000 1 A GLU 98.438 1
ATOM 1286 O O . GLU 163 163 ? A -5.137 -6.879 9.426 1.000 1 A GLU 98.302 1
ATOM 1287 C CB . GLU 163 163 ? A -2.470 -6.451 7.587 1.000 1 A GLU 98.476 1
ATOM 1288 C CG . GLU 163 163 ? A -1.132 -7.128 7.315 1.000 1 A GLU 98.406 1
ATOM 1289 C CD . GLU 163 163 ? A -0.733 -8.061 8.424 1.000 1 A GLU 98.082 1
ATOM 1290 O OE1 . GLU 163 163 ? A -0.499 -7.568 9.549 1.000 1 A GLU 96.390 1
ATOM 1291 O OE2 . GLU 163 163 ? A -0.652 -9.272 8.141 1.000 1 A GLU 96.138 1
ATOM 1292 N N . ILE 164 164 ? A -5.619 -6.053 7.389 1.000 1 A ILE 98.548 1
ATOM 1293 C CA . ILE 164 164 ? A -6.839 -5.422 7.875 1.000 1 A ILE 98.497 1
ATOM 1294 C C . ILE 164 164 ? A -7.835 -6.481 8.330 1.000 1 A ILE 98.261 1
ATOM 1295 O O . ILE 164 164 ? A -8.453 -6.356 9.399 1.000 1 A ILE 98.176 1
ATOM 1296 C CB . ILE 164 164 ? A -7.446 -4.519 6.787 1.000 1 A ILE 98.568 1
ATOM 1297 C CG1 . ILE 164 164 ? A -6.525 -3.335 6.506 1.000 1 A ILE 98.694 1
ATOM 1298 C CG2 . ILE 164 164 ? A -8.838 -4.034 7.202 1.000 1 A ILE 98.535 1
ATOM 1299 C CD1 . ILE 164 164 ? A -6.873 -2.577 5.229 1.000 1 A ILE 98.603 1
ATOM 1300 N N . ARG 165 165 ? A -7.972 -7.555 7.550 1.000 1 A ARG 98.308 1
ATOM 1301 C CA . ARG 165 165 ? A -8.880 -8.641 7.960 1.000 1 A ARG 97.843 1
ATOM 1302 C C . ARG 165 165 ? A -8.484 -9.195 9.319 1.000 1 A ARG 97.700 1
ATOM 1303 O O . ARG 165 165 ? A -9.344 -9.454 10.193 1.000 1 A ARG 97.439 1
ATOM 1304 C CB . ARG 165 165 ? A -8.850 -9.772 6.923 1.000 1 A ARG 97.373 1
ATOM 1305 C CG . ARG 165 165 ? A -9.483 -9.445 5.578 1.000 1 A ARG 96.212 1
ATOM 1306 C CD . ARG 165 165 ? A -9.297 -10.626 4.637 1.000 1 A ARG 94.772 1
ATOM 1307 N NE . ARG 165 165 ? A -9.851 -10.386 3.319 1.000 1 A ARG 94.043 1
ATOM 1308 C CZ . ARG 165 165 ? A -9.503 -11.085 2.231 1.000 1 A ARG 93.344 1
ATOM 1309 N NH1 . ARG 165 165 ? A -8.609 -12.060 2.317 1.000 1 A ARG 90.742 1
ATOM 1310 N NH2 . ARG 165 165 ? A -10.067 -10.785 1.073 1.000 1 A ARG 90.966 1
ATOM 1311 N N . LYS 166 166 ? A -7.181 -9.393 9.533 1.000 1 A LYS 97.601 1
ATOM 1312 C CA . LYS 166 166 ? A -6.702 -9.939 10.803 1.000 1 A LYS 97.217 1
ATOM 1313 C C . LYS 166 166 ? A -7.070 -9.009 11.959 1.000 1 A LYS 97.392 1
ATOM 1314 O O . LYS 166 166 ? A -7.458 -9.446 13.034 1.000 1 A LYS 96.912 1
ATOM 1315 C CB . LYS 166 166 ? A -5.198 -10.153 10.751 1.000 1 A LYS 96.725 1
ATOM 1316 C CG . LYS 166 166 ? A -4.794 -11.308 9.832 1.000 1 A LYS 94.478 1
ATOM 1317 C CD . LYS 166 166 ? A -3.322 -11.303 9.495 1.000 1 A LYS 88.958 1
ATOM 1318 C CE . LYS 166 166 ? A -2.466 -11.322 10.746 1.000 1 A LYS 82.388 1
ATOM 1319 N NZ . LYS 166 166 ? A -1.011 -11.348 10.358 1.000 1 A LYS 75.588 1
ATOM 1320 N N . HIS 167 167 ? A -6.921 -7.678 11.723 1.000 1 A HIS 97.832 1
ATOM 1321 C CA . HIS 167 167 ? A -7.278 -6.699 12.732 1.000 1 A HIS 97.617 1
ATOM 1322 C C . HIS 167 167 ? A -8.767 -6.735 13.046 1.000 1 A HIS 97.475 1
ATOM 1323 O O . HIS 167 167 ? A -9.174 -6.599 14.219 1.000 1 A HIS 96.828 1
ATOM 1324 C CB . HIS 167 167 ? A -6.874 -5.317 12.253 1.000 1 A HIS 97.517 1
ATOM 1325 C CG . HIS 167 167 ? A -7.226 -4.223 13.222 1.000 1 A HIS 97.288 1
ATOM 1326 N ND1 . HIS 167 167 ? A -6.481 -3.954 14.336 1.000 1 A HIS 88.191 1
ATOM 1327 C CD2 . HIS 167 167 ? A -8.238 -3.323 13.219 1.000 1 A HIS 90.355 1
ATOM 1328 C CE1 . HIS 167 167 ? A -7.030 -2.949 14.988 1.000 1 A HIS 90.508 1
ATOM 1329 N NE2 . HIS 167 167 ? A -8.093 -2.536 14.315 1.000 1 A HIS 91.990 1
ATOM 1330 N N . LYS 168 168 ? A -9.601 -6.877 12.012 1.000 1 A LYS 97.330 1
ATOM 1331 C CA . LYS 168 168 ? A -11.045 -6.893 12.209 1.000 1 A LYS 96.612 1
ATOM 1332 C C . LYS 168 168 ? A -11.497 -8.131 12.976 1.000 1 A LYS 96.573 1
ATOM 1333 O O . LYS 168 168 ? A -12.558 -8.121 13.601 1.000 1 A LYS 95.377 1
ATOM 1334 C CB . LYS 168 168 ? A -11.759 -6.825 10.851 1.000 1 A LYS 95.002 1
ATOM 1335 C CG . LYS 168 168 ? A -11.636 -5.476 10.151 1.000 1 A LYS 93.477 1
ATOM 1336 C CD . LYS 168 168 ? A -11.930 -5.562 8.664 1.000 1 A LYS 90.741 1
ATOM 1337 C CE . LYS 168 168 ? A -13.434 -5.648 8.445 1.000 1 A LYS 84.293 1
ATOM 1338 N NZ . LYS 168 168 ? A -13.722 -5.553 6.979 1.000 1 A LYS 86.694 1
ATOM 1339 N N . GLU 169 169 ? A -10.689 -9.204 12.934 1.000 1 A GLU 96.317 1
ATOM 1340 C CA . GLU 169 169 ? A -11.041 -10.433 13.661 1.000 1 A GLU 95.659 1
ATOM 1341 C C . GLU 169 169 ? A -10.953 -10.254 15.179 1.000 1 A GLU 95.483 1
ATOM 1342 O O . GLU 169 169 ? A -11.646 -10.980 15.914 1.000 1 A GLU 93.877 1
ATOM 1343 C CB . GLU 169 169 ? A -10.146 -11.579 13.226 1.000 1 A GLU 93.648 1
ATOM 1344 C CG . GLU 169 169 ? A -10.395 -12.048 11.786 1.000 1 A GLU 89.065 1
ATOM 1345 C CD . GLU 169 169 ? A -9.378 -13.092 11.347 1.000 1 A GLU 86.885 1
ATOM 1346 O OE1 . GLU 169 169 ? A -8.356 -13.289 12.045 1.000 1 A GLU 82.499 1
ATOM 1347 O OE2 . GLU 169 169 ? A -9.608 -13.710 10.284 1.000 1 A GLU 81.952 1
ATOM 1348 N N . LYS 170 170 ? A -10.124 -9.308 15.618 1.000 1 A LYS 95.340 1
ATOM 1349 C CA . LYS 170 170 ? A -9.914 -9.109 17.052 1.000 1 A LYS 94.528 1
ATOM 1350 C C . LYS 170 170 ? A -11.172 -8.631 17.779 1.000 1 A LYS 90.981 1
ATOM 1351 O O . LYS 170 170 ? A -11.280 -8.791 18.988 1.000 1 A LYS 84.339 1
ATOM 1352 C CB . LYS 170 170 ? A -8.774 -8.154 17.295 1.000 1 A LYS 91.103 1
ATOM 1353 C CG . LYS 170 170 ? A -7.455 -8.681 16.754 1.000 1 A LYS 91.780 1
ATOM 1354 C CD . LYS 170 170 ? A -6.373 -7.640 16.939 1.000 1 A LYS 89.068 1
ATOM 1355 C CE . LYS 170 170 ? A -5.092 -8.121 16.314 1.000 1 A LYS 84.648 1
ATOM 1356 N NZ . LYS 170 170 ? A -4.032 -7.141 16.470 1.000 1 A LYS 79.738 1
HETATM 1357 C C1_1 . LIG2 . 1 ? B 3.456 12.947 0.720 1.000 2 B LIG2 86.936 1
HETATM 1358 C C2_1 . LIG2 . 1 ? B 4.919 13.222 0.874 1.000 2 B LIG2 90.142 1
HETATM 1359 C C3_1 . LIG2 . 1 ? B 5.364 13.298 2.276 1.000 2 B LIG2 91.718 1
HETATM 1360 N N1_1 . LIG2 . 1 ? B 4.943 14.583 2.898 1.000 2 B LIG2 93.960 1
HETATM 1361 C C4_1 . LIG2 . 1 ? B 5.022 14.483 4.280 1.000 2 B LIG2 94.630 1
HETATM 1362 N N2_1 . LIG2 . 1 ? B 6.094 14.892 4.892 1.000 2 B LIG2 93.983 1
HETATM 1363 C C5_1 . LIG2 . 1 ? B 6.266 14.733 6.199 1.000 2 B LIG2 93.629 1
HETATM 1364 O O1_1 . LIG2 . 1 ? B 7.397 15.141 6.754 1.000 2 B LIG2 93.792 1
HETATM 1365 C C6_1 . LIG2 . 1 ? B 8.465 15.569 5.967 1.000 2 B LIG2 89.654 1
HETATM 1366 C C7_1 . LIG2 . 1 ? B 9.799 15.137 6.484 1.000 2 B LIG2 92.877 1
HETATM 1367 C C8_1 . LIG2 . 1 ? B 10.895 15.855 5.704 1.000 2 B LIG2 82.301 1
HETATM 1368 C C9_1 . LIG2 . 1 ? B 11.610 16.736 6.682 1.000 2 B LIG2 78.875 1
HETATM 1369 C C10_1 . LIG2 . 1 ? B 11.079 16.464 7.973 1.000 2 B LIG2 81.951 1
HETATM 1370 N N3_1 . LIG2 . 1 ? B 9.975 15.516 7.890 1.000 2 B LIG2 87.855 1
HETATM 1371 C C11_1 . LIG2 . 1 ? B 10.276 14.284 8.677 1.000 2 B LIG2 82.164 1
HETATM 1372 C C12_1 . LIG2 . 1 ? B 9.765 13.161 7.802 1.000 2 B LIG2 81.172 1
HETATM 1373 F F1_1 . LIG2 . 1 ? B 10.475 12.011 8.055 1.000 2 B LIG2 82.130 1
HETATM 1374 C C13_1 . LIG2 . 1 ? B 9.974 13.634 6.414 1.000 2 B LIG2 83.852 1
HETATM 1375 N N4_1 . LIG2 . 1 ? B 5.344 14.132 6.999 1.000 2 B LIG2 94.495 1
HETATM 1376 C C14_1 . LIG2 . 1 ? B 4.206 13.682 6.424 1.000 2 B LIG2 94.814 1
HETATM 1377 C C15_1 . LIG2 . 1 ? B 3.263 13.020 7.243 1.000 2 B LIG2 95.251 1
HETATM 1378 F F2_1 . LIG2 . 1 ? B 3.522 12.917 8.501 1.000 2 B LIG2 95.290 1
HETATM 1379 C C16_1 . LIG2 . 1 ? B 2.126 12.500 6.681 1.000 2 B LIG2 95.456 1
HETATM 1380 C C17_1 . LIG2 . 1 ? B 1.184 11.769 7.515 1.000 2 B LIG2 95.858 1
HETATM 1381 C C18_1 . LIG2 . 1 ? B 0.253 12.434 8.309 1.000 2 B LIG2 95.516 1
HETATM 1382 C C19_1 . LIG2 . 1 ? B -0.022 13.795 8.377 1.000 2 B LIG2 94.576 1
HETATM 1383 C C20_1 . LIG2 . 1 ? B 0.509 14.878 7.715 1.000 2 B LIG2 94.115 1
HETATM 1384 N N5_1 . LIG2 . 1 ? B 0.886 15.773 7.198 1.000 2 B LIG2 92.053 1
HETATM 1385 C C21_1 . LIG2 . 1 ? B -1.062 14.051 9.297 1.000 2 B LIG2 94.146 1
HETATM 1386 N N6_1 . LIG2 . 1 ? B -1.570 15.233 9.624 1.000 2 B LIG2 93.090 1
HETATM 1387 S S1_1 . LIG2 . 1 ? B -1.646 12.615 9.992 1.000 2 B LIG2 93.952 1
HETATM 1388 C C22_1 . LIG2 . 1 ? B -0.580 11.654 9.126 1.000 2 B LIG2 95.471 1
HETATM 1389 C C23_1 . LIG2 . 1 ? B -0.478 10.279 9.172 1.000 2 B LIG2 95.826 1
HETATM 1390 F F3_1 . LIG2 . 1 ? B -1.277 9.571 9.946 1.000 2 B LIG2 95.145 1
HETATM 1391 C C24_1 . LIG2 . 1 ? B 0.452 9.626 8.386 1.000 2 B LIG2 95.685 1
HETATM 1392 C C25_1 . LIG2 . 1 ? B 1.290 10.386 7.556 1.000 2 B LIG2 95.917 1
HETATM 1393 C C26_1 . LIG2 . 1 ? B 1.922 12.644 5.313 1.000 2 B LIG2 95.517 1
HETATM 1394 C C27_1 . LIG2 . 1 ? B 0.652 12.146 4.648 1.000 2 B LIG2 94.342 1
HETATM 1395 F F4_1 . LIG2 . 1 ? B -0.446 12.583 5.234 1.000 2 B LIG2 88.673 1
HETATM 1396 F F5_1 . LIG2 . 1 ? B 0.629 10.830 4.617 1.000 2 B LIG2 87.519 1
HETATM 1397 F F6_1 . LIG2 . 1 ? B 0.588 12.545 3.408 1.000 2 B LIG2 88.833 1
HETATM 1398 C C28_1 . LIG2 . 1 ? B 2.837 13.314 4.533 1.000 2 B LIG2 95.594 1
HETATM 1399 C C29_1 . LIG2 . 1 ? B 3.999 13.811 5.071 1.000 2 B LIG2 95.117 1
HETATM 1400 C C30_1 . LIG2 . 1 ? B 5.386 15.814 2.186 1.000 2 B LIG2 90.843 1
HETATM 1401 C C31_1 . LIG2 . 1 ? B 6.881 16.020 2.224 1.000 2 B LIG2 86.554 1
HETATM 1402 C C32_1 . LIG2 . 1 ? B 4.954 15.730 0.717 1.000 2 B LIG2 90.610 1
HETATM 1403 N N7_1 . LIG2 . 1 ? B 5.243 14.456 0.113 1.000 2 B LIG2 92.510 1
HETATM 1404 C C33_1 . LIG2 . 1 ? B 5.812 14.320 -1.124 1.000 2 B LIG2 88.612 1
HETATM 1405 C C34_1 . LIG2 . 1 ? B 6.136 15.544 -1.946 1.000 2 B LIG2 87.820 1
HETATM 1406 C C35_1 . LIG2 . 1 ? B 7.515 15.490 -2.449 1.000 2 B LIG2 86.629 1
HETATM 1407 O O2_1 . LIG2 . 1 ? B 6.045 13.227 -1.574 1.000 2 B LIG2 89.762 1
HETATM 1408 O O1_1 . LIG3 . 1 ? C 6.030 10.230 -8.418 1.000 3 C LIG3 92.493 1
HETATM 1409 P P1_1 . LIG3 . 1 ? C 6.292 8.860 -7.925 1.000 3 C LIG3 97.067 1
HETATM 1410 O O2_1 . LIG3 . 1 ? C 5.279 7.831 -8.155 1.000 3 C LIG3 93.059 1
HETATM 1411 O O3_1 . LIG3 . 1 ? C 6.615 8.935 -6.390 1.000 3 C LIG3 97.258 1
HETATM 1412 P P2_1 . LIG3 . 1 ? C 5.680 9.592 -5.310 1.000 3 C LIG3 96.803 1
HETATM 1413 N N1_1 . LIG3 . 1 ? C 6.145 11.125 -5.322 1.000 3 C LIG3 95.646 1
HETATM 1414 P P3_1 . LIG3 . 1 ? C 5.289 12.315 -4.586 1.000 3 C LIG3 95.000 1
HETATM 1415 O O4_1 . LIG3 . 1 ? C 6.088 13.575 -4.757 1.000 3 C LIG3 78.650 1
HETATM 1416 O O5_1 . LIG3 . 1 ? C 5.147 11.910 -3.147 1.000 3 C LIG3 78.364 1
HETATM 1417 O O6_1 . LIG3 . 1 ? C 3.942 12.411 -5.257 1.000 3 C LIG3 79.798 1
HETATM 1418 O O7_1 . LIG3 . 1 ? C 4.267 9.458 -5.751 1.000 3 C LIG3 91.650 1
HETATM 1419 O O8_1 . LIG3 . 1 ? C 6.018 8.917 -4.041 1.000 3 C LIG3 89.501 1
HETATM 1420 O O9_1 . LIG3 . 1 ? C 7.689 8.321 -8.482 1.000 3 C LIG3 97.602 1
HETATM 1421 C C1_1 . LIG3 . 1 ? C 8.823 9.118 -8.434 1.000 3 C LIG3 96.482 1
HETATM 1422 C C2_1 . LIG3 . 1 ? C 9.737 8.742 -9.558 1.000 3 C LIG3 96.850 1
HETATM 1423 O O10_1 . LIG3 . 1 ? C 10.245 7.434 -9.328 1.000 3 C LIG3 97.685 1
HETATM 1424 C C3_1 . LIG3 . 1 ? C 9.026 8.774 -10.898 1.000 3 C LIG3 96.552 1
HETATM 1425 O O11_1 . LIG3 . 1 ? C 9.857 9.229 -11.910 1.000 3 C LIG3 94.933 1
HETATM 1426 C C4_1 . LIG3 . 1 ? C 8.703 7.327 -11.076 1.000 3 C LIG3 96.927 1
HETATM 1427 O O12_1 . LIG3 . 1 ? C 8.552 6.981 -12.440 1.000 3 C LIG3 95.941 1
HETATM 1428 C C5_1 . LIG3 . 1 ? C 9.847 6.658 -10.432 1.000 3 C LIG3 97.865 1
HETATM 1429 N N2_1 . LIG3 . 1 ? C 9.502 5.358 -9.873 1.000 3 C LIG3 98.175 1
HETATM 1430 C C6_1 . LIG3 . 1 ? C 10.193 4.245 -10.091 1.000 3 C LIG3 98.397 1
HETATM 1431 N N3_1 . LIG3 . 1 ? C 11.277 4.019 -10.822 1.000 3 C LIG3 98.195 1
HETATM 1432 C C7_1 . LIG3 . 1 ? C 11.743 2.767 -10.841 1.000 3 C LIG3 98.279 1
HETATM 1433 N N4_1 . LIG3 . 1 ? C 12.844 2.508 -11.569 1.000 3 C LIG3 97.794 1
HETATM 1434 N N5_1 . LIG3 . 1 ? C 11.169 1.748 -10.186 1.000 3 C LIG3 98.650 1
HETATM 1435 C C8_1 . LIG3 . 1 ? C 10.068 1.933 -9.440 1.000 3 C LIG3 98.653 1
HETATM 1436 O O13_1 . LIG3 . 1 ? C 9.559 1.044 -8.822 1.000 3 C LIG3 98.514 1
HETATM 1437 C C9_1 . LIG3 . 1 ? C 9.549 3.258 -9.372 1.000 3 C LIG3 98.596 1
HETATM 1438 N N6_1 . LIG3 . 1 ? C 8.490 3.784 -8.724 1.000 3 C LIG3 98.434 1
HETATM 1439 C C10_1 . LIG3 . 1 ? C 8.474 5.074 -9.038 1.000 3 C LIG3 98.243 1
HETATM 1440 Mg MG1_1 . LIG4 . 1 ? D 2.907 10.906 -5.852 1.000 4 D LIG4 95.444 1
#
#
loop_
_atom_type.symbol
C
F
Mg
N
O
P
S
#
#
loop_
_ma_qa_metric.id
_ma_qa_metric.name
_ma_qa_metric.description
_ma_qa_metric.type
_ma_qa_metric.mode
_ma_qa_metric.type_other_details
_ma_qa_metric.software_group_id
1 pLDDT 'Predicted lddt' pLDDT local . .
#
#
loop_
_ma_qa_metric_local.ordinal_id
_ma_qa_metric_local.model_id
_ma_qa_metric_local.label_asym_id
_ma_qa_metric_local.label_seq_id
_ma_qa_metric_local.label_comp_id
_ma_qa_metric_local.metric_id
_ma_qa_metric_local.metric_value
1 1 A 1 GLY 1 81.053
2 1 A 2 MET 1 90.569
3 1 A 3 THR 1 95.969
4 1 A 4 GLU 1 97.047
5 1 A 5 TYR 1 98.008
6 1 A 6 LYS 1 98.023
7 1 A 7 LEU 1 98.288
8 1 A 8 VAL 1 98.278
9 1 A 9 VAL 1 98.309
10 1 A 10 VAL 1 98.323
11 1 A 11 GLY 1 97.783
12 1 A 12 ALA 1 97.695
13 1 A 13 CYS 1 95.819
14 1 A 14 GLY 1 96.550
15 1 A 15 VAL 1 98.276
16 1 A 16 GLY 1 98.118
17 1 A 17 LYS 1 97.990
18 1 A 18 SER 1 97.064
19 1 A 19 ALA 1 97.685
20 1 A 20 LEU 1 98.258
21 1 A 21 THR 1 97.323
22 1 A 22 ILE 1 96.604
23 1 A 23 GLN 1 97.642
24 1 A 24 LEU 1 97.975
25 1 A 25 ILE 1 96.613
26 1 A 26 GLN 1 96.238
27 1 A 27 ASN 1 96.670
28 1 A 28 HIS 1 96.206
29 1 A 29 PHE 1 97.336
30 1 A 30 VAL 1 92.027
31 1 A 31 ASP 1 89.456
32 1 A 32 GLU 1 89.168
33 1 A 33 TYR 1 85.565
34 1 A 34 ASP 1 83.491
35 1 A 35 PRO 1 87.617
36 1 A 36 THR 1 79.296
37 1 A 37 ILE 1 87.011
38 1 A 38 GLU 1 89.684
39 1 A 39 ASP 1 91.001
40 1 A 40 SER 1 93.071
41 1 A 41 TYR 1 95.618
42 1 A 42 ARG 1 95.952
43 1 A 43 LYS 1 96.159
44 1 A 44 GLN 1 97.301
45 1 A 45 VAL 1 96.496
46 1 A 46 VAL 1 96.576
47 1 A 47 ILE 1 97.463
48 1 A 48 ASP 1 96.722
49 1 A 49 GLY 1 94.343
50 1 A 50 GLU 1 93.587
51 1 A 51 THR 1 95.712
52 1 A 52 SER 1 95.379
53 1 A 53 LEU 1 97.584
54 1 A 54 LEU 1 98.058
55 1 A 55 ASP 1 97.668
56 1 A 56 ILE 1 97.428
57 1 A 57 LEU 1 96.690
58 1 A 58 ASP 1 96.178
59 1 A 59 THR 1 94.543
60 1 A 60 ALA 1 90.304
61 1 A 61 GLY 1 76.981
62 1 A 62 GLN 1 79.618
63 1 A 63 GLU 1 78.851
64 1 A 64 GLU 1 78.471
65 1 A 65 TYR 1 80.063
66 1 A 66 SER 1 83.022
67 1 A 67 ALA 1 86.724
68 1 A 68 MET 1 84.895
69 1 A 69 ARG 1 88.711
70 1 A 70 ASP 1 92.641
71 1 A 71 GLN 1 91.173
72 1 A 72 TYR 1 88.936
73 1 A 73 MET 1 95.033
74 1 A 74 ARG 1 96.474
75 1 A 75 THR 1 94.953
76 1 A 76 GLY 1 97.809
77 1 A 77 GLU 1 98.577
78 1 A 78 GLY 1 98.748
79 1 A 79 PHE 1 98.868
80 1 A 80 LEU 1 98.912
81 1 A 81 SER 1 98.947
82 1 A 82 VAL 1 98.956
83 1 A 83 PHE 1 98.972
84 1 A 84 ALA 1 98.951
85 1 A 85 ILE 1 98.852
86 1 A 86 ASN 1 98.744
87 1 A 87 ASN 1 98.714
88 1 A 88 THR 1 98.779
89 1 A 89 LYS 1 98.792
90 1 A 90 SER 1 98.823
91 1 A 91 PHE 1 98.938
92 1 A 92 GLU 1 98.607
93 1 A 93 ASP 1 98.335
94 1 A 94 ILE 1 98.637
95 1 A 95 HIS 1 97.574
96 1 A 96 HIS 1 97.083
97 1 A 97 TYR 1 97.353
98 1 A 98 ARG 1 97.728
99 1 A 99 GLU 1 97.452
100 1 A 100 GLN 1 96.472
101 1 A 101 ILE 1 97.658
102 1 A 102 LYS 1 97.635
103 1 A 103 ARG 1 96.706
104 1 A 104 VAL 1 96.192
105 1 A 105 LYS 1 97.018
106 1 A 106 ASP 1 96.833
107 1 A 107 SER 1 95.832
108 1 A 108 GLU 1 95.440
109 1 A 109 ASP 1 95.841
110 1 A 110 VAL 1 98.349
111 1 A 111 PRO 1 98.781
112 1 A 112 MET 1 98.779
113 1 A 113 VAL 1 98.972
114 1 A 114 LEU 1 98.983
115 1 A 115 VAL 1 98.989
116 1 A 116 GLY 1 98.979
117 1 A 117 ASN 1 98.957
118 1 A 118 LYS 1 98.804
119 1 A 119 SER 1 98.730
120 1 A 120 ASP 1 98.700
121 1 A 121 LEU 1 98.381
122 1 A 122 PRO 1 97.172
123 1 A 123 SER 1 93.661
124 1 A 124 ARG 1 97.751
125 1 A 125 THR 1 98.667
126 1 A 126 VAL 1 98.626
127 1 A 127 ASP 1 97.929
128 1 A 128 THR 1 97.706
129 1 A 129 LYS 1 98.281
130 1 A 130 GLN 1 98.168
131 1 A 131 ALA 1 98.823
132 1 A 132 GLN 1 98.847
133 1 A 133 ASP 1 98.748
134 1 A 134 LEU 1 98.814
135 1 A 135 ALA 1 98.823
136 1 A 136 ARG 1 98.604
137 1 A 137 SER 1 98.156
138 1 A 138 TYR 1 97.854
139 1 A 139 GLY 1 97.700
140 1 A 140 ILE 1 98.534
141 1 A 141 PRO 1 98.897
142 1 A 142 PHE 1 98.966
143 1 A 143 ILE 1 98.967
144 1 A 144 GLU 1 98.881
145 1 A 145 THR 1 98.984
146 1 A 146 SER 1 98.918
147 1 A 147 ALA 1 98.433
148 1 A 148 LYS 1 98.292
149 1 A 149 THR 1 98.499
150 1 A 150 ARG 1 98.402
151 1 A 151 GLN 1 98.713
152 1 A 152 GLY 1 98.939
153 1 A 153 VAL 1 98.918
154 1 A 154 ASP 1 98.739
155 1 A 155 ASP 1 98.820
156 1 A 156 ALA 1 98.915
157 1 A 157 PHE 1 98.848
158 1 A 158 TYR 1 98.715
159 1 A 159 THR 1 98.800
160 1 A 160 LEU 1 98.861
161 1 A 161 VAL 1 98.613
162 1 A 162 ARG 1 98.256
163 1 A 163 GLU 1 98.437
164 1 A 164 ILE 1 98.497
165 1 A 165 ARG 1 97.843
166 1 A 166 LYS 1 97.217
167 1 A 167 HIS 1 97.617
168 1 A 168 LYS 1 96.612
169 1 A 169 GLU 1 95.659
170 1 A 170 LYS 1 94.528
#
