# Supplementary material for: Single‐Sequence Deep Learning Delivers Crystal‐Quality Models of Covalent K‐Ras G12 Hotspot Complexes
Source: IUBMB Life. 2026 Jun 13;78(6):e70108. doi: 10.1002/iub.70108 (PMC13263772; doi:10.1002/iub.70108)
Supplement: Supplementary file 1 — Data S1: iub70108‐sup‐0001‐DataS1.zip. [file IUB-78-0-s001.zip › Supplementary_Data/1_Without Covalent Restraint_Web/Predicted Structures/KRASG12C_BBO-8520_Gpp(NH)p_Mg2+_without_restraint/pred.model_idx_2.cif]

data_model
_entry.id model
_struct.entry_id model
_struct.pdbx_model_details .
_struct.pdbx_structure_determination_methodology computational
_struct.title 'Chai-1 predicted structure'
_audit_conform.dict_location https://raw.githubusercontent.com/ihmwg/ModelCIF/80e1e22/dist/mmcif_ma.dic
_audit_conform.dict_name mmcif_ma.dic
_audit_conform.dict_version 1.4.7
#
loop_
_audit_author.name
_audit_author.pdbx_ordinal
'Chai Discovery team' 1
#
#
loop_
_chem_comp.id
_chem_comp.type
_chem_comp.name
_chem_comp.formula
_chem_comp.formula_weight
_chem_comp.ma_provenance
ALA 'L-peptide linking' . . . 'CCD Core'
ARG 'L-peptide linking' . . . 'CCD Core'
ASN 'L-peptide linking' . . . 'CCD Core'
ASP 'L-peptide linking' . . . 'CCD Core'
CYS 'L-peptide linking' . . . 'CCD Core'
GLN 'L-peptide linking' . . . 'CCD Core'
GLU 'L-peptide linking' . . . 'CCD Core'
GLY 'L-peptide linking' . . . 'CCD Core'
HIS 'L-peptide linking' . . . 'CCD Core'
ILE 'L-peptide linking' . . . 'CCD Core'
LEU 'L-peptide linking' . . . 'CCD Core'
LIG2 non-polymer . . . 'CCD Core'
LIG3 non-polymer . . . 'CCD Core'
LIG4 non-polymer . . . 'CCD Core'
LYS 'L-peptide linking' . . . 'CCD Core'
MET 'L-peptide linking' . . . 'CCD Core'
PHE 'L-peptide linking' . . . 'CCD Core'
PRO 'L-peptide linking' . . . 'CCD Core'
SER 'L-peptide linking' . . . 'CCD Core'
THR 'L-peptide linking' . . . 'CCD Core'
TYR 'L-peptide linking' . . . 'CCD Core'
VAL 'L-peptide linking' . . . 'CCD Core'
#
#
loop_
_entity.id
_entity.type
_entity.src_method
_entity.pdbx_description
_entity.formula_weight
_entity.pdbx_number_of_molecules
_entity.details
1 polymer man 'Entity A' . 1 .
2 non-polymer man 'Entity B' . 1 .
3 non-polymer man 'Entity C' . 1 .
4 non-polymer man 'Entity D' . 1 .
#
#
loop_
_entity_poly.entity_id
_entity_poly.type
_entity_poly.nstd_linkage
_entity_poly.nstd_monomer
_entity_poly.pdbx_strand_id
_entity_poly.pdbx_seq_one_letter_code
_entity_poly.pdbx_seq_one_letter_code_can
1 polypeptide(L) no no A
;GMTEYKLVVVGACGVGKSALTIQLIQNHFVDEYDPTIEDSYRKQVVIDGETSLLDILDTAGQEEYSAMRD
QYMRTGEGFLSVFAINNTKSFEDIHHYREQIKRVKDSEDVPMVLVGNKSDLPSRTVDTKQAQDLARSYGI
PFIETSAKTRQGVDDAFYTLVREIRKHKEK
;

;GMTEYKLVVVGACGVGKSALTIQLIQNHFVDEYDPTIEDSYRKQVVIDGETSLLDILDTAGQEEYSAMRD
QYMRTGEGFLSVFAINNTKSFEDIHHYREQIKRVKDSEDVPMVLVGNKSDLPSRTVDTKQAQDLARSYGI
PFIETSAKTRQGVDDAFYTLVREIRKHKEK
;

#
#
loop_
_pdbx_entity_nonpoly.entity_id
_pdbx_entity_nonpoly.name
_pdbx_entity_nonpoly.comp_id
_pdbx_entity_nonpoly.ma_model_mode
2 'Entity B' LIG2 .
3 'Entity C' LIG3 .
4 'Entity D' LIG4 .
#
#
loop_
_entity_poly_seq.entity_id
_entity_poly_seq.num
_entity_poly_seq.mon_id
_entity_poly_seq.hetero
1 1 GLY .
1 2 MET .
1 3 THR .
1 4 GLU .
1 5 TYR .
1 6 LYS .
1 7 LEU .
1 8 VAL .
1 9 VAL .
1 10 VAL .
1 11 GLY .
1 12 ALA .
1 13 CYS .
1 14 GLY .
1 15 VAL .
1 16 GLY .
1 17 LYS .
1 18 SER .
1 19 ALA .
1 20 LEU .
1 21 THR .
1 22 ILE .
1 23 GLN .
1 24 LEU .
1 25 ILE .
1 26 GLN .
1 27 ASN .
1 28 HIS .
1 29 PHE .
1 30 VAL .
1 31 ASP .
1 32 GLU .
1 33 TYR .
1 34 ASP .
1 35 PRO .
1 36 THR .
1 37 ILE .
1 38 GLU .
1 39 ASP .
1 40 SER .
1 41 TYR .
1 42 ARG .
1 43 LYS .
1 44 GLN .
1 45 VAL .
1 46 VAL .
1 47 ILE .
1 48 ASP .
1 49 GLY .
1 50 GLU .
1 51 THR .
1 52 SER .
1 53 LEU .
1 54 LEU .
1 55 ASP .
1 56 ILE .
1 57 LEU .
1 58 ASP .
1 59 THR .
1 60 ALA .
1 61 GLY .
1 62 GLN .
1 63 GLU .
1 64 GLU .
1 65 TYR .
1 66 SER .
1 67 ALA .
1 68 MET .
1 69 ARG .
1 70 ASP .
1 71 GLN .
1 72 TYR .
1 73 MET .
1 74 ARG .
1 75 THR .
1 76 GLY .
1 77 GLU .
1 78 GLY .
1 79 PHE .
1 80 LEU .
1 81 SER .
1 82 VAL .
1 83 PHE .
1 84 ALA .
1 85 ILE .
1 86 ASN .
1 87 ASN .
1 88 THR .
1 89 LYS .
1 90 SER .
1 91 PHE .
1 92 GLU .
1 93 ASP .
1 94 ILE .
1 95 HIS .
1 96 HIS .
1 97 TYR .
1 98 ARG .
1 99 GLU .
1 100 GLN .
1 101 ILE .
1 102 LYS .
1 103 ARG .
1 104 VAL .
1 105 LYS .
1 106 ASP .
1 107 SER .
1 108 GLU .
1 109 ASP .
1 110 VAL .
1 111 PRO .
1 112 MET .
1 113 VAL .
1 114 LEU .
1 115 VAL .
1 116 GLY .
1 117 ASN .
1 118 LYS .
1 119 SER .
1 120 ASP .
1 121 LEU .
1 122 PRO .
1 123 SER .
1 124 ARG .
1 125 THR .
1 126 VAL .
1 127 ASP .
1 128 THR .
1 129 LYS .
1 130 GLN .
1 131 ALA .
1 132 GLN .
1 133 ASP .
1 134 LEU .
1 135 ALA .
1 136 ARG .
1 137 SER .
1 138 TYR .
1 139 GLY .
1 140 ILE .
1 141 PRO .
1 142 PHE .
1 143 ILE .
1 144 GLU .
1 145 THR .
1 146 SER .
1 147 ALA .
1 148 LYS .
1 149 THR .
1 150 ARG .
1 151 GLN .
1 152 GLY .
1 153 VAL .
1 154 ASP .
1 155 ASP .
1 156 ALA .
1 157 PHE .
1 158 TYR .
1 159 THR .
1 160 LEU .
1 161 VAL .
1 162 ARG .
1 163 GLU .
1 164 ILE .
1 165 ARG .
1 166 LYS .
1 167 HIS .
1 168 LYS .
1 169 GLU .
1 170 LYS .
#
#
loop_
_struct_asym.id
_struct_asym.entity_id
_struct_asym.details
A 1 'Chain A'
B 2 'Chain B'
C 3 'Chain C'
D 4 'Chain D'
#
#
loop_
_pdbx_poly_seq_scheme.asym_id
_pdbx_poly_seq_scheme.entity_id
_pdbx_poly_seq_scheme.seq_id
_pdbx_poly_seq_scheme.mon_id
_pdbx_poly_seq_scheme.pdb_seq_num
_pdbx_poly_seq_scheme.auth_seq_num
_pdbx_poly_seq_scheme.pdb_mon_id
_pdbx_poly_seq_scheme.auth_mon_id
_pdbx_poly_seq_scheme.pdb_strand_id
_pdbx_poly_seq_scheme.pdb_ins_code
A 1 1 GLY 1 1 GLY GLY A .
A 1 2 MET 2 2 MET MET A .
A 1 3 THR 3 3 THR THR A .
A 1 4 GLU 4 4 GLU GLU A .
A 1 5 TYR 5 5 TYR TYR A .
A 1 6 LYS 6 6 LYS LYS A .
A 1 7 LEU 7 7 LEU LEU A .
A 1 8 VAL 8 8 VAL VAL A .
A 1 9 VAL 9 9 VAL VAL A .
A 1 10 VAL 10 10 VAL VAL A .
A 1 11 GLY 11 11 GLY GLY A .
A 1 12 ALA 12 12 ALA ALA A .
A 1 13 CYS 13 13 CYS CYS A .
A 1 14 GLY 14 14 GLY GLY A .
A 1 15 VAL 15 15 VAL VAL A .
A 1 16 GLY 16 16 GLY GLY A .
A 1 17 LYS 17 17 LYS LYS A .
A 1 18 SER 18 18 SER SER A .
A 1 19 ALA 19 19 ALA ALA A .
A 1 20 LEU 20 20 LEU LEU A .
A 1 21 THR 21 21 THR THR A .
A 1 22 ILE 22 22 ILE ILE A .
A 1 23 GLN 23 23 GLN GLN A .
A 1 24 LEU 24 24 LEU LEU A .
A 1 25 ILE 25 25 ILE ILE A .
A 1 26 GLN 26 26 GLN GLN A .
A 1 27 ASN 27 27 ASN ASN A .
A 1 28 HIS 28 28 HIS HIS A .
A 1 29 PHE 29 29 PHE PHE A .
A 1 30 VAL 30 30 VAL VAL A .
A 1 31 ASP 31 31 ASP ASP A .
A 1 32 GLU 32 32 GLU GLU A .
A 1 33 TYR 33 33 TYR TYR A .
A 1 34 ASP 34 34 ASP ASP A .
A 1 35 PRO 35 35 PRO PRO A .
A 1 36 THR 36 36 THR THR A .
A 1 37 ILE 37 37 ILE ILE A .
A 1 38 GLU 38 38 GLU GLU A .
A 1 39 ASP 39 39 ASP ASP A .
A 1 40 SER 40 40 SER SER A .
A 1 41 TYR 41 41 TYR TYR A .
A 1 42 ARG 42 42 ARG ARG A .
A 1 43 LYS 43 43 LYS LYS A .
A 1 44 GLN 44 44 GLN GLN A .
A 1 45 VAL 45 45 VAL VAL A .
A 1 46 VAL 46 46 VAL VAL A .
A 1 47 ILE 47 47 ILE ILE A .
A 1 48 ASP 48 48 ASP ASP A .
A 1 49 GLY 49 49 GLY GLY A .
A 1 50 GLU 50 50 GLU GLU A .
A 1 51 THR 51 51 THR THR A .
A 1 52 SER 52 52 SER SER A .
A 1 53 LEU 53 53 LEU LEU A .
A 1 54 LEU 54 54 LEU LEU A .
A 1 55 ASP 55 55 ASP ASP A .
A 1 56 ILE 56 56 ILE ILE A .
A 1 57 LEU 57 57 LEU LEU A .
A 1 58 ASP 58 58 ASP ASP A .
A 1 59 THR 59 59 THR THR A .
A 1 60 ALA 60 60 ALA ALA A .
A 1 61 GLY 61 61 GLY GLY A .
A 1 62 GLN 62 62 GLN GLN A .
A 1 63 GLU 63 63 GLU GLU A .
A 1 64 GLU 64 64 GLU GLU A .
A 1 65 TYR 65 65 TYR TYR A .
A 1 66 SER 66 66 SER SER A .
A 1 67 ALA 67 67 ALA ALA A .
A 1 68 MET 68 68 MET MET A .
A 1 69 ARG 69 69 ARG ARG A .
A 1 70 ASP 70 70 ASP ASP A .
A 1 71 GLN 71 71 GLN GLN A .
A 1 72 TYR 72 72 TYR TYR A .
A 1 73 MET 73 73 MET MET A .
A 1 74 ARG 74 74 ARG ARG A .
A 1 75 THR 75 75 THR THR A .
A 1 76 GLY 76 76 GLY GLY A .
A 1 77 GLU 77 77 GLU GLU A .
A 1 78 GLY 78 78 GLY GLY A .
A 1 79 PHE 79 79 PHE PHE A .
A 1 80 LEU 80 80 LEU LEU A .
A 1 81 SER 81 81 SER SER A .
A 1 82 VAL 82 82 VAL VAL A .
A 1 83 PHE 83 83 PHE PHE A .
A 1 84 ALA 84 84 ALA ALA A .
A 1 85 ILE 85 85 ILE ILE A .
A 1 86 ASN 86 86 ASN ASN A .
A 1 87 ASN 87 87 ASN ASN A .
A 1 88 THR 88 88 THR THR A .
A 1 89 LYS 89 89 LYS LYS A .
A 1 90 SER 90 90 SER SER A .
A 1 91 PHE 91 91 PHE PHE A .
A 1 92 GLU 92 92 GLU GLU A .
A 1 93 ASP 93 93 ASP ASP A .
A 1 94 ILE 94 94 ILE ILE A .
A 1 95 HIS 95 95 HIS HIS A .
A 1 96 HIS 96 96 HIS HIS A .
A 1 97 TYR 97 97 TYR TYR A .
A 1 98 ARG 98 98 ARG ARG A .
A 1 99 GLU 99 99 GLU GLU A .
A 1 100 GLN 100 100 GLN GLN A .
A 1 101 ILE 101 101 ILE ILE A .
A 1 102 LYS 102 102 LYS LYS A .
A 1 103 ARG 103 103 ARG ARG A .
A 1 104 VAL 104 104 VAL VAL A .
A 1 105 LYS 105 105 LYS LYS A .
A 1 106 ASP 106 106 ASP ASP A .
A 1 107 SER 107 107 SER SER A .
A 1 108 GLU 108 108 GLU GLU A .
A 1 109 ASP 109 109 ASP ASP A .
A 1 110 VAL 110 110 VAL VAL A .
A 1 111 PRO 111 111 PRO PRO A .
A 1 112 MET 112 112 MET MET A .
A 1 113 VAL 113 113 VAL VAL A .
A 1 114 LEU 114 114 LEU LEU A .
A 1 115 VAL 115 115 VAL VAL A .
A 1 116 GLY 116 116 GLY GLY A .
A 1 117 ASN 117 117 ASN ASN A .
A 1 118 LYS 118 118 LYS LYS A .
A 1 119 SER 119 119 SER SER A .
A 1 120 ASP 120 120 ASP ASP A .
A 1 121 LEU 121 121 LEU LEU A .
A 1 122 PRO 122 122 PRO PRO A .
A 1 123 SER 123 123 SER SER A .
A 1 124 ARG 124 124 ARG ARG A .
A 1 125 THR 125 125 THR THR A .
A 1 126 VAL 126 126 VAL VAL A .
A 1 127 ASP 127 127 ASP ASP A .
A 1 128 THR 128 128 THR THR A .
A 1 129 LYS 129 129 LYS LYS A .
A 1 130 GLN 130 130 GLN GLN A .
A 1 131 ALA 131 131 ALA ALA A .
A 1 132 GLN 132 132 GLN GLN A .
A 1 133 ASP 133 133 ASP ASP A .
A 1 134 LEU 134 134 LEU LEU A .
A 1 135 ALA 135 135 ALA ALA A .
A 1 136 ARG 136 136 ARG ARG A .
A 1 137 SER 137 137 SER SER A .
A 1 138 TYR 138 138 TYR TYR A .
A 1 139 GLY 139 139 GLY GLY A .
A 1 140 ILE 140 140 ILE ILE A .
A 1 141 PRO 141 141 PRO PRO A .
A 1 142 PHE 142 142 PHE PHE A .
A 1 143 ILE 143 143 ILE ILE A .
A 1 144 GLU 144 144 GLU GLU A .
A 1 145 THR 145 145 THR THR A .
A 1 146 SER 146 146 SER SER A .
A 1 147 ALA 147 147 ALA ALA A .
A 1 148 LYS 148 148 LYS LYS A .
A 1 149 THR 149 149 THR THR A .
A 1 150 ARG 150 150 ARG ARG A .
A 1 151 GLN 151 151 GLN GLN A .
A 1 152 GLY 152 152 GLY GLY A .
A 1 153 VAL 153 153 VAL VAL A .
A 1 154 ASP 154 154 ASP ASP A .
A 1 155 ASP 155 155 ASP ASP A .
A 1 156 ALA 156 156 ALA ALA A .
A 1 157 PHE 157 157 PHE PHE A .
A 1 158 TYR 158 158 TYR TYR A .
A 1 159 THR 159 159 THR THR A .
A 1 160 LEU 160 160 LEU LEU A .
A 1 161 VAL 161 161 VAL VAL A .
A 1 162 ARG 162 162 ARG ARG A .
A 1 163 GLU 163 163 GLU GLU A .
A 1 164 ILE 164 164 ILE ILE A .
A 1 165 ARG 165 165 ARG ARG A .
A 1 166 LYS 166 166 LYS LYS A .
A 1 167 HIS 167 167 HIS HIS A .
A 1 168 LYS 168 168 LYS LYS A .
A 1 169 GLU 169 169 GLU GLU A .
A 1 170 LYS 170 170 LYS LYS A .
#
#
loop_
_pdbx_nonpoly_scheme.asym_id
_pdbx_nonpoly_scheme.entity_id
_pdbx_nonpoly_scheme.mon_id
_pdbx_nonpoly_scheme.ndb_seq_num
_pdbx_nonpoly_scheme.pdb_seq_num
_pdbx_nonpoly_scheme.auth_seq_num
_pdbx_nonpoly_scheme.auth_mon_id
_pdbx_nonpoly_scheme.pdb_strand_id
_pdbx_nonpoly_scheme.pdb_ins_code
B 2 LIG2 1 1 1 LIG2 B .
C 3 LIG3 1 1 1 LIG3 C .
D 4 LIG4 1 1 1 LIG4 D .
#
#
loop_
_ma_data.id
_ma_data.name
_ma_data.content_type
_ma_data.content_type_other_details
1 'Entity A' target .
2 'Entity B' target .
3 'Entity C' target .
4 'Entity D' target .
5 pred_model_1 'model coordinates' .
#
#
loop_
_ma_target_entity.entity_id
_ma_target_entity.data_id
_ma_target_entity.origin
1 1 designed
2 2 designed
3 3 designed
4 4 designed
#
#
loop_
_ma_target_entity_instance.asym_id
_ma_target_entity_instance.entity_id
_ma_target_entity_instance.details
A 1 'Chain A'
B 2 'Chain B'
C 3 'Chain C'
D 4 'Chain D'
#
#
loop_
_ma_model_list.ordinal_id
_ma_model_list.model_name
_ma_model_list.data_id
_ma_model_list.model_type
_ma_model_list.model_type_other_details
1 pred_model_1 5 'Ab initio model' .
#
#
loop_
_ma_model_group.id
_ma_model_group.name
_ma_model_group.details
1 pred .
#
#
loop_
_ma_model_group_link.group_id
_ma_model_group_link.model_id
1 1
#
#
loop_
_atom_site.group_PDB
_atom_site.id
_atom_site.type_symbol
_atom_site.label_atom_id
_atom_site.label_alt_id
_atom_site.label_comp_id
_atom_site.label_seq_id
_atom_site.auth_seq_id
_atom_site.pdbx_PDB_ins_code
_atom_site.label_asym_id
_atom_site.Cartn_x
_atom_site.Cartn_y
_atom_site.Cartn_z
_atom_site.occupancy
_atom_site.label_entity_id
_atom_site.auth_asym_id
_atom_site.auth_comp_id
_atom_site.B_iso_or_equiv
_atom_site.pdbx_PDB_model_num
ATOM 1 N N . GLY 1 1 ? A 25.950 -5.344 4.987 1.000 1 A GLY 72.567 1
ATOM 2 C CA . GLY 1 1 ? A 24.963 -6.246 4.393 1.000 1 A GLY 78.324 1
ATOM 3 C C . GLY 1 1 ? A 23.548 -5.759 4.425 1.000 1 A GLY 82.904 1
ATOM 4 O O . GLY 1 1 ? A 22.662 -6.444 3.934 1.000 1 A GLY 80.919 1
ATOM 5 N N . MET 2 2 ? A 23.280 -4.582 5.030 1.000 1 A MET 86.069 1
ATOM 6 C CA . MET 2 2 ? A 21.930 -4.055 5.013 1.000 1 A MET 90.394 1
ATOM 7 C C . MET 2 2 ? A 21.571 -3.515 3.646 1.000 1 A MET 92.205 1
ATOM 8 O O . MET 2 2 ? A 22.433 -3.061 2.888 1.000 1 A MET 91.093 1
ATOM 9 C CB . MET 2 2 ? A 21.756 -2.974 6.076 1.000 1 A MET 88.842 1
ATOM 10 C CG . MET 2 2 ? A 22.421 -1.678 5.766 1.000 1 A MET 88.420 1
ATOM 11 S SD . MET 2 2 ? A 21.941 -0.391 6.948 1.000 1 A MET 85.494 1
ATOM 12 C CE . MET 2 2 ? A 20.217 -0.150 6.566 1.000 1 A MET 81.231 1
ATOM 13 N N . THR 3 3 ? A 20.262 -3.579 3.318 1.000 1 A THR 95.389 1
ATOM 14 C CA . THR 3 3 ? A 19.743 -3.080 2.062 1.000 1 A THR 95.636 1
ATOM 15 C C . THR 3 3 ? A 18.603 -2.132 2.357 1.000 1 A THR 96.502 1
ATOM 16 O O . THR 3 3 ? A 17.865 -2.335 3.324 1.000 1 A THR 96.098 1
ATOM 17 C CB . THR 3 3 ? A 19.271 -4.226 1.163 1.000 1 A THR 94.060 1
ATOM 18 O OG1 . THR 3 3 ? A 20.334 -5.166 0.979 1.000 1 A THR 89.033 1
ATOM 19 C CG2 . THR 3 3 ? A 18.836 -3.728 -0.208 1.000 1 A THR 89.717 1
ATOM 20 N N . GLU 4 4 ? A 18.453 -1.099 1.533 1.000 1 A GLU 96.552 1
ATOM 21 C CA . GLU 4 4 ? A 17.319 -0.199 1.639 1.000 1 A GLU 96.945 1
ATOM 22 C C . GLU 4 4 ? A 16.237 -0.632 0.660 1.000 1 A GLU 97.272 1
ATOM 23 O O . GLU 4 4 ? A 16.519 -1.007 -0.481 1.000 1 A GLU 96.838 1
ATOM 24 C CB . GLU 4 4 ? A 17.706 1.248 1.371 1.000 1 A GLU 95.935 1
ATOM 25 C CG . GLU 4 4 ? A 18.658 1.805 2.415 1.000 1 A GLU 90.575 1
ATOM 26 C CD . GLU 4 4 ? A 18.981 3.262 2.196 1.000 1 A GLU 89.842 1
ATOM 27 O OE1 . GLU 4 4 ? A 18.546 3.840 1.186 1.000 1 A GLU 86.861 1
ATOM 28 O OE2 . GLU 4 4 ? A 19.705 3.825 3.057 1.000 1 A GLU 85.312 1
ATOM 29 N N . TYR 5 5 ? A 14.972 -0.602 1.140 1.000 1 A TYR 97.731 1
ATOM 30 C CA . TYR 5 5 ? A 13.836 -0.985 0.345 1.000 1 A TYR 97.990 1
ATOM 31 C C . TYR 5 5 ? A 12.837 0.176 0.348 1.000 1 A TYR 98.073 1
ATOM 32 O O . TYR 5 5 ? A 12.430 0.631 1.402 1.000 1 A TYR 97.983 1
ATOM 33 C CB . TYR 5 5 ? A 13.156 -2.225 0.910 1.000 1 A TYR 97.879 1
ATOM 34 C CG . TYR 5 5 ? A 14.038 -3.430 0.895 1.000 1 A TYR 97.801 1
ATOM 35 C CD1 . TYR 5 5 ? A 14.115 -4.238 -0.223 1.000 1 A TYR 97.278 1
ATOM 36 C CD2 . TYR 5 5 ? A 14.818 -3.741 2.005 1.000 1 A TYR 97.385 1
ATOM 37 C CE1 . TYR 5 5 ? A 14.939 -5.340 -0.252 1.000 1 A TYR 96.465 1
ATOM 38 C CE2 . TYR 5 5 ? A 15.633 -4.852 1.989 1.000 1 A TYR 96.465 1
ATOM 39 C CZ . TYR 5 5 ? A 15.674 -5.644 0.862 1.000 1 A TYR 96.315 1
ATOM 40 O OH . TYR 5 5 ? A 16.495 -6.746 0.850 1.000 1 A TYR 94.612 1
ATOM 41 N N . LYS 6 6 ? A 12.462 0.634 -0.829 1.000 1 A LYS 98.045 1
ATOM 42 C CA . LYS 6 6 ? A 11.512 1.733 -0.993 1.000 1 A LYS 98.012 1
ATOM 43 C C . LYS 6 6 ? A 10.127 1.144 -1.185 1.000 1 A LYS 98.255 1
ATOM 44 O O . LYS 6 6 ? A 9.807 0.599 -2.250 1.000 1 A LYS 98.090 1
ATOM 45 C CB . LYS 6 6 ? A 11.917 2.644 -2.142 1.000 1 A LYS 97.390 1
ATOM 46 C CG . LYS 6 6 ? A 13.237 3.346 -1.871 1.000 1 A LYS 85.523 1
ATOM 47 C CD . LYS 6 6 ? A 13.608 4.315 -2.985 1.000 1 A LYS 78.283 1
ATOM 48 C CE . LYS 6 6 ? A 14.876 5.028 -2.608 1.000 1 A LYS 74.464 1
ATOM 49 N NZ . LYS 6 6 ? A 15.271 6.002 -3.662 1.000 1 A LYS 61.945 1
ATOM 50 N N . LEU 7 7 ? A 9.277 1.248 -0.146 1.000 1 A LEU 98.352 1
ATOM 51 C CA . LEU 7 7 ? A 7.940 0.657 -0.131 1.000 1 A LEU 98.512 1
ATOM 52 C C . LEU 7 7 ? A 6.877 1.761 -0.198 1.000 1 A LEU 98.369 1
ATOM 53 O O . LEU 7 7 ? A 7.028 2.795 0.433 1.000 1 A LEU 98.181 1
ATOM 54 C CB . LEU 7 7 ? A 7.716 -0.167 1.144 1.000 1 A LEU 98.650 1
ATOM 55 C CG . LEU 7 7 ? A 8.792 -1.175 1.532 1.000 1 A LEU 98.477 1
ATOM 56 C CD1 . LEU 7 7 ? A 9.152 -2.084 0.387 1.000 1 A LEU 98.357 1
ATOM 57 C CD2 . LEU 7 7 ? A 8.339 -1.979 2.742 1.000 1 A LEU 98.457 1
ATOM 58 N N . VAL 8 8 ? A 5.823 1.499 -0.973 1.000 1 A VAL 98.485 1
ATOM 59 C CA . VAL 8 8 ? A 4.737 2.454 -1.113 1.000 1 A VAL 98.376 1
ATOM 60 C C . VAL 8 8 ? A 3.435 1.785 -0.705 1.000 1 A VAL 98.481 1
ATOM 61 O O . VAL 8 8 ? A 3.156 0.657 -1.119 1.000 1 A VAL 98.506 1
ATOM 62 C CB . VAL 8 8 ? A 4.625 2.963 -2.561 1.000 1 A VAL 97.966 1
ATOM 63 C CG1 . VAL 8 8 ? A 5.974 3.496 -3.041 1.000 1 A VAL 97.609 1
ATOM 64 C CG2 . VAL 8 8 ? A 3.551 4.037 -2.669 1.000 1 A VAL 97.581 1
ATOM 65 N N . VAL 9 9 ? A 2.652 2.455 0.130 1.000 1 A VAL 98.267 1
ATOM 66 C CA . VAL 9 9 ? A 1.361 1.939 0.595 1.000 1 A VAL 98.373 1
ATOM 67 C C . VAL 9 9 ? A 0.286 2.716 -0.146 1.000 1 A VAL 98.087 1
ATOM 68 O O . VAL 9 9 ? A 0.202 3.942 -0.043 1.000 1 A VAL 97.697 1
ATOM 69 C CB . VAL 9 9 ? A 1.196 2.086 2.102 1.000 1 A VAL 98.521 1
ATOM 70 C CG1 . VAL 9 9 ? A 2.402 1.496 2.830 1.000 1 A VAL 98.625 1
ATOM 71 C CG2 . VAL 9 9 ? A -0.080 1.401 2.579 1.000 1 A VAL 98.542 1
ATOM 72 N N . VAL 10 10 ? A -0.541 1.998 -0.919 1.000 1 A VAL 98.431 1
ATOM 73 C CA . VAL 10 10 ? A -1.594 2.611 -1.726 1.000 1 A VAL 98.349 1
ATOM 74 C C . VAL 10 10 ? A -2.943 2.029 -1.400 1.000 1 A VAL 98.489 1
ATOM 75 O O . VAL 10 10 ? A -3.059 0.982 -0.759 1.000 1 A VAL 98.600 1
ATOM 76 C CB . VAL 10 10 ? A -1.325 2.503 -3.245 1.000 1 A VAL 97.801 1
ATOM 77 C CG1 . VAL 10 10 ? A 0.026 3.119 -3.589 1.000 1 A VAL 97.602 1
ATOM 78 C CG2 . VAL 10 10 ? A -1.433 1.065 -3.720 1.000 1 A VAL 97.793 1
ATOM 79 N N . GLY 11 11 ? A -3.993 2.708 -1.842 1.000 1 A GLY 98.053 1
ATOM 80 C CA . GLY 11 11 ? A -5.358 2.227 -1.596 1.000 1 A GLY 97.779 1
ATOM 81 C C . GLY 11 11 ? A -6.315 3.361 -1.417 1.000 1 A GLY 97.365 1
ATOM 82 O O . GLY 11 11 ? A -5.930 4.515 -1.296 1.000 1 A GLY 96.814 1
ATOM 83 N N . ALA 12 12 ? A -7.607 3.033 -1.403 1.000 1 A ALA 98.077 1
ATOM 84 C CA . ALA 12 12 ? A -8.671 4.029 -1.294 1.000 1 A ALA 97.766 1
ATOM 85 C C . ALA 12 12 ? A -8.657 4.720 0.066 1.000 1 A ALA 97.534 1
ATOM 86 O O . ALA 12 12 ? A -8.008 4.270 1.020 1.000 1 A ALA 97.393 1
ATOM 87 C CB . ALA 12 12 ? A -10.019 3.356 -1.507 1.000 1 A ALA 97.382 1
ATOM 88 N N . CYS 13 13 ? A -9.402 5.813 0.147 1.000 1 A CYS 96.209 1
ATOM 89 C CA . CYS 13 13 ? A -9.597 6.560 1.404 1.000 1 A CYS 95.882 1
ATOM 90 C C . CYS 13 13 ? A -10.007 5.608 2.520 1.000 1 A CYS 96.470 1
ATOM 91 O O . CYS 13 13 ? A -10.933 4.818 2.376 1.000 1 A CYS 96.642 1
ATOM 92 C CB . CYS 13 13 ? A -10.649 7.626 1.228 1.000 1 A CYS 93.918 1
ATOM 93 S SG . CYS 13 13 ? A -10.194 8.918 0.197 1.000 1 A CYS 84.900 1
ATOM 94 N N . GLY 14 14 ? A -9.333 5.748 3.655 1.000 1 A GLY 96.488 1
ATOM 95 C CA . GLY 14 14 ? A -9.835 5.155 4.878 1.000 1 A GLY 96.779 1
ATOM 96 C C . GLY 14 14 ? A -9.641 3.663 5.068 1.000 1 A GLY 97.856 1
ATOM 97 O O . GLY 14 14 ? A -10.200 3.084 6.006 1.000 1 A GLY 97.942 1
ATOM 98 N N . VAL 15 15 ? A -8.867 2.998 4.187 1.000 1 A VAL 97.894 1
ATOM 99 C CA . VAL 15 15 ? A -8.676 1.562 4.304 1.000 1 A VAL 98.288 1
ATOM 100 C C . VAL 15 15 ? A -7.685 1.186 5.400 1.000 1 A VAL 98.421 1
ATOM 101 O O . VAL 15 15 ? A -7.671 0.023 5.811 1.000 1 A VAL 98.561 1
ATOM 102 C CB . VAL 15 15 ? A -8.223 0.927 2.977 1.000 1 A VAL 98.380 1
ATOM 103 C CG1 . VAL 15 15 ? A -9.290 1.146 1.890 1.000 1 A VAL 98.459 1
ATOM 104 C CG2 . VAL 15 15 ? A -6.861 1.436 2.531 1.000 1 A VAL 98.643 1
ATOM 105 N N . GLY 16 16 ? A -6.890 2.137 5.872 1.000 1 A GLY 98.292 1
ATOM 106 C CA . GLY 16 16 ? A -5.912 1.902 6.913 1.000 1 A GLY 98.122 1
ATOM 107 C C . GLY 16 16 ? A -4.477 1.958 6.471 1.000 1 A GLY 98.340 1
ATOM 108 O O . GLY 16 16 ? A -3.616 1.364 7.128 1.000 1 A GLY 98.374 1
ATOM 109 N N . LYS 17 17 ? A -4.186 2.677 5.386 1.000 1 A LYS 98.101 1
ATOM 110 C CA . LYS 17 17 ? A -2.806 2.830 4.940 1.000 1 A LYS 98.000 1
ATOM 111 C C . LYS 17 17 ? A -1.939 3.450 6.025 1.000 1 A LYS 97.741 1
ATOM 112 O O . LYS 17 17 ? A -0.865 2.930 6.326 1.000 1 A LYS 98.060 1
ATOM 113 C CB . LYS 17 17 ? A -2.744 3.695 3.664 1.000 1 A LYS 97.845 1
ATOM 114 C CG . LYS 17 17 ? A -3.539 3.119 2.489 1.000 1 A LYS 97.503 1
ATOM 115 C CD . LYS 17 17 ? A -3.434 3.995 1.243 1.000 1 A LYS 97.152 1
ATOM 116 C CE . LYS 17 17 ? A -4.021 5.382 1.430 1.000 1 A LYS 96.638 1
ATOM 117 N NZ . LYS 17 17 ? A -5.475 5.347 1.726 1.000 1 A LYS 96.552 1
ATOM 118 N N . SER 18 18 ? A -2.412 4.543 6.620 1.000 1 A SER 97.637 1
ATOM 119 C CA . SER 18 18 ? A -1.661 5.205 7.690 1.000 1 A SER 97.207 1
ATOM 120 C C . SER 18 18 ? A -1.606 4.342 8.947 1.000 1 A SER 97.501 1
ATOM 121 O O . SER 18 18 ? A -0.558 4.244 9.586 1.000 1 A SER 97.660 1
ATOM 122 C CB . SER 18 18 ? A -2.269 6.555 8.013 1.000 1 A SER 96.304 1
ATOM 123 O OG . SER 18 18 ? A -2.179 7.401 6.877 1.000 1 A SER 92.579 1
ATOM 124 N N . ALA 19 19 ? A -2.714 3.720 9.313 1.000 1 A ALA 97.609 1
ATOM 125 C CA . ALA 19 19 ? A -2.731 2.896 10.526 1.000 1 A ALA 97.787 1
ATOM 126 C C . ALA 19 19 ? A -1.753 1.725 10.409 1.000 1 A ALA 98.091 1
ATOM 127 O O . ALA 19 19 ? A -1.057 1.414 11.365 1.000 1 A ALA 98.203 1
ATOM 128 C CB . ALA 19 19 ? A -4.143 2.393 10.793 1.000 1 A ALA 97.647 1
ATOM 129 N N . LEU 20 20 ? A -1.716 1.076 9.228 1.000 1 A LEU 98.029 1
ATOM 130 C CA . LEU 20 20 ? A -0.764 -0.009 9.010 1.000 1 A LEU 98.279 1
ATOM 131 C C . LEU 20 20 ? A 0.679 0.479 9.128 1.000 1 A LEU 98.244 1
ATOM 132 O O . LEU 20 20 ? A 1.511 -0.182 9.752 1.000 1 A LEU 98.295 1
ATOM 133 C CB . LEU 20 20 ? A -0.975 -0.641 7.632 1.000 1 A LEU 98.569 1
ATOM 134 C CG . LEU 20 20 ? A -2.160 -1.577 7.506 1.000 1 A LEU 98.656 1
ATOM 135 C CD1 . LEU 20 20 ? A -1.896 -2.872 8.269 1.000 1 A LEU 98.655 1
ATOM 136 C CD2 . LEU 20 20 ? A -2.485 -1.836 6.050 1.000 1 A LEU 98.693 1
ATOM 137 N N . THR 21 21 ? A 0.962 1.646 8.515 1.000 1 A THR 97.794 1
ATOM 138 C CA . THR 21 21 ? A 2.322 2.187 8.533 1.000 1 A THR 97.439 1
ATOM 139 C C . THR 21 21 ? A 2.761 2.535 9.926 1.000 1 A THR 97.205 1
ATOM 140 O O . THR 21 21 ? A 3.870 2.209 10.344 1.000 1 A THR 97.347 1
ATOM 141 C CB . THR 21 21 ? A 2.417 3.388 7.595 1.000 1 A THR 97.381 1
ATOM 142 O OG1 . THR 21 21 ? A 2.058 2.972 6.276 1.000 1 A THR 97.237 1
ATOM 143 C CG2 . THR 21 21 ? A 3.810 3.969 7.589 1.000 1 A THR 97.453 1
ATOM 144 N N . ILE 22 22 ? A 1.876 3.197 10.692 1.000 1 A ILE 97.177 1
ATOM 145 C CA . ILE 22 22 ? A 2.218 3.638 12.032 1.000 1 A ILE 96.655 1
ATOM 146 C C . ILE 22 22 ? A 2.373 2.437 12.971 1.000 1 A ILE 97.028 1
ATOM 147 O O . ILE 22 22 ? A 3.258 2.450 13.834 1.000 1 A ILE 97.305 1
ATOM 148 C CB . ILE 22 22 ? A 1.186 4.654 12.545 1.000 1 A ILE 95.929 1
ATOM 149 C CG1 . ILE 22 22 ? A 1.343 5.950 11.731 1.000 1 A ILE 95.401 1
ATOM 150 C CG2 . ILE 22 22 ? A 1.356 4.921 14.032 1.000 1 A ILE 94.585 1
ATOM 151 C CD1 . ILE 22 22 ? A 0.200 6.934 11.888 1.000 1 A ILE 92.795 1
ATOM 152 N N . GLN 23 23 ? A 1.568 1.374 12.784 1.000 1 A GLN 97.492 1
ATOM 153 C CA . GLN 23 23 ? A 1.776 0.154 13.543 1.000 1 A GLN 97.638 1
ATOM 154 C C . GLN 23 23 ? A 3.144 -0.459 13.291 1.000 1 A GLN 97.732 1
ATOM 155 O O . GLN 23 23 ? A 3.821 -0.872 14.241 1.000 1 A GLN 97.683 1
ATOM 156 C CB . GLN 23 23 ? A 0.683 -0.880 13.226 1.000 1 A GLN 97.544 1
ATOM 157 C CG . GLN 23 23 ? A -0.512 -0.784 14.148 1.000 1 A GLN 95.386 1
ATOM 158 C CD . GLN 23 23 ? A -0.255 -1.291 15.556 1.000 1 A GLN 97.313 1
ATOM 159 O OE1 . GLN 23 23 ? A 0.887 -1.497 15.979 1.000 1 A GLN 96.788 1
ATOM 160 N NE2 . GLN 23 23 ? A -1.323 -1.470 16.322 1.000 1 A GLN 96.339 1
ATOM 161 N N . LEU 24 24 ? A 3.558 -0.496 12.020 1.000 1 A LEU 97.967 1
ATOM 162 C CA . LEU 24 24 ? A 4.863 -1.069 11.700 1.000 1 A LEU 97.989 1
ATOM 163 C C . LEU 24 24 ? A 6.009 -0.227 12.306 1.000 1 A LEU 97.760 1
ATOM 164 O O . LEU 24 24 ? A 6.950 -0.760 12.903 1.000 1 A LEU 97.606 1
ATOM 165 C CB . LEU 24 24 ? A 5.063 -1.178 10.190 1.000 1 A LEU 98.180 1
ATOM 166 C CG . LEU 24 24 ? A 6.419 -1.751 9.801 1.000 1 A LEU 98.132 1
ATOM 167 C CD1 . LEU 24 24 ? A 6.312 -3.281 9.754 1.000 1 A LEU 97.907 1
ATOM 168 C CD2 . LEU 24 24 ? A 6.861 -1.224 8.445 1.000 1 A LEU 98.050 1
ATOM 169 N N . ILE 25 25 ? A 5.920 1.093 12.152 1.000 1 A ILE 97.455 1
ATOM 170 C CA . ILE 25 25 ? A 7.005 2.001 12.512 1.000 1 A ILE 96.742 1
ATOM 171 C C . ILE 25 25 ? A 7.037 2.306 14.004 1.000 1 A ILE 96.348 1
ATOM 172 O O . ILE 25 25 ? A 8.112 2.297 14.605 1.000 1 A ILE 96.013 1
ATOM 173 C CB . ILE 25 25 ? A 6.874 3.315 11.702 1.000 1 A ILE 95.938 1
ATOM 174 C CG1 . ILE 25 25 ? A 6.930 3.034 10.190 1.000 1 A ILE 93.271 1
ATOM 175 C CG2 . ILE 25 25 ? A 7.952 4.318 12.120 1.000 1 A ILE 91.699 1
ATOM 176 C CD1 . ILE 25 25 ? A 8.167 2.325 9.721 1.000 1 A ILE 87.219 1
ATOM 177 N N . GLN 26 26 ? A 5.856 2.567 14.584 1.000 1 A GLN 96.853 1
ATOM 178 C CA . GLN 26 26 ? A 5.770 3.085 15.950 1.000 1 A GLN 96.185 1
ATOM 179 C C . GLN 26 26 ? A 5.116 2.146 16.937 1.000 1 A GLN 96.510 1
ATOM 180 O O . GLN 26 26 ? A 5.065 2.446 18.130 1.000 1 A GLN 95.751 1
ATOM 181 C CB . GLN 26 26 ? A 5.032 4.420 15.950 1.000 1 A GLN 94.932 1
ATOM 182 C CG . GLN 26 26 ? A 5.701 5.506 15.103 1.000 1 A GLN 90.750 1
ATOM 183 C CD . GLN 26 26 ? A 4.997 6.842 15.152 1.000 1 A GLN 83.044 1
ATOM 184 O OE1 . GLN 26 26 ? A 3.929 6.974 15.739 1.000 1 A GLN 73.383 1
ATOM 185 N NE2 . GLN 26 26 ? A 5.589 7.827 14.516 1.000 1 A GLN 73.261 1
ATOM 186 N N . ASN 27 27 ? A 4.579 1.023 16.433 1.000 1 A ASN 97.088 1
ATOM 187 C CA . ASN 27 27 ? A 3.941 0.021 17.284 1.000 1 A ASN 96.775 1
ATOM 188 C C . ASN 27 27 ? A 2.794 0.582 18.123 1.000 1 A ASN 97.044 1
ATOM 189 O O . ASN 27 27 ? A 2.680 0.316 19.325 1.000 1 A ASN 95.846 1
ATOM 190 C CB . ASN 27 27 ? A 4.964 -0.675 18.177 1.000 1 A ASN 95.650 1
ATOM 191 C CG . ASN 27 27 ? A 5.879 -1.577 17.416 1.000 1 A ASN 93.335 1
ATOM 192 O OD1 . ASN 27 27 ? A 5.519 -2.723 17.117 1.000 1 A ASN 83.370 1
ATOM 193 N ND2 . ASN 27 27 ? A 7.044 -1.093 17.057 1.000 1 A ASN 80.700 1
ATOM 194 N N . HIS 28 28 ? A 1.928 1.356 17.483 1.000 1 A HIS 97.054 1
ATOM 195 C CA . HIS 28 28 ? A 0.686 1.799 18.098 1.000 1 A HIS 96.570 1
ATOM 196 C C . HIS 28 28 ? A -0.389 2.018 17.033 1.000 1 A HIS 97.144 1
ATOM 197 O O . HIS 28 28 ? A -0.091 2.252 15.853 1.000 1 A HIS 96.662 1
ATOM 198 C CB . HIS 28 28 ? A 0.873 3.051 18.953 1.000 1 A HIS 94.389 1
ATOM 199 C CG . HIS 28 28 ? A 1.433 4.223 18.202 1.000 1 A HIS 88.738 1
ATOM 200 N ND1 . HIS 28 28 ? A 0.629 5.233 17.710 1.000 1 A HIS 79.052 1
ATOM 201 C CD2 . HIS 28 28 ? A 2.712 4.543 17.925 1.000 1 A HIS 81.367 1
ATOM 202 C CE1 . HIS 28 28 ? A 1.425 6.141 17.152 1.000 1 A HIS 80.629 1
ATOM 203 N NE2 . HIS 28 28 ? A 2.672 5.747 17.265 1.000 1 A HIS 79.373 1
ATOM 204 N N . PHE 29 29 ? A -1.632 1.885 17.477 1.000 1 A PHE 97.619 1
ATOM 205 C CA . PHE 29 29 ? A -2.799 2.031 16.603 1.000 1 A PHE 97.585 1
ATOM 206 C C . PHE 29 29 ? A -3.377 3.434 16.796 1.000 1 A PHE 96.545 1
ATOM 207 O O . PHE 29 29 ? A -3.754 3.805 17.901 1.000 1 A PHE 95.892 1
ATOM 208 C CB . PHE 29 29 ? A -3.863 0.997 16.955 1.000 1 A PHE 97.401 1
ATOM 209 C CG . PHE 29 29 ? A -5.150 1.140 16.176 1.000 1 A PHE 97.772 1
ATOM 210 C CD1 . PHE 29 29 ? A -5.147 1.076 14.798 1.000 1 A PHE 97.899 1
ATOM 211 C CD2 . PHE 29 29 ? A -6.366 1.327 16.862 1.000 1 A PHE 97.438 1
ATOM 212 C CE1 . PHE 29 29 ? A -6.331 1.213 14.107 1.000 1 A PHE 97.518 1
ATOM 213 C CE2 . PHE 29 29 ? A -7.541 1.458 16.143 1.000 1 A PHE 97.046 1
ATOM 214 C CZ . PHE 29 29 ? A -7.530 1.394 14.761 1.000 1 A PHE 97.326 1
ATOM 215 N N . VAL 30 30 ? A -3.423 4.196 15.689 1.000 1 A VAL 95.367 1
ATOM 216 C CA . VAL 30 30 ? A -4.016 5.530 15.701 1.000 1 A VAL 93.284 1
ATOM 217 C C . VAL 30 30 ? A -5.443 5.417 15.224 1.000 1 A VAL 93.070 1
ATOM 218 O O . VAL 30 30 ? A -5.712 5.169 14.042 1.000 1 A VAL 91.997 1
ATOM 219 C CB . VAL 30 30 ? A -3.216 6.517 14.840 1.000 1 A VAL 89.918 1
ATOM 220 C CG1 . VAL 30 30 ? A -1.789 6.584 15.321 1.000 1 A VAL 86.315 1
ATOM 221 C CG2 . VAL 30 30 ? A -3.869 7.904 14.885 1.000 1 A VAL 83.898 1
ATOM 222 N N . ASP 31 31 ? A -6.408 5.570 16.167 1.000 1 A ASP 92.671 1
ATOM 223 C CA . ASP 31 31 ? A -7.815 5.449 15.824 1.000 1 A ASP 91.914 1
ATOM 224 C C . ASP 31 31 ? A -8.298 6.618 14.961 1.000 1 A ASP 92.159 1
ATOM 225 O O . ASP 31 31 ? A -9.086 6.442 14.020 1.000 1 A ASP 87.532 1
ATOM 226 C CB . ASP 31 31 ? A -8.637 5.375 17.113 1.000 1 A ASP 88.838 1
ATOM 227 C CG . ASP 31 31 ? A -10.090 5.019 16.891 1.000 1 A ASP 84.561 1
ATOM 228 O OD1 . ASP 31 31 ? A -10.412 4.456 15.835 1.000 1 A ASP 80.635 1
ATOM 229 O OD2 . ASP 31 31 ? A -10.915 5.290 17.793 1.000 1 A ASP 80.573 1
ATOM 230 N N . GLU 32 32 ? A -7.825 7.829 15.298 1.000 1 A GLU 90.900 1
ATOM 231 C CA . GLU 32 32 ? A -8.232 9.044 14.578 1.000 1 A GLU 90.319 1
ATOM 232 C C . GLU 32 32 ? A -7.900 8.966 13.109 1.000 1 A GLU 89.962 1
ATOM 233 O O . GLU 32 32 ? A -6.776 8.622 12.730 1.000 1 A GLU 86.322 1
ATOM 234 C CB . GLU 32 32 ? A -7.547 10.259 15.214 1.000 1 A GLU 88.521 1
ATOM 235 C CG . GLU 32 32 ? A -7.934 11.598 14.599 1.000 1 A GLU 77.206 1
ATOM 236 C CD . GLU 32 32 ? A -7.210 12.761 15.242 1.000 1 A GLU 68.942 1
ATOM 237 O OE1 . GLU 32 32 ? A -6.420 12.533 16.206 1.000 1 A GLU 63.891 1
ATOM 238 O OE2 . GLU 32 32 ? A -7.416 13.921 14.817 1.000 1 A GLU 60.879 1
ATOM 239 N N . TYR 33 33 ? A -8.890 9.262 12.247 1.000 1 A TYR 89.549 1
ATOM 240 C CA . TYR 33 33 ? A -8.715 9.215 10.800 1.000 1 A TYR 88.306 1
ATOM 241 C C . TYR 33 33 ? A -8.475 10.632 10.277 1.000 1 A TYR 87.434 1
ATOM 242 O O . TYR 33 33 ? A -9.415 11.429 10.214 1.000 1 A TYR 84.869 1
ATOM 243 C CB . TYR 33 33 ? A -9.960 8.609 10.163 1.000 1 A TYR 84.730 1
ATOM 244 C CG . TYR 33 33 ? A -10.001 8.524 8.643 1.000 1 A TYR 83.956 1
ATOM 245 C CD1 . TYR 33 33 ? A -8.903 8.849 7.849 1.000 1 A TYR 80.910 1
ATOM 246 C CD2 . TYR 33 33 ? A -11.160 8.097 8.012 1.000 1 A TYR 79.207 1
ATOM 247 C CE1 . TYR 33 33 ? A -8.972 8.768 6.482 1.000 1 A TYR 77.394 1
ATOM 248 C CE2 . TYR 33 33 ? A -11.235 8.017 6.636 1.000 1 A TYR 75.997 1
ATOM 249 C CZ . TYR 33 33 ? A -10.143 8.332 5.874 1.000 1 A TYR 79.457 1
ATOM 250 O OH . TYR 33 33 ? A -10.204 8.234 4.501 1.000 1 A TYR 74.264 1
ATOM 251 N N . ASP 34 34 ? A -7.235 10.956 9.952 1.000 1 A ASP 89.013 1
ATOM 252 C CA . ASP 34 34 ? A -6.866 12.223 9.292 1.000 1 A ASP 87.797 1
ATOM 253 C C . ASP 34 34 ? A -6.579 11.947 7.829 1.000 1 A ASP 88.941 1
ATOM 254 O O . ASP 34 34 ? A -5.487 11.489 7.515 1.000 1 A ASP 87.889 1
ATOM 255 C CB . ASP 34 34 ? A -5.668 12.870 9.986 1.000 1 A ASP 85.134 1
ATOM 256 C CG . ASP 34 34 ? A -5.275 14.210 9.369 1.000 1 A ASP 80.907 1
ATOM 257 O OD1 . ASP 34 34 ? A -5.731 14.504 8.244 1.000 1 A ASP 79.060 1
ATOM 258 O OD2 . ASP 34 34 ? A -4.490 14.940 10.014 1.000 1 A ASP 78.554 1
ATOM 259 N N . PRO 35 35 ? A -7.545 12.192 6.933 1.000 1 A PRO 88.335 1
ATOM 260 C CA . PRO 35 35 ? A -7.372 11.813 5.525 1.000 1 A PRO 89.819 1
ATOM 261 C C . PRO 35 35 ? A -6.263 12.564 4.810 1.000 1 A PRO 90.271 1
ATOM 262 O O . PRO 35 35 ? A -5.838 12.142 3.753 1.000 1 A PRO 89.044 1
ATOM 263 C CB . PRO 35 35 ? A -8.727 12.129 4.903 1.000 1 A PRO 87.967 1
ATOM 264 C CG . PRO 35 35 ? A -9.658 12.216 6.064 1.000 1 A PRO 87.514 1
ATOM 265 C CD . PRO 35 35 ? A -8.856 12.790 7.167 1.000 1 A PRO 92.112 1
ATOM 266 N N . THR 36 36 ? A -5.792 13.682 5.369 1.000 1 A THR 83.179 1
ATOM 267 C CA . THR 36 36 ? A -4.844 14.554 4.688 1.000 1 A THR 80.290 1
ATOM 268 C C . THR 36 36 ? A -3.385 14.204 4.929 1.000 1 A THR 82.242 1
ATOM 269 O O . THR 36 36 ? A -2.513 14.737 4.252 1.000 1 A THR 78.693 1
ATOM 270 C CB . THR 36 36 ? A -5.073 16.029 5.085 1.000 1 A THR 74.513 1
ATOM 271 O OG1 . THR 36 36 ? A -4.644 16.209 6.432 1.000 1 A THR 65.996 1
ATOM 272 C CG2 . THR 36 36 ? A -6.544 16.392 4.933 1.000 1 A THR 69.895 1
ATOM 273 N N . ILE 37 37 ? A -3.091 13.307 5.879 1.000 1 A ILE 88.968 1
ATOM 274 C CA . ILE 37 37 ? A -1.704 13.001 6.196 1.000 1 A ILE 87.719 1
ATOM 275 C C . ILE 37 37 ? A -1.091 12.129 5.107 1.000 1 A ILE 88.533 1
ATOM 276 O O . ILE 37 37 ? A -1.585 11.026 4.840 1.000 1 A ILE 86.648 1
ATOM 277 C CB . ILE 37 37 ? A -1.561 12.327 7.560 1.000 1 A ILE 84.850 1
ATOM 278 C CG1 . ILE 37 37 ? A -1.936 13.300 8.668 1.000 1 A ILE 86.795 1
ATOM 279 C CG2 . ILE 37 37 ? A -0.131 11.799 7.765 1.000 1 A ILE 85.391 1
ATOM 280 C CD1 . ILE 37 37 ? A -1.948 12.725 10.063 1.000 1 A ILE 83.387 1
ATOM 281 N N . GLU 38 38 ? A -0.038 12.618 4.457 1.000 1 A GLU 88.695 1
ATOM 282 C CA . GLU 38 38 ? A 0.796 11.831 3.550 1.000 1 A GLU 90.010 1
ATOM 283 C C . GLU 38 38 ? A 2.234 12.079 3.957 1.000 1 A GLU 90.125 1
ATOM 284 O O . GLU 38 38 ? A 2.706 13.214 3.972 1.000 1 A GLU 87.298 1
ATOM 285 C CB . GLU 38 38 ? A 0.573 12.206 2.088 1.000 1 A GLU 87.884 1
ATOM 286 C CG . GLU 38 38 ? A 1.477 11.455 1.143 1.000 1 A GLU 85.794 1
ATOM 287 C CD . GLU 38 38 ? A 1.167 11.732 -0.326 1.000 1 A GLU 85.795 1
ATOM 288 O OE1 . GLU 38 38 ? A 0.036 11.407 -0.757 1.000 1 A GLU 84.309 1
ATOM 289 O OE2 . GLU 38 38 ? A 2.052 12.284 -1.032 1.000 1 A GLU 83.485 1
ATOM 290 N N . ASP 39 39 ? A 2.931 11.011 4.316 1.000 1 A ASP 91.515 1
ATOM 291 C CA . ASP 39 39 ? A 4.274 11.148 4.850 1.000 1 A ASP 91.621 1
ATOM 292 C C . ASP 39 39 ? A 5.134 9.956 4.493 1.000 1 A ASP 93.290 1
ATOM 293 O O . ASP 39 39 ? A 4.637 8.938 4.007 1.000 1 A ASP 92.934 1
ATOM 294 C CB . ASP 39 39 ? A 4.215 11.343 6.375 1.000 1 A ASP 89.054 1
ATOM 295 C CG . ASP 39 39 ? A 5.361 12.186 6.909 1.000 1 A ASP 83.575 1
ATOM 296 O OD1 . ASP 39 39 ? A 6.375 12.352 6.177 1.000 1 A ASP 80.869 1
ATOM 297 O OD2 . ASP 39 39 ? A 5.270 12.645 8.059 1.000 1 A ASP 78.603 1
ATOM 298 N N . SER 40 40 ? A 6.431 10.107 4.693 1.000 1 A SER 92.673 1
ATOM 299 C CA . SER 40 40 ? A 7.363 8.995 4.530 1.000 1 A SER 92.974 1
ATOM 300 C C . SER 40 40 ? A 7.983 8.658 5.874 1.000 1 A SER 94.035 1
ATOM 301 O O . SER 40 40 ? A 8.178 9.524 6.720 1.000 1 A SER 92.289 1
ATOM 302 C CB . SER 40 40 ? A 8.442 9.307 3.515 1.000 1 A SER 89.616 1
ATOM 303 O OG . SER 40 40 ? A 9.239 10.392 3.925 1.000 1 A SER 83.926 1
ATOM 304 N N . TYR 41 41 ? A 8.286 7.363 6.081 1.000 1 A TYR 95.831 1
ATOM 305 C CA . TYR 41 41 ? A 8.847 6.865 7.329 1.000 1 A TYR 95.630 1
ATOM 306 C C . TYR 41 41 ? A 10.001 5.962 7.009 1.000 1 A TYR 96.124 1
ATOM 307 O O . TYR 41 41 ? A 10.033 5.311 5.961 1.000 1 A TYR 96.039 1
ATOM 308 C CB . TYR 41 41 ? A 7.787 6.059 8.101 1.000 1 A TYR 95.119 1
ATOM 309 C CG . TYR 41 41 ? A 6.521 6.836 8.435 1.000 1 A TYR 93.073 1
ATOM 310 C CD1 . TYR 41 41 ? A 6.353 7.360 9.698 1.000 1 A TYR 90.774 1
ATOM 311 C CD2 . TYR 41 41 ? A 5.519 6.999 7.517 1.000 1 A TYR 91.879 1
ATOM 312 C CE1 . TYR 41 41 ? A 5.196 8.035 10.031 1.000 1 A TYR 87.470 1
ATOM 313 C CE2 . TYR 41 41 ? A 4.367 7.696 7.826 1.000 1 A TYR 89.602 1
ATOM 314 C CZ . TYR 41 41 ? A 4.217 8.215 9.089 1.000 1 A TYR 86.926 1
ATOM 315 O OH . TYR 41 41 ? A 3.074 8.901 9.408 1.000 1 A TYR 82.161 1
ATOM 316 N N . ARG 42 42 ? A 10.978 5.891 7.914 1.000 1 A ARG 96.514 1
ATOM 317 C CA . ARG 42 42 ? A 12.100 4.955 7.791 1.000 1 A ARG 96.410 1
ATOM 318 C C . ARG 42 42 ? A 12.103 4.046 9.026 1.000 1 A ARG 96.644 1
ATOM 319 O O . ARG 42 42 ? A 11.881 4.498 10.135 1.000 1 A ARG 95.519 1
ATOM 320 C CB . ARG 42 42 ? A 13.435 5.685 7.665 1.000 1 A ARG 94.596 1
ATOM 321 C CG . ARG 42 42 ? A 13.508 6.589 6.446 1.000 1 A ARG 84.154 1
ATOM 322 C CD . ARG 42 42 ? A 14.877 7.159 6.213 1.000 1 A ARG 78.668 1
ATOM 323 N NE . ARG 42 42 ? A 15.763 6.232 5.487 1.000 1 A ARG 73.216 1
ATOM 324 C CZ . ARG 42 42 ? A 15.830 6.187 4.183 1.000 1 A ARG 67.213 1
ATOM 325 N NH1 . ARG 42 42 ? A 15.097 7.024 3.430 1.000 1 A ARG 60.550 1
ATOM 326 N NH2 . ARG 42 42 ? A 16.632 5.309 3.601 1.000 1 A ARG 57.901 1
ATOM 327 N N . LYS 43 43 ? A 12.337 2.764 8.794 1.000 1 A LYS 96.704 1
ATOM 328 C CA . LYS 43 43 ? A 12.366 1.768 9.875 1.000 1 A LYS 96.807 1
ATOM 329 C C . LYS 43 43 ? A 13.443 0.745 9.576 1.000 1 A LYS 96.977 1
ATOM 330 O O . LYS 43 43 ? A 13.426 0.105 8.529 1.000 1 A LYS 96.904 1
ATOM 331 C CB . LYS 43 43 ? A 11.010 1.067 9.982 1.000 1 A LYS 96.122 1
ATOM 332 C CG . LYS 43 43 ? A 10.955 -0.055 10.997 1.000 1 A LYS 94.967 1
ATOM 333 C CD . LYS 43 43 ? A 10.981 0.452 12.411 1.000 1 A LYS 92.567 1
ATOM 334 C CE . LYS 43 43 ? A 10.624 -0.635 13.389 1.000 1 A LYS 91.215 1
ATOM 335 N NZ . LYS 43 43 ? A 10.600 -0.150 14.795 1.000 1 A LYS 87.314 1
ATOM 336 N N . GLN 44 44 ? A 14.408 0.600 10.473 1.000 1 A GLN 97.450 1
ATOM 337 C CA . GLN 44 44 ? A 15.431 -0.423 10.331 1.000 1 A GLN 97.315 1
ATOM 338 C C . GLN 44 44 ? A 14.929 -1.704 10.975 1.000 1 A GLN 97.059 1
ATOM 339 O O . GLN 44 44 ? A 14.537 -1.718 12.144 1.000 1 A GLN 96.041 1
ATOM 340 C CB . GLN 44 44 ? A 16.747 0.047 10.975 1.000 1 A GLN 96.482 1
ATOM 341 C CG . GLN 44 44 ? A 17.915 -0.875 10.703 1.000 1 A GLN 92.335 1
ATOM 342 C CD . GLN 44 44 ? A 19.185 -0.350 11.327 1.000 1 A GLN 88.374 1
ATOM 343 O OE1 . GLN 44 44 ? A 19.401 0.856 11.402 1.000 1 A GLN 80.311 1
ATOM 344 N NE2 . GLN 44 44 ? A 20.042 -1.275 11.780 1.000 1 A GLN 79.526 1
ATOM 345 N N . VAL 45 45 ? A 14.898 -2.792 10.199 1.000 1 A VAL 96.800 1
ATOM 346 C CA . VAL 45 45 ? A 14.383 -4.068 10.646 1.000 1 A VAL 96.458 1
ATOM 347 C C . VAL 45 45 ? A 15.314 -5.175 10.221 1.000 1 A VAL 96.331 1
ATOM 348 O O . VAL 45 45 ? A 16.191 -4.984 9.381 1.000 1 A VAL 95.643 1
ATOM 349 C CB . VAL 45 45 ? A 12.961 -4.357 10.111 1.000 1 A VAL 95.449 1
ATOM 350 C CG1 . VAL 45 45 ? A 11.981 -3.282 10.546 1.000 1 A VAL 94.851 1
ATOM 351 C CG2 . VAL 45 45 ? A 12.961 -4.499 8.592 1.000 1 A VAL 94.624 1
ATOM 352 N N . VAL 46 46 ? A 15.119 -6.358 10.815 1.000 1 A VAL 96.211 1
ATOM 353 C CA . VAL 46 46 ? A 15.837 -7.549 10.372 1.000 1 A VAL 96.490 1
ATOM 354 C C . VAL 46 46 ? A 14.817 -8.468 9.702 1.000 1 A VAL 96.970 1
ATOM 355 O O . VAL 46 46 ? A 13.820 -8.834 10.311 1.000 1 A VAL 96.425 1
ATOM 356 C CB . VAL 46 46 ? A 16.513 -8.286 11.529 1.000 1 A VAL 95.428 1
ATOM 357 C CG1 . VAL 46 46 ? A 17.532 -7.358 12.205 1.000 1 A VAL 94.248 1
ATOM 358 C CG2 . VAL 46 46 ? A 17.189 -9.563 11.033 1.000 1 A VAL 94.637 1
ATOM 359 N N . ILE 47 47 ? A 15.061 -8.811 8.438 1.000 1 A ILE 97.172 1
ATOM 360 C CA . ILE 47 47 ? A 14.200 -9.712 7.689 1.000 1 A ILE 97.389 1
ATOM 361 C C . ILE 47 47 ? A 15.045 -10.888 7.186 1.000 1 A ILE 97.175 1
ATOM 362 O O . ILE 47 47 ? A 15.956 -10.688 6.399 1.000 1 A ILE 96.629 1
ATOM 363 C CB . ILE 47 47 ? A 13.524 -9.008 6.511 1.000 1 A ILE 97.535 1
ATOM 364 C CG1 . ILE 47 47 ? A 12.714 -7.796 6.995 1.000 1 A ILE 97.156 1
ATOM 365 C CG2 . ILE 47 47 ? A 12.643 -10.006 5.730 1.000 1 A ILE 97.285 1
ATOM 366 C CD1 . ILE 47 47 ? A 12.162 -6.939 5.878 1.000 1 A ILE 96.559 1
ATOM 367 N N . ASP 48 48 ? A 14.720 -12.082 7.674 1.000 1 A ASP 97.223 1
ATOM 368 C CA . ASP 48 48 ? A 15.456 -13.289 7.264 1.000 1 A ASP 96.621 1
ATOM 369 C C . ASP 48 48 ? A 16.959 -13.127 7.450 1.000 1 A ASP 95.803 1
ATOM 370 O O . ASP 48 48 ? A 17.763 -13.544 6.610 1.000 1 A ASP 94.196 1
ATOM 371 C CB . ASP 48 48 ? A 15.126 -13.665 5.820 1.000 1 A ASP 96.263 1
ATOM 372 C CG . ASP 48 48 ? A 13.626 -13.818 5.577 1.000 1 A ASP 96.519 1
ATOM 373 O OD1 . ASP 48 48 ? A 12.950 -14.387 6.454 1.000 1 A ASP 95.413 1
ATOM 374 O OD2 . ASP 48 48 ? A 13.142 -13.349 4.531 1.000 1 A ASP 94.937 1
ATOM 375 N N . GLY 49 49 ? A 17.349 -12.472 8.570 1.000 1 A GLY 95.809 1
ATOM 376 C CA . GLY 49 49 ? A 18.735 -12.315 8.906 1.000 1 A GLY 94.161 1
ATOM 377 C C . GLY 49 49 ? A 19.439 -11.121 8.288 1.000 1 A GLY 94.273 1
ATOM 378 O O . GLY 49 49 ? A 20.583 -10.842 8.624 1.000 1 A GLY 92.845 1
ATOM 379 N N . GLU 50 50 ? A 18.761 -10.410 7.395 1.000 1 A GLU 93.508 1
ATOM 380 C CA . GLU 50 50 ? A 19.318 -9.215 6.747 1.000 1 A GLU 93.356 1
ATOM 381 C C . GLU 50 50 ? A 18.830 -7.954 7.429 1.000 1 A GLU 94.296 1
ATOM 382 O O . GLU 50 50 ? A 17.599 -7.736 7.562 1.000 1 A GLU 94.317 1
ATOM 383 C CB . GLU 50 50 ? A 18.922 -9.172 5.273 1.000 1 A GLU 90.807 1
ATOM 384 C CG . GLU 50 50 ? A 19.423 -7.929 4.543 1.000 1 A GLU 87.907 1
ATOM 385 C CD . GLU 50 50 ? A 18.897 -7.813 3.130 1.000 1 A GLU 85.807 1
ATOM 386 O OE1 . GLU 50 50 ? A 17.637 -7.673 2.958 1.000 1 A GLU 77.858 1
ATOM 387 O OE2 . GLU 50 50 ? A 19.685 -7.867 2.179 1.000 1 A GLU 76.384 1
ATOM 388 N N . THR 51 51 ? A 19.744 -7.099 7.907 1.000 1 A THR 95.425 1
ATOM 389 C CA . THR 51 51 ? A 19.348 -5.804 8.429 1.000 1 A THR 95.453 1
ATOM 390 C C . THR 51 51 ? A 18.946 -4.943 7.233 1.000 1 A THR 95.411 1
ATOM 391 O O . THR 51 51 ? A 19.702 -4.766 6.291 1.000 1 A THR 93.677 1
ATOM 392 C CB . THR 51 51 ? A 20.484 -5.146 9.215 1.000 1 A THR 94.775 1
ATOM 393 O OG1 . THR 51 51 ? A 20.824 -5.964 10.341 1.000 1 A THR 92.122 1
ATOM 394 C CG2 . THR 51 51 ? A 20.061 -3.771 9.722 1.000 1 A THR 92.805 1
ATOM 395 N N . SER 52 52 ? A 17.718 -4.412 7.298 1.000 1 A SER 95.565 1
ATOM 396 C CA . SER 52 52 ? A 17.123 -3.709 6.170 1.000 1 A SER 95.388 1
ATOM 397 C C . SER 52 52 ? A 16.546 -2.399 6.638 1.000 1 A SER 96.294 1
ATOM 398 O O . SER 52 52 ? A 15.933 -2.318 7.703 1.000 1 A SER 96.032 1
ATOM 399 C CB . SER 52 52 ? A 16.030 -4.559 5.518 1.000 1 A SER 92.795 1
ATOM 400 O OG . SER 52 52 ? A 16.510 -5.841 5.138 1.000 1 A SER 85.043 1
ATOM 401 N N . LEU 53 53 ? A 16.739 -1.349 5.839 1.000 1 A LEU 97.116 1
ATOM 402 C CA . LEU 53 53 ? A 16.143 -0.060 6.123 1.000 1 A LEU 97.540 1
ATOM 403 C C . LEU 53 53 ? A 14.930 0.098 5.186 1.000 1 A LEU 97.837 1
ATOM 404 O O . LEU 53 53 ? A 15.100 0.177 3.975 1.000 1 A LEU 97.516 1
ATOM 405 C CB . LEU 53 53 ? A 17.146 1.070 5.884 1.000 1 A LEU 96.886 1
ATOM 406 C CG . LEU 53 53 ? A 16.644 2.465 6.232 1.000 1 A LEU 94.380 1
ATOM 407 C CD1 . LEU 53 53 ? A 16.374 2.596 7.712 1.000 1 A LEU 92.978 1
ATOM 408 C CD2 . LEU 53 53 ? A 17.645 3.505 5.768 1.000 1 A LEU 92.476 1
ATOM 409 N N . LEU 54 54 ? A 13.719 0.111 5.774 1.000 1 A LEU 97.992 1
ATOM 410 C CA . LEU 54 54 ? A 12.516 0.299 4.989 1.000 1 A LEU 98.199 1
ATOM 411 C C . LEU 54 54 ? A 12.207 1.792 4.893 1.000 1 A LEU 98.132 1
ATOM 412 O O . LEU 54 54 ? A 12.144 2.493 5.887 1.000 1 A LEU 97.909 1
ATOM 413 C CB . LEU 54 54 ? A 11.327 -0.438 5.617 1.000 1 A LEU 98.191 1
ATOM 414 C CG . LEU 54 54 ? A 11.572 -1.910 5.963 1.000 1 A LEU 98.013 1
ATOM 415 C CD1 . LEU 54 54 ? A 12.126 -2.673 4.774 1.000 1 A LEU 97.884 1
ATOM 416 C CD2 . LEU 54 54 ? A 10.272 -2.556 6.460 1.000 1 A LEU 97.949 1
ATOM 417 N N . ASP 55 55 ? A 12.043 2.295 3.660 1.000 1 A ASP 97.900 1
ATOM 418 C CA . ASP 55 55 ? A 11.653 3.654 3.383 1.000 1 A ASP 97.645 1
ATOM 419 C C . ASP 55 55 ? A 10.224 3.555 2.856 1.000 1 A ASP 97.787 1
ATOM 420 O O . ASP 55 55 ? A 9.996 3.080 1.739 1.000 1 A ASP 97.591 1
ATOM 421 C CB . ASP 55 55 ? A 12.574 4.260 2.339 1.000 1 A ASP 96.314 1
ATOM 422 C CG . ASP 55 55 ? A 12.251 5.716 2.015 1.000 1 A ASP 94.013 1
ATOM 423 O OD1 . ASP 55 55 ? A 11.266 6.263 2.542 1.000 1 A ASP 92.108 1
ATOM 424 O OD2 . ASP 55 55 ? A 12.987 6.298 1.197 1.000 1 A ASP 89.609 1
ATOM 425 N N . ILE 56 56 ? A 9.250 3.959 3.691 1.000 1 A ILE 97.565 1
ATOM 426 C CA . ILE 56 56 ? A 7.830 3.698 3.436 1.000 1 A ILE 97.707 1
ATOM 427 C C . ILE 56 56 ? A 7.111 4.994 3.142 1.000 1 A ILE 97.301 1
ATOM 428 O O . ILE 56 56 ? A 7.031 5.872 3.989 1.000 1 A ILE 97.266 1
ATOM 429 C CB . ILE 56 56 ? A 7.188 2.973 4.629 1.000 1 A ILE 97.934 1
ATOM 430 C CG1 . ILE 56 56 ? A 7.916 1.669 4.933 1.000 1 A ILE 97.090 1
ATOM 431 C CG2 . ILE 56 56 ? A 5.690 2.737 4.382 1.000 1 A ILE 97.882 1
ATOM 432 C CD1 . ILE 56 56 ? A 7.625 1.118 6.319 1.000 1 A ILE 92.847 1
ATOM 433 N N . LEU 57 57 ? A 6.529 5.087 1.938 1.000 1 A LEU 97.327 1
ATOM 434 C CA . LEU 57 57 ? A 5.670 6.208 1.594 1.000 1 A LEU 96.798 1
ATOM 435 C C . LEU 57 57 ? A 4.227 5.814 1.853 1.000 1 A LEU 96.939 1
ATOM 436 O O . LEU 57 57 ? A 3.683 4.882 1.251 1.000 1 A LEU 96.917 1
ATOM 437 C CB . LEU 57 57 ? A 5.843 6.594 0.126 1.000 1 A LEU 95.602 1
ATOM 438 C CG . LEU 57 57 ? A 4.968 7.769 -0.344 1.000 1 A LEU 94.077 1
ATOM 439 C CD1 . LEU 57 57 ? A 5.328 9.049 0.414 1.000 1 A LEU 92.755 1
ATOM 440 C CD2 . LEU 57 57 ? A 5.099 7.967 -1.836 1.000 1 A LEU 92.234 1
ATOM 441 N N . ASP 58 58 ? A 3.591 6.532 2.794 1.000 1 A ASP 96.462 1
ATOM 442 C CA . ASP 58 58 ? A 2.184 6.362 3.128 1.000 1 A ASP 96.381 1
ATOM 443 C C . ASP 58 58 ? A 1.396 7.386 2.304 1.000 1 A ASP 95.588 1
ATOM 444 O O . ASP 58 58 ? A 1.404 8.584 2.600 1.000 1 A ASP 94.576 1
ATOM 445 C CB . ASP 58 58 ? A 2.005 6.599 4.626 1.000 1 A ASP 96.395 1
ATOM 446 C CG . ASP 58 58 ? A 0.545 6.640 5.052 1.000 1 A ASP 96.351 1
ATOM 447 O OD1 . ASP 58 58 ? A -0.298 5.954 4.438 1.000 1 A ASP 95.553 1
ATOM 448 O OD2 . ASP 58 58 ? A 0.250 7.365 6.032 1.000 1 A ASP 95.218 1
ATOM 449 N N . THR 59 59 ? A 0.745 6.928 1.235 1.000 1 A THR 96.126 1
ATOM 450 C CA . THR 59 59 ? A 0.086 7.841 0.284 1.000 1 A THR 95.330 1
ATOM 451 C C . THR 59 59 ? A -1.263 8.284 0.798 1.000 1 A THR 93.918 1
ATOM 452 O O . THR 59 59 ? A -1.916 7.606 1.586 1.000 1 A THR 92.657 1
ATOM 453 C CB . THR 59 59 ? A -0.091 7.190 -1.091 1.000 1 A THR 94.763 1
ATOM 454 O OG1 . THR 59 59 ? A -0.925 6.035 -1.010 1.000 1 A THR 90.369 1
ATOM 455 C CG2 . THR 59 59 ? A 1.258 6.776 -1.650 1.000 1 A THR 90.422 1
ATOM 456 N N . ALA 60 60 ? A -1.668 9.471 0.341 1.000 1 A ALA 93.624 1
ATOM 457 C CA . ALA 60 60 ? A -2.973 10.023 0.706 1.000 1 A ALA 91.260 1
ATOM 458 C C . ALA 60 60 ? A -3.677 10.718 -0.456 1.000 1 A ALA 87.913 1
ATOM 459 O O . ALA 60 60 ? A -4.890 10.774 -0.490 1.000 1 A ALA 81.586 1
ATOM 460 C CB . ALA 60 60 ? A -2.828 10.973 1.893 1.000 1 A ALA 88.564 1
ATOM 461 N N . GLY 61 61 ? A -2.904 11.252 -1.411 1.000 1 A GLY 80.351 1
ATOM 462 C CA . GLY 61 61 ? A -3.507 12.015 -2.480 1.000 1 A GLY 77.320 1
ATOM 463 C C . GLY 61 61 ? A -2.526 12.333 -3.601 1.000 1 A GLY 78.442 1
ATOM 464 O O . GLY 61 61 ? A -1.407 11.796 -3.627 1.000 1 A GLY 73.010 1
ATOM 465 N N . GLN 62 62 ? A -2.930 13.197 -4.513 1.000 1 A GLN 79.956 1
ATOM 466 C CA . GLN 62 62 ? A -2.098 13.599 -5.630 1.000 1 A GLN 79.695 1
ATOM 467 C C . GLN 62 62 ? A -1.239 14.804 -5.263 1.000 1 A GLN 80.472 1
ATOM 468 O O . GLN 62 62 ? A -1.659 15.646 -4.491 1.000 1 A GLN 77.357 1
ATOM 469 C CB . GLN 62 62 ? A -2.943 13.976 -6.853 1.000 1 A GLN 76.230 1
ATOM 470 C CG . GLN 62 62 ? A -3.639 12.776 -7.475 1.000 1 A GLN 72.339 1
ATOM 471 C CD . GLN 62 62 ? A -4.383 13.136 -8.755 1.000 1 A GLN 64.343 1
ATOM 472 O OE1 . GLN 62 62 ? A -5.614 12.932 -8.843 1.000 1 A GLN 62.116 1
ATOM 473 N NE2 . GLN 62 62 ? A -3.672 13.667 -9.715 1.000 1 A GLN 64.194 1
ATOM 474 N N . GLU 63 63 ? A -0.017 14.865 -5.815 1.000 1 A GLU 80.598 1
ATOM 475 C CA . GLU 63 63 ? A 0.817 16.063 -5.676 1.000 1 A GLU 78.034 1
ATOM 476 C C . GLU 63 63 ? A 0.182 17.184 -6.506 1.000 1 A GLU 78.423 1
ATOM 477 O O . GLU 63 63 ? A -0.782 16.953 -7.244 1.000 1 A GLU 75.050 1
ATOM 478 C CB . GLU 63 63 ? A 2.232 15.788 -6.161 1.000 1 A GLU 72.965 1
ATOM 479 C CG . GLU 63 63 ? A 2.938 14.651 -5.448 1.000 1 A GLU 70.655 1
ATOM 480 C CD . GLU 63 63 ? A 3.297 14.963 -4.000 1.000 1 A GLU 67.763 1
ATOM 481 O OE1 . GLU 63 63 ? A 3.148 16.112 -3.546 1.000 1 A GLU 65.600 1
ATOM 482 O OE2 . GLU 63 63 ? A 3.723 14.010 -3.303 1.000 1 A GLU 65.385 1
ATOM 483 N N . GLU 64 64 ? A 0.744 18.400 -6.384 1.000 1 A GLU 81.343 1
ATOM 484 C CA . GLU 64 64 ? A 0.226 19.540 -7.148 1.000 1 A GLU 80.676 1
ATOM 485 C C . GLU 64 64 ? A 0.201 19.251 -8.656 1.000 1 A GLU 80.746 1
ATOM 486 O O . GLU 64 64 ? A -0.764 19.579 -9.336 1.000 1 A GLU 76.806 1
ATOM 487 C CB . GLU 64 64 ? A 1.079 20.772 -6.882 1.000 1 A GLU 75.488 1
ATOM 488 C CG . GLU 64 64 ? A 0.594 22.016 -7.598 1.000 1 A GLU 70.411 1
ATOM 489 C CD . GLU 64 64 ? A 1.457 23.245 -7.296 1.000 1 A GLU 63.731 1
ATOM 490 O OE1 . GLU 64 64 ? A 2.480 23.096 -6.598 1.000 1 A GLU 62.794 1
ATOM 491 O OE2 . GLU 64 64 ? A 1.108 24.350 -7.769 1.000 1 A GLU 60.631 1
ATOM 492 N N . TYR 65 65 ? A 1.295 18.663 -9.151 1.000 1 A TYR 82.302 1
ATOM 493 C CA . TYR 65 65 ? A 1.392 18.324 -10.560 1.000 1 A TYR 82.221 1
ATOM 494 C C . TYR 65 65 ? A 1.498 16.825 -10.727 1.000 1 A TYR 82.537 1
ATOM 495 O O . TYR 65 65 ? A 2.129 16.136 -9.931 1.000 1 A TYR 79.875 1
ATOM 496 C CB . TYR 65 65 ? A 2.614 19.019 -11.182 1.000 1 A TYR 78.848 1
ATOM 497 C CG . TYR 65 65 ? A 2.572 20.521 -11.062 1.000 1 A TYR 73.575 1
ATOM 498 C CD1 . TYR 65 65 ? A 1.733 21.268 -11.849 1.000 1 A TYR 69.504 1
ATOM 499 C CD2 . TYR 65 65 ? A 3.385 21.175 -10.139 1.000 1 A TYR 69.514 1
ATOM 500 C CE1 . TYR 65 65 ? A 1.670 22.642 -11.733 1.000 1 A TYR 65.835 1
ATOM 501 C CE2 . TYR 65 65 ? A 3.338 22.549 -10.014 1.000 1 A TYR 66.534 1
ATOM 502 C CZ . TYR 65 65 ? A 2.490 23.270 -10.808 1.000 1 A TYR 64.967 1
ATOM 503 O OH . TYR 65 65 ? A 2.431 24.634 -10.678 1.000 1 A TYR 69.454 1
ATOM 504 N N . SER 66 66 ? A 0.899 16.309 -11.803 1.000 1 A SER 83.785 1
ATOM 505 C CA . SER 66 66 ? A 0.885 14.886 -12.085 1.000 1 A SER 82.823 1
ATOM 506 C C . SER 66 66 ? A 2.296 14.314 -12.191 1.000 1 A SER 85.194 1
ATOM 507 O O . SER 66 66 ? A 2.545 13.191 -11.765 1.000 1 A SER 84.141 1
ATOM 508 C CB . SER 66 66 ? A 0.112 14.606 -13.378 1.000 1 A SER 76.592 1
ATOM 509 O OG . SER 66 66 ? A -1.218 15.035 -13.222 1.000 1 A SER 70.097 1
ATOM 510 N N . ALA 67 67 ? A 3.215 15.092 -12.738 1.000 1 A ALA 87.528 1
ATOM 511 C CA . ALA 67 67 ? A 4.589 14.628 -12.911 1.000 1 A ALA 87.663 1
ATOM 512 C C . ALA 67 67 ? A 5.240 14.385 -11.563 1.000 1 A ALA 88.440 1
ATOM 513 O O . ALA 67 67 ? A 6.026 13.440 -11.421 1.000 1 A ALA 88.293 1
ATOM 514 C CB . ALA 67 67 ? A 5.377 15.612 -13.749 1.000 1 A ALA 86.363 1
ATOM 515 N N . MET 68 68 ? A 4.972 15.262 -10.560 1.000 1 A MET 85.782 1
ATOM 516 C CA . MET 68 68 ? A 5.543 15.079 -9.232 1.000 1 A MET 85.256 1
ATOM 517 C C . MET 68 68 ? A 5.041 13.791 -8.607 1.000 1 A MET 86.340 1
ATOM 518 O O . MET 68 68 ? A 5.791 13.027 -8.017 1.000 1 A MET 85.728 1
ATOM 519 C CB . MET 68 68 ? A 5.174 16.254 -8.312 1.000 1 A MET 82.581 1
ATOM 520 C CG . MET 68 68 ? A 5.801 17.565 -8.749 1.000 1 A MET 77.242 1
ATOM 521 S SD . MET 68 68 ? A 5.181 18.972 -7.808 1.000 1 A MET 72.403 1
ATOM 522 C CE . MET 68 68 ? A 5.875 18.595 -6.199 1.000 1 A MET 66.094 1
ATOM 523 N N . ARG 69 69 ? A 3.737 13.537 -8.741 1.000 1 A ARG 88.820 1
ATOM 524 C CA . ARG 69 69 ? A 3.130 12.298 -8.219 1.000 1 A ARG 89.442 1
ATOM 525 C C . ARG 69 69 ? A 3.764 11.081 -8.865 1.000 1 A ARG 91.540 1
ATOM 526 O O . ARG 69 69 ? A 4.208 10.150 -8.172 1.000 1 A ARG 92.524 1
ATOM 527 C CB . ARG 69 69 ? A 1.631 12.303 -8.454 1.000 1 A ARG 87.474 1
ATOM 528 C CG . ARG 69 69 ? A 0.943 11.014 -8.037 1.000 1 A ARG 82.328 1
ATOM 529 C CD . ARG 69 69 ? A -0.507 10.975 -8.574 1.000 1 A ARG 77.535 1
ATOM 530 N NE . ARG 69 69 ? A -0.537 10.966 -10.032 1.000 1 A ARG 77.562 1
ATOM 531 C CZ . ARG 69 69 ? A -1.202 11.866 -10.774 1.000 1 A ARG 76.125 1
ATOM 532 N NH1 . ARG 69 69 ? A -1.916 12.827 -10.209 1.000 1 A ARG 70.952 1
ATOM 533 N NH2 . ARG 69 69 ? A -1.149 11.774 -12.078 1.000 1 A ARG 70.283 1
ATOM 534 N N . ASP 70 70 ? A 3.850 11.088 -10.204 1.000 1 A ASP 91.856 1
ATOM 535 C CA . ASP 70 70 ? A 4.480 9.978 -10.908 1.000 1 A ASP 92.885 1
ATOM 536 C C . ASP 70 70 ? A 5.920 9.799 -10.495 1.000 1 A ASP 93.249 1
ATOM 537 O O . ASP 70 70 ? A 6.404 8.670 -10.385 1.000 1 A ASP 93.596 1
ATOM 538 C CB . ASP 70 70 ? A 4.424 10.212 -12.433 1.000 1 A ASP 92.435 1
ATOM 539 C CG . ASP 70 70 ? A 3.047 9.997 -13.018 1.000 1 A ASP 92.592 1
ATOM 540 O OD1 . ASP 70 70 ? A 2.065 9.771 -12.273 1.000 1 A ASP 88.464 1
ATOM 541 O OD2 . ASP 70 70 ? A 2.935 10.084 -14.256 1.000 1 A ASP 87.862 1
ATOM 542 N N . GLN 71 71 ? A 6.651 10.912 -10.249 1.000 1 A GLN 92.168 1
ATOM 543 C CA . GLN 71 71 ? A 8.059 10.828 -9.914 1.000 1 A GLN 91.107 1
ATOM 544 C C . GLN 71 71 ? A 8.259 10.088 -8.601 1.000 1 A GLN 91.371 1
ATOM 545 O O . GLN 71 71 ? A 9.130 9.199 -8.508 1.000 1 A GLN 91.026 1
ATOM 546 C CB . GLN 71 71 ? A 8.709 12.206 -9.851 1.000 1 A GLN 89.486 1
ATOM 547 C CG . GLN 71 71 ? A 10.206 12.152 -9.576 1.000 1 A GLN 77.500 1
ATOM 548 C CD . GLN 71 71 ? A 10.864 13.514 -9.681 1.000 1 A GLN 70.683 1
ATOM 549 O OE1 . GLN 71 71 ? A 10.222 14.514 -10.019 1.000 1 A GLN 66.432 1
ATOM 550 N NE2 . GLN 71 71 ? A 12.145 13.557 -9.376 1.000 1 A GLN 64.458 1
ATOM 551 N N . TYR 72 72 ? A 7.491 10.436 -7.553 1.000 1 A TYR 90.489 1
ATOM 552 C CA . TYR 72 72 ? A 7.719 9.742 -6.290 1.000 1 A TYR 89.698 1
ATOM 553 C C . TYR 72 72 ? A 7.212 8.306 -6.335 1.000 1 A TYR 91.949 1
ATOM 554 O O . TYR 72 72 ? A 7.807 7.414 -5.717 1.000 1 A TYR 91.959 1
ATOM 555 C CB . TYR 72 72 ? A 7.206 10.544 -5.078 1.000 1 A TYR 86.658 1
ATOM 556 C CG . TYR 72 72 ? A 5.731 10.642 -4.843 1.000 1 A TYR 82.366 1
ATOM 557 C CD1 . TYR 72 72 ? A 5.063 11.844 -4.939 1.000 1 A TYR 77.953 1
ATOM 558 C CD2 . TYR 72 72 ? A 4.989 9.547 -4.431 1.000 1 A TYR 77.290 1
ATOM 559 C CE1 . TYR 72 72 ? A 3.711 11.966 -4.676 1.000 1 A TYR 75.211 1
ATOM 560 C CE2 . TYR 72 72 ? A 3.641 9.623 -4.171 1.000 1 A TYR 76.704 1
ATOM 561 C CZ . TYR 72 72 ? A 3.007 10.849 -4.295 1.000 1 A TYR 73.658 1
ATOM 562 O OH . TYR 72 72 ? A 1.661 10.980 -4.022 1.000 1 A TYR 78.416 1
ATOM 563 N N . MET 73 73 ? A 6.136 8.025 -7.105 1.000 1 A MET 94.446 1
ATOM 564 C CA . MET 73 73 ? A 5.699 6.645 -7.282 1.000 1 A MET 95.214 1
ATOM 565 C C . MET 73 73 ? A 6.740 5.817 -8.033 1.000 1 A MET 96.279 1
ATOM 566 O O . MET 73 73 ? A 6.936 4.646 -7.721 1.000 1 A MET 96.063 1
ATOM 567 C CB . MET 73 73 ? A 4.360 6.579 -8.021 1.000 1 A MET 94.454 1
ATOM 568 C CG . MET 73 73 ? A 3.195 7.054 -7.182 1.000 1 A MET 92.182 1
ATOM 569 S SD . MET 73 73 ? A 3.010 6.152 -5.643 1.000 1 A MET 88.194 1
ATOM 570 C CE . MET 73 73 ? A 1.573 6.990 -4.953 1.000 1 A MET 81.702 1
ATOM 571 N N . ARG 74 74 ? A 7.408 6.453 -9.007 1.000 1 A ARG 96.605 1
ATOM 572 C CA . ARG 74 74 ? A 8.391 5.749 -9.858 1.000 1 A ARG 96.513 1
ATOM 573 C C . ARG 74 74 ? A 9.554 5.253 -9.015 1.000 1 A ARG 96.807 1
ATOM 574 O O . ARG 74 74 ? A 10.186 4.251 -9.376 1.000 1 A ARG 96.769 1
ATOM 575 C CB . ARG 74 74 ? A 8.872 6.663 -10.964 1.000 1 A ARG 95.596 1
ATOM 576 C CG . ARG 74 74 ? A 9.829 6.030 -11.980 1.000 1 A ARG 93.203 1
ATOM 577 C CD . ARG 74 74 ? A 10.025 6.941 -13.180 1.000 1 A ARG 91.755 1
ATOM 578 N NE . ARG 74 74 ? A 8.754 7.200 -13.866 1.000 1 A ARG 86.225 1
ATOM 579 C CZ . ARG 74 74 ? A 8.109 8.337 -13.808 1.000 1 A ARG 85.617 1
ATOM 580 N NH1 . ARG 74 74 ? A 8.596 9.384 -13.185 1.000 1 A ARG 75.817 1
ATOM 581 N NH2 . ARG 74 74 ? A 6.926 8.458 -14.458 1.000 1 A ARG 76.923 1
ATOM 582 N N . THR 75 75 ? A 9.851 5.930 -7.893 1.000 1 A THR 96.057 1
ATOM 583 C CA . THR 75 75 ? A 10.964 5.515 -7.032 1.000 1 A THR 95.544 1
ATOM 584 C C . THR 75 75 ? A 10.628 4.275 -6.211 1.000 1 A THR 96.826 1
ATOM 585 O O . THR 75 75 ? A 11.533 3.619 -5.685 1.000 1 A THR 96.383 1
ATOM 586 C CB . THR 75 75 ? A 11.404 6.645 -6.077 1.000 1 A THR 93.251 1
ATOM 587 O OG1 . THR 75 75 ? A 10.363 6.890 -5.129 1.000 1 A THR 87.909 1
ATOM 588 C CG2 . THR 75 75 ? A 11.728 7.901 -6.843 1.000 1 A THR 87.124 1
ATOM 589 N N . GLY 76 76 ? A 9.338 3.965 -6.070 1.000 1 A GLY 97.238 1
ATOM 590 C CA . GLY 76 76 ? A 8.916 2.823 -5.278 1.000 1 A GLY 97.820 1
ATOM 591 C C . GLY 76 76 ? A 9.370 1.503 -5.870 1.000 1 A GLY 98.298 1
ATOM 592 O O . GLY 76 76 ? A 9.195 1.254 -7.069 1.000 1 A GLY 98.153 1
ATOM 593 N N . GLU 77 77 ? A 9.932 0.636 -5.055 1.000 1 A GLU 98.394 1
ATOM 594 C CA . GLU 77 77 ? A 10.392 -0.683 -5.502 1.000 1 A GLU 98.498 1
ATOM 595 C C . GLU 77 77 ? A 9.312 -1.745 -5.313 1.000 1 A GLU 98.632 1
ATOM 596 O O . GLU 77 77 ? A 9.298 -2.734 -6.042 1.000 1 A GLU 98.487 1
ATOM 597 C CB . GLU 77 77 ? A 11.612 -1.104 -4.715 1.000 1 A GLU 98.238 1
ATOM 598 C CG . GLU 77 77 ? A 12.834 -0.229 -4.951 1.000 1 A GLU 97.854 1
ATOM 599 C CD . GLU 77 77 ? A 14.023 -0.667 -4.132 1.000 1 A GLU 97.361 1
ATOM 600 O OE1 . GLU 77 77 ? A 14.141 -0.203 -2.976 1.000 1 A GLU 92.586 1
ATOM 601 O OE2 . GLU 77 77 ? A 14.786 -1.519 -4.631 1.000 1 A GLU 91.855 1
ATOM 602 N N . GLY 78 78 ? A 8.422 -1.533 -4.340 1.000 1 A GLY 98.731 1
ATOM 603 C CA . GLY 78 78 ? A 7.336 -2.435 -4.083 1.000 1 A GLY 98.761 1
ATOM 604 C C . GLY 78 78 ? A 6.148 -1.710 -3.489 1.000 1 A GLY 98.826 1
ATOM 605 O O . GLY 78 78 ? A 6.304 -0.682 -2.839 1.000 1 A GLY 98.798 1
ATOM 606 N N . PHE 79 79 ? A 4.968 -2.289 -3.693 1.000 1 A PHE 98.862 1
ATOM 607 C CA . PHE 79 79 ? A 3.727 -1.605 -3.350 1.000 1 A PHE 98.869 1
ATOM 608 C C . PHE 79 79 ? A 2.812 -2.516 -2.533 1.000 1 A PHE 98.893 1
ATOM 609 O O . PHE 79 79 ? A 2.521 -3.638 -2.943 1.000 1 A PHE 98.874 1
ATOM 610 C CB . PHE 79 79 ? A 2.984 -1.163 -4.609 1.000 1 A PHE 98.795 1
ATOM 611 C CG . PHE 79 79 ? A 3.728 -0.106 -5.402 1.000 1 A PHE 98.736 1
ATOM 612 C CD1 . PHE 79 79 ? A 3.373 1.227 -5.317 1.000 1 A PHE 98.617 1
ATOM 613 C CD2 . PHE 79 79 ? A 4.807 -0.455 -6.190 1.000 1 A PHE 98.604 1
ATOM 614 C CE1 . PHE 79 79 ? A 4.041 2.189 -6.031 1.000 1 A PHE 98.344 1
ATOM 615 C CE2 . PHE 79 79 ? A 5.498 0.513 -6.898 1.000 1 A PHE 98.400 1
ATOM 616 C CZ . PHE 79 79 ? A 5.123 1.842 -6.822 1.000 1 A PHE 98.343 1
ATOM 617 N N . LEU 80 80 ? A 2.338 -2.023 -1.373 1.000 1 A LEU 98.896 1
ATOM 618 C CA . LEU 80 80 ? A 1.223 -2.645 -0.671 1.000 1 A LEU 98.911 1
ATOM 619 C C . LEU 80 80 ? A -0.048 -2.025 -1.211 1.000 1 A LEU 98.912 1
ATOM 620 O O . LEU 80 80 ? A -0.244 -0.820 -1.111 1.000 1 A LEU 98.853 1
ATOM 621 C CB . LEU 80 80 ? A 1.277 -2.366 0.818 1.000 1 A LEU 98.793 1
ATOM 622 C CG . LEU 80 80 ? A 2.327 -3.064 1.656 1.000 1 A LEU 97.106 1
ATOM 623 C CD1 . LEU 80 80 ? A 2.409 -4.549 1.332 1.000 1 A LEU 98.058 1
ATOM 624 C CD2 . LEU 80 80 ? A 1.975 -2.857 3.121 1.000 1 A LEU 98.254 1
ATOM 625 N N . SER 81 81 ? A -0.924 -2.854 -1.798 1.000 1 A SER 98.940 1
ATOM 626 C CA . SER 81 81 ? A -2.232 -2.413 -2.295 1.000 1 A SER 98.943 1
ATOM 627 C C . SER 81 81 ? A -3.260 -2.853 -1.267 1.000 1 A SER 98.969 1
ATOM 628 O O . SER 81 81 ? A -3.515 -4.040 -1.099 1.000 1 A SER 98.961 1
ATOM 629 C CB . SER 81 81 ? A -2.514 -3.014 -3.657 1.000 1 A SER 98.821 1
ATOM 630 O OG . SER 81 81 ? A -1.572 -2.533 -4.604 1.000 1 A SER 97.708 1
ATOM 631 N N . VAL 82 82 ? A -3.823 -1.873 -0.578 1.000 1 A VAL 98.940 1
ATOM 632 C CA . VAL 82 82 ? A -4.648 -2.115 0.605 1.000 1 A VAL 98.953 1
ATOM 633 C C . VAL 82 82 ? A -6.117 -1.869 0.294 1.000 1 A VAL 98.943 1
ATOM 634 O O . VAL 82 82 ? A -6.477 -0.841 -0.277 1.000 1 A VAL 98.911 1
ATOM 635 C CB . VAL 82 82 ? A -4.199 -1.214 1.779 1.000 1 A VAL 98.956 1
ATOM 636 C CG1 . VAL 82 82 ? A -2.702 -1.349 2.028 1.000 1 A VAL 98.961 1
ATOM 637 C CG2 . VAL 82 82 ? A -4.990 -1.547 3.046 1.000 1 A VAL 98.954 1
ATOM 638 N N . PHE 83 83 ? A -6.957 -2.826 0.679 1.000 1 A PHE 98.968 1
ATOM 639 C CA . PHE 83 83 ? A -8.395 -2.605 0.749 1.000 1 A PHE 98.971 1
ATOM 640 C C . PHE 83 83 ? A -8.872 -2.982 2.139 1.000 1 A PHE 98.967 1
ATOM 641 O O . PHE 83 83 ? A -8.131 -3.617 2.915 1.000 1 A PHE 98.967 1
ATOM 642 C CB . PHE 83 83 ? A -9.150 -3.407 -0.307 1.000 1 A PHE 98.969 1
ATOM 643 C CG . PHE 83 83 ? A -9.147 -4.901 -0.092 1.000 1 A PHE 98.974 1
ATOM 644 C CD1 . PHE 83 83 ? A -8.072 -5.678 -0.526 1.000 1 A PHE 98.967 1
ATOM 645 C CD2 . PHE 83 83 ? A -10.210 -5.530 0.555 1.000 1 A PHE 98.968 1
ATOM 646 C CE1 . PHE 83 83 ? A -8.072 -7.051 -0.332 1.000 1 A PHE 98.964 1
ATOM 647 C CE2 . PHE 83 83 ? A -10.191 -6.897 0.771 1.000 1 A PHE 98.955 1
ATOM 648 C CZ . PHE 83 83 ? A -9.130 -7.669 0.325 1.000 1 A PHE 98.953 1
ATOM 649 N N . ALA 84 84 ? A -10.075 -2.573 2.490 1.000 1 A ALA 98.946 1
ATOM 650 C CA . ALA 84 84 ? A -10.660 -2.920 3.770 1.000 1 A ALA 98.950 1
ATOM 651 C C . ALA 84 84 ? A -11.698 -4.010 3.569 1.000 1 A ALA 98.954 1
ATOM 652 O O . ALA 84 84 ? A -12.551 -3.910 2.680 1.000 1 A ALA 98.936 1
ATOM 653 C CB . ALA 84 84 ? A -11.288 -1.688 4.437 1.000 1 A ALA 98.911 1
ATOM 654 N N . ILE 85 85 ? A -11.662 -5.048 4.407 1.000 1 A ILE 98.907 1
ATOM 655 C CA . ILE 85 85 ? A -12.519 -6.211 4.195 1.000 1 A ILE 98.879 1
ATOM 656 C C . ILE 85 85 ? A -14.002 -5.901 4.405 1.000 1 A ILE 98.856 1
ATOM 657 O O . ILE 85 85 ? A -14.870 -6.718 4.031 1.000 1 A ILE 98.793 1
ATOM 658 C CB . ILE 85 85 ? A -12.071 -7.417 5.065 1.000 1 A ILE 98.826 1
ATOM 659 C CG1 . ILE 85 85 ? A -12.132 -7.112 6.565 1.000 1 A ILE 98.695 1
ATOM 660 C CG2 . ILE 85 85 ? A -10.652 -7.829 4.657 1.000 1 A ILE 98.638 1
ATOM 661 C CD1 . ILE 85 85 ? A -13.454 -7.497 7.172 1.000 1 A ILE 98.370 1
ATOM 662 N N . ASN 86 86 ? A -14.304 -4.751 4.963 1.000 1 A ASN 98.822 1
ATOM 663 C CA . ASN 86 86 ? A -15.669 -4.278 5.134 1.000 1 A ASN 98.765 1
ATOM 664 C C . ASN 86 86 ? A -16.086 -3.236 4.115 1.000 1 A ASN 98.743 1
ATOM 665 O O . ASN 86 86 ? A -17.109 -2.558 4.309 1.000 1 A ASN 98.631 1
ATOM 666 C CB . ASN 86 86 ? A -15.872 -3.711 6.545 1.000 1 A ASN 98.684 1
ATOM 667 C CG . ASN 86 86 ? A -15.106 -2.422 6.764 1.000 1 A ASN 98.625 1
ATOM 668 O OD1 . ASN 86 86 ? A -14.090 -2.169 6.103 1.000 1 A ASN 98.382 1
ATOM 669 N ND2 . ASN 86 86 ? A -15.538 -1.604 7.705 1.000 1 A ASN 97.671 1
ATOM 670 N N . ASN 87 87 ? A -15.306 -3.072 3.019 1.000 1 A ASN 98.722 1
ATOM 671 C CA . ASN 87 87 ? A -15.594 -2.016 2.035 1.000 1 A ASN 98.691 1
ATOM 672 C C . ASN 87 87 ? A -15.361 -2.563 0.642 1.000 1 A ASN 98.771 1
ATOM 673 O O . ASN 87 87 ? A -14.233 -2.561 0.134 1.000 1 A ASN 98.732 1
ATOM 674 C CB . ASN 87 87 ? A -14.745 -0.781 2.309 1.000 1 A ASN 98.442 1
ATOM 675 C CG . ASN 87 87 ? A -15.168 0.396 1.456 1.000 1 A ASN 97.428 1
ATOM 676 O OD1 . ASN 87 87 ? A -15.061 0.358 0.232 1.000 1 A ASN 93.104 1
ATOM 677 N ND2 . ASN 87 87 ? A -15.656 1.449 2.093 1.000 1 A ASN 91.279 1
ATOM 678 N N . THR 88 88 ? A -16.430 -3.062 0.005 1.000 1 A THR 98.810 1
ATOM 679 C CA . THR 88 88 ? A -16.324 -3.691 -1.309 1.000 1 A THR 98.789 1
ATOM 680 C C . THR 88 88 ? A -15.783 -2.709 -2.351 1.000 1 A THR 98.827 1
ATOM 681 O O . THR 88 88 ? A -15.015 -3.142 -3.240 1.000 1 A THR 98.771 1
ATOM 682 C CB . THR 88 88 ? A -17.681 -4.256 -1.734 1.000 1 A THR 98.483 1
ATOM 683 O OG1 . THR 88 88 ? A -18.068 -5.288 -0.807 1.000 1 A THR 93.324 1
ATOM 684 C CG2 . THR 88 88 ? A -17.631 -4.883 -3.139 1.000 1 A THR 92.464 1
ATOM 685 N N . LYS 89 89 ? A -16.122 -1.424 -2.281 1.000 1 A LYS 98.835 1
ATOM 686 C CA . LYS 89 89 ? A -15.582 -0.458 -3.237 1.000 1 A LYS 98.802 1
ATOM 687 C C . LYS 89 89 ? A -14.074 -0.353 -3.155 1.000 1 A LYS 98.796 1
ATOM 688 O O . LYS 89 89 ? A -13.402 -0.266 -4.185 1.000 1 A LYS 98.711 1
ATOM 689 C CB . LYS 89 89 ? A -16.223 0.909 -3.068 1.000 1 A LYS 98.666 1
ATOM 690 C CG . LYS 89 89 ? A -15.719 1.964 -4.040 1.000 1 A LYS 95.732 1
ATOM 691 C CD . LYS 89 89 ? A -15.989 1.590 -5.504 1.000 1 A LYS 88.795 1
ATOM 692 C CE . LYS 89 89 ? A -15.926 2.809 -6.404 1.000 1 A LYS 89.079 1
ATOM 693 N NZ . LYS 89 89 ? A -14.567 3.469 -6.357 1.000 1 A LYS 81.317 1
ATOM 694 N N . SER 90 90 ? A -13.521 -0.395 -1.920 1.000 1 A SER 98.844 1
ATOM 695 C CA . SER 90 90 ? A -12.067 -0.358 -1.783 1.000 1 A SER 98.825 1
ATOM 696 C C . SER 90 90 ? A -11.425 -1.562 -2.453 1.000 1 A SER 98.802 1
ATOM 697 O O . SER 90 90 ? A -10.335 -1.465 -3.030 1.000 1 A SER 98.723 1
ATOM 698 C CB . SER 90 90 ? A -11.651 -0.276 -0.318 1.000 1 A SER 98.837 1
ATOM 699 O OG . SER 90 90 ? A -11.871 -1.496 0.388 1.000 1 A SER 98.864 1
ATOM 700 N N . PHE 91 91 ? A -12.107 -2.706 -2.420 1.000 1 A PHE 98.937 1
ATOM 701 C CA . PHE 91 91 ? A -11.604 -3.911 -3.110 1.000 1 A PHE 98.929 1
ATOM 702 C C . PHE 91 91 ? A -11.682 -3.734 -4.632 1.000 1 A PHE 98.901 1
ATOM 703 O O . PHE 91 91 ? A -10.754 -4.068 -5.347 1.000 1 A PHE 98.844 1
ATOM 704 C CB . PHE 91 91 ? A -12.441 -5.116 -2.653 1.000 1 A PHE 98.902 1
ATOM 705 C CG . PHE 91 91 ? A -12.015 -6.424 -3.268 1.000 1 A PHE 98.893 1
ATOM 706 C CD1 . PHE 91 91 ? A -10.745 -6.925 -3.021 1.000 1 A PHE 98.861 1
ATOM 707 C CD2 . PHE 91 91 ? A -12.879 -7.136 -4.080 1.000 1 A PHE 98.823 1
ATOM 708 C CE1 . PHE 91 91 ? A -10.345 -8.124 -3.571 1.000 1 A PHE 98.752 1
ATOM 709 C CE2 . PHE 91 91 ? A -12.481 -8.349 -4.629 1.000 1 A PHE 98.653 1
ATOM 710 C CZ . PHE 91 91 ? A -11.221 -8.834 -4.372 1.000 1 A PHE 98.679 1
ATOM 711 N N . GLU 92 92 ? A -12.803 -3.135 -5.094 1.000 1 A GLU 98.752 1
ATOM 712 C CA . GLU 92 92 ? A -12.932 -2.838 -6.527 1.000 1 A GLU 98.575 1
ATOM 713 C C . GLU 92 92 ? A -11.849 -1.867 -7.007 1.000 1 A GLU 98.456 1
ATOM 714 O O . GLU 92 92 ? A -11.384 -1.947 -8.140 1.000 1 A GLU 98.039 1
ATOM 715 C CB . GLU 92 92 ? A -14.318 -2.273 -6.817 1.000 1 A GLU 98.310 1
ATOM 716 C CG . GLU 92 92 ? A -15.451 -3.295 -6.604 1.000 1 A GLU 97.757 1
ATOM 717 C CD . GLU 92 92 ? A -16.833 -2.664 -6.609 1.000 1 A GLU 96.949 1
ATOM 718 O OE1 . GLU 92 92 ? A -16.918 -1.417 -6.617 1.000 1 A GLU 93.913 1
ATOM 719 O OE2 . GLU 92 92 ? A -17.826 -3.450 -6.614 1.000 1 A GLU 93.992 1
ATOM 720 N N . ASP 93 93 ? A -11.439 -0.952 -6.104 1.000 1 A ASP 98.544 1
ATOM 721 C CA . ASP 93 93 ? A -10.393 0.043 -6.414 1.000 1 A ASP 98.434 1
ATOM 722 C C . ASP 93 93 ? A -9.037 -0.599 -6.684 1.000 1 A ASP 98.489 1
ATOM 723 O O . ASP 93 93 ? A -8.184 0.031 -7.299 1.000 1 A ASP 98.142 1
ATOM 724 C CB . ASP 93 93 ? A -10.225 1.032 -5.256 1.000 1 A ASP 98.182 1
ATOM 725 C CG . ASP 93 93 ? A -11.326 2.077 -5.163 1.000 1 A ASP 97.685 1
ATOM 726 O OD1 . ASP 93 93 ? A -12.140 2.197 -6.112 1.000 1 A ASP 95.765 1
ATOM 727 O OD2 . ASP 93 93 ? A -11.364 2.748 -4.128 1.000 1 A ASP 94.936 1
ATOM 728 N N . ILE 94 94 ? A -8.810 -1.822 -6.184 1.000 1 A ILE 98.681 1
ATOM 729 C CA . ILE 94 94 ? A -7.490 -2.441 -6.313 1.000 1 A ILE 98.663 1
ATOM 730 C C . ILE 94 94 ? A -7.038 -2.518 -7.769 1.000 1 A ILE 98.434 1
ATOM 731 O O . ILE 94 94 ? A -5.861 -2.320 -8.068 1.000 1 A ILE 98.200 1
ATOM 732 C CB . ILE 94 94 ? A -7.492 -3.847 -5.673 1.000 1 A ILE 98.694 1
ATOM 733 C CG1 . ILE 94 94 ? A -7.635 -3.708 -4.148 1.000 1 A ILE 98.729 1
ATOM 734 C CG2 . ILE 94 94 ? A -6.220 -4.630 -6.039 1.000 1 A ILE 98.617 1
ATOM 735 C CD1 . ILE 94 94 ? A -6.480 -3.004 -3.437 1.000 1 A ILE 98.657 1
ATOM 736 N N . HIS 95 95 ? A -8.000 -2.806 -8.664 1.000 1 A HIS 98.165 1
ATOM 737 C CA . HIS 95 95 ? A -7.680 -2.878 -10.096 1.000 1 A HIS 97.590 1
ATOM 738 C C . HIS 95 95 ? A -7.067 -1.579 -10.604 1.000 1 A HIS 97.449 1
ATOM 739 O O . HIS 95 95 ? A -6.092 -1.567 -11.334 1.000 1 A HIS 97.209 1
ATOM 740 C CB . HIS 95 95 ? A -8.943 -3.201 -10.901 1.000 1 A HIS 96.597 1
ATOM 741 C CG . HIS 95 95 ? A -9.653 -4.431 -10.431 1.000 1 A HIS 82.926 1
ATOM 742 N ND1 . HIS 95 95 ? A -9.243 -5.695 -10.806 1.000 1 A HIS 78.232 1
ATOM 743 C CD2 . HIS 95 95 ? A -10.758 -4.584 -9.672 1.000 1 A HIS 79.580 1
ATOM 744 C CE1 . HIS 95 95 ? A -10.063 -6.596 -10.259 1.000 1 A HIS 77.343 1
ATOM 745 N NE2 . HIS 95 95 ? A -10.995 -5.934 -9.574 1.000 1 A HIS 71.420 1
ATOM 746 N N . HIS 96 96 ? A -7.664 -0.455 -10.179 1.000 1 A HIS 97.568 1
ATOM 747 C CA . HIS 96 96 ? A -7.171 0.880 -10.578 1.000 1 A HIS 97.131 1
ATOM 748 C C . HIS 96 96 ? A -5.760 1.128 -10.060 1.000 1 A HIS 97.263 1
ATOM 749 O O . HIS 96 96 ? A -4.890 1.597 -10.792 1.000 1 A HIS 96.990 1
ATOM 750 C CB . HIS 96 96 ? A -8.121 1.950 -10.043 1.000 1 A HIS 95.994 1
ATOM 751 C CG . HIS 96 96 ? A -7.527 3.328 -10.058 1.000 1 A HIS 94.697 1
ATOM 752 N ND1 . HIS 96 96 ? A -7.391 4.064 -11.206 1.000 1 A HIS 91.210 1
ATOM 753 C CD2 . HIS 96 96 ? A -7.057 4.084 -9.045 1.000 1 A HIS 91.845 1
ATOM 754 C CE1 . HIS 96 96 ? A -6.852 5.237 -10.892 1.000 1 A HIS 90.636 1
ATOM 755 N NE2 . HIS 96 96 ? A -6.655 5.284 -9.588 1.000 1 A HIS 89.901 1
ATOM 756 N N . TYR 97 97 ? A -5.535 0.810 -8.762 1.000 1 A TYR 97.298 1
ATOM 757 C CA . TYR 97 97 ? A -4.228 1.076 -8.197 1.000 1 A TYR 97.227 1
ATOM 758 C C . TYR 97 97 ? A -3.146 0.229 -8.865 1.000 1 A TYR 97.375 1
ATOM 759 O O . TYR 97 97 ? A -2.054 0.719 -9.122 1.000 1 A TYR 97.121 1
ATOM 760 C CB . TYR 97 97 ? A -4.250 0.914 -6.678 1.000 1 A TYR 97.049 1
ATOM 761 C CG . TYR 97 97 ? A -5.129 1.977 -6.044 1.000 1 A TYR 96.840 1
ATOM 762 C CD1 . TYR 97 97 ? A -4.710 3.314 -6.037 1.000 1 A TYR 95.920 1
ATOM 763 C CD2 . TYR 97 97 ? A -6.361 1.662 -5.524 1.000 1 A TYR 96.150 1
ATOM 764 C CE1 . TYR 97 97 ? A -5.509 4.290 -5.503 1.000 1 A TYR 95.192 1
ATOM 765 C CE2 . TYR 97 97 ? A -7.169 2.659 -4.984 1.000 1 A TYR 95.755 1
ATOM 766 C CZ . TYR 97 97 ? A -6.747 3.965 -5.005 1.000 1 A TYR 95.556 1
ATOM 767 O OH . TYR 97 97 ? A -7.536 4.963 -4.489 1.000 1 A TYR 94.593 1
ATOM 768 N N . ARG 98 98 ? A -3.484 -1.046 -9.177 1.000 1 A ARG 97.835 1
ATOM 769 C CA . ARG 98 98 ? A -2.522 -1.890 -9.869 1.000 1 A ARG 97.756 1
ATOM 770 C C . ARG 98 98 ? A -2.184 -1.326 -11.236 1.000 1 A ARG 97.732 1
ATOM 771 O O . ARG 98 98 ? A -1.018 -1.368 -11.675 1.000 1 A ARG 97.372 1
ATOM 772 C CB . ARG 98 98 ? A -3.033 -3.323 -9.990 1.000 1 A ARG 97.505 1
ATOM 773 C CG . ARG 98 98 ? A -1.980 -4.253 -10.604 1.000 1 A ARG 95.620 1
ATOM 774 C CD . ARG 98 98 ? A -2.310 -5.697 -10.308 1.000 1 A ARG 93.180 1
ATOM 775 N NE . ARG 98 98 ? A -1.293 -6.561 -10.865 1.000 1 A ARG 90.613 1
ATOM 776 C CZ . ARG 98 98 ? A -1.325 -7.120 -12.053 1.000 1 A ARG 89.779 1
ATOM 777 N NH1 . ARG 98 98 ? A -2.335 -6.915 -12.876 1.000 1 A ARG 82.486 1
ATOM 778 N NH2 . ARG 98 98 ? A -0.344 -7.925 -12.442 1.000 1 A ARG 83.503 1
ATOM 779 N N . GLU 99 99 ? A -3.202 -0.787 -11.949 1.000 1 A GLU 97.849 1
ATOM 780 C CA . GLU 99 99 ? A -2.943 -0.217 -13.282 1.000 1 A GLU 97.423 1
ATOM 781 C C . GLU 99 99 ? A -2.059 1.011 -13.192 1.000 1 A GLU 96.925 1
ATOM 782 O O . GLU 99 99 ? A -1.163 1.171 -14.030 1.000 1 A GLU 96.550 1
ATOM 783 C CB . GLU 99 99 ? A -4.265 0.115 -13.983 1.000 1 A GLU 97.023 1
ATOM 784 C CG . GLU 99 99 ? A -5.051 -1.123 -14.430 1.000 1 A GLU 94.241 1
ATOM 785 C CD . GLU 99 99 ? A -4.325 -1.946 -15.467 1.000 1 A GLU 89.204 1
ATOM 786 O OE1 . GLU 99 99 ? A -3.811 -1.346 -16.444 1.000 1 A GLU 81.438 1
ATOM 787 O OE2 . GLU 99 99 ? A -4.230 -3.169 -15.285 1.000 1 A GLU 81.164 1
ATOM 788 N N . GLN 100 100 ? A -2.296 1.870 -12.195 1.000 1 A GLN 97.011 1
ATOM 789 C CA . GLN 100 100 ? A -1.463 3.075 -12.027 1.000 1 A GLN 96.612 1
ATOM 790 C C . GLN 100 100 ? A -0.018 2.713 -11.734 1.000 1 A GLN 97.018 1
ATOM 791 O O . GLN 100 100 ? A 0.897 3.314 -12.264 1.000 1 A GLN 96.452 1
ATOM 792 C CB . GLN 100 100 ? A -2.029 3.998 -10.946 1.000 1 A GLN 95.597 1
ATOM 793 C CG . GLN 100 100 ? A -3.336 4.632 -11.332 1.000 1 A GLN 93.397 1
ATOM 794 C CD . GLN 100 100 ? A -3.190 5.530 -12.544 1.000 1 A GLN 91.375 1
ATOM 795 O OE1 . GLN 100 100 ? A -2.450 6.515 -12.504 1.000 1 A GLN 87.484 1
ATOM 796 N NE2 . GLN 100 100 ? A -3.853 5.173 -13.632 1.000 1 A GLN 85.509 1
ATOM 797 N N . ILE 101 101 ? A 0.144 1.700 -10.870 1.000 1 A ILE 97.138 1
ATOM 798 C CA . ILE 101 101 ? A 1.486 1.247 -10.513 1.000 1 A ILE 97.657 1
ATOM 799 C C . ILE 101 101 ? A 2.234 0.721 -11.750 1.000 1 A ILE 97.853 1
ATOM 800 O O . ILE 101 101 ? A 3.384 1.054 -11.988 1.000 1 A ILE 97.891 1
ATOM 801 C CB . ILE 101 101 ? A 1.437 0.177 -9.413 1.000 1 A ILE 97.946 1
ATOM 802 C CG1 . ILE 101 101 ? A 0.922 0.796 -8.114 1.000 1 A ILE 98.007 1
ATOM 803 C CG2 . ILE 101 101 ? A 2.818 -0.480 -9.224 1.000 1 A ILE 98.058 1
ATOM 804 C CD1 . ILE 101 101 ? A 0.479 -0.236 -7.089 1.000 1 A ILE 97.853 1
ATOM 805 N N . LYS 102 102 ? A 1.545 -0.124 -12.524 1.000 1 A LYS 97.605 1
ATOM 806 C CA . LYS 102 102 ? A 2.145 -0.674 -13.750 1.000 1 A LYS 97.178 1
ATOM 807 C C . LYS 102 102 ? A 2.514 0.435 -14.736 1.000 1 A LYS 96.880 1
ATOM 808 O O . LYS 102 102 ? A 3.523 0.358 -15.416 1.000 1 A LYS 96.886 1
ATOM 809 C CB . LYS 102 102 ? A 1.211 -1.687 -14.402 1.000 1 A LYS 96.855 1
ATOM 810 C CG . LYS 102 102 ? A 1.063 -2.990 -13.587 1.000 1 A LYS 93.910 1
ATOM 811 C CD . LYS 102 102 ? A -0.084 -3.855 -14.061 1.000 1 A LYS 91.059 1
ATOM 812 C CE . LYS 102 102 ? A -0.042 -4.101 -15.540 1.000 1 A LYS 85.394 1
ATOM 813 N NZ . LYS 102 102 ? A -1.209 -4.914 -16.004 1.000 1 A LYS 87.614 1
ATOM 814 N N . ARG 103 103 ? A 1.655 1.476 -14.799 1.000 1 A ARG 97.390 1
ATOM 815 C CA . ARG 103 103 ? A 1.915 2.595 -15.702 1.000 1 A ARG 96.669 1
ATOM 816 C C . ARG 103 103 ? A 3.175 3.360 -15.294 1.000 1 A ARG 96.785 1
ATOM 817 O O . ARG 103 103 ? A 4.054 3.600 -16.143 1.000 1 A ARG 96.530 1
ATOM 818 C CB . ARG 103 103 ? A 0.713 3.556 -15.748 1.000 1 A ARG 95.437 1
ATOM 819 C CG . ARG 103 103 ? A 0.970 4.782 -16.606 1.000 1 A ARG 88.527 1
ATOM 820 C CD . ARG 103 103 ? A -0.206 5.761 -16.597 1.000 1 A ARG 83.934 1
ATOM 821 N NE . ARG 103 103 ? A -0.522 6.226 -15.241 1.000 1 A ARG 80.335 1
ATOM 822 C CZ . ARG 103 103 ? A 0.141 7.179 -14.593 1.000 1 A ARG 76.487 1
ATOM 823 N NH1 . ARG 103 103 ? A 1.197 7.766 -15.150 1.000 1 A ARG 71.724 1
ATOM 824 N NH2 . ARG 103 103 ? A -0.243 7.527 -13.390 1.000 1 A ARG 70.678 1
ATOM 825 N N . VAL 104 104 ? A 3.254 3.757 -14.033 1.000 1 A VAL 96.517 1
ATOM 826 C CA . VAL 104 104 ? A 4.382 4.610 -13.654 1.000 1 A VAL 96.243 1
ATOM 827 C C . VAL 104 104 ? A 5.708 3.852 -13.628 1.000 1 A VAL 96.824 1
ATOM 828 O O . VAL 104 104 ? A 6.768 4.450 -13.847 1.000 1 A VAL 96.274 1
ATOM 829 C CB . VAL 104 104 ? A 4.163 5.315 -12.298 1.000 1 A VAL 94.252 1
ATOM 830 C CG1 . VAL 104 104 ? A 2.960 6.245 -12.391 1.000 1 A VAL 89.806 1
ATOM 831 C CG2 . VAL 104 104 ? A 4.025 4.324 -11.146 1.000 1 A VAL 89.737 1
ATOM 832 N N . LYS 105 105 ? A 5.650 2.541 -13.368 1.000 1 A LYS 96.865 1
ATOM 833 C CA . LYS 105 105 ? A 6.871 1.724 -13.372 1.000 1 A LYS 96.987 1
ATOM 834 C C . LYS 105 105 ? A 7.219 1.231 -14.780 1.000 1 A LYS 96.856 1
ATOM 835 O O . LYS 105 105 ? A 8.282 0.680 -14.955 1.000 1 A LYS 96.030 1
ATOM 836 C CB . LYS 105 105 ? A 6.730 0.533 -12.433 1.000 1 A LYS 96.829 1
ATOM 837 C CG . LYS 105 105 ? A 6.500 0.887 -10.966 1.000 1 A LYS 96.415 1
ATOM 838 C CD . LYS 105 105 ? A 7.683 1.667 -10.382 1.000 1 A LYS 95.752 1
ATOM 839 C CE . LYS 105 105 ? A 8.875 0.761 -10.161 1.000 1 A LYS 95.292 1
ATOM 840 N NZ . LYS 105 105 ? A 9.986 1.501 -9.487 1.000 1 A LYS 95.200 1
ATOM 841 N N . ASP 106 106 ? A 6.290 1.435 -15.730 1.000 1 A ASP 97.232 1
ATOM 842 C CA . ASP 106 106 ? A 6.456 0.946 -17.124 1.000 1 A ASP 96.908 1
ATOM 843 C C . ASP 106 106 ? A 6.862 -0.515 -17.127 1.000 1 A ASP 97.047 1
ATOM 844 O O . ASP 106 106 ? A 7.806 -0.923 -17.797 1.000 1 A ASP 95.972 1
ATOM 845 C CB . ASP 106 106 ? A 7.455 1.809 -17.907 1.000 1 A ASP 96.076 1
ATOM 846 C CG . ASP 106 106 ? A 7.526 1.450 -19.396 1.000 1 A ASP 93.093 1
ATOM 847 O OD1 . ASP 106 106 ? A 6.498 0.959 -19.918 1.000 1 A ASP 89.933 1
ATOM 848 O OD2 . ASP 106 106 ? A 8.573 1.686 -20.003 1.000 1 A ASP 89.085 1
ATOM 849 N N . SER 107 107 ? A 6.132 -1.311 -16.322 1.000 1 A SER 96.527 1
ATOM 850 C CA . SER 107 107 ? A 6.516 -2.711 -16.122 1.000 1 A SER 95.835 1
ATOM 851 C C . SER 107 107 ? A 5.283 -3.522 -15.780 1.000 1 A SER 96.593 1
ATOM 852 O O . SER 107 107 ? A 4.380 -3.057 -15.076 1.000 1 A SER 96.676 1
ATOM 853 C CB . SER 107 107 ? A 7.531 -2.826 -14.987 1.000 1 A SER 94.099 1
ATOM 854 O OG . SER 107 107 ? A 7.741 -4.176 -14.617 1.000 1 A SER 90.338 1
ATOM 855 N N . GLU 108 108 ? A 5.231 -4.755 -16.273 1.000 1 A GLU 96.103 1
ATOM 856 C CA . GLU 108 108 ? A 4.194 -5.716 -15.908 1.000 1 A GLU 95.586 1
ATOM 857 C C . GLU 108 108 ? A 4.635 -6.543 -14.691 1.000 1 A GLU 95.641 1
ATOM 858 O O . GLU 108 108 ? A 3.827 -7.325 -14.182 1.000 1 A GLU 93.209 1
ATOM 859 C CB . GLU 108 108 ? A 3.910 -6.655 -17.079 1.000 1 A GLU 93.699 1
ATOM 860 C CG . GLU 108 108 ? A 3.343 -5.972 -18.301 1.000 1 A GLU 90.010 1
ATOM 861 C CD . GLU 108 108 ? A 1.862 -5.602 -18.158 1.000 1 A GLU 87.260 1
ATOM 862 O OE1 . GLU 108 108 ? A 1.222 -6.095 -17.203 1.000 1 A GLU 78.787 1
ATOM 863 O OE2 . GLU 108 108 ? A 1.341 -4.840 -19.019 1.000 1 A GLU 77.866 1
ATOM 864 N N . ASP 109 109 ? A 5.863 -6.374 -14.221 1.000 1 A ASP 95.572 1
ATOM 865 C CA . ASP 109 109 ? A 6.436 -7.180 -13.149 1.000 1 A ASP 95.712 1
ATOM 866 C C . ASP 109 109 ? A 6.913 -6.272 -12.034 1.000 1 A ASP 96.332 1
ATOM 867 O O . ASP 109 109 ? A 8.120 -6.021 -11.899 1.000 1 A ASP 95.174 1
ATOM 868 C CB . ASP 109 109 ? A 7.573 -8.057 -13.685 1.000 1 A ASP 93.870 1
ATOM 869 C CG . ASP 109 109 ? A 8.167 -8.950 -12.605 1.000 1 A ASP 91.708 1
ATOM 870 O OD1 . ASP 109 109 ? A 7.464 -9.311 -11.641 1.000 1 A ASP 89.372 1
ATOM 871 O OD2 . ASP 109 109 ? A 9.362 -9.296 -12.737 1.000 1 A ASP 87.851 1
ATOM 872 N N . VAL 110 110 ? A 5.947 -5.769 -11.250 1.000 1 A VAL 97.936 1
ATOM 873 C CA . VAL 110 110 ? A 6.223 -4.840 -10.151 1.000 1 A VAL 98.291 1
ATOM 874 C C . VAL 110 110 ? A 5.932 -5.558 -8.842 1.000 1 A VAL 98.489 1
ATOM 875 O O . VAL 110 110 ? A 4.828 -6.072 -8.655 1.000 1 A VAL 98.401 1
ATOM 876 C CB . VAL 110 110 ? A 5.374 -3.559 -10.248 1.000 1 A VAL 98.064 1
ATOM 877 C CG1 . VAL 110 110 ? A 5.572 -2.885 -11.590 1.000 1 A VAL 97.696 1
ATOM 878 C CG2 . VAL 110 110 ? A 5.704 -2.620 -9.080 1.000 1 A VAL 97.983 1
ATOM 879 N N . PRO 111 111 ? A 6.880 -5.607 -7.913 1.000 1 A PRO 98.697 1
ATOM 880 C CA . PRO 111 111 ? A 6.614 -6.279 -6.646 1.000 1 A PRO 98.769 1
ATOM 881 C C . PRO 111 111 ? A 5.421 -5.648 -5.940 1.000 1 A PRO 98.830 1
ATOM 882 O O . PRO 111 111 ? A 5.351 -4.440 -5.756 1.000 1 A PRO 98.818 1
ATOM 883 C CB . PRO 111 111 ? A 7.905 -6.050 -5.844 1.000 1 A PRO 98.705 1
ATOM 884 C CG . PRO 111 111 ? A 8.947 -5.945 -6.903 1.000 1 A PRO 98.531 1
ATOM 885 C CD . PRO 111 111 ? A 8.278 -5.153 -7.992 1.000 1 A PRO 98.602 1
ATOM 886 N N . MET 112 112 ? A 4.456 -6.509 -5.555 1.000 1 A MET 98.754 1
ATOM 887 C CA . MET 112 112 ? A 3.221 -6.016 -4.965 1.000 1 A MET 98.771 1
ATOM 888 C C . MET 112 112 ? A 2.672 -7.079 -4.031 1.000 1 A MET 98.853 1
ATOM 889 O O . MET 112 112 ? A 2.814 -8.264 -4.272 1.000 1 A MET 98.719 1
ATOM 890 C CB . MET 112 112 ? A 2.218 -5.689 -6.072 1.000 1 A MET 98.264 1
ATOM 891 C CG . MET 112 112 ? A 1.059 -4.834 -5.638 1.000 1 A MET 91.735 1
ATOM 892 S SD . MET 112 112 ? A -0.151 -4.618 -6.942 1.000 1 A MET 92.613 1
ATOM 893 C CE . MET 112 112 ? A 0.913 -4.219 -8.329 1.000 1 A MET 83.309 1
ATOM 894 N N . VAL 113 113 ? A 2.010 -6.629 -2.956 1.000 1 A VAL 98.953 1
ATOM 895 C CA . VAL 113 113 ? A 1.278 -7.515 -2.051 1.000 1 A VAL 98.975 1
ATOM 896 C C . VAL 113 113 ? A -0.143 -6.974 -1.912 1.000 1 A VAL 98.981 1
ATOM 897 O O . VAL 113 113 ? A -0.347 -5.760 -1.705 1.000 1 A VAL 98.974 1
ATOM 898 C CB . VAL 113 113 ? A 1.956 -7.601 -0.669 1.000 1 A VAL 98.967 1
ATOM 899 C CG1 . VAL 113 113 ? A 3.324 -8.285 -0.794 1.000 1 A VAL 98.930 1
ATOM 900 C CG2 . VAL 113 113 ? A 1.077 -8.374 0.316 1.000 1 A VAL 98.938 1
ATOM 901 N N . LEU 114 114 ? A -1.133 -7.845 -2.038 1.000 1 A LEU 98.976 1
ATOM 902 C CA . LEU 114 114 ? A -2.527 -7.479 -1.809 1.000 1 A LEU 98.984 1
ATOM 903 C C . LEU 114 114 ? A -2.815 -7.625 -0.314 1.000 1 A LEU 98.986 1
ATOM 904 O O . LEU 114 114 ? A -2.586 -8.680 0.269 1.000 1 A LEU 98.978 1
ATOM 905 C CB . LEU 114 114 ? A -3.456 -8.387 -2.607 1.000 1 A LEU 98.971 1
ATOM 906 C CG . LEU 114 114 ? A -4.966 -8.064 -2.481 1.000 1 A LEU 98.918 1
ATOM 907 C CD1 . LEU 114 114 ? A -5.265 -6.668 -3.050 1.000 1 A LEU 98.875 1
ATOM 908 C CD2 . LEU 114 114 ? A -5.763 -9.122 -3.194 1.000 1 A LEU 98.865 1
ATOM 909 N N . VAL 115 115 ? A -3.305 -6.553 0.286 1.000 1 A VAL 98.983 1
ATOM 910 C CA . VAL 115 115 ? A -3.547 -6.527 1.731 1.000 1 A VAL 98.989 1
ATOM 911 C C . VAL 115 115 ? A -5.019 -6.253 2.003 1.000 1 A VAL 98.990 1
ATOM 912 O O . VAL 115 115 ? A -5.567 -5.245 1.548 1.000 1 A VAL 98.987 1
ATOM 913 C CB . VAL 115 115 ? A -2.678 -5.467 2.425 1.000 1 A VAL 98.984 1
ATOM 914 C CG1 . VAL 115 115 ? A -1.197 -5.809 2.229 1.000 1 A VAL 98.977 1
ATOM 915 C CG2 . VAL 115 115 ? A -3.011 -5.348 3.901 1.000 1 A VAL 98.975 1
ATOM 916 N N . GLY 116 116 ? A -5.666 -7.154 2.727 1.000 1 A GLY 98.982 1
ATOM 917 C CA . GLY 116 116 ? A -7.039 -6.999 3.165 1.000 1 A GLY 98.978 1
ATOM 918 C C . GLY 116 116 ? A -7.032 -6.607 4.638 1.000 1 A GLY 98.977 1
ATOM 919 O O . GLY 116 116 ? A -6.875 -7.455 5.519 1.000 1 A GLY 98.954 1
ATOM 920 N N . ASN 117 117 ? A -7.204 -5.312 4.904 1.000 1 A ASN 98.960 1
ATOM 921 C CA . ASN 117 117 ? A -7.050 -4.755 6.247 1.000 1 A ASN 98.958 1
ATOM 922 C C . ASN 117 117 ? A -8.387 -4.699 6.981 1.000 1 A ASN 98.943 1
ATOM 923 O O . ASN 117 117 ? A -9.463 -4.834 6.386 1.000 1 A ASN 98.902 1
ATOM 924 C CB . ASN 117 117 ? A -6.418 -3.363 6.160 1.000 1 A ASN 98.952 1
ATOM 925 C CG . ASN 117 117 ? A -6.006 -2.843 7.519 1.000 1 A ASN 98.935 1
ATOM 926 O OD1 . ASN 117 117 ? A -5.456 -3.589 8.322 1.000 1 A ASN 98.669 1
ATOM 927 N ND2 . ASN 117 117 ? A -6.262 -1.566 7.786 1.000 1 A ASN 98.678 1
ATOM 928 N N . LYS 118 118 ? A -8.326 -4.502 8.304 1.000 1 A LYS 98.887 1
ATOM 929 C CA . LYS 118 118 ? A -9.469 -4.440 9.194 1.000 1 A LYS 98.844 1
ATOM 930 C C . LYS 118 118 ? A -10.083 -5.812 9.404 1.000 1 A LYS 98.844 1
ATOM 931 O O . LYS 118 118 ? A -11.284 -5.945 9.564 1.000 1 A LYS 98.810 1
ATOM 932 C CB . LYS 118 118 ? A -10.505 -3.414 8.745 1.000 1 A LYS 98.797 1
ATOM 933 C CG . LYS 118 118 ? A -9.958 -2.032 8.429 1.000 1 A LYS 98.632 1
ATOM 934 C CD . LYS 118 118 ? A -11.059 -1.012 8.286 1.000 1 A LYS 98.367 1
ATOM 935 C CE . LYS 118 118 ? A -10.514 0.354 7.964 1.000 1 A LYS 98.342 1
ATOM 936 N NZ . LYS 118 118 ? A -11.537 1.395 8.030 1.000 1 A LYS 98.277 1
ATOM 937 N N . SER 119 119 ? A -9.238 -6.864 9.409 1.000 1 A SER 98.822 1
ATOM 938 C CA . SER 119 119 ? A -9.700 -8.226 9.627 1.000 1 A SER 98.752 1
ATOM 939 C C . SER 119 119 ? A -10.303 -8.445 11.006 1.000 1 A SER 98.729 1
ATOM 940 O O . SER 119 119 ? A -10.993 -9.448 11.228 1.000 1 A SER 98.424 1
ATOM 941 C CB . SER 119 119 ? A -8.544 -9.224 9.405 1.000 1 A SER 98.521 1
ATOM 942 O OG . SER 119 119 ? A -7.586 -9.089 10.431 1.000 1 A SER 93.819 1
ATOM 943 N N . ASP 120 120 ? A -10.048 -7.515 11.936 1.000 1 A ASP 98.836 1
ATOM 944 C CA . ASP 120 120 ? A -10.659 -7.600 13.257 1.000 1 A ASP 98.796 1
ATOM 945 C C . ASP 120 120 ? A -12.163 -7.346 13.238 1.000 1 A ASP 98.743 1
ATOM 946 O O . ASP 120 120 ? A -12.850 -7.734 14.164 1.000 1 A ASP 98.556 1
ATOM 947 C CB . ASP 120 120 ? A -10.006 -6.580 14.206 1.000 1 A ASP 98.798 1
ATOM 948 C CG . ASP 120 120 ? A -10.042 -5.171 13.635 1.000 1 A ASP 98.833 1
ATOM 949 O OD1 . ASP 120 120 ? A -9.277 -4.915 12.713 1.000 1 A ASP 98.597 1
ATOM 950 O OD2 . ASP 120 120 ? A -10.837 -4.360 14.150 1.000 1 A ASP 98.478 1
ATOM 951 N N . LEU 121 121 ? A -12.653 -6.653 12.198 1.000 1 A LEU 98.588 1
ATOM 952 C CA . LEU 121 121 ? A -14.069 -6.258 12.171 1.000 1 A LEU 98.394 1
ATOM 953 C C . LEU 121 121 ? A -14.969 -7.453 11.863 1.000 1 A LEU 98.240 1
ATOM 954 O O . LEU 121 121 ? A -14.642 -8.319 11.047 1.000 1 A LEU 98.031 1
ATOM 955 C CB . LEU 121 121 ? A -14.294 -5.162 11.154 1.000 1 A LEU 98.179 1
ATOM 956 C CG . LEU 121 121 ? A -13.757 -3.788 11.511 1.000 1 A LEU 97.837 1
ATOM 957 C CD1 . LEU 121 121 ? A -14.362 -3.298 12.815 1.000 1 A LEU 97.099 1
ATOM 958 C CD2 . LEU 121 121 ? A -14.039 -2.800 10.383 1.000 1 A LEU 97.269 1
ATOM 959 N N . PRO 122 122 ? A -16.152 -7.511 12.499 1.000 1 A PRO 97.931 1
ATOM 960 C CA . PRO 122 122 ? A -17.128 -8.591 12.215 1.000 1 A PRO 97.203 1
ATOM 961 C C . PRO 122 122 ? A -17.939 -8.363 10.942 1.000 1 A PRO 96.755 1
ATOM 962 O O . PRO 122 122 ? A -18.599 -9.284 10.469 1.000 1 A PRO 93.962 1
ATOM 963 C CB . PRO 122 122 ? A -18.036 -8.526 13.447 1.000 1 A PRO 95.972 1
ATOM 964 C CG . PRO 122 122 ? A -18.025 -7.097 13.823 1.000 1 A PRO 94.747 1
ATOM 965 C CD . PRO 122 122 ? A -16.625 -6.614 13.548 1.000 1 A PRO 96.988 1
ATOM 966 N N . SER 123 123 ? A -17.929 -7.134 10.395 1.000 1 A SER 95.145 1
ATOM 967 C CA . SER 123 123 ? A -18.802 -6.723 9.286 1.000 1 A SER 93.860 1
ATOM 968 C C . SER 123 123 ? A -18.095 -6.880 7.940 1.000 1 A SER 94.754 1
ATOM 969 O O . SER 123 123 ? A -17.968 -5.929 7.178 1.000 1 A SER 92.675 1
ATOM 970 C CB . SER 123 123 ? A -19.264 -5.283 9.496 1.000 1 A SER 89.614 1
ATOM 971 O OG . SER 123 123 ? A -18.180 -4.393 9.568 1.000 1 A SER 79.072 1
ATOM 972 N N . ARG 124 124 ? A -17.671 -8.113 7.657 1.000 1 A ARG 97.337 1
ATOM 973 C CA . ARG 124 124 ? A -16.991 -8.429 6.380 1.000 1 A ARG 97.621 1
ATOM 974 C C . ARG 124 124 ? A -17.955 -8.353 5.214 1.000 1 A ARG 97.954 1
ATOM 975 O O . ARG 124 124 ? A -19.089 -8.844 5.276 1.000 1 A ARG 97.218 1
ATOM 976 C CB . ARG 124 124 ? A -16.368 -9.840 6.443 1.000 1 A ARG 97.005 1
ATOM 977 C CG . ARG 124 124 ? A -15.743 -10.283 5.137 1.000 1 A ARG 96.663 1
ATOM 978 C CD . ARG 124 124 ? A -15.172 -11.660 5.214 1.000 1 A ARG 96.335 1
ATOM 979 N NE . ARG 124 124 ? A -14.043 -11.729 6.138 1.000 1 A ARG 96.233 1
ATOM 980 C CZ . ARG 124 124 ? A -12.806 -11.480 5.791 1.000 1 A ARG 96.948 1
ATOM 981 N NH1 . ARG 124 124 ? A -12.479 -11.160 4.531 1.000 1 A ARG 91.900 1
ATOM 982 N NH2 . ARG 124 124 ? A -11.833 -11.575 6.668 1.000 1 A ARG 91.617 1
ATOM 983 N N . THR 125 125 ? A -17.514 -7.730 4.096 1.000 1 A THR 98.651 1
ATOM 984 C CA . THR 125 125 ? A -18.257 -7.678 2.842 1.000 1 A THR 98.649 1
ATOM 985 C C . THR 125 125 ? A -17.473 -8.285 1.681 1.000 1 A THR 98.690 1
ATOM 986 O O . THR 125 125 ? A -18.054 -8.559 0.637 1.000 1 A THR 98.398 1
ATOM 987 C CB . THR 125 125 ? A -18.647 -6.235 2.495 1.000 1 A THR 98.548 1
ATOM 988 O OG1 . THR 125 125 ? A -17.490 -5.446 2.327 1.000 1 A THR 98.262 1
ATOM 989 C CG2 . THR 125 125 ? A -19.559 -5.641 3.573 1.000 1 A THR 98.107 1
ATOM 990 N N . VAL 126 126 ? A -16.160 -8.464 1.856 1.000 1 A VAL 98.693 1
ATOM 991 C CA . VAL 126 126 ? A -15.303 -9.083 0.833 1.000 1 A VAL 98.626 1
ATOM 992 C C . VAL 126 126 ? A -14.816 -10.415 1.380 1.000 1 A VAL 98.437 1
ATOM 993 O O . VAL 126 126 ? A -14.128 -10.464 2.393 1.000 1 A VAL 98.279 1
ATOM 994 C CB . VAL 126 126 ? A -14.095 -8.165 0.492 1.000 1 A VAL 98.620 1
ATOM 995 C CG1 . VAL 126 126 ? A -14.588 -6.819 0.021 1.000 1 A VAL 98.522 1
ATOM 996 C CG2 . VAL 126 126 ? A -13.190 -8.840 -0.534 1.000 1 A VAL 98.478 1
ATOM 997 N N . ASP 127 127 ? A -15.237 -11.502 0.728 1.000 1 A ASP 98.282 1
ATOM 998 C CA . ASP 127 127 ? A -14.833 -12.823 1.165 1.000 1 A ASP 97.922 1
ATOM 999 C C . ASP 127 127 ? A -13.341 -13.016 0.990 1.000 1 A ASP 98.171 1
ATOM 1000 O O . ASP 127 127 ? A -12.737 -12.544 0.014 1.000 1 A ASP 98.161 1
ATOM 1001 C CB . ASP 127 127 ? A -15.537 -13.928 0.378 1.000 1 A ASP 96.751 1
ATOM 1002 C CG . ASP 127 127 ? A -17.035 -13.984 0.626 1.000 1 A ASP 86.522 1
ATOM 1003 O OD1 . ASP 127 127 ? A -17.492 -13.552 1.699 1.000 1 A ASP 82.617 1
ATOM 1004 O OD2 . ASP 127 127 ? A -17.743 -14.491 -0.269 1.000 1 A ASP 80.831 1
ATOM 1005 N N . THR 128 128 ? A -12.715 -13.761 1.896 1.000 1 A THR 97.528 1
ATOM 1006 C CA . THR 128 128 ? A -11.304 -14.107 1.766 1.000 1 A THR 97.673 1
ATOM 1007 C C . THR 128 128 ? A -11.064 -14.784 0.413 1.000 1 A THR 98.144 1
ATOM 1008 O O . THR 128 128 ? A -10.052 -14.518 -0.231 1.000 1 A THR 98.141 1
ATOM 1009 C CB . THR 128 128 ? A -10.875 -15.010 2.910 1.000 1 A THR 97.116 1
ATOM 1010 O OG1 . THR 128 128 ? A -10.928 -14.273 4.138 1.000 1 A THR 96.199 1
ATOM 1011 C CG2 . THR 128 128 ? A -9.448 -15.515 2.712 1.000 1 A THR 96.083 1
ATOM 1012 N N . LYS 129 129 ? A -12.009 -15.634 -0.028 1.000 1 A LYS 98.262 1
ATOM 1013 C CA . LYS 129 129 ? A -11.822 -16.325 -1.308 1.000 1 A LYS 98.246 1
ATOM 1014 C C . LYS 129 129 ? A -11.765 -15.355 -2.475 1.000 1 A LYS 98.373 1
ATOM 1015 O O . LYS 129 129 ? A -10.968 -15.529 -3.414 1.000 1 A LYS 98.484 1
ATOM 1016 C CB . LYS 129 129 ? A -12.924 -17.384 -1.527 1.000 1 A LYS 97.871 1
ATOM 1017 C CG . LYS 129 129 ? A -12.722 -18.236 -2.775 1.000 1 A LYS 89.037 1
ATOM 1018 C CD . LYS 129 129 ? A -13.877 -19.187 -2.971 1.000 1 A LYS 80.243 1
ATOM 1019 C CE . LYS 129 129 ? A -13.680 -19.996 -4.264 1.000 1 A LYS 77.423 1
ATOM 1020 N NZ . LYS 129 129 ? A -13.565 -19.155 -5.485 1.000 1 A LYS 66.981 1
ATOM 1021 N N . GLN 130 130 ? A -12.629 -14.300 -2.459 1.000 1 A GLN 97.827 1
ATOM 1022 C CA . GLN 130 130 ? A -12.587 -13.277 -3.497 1.000 1 A GLN 97.717 1
ATOM 1023 C C . GLN 130 130 ? A -11.210 -12.649 -3.603 1.000 1 A GLN 98.195 1
ATOM 1024 O O . GLN 130 130 ? A -10.685 -12.448 -4.702 1.000 1 A GLN 98.307 1
ATOM 1025 C CB . GLN 130 130 ? A -13.587 -12.163 -3.235 1.000 1 A GLN 96.993 1
ATOM 1026 C CG . GLN 130 130 ? A -15.039 -12.518 -3.417 1.000 1 A GLN 87.064 1
ATOM 1027 C CD . GLN 130 130 ? A -15.888 -11.307 -3.092 1.000 1 A GLN 80.782 1
ATOM 1028 O OE1 . GLN 130 130 ? A -16.386 -11.169 -1.955 1.000 1 A GLN 80.548 1
ATOM 1029 N NE2 . GLN 130 130 ? A -16.037 -10.410 -4.062 1.000 1 A GLN 76.396 1
ATOM 1030 N N . ALA 131 131 ? A -10.620 -12.301 -2.446 1.000 1 A ALA 98.740 1
ATOM 1031 C CA . ALA 131 131 ? A -9.320 -11.655 -2.440 1.000 1 A ALA 98.821 1
ATOM 1032 C C . ALA 131 131 ? A -8.220 -12.626 -2.845 1.000 1 A ALA 98.879 1
ATOM 1033 O O . ALA 131 131 ? A -7.307 -12.257 -3.584 1.000 1 A ALA 98.867 1
ATOM 1034 C CB . ALA 131 131 ? A -9.045 -11.066 -1.068 1.000 1 A ALA 98.760 1
ATOM 1035 N N . GLN 132 132 ? A -8.327 -13.877 -2.382 1.000 1 A GLN 98.848 1
ATOM 1036 C CA . GLN 132 132 ? A -7.342 -14.894 -2.783 1.000 1 A GLN 98.847 1
ATOM 1037 C C . GLN 132 132 ? A -7.366 -15.107 -4.277 1.000 1 A GLN 98.858 1
ATOM 1038 O O . GLN 132 132 ? A -6.311 -15.260 -4.908 1.000 1 A GLN 98.821 1
ATOM 1039 C CB . GLN 132 132 ? A -7.610 -16.216 -2.073 1.000 1 A GLN 98.726 1
ATOM 1040 C CG . GLN 132 132 ? A -7.272 -16.204 -0.592 1.000 1 A GLN 97.873 1
ATOM 1041 C CD . GLN 132 132 ? A -7.738 -17.460 0.115 1.000 1 A GLN 97.493 1
ATOM 1042 O OE1 . GLN 132 132 ? A -8.656 -18.166 -0.328 1.000 1 A GLN 96.089 1
ATOM 1043 N NE2 . GLN 132 132 ? A -7.096 -17.768 1.230 1.000 1 A GLN 94.330 1
ATOM 1044 N N . ASP 133 133 ? A -8.592 -15.137 -4.861 1.000 1 A ASP 98.842 1
ATOM 1045 C CA . ASP 133 133 ? A -8.708 -15.346 -6.316 1.000 1 A ASP 98.799 1
ATOM 1046 C C . ASP 133 133 ? A -8.131 -14.163 -7.094 1.000 1 A ASP 98.807 1
ATOM 1047 O O . ASP 133 133 ? A -7.495 -14.346 -8.134 1.000 1 A ASP 98.713 1
ATOM 1048 C CB . ASP 133 133 ? A -10.165 -15.578 -6.718 1.000 1 A ASP 98.649 1
ATOM 1049 C CG . ASP 133 133 ? A -10.727 -16.899 -6.220 1.000 1 A ASP 98.014 1
ATOM 1050 O OD1 . ASP 133 133 ? A -9.935 -17.750 -5.759 1.000 1 A ASP 96.582 1
ATOM 1051 O OD2 . ASP 133 133 ? A -11.950 -17.095 -6.300 1.000 1 A ASP 96.147 1
ATOM 1052 N N . LEU 134 134 ? A -8.343 -12.937 -6.594 1.000 1 A LEU 98.798 1
ATOM 1053 C CA . LEU 134 134 ? A -7.772 -11.742 -7.241 1.000 1 A LEU 98.798 1
ATOM 1054 C C . LEU 134 134 ? A -6.246 -11.783 -7.176 1.000 1 A LEU 98.827 1
ATOM 1055 O O . LEU 134 134 ? A -5.574 -11.567 -8.206 1.000 1 A LEU 98.781 1
ATOM 1056 C CB . LEU 134 134 ? A -8.309 -10.469 -6.619 1.000 1 A LEU 98.753 1
ATOM 1057 C CG . LEU 134 134 ? A -7.802 -9.178 -7.243 1.000 1 A LEU 98.517 1
ATOM 1058 C CD1 . LEU 134 134 ? A -8.234 -9.096 -8.724 1.000 1 A LEU 98.109 1
ATOM 1059 C CD2 . LEU 134 134 ? A -8.317 -7.968 -6.495 1.000 1 A LEU 98.167 1
ATOM 1060 N N . ALA 135 135 ? A -5.703 -12.065 -6.022 1.000 1 A ALA 98.823 1
ATOM 1061 C CA . ALA 135 135 ? A -4.253 -12.147 -5.875 1.000 1 A ALA 98.809 1
ATOM 1062 C C . ALA 135 135 ? A -3.667 -13.231 -6.768 1.000 1 A ALA 98.764 1
ATOM 1063 O O . ALA 135 135 ? A -2.622 -13.021 -7.395 1.000 1 A ALA 98.690 1
ATOM 1064 C CB . ALA 135 135 ? A -3.879 -12.370 -4.420 1.000 1 A ALA 98.777 1
ATOM 1065 N N . ARG 136 136 ? A -4.361 -14.388 -6.831 1.000 1 A ARG 98.732 1
ATOM 1066 C CA . ARG 136 136 ? A -3.885 -15.467 -7.653 1.000 1 A ARG 98.575 1
ATOM 1067 C C . ARG 136 136 ? A -3.870 -15.044 -9.142 1.000 1 A ARG 98.467 1
ATOM 1068 O O . ARG 136 136 ? A -2.946 -15.387 -9.887 1.000 1 A ARG 98.053 1
ATOM 1069 C CB . ARG 136 136 ? A -4.752 -16.717 -7.462 1.000 1 A ARG 98.399 1
ATOM 1070 C CG . ARG 136 136 ? A -4.228 -17.947 -8.217 1.000 1 A ARG 92.959 1
ATOM 1071 C CD . ARG 136 136 ? A -4.844 -19.259 -7.714 1.000 1 A ARG 89.422 1
ATOM 1072 N NE . ARG 136 136 ? A -6.212 -19.150 -7.254 1.000 1 A ARG 81.205 1
ATOM 1073 C CZ . ARG 136 136 ? A -6.603 -19.090 -5.999 1.000 1 A ARG 74.073 1
ATOM 1074 N NH1 . ARG 136 136 ? A -7.901 -18.998 -5.711 1.000 1 A ARG 70.224 1
ATOM 1075 N NH2 . ARG 136 136 ? A -5.700 -19.158 -5.011 1.000 1 A ARG 64.697 1
ATOM 1076 N N . SER 137 137 ? A -4.900 -14.276 -9.578 1.000 1 A SER 98.465 1
ATOM 1077 C CA . SER 137 137 ? A -4.966 -13.787 -10.960 1.000 1 A SER 98.096 1
ATOM 1078 C C . SER 137 137 ? A -3.810 -12.847 -11.283 1.000 1 A SER 98.007 1
ATOM 1079 O O . SER 137 137 ? A -3.334 -12.802 -12.417 1.000 1 A SER 97.390 1
ATOM 1080 C CB . SER 137 137 ? A -6.310 -13.107 -11.264 1.000 1 A SER 97.453 1
ATOM 1081 O OG . SER 137 137 ? A -6.351 -11.801 -10.714 1.000 1 A SER 95.919 1
ATOM 1082 N N . TYR 138 138 ? A -3.353 -12.090 -10.265 1.000 1 A TYR 97.953 1
ATOM 1083 C CA . TYR 138 138 ? A -2.211 -11.203 -10.434 1.000 1 A TYR 97.789 1
ATOM 1084 C C . TYR 138 138 ? A -0.869 -11.918 -10.250 1.000 1 A TYR 97.604 1
ATOM 1085 O O . TYR 138 138 ? A 0.179 -11.388 -10.622 1.000 1 A TYR 97.213 1
ATOM 1086 C CB . TYR 138 138 ? A -2.272 -10.072 -9.416 1.000 1 A TYR 97.642 1
ATOM 1087 C CG . TYR 138 138 ? A -3.427 -9.104 -9.540 1.000 1 A TYR 97.841 1
ATOM 1088 C CD1 . TYR 138 138 ? A -4.136 -8.929 -10.718 1.000 1 A TYR 97.390 1
ATOM 1089 C CD2 . TYR 138 138 ? A -3.772 -8.304 -8.452 1.000 1 A TYR 97.447 1
ATOM 1090 C CE1 . TYR 138 138 ? A -5.156 -8.003 -10.803 1.000 1 A TYR 97.026 1
ATOM 1091 C CE2 . TYR 138 138 ? A -4.799 -7.379 -8.544 1.000 1 A TYR 96.784 1
ATOM 1092 C CZ . TYR 138 138 ? A -5.487 -7.239 -9.719 1.000 1 A TYR 97.143 1
ATOM 1093 O OH . TYR 138 138 ? A -6.504 -6.319 -9.830 1.000 1 A TYR 95.866 1
ATOM 1094 N N . GLY 139 139 ? A -0.897 -13.097 -9.623 1.000 1 A GLY 98.014 1
ATOM 1095 C CA . GLY 139 139 ? A 0.341 -13.801 -9.296 1.000 1 A GLY 97.760 1
ATOM 1096 C C . GLY 139 139 ? A 1.103 -13.158 -8.148 1.000 1 A GLY 98.069 1
ATOM 1097 O O . GLY 139 139 ? A 2.333 -13.136 -8.177 1.000 1 A GLY 97.447 1
ATOM 1098 N N . ILE 140 140 ? A 0.379 -12.626 -7.152 1.000 1 A ILE 98.424 1
ATOM 1099 C CA . ILE 140 140 ? A 1.021 -11.928 -6.052 1.000 1 A ILE 98.562 1
ATOM 1100 C C . ILE 140 140 ? A 0.470 -12.460 -4.734 1.000 1 A ILE 98.758 1
ATOM 1101 O O . ILE 140 140 ? A -0.609 -13.050 -4.707 1.000 1 A ILE 98.795 1
ATOM 1102 C CB . ILE 140 140 ? A 0.803 -10.397 -6.130 1.000 1 A ILE 98.466 1
ATOM 1103 C CG1 . ILE 140 140 ? A -0.675 -10.043 -5.877 1.000 1 A ILE 98.383 1
ATOM 1104 C CG2 . ILE 140 140 ? A 1.311 -9.853 -7.437 1.000 1 A ILE 98.442 1
ATOM 1105 C CD1 . ILE 140 140 ? A -0.977 -8.553 -5.843 1.000 1 A ILE 98.109 1
ATOM 1106 N N . PRO 141 141 ? A 1.211 -12.235 -3.648 1.000 1 A PRO 98.881 1
ATOM 1107 C CA . PRO 141 141 ? A 0.707 -12.685 -2.358 1.000 1 A PRO 98.899 1
ATOM 1108 C C . PRO 141 141 ? A -0.508 -11.896 -1.871 1.000 1 A PRO 98.937 1
ATOM 1109 O O . PRO 141 141 ? A -0.695 -10.718 -2.239 1.000 1 A PRO 98.928 1
ATOM 1110 C CB . PRO 141 141 ? A 1.892 -12.436 -1.415 1.000 1 A PRO 98.858 1
ATOM 1111 C CG . PRO 141 141 ? A 3.088 -12.343 -2.310 1.000 1 A PRO 98.744 1
ATOM 1112 C CD . PRO 141 141 ? A 2.561 -11.725 -3.572 1.000 1 A PRO 98.823 1
ATOM 1113 N N . PHE 142 142 ? A -1.334 -12.540 -1.040 1.000 1 A PHE 98.961 1
ATOM 1114 C CA . PHE 142 142 ? A -2.446 -11.899 -0.357 1.000 1 A PHE 98.968 1
ATOM 1115 C C . PHE 142 142 ? A -2.305 -12.154 1.142 1.000 1 A PHE 98.958 1
ATOM 1116 O O . PHE 142 142 ? A -2.092 -13.286 1.561 1.000 1 A PHE 98.910 1
ATOM 1117 C CB . PHE 142 142 ? A -3.794 -12.458 -0.836 1.000 1 A PHE 98.949 1
ATOM 1118 C CG . PHE 142 142 ? A -4.953 -12.028 0.022 1.000 1 A PHE 98.945 1
ATOM 1119 C CD1 . PHE 142 142 ? A -5.257 -10.686 0.200 1.000 1 A PHE 98.932 1
ATOM 1120 C CD2 . PHE 142 142 ? A -5.721 -12.981 0.679 1.000 1 A PHE 98.908 1
ATOM 1121 C CE1 . PHE 142 142 ? A -6.304 -10.298 1.029 1.000 1 A PHE 98.876 1
ATOM 1122 C CE2 . PHE 142 142 ? A -6.789 -12.604 1.492 1.000 1 A PHE 98.815 1
ATOM 1123 C CZ . PHE 142 142 ? A -7.075 -11.252 1.650 1.000 1 A PHE 98.828 1
ATOM 1124 N N . ILE 143 143 ? A -2.424 -11.072 1.918 1.000 1 A ILE 98.967 1
ATOM 1125 C CA . ILE 143 143 ? A -2.322 -11.154 3.368 1.000 1 A ILE 98.962 1
ATOM 1126 C C . ILE 143 143 ? A -3.460 -10.354 3.978 1.000 1 A ILE 98.968 1
ATOM 1127 O O . ILE 143 143 ? A -3.705 -9.220 3.601 1.000 1 A ILE 98.957 1
ATOM 1128 C CB . ILE 143 143 ? A -0.969 -10.620 3.867 1.000 1 A ILE 98.920 1
ATOM 1129 C CG1 . ILE 143 143 ? A 0.162 -11.504 3.343 1.000 1 A ILE 98.432 1
ATOM 1130 C CG2 . ILE 143 143 ? A -0.928 -10.582 5.410 1.000 1 A ILE 98.674 1
ATOM 1131 C CD1 . ILE 143 143 ? A 1.540 -10.975 3.610 1.000 1 A ILE 89.517 1
ATOM 1132 N N . GLU 144 144 ? A -4.188 -10.943 4.951 1.000 1 A GLU 98.903 1
ATOM 1133 C CA . GLU 144 144 ? A -5.162 -10.213 5.715 1.000 1 A GLU 98.865 1
ATOM 1134 C C . GLU 144 144 ? A -4.499 -9.633 6.960 1.000 1 A GLU 98.896 1
ATOM 1135 O O . GLU 144 144 ? A -3.695 -10.305 7.622 1.000 1 A GLU 98.748 1
ATOM 1136 C CB . GLU 144 144 ? A -6.363 -11.066 6.098 1.000 1 A GLU 98.384 1
ATOM 1137 C CG . GLU 144 144 ? A -7.282 -11.354 4.921 1.000 1 A GLU 93.320 1
ATOM 1138 C CD . GLU 144 144 ? A -8.735 -11.636 5.290 1.000 1 A GLU 91.512 1
ATOM 1139 O OE1 . GLU 144 144 ? A -9.093 -11.542 6.490 1.000 1 A GLU 85.625 1
ATOM 1140 O OE2 . GLU 144 144 ? A -9.536 -11.910 4.384 1.000 1 A GLU 82.680 1
ATOM 1141 N N . THR 145 145 ? A -4.818 -8.373 7.268 1.000 1 A THR 98.978 1
ATOM 1142 C CA . THR 145 145 ? A -4.196 -7.654 8.371 1.000 1 A THR 98.984 1
ATOM 1143 C C . THR 145 145 ? A -5.220 -6.976 9.256 1.000 1 A THR 98.980 1
ATOM 1144 O O . THR 145 145 ? A -6.357 -6.693 8.826 1.000 1 A THR 98.968 1
ATOM 1145 C CB . THR 145 145 ? A -3.225 -6.579 7.863 1.000 1 A THR 98.988 1
ATOM 1146 O OG1 . THR 145 145 ? A -3.948 -5.555 7.160 1.000 1 A THR 98.974 1
ATOM 1147 C CG2 . THR 145 145 ? A -2.166 -7.160 6.946 1.000 1 A THR 98.982 1
ATOM 1148 N N . SER 146 146 ? A -4.832 -6.687 10.482 1.000 1 A SER 98.936 1
ATOM 1149 C CA . SER 146 146 ? A -5.539 -5.706 11.289 1.000 1 A SER 98.927 1
ATOM 1150 C C . SER 146 146 ? A -4.531 -4.748 11.889 1.000 1 A SER 98.913 1
ATOM 1151 O O . SER 146 146 ? A -3.696 -5.135 12.694 1.000 1 A SER 98.878 1
ATOM 1152 C CB . SER 146 146 ? A -6.329 -6.350 12.427 1.000 1 A SER 98.899 1
ATOM 1153 O OG . SER 146 146 ? A -6.813 -5.338 13.310 1.000 1 A SER 98.847 1
ATOM 1154 N N . ALA 147 147 ? A -4.615 -3.469 11.484 1.000 1 A ALA 98.624 1
ATOM 1155 C CA . ALA 147 147 ? A -3.787 -2.453 12.097 1.000 1 A ALA 98.470 1
ATOM 1156 C C . ALA 147 147 ? A -4.165 -2.268 13.569 1.000 1 A ALA 98.457 1
ATOM 1157 O O . ALA 147 147 ? A -3.352 -1.786 14.363 1.000 1 A ALA 98.289 1
ATOM 1158 C CB . ALA 147 147 ? A -3.899 -1.143 11.352 1.000 1 A ALA 98.209 1
ATOM 1159 N N . LYS 148 148 ? A -5.411 -2.617 13.941 1.000 1 A LYS 98.390 1
ATOM 1160 C CA . LYS 148 148 ? A -5.874 -2.415 15.315 1.000 1 A LYS 98.396 1
ATOM 1161 C C . LYS 148 148 ? A -5.218 -3.432 16.253 1.000 1 A LYS 98.430 1
ATOM 1162 O O . LYS 148 148 ? A -4.694 -3.046 17.304 1.000 1 A LYS 98.264 1
ATOM 1163 C CB . LYS 148 148 ? A -7.396 -2.522 15.391 1.000 1 A LYS 98.162 1
ATOM 1164 C CG . LYS 148 148 ? A -7.958 -2.252 16.785 1.000 1 A LYS 97.660 1
ATOM 1165 C CD . LYS 148 148 ? A -9.465 -2.180 16.747 1.000 1 A LYS 96.825 1
ATOM 1166 C CE . LYS 148 148 ? A -10.048 -1.943 18.113 1.000 1 A LYS 95.083 1
ATOM 1167 N NZ . LYS 148 148 ? A -11.540 -1.927 18.071 1.000 1 A LYS 90.813 1
ATOM 1168 N N . THR 149 149 ? A -5.230 -4.705 15.862 1.000 1 A THR 98.665 1
ATOM 1169 C CA . THR 149 149 ? A -4.661 -5.771 16.689 1.000 1 A THR 98.628 1
ATOM 1170 C C . THR 149 149 ? A -3.211 -6.061 16.332 1.000 1 A THR 98.647 1
ATOM 1171 O O . THR 149 149 ? A -2.552 -6.829 17.027 1.000 1 A THR 98.566 1
ATOM 1172 C CB . THR 149 149 ? A -5.466 -7.069 16.543 1.000 1 A THR 98.561 1
ATOM 1173 O OG1 . THR 149 149 ? A -5.221 -7.647 15.244 1.000 1 A THR 98.488 1
ATOM 1174 C CG2 . THR 149 149 ? A -6.940 -6.810 16.721 1.000 1 A THR 98.226 1
ATOM 1175 N N . ARG 150 150 ? A -2.712 -5.483 15.220 1.000 1 A ARG 98.494 1
ATOM 1176 C CA . ARG 150 150 ? A -1.385 -5.699 14.655 1.000 1 A ARG 98.463 1
ATOM 1177 C C . ARG 150 150 ? A -1.232 -7.071 13.974 1.000 1 A ARG 98.564 1
ATOM 1178 O O . ARG 150 150 ? A -0.124 -7.432 13.549 1.000 1 A ARG 98.483 1
ATOM 1179 C CB . ARG 150 150 ? A -0.243 -5.461 15.652 1.000 1 A ARG 98.071 1
ATOM 1180 C CG . ARG 150 150 ? A 1.026 -4.896 14.990 1.000 1 A ARG 97.267 1
ATOM 1181 C CD . ARG 150 150 ? A 2.100 -4.581 16.002 1.000 1 A ARG 96.801 1
ATOM 1182 N NE . ARG 150 150 ? A 3.215 -3.838 15.351 1.000 1 A ARG 96.402 1
ATOM 1183 C CZ . ARG 150 150 ? A 4.165 -4.436 14.660 1.000 1 A ARG 96.190 1
ATOM 1184 N NH1 . ARG 150 150 ? A 4.201 -5.759 14.530 1.000 1 A ARG 92.735 1
ATOM 1185 N NH2 . ARG 150 150 ? A 5.096 -3.697 14.077 1.000 1 A ARG 93.107 1
ATOM 1186 N N . GLN 151 151 ? A -2.342 -7.838 13.855 1.000 1 A GLN 98.723 1
ATOM 1187 C CA . GLN 151 151 ? A -2.309 -9.111 13.158 1.000 1 A GLN 98.713 1
ATOM 1188 C C . GLN 151 151 ? A -1.836 -8.892 11.712 1.000 1 A GLN 98.828 1
ATOM 1189 O O . GLN 151 151 ? A -2.429 -8.083 10.980 1.000 1 A GLN 98.775 1
ATOM 1190 C CB . GLN 151 151 ? A -3.676 -9.782 13.183 1.000 1 A GLN 98.378 1
ATOM 1191 C CG . GLN 151 151 ? A -3.721 -11.135 12.498 1.000 1 A GLN 93.102 1
ATOM 1192 C CD . GLN 151 151 ? A -5.126 -11.695 12.415 1.000 1 A GLN 82.465 1
ATOM 1193 O OE1 . GLN 151 151 ? A -6.104 -10.949 12.443 1.000 1 A GLN 73.677 1
ATOM 1194 N NE2 . GLN 151 151 ? A -5.231 -13.008 12.309 1.000 1 A GLN 74.161 1
ATOM 1195 N N . GLY 152 152 ? A -0.795 -9.599 11.305 1.000 1 A GLY 98.934 1
ATOM 1196 C CA . GLY 152 152 ? A -0.359 -9.603 9.905 1.000 1 A GLY 98.938 1
ATOM 1197 C C . GLY 152 152 ? A 0.406 -8.382 9.435 1.000 1 A GLY 98.953 1
ATOM 1198 O O . GLY 152 152 ? A 0.801 -8.331 8.268 1.000 1 A GLY 98.933 1
ATOM 1199 N N . VAL 153 153 ? A 0.652 -7.409 10.311 1.000 1 A VAL 98.910 1
ATOM 1200 C CA . VAL 153 153 ? A 1.277 -6.154 9.871 1.000 1 A VAL 98.910 1
ATOM 1201 C C . VAL 153 153 ? A 2.735 -6.377 9.440 1.000 1 A VAL 98.910 1
ATOM 1202 O O . VAL 153 153 ? A 3.132 -5.981 8.331 1.000 1 A VAL 98.902 1
ATOM 1203 C CB . VAL 153 153 ? A 1.184 -5.069 10.973 1.000 1 A VAL 98.851 1
ATOM 1204 C CG1 . VAL 153 153 ? A -0.282 -4.768 11.264 1.000 1 A VAL 98.812 1
ATOM 1205 C CG2 . VAL 153 153 ? A 1.927 -3.813 10.578 1.000 1 A VAL 98.773 1
ATOM 1206 N N . ASP 154 154 ? A 3.532 -7.007 10.298 1.000 1 A ASP 98.842 1
ATOM 1207 C CA . ASP 154 154 ? A 4.923 -7.313 9.898 1.000 1 A ASP 98.742 1
ATOM 1208 C C . ASP 154 154 ? A 4.946 -8.243 8.705 1.000 1 A ASP 98.760 1
ATOM 1209 O O . ASP 154 154 ? A 5.769 -8.087 7.819 1.000 1 A ASP 98.700 1
ATOM 1210 C CB . ASP 154 154 ? A 5.693 -7.966 11.057 1.000 1 A ASP 98.349 1
ATOM 1211 C CG . ASP 154 154 ? A 5.982 -7.025 12.202 1.000 1 A ASP 97.838 1
ATOM 1212 O OD1 . ASP 154 154 ? A 5.808 -5.790 12.044 1.000 1 A ASP 96.762 1
ATOM 1213 O OD2 . ASP 154 154 ? A 6.406 -7.507 13.274 1.000 1 A ASP 95.712 1
ATOM 1214 N N . ASP 155 155 ? A 4.013 -9.203 8.674 1.000 1 A ASP 98.813 1
ATOM 1215 C CA . ASP 155 155 ? A 3.967 -10.170 7.577 1.000 1 A ASP 98.823 1
ATOM 1216 C C . ASP 155 155 ? A 3.739 -9.465 6.236 1.000 1 A ASP 98.869 1
ATOM 1217 O O . ASP 155 155 ? A 4.378 -9.806 5.247 1.000 1 A ASP 98.850 1
ATOM 1218 C CB . ASP 155 155 ? A 2.862 -11.202 7.844 1.000 1 A ASP 98.667 1
ATOM 1219 C CG . ASP 155 155 ? A 2.977 -12.440 6.955 1.000 1 A ASP 94.722 1
ATOM 1220 O OD1 . ASP 155 155 ? A 4.077 -12.707 6.421 1.000 1 A ASP 94.066 1
ATOM 1221 O OD2 . ASP 155 155 ? A 1.944 -13.122 6.808 1.000 1 A ASP 93.165 1
ATOM 1222 N N . ALA 156 156 ? A 2.847 -8.469 6.219 1.000 1 A ALA 98.900 1
ATOM 1223 C CA . ALA 156 156 ? A 2.568 -7.743 4.976 1.000 1 A ALA 98.917 1
ATOM 1224 C C . ALA 156 156 ? A 3.780 -7.009 4.450 1.000 1 A ALA 98.917 1
ATOM 1225 O O . ALA 156 156 ? A 4.145 -7.134 3.275 1.000 1 A ALA 98.903 1
ATOM 1226 C CB . ALA 156 156 ? A 1.398 -6.774 5.190 1.000 1 A ALA 98.913 1
ATOM 1227 N N . PHE 157 157 ? A 4.456 -6.223 5.317 1.000 1 A PHE 98.886 1
ATOM 1228 C CA . PHE 157 157 ? A 5.628 -5.469 4.868 1.000 1 A PHE 98.859 1
ATOM 1229 C C . PHE 157 157 ? A 6.818 -6.397 4.587 1.000 1 A PHE 98.813 1
ATOM 1230 O O . PHE 157 157 ? A 7.555 -6.172 3.611 1.000 1 A PHE 98.782 1
ATOM 1231 C CB . PHE 157 157 ? A 6.002 -4.421 5.898 1.000 1 A PHE 98.823 1
ATOM 1232 C CG . PHE 157 157 ? A 5.041 -3.243 5.938 1.000 1 A PHE 98.851 1
ATOM 1233 C CD1 . PHE 157 157 ? A 5.232 -2.170 5.065 1.000 1 A PHE 98.820 1
ATOM 1234 C CD2 . PHE 157 157 ? A 3.979 -3.211 6.824 1.000 1 A PHE 98.803 1
ATOM 1235 C CE1 . PHE 157 157 ? A 4.377 -1.086 5.103 1.000 1 A PHE 98.739 1
ATOM 1236 C CE2 . PHE 157 157 ? A 3.127 -2.108 6.862 1.000 1 A PHE 98.721 1
ATOM 1237 C CZ . PHE 157 157 ? A 3.310 -1.056 5.990 1.000 1 A PHE 98.751 1
ATOM 1238 N N . TYR 158 158 ? A 7.026 -7.413 5.453 1.000 1 A TYR 98.800 1
ATOM 1239 C CA . TYR 158 158 ? A 8.164 -8.316 5.217 1.000 1 A TYR 98.729 1
ATOM 1240 C C . TYR 158 158 ? A 7.965 -9.143 3.962 1.000 1 A TYR 98.739 1
ATOM 1241 O O . TYR 158 158 ? A 8.910 -9.419 3.228 1.000 1 A TYR 98.672 1
ATOM 1242 C CB . TYR 158 158 ? A 8.380 -9.241 6.422 1.000 1 A TYR 98.533 1
ATOM 1243 C CG . TYR 158 158 ? A 8.890 -8.561 7.685 1.000 1 A TYR 98.256 1
ATOM 1244 C CD1 . TYR 158 158 ? A 8.953 -7.177 7.803 1.000 1 A TYR 97.769 1
ATOM 1245 C CD2 . TYR 158 158 ? A 9.301 -9.346 8.745 1.000 1 A TYR 97.744 1
ATOM 1246 C CE1 . TYR 158 158 ? A 9.423 -6.578 8.975 1.000 1 A TYR 97.134 1
ATOM 1247 C CE2 . TYR 158 158 ? A 9.778 -8.755 9.912 1.000 1 A TYR 96.758 1
ATOM 1248 C CZ . TYR 158 158 ? A 9.818 -7.372 10.019 1.000 1 A TYR 97.019 1
ATOM 1249 O OH . TYR 158 158 ? A 10.267 -6.800 11.188 1.000 1 A TYR 96.003 1
ATOM 1250 N N . THR 159 159 ? A 6.712 -9.547 3.654 1.000 1 A THR 98.768 1
ATOM 1251 C CA . THR 159 159 ? A 6.411 -10.267 2.412 1.000 1 A THR 98.791 1
ATOM 1252 C C . THR 159 159 ? A 6.717 -9.392 1.203 1.000 1 A THR 98.780 1
ATOM 1253 O O . THR 159 159 ? A 7.251 -9.868 0.206 1.000 1 A THR 98.754 1
ATOM 1254 C CB . THR 159 159 ? A 4.970 -10.752 2.388 1.000 1 A THR 98.814 1
ATOM 1255 O OG1 . THR 159 159 ? A 4.781 -11.694 3.439 1.000 1 A THR 98.758 1
ATOM 1256 C CG2 . THR 159 159 ? A 4.622 -11.418 1.060 1.000 1 A THR 98.748 1
ATOM 1257 N N . LEU 160 160 ? A 6.392 -8.094 1.304 1.000 1 A LEU 98.847 1
ATOM 1258 C CA . LEU 160 160 ? A 6.696 -7.179 0.192 1.000 1 A LEU 98.855 1
ATOM 1259 C C . LEU 160 160 ? A 8.218 -7.095 -0.027 1.000 1 A LEU 98.824 1
ATOM 1260 O O . LEU 160 160 ? A 8.686 -7.104 -1.187 1.000 1 A LEU 98.796 1
ATOM 1261 C CB . LEU 160 160 ? A 6.114 -5.797 0.455 1.000 1 A LEU 98.862 1
ATOM 1262 C CG . LEU 160 160 ? A 6.323 -4.770 -0.653 1.000 1 A LEU 98.871 1
ATOM 1263 C CD1 . LEU 160 160 ? A 5.795 -5.292 -1.996 1.000 1 A LEU 98.864 1
ATOM 1264 C CD2 . LEU 160 160 ? A 5.637 -3.470 -0.286 1.000 1 A LEU 98.867 1
ATOM 1265 N N . VAL 161 161 ? A 8.974 -7.004 1.057 1.000 1 A VAL 98.725 1
ATOM 1266 C CA . VAL 161 161 ? A 10.435 -7.007 0.946 1.000 1 A VAL 98.600 1
ATOM 1267 C C . VAL 161 161 ? A 10.919 -8.278 0.230 1.000 1 A VAL 98.559 1
ATOM 1268 O O . VAL 161 161 ? A 11.776 -8.245 -0.652 1.000 1 A VAL 98.503 1
ATOM 1269 C CB . VAL 161 161 ? A 11.106 -6.860 2.306 1.000 1 A VAL 98.401 1
ATOM 1270 C CG1 . VAL 161 161 ? A 10.869 -5.445 2.838 1.000 1 A VAL 98.423 1
ATOM 1271 C CG2 . VAL 161 161 ? A 12.588 -7.159 2.214 1.000 1 A VAL 98.141 1
ATOM 1272 N N . ARG 162 162 ? A 10.321 -9.434 0.627 1.000 1 A ARG 98.398 1
ATOM 1273 C CA . ARG 162 162 ? A 10.720 -10.692 -0.002 1.000 1 A ARG 98.241 1
ATOM 1274 C C . ARG 162 162 ? A 10.372 -10.687 -1.492 1.000 1 A ARG 98.220 1
ATOM 1275 O O . ARG 162 162 ? A 11.135 -11.239 -2.299 1.000 1 A ARG 98.159 1
ATOM 1276 C CB . ARG 162 162 ? A 10.083 -11.854 0.733 1.000 1 A ARG 98.228 1
ATOM 1277 C CG . ARG 162 162 ? A 10.637 -12.033 2.139 1.000 1 A ARG 97.831 1
ATOM 1278 C CD . ARG 162 162 ? A 9.956 -13.139 2.924 1.000 1 A ARG 97.598 1
ATOM 1279 N NE . ARG 162 162 ? A 10.479 -13.162 4.280 1.000 1 A ARG 97.405 1
ATOM 1280 C CZ . ARG 162 162 ? A 9.773 -12.988 5.380 1.000 1 A ARG 97.108 1
ATOM 1281 N NH1 . ARG 162 162 ? A 8.454 -12.813 5.306 1.000 1 A ARG 95.479 1
ATOM 1282 N NH2 . ARG 162 162 ? A 10.353 -13.001 6.551 1.000 1 A ARG 95.951 1
ATOM 1283 N N . GLU 163 163 ? A 9.252 -10.048 -1.879 1.000 1 A GLU 98.433 1
ATOM 1284 C CA . GLU 163 163 ? A 8.895 -9.937 -3.309 1.000 1 A GLU 98.440 1
ATOM 1285 C C . GLU 163 163 ? A 9.887 -9.042 -4.043 1.000 1 A GLU 98.436 1
ATOM 1286 O O . GLU 163 163 ? A 10.234 -9.318 -5.208 1.000 1 A GLU 98.313 1
ATOM 1287 C CB . GLU 163 163 ? A 7.480 -9.407 -3.470 1.000 1 A GLU 98.492 1
ATOM 1288 C CG . GLU 163 163 ? A 6.388 -10.366 -3.011 1.000 1 A GLU 98.429 1
ATOM 1289 C CD . GLU 163 163 ? A 6.405 -11.627 -3.867 1.000 1 A GLU 98.135 1
ATOM 1290 O OE1 . GLU 163 163 ? A 6.095 -11.521 -5.085 1.000 1 A GLU 96.490 1
ATOM 1291 O OE2 . GLU 163 163 ? A 6.721 -12.708 -3.348 1.000 1 A GLU 96.276 1
ATOM 1292 N N . ILE 164 164 ? A 10.344 -7.937 -3.402 1.000 1 A ILE 98.543 1
ATOM 1293 C CA . ILE 164 164 ? A 11.346 -7.073 -4.010 1.000 1 A ILE 98.490 1
ATOM 1294 C C . ILE 164 164 ? A 12.650 -7.830 -4.207 1.000 1 A ILE 98.249 1
ATOM 1295 O O . ILE 164 164 ? A 13.255 -7.739 -5.292 1.000 1 A ILE 98.157 1
ATOM 1296 C CB . ILE 164 164 ? A 11.573 -5.801 -3.165 1.000 1 A ILE 98.560 1
ATOM 1297 C CG1 . ILE 164 164 ? A 10.309 -4.947 -3.154 1.000 1 A ILE 98.691 1
ATOM 1298 C CG2 . ILE 164 164 ? A 12.775 -5.010 -3.668 1.000 1 A ILE 98.524 1
ATOM 1299 C CD1 . ILE 164 164 ? A 10.327 -3.875 -2.085 1.000 1 A ILE 98.588 1
ATOM 1300 N N . ARG 165 165 ? A 13.072 -8.618 -3.184 1.000 1 A ARG 98.280 1
ATOM 1301 C CA . ARG 165 165 ? A 14.297 -9.421 -3.326 1.000 1 A ARG 97.795 1
ATOM 1302 C C . ARG 165 165 ? A 14.208 -10.373 -4.507 1.000 1 A ARG 97.645 1
ATOM 1303 O O . ARG 165 165 ? A 15.185 -10.542 -5.250 1.000 1 A ARG 97.386 1
ATOM 1304 C CB . ARG 165 165 ? A 14.536 -10.241 -2.071 1.000 1 A ARG 97.325 1
ATOM 1305 C CG . ARG 165 165 ? A 14.915 -9.462 -0.832 1.000 1 A ARG 96.136 1
ATOM 1306 C CD . ARG 165 165 ? A 15.121 -10.391 0.326 1.000 1 A ARG 94.723 1
ATOM 1307 N NE . ARG 165 165 ? A 15.505 -9.678 1.535 1.000 1 A ARG 93.995 1
ATOM 1308 C CZ . ARG 165 165 ? A 15.371 -10.169 2.755 1.000 1 A ARG 93.301 1
ATOM 1309 N NH1 . ARG 165 165 ? A 14.821 -11.363 2.950 1.000 1 A ARG 90.714 1
ATOM 1310 N NH2 . ARG 165 165 ? A 15.784 -9.465 3.792 1.000 1 A ARG 91.011 1
ATOM 1311 N N . LYS 166 166 ? A 13.028 -11.031 -4.665 1.000 1 A LYS 97.589 1
ATOM 1312 C CA . LYS 166 166 ? A 12.843 -11.941 -5.789 1.000 1 A LYS 97.188 1
ATOM 1313 C C . LYS 166 166 ? A 12.954 -11.212 -7.127 1.000 1 A LYS 97.334 1
ATOM 1314 O O . LYS 166 166 ? A 13.557 -11.738 -8.081 1.000 1 A LYS 96.824 1
ATOM 1315 C CB . LYS 166 166 ? A 11.492 -12.654 -5.697 1.000 1 A LYS 96.715 1
ATOM 1316 C CG . LYS 166 166 ? A 11.377 -13.679 -4.564 1.000 1 A LYS 94.480 1
ATOM 1317 C CD . LYS 166 166 ? A 9.984 -14.267 -4.521 1.000 1 A LYS 88.964 1
ATOM 1318 C CE . LYS 166 166 ? A 9.916 -15.361 -3.468 1.000 1 A LYS 82.415 1
ATOM 1319 N NZ . LYS 166 166 ? A 10.268 -14.863 -2.089 1.000 1 A LYS 75.594 1
ATOM 1320 N N . HIS 167 167 ? A 12.377 -10.000 -7.210 1.000 1 A HIS 97.793 1
ATOM 1321 C CA . HIS 167 167 ? A 12.444 -9.228 -8.458 1.000 1 A HIS 97.557 1
ATOM 1322 C C . HIS 167 167 ? A 13.878 -8.799 -8.766 1.000 1 A HIS 97.372 1
ATOM 1323 O O . HIS 167 167 ? A 14.299 -8.871 -9.938 1.000 1 A HIS 96.704 1
ATOM 1324 C CB . HIS 167 167 ? A 11.546 -7.989 -8.339 1.000 1 A HIS 97.475 1
ATOM 1325 C CG . HIS 167 167 ? A 11.570 -7.140 -9.562 1.000 1 A HIS 97.267 1
ATOM 1326 N ND1 . HIS 167 167 ? A 10.847 -7.437 -10.691 1.000 1 A HIS 87.953 1
ATOM 1327 C CD2 . HIS 167 167 ? A 12.225 -5.987 -9.842 1.000 1 A HIS 90.246 1
ATOM 1328 C CE1 . HIS 167 167 ? A 11.045 -6.518 -11.607 1.000 1 A HIS 90.410 1
ATOM 1329 N NE2 . HIS 167 167 ? A 11.890 -5.625 -11.099 1.000 1 A HIS 91.926 1
ATOM 1330 N N . LYS 168 168 ? A 14.610 -8.380 -7.720 1.000 1 A LYS 96.853 1
ATOM 1331 C CA . LYS 168 168 ? A 15.994 -7.914 -7.926 1.000 1 A LYS 95.891 1
ATOM 1332 C C . LYS 168 168 ? A 16.941 -9.029 -8.368 1.000 1 A LYS 95.907 1
ATOM 1333 O O . LYS 168 168 ? A 17.912 -8.746 -9.073 1.000 1 A LYS 94.658 1
ATOM 1334 C CB . LYS 168 168 ? A 16.509 -7.292 -6.615 1.000 1 A LYS 93.797 1
ATOM 1335 C CG . LYS 168 168 ? A 15.880 -5.978 -6.271 1.000 1 A LYS 92.447 1
ATOM 1336 C CD . LYS 168 168 ? A 16.166 -5.551 -4.838 1.000 1 A LYS 89.768 1
ATOM 1337 C CE . LYS 168 168 ? A 17.635 -5.269 -4.653 1.000 1 A LYS 83.197 1
ATOM 1338 N NZ . LYS 168 168 ? A 17.886 -4.809 -3.245 1.000 1 A LYS 85.754 1
ATOM 1339 N N . GLU 169 169 ? A 16.639 -10.257 -7.967 1.000 1 A GLU 96.909 1
ATOM 1340 C CA . GLU 169 169 ? A 17.558 -11.365 -8.312 1.000 1 A GLU 96.372 1
ATOM 1341 C C . GLU 169 169 ? A 17.495 -11.731 -9.808 1.000 1 A GLU 96.126 1
ATOM 1342 O O . GLU 169 169 ? A 18.393 -12.399 -10.335 1.000 1 A GLU 94.350 1
ATOM 1343 C CB . GLU 169 169 ? A 17.259 -12.600 -7.455 1.000 1 A GLU 94.712 1
ATOM 1344 C CG . GLU 169 169 ? A 16.157 -13.503 -7.974 1.000 1 A GLU 90.189 1
ATOM 1345 C CD . GLU 169 169 ? A 15.933 -14.730 -7.127 1.000 1 A GLU 88.099 1
ATOM 1346 O OE1 . GLU 169 169 ? A 16.715 -14.945 -6.158 1.000 1 A GLU 83.483 1
ATOM 1347 O OE2 . GLU 169 169 ? A 14.965 -15.476 -7.416 1.000 1 A GLU 83.034 1
ATOM 1348 N N . LYS 170 170 ? A 16.397 -11.313 -10.492 1.000 1 A LYS 95.337 1
ATOM 1349 C CA . LYS 170 170 ? A 16.258 -11.589 -11.947 1.000 1 A LYS 94.525 1
ATOM 1350 C C . LYS 170 170 ? A 17.364 -10.918 -12.767 1.000 1 A LYS 90.982 1
ATOM 1351 O O . LYS 170 170 ? A 17.868 -11.509 -13.735 1.000 1 A LYS 84.279 1
ATOM 1352 C CB . LYS 170 170 ? A 14.886 -11.182 -12.420 1.000 1 A LYS 91.060 1
ATOM 1353 C CG . LYS 170 170 ? A 13.764 -11.966 -11.771 1.000 1 A LYS 91.705 1
ATOM 1354 C CD . LYS 170 170 ? A 12.421 -11.542 -12.297 1.000 1 A LYS 88.965 1
ATOM 1355 C CE . LYS 170 170 ? A 11.311 -12.350 -11.622 1.000 1 A LYS 84.652 1
ATOM 1356 N NZ . LYS 170 170 ? A 9.981 -11.983 -12.131 1.000 1 A LYS 79.647 1
HETATM 1357 C C1_1 . LIG2 . 1 ? B -7.052 7.479 -2.160 1.000 2 B LIG2 82.703 1
HETATM 1358 C C2_1 . LIG2 . 1 ? B -6.572 8.918 -1.875 1.000 2 B LIG2 85.970 1
HETATM 1359 C C3_1 . LIG2 . 1 ? B -5.745 9.430 -3.007 1.000 2 B LIG2 88.700 1
HETATM 1360 N N1_1 . LIG2 . 1 ? B -6.581 9.697 -4.162 1.000 2 B LIG2 93.580 1
HETATM 1361 C C4_1 . LIG2 . 1 ? B -6.449 8.962 -5.353 1.000 2 B LIG2 94.660 1
HETATM 1362 N N2_1 . LIG2 . 1 ? B -7.543 8.789 -6.133 1.000 2 B LIG2 93.849 1
HETATM 1363 C C5_1 . LIG2 . 1 ? B -7.479 8.031 -7.217 1.000 2 B LIG2 93.557 1
HETATM 1364 O O1_1 . LIG2 . 1 ? B -8.616 7.855 -7.920 1.000 2 B LIG2 93.831 1
HETATM 1365 C C6_1 . LIG2 . 1 ? B -9.817 7.606 -7.233 1.000 2 B LIG2 89.754 1
HETATM 1366 C C7_1 . LIG2 . 1 ? B -10.822 7.034 -8.174 1.000 2 B LIG2 92.971 1
HETATM 1367 C C8_1 . LIG2 . 1 ? B -11.336 8.169 -9.079 1.000 2 B LIG2 82.112 1
HETATM 1368 C C9_1 . LIG2 . 1 ? B -12.663 8.460 -8.593 1.000 2 B LIG2 79.500 1
HETATM 1369 C C10_1 . LIG2 . 1 ? B -13.094 7.360 -7.715 1.000 2 B LIG2 82.298 1
HETATM 1370 N N3_1 . LIG2 . 1 ? B -11.951 6.488 -7.436 1.000 2 B LIG2 87.964 1
HETATM 1371 C C11_1 . LIG2 . 1 ? B -12.137 5.076 -7.905 1.000 2 B LIG2 82.406 1
HETATM 1372 C C12_1 . LIG2 . 1 ? B -10.842 4.629 -8.374 1.000 2 B LIG2 80.625 1
HETATM 1373 F F1_1 . LIG2 . 1 ? B -9.959 4.329 -7.352 1.000 2 B LIG2 81.999 1
HETATM 1374 C C13_1 . LIG2 . 1 ? B -10.302 5.855 -9.027 1.000 2 B LIG2 84.125 1
HETATM 1375 N N4_1 . LIG2 . 1 ? B -6.360 7.408 -7.699 1.000 2 B LIG2 94.596 1
HETATM 1376 C C14_1 . LIG2 . 1 ? B -5.239 7.558 -6.950 1.000 2 B LIG2 94.974 1
HETATM 1377 C C15_1 . LIG2 . 1 ? B -4.071 6.891 -7.371 1.000 2 B LIG2 95.413 1
HETATM 1378 F F2_1 . LIG2 . 1 ? B -4.139 6.184 -8.491 1.000 2 B LIG2 95.252 1
HETATM 1379 C C16_1 . LIG2 . 1 ? B -2.883 6.987 -6.648 1.000 2 B LIG2 95.622 1
HETATM 1380 C C17_1 . LIG2 . 1 ? B -1.689 6.236 -7.167 1.000 2 B LIG2 96.047 1
HETATM 1381 C C18_1 . LIG2 . 1 ? B -0.949 6.803 -8.233 1.000 2 B LIG2 95.668 1
HETATM 1382 C C19_1 . LIG2 . 1 ? B -1.089 8.023 -8.891 1.000 2 B LIG2 94.613 1
HETATM 1383 C C20_1 . LIG2 . 1 ? B -1.980 9.029 -8.705 1.000 2 B LIG2 94.127 1
HETATM 1384 N N5_1 . LIG2 . 1 ? B -2.689 9.874 -8.577 1.000 2 B LIG2 92.133 1
HETATM 1385 C C21_1 . LIG2 . 1 ? B -0.114 8.194 -9.910 1.000 2 B LIG2 94.211 1
HETATM 1386 N N6_1 . LIG2 . 1 ? B 0.073 9.226 -10.718 1.000 2 B LIG2 93.151 1
HETATM 1387 S S1_1 . LIG2 . 1 ? B 0.903 6.836 -9.954 1.000 2 B LIG2 93.919 1
HETATM 1388 C C22_1 . LIG2 . 1 ? B 0.126 6.026 -8.690 1.000 2 B LIG2 95.481 1
HETATM 1389 C C23_1 . LIG2 . 1 ? B 0.440 4.768 -8.173 1.000 2 B LIG2 95.794 1
HETATM 1390 F F3_1 . LIG2 . 1 ? B 1.456 4.089 -8.663 1.000 2 B LIG2 95.227 1
HETATM 1391 C C24_1 . LIG2 . 1 ? B -0.322 4.233 -7.161 1.000 2 B LIG2 95.747 1
HETATM 1392 C C25_1 . LIG2 . 1 ? B -1.399 4.973 -6.644 1.000 2 B LIG2 96.137 1
HETATM 1393 C C26_1 . LIG2 . 1 ? B -2.853 7.744 -5.464 1.000 2 B LIG2 95.570 1
HETATM 1394 C C27_1 . LIG2 . 1 ? B -1.606 7.951 -4.656 1.000 2 B LIG2 94.036 1
HETATM 1395 F F4_1 . LIG2 . 1 ? B -1.123 6.778 -4.199 1.000 2 B LIG2 85.519 1
HETATM 1396 F F5_1 . LIG2 . 1 ? B -0.666 8.538 -5.391 1.000 2 B LIG2 87.096 1
HETATM 1397 F F6_1 . LIG2 . 1 ? B -1.835 8.708 -3.613 1.000 2 B LIG2 85.483 1
HETATM 1398 C C28_1 . LIG2 . 1 ? B -4.018 8.430 -5.025 1.000 2 B LIG2 95.652 1
HETATM 1399 C C29_1 . LIG2 . 1 ? B -5.209 8.322 -5.759 1.000 2 B LIG2 95.079 1
HETATM 1400 C C30_1 . LIG2 . 1 ? B -7.710 10.665 -3.975 1.000 2 B LIG2 90.643 1
HETATM 1401 C C31_1 . LIG2 . 1 ? B -7.195 12.061 -3.635 1.000 2 B LIG2 84.986 1
HETATM 1402 C C32_1 . LIG2 . 1 ? B -8.584 10.114 -2.783 1.000 2 B LIG2 90.186 1
HETATM 1403 N N7_1 . LIG2 . 1 ? B -7.746 9.823 -1.633 1.000 2 B LIG2 91.123 1
HETATM 1404 C C33_1 . LIG2 . 1 ? B -7.954 10.323 -0.373 1.000 2 B LIG2 87.570 1
HETATM 1405 C C34_1 . LIG2 . 1 ? B -9.220 11.113 -0.080 1.000 2 B LIG2 86.602 1
HETATM 1406 C C35_1 . LIG2 . 1 ? B -9.954 10.433 1.072 1.000 2 B LIG2 84.159 1
HETATM 1407 O O2_1 . LIG2 . 1 ? B -7.185 10.063 0.528 1.000 2 B LIG2 87.434 1
HETATM 1408 O O1_1 . LIG3 . 1 ? C -6.529 6.802 8.457 1.000 3 C LIG3 91.794 1
HETATM 1409 P P1_1 . LIG3 . 1 ? C -6.452 5.311 8.224 1.000 3 C LIG3 97.148 1
HETATM 1410 O O2_1 . LIG3 . 1 ? C -5.193 4.638 8.615 1.000 3 C LIG3 92.624 1
HETATM 1411 O O3_1 . LIG3 . 1 ? C -6.739 5.057 6.641 1.000 3 C LIG3 97.278 1
HETATM 1412 P P2_1 . LIG3 . 1 ? C -5.969 5.727 5.425 1.000 3 C LIG3 96.848 1
HETATM 1413 N N1_1 . LIG3 . 1 ? C -6.839 7.021 5.078 1.000 3 C LIG3 95.648 1
HETATM 1414 P P3_1 . LIG3 . 1 ? C -6.513 8.097 3.852 1.000 3 C LIG3 95.159 1
HETATM 1415 O O4_1 . LIG3 . 1 ? C -7.585 9.087 3.937 1.000 3 C LIG3 78.530 1
HETATM 1416 O O5_1 . LIG3 . 1 ? C -6.509 7.346 2.546 1.000 3 C LIG3 77.709 1
HETATM 1417 O O6_1 . LIG3 . 1 ? C -5.137 8.628 4.166 1.000 3 C LIG3 79.829 1
HETATM 1418 O O7_1 . LIG3 . 1 ? C -4.593 6.111 5.858 1.000 3 C LIG3 91.703 1
HETATM 1419 O O8_1 . LIG3 . 1 ? C -6.053 4.698 4.325 1.000 3 C LIG3 89.320 1
HETATM 1420 O O9_1 . LIG3 . 1 ? C -7.645 4.553 8.904 1.000 3 C LIG3 97.718 1
HETATM 1421 C C1_1 . LIG3 . 1 ? C -8.993 4.954 8.629 1.000 3 C LIG3 96.324 1
HETATM 1422 C C2_1 . LIG3 . 1 ? C -9.852 4.581 9.813 1.000 3 C LIG3 96.890 1
HETATM 1423 O O10_1 . LIG3 . 1 ? C -9.895 3.139 9.868 1.000 3 C LIG3 97.780 1
HETATM 1424 C C3_1 . LIG3 . 1 ? C -9.262 5.132 11.143 1.000 3 C LIG3 96.630 1
HETATM 1425 O O11_1 . LIG3 . 1 ? C -10.313 5.449 12.021 1.000 3 C LIG3 94.943 1
HETATM 1426 C C4_1 . LIG3 . 1 ? C -8.484 3.906 11.649 1.000 3 C LIG3 97.095 1
HETATM 1427 O O12_1 . LIG3 . 1 ? C -8.332 3.880 13.066 1.000 3 C LIG3 96.249 1
HETATM 1428 C C5_1 . LIG3 . 1 ? C -9.364 2.779 11.146 1.000 3 C LIG3 97.959 1
HETATM 1429 N N2_1 . LIG3 . 1 ? C -8.611 1.531 10.936 1.000 3 C LIG3 98.246 1
HETATM 1430 C C6_1 . LIG3 . 1 ? C -8.936 0.360 11.419 1.000 3 C LIG3 98.467 1
HETATM 1431 N N3_1 . LIG3 . 1 ? C -9.983 0.002 12.196 1.000 3 C LIG3 98.301 1
HETATM 1432 C C7_1 . LIG3 . 1 ? C -10.046 -1.324 12.560 1.000 3 C LIG3 98.384 1
HETATM 1433 N N4_1 . LIG3 . 1 ? C -11.079 -1.750 13.327 1.000 3 C LIG3 97.995 1
HETATM 1434 N N5_1 . LIG3 . 1 ? C -9.157 -2.249 12.128 1.000 3 C LIG3 98.689 1
HETATM 1435 C C8_1 . LIG3 . 1 ? C -8.091 -1.911 11.365 1.000 3 C LIG3 98.690 1
HETATM 1436 O O13_1 . LIG3 . 1 ? C -7.237 -2.746 10.977 1.000 3 C LIG3 98.558 1
HETATM 1437 C C9_1 . LIG3 . 1 ? C -7.961 -0.532 10.977 1.000 3 C LIG3 98.623 1
HETATM 1438 N N6_1 . LIG3 . 1 ? C -7.068 0.139 10.198 1.000 3 C LIG3 98.466 1
HETATM 1439 C C10_1 . LIG3 . 1 ? C -7.472 1.408 10.188 1.000 3 C LIG3 98.246 1
HETATM 1440 Mg MG1_1 . LIG4 . 1 ? D -3.809 8.043 5.768 1.000 4 D LIG4 95.457 1
#
#
loop_
_atom_type.symbol
C
F
Mg
N
O
P
S
#
#
loop_
_ma_qa_metric.id
_ma_qa_metric.name
_ma_qa_metric.description
_ma_qa_metric.type
_ma_qa_metric.mode
_ma_qa_metric.type_other_details
_ma_qa_metric.software_group_id
1 pLDDT 'Predicted lddt' pLDDT local . .
#
#
loop_
_ma_qa_metric_local.ordinal_id
_ma_qa_metric_local.model_id
_ma_qa_metric_local.label_asym_id
_ma_qa_metric_local.label_seq_id
_ma_qa_metric_local.label_comp_id
_ma_qa_metric_local.metric_id
_ma_qa_metric_local.metric_value
1 1 A 1 GLY 1 78.324
2 1 A 2 MET 1 90.394
3 1 A 3 THR 1 95.636
4 1 A 4 GLU 1 96.945
5 1 A 5 TYR 1 97.990
6 1 A 6 LYS 1 98.012
7 1 A 7 LEU 1 98.512
8 1 A 8 VAL 1 98.376
9 1 A 9 VAL 1 98.373
10 1 A 10 VAL 1 98.349
11 1 A 11 GLY 1 97.779
12 1 A 12 ALA 1 97.766
13 1 A 13 CYS 1 95.882
14 1 A 14 GLY 1 96.779
15 1 A 15 VAL 1 98.288
16 1 A 16 GLY 1 98.122
17 1 A 17 LYS 1 98.000
18 1 A 18 SER 1 97.207
19 1 A 19 ALA 1 97.787
20 1 A 20 LEU 1 98.279
21 1 A 21 THR 1 97.439
22 1 A 22 ILE 1 96.655
23 1 A 23 GLN 1 97.638
24 1 A 24 LEU 1 97.989
25 1 A 25 ILE 1 96.742
26 1 A 26 GLN 1 96.185
27 1 A 27 ASN 1 96.775
28 1 A 28 HIS 1 96.570
29 1 A 29 PHE 1 97.585
30 1 A 30 VAL 1 93.284
31 1 A 31 ASP 1 91.914
32 1 A 32 GLU 1 90.319
33 1 A 33 TYR 1 88.306
34 1 A 34 ASP 1 87.797
35 1 A 35 PRO 1 89.819
36 1 A 36 THR 1 80.290
37 1 A 37 ILE 1 87.719
38 1 A 38 GLU 1 90.010
39 1 A 39 ASP 1 91.621
40 1 A 40 SER 1 92.974
41 1 A 41 TYR 1 95.630
42 1 A 42 ARG 1 96.410
43 1 A 43 LYS 1 96.807
44 1 A 44 GLN 1 97.315
45 1 A 45 VAL 1 96.458
46 1 A 46 VAL 1 96.490
47 1 A 47 ILE 1 97.389
48 1 A 48 ASP 1 96.621
49 1 A 49 GLY 1 94.161
50 1 A 50 GLU 1 93.356
51 1 A 51 THR 1 95.453
52 1 A 52 SER 1 95.388
53 1 A 53 LEU 1 97.540
54 1 A 54 LEU 1 98.199
55 1 A 55 ASP 1 97.645
56 1 A 56 ILE 1 97.707
57 1 A 57 LEU 1 96.798
58 1 A 58 ASP 1 96.381
59 1 A 59 THR 1 95.330
60 1 A 60 ALA 1 91.260
61 1 A 61 GLY 1 77.320
62 1 A 62 GLN 1 79.695
63 1 A 63 GLU 1 78.034
64 1 A 64 GLU 1 80.676
65 1 A 65 TYR 1 82.221
66 1 A 66 SER 1 82.823
67 1 A 67 ALA 1 87.663
68 1 A 68 MET 1 85.256
69 1 A 69 ARG 1 89.442
70 1 A 70 ASP 1 92.885
71 1 A 71 GLN 1 91.107
72 1 A 72 TYR 1 89.698
73 1 A 73 MET 1 95.214
74 1 A 74 ARG 1 96.513
75 1 A 75 THR 1 95.544
76 1 A 76 GLY 1 97.820
77 1 A 77 GLU 1 98.498
78 1 A 78 GLY 1 98.761
79 1 A 79 PHE 1 98.869
80 1 A 80 LEU 1 98.911
81 1 A 81 SER 1 98.943
82 1 A 82 VAL 1 98.953
83 1 A 83 PHE 1 98.971
84 1 A 84 ALA 1 98.950
85 1 A 85 ILE 1 98.879
86 1 A 86 ASN 1 98.765
87 1 A 87 ASN 1 98.691
88 1 A 88 THR 1 98.789
89 1 A 89 LYS 1 98.802
90 1 A 90 SER 1 98.825
91 1 A 91 PHE 1 98.929
92 1 A 92 GLU 1 98.575
93 1 A 93 ASP 1 98.434
94 1 A 94 ILE 1 98.663
95 1 A 95 HIS 1 97.590
96 1 A 96 HIS 1 97.131
97 1 A 97 TYR 1 97.227
98 1 A 98 ARG 1 97.756
99 1 A 99 GLU 1 97.423
100 1 A 100 GLN 1 96.612
101 1 A 101 ILE 1 97.657
102 1 A 102 LYS 1 97.178
103 1 A 103 ARG 1 96.669
104 1 A 104 VAL 1 96.243
105 1 A 105 LYS 1 96.987
106 1 A 106 ASP 1 96.908
107 1 A 107 SER 1 95.835
108 1 A 108 GLU 1 95.586
109 1 A 109 ASP 1 95.712
110 1 A 110 VAL 1 98.291
111 1 A 111 PRO 1 98.769
112 1 A 112 MET 1 98.771
113 1 A 113 VAL 1 98.975
114 1 A 114 LEU 1 98.984
115 1 A 115 VAL 1 98.989
116 1 A 116 GLY 1 98.978
117 1 A 117 ASN 1 98.958
118 1 A 118 LYS 1 98.844
119 1 A 119 SER 1 98.752
120 1 A 120 ASP 1 98.796
121 1 A 121 LEU 1 98.394
122 1 A 122 PRO 1 97.203
123 1 A 123 SER 1 93.860
124 1 A 124 ARG 1 97.621
125 1 A 125 THR 1 98.649
126 1 A 126 VAL 1 98.626
127 1 A 127 ASP 1 97.922
128 1 A 128 THR 1 97.673
129 1 A 129 LYS 1 98.246
130 1 A 130 GLN 1 97.717
131 1 A 131 ALA 1 98.821
132 1 A 132 GLN 1 98.847
133 1 A 133 ASP 1 98.799
134 1 A 134 LEU 1 98.798
135 1 A 135 ALA 1 98.809
136 1 A 136 ARG 1 98.575
137 1 A 137 SER 1 98.096
138 1 A 138 TYR 1 97.789
139 1 A 139 GLY 1 97.760
140 1 A 140 ILE 1 98.562
141 1 A 141 PRO 1 98.899
142 1 A 142 PHE 1 98.968
143 1 A 143 ILE 1 98.962
144 1 A 144 GLU 1 98.865
145 1 A 145 THR 1 98.984
146 1 A 146 SER 1 98.927
147 1 A 147 ALA 1 98.470
148 1 A 148 LYS 1 98.396
149 1 A 149 THR 1 98.628
150 1 A 150 ARG 1 98.463
151 1 A 151 GLN 1 98.713
152 1 A 152 GLY 1 98.938
153 1 A 153 VAL 1 98.910
154 1 A 154 ASP 1 98.742
155 1 A 155 ASP 1 98.823
156 1 A 156 ALA 1 98.917
157 1 A 157 PHE 1 98.859
158 1 A 158 TYR 1 98.729
159 1 A 159 THR 1 98.791
160 1 A 160 LEU 1 98.855
161 1 A 161 VAL 1 98.600
162 1 A 162 ARG 1 98.241
163 1 A 163 GLU 1 98.440
164 1 A 164 ILE 1 98.490
165 1 A 165 ARG 1 97.795
166 1 A 166 LYS 1 97.188
167 1 A 167 HIS 1 97.557
168 1 A 168 LYS 1 95.891
169 1 A 169 GLU 1 96.372
170 1 A 170 LYS 1 94.525
#
