# Supplementary material for: Single‐Sequence Deep Learning Delivers Crystal‐Quality Models of Covalent K‐Ras G12 Hotspot Complexes
Source: IUBMB Life. 2026 Jun 13;78(6):e70108. doi: 10.1002/iub.70108 (PMC13263772; doi:10.1002/iub.70108)
Supplement: Supplementary file 1 — Data S1: iub70108‐sup‐0001‐DataS1.zip. [file IUB-78-0-s001.zip › Supplementary_Data/1_Without Covalent Restraint_Web/Predicted Structures/KRASG12C_BBO-8520_Gpp(NH)p_Mg2+_without_restraint/scores.rank_4.json]

{
  "aggregate_score": 0.9363054037094116,
  "ptm": 0.9619512557983398,
  "iptm": 0.9298939108848572,
  "per_chain_ptm": [
    [
      0.9477317333221436,
      0.9235639572143555,
      0.8974974751472473,
      0.0
    ]
  ],
  "per_chain_pair_iptm": [
    [
      [
        0.9477317333221436,
        0.8493248224258423,
        0.8486461639404297,
        0.2629319429397583
      ],
      [
        0.8785189986228943,
        0.9235639572143555,
        0.5523907542228699,
        0.08597622811794281
      ],
      [
        0.916731059551239,
        0.7457959055900574,
        0.8974974751472473,
        0.20130327343940735
      ],
      [
        0.0,
        0.0,
        0.0,
        0.0
      ]
    ]
  ],
  "has_inter_chain_clashes": false,
  "chain_chain_clashes": [
    [
      [
        0,
        0,
        0,
        0
      ],
      [
        0,
        0,
        0,
        0
      ],
      [
        0,
        0,
        0,
        0
      ],
      [
        0,
        0,
        0,
        0
      ]
    ]
  ]
}
