# Supplementary material for: Single‐Sequence Deep Learning Delivers Crystal‐Quality Models of Covalent K‐Ras G12 Hotspot Complexes
Source: IUBMB Life. 2026 Jun 13;78(6):e70108. doi: 10.1002/iub.70108 (PMC13263772; doi:10.1002/iub.70108)
Supplement: Supplementary file 1 — Data S1: iub70108‐sup‐0001‐DataS1.zip. [file IUB-78-0-s001.zip › Supplementary_Data/1_Without Covalent Restraint_Web/Predicted Structures/KRASG12C_BBO-8520_Gpp(NH)p_Mg2+_without_restraint/scores.rank_1.json]

{
  "aggregate_score": 0.9371222853660583,
  "ptm": 0.962705671787262,
  "iptm": 0.9307264089584351,
  "per_chain_ptm": [
    [
      0.9494876861572266,
      0.9191561937332153,
      0.8985951542854309,
      0.0
    ]
  ],
  "per_chain_pair_iptm": [
    [
      [
        0.9494876861572266,
        0.8458131551742554,
        0.8528376221656799,
        0.261923611164093
      ],
      [
        0.8805800676345825,
        0.9191561937332153,
        0.5495978593826294,
        0.0815875455737114
      ],
      [
        0.9183431267738342,
        0.7434602379798889,
        0.8985951542854309,
        0.2096191644668579
      ],
      [
        0.0,
        0.0,
        0.0,
        0.0
      ]
    ]
  ],
  "has_inter_chain_clashes": false,
  "chain_chain_clashes": [
    [
      [
        0,
        0,
        0,
        0
      ],
      [
        0,
        1,
        0,
        0
      ],
      [
        0,
        0,
        0,
        0
      ],
      [
        0,
        0,
        0,
        0
      ]
    ]
  ]
}
