# Supplementary material for: Single‐Sequence Deep Learning Delivers Crystal‐Quality Models of Covalent K‐Ras G12 Hotspot Complexes
Source: IUBMB Life. 2026 Jun 13;78(6):e70108. doi: 10.1002/iub.70108 (PMC13263772; doi:10.1002/iub.70108)
Supplement: Supplementary file 1 — Data S1: iub70108‐sup‐0001‐DataS1.zip. [file IUB-78-0-s001.zip › Supplementary_Data/1_Without Covalent Restraint_Web/Predicted Structures/KRASG12C_BBO-8520_Gpp(NH)p_Mg2+_without_restraint/scores.rank_0.json]

{
  "aggregate_score": 0.9396043419837952,
  "ptm": 0.9639819860458374,
  "iptm": 0.933509886264801,
  "per_chain_ptm": [
    [
      0.9509730339050293,
      0.923301637172699,
      0.9011120796203613,
      0.0
    ]
  ],
  "per_chain_pair_iptm": [
    [
      [
        0.9509730339050293,
        0.8504510521888733,
        0.8552204966545105,
        0.2586444318294525
      ],
      [
        0.8815760016441345,
        0.923301637172699,
        0.5543451309204102,
        0.08653781563043594
      ],
      [
        0.9208438992500305,
        0.7505977153778076,
        0.9011120796203613,
        0.2179098129272461
      ],
      [
        0.0,
        0.0,
        0.0,
        0.0
      ]
    ]
  ],
  "has_inter_chain_clashes": false,
  "chain_chain_clashes": [
    [
      [
        0,
        0,
        0,
        0
      ],
      [
        0,
        1,
        0,
        0
      ],
      [
        0,
        0,
        0,
        0
      ],
      [
        0,
        0,
        0,
        0
      ]
    ]
  ]
}
