# Supplementary material for: Single‐Sequence Deep Learning Delivers Crystal‐Quality Models of Covalent K‐Ras G12 Hotspot Complexes
Source: IUBMB Life. 2026 Jun 13;78(6):e70108. doi: 10.1002/iub.70108 (PMC13263772; doi:10.1002/iub.70108)
Supplement: Supplementary file 1 — Data S1: iub70108‐sup‐0001‐DataS1.zip. [file IUB-78-0-s001.zip › Supplementary_Data/1_Without Covalent Restraint_Web/Predicted Structures/KRASG12C_Sotorasib_GDP_Mg2+_without_restraint/scores.rank_2.json]

{
  "aggregate_score": 0.939480185508728,
  "ptm": 0.9635381102561951,
  "iptm": 0.9334657192230225,
  "per_chain_ptm": [
    [
      0.9480056762695312,
      0.9409304857254028,
      0.8874031901359558,
      0.0
    ]
  ],
  "per_chain_pair_iptm": [
    [
      [
        0.9480056762695312,
        0.861235499382019,
        0.820713222026825,
        0.25862404704093933
      ],
      [
        0.8795790076255798,
        0.9409304857254028,
        0.5316890478134155,
        0.117319755256176
      ],
      [
        0.9187464714050293,
        0.7428489923477173,
        0.8874031901359558,
        0.2089110016822815
      ],
      [
        0.0,
        0.0,
        0.0,
        0.0
      ]
    ]
  ],
  "has_inter_chain_clashes": false,
  "chain_chain_clashes": [
    [
      [
        0,
        0,
        0,
        0
      ],
      [
        0,
        0,
        0,
        0
      ],
      [
        0,
        0,
        0,
        0
      ],
      [
        0,
        0,
        0,
        0
      ]
    ]
  ]
}
