# Supplementary material for: Single‐Sequence Deep Learning Delivers Crystal‐Quality Models of Covalent K‐Ras G12 Hotspot Complexes
Source: IUBMB Life. 2026 Jun 13;78(6):e70108. doi: 10.1002/iub.70108 (PMC13263772; doi:10.1002/iub.70108)
Supplement: Supplementary file 1 — Data S1: iub70108‐sup‐0001‐DataS1.zip. [file IUB-78-0-s001.zip › Supplementary_Data/1_Without Covalent Restraint_Web/Predicted Structures/KRASG12C_Sotorasib_GDP_Mg2+_without_restraint/pred.model_idx_4.cif]

data_model
_entry.id model
_struct.entry_id model
_struct.pdbx_model_details .
_struct.pdbx_structure_determination_methodology computational
_struct.title 'Chai-1 predicted structure'
_audit_conform.dict_location https://raw.githubusercontent.com/ihmwg/ModelCIF/80e1e22/dist/mmcif_ma.dic
_audit_conform.dict_name mmcif_ma.dic
_audit_conform.dict_version 1.4.7
#
loop_
_audit_author.name
_audit_author.pdbx_ordinal
'Chai Discovery team' 1
#
#
loop_
_chem_comp.id
_chem_comp.type
_chem_comp.name
_chem_comp.formula
_chem_comp.formula_weight
_chem_comp.ma_provenance
ALA 'L-peptide linking' . . . 'CCD Core'
ARG 'L-peptide linking' . . . 'CCD Core'
ASN 'L-peptide linking' . . . 'CCD Core'
ASP 'L-peptide linking' . . . 'CCD Core'
CYS 'L-peptide linking' . . . 'CCD Core'
GLN 'L-peptide linking' . . . 'CCD Core'
GLU 'L-peptide linking' . . . 'CCD Core'
GLY 'L-peptide linking' . . . 'CCD Core'
HIS 'L-peptide linking' . . . 'CCD Core'
ILE 'L-peptide linking' . . . 'CCD Core'
LEU 'L-peptide linking' . . . 'CCD Core'
LIG2 non-polymer . . . 'CCD Core'
LIG3 non-polymer . . . 'CCD Core'
LIG4 non-polymer . . . 'CCD Core'
LYS 'L-peptide linking' . . . 'CCD Core'
MET 'L-peptide linking' . . . 'CCD Core'
PHE 'L-peptide linking' . . . 'CCD Core'
PRO 'L-peptide linking' . . . 'CCD Core'
SER 'L-peptide linking' . . . 'CCD Core'
THR 'L-peptide linking' . . . 'CCD Core'
TYR 'L-peptide linking' . . . 'CCD Core'
VAL 'L-peptide linking' . . . 'CCD Core'
#
#
loop_
_entity.id
_entity.type
_entity.src_method
_entity.pdbx_description
_entity.formula_weight
_entity.pdbx_number_of_molecules
_entity.details
1 polymer man 'Entity A' . 1 .
2 non-polymer man 'Entity B' . 1 .
3 non-polymer man 'Entity C' . 1 .
4 non-polymer man 'Entity D' . 1 .
#
#
loop_
_entity_poly.entity_id
_entity_poly.type
_entity_poly.nstd_linkage
_entity_poly.nstd_monomer
_entity_poly.pdbx_strand_id
_entity_poly.pdbx_seq_one_letter_code
_entity_poly.pdbx_seq_one_letter_code_can
1 polypeptide(L) no no A
;GMTEYKLVVVGACGVGKSALTIQLIQNHFVDEYDPTIEDSYRKQVVIDGETSLLDILDTAGQEEYSAMRD
QYMRTGEGFLSVFAINNTKSFEDIHHYREQIKRVKDSEDVPMVLVGNKSDLPSRTVDTKQAQDLARSYGI
PFIETSAKTRQGVDDAFYTLVREIRKHKEK
;

;GMTEYKLVVVGACGVGKSALTIQLIQNHFVDEYDPTIEDSYRKQVVIDGETSLLDILDTAGQEEYSAMRD
QYMRTGEGFLSVFAINNTKSFEDIHHYREQIKRVKDSEDVPMVLVGNKSDLPSRTVDTKQAQDLARSYGI
PFIETSAKTRQGVDDAFYTLVREIRKHKEK
;

#
#
loop_
_pdbx_entity_nonpoly.entity_id
_pdbx_entity_nonpoly.name
_pdbx_entity_nonpoly.comp_id
_pdbx_entity_nonpoly.ma_model_mode
2 'Entity B' LIG2 .
3 'Entity C' LIG3 .
4 'Entity D' LIG4 .
#
#
loop_
_entity_poly_seq.entity_id
_entity_poly_seq.num
_entity_poly_seq.mon_id
_entity_poly_seq.hetero
1 1 GLY .
1 2 MET .
1 3 THR .
1 4 GLU .
1 5 TYR .
1 6 LYS .
1 7 LEU .
1 8 VAL .
1 9 VAL .
1 10 VAL .
1 11 GLY .
1 12 ALA .
1 13 CYS .
1 14 GLY .
1 15 VAL .
1 16 GLY .
1 17 LYS .
1 18 SER .
1 19 ALA .
1 20 LEU .
1 21 THR .
1 22 ILE .
1 23 GLN .
1 24 LEU .
1 25 ILE .
1 26 GLN .
1 27 ASN .
1 28 HIS .
1 29 PHE .
1 30 VAL .
1 31 ASP .
1 32 GLU .
1 33 TYR .
1 34 ASP .
1 35 PRO .
1 36 THR .
1 37 ILE .
1 38 GLU .
1 39 ASP .
1 40 SER .
1 41 TYR .
1 42 ARG .
1 43 LYS .
1 44 GLN .
1 45 VAL .
1 46 VAL .
1 47 ILE .
1 48 ASP .
1 49 GLY .
1 50 GLU .
1 51 THR .
1 52 SER .
1 53 LEU .
1 54 LEU .
1 55 ASP .
1 56 ILE .
1 57 LEU .
1 58 ASP .
1 59 THR .
1 60 ALA .
1 61 GLY .
1 62 GLN .
1 63 GLU .
1 64 GLU .
1 65 TYR .
1 66 SER .
1 67 ALA .
1 68 MET .
1 69 ARG .
1 70 ASP .
1 71 GLN .
1 72 TYR .
1 73 MET .
1 74 ARG .
1 75 THR .
1 76 GLY .
1 77 GLU .
1 78 GLY .
1 79 PHE .
1 80 LEU .
1 81 SER .
1 82 VAL .
1 83 PHE .
1 84 ALA .
1 85 ILE .
1 86 ASN .
1 87 ASN .
1 88 THR .
1 89 LYS .
1 90 SER .
1 91 PHE .
1 92 GLU .
1 93 ASP .
1 94 ILE .
1 95 HIS .
1 96 HIS .
1 97 TYR .
1 98 ARG .
1 99 GLU .
1 100 GLN .
1 101 ILE .
1 102 LYS .
1 103 ARG .
1 104 VAL .
1 105 LYS .
1 106 ASP .
1 107 SER .
1 108 GLU .
1 109 ASP .
1 110 VAL .
1 111 PRO .
1 112 MET .
1 113 VAL .
1 114 LEU .
1 115 VAL .
1 116 GLY .
1 117 ASN .
1 118 LYS .
1 119 SER .
1 120 ASP .
1 121 LEU .
1 122 PRO .
1 123 SER .
1 124 ARG .
1 125 THR .
1 126 VAL .
1 127 ASP .
1 128 THR .
1 129 LYS .
1 130 GLN .
1 131 ALA .
1 132 GLN .
1 133 ASP .
1 134 LEU .
1 135 ALA .
1 136 ARG .
1 137 SER .
1 138 TYR .
1 139 GLY .
1 140 ILE .
1 141 PRO .
1 142 PHE .
1 143 ILE .
1 144 GLU .
1 145 THR .
1 146 SER .
1 147 ALA .
1 148 LYS .
1 149 THR .
1 150 ARG .
1 151 GLN .
1 152 GLY .
1 153 VAL .
1 154 ASP .
1 155 ASP .
1 156 ALA .
1 157 PHE .
1 158 TYR .
1 159 THR .
1 160 LEU .
1 161 VAL .
1 162 ARG .
1 163 GLU .
1 164 ILE .
1 165 ARG .
1 166 LYS .
1 167 HIS .
1 168 LYS .
1 169 GLU .
1 170 LYS .
#
#
loop_
_struct_asym.id
_struct_asym.entity_id
_struct_asym.details
A 1 'Chain A'
B 2 'Chain B'
C 3 'Chain C'
D 4 'Chain D'
#
#
loop_
_pdbx_poly_seq_scheme.asym_id
_pdbx_poly_seq_scheme.entity_id
_pdbx_poly_seq_scheme.seq_id
_pdbx_poly_seq_scheme.mon_id
_pdbx_poly_seq_scheme.pdb_seq_num
_pdbx_poly_seq_scheme.auth_seq_num
_pdbx_poly_seq_scheme.pdb_mon_id
_pdbx_poly_seq_scheme.auth_mon_id
_pdbx_poly_seq_scheme.pdb_strand_id
_pdbx_poly_seq_scheme.pdb_ins_code
A 1 1 GLY 1 1 GLY GLY A .
A 1 2 MET 2 2 MET MET A .
A 1 3 THR 3 3 THR THR A .
A 1 4 GLU 4 4 GLU GLU A .
A 1 5 TYR 5 5 TYR TYR A .
A 1 6 LYS 6 6 LYS LYS A .
A 1 7 LEU 7 7 LEU LEU A .
A 1 8 VAL 8 8 VAL VAL A .
A 1 9 VAL 9 9 VAL VAL A .
A 1 10 VAL 10 10 VAL VAL A .
A 1 11 GLY 11 11 GLY GLY A .
A 1 12 ALA 12 12 ALA ALA A .
A 1 13 CYS 13 13 CYS CYS A .
A 1 14 GLY 14 14 GLY GLY A .
A 1 15 VAL 15 15 VAL VAL A .
A 1 16 GLY 16 16 GLY GLY A .
A 1 17 LYS 17 17 LYS LYS A .
A 1 18 SER 18 18 SER SER A .
A 1 19 ALA 19 19 ALA ALA A .
A 1 20 LEU 20 20 LEU LEU A .
A 1 21 THR 21 21 THR THR A .
A 1 22 ILE 22 22 ILE ILE A .
A 1 23 GLN 23 23 GLN GLN A .
A 1 24 LEU 24 24 LEU LEU A .
A 1 25 ILE 25 25 ILE ILE A .
A 1 26 GLN 26 26 GLN GLN A .
A 1 27 ASN 27 27 ASN ASN A .
A 1 28 HIS 28 28 HIS HIS A .
A 1 29 PHE 29 29 PHE PHE A .
A 1 30 VAL 30 30 VAL VAL A .
A 1 31 ASP 31 31 ASP ASP A .
A 1 32 GLU 32 32 GLU GLU A .
A 1 33 TYR 33 33 TYR TYR A .
A 1 34 ASP 34 34 ASP ASP A .
A 1 35 PRO 35 35 PRO PRO A .
A 1 36 THR 36 36 THR THR A .
A 1 37 ILE 37 37 ILE ILE A .
A 1 38 GLU 38 38 GLU GLU A .
A 1 39 ASP 39 39 ASP ASP A .
A 1 40 SER 40 40 SER SER A .
A 1 41 TYR 41 41 TYR TYR A .
A 1 42 ARG 42 42 ARG ARG A .
A 1 43 LYS 43 43 LYS LYS A .
A 1 44 GLN 44 44 GLN GLN A .
A 1 45 VAL 45 45 VAL VAL A .
A 1 46 VAL 46 46 VAL VAL A .
A 1 47 ILE 47 47 ILE ILE A .
A 1 48 ASP 48 48 ASP ASP A .
A 1 49 GLY 49 49 GLY GLY A .
A 1 50 GLU 50 50 GLU GLU A .
A 1 51 THR 51 51 THR THR A .
A 1 52 SER 52 52 SER SER A .
A 1 53 LEU 53 53 LEU LEU A .
A 1 54 LEU 54 54 LEU LEU A .
A 1 55 ASP 55 55 ASP ASP A .
A 1 56 ILE 56 56 ILE ILE A .
A 1 57 LEU 57 57 LEU LEU A .
A 1 58 ASP 58 58 ASP ASP A .
A 1 59 THR 59 59 THR THR A .
A 1 60 ALA 60 60 ALA ALA A .
A 1 61 GLY 61 61 GLY GLY A .
A 1 62 GLN 62 62 GLN GLN A .
A 1 63 GLU 63 63 GLU GLU A .
A 1 64 GLU 64 64 GLU GLU A .
A 1 65 TYR 65 65 TYR TYR A .
A 1 66 SER 66 66 SER SER A .
A 1 67 ALA 67 67 ALA ALA A .
A 1 68 MET 68 68 MET MET A .
A 1 69 ARG 69 69 ARG ARG A .
A 1 70 ASP 70 70 ASP ASP A .
A 1 71 GLN 71 71 GLN GLN A .
A 1 72 TYR 72 72 TYR TYR A .
A 1 73 MET 73 73 MET MET A .
A 1 74 ARG 74 74 ARG ARG A .
A 1 75 THR 75 75 THR THR A .
A 1 76 GLY 76 76 GLY GLY A .
A 1 77 GLU 77 77 GLU GLU A .
A 1 78 GLY 78 78 GLY GLY A .
A 1 79 PHE 79 79 PHE PHE A .
A 1 80 LEU 80 80 LEU LEU A .
A 1 81 SER 81 81 SER SER A .
A 1 82 VAL 82 82 VAL VAL A .
A 1 83 PHE 83 83 PHE PHE A .
A 1 84 ALA 84 84 ALA ALA A .
A 1 85 ILE 85 85 ILE ILE A .
A 1 86 ASN 86 86 ASN ASN A .
A 1 87 ASN 87 87 ASN ASN A .
A 1 88 THR 88 88 THR THR A .
A 1 89 LYS 89 89 LYS LYS A .
A 1 90 SER 90 90 SER SER A .
A 1 91 PHE 91 91 PHE PHE A .
A 1 92 GLU 92 92 GLU GLU A .
A 1 93 ASP 93 93 ASP ASP A .
A 1 94 ILE 94 94 ILE ILE A .
A 1 95 HIS 95 95 HIS HIS A .
A 1 96 HIS 96 96 HIS HIS A .
A 1 97 TYR 97 97 TYR TYR A .
A 1 98 ARG 98 98 ARG ARG A .
A 1 99 GLU 99 99 GLU GLU A .
A 1 100 GLN 100 100 GLN GLN A .
A 1 101 ILE 101 101 ILE ILE A .
A 1 102 LYS 102 102 LYS LYS A .
A 1 103 ARG 103 103 ARG ARG A .
A 1 104 VAL 104 104 VAL VAL A .
A 1 105 LYS 105 105 LYS LYS A .
A 1 106 ASP 106 106 ASP ASP A .
A 1 107 SER 107 107 SER SER A .
A 1 108 GLU 108 108 GLU GLU A .
A 1 109 ASP 109 109 ASP ASP A .
A 1 110 VAL 110 110 VAL VAL A .
A 1 111 PRO 111 111 PRO PRO A .
A 1 112 MET 112 112 MET MET A .
A 1 113 VAL 113 113 VAL VAL A .
A 1 114 LEU 114 114 LEU LEU A .
A 1 115 VAL 115 115 VAL VAL A .
A 1 116 GLY 116 116 GLY GLY A .
A 1 117 ASN 117 117 ASN ASN A .
A 1 118 LYS 118 118 LYS LYS A .
A 1 119 SER 119 119 SER SER A .
A 1 120 ASP 120 120 ASP ASP A .
A 1 121 LEU 121 121 LEU LEU A .
A 1 122 PRO 122 122 PRO PRO A .
A 1 123 SER 123 123 SER SER A .
A 1 124 ARG 124 124 ARG ARG A .
A 1 125 THR 125 125 THR THR A .
A 1 126 VAL 126 126 VAL VAL A .
A 1 127 ASP 127 127 ASP ASP A .
A 1 128 THR 128 128 THR THR A .
A 1 129 LYS 129 129 LYS LYS A .
A 1 130 GLN 130 130 GLN GLN A .
A 1 131 ALA 131 131 ALA ALA A .
A 1 132 GLN 132 132 GLN GLN A .
A 1 133 ASP 133 133 ASP ASP A .
A 1 134 LEU 134 134 LEU LEU A .
A 1 135 ALA 135 135 ALA ALA A .
A 1 136 ARG 136 136 ARG ARG A .
A 1 137 SER 137 137 SER SER A .
A 1 138 TYR 138 138 TYR TYR A .
A 1 139 GLY 139 139 GLY GLY A .
A 1 140 ILE 140 140 ILE ILE A .
A 1 141 PRO 141 141 PRO PRO A .
A 1 142 PHE 142 142 PHE PHE A .
A 1 143 ILE 143 143 ILE ILE A .
A 1 144 GLU 144 144 GLU GLU A .
A 1 145 THR 145 145 THR THR A .
A 1 146 SER 146 146 SER SER A .
A 1 147 ALA 147 147 ALA ALA A .
A 1 148 LYS 148 148 LYS LYS A .
A 1 149 THR 149 149 THR THR A .
A 1 150 ARG 150 150 ARG ARG A .
A 1 151 GLN 151 151 GLN GLN A .
A 1 152 GLY 152 152 GLY GLY A .
A 1 153 VAL 153 153 VAL VAL A .
A 1 154 ASP 154 154 ASP ASP A .
A 1 155 ASP 155 155 ASP ASP A .
A 1 156 ALA 156 156 ALA ALA A .
A 1 157 PHE 157 157 PHE PHE A .
A 1 158 TYR 158 158 TYR TYR A .
A 1 159 THR 159 159 THR THR A .
A 1 160 LEU 160 160 LEU LEU A .
A 1 161 VAL 161 161 VAL VAL A .
A 1 162 ARG 162 162 ARG ARG A .
A 1 163 GLU 163 163 GLU GLU A .
A 1 164 ILE 164 164 ILE ILE A .
A 1 165 ARG 165 165 ARG ARG A .
A 1 166 LYS 166 166 LYS LYS A .
A 1 167 HIS 167 167 HIS HIS A .
A 1 168 LYS 168 168 LYS LYS A .
A 1 169 GLU 169 169 GLU GLU A .
A 1 170 LYS 170 170 LYS LYS A .
#
#
loop_
_pdbx_nonpoly_scheme.asym_id
_pdbx_nonpoly_scheme.entity_id
_pdbx_nonpoly_scheme.mon_id
_pdbx_nonpoly_scheme.ndb_seq_num
_pdbx_nonpoly_scheme.pdb_seq_num
_pdbx_nonpoly_scheme.auth_seq_num
_pdbx_nonpoly_scheme.auth_mon_id
_pdbx_nonpoly_scheme.pdb_strand_id
_pdbx_nonpoly_scheme.pdb_ins_code
B 2 LIG2 1 1 1 LIG2 B .
C 3 LIG3 1 1 1 LIG3 C .
D 4 LIG4 1 1 1 LIG4 D .
#
#
loop_
_ma_data.id
_ma_data.name
_ma_data.content_type
_ma_data.content_type_other_details
1 'Entity A' target .
2 'Entity B' target .
3 'Entity C' target .
4 'Entity D' target .
5 pred_model_1 'model coordinates' .
#
#
loop_
_ma_target_entity.entity_id
_ma_target_entity.data_id
_ma_target_entity.origin
1 1 designed
2 2 designed
3 3 designed
4 4 designed
#
#
loop_
_ma_target_entity_instance.asym_id
_ma_target_entity_instance.entity_id
_ma_target_entity_instance.details
A 1 'Chain A'
B 2 'Chain B'
C 3 'Chain C'
D 4 'Chain D'
#
#
loop_
_ma_model_list.ordinal_id
_ma_model_list.model_name
_ma_model_list.data_id
_ma_model_list.model_type
_ma_model_list.model_type_other_details
1 pred_model_1 5 'Ab initio model' .
#
#
loop_
_ma_model_group.id
_ma_model_group.name
_ma_model_group.details
1 pred .
#
#
loop_
_ma_model_group_link.group_id
_ma_model_group_link.model_id
1 1
#
#
loop_
_atom_site.group_PDB
_atom_site.id
_atom_site.type_symbol
_atom_site.label_atom_id
_atom_site.label_alt_id
_atom_site.label_comp_id
_atom_site.label_seq_id
_atom_site.auth_seq_id
_atom_site.pdbx_PDB_ins_code
_atom_site.label_asym_id
_atom_site.Cartn_x
_atom_site.Cartn_y
_atom_site.Cartn_z
_atom_site.occupancy
_atom_site.label_entity_id
_atom_site.auth_asym_id
_atom_site.auth_comp_id
_atom_site.B_iso_or_equiv
_atom_site.pdbx_PDB_model_num
ATOM 1 N N . GLY 1 1 ? A -18.349 -14.505 12.461 1.000 1 A GLY 76.614 1
ATOM 2 C CA . GLY 1 1 ? A -17.418 -13.766 13.290 1.000 1 A GLY 82.003 1
ATOM 3 C C . GLY 1 1 ? A -16.636 -12.737 12.487 1.000 1 A GLY 85.621 1
ATOM 4 O O . GLY 1 1 ? A -16.808 -12.624 11.268 1.000 1 A GLY 83.398 1
ATOM 5 N N . MET 2 2 ? A -15.792 -11.950 13.156 1.000 1 A MET 87.789 1
ATOM 6 C CA . MET 2 2 ? A -14.999 -10.944 12.461 1.000 1 A MET 91.344 1
ATOM 7 C C . MET 2 2 ? A -13.948 -11.634 11.562 1.000 1 A MET 92.763 1
ATOM 8 O O . MET 2 2 ? A -13.576 -12.785 11.795 1.000 1 A MET 91.679 1
ATOM 9 C CB . MET 2 2 ? A -14.354 -9.975 13.463 1.000 1 A MET 89.840 1
ATOM 10 C CG . MET 2 2 ? A -13.247 -10.597 14.280 1.000 1 A MET 89.373 1
ATOM 11 S SD . MET 2 2 ? A -12.561 -9.410 15.471 1.000 1 A MET 86.644 1
ATOM 12 C CE . MET 2 2 ? A -11.932 -8.173 14.341 1.000 1 A MET 82.439 1
ATOM 13 N N . THR 3 3 ? A -13.496 -10.875 10.541 1.000 1 A THR 95.683 1
ATOM 14 C CA . THR 3 3 ? A -12.518 -11.387 9.592 1.000 1 A THR 95.823 1
ATOM 15 C C . THR 3 3 ? A -11.248 -10.556 9.726 1.000 1 A THR 96.617 1
ATOM 16 O O . THR 3 3 ? A -11.322 -9.346 9.898 1.000 1 A THR 96.192 1
ATOM 17 C CB . THR 3 3 ? A -13.053 -11.344 8.161 1.000 1 A THR 94.301 1
ATOM 18 O OG1 . THR 3 3 ? A -14.255 -12.134 8.099 1.000 1 A THR 89.378 1
ATOM 19 C CG2 . THR 3 3 ? A -12.045 -11.908 7.167 1.000 1 A THR 90.113 1
ATOM 20 N N . GLU 4 4 ? A -10.086 -11.197 9.619 1.000 1 A GLU 96.907 1
ATOM 21 C CA . GLU 4 4 ? A -8.789 -10.520 9.634 1.000 1 A GLU 97.222 1
ATOM 22 C C . GLU 4 4 ? A -8.240 -10.435 8.217 1.000 1 A GLU 97.522 1
ATOM 23 O O . GLU 4 4 ? A -8.330 -11.389 7.464 1.000 1 A GLU 97.066 1
ATOM 24 C CB . GLU 4 4 ? A -7.796 -11.258 10.525 1.000 1 A GLU 96.265 1
ATOM 25 C CG . GLU 4 4 ? A -8.152 -11.212 11.987 1.000 1 A GLU 89.288 1
ATOM 26 C CD . GLU 4 4 ? A -7.127 -11.900 12.877 1.000 1 A GLU 88.594 1
ATOM 27 O OE1 . GLU 4 4 ? A -6.034 -12.267 12.356 1.000 1 A GLU 86.264 1
ATOM 28 O OE2 . GLU 4 4 ? A -7.398 -12.048 14.069 1.000 1 A GLU 84.082 1
ATOM 29 N N . TYR 5 5 ? A -7.676 -9.272 7.901 1.000 1 A TYR 97.886 1
ATOM 30 C CA . TYR 5 5 ? A -7.106 -9.003 6.589 1.000 1 A TYR 98.086 1
ATOM 31 C C . TYR 5 5 ? A -5.670 -8.541 6.793 1.000 1 A TYR 98.108 1
ATOM 32 O O . TYR 5 5 ? A -5.434 -7.567 7.506 1.000 1 A TYR 98.043 1
ATOM 33 C CB . TYR 5 5 ? A -7.894 -7.907 5.862 1.000 1 A TYR 98.024 1
ATOM 34 C CG . TYR 5 5 ? A -9.332 -8.277 5.586 1.000 1 A TYR 97.965 1
ATOM 35 C CD1 . TYR 5 5 ? A -9.663 -8.965 4.431 1.000 1 A TYR 97.534 1
ATOM 36 C CD2 . TYR 5 5 ? A -10.346 -7.964 6.471 1.000 1 A TYR 97.626 1
ATOM 37 C CE1 . TYR 5 5 ? A -10.977 -9.310 4.146 1.000 1 A TYR 96.848 1
ATOM 38 C CE2 . TYR 5 5 ? A -11.653 -8.307 6.216 1.000 1 A TYR 96.853 1
ATOM 39 C CZ . TYR 5 5 ? A -11.960 -8.982 5.048 1.000 1 A TYR 96.749 1
ATOM 40 O OH . TYR 5 5 ? A -13.264 -9.326 4.754 1.000 1 A TYR 95.170 1
ATOM 41 N N . LYS 6 6 ? A -4.699 -9.216 6.165 1.000 1 A LYS 97.998 1
ATOM 42 C CA . LYS 6 6 ? A -3.287 -8.840 6.250 1.000 1 A LYS 97.937 1
ATOM 43 C C . LYS 6 6 ? A -2.944 -7.973 5.041 1.000 1 A LYS 98.164 1
ATOM 44 O O . LYS 6 6 ? A -2.984 -8.455 3.901 1.000 1 A LYS 98.038 1
ATOM 45 C CB . LYS 6 6 ? A -2.401 -10.072 6.308 1.000 1 A LYS 97.370 1
ATOM 46 C CG . LYS 6 6 ? A -0.950 -9.709 6.593 1.000 1 A LYS 86.962 1
ATOM 47 C CD . LYS 6 6 ? A -0.146 -10.920 7.073 1.000 1 A LYS 80.243 1
ATOM 48 C CE . LYS 6 6 ? A -0.622 -11.354 8.427 1.000 1 A LYS 76.382 1
ATOM 49 N NZ . LYS 6 6 ? A 0.225 -12.473 8.984 1.000 1 A LYS 63.452 1
ATOM 50 N N . LEU 7 7 ? A -2.652 -6.710 5.298 1.000 1 A LEU 98.057 1
ATOM 51 C CA . LEU 7 7 ? A -2.387 -5.700 4.276 1.000 1 A LEU 98.277 1
ATOM 52 C C . LEU 7 7 ? A -0.929 -5.267 4.361 1.000 1 A LEU 98.011 1
ATOM 53 O O . LEU 7 7 ? A -0.362 -5.144 5.457 1.000 1 A LEU 97.727 1
ATOM 54 C CB . LEU 7 7 ? A -3.282 -4.480 4.455 1.000 1 A LEU 98.491 1
ATOM 55 C CG . LEU 7 7 ? A -4.768 -4.714 4.677 1.000 1 A LEU 98.273 1
ATOM 56 C CD1 . LEU 7 7 ? A -5.337 -5.605 3.573 1.000 1 A LEU 98.187 1
ATOM 57 C CD2 . LEU 7 7 ? A -5.508 -3.371 4.736 1.000 1 A LEU 98.322 1
ATOM 58 N N . VAL 8 8 ? A -0.335 -4.976 3.195 1.000 1 A VAL 98.323 1
ATOM 59 C CA . VAL 8 8 ? A 1.045 -4.519 3.102 1.000 1 A VAL 98.152 1
ATOM 60 C C . VAL 8 8 ? A 1.098 -3.233 2.307 1.000 1 A VAL 98.298 1
ATOM 61 O O . VAL 8 8 ? A 0.512 -3.161 1.234 1.000 1 A VAL 98.338 1
ATOM 62 C CB . VAL 8 8 ? A 1.939 -5.583 2.463 1.000 1 A VAL 97.602 1
ATOM 63 C CG1 . VAL 8 8 ? A 1.779 -6.929 3.179 1.000 1 A VAL 96.989 1
ATOM 64 C CG2 . VAL 8 8 ? A 3.388 -5.124 2.464 1.000 1 A VAL 97.016 1
ATOM 65 N N . VAL 9 9 ? A 1.778 -2.221 2.862 1.000 1 A VAL 98.177 1
ATOM 66 C CA . VAL 9 9 ? A 1.898 -0.928 2.201 1.000 1 A VAL 98.274 1
ATOM 67 C C . VAL 9 9 ? A 3.304 -0.794 1.650 1.000 1 A VAL 98.067 1
ATOM 68 O O . VAL 9 9 ? A 4.277 -0.808 2.414 1.000 1 A VAL 97.772 1
ATOM 69 C CB . VAL 9 9 ? A 1.584 0.220 3.172 1.000 1 A VAL 98.389 1
ATOM 70 C CG1 . VAL 9 9 ? A 0.232 -0.016 3.870 1.000 1 A VAL 98.528 1
ATOM 71 C CG2 . VAL 9 9 ? A 1.560 1.558 2.430 1.000 1 A VAL 98.430 1
ATOM 72 N N . VAL 10 10 ? A 3.427 -0.669 0.323 1.000 1 A VAL 98.349 1
ATOM 73 C CA . VAL 10 10 ? A 4.719 -0.599 -0.353 1.000 1 A VAL 98.362 1
ATOM 74 C C . VAL 10 10 ? A 4.817 0.668 -1.157 1.000 1 A VAL 98.564 1
ATOM 75 O O . VAL 10 10 ? A 3.820 1.354 -1.397 1.000 1 A VAL 98.683 1
ATOM 76 C CB . VAL 10 10 ? A 4.993 -1.825 -1.229 1.000 1 A VAL 97.881 1
ATOM 77 C CG1 . VAL 10 10 ? A 4.830 -3.111 -0.447 1.000 1 A VAL 97.493 1
ATOM 78 C CG2 . VAL 10 10 ? A 4.107 -1.813 -2.466 1.000 1 A VAL 97.895 1
ATOM 79 N N . GLY 11 11 ? A 6.028 0.978 -1.603 1.000 1 A GLY 98.436 1
ATOM 80 C CA . GLY 11 11 ? A 6.278 2.159 -2.420 1.000 1 A GLY 98.232 1
ATOM 81 C C . GLY 11 11 ? A 7.614 2.791 -2.036 1.000 1 A GLY 97.900 1
ATOM 82 O O . GLY 11 11 ? A 8.214 2.446 -0.994 1.000 1 A GLY 97.464 1
ATOM 83 N N . ALA 12 12 ? A 8.081 3.699 -2.851 1.000 1 A ALA 98.389 1
ATOM 84 C CA . ALA 12 12 ? A 9.383 4.336 -2.692 1.000 1 A ALA 98.135 1
ATOM 85 C C . ALA 12 12 ? A 9.461 5.135 -1.394 1.000 1 A ALA 97.797 1
ATOM 86 O O . ALA 12 12 ? A 8.449 5.492 -0.782 1.000 1 A ALA 97.517 1
ATOM 87 C CB . ALA 12 12 ? A 9.658 5.249 -3.877 1.000 1 A ALA 97.912 1
ATOM 88 N N . CYS 13 13 ? A 10.697 5.433 -0.987 1.000 1 A CYS 97.051 1
ATOM 89 C CA . CYS 13 13 ? A 10.919 6.321 0.138 1.000 1 A CYS 96.716 1
ATOM 90 C C . CYS 13 13 ? A 10.142 7.609 -0.049 1.000 1 A CYS 97.206 1
ATOM 91 O O . CYS 13 13 ? A 10.101 8.186 -1.141 1.000 1 A CYS 97.286 1
ATOM 92 C CB . CYS 13 13 ? A 12.382 6.640 0.297 1.000 1 A CYS 95.114 1
ATOM 93 S SG . CYS 13 13 ? A 13.320 5.363 0.982 1.000 1 A CYS 87.879 1
ATOM 94 N N . GLY 14 14 ? A 9.555 8.059 1.046 1.000 1 A GLY 97.450 1
ATOM 95 C CA . GLY 14 14 ? A 9.014 9.426 1.120 1.000 1 A GLY 97.732 1
ATOM 96 C C . GLY 14 14 ? A 7.666 9.650 0.522 1.000 1 A GLY 98.360 1
ATOM 97 O O . GLY 14 14 ? A 7.191 10.775 0.541 1.000 1 A GLY 98.332 1
ATOM 98 N N . VAL 15 15 ? A 7.012 8.586 -0.006 1.000 1 A VAL 98.350 1
ATOM 99 C CA . VAL 15 15 ? A 5.729 8.791 -0.650 1.000 1 A VAL 98.645 1
ATOM 100 C C . VAL 15 15 ? A 4.608 8.958 0.344 1.000 1 A VAL 98.693 1
ATOM 101 O O . VAL 15 15 ? A 3.515 9.419 -0.028 1.000 1 A VAL 98.739 1
ATOM 102 C CB . VAL 15 15 ? A 5.397 7.653 -1.622 1.000 1 A VAL 98.738 1
ATOM 103 C CG1 . VAL 15 15 ? A 6.455 7.536 -2.724 1.000 1 A VAL 98.769 1
ATOM 104 C CG2 . VAL 15 15 ? A 5.188 6.350 -0.904 1.000 1 A VAL 98.849 1
ATOM 105 N N . GLY 16 16 ? A 4.828 8.554 1.601 1.000 1 A GLY 98.567 1
ATOM 106 C CA . GLY 16 16 ? A 3.836 8.672 2.627 1.000 1 A GLY 98.442 1
ATOM 107 C C . GLY 16 16 ? A 3.240 7.368 3.104 1.000 1 A GLY 98.520 1
ATOM 108 O O . GLY 16 16 ? A 2.121 7.347 3.637 1.000 1 A GLY 98.493 1
ATOM 109 N N . LYS 17 17 ? A 3.977 6.266 2.987 1.000 1 A LYS 98.418 1
ATOM 110 C CA . LYS 17 17 ? A 3.484 4.978 3.472 1.000 1 A LYS 98.361 1
ATOM 111 C C . LYS 17 17 ? A 3.217 5.031 4.954 1.000 1 A LYS 98.165 1
ATOM 112 O O . LYS 17 17 ? A 2.170 4.630 5.402 1.000 1 A LYS 98.328 1
ATOM 113 C CB . LYS 17 17 ? A 4.474 3.857 3.154 1.000 1 A LYS 98.234 1
ATOM 114 C CG . LYS 17 17 ? A 4.754 3.682 1.656 1.000 1 A LYS 97.977 1
ATOM 115 C CD . LYS 17 17 ? A 5.752 2.536 1.442 1.000 1 A LYS 97.707 1
ATOM 116 C CE . LYS 17 17 ? A 7.107 2.793 2.063 1.000 1 A LYS 97.315 1
ATOM 117 N NZ . LYS 17 17 ? A 7.757 4.019 1.566 1.000 1 A LYS 97.182 1
ATOM 118 N N . SER 18 18 ? A 4.170 5.540 5.732 1.000 1 A SER 98.020 1
ATOM 119 C CA . SER 18 18 ? A 4.017 5.664 7.185 1.000 1 A SER 97.700 1
ATOM 120 C C . SER 18 18 ? A 2.905 6.625 7.524 1.000 1 A SER 97.878 1
ATOM 121 O O . SER 18 18 ? A 2.076 6.336 8.394 1.000 1 A SER 97.992 1
ATOM 122 C CB . SER 18 18 ? A 5.325 6.093 7.847 1.000 1 A SER 97.043 1
ATOM 123 O OG . SER 18 18 ? A 6.328 5.096 7.666 1.000 1 A SER 94.280 1
ATOM 124 N N . ALA 19 19 ? A 2.852 7.770 6.850 1.000 1 A ALA 97.888 1
ATOM 125 C CA . ALA 19 19 ? A 1.835 8.766 7.135 1.000 1 A ALA 98.043 1
ATOM 126 C C . ALA 19 19 ? A 0.427 8.212 6.883 1.000 1 A ALA 98.262 1
ATOM 127 O O . ALA 19 19 ? A -0.477 8.427 7.681 1.000 1 A ALA 98.389 1
ATOM 128 C CB . ALA 19 19 ? A 2.081 10.030 6.323 1.000 1 A ALA 97.941 1
ATOM 129 N N . LEU 20 20 ? A 0.262 7.472 5.787 1.000 1 A LEU 98.197 1
ATOM 130 C CA . LEU 20 20 ? A -1.039 6.867 5.470 1.000 1 A LEU 98.431 1
ATOM 131 C C . LEU 20 20 ? A -1.440 5.868 6.555 1.000 1 A LEU 98.384 1
ATOM 132 O O . LEU 20 20 ? A -2.596 5.821 6.970 1.000 1 A LEU 98.457 1
ATOM 133 C CB . LEU 20 20 ? A -0.979 6.171 4.131 1.000 1 A LEU 98.648 1
ATOM 134 C CG . LEU 20 20 ? A -1.050 7.096 2.924 1.000 1 A LEU 98.729 1
ATOM 135 C CD1 . LEU 20 20 ? A -2.411 7.731 2.793 1.000 1 A LEU 98.742 1
ATOM 136 C CD2 . LEU 20 20 ? A -0.705 6.294 1.663 1.000 1 A LEU 98.768 1
ATOM 137 N N . THR 21 21 ? A -0.465 5.051 6.985 1.000 1 A THR 98.296 1
ATOM 138 C CA . THR 21 21 ? A -0.752 4.007 7.941 1.000 1 A THR 98.091 1
ATOM 139 C C . THR 21 21 ? A -1.135 4.594 9.292 1.000 1 A THR 98.008 1
ATOM 140 O O . THR 21 21 ? A -2.097 4.160 9.924 1.000 1 A THR 98.072 1
ATOM 141 C CB . THR 21 21 ? A 0.449 3.069 8.088 1.000 1 A THR 97.948 1
ATOM 142 O OG1 . THR 21 21 ? A 0.738 2.499 6.799 1.000 1 A THR 97.750 1
ATOM 143 C CG2 . THR 21 21 ? A 0.178 1.953 9.077 1.000 1 A THR 97.819 1
ATOM 144 N N . ILE 22 22 ? A -0.383 5.616 9.735 1.000 1 A ILE 97.675 1
ATOM 145 C CA . ILE 22 22 ? A -0.677 6.254 11.009 1.000 1 A ILE 97.377 1
ATOM 146 C C . ILE 22 22 ? A -2.012 6.977 10.949 1.000 1 A ILE 97.698 1
ATOM 147 O O . ILE 22 22 ? A -2.794 6.944 11.917 1.000 1 A ILE 97.885 1
ATOM 148 C CB . ILE 22 22 ? A 0.478 7.196 11.415 1.000 1 A ILE 96.783 1
ATOM 149 C CG1 . ILE 22 22 ? A 1.751 6.360 11.647 1.000 1 A ILE 96.231 1
ATOM 150 C CG2 . ILE 22 22 ? A 0.119 7.970 12.682 1.000 1 A ILE 95.657 1
ATOM 151 C CD1 . ILE 22 22 ? A 2.999 7.190 11.756 1.000 1 A ILE 93.870 1
ATOM 152 N N . GLN 23 23 ? A -2.355 7.582 9.806 1.000 1 A GLN 97.810 1
ATOM 153 C CA . GLN 23 23 ? A -3.673 8.198 9.665 1.000 1 A GLN 97.901 1
ATOM 154 C C . GLN 23 23 ? A -4.761 7.145 9.839 1.000 1 A GLN 97.983 1
ATOM 155 O O . GLN 23 23 ? A -5.749 7.399 10.544 1.000 1 A GLN 97.938 1
ATOM 156 C CB . GLN 23 23 ? A -3.838 8.893 8.290 1.000 1 A GLN 97.655 1
ATOM 157 C CG . GLN 23 23 ? A -3.478 10.360 8.347 1.000 1 A GLN 94.619 1
ATOM 158 C CD . GLN 23 23 ? A -4.509 11.202 9.076 1.000 1 A GLN 97.331 1
ATOM 159 O OE1 . GLN 23 23 ? A -5.386 10.702 9.793 1.000 1 A GLN 96.846 1
ATOM 160 N NE2 . GLN 23 23 ? A -4.393 12.519 8.908 1.000 1 A GLN 96.222 1
ATOM 161 N N . LEU 24 24 ? A -4.609 5.970 9.223 1.000 1 A LEU 98.176 1
ATOM 162 C CA . LEU 24 24 ? A -5.625 4.940 9.366 1.000 1 A LEU 98.234 1
ATOM 163 C C . LEU 24 24 ? A -5.743 4.479 10.813 1.000 1 A LEU 98.086 1
ATOM 164 O O . LEU 24 24 ? A -6.842 4.363 11.347 1.000 1 A LEU 97.950 1
ATOM 165 C CB . LEU 24 24 ? A -5.317 3.744 8.463 1.000 1 A LEU 98.353 1
ATOM 166 C CG . LEU 24 24 ? A -6.353 2.641 8.550 1.000 1 A LEU 98.278 1
ATOM 167 C CD1 . LEU 24 24 ? A -7.597 3.018 7.724 1.000 1 A LEU 98.017 1
ATOM 168 C CD2 . LEU 24 24 ? A -5.807 1.324 8.070 1.000 1 A LEU 98.144 1
ATOM 169 N N . ILE 25 25 ? A -4.593 4.218 11.453 1.000 1 A ILE 97.807 1
ATOM 170 C CA . ILE 25 25 ? A -4.578 3.578 12.755 1.000 1 A ILE 97.224 1
ATOM 171 C C . ILE 25 25 ? A -4.864 4.571 13.880 1.000 1 A ILE 96.985 1
ATOM 172 O O . ILE 25 25 ? A -5.596 4.244 14.838 1.000 1 A ILE 96.648 1
ATOM 173 C CB . ILE 25 25 ? A -3.223 2.883 13.010 1.000 1 A ILE 96.418 1
ATOM 174 C CG1 . ILE 25 25 ? A -2.974 1.817 11.933 1.000 1 A ILE 93.861 1
ATOM 175 C CG2 . ILE 25 25 ? A -3.183 2.292 14.382 1.000 1 A ILE 92.004 1
ATOM 176 C CD1 . ILE 25 25 ? A -3.960 0.685 11.933 1.000 1 A ILE 87.449 1
ATOM 177 N N . GLN 26 26 ? A -4.303 5.774 13.800 1.000 1 A GLN 97.205 1
ATOM 178 C CA . GLN 26 26 ? A -4.338 6.721 14.904 1.000 1 A GLN 96.698 1
ATOM 179 C C . GLN 26 26 ? A -5.132 7.987 14.592 1.000 1 A GLN 97.091 1
ATOM 180 O O . GLN 26 26 ? A -5.340 8.792 15.502 1.000 1 A GLN 96.413 1
ATOM 181 C CB . GLN 26 26 ? A -2.932 7.120 15.337 1.000 1 A GLN 95.485 1
ATOM 182 C CG . GLN 26 26 ? A -2.071 5.933 15.791 1.000 1 A GLN 91.301 1
ATOM 183 C CD . GLN 26 26 ? A -2.573 5.311 17.068 1.000 1 A GLN 84.042 1
ATOM 184 O OE1 . GLN 26 26 ? A -3.404 5.866 17.770 1.000 1 A GLN 75.181 1
ATOM 185 N NE2 . GLN 26 26 ? A -2.076 4.124 17.382 1.000 1 A GLN 74.656 1
ATOM 186 N N . ASN 27 27 ? A -5.571 8.167 13.351 1.000 1 A ASN 97.397 1
ATOM 187 C CA . ASN 27 27 ? A -6.425 9.294 12.948 1.000 1 A ASN 97.195 1
ATOM 188 C C . ASN 27 27 ? A -5.757 10.651 13.143 1.000 1 A ASN 97.376 1
ATOM 189 O O . ASN 27 27 ? A -6.429 11.609 13.513 1.000 1 A ASN 96.319 1
ATOM 190 C CB . ASN 27 27 ? A -7.764 9.253 13.710 1.000 1 A ASN 96.366 1
ATOM 191 C CG . ASN 27 27 ? A -8.524 7.982 13.402 1.000 1 A ASN 94.344 1
ATOM 192 O OD1 . ASN 27 27 ? A -8.352 6.997 14.092 1.000 1 A ASN 83.518 1
ATOM 193 N ND2 . ASN 27 27 ? A -9.358 8.033 12.373 1.000 1 A ASN 80.366 1
ATOM 194 N N . HIS 28 28 ? A -4.441 10.730 12.893 1.000 1 A HIS 97.339 1
ATOM 195 C CA . HIS 28 28 ? A -3.731 12.008 12.925 1.000 1 A HIS 96.792 1
ATOM 196 C C . HIS 28 28 ? A -2.535 11.936 11.985 1.000 1 A HIS 97.233 1
ATOM 197 O O . HIS 28 28 ? A -2.000 10.843 11.714 1.000 1 A HIS 96.754 1
ATOM 198 C CB . HIS 28 28 ? A -3.293 12.377 14.336 1.000 1 A HIS 94.682 1
ATOM 199 C CG . HIS 28 28 ? A -2.265 11.450 14.915 1.000 1 A HIS 89.121 1
ATOM 200 N ND1 . HIS 28 28 ? A -0.927 11.721 14.896 1.000 1 A HIS 79.215 1
ATOM 201 C CD2 . HIS 28 28 ? A -2.415 10.272 15.530 1.000 1 A HIS 80.372 1
ATOM 202 C CE1 . HIS 28 28 ? A -0.281 10.743 15.466 1.000 1 A HIS 79.714 1
ATOM 203 N NE2 . HIS 28 28 ? A -1.158 9.837 15.862 1.000 1 A HIS 79.375 1
ATOM 204 N N . PHE 29 29 ? A -2.125 13.104 11.492 1.000 1 A PHE 97.847 1
ATOM 205 C CA . PHE 29 29 ? A -1.034 13.235 10.538 1.000 1 A PHE 97.803 1
ATOM 206 C C . PHE 29 29 ? A 0.281 13.431 11.291 1.000 1 A PHE 96.900 1
ATOM 207 O O . PHE 29 29 ? A 0.364 14.214 12.225 1.000 1 A PHE 96.157 1
ATOM 208 C CB . PHE 29 29 ? A -1.288 14.437 9.612 1.000 1 A PHE 97.596 1
ATOM 209 C CG . PHE 29 29 ? A -0.196 14.689 8.608 1.000 1 A PHE 97.829 1
ATOM 210 C CD1 . PHE 29 29 ? A 0.203 13.702 7.713 1.000 1 A PHE 97.903 1
ATOM 211 C CD2 . PHE 29 29 ? A 0.411 15.937 8.537 1.000 1 A PHE 97.458 1
ATOM 212 C CE1 . PHE 29 29 ? A 1.186 13.953 6.805 1.000 1 A PHE 97.513 1
ATOM 213 C CE2 . PHE 29 29 ? A 1.401 16.179 7.612 1.000 1 A PHE 97.050 1
ATOM 214 C CZ . PHE 29 29 ? A 1.798 15.177 6.744 1.000 1 A PHE 97.298 1
ATOM 215 N N . VAL 30 30 ? A 1.321 12.703 10.883 1.000 1 A VAL 95.086 1
ATOM 216 C CA . VAL 30 30 ? A 2.644 12.817 11.476 1.000 1 A VAL 92.913 1
ATOM 217 C C . VAL 30 30 ? A 3.595 13.343 10.407 1.000 1 A VAL 92.644 1
ATOM 218 O O . VAL 30 30 ? A 3.811 12.715 9.373 1.000 1 A VAL 91.411 1
ATOM 219 C CB . VAL 30 30 ? A 3.144 11.451 12.006 1.000 1 A VAL 89.465 1
ATOM 220 C CG1 . VAL 30 30 ? A 2.192 10.938 13.082 1.000 1 A VAL 84.335 1
ATOM 221 C CG2 . VAL 30 30 ? A 4.566 11.577 12.555 1.000 1 A VAL 82.409 1
ATOM 222 N N . ASP 31 31 ? A 4.201 14.506 10.677 1.000 1 A ASP 91.098 1
ATOM 223 C CA . ASP 31 31 ? A 5.060 15.158 9.690 1.000 1 A ASP 90.386 1
ATOM 224 C C . ASP 31 31 ? A 6.351 14.381 9.451 1.000 1 A ASP 90.203 1
ATOM 225 O O . ASP 31 31 ? A 6.821 14.305 8.311 1.000 1 A ASP 85.533 1
ATOM 226 C CB . ASP 31 31 ? A 5.421 16.598 10.141 1.000 1 A ASP 87.040 1
ATOM 227 C CG . ASP 31 31 ? A 4.336 17.595 9.813 1.000 1 A ASP 83.164 1
ATOM 228 O OD1 . ASP 31 31 ? A 4.034 17.762 8.618 1.000 1 A ASP 78.989 1
ATOM 229 O OD2 . ASP 31 31 ? A 3.814 18.244 10.767 1.000 1 A ASP 79.496 1
ATOM 230 N N . GLU 32 32 ? A 6.946 13.858 10.514 1.000 1 A GLU 90.289 1
ATOM 231 C CA . GLU 32 32 ? A 8.232 13.185 10.418 1.000 1 A GLU 88.855 1
ATOM 232 C C . GLU 32 32 ? A 8.143 11.821 11.122 1.000 1 A GLU 87.078 1
ATOM 233 O O . GLU 32 32 ? A 7.945 11.763 12.319 1.000 1 A GLU 82.073 1
ATOM 234 C CB . GLU 32 32 ? A 9.340 14.028 11.049 1.000 1 A GLU 86.904 1
ATOM 235 C CG . GLU 32 32 ? A 10.727 13.442 10.920 1.000 1 A GLU 76.165 1
ATOM 236 C CD . GLU 32 32 ? A 11.806 14.339 11.461 1.000 1 A GLU 67.735 1
ATOM 237 O OE1 . GLU 32 32 ? A 11.500 15.444 11.921 1.000 1 A GLU 63.318 1
ATOM 238 O OE2 . GLU 32 32 ? A 12.980 13.918 11.438 1.000 1 A GLU 60.078 1
ATOM 239 N N . TYR 33 33 ? A 8.221 10.753 10.336 1.000 1 A TYR 87.403 1
ATOM 240 C CA . TYR 33 33 ? A 8.259 9.379 10.871 1.000 1 A TYR 86.328 1
ATOM 241 C C . TYR 33 33 ? A 9.496 8.695 10.311 1.000 1 A TYR 87.626 1
ATOM 242 O O . TYR 33 33 ? A 9.678 8.640 9.093 1.000 1 A TYR 86.627 1
ATOM 243 C CB . TYR 33 33 ? A 6.996 8.638 10.457 1.000 1 A TYR 82.576 1
ATOM 244 C CG . TYR 33 33 ? A 6.823 7.319 11.177 1.000 1 A TYR 80.766 1
ATOM 245 C CD1 . TYR 33 33 ? A 6.276 7.251 12.434 1.000 1 A TYR 77.346 1
ATOM 246 C CD2 . TYR 33 33 ? A 7.224 6.134 10.552 1.000 1 A TYR 76.001 1
ATOM 247 C CE1 . TYR 33 33 ? A 6.110 6.042 13.097 1.000 1 A TYR 73.962 1
ATOM 248 C CE2 . TYR 33 33 ? A 7.068 4.928 11.203 1.000 1 A TYR 73.850 1
ATOM 249 C CZ . TYR 33 33 ? A 6.516 4.895 12.472 1.000 1 A TYR 74.975 1
ATOM 250 O OH . TYR 33 33 ? A 6.360 3.699 13.099 1.000 1 A TYR 69.623 1
ATOM 251 N N . ASP 34 34 ? A 10.338 8.204 11.215 1.000 1 A ASP 89.299 1
ATOM 252 C CA . ASP 34 34 ? A 11.624 7.632 10.829 1.000 1 A ASP 89.903 1
ATOM 253 C C . ASP 34 34 ? A 11.520 6.768 9.577 1.000 1 A ASP 91.268 1
ATOM 254 O O . ASP 34 34 ? A 10.770 5.795 9.571 1.000 1 A ASP 91.027 1
ATOM 255 C CB . ASP 34 34 ? A 12.174 6.807 12.001 1.000 1 A ASP 88.339 1
ATOM 256 C CG . ASP 34 34 ? A 13.598 6.309 11.787 1.000 1 A ASP 87.775 1
ATOM 257 O OD1 . ASP 34 34 ? A 14.034 6.173 10.607 1.000 1 A ASP 86.563 1
ATOM 258 O OD2 . ASP 34 34 ? A 14.266 6.036 12.787 1.000 1 A ASP 85.116 1
ATOM 259 N N . PRO 35 35 ? A 12.276 7.105 8.507 1.000 1 A PRO 87.869 1
ATOM 260 C CA . PRO 35 35 ? A 12.123 6.351 7.260 1.000 1 A PRO 89.415 1
ATOM 261 C C . PRO 35 35 ? A 12.691 4.935 7.321 1.000 1 A PRO 90.017 1
ATOM 262 O O . PRO 35 35 ? A 12.459 4.141 6.412 1.000 1 A PRO 88.336 1
ATOM 263 C CB . PRO 35 35 ? A 12.912 7.190 6.249 1.000 1 A PRO 86.934 1
ATOM 264 C CG . PRO 35 35 ? A 13.921 7.906 7.074 1.000 1 A PRO 86.147 1
ATOM 265 C CD . PRO 35 35 ? A 13.230 8.225 8.362 1.000 1 A PRO 88.390 1
ATOM 266 N N . THR 36 36 ? A 13.422 4.602 8.383 1.000 1 A THR 89.708 1
ATOM 267 C CA . THR 36 36 ? A 14.015 3.281 8.520 1.000 1 A THR 88.271 1
ATOM 268 C C . THR 36 36 ? A 13.121 2.312 9.301 1.000 1 A THR 89.661 1
ATOM 269 O O . THR 36 36 ? A 13.424 1.110 9.323 1.000 1 A THR 88.203 1
ATOM 270 C CB . THR 36 36 ? A 15.379 3.357 9.204 1.000 1 A THR 85.146 1
ATOM 271 O OG1 . THR 36 36 ? A 15.236 3.626 10.593 1.000 1 A THR 82.703 1
ATOM 272 C CG2 . THR 36 36 ? A 16.236 4.427 8.549 1.000 1 A THR 82.414 1
ATOM 273 N N . ILE 37 37 ? A 12.053 2.808 9.913 1.000 1 A ILE 91.473 1
ATOM 274 C CA . ILE 37 37 ? A 11.227 1.963 10.748 1.000 1 A ILE 91.016 1
ATOM 275 C C . ILE 37 37 ? A 10.240 1.190 9.891 1.000 1 A ILE 91.675 1
ATOM 276 O O . ILE 37 37 ? A 9.453 1.760 9.150 1.000 1 A ILE 91.244 1
ATOM 277 C CB . ILE 37 37 ? A 10.482 2.780 11.817 1.000 1 A ILE 88.871 1
ATOM 278 C CG1 . ILE 37 37 ? A 11.473 3.332 12.837 1.000 1 A ILE 89.016 1
ATOM 279 C CG2 . ILE 37 37 ? A 9.406 1.915 12.514 1.000 1 A ILE 88.218 1
ATOM 280 C CD1 . ILE 37 37 ? A 10.835 4.271 13.853 1.000 1 A ILE 85.297 1
ATOM 281 N N . GLU 38 38 ? A 10.296 -0.158 9.983 1.000 1 A GLU 91.445 1
ATOM 282 C CA . GLU 38 38 ? A 9.346 -1.048 9.367 1.000 1 A GLU 91.308 1
ATOM 283 C C . GLU 38 38 ? A 8.646 -1.797 10.482 1.000 1 A GLU 90.657 1
ATOM 284 O O . GLU 38 38 ? A 9.283 -2.508 11.261 1.000 1 A GLU 88.538 1
ATOM 285 C CB . GLU 38 38 ? A 10.022 -2.018 8.401 1.000 1 A GLU 89.511 1
ATOM 286 C CG . GLU 38 38 ? A 9.083 -3.104 7.883 1.000 1 A GLU 87.583 1
ATOM 287 C CD . GLU 38 38 ? A 9.681 -3.901 6.766 1.000 1 A GLU 87.892 1
ATOM 288 O OE1 . GLU 38 38 ? A 10.027 -3.287 5.692 1.000 1 A GLU 84.874 1
ATOM 289 O OE2 . GLU 38 38 ? A 9.810 -5.135 6.904 1.000 1 A GLU 83.992 1
ATOM 290 N N . ASP 39 39 ? A 7.338 -1.631 10.558 1.000 1 A ASP 92.405 1
ATOM 291 C CA . ASP 39 39 ? A 6.580 -2.248 11.644 1.000 1 A ASP 92.062 1
ATOM 292 C C . ASP 39 39 ? A 5.179 -2.553 11.144 1.000 1 A ASP 93.512 1
ATOM 293 O O . ASP 39 39 ? A 4.794 -2.166 10.056 1.000 1 A ASP 93.303 1
ATOM 294 C CB . ASP 39 39 ? A 6.557 -1.319 12.870 1.000 1 A ASP 89.876 1
ATOM 295 C CG . ASP 39 39 ? A 6.418 -2.089 14.180 1.000 1 A ASP 83.762 1
ATOM 296 O OD1 . ASP 39 39 ? A 6.026 -3.254 14.151 1.000 1 A ASP 80.483 1
ATOM 297 O OD2 . ASP 39 39 ? A 6.664 -1.468 15.243 1.000 1 A ASP 77.904 1
ATOM 298 N N . SER 40 40 ? A 4.437 -3.256 11.964 1.000 1 A SER 92.294 1
ATOM 299 C CA . SER 40 40 ? A 3.072 -3.600 11.651 1.000 1 A SER 92.495 1
ATOM 300 C C . SER 40 40 ? A 2.114 -3.021 12.710 1.000 1 A SER 93.471 1
ATOM 301 O O . SER 40 40 ? A 2.493 -2.799 13.867 1.000 1 A SER 91.940 1
ATOM 302 C CB . SER 40 40 ? A 2.872 -5.095 11.533 1.000 1 A SER 89.479 1
ATOM 303 O OG . SER 40 40 ? A 3.120 -5.733 12.786 1.000 1 A SER 84.967 1
ATOM 304 N N . TYR 41 41 ? A 0.872 -2.807 12.295 1.000 1 A TYR 95.751 1
ATOM 305 C CA . TYR 41 41 ? A -0.155 -2.163 13.097 1.000 1 A TYR 95.617 1
ATOM 306 C C . TYR 41 41 ? A -1.438 -2.950 12.938 1.000 1 A TYR 96.280 1
ATOM 307 O O . TYR 41 41 ? A -1.730 -3.495 11.880 1.000 1 A TYR 96.276 1
ATOM 308 C CB . TYR 41 41 ? A -0.392 -0.718 12.660 1.000 1 A TYR 95.052 1
ATOM 309 C CG . TYR 41 41 ? A 0.828 0.156 12.782 1.000 1 A TYR 93.027 1
ATOM 310 C CD1 . TYR 41 41 ? A 0.971 1.009 13.861 1.000 1 A TYR 91.186 1
ATOM 311 C CD2 . TYR 41 41 ? A 1.830 0.130 11.830 1.000 1 A TYR 92.172 1
ATOM 312 C CE1 . TYR 41 41 ? A 2.063 1.824 13.983 1.000 1 A TYR 88.574 1
ATOM 313 C CE2 . TYR 41 41 ? A 2.953 0.925 11.944 1.000 1 A TYR 90.768 1
ATOM 314 C CZ . TYR 41 41 ? A 3.059 1.778 13.018 1.000 1 A TYR 87.861 1
ATOM 315 O OH . TYR 41 41 ? A 4.170 2.591 13.142 1.000 1 A TYR 84.836 1
ATOM 316 N N . ARG 42 42 ? A -2.256 -2.988 14.003 1.000 1 A ARG 96.221 1
ATOM 317 C CA . ARG 42 42 ? A -3.547 -3.656 13.965 1.000 1 A ARG 96.430 1
ATOM 318 C C . ARG 42 42 ? A -4.647 -2.649 14.266 1.000 1 A ARG 96.808 1
ATOM 319 O O . ARG 42 42 ? A -4.483 -1.797 15.126 1.000 1 A ARG 95.719 1
ATOM 320 C CB . ARG 42 42 ? A -3.586 -4.819 14.950 1.000 1 A ARG 94.798 1
ATOM 321 C CG . ARG 42 42 ? A -2.684 -5.958 14.525 1.000 1 A ARG 84.417 1
ATOM 322 C CD . ARG 42 42 ? A -2.692 -7.097 15.526 1.000 1 A ARG 78.732 1
ATOM 323 N NE . ARG 42 42 ? A -1.703 -8.080 15.190 1.000 1 A ARG 73.705 1
ATOM 324 C CZ . ARG 42 42 ? A -1.934 -9.141 14.406 1.000 1 A ARG 67.836 1
ATOM 325 N NH1 . ARG 42 42 ? A -3.124 -9.335 13.859 1.000 1 A ARG 61.096 1
ATOM 326 N NH2 . ARG 42 42 ? A -0.939 -10.006 14.163 1.000 1 A ARG 58.771 1
ATOM 327 N N . LYS 43 43 ? A -5.749 -2.733 13.528 1.000 1 A LYS 96.769 1
ATOM 328 C CA . LYS 43 43 ? A -6.851 -1.800 13.683 1.000 1 A LYS 96.960 1
ATOM 329 C C . LYS 43 43 ? A -8.144 -2.539 13.414 1.000 1 A LYS 97.182 1
ATOM 330 O O . LYS 43 43 ? A -8.334 -3.113 12.344 1.000 1 A LYS 97.158 1
ATOM 331 C CB . LYS 43 43 ? A -6.691 -0.617 12.720 1.000 1 A LYS 96.362 1
ATOM 332 C CG . LYS 43 43 ? A -7.825 0.394 12.708 1.000 1 A LYS 95.239 1
ATOM 333 C CD . LYS 43 43 ? A -7.833 1.222 13.977 1.000 1 A LYS 92.987 1
ATOM 334 C CE . LYS 43 43 ? A -8.899 2.299 13.849 1.000 1 A LYS 91.590 1
ATOM 335 N NZ . LYS 43 43 ? A -8.923 3.141 15.063 1.000 1 A LYS 87.704 1
ATOM 336 N N . GLN 44 44 ? A -9.070 -2.507 14.362 1.000 1 A GLN 97.602 1
ATOM 337 C CA . GLN 44 44 ? A -10.402 -3.046 14.166 1.000 1 A GLN 97.472 1
ATOM 338 C C . GLN 44 44 ? A -11.252 -1.977 13.509 1.000 1 A GLN 97.212 1
ATOM 339 O O . GLN 44 44 ? A -11.368 -0.871 14.020 1.000 1 A GLN 96.149 1
ATOM 340 C CB . GLN 44 44 ? A -11.015 -3.504 15.476 1.000 1 A GLN 96.648 1
ATOM 341 C CG . GLN 44 44 ? A -12.380 -4.143 15.312 1.000 1 A GLN 92.144 1
ATOM 342 C CD . GLN 44 44 ? A -12.930 -4.691 16.593 1.000 1 A GLN 87.941 1
ATOM 343 O OE1 . GLN 44 44 ? A -12.277 -5.504 17.264 1.000 1 A GLN 79.832 1
ATOM 344 N NE2 . GLN 44 44 ? A -14.129 -4.244 16.949 1.000 1 A GLN 78.916 1
ATOM 345 N N . VAL 45 45 ? A -11.864 -2.304 12.364 1.000 1 A VAL 96.916 1
ATOM 346 C CA . VAL 45 45 ? A -12.689 -1.377 11.611 1.000 1 A VAL 96.503 1
ATOM 347 C C . VAL 45 45 ? A -13.962 -2.069 11.187 1.000 1 A VAL 96.315 1
ATOM 348 O O . VAL 45 45 ? A -14.102 -3.295 11.285 1.000 1 A VAL 95.641 1
ATOM 349 C CB . VAL 45 45 ? A -11.963 -0.813 10.377 1.000 1 A VAL 95.443 1
ATOM 350 C CG1 . VAL 45 45 ? A -10.673 -0.095 10.766 1.000 1 A VAL 94.852 1
ATOM 351 C CG2 . VAL 45 45 ? A -11.683 -1.937 9.378 1.000 1 A VAL 94.476 1
ATOM 352 N N . VAL 46 46 ? A -14.929 -1.283 10.693 1.000 1 A VAL 95.901 1
ATOM 353 C CA . VAL 46 46 ? A -16.153 -1.824 10.118 1.000 1 A VAL 96.091 1
ATOM 354 C C . VAL 46 46 ? A -16.163 -1.464 8.627 1.000 1 A VAL 96.704 1
ATOM 355 O O . VAL 46 46 ? A -16.119 -0.288 8.279 1.000 1 A VAL 96.131 1
ATOM 356 C CB . VAL 46 46 ? A -17.421 -1.292 10.808 1.000 1 A VAL 94.627 1
ATOM 357 C CG1 . VAL 46 46 ? A -17.394 -1.644 12.284 1.000 1 A VAL 93.165 1
ATOM 358 C CG2 . VAL 46 46 ? A -18.663 -1.854 10.135 1.000 1 A VAL 93.765 1
ATOM 359 N N . ILE 47 47 ? A -16.184 -2.471 7.761 1.000 1 A ILE 96.949 1
ATOM 360 C CA . ILE 47 47 ? A -16.174 -2.262 6.306 1.000 1 A ILE 97.198 1
ATOM 361 C C . ILE 47 47 ? A -17.402 -2.940 5.738 1.000 1 A ILE 96.985 1
ATOM 362 O O . ILE 47 47 ? A -17.564 -4.155 5.843 1.000 1 A ILE 96.396 1
ATOM 363 C CB . ILE 47 47 ? A -14.892 -2.806 5.663 1.000 1 A ILE 97.365 1
ATOM 364 C CG1 . ILE 47 47 ? A -13.661 -2.210 6.345 1.000 1 A ILE 96.918 1
ATOM 365 C CG2 . ILE 47 47 ? A -14.899 -2.567 4.174 1.000 1 A ILE 97.118 1
ATOM 366 C CD1 . ILE 47 47 ? A -12.343 -2.841 5.940 1.000 1 A ILE 96.304 1
ATOM 367 N N . ASP 48 48 ? A -18.289 -2.127 5.141 1.000 1 A ASP 97.212 1
ATOM 368 C CA . ASP 48 48 ? A -19.522 -2.643 4.535 1.000 1 A ASP 96.614 1
ATOM 369 C C . ASP 48 48 ? A -20.315 -3.459 5.538 1.000 1 A ASP 95.772 1
ATOM 370 O O . ASP 48 48 ? A -20.905 -4.478 5.199 1.000 1 A ASP 94.125 1
ATOM 371 C CB . ASP 48 48 ? A -19.227 -3.461 3.295 1.000 1 A ASP 96.264 1
ATOM 372 C CG . ASP 48 48 ? A -18.449 -2.685 2.241 1.000 1 A ASP 96.484 1
ATOM 373 O OD1 . ASP 48 48 ? A -18.828 -1.528 1.946 1.000 1 A ASP 95.231 1
ATOM 374 O OD2 . ASP 48 48 ? A -17.460 -3.256 1.714 1.000 1 A ASP 94.781 1
ATOM 375 N N . GLY 49 49 ? A -20.316 -3.018 6.796 1.000 1 A GLY 95.464 1
ATOM 376 C CA . GLY 49 49 ? A -21.066 -3.663 7.839 1.000 1 A GLY 93.589 1
ATOM 377 C C . GLY 49 49 ? A -20.394 -4.871 8.482 1.000 1 A GLY 93.695 1
ATOM 378 O O . GLY 49 49 ? A -20.958 -5.467 9.393 1.000 1 A GLY 92.283 1
ATOM 379 N N . GLU 50 50 ? A -19.186 -5.204 8.024 1.000 1 A GLU 93.653 1
ATOM 380 C CA . GLU 50 50 ? A -18.423 -6.342 8.554 1.000 1 A GLU 93.461 1
ATOM 381 C C . GLU 50 50 ? A -17.344 -5.850 9.497 1.000 1 A GLU 94.350 1
ATOM 382 O O . GLU 50 50 ? A -16.457 -5.072 9.111 1.000 1 A GLU 94.345 1
ATOM 383 C CB . GLU 50 50 ? A -17.772 -7.142 7.429 1.000 1 A GLU 90.875 1
ATOM 384 C CG . GLU 50 50 ? A -16.952 -8.334 7.916 1.000 1 A GLU 88.071 1
ATOM 385 C CD . GLU 50 50 ? A -16.097 -8.970 6.841 1.000 1 A GLU 85.762 1
ATOM 386 O OE1 . GLU 50 50 ? A -15.332 -8.235 6.165 1.000 1 A GLU 78.095 1
ATOM 387 O OE2 . GLU 50 50 ? A -16.169 -10.216 6.675 1.000 1 A GLU 76.577 1
ATOM 388 N N . THR 51 51 ? A -17.381 -6.254 10.763 1.000 1 A THR 95.687 1
ATOM 389 C CA . THR 51 51 ? A -16.320 -5.911 11.697 1.000 1 A THR 95.869 1
ATOM 390 C C . THR 51 51 ? A -15.075 -6.690 11.267 1.000 1 A THR 95.869 1
ATOM 391 O O . THR 51 51 ? A -15.117 -7.916 11.145 1.000 1 A THR 94.326 1
ATOM 392 C CB . THR 51 51 ? A -16.716 -6.278 13.137 1.000 1 A THR 95.180 1
ATOM 393 O OG1 . THR 51 51 ? A -17.848 -5.495 13.527 1.000 1 A THR 92.719 1
ATOM 394 C CG2 . THR 51 51 ? A -15.563 -6.006 14.082 1.000 1 A THR 93.331 1
ATOM 395 N N . SER 52 52 ? A -13.952 -5.944 11.076 1.000 1 A SER 95.878 1
ATOM 396 C CA . SER 52 52 ? A -12.768 -6.512 10.448 1.000 1 A SER 95.696 1
ATOM 397 C C . SER 52 52 ? A -11.538 -6.055 11.186 1.000 1 A SER 96.608 1
ATOM 398 O O . SER 52 52 ? A -11.441 -4.911 11.633 1.000 1 A SER 96.361 1
ATOM 399 C CB . SER 52 52 ? A -12.669 -6.073 8.986 1.000 1 A SER 92.838 1
ATOM 400 O OG . SER 52 52 ? A -13.819 -6.434 8.247 1.000 1 A SER 84.559 1
ATOM 401 N N . LEU 53 53 ? A -10.558 -6.953 11.338 1.000 1 A LEU 97.135 1
ATOM 402 C CA . LEU 53 53 ? A -9.259 -6.619 11.944 1.000 1 A LEU 97.536 1
ATOM 403 C C . LEU 53 53 ? A -8.252 -6.457 10.802 1.000 1 A LEU 97.837 1
ATOM 404 O O . LEU 53 53 ? A -7.960 -7.423 10.097 1.000 1 A LEU 97.516 1
ATOM 405 C CB . LEU 53 53 ? A -8.807 -7.701 12.912 1.000 1 A LEU 96.831 1
ATOM 406 C CG . LEU 53 53 ? A -7.486 -7.372 13.608 1.000 1 A LEU 94.089 1
ATOM 407 C CD1 . LEU 53 53 ? A -7.674 -6.169 14.515 1.000 1 A LEU 92.817 1
ATOM 408 C CD2 . LEU 53 53 ? A -7.011 -8.561 14.410 1.000 1 A LEU 92.164 1
ATOM 409 N N . LEU 54 54 ? A -7.726 -5.248 10.640 1.000 1 A LEU 97.921 1
ATOM 410 C CA . LEU 54 54 ? A -6.699 -4.972 9.642 1.000 1 A LEU 98.118 1
ATOM 411 C C . LEU 54 54 ? A -5.333 -5.132 10.287 1.000 1 A LEU 97.982 1
ATOM 412 O O . LEU 54 54 ? A -5.038 -4.476 11.286 1.000 1 A LEU 97.740 1
ATOM 413 C CB . LEU 54 54 ? A -6.861 -3.572 9.058 1.000 1 A LEU 98.142 1
ATOM 414 C CG . LEU 54 54 ? A -8.229 -3.216 8.505 1.000 1 A LEU 97.999 1
ATOM 415 C CD1 . LEU 54 54 ? A -8.748 -4.313 7.562 1.000 1 A LEU 97.927 1
ATOM 416 C CD2 . LEU 54 54 ? A -8.165 -1.879 7.801 1.000 1 A LEU 98.006 1
ATOM 417 N N . ASP 55 55 ? A -4.504 -6.005 9.715 1.000 1 A ASP 97.972 1
ATOM 418 C CA . ASP 55 55 ? A -3.147 -6.274 10.153 1.000 1 A ASP 97.688 1
ATOM 419 C C . ASP 55 55 ? A -2.260 -5.698 9.061 1.000 1 A ASP 97.753 1
ATOM 420 O O . ASP 55 55 ? A -2.144 -6.301 7.993 1.000 1 A ASP 97.540 1
ATOM 421 C CB . ASP 55 55 ? A -2.958 -7.771 10.330 1.000 1 A ASP 96.571 1
ATOM 422 C CG . ASP 55 55 ? A -1.606 -8.131 10.888 1.000 1 A ASP 94.890 1
ATOM 423 O OD1 . ASP 55 55 ? A -0.776 -7.223 11.110 1.000 1 A ASP 92.670 1
ATOM 424 O OD2 . ASP 55 55 ? A -1.384 -9.344 11.072 1.000 1 A ASP 90.097 1
ATOM 425 N N . ILE 56 56 ? A -1.632 -4.528 9.324 1.000 1 A ILE 97.535 1
ATOM 426 C CA . ILE 56 56 ? A -1.026 -3.721 8.273 1.000 1 A ILE 97.624 1
ATOM 427 C C . ILE 56 56 ? A 0.479 -3.617 8.476 1.000 1 A ILE 97.048 1
ATOM 428 O O . ILE 56 56 ? A 0.937 -3.158 9.513 1.000 1 A ILE 96.881 1
ATOM 429 C CB . ILE 56 56 ? A -1.646 -2.325 8.241 1.000 1 A ILE 97.856 1
ATOM 430 C CG1 . ILE 56 56 ? A -3.146 -2.392 8.056 1.000 1 A ILE 97.063 1
ATOM 431 C CG2 . ILE 56 56 ? A -0.991 -1.474 7.152 1.000 1 A ILE 97.747 1
ATOM 432 C CD1 . ILE 56 56 ? A -3.877 -1.077 8.252 1.000 1 A ILE 92.820 1
ATOM 433 N N . LEU 57 57 ? A 1.253 -4.033 7.455 1.000 1 A LEU 96.859 1
ATOM 434 C CA . LEU 57 57 ? A 2.703 -3.854 7.436 1.000 1 A LEU 96.323 1
ATOM 435 C C . LEU 57 57 ? A 3.048 -2.576 6.687 1.000 1 A LEU 96.504 1
ATOM 436 O O . LEU 57 57 ? A 2.733 -2.424 5.505 1.000 1 A LEU 96.575 1
ATOM 437 C CB . LEU 57 57 ? A 3.424 -5.031 6.804 1.000 1 A LEU 95.068 1
ATOM 438 C CG . LEU 57 57 ? A 4.944 -4.883 6.690 1.000 1 A LEU 93.262 1
ATOM 439 C CD1 . LEU 57 57 ? A 5.589 -4.751 8.069 1.000 1 A LEU 91.638 1
ATOM 440 C CD2 . LEU 57 57 ? A 5.549 -6.033 5.900 1.000 1 A LEU 91.040 1
ATOM 441 N N . ASP 58 58 ? A 3.697 -1.645 7.394 1.000 1 A ASP 96.539 1
ATOM 442 C CA . ASP 58 58 ? A 4.214 -0.406 6.818 1.000 1 A ASP 96.430 1
ATOM 443 C C . ASP 58 58 ? A 5.674 -0.659 6.462 1.000 1 A ASP 95.675 1
ATOM 444 O O . ASP 58 58 ? A 6.545 -0.647 7.339 1.000 1 A ASP 94.695 1
ATOM 445 C CB . ASP 58 58 ? A 4.066 0.724 7.830 1.000 1 A ASP 96.487 1
ATOM 446 C CG . ASP 58 58 ? A 4.793 1.989 7.415 1.000 1 A ASP 96.512 1
ATOM 447 O OD1 . ASP 58 58 ? A 4.944 2.231 6.205 1.000 1 A ASP 95.910 1
ATOM 448 O OD2 . ASP 58 58 ? A 5.234 2.731 8.328 1.000 1 A ASP 95.612 1
ATOM 449 N N . THR 59 59 ? A 5.950 -0.928 5.177 1.000 1 A THR 95.665 1
ATOM 450 C CA . THR 59 59 ? A 7.275 -1.373 4.756 1.000 1 A THR 94.729 1
ATOM 451 C C . THR 59 59 ? A 8.282 -0.231 4.802 1.000 1 A THR 93.042 1
ATOM 452 O O . THR 59 59 ? A 7.926 0.939 4.655 1.000 1 A THR 91.274 1
ATOM 453 C CB . THR 59 59 ? A 7.278 -1.977 3.359 1.000 1 A THR 94.362 1
ATOM 454 O OG1 . THR 59 59 ? A 6.978 -0.964 2.394 1.000 1 A THR 87.756 1
ATOM 455 C CG2 . THR 59 59 ? A 6.223 -3.061 3.270 1.000 1 A THR 88.205 1
ATOM 456 N N . ALA 60 60 ? A 9.552 -0.611 4.986 1.000 1 A ALA 94.552 1
ATOM 457 C CA . ALA 60 60 ? A 10.658 0.374 4.972 1.000 1 A ALA 93.181 1
ATOM 458 C C . ALA 60 60 ? A 11.865 -0.143 4.224 1.000 1 A ALA 90.109 1
ATOM 459 O O . ALA 60 60 ? A 12.976 0.392 4.385 1.000 1 A ALA 84.988 1
ATOM 460 C CB . ALA 60 60 ? A 11.010 0.800 6.377 1.000 1 A ALA 92.759 1
ATOM 461 N N . GLY 61 61 ? A 11.698 -1.178 3.392 1.000 1 A GLY 83.151 1
ATOM 462 C CA . GLY 61 61 ? A 12.775 -1.588 2.507 1.000 1 A GLY 79.275 1
ATOM 463 C C . GLY 61 61 ? A 13.726 -2.595 3.104 1.000 1 A GLY 80.027 1
ATOM 464 O O . GLY 61 61 ? A 13.357 -3.421 3.950 1.000 1 A GLY 75.665 1
ATOM 465 N N . GLN 62 62 ? A 14.968 -2.562 2.615 1.000 1 A GLN 79.012 1
ATOM 466 C CA . GLN 62 62 ? A 15.961 -3.579 2.926 1.000 1 A GLN 78.427 1
ATOM 467 C C . GLN 62 62 ? A 16.459 -3.431 4.351 1.000 1 A GLN 78.895 1
ATOM 468 O O . GLN 62 62 ? A 16.716 -2.342 4.849 1.000 1 A GLN 76.254 1
ATOM 469 C CB . GLN 62 62 ? A 17.153 -3.475 1.988 1.000 1 A GLN 75.477 1
ATOM 470 C CG . GLN 62 62 ? A 16.859 -3.827 0.551 1.000 1 A GLN 72.319 1
ATOM 471 C CD . GLN 62 62 ? A 18.072 -3.689 -0.367 1.000 1 A GLN 64.636 1
ATOM 472 O OE1 . GLN 62 62 ? A 19.194 -3.420 0.125 1.000 1 A GLN 61.054 1
ATOM 473 N NE2 . GLN 62 62 ? A 17.891 -3.880 -1.655 1.000 1 A GLN 62.850 1
ATOM 474 N N . GLU 63 63 ? A 16.594 -4.576 5.030 1.000 1 A GLU 77.647 1
ATOM 475 C CA . GLU 63 63 ? A 17.277 -4.654 6.314 1.000 1 A GLU 76.152 1
ATOM 476 C C . GLU 63 63 ? A 18.141 -5.894 6.250 1.000 1 A GLU 77.359 1
ATOM 477 O O . GLU 63 63 ? A 17.930 -6.761 5.413 1.000 1 A GLU 74.310 1
ATOM 478 C CB . GLU 63 63 ? A 16.269 -4.754 7.465 1.000 1 A GLU 71.672 1
ATOM 479 C CG . GLU 63 63 ? A 15.353 -3.552 7.609 1.000 1 A GLU 69.243 1
ATOM 480 C CD . GLU 63 63 ? A 16.021 -2.348 8.270 1.000 1 A GLU 65.987 1
ATOM 481 O OE1 . GLU 63 63 ? A 17.209 -2.445 8.651 1.000 1 A GLU 64.451 1
ATOM 482 O OE2 . GLU 63 63 ? A 15.331 -1.308 8.427 1.000 1 A GLU 63.952 1
ATOM 483 N N . GLU 64 64 ? A 19.120 -5.984 7.158 1.000 1 A GLU 82.279 1
ATOM 484 C CA . GLU 64 64 ? A 19.925 -7.204 7.242 1.000 1 A GLU 81.911 1
ATOM 485 C C . GLU 64 64 ? A 19.007 -8.411 7.439 1.000 1 A GLU 81.737 1
ATOM 486 O O . GLU 64 64 ? A 19.190 -9.464 6.816 1.000 1 A GLU 77.923 1
ATOM 487 C CB . GLU 64 64 ? A 20.926 -7.088 8.400 1.000 1 A GLU 77.567 1
ATOM 488 C CG . GLU 64 64 ? A 21.798 -8.325 8.578 1.000 1 A GLU 72.691 1
ATOM 489 C CD . GLU 64 64 ? A 22.839 -8.190 9.660 1.000 1 A GLU 65.856 1
ATOM 490 O OE1 . GLU 64 64 ? A 22.888 -7.103 10.291 1.000 1 A GLU 64.145 1
ATOM 491 O OE2 . GLU 64 64 ? A 23.610 -9.144 9.867 1.000 1 A GLU 61.897 1
ATOM 492 N N . TYR 65 65 ? A 17.989 -8.222 8.297 1.000 1 A TYR 79.778 1
ATOM 493 C CA . TYR 65 65 ? A 16.996 -9.259 8.558 1.000 1 A TYR 79.018 1
ATOM 494 C C . TYR 65 65 ? A 15.731 -8.622 9.084 1.000 1 A TYR 79.509 1
ATOM 495 O O . TYR 65 65 ? A 15.760 -7.766 9.951 1.000 1 A TYR 77.084 1
ATOM 496 C CB . TYR 65 65 ? A 17.524 -10.268 9.539 1.000 1 A TYR 75.787 1
ATOM 497 C CG . TYR 65 65 ? A 16.517 -11.352 9.859 1.000 1 A TYR 71.635 1
ATOM 498 C CD1 . TYR 65 65 ? A 15.757 -11.319 11.017 1.000 1 A TYR 69.200 1
ATOM 499 C CD2 . TYR 65 65 ? A 16.305 -12.406 8.968 1.000 1 A TYR 69.327 1
ATOM 500 C CE1 . TYR 65 65 ? A 14.829 -12.309 11.316 1.000 1 A TYR 65.208 1
ATOM 501 C CE2 . TYR 65 65 ? A 15.368 -13.394 9.254 1.000 1 A TYR 66.419 1
ATOM 502 C CZ . TYR 65 65 ? A 14.638 -13.329 10.413 1.000 1 A TYR 65.058 1
ATOM 503 O OH . TYR 65 65 ? A 13.710 -14.303 10.688 1.000 1 A TYR 68.924 1
ATOM 504 N N . SER 66 66 ? A 14.598 -9.061 8.557 1.000 1 A SER 80.254 1
ATOM 505 C CA . SER 66 66 ? A 13.318 -8.592 9.049 1.000 1 A SER 78.511 1
ATOM 506 C C . SER 66 66 ? A 12.320 -9.724 8.963 1.000 1 A SER 80.319 1
ATOM 507 O O . SER 66 66 ? A 11.760 -10.003 7.913 1.000 1 A SER 78.326 1
ATOM 508 C CB . SER 66 66 ? A 12.814 -7.380 8.277 1.000 1 A SER 72.378 1
ATOM 509 O OG . SER 66 66 ? A 11.485 -7.066 8.667 1.000 1 A SER 67.716 1
ATOM 510 N N . ALA 67 67 ? A 12.076 -10.371 10.104 1.000 1 A ALA 80.913 1
ATOM 511 C CA . ALA 67 67 ? A 11.133 -11.479 10.122 1.000 1 A ALA 80.601 1
ATOM 512 C C . ALA 67 67 ? A 9.730 -11.015 9.794 1.000 1 A ALA 81.654 1
ATOM 513 O O . ALA 67 67 ? A 8.971 -11.726 9.129 1.000 1 A ALA 81.719 1
ATOM 514 C CB . ALA 67 67 ? A 11.156 -12.176 11.482 1.000 1 A ALA 78.470 1
ATOM 515 N N . MET 68 68 ? A 9.377 -9.806 10.267 1.000 1 A MET 78.653 1
ATOM 516 C CA . MET 68 68 ? A 8.052 -9.263 10.011 1.000 1 A MET 78.426 1
ATOM 517 C C . MET 68 68 ? A 7.869 -8.976 8.529 1.000 1 A MET 80.171 1
ATOM 518 O O . MET 68 68 ? A 6.829 -9.317 7.937 1.000 1 A MET 79.662 1
ATOM 519 C CB . MET 68 68 ? A 7.809 -8.011 10.845 1.000 1 A MET 74.816 1
ATOM 520 C CG . MET 68 68 ? A 7.808 -8.279 12.348 1.000 1 A MET 70.255 1
ATOM 521 S SD . MET 68 68 ? A 7.536 -6.835 13.366 1.000 1 A MET 65.842 1
ATOM 522 C CE . MET 68 68 ? A 5.806 -6.518 13.054 1.000 1 A MET 59.815 1
ATOM 523 N N . ARG 69 69 ? A 8.895 -8.333 7.916 1.000 1 A ARG 84.102 1
ATOM 524 C CA . ARG 69 69 ? A 8.849 -8.073 6.475 1.000 1 A ARG 84.818 1
ATOM 525 C C . ARG 69 69 ? A 8.612 -9.360 5.688 1.000 1 A ARG 86.814 1
ATOM 526 O O . ARG 69 69 ? A 7.709 -9.426 4.839 1.000 1 A ARG 88.141 1
ATOM 527 C CB . ARG 69 69 ? A 10.139 -7.393 5.996 1.000 1 A ARG 82.898 1
ATOM 528 C CG . ARG 69 69 ? A 10.261 -7.301 4.468 1.000 1 A ARG 79.580 1
ATOM 529 C CD . ARG 69 69 ? A 11.742 -7.123 4.056 1.000 1 A ARG 75.157 1
ATOM 530 N NE . ARG 69 69 ? A 12.524 -8.321 4.427 1.000 1 A ARG 75.916 1
ATOM 531 C CZ . ARG 69 69 ? A 13.827 -8.273 4.681 1.000 1 A ARG 75.397 1
ATOM 532 N NH1 . ARG 69 69 ? A 14.492 -7.130 4.582 1.000 1 A ARG 70.673 1
ATOM 533 N NH2 . ARG 69 69 ? A 14.464 -9.394 5.027 1.000 1 A ARG 70.110 1
ATOM 534 N N . ASP 70 70 ? A 9.440 -10.367 5.950 1.000 1 A ASP 83.030 1
ATOM 535 C CA . ASP 70 70 ? A 9.332 -11.613 5.193 1.000 1 A ASP 85.011 1
ATOM 536 C C . ASP 70 70 ? A 7.984 -12.297 5.397 1.000 1 A ASP 87.180 1
ATOM 537 O O . ASP 70 70 ? A 7.381 -12.801 4.461 1.000 1 A ASP 87.957 1
ATOM 538 C CB . ASP 70 70 ? A 10.456 -12.561 5.595 1.000 1 A ASP 83.044 1
ATOM 539 C CG . ASP 70 70 ? A 11.808 -12.084 5.139 1.000 1 A ASP 83.873 1
ATOM 540 O OD1 . ASP 70 70 ? A 11.866 -11.227 4.229 1.000 1 A ASP 78.735 1
ATOM 541 O OD2 . ASP 70 70 ? A 12.807 -12.601 5.658 1.000 1 A ASP 77.953 1
ATOM 542 N N . GLN 71 71 ? A 7.484 -12.295 6.665 1.000 1 A GLN 86.106 1
ATOM 543 C CA . GLN 71 71 ? A 6.228 -12.940 6.966 1.000 1 A GLN 85.403 1
ATOM 544 C C . GLN 71 71 ? A 5.082 -12.269 6.232 1.000 1 A GLN 86.349 1
ATOM 545 O O . GLN 71 71 ? A 4.199 -12.921 5.672 1.000 1 A GLN 86.236 1
ATOM 546 C CB . GLN 71 71 ? A 5.978 -12.927 8.474 1.000 1 A GLN 82.946 1
ATOM 547 C CG . GLN 71 71 ? A 4.653 -13.497 8.895 1.000 1 A GLN 72.110 1
ATOM 548 C CD . GLN 71 71 ? A 4.589 -15.005 8.766 1.000 1 A GLN 65.381 1
ATOM 549 O OE1 . GLN 71 71 ? A 5.620 -15.681 8.629 1.000 1 A GLN 61.501 1
ATOM 550 N NE2 . GLN 71 71 ? A 3.369 -15.537 8.846 1.000 1 A GLN 59.357 1
ATOM 551 N N . TYR 72 72 ? A 5.087 -10.915 6.231 1.000 1 A TYR 84.490 1
ATOM 552 C CA . TYR 72 72 ? A 3.992 -10.194 5.592 1.000 1 A TYR 84.548 1
ATOM 553 C C . TYR 72 72 ? A 4.039 -10.278 4.079 1.000 1 A TYR 87.470 1
ATOM 554 O O . TYR 72 72 ? A 2.994 -10.286 3.415 1.000 1 A TYR 87.850 1
ATOM 555 C CB . TYR 72 72 ? A 3.953 -8.739 6.066 1.000 1 A TYR 81.214 1
ATOM 556 C CG . TYR 72 72 ? A 3.201 -8.587 7.363 1.000 1 A TYR 75.523 1
ATOM 557 C CD1 . TYR 72 72 ? A 3.838 -8.703 8.596 1.000 1 A TYR 70.786 1
ATOM 558 C CD2 . TYR 72 72 ? A 1.849 -8.330 7.370 1.000 1 A TYR 69.516 1
ATOM 559 C CE1 . TYR 72 72 ? A 3.151 -8.592 9.775 1.000 1 A TYR 67.978 1
ATOM 560 C CE2 . TYR 72 72 ? A 1.149 -8.207 8.562 1.000 1 A TYR 69.223 1
ATOM 561 C CZ . TYR 72 72 ? A 1.804 -8.335 9.742 1.000 1 A TYR 65.434 1
ATOM 562 O OH . TYR 72 72 ? A 1.132 -8.185 10.939 1.000 1 A TYR 72.151 1
ATOM 563 N N . MET 73 73 ? A 5.263 -10.317 3.494 1.000 1 A MET 89.831 1
ATOM 564 C CA . MET 73 73 ? A 5.376 -10.513 2.045 1.000 1 A MET 91.274 1
ATOM 565 C C . MET 73 73 ? A 4.898 -11.898 1.642 1.000 1 A MET 93.209 1
ATOM 566 O O . MET 73 73 ? A 4.234 -12.062 0.611 1.000 1 A MET 93.158 1
ATOM 567 C CB . MET 73 73 ? A 6.800 -10.262 1.580 1.000 1 A MET 89.636 1
ATOM 568 C CG . MET 73 73 ? A 7.240 -8.826 1.717 1.000 1 A MET 86.739 1
ATOM 569 S SD . MET 73 73 ? A 6.201 -7.681 0.793 1.000 1 A MET 82.338 1
ATOM 570 C CE . MET 73 73 ? A 7.042 -6.125 1.114 1.000 1 A MET 74.816 1
ATOM 571 N N . ARG 74 74 ? A 5.202 -12.898 2.488 1.000 1 A ARG 93.342 1
ATOM 572 C CA . ARG 74 74 ? A 4.779 -14.265 2.171 1.000 1 A ARG 93.339 1
ATOM 573 C C . ARG 74 74 ? A 3.279 -14.447 2.385 1.000 1 A ARG 93.974 1
ATOM 574 O O . ARG 74 74 ? A 2.604 -15.093 1.567 1.000 1 A ARG 94.302 1
ATOM 575 C CB . ARG 74 74 ? A 5.549 -15.241 3.047 1.000 1 A ARG 91.785 1
ATOM 576 C CG . ARG 74 74 ? A 5.125 -16.689 2.944 1.000 1 A ARG 88.498 1
ATOM 577 C CD . ARG 74 74 ? A 6.092 -17.613 3.625 1.000 1 A ARG 87.548 1
ATOM 578 N NE . ARG 74 74 ? A 6.235 -17.247 5.023 1.000 1 A ARG 81.646 1
ATOM 579 C CZ . ARG 74 74 ? A 7.310 -16.593 5.507 1.000 1 A ARG 80.660 1
ATOM 580 N NH1 . ARG 74 74 ? A 8.303 -16.252 4.715 1.000 1 A ARG 72.287 1
ATOM 581 N NH2 . ARG 74 74 ? A 7.375 -16.353 6.812 1.000 1 A ARG 72.773 1
ATOM 582 N N . THR 75 75 ? A 2.756 -13.870 3.457 1.000 1 A THR 94.671 1
ATOM 583 C CA . THR 75 75 ? A 1.366 -14.132 3.860 1.000 1 A THR 93.956 1
ATOM 584 C C . THR 75 75 ? A 0.433 -12.970 3.586 1.000 1 A THR 95.593 1
ATOM 585 O O . THR 75 75 ? A -0.779 -13.124 3.761 1.000 1 A THR 95.081 1
ATOM 586 C CB . THR 75 75 ? A 1.296 -14.494 5.341 1.000 1 A THR 91.116 1
ATOM 587 O OG1 . THR 75 75 ? A 1.642 -13.363 6.140 1.000 1 A THR 85.196 1
ATOM 588 C CG2 . THR 75 75 ? A 2.244 -15.655 5.663 1.000 1 A THR 84.660 1
ATOM 589 N N . GLY 76 76 ? A 0.949 -11.802 3.185 1.000 1 A GLY 96.621 1
ATOM 590 C CA . GLY 76 76 ? A 0.090 -10.666 2.901 1.000 1 A GLY 97.258 1
ATOM 591 C C . GLY 76 76 ? A -0.982 -11.012 1.889 1.000 1 A GLY 97.905 1
ATOM 592 O O . GLY 76 76 ? A -0.716 -11.657 0.896 1.000 1 A GLY 97.740 1
ATOM 593 N N . GLU 77 77 ? A -2.201 -10.600 2.185 1.000 1 A GLU 98.268 1
ATOM 594 C CA . GLU 77 77 ? A -3.335 -10.890 1.308 1.000 1 A GLU 98.400 1
ATOM 595 C C . GLU 77 77 ? A -3.550 -9.836 0.250 1.000 1 A GLU 98.542 1
ATOM 596 O O . GLU 77 77 ? A -4.077 -10.123 -0.823 1.000 1 A GLU 98.402 1
ATOM 597 C CB . GLU 77 77 ? A -4.608 -11.064 2.147 1.000 1 A GLU 98.196 1
ATOM 598 C CG . GLU 77 77 ? A -4.573 -12.260 3.059 1.000 1 A GLU 97.870 1
ATOM 599 C CD . GLU 77 77 ? A -5.728 -12.281 4.006 1.000 1 A GLU 97.479 1
ATOM 600 O OE1 . GLU 77 77 ? A -5.752 -11.456 4.945 1.000 1 A GLU 93.826 1
ATOM 601 O OE2 . GLU 77 77 ? A -6.645 -13.122 3.825 1.000 1 A GLU 93.265 1
ATOM 602 N N . GLY 78 78 ? A -3.166 -8.589 0.554 1.000 1 A GLY 98.624 1
ATOM 603 C CA . GLY 78 78 ? A -3.369 -7.487 -0.355 1.000 1 A GLY 98.648 1
ATOM 604 C C . GLY 78 78 ? A -2.345 -6.395 -0.117 1.000 1 A GLY 98.697 1
ATOM 605 O O . GLY 78 78 ? A -1.858 -6.202 1.005 1.000 1 A GLY 98.655 1
ATOM 606 N N . PHE 79 79 ? A -2.042 -5.643 -1.169 1.000 1 A PHE 98.787 1
ATOM 607 C CA . PHE 79 79 ? A -0.939 -4.690 -1.159 1.000 1 A PHE 98.784 1
ATOM 608 C C . PHE 79 79 ? A -1.397 -3.338 -1.662 1.000 1 A PHE 98.840 1
ATOM 609 O O . PHE 79 79 ? A -2.039 -3.248 -2.706 1.000 1 A PHE 98.823 1
ATOM 610 C CB . PHE 79 79 ? A 0.207 -5.209 -2.044 1.000 1 A PHE 98.637 1
ATOM 611 C CG . PHE 79 79 ? A 0.826 -6.466 -1.537 1.000 1 A PHE 98.526 1
ATOM 612 C CD1 . PHE 79 79 ? A 2.027 -6.424 -0.851 1.000 1 A PHE 98.363 1
ATOM 613 C CD2 . PHE 79 79 ? A 0.215 -7.686 -1.729 1.000 1 A PHE 98.329 1
ATOM 614 C CE1 . PHE 79 79 ? A 2.603 -7.564 -0.352 1.000 1 A PHE 97.917 1
ATOM 615 C CE2 . PHE 79 79 ? A 0.788 -8.837 -1.235 1.000 1 A PHE 98.005 1
ATOM 616 C CZ . PHE 79 79 ? A 1.988 -8.791 -0.546 1.000 1 A PHE 97.886 1
ATOM 617 N N . LEU 80 80 ? A -1.103 -2.281 -0.889 1.000 1 A LEU 98.837 1
ATOM 618 C CA . LEU 80 80 ? A -1.238 -0.929 -1.373 1.000 1 A LEU 98.858 1
ATOM 619 C C . LEU 80 80 ? A 0.097 -0.533 -1.997 1.000 1 A LEU 98.867 1
ATOM 620 O O . LEU 80 80 ? A 1.129 -0.549 -1.320 1.000 1 A LEU 98.827 1
ATOM 621 C CB . LEU 80 80 ? A -1.530 0.077 -0.263 1.000 1 A LEU 98.697 1
ATOM 622 C CG . LEU 80 80 ? A -2.858 -0.019 0.465 1.000 1 A LEU 96.652 1
ATOM 623 C CD1 . LEU 80 80 ? A -4.018 -0.079 -0.525 1.000 1 A LEU 97.856 1
ATOM 624 C CD2 . LEU 80 80 ? A -2.997 1.216 1.345 1.000 1 A LEU 98.061 1
ATOM 625 N N . SER 81 81 ? A 0.079 -0.146 -3.274 1.000 1 A SER 98.948 1
ATOM 626 C CA . SER 81 81 ? A 1.267 0.377 -3.957 1.000 1 A SER 98.953 1
ATOM 627 C C . SER 81 81 ? A 1.132 1.893 -4.022 1.000 1 A SER 98.975 1
ATOM 628 O O . SER 81 81 ? A 0.280 2.413 -4.736 1.000 1 A SER 98.967 1
ATOM 629 C CB . SER 81 81 ? A 1.407 -0.223 -5.355 1.000 1 A SER 98.848 1
ATOM 630 O OG . SER 81 81 ? A 1.583 -1.635 -5.279 1.000 1 A SER 97.739 1
ATOM 631 N N . VAL 82 82 ? A 1.985 2.585 -3.267 1.000 1 A VAL 98.961 1
ATOM 632 C CA . VAL 82 82 ? A 1.861 4.027 -3.071 1.000 1 A VAL 98.970 1
ATOM 633 C C . VAL 82 82 ? A 2.925 4.787 -3.838 1.000 1 A VAL 98.971 1
ATOM 634 O O . VAL 82 82 ? A 4.117 4.458 -3.736 1.000 1 A VAL 98.959 1
ATOM 635 C CB . VAL 82 82 ? A 1.959 4.371 -1.570 1.000 1 A VAL 98.966 1
ATOM 636 C CG1 . VAL 82 82 ? A 0.996 3.537 -0.745 1.000 1 A VAL 98.968 1
ATOM 637 C CG2 . VAL 82 82 ? A 1.695 5.865 -1.336 1.000 1 A VAL 98.961 1
ATOM 638 N N . PHE 83 83 ? A 2.499 5.789 -4.575 1.000 1 A PHE 98.982 1
ATOM 639 C CA . PHE 83 83 ? A 3.406 6.791 -5.112 1.000 1 A PHE 98.983 1
ATOM 640 C C . PHE 83 83 ? A 2.943 8.171 -4.642 1.000 1 A PHE 98.983 1
ATOM 641 O O . PHE 83 83 ? A 1.857 8.322 -4.089 1.000 1 A PHE 98.981 1
ATOM 642 C CB . PHE 83 83 ? A 3.504 6.732 -6.636 1.000 1 A PHE 98.982 1
ATOM 643 C CG . PHE 83 83 ? A 2.234 7.183 -7.353 1.000 1 A PHE 98.983 1
ATOM 644 C CD1 . PHE 83 83 ? A 1.195 6.281 -7.549 1.000 1 A PHE 98.981 1
ATOM 645 C CD2 . PHE 83 83 ? A 2.100 8.474 -7.796 1.000 1 A PHE 98.980 1
ATOM 646 C CE1 . PHE 83 83 ? A 0.027 6.695 -8.203 1.000 1 A PHE 98.977 1
ATOM 647 C CE2 . PHE 83 83 ? A 0.939 8.879 -8.447 1.000 1 A PHE 98.973 1
ATOM 648 C CZ . PHE 83 83 ? A -0.094 7.995 -8.651 1.000 1 A PHE 98.972 1
ATOM 649 N N . ALA 84 84 ? A 3.779 9.175 -4.811 1.000 1 A ALA 98.960 1
ATOM 650 C CA . ALA 84 84 ? A 3.437 10.562 -4.458 1.000 1 A ALA 98.960 1
ATOM 651 C C . ALA 84 84 ? A 3.212 11.351 -5.737 1.000 1 A ALA 98.963 1
ATOM 652 O O . ALA 84 84 ? A 3.992 11.271 -6.671 1.000 1 A ALA 98.949 1
ATOM 653 C CB . ALA 84 84 ? A 4.556 11.181 -3.631 1.000 1 A ALA 98.929 1
ATOM 654 N N . ILE 85 85 ? A 2.118 12.116 -5.763 1.000 1 A ILE 98.937 1
ATOM 655 C CA . ILE 85 85 ? A 1.724 12.808 -7.000 1.000 1 A ILE 98.916 1
ATOM 656 C C . ILE 85 85 ? A 2.705 13.897 -7.412 1.000 1 A ILE 98.901 1
ATOM 657 O O . ILE 85 85 ? A 2.636 14.398 -8.522 1.000 1 A ILE 98.845 1
ATOM 658 C CB . ILE 85 85 ? A 0.272 13.324 -6.954 1.000 1 A ILE 98.877 1
ATOM 659 C CG1 . ILE 85 85 ? A 0.082 14.330 -5.815 1.000 1 A ILE 98.770 1
ATOM 660 C CG2 . ILE 85 85 ? A -0.693 12.171 -6.790 1.000 1 A ILE 98.726 1
ATOM 661 C CD1 . ILE 85 85 ? A 0.382 15.760 -6.236 1.000 1 A ILE 98.502 1
ATOM 662 N N . ASN 86 86 ? A 3.617 14.271 -6.469 1.000 1 A ASN 98.883 1
ATOM 663 C CA . ASN 86 86 ? A 4.677 15.231 -6.768 1.000 1 A ASN 98.852 1
ATOM 664 C C . ASN 86 86 ? A 6.034 14.582 -7.037 1.000 1 A ASN 98.840 1
ATOM 665 O O . ASN 86 86 ? A 7.080 15.249 -6.947 1.000 1 A ASN 98.757 1
ATOM 666 C CB . ASN 86 86 ? A 4.810 16.239 -5.622 1.000 1 A ASN 98.795 1
ATOM 667 C CG . ASN 86 86 ? A 5.303 15.595 -4.336 1.000 1 A ASN 98.748 1
ATOM 668 O OD1 . ASN 86 86 ? A 5.180 14.381 -4.121 1.000 1 A ASN 98.537 1
ATOM 669 N ND2 . ASN 86 86 ? A 5.870 16.412 -3.470 1.000 1 A ASN 98.007 1
ATOM 670 N N . ASN 87 87 ? A 6.059 13.269 -7.287 1.000 1 A ASN 98.762 1
ATOM 671 C CA . ASN 87 87 ? A 7.298 12.504 -7.349 1.000 1 A ASN 98.738 1
ATOM 672 C C . ASN 87 87 ? A 7.208 11.524 -8.521 1.000 1 A ASN 98.810 1
ATOM 673 O O . ASN 87 87 ? A 6.809 10.382 -8.352 1.000 1 A ASN 98.761 1
ATOM 674 C CB . ASN 87 87 ? A 7.528 11.805 -6.037 1.000 1 A ASN 98.458 1
ATOM 675 C CG . ASN 87 87 ? A 8.866 11.121 -5.935 1.000 1 A ASN 97.392 1
ATOM 676 O OD1 . ASN 87 87 ? A 9.436 10.674 -6.950 1.000 1 A ASN 93.081 1
ATOM 677 N ND2 . ASN 87 87 ? A 9.370 11.008 -4.725 1.000 1 A ASN 91.363 1
ATOM 678 N N . THR 88 88 ? A 7.619 11.970 -9.699 1.000 1 A THR 98.866 1
ATOM 679 C CA . THR 88 88 ? A 7.472 11.170 -10.913 1.000 1 A THR 98.848 1
ATOM 680 C C . THR 88 88 ? A 8.238 9.844 -10.814 1.000 1 A THR 98.879 1
ATOM 681 O O . THR 88 88 ? A 7.760 8.806 -11.276 1.000 1 A THR 98.831 1
ATOM 682 C CB . THR 88 88 ? A 7.955 11.960 -12.132 1.000 1 A THR 98.614 1
ATOM 683 O OG1 . THR 88 88 ? A 7.105 13.102 -12.318 1.000 1 A THR 94.363 1
ATOM 684 C CG2 . THR 88 88 ? A 7.902 11.112 -13.398 1.000 1 A THR 93.719 1
ATOM 685 N N . LYS 89 89 ? A 9.426 9.901 -10.170 1.000 1 A LYS 98.869 1
ATOM 686 C CA . LYS 89 89 ? A 10.213 8.661 -10.026 1.000 1 A LYS 98.863 1
ATOM 687 C C . LYS 89 89 ? A 9.453 7.613 -9.238 1.000 1 A LYS 98.874 1
ATOM 688 O O . LYS 89 89 ? A 9.482 6.419 -9.567 1.000 1 A LYS 98.830 1
ATOM 689 C CB . LYS 89 89 ? A 11.571 8.944 -9.392 1.000 1 A LYS 98.759 1
ATOM 690 C CG . LYS 89 89 ? A 12.441 7.694 -9.200 1.000 1 A LYS 96.600 1
ATOM 691 C CD . LYS 89 89 ? A 12.768 7.036 -10.527 1.000 1 A LYS 89.400 1
ATOM 692 C CE . LYS 89 89 ? A 13.985 6.131 -10.410 1.000 1 A LYS 89.898 1
ATOM 693 N NZ . LYS 89 89 ? A 13.825 5.050 -9.394 1.000 1 A LYS 82.108 1
ATOM 694 N N . SER 90 90 ? A 8.744 8.045 -8.149 1.000 1 A SER 98.931 1
ATOM 695 C CA . SER 90 90 ? A 7.979 7.094 -7.348 1.000 1 A SER 98.924 1
ATOM 696 C C . SER 90 90 ? A 6.871 6.462 -8.186 1.000 1 A SER 98.926 1
ATOM 697 O O . SER 90 90 ? A 6.519 5.298 -7.944 1.000 1 A SER 98.894 1
ATOM 698 C CB . SER 90 90 ? A 7.417 7.750 -6.093 1.000 1 A SER 98.928 1
ATOM 699 O OG . SER 90 90 ? A 6.351 8.665 -6.360 1.000 1 A SER 98.937 1
ATOM 700 N N . PHE 91 91 ? A 6.283 7.209 -9.117 1.000 1 A PHE 98.954 1
ATOM 701 C CA . PHE 91 91 ? A 5.295 6.638 -10.012 1.000 1 A PHE 98.949 1
ATOM 702 C C . PHE 91 91 ? A 5.911 5.631 -10.978 1.000 1 A PHE 98.928 1
ATOM 703 O O . PHE 91 91 ? A 5.361 4.543 -11.189 1.000 1 A PHE 98.886 1
ATOM 704 C CB . PHE 91 91 ? A 4.596 7.756 -10.788 1.000 1 A PHE 98.926 1
ATOM 705 C CG . PHE 91 91 ? A 3.502 7.302 -11.703 1.000 1 A PHE 98.922 1
ATOM 706 C CD1 . PHE 91 91 ? A 2.385 6.654 -11.202 1.000 1 A PHE 98.902 1
ATOM 707 C CD2 . PHE 91 91 ? A 3.620 7.464 -13.077 1.000 1 A PHE 98.869 1
ATOM 708 C CE1 . PHE 91 91 ? A 1.386 6.226 -12.038 1.000 1 A PHE 98.827 1
ATOM 709 C CE2 . PHE 91 91 ? A 2.616 7.056 -13.920 1.000 1 A PHE 98.762 1
ATOM 710 C CZ . PHE 91 91 ? A 1.499 6.423 -13.405 1.000 1 A PHE 98.781 1
ATOM 711 N N . GLU 92 92 ? A 7.074 6.000 -11.550 1.000 1 A GLU 98.838 1
ATOM 712 C CA . GLU 92 92 ? A 7.787 5.106 -12.456 1.000 1 A GLU 98.741 1
ATOM 713 C C . GLU 92 92 ? A 8.194 3.819 -11.765 1.000 1 A GLU 98.715 1
ATOM 714 O O . GLU 92 92 ? A 8.234 2.754 -12.387 1.000 1 A GLU 98.486 1
ATOM 715 C CB . GLU 92 92 ? A 9.004 5.814 -13.047 1.000 1 A GLU 98.583 1
ATOM 716 C CG . GLU 92 92 ? A 8.618 7.005 -13.932 1.000 1 A GLU 98.064 1
ATOM 717 C CD . GLU 92 92 ? A 9.785 7.886 -14.299 1.000 1 A GLU 97.124 1
ATOM 718 O OE1 . GLU 92 92 ? A 10.880 7.755 -13.681 1.000 1 A GLU 94.192 1
ATOM 719 O OE2 . GLU 92 92 ? A 9.600 8.765 -15.186 1.000 1 A GLU 94.240 1
ATOM 720 N N . ASP 93 93 ? A 8.431 3.892 -10.441 1.000 1 A ASP 98.693 1
ATOM 721 C CA . ASP 93 93 ? A 8.823 2.714 -9.656 1.000 1 A ASP 98.644 1
ATOM 722 C C . ASP 93 93 ? A 7.714 1.711 -9.450 1.000 1 A ASP 98.688 1
ATOM 723 O O . ASP 93 93 ? A 7.984 0.571 -9.057 1.000 1 A ASP 98.412 1
ATOM 724 C CB . ASP 93 93 ? A 9.317 3.147 -8.273 1.000 1 A ASP 98.426 1
ATOM 725 C CG . ASP 93 93 ? A 10.730 3.694 -8.274 1.000 1 A ASP 98.000 1
ATOM 726 O OD1 . ASP 93 93 ? A 11.468 3.435 -9.247 1.000 1 A ASP 96.054 1
ATOM 727 O OD2 . ASP 93 93 ? A 11.082 4.359 -7.284 1.000 1 A ASP 95.166 1
ATOM 728 N N . ILE 94 94 ? A 6.447 2.114 -9.660 1.000 1 A ILE 98.865 1
ATOM 729 C CA . ILE 94 94 ? A 5.319 1.254 -9.297 1.000 1 A ILE 98.836 1
ATOM 730 C C . ILE 94 94 ? A 5.392 -0.120 -9.937 1.000 1 A ILE 98.685 1
ATOM 731 O O . ILE 94 94 ? A 5.110 -1.137 -9.289 1.000 1 A ILE 98.519 1
ATOM 732 C CB . ILE 94 94 ? A 3.967 1.950 -9.647 1.000 1 A ILE 98.843 1
ATOM 733 C CG1 . ILE 94 94 ? A 3.715 3.114 -8.674 1.000 1 A ILE 98.858 1
ATOM 734 C CG2 . ILE 94 94 ? A 2.810 0.943 -9.613 1.000 1 A ILE 98.766 1
ATOM 735 C CD1 . ILE 94 94 ? A 3.486 2.715 -7.242 1.000 1 A ILE 98.795 1
ATOM 736 N N . HIS 95 95 ? A 5.797 -0.182 -11.204 1.000 1 A HIS 98.282 1
ATOM 737 C CA . HIS 95 95 ? A 5.815 -1.463 -11.886 1.000 1 A HIS 97.807 1
ATOM 738 C C . HIS 95 95 ? A 6.834 -2.413 -11.291 1.000 1 A HIS 97.973 1
ATOM 739 O O . HIS 95 95 ? A 6.618 -3.633 -11.278 1.000 1 A HIS 97.611 1
ATOM 740 C CB . HIS 95 95 ? A 5.985 -1.307 -13.399 1.000 1 A HIS 96.623 1
ATOM 741 C CG . HIS 95 95 ? A 7.390 -1.105 -13.851 1.000 1 A HIS 83.255 1
ATOM 742 N ND1 . HIS 95 95 ? A 7.940 0.157 -14.031 1.000 1 A HIS 78.241 1
ATOM 743 C CD2 . HIS 95 95 ? A 8.356 -2.010 -14.178 1.000 1 A HIS 79.526 1
ATOM 744 C CE1 . HIS 95 95 ? A 9.170 0.034 -14.459 1.000 1 A HIS 75.861 1
ATOM 745 N NE2 . HIS 95 95 ? A 9.441 -1.247 -14.567 1.000 1 A HIS 68.932 1
ATOM 746 N N . HIS 96 96 ? A 7.937 -1.889 -10.716 1.000 1 A HIS 98.321 1
ATOM 747 C CA . HIS 96 96 ? A 8.906 -2.733 -10.059 1.000 1 A HIS 98.102 1
ATOM 748 C C . HIS 96 96 ? A 8.353 -3.317 -8.773 1.000 1 A HIS 98.033 1
ATOM 749 O O . HIS 96 96 ? A 8.551 -4.484 -8.468 1.000 1 A HIS 97.657 1
ATOM 750 C CB . HIS 96 96 ? A 10.200 -1.956 -9.758 1.000 1 A HIS 97.710 1
ATOM 751 C CG . HIS 96 96 ? A 10.925 -1.495 -10.986 1.000 1 A HIS 92.070 1
ATOM 752 N ND1 . HIS 96 96 ? A 11.565 -2.388 -11.831 1.000 1 A HIS 90.063 1
ATOM 753 C CD2 . HIS 96 96 ? A 11.069 -0.264 -11.513 1.000 1 A HIS 90.298 1
ATOM 754 C CE1 . HIS 96 96 ? A 12.118 -1.710 -12.805 1.000 1 A HIS 88.794 1
ATOM 755 N NE2 . HIS 96 96 ? A 11.829 -0.411 -12.658 1.000 1 A HIS 84.414 1
ATOM 756 N N . TYR 97 97 ? A 7.601 -2.495 -7.987 1.000 1 A TYR 98.021 1
ATOM 757 C CA . TYR 97 97 ? A 6.949 -3.009 -6.784 1.000 1 A TYR 97.771 1
ATOM 758 C C . TYR 97 97 ? A 5.937 -4.082 -7.113 1.000 1 A TYR 97.576 1
ATOM 759 O O . TYR 97 97 ? A 5.863 -5.097 -6.433 1.000 1 A TYR 97.221 1
ATOM 760 C CB . TYR 97 97 ? A 6.335 -1.869 -5.993 1.000 1 A TYR 97.544 1
ATOM 761 C CG . TYR 97 97 ? A 7.376 -1.023 -5.307 1.000 1 A TYR 97.436 1
ATOM 762 C CD1 . TYR 97 97 ? A 7.929 -1.453 -4.087 1.000 1 A TYR 97.023 1
ATOM 763 C CD2 . TYR 97 97 ? A 7.832 0.156 -5.881 1.000 1 A TYR 97.073 1
ATOM 764 C CE1 . TYR 97 97 ? A 8.910 -0.698 -3.465 1.000 1 A TYR 96.375 1
ATOM 765 C CE2 . TYR 97 97 ? A 8.792 0.898 -5.253 1.000 1 A TYR 96.643 1
ATOM 766 C CZ . TYR 97 97 ? A 9.347 0.464 -4.061 1.000 1 A TYR 96.475 1
ATOM 767 O OH . TYR 97 97 ? A 10.331 1.223 -3.443 1.000 1 A TYR 95.397 1
ATOM 768 N N . ARG 98 98 ? A 5.157 -3.860 -8.200 1.000 1 A ARG 98.120 1
ATOM 769 C CA . ARG 98 98 ? A 4.165 -4.848 -8.636 1.000 1 A ARG 97.971 1
ATOM 770 C C . ARG 98 98 ? A 4.842 -6.174 -9.002 1.000 1 A ARG 97.871 1
ATOM 771 O O . ARG 98 98 ? A 4.371 -7.255 -8.657 1.000 1 A ARG 97.557 1
ATOM 772 C CB . ARG 98 98 ? A 3.335 -4.319 -9.819 1.000 1 A ARG 97.780 1
ATOM 773 C CG . ARG 98 98 ? A 2.329 -5.303 -10.347 1.000 1 A ARG 96.181 1
ATOM 774 C CD . ARG 98 98 ? A 1.344 -4.608 -11.276 1.000 1 A ARG 94.174 1
ATOM 775 N NE . ARG 98 98 ? A 0.348 -5.542 -11.785 1.000 1 A ARG 92.017 1
ATOM 776 C CZ . ARG 98 98 ? A -0.769 -5.877 -11.146 1.000 1 A ARG 91.295 1
ATOM 777 N NH1 . ARG 98 98 ? A -1.062 -5.360 -9.972 1.000 1 A ARG 84.427 1
ATOM 778 N NH2 . ARG 98 98 ? A -1.597 -6.729 -11.696 1.000 1 A ARG 85.537 1
ATOM 779 N N . GLU 99 99 ? A 6.000 -6.057 -9.698 1.000 1 A GLU 97.809 1
ATOM 780 C CA . GLU 99 99 ? A 6.714 -7.261 -10.081 1.000 1 A GLU 97.392 1
ATOM 781 C C . GLU 99 99 ? A 7.252 -8.008 -8.849 1.000 1 A GLU 96.870 1
ATOM 782 O O . GLU 99 99 ? A 7.185 -9.227 -8.803 1.000 1 A GLU 96.342 1
ATOM 783 C CB . GLU 99 99 ? A 7.874 -6.928 -11.048 1.000 1 A GLU 97.055 1
ATOM 784 C CG . GLU 99 99 ? A 7.412 -6.641 -12.467 1.000 1 A GLU 94.448 1
ATOM 785 C CD . GLU 99 99 ? A 6.662 -7.802 -13.067 1.000 1 A GLU 89.347 1
ATOM 786 O OE1 . GLU 99 99 ? A 7.172 -8.947 -13.022 1.000 1 A GLU 82.058 1
ATOM 787 O OE2 . GLU 99 99 ? A 5.556 -7.589 -13.630 1.000 1 A GLU 81.871 1
ATOM 788 N N . GLN 100 100 ? A 7.763 -7.266 -7.862 1.000 1 A GLN 96.722 1
ATOM 789 C CA . GLN 100 100 ? A 8.291 -7.892 -6.646 1.000 1 A GLN 95.997 1
ATOM 790 C C . GLN 100 100 ? A 7.173 -8.601 -5.878 1.000 1 A GLN 96.189 1
ATOM 791 O O . GLN 100 100 ? A 7.344 -9.707 -5.374 1.000 1 A GLN 95.325 1
ATOM 792 C CB . GLN 100 100 ? A 8.962 -6.860 -5.743 1.000 1 A GLN 94.503 1
ATOM 793 C CG . GLN 100 100 ? A 10.298 -6.381 -6.280 1.000 1 A GLN 90.042 1
ATOM 794 C CD . GLN 100 100 ? A 11.262 -7.520 -6.502 1.000 1 A GLN 88.778 1
ATOM 795 O OE1 . GLN 100 100 ? A 11.614 -8.222 -5.584 1.000 1 A GLN 85.173 1
ATOM 796 N NE2 . GLN 100 100 ? A 11.672 -7.690 -7.760 1.000 1 A GLN 82.742 1
ATOM 797 N N . ILE 101 101 ? A 5.992 -7.949 -5.803 1.000 1 A ILE 96.922 1
ATOM 798 C CA . ILE 101 101 ? A 4.855 -8.551 -5.120 1.000 1 A ILE 97.354 1
ATOM 799 C C . ILE 101 101 ? A 4.469 -9.864 -5.805 1.000 1 A ILE 97.518 1
ATOM 800 O O . ILE 101 101 ? A 4.301 -10.902 -5.145 1.000 1 A ILE 97.564 1
ATOM 801 C CB . ILE 101 101 ? A 3.668 -7.571 -5.086 1.000 1 A ILE 97.691 1
ATOM 802 C CG1 . ILE 101 101 ? A 3.999 -6.383 -4.183 1.000 1 A ILE 97.777 1
ATOM 803 C CG2 . ILE 101 101 ? A 2.389 -8.281 -4.625 1.000 1 A ILE 97.792 1
ATOM 804 C CD1 . ILE 101 101 ? A 3.109 -5.189 -4.386 1.000 1 A ILE 97.560 1
ATOM 805 N N . LYS 102 102 ? A 4.346 -9.840 -7.150 1.000 1 A LYS 97.429 1
ATOM 806 C CA . LYS 102 102 ? A 3.954 -11.021 -7.905 1.000 1 A LYS 97.050 1
ATOM 807 C C . LYS 102 102 ? A 4.984 -12.147 -7.707 1.000 1 A LYS 96.698 1
ATOM 808 O O . LYS 102 102 ? A 4.629 -13.318 -7.596 1.000 1 A LYS 96.547 1
ATOM 809 C CB . LYS 102 102 ? A 3.813 -10.691 -9.376 1.000 1 A LYS 96.886 1
ATOM 810 C CG . LYS 102 102 ? A 2.615 -9.797 -9.696 1.000 1 A LYS 94.717 1
ATOM 811 C CD . LYS 102 102 ? A 2.706 -9.148 -11.067 1.000 1 A LYS 92.235 1
ATOM 812 C CE . LYS 102 102 ? A 2.913 -10.173 -12.143 1.000 1 A LYS 87.092 1
ATOM 813 N NZ . LYS 102 102 ? A 3.011 -9.566 -13.486 1.000 1 A LYS 88.583 1
ATOM 814 N N . ARG 103 103 ? A 6.295 -11.744 -7.677 1.000 1 A ARG 96.797 1
ATOM 815 C CA . ARG 103 103 ? A 7.355 -12.757 -7.532 1.000 1 A ARG 95.693 1
ATOM 816 C C . ARG 103 103 ? A 7.336 -13.409 -6.148 1.000 1 A ARG 95.701 1
ATOM 817 O O . ARG 103 103 ? A 7.444 -14.633 -6.023 1.000 1 A ARG 95.448 1
ATOM 818 C CB . ARG 103 103 ? A 8.701 -12.121 -7.836 1.000 1 A ARG 94.186 1
ATOM 819 C CG . ARG 103 103 ? A 8.895 -11.855 -9.308 1.000 1 A ARG 83.378 1
ATOM 820 C CD . ARG 103 103 ? A 10.169 -11.061 -9.589 1.000 1 A ARG 79.097 1
ATOM 821 N NE . ARG 103 103 ? A 10.219 -10.698 -10.997 1.000 1 A ARG 73.704 1
ATOM 822 C CZ . ARG 103 103 ? A 11.071 -9.824 -11.503 1.000 1 A ARG 69.902 1
ATOM 823 N NH1 . ARG 103 103 ? A 11.961 -9.239 -10.737 1.000 1 A ARG 65.898 1
ATOM 824 N NH2 . ARG 103 103 ? A 11.022 -9.542 -12.811 1.000 1 A ARG 63.602 1
ATOM 825 N N . VAL 104 104 ? A 7.191 -12.576 -5.098 1.000 1 A VAL 95.066 1
ATOM 826 C CA . VAL 104 104 ? A 7.141 -13.111 -3.735 1.000 1 A VAL 94.570 1
ATOM 827 C C . VAL 104 104 ? A 5.922 -13.993 -3.519 1.000 1 A VAL 95.415 1
ATOM 828 O O . VAL 104 104 ? A 6.003 -15.038 -2.844 1.000 1 A VAL 94.596 1
ATOM 829 C CB . VAL 104 104 ? A 7.189 -11.981 -2.684 1.000 1 A VAL 92.083 1
ATOM 830 C CG1 . VAL 104 104 ? A 8.572 -11.354 -2.674 1.000 1 A VAL 88.520 1
ATOM 831 C CG2 . VAL 104 104 ? A 6.798 -12.479 -1.321 1.000 1 A VAL 86.561 1
ATOM 832 N N . LYS 105 105 ? A 4.791 -13.605 -4.106 1.000 1 A LYS 95.781 1
ATOM 833 C CA . LYS 105 105 ? A 3.547 -14.344 -3.960 1.000 1 A LYS 95.945 1
ATOM 834 C C . LYS 105 105 ? A 3.445 -15.509 -4.964 1.000 1 A LYS 95.719 1
ATOM 835 O O . LYS 105 105 ? A 2.546 -16.323 -4.841 1.000 1 A LYS 94.822 1
ATOM 836 C CB . LYS 105 105 ? A 2.343 -13.445 -4.146 1.000 1 A LYS 95.834 1
ATOM 837 C CG . LYS 105 105 ? A 2.219 -12.304 -3.132 1.000 1 A LYS 95.442 1
ATOM 838 C CD . LYS 105 105 ? A 2.039 -12.833 -1.728 1.000 1 A LYS 94.912 1
ATOM 839 C CE . LYS 105 105 ? A 0.686 -13.458 -1.549 1.000 1 A LYS 94.530 1
ATOM 840 N NZ . LYS 105 105 ? A 0.516 -13.950 -0.153 1.000 1 A LYS 94.714 1
ATOM 841 N N . ASP 106 106 ? A 4.381 -15.533 -5.942 1.000 1 A ASP 96.415 1
ATOM 842 C CA . ASP 106 106 ? A 4.354 -16.557 -7.012 1.000 1 A ASP 95.910 1
ATOM 843 C C . ASP 106 106 ? A 2.953 -16.635 -7.598 1.000 1 A ASP 96.075 1
ATOM 844 O O . ASP 106 106 ? A 2.353 -17.703 -7.714 1.000 1 A ASP 94.896 1
ATOM 845 C CB . ASP 106 106 ? A 4.831 -17.893 -6.496 1.000 1 A ASP 94.967 1
ATOM 846 C CG . ASP 106 106 ? A 5.084 -18.917 -7.609 1.000 1 A ASP 92.105 1
ATOM 847 O OD1 . ASP 106 106 ? A 5.170 -18.481 -8.801 1.000 1 A ASP 89.505 1
ATOM 848 O OD2 . ASP 106 106 ? A 5.204 -20.109 -7.298 1.000 1 A ASP 88.452 1
ATOM 849 N N . SER 107 107 ? A 2.415 -15.455 -7.944 1.000 1 A SER 96.146 1
ATOM 850 C CA . SER 107 107 ? A 1.036 -15.362 -8.456 1.000 1 A SER 95.429 1
ATOM 851 C C . SER 107 107 ? A 0.907 -14.145 -9.347 1.000 1 A SER 96.307 1
ATOM 852 O O . SER 107 107 ? A 1.467 -13.097 -9.067 1.000 1 A SER 96.511 1
ATOM 853 C CB . SER 107 107 ? A 0.034 -15.264 -7.326 1.000 1 A SER 93.901 1
ATOM 854 O OG . SER 107 107 ? A -1.279 -14.951 -7.757 1.000 1 A SER 90.258 1
ATOM 855 N N . GLU 108 108 ? A 0.139 -14.302 -10.416 1.000 1 A GLU 95.834 1
ATOM 856 C CA . GLU 108 108 ? A -0.180 -13.192 -11.316 1.000 1 A GLU 95.362 1
ATOM 857 C C . GLU 108 108 ? A -1.444 -12.449 -10.851 1.000 1 A GLU 95.399 1
ATOM 858 O O . GLU 108 108 ? A -1.816 -11.451 -11.476 1.000 1 A GLU 93.063 1
ATOM 859 C CB . GLU 108 108 ? A -0.379 -13.700 -12.743 1.000 1 A GLU 93.630 1
ATOM 860 C CG . GLU 108 108 ? A 0.871 -14.257 -13.373 1.000 1 A GLU 90.362 1
ATOM 861 C CD . GLU 108 108 ? A 1.885 -13.170 -13.736 1.000 1 A GLU 87.921 1
ATOM 862 O OE1 . GLU 108 108 ? A 1.464 -12.033 -13.994 1.000 1 A GLU 79.899 1
ATOM 863 O OE2 . GLU 108 108 ? A 3.099 -13.478 -13.789 1.000 1 A GLU 78.965 1
ATOM 864 N N . ASP 109 109 ? A -2.082 -12.918 -9.787 1.000 1 A ASP 95.045 1
ATOM 865 C CA . ASP 109 109 ? A -3.406 -12.432 -9.401 1.000 1 A ASP 95.358 1
ATOM 866 C C . ASP 109 109 ? A -3.416 -12.156 -7.908 1.000 1 A ASP 96.113 1
ATOM 867 O O . ASP 109 109 ? A -3.957 -12.916 -7.115 1.000 1 A ASP 95.023 1
ATOM 868 C CB . ASP 109 109 ? A -4.476 -13.460 -9.770 1.000 1 A ASP 93.598 1
ATOM 869 C CG . ASP 109 109 ? A -5.879 -12.958 -9.512 1.000 1 A ASP 92.031 1
ATOM 870 O OD1 . ASP 109 109 ? A -6.098 -11.736 -9.581 1.000 1 A ASP 89.750 1
ATOM 871 O OD2 . ASP 109 109 ? A -6.759 -13.814 -9.262 1.000 1 A ASP 88.171 1
ATOM 872 N N . VAL 110 110 ? A -2.774 -11.014 -7.519 1.000 1 A VAL 97.844 1
ATOM 873 C CA . VAL 110 110 ? A -2.642 -10.614 -6.130 1.000 1 A VAL 98.215 1
ATOM 874 C C . VAL 110 110 ? A -3.462 -9.343 -5.903 1.000 1 A VAL 98.450 1
ATOM 875 O O . VAL 110 110 ? A -3.301 -8.380 -6.649 1.000 1 A VAL 98.378 1
ATOM 876 C CB . VAL 110 110 ? A -1.179 -10.354 -5.781 1.000 1 A VAL 97.955 1
ATOM 877 C CG1 . VAL 110 110 ? A -0.313 -11.575 -6.053 1.000 1 A VAL 97.512 1
ATOM 878 C CG2 . VAL 110 110 ? A -1.040 -9.913 -4.335 1.000 1 A VAL 97.836 1
ATOM 879 N N . PRO 111 111 ? A -4.301 -9.302 -4.866 1.000 1 A PRO 98.678 1
ATOM 880 C CA . PRO 111 111 ? A -5.087 -8.086 -4.631 1.000 1 A PRO 98.755 1
ATOM 881 C C . PRO 111 111 ? A -4.176 -6.885 -4.382 1.000 1 A PRO 98.823 1
ATOM 882 O O . PRO 111 111 ? A -3.289 -6.951 -3.536 1.000 1 A PRO 98.811 1
ATOM 883 C CB . PRO 111 111 ? A -5.911 -8.426 -3.391 1.000 1 A PRO 98.694 1
ATOM 884 C CG . PRO 111 111 ? A -6.018 -9.912 -3.434 1.000 1 A PRO 98.528 1
ATOM 885 C CD . PRO 111 111 ? A -4.684 -10.366 -3.968 1.000 1 A PRO 98.597 1
ATOM 886 N N . MET 112 112 ? A -4.381 -5.828 -5.132 1.000 1 A MET 98.761 1
ATOM 887 C CA . MET 112 112 ? A -3.569 -4.621 -5.052 1.000 1 A MET 98.781 1
ATOM 888 C C . MET 112 112 ? A -4.454 -3.404 -5.312 1.000 1 A MET 98.861 1
ATOM 889 O O . MET 112 112 ? A -5.462 -3.495 -6.005 1.000 1 A MET 98.749 1
ATOM 890 C CB . MET 112 112 ? A -2.449 -4.599 -6.095 1.000 1 A MET 98.366 1
ATOM 891 C CG . MET 112 112 ? A -1.408 -5.676 -5.929 1.000 1 A MET 92.536 1
ATOM 892 S SD . MET 112 112 ? A -0.026 -5.374 -7.054 1.000 1 A MET 93.314 1
ATOM 893 C CE . MET 112 112 ? A 0.494 -7.073 -7.347 1.000 1 A MET 83.541 1
ATOM 894 N N . VAL 113 113 ? A -4.033 -2.269 -4.770 1.000 1 A VAL 98.956 1
ATOM 895 C CA . VAL 113 113 ? A -4.639 -0.976 -5.057 1.000 1 A VAL 98.977 1
ATOM 896 C C . VAL 113 113 ? A -3.517 0.022 -5.303 1.000 1 A VAL 98.984 1
ATOM 897 O O . VAL 113 113 ? A -2.551 0.061 -4.554 1.000 1 A VAL 98.977 1
ATOM 898 C CB . VAL 113 113 ? A -5.544 -0.502 -3.900 1.000 1 A VAL 98.970 1
ATOM 899 C CG1 . VAL 113 113 ? A -6.728 -1.459 -3.695 1.000 1 A VAL 98.934 1
ATOM 900 C CG2 . VAL 113 113 ? A -6.048 0.931 -4.156 1.000 1 A VAL 98.943 1
ATOM 901 N N . LEU 114 114 ? A -3.650 0.811 -6.351 1.000 1 A LEU 98.978 1
ATOM 902 C CA . LEU 114 114 ? A -2.703 1.882 -6.665 1.000 1 A LEU 98.986 1
ATOM 903 C C . LEU 114 114 ? A -3.140 3.145 -5.926 1.000 1 A LEU 98.989 1
ATOM 904 O O . LEU 114 114 ? A -4.299 3.559 -6.032 1.000 1 A LEU 98.983 1
ATOM 905 C CB . LEU 114 114 ? A -2.673 2.132 -8.167 1.000 1 A LEU 98.978 1
ATOM 906 C CG . LEU 114 114 ? A -1.749 3.265 -8.647 1.000 1 A LEU 98.935 1
ATOM 907 C CD1 . LEU 114 114 ? A -0.289 2.930 -8.357 1.000 1 A LEU 98.907 1
ATOM 908 C CD2 . LEU 114 114 ? A -1.967 3.533 -10.133 1.000 1 A LEU 98.899 1
ATOM 909 N N . VAL 115 115 ? A -2.223 3.734 -5.160 1.000 1 A VAL 98.984 1
ATOM 910 C CA . VAL 115 115 ? A -2.547 4.888 -4.330 1.000 1 A VAL 98.992 1
ATOM 911 C C . VAL 115 115 ? A -1.639 6.047 -4.708 1.000 1 A VAL 98.992 1
ATOM 912 O O . VAL 115 115 ? A -0.415 5.921 -4.660 1.000 1 A VAL 98.989 1
ATOM 913 C CB . VAL 115 115 ? A -2.386 4.554 -2.836 1.000 1 A VAL 98.988 1
ATOM 914 C CG1 . VAL 115 115 ? A -3.387 3.474 -2.432 1.000 1 A VAL 98.981 1
ATOM 915 C CG2 . VAL 115 115 ? A -2.557 5.796 -1.968 1.000 1 A VAL 98.980 1
ATOM 916 N N . GLY 116 116 ? A -2.220 7.179 -5.062 1.000 1 A GLY 98.985 1
ATOM 917 C CA . GLY 116 116 ? A -1.505 8.405 -5.377 1.000 1 A GLY 98.983 1
ATOM 918 C C . GLY 116 116 ? A -1.635 9.369 -4.211 1.000 1 A GLY 98.982 1
ATOM 919 O O . GLY 116 116 ? A -2.687 9.997 -4.028 1.000 1 A GLY 98.964 1
ATOM 920 N N . ASN 117 117 ? A -0.615 9.440 -3.363 1.000 1 A ASN 98.962 1
ATOM 921 C CA . ASN 117 117 ? A -0.666 10.181 -2.120 1.000 1 A ASN 98.964 1
ATOM 922 C C . ASN 117 117 ? A -0.129 11.608 -2.290 1.000 1 A ASN 98.950 1
ATOM 923 O O . ASN 117 117 ? A 0.500 11.937 -3.298 1.000 1 A ASN 98.921 1
ATOM 924 C CB . ASN 117 117 ? A 0.095 9.424 -1.038 1.000 1 A ASN 98.956 1
ATOM 925 C CG . ASN 117 117 ? A -0.105 10.015 0.328 1.000 1 A ASN 98.942 1
ATOM 926 O OD1 . ASN 117 117 ? A -1.237 10.330 0.704 1.000 1 A ASN 98.684 1
ATOM 927 N ND2 . ASN 117 117 ? A 0.962 10.209 1.063 1.000 1 A ASN 98.699 1
ATOM 928 N N . LYS 118 118 ? A -0.387 12.451 -1.273 1.000 1 A LYS 98.907 1
ATOM 929 C CA . LYS 118 118 ? A 0.008 13.848 -1.242 1.000 1 A LYS 98.874 1
ATOM 930 C C . LYS 118 118 ? A -0.835 14.692 -2.204 1.000 1 A LYS 98.881 1
ATOM 931 O O . LYS 118 118 ? A -0.373 15.655 -2.774 1.000 1 A LYS 98.860 1
ATOM 932 C CB . LYS 118 118 ? A 1.508 14.065 -1.469 1.000 1 A LYS 98.830 1
ATOM 933 C CG . LYS 118 118 ? A 2.431 13.184 -0.636 1.000 1 A LYS 98.702 1
ATOM 934 C CD . LYS 118 118 ? A 3.839 13.708 -0.587 1.000 1 A LYS 98.501 1
ATOM 935 C CE . LYS 118 118 ? A 4.719 12.781 0.201 1.000 1 A LYS 98.443 1
ATOM 936 N NZ . LYS 118 118 ? A 6.124 13.292 0.328 1.000 1 A LYS 98.425 1
ATOM 937 N N . SER 119 119 ? A -2.113 14.318 -2.346 1.000 1 A SER 98.834 1
ATOM 938 C CA . SER 119 119 ? A -3.030 15.013 -3.240 1.000 1 A SER 98.766 1
ATOM 939 C C . SER 119 119 ? A -3.295 16.446 -2.802 1.000 1 A SER 98.749 1
ATOM 940 O O . SER 119 119 ? A -3.818 17.261 -3.573 1.000 1 A SER 98.491 1
ATOM 941 C CB . SER 119 119 ? A -4.359 14.278 -3.361 1.000 1 A SER 98.554 1
ATOM 942 O OG . SER 119 119 ? A -5.060 14.304 -2.127 1.000 1 A SER 94.235 1
ATOM 943 N N . ASP 120 120 ? A -2.951 16.782 -1.549 1.000 1 A ASP 98.843 1
ATOM 944 C CA . ASP 120 120 ? A -3.071 18.133 -1.053 1.000 1 A ASP 98.815 1
ATOM 945 C C . ASP 120 120 ? A -2.066 19.111 -1.648 1.000 1 A ASP 98.751 1
ATOM 946 O O . ASP 120 120 ? A -2.251 20.311 -1.565 1.000 1 A ASP 98.585 1
ATOM 947 C CB . ASP 120 120 ? A -2.942 18.153 0.479 1.000 1 A ASP 98.811 1
ATOM 948 C CG . ASP 120 120 ? A -1.603 17.580 0.944 1.000 1 A ASP 98.841 1
ATOM 949 O OD1 . ASP 120 120 ? A -1.412 16.354 0.829 1.000 1 A ASP 98.629 1
ATOM 950 O OD2 . ASP 120 120 ? A -0.713 18.374 1.382 1.000 1 A ASP 98.508 1
ATOM 951 N N . LEU 121 121 ? A -0.981 18.578 -2.236 1.000 1 A LEU 98.641 1
ATOM 952 C CA . LEU 121 121 ? A 0.106 19.468 -2.672 1.000 1 A LEU 98.478 1
ATOM 953 C C . LEU 121 121 ? A -0.212 20.149 -4.010 1.000 1 A LEU 98.374 1
ATOM 954 O O . LEU 121 121 ? A -0.872 19.570 -4.878 1.000 1 A LEU 98.180 1
ATOM 955 C CB . LEU 121 121 ? A 1.409 18.695 -2.819 1.000 1 A LEU 98.284 1
ATOM 956 C CG . LEU 121 121 ? A 2.035 18.213 -1.512 1.000 1 A LEU 97.951 1
ATOM 957 C CD1 . LEU 121 121 ? A 2.314 19.400 -0.585 1.000 1 A LEU 97.266 1
ATOM 958 C CD2 . LEU 121 121 ? A 3.314 17.466 -1.816 1.000 1 A LEU 97.457 1
ATOM 959 N N . PRO 122 122 ? A 0.272 21.386 -4.197 1.000 1 A PRO 98.067 1
ATOM 960 C CA . PRO 122 122 ? A 0.067 22.090 -5.475 1.000 1 A PRO 97.459 1
ATOM 961 C C . PRO 122 122 ? A 1.047 21.658 -6.560 1.000 1 A PRO 97.016 1
ATOM 962 O O . PRO 122 122 ? A 0.791 21.950 -7.724 1.000 1 A PRO 94.372 1
ATOM 963 C CB . PRO 122 122 ? A 0.299 23.554 -5.085 1.000 1 A PRO 96.318 1
ATOM 964 C CG . PRO 122 122 ? A 1.304 23.465 -3.981 1.000 1 A PRO 94.940 1
ATOM 965 C CD . PRO 122 122 ? A 0.956 22.222 -3.199 1.000 1 A PRO 97.108 1
ATOM 966 N N . SER 123 123 ? A 2.165 21.022 -6.183 1.000 1 A SER 95.349 1
ATOM 967 C CA . SER 123 123 ? A 3.279 20.784 -7.113 1.000 1 A SER 94.250 1
ATOM 968 C C . SER 123 123 ? A 3.195 19.434 -7.792 1.000 1 A SER 95.005 1
ATOM 969 O O . SER 123 123 ? A 4.092 18.592 -7.672 1.000 1 A SER 92.727 1
ATOM 970 C CB . SER 123 123 ? A 4.614 20.923 -6.345 1.000 1 A SER 90.271 1
ATOM 971 O OG . SER 123 123 ? A 4.598 20.122 -5.184 1.000 1 A SER 78.379 1
ATOM 972 N N . ARG 124 124 ? A 2.081 19.193 -8.489 1.000 1 A ARG 97.502 1
ATOM 973 C CA . ARG 124 124 ? A 1.794 17.912 -9.132 1.000 1 A ARG 97.764 1
ATOM 974 C C . ARG 124 124 ? A 2.721 17.654 -10.313 1.000 1 A ARG 98.089 1
ATOM 975 O O . ARG 124 124 ? A 2.886 18.529 -11.167 1.000 1 A ARG 97.314 1
ATOM 976 C CB . ARG 124 124 ? A 0.333 17.836 -9.585 1.000 1 A ARG 97.116 1
ATOM 977 C CG . ARG 124 124 ? A -0.008 16.564 -10.365 1.000 1 A ARG 96.601 1
ATOM 978 C CD . ARG 124 124 ? A -1.435 16.591 -10.745 1.000 1 A ARG 96.258 1
ATOM 979 N NE . ARG 124 124 ? A -2.317 16.445 -9.584 1.000 1 A ARG 96.097 1
ATOM 980 C CZ . ARG 124 124 ? A -2.710 15.284 -9.113 1.000 1 A ARG 96.941 1
ATOM 981 N NH1 . ARG 124 124 ? A -2.326 14.144 -9.675 1.000 1 A ARG 91.260 1
ATOM 982 N NH2 . ARG 124 124 ? A -3.524 15.239 -8.077 1.000 1 A ARG 90.758 1
ATOM 983 N N . THR 125 125 ? A 3.308 16.457 -10.388 1.000 1 A THR 98.722 1
ATOM 984 C CA . THR 125 125 ? A 4.075 16.020 -11.545 1.000 1 A THR 98.714 1
ATOM 985 C C . THR 125 125 ? A 3.492 14.793 -12.218 1.000 1 A THR 98.755 1
ATOM 986 O O . THR 125 125 ? A 3.924 14.437 -13.314 1.000 1 A THR 98.507 1
ATOM 987 C CB . THR 125 125 ? A 5.536 15.760 -11.177 1.000 1 A THR 98.635 1
ATOM 988 O OG1 . THR 125 125 ? A 5.618 14.680 -10.243 1.000 1 A THR 98.384 1
ATOM 989 C CG2 . THR 125 125 ? A 6.160 17.001 -10.573 1.000 1 A THR 98.247 1
ATOM 990 N N . VAL 126 126 ? A 2.541 14.107 -11.555 1.000 1 A VAL 98.736 1
ATOM 991 C CA . VAL 126 126 ? A 1.920 12.913 -12.111 1.000 1 A VAL 98.672 1
ATOM 992 C C . VAL 126 126 ? A 0.434 13.193 -12.326 1.000 1 A VAL 98.517 1
ATOM 993 O O . VAL 126 126 ? A -0.296 13.458 -11.372 1.000 1 A VAL 98.372 1
ATOM 994 C CB . VAL 126 126 ? A 2.089 11.697 -11.192 1.000 1 A VAL 98.663 1
ATOM 995 C CG1 . VAL 126 126 ? A 3.578 11.460 -10.930 1.000 1 A VAL 98.564 1
ATOM 996 C CG2 . VAL 126 126 ? A 1.434 10.479 -11.809 1.000 1 A VAL 98.530 1
ATOM 997 N N . ASP 127 127 ? A -0.027 13.158 -13.559 1.000 1 A ASP 98.304 1
ATOM 998 C CA . ASP 127 127 ? A -1.415 13.419 -13.880 1.000 1 A ASP 97.949 1
ATOM 999 C C . ASP 127 127 ? A -2.291 12.301 -13.342 1.000 1 A ASP 98.187 1
ATOM 1000 O O . ASP 127 127 ? A -1.944 11.132 -13.383 1.000 1 A ASP 98.204 1
ATOM 1001 C CB . ASP 127 127 ? A -1.618 13.521 -15.385 1.000 1 A ASP 96.789 1
ATOM 1002 C CG . ASP 127 127 ? A -1.066 14.787 -15.999 1.000 1 A ASP 87.859 1
ATOM 1003 O OD1 . ASP 127 127 ? A -0.629 15.697 -15.246 1.000 1 A ASP 83.734 1
ATOM 1004 O OD2 . ASP 127 127 ? A -1.024 14.867 -17.247 1.000 1 A ASP 81.923 1
ATOM 1005 N N . THR 128 128 ? A -3.483 12.656 -12.873 1.000 1 A THR 97.695 1
ATOM 1006 C CA . THR 128 128 ? A -4.469 11.655 -12.472 1.000 1 A THR 97.802 1
ATOM 1007 C C . THR 128 128 ? A -4.759 10.708 -13.625 1.000 1 A THR 98.238 1
ATOM 1008 O O . THR 128 128 ? A -4.865 9.504 -13.413 1.000 1 A THR 98.232 1
ATOM 1009 C CB . THR 128 128 ? A -5.741 12.349 -11.985 1.000 1 A THR 97.262 1
ATOM 1010 O OG1 . THR 128 128 ? A -5.450 13.091 -10.799 1.000 1 A THR 96.431 1
ATOM 1011 C CG2 . THR 128 128 ? A -6.841 11.347 -11.680 1.000 1 A THR 96.326 1
ATOM 1012 N N . LYS 129 129 ? A -4.865 11.232 -14.854 1.000 1 A LYS 98.346 1
ATOM 1013 C CA . LYS 129 129 ? A -5.140 10.371 -16.000 1.000 1 A LYS 98.318 1
ATOM 1014 C C . LYS 129 129 ? A -4.023 9.349 -16.216 1.000 1 A LYS 98.457 1
ATOM 1015 O O . LYS 129 129 ? A -4.292 8.197 -16.558 1.000 1 A LYS 98.558 1
ATOM 1016 C CB . LYS 129 129 ? A -5.361 11.186 -17.272 1.000 1 A LYS 97.973 1
ATOM 1017 C CG . LYS 129 129 ? A -5.654 10.350 -18.493 1.000 1 A LYS 89.153 1
ATOM 1018 C CD . LYS 129 129 ? A -5.943 11.225 -19.690 1.000 1 A LYS 80.392 1
ATOM 1019 C CE . LYS 129 129 ? A -6.361 10.377 -20.897 1.000 1 A LYS 78.021 1
ATOM 1020 N NZ . LYS 129 129 ? A -5.327 9.382 -21.284 1.000 1 A LYS 67.631 1
ATOM 1021 N N . GLN 130 130 ? A -2.753 9.756 -16.011 1.000 1 A GLN 98.250 1
ATOM 1022 C CA . GLN 130 130 ? A -1.613 8.853 -16.200 1.000 1 A GLN 98.204 1
ATOM 1023 C C . GLN 130 130 ? A -1.708 7.700 -15.187 1.000 1 A GLN 98.520 1
ATOM 1024 O O . GLN 130 130 ? A -1.483 6.539 -15.530 1.000 1 A GLN 98.529 1
ATOM 1025 C CB . GLN 130 130 ? A -0.306 9.626 -16.024 1.000 1 A GLN 97.602 1
ATOM 1026 C CG . GLN 130 130 ? A 0.950 8.819 -16.268 1.000 1 A GLN 87.820 1
ATOM 1027 C CD . GLN 130 130 ? A 2.199 9.652 -16.125 1.000 1 A GLN 81.724 1
ATOM 1028 O OE1 . GLN 130 130 ? A 2.147 10.792 -15.657 1.000 1 A GLN 82.258 1
ATOM 1029 N NE2 . GLN 130 130 ? A 3.326 9.118 -16.520 1.000 1 A GLN 77.722 1
ATOM 1030 N N . ALA 131 131 ? A -2.079 8.026 -13.932 1.000 1 A ALA 98.783 1
ATOM 1031 C CA . ALA 131 131 ? A -2.209 7.001 -12.912 1.000 1 A ALA 98.850 1
ATOM 1032 C C . ALA 131 131 ? A -3.421 6.119 -13.168 1.000 1 A ALA 98.896 1
ATOM 1033 O O . ALA 131 131 ? A -3.348 4.892 -12.994 1.000 1 A ALA 98.887 1
ATOM 1034 C CB . ALA 131 131 ? A -2.307 7.646 -11.538 1.000 1 A ALA 98.797 1
ATOM 1035 N N . GLN 132 132 ? A -4.559 6.713 -13.580 1.000 1 A GLN 98.862 1
ATOM 1036 C CA . GLN 132 132 ? A -5.738 5.941 -13.935 1.000 1 A GLN 98.852 1
ATOM 1037 C C . GLN 132 132 ? A -5.429 4.967 -15.062 1.000 1 A GLN 98.857 1
ATOM 1038 O O . GLN 132 132 ? A -5.886 3.817 -15.054 1.000 1 A GLN 98.818 1
ATOM 1039 C CB . GLN 132 132 ? A -6.869 6.853 -14.365 1.000 1 A GLN 98.741 1
ATOM 1040 C CG . GLN 132 132 ? A -7.507 7.668 -13.244 1.000 1 A GLN 97.621 1
ATOM 1041 C CD . GLN 132 132 ? A -8.489 8.691 -13.752 1.000 1 A GLN 97.239 1
ATOM 1042 O OE1 . GLN 132 132 ? A -8.514 9.019 -14.945 1.000 1 A GLN 96.159 1
ATOM 1043 N NE2 . GLN 132 132 ? A -9.339 9.200 -12.871 1.000 1 A GLN 94.386 1
ATOM 1044 N N . ASP 133 133 ? A -4.647 5.437 -16.066 1.000 1 A ASP 98.843 1
ATOM 1045 C CA . ASP 133 133 ? A -4.291 4.576 -17.176 1.000 1 A ASP 98.793 1
ATOM 1046 C C . ASP 133 133 ? A -3.430 3.395 -16.735 1.000 1 A ASP 98.802 1
ATOM 1047 O O . ASP 133 133 ? A -3.633 2.274 -17.199 1.000 1 A ASP 98.699 1
ATOM 1048 C CB . ASP 133 133 ? A -3.556 5.376 -18.253 1.000 1 A ASP 98.634 1
ATOM 1049 C CG . ASP 133 133 ? A -4.458 6.337 -19.005 1.000 1 A ASP 97.868 1
ATOM 1050 O OD1 . ASP 133 133 ? A -5.711 6.210 -18.901 1.000 1 A ASP 96.501 1
ATOM 1051 O OD2 . ASP 133 133 ? A -3.926 7.208 -19.718 1.000 1 A ASP 96.049 1
ATOM 1052 N N . LEU 134 134 ? A -2.495 3.660 -15.821 1.000 1 A LEU 98.832 1
ATOM 1053 C CA . LEU 134 134 ? A -1.654 2.576 -15.307 1.000 1 A LEU 98.824 1
ATOM 1054 C C . LEU 134 134 ? A -2.492 1.552 -14.563 1.000 1 A LEU 98.849 1
ATOM 1055 O O . LEU 134 134 ? A -2.347 0.338 -14.734 1.000 1 A LEU 98.806 1
ATOM 1056 C CB . LEU 134 134 ? A -0.563 3.128 -14.393 1.000 1 A LEU 98.789 1
ATOM 1057 C CG . LEU 134 134 ? A 0.419 2.062 -13.896 1.000 1 A LEU 98.570 1
ATOM 1058 C CD1 . LEU 134 134 ? A 1.219 1.505 -15.071 1.000 1 A LEU 98.224 1
ATOM 1059 C CD2 . LEU 134 134 ? A 1.360 2.651 -12.852 1.000 1 A LEU 98.282 1
ATOM 1060 N N . ALA 135 135 ? A -3.398 2.041 -13.684 1.000 1 A ALA 98.872 1
ATOM 1061 C CA . ALA 135 135 ? A -4.241 1.150 -12.916 1.000 1 A ALA 98.859 1
ATOM 1062 C C . ALA 135 135 ? A -5.154 0.336 -13.828 1.000 1 A ALA 98.813 1
ATOM 1063 O O . ALA 135 135 ? A -5.330 -0.870 -13.611 1.000 1 A ALA 98.753 1
ATOM 1064 C CB . ALA 135 135 ? A -5.048 1.949 -11.913 1.000 1 A ALA 98.839 1
ATOM 1065 N N . ARG 136 136 ? A -5.699 0.970 -14.854 1.000 1 A ARG 98.765 1
ATOM 1066 C CA . ARG 136 136 ? A -6.506 0.241 -15.836 1.000 1 A ARG 98.612 1
ATOM 1067 C C . ARG 136 136 ? A -5.711 -0.895 -16.478 1.000 1 A ARG 98.486 1
ATOM 1068 O O . ARG 136 136 ? A -6.194 -2.012 -16.630 1.000 1 A ARG 98.087 1
ATOM 1069 C CB . ARG 136 136 ? A -7.033 1.182 -16.926 1.000 1 A ARG 98.444 1
ATOM 1070 C CG . ARG 136 136 ? A -7.983 0.507 -17.926 1.000 1 A ARG 93.390 1
ATOM 1071 C CD . ARG 136 136 ? A -8.328 1.439 -19.074 1.000 1 A ARG 89.504 1
ATOM 1072 N NE . ARG 136 136 ? A -7.159 1.671 -19.942 1.000 1 A ARG 80.689 1
ATOM 1073 C CZ . ARG 136 136 ? A -6.444 2.814 -19.936 1.000 1 A ARG 73.227 1
ATOM 1074 N NH1 . ARG 136 136 ? A -6.773 3.834 -19.154 1.000 1 A ARG 69.569 1
ATOM 1075 N NH2 . ARG 136 136 ? A -5.398 2.888 -20.738 1.000 1 A ARG 63.828 1
ATOM 1076 N N . SER 137 137 ? A -4.437 -0.606 -16.831 1.000 1 A SER 98.559 1
ATOM 1077 C CA . SER 137 137 ? A -3.595 -1.619 -17.458 1.000 1 A SER 98.261 1
ATOM 1078 C C . SER 137 137 ? A -3.378 -2.810 -16.530 1.000 1 A SER 98.182 1
ATOM 1079 O O . SER 137 137 ? A -3.239 -3.947 -16.983 1.000 1 A SER 97.628 1
ATOM 1080 C CB . SER 137 137 ? A -2.261 -1.032 -17.896 1.000 1 A SER 97.694 1
ATOM 1081 O OG . SER 137 137 ? A -1.406 -0.821 -16.781 1.000 1 A SER 96.258 1
ATOM 1082 N N . TYR 138 138 ? A -3.340 -2.552 -15.214 1.000 1 A TYR 98.114 1
ATOM 1083 C CA . TYR 138 138 ? A -3.151 -3.600 -14.206 1.000 1 A TYR 97.930 1
ATOM 1084 C C . TYR 138 138 ? A -4.469 -4.288 -13.830 1.000 1 A TYR 97.740 1
ATOM 1085 O O . TYR 138 138 ? A -4.456 -5.338 -13.180 1.000 1 A TYR 97.345 1
ATOM 1086 C CB . TYR 138 138 ? A -2.572 -3.022 -12.933 1.000 1 A TYR 97.760 1
ATOM 1087 C CG . TYR 138 138 ? A -1.157 -2.489 -13.011 1.000 1 A TYR 97.916 1
ATOM 1088 C CD1 . TYR 138 138 ? A -0.267 -2.853 -14.015 1.000 1 A TYR 97.512 1
ATOM 1089 C CD2 . TYR 138 138 ? A -0.710 -1.607 -12.018 1.000 1 A TYR 97.562 1
ATOM 1090 C CE1 . TYR 138 138 ? A 1.017 -2.350 -14.036 1.000 1 A TYR 97.161 1
ATOM 1091 C CE2 . TYR 138 138 ? A 0.563 -1.090 -12.044 1.000 1 A TYR 96.994 1
ATOM 1092 C CZ . TYR 138 138 ? A 1.429 -1.468 -13.051 1.000 1 A TYR 97.333 1
ATOM 1093 O OH . TYR 138 138 ? A 2.703 -0.951 -13.054 1.000 1 A TYR 96.254 1
ATOM 1094 N N . GLY 139 139 ? A -5.614 -3.670 -14.162 1.000 1 A GLY 97.984 1
ATOM 1095 C CA . GLY 139 139 ? A -6.903 -4.165 -13.714 1.000 1 A GLY 97.743 1
ATOM 1096 C C . GLY 139 139 ? A -7.135 -4.029 -12.235 1.000 1 A GLY 98.048 1
ATOM 1097 O O . GLY 139 139 ? A -7.738 -4.908 -11.619 1.000 1 A GLY 97.383 1
ATOM 1098 N N . ILE 140 140 ? A -6.635 -2.928 -11.616 1.000 1 A ILE 98.433 1
ATOM 1099 C CA . ILE 140 140 ? A -6.754 -2.715 -10.189 1.000 1 A ILE 98.582 1
ATOM 1100 C C . ILE 140 140 ? A -7.311 -1.318 -9.939 1.000 1 A ILE 98.770 1
ATOM 1101 O O . ILE 140 140 ? A -7.240 -0.453 -10.818 1.000 1 A ILE 98.805 1
ATOM 1102 C CB . ILE 140 140 ? A -5.406 -2.860 -9.452 1.000 1 A ILE 98.472 1
ATOM 1103 C CG1 . ILE 140 140 ? A -4.421 -1.793 -9.875 1.000 1 A ILE 98.407 1
ATOM 1104 C CG2 . ILE 140 140 ? A -4.838 -4.264 -9.701 1.000 1 A ILE 98.458 1
ATOM 1105 C CD1 . ILE 140 140 ? A -3.114 -1.828 -9.100 1.000 1 A ILE 98.146 1
ATOM 1106 N N . PRO 141 141 ? A -7.886 -1.084 -8.749 1.000 1 A PRO 98.904 1
ATOM 1107 C CA . PRO 141 141 ? A -8.373 0.259 -8.427 1.000 1 A PRO 98.922 1
ATOM 1108 C C . PRO 141 141 ? A -7.251 1.267 -8.242 1.000 1 A PRO 98.946 1
ATOM 1109 O O . PRO 141 141 ? A -6.122 0.921 -7.857 1.000 1 A PRO 98.939 1
ATOM 1110 C CB . PRO 141 141 ? A -9.146 0.082 -7.109 1.000 1 A PRO 98.887 1
ATOM 1111 C CG . PRO 141 141 ? A -9.376 -1.397 -7.013 1.000 1 A PRO 98.799 1
ATOM 1112 C CD . PRO 141 141 ? A -8.213 -2.038 -7.694 1.000 1 A PRO 98.858 1
ATOM 1113 N N . PHE 142 142 ? A -7.567 2.528 -8.480 1.000 1 A PHE 98.965 1
ATOM 1114 C CA . PHE 142 142 ? A -6.671 3.656 -8.194 1.000 1 A PHE 98.967 1
ATOM 1115 C C . PHE 142 142 ? A -7.407 4.621 -7.285 1.000 1 A PHE 98.959 1
ATOM 1116 O O . PHE 142 142 ? A -8.555 4.977 -7.533 1.000 1 A PHE 98.908 1
ATOM 1117 C CB . PHE 142 142 ? A -6.276 4.362 -9.496 1.000 1 A PHE 98.951 1
ATOM 1118 C CG . PHE 142 142 ? A -5.635 5.713 -9.264 1.000 1 A PHE 98.944 1
ATOM 1119 C CD1 . PHE 142 142 ? A -4.449 5.830 -8.561 1.000 1 A PHE 98.932 1
ATOM 1120 C CD2 . PHE 142 142 ? A -6.219 6.873 -9.768 1.000 1 A PHE 98.911 1
ATOM 1121 C CE1 . PHE 142 142 ? A -3.849 7.059 -8.369 1.000 1 A PHE 98.884 1
ATOM 1122 C CE2 . PHE 142 142 ? A -5.623 8.116 -9.574 1.000 1 A PHE 98.827 1
ATOM 1123 C CZ . PHE 142 142 ? A -4.442 8.193 -8.867 1.000 1 A PHE 98.843 1
ATOM 1124 N N . ILE 143 143 ? A -6.746 5.025 -6.188 1.000 1 A ILE 98.967 1
ATOM 1125 C CA . ILE 143 143 ? A -7.310 5.962 -5.225 1.000 1 A ILE 98.964 1
ATOM 1126 C C . ILE 143 143 ? A -6.292 7.063 -4.996 1.000 1 A ILE 98.970 1
ATOM 1127 O O . ILE 143 143 ? A -5.127 6.793 -4.753 1.000 1 A ILE 98.960 1
ATOM 1128 C CB . ILE 143 143 ? A -7.638 5.269 -3.895 1.000 1 A ILE 98.928 1
ATOM 1129 C CG1 . ILE 143 143 ? A -8.583 4.074 -4.102 1.000 1 A ILE 98.560 1
ATOM 1130 C CG2 . ILE 143 143 ? A -8.231 6.256 -2.893 1.000 1 A ILE 98.712 1
ATOM 1131 C CD1 . ILE 143 143 ? A -9.938 4.444 -4.618 1.000 1 A ILE 91.132 1
ATOM 1132 N N . GLU 144 144 ? A -6.737 8.340 -5.045 1.000 1 A GLU 98.915 1
ATOM 1133 C CA . GLU 144 144 ? A -5.878 9.441 -4.647 1.000 1 A GLU 98.888 1
ATOM 1134 C C . GLU 144 144 ? A -6.133 9.747 -3.176 1.000 1 A GLU 98.918 1
ATOM 1135 O O . GLU 144 144 ? A -7.270 9.720 -2.699 1.000 1 A GLU 98.802 1
ATOM 1136 C CB . GLU 144 144 ? A -6.126 10.686 -5.486 1.000 1 A GLU 98.544 1
ATOM 1137 C CG . GLU 144 144 ? A -5.535 10.564 -6.880 1.000 1 A GLU 95.531 1
ATOM 1138 C CD . GLU 144 144 ? A -5.260 11.883 -7.582 1.000 1 A GLU 93.305 1
ATOM 1139 O OE1 . GLU 144 144 ? A -5.835 12.921 -7.176 1.000 1 A GLU 88.229 1
ATOM 1140 O OE2 . GLU 144 144 ? A -4.454 11.893 -8.536 1.000 1 A GLU 85.818 1
ATOM 1141 N N . THR 145 145 ? A -5.053 10.020 -2.434 1.000 1 A THR 98.982 1
ATOM 1142 C CA . THR 145 145 ? A -5.126 10.234 -1.011 1.000 1 A THR 98.988 1
ATOM 1143 C C . THR 145 145 ? A -4.301 11.447 -0.611 1.000 1 A THR 98.984 1
ATOM 1144 O O . THR 145 145 ? A -3.391 11.881 -1.313 1.000 1 A THR 98.974 1
ATOM 1145 C CB . THR 145 145 ? A -4.608 9.030 -0.230 1.000 1 A THR 98.990 1
ATOM 1146 O OG1 . THR 145 145 ? A -3.206 8.852 -0.476 1.000 1 A THR 98.977 1
ATOM 1147 C CG2 . THR 145 145 ? A -5.340 7.752 -0.579 1.000 1 A THR 98.983 1
ATOM 1148 N N . SER 146 146 ? A -4.629 11.974 0.568 1.000 1 A SER 98.935 1
ATOM 1149 C CA . SER 146 146 ? A -3.733 12.861 1.289 1.000 1 A SER 98.923 1
ATOM 1150 C C . SER 146 146 ? A -3.672 12.376 2.729 1.000 1 A SER 98.907 1
ATOM 1151 O O . SER 146 146 ? A -4.681 12.424 3.443 1.000 1 A SER 98.876 1
ATOM 1152 C CB . SER 146 146 ? A -4.213 14.315 1.268 1.000 1 A SER 98.900 1
ATOM 1153 O OG . SER 146 146 ? A -3.411 15.118 2.142 1.000 1 A SER 98.847 1
ATOM 1154 N N . ALA 147 147 ? A -2.504 11.917 3.165 1.000 1 A ALA 98.742 1
ATOM 1155 C CA . ALA 147 147 ? A -2.312 11.614 4.569 1.000 1 A ALA 98.618 1
ATOM 1156 C C . ALA 147 147 ? A -2.400 12.857 5.430 1.000 1 A ALA 98.600 1
ATOM 1157 O O . ALA 147 147 ? A -2.667 12.770 6.631 1.000 1 A ALA 98.465 1
ATOM 1158 C CB . ALA 147 147 ? A -0.987 10.913 4.795 1.000 1 A ALA 98.372 1
ATOM 1159 N N . LYS 148 148 ? A -2.155 14.047 4.862 1.000 1 A LYS 98.549 1
ATOM 1160 C CA . LYS 148 148 ? A -2.205 15.289 5.610 1.000 1 A LYS 98.550 1
ATOM 1161 C C . LYS 148 148 ? A -3.622 15.657 5.980 1.000 1 A LYS 98.603 1
ATOM 1162 O O . LYS 148 148 ? A -3.925 15.975 7.131 1.000 1 A LYS 98.477 1
ATOM 1163 C CB . LYS 148 148 ? A -1.556 16.422 4.829 1.000 1 A LYS 98.360 1
ATOM 1164 C CG . LYS 148 148 ? A -1.449 17.735 5.586 1.000 1 A LYS 97.951 1
ATOM 1165 C CD . LYS 148 148 ? A -0.636 18.757 4.789 1.000 1 A LYS 97.224 1
ATOM 1166 C CE . LYS 148 148 ? A -0.513 20.085 5.516 1.000 1 A LYS 95.667 1
ATOM 1167 N NZ . LYS 148 148 ? A 0.298 21.042 4.726 1.000 1 A LYS 92.106 1
ATOM 1168 N N . THR 149 149 ? A -4.538 15.584 4.997 1.000 1 A THR 98.658 1
ATOM 1169 C CA . THR 149 149 ? A -5.933 15.951 5.212 1.000 1 A THR 98.629 1
ATOM 1170 C C . THR 149 149 ? A -6.818 14.744 5.529 1.000 1 A THR 98.651 1
ATOM 1171 O O . THR 149 149 ? A -7.982 14.899 5.891 1.000 1 A THR 98.567 1
ATOM 1172 C CB . THR 149 149 ? A -6.520 16.640 3.983 1.000 1 A THR 98.563 1
ATOM 1173 O OG1 . THR 149 149 ? A -6.691 15.679 2.944 1.000 1 A THR 98.456 1
ATOM 1174 C CG2 . THR 149 149 ? A -5.608 17.754 3.511 1.000 1 A THR 98.166 1
ATOM 1175 N N . ARG 150 150 ? A -6.303 13.533 5.371 1.000 1 A ARG 98.630 1
ATOM 1176 C CA . ARG 150 150 ? A -6.992 12.248 5.541 1.000 1 A ARG 98.613 1
ATOM 1177 C C . ARG 150 150 ? A -7.943 11.950 4.372 1.000 1 A ARG 98.684 1
ATOM 1178 O O . ARG 150 150 ? A -8.673 10.976 4.413 1.000 1 A ARG 98.612 1
ATOM 1179 C CB . ARG 150 150 ? A -7.719 12.163 6.890 1.000 1 A ARG 98.308 1
ATOM 1180 C CG . ARG 150 150 ? A -7.745 10.716 7.409 1.000 1 A ARG 97.666 1
ATOM 1181 C CD . ARG 150 150 ? A -8.501 10.631 8.749 1.000 1 A ARG 97.273 1
ATOM 1182 N NE . ARG 150 150 ? A -8.225 9.334 9.355 1.000 1 A ARG 97.025 1
ATOM 1183 C CZ . ARG 150 150 ? A -8.803 8.211 8.983 1.000 1 A ARG 96.829 1
ATOM 1184 N NH1 . ARG 150 150 ? A -9.728 8.198 8.019 1.000 1 A ARG 94.073 1
ATOM 1185 N NH2 . ARG 150 150 ? A -8.458 7.067 9.543 1.000 1 A ARG 94.397 1
ATOM 1186 N N . GLN 151 151 ? A -7.916 12.787 3.300 1.000 1 A GLN 98.779 1
ATOM 1187 C CA . GLN 151 151 ? A -8.734 12.519 2.129 1.000 1 A GLN 98.764 1
ATOM 1188 C C . GLN 151 151 ? A -8.357 11.161 1.548 1.000 1 A GLN 98.855 1
ATOM 1189 O O . GLN 151 151 ? A -7.203 10.908 1.230 1.000 1 A GLN 98.804 1
ATOM 1190 C CB . GLN 151 151 ? A -8.569 13.618 1.086 1.000 1 A GLN 98.446 1
ATOM 1191 C CG . GLN 151 151 ? A -9.432 13.430 -0.153 1.000 1 A GLN 93.817 1
ATOM 1192 C CD . GLN 151 151 ? A -9.226 14.552 -1.149 1.000 1 A GLN 83.721 1
ATOM 1193 O OE1 . GLN 151 151 ? A -8.143 15.100 -1.253 1.000 1 A GLN 74.500 1
ATOM 1194 N NE2 . GLN 151 151 ? A -10.283 14.856 -1.890 1.000 1 A GLN 75.390 1
ATOM 1195 N N . GLY 152 152 ? A -9.352 10.290 1.417 1.000 1 A GLY 98.943 1
ATOM 1196 C CA . GLY 152 152 ? A -9.164 9.044 0.722 1.000 1 A GLY 98.946 1
ATOM 1197 C C . GLY 152 152 ? A -8.456 7.937 1.476 1.000 1 A GLY 98.956 1
ATOM 1198 O O . GLY 152 152 ? A -8.288 6.841 0.933 1.000 1 A GLY 98.936 1
ATOM 1199 N N . VAL 153 153 ? A -8.027 8.208 2.716 1.000 1 A VAL 98.916 1
ATOM 1200 C CA . VAL 153 153 ? A -7.232 7.228 3.456 1.000 1 A VAL 98.915 1
ATOM 1201 C C . VAL 153 153 ? A -8.035 5.970 3.752 1.000 1 A VAL 98.914 1
ATOM 1202 O O . VAL 153 153 ? A -7.629 4.841 3.461 1.000 1 A VAL 98.906 1
ATOM 1203 C CB . VAL 153 153 ? A -6.650 7.850 4.734 1.000 1 A VAL 98.855 1
ATOM 1204 C CG1 . VAL 153 153 ? A -5.720 9.014 4.377 1.000 1 A VAL 98.808 1
ATOM 1205 C CG2 . VAL 153 153 ? A -5.916 6.791 5.560 1.000 1 A VAL 98.760 1
ATOM 1206 N N . ASP 154 154 ? A -9.230 6.132 4.358 1.000 1 A ASP 98.846 1
ATOM 1207 C CA . ASP 154 154 ? A -10.100 5.001 4.600 1.000 1 A ASP 98.743 1
ATOM 1208 C C . ASP 154 154 ? A -10.452 4.305 3.280 1.000 1 A ASP 98.766 1
ATOM 1209 O O . ASP 154 154 ? A -10.454 3.061 3.219 1.000 1 A ASP 98.709 1
ATOM 1210 C CB . ASP 154 154 ? A -11.366 5.411 5.350 1.000 1 A ASP 98.351 1
ATOM 1211 C CG . ASP 154 154 ? A -11.117 5.728 6.805 1.000 1 A ASP 97.802 1
ATOM 1212 O OD1 . ASP 154 154 ? A -10.094 5.298 7.360 1.000 1 A ASP 96.934 1
ATOM 1213 O OD2 . ASP 154 154 ? A -11.971 6.420 7.406 1.000 1 A ASP 95.936 1
ATOM 1214 N N . ASP 155 155 ? A -10.727 5.094 2.235 1.000 1 A ASP 98.836 1
ATOM 1215 C CA . ASP 155 155 ? A -11.110 4.531 0.951 1.000 1 A ASP 98.853 1
ATOM 1216 C C . ASP 155 155 ? A -10.015 3.621 0.410 1.000 1 A ASP 98.899 1
ATOM 1217 O O . ASP 155 155 ? A -10.299 2.526 -0.105 1.000 1 A ASP 98.880 1
ATOM 1218 C CB . ASP 155 155 ? A -11.418 5.668 -0.039 1.000 1 A ASP 98.714 1
ATOM 1219 C CG . ASP 155 155 ? A -12.222 5.195 -1.256 1.000 1 A ASP 94.266 1
ATOM 1220 O OD1 . ASP 155 155 ? A -12.729 4.066 -1.248 1.000 1 A ASP 93.858 1
ATOM 1221 O OD2 . ASP 155 155 ? A -12.331 6.005 -2.211 1.000 1 A ASP 93.061 1
ATOM 1222 N N . ALA 156 156 ? A -8.738 4.030 0.537 1.000 1 A ALA 98.908 1
ATOM 1223 C CA . ALA 156 156 ? A -7.635 3.255 0.017 1.000 1 A ALA 98.925 1
ATOM 1224 C C . ALA 156 156 ? A -7.539 1.895 0.702 1.000 1 A ALA 98.926 1
ATOM 1225 O O . ALA 156 156 ? A -7.444 0.835 0.065 1.000 1 A ALA 98.917 1
ATOM 1226 C CB . ALA 156 156 ? A -6.323 4.026 0.161 1.000 1 A ALA 98.921 1
ATOM 1227 N N . PHE 157 157 ? A -7.556 1.917 2.041 1.000 1 A PHE 98.899 1
ATOM 1228 C CA . PHE 157 157 ? A -7.445 0.667 2.779 1.000 1 A PHE 98.869 1
ATOM 1229 C C . PHE 157 157 ? A -8.694 -0.206 2.650 1.000 1 A PHE 98.831 1
ATOM 1230 O O . PHE 157 157 ? A -8.601 -1.424 2.493 1.000 1 A PHE 98.797 1
ATOM 1231 C CB . PHE 157 157 ? A -7.121 0.931 4.245 1.000 1 A PHE 98.827 1
ATOM 1232 C CG . PHE 157 157 ? A -5.709 1.421 4.479 1.000 1 A PHE 98.845 1
ATOM 1233 C CD1 . PHE 157 157 ? A -4.678 0.503 4.645 1.000 1 A PHE 98.806 1
ATOM 1234 C CD2 . PHE 157 157 ? A -5.409 2.768 4.535 1.000 1 A PHE 98.783 1
ATOM 1235 C CE1 . PHE 157 157 ? A -3.375 0.926 4.861 1.000 1 A PHE 98.712 1
ATOM 1236 C CE2 . PHE 157 157 ? A -4.109 3.196 4.738 1.000 1 A PHE 98.697 1
ATOM 1237 C CZ . PHE 157 157 ? A -3.095 2.275 4.899 1.000 1 A PHE 98.722 1
ATOM 1238 N N . TYR 158 158 ? A -9.886 0.436 2.706 1.000 1 A TYR 98.788 1
ATOM 1239 C CA . TYR 158 158 ? A -11.120 -0.327 2.604 1.000 1 A TYR 98.711 1
ATOM 1240 C C . TYR 158 158 ? A -11.262 -0.941 1.208 1.000 1 A TYR 98.727 1
ATOM 1241 O O . TYR 158 158 ? A -11.766 -2.060 1.050 1.000 1 A TYR 98.661 1
ATOM 1242 C CB . TYR 158 158 ? A -12.337 0.551 2.907 1.000 1 A TYR 98.509 1
ATOM 1243 C CG . TYR 158 158 ? A -12.465 0.971 4.369 1.000 1 A TYR 98.226 1
ATOM 1244 C CD1 . TYR 158 158 ? A -11.462 0.739 5.303 1.000 1 A TYR 97.709 1
ATOM 1245 C CD2 . TYR 158 158 ? A -13.607 1.641 4.787 1.000 1 A TYR 97.689 1
ATOM 1246 C CE1 . TYR 158 158 ? A -11.587 1.136 6.615 1.000 1 A TYR 97.089 1
ATOM 1247 C CE2 . TYR 158 158 ? A -13.768 2.041 6.096 1.000 1 A TYR 96.707 1
ATOM 1248 C CZ . TYR 158 158 ? A -12.752 1.793 7.016 1.000 1 A TYR 96.989 1
ATOM 1249 O OH . TYR 158 158 ? A -12.888 2.197 8.305 1.000 1 A TYR 96.045 1
ATOM 1250 N N . THR 159 159 ? A -10.820 -0.200 0.149 1.000 1 A THR 98.786 1
ATOM 1251 C CA . THR 159 159 ? A -10.881 -0.735 -1.215 1.000 1 A THR 98.798 1
ATOM 1252 C C . THR 159 159 ? A -9.981 -1.963 -1.346 1.000 1 A THR 98.792 1
ATOM 1253 O O . THR 159 159 ? A -10.338 -2.949 -1.999 1.000 1 A THR 98.773 1
ATOM 1254 C CB . THR 159 159 ? A -10.508 0.337 -2.228 1.000 1 A THR 98.813 1
ATOM 1255 O OG1 . THR 159 159 ? A -11.495 1.386 -2.206 1.000 1 A THR 98.741 1
ATOM 1256 C CG2 . THR 159 159 ? A -10.434 -0.243 -3.634 1.000 1 A THR 98.733 1
ATOM 1257 N N . LEU 160 160 ? A -8.807 -1.903 -0.681 1.000 1 A LEU 98.861 1
ATOM 1258 C CA . LEU 160 160 ? A -7.919 -3.080 -0.699 1.000 1 A LEU 98.869 1
ATOM 1259 C C . LEU 160 160 ? A -8.591 -4.272 -0.057 1.000 1 A LEU 98.837 1
ATOM 1260 O O . LEU 160 160 ? A -8.507 -5.410 -0.566 1.000 1 A LEU 98.831 1
ATOM 1261 C CB . LEU 160 160 ? A -6.596 -2.739 -0.017 1.000 1 A LEU 98.880 1
ATOM 1262 C CG . LEU 160 160 ? A -5.580 -3.882 0.000143 1.000 1 A LEU 98.883 1
ATOM 1263 C CD1 . LEU 160 160 ? A -5.293 -4.389 -1.401 1.000 1 A LEU 98.876 1
ATOM 1264 C CD2 . LEU 160 160 ? A -4.304 -3.411 0.670 1.000 1 A LEU 98.883 1
ATOM 1265 N N . VAL 161 161 ? A -9.278 -4.051 1.062 1.000 1 A VAL 98.743 1
ATOM 1266 C CA . VAL 161 161 ? A -10.025 -5.111 1.697 1.000 1 A VAL 98.627 1
ATOM 1267 C C . VAL 161 161 ? A -11.069 -5.691 0.732 1.000 1 A VAL 98.590 1
ATOM 1268 O O . VAL 161 161 ? A -11.244 -6.920 0.637 1.000 1 A VAL 98.535 1
ATOM 1269 C CB . VAL 161 161 ? A -10.697 -4.641 3.001 1.000 1 A VAL 98.441 1
ATOM 1270 C CG1 . VAL 161 161 ? A -9.627 -4.411 4.059 1.000 1 A VAL 98.457 1
ATOM 1271 C CG2 . VAL 161 161 ? A -11.731 -5.641 3.489 1.000 1 A VAL 98.204 1
ATOM 1272 N N . ARG 162 162 ? A -11.764 -4.816 0.013 1.000 1 A ARG 98.446 1
ATOM 1273 C CA . ARG 162 162 ? A -12.764 -5.287 -0.923 1.000 1 A ARG 98.268 1
ATOM 1274 C C . ARG 162 162 ? A -12.117 -6.102 -2.051 1.000 1 A ARG 98.228 1
ATOM 1275 O O . ARG 162 162 ? A -12.701 -7.094 -2.509 1.000 1 A ARG 98.176 1
ATOM 1276 C CB . ARG 162 162 ? A -13.575 -4.110 -1.486 1.000 1 A ARG 98.276 1
ATOM 1277 C CG . ARG 162 162 ? A -14.371 -3.388 -0.387 1.000 1 A ARG 97.857 1
ATOM 1278 C CD . ARG 162 162 ? A -15.128 -2.181 -0.882 1.000 1 A ARG 97.642 1
ATOM 1279 N NE . ARG 162 162 ? A -15.862 -1.568 0.232 1.000 1 A ARG 97.532 1
ATOM 1280 C CZ . ARG 162 162 ? A -15.677 -0.329 0.664 1.000 1 A ARG 97.128 1
ATOM 1281 N NH1 . ARG 162 162 ? A -14.791 0.484 0.092 1.000 1 A ARG 95.823 1
ATOM 1282 N NH2 . ARG 162 162 ? A -16.367 0.099 1.713 1.000 1 A ARG 96.300 1
ATOM 1283 N N . GLU 163 163 ? A -10.885 -5.683 -2.504 1.000 1 A GLU 98.466 1
ATOM 1284 C CA . GLU 163 163 ? A -10.176 -6.479 -3.513 1.000 1 A GLU 98.469 1
ATOM 1285 C C . GLU 163 163 ? A -9.803 -7.862 -2.947 1.000 1 A GLU 98.478 1
ATOM 1286 O O . GLU 163 163 ? A -9.860 -8.863 -3.672 1.000 1 A GLU 98.329 1
ATOM 1287 C CB . GLU 163 163 ? A -8.914 -5.759 -3.965 1.000 1 A GLU 98.515 1
ATOM 1288 C CG . GLU 163 163 ? A -9.192 -4.532 -4.797 1.000 1 A GLU 98.423 1
ATOM 1289 C CD . GLU 163 163 ? A -9.836 -4.891 -6.125 1.000 1 A GLU 98.130 1
ATOM 1290 O OE1 . GLU 163 163 ? A -9.157 -5.571 -6.938 1.000 1 A GLU 96.553 1
ATOM 1291 O OE2 . GLU 163 163 ? A -11.009 -4.539 -6.343 1.000 1 A GLU 96.285 1
ATOM 1292 N N . ILE 164 164 ? A -9.432 -7.912 -1.659 1.000 1 A ILE 98.598 1
ATOM 1293 C CA . ILE 164 164 ? A -9.117 -9.195 -1.036 1.000 1 A ILE 98.544 1
ATOM 1294 C C . ILE 164 164 ? A -10.367 -10.065 -1.011 1.000 1 A ILE 98.331 1
ATOM 1295 O O . ILE 164 164 ? A -10.329 -11.268 -1.296 1.000 1 A ILE 98.263 1
ATOM 1296 C CB . ILE 164 164 ? A -8.508 -8.992 0.362 1.000 1 A ILE 98.613 1
ATOM 1297 C CG1 . ILE 164 164 ? A -7.155 -8.324 0.248 1.000 1 A ILE 98.716 1
ATOM 1298 C CG2 . ILE 164 164 ? A -8.415 -10.332 1.075 1.000 1 A ILE 98.554 1
ATOM 1299 C CD1 . ILE 164 164 ? A -6.617 -7.814 1.579 1.000 1 A ILE 98.607 1
ATOM 1300 N N . ARG 165 165 ? A -11.518 -9.461 -0.647 1.000 1 A ARG 98.336 1
ATOM 1301 C CA . ARG 165 165 ? A -12.760 -10.216 -0.628 1.000 1 A ARG 97.888 1
ATOM 1302 C C . ARG 165 165 ? A -13.078 -10.808 -2.008 1.000 1 A ARG 97.731 1
ATOM 1303 O O . ARG 165 165 ? A -13.532 -11.963 -2.105 1.000 1 A ARG 97.476 1
ATOM 1304 C CB . ARG 165 165 ? A -13.920 -9.328 -0.185 1.000 1 A ARG 97.461 1
ATOM 1305 C CG . ARG 165 165 ? A -13.867 -8.892 1.264 1.000 1 A ARG 96.295 1
ATOM 1306 C CD . ARG 165 165 ? A -15.037 -7.961 1.558 1.000 1 A ARG 94.871 1
ATOM 1307 N NE . ARG 165 165 ? A -15.001 -7.455 2.927 1.000 1 A ARG 94.252 1
ATOM 1308 C CZ . ARG 165 165 ? A -15.709 -6.437 3.370 1.000 1 A ARG 93.378 1
ATOM 1309 N NH1 . ARG 165 165 ? A -16.532 -5.791 2.513 1.000 1 A ARG 91.139 1
ATOM 1310 N NH2 . ARG 165 165 ? A -15.608 -6.030 4.635 1.000 1 A ARG 91.350 1
ATOM 1311 N N . LYS 166 166 ? A -12.881 -9.988 -3.079 1.000 1 A LYS 97.678 1
ATOM 1312 C CA . LYS 166 166 ? A -13.118 -10.489 -4.433 1.000 1 A LYS 97.264 1
ATOM 1313 C C . LYS 166 166 ? A -12.212 -11.688 -4.746 1.000 1 A LYS 97.388 1
ATOM 1314 O O . LYS 166 166 ? A -12.648 -12.654 -5.378 1.000 1 A LYS 96.880 1
ATOM 1315 C CB . LYS 166 166 ? A -12.878 -9.386 -5.470 1.000 1 A LYS 96.788 1
ATOM 1316 C CG . LYS 166 166 ? A -13.870 -8.230 -5.428 1.000 1 A LYS 94.270 1
ATOM 1317 C CD . LYS 166 166 ? A -13.534 -7.190 -6.489 1.000 1 A LYS 88.788 1
ATOM 1318 C CE . LYS 166 166 ? A -14.516 -6.028 -6.462 1.000 1 A LYS 80.891 1
ATOM 1319 N NZ . LYS 166 166 ? A -14.098 -4.955 -7.426 1.000 1 A LYS 74.149 1
ATOM 1320 N N . HIS 167 167 ? A -10.932 -11.612 -4.276 1.000 1 A HIS 97.989 1
ATOM 1321 C CA . HIS 167 167 ? A -9.992 -12.702 -4.511 1.000 1 A HIS 97.756 1
ATOM 1322 C C . HIS 167 167 ? A -10.401 -13.956 -3.750 1.000 1 A HIS 97.593 1
ATOM 1323 O O . HIS 167 167 ? A -10.306 -15.068 -4.289 1.000 1 A HIS 96.959 1
ATOM 1324 C CB . HIS 167 167 ? A -8.601 -12.277 -4.113 1.000 1 A HIS 97.647 1
ATOM 1325 C CG . HIS 167 167 ? A -7.570 -13.328 -4.363 1.000 1 A HIS 97.410 1
ATOM 1326 N ND1 . HIS 167 167 ? A -7.188 -14.227 -3.397 1.000 1 A HIS 88.360 1
ATOM 1327 C CD2 . HIS 167 167 ? A -6.827 -13.622 -5.462 1.000 1 A HIS 90.160 1
ATOM 1328 C CE1 . HIS 167 167 ? A -6.268 -15.014 -3.896 1.000 1 A HIS 90.497 1
ATOM 1329 N NE2 . HIS 167 167 ? A -6.029 -14.670 -5.142 1.000 1 A HIS 92.097 1
ATOM 1330 N N . LYS 168 168 ? A -10.896 -13.792 -2.521 1.000 1 A LYS 96.997 1
ATOM 1331 C CA . LYS 168 168 ? A -11.245 -14.932 -1.692 1.000 1 A LYS 96.158 1
ATOM 1332 C C . LYS 168 168 ? A -12.488 -15.677 -2.184 1.000 1 A LYS 96.193 1
ATOM 1333 O O . LYS 168 168 ? A -12.631 -16.865 -1.909 1.000 1 A LYS 95.084 1
ATOM 1334 C CB . LYS 168 168 ? A -11.466 -14.477 -0.239 1.000 1 A LYS 94.330 1
ATOM 1335 C CG . LYS 168 168 ? A -10.215 -13.957 0.443 1.000 1 A LYS 93.118 1
ATOM 1336 C CD . LYS 168 168 ? A -10.531 -13.208 1.718 1.000 1 A LYS 90.216 1
ATOM 1337 C CE . LYS 168 168 ? A -10.939 -14.170 2.827 1.000 1 A LYS 82.826 1
ATOM 1338 N NZ . LYS 168 168 ? A -11.159 -13.418 4.107 1.000 1 A LYS 86.030 1
ATOM 1339 N N . GLU 169 169 ? A -13.373 -14.955 -2.918 1.000 1 A GLU 96.499 1
ATOM 1340 C CA . GLU 169 169 ? A -14.628 -15.572 -3.356 1.000 1 A GLU 96.024 1
ATOM 1341 C C . GLU 169 169 ? A -14.479 -16.369 -4.653 1.000 1 A GLU 95.864 1
ATOM 1342 O O . GLU 169 169 ? A -15.437 -17.018 -5.078 1.000 1 A GLU 94.390 1
ATOM 1343 C CB . GLU 169 169 ? A -15.718 -14.507 -3.516 1.000 1 A GLU 94.138 1
ATOM 1344 C CG . GLU 169 169 ? A -15.565 -13.646 -4.765 1.000 1 A GLU 89.698 1
ATOM 1345 C CD . GLU 169 169 ? A -16.578 -12.520 -4.830 1.000 1 A GLU 88.415 1
ATOM 1346 O OE1 . GLU 169 169 ? A -17.480 -12.475 -3.959 1.000 1 A GLU 84.197 1
ATOM 1347 O OE2 . GLU 169 169 ? A -16.454 -11.708 -5.761 1.000 1 A GLU 83.320 1
ATOM 1348 N N . LYS 170 170 ? A -13.295 -16.283 -5.295 1.000 1 A LYS 95.652 1
ATOM 1349 C CA . LYS 170 170 ? A -13.048 -17.042 -6.531 1.000 1 A LYS 94.982 1
ATOM 1350 C C . LYS 170 170 ? A -13.017 -18.538 -6.279 1.000 1 A LYS 91.928 1
ATOM 1351 O O . LYS 170 170 ? A -13.268 -19.331 -7.198 1.000 1 A LYS 85.702 1
ATOM 1352 C CB . LYS 170 170 ? A -11.757 -16.607 -7.203 1.000 1 A LYS 91.821 1
ATOM 1353 C CG . LYS 170 170 ? A -11.782 -15.193 -7.722 1.000 1 A LYS 92.183 1
ATOM 1354 C CD . LYS 170 170 ? A -10.471 -14.830 -8.388 1.000 1 A LYS 89.800 1
ATOM 1355 C CE . LYS 170 170 ? A -10.529 -13.446 -8.967 1.000 1 A LYS 85.956 1
ATOM 1356 N NZ . LYS 170 170 ? A -9.236 -13.037 -9.550 1.000 1 A LYS 81.181 1
HETATM 1357 C C1_1 . LIG2 . 1 ? B 13.061 2.556 -0.919 1.000 2 B LIG2 88.723 1
HETATM 1358 C C2_1 . LIG2 . 1 ? B 13.142 1.354 -0.018 1.000 2 B LIG2 93.200 1
HETATM 1359 C C3_1 . LIG2 . 1 ? B 13.071 1.733 1.502 1.000 2 B LIG2 93.372 1
HETATM 1360 N N1_1 . LIG2 . 1 ? B 11.729 2.247 1.791 1.000 2 B LIG2 95.147 1
HETATM 1361 C C4_1 . LIG2 . 1 ? B 11.482 3.446 2.385 1.000 2 B LIG2 95.238 1
HETATM 1362 C C5_1 . LIG2 . 1 ? B 12.666 4.327 2.755 1.000 2 B LIG2 93.043 1
HETATM 1363 C C6_1 . LIG2 . 1 ? B 12.390 5.745 2.922 1.000 2 B LIG2 90.225 1
HETATM 1364 O O1_1 . LIG2 . 1 ? B 10.354 3.858 2.550 1.000 2 B LIG2 95.284 1
HETATM 1365 C C7_1 . LIG2 . 1 ? B 10.569 1.421 1.432 1.000 2 B LIG2 94.032 1
HETATM 1366 C C8_1 . LIG2 . 1 ? B 10.708 0.952 0.012 1.000 2 B LIG2 93.287 1
HETATM 1367 N N2_1 . LIG2 . 1 ? B 12.022 0.416 -0.279 1.000 2 B LIG2 94.585 1
HETATM 1368 C C9_1 . LIG2 . 1 ? B 12.244 -0.577 -1.156 1.000 2 B LIG2 94.997 1
HETATM 1369 N N3_1 . LIG2 . 1 ? B 13.217 -0.393 -2.061 1.000 2 B LIG2 93.941 1
HETATM 1370 C C10_1 . LIG2 . 1 ? B 13.518 -1.309 -3.018 1.000 2 B LIG2 93.282 1
HETATM 1371 N N4_1 . LIG2 . 1 ? B 12.742 -2.501 -3.086 1.000 2 B LIG2 93.831 1
HETATM 1372 C C11_1 . LIG2 . 1 ? B 13.071 -3.478 -4.088 1.000 2 B LIG2 93.788 1
HETATM 1373 C C12_1 . LIG2 . 1 ? B 13.918 -4.565 -3.733 1.000 2 B LIG2 90.842 1
HETATM 1374 C C13_1 . LIG2 . 1 ? B 14.461 -4.737 -2.386 1.000 2 B LIG2 89.073 1
HETATM 1375 C C14_1 . LIG2 . 1 ? B 14.231 -5.489 -4.756 1.000 2 B LIG2 90.402 1
HETATM 1376 C C15_1 . LIG2 . 1 ? B 13.723 -5.261 -6.003 1.000 2 B LIG2 90.955 1
HETATM 1377 N N5_1 . LIG2 . 1 ? B 12.897 -4.214 -6.298 1.000 2 B LIG2 92.990 1
HETATM 1378 C C16_1 . LIG2 . 1 ? B 12.541 -3.312 -5.375 1.000 2 B LIG2 94.861 1
HETATM 1379 C C17_1 . LIG2 . 1 ? B 11.557 -2.221 -5.728 1.000 2 B LIG2 93.972 1
HETATM 1380 C C18_1 . LIG2 . 1 ? B 10.277 -2.858 -6.264 1.000 2 B LIG2 88.216 1
HETATM 1381 C C19_1 . LIG2 . 1 ? B 12.123 -1.289 -6.740 1.000 2 B LIG2 88.625 1
HETATM 1382 C C20_1 . LIG2 . 1 ? B 11.724 -2.730 -2.189 1.000 2 B LIG2 94.651 1
HETATM 1383 N N6_1 . LIG2 . 1 ? B 10.999 -3.878 -2.306 1.000 2 B LIG2 95.256 1
HETATM 1384 C C21_1 . LIG2 . 1 ? B 10.000 -4.154 -1.484 1.000 2 B LIG2 95.224 1
HETATM 1385 C C22_1 . LIG2 . 1 ? B 9.314 -5.387 -1.750 1.000 2 B LIG2 95.507 1
HETATM 1386 C C23_1 . LIG2 . 1 ? B 10.031 -6.583 -1.601 1.000 2 B LIG2 92.733 1
HETATM 1387 O O2_1 . LIG2 . 1 ? B 11.339 -6.553 -1.130 1.000 2 B LIG2 91.053 1
HETATM 1388 C C24_1 . LIG2 . 1 ? B 9.421 -7.766 -1.903 1.000 2 B LIG2 93.805 1
HETATM 1389 C C25_1 . LIG2 . 1 ? B 8.088 -7.775 -2.315 1.000 2 B LIG2 94.448 1
HETATM 1390 C C26_1 . LIG2 . 1 ? B 7.418 -6.578 -2.474 1.000 2 B LIG2 94.752 1
HETATM 1391 C C27_1 . LIG2 . 1 ? B 8.045 -5.392 -2.205 1.000 2 B LIG2 95.216 1
HETATM 1392 F F1_1 . LIG2 . 1 ? B 7.362 -4.258 -2.344 1.000 2 B LIG2 94.900 1
HETATM 1393 C C28_1 . LIG2 . 1 ? B 9.666 -3.263 -0.468 1.000 2 B LIG2 94.946 1
HETATM 1394 F F2_1 . LIG2 . 1 ? B 8.679 -3.553 0.376 1.000 2 B LIG2 94.918 1
HETATM 1395 C C29_1 . LIG2 . 1 ? B 10.359 -2.084 -0.311 1.000 2 B LIG2 95.050 1
HETATM 1396 C C30_1 . LIG2 . 1 ? B 11.406 -1.798 -1.181 1.000 2 B LIG2 94.963 1
HETATM 1397 O O3_1 . LIG2 . 1 ? B 14.394 -1.073 -3.798 1.000 2 B LIG2 93.787 1
HETATM 1398 O O1_1 . LIG3 . 1 ? C 5.201 8.752 5.620 1.000 3 C LIG3 88.341 1
HETATM 1399 P P1_1 . LIG3 . 1 ? C 6.464 9.199 5.155 1.000 3 C LIG3 97.492 1
HETATM 1400 O O2_1 . LIG3 . 1 ? C 7.638 9.259 6.062 1.000 3 C LIG3 91.754 1
HETATM 1401 O O3_1 . LIG3 . 1 ? C 6.889 8.390 3.839 1.000 3 C LIG3 97.610 1
HETATM 1402 P P2_1 . LIG3 . 1 ? C 7.405 6.900 3.791 1.000 3 C LIG3 97.339 1
HETATM 1403 O O4_1 . LIG3 . 1 ? C 8.925 6.906 3.655 1.000 3 C LIG3 88.220 1
HETATM 1404 O O5_1 . LIG3 . 1 ? C 6.771 6.322 2.528 1.000 3 C LIG3 85.590 1
HETATM 1405 O O6_1 . LIG3 . 1 ? C 6.997 6.190 5.008 1.000 3 C LIG3 86.912 1
HETATM 1406 O O7_1 . LIG3 . 1 ? C 6.285 10.613 4.492 1.000 3 C LIG3 97.577 1
HETATM 1407 C C1_1 . LIG3 . 1 ? C 7.373 11.320 3.922 1.000 3 C LIG3 96.564 1
HETATM 1408 C C2_1 . LIG3 . 1 ? C 7.115 12.783 4.131 1.000 3 C LIG3 96.764 1
HETATM 1409 O O8_1 . LIG3 . 1 ? C 5.935 13.129 3.392 1.000 3 C LIG3 97.774 1
HETATM 1410 C C3_1 . LIG3 . 1 ? C 6.862 13.142 5.575 1.000 3 C LIG3 96.523 1
HETATM 1411 O O9_1 . LIG3 . 1 ? C 7.461 14.371 5.907 1.000 3 C LIG3 94.685 1
HETATM 1412 C C4_1 . LIG3 . 1 ? C 5.379 13.201 5.644 1.000 3 C LIG3 97.231 1
HETATM 1413 O O10_1 . LIG3 . 1 ? C 4.908 14.034 6.666 1.000 3 C LIG3 96.289 1
HETATM 1414 C C5_1 . LIG3 . 1 ? C 5.013 13.702 4.307 1.000 3 C LIG3 98.008 1
HETATM 1415 N N1_1 . LIG3 . 1 ? C 3.698 13.306 3.844 1.000 3 C LIG3 98.258 1
HETATM 1416 C C6_1 . LIG3 . 1 ? C 2.798 14.089 3.244 1.000 3 C LIG3 98.483 1
HETATM 1417 N N2_1 . LIG3 . 1 ? C 2.816 15.440 2.991 1.000 3 C LIG3 98.355 1
HETATM 1418 C C7_1 . LIG3 . 1 ? C 1.734 15.963 2.417 1.000 3 C LIG3 98.412 1
HETATM 1419 N N3_1 . LIG3 . 1 ? C 1.706 17.304 2.141 1.000 3 C LIG3 97.954 1
HETATM 1420 N N4_1 . LIG3 . 1 ? C 0.640 15.240 2.080 1.000 3 C LIG3 98.692 1
HETATM 1421 C C8_1 . LIG3 . 1 ? C 0.585 13.927 2.338 1.000 3 C LIG3 98.727 1
HETATM 1422 O O11_1 . LIG3 . 1 ? C -0.417 13.264 2.037 1.000 3 C LIG3 98.580 1
HETATM 1423 C C9_1 . LIG3 . 1 ? C 1.684 13.309 2.951 1.000 3 C LIG3 98.668 1
HETATM 1424 N N5_1 . LIG3 . 1 ? C 1.971 12.025 3.321 1.000 3 C LIG3 98.446 1
HETATM 1425 C C10_1 . LIG3 . 1 ? C 3.198 12.039 3.866 1.000 3 C LIG3 98.210 1
HETATM 1426 Mg MG1_1 . LIG4 . 1 ? D 7.889 5.111 6.312 1.000 4 D LIG4 96.271 1
#
#
loop_
_atom_type.symbol
C
F
Mg
N
O
P
S
#
#
loop_
_ma_qa_metric.id
_ma_qa_metric.name
_ma_qa_metric.description
_ma_qa_metric.type
_ma_qa_metric.mode
_ma_qa_metric.type_other_details
_ma_qa_metric.software_group_id
1 pLDDT 'Predicted lddt' pLDDT local . .
#
#
loop_
_ma_qa_metric_local.ordinal_id
_ma_qa_metric_local.model_id
_ma_qa_metric_local.label_asym_id
_ma_qa_metric_local.label_seq_id
_ma_qa_metric_local.label_comp_id
_ma_qa_metric_local.metric_id
_ma_qa_metric_local.metric_value
1 1 A 1 GLY 1 82.003
2 1 A 2 MET 1 91.344
3 1 A 3 THR 1 95.823
4 1 A 4 GLU 1 97.222
5 1 A 5 TYR 1 98.086
6 1 A 6 LYS 1 97.937
7 1 A 7 LEU 1 98.277
8 1 A 8 VAL 1 98.152
9 1 A 9 VAL 1 98.274
10 1 A 10 VAL 1 98.362
11 1 A 11 GLY 1 98.232
12 1 A 12 ALA 1 98.135
13 1 A 13 CYS 1 96.716
14 1 A 14 GLY 1 97.732
15 1 A 15 VAL 1 98.645
16 1 A 16 GLY 1 98.442
17 1 A 17 LYS 1 98.361
18 1 A 18 SER 1 97.700
19 1 A 19 ALA 1 98.043
20 1 A 20 LEU 1 98.431
21 1 A 21 THR 1 98.091
22 1 A 22 ILE 1 97.377
23 1 A 23 GLN 1 97.901
24 1 A 24 LEU 1 98.234
25 1 A 25 ILE 1 97.224
26 1 A 26 GLN 1 96.698
27 1 A 27 ASN 1 97.195
28 1 A 28 HIS 1 96.792
29 1 A 29 PHE 1 97.803
30 1 A 30 VAL 1 92.913
31 1 A 31 ASP 1 90.386
32 1 A 32 GLU 1 88.855
33 1 A 33 TYR 1 86.328
34 1 A 34 ASP 1 89.903
35 1 A 35 PRO 1 89.415
36 1 A 36 THR 1 88.271
37 1 A 37 ILE 1 91.016
38 1 A 38 GLU 1 91.308
39 1 A 39 ASP 1 92.062
40 1 A 40 SER 1 92.495
41 1 A 41 TYR 1 95.617
42 1 A 42 ARG 1 96.430
43 1 A 43 LYS 1 96.960
44 1 A 44 GLN 1 97.472
45 1 A 45 VAL 1 96.503
46 1 A 46 VAL 1 96.091
47 1 A 47 ILE 1 97.198
48 1 A 48 ASP 1 96.614
49 1 A 49 GLY 1 93.589
50 1 A 50 GLU 1 93.461
51 1 A 51 THR 1 95.869
52 1 A 52 SER 1 95.696
53 1 A 53 LEU 1 97.536
54 1 A 54 LEU 1 98.118
55 1 A 55 ASP 1 97.688
56 1 A 56 ILE 1 97.624
57 1 A 57 LEU 1 96.323
58 1 A 58 ASP 1 96.430
59 1 A 59 THR 1 94.729
60 1 A 60 ALA 1 93.181
61 1 A 61 GLY 1 79.275
62 1 A 62 GLN 1 78.427
63 1 A 63 GLU 1 76.152
64 1 A 64 GLU 1 81.911
65 1 A 65 TYR 1 79.018
66 1 A 66 SER 1 78.511
67 1 A 67 ALA 1 80.601
68 1 A 68 MET 1 78.426
69 1 A 69 ARG 1 84.818
70 1 A 70 ASP 1 85.011
71 1 A 71 GLN 1 85.403
72 1 A 72 TYR 1 84.548
73 1 A 73 MET 1 91.274
74 1 A 74 ARG 1 93.339
75 1 A 75 THR 1 93.956
76 1 A 76 GLY 1 97.258
77 1 A 77 GLU 1 98.400
78 1 A 78 GLY 1 98.648
79 1 A 79 PHE 1 98.784
80 1 A 80 LEU 1 98.858
81 1 A 81 SER 1 98.953
82 1 A 82 VAL 1 98.970
83 1 A 83 PHE 1 98.983
84 1 A 84 ALA 1 98.960
85 1 A 85 ILE 1 98.916
86 1 A 86 ASN 1 98.852
87 1 A 87 ASN 1 98.738
88 1 A 88 THR 1 98.848
89 1 A 89 LYS 1 98.863
90 1 A 90 SER 1 98.924
91 1 A 91 PHE 1 98.949
92 1 A 92 GLU 1 98.741
93 1 A 93 ASP 1 98.644
94 1 A 94 ILE 1 98.836
95 1 A 95 HIS 1 97.807
96 1 A 96 HIS 1 98.102
97 1 A 97 TYR 1 97.771
98 1 A 98 ARG 1 97.971
99 1 A 99 GLU 1 97.392
100 1 A 100 GLN 1 95.997
101 1 A 101 ILE 1 97.354
102 1 A 102 LYS 1 97.050
103 1 A 103 ARG 1 95.693
104 1 A 104 VAL 1 94.570
105 1 A 105 LYS 1 95.945
106 1 A 106 ASP 1 95.910
107 1 A 107 SER 1 95.429
108 1 A 108 GLU 1 95.362
109 1 A 109 ASP 1 95.358
110 1 A 110 VAL 1 98.215
111 1 A 111 PRO 1 98.755
112 1 A 112 MET 1 98.781
113 1 A 113 VAL 1 98.977
114 1 A 114 LEU 1 98.986
115 1 A 115 VAL 1 98.992
116 1 A 116 GLY 1 98.983
117 1 A 117 ASN 1 98.964
118 1 A 118 LYS 1 98.874
119 1 A 119 SER 1 98.766
120 1 A 120 ASP 1 98.815
121 1 A 121 LEU 1 98.478
122 1 A 122 PRO 1 97.459
123 1 A 123 SER 1 94.250
124 1 A 124 ARG 1 97.764
125 1 A 125 THR 1 98.714
126 1 A 126 VAL 1 98.672
127 1 A 127 ASP 1 97.949
128 1 A 128 THR 1 97.802
129 1 A 129 LYS 1 98.318
130 1 A 130 GLN 1 98.204
131 1 A 131 ALA 1 98.850
132 1 A 132 GLN 1 98.852
133 1 A 133 ASP 1 98.793
134 1 A 134 LEU 1 98.824
135 1 A 135 ALA 1 98.859
136 1 A 136 ARG 1 98.612
137 1 A 137 SER 1 98.261
138 1 A 138 TYR 1 97.930
139 1 A 139 GLY 1 97.743
140 1 A 140 ILE 1 98.582
141 1 A 141 PRO 1 98.922
142 1 A 142 PHE 1 98.967
143 1 A 143 ILE 1 98.964
144 1 A 144 GLU 1 98.888
145 1 A 145 THR 1 98.988
146 1 A 146 SER 1 98.923
147 1 A 147 ALA 1 98.618
148 1 A 148 LYS 1 98.550
149 1 A 149 THR 1 98.629
150 1 A 150 ARG 1 98.613
151 1 A 151 GLN 1 98.764
152 1 A 152 GLY 1 98.946
153 1 A 153 VAL 1 98.915
154 1 A 154 ASP 1 98.743
155 1 A 155 ASP 1 98.853
156 1 A 156 ALA 1 98.925
157 1 A 157 PHE 1 98.869
158 1 A 158 TYR 1 98.711
159 1 A 159 THR 1 98.798
160 1 A 160 LEU 1 98.869
161 1 A 161 VAL 1 98.627
162 1 A 162 ARG 1 98.268
163 1 A 163 GLU 1 98.469
164 1 A 164 ILE 1 98.544
165 1 A 165 ARG 1 97.888
166 1 A 166 LYS 1 97.264
167 1 A 167 HIS 1 97.756
168 1 A 168 LYS 1 96.158
169 1 A 169 GLU 1 96.024
170 1 A 170 LYS 1 94.982
#
