# Supplementary material for: Single‐Sequence Deep Learning Delivers Crystal‐Quality Models of Covalent K‐Ras G12 Hotspot Complexes
Source: IUBMB Life. 2026 Jun 13;78(6):e70108. doi: 10.1002/iub.70108 (PMC13263772; doi:10.1002/iub.70108)
Supplement: Supplementary file 1 — Data S1: iub70108‐sup‐0001‐DataS1.zip. [file IUB-78-0-s001.zip › Supplementary_Data/1_Without Covalent Restraint_Web/Predicted Structures/KRASG12C_Sotorasib_GDP_Mg2+_without_restraint/pred.model_idx_0.cif]

data_model
_entry.id model
_struct.entry_id model
_struct.pdbx_model_details .
_struct.pdbx_structure_determination_methodology computational
_struct.title 'Chai-1 predicted structure'
_audit_conform.dict_location https://raw.githubusercontent.com/ihmwg/ModelCIF/80e1e22/dist/mmcif_ma.dic
_audit_conform.dict_name mmcif_ma.dic
_audit_conform.dict_version 1.4.7
#
loop_
_audit_author.name
_audit_author.pdbx_ordinal
'Chai Discovery team' 1
#
#
loop_
_chem_comp.id
_chem_comp.type
_chem_comp.name
_chem_comp.formula
_chem_comp.formula_weight
_chem_comp.ma_provenance
ALA 'L-peptide linking' . . . 'CCD Core'
ARG 'L-peptide linking' . . . 'CCD Core'
ASN 'L-peptide linking' . . . 'CCD Core'
ASP 'L-peptide linking' . . . 'CCD Core'
CYS 'L-peptide linking' . . . 'CCD Core'
GLN 'L-peptide linking' . . . 'CCD Core'
GLU 'L-peptide linking' . . . 'CCD Core'
GLY 'L-peptide linking' . . . 'CCD Core'
HIS 'L-peptide linking' . . . 'CCD Core'
ILE 'L-peptide linking' . . . 'CCD Core'
LEU 'L-peptide linking' . . . 'CCD Core'
LIG2 non-polymer . . . 'CCD Core'
LIG3 non-polymer . . . 'CCD Core'
LIG4 non-polymer . . . 'CCD Core'
LYS 'L-peptide linking' . . . 'CCD Core'
MET 'L-peptide linking' . . . 'CCD Core'
PHE 'L-peptide linking' . . . 'CCD Core'
PRO 'L-peptide linking' . . . 'CCD Core'
SER 'L-peptide linking' . . . 'CCD Core'
THR 'L-peptide linking' . . . 'CCD Core'
TYR 'L-peptide linking' . . . 'CCD Core'
VAL 'L-peptide linking' . . . 'CCD Core'
#
#
loop_
_entity.id
_entity.type
_entity.src_method
_entity.pdbx_description
_entity.formula_weight
_entity.pdbx_number_of_molecules
_entity.details
1 polymer man 'Entity A' . 1 .
2 non-polymer man 'Entity B' . 1 .
3 non-polymer man 'Entity C' . 1 .
4 non-polymer man 'Entity D' . 1 .
#
#
loop_
_entity_poly.entity_id
_entity_poly.type
_entity_poly.nstd_linkage
_entity_poly.nstd_monomer
_entity_poly.pdbx_strand_id
_entity_poly.pdbx_seq_one_letter_code
_entity_poly.pdbx_seq_one_letter_code_can
1 polypeptide(L) no no A
;GMTEYKLVVVGACGVGKSALTIQLIQNHFVDEYDPTIEDSYRKQVVIDGETSLLDILDTAGQEEYSAMRD
QYMRTGEGFLSVFAINNTKSFEDIHHYREQIKRVKDSEDVPMVLVGNKSDLPSRTVDTKQAQDLARSYGI
PFIETSAKTRQGVDDAFYTLVREIRKHKEK
;

;GMTEYKLVVVGACGVGKSALTIQLIQNHFVDEYDPTIEDSYRKQVVIDGETSLLDILDTAGQEEYSAMRD
QYMRTGEGFLSVFAINNTKSFEDIHHYREQIKRVKDSEDVPMVLVGNKSDLPSRTVDTKQAQDLARSYGI
PFIETSAKTRQGVDDAFYTLVREIRKHKEK
;

#
#
loop_
_pdbx_entity_nonpoly.entity_id
_pdbx_entity_nonpoly.name
_pdbx_entity_nonpoly.comp_id
_pdbx_entity_nonpoly.ma_model_mode
2 'Entity B' LIG2 .
3 'Entity C' LIG3 .
4 'Entity D' LIG4 .
#
#
loop_
_entity_poly_seq.entity_id
_entity_poly_seq.num
_entity_poly_seq.mon_id
_entity_poly_seq.hetero
1 1 GLY .
1 2 MET .
1 3 THR .
1 4 GLU .
1 5 TYR .
1 6 LYS .
1 7 LEU .
1 8 VAL .
1 9 VAL .
1 10 VAL .
1 11 GLY .
1 12 ALA .
1 13 CYS .
1 14 GLY .
1 15 VAL .
1 16 GLY .
1 17 LYS .
1 18 SER .
1 19 ALA .
1 20 LEU .
1 21 THR .
1 22 ILE .
1 23 GLN .
1 24 LEU .
1 25 ILE .
1 26 GLN .
1 27 ASN .
1 28 HIS .
1 29 PHE .
1 30 VAL .
1 31 ASP .
1 32 GLU .
1 33 TYR .
1 34 ASP .
1 35 PRO .
1 36 THR .
1 37 ILE .
1 38 GLU .
1 39 ASP .
1 40 SER .
1 41 TYR .
1 42 ARG .
1 43 LYS .
1 44 GLN .
1 45 VAL .
1 46 VAL .
1 47 ILE .
1 48 ASP .
1 49 GLY .
1 50 GLU .
1 51 THR .
1 52 SER .
1 53 LEU .
1 54 LEU .
1 55 ASP .
1 56 ILE .
1 57 LEU .
1 58 ASP .
1 59 THR .
1 60 ALA .
1 61 GLY .
1 62 GLN .
1 63 GLU .
1 64 GLU .
1 65 TYR .
1 66 SER .
1 67 ALA .
1 68 MET .
1 69 ARG .
1 70 ASP .
1 71 GLN .
1 72 TYR .
1 73 MET .
1 74 ARG .
1 75 THR .
1 76 GLY .
1 77 GLU .
1 78 GLY .
1 79 PHE .
1 80 LEU .
1 81 SER .
1 82 VAL .
1 83 PHE .
1 84 ALA .
1 85 ILE .
1 86 ASN .
1 87 ASN .
1 88 THR .
1 89 LYS .
1 90 SER .
1 91 PHE .
1 92 GLU .
1 93 ASP .
1 94 ILE .
1 95 HIS .
1 96 HIS .
1 97 TYR .
1 98 ARG .
1 99 GLU .
1 100 GLN .
1 101 ILE .
1 102 LYS .
1 103 ARG .
1 104 VAL .
1 105 LYS .
1 106 ASP .
1 107 SER .
1 108 GLU .
1 109 ASP .
1 110 VAL .
1 111 PRO .
1 112 MET .
1 113 VAL .
1 114 LEU .
1 115 VAL .
1 116 GLY .
1 117 ASN .
1 118 LYS .
1 119 SER .
1 120 ASP .
1 121 LEU .
1 122 PRO .
1 123 SER .
1 124 ARG .
1 125 THR .
1 126 VAL .
1 127 ASP .
1 128 THR .
1 129 LYS .
1 130 GLN .
1 131 ALA .
1 132 GLN .
1 133 ASP .
1 134 LEU .
1 135 ALA .
1 136 ARG .
1 137 SER .
1 138 TYR .
1 139 GLY .
1 140 ILE .
1 141 PRO .
1 142 PHE .
1 143 ILE .
1 144 GLU .
1 145 THR .
1 146 SER .
1 147 ALA .
1 148 LYS .
1 149 THR .
1 150 ARG .
1 151 GLN .
1 152 GLY .
1 153 VAL .
1 154 ASP .
1 155 ASP .
1 156 ALA .
1 157 PHE .
1 158 TYR .
1 159 THR .
1 160 LEU .
1 161 VAL .
1 162 ARG .
1 163 GLU .
1 164 ILE .
1 165 ARG .
1 166 LYS .
1 167 HIS .
1 168 LYS .
1 169 GLU .
1 170 LYS .
#
#
loop_
_struct_asym.id
_struct_asym.entity_id
_struct_asym.details
A 1 'Chain A'
B 2 'Chain B'
C 3 'Chain C'
D 4 'Chain D'
#
#
loop_
_pdbx_poly_seq_scheme.asym_id
_pdbx_poly_seq_scheme.entity_id
_pdbx_poly_seq_scheme.seq_id
_pdbx_poly_seq_scheme.mon_id
_pdbx_poly_seq_scheme.pdb_seq_num
_pdbx_poly_seq_scheme.auth_seq_num
_pdbx_poly_seq_scheme.pdb_mon_id
_pdbx_poly_seq_scheme.auth_mon_id
_pdbx_poly_seq_scheme.pdb_strand_id
_pdbx_poly_seq_scheme.pdb_ins_code
A 1 1 GLY 1 1 GLY GLY A .
A 1 2 MET 2 2 MET MET A .
A 1 3 THR 3 3 THR THR A .
A 1 4 GLU 4 4 GLU GLU A .
A 1 5 TYR 5 5 TYR TYR A .
A 1 6 LYS 6 6 LYS LYS A .
A 1 7 LEU 7 7 LEU LEU A .
A 1 8 VAL 8 8 VAL VAL A .
A 1 9 VAL 9 9 VAL VAL A .
A 1 10 VAL 10 10 VAL VAL A .
A 1 11 GLY 11 11 GLY GLY A .
A 1 12 ALA 12 12 ALA ALA A .
A 1 13 CYS 13 13 CYS CYS A .
A 1 14 GLY 14 14 GLY GLY A .
A 1 15 VAL 15 15 VAL VAL A .
A 1 16 GLY 16 16 GLY GLY A .
A 1 17 LYS 17 17 LYS LYS A .
A 1 18 SER 18 18 SER SER A .
A 1 19 ALA 19 19 ALA ALA A .
A 1 20 LEU 20 20 LEU LEU A .
A 1 21 THR 21 21 THR THR A .
A 1 22 ILE 22 22 ILE ILE A .
A 1 23 GLN 23 23 GLN GLN A .
A 1 24 LEU 24 24 LEU LEU A .
A 1 25 ILE 25 25 ILE ILE A .
A 1 26 GLN 26 26 GLN GLN A .
A 1 27 ASN 27 27 ASN ASN A .
A 1 28 HIS 28 28 HIS HIS A .
A 1 29 PHE 29 29 PHE PHE A .
A 1 30 VAL 30 30 VAL VAL A .
A 1 31 ASP 31 31 ASP ASP A .
A 1 32 GLU 32 32 GLU GLU A .
A 1 33 TYR 33 33 TYR TYR A .
A 1 34 ASP 34 34 ASP ASP A .
A 1 35 PRO 35 35 PRO PRO A .
A 1 36 THR 36 36 THR THR A .
A 1 37 ILE 37 37 ILE ILE A .
A 1 38 GLU 38 38 GLU GLU A .
A 1 39 ASP 39 39 ASP ASP A .
A 1 40 SER 40 40 SER SER A .
A 1 41 TYR 41 41 TYR TYR A .
A 1 42 ARG 42 42 ARG ARG A .
A 1 43 LYS 43 43 LYS LYS A .
A 1 44 GLN 44 44 GLN GLN A .
A 1 45 VAL 45 45 VAL VAL A .
A 1 46 VAL 46 46 VAL VAL A .
A 1 47 ILE 47 47 ILE ILE A .
A 1 48 ASP 48 48 ASP ASP A .
A 1 49 GLY 49 49 GLY GLY A .
A 1 50 GLU 50 50 GLU GLU A .
A 1 51 THR 51 51 THR THR A .
A 1 52 SER 52 52 SER SER A .
A 1 53 LEU 53 53 LEU LEU A .
A 1 54 LEU 54 54 LEU LEU A .
A 1 55 ASP 55 55 ASP ASP A .
A 1 56 ILE 56 56 ILE ILE A .
A 1 57 LEU 57 57 LEU LEU A .
A 1 58 ASP 58 58 ASP ASP A .
A 1 59 THR 59 59 THR THR A .
A 1 60 ALA 60 60 ALA ALA A .
A 1 61 GLY 61 61 GLY GLY A .
A 1 62 GLN 62 62 GLN GLN A .
A 1 63 GLU 63 63 GLU GLU A .
A 1 64 GLU 64 64 GLU GLU A .
A 1 65 TYR 65 65 TYR TYR A .
A 1 66 SER 66 66 SER SER A .
A 1 67 ALA 67 67 ALA ALA A .
A 1 68 MET 68 68 MET MET A .
A 1 69 ARG 69 69 ARG ARG A .
A 1 70 ASP 70 70 ASP ASP A .
A 1 71 GLN 71 71 GLN GLN A .
A 1 72 TYR 72 72 TYR TYR A .
A 1 73 MET 73 73 MET MET A .
A 1 74 ARG 74 74 ARG ARG A .
A 1 75 THR 75 75 THR THR A .
A 1 76 GLY 76 76 GLY GLY A .
A 1 77 GLU 77 77 GLU GLU A .
A 1 78 GLY 78 78 GLY GLY A .
A 1 79 PHE 79 79 PHE PHE A .
A 1 80 LEU 80 80 LEU LEU A .
A 1 81 SER 81 81 SER SER A .
A 1 82 VAL 82 82 VAL VAL A .
A 1 83 PHE 83 83 PHE PHE A .
A 1 84 ALA 84 84 ALA ALA A .
A 1 85 ILE 85 85 ILE ILE A .
A 1 86 ASN 86 86 ASN ASN A .
A 1 87 ASN 87 87 ASN ASN A .
A 1 88 THR 88 88 THR THR A .
A 1 89 LYS 89 89 LYS LYS A .
A 1 90 SER 90 90 SER SER A .
A 1 91 PHE 91 91 PHE PHE A .
A 1 92 GLU 92 92 GLU GLU A .
A 1 93 ASP 93 93 ASP ASP A .
A 1 94 ILE 94 94 ILE ILE A .
A 1 95 HIS 95 95 HIS HIS A .
A 1 96 HIS 96 96 HIS HIS A .
A 1 97 TYR 97 97 TYR TYR A .
A 1 98 ARG 98 98 ARG ARG A .
A 1 99 GLU 99 99 GLU GLU A .
A 1 100 GLN 100 100 GLN GLN A .
A 1 101 ILE 101 101 ILE ILE A .
A 1 102 LYS 102 102 LYS LYS A .
A 1 103 ARG 103 103 ARG ARG A .
A 1 104 VAL 104 104 VAL VAL A .
A 1 105 LYS 105 105 LYS LYS A .
A 1 106 ASP 106 106 ASP ASP A .
A 1 107 SER 107 107 SER SER A .
A 1 108 GLU 108 108 GLU GLU A .
A 1 109 ASP 109 109 ASP ASP A .
A 1 110 VAL 110 110 VAL VAL A .
A 1 111 PRO 111 111 PRO PRO A .
A 1 112 MET 112 112 MET MET A .
A 1 113 VAL 113 113 VAL VAL A .
A 1 114 LEU 114 114 LEU LEU A .
A 1 115 VAL 115 115 VAL VAL A .
A 1 116 GLY 116 116 GLY GLY A .
A 1 117 ASN 117 117 ASN ASN A .
A 1 118 LYS 118 118 LYS LYS A .
A 1 119 SER 119 119 SER SER A .
A 1 120 ASP 120 120 ASP ASP A .
A 1 121 LEU 121 121 LEU LEU A .
A 1 122 PRO 122 122 PRO PRO A .
A 1 123 SER 123 123 SER SER A .
A 1 124 ARG 124 124 ARG ARG A .
A 1 125 THR 125 125 THR THR A .
A 1 126 VAL 126 126 VAL VAL A .
A 1 127 ASP 127 127 ASP ASP A .
A 1 128 THR 128 128 THR THR A .
A 1 129 LYS 129 129 LYS LYS A .
A 1 130 GLN 130 130 GLN GLN A .
A 1 131 ALA 131 131 ALA ALA A .
A 1 132 GLN 132 132 GLN GLN A .
A 1 133 ASP 133 133 ASP ASP A .
A 1 134 LEU 134 134 LEU LEU A .
A 1 135 ALA 135 135 ALA ALA A .
A 1 136 ARG 136 136 ARG ARG A .
A 1 137 SER 137 137 SER SER A .
A 1 138 TYR 138 138 TYR TYR A .
A 1 139 GLY 139 139 GLY GLY A .
A 1 140 ILE 140 140 ILE ILE A .
A 1 141 PRO 141 141 PRO PRO A .
A 1 142 PHE 142 142 PHE PHE A .
A 1 143 ILE 143 143 ILE ILE A .
A 1 144 GLU 144 144 GLU GLU A .
A 1 145 THR 145 145 THR THR A .
A 1 146 SER 146 146 SER SER A .
A 1 147 ALA 147 147 ALA ALA A .
A 1 148 LYS 148 148 LYS LYS A .
A 1 149 THR 149 149 THR THR A .
A 1 150 ARG 150 150 ARG ARG A .
A 1 151 GLN 151 151 GLN GLN A .
A 1 152 GLY 152 152 GLY GLY A .
A 1 153 VAL 153 153 VAL VAL A .
A 1 154 ASP 154 154 ASP ASP A .
A 1 155 ASP 155 155 ASP ASP A .
A 1 156 ALA 156 156 ALA ALA A .
A 1 157 PHE 157 157 PHE PHE A .
A 1 158 TYR 158 158 TYR TYR A .
A 1 159 THR 159 159 THR THR A .
A 1 160 LEU 160 160 LEU LEU A .
A 1 161 VAL 161 161 VAL VAL A .
A 1 162 ARG 162 162 ARG ARG A .
A 1 163 GLU 163 163 GLU GLU A .
A 1 164 ILE 164 164 ILE ILE A .
A 1 165 ARG 165 165 ARG ARG A .
A 1 166 LYS 166 166 LYS LYS A .
A 1 167 HIS 167 167 HIS HIS A .
A 1 168 LYS 168 168 LYS LYS A .
A 1 169 GLU 169 169 GLU GLU A .
A 1 170 LYS 170 170 LYS LYS A .
#
#
loop_
_pdbx_nonpoly_scheme.asym_id
_pdbx_nonpoly_scheme.entity_id
_pdbx_nonpoly_scheme.mon_id
_pdbx_nonpoly_scheme.ndb_seq_num
_pdbx_nonpoly_scheme.pdb_seq_num
_pdbx_nonpoly_scheme.auth_seq_num
_pdbx_nonpoly_scheme.auth_mon_id
_pdbx_nonpoly_scheme.pdb_strand_id
_pdbx_nonpoly_scheme.pdb_ins_code
B 2 LIG2 1 1 1 LIG2 B .
C 3 LIG3 1 1 1 LIG3 C .
D 4 LIG4 1 1 1 LIG4 D .
#
#
loop_
_ma_data.id
_ma_data.name
_ma_data.content_type
_ma_data.content_type_other_details
1 'Entity A' target .
2 'Entity B' target .
3 'Entity C' target .
4 'Entity D' target .
5 pred_model_1 'model coordinates' .
#
#
loop_
_ma_target_entity.entity_id
_ma_target_entity.data_id
_ma_target_entity.origin
1 1 designed
2 2 designed
3 3 designed
4 4 designed
#
#
loop_
_ma_target_entity_instance.asym_id
_ma_target_entity_instance.entity_id
_ma_target_entity_instance.details
A 1 'Chain A'
B 2 'Chain B'
C 3 'Chain C'
D 4 'Chain D'
#
#
loop_
_ma_model_list.ordinal_id
_ma_model_list.model_name
_ma_model_list.data_id
_ma_model_list.model_type
_ma_model_list.model_type_other_details
1 pred_model_1 5 'Ab initio model' .
#
#
loop_
_ma_model_group.id
_ma_model_group.name
_ma_model_group.details
1 pred .
#
#
loop_
_ma_model_group_link.group_id
_ma_model_group_link.model_id
1 1
#
#
loop_
_atom_site.group_PDB
_atom_site.id
_atom_site.type_symbol
_atom_site.label_atom_id
_atom_site.label_alt_id
_atom_site.label_comp_id
_atom_site.label_seq_id
_atom_site.auth_seq_id
_atom_site.pdbx_PDB_ins_code
_atom_site.label_asym_id
_atom_site.Cartn_x
_atom_site.Cartn_y
_atom_site.Cartn_z
_atom_site.occupancy
_atom_site.label_entity_id
_atom_site.auth_asym_id
_atom_site.auth_comp_id
_atom_site.B_iso_or_equiv
_atom_site.pdbx_PDB_model_num
ATOM 1 N N . GLY 1 1 ? A -12.241 -20.209 -8.649 1.000 1 A GLY 76.983 1
ATOM 2 C CA . GLY 1 1 ? A -13.198 -20.475 -7.593 1.000 1 A GLY 82.383 1
ATOM 3 C C . GLY 1 1 ? A -12.747 -19.934 -6.248 1.000 1 A GLY 85.821 1
ATOM 4 O O . GLY 1 1 ? A -13.564 -19.730 -5.356 1.000 1 A GLY 83.407 1
ATOM 5 N N . MET 2 2 ? A -11.439 -19.703 -6.090 1.000 1 A MET 88.177 1
ATOM 6 C CA . MET 2 2 ? A -10.930 -19.112 -4.851 1.000 1 A MET 91.596 1
ATOM 7 C C . MET 2 2 ? A -11.463 -17.689 -4.703 1.000 1 A MET 92.961 1
ATOM 8 O O . MET 2 2 ? A -11.853 -17.023 -5.677 1.000 1 A MET 91.819 1
ATOM 9 C CB . MET 2 2 ? A -9.410 -19.101 -4.852 1.000 1 A MET 90.118 1
ATOM 10 C CG . MET 2 2 ? A -8.802 -18.127 -5.815 1.000 1 A MET 89.567 1
ATOM 11 S SD . MET 2 2 ? A -7.008 -18.186 -5.838 1.000 1 A MET 86.862 1
ATOM 12 C CE . MET 2 2 ? A -6.697 -19.779 -6.574 1.000 1 A MET 82.617 1
ATOM 13 N N . THR 3 3 ? A -11.475 -17.203 -3.460 1.000 1 A THR 95.856 1
ATOM 14 C CA . THR 3 3 ? A -11.920 -15.842 -3.190 1.000 1 A THR 96.027 1
ATOM 15 C C . THR 3 3 ? A -10.870 -14.866 -3.698 1.000 1 A THR 96.774 1
ATOM 16 O O . THR 3 3 ? A -9.667 -15.070 -3.481 1.000 1 A THR 96.346 1
ATOM 17 C CB . THR 3 3 ? A -12.157 -15.644 -1.695 1.000 1 A THR 94.557 1
ATOM 18 O OG1 . THR 3 3 ? A -13.123 -16.604 -1.246 1.000 1 A THR 89.559 1
ATOM 19 C CG2 . THR 3 3 ? A -12.685 -14.250 -1.404 1.000 1 A THR 90.285 1
ATOM 20 N N . GLU 4 4 ? A -11.316 -13.810 -4.369 1.000 1 A GLU 96.779 1
ATOM 21 C CA . GLU 4 4 ? A -10.437 -12.755 -4.832 1.000 1 A GLU 97.122 1
ATOM 22 C C . GLU 4 4 ? A -10.712 -11.505 -4.019 1.000 1 A GLU 97.444 1
ATOM 23 O O . GLU 4 4 ? A -11.849 -11.244 -3.634 1.000 1 A GLU 96.962 1
ATOM 24 C CB . GLU 4 4 ? A -10.646 -12.473 -6.311 1.000 1 A GLU 96.143 1
ATOM 25 C CG . GLU 4 4 ? A -10.274 -13.646 -7.187 1.000 1 A GLU 88.970 1
ATOM 26 C CD . GLU 4 4 ? A -10.513 -13.387 -8.668 1.000 1 A GLU 88.252 1
ATOM 27 O OE1 . GLU 4 4 ? A -10.882 -12.239 -9.025 1.000 1 A GLU 86.084 1
ATOM 28 O OE2 . GLU 4 4 ? A -10.311 -14.333 -9.470 1.000 1 A GLU 83.893 1
ATOM 29 N N . TYR 5 5 ? A -9.648 -10.747 -3.737 1.000 1 A TYR 97.857 1
ATOM 30 C CA . TYR 5 5 ? A -9.763 -9.518 -2.989 1.000 1 A TYR 98.064 1
ATOM 31 C C . TYR 5 5 ? A -9.116 -8.409 -3.797 1.000 1 A TYR 98.082 1
ATOM 32 O O . TYR 5 5 ? A -7.948 -8.520 -4.175 1.000 1 A TYR 98.006 1
ATOM 33 C CB . TYR 5 5 ? A -9.076 -9.629 -1.627 1.000 1 A TYR 97.989 1
ATOM 34 C CG . TYR 5 5 ? A -9.689 -10.676 -0.751 1.000 1 A TYR 97.946 1
ATOM 35 C CD1 . TYR 5 5 ? A -10.700 -10.329 0.142 1.000 1 A TYR 97.519 1
ATOM 36 C CD2 . TYR 5 5 ? A -9.286 -11.996 -0.801 1.000 1 A TYR 97.616 1
ATOM 37 C CE1 . TYR 5 5 ? A -11.283 -11.275 0.956 1.000 1 A TYR 96.842 1
ATOM 38 C CE2 . TYR 5 5 ? A -9.874 -12.957 -0.007 1.000 1 A TYR 96.859 1
ATOM 39 C CZ . TYR 5 5 ? A -10.875 -12.577 0.881 1.000 1 A TYR 96.742 1
ATOM 40 O OH . TYR 5 5 ? A -11.466 -13.526 1.697 1.000 1 A TYR 95.240 1
ATOM 41 N N . LYS 6 6 ? A -9.867 -7.333 -4.071 1.000 1 A LYS 98.046 1
ATOM 42 C CA . LYS 6 6 ? A -9.330 -6.184 -4.780 1.000 1 A LYS 97.989 1
ATOM 43 C C . LYS 6 6 ? A -8.885 -5.169 -3.743 1.000 1 A LYS 98.207 1
ATOM 44 O O . LYS 6 6 ? A -9.707 -4.563 -3.033 1.000 1 A LYS 98.063 1
ATOM 45 C CB . LYS 6 6 ? A -10.363 -5.623 -5.749 1.000 1 A LYS 97.437 1
ATOM 46 C CG . LYS 6 6 ? A -9.768 -4.516 -6.616 1.000 1 A LYS 86.957 1
ATOM 47 C CD . LYS 6 6 ? A -10.646 -4.201 -7.819 1.000 1 A LYS 80.077 1
ATOM 48 C CE . LYS 6 6 ? A -10.517 -5.258 -8.887 1.000 1 A LYS 76.274 1
ATOM 49 N NZ . LYS 6 6 ? A -11.189 -4.871 -10.159 1.000 1 A LYS 63.540 1
ATOM 50 N N . LEU 7 7 ? A -7.561 -4.955 -3.649 1.000 1 A LEU 98.257 1
ATOM 51 C CA . LEU 7 7 ? A -6.950 -4.107 -2.654 1.000 1 A LEU 98.426 1
ATOM 52 C C . LEU 7 7 ? A -6.291 -2.915 -3.339 1.000 1 A LEU 98.203 1
ATOM 53 O O . LEU 7 7 ? A -5.727 -3.060 -4.418 1.000 1 A LEU 97.929 1
ATOM 54 C CB . LEU 7 7 ? A -5.879 -4.860 -1.856 1.000 1 A LEU 98.599 1
ATOM 55 C CG . LEU 7 7 ? A -6.222 -6.232 -1.276 1.000 1 A LEU 98.436 1
ATOM 56 C CD1 . LEU 7 7 ? A -7.481 -6.186 -0.446 1.000 1 A LEU 98.365 1
ATOM 57 C CD2 . LEU 7 7 ? A -5.028 -6.747 -0.458 1.000 1 A LEU 98.462 1
ATOM 58 N N . VAL 8 8 ? A -6.351 -1.770 -2.686 1.000 1 A VAL 98.330 1
ATOM 59 C CA . VAL 8 8 ? A -5.773 -0.544 -3.236 1.000 1 A VAL 98.170 1
ATOM 60 C C . VAL 8 8 ? A -4.808 0.037 -2.224 1.000 1 A VAL 98.306 1
ATOM 61 O O . VAL 8 8 ? A -5.131 0.157 -1.027 1.000 1 A VAL 98.353 1
ATOM 62 C CB . VAL 8 8 ? A -6.871 0.463 -3.588 1.000 1 A VAL 97.630 1
ATOM 63 C CG1 . VAL 8 8 ? A -7.929 -0.164 -4.479 1.000 1 A VAL 97.028 1
ATOM 64 C CG2 . VAL 8 8 ? A -6.273 1.703 -4.256 1.000 1 A VAL 97.061 1
ATOM 65 N N . VAL 9 9 ? A -3.620 0.387 -2.670 1.000 1 A VAL 98.181 1
ATOM 66 C CA . VAL 9 9 ? A -2.585 0.989 -1.822 1.000 1 A VAL 98.293 1
ATOM 67 C C . VAL 9 9 ? A -2.507 2.471 -2.157 1.000 1 A VAL 98.105 1
ATOM 68 O O . VAL 9 9 ? A -2.216 2.834 -3.300 1.000 1 A VAL 97.833 1
ATOM 69 C CB . VAL 9 9 ? A -1.234 0.333 -2.039 1.000 1 A VAL 98.408 1
ATOM 70 C CG1 . VAL 9 9 ? A -1.347 -1.187 -1.897 1.000 1 A VAL 98.550 1
ATOM 71 C CG2 . VAL 9 9 ? A -0.201 0.899 -1.059 1.000 1 A VAL 98.449 1
ATOM 72 N N . VAL 10 10 ? A -2.786 3.324 -1.180 1.000 1 A VAL 98.361 1
ATOM 73 C CA . VAL 10 10 ? A -2.827 4.768 -1.381 1.000 1 A VAL 98.376 1
ATOM 74 C C . VAL 10 10 ? A -1.901 5.462 -0.402 1.000 1 A VAL 98.577 1
ATOM 75 O O . VAL 10 10 ? A -1.472 4.889 0.574 1.000 1 A VAL 98.694 1
ATOM 76 C CB . VAL 10 10 ? A -4.248 5.343 -1.258 1.000 1 A VAL 97.910 1
ATOM 77 C CG1 . VAL 10 10 ? A -5.200 4.684 -2.256 1.000 1 A VAL 97.567 1
ATOM 78 C CG2 . VAL 10 10 ? A -4.750 5.194 0.158 1.000 1 A VAL 97.953 1
ATOM 79 N N . GLY 11 11 ? A -1.637 6.730 -0.709 1.000 1 A GLY 98.459 1
ATOM 80 C CA . GLY 11 11 ? A -0.754 7.523 0.142 1.000 1 A GLY 98.255 1
ATOM 81 C C . GLY 11 11 ? A 0.126 8.407 -0.700 1.000 1 A GLY 97.933 1
ATOM 82 O O . GLY 11 11 ? A 0.257 8.202 -1.923 1.000 1 A GLY 97.498 1
ATOM 83 N N . ALA 12 12 ? A 0.792 9.365 -0.067 1.000 1 A ALA 98.349 1
ATOM 84 C CA . ALA 12 12 ? A 1.605 10.346 -0.748 1.000 1 A ALA 98.095 1
ATOM 85 C C . ALA 12 12 ? A 2.771 9.721 -1.469 1.000 1 A ALA 97.756 1
ATOM 86 O O . ALA 12 12 ? A 3.193 8.592 -1.160 1.000 1 A ALA 97.494 1
ATOM 87 C CB . ALA 12 12 ? A 2.106 11.386 0.254 1.000 1 A ALA 97.882 1
ATOM 88 N N . CYS 13 13 ? A 3.296 10.467 -2.426 1.000 1 A CYS 97.116 1
ATOM 89 C CA . CYS 13 13 ? A 4.524 10.046 -3.111 1.000 1 A CYS 96.796 1
ATOM 90 C C . CYS 13 13 ? A 5.591 9.733 -2.069 1.000 1 A CYS 97.259 1
ATOM 91 O O . CYS 13 13 ? A 5.800 10.497 -1.131 1.000 1 A CYS 97.327 1
ATOM 92 C CB . CYS 13 13 ? A 5.006 11.119 -4.069 1.000 1 A CYS 95.214 1
ATOM 93 S SG . CYS 13 13 ? A 4.038 11.279 -5.513 1.000 1 A CYS 88.210 1
ATOM 94 N N . GLY 14 14 ? A 6.313 8.664 -2.319 1.000 1 A GLY 97.435 1
ATOM 95 C CA . GLY 14 14 ? A 7.535 8.383 -1.576 1.000 1 A GLY 97.702 1
ATOM 96 C C . GLY 14 14 ? A 7.393 7.710 -0.251 1.000 1 A GLY 98.336 1
ATOM 97 O O . GLY 14 14 ? A 8.390 7.456 0.412 1.000 1 A GLY 98.307 1
ATOM 98 N N . VAL 15 15 ? A 6.158 7.386 0.163 1.000 1 A VAL 98.339 1
ATOM 99 C CA . VAL 15 15 ? A 5.967 6.734 1.460 1.000 1 A VAL 98.637 1
ATOM 100 C C . VAL 15 15 ? A 6.328 5.250 1.424 1.000 1 A VAL 98.683 1
ATOM 101 O O . VAL 15 15 ? A 6.557 4.665 2.490 1.000 1 A VAL 98.731 1
ATOM 102 C CB . VAL 15 15 ? A 4.522 6.877 1.980 1.000 1 A VAL 98.738 1
ATOM 103 C CG1 . VAL 15 15 ? A 4.149 8.353 2.159 1.000 1 A VAL 98.763 1
ATOM 104 C CG2 . VAL 15 15 ? A 3.528 6.161 1.078 1.000 1 A VAL 98.849 1
ATOM 105 N N . GLY 16 16 ? A 6.381 4.661 0.234 1.000 1 A GLY 98.585 1
ATOM 106 C CA . GLY 16 16 ? A 6.730 3.261 0.083 1.000 1 A GLY 98.461 1
ATOM 107 C C . GLY 16 16 ? A 5.615 2.392 -0.428 1.000 1 A GLY 98.540 1
ATOM 108 O O . GLY 16 16 ? A 5.649 1.168 -0.206 1.000 1 A GLY 98.513 1
ATOM 109 N N . LYS 17 17 ? A 4.636 2.961 -1.135 1.000 1 A LYS 98.442 1
ATOM 110 C CA . LYS 17 17 ? A 3.532 2.154 -1.663 1.000 1 A LYS 98.399 1
ATOM 111 C C . LYS 17 17 ? A 4.083 1.041 -2.589 1.000 1 A LYS 98.229 1
ATOM 112 O O . LYS 17 17 ? A 3.696 -0.111 -2.461 1.000 1 A LYS 98.372 1
ATOM 113 C CB . LYS 17 17 ? A 2.536 3.011 -2.428 1.000 1 A LYS 98.275 1
ATOM 114 C CG . LYS 17 17 ? A 1.879 4.074 -1.577 1.000 1 A LYS 98.022 1
ATOM 115 C CD . LYS 17 17 ? A 0.877 4.895 -2.355 1.000 1 A LYS 97.745 1
ATOM 116 C CE . LYS 17 17 ? A 1.492 5.645 -3.525 1.000 1 A LYS 97.351 1
ATOM 117 N NZ . LYS 17 17 ? A 2.467 6.702 -3.103 1.000 1 A LYS 97.183 1
ATOM 118 N N . SER 18 18 ? A 4.933 1.421 -3.501 1.000 1 A SER 98.062 1
ATOM 119 C CA . SER 18 18 ? A 5.517 0.453 -4.429 1.000 1 A SER 97.749 1
ATOM 120 C C . SER 18 18 ? A 6.431 -0.534 -3.708 1.000 1 A SER 97.911 1
ATOM 121 O O . SER 18 18 ? A 6.393 -1.729 -3.993 1.000 1 A SER 98.013 1
ATOM 122 C CB . SER 18 18 ? A 6.267 1.160 -5.554 1.000 1 A SER 97.126 1
ATOM 123 O OG . SER 18 18 ? A 5.362 1.954 -6.296 1.000 1 A SER 94.403 1
ATOM 124 N N . ALA 19 19 ? A 7.243 -0.036 -2.797 1.000 1 A ALA 97.926 1
ATOM 125 C CA . ALA 19 19 ? A 8.154 -0.929 -2.078 1.000 1 A ALA 98.069 1
ATOM 126 C C . ALA 19 19 ? A 7.380 -1.973 -1.273 1.000 1 A ALA 98.288 1
ATOM 127 O O . ALA 19 19 ? A 7.758 -3.148 -1.228 1.000 1 A ALA 98.400 1
ATOM 128 C CB . ALA 19 19 ? A 9.087 -0.136 -1.189 1.000 1 A ALA 97.972 1
ATOM 129 N N . LEU 20 20 ? A 6.287 -1.547 -0.637 1.000 1 A LEU 98.287 1
ATOM 130 C CA . LEU 20 20 ? A 5.455 -2.488 0.128 1.000 1 A LEU 98.494 1
ATOM 131 C C . LEU 20 20 ? A 4.834 -3.517 -0.795 1.000 1 A LEU 98.448 1
ATOM 132 O O . LEU 20 20 ? A 4.816 -4.717 -0.489 1.000 1 A LEU 98.506 1
ATOM 133 C CB . LEU 20 20 ? A 4.353 -1.744 0.874 1.000 1 A LEU 98.679 1
ATOM 134 C CG . LEU 20 20 ? A 4.788 -0.985 2.119 1.000 1 A LEU 98.754 1
ATOM 135 C CD1 . LEU 20 20 ? A 5.143 -1.964 3.238 1.000 1 A LEU 98.757 1
ATOM 136 C CD2 . LEU 20 20 ? A 3.697 -0.036 2.557 1.000 1 A LEU 98.783 1
ATOM 137 N N . THR 21 21 ? A 4.292 -3.056 -1.936 1.000 1 A THR 98.375 1
ATOM 138 C CA . THR 21 21 ? A 3.615 -3.959 -2.855 1.000 1 A THR 98.192 1
ATOM 139 C C . THR 21 21 ? A 4.596 -4.999 -3.422 1.000 1 A THR 98.100 1
ATOM 140 O O . THR 21 21 ? A 4.316 -6.192 -3.466 1.000 1 A THR 98.156 1
ATOM 141 C CB . THR 21 21 ? A 2.954 -3.176 -3.997 1.000 1 A THR 98.057 1
ATOM 142 O OG1 . THR 21 21 ? A 2.007 -2.263 -3.415 1.000 1 A THR 97.882 1
ATOM 143 C CG2 . THR 21 21 ? A 2.237 -4.104 -4.941 1.000 1 A THR 97.926 1
ATOM 144 N N . ILE 22 22 ? A 5.787 -4.535 -3.821 1.000 1 A ILE 97.863 1
ATOM 145 C CA . ILE 22 22 ? A 6.755 -5.450 -4.398 1.000 1 A ILE 97.620 1
ATOM 146 C C . ILE 22 22 ? A 7.280 -6.406 -3.336 1.000 1 A ILE 97.908 1
ATOM 147 O O . ILE 22 22 ? A 7.517 -7.585 -3.631 1.000 1 A ILE 98.049 1
ATOM 148 C CB . ILE 22 22 ? A 7.864 -4.658 -5.093 1.000 1 A ILE 97.075 1
ATOM 149 C CG1 . ILE 22 22 ? A 7.264 -3.924 -6.302 1.000 1 A ILE 96.537 1
ATOM 150 C CG2 . ILE 22 22 ? A 9.001 -5.584 -5.541 1.000 1 A ILE 96.008 1
ATOM 151 C CD1 . ILE 22 22 ? A 8.172 -2.890 -6.894 1.000 1 A ILE 94.359 1
ATOM 152 N N . GLN 23 23 ? A 7.425 -5.957 -2.104 1.000 1 A GLN 97.810 1
ATOM 153 C CA . GLN 23 23 ? A 7.798 -6.913 -1.031 1.000 1 A GLN 97.913 1
ATOM 154 C C . GLN 23 23 ? A 6.740 -8.007 -0.905 1.000 1 A GLN 98.022 1
ATOM 155 O O . GLN 23 23 ? A 7.098 -9.195 -0.789 1.000 1 A GLN 97.966 1
ATOM 156 C CB . GLN 23 23 ? A 7.953 -6.198 0.319 1.000 1 A GLN 97.623 1
ATOM 157 C CG . GLN 23 23 ? A 9.398 -5.773 0.594 1.000 1 A GLN 94.457 1
ATOM 158 C CD . GLN 23 23 ? A 10.290 -6.935 1.017 1.000 1 A GLN 97.336 1
ATOM 159 O OE1 . GLN 23 23 ? A 9.921 -8.123 0.966 1.000 1 A GLN 96.863 1
ATOM 160 N NE2 . GLN 23 23 ? A 11.494 -6.594 1.459 1.000 1 A GLN 96.240 1
ATOM 161 N N . LEU 24 24 ? A 5.457 -7.632 -0.929 1.000 1 A LEU 98.240 1
ATOM 162 C CA . LEU 24 24 ? A 4.399 -8.654 -0.794 1.000 1 A LEU 98.284 1
ATOM 163 C C . LEU 24 24 ? A 4.441 -9.636 -1.970 1.000 1 A LEU 98.149 1
ATOM 164 O O . LEU 24 24 ? A 4.381 -10.845 -1.781 1.000 1 A LEU 98.020 1
ATOM 165 C CB . LEU 24 24 ? A 3.026 -8.019 -0.710 1.000 1 A LEU 98.401 1
ATOM 166 C CG . LEU 24 24 ? A 1.909 -9.044 -0.474 1.000 1 A LEU 98.311 1
ATOM 167 C CD1 . LEU 24 24 ? A 1.785 -9.316 1.037 1.000 1 A LEU 98.055 1
ATOM 168 C CD2 . LEU 24 24 ? A 0.576 -8.575 -1.029 1.000 1 A LEU 98.170 1
ATOM 169 N N . ILE 25 25 ? A 4.536 -9.075 -3.178 1.000 1 A ILE 97.925 1
ATOM 170 C CA . ILE 25 25 ? A 4.395 -9.877 -4.387 1.000 1 A ILE 97.414 1
ATOM 171 C C . ILE 25 25 ? A 5.666 -10.645 -4.721 1.000 1 A ILE 97.203 1
ATOM 172 O O . ILE 25 25 ? A 5.592 -11.831 -5.064 1.000 1 A ILE 96.835 1
ATOM 173 C CB . ILE 25 25 ? A 3.979 -8.984 -5.548 1.000 1 A ILE 96.643 1
ATOM 174 C CG1 . ILE 25 25 ? A 2.664 -8.265 -5.232 1.000 1 A ILE 94.114 1
ATOM 175 C CG2 . ILE 25 25 ? A 3.874 -9.774 -6.840 1.000 1 A ILE 92.261 1
ATOM 176 C CD1 . ILE 25 25 ? A 1.504 -9.200 -5.091 1.000 1 A ILE 87.740 1
ATOM 177 N N . GLN 26 26 ? A 6.806 -9.988 -4.619 1.000 1 A GLN 97.203 1
ATOM 178 C CA . GLN 26 26 ? A 8.076 -10.524 -5.090 1.000 1 A GLN 96.703 1
ATOM 179 C C . GLN 26 26 ? A 9.027 -10.905 -3.971 1.000 1 A GLN 97.112 1
ATOM 180 O O . GLN 26 26 ? A 10.067 -11.505 -4.214 1.000 1 A GLN 96.438 1
ATOM 181 C CB . GLN 26 26 ? A 8.769 -9.552 -6.029 1.000 1 A GLN 95.471 1
ATOM 182 C CG . GLN 26 26 ? A 7.968 -9.191 -7.269 1.000 1 A GLN 91.254 1
ATOM 183 C CD . GLN 26 26 ? A 7.828 -10.369 -8.208 1.000 1 A GLN 83.990 1
ATOM 184 O OE1 . GLN 26 26 ? A 8.572 -11.342 -8.153 1.000 1 A GLN 75.176 1
ATOM 185 N NE2 . GLN 26 26 ? A 6.840 -10.287 -9.104 1.000 1 A GLN 74.550 1
ATOM 186 N N . ASN 27 27 ? A 8.713 -10.506 -2.721 1.000 1 A ASN 97.412 1
ATOM 187 C CA . ASN 27 27 ? A 9.532 -10.871 -1.569 1.000 1 A ASN 97.232 1
ATOM 188 C C . ASN 27 27 ? A 10.946 -10.322 -1.687 1.000 1 A ASN 97.399 1
ATOM 189 O O . ASN 27 27 ? A 11.909 -10.980 -1.323 1.000 1 A ASN 96.370 1
ATOM 190 C CB . ASN 27 27 ? A 9.555 -12.380 -1.358 1.000 1 A ASN 96.460 1
ATOM 191 C CG . ASN 27 27 ? A 8.165 -12.943 -1.114 1.000 1 A ASN 94.510 1
ATOM 192 O OD1 . ASN 27 27 ? A 7.607 -12.764 -0.026 1.000 1 A ASN 83.695 1
ATOM 193 N ND2 . ASN 27 27 ? A 7.573 -13.565 -2.146 1.000 1 A ASN 80.583 1
ATOM 194 N N . HIS 28 28 ? A 11.039 -9.087 -2.178 1.000 1 A HIS 97.389 1
ATOM 195 C CA . HIS 28 28 ? A 12.326 -8.387 -2.205 1.000 1 A HIS 96.851 1
ATOM 196 C C . HIS 28 28 ? A 12.093 -6.904 -2.142 1.000 1 A HIS 97.276 1
ATOM 197 O O . HIS 28 28 ? A 10.999 -6.386 -2.440 1.000 1 A HIS 96.804 1
ATOM 198 C CB . HIS 28 28 ? A 13.157 -8.762 -3.440 1.000 1 A HIS 94.777 1
ATOM 199 C CG . HIS 28 28 ? A 12.504 -8.405 -4.734 1.000 1 A HIS 89.313 1
ATOM 200 N ND1 . HIS 28 28 ? A 12.752 -7.229 -5.399 1.000 1 A HIS 79.580 1
ATOM 201 C CD2 . HIS 28 28 ? A 11.614 -9.113 -5.497 1.000 1 A HIS 80.603 1
ATOM 202 C CE1 . HIS 28 28 ? A 12.064 -7.186 -6.518 1.000 1 A HIS 80.043 1
ATOM 203 N NE2 . HIS 28 28 ? A 11.375 -8.328 -6.608 1.000 1 A HIS 79.692 1
ATOM 204 N N . PHE 29 29 ? A 13.145 -6.182 -1.734 1.000 1 A PHE 97.899 1
ATOM 205 C CA . PHE 29 29 ? A 13.097 -4.743 -1.566 1.000 1 A PHE 97.855 1
ATOM 206 C C . PHE 29 29 ? A 13.769 -4.064 -2.751 1.000 1 A PHE 96.996 1
ATOM 207 O O . PHE 29 29 ? A 14.895 -4.408 -3.104 1.000 1 A PHE 96.267 1
ATOM 208 C CB . PHE 29 29 ? A 13.831 -4.348 -0.271 1.000 1 A PHE 97.649 1
ATOM 209 C CG . PHE 29 29 ? A 13.881 -2.857 -0.044 1.000 1 A PHE 97.872 1
ATOM 210 C CD1 . PHE 29 29 ? A 12.734 -2.112 0.093 1.000 1 A PHE 97.945 1
ATOM 211 C CD2 . PHE 29 29 ? A 15.113 -2.213 0.034 1.000 1 A PHE 97.514 1
ATOM 212 C CE1 . PHE 29 29 ? A 12.793 -0.757 0.292 1.000 1 A PHE 97.560 1
ATOM 213 C CE2 . PHE 29 29 ? A 15.170 -0.855 0.247 1.000 1 A PHE 97.132 1
ATOM 214 C CZ . PHE 29 29 ? A 14.007 -0.121 0.381 1.000 1 A PHE 97.363 1
ATOM 215 N N . VAL 30 30 ? A 13.034 -3.115 -3.340 1.000 1 A VAL 95.201 1
ATOM 216 C CA . VAL 30 30 ? A 13.565 -2.347 -4.456 1.000 1 A VAL 93.090 1
ATOM 217 C C . VAL 30 30 ? A 13.990 -0.978 -3.957 1.000 1 A VAL 92.835 1
ATOM 218 O O . VAL 30 30 ? A 13.181 -0.240 -3.410 1.000 1 A VAL 91.610 1
ATOM 219 C CB . VAL 30 30 ? A 12.531 -2.197 -5.587 1.000 1 A VAL 89.729 1
ATOM 220 C CG1 . VAL 30 30 ? A 12.230 -3.558 -6.211 1.000 1 A VAL 84.663 1
ATOM 221 C CG2 . VAL 30 30 ? A 13.003 -1.244 -6.649 1.000 1 A VAL 82.525 1
ATOM 222 N N . ASP 31 31 ? A 15.249 -0.622 -4.140 1.000 1 A ASP 91.048 1
ATOM 223 C CA . ASP 31 31 ? A 15.764 0.686 -3.708 1.000 1 A ASP 90.353 1
ATOM 224 C C . ASP 31 31 ? A 15.175 1.820 -4.533 1.000 1 A ASP 90.113 1
ATOM 225 O O . ASP 31 31 ? A 14.925 2.905 -4.005 1.000 1 A ASP 85.457 1
ATOM 226 C CB . ASP 31 31 ? A 17.293 0.733 -3.801 1.000 1 A ASP 87.022 1
ATOM 227 C CG . ASP 31 31 ? A 17.973 -0.030 -2.683 1.000 1 A ASP 83.109 1
ATOM 228 O OD1 . ASP 31 31 ? A 17.575 0.175 -1.509 1.000 1 A ASP 79.179 1
ATOM 229 O OD2 . ASP 31 31 ? A 18.903 -0.791 -2.978 1.000 1 A ASP 79.552 1
ATOM 230 N N . GLU 32 32 ? A 14.933 1.567 -5.807 1.000 1 A GLU 90.142 1
ATOM 231 C CA . GLU 32 32 ? A 14.438 2.597 -6.718 1.000 1 A GLU 88.649 1
ATOM 232 C C . GLU 32 32 ? A 13.321 1.998 -7.569 1.000 1 A GLU 86.658 1
ATOM 233 O O . GLU 32 32 ? A 13.548 1.054 -8.311 1.000 1 A GLU 81.472 1
ATOM 234 C CB . GLU 32 32 ? A 15.544 3.099 -7.650 1.000 1 A GLU 86.659 1
ATOM 235 C CG . GLU 32 32 ? A 16.704 3.751 -6.930 1.000 1 A GLU 75.811 1
ATOM 236 C CD . GLU 32 32 ? A 17.871 4.029 -7.849 1.000 1 A GLU 67.311 1
ATOM 237 O OE1 . GLU 32 32 ? A 17.724 3.824 -9.080 1.000 1 A GLU 62.931 1
ATOM 238 O OE2 . GLU 32 32 ? A 18.955 4.433 -7.365 1.000 1 A GLU 59.702 1
ATOM 239 N N . TYR 33 33 ? A 12.113 2.561 -7.424 1.000 1 A TYR 87.258 1
ATOM 240 C CA . TYR 33 33 ? A 10.975 2.133 -8.233 1.000 1 A TYR 86.155 1
ATOM 241 C C . TYR 33 33 ? A 10.325 3.390 -8.772 1.000 1 A TYR 87.430 1
ATOM 242 O O . TYR 33 33 ? A 9.911 4.261 -8.001 1.000 1 A TYR 86.436 1
ATOM 243 C CB . TYR 33 33 ? A 9.973 1.326 -7.394 1.000 1 A TYR 82.303 1
ATOM 244 C CG . TYR 33 33 ? A 8.924 0.631 -8.232 1.000 1 A TYR 80.425 1
ATOM 245 C CD1 . TYR 33 33 ? A 9.137 -0.625 -8.738 1.000 1 A TYR 77.106 1
ATOM 246 C CD2 . TYR 33 33 ? A 7.711 1.268 -8.503 1.000 1 A TYR 75.774 1
ATOM 247 C CE1 . TYR 33 33 ? A 8.174 -1.279 -9.515 1.000 1 A TYR 73.687 1
ATOM 248 C CE2 . TYR 33 33 ? A 6.755 0.634 -9.289 1.000 1 A TYR 73.471 1
ATOM 249 C CZ . TYR 33 33 ? A 7.003 -0.629 -9.776 1.000 1 A TYR 74.839 1
ATOM 250 O OH . TYR 33 33 ? A 6.054 -1.280 -10.539 1.000 1 A TYR 69.090 1
ATOM 251 N N . ASP 34 34 ? A 10.229 3.536 -10.080 1.000 1 A ASP 89.357 1
ATOM 252 C CA . ASP 34 34 ? A 9.688 4.735 -10.728 1.000 1 A ASP 89.945 1
ATOM 253 C C . ASP 34 34 ? A 8.427 5.226 -10.009 1.000 1 A ASP 91.289 1
ATOM 254 O O . ASP 34 34 ? A 7.462 4.489 -9.938 1.000 1 A ASP 91.005 1
ATOM 255 C CB . ASP 34 34 ? A 9.400 4.435 -12.200 1.000 1 A ASP 88.452 1
ATOM 256 C CG . ASP 34 34 ? A 9.053 5.682 -13.001 1.000 1 A ASP 87.885 1
ATOM 257 O OD1 . ASP 34 34 ? A 8.490 6.645 -12.449 1.000 1 A ASP 86.655 1
ATOM 258 O OD2 . ASP 34 34 ? A 9.315 5.661 -14.224 1.000 1 A ASP 85.103 1
ATOM 259 N N . PRO 35 35 ? A 8.437 6.471 -9.512 1.000 1 A PRO 87.540 1
ATOM 260 C CA . PRO 35 35 ? A 7.284 6.935 -8.747 1.000 1 A PRO 89.160 1
ATOM 261 C C . PRO 35 35 ? A 6.064 7.235 -9.582 1.000 1 A PRO 89.862 1
ATOM 262 O O . PRO 35 35 ? A 5.008 7.493 -9.034 1.000 1 A PRO 88.169 1
ATOM 263 C CB . PRO 35 35 ? A 7.810 8.187 -8.057 1.000 1 A PRO 86.722 1
ATOM 264 C CG . PRO 35 35 ? A 8.851 8.688 -8.988 1.000 1 A PRO 85.949 1
ATOM 265 C CD . PRO 35 35 ? A 9.512 7.453 -9.556 1.000 1 A PRO 88.237 1
ATOM 266 N N . THR 36 36 ? A 6.183 7.214 -10.893 1.000 1 A THR 89.982 1
ATOM 267 C CA . THR 36 36 ? A 5.082 7.504 -11.809 1.000 1 A THR 88.600 1
ATOM 268 C C . THR 36 36 ? A 4.346 6.255 -12.282 1.000 1 A THR 89.942 1
ATOM 269 O O . THR 36 36 ? A 3.355 6.368 -12.990 1.000 1 A THR 88.622 1
ATOM 270 C CB . THR 36 36 ? A 5.554 8.285 -13.040 1.000 1 A THR 85.604 1
ATOM 271 O OG1 . THR 36 36 ? A 6.304 7.433 -13.898 1.000 1 A THR 83.399 1
ATOM 272 C CG2 . THR 36 36 ? A 6.410 9.481 -12.629 1.000 1 A THR 82.937 1
ATOM 273 N N . ILE 37 37 ? A 4.837 5.069 -11.910 1.000 1 A ILE 91.464 1
ATOM 274 C CA . ILE 37 37 ? A 4.256 3.847 -12.429 1.000 1 A ILE 91.047 1
ATOM 275 C C . ILE 37 37 ? A 3.129 3.393 -11.513 1.000 1 A ILE 91.748 1
ATOM 276 O O . ILE 37 37 ? A 3.322 3.106 -10.332 1.000 1 A ILE 91.348 1
ATOM 277 C CB . ILE 37 37 ? A 5.284 2.722 -12.581 1.000 1 A ILE 88.895 1
ATOM 278 C CG1 . ILE 37 37 ? A 6.286 3.090 -13.680 1.000 1 A ILE 88.808 1
ATOM 279 C CG2 . ILE 37 37 ? A 4.613 1.403 -12.881 1.000 1 A ILE 88.213 1
ATOM 280 C CD1 . ILE 37 37 ? A 7.419 2.100 -13.800 1.000 1 A ILE 85.328 1
ATOM 281 N N . GLU 38 38 ? A 1.910 3.327 -12.067 1.000 1 A GLU 91.330 1
ATOM 282 C CA . GLU 38 38 ? A 0.751 2.744 -11.418 1.000 1 A GLU 91.340 1
ATOM 283 C C . GLU 38 38 ? A 0.438 1.461 -12.128 1.000 1 A GLU 90.915 1
ATOM 284 O O . GLU 38 38 ? A 0.259 1.434 -13.339 1.000 1 A GLU 89.105 1
ATOM 285 C CB . GLU 38 38 ? A -0.437 3.708 -11.496 1.000 1 A GLU 89.610 1
ATOM 286 C CG . GLU 38 38 ? A -1.722 3.126 -10.903 1.000 1 A GLU 87.685 1
ATOM 287 C CD . GLU 38 38 ? A -2.843 4.155 -10.909 1.000 1 A GLU 87.952 1
ATOM 288 O OE1 . GLU 38 38 ? A -2.678 5.204 -10.253 1.000 1 A GLU 84.974 1
ATOM 289 O OE2 . GLU 38 38 ? A -3.886 3.888 -11.543 1.000 1 A GLU 84.154 1
ATOM 290 N N . ASP 39 39 ? A 0.374 0.379 -11.369 1.000 1 A ASP 93.111 1
ATOM 291 C CA . ASP 39 39 ? A 0.170 -0.932 -11.950 1.000 1 A ASP 93.026 1
ATOM 292 C C . ASP 39 39 ? A -0.565 -1.808 -10.941 1.000 1 A ASP 94.386 1
ATOM 293 O O . ASP 39 39 ? A -0.617 -1.527 -9.759 1.000 1 A ASP 94.201 1
ATOM 294 C CB . ASP 39 39 ? A 1.502 -1.580 -12.344 1.000 1 A ASP 91.145 1
ATOM 295 C CG . ASP 39 39 ? A 1.374 -2.647 -13.429 1.000 1 A ASP 85.012 1
ATOM 296 O OD1 . ASP 39 39 ? A 0.243 -2.892 -13.900 1.000 1 A ASP 81.836 1
ATOM 297 O OD2 . ASP 39 39 ? A 2.418 -3.202 -13.817 1.000 1 A ASP 79.240 1
ATOM 298 N N . SER 40 40 ? A -1.163 -2.871 -11.452 1.000 1 A SER 94.007 1
ATOM 299 C CA . SER 40 40 ? A -1.844 -3.849 -10.600 1.000 1 A SER 93.960 1
ATOM 300 C C . SER 40 40 ? A -1.059 -5.145 -10.622 1.000 1 A SER 94.597 1
ATOM 301 O O . SER 40 40 ? A -0.464 -5.525 -11.614 1.000 1 A SER 93.031 1
ATOM 302 C CB . SER 40 40 ? A -3.279 -4.061 -11.040 1.000 1 A SER 91.442 1
ATOM 303 O OG . SER 40 40 ? A -3.329 -4.770 -12.265 1.000 1 A SER 86.648 1
ATOM 304 N N . TYR 41 41 ? A -1.089 -5.814 -9.469 1.000 1 A TYR 96.017 1
ATOM 305 C CA . TYR 41 41 ? A -0.340 -7.029 -9.260 1.000 1 A TYR 95.818 1
ATOM 306 C C . TYR 41 41 ? A -1.273 -8.089 -8.705 1.000 1 A TYR 96.372 1
ATOM 307 O O . TYR 41 41 ? A -2.247 -7.771 -8.022 1.000 1 A TYR 96.321 1
ATOM 308 C CB . TYR 41 41 ? A 0.769 -6.802 -8.245 1.000 1 A TYR 95.258 1
ATOM 309 C CG . TYR 41 41 ? A 1.817 -5.832 -8.719 1.000 1 A TYR 93.292 1
ATOM 310 C CD1 . TYR 41 41 ? A 2.988 -6.308 -9.296 1.000 1 A TYR 91.511 1
ATOM 311 C CD2 . TYR 41 41 ? A 1.649 -4.465 -8.595 1.000 1 A TYR 92.530 1
ATOM 312 C CE1 . TYR 41 41 ? A 3.964 -5.427 -9.739 1.000 1 A TYR 88.865 1
ATOM 313 C CE2 . TYR 41 41 ? A 2.608 -3.587 -9.027 1.000 1 A TYR 91.123 1
ATOM 314 C CZ . TYR 41 41 ? A 3.756 -4.074 -9.604 1.000 1 A TYR 88.193 1
ATOM 315 O OH . TYR 41 41 ? A 4.755 -3.185 -10.023 1.000 1 A TYR 85.416 1
ATOM 316 N N . ARG 42 42 ? A -0.998 -9.342 -8.975 1.000 1 A ARG 96.525 1
ATOM 317 C CA . ARG 42 42 ? A -1.781 -10.436 -8.494 1.000 1 A ARG 96.648 1
ATOM 318 C C . ARG 42 42 ? A -0.877 -11.374 -7.700 1.000 1 A ARG 96.956 1
ATOM 319 O O . ARG 42 42 ? A 0.246 -11.625 -8.076 1.000 1 A ARG 95.879 1
ATOM 320 C CB . ARG 42 42 ? A -2.447 -11.211 -9.630 1.000 1 A ARG 95.069 1
ATOM 321 C CG . ARG 42 42 ? A -3.612 -10.469 -10.255 1.000 1 A ARG 84.764 1
ATOM 322 C CD . ARG 42 42 ? A -3.545 -10.468 -11.783 1.000 1 A ARG 79.026 1
ATOM 323 N NE . ARG 42 42 ? A -2.424 -9.695 -12.242 1.000 1 A ARG 74.010 1
ATOM 324 C CZ . ARG 42 42 ? A -2.428 -8.356 -12.354 1.000 1 A ARG 67.924 1
ATOM 325 N NH1 . ARG 42 42 ? A -3.541 -7.666 -12.030 1.000 1 A ARG 61.100 1
ATOM 326 N NH2 . ARG 42 42 ? A -1.345 -7.716 -12.783 1.000 1 A ARG 58.823 1
ATOM 327 N N . LYS 43 43 ? A -1.380 -11.871 -6.557 1.000 1 A LYS 96.739 1
ATOM 328 C CA . LYS 43 43 ? A -0.630 -12.756 -5.719 1.000 1 A LYS 96.929 1
ATOM 329 C C . LYS 43 43 ? A -1.566 -13.751 -5.073 1.000 1 A LYS 97.139 1
ATOM 330 O O . LYS 43 43 ? A -2.534 -13.355 -4.421 1.000 1 A LYS 97.112 1
ATOM 331 C CB . LYS 43 43 ? A 0.129 -11.974 -4.646 1.000 1 A LYS 96.306 1
ATOM 332 C CG . LYS 43 43 ? A 0.898 -12.788 -3.614 1.000 1 A LYS 95.195 1
ATOM 333 C CD . LYS 43 43 ? A 2.109 -13.503 -4.200 1.000 1 A LYS 92.950 1
ATOM 334 C CE . LYS 43 43 ? A 3.046 -13.925 -3.091 1.000 1 A LYS 91.522 1
ATOM 335 N NZ . LYS 43 43 ? A 4.309 -14.507 -3.606 1.000 1 A LYS 87.547 1
ATOM 336 N N . GLN 44 44 ? A -1.353 -15.052 -5.290 1.000 1 A GLN 97.611 1
ATOM 337 C CA . GLN 44 44 ? A -2.127 -16.066 -4.610 1.000 1 A GLN 97.490 1
ATOM 338 C C . GLN 44 44 ? A -1.505 -16.313 -3.243 1.000 1 A GLN 97.237 1
ATOM 339 O O . GLN 44 44 ? A -0.301 -16.521 -3.133 1.000 1 A GLN 96.201 1
ATOM 340 C CB . GLN 44 44 ? A -2.135 -17.345 -5.420 1.000 1 A GLN 96.672 1
ATOM 341 C CG . GLN 44 44 ? A -3.104 -18.387 -4.904 1.000 1 A GLN 92.162 1
ATOM 342 C CD . GLN 44 44 ? A -3.262 -19.533 -5.850 1.000 1 A GLN 88.020 1
ATOM 343 O OE1 . GLN 44 44 ? A -3.649 -19.356 -7.019 1.000 1 A GLN 79.877 1
ATOM 344 N NE2 . GLN 44 44 ? A -3.009 -20.748 -5.356 1.000 1 A GLN 78.997 1
ATOM 345 N N . VAL 45 45 ? A -2.318 -16.281 -2.203 1.000 1 A VAL 97.015 1
ATOM 346 C CA . VAL 45 45 ? A -1.824 -16.445 -0.829 1.000 1 A VAL 96.640 1
ATOM 347 C C . VAL 45 45 ? A -2.814 -17.298 -0.069 1.000 1 A VAL 96.519 1
ATOM 348 O O . VAL 45 45 ? A -3.933 -17.554 -0.528 1.000 1 A VAL 95.861 1
ATOM 349 C CB . VAL 45 45 ? A -1.636 -15.112 -0.093 1.000 1 A VAL 95.642 1
ATOM 350 C CG1 . VAL 45 45 ? A -0.606 -14.228 -0.816 1.000 1 A VAL 94.991 1
ATOM 351 C CG2 . VAL 45 45 ? A -2.979 -14.388 0.056 1.000 1 A VAL 94.665 1
ATOM 352 N N . VAL 46 46 ? A -2.400 -17.740 1.112 1.000 1 A VAL 96.373 1
ATOM 353 C CA . VAL 46 46 ? A -3.319 -18.428 2.028 1.000 1 A VAL 96.591 1
ATOM 354 C C . VAL 46 46 ? A -3.389 -17.601 3.300 1.000 1 A VAL 97.078 1
ATOM 355 O O . VAL 46 46 ? A -2.379 -17.352 3.957 1.000 1 A VAL 96.562 1
ATOM 356 C CB . VAL 46 46 ? A -2.860 -19.857 2.353 1.000 1 A VAL 95.520 1
ATOM 357 C CG1 . VAL 46 46 ? A -2.804 -20.710 1.085 1.000 1 A VAL 94.238 1
ATOM 358 C CG2 . VAL 46 46 ? A -3.789 -20.478 3.386 1.000 1 A VAL 94.622 1
ATOM 359 N N . ILE 47 47 ? A -4.588 -17.148 3.634 1.000 1 A ILE 97.258 1
ATOM 360 C CA . ILE 47 47 ? A -4.807 -16.322 4.809 1.000 1 A ILE 97.456 1
ATOM 361 C C . ILE 47 47 ? A -5.823 -17.028 5.691 1.000 1 A ILE 97.252 1
ATOM 362 O O . ILE 47 47 ? A -6.968 -17.261 5.267 1.000 1 A ILE 96.713 1
ATOM 363 C CB . ILE 47 47 ? A -5.312 -14.931 4.420 1.000 1 A ILE 97.587 1
ATOM 364 C CG1 . ILE 47 47 ? A -4.309 -14.244 3.501 1.000 1 A ILE 97.174 1
ATOM 365 C CG2 . ILE 47 47 ? A -5.566 -14.094 5.673 1.000 1 A ILE 97.332 1
ATOM 366 C CD1 . ILE 47 47 ? A -4.830 -13.023 2.814 1.000 1 A ILE 96.536 1
ATOM 367 N N . ASP 48 48 ? A -5.410 -17.391 6.896 1.000 1 A ASP 97.331 1
ATOM 368 C CA . ASP 48 48 ? A -6.309 -18.087 7.830 1.000 1 A ASP 96.770 1
ATOM 369 C C . ASP 48 48 ? A -6.940 -19.300 7.205 1.000 1 A ASP 95.960 1
ATOM 370 O O . ASP 48 48 ? A -8.112 -19.602 7.410 1.000 1 A ASP 94.468 1
ATOM 371 C CB . ASP 48 48 ? A -7.393 -17.141 8.349 1.000 1 A ASP 96.462 1
ATOM 372 C CG . ASP 48 48 ? A -6.811 -15.907 9.004 1.000 1 A ASP 96.620 1
ATOM 373 O OD1 . ASP 48 48 ? A -5.802 -16.029 9.738 1.000 1 A ASP 95.483 1
ATOM 374 O OD2 . ASP 48 48 ? A -7.373 -14.790 8.783 1.000 1 A ASP 95.069 1
ATOM 375 N N . GLY 49 49 ? A -6.141 -20.021 6.398 1.000 1 A GLY 96.082 1
ATOM 376 C CA . GLY 49 49 ? A -6.626 -21.257 5.808 1.000 1 A GLY 94.530 1
ATOM 377 C C . GLY 49 49 ? A -7.379 -21.110 4.513 1.000 1 A GLY 94.627 1
ATOM 378 O O . GLY 49 49 ? A -7.765 -22.116 3.905 1.000 1 A GLY 93.183 1
ATOM 379 N N . GLU 50 50 ? A -7.617 -19.879 4.042 1.000 1 A GLU 93.878 1
ATOM 380 C CA . GLU 50 50 ? A -8.360 -19.633 2.820 1.000 1 A GLU 93.760 1
ATOM 381 C C . GLU 50 50 ? A -7.400 -19.270 1.713 1.000 1 A GLU 94.707 1
ATOM 382 O O . GLU 50 50 ? A -6.655 -18.275 1.799 1.000 1 A GLU 94.729 1
ATOM 383 C CB . GLU 50 50 ? A -9.388 -18.515 3.008 1.000 1 A GLU 91.268 1
ATOM 384 C CG . GLU 50 50 ? A -10.160 -18.192 1.733 1.000 1 A GLU 88.399 1
ATOM 385 C CD . GLU 50 50 ? A -11.138 -17.058 1.884 1.000 1 A GLU 86.112 1
ATOM 386 O OE1 . GLU 50 50 ? A -10.696 -15.935 2.247 1.000 1 A GLU 78.371 1
ATOM 387 O OE2 . GLU 50 50 ? A -12.350 -17.263 1.653 1.000 1 A GLU 76.872 1
ATOM 388 N N . THR 51 51 ? A -7.391 -20.034 0.614 1.000 1 A THR 95.799 1
ATOM 389 C CA . THR 51 51 ? A -6.619 -19.684 -0.544 1.000 1 A THR 95.934 1
ATOM 390 C C . THR 51 51 ? A -7.301 -18.485 -1.219 1.000 1 A THR 95.925 1
ATOM 391 O O . THR 51 51 ? A -8.509 -18.511 -1.480 1.000 1 A THR 94.385 1
ATOM 392 C CB . THR 51 51 ? A -6.508 -20.874 -1.507 1.000 1 A THR 95.291 1
ATOM 393 O OG1 . THR 51 51 ? A -5.806 -21.932 -0.870 1.000 1 A THR 92.941 1
ATOM 394 C CG2 . THR 51 51 ? A -5.727 -20.471 -2.766 1.000 1 A THR 93.403 1
ATOM 395 N N . SER 52 52 ? A -6.519 -17.452 -1.473 1.000 1 A SER 96.020 1
ATOM 396 C CA . SER 52 52 ? A -7.069 -16.158 -1.887 1.000 1 A SER 95.845 1
ATOM 397 C C . SER 52 52 ? A -6.193 -15.576 -3.005 1.000 1 A SER 96.726 1
ATOM 398 O O . SER 52 52 ? A -4.969 -15.750 -3.010 1.000 1 A SER 96.515 1
ATOM 399 C CB . SER 52 52 ? A -7.087 -15.196 -0.719 1.000 1 A SER 93.078 1
ATOM 400 O OG . SER 52 52 ? A -7.888 -15.686 0.350 1.000 1 A SER 84.798 1
ATOM 401 N N . LEU 53 53 ? A -6.820 -14.861 -3.911 1.000 1 A LEU 97.344 1
ATOM 402 C CA . LEU 53 53 ? A -6.103 -14.140 -4.948 1.000 1 A LEU 97.706 1
ATOM 403 C C . LEU 53 53 ? A -6.205 -12.663 -4.634 1.000 1 A LEU 97.963 1
ATOM 404 O O . LEU 53 53 ? A -7.286 -12.097 -4.625 1.000 1 A LEU 97.654 1
ATOM 405 C CB . LEU 53 53 ? A -6.673 -14.414 -6.340 1.000 1 A LEU 97.106 1
ATOM 406 C CG . LEU 53 53 ? A -5.930 -13.731 -7.483 1.000 1 A LEU 94.600 1
ATOM 407 C CD1 . LEU 53 53 ? A -4.533 -14.333 -7.624 1.000 1 A LEU 93.282 1
ATOM 408 C CD2 . LEU 53 53 ? A -6.679 -13.855 -8.778 1.000 1 A LEU 92.719 1
ATOM 409 N N . LEU 54 54 ? A -5.067 -12.044 -4.307 1.000 1 A LEU 97.993 1
ATOM 410 C CA . LEU 54 54 ? A -5.026 -10.616 -4.012 1.000 1 A LEU 98.187 1
ATOM 411 C C . LEU 54 54 ? A -4.744 -9.877 -5.321 1.000 1 A LEU 98.064 1
ATOM 412 O O . LEU 54 54 ? A -3.747 -10.138 -5.984 1.000 1 A LEU 97.823 1
ATOM 413 C CB . LEU 54 54 ? A -3.931 -10.309 -2.990 1.000 1 A LEU 98.197 1
ATOM 414 C CG . LEU 54 54 ? A -3.995 -11.121 -1.706 1.000 1 A LEU 98.037 1
ATOM 415 C CD1 . LEU 54 54 ? A -5.373 -11.019 -1.078 1.000 1 A LEU 97.950 1
ATOM 416 C CD2 . LEU 54 54 ? A -2.937 -10.604 -0.743 1.000 1 A LEU 98.022 1
ATOM 417 N N . ASP 55 55 ? A -5.651 -8.966 -5.664 1.000 1 A ASP 97.976 1
ATOM 418 C CA . ASP 55 55 ? A -5.516 -8.129 -6.851 1.000 1 A ASP 97.683 1
ATOM 419 C C . ASP 55 55 ? A -5.242 -6.730 -6.304 1.000 1 A ASP 97.754 1
ATOM 420 O O . ASP 55 55 ? A -6.124 -6.120 -5.711 1.000 1 A ASP 97.545 1
ATOM 421 C CB . ASP 55 55 ? A -6.790 -8.197 -7.666 1.000 1 A ASP 96.549 1
ATOM 422 C CG . ASP 55 55 ? A -6.689 -7.451 -8.974 1.000 1 A ASP 94.856 1
ATOM 423 O OD1 . ASP 55 55 ? A -5.665 -6.781 -9.235 1.000 1 A ASP 92.672 1
ATOM 424 O OD2 . ASP 55 55 ? A -7.664 -7.528 -9.752 1.000 1 A ASP 90.131 1
ATOM 425 N N . ILE 56 56 ? A -4.014 -6.254 -6.478 1.000 1 A ILE 97.526 1
ATOM 426 C CA . ILE 56 56 ? A -3.541 -5.086 -5.742 1.000 1 A ILE 97.614 1
ATOM 427 C C . ILE 56 56 ? A -3.191 -3.963 -6.715 1.000 1 A ILE 97.041 1
ATOM 428 O O . ILE 56 56 ? A -2.354 -4.150 -7.595 1.000 1 A ILE 96.859 1
ATOM 429 C CB . ILE 56 56 ? A -2.292 -5.442 -4.908 1.000 1 A ILE 97.837 1
ATOM 430 C CG1 . ILE 56 56 ? A -2.593 -6.589 -3.955 1.000 1 A ILE 97.029 1
ATOM 431 C CG2 . ILE 56 56 ? A -1.822 -4.193 -4.128 1.000 1 A ILE 97.730 1
ATOM 432 C CD1 . ILE 56 56 ? A -1.380 -7.186 -3.309 1.000 1 A ILE 92.918 1
ATOM 433 N N . LEU 57 57 ? A -3.831 -2.819 -6.530 1.000 1 A LEU 97.012 1
ATOM 434 C CA . LEU 57 57 ? A -3.469 -1.628 -7.295 1.000 1 A LEU 96.494 1
ATOM 435 C C . LEU 57 57 ? A -2.517 -0.777 -6.465 1.000 1 A LEU 96.655 1
ATOM 436 O O . LEU 57 57 ? A -2.846 -0.322 -5.366 1.000 1 A LEU 96.702 1
ATOM 437 C CB . LEU 57 57 ? A -4.694 -0.799 -7.674 1.000 1 A LEU 95.310 1
ATOM 438 C CG . LEU 57 57 ? A -4.374 0.494 -8.430 1.000 1 A LEU 93.582 1
ATOM 439 C CD1 . LEU 57 57 ? A -3.737 0.185 -9.784 1.000 1 A LEU 92.051 1
ATOM 440 C CD2 . LEU 57 57 ? A -5.626 1.343 -8.630 1.000 1 A LEU 91.497 1
ATOM 441 N N . ASP 58 58 ? A -1.318 -0.575 -6.998 1.000 1 A ASP 96.632 1
ATOM 442 C CA . ASP 58 58 ? A -0.310 0.317 -6.430 1.000 1 A ASP 96.496 1
ATOM 443 C C . ASP 58 58 ? A -0.445 1.670 -7.147 1.000 1 A ASP 95.745 1
ATOM 444 O O . ASP 58 58 ? A -0.008 1.809 -8.294 1.000 1 A ASP 94.783 1
ATOM 445 C CB . ASP 58 58 ? A 1.060 -0.294 -6.684 1.000 1 A ASP 96.555 1
ATOM 446 C CG . ASP 58 58 ? A 2.202 0.659 -6.342 1.000 1 A ASP 96.562 1
ATOM 447 O OD1 . ASP 58 58 ? A 2.038 1.457 -5.378 1.000 1 A ASP 96.010 1
ATOM 448 O OD2 . ASP 58 58 ? A 3.256 0.601 -6.998 1.000 1 A ASP 95.728 1
ATOM 449 N N . THR 59 59 ? A -1.072 2.642 -6.477 1.000 1 A THR 95.754 1
ATOM 450 C CA . THR 59 59 ? A -1.435 3.871 -7.164 1.000 1 A THR 94.732 1
ATOM 451 C C . THR 59 59 ? A -0.264 4.794 -7.361 1.000 1 A THR 92.658 1
ATOM 452 O O . THR 59 59 ? A 0.693 4.816 -6.585 1.000 1 A THR 90.207 1
ATOM 453 C CB . THR 59 59 ? A -2.533 4.638 -6.406 1.000 1 A THR 94.423 1
ATOM 454 O OG1 . THR 59 59 ? A -2.056 5.069 -5.151 1.000 1 A THR 87.504 1
ATOM 455 C CG2 . THR 59 59 ? A -3.748 3.739 -6.236 1.000 1 A THR 87.795 1
ATOM 456 N N . ALA 60 60 ? A -0.359 5.589 -8.434 1.000 1 A ALA 94.580 1
ATOM 457 C CA . ALA 60 60 ? A 0.688 6.580 -8.738 1.000 1 A ALA 93.308 1
ATOM 458 C C . ALA 60 60 ? A 0.147 7.851 -9.354 1.000 1 A ALA 90.470 1
ATOM 459 O O . ALA 60 60 ? A 0.883 8.827 -9.490 1.000 1 A ALA 86.577 1
ATOM 460 C CB . ALA 60 60 ? A 1.750 5.977 -9.629 1.000 1 A ALA 92.919 1
ATOM 461 N N . GLY 61 61 ? A -1.143 7.855 -9.755 1.000 1 A GLY 80.124 1
ATOM 462 C CA . GLY 61 61 ? A -1.763 9.100 -10.191 1.000 1 A GLY 76.863 1
ATOM 463 C C . GLY 61 61 ? A -1.392 9.579 -11.593 1.000 1 A GLY 78.115 1
ATOM 464 O O . GLY 61 61 ? A -1.745 10.692 -11.967 1.000 1 A GLY 73.608 1
ATOM 465 N N . GLN 62 62 ? A -0.711 8.749 -12.382 1.000 1 A GLN 78.855 1
ATOM 466 C CA . GLN 62 62 ? A -0.348 9.146 -13.745 1.000 1 A GLN 78.348 1
ATOM 467 C C . GLN 62 62 ? A -1.520 9.045 -14.701 1.000 1 A GLN 78.827 1
ATOM 468 O O . GLN 62 62 ? A -2.371 8.197 -14.558 1.000 1 A GLN 76.532 1
ATOM 469 C CB . GLN 62 62 ? A 0.815 8.290 -14.253 1.000 1 A GLN 75.661 1
ATOM 470 C CG . GLN 62 62 ? A 2.090 8.497 -13.434 1.000 1 A GLN 72.672 1
ATOM 471 C CD . GLN 62 62 ? A 2.546 9.946 -13.456 1.000 1 A GLN 64.994 1
ATOM 472 O OE1 . GLN 62 62 ? A 2.781 10.514 -14.547 1.000 1 A GLN 61.155 1
ATOM 473 N NE2 . GLN 62 62 ? A 2.662 10.532 -12.282 1.000 1 A GLN 62.996 1
ATOM 474 N N . GLU 63 63 ? A -1.587 9.945 -15.675 1.000 1 A GLU 78.390 1
ATOM 475 C CA . GLU 63 63 ? A -2.695 9.990 -16.631 1.000 1 A GLU 76.353 1
ATOM 476 C C . GLU 63 63 ? A -2.830 8.677 -17.389 1.000 1 A GLU 77.340 1
ATOM 477 O O . GLU 63 63 ? A -3.949 8.218 -17.632 1.000 1 A GLU 74.120 1
ATOM 478 C CB . GLU 63 63 ? A -2.525 11.137 -17.607 1.000 1 A GLU 71.807 1
ATOM 479 C CG . GLU 63 63 ? A -2.685 12.519 -16.992 1.000 1 A GLU 69.336 1
ATOM 480 C CD . GLU 63 63 ? A -4.130 12.893 -16.717 1.000 1 A GLU 66.099 1
ATOM 481 O OE1 . GLU 63 63 ? A -5.067 12.152 -17.151 1.000 1 A GLU 64.851 1
ATOM 482 O OE2 . GLU 63 63 ? A -4.338 13.931 -16.086 1.000 1 A GLU 64.257 1
ATOM 483 N N . GLU 64 64 ? A -1.712 8.047 -17.744 1.000 1 A GLU 81.165 1
ATOM 484 C CA . GLU 64 64 ? A -1.767 6.845 -18.568 1.000 1 A GLU 80.601 1
ATOM 485 C C . GLU 64 64 ? A -2.593 5.743 -17.913 1.000 1 A GLU 80.445 1
ATOM 486 O O . GLU 64 64 ? A -3.228 4.950 -18.598 1.000 1 A GLU 76.620 1
ATOM 487 C CB . GLU 64 64 ? A -0.354 6.331 -18.864 1.000 1 A GLU 75.784 1
ATOM 488 C CG . GLU 64 64 ? A -0.349 5.046 -19.706 1.000 1 A GLU 71.181 1
ATOM 489 C CD . GLU 64 64 ? A 1.048 4.512 -19.963 1.000 1 A GLU 64.448 1
ATOM 490 O OE1 . GLU 64 64 ? A 1.997 4.973 -19.279 1.000 1 A GLU 62.854 1
ATOM 491 O OE2 . GLU 64 64 ? A 1.186 3.619 -20.840 1.000 1 A GLU 60.692 1
ATOM 492 N N . TYR 65 65 ? A -2.546 5.685 -16.567 1.000 1 A TYR 79.968 1
ATOM 493 C CA . TYR 65 65 ? A -3.248 4.649 -15.836 1.000 1 A TYR 79.596 1
ATOM 494 C C . TYR 65 65 ? A -4.461 5.159 -15.107 1.000 1 A TYR 80.113 1
ATOM 495 O O . TYR 65 65 ? A -5.039 4.446 -14.278 1.000 1 A TYR 78.175 1
ATOM 496 C CB . TYR 65 65 ? A -2.302 3.958 -14.847 1.000 1 A TYR 76.228 1
ATOM 497 C CG . TYR 65 65 ? A -1.088 3.345 -15.551 1.000 1 A TYR 71.852 1
ATOM 498 C CD1 . TYR 65 65 ? A -1.213 2.132 -16.202 1.000 1 A TYR 69.089 1
ATOM 499 C CD2 . TYR 65 65 ? A 0.110 3.996 -15.567 1.000 1 A TYR 69.291 1
ATOM 500 C CE1 . TYR 65 65 ? A -0.126 1.574 -16.859 1.000 1 A TYR 64.619 1
ATOM 501 C CE2 . TYR 65 65 ? A 1.200 3.449 -16.207 1.000 1 A TYR 66.134 1
ATOM 502 C CZ . TYR 65 65 ? A 1.068 2.254 -16.850 1.000 1 A TYR 64.730 1
ATOM 503 O OH . TYR 65 65 ? A 2.162 1.703 -17.482 1.000 1 A TYR 67.899 1
ATOM 504 N N . SER 66 66 ? A -4.914 6.366 -15.429 1.000 1 A SER 80.356 1
ATOM 505 C CA . SER 66 66 ? A -5.986 7.005 -14.668 1.000 1 A SER 78.900 1
ATOM 506 C C . SER 66 66 ? A -7.285 6.235 -14.760 1.000 1 A SER 81.010 1
ATOM 507 O O . SER 66 66 ? A -8.049 6.193 -13.783 1.000 1 A SER 79.584 1
ATOM 508 C CB . SER 66 66 ? A -6.184 8.445 -15.124 1.000 1 A SER 72.569 1
ATOM 509 O OG . SER 66 66 ? A -6.595 8.508 -16.467 1.000 1 A SER 67.749 1
ATOM 510 N N . ALA 67 67 ? A -7.583 5.633 -15.914 1.000 1 A ALA 81.087 1
ATOM 511 C CA . ALA 67 67 ? A -8.827 4.896 -16.051 1.000 1 A ALA 81.014 1
ATOM 512 C C . ALA 67 67 ? A -8.828 3.631 -15.193 1.000 1 A ALA 82.280 1
ATOM 513 O O . ALA 67 67 ? A -9.836 3.276 -14.585 1.000 1 A ALA 82.419 1
ATOM 514 C CB . ALA 67 67 ? A -9.064 4.536 -17.528 1.000 1 A ALA 78.929 1
ATOM 515 N N . MET 68 68 ? A -7.667 2.952 -15.127 1.000 1 A MET 79.468 1
ATOM 516 C CA . MET 68 68 ? A -7.548 1.759 -14.275 1.000 1 A MET 79.090 1
ATOM 517 C C . MET 68 68 ? A -7.655 2.158 -12.816 1.000 1 A MET 80.808 1
ATOM 518 O O . MET 68 68 ? A -8.334 1.502 -12.017 1.000 1 A MET 80.383 1
ATOM 519 C CB . MET 68 68 ? A -6.220 1.061 -14.523 1.000 1 A MET 75.495 1
ATOM 520 C CG . MET 68 68 ? A -6.052 -0.247 -13.783 1.000 1 A MET 70.916 1
ATOM 521 S SD . MET 68 68 ? A -4.432 -0.950 -14.050 1.000 1 A MET 66.219 1
ATOM 522 C CE . MET 68 68 ? A -4.715 -2.685 -13.652 1.000 1 A MET 60.252 1
ATOM 523 N N . ARG 69 69 ? A -7.025 3.277 -12.460 1.000 1 A ARG 84.408 1
ATOM 524 C CA . ARG 69 69 ? A -7.122 3.803 -11.100 1.000 1 A ARG 85.420 1
ATOM 525 C C . ARG 69 69 ? A -8.585 4.094 -10.737 1.000 1 A ARG 87.536 1
ATOM 526 O O . ARG 69 69 ? A -9.058 3.683 -9.665 1.000 1 A ARG 88.953 1
ATOM 527 C CB . ARG 69 69 ? A -6.277 5.065 -10.981 1.000 1 A ARG 83.401 1
ATOM 528 C CG . ARG 69 69 ? A -6.436 5.751 -9.615 1.000 1 A ARG 80.285 1
ATOM 529 C CD . ARG 69 69 ? A -6.084 7.239 -9.729 1.000 1 A ARG 75.637 1
ATOM 530 N NE . ARG 69 69 ? A -7.109 7.910 -10.512 1.000 1 A ARG 76.420 1
ATOM 531 C CZ . ARG 69 69 ? A -6.904 8.986 -11.249 1.000 1 A ARG 75.919 1
ATOM 532 N NH1 . ARG 69 69 ? A -5.704 9.554 -11.317 1.000 1 A ARG 71.015 1
ATOM 533 N NH2 . ARG 69 69 ? A -7.908 9.543 -11.918 1.000 1 A ARG 70.437 1
ATOM 534 N N . ASP 70 70 ? A -9.313 4.794 -11.605 1.000 1 A ASP 83.700 1
ATOM 535 C CA . ASP 70 70 ? A -10.694 5.122 -11.317 1.000 1 A ASP 86.034 1
ATOM 536 C C . ASP 70 70 ? A -11.514 3.860 -11.104 1.000 1 A ASP 88.199 1
ATOM 537 O O . ASP 70 70 ? A -12.370 3.828 -10.207 1.000 1 A ASP 88.799 1
ATOM 538 C CB . ASP 70 70 ? A -11.301 5.956 -12.456 1.000 1 A ASP 83.841 1
ATOM 539 C CG . ASP 70 70 ? A -10.785 7.368 -12.487 1.000 1 A ASP 84.222 1
ATOM 540 O OD1 . ASP 70 70 ? A -10.151 7.804 -11.519 1.000 1 A ASP 79.123 1
ATOM 541 O OD2 . ASP 70 70 ? A -11.050 8.045 -13.493 1.000 1 A ASP 78.285 1
ATOM 542 N N . GLN 71 71 ? A -11.279 2.825 -11.919 1.000 1 A GLN 88.517 1
ATOM 543 C CA . GLN 71 71 ? A -12.049 1.587 -11.770 1.000 1 A GLN 87.695 1
ATOM 544 C C . GLN 71 71 ? A -11.761 0.958 -10.412 1.000 1 A GLN 88.385 1
ATOM 545 O O . GLN 71 71 ? A -12.694 0.460 -9.756 1.000 1 A GLN 87.841 1
ATOM 546 C CB . GLN 71 71 ? A -11.711 0.617 -12.873 1.000 1 A GLN 85.524 1
ATOM 547 C CG . GLN 71 71 ? A -12.619 -0.615 -12.867 1.000 1 A GLN 74.157 1
ATOM 548 C CD . GLN 71 71 ? A -14.048 -0.280 -13.202 1.000 1 A GLN 67.445 1
ATOM 549 O OE1 . GLN 71 71 ? A -14.307 0.680 -13.943 1.000 1 A GLN 63.196 1
ATOM 550 N NE2 . GLN 71 71 ? A -14.985 -1.026 -12.663 1.000 1 A GLN 61.382 1
ATOM 551 N N . TYR 72 72 ? A -10.498 0.949 -9.982 1.000 1 A TYR 85.818 1
ATOM 552 C CA . TYR 72 72 ? A -10.211 0.351 -8.669 1.000 1 A TYR 85.515 1
ATOM 553 C C . TYR 72 72 ? A -10.804 1.171 -7.533 1.000 1 A TYR 88.187 1
ATOM 554 O O . TYR 72 72 ? A -11.274 0.596 -6.555 1.000 1 A TYR 88.324 1
ATOM 555 C CB . TYR 72 72 ? A -8.698 0.173 -8.478 1.000 1 A TYR 82.199 1
ATOM 556 C CG . TYR 72 72 ? A -8.204 -1.172 -8.945 1.000 1 A TYR 76.361 1
ATOM 557 C CD1 . TYR 72 72 ? A -7.880 -2.169 -8.044 1.000 1 A TYR 71.432 1
ATOM 558 C CD2 . TYR 72 72 ? A -8.034 -1.436 -10.290 1.000 1 A TYR 70.356 1
ATOM 559 C CE1 . TYR 72 72 ? A -7.405 -3.390 -8.463 1.000 1 A TYR 68.729 1
ATOM 560 C CE2 . TYR 72 72 ? A -7.573 -2.653 -10.727 1.000 1 A TYR 70.091 1
ATOM 561 C CZ . TYR 72 72 ? A -7.257 -3.628 -9.820 1.000 1 A TYR 66.150 1
ATOM 562 O OH . TYR 72 72 ? A -6.767 -4.846 -10.245 1.000 1 A TYR 72.912 1
ATOM 563 N N . MET 73 73 ? A -10.782 2.498 -7.653 1.000 1 A MET 88.797 1
ATOM 564 C CA . MET 73 73 ? A -11.405 3.321 -6.623 1.000 1 A MET 90.314 1
ATOM 565 C C . MET 73 73 ? A -12.875 2.999 -6.543 1.000 1 A MET 92.323 1
ATOM 566 O O . MET 73 73 ? A -13.433 2.894 -5.450 1.000 1 A MET 92.297 1
ATOM 567 C CB . MET 73 73 ? A -11.230 4.797 -6.906 1.000 1 A MET 88.601 1
ATOM 568 C CG . MET 73 73 ? A -9.775 5.241 -6.925 1.000 1 A MET 85.897 1
ATOM 569 S SD . MET 73 73 ? A -8.925 4.850 -5.405 1.000 1 A MET 81.303 1
ATOM 570 C CE . MET 73 73 ? A -7.251 5.313 -5.862 1.000 1 A MET 73.796 1
ATOM 571 N N . ARG 74 74 ? A -13.509 2.858 -7.694 1.000 1 A ARG 94.302 1
ATOM 572 C CA . ARG 74 74 ? A -14.955 2.592 -7.717 1.000 1 A ARG 94.189 1
ATOM 573 C C . ARG 74 74 ? A -15.280 1.199 -7.187 1.000 1 A ARG 94.852 1
ATOM 574 O O . ARG 74 74 ? A -16.288 1.007 -6.503 1.000 1 A ARG 95.106 1
ATOM 575 C CB . ARG 74 74 ? A -15.469 2.753 -9.143 1.000 1 A ARG 92.608 1
ATOM 576 C CG . ARG 74 74 ? A -16.931 2.597 -9.338 1.000 1 A ARG 89.181 1
ATOM 577 C CD . ARG 74 74 ? A -17.302 2.821 -10.800 1.000 1 A ARG 88.018 1
ATOM 578 N NE . ARG 74 74 ? A -16.830 4.139 -11.236 1.000 1 A ARG 82.185 1
ATOM 579 C CZ . ARG 74 74 ? A -15.815 4.331 -12.064 1.000 1 A ARG 81.152 1
ATOM 580 N NH1 . ARG 74 74 ? A -15.172 3.317 -12.572 1.000 1 A ARG 72.938 1
ATOM 581 N NH2 . ARG 74 74 ? A -15.476 5.580 -12.395 1.000 1 A ARG 73.449 1
ATOM 582 N N . THR 75 75 ? A -14.440 0.205 -7.510 1.000 1 A THR 94.724 1
ATOM 583 C CA . THR 75 75 ? A -14.778 -1.187 -7.255 1.000 1 A THR 94.020 1
ATOM 584 C C . THR 75 75 ? A -13.916 -1.817 -6.152 1.000 1 A THR 95.647 1
ATOM 585 O O . THR 75 75 ? A -14.220 -2.927 -5.717 1.000 1 A THR 95.155 1
ATOM 586 C CB . THR 75 75 ? A -14.598 -2.011 -8.527 1.000 1 A THR 91.254 1
ATOM 587 O OG1 . THR 75 75 ? A -13.248 -1.965 -8.973 1.000 1 A THR 85.387 1
ATOM 588 C CG2 . THR 75 75 ? A -15.500 -1.489 -9.646 1.000 1 A THR 84.767 1
ATOM 589 N N . GLY 76 76 ? A -12.864 -1.135 -5.696 1.000 1 A GLY 96.828 1
ATOM 590 C CA . GLY 76 76 ? A -11.977 -1.715 -4.697 1.000 1 A GLY 97.433 1
ATOM 591 C C . GLY 76 76 ? A -12.719 -2.077 -3.423 1.000 1 A GLY 98.036 1
ATOM 592 O O . GLY 76 76 ? A -13.689 -1.407 -3.043 1.000 1 A GLY 97.893 1
ATOM 593 N N . GLU 77 77 ? A -12.261 -3.121 -2.775 1.000 1 A GLU 98.362 1
ATOM 594 C CA . GLU 77 77 ? A -12.929 -3.626 -1.589 1.000 1 A GLU 98.475 1
ATOM 595 C C . GLU 77 77 ? A -12.269 -3.184 -0.290 1.000 1 A GLU 98.601 1
ATOM 596 O O . GLU 77 77 ? A -12.926 -3.166 0.753 1.000 1 A GLU 98.463 1
ATOM 597 C CB . GLU 77 77 ? A -12.921 -5.155 -1.631 1.000 1 A GLU 98.281 1
ATOM 598 C CG . GLU 77 77 ? A -13.755 -5.729 -2.751 1.000 1 A GLU 97.944 1
ATOM 599 C CD . GLU 77 77 ? A -13.658 -7.232 -2.806 1.000 1 A GLU 97.549 1
ATOM 600 O OE1 . GLU 77 77 ? A -12.653 -7.744 -3.341 1.000 1 A GLU 93.757 1
ATOM 601 O OE2 . GLU 77 77 ? A -14.593 -7.880 -2.296 1.000 1 A GLU 93.066 1
ATOM 602 N N . GLY 78 78 ? A -10.973 -2.849 -0.357 1.000 1 A GLY 98.630 1
ATOM 603 C CA . GLY 78 78 ? A -10.237 -2.447 0.831 1.000 1 A GLY 98.655 1
ATOM 604 C C . GLY 78 78 ? A -9.032 -1.620 0.448 1.000 1 A GLY 98.705 1
ATOM 605 O O . GLY 78 78 ? A -8.492 -1.756 -0.649 1.000 1 A GLY 98.668 1
ATOM 606 N N . PHE 79 79 ? A -8.611 -0.757 1.386 1.000 1 A PHE 98.801 1
ATOM 607 C CA . PHE 79 79 ? A -7.590 0.239 1.099 1.000 1 A PHE 98.799 1
ATOM 608 C C . PHE 79 79 ? A -6.520 0.219 2.182 1.000 1 A PHE 98.850 1
ATOM 609 O O . PHE 79 79 ? A -6.840 0.303 3.367 1.000 1 A PHE 98.831 1
ATOM 610 C CB . PHE 79 79 ? A -8.215 1.624 1.011 1.000 1 A PHE 98.663 1
ATOM 611 C CG . PHE 79 79 ? A -9.165 1.788 -0.140 1.000 1 A PHE 98.560 1
ATOM 612 C CD1 . PHE 79 79 ? A -8.762 2.449 -1.287 1.000 1 A PHE 98.405 1
ATOM 613 C CD2 . PHE 79 79 ? A -10.457 1.268 -0.086 1.000 1 A PHE 98.381 1
ATOM 614 C CE1 . PHE 79 79 ? A -9.629 2.597 -2.353 1.000 1 A PHE 97.995 1
ATOM 615 C CE2 . PHE 79 79 ? A -11.326 1.404 -1.149 1.000 1 A PHE 98.090 1
ATOM 616 C CZ . PHE 79 79 ? A -10.899 2.074 -2.301 1.000 1 A PHE 97.975 1
ATOM 617 N N . LEU 80 80 ? A -5.254 0.132 1.768 1.000 1 A LEU 98.840 1
ATOM 618 C CA . LEU 80 80 ? A -4.135 0.414 2.652 1.000 1 A LEU 98.865 1
ATOM 619 C C . LEU 80 80 ? A -3.820 1.899 2.518 1.000 1 A LEU 98.876 1
ATOM 620 O O . LEU 80 80 ? A -3.521 2.354 1.397 1.000 1 A LEU 98.837 1
ATOM 621 C CB . LEU 80 80 ? A -2.894 -0.366 2.273 1.000 1 A LEU 98.714 1
ATOM 622 C CG . LEU 80 80 ? A -2.718 -1.844 2.616 1.000 1 A LEU 96.746 1
ATOM 623 C CD1 . LEU 80 80 ? A -3.190 -2.125 4.023 1.000 1 A LEU 97.891 1
ATOM 624 C CD2 . LEU 80 80 ? A -1.245 -2.191 2.487 1.000 1 A LEU 98.103 1
ATOM 625 N N . SER 81 81 ? A -3.863 2.632 3.619 1.000 1 A SER 98.953 1
ATOM 626 C CA . SER 81 81 ? A -3.511 4.039 3.643 1.000 1 A SER 98.957 1
ATOM 627 C C . SER 81 81 ? A -2.146 4.161 4.281 1.000 1 A SER 98.977 1
ATOM 628 O O . SER 81 81 ? A -1.990 3.898 5.470 1.000 1 A SER 98.970 1
ATOM 629 C CB . SER 81 81 ? A -4.557 4.843 4.417 1.000 1 A SER 98.863 1
ATOM 630 O OG . SER 81 81 ? A -5.801 4.806 3.740 1.000 1 A SER 97.831 1
ATOM 631 N N . VAL 82 82 ? A -1.159 4.555 3.486 1.000 1 A VAL 98.959 1
ATOM 632 C CA . VAL 82 82 ? A 0.250 4.482 3.893 1.000 1 A VAL 98.968 1
ATOM 633 C C . VAL 82 82 ? A 0.811 5.871 4.111 1.000 1 A VAL 98.967 1
ATOM 634 O O . VAL 82 82 ? A 0.623 6.767 3.301 1.000 1 A VAL 98.953 1
ATOM 635 C CB . VAL 82 82 ? A 1.086 3.752 2.810 1.000 1 A VAL 98.964 1
ATOM 636 C CG1 . VAL 82 82 ? A 0.462 2.435 2.403 1.000 1 A VAL 98.966 1
ATOM 637 C CG2 . VAL 82 82 ? A 2.519 3.566 3.303 1.000 1 A VAL 98.960 1
ATOM 638 N N . PHE 83 83 ? A 1.517 6.025 5.247 1.000 1 A PHE 98.982 1
ATOM 639 C CA . PHE 83 83 ? A 2.346 7.193 5.475 1.000 1 A PHE 98.984 1
ATOM 640 C C . PHE 83 83 ? A 3.725 6.717 5.887 1.000 1 A PHE 98.983 1
ATOM 641 O O . PHE 83 83 ? A 3.917 5.529 6.171 1.000 1 A PHE 98.981 1
ATOM 642 C CB . PHE 83 83 ? A 1.719 8.102 6.528 1.000 1 A PHE 98.982 1
ATOM 643 C CG . PHE 83 83 ? A 1.789 7.532 7.927 1.000 1 A PHE 98.984 1
ATOM 644 C CD1 . PHE 83 83 ? A 0.781 6.674 8.368 1.000 1 A PHE 98.982 1
ATOM 645 C CD2 . PHE 83 83 ? A 2.820 7.846 8.794 1.000 1 A PHE 98.981 1
ATOM 646 C CE1 . PHE 83 83 ? A 0.827 6.139 9.664 1.000 1 A PHE 98.979 1
ATOM 647 C CE2 . PHE 83 83 ? A 2.855 7.312 10.087 1.000 1 A PHE 98.974 1
ATOM 648 C CZ . PHE 83 83 ? A 1.846 6.456 10.509 1.000 1 A PHE 98.974 1
ATOM 649 N N . ALA 84 84 ? A 4.685 7.609 5.843 1.000 1 A ALA 98.958 1
ATOM 650 C CA . ALA 84 84 ? A 6.050 7.305 6.245 1.000 1 A ALA 98.961 1
ATOM 651 C C . ALA 84 84 ? A 6.308 7.891 7.625 1.000 1 A ALA 98.963 1
ATOM 652 O O . ALA 84 84 ? A 5.990 9.069 7.889 1.000 1 A ALA 98.949 1
ATOM 653 C CB . ALA 84 84 ? A 7.039 7.827 5.248 1.000 1 A ALA 98.927 1
ATOM 654 N N . ILE 85 85 ? A 6.886 7.094 8.514 1.000 1 A ILE 98.937 1
ATOM 655 C CA . ILE 85 85 ? A 7.056 7.541 9.913 1.000 1 A ILE 98.917 1
ATOM 656 C C . ILE 85 85 ? A 8.056 8.663 10.055 1.000 1 A ILE 98.903 1
ATOM 657 O O . ILE 85 85 ? A 8.181 9.241 11.117 1.000 1 A ILE 98.847 1
ATOM 658 C CB . ILE 85 85 ? A 7.400 6.339 10.849 1.000 1 A ILE 98.877 1
ATOM 659 C CG1 . ILE 85 85 ? A 8.682 5.646 10.411 1.000 1 A ILE 98.775 1
ATOM 660 C CG2 . ILE 85 85 ? A 6.253 5.341 10.828 1.000 1 A ILE 98.733 1
ATOM 661 C CD1 . ILE 85 85 ? A 9.914 6.200 11.071 1.000 1 A ILE 98.508 1
ATOM 662 N N . ASN 86 86 ? A 8.773 9.011 8.978 1.000 1 A ASN 98.886 1
ATOM 663 C CA . ASN 86 86 ? A 9.688 10.117 8.948 1.000 1 A ASN 98.856 1
ATOM 664 C C . ASN 86 86 ? A 9.160 11.320 8.131 1.000 1 A ASN 98.849 1
ATOM 665 O O . ASN 86 86 ? A 9.936 12.208 7.771 1.000 1 A ASN 98.763 1
ATOM 666 C CB . ASN 86 86 ? A 11.053 9.706 8.380 1.000 1 A ASN 98.802 1
ATOM 667 C CG . ASN 86 86 ? A 10.974 9.365 6.895 1.000 1 A ASN 98.750 1
ATOM 668 O OD1 . ASN 86 86 ? A 9.942 8.934 6.417 1.000 1 A ASN 98.550 1
ATOM 669 N ND2 . ASN 86 86 ? A 12.070 9.530 6.190 1.000 1 A ASN 98.027 1
ATOM 670 N N . ASN 87 87 ? A 7.844 11.327 7.819 1.000 1 A ASN 98.765 1
ATOM 671 C CA . ASN 87 87 ? A 7.256 12.336 6.935 1.000 1 A ASN 98.737 1
ATOM 672 C C . ASN 87 87 ? A 5.919 12.785 7.492 1.000 1 A ASN 98.808 1
ATOM 673 O O . ASN 87 87 ? A 4.890 12.195 7.199 1.000 1 A ASN 98.763 1
ATOM 674 C CB . ASN 87 87 ? A 7.121 11.756 5.521 1.000 1 A ASN 98.468 1
ATOM 675 C CG . ASN 87 87 ? A 6.756 12.768 4.489 1.000 1 A ASN 97.400 1
ATOM 676 O OD1 . ASN 87 87 ? A 5.983 13.694 4.736 1.000 1 A ASN 93.011 1
ATOM 677 N ND2 . ASN 87 87 ? A 7.293 12.603 3.290 1.000 1 A ASN 91.400 1
ATOM 678 N N . THR 88 88 ? A 5.942 13.836 8.309 1.000 1 A THR 98.857 1
ATOM 679 C CA . THR 88 88 ? A 4.730 14.280 8.976 1.000 1 A THR 98.834 1
ATOM 680 C C . THR 88 88 ? A 3.670 14.713 7.977 1.000 1 A THR 98.867 1
ATOM 681 O O . THR 88 88 ? A 2.467 14.493 8.209 1.000 1 A THR 98.818 1
ATOM 682 C CB . THR 88 88 ? A 5.058 15.424 9.953 1.000 1 A THR 98.578 1
ATOM 683 O OG1 . THR 88 88 ? A 5.856 14.909 11.016 1.000 1 A THR 94.319 1
ATOM 684 C CG2 . THR 88 88 ? A 3.793 16.026 10.535 1.000 1 A THR 93.563 1
ATOM 685 N N . LYS 89 89 ? A 4.054 15.332 6.861 1.000 1 A LYS 98.874 1
ATOM 686 C CA . LYS 89 89 ? A 3.058 15.722 5.837 1.000 1 A LYS 98.862 1
ATOM 687 C C . LYS 89 89 ? A 2.320 14.487 5.316 1.000 1 A LYS 98.875 1
ATOM 688 O O . LYS 89 89 ? A 1.109 14.544 5.121 1.000 1 A LYS 98.829 1
ATOM 689 C CB . LYS 89 89 ? A 3.764 16.455 4.685 1.000 1 A LYS 98.766 1
ATOM 690 C CG . LYS 89 89 ? A 2.800 16.884 3.567 1.000 1 A LYS 96.625 1
ATOM 691 C CD . LYS 89 89 ? A 1.673 17.806 4.053 1.000 1 A LYS 89.515 1
ATOM 692 C CE . LYS 89 89 ? A 1.078 18.608 2.902 1.000 1 A LYS 89.998 1
ATOM 693 N NZ . LYS 89 89 ? A 0.411 17.765 1.886 1.000 1 A LYS 82.383 1
ATOM 694 N N . SER 90 90 ? A 3.027 13.376 5.100 1.000 1 A SER 98.933 1
ATOM 695 C CA . SER 90 90 ? A 2.344 12.173 4.652 1.000 1 A SER 98.925 1
ATOM 696 C C . SER 90 90 ? A 1.338 11.673 5.687 1.000 1 A SER 98.922 1
ATOM 697 O O . SER 90 90 ? A 0.303 11.121 5.326 1.000 1 A SER 98.891 1
ATOM 698 C CB . SER 90 90 ? A 3.334 11.084 4.275 1.000 1 A SER 98.928 1
ATOM 699 O OG . SER 90 90 ? A 3.946 10.469 5.399 1.000 1 A SER 98.941 1
ATOM 700 N N . PHE 91 91 ? A 1.646 11.856 6.971 1.000 1 A PHE 98.952 1
ATOM 701 C CA . PHE 91 91 ? A 0.706 11.478 8.006 1.000 1 A PHE 98.950 1
ATOM 702 C C . PHE 91 91 ? A -0.514 12.407 8.003 1.000 1 A PHE 98.929 1
ATOM 703 O O . PHE 91 91 ? A -1.659 11.946 8.105 1.000 1 A PHE 98.887 1
ATOM 704 C CB . PHE 91 91 ? A 1.407 11.498 9.366 1.000 1 A PHE 98.925 1
ATOM 705 C CG . PHE 91 91 ? A 0.556 11.050 10.523 1.000 1 A PHE 98.919 1
ATOM 706 C CD1 . PHE 91 91 ? A 0.177 9.721 10.615 1.000 1 A PHE 98.901 1
ATOM 707 C CD2 . PHE 91 91 ? A 0.118 11.938 11.478 1.000 1 A PHE 98.873 1
ATOM 708 C CE1 . PHE 91 91 ? A -0.613 9.291 11.670 1.000 1 A PHE 98.833 1
ATOM 709 C CE2 . PHE 91 91 ? A -0.678 11.520 12.540 1.000 1 A PHE 98.767 1
ATOM 710 C CZ . PHE 91 91 ? A -1.022 10.176 12.629 1.000 1 A PHE 98.787 1
ATOM 711 N N . GLU 92 92 ? A -0.263 13.702 7.847 1.000 1 A GLU 98.839 1
ATOM 712 C CA . GLU 92 92 ? A -1.377 14.644 7.743 1.000 1 A GLU 98.745 1
ATOM 713 C C . GLU 92 92 ? A -2.256 14.356 6.534 1.000 1 A GLU 98.724 1
ATOM 714 O O . GLU 92 92 ? A -3.489 14.525 6.605 1.000 1 A GLU 98.500 1
ATOM 715 C CB . GLU 92 92 ? A -0.828 16.074 7.663 1.000 1 A GLU 98.588 1
ATOM 716 C CG . GLU 92 92 ? A -0.075 16.489 8.925 1.000 1 A GLU 98.042 1
ATOM 717 C CD . GLU 92 92 ? A 0.679 17.803 8.772 1.000 1 A GLU 97.126 1
ATOM 718 O OE1 . GLU 92 92 ? A 0.812 18.300 7.625 1.000 1 A GLU 94.182 1
ATOM 719 O OE2 . GLU 92 92 ? A 1.126 18.321 9.804 1.000 1 A GLU 94.166 1
ATOM 720 N N . ASP 93 93 ? A -1.657 13.887 5.433 1.000 1 A ASP 98.707 1
ATOM 721 C CA . ASP 93 93 ? A -2.407 13.566 4.224 1.000 1 A ASP 98.664 1
ATOM 722 C C . ASP 93 93 ? A -3.412 12.447 4.419 1.000 1 A ASP 98.716 1
ATOM 723 O O . ASP 93 93 ? A -4.350 12.342 3.621 1.000 1 A ASP 98.474 1
ATOM 724 C CB . ASP 93 93 ? A -1.473 13.157 3.099 1.000 1 A ASP 98.465 1
ATOM 725 C CG . ASP 93 93 ? A -0.717 14.325 2.473 1.000 1 A ASP 98.036 1
ATOM 726 O OD1 . ASP 93 93 ? A -1.089 15.503 2.724 1.000 1 A ASP 96.166 1
ATOM 727 O OD2 . ASP 93 93 ? A 0.238 14.043 1.727 1.000 1 A ASP 95.364 1
ATOM 728 N N . ILE 94 94 ? A -3.219 11.603 5.401 1.000 1 A ILE 98.866 1
ATOM 729 C CA . ILE 94 94 ? A -4.081 10.456 5.587 1.000 1 A ILE 98.844 1
ATOM 730 C C . ILE 94 94 ? A -5.546 10.872 5.678 1.000 1 A ILE 98.706 1
ATOM 731 O O . ILE 94 94 ? A -6.436 10.194 5.142 1.000 1 A ILE 98.545 1
ATOM 732 C CB . ILE 94 94 ? A -3.685 9.636 6.828 1.000 1 A ILE 98.857 1
ATOM 733 C CG1 . ILE 94 94 ? A -2.316 8.983 6.603 1.000 1 A ILE 98.867 1
ATOM 734 C CG2 . ILE 94 94 ? A -4.749 8.593 7.172 1.000 1 A ILE 98.778 1
ATOM 735 C CD1 . ILE 94 94 ? A -2.325 7.894 5.556 1.000 1 A ILE 98.802 1
ATOM 736 N N . HIS 95 95 ? A -5.800 12.012 6.344 1.000 1 A HIS 98.338 1
ATOM 737 C CA . HIS 95 95 ? A -7.194 12.474 6.458 1.000 1 A HIS 97.893 1
ATOM 738 C C . HIS 95 95 ? A -7.831 12.647 5.093 1.000 1 A HIS 98.025 1
ATOM 739 O O . HIS 95 95 ? A -8.999 12.301 4.891 1.000 1 A HIS 97.686 1
ATOM 740 C CB . HIS 95 95 ? A -7.229 13.803 7.210 1.000 1 A HIS 96.811 1
ATOM 741 C CG . HIS 95 95 ? A -6.837 13.725 8.630 1.000 1 A HIS 83.661 1
ATOM 742 N ND1 . HIS 95 95 ? A -5.535 13.985 9.022 1.000 1 A HIS 78.501 1
ATOM 743 C CD2 . HIS 95 95 ? A -7.547 13.420 9.744 1.000 1 A HIS 79.829 1
ATOM 744 C CE1 . HIS 95 95 ? A -5.463 13.876 10.333 1.000 1 A HIS 76.271 1
ATOM 745 N NE2 . HIS 95 95 ? A -6.674 13.528 10.798 1.000 1 A HIS 70.135 1
ATOM 746 N N . HIS 96 96 ? A -7.073 13.218 4.152 1.000 1 A HIS 98.316 1
ATOM 747 C CA . HIS 96 96 ? A -7.618 13.500 2.819 1.000 1 A HIS 98.082 1
ATOM 748 C C . HIS 96 96 ? A -7.873 12.222 2.041 1.000 1 A HIS 97.999 1
ATOM 749 O O . HIS 96 96 ? A -8.880 12.094 1.348 1.000 1 A HIS 97.618 1
ATOM 750 C CB . HIS 96 96 ? A -6.669 14.422 2.050 1.000 1 A HIS 97.673 1
ATOM 751 C CG . HIS 96 96 ? A -6.428 15.720 2.737 1.000 1 A HIS 92.052 1
ATOM 752 N ND1 . HIS 96 96 ? A -7.328 16.760 2.677 1.000 1 A HIS 89.704 1
ATOM 753 C CD2 . HIS 96 96 ? A -5.408 16.130 3.518 1.000 1 A HIS 90.357 1
ATOM 754 C CE1 . HIS 96 96 ? A -6.842 17.759 3.374 1.000 1 A HIS 88.975 1
ATOM 755 N NE2 . HIS 96 96 ? A -5.681 17.419 3.889 1.000 1 A HIS 84.393 1
ATOM 756 N N . TYR 97 97 ? A -6.955 11.272 2.146 1.000 1 A TYR 98.121 1
ATOM 757 C CA . TYR 97 97 ? A -7.172 9.984 1.468 1.000 1 A TYR 97.874 1
ATOM 758 C C . TYR 97 97 ? A -8.398 9.282 2.005 1.000 1 A TYR 97.680 1
ATOM 759 O O . TYR 97 97 ? A -9.190 8.727 1.243 1.000 1 A TYR 97.320 1
ATOM 760 C CB . TYR 97 97 ? A -5.928 9.111 1.540 1.000 1 A TYR 97.643 1
ATOM 761 C CG . TYR 97 97 ? A -4.840 9.608 0.616 1.000 1 A TYR 97.526 1
ATOM 762 C CD1 . TYR 97 97 ? A -4.903 9.299 -0.750 1.000 1 A TYR 97.114 1
ATOM 763 C CD2 . TYR 97 97 ? A -3.812 10.384 1.091 1.000 1 A TYR 97.164 1
ATOM 764 C CE1 . TYR 97 97 ? A -3.930 9.781 -1.609 1.000 1 A TYR 96.461 1
ATOM 765 C CE2 . TYR 97 97 ? A -2.837 10.856 0.236 1.000 1 A TYR 96.758 1
ATOM 766 C CZ . TYR 97 97 ? A -2.919 10.559 -1.099 1.000 1 A TYR 96.551 1
ATOM 767 O OH . TYR 97 97 ? A -1.959 11.046 -1.965 1.000 1 A TYR 95.400 1
ATOM 768 N N . ARG 98 98 ? A -8.575 9.309 3.328 1.000 1 A ARG 98.198 1
ATOM 769 C CA . ARG 98 98 ? A -9.770 8.672 3.917 1.000 1 A ARG 98.094 1
ATOM 770 C C . ARG 98 98 ? A -11.028 9.322 3.404 1.000 1 A ARG 98.006 1
ATOM 771 O O . ARG 98 98 ? A -12.013 8.633 3.082 1.000 1 A ARG 97.711 1
ATOM 772 C CB . ARG 98 98 ? A -9.690 8.670 5.439 1.000 1 A ARG 97.917 1
ATOM 773 C CG . ARG 98 98 ? A -10.923 8.067 6.113 1.000 1 A ARG 96.422 1
ATOM 774 C CD . ARG 98 98 ? A -10.626 7.747 7.558 1.000 1 A ARG 94.344 1
ATOM 775 N NE . ARG 98 98 ? A -11.833 7.401 8.302 1.000 1 A ARG 92.157 1
ATOM 776 C CZ . ARG 98 98 ? A -12.312 6.164 8.449 1.000 1 A ARG 91.527 1
ATOM 777 N NH1 . ARG 98 98 ? A -11.725 5.120 7.908 1.000 1 A ARG 84.596 1
ATOM 778 N NH2 . ARG 98 98 ? A -13.439 5.972 9.168 1.000 1 A ARG 85.478 1
ATOM 779 N N . GLU 99 99 ? A -11.042 10.664 3.304 1.000 1 A GLU 97.879 1
ATOM 780 C CA . GLU 99 99 ? A -12.222 11.351 2.807 1.000 1 A GLU 97.481 1
ATOM 781 C C . GLU 99 99 ? A -12.534 10.991 1.367 1.000 1 A GLU 96.981 1
ATOM 782 O O . GLU 99 99 ? A -13.684 10.744 1.015 1.000 1 A GLU 96.436 1
ATOM 783 C CB . GLU 99 99 ? A -12.066 12.877 2.950 1.000 1 A GLU 97.123 1
ATOM 784 C CG . GLU 99 99 ? A -12.096 13.365 4.384 1.000 1 A GLU 94.474 1
ATOM 785 C CD . GLU 99 99 ? A -13.450 13.131 5.040 1.000 1 A GLU 89.265 1
ATOM 786 O OE1 . GLU 99 99 ? A -14.482 13.157 4.338 1.000 1 A GLU 81.937 1
ATOM 787 O OE2 . GLU 99 99 ? A -13.469 12.932 6.282 1.000 1 A GLU 81.683 1
ATOM 788 N N . GLN 100 100 ? A -11.487 10.954 0.508 1.000 1 A GLN 96.930 1
ATOM 789 C CA . GLN 100 100 ? A -11.726 10.612 -0.883 1.000 1 A GLN 96.221 1
ATOM 790 C C . GLN 100 100 ? A -12.225 9.194 -1.035 1.000 1 A GLN 96.381 1
ATOM 791 O O . GLN 100 100 ? A -13.108 8.916 -1.833 1.000 1 A GLN 95.544 1
ATOM 792 C CB . GLN 100 100 ? A -10.448 10.818 -1.721 1.000 1 A GLN 94.804 1
ATOM 793 C CG . GLN 100 100 ? A -10.036 12.278 -1.852 1.000 1 A GLN 90.538 1
ATOM 794 C CD . GLN 100 100 ? A -11.182 13.150 -2.321 1.000 1 A GLN 89.163 1
ATOM 795 O OE1 . GLN 100 100 ? A -11.712 12.957 -3.409 1.000 1 A GLN 85.575 1
ATOM 796 N NE2 . GLN 100 100 ? A -11.566 14.104 -1.489 1.000 1 A GLN 83.230 1
ATOM 797 N N . ILE 101 101 ? A -11.650 8.266 -0.260 1.000 1 A ILE 96.956 1
ATOM 798 C CA . ILE 101 101 ? A -12.090 6.870 -0.329 1.000 1 A ILE 97.419 1
ATOM 799 C C . ILE 101 101 ? A -13.553 6.758 0.033 1.000 1 A ILE 97.591 1
ATOM 800 O O . ILE 101 101 ? A -14.346 6.131 -0.679 1.000 1 A ILE 97.638 1
ATOM 801 C CB . ILE 101 101 ? A -11.219 5.987 0.584 1.000 1 A ILE 97.738 1
ATOM 802 C CG1 . ILE 101 101 ? A -9.792 5.894 0.035 1.000 1 A ILE 97.806 1
ATOM 803 C CG2 . ILE 101 101 ? A -11.846 4.619 0.734 1.000 1 A ILE 97.828 1
ATOM 804 C CD1 . ILE 101 101 ? A -8.774 5.394 1.027 1.000 1 A ILE 97.594 1
ATOM 805 N N . LYS 102 102 ? A -13.936 7.367 1.164 1.000 1 A LYS 97.520 1
ATOM 806 C CA . LYS 102 102 ? A -15.323 7.289 1.618 1.000 1 A LYS 97.179 1
ATOM 807 C C . LYS 102 102 ? A -16.272 7.905 0.572 1.000 1 A LYS 96.851 1
ATOM 808 O O . LYS 102 102 ? A -17.367 7.396 0.337 1.000 1 A LYS 96.694 1
ATOM 809 C CB . LYS 102 102 ? A -15.492 7.989 2.980 1.000 1 A LYS 97.021 1
ATOM 810 C CG . LYS 102 102 ? A -14.897 7.219 4.155 1.000 1 A LYS 94.880 1
ATOM 811 C CD . LYS 102 102 ? A -14.715 8.084 5.376 1.000 1 A LYS 92.375 1
ATOM 812 C CE . LYS 102 102 ? A -16.010 8.744 5.801 1.000 1 A LYS 87.447 1
ATOM 813 N NZ . LYS 102 102 ? A -15.814 9.584 7.008 1.000 1 A LYS 88.614 1
ATOM 814 N N . ARG 103 103 ? A -15.824 9.032 -0.014 1.000 1 A ARG 96.816 1
ATOM 815 C CA . ARG 103 103 ? A -16.678 9.666 -1.007 1.000 1 A ARG 95.692 1
ATOM 816 C C . ARG 103 103 ? A -16.861 8.807 -2.249 1.000 1 A ARG 95.656 1
ATOM 817 O O . ARG 103 103 ? A -17.976 8.664 -2.746 1.000 1 A ARG 95.401 1
ATOM 818 C CB . ARG 103 103 ? A -16.101 11.040 -1.360 1.000 1 A ARG 94.242 1
ATOM 819 C CG . ARG 103 103 ? A -16.232 12.004 -0.196 1.000 1 A ARG 83.497 1
ATOM 820 C CD . ARG 103 103 ? A -15.543 13.324 -0.465 1.000 1 A ARG 79.170 1
ATOM 821 N NE . ARG 103 103 ? A -15.709 14.249 0.660 1.000 1 A ARG 74.115 1
ATOM 822 C CZ . ARG 103 103 ? A -15.076 15.394 0.783 1.000 1 A ARG 69.940 1
ATOM 823 N NH1 . ARG 103 103 ? A -14.241 15.803 -0.161 1.000 1 A ARG 66.025 1
ATOM 824 N NH2 . ARG 103 103 ? A -15.283 16.150 1.872 1.000 1 A ARG 63.857 1
ATOM 825 N N . VAL 104 104 ? A -15.742 8.244 -2.772 1.000 1 A VAL 95.201 1
ATOM 826 C CA . VAL 104 104 ? A -15.854 7.421 -3.972 1.000 1 A VAL 94.743 1
ATOM 827 C C . VAL 104 104 ? A -16.692 6.172 -3.722 1.000 1 A VAL 95.554 1
ATOM 828 O O . VAL 104 104 ? A -17.475 5.761 -4.577 1.000 1 A VAL 94.726 1
ATOM 829 C CB . VAL 104 104 ? A -14.444 7.016 -4.494 1.000 1 A VAL 92.317 1
ATOM 830 C CG1 . VAL 104 104 ? A -13.743 8.253 -5.041 1.000 1 A VAL 88.874 1
ATOM 831 C CG2 . VAL 104 104 ? A -14.546 5.921 -5.520 1.000 1 A VAL 86.813 1
ATOM 832 N N . LYS 105 105 ? A -16.556 5.587 -2.542 1.000 1 A LYS 95.905 1
ATOM 833 C CA . LYS 105 105 ? A -17.292 4.383 -2.219 1.000 1 A LYS 96.059 1
ATOM 834 C C . LYS 105 105 ? A -18.720 4.680 -1.777 1.000 1 A LYS 95.810 1
ATOM 835 O O . LYS 105 105 ? A -19.528 3.759 -1.684 1.000 1 A LYS 94.866 1
ATOM 836 C CB . LYS 105 105 ? A -16.579 3.582 -1.135 1.000 1 A LYS 95.902 1
ATOM 837 C CG . LYS 105 105 ? A -15.199 3.090 -1.566 1.000 1 A LYS 95.529 1
ATOM 838 C CD . LYS 105 105 ? A -15.266 2.063 -2.698 1.000 1 A LYS 94.954 1
ATOM 839 C CE . LYS 105 105 ? A -16.025 0.820 -2.302 1.000 1 A LYS 94.595 1
ATOM 840 N NZ . LYS 105 105 ? A -16.082 -0.133 -3.449 1.000 1 A LYS 94.753 1
ATOM 841 N N . ASP 106 106 ? A -19.021 5.951 -1.490 1.000 1 A ASP 96.522 1
ATOM 842 C CA . ASP 106 106 ? A -20.325 6.370 -0.961 1.000 1 A ASP 96.039 1
ATOM 843 C C . ASP 106 106 ? A -20.676 5.516 0.248 1.000 1 A ASP 96.204 1
ATOM 844 O O . ASP 106 106 ? A -21.777 4.981 0.374 1.000 1 A ASP 95.012 1
ATOM 845 C CB . ASP 106 106 ? A -21.415 6.293 -2.034 1.000 1 A ASP 95.051 1
ATOM 846 C CG . ASP 106 106 ? A -22.718 6.933 -1.619 1.000 1 A ASP 92.139 1
ATOM 847 O OD1 . ASP 106 106 ? A -22.673 7.795 -0.702 1.000 1 A ASP 89.554 1
ATOM 848 O OD2 . ASP 106 106 ? A -23.755 6.576 -2.177 1.000 1 A ASP 88.432 1
ATOM 849 N N . SER 107 107 ? A -19.718 5.411 1.169 1.000 1 A SER 96.183 1
ATOM 850 C CA . SER 107 107 ? A -19.905 4.530 2.321 1.000 1 A SER 95.491 1
ATOM 851 C C . SER 107 107 ? A -19.079 5.049 3.504 1.000 1 A SER 96.376 1
ATOM 852 O O . SER 107 107 ? A -17.964 5.532 3.342 1.000 1 A SER 96.562 1
ATOM 853 C CB . SER 107 107 ? A -19.457 3.107 1.985 1.000 1 A SER 93.960 1
ATOM 854 O OG . SER 107 107 ? A -19.392 2.281 3.151 1.000 1 A SER 90.308 1
ATOM 855 N N . GLU 108 108 ? A -19.643 4.916 4.682 1.000 1 A GLU 95.943 1
ATOM 856 C CA . GLU 108 108 ? A -18.946 5.246 5.920 1.000 1 A GLU 95.444 1
ATOM 857 C C . GLU 108 108 ? A -18.263 4.010 6.513 1.000 1 A GLU 95.449 1
ATOM 858 O O . GLU 108 108 ? A -17.690 4.104 7.588 1.000 1 A GLU 93.024 1
ATOM 859 C CB . GLU 108 108 ? A -19.941 5.845 6.918 1.000 1 A GLU 93.721 1
ATOM 860 C CG . GLU 108 108 ? A -20.535 7.149 6.440 1.000 1 A GLU 90.461 1
ATOM 861 C CD . GLU 108 108 ? A -21.460 7.780 7.454 1.000 1 A GLU 88.046 1
ATOM 862 O OE1 . GLU 108 108 ? A -22.279 7.037 8.052 1.000 1 A GLU 80.093 1
ATOM 863 O OE2 . GLU 108 108 ? A -21.387 9.012 7.633 1.000 1 A GLU 79.054 1
ATOM 864 N N . ASP 109 109 ? A -18.337 2.875 5.810 1.000 1 A ASP 95.183 1
ATOM 865 C CA . ASP 109 109 ? A -17.849 1.610 6.315 1.000 1 A ASP 95.443 1
ATOM 866 C C . ASP 109 109 ? A -17.018 0.939 5.218 1.000 1 A ASP 96.138 1
ATOM 867 O O . ASP 109 109 ? A -17.407 -0.087 4.683 1.000 1 A ASP 95.002 1
ATOM 868 C CB . ASP 109 109 ? A -18.997 0.691 6.761 1.000 1 A ASP 93.633 1
ATOM 869 C CG . ASP 109 109 ? A -18.501 -0.572 7.451 1.000 1 A ASP 91.919 1
ATOM 870 O OD1 . ASP 109 109 ? A -17.387 -0.564 8.005 1.000 1 A ASP 89.682 1
ATOM 871 O OD2 . ASP 109 109 ? A -19.270 -1.581 7.447 1.000 1 A ASP 88.102 1
ATOM 872 N N . VAL 110 110 ? A -15.866 1.569 4.912 1.000 1 A VAL 97.855 1
ATOM 873 C CA . VAL 110 110 ? A -14.966 1.056 3.877 1.000 1 A VAL 98.225 1
ATOM 874 C C . VAL 110 110 ? A -13.809 0.371 4.606 1.000 1 A VAL 98.456 1
ATOM 875 O O . VAL 110 110 ? A -13.129 0.995 5.419 1.000 1 A VAL 98.381 1
ATOM 876 C CB . VAL 110 110 ? A -14.448 2.176 2.980 1.000 1 A VAL 97.964 1
ATOM 877 C CG1 . VAL 110 110 ? A -15.618 2.928 2.337 1.000 1 A VAL 97.532 1
ATOM 878 C CG2 . VAL 110 110 ? A -13.516 1.617 1.920 1.000 1 A VAL 97.846 1
ATOM 879 N N . PRO 111 111 ? A -13.517 -0.901 4.267 1.000 1 A PRO 98.680 1
ATOM 880 C CA . PRO 111 111 ? A -12.380 -1.568 4.918 1.000 1 A PRO 98.758 1
ATOM 881 C C . PRO 111 111 ? A -11.067 -0.854 4.618 1.000 1 A PRO 98.820 1
ATOM 882 O O . PRO 111 111 ? A -10.744 -0.621 3.465 1.000 1 A PRO 98.812 1
ATOM 883 C CB . PRO 111 111 ? A -12.410 -2.972 4.326 1.000 1 A PRO 98.701 1
ATOM 884 C CG . PRO 111 111 ? A -13.855 -3.175 3.985 1.000 1 A PRO 98.535 1
ATOM 885 C CD . PRO 111 111 ? A -14.329 -1.847 3.479 1.000 1 A PRO 98.602 1
ATOM 886 N N . MET 112 112 ? A -10.348 -0.508 5.687 1.000 1 A MET 98.763 1
ATOM 887 C CA . MET 112 112 ? A -9.092 0.223 5.567 1.000 1 A MET 98.786 1
ATOM 888 C C . MET 112 112 ? A -8.138 -0.230 6.642 1.000 1 A MET 98.864 1
ATOM 889 O O . MET 112 112 ? A -8.577 -0.690 7.698 1.000 1 A MET 98.747 1
ATOM 890 C CB . MET 112 112 ? A -9.296 1.729 5.725 1.000 1 A MET 98.367 1
ATOM 891 C CG . MET 112 112 ? A -10.167 2.402 4.691 1.000 1 A MET 92.459 1
ATOM 892 S SD . MET 112 112 ? A -10.126 4.198 4.968 1.000 1 A MET 93.336 1
ATOM 893 C CE . MET 112 112 ? A -11.610 4.670 4.124 1.000 1 A MET 83.660 1
ATOM 894 N N . VAL 113 113 ? A -6.841 -0.049 6.363 1.000 1 A VAL 98.959 1
ATOM 895 C CA . VAL 113 113 ? A -5.794 -0.251 7.360 1.000 1 A VAL 98.977 1
ATOM 896 C C . VAL 113 113 ? A -4.824 0.929 7.268 1.000 1 A VAL 98.983 1
ATOM 897 O O . VAL 113 113 ? A -4.440 1.325 6.160 1.000 1 A VAL 98.978 1
ATOM 898 C CB . VAL 113 113 ? A -5.042 -1.582 7.134 1.000 1 A VAL 98.971 1
ATOM 899 C CG1 . VAL 113 113 ? A -5.993 -2.755 7.323 1.000 1 A VAL 98.937 1
ATOM 900 C CG2 . VAL 113 113 ? A -3.854 -1.709 8.066 1.000 1 A VAL 98.942 1
ATOM 901 N N . LEU 114 114 ? A -4.465 1.495 8.412 1.000 1 A LEU 98.978 1
ATOM 902 C CA . LEU 114 114 ? A -3.457 2.538 8.470 1.000 1 A LEU 98.986 1
ATOM 903 C C . LEU 114 114 ? A -2.084 1.870 8.582 1.000 1 A LEU 98.989 1
ATOM 904 O O . LEU 114 114 ? A -1.868 1.030 9.456 1.000 1 A LEU 98.982 1
ATOM 905 C CB . LEU 114 114 ? A -3.712 3.453 9.668 1.000 1 A LEU 98.977 1
ATOM 906 C CG . LEU 114 114 ? A -2.745 4.622 9.832 1.000 1 A LEU 98.932 1
ATOM 907 C CD1 . LEU 114 114 ? A -2.838 5.573 8.640 1.000 1 A LEU 98.910 1
ATOM 908 C CD2 . LEU 114 114 ? A -3.033 5.366 11.137 1.000 1 A LEU 98.901 1
ATOM 909 N N . VAL 115 115 ? A -1.176 2.268 7.698 1.000 1 A VAL 98.985 1
ATOM 910 C CA . VAL 115 115 ? A 0.165 1.682 7.640 1.000 1 A VAL 98.991 1
ATOM 911 C C . VAL 115 115 ? A 1.208 2.769 7.812 1.000 1 A VAL 98.992 1
ATOM 912 O O . VAL 115 115 ? A 1.238 3.741 7.048 1.000 1 A VAL 98.989 1
ATOM 913 C CB . VAL 115 115 ? A 0.372 0.942 6.314 1.000 1 A VAL 98.987 1
ATOM 914 C CG1 . VAL 115 115 ? A -0.619 -0.218 6.194 1.000 1 A VAL 98.981 1
ATOM 915 C CG2 . VAL 115 115 ? A 1.802 0.433 6.180 1.000 1 A VAL 98.980 1
ATOM 916 N N . GLY 116 116 ? A 2.064 2.618 8.820 1.000 1 A GLY 98.985 1
ATOM 917 C CA . GLY 116 116 ? A 3.166 3.528 9.037 1.000 1 A GLY 98.982 1
ATOM 918 C C . GLY 116 116 ? A 4.446 2.837 8.586 1.000 1 A GLY 98.981 1
ATOM 919 O O . GLY 116 116 ? A 5.017 2.013 9.298 1.000 1 A GLY 98.963 1
ATOM 920 N N . ASN 117 117 ? A 4.889 3.192 7.391 1.000 1 A ASN 98.964 1
ATOM 921 C CA . ASN 117 117 ? A 6.006 2.527 6.736 1.000 1 A ASN 98.963 1
ATOM 922 C C . ASN 117 117 ? A 7.338 3.182 7.062 1.000 1 A ASN 98.949 1
ATOM 923 O O . ASN 117 117 ? A 7.381 4.318 7.546 1.000 1 A ASN 98.918 1
ATOM 924 C CB . ASN 117 117 ? A 5.775 2.462 5.230 1.000 1 A ASN 98.955 1
ATOM 925 C CG . ASN 117 117 ? A 6.742 1.550 4.515 1.000 1 A ASN 98.938 1
ATOM 926 O OD1 . ASN 117 117 ? A 6.972 0.437 4.954 1.000 1 A ASN 98.683 1
ATOM 927 N ND2 . ASN 117 117 ? A 7.340 2.020 3.408 1.000 1 A ASN 98.697 1
ATOM 928 N N . LYS 118 118 ? A 8.433 2.472 6.809 1.000 1 A LYS 98.912 1
ATOM 929 C CA . LYS 118 118 ? A 9.804 2.909 7.014 1.000 1 A LYS 98.876 1
ATOM 930 C C . LYS 118 118 ? A 10.160 2.904 8.488 1.000 1 A LYS 98.885 1
ATOM 931 O O . LYS 118 118 ? A 10.908 3.748 8.984 1.000 1 A LYS 98.859 1
ATOM 932 C CB . LYS 118 118 ? A 10.089 4.284 6.366 1.000 1 A LYS 98.833 1
ATOM 933 C CG . LYS 118 118 ? A 9.681 4.390 4.902 1.000 1 A LYS 98.700 1
ATOM 934 C CD . LYS 118 118 ? A 10.337 5.593 4.235 1.000 1 A LYS 98.503 1
ATOM 935 C CE . LYS 118 118 ? A 9.826 5.760 2.811 1.000 1 A LYS 98.453 1
ATOM 936 N NZ . LYS 118 118 ? A 10.529 6.872 2.121 1.000 1 A LYS 98.427 1
ATOM 937 N N . SER 119 119 ? A 9.649 1.906 9.199 1.000 1 A SER 98.844 1
ATOM 938 C CA . SER 119 119 ? A 9.884 1.771 10.628 1.000 1 A SER 98.777 1
ATOM 939 C C . SER 119 119 ? A 11.354 1.496 10.949 1.000 1 A SER 98.763 1
ATOM 940 O O . SER 119 119 ? A 11.759 1.618 12.104 1.000 1 A SER 98.507 1
ATOM 941 C CB . SER 119 119 ? A 9.014 0.667 11.227 1.000 1 A SER 98.573 1
ATOM 942 O OG . SER 119 119 ? A 9.385 -0.584 10.699 1.000 1 A SER 94.278 1
ATOM 943 N N . ASP 120 120 ? A 12.137 1.115 9.956 1.000 1 A ASP 98.852 1
ATOM 944 C CA . ASP 120 120 ? A 13.562 0.872 10.137 1.000 1 A ASP 98.823 1
ATOM 945 C C . ASP 120 120 ? A 14.348 2.139 10.323 1.000 1 A ASP 98.768 1
ATOM 946 O O . ASP 120 120 ? A 15.491 2.092 10.789 1.000 1 A ASP 98.598 1
ATOM 947 C CB . ASP 120 120 ? A 14.106 0.093 8.941 1.000 1 A ASP 98.824 1
ATOM 948 C CG . ASP 120 120 ? A 13.822 0.808 7.617 1.000 1 A ASP 98.854 1
ATOM 949 O OD1 . ASP 120 120 ? A 12.644 0.894 7.246 1.000 1 A ASP 98.643 1
ATOM 950 O OD2 . ASP 120 120 ? A 14.793 1.266 6.963 1.000 1 A ASP 98.525 1
ATOM 951 N N . LEU 121 121 ? A 13.793 3.300 9.956 1.000 1 A LEU 98.665 1
ATOM 952 C CA . LEU 121 121 ? A 14.571 4.537 9.978 1.000 1 A LEU 98.513 1
ATOM 953 C C . LEU 121 121 ? A 14.653 5.115 11.388 1.000 1 A LEU 98.411 1
ATOM 954 O O . LEU 121 121 ? A 13.698 5.078 12.144 1.000 1 A LEU 98.217 1
ATOM 955 C CB . LEU 121 121 ? A 13.930 5.572 9.053 1.000 1 A LEU 98.332 1
ATOM 956 C CG . LEU 121 121 ? A 14.031 5.293 7.567 1.000 1 A LEU 98.005 1
ATOM 957 C CD1 . LEU 121 121 ? A 15.484 5.146 7.133 1.000 1 A LEU 97.351 1
ATOM 958 C CD2 . LEU 121 121 ? A 13.340 6.423 6.814 1.000 1 A LEU 97.539 1
ATOM 959 N N . PRO 122 122 ? A 15.823 5.686 11.736 1.000 1 A PRO 98.083 1
ATOM 960 C CA . PRO 122 122 ? A 15.947 6.325 13.066 1.000 1 A PRO 97.474 1
ATOM 961 C C . PRO 122 122 ? A 15.311 7.710 13.117 1.000 1 A PRO 97.017 1
ATOM 962 O O . PRO 122 122 ? A 15.100 8.234 14.215 1.000 1 A PRO 94.244 1
ATOM 963 C CB . PRO 122 122 ? A 17.466 6.422 13.236 1.000 1 A PRO 96.335 1
ATOM 964 C CG . PRO 122 122 ? A 17.973 6.586 11.844 1.000 1 A PRO 94.971 1
ATOM 965 C CD . PRO 122 122 ? A 17.080 5.742 10.983 1.000 1 A PRO 97.118 1
ATOM 966 N N . SER 123 123 ? A 15.004 8.287 11.968 1.000 1 A SER 95.225 1
ATOM 967 C CA . SER 123 123 ? A 14.556 9.672 11.851 1.000 1 A SER 94.103 1
ATOM 968 C C . SER 123 123 ? A 13.047 9.805 11.941 1.000 1 A SER 94.905 1
ATOM 969 O O . SER 123 123 ? A 12.395 10.405 11.095 1.000 1 A SER 92.624 1
ATOM 970 C CB . SER 123 123 ? A 15.052 10.272 10.531 1.000 1 A SER 90.012 1
ATOM 971 O OG . SER 123 123 ? A 14.691 9.436 9.441 1.000 1 A SER 78.296 1
ATOM 972 N N . ARG 124 124 ? A 12.474 9.241 12.989 1.000 1 A ARG 97.523 1
ATOM 973 C CA . ARG 124 124 ? A 11.022 9.261 13.208 1.000 1 A ARG 97.786 1
ATOM 974 C C . ARG 124 124 ? A 10.518 10.674 13.520 1.000 1 A ARG 98.120 1
ATOM 975 O O . ARG 124 124 ? A 11.086 11.357 14.367 1.000 1 A ARG 97.375 1
ATOM 976 C CB . ARG 124 124 ? A 10.654 8.300 14.336 1.000 1 A ARG 97.149 1
ATOM 977 C CG . ARG 124 124 ? A 9.161 8.328 14.735 1.000 1 A ARG 96.620 1
ATOM 978 C CD . ARG 124 124 ? A 8.884 7.382 15.875 1.000 1 A ARG 96.268 1
ATOM 979 N NE . ARG 124 124 ? A 9.055 5.973 15.500 1.000 1 A ARG 96.138 1
ATOM 980 C CZ . ARG 124 124 ? A 8.105 5.250 14.903 1.000 1 A ARG 96.978 1
ATOM 981 N NH1 . ARG 124 124 ? A 6.946 5.809 14.575 1.000 1 A ARG 91.303 1
ATOM 982 N NH2 . ARG 124 124 ? A 8.312 3.973 14.610 1.000 1 A ARG 90.810 1
ATOM 983 N N . THR 125 125 ? A 9.436 11.087 12.861 1.000 1 A THR 98.746 1
ATOM 984 C CA . THR 125 125 ? A 8.753 12.334 13.206 1.000 1 A THR 98.739 1
ATOM 985 C C . THR 125 125 ? A 7.310 12.095 13.600 1.000 1 A THR 98.771 1
ATOM 986 O O . THR 125 125 ? A 6.653 13.020 14.094 1.000 1 A THR 98.542 1
ATOM 987 C CB . THR 125 125 ? A 8.805 13.340 12.048 1.000 1 A THR 98.660 1
ATOM 988 O OG1 . THR 125 125 ? A 8.140 12.753 10.904 1.000 1 A THR 98.422 1
ATOM 989 C CG2 . THR 125 125 ? A 10.212 13.723 11.700 1.000 1 A THR 98.291 1
ATOM 990 N N . VAL 126 126 ? A 6.788 10.901 13.366 1.000 1 A VAL 98.736 1
ATOM 991 C CA . VAL 126 126 ? A 5.402 10.572 13.733 1.000 1 A VAL 98.670 1
ATOM 992 C C . VAL 126 126 ? A 5.489 9.485 14.791 1.000 1 A VAL 98.518 1
ATOM 993 O O . VAL 126 126 ? A 6.007 8.389 14.547 1.000 1 A VAL 98.361 1
ATOM 994 C CB . VAL 126 126 ? A 4.602 10.070 12.525 1.000 1 A VAL 98.661 1
ATOM 995 C CG1 . VAL 126 126 ? A 4.650 11.104 11.403 1.000 1 A VAL 98.559 1
ATOM 996 C CG2 . VAL 126 126 ? A 3.162 9.733 12.916 1.000 1 A VAL 98.527 1
ATOM 997 N N . ASP 127 127 ? A 4.970 9.772 15.973 1.000 1 A ASP 98.300 1
ATOM 998 C CA . ASP 127 127 ? A 5.057 8.831 17.074 1.000 1 A ASP 97.946 1
ATOM 999 C C . ASP 127 127 ? A 4.116 7.653 16.859 1.000 1 A ASP 98.191 1
ATOM 1000 O O . ASP 127 127 ? A 2.989 7.847 16.360 1.000 1 A ASP 98.198 1
ATOM 1001 C CB . ASP 127 127 ? A 4.677 9.554 18.378 1.000 1 A ASP 96.773 1
ATOM 1002 C CG . ASP 127 127 ? A 5.304 8.902 19.595 1.000 1 A ASP 87.755 1
ATOM 1003 O OD1 . ASP 127 127 ? A 4.906 7.765 19.942 1.000 1 A ASP 83.597 1
ATOM 1004 O OD2 . ASP 127 127 ? A 6.157 9.541 20.238 1.000 1 A ASP 81.878 1
ATOM 1005 N N . THR 128 128 ? A 4.540 6.474 17.208 1.000 1 A THR 97.676 1
ATOM 1006 C CA . THR 128 128 ? A 3.647 5.329 17.131 1.000 1 A THR 97.802 1
ATOM 1007 C C . THR 128 128 ? A 2.340 5.600 17.882 1.000 1 A THR 98.234 1
ATOM 1008 O O . THR 128 128 ? A 1.260 5.259 17.397 1.000 1 A THR 98.232 1
ATOM 1009 C CB . THR 128 128 ? A 4.309 4.055 17.660 1.000 1 A THR 97.257 1
ATOM 1010 O OG1 . THR 128 128 ? A 5.385 3.686 16.800 1.000 1 A THR 96.422 1
ATOM 1011 C CG2 . THR 128 128 ? A 3.339 2.891 17.740 1.000 1 A THR 96.323 1
ATOM 1012 N N . LYS 129 129 ? A 2.450 6.257 19.046 1.000 1 A LYS 98.336 1
ATOM 1013 C CA . LYS 129 129 ? A 1.237 6.562 19.818 1.000 1 A LYS 98.311 1
ATOM 1014 C C . LYS 129 129 ? A 0.302 7.482 19.028 1.000 1 A LYS 98.465 1
ATOM 1015 O O . LYS 129 129 ? A -0.918 7.300 19.039 1.000 1 A LYS 98.551 1
ATOM 1016 C CB . LYS 129 129 ? A 1.618 7.183 21.145 1.000 1 A LYS 97.959 1
ATOM 1017 C CG . LYS 129 129 ? A 0.424 7.536 22.023 1.000 1 A LYS 88.978 1
ATOM 1018 C CD . LYS 129 129 ? A 0.878 8.118 23.373 1.000 1 A LYS 80.165 1
ATOM 1019 C CE . LYS 129 129 ? A -0.318 8.329 24.290 1.000 1 A LYS 77.882 1
ATOM 1020 N NZ . LYS 129 129 ? A -1.358 9.243 23.683 1.000 1 A LYS 67.378 1
ATOM 1021 N N . GLN 130 130 ? A 0.860 8.490 18.346 1.000 1 A GLN 98.354 1
ATOM 1022 C CA . GLN 130 130 ? A 0.051 9.408 17.550 1.000 1 A GLN 98.299 1
ATOM 1023 C C . GLN 130 130 ? A -0.703 8.644 16.458 1.000 1 A GLN 98.573 1
ATOM 1024 O O . GLN 130 130 ? A -1.895 8.872 16.230 1.000 1 A GLN 98.562 1
ATOM 1025 C CB . GLN 130 130 ? A 0.916 10.505 16.950 1.000 1 A GLN 97.728 1
ATOM 1026 C CG . GLN 130 130 ? A 0.133 11.568 16.196 1.000 1 A GLN 88.017 1
ATOM 1027 C CD . GLN 130 130 ? A 1.028 12.678 15.644 1.000 1 A GLN 82.105 1
ATOM 1028 O OE1 . GLN 130 130 ? A 2.266 12.533 15.656 1.000 1 A GLN 82.425 1
ATOM 1029 N NE2 . GLN 130 130 ? A 0.420 13.729 15.154 1.000 1 A GLN 77.745 1
ATOM 1030 N N . ALA 131 131 ? A -0.006 7.736 15.769 1.000 1 A ALA 98.791 1
ATOM 1031 C CA . ALA 131 131 ? A -0.643 6.960 14.718 1.000 1 A ALA 98.853 1
ATOM 1032 C C . ALA 131 131 ? A -1.693 6.006 15.279 1.000 1 A ALA 98.899 1
ATOM 1033 O O . ALA 131 131 ? A -2.762 5.838 14.695 1.000 1 A ALA 98.889 1
ATOM 1034 C CB . ALA 131 131 ? A 0.394 6.199 13.914 1.000 1 A ALA 98.803 1
ATOM 1035 N N . GLN 132 132 ? A -1.378 5.384 16.416 1.000 1 A GLN 98.862 1
ATOM 1036 C CA . GLN 132 132 ? A -2.356 4.511 17.065 1.000 1 A GLN 98.851 1
ATOM 1037 C C . GLN 132 132 ? A -3.614 5.300 17.416 1.000 1 A GLN 98.857 1
ATOM 1038 O O . GLN 132 132 ? A -4.731 4.774 17.233 1.000 1 A GLN 98.816 1
ATOM 1039 C CB . GLN 132 132 ? A -1.775 3.902 18.325 1.000 1 A GLN 98.736 1
ATOM 1040 C CG . GLN 132 132 ? A -0.730 2.812 18.086 1.000 1 A GLN 97.594 1
ATOM 1041 C CD . GLN 132 132 ? A -0.062 2.371 19.382 1.000 1 A GLN 97.223 1
ATOM 1042 O OE1 . GLN 132 132 ? A 0.030 3.145 20.334 1.000 1 A GLN 96.122 1
ATOM 1043 N NE2 . GLN 132 132 ? A 0.414 1.132 19.408 1.000 1 A GLN 94.407 1
ATOM 1044 N N . ASP 133 133 ? A -3.443 6.514 17.921 1.000 1 A ASP 98.840 1
ATOM 1045 C CA . ASP 133 133 ? A -4.610 7.325 18.295 1.000 1 A ASP 98.779 1
ATOM 1046 C C . ASP 133 133 ? A -5.442 7.671 17.055 1.000 1 A ASP 98.787 1
ATOM 1047 O O . ASP 133 133 ? A -6.682 7.660 17.133 1.000 1 A ASP 98.672 1
ATOM 1048 C CB . ASP 133 133 ? A -4.154 8.583 19.001 1.000 1 A ASP 98.605 1
ATOM 1049 C CG . ASP 133 133 ? A -3.566 8.309 20.388 1.000 1 A ASP 97.762 1
ATOM 1050 O OD1 . ASP 133 133 ? A -3.780 7.204 20.934 1.000 1 A ASP 96.351 1
ATOM 1051 O OD2 . ASP 133 133 ? A -2.909 9.212 20.936 1.000 1 A ASP 95.870 1
ATOM 1052 N N . LEU 134 134 ? A -4.786 7.976 15.944 1.000 1 A LEU 98.832 1
ATOM 1053 C CA . LEU 134 134 ? A -5.537 8.269 14.717 1.000 1 A LEU 98.828 1
ATOM 1054 C C . LEU 134 134 ? A -6.332 7.038 14.280 1.000 1 A LEU 98.850 1
ATOM 1055 O O . LEU 134 134 ? A -7.537 7.148 13.973 1.000 1 A LEU 98.809 1
ATOM 1056 C CB . LEU 134 134 ? A -4.613 8.730 13.600 1.000 1 A LEU 98.789 1
ATOM 1057 C CG . LEU 134 134 ? A -5.346 9.067 12.292 1.000 1 A LEU 98.573 1
ATOM 1058 C CD1 . LEU 134 134 ? A -6.319 10.231 12.531 1.000 1 A LEU 98.214 1
ATOM 1059 C CD2 . LEU 134 134 ? A -4.357 9.431 11.197 1.000 1 A LEU 98.264 1
ATOM 1060 N N . ALA 135 135 ? A -5.679 5.884 14.238 1.000 1 A ALA 98.864 1
ATOM 1061 C CA . ALA 135 135 ? A -6.379 4.682 13.809 1.000 1 A ALA 98.850 1
ATOM 1062 C C . ALA 135 135 ? A -7.533 4.370 14.738 1.000 1 A ALA 98.808 1
ATOM 1063 O O . ALA 135 135 ? A -8.615 3.974 14.304 1.000 1 A ALA 98.749 1
ATOM 1064 C CB . ALA 135 135 ? A -5.401 3.514 13.752 1.000 1 A ALA 98.831 1
ATOM 1065 N N . ARG 136 136 ? A -7.320 4.574 16.050 1.000 1 A ARG 98.777 1
ATOM 1066 C CA . ARG 136 136 ? A -8.404 4.340 17.013 1.000 1 A ARG 98.633 1
ATOM 1067 C C . ARG 136 136 ? A -9.579 5.266 16.714 1.000 1 A ARG 98.524 1
ATOM 1068 O O . ARG 136 136 ? A -10.745 4.832 16.775 1.000 1 A ARG 98.118 1
ATOM 1069 C CB . ARG 136 136 ? A -7.863 4.570 18.437 1.000 1 A ARG 98.459 1
ATOM 1070 C CG . ARG 136 136 ? A -8.918 4.502 19.536 1.000 1 A ARG 93.352 1
ATOM 1071 C CD . ARG 136 136 ? A -8.271 4.743 20.890 1.000 1 A ARG 89.331 1
ATOM 1072 N NE . ARG 136 136 ? A -7.381 5.899 20.878 1.000 1 A ARG 80.593 1
ATOM 1073 C CZ . ARG 136 136 ? A -7.771 7.168 20.879 1.000 1 A ARG 72.984 1
ATOM 1074 N NH1 . ARG 136 136 ? A -9.091 7.446 20.946 1.000 1 A ARG 69.583 1
ATOM 1075 N NH2 . ARG 136 136 ? A -6.897 8.139 20.836 1.000 1 A ARG 63.841 1
ATOM 1076 N N . SER 137 137 ? A -9.306 6.515 16.376 1.000 1 A SER 98.572 1
ATOM 1077 C CA . SER 137 137 ? A -10.386 7.450 16.076 1.000 1 A SER 98.296 1
ATOM 1078 C C . SER 137 137 ? A -11.184 7.010 14.858 1.000 1 A SER 98.217 1
ATOM 1079 O O . SER 137 137 ? A -12.383 7.264 14.759 1.000 1 A SER 97.677 1
ATOM 1080 C CB . SER 137 137 ? A -9.859 8.866 15.876 1.000 1 A SER 97.760 1
ATOM 1081 O OG . SER 137 137 ? A -9.222 9.005 14.624 1.000 1 A SER 96.356 1
ATOM 1082 N N . TYR 138 138 ? A -10.498 6.367 13.894 1.000 1 A TYR 98.101 1
ATOM 1083 C CA . TYR 138 138 ? A -11.163 5.855 12.700 1.000 1 A TYR 97.914 1
ATOM 1084 C C . TYR 138 138 ? A -11.841 4.501 12.930 1.000 1 A TYR 97.733 1
ATOM 1085 O O . TYR 138 138 ? A -12.679 4.107 12.129 1.000 1 A TYR 97.340 1
ATOM 1086 C CB . TYR 138 138 ? A -10.161 5.658 11.570 1.000 1 A TYR 97.756 1
ATOM 1087 C CG . TYR 138 138 ? A -9.548 6.931 11.013 1.000 1 A TYR 97.923 1
ATOM 1088 C CD1 . TYR 138 138 ? A -10.148 8.168 11.159 1.000 1 A TYR 97.536 1
ATOM 1089 C CD2 . TYR 138 138 ? A -8.355 6.854 10.308 1.000 1 A TYR 97.589 1
ATOM 1090 C CE1 . TYR 138 138 ? A -9.582 9.305 10.627 1.000 1 A TYR 97.212 1
ATOM 1091 C CE2 . TYR 138 138 ? A -7.794 7.990 9.750 1.000 1 A TYR 97.056 1
ATOM 1092 C CZ . TYR 138 138 ? A -8.392 9.202 9.904 1.000 1 A TYR 97.379 1
ATOM 1093 O OH . TYR 138 138 ? A -7.829 10.323 9.346 1.000 1 A TYR 96.281 1
ATOM 1094 N N . GLY 139 139 ? A -11.440 3.780 13.980 1.000 1 A GLY 98.094 1
ATOM 1095 C CA . GLY 139 139 ? A -11.932 2.418 14.184 1.000 1 A GLY 97.887 1
ATOM 1096 C C . GLY 139 139 ? A -11.315 1.422 13.231 1.000 1 A GLY 98.155 1
ATOM 1097 O O . GLY 139 139 ? A -11.987 0.491 12.790 1.000 1 A GLY 97.542 1
ATOM 1098 N N . ILE 140 140 ? A -10.021 1.619 12.880 1.000 1 A ILE 98.438 1
ATOM 1099 C CA . ILE 140 140 ? A -9.363 0.746 11.901 1.000 1 A ILE 98.579 1
ATOM 1100 C C . ILE 140 140 ? A -8.032 0.283 12.500 1.000 1 A ILE 98.773 1
ATOM 1101 O O . ILE 140 140 ? A -7.479 0.918 13.393 1.000 1 A ILE 98.808 1
ATOM 1102 C CB . ILE 140 140 ? A -9.106 1.448 10.543 1.000 1 A ILE 98.478 1
ATOM 1103 C CG1 . ILE 140 140 ? A -8.075 2.575 10.684 1.000 1 A ILE 98.397 1
ATOM 1104 C CG2 . ILE 140 140 ? A -10.414 1.958 9.988 1.000 1 A ILE 98.454 1
ATOM 1105 C CD1 . ILE 140 140 ? A -7.731 3.245 9.347 1.000 1 A ILE 98.129 1
ATOM 1106 N N . PRO 141 141 ? A -7.480 -0.832 11.984 1.000 1 A PRO 98.896 1
ATOM 1107 C CA . PRO 141 141 ? A -6.212 -1.282 12.494 1.000 1 A PRO 98.915 1
ATOM 1108 C C . PRO 141 141 ? A -5.069 -0.363 12.046 1.000 1 A PRO 98.940 1
ATOM 1109 O O . PRO 141 141 ? A -5.145 0.333 11.032 1.000 1 A PRO 98.934 1
ATOM 1110 C CB . PRO 141 141 ? A -6.040 -2.673 11.860 1.000 1 A PRO 98.875 1
ATOM 1111 C CG . PRO 141 141 ? A -7.418 -3.060 11.451 1.000 1 A PRO 98.776 1
ATOM 1112 C CD . PRO 141 141 ? A -8.093 -1.780 11.070 1.000 1 A PRO 98.850 1
ATOM 1113 N N . PHE 142 142 ? A -3.997 -0.384 12.838 1.000 1 A PHE 98.965 1
ATOM 1114 C CA . PHE 142 142 ? A -2.757 0.313 12.510 1.000 1 A PHE 98.970 1
ATOM 1115 C C . PHE 142 142 ? A -1.610 -0.698 12.564 1.000 1 A PHE 98.962 1
ATOM 1116 O O . PHE 142 142 ? A -1.498 -1.450 13.529 1.000 1 A PHE 98.910 1
ATOM 1117 C CB . PHE 142 142 ? A -2.497 1.450 13.489 1.000 1 A PHE 98.953 1
ATOM 1118 C CG . PHE 142 142 ? A -1.098 2.006 13.395 1.000 1 A PHE 98.946 1
ATOM 1119 C CD1 . PHE 142 142 ? A -0.681 2.601 12.205 1.000 1 A PHE 98.936 1
ATOM 1120 C CD2 . PHE 142 142 ? A -0.219 1.917 14.452 1.000 1 A PHE 98.913 1
ATOM 1121 C CE1 . PHE 142 142 ? A 0.612 3.102 12.088 1.000 1 A PHE 98.887 1
ATOM 1122 C CE2 . PHE 142 142 ? A 1.074 2.433 14.350 1.000 1 A PHE 98.832 1
ATOM 1123 C CZ . PHE 142 142 ? A 1.478 3.020 13.162 1.000 1 A PHE 98.842 1
ATOM 1124 N N . ILE 143 143 ? A -0.808 -0.699 11.509 1.000 1 A ILE 98.967 1
ATOM 1125 C CA . ILE 143 143 ? A 0.335 -1.610 11.401 1.000 1 A ILE 98.962 1
ATOM 1126 C C . ILE 143 143 ? A 1.565 -0.782 11.026 1.000 1 A ILE 98.968 1
ATOM 1127 O O . ILE 143 143 ? A 1.512 -0.012 10.076 1.000 1 A ILE 98.957 1
ATOM 1128 C CB . ILE 143 143 ? A 0.095 -2.670 10.325 1.000 1 A ILE 98.917 1
ATOM 1129 C CG1 . ILE 143 143 ? A -1.145 -3.516 10.634 1.000 1 A ILE 98.493 1
ATOM 1130 C CG2 . ILE 143 143 ? A 1.338 -3.551 10.174 1.000 1 A ILE 98.678 1
ATOM 1131 C CD1 . ILE 143 143 ? A -1.023 -4.393 11.854 1.000 1 A ILE 90.807 1
ATOM 1132 N N . GLU 144 144 ? A 2.667 -0.952 11.769 1.000 1 A GLU 98.914 1
ATOM 1133 C CA . GLU 144 144 ? A 3.934 -0.388 11.340 1.000 1 A GLU 98.891 1
ATOM 1134 C C . GLU 144 144 ? A 4.676 -1.397 10.487 1.000 1 A GLU 98.921 1
ATOM 1135 O O . GLU 144 144 ? A 4.663 -2.578 10.775 1.000 1 A GLU 98.805 1
ATOM 1136 C CB . GLU 144 144 ? A 4.791 0.068 12.507 1.000 1 A GLU 98.546 1
ATOM 1137 C CG . GLU 144 144 ? A 4.248 1.334 13.154 1.000 1 A GLU 95.539 1
ATOM 1138 C CD . GLU 144 144 ? A 5.292 2.067 13.995 1.000 1 A GLU 93.325 1
ATOM 1139 O OE1 . GLU 144 144 ? A 6.298 1.446 14.410 1.000 1 A GLU 88.329 1
ATOM 1140 O OE2 . GLU 144 144 ? A 5.082 3.274 14.233 1.000 1 A GLU 85.928 1
ATOM 1141 N N . THR 145 145 ? A 5.305 -0.896 9.420 1.000 1 A THR 98.983 1
ATOM 1142 C CA . THR 145 145 ? A 5.977 -1.745 8.445 1.000 1 A THR 98.988 1
ATOM 1143 C C . THR 145 145 ? A 7.342 -1.180 8.107 1.000 1 A THR 98.984 1
ATOM 1144 O O . THR 145 145 ? A 7.620 0.015 8.248 1.000 1 A THR 98.975 1
ATOM 1145 C CB . THR 145 145 ? A 5.181 -1.872 7.154 1.000 1 A THR 98.990 1
ATOM 1146 O OG1 . THR 145 145 ? A 5.050 -0.602 6.509 1.000 1 A THR 98.978 1
ATOM 1147 C CG2 . THR 145 145 ? A 3.777 -2.443 7.419 1.000 1 A THR 98.983 1
ATOM 1148 N N . SER 146 146 ? A 8.182 -2.038 7.609 1.000 1 A SER 98.932 1
ATOM 1149 C CA . SER 146 146 ? A 9.353 -1.630 6.852 1.000 1 A SER 98.921 1
ATOM 1150 C C . SER 146 146 ? A 9.399 -2.468 5.591 1.000 1 A SER 98.904 1
ATOM 1151 O O . SER 146 146 ? A 9.618 -3.678 5.635 1.000 1 A SER 98.869 1
ATOM 1152 C CB . SER 146 146 ? A 10.644 -1.827 7.624 1.000 1 A SER 98.897 1
ATOM 1153 O OG . SER 146 146 ? A 11.756 -1.646 6.744 1.000 1 A SER 98.852 1
ATOM 1154 N N . ALA 147 147 ? A 9.207 -1.814 4.439 1.000 1 A ALA 98.748 1
ATOM 1155 C CA . ALA 147 147 ? A 9.412 -2.527 3.174 1.000 1 A ALA 98.628 1
ATOM 1156 C C . ALA 147 147 ? A 10.861 -2.939 3.016 1.000 1 A ALA 98.617 1
ATOM 1157 O O . ALA 147 147 ? A 11.160 -3.868 2.268 1.000 1 A ALA 98.490 1
ATOM 1158 C CB . ALA 147 147 ? A 8.974 -1.677 2.002 1.000 1 A ALA 98.402 1
ATOM 1159 N N . LYS 148 148 ? A 11.796 -2.246 3.713 1.000 1 A LYS 98.509 1
ATOM 1160 C CA . LYS 148 148 ? A 13.195 -2.585 3.596 1.000 1 A LYS 98.504 1
ATOM 1161 C C . LYS 148 148 ? A 13.511 -3.921 4.254 1.000 1 A LYS 98.564 1
ATOM 1162 O O . LYS 148 148 ? A 14.161 -4.784 3.657 1.000 1 A LYS 98.424 1
ATOM 1163 C CB . LYS 148 148 ? A 14.059 -1.479 4.198 1.000 1 A LYS 98.276 1
ATOM 1164 C CG . LYS 148 148 ? A 15.553 -1.726 4.054 1.000 1 A LYS 97.851 1
ATOM 1165 C CD . LYS 148 148 ? A 16.351 -0.493 4.496 1.000 1 A LYS 97.069 1
ATOM 1166 C CE . LYS 148 148 ? A 17.845 -0.724 4.298 1.000 1 A LYS 95.409 1
ATOM 1167 N NZ . LYS 148 148 ? A 18.596 0.477 4.725 1.000 1 A LYS 91.827 1
ATOM 1168 N N . THR 149 149 ? A 13.006 -4.094 5.474 1.000 1 A THR 98.709 1
ATOM 1169 C CA . THR 149 149 ? A 13.281 -5.331 6.247 1.000 1 A THR 98.697 1
ATOM 1170 C C . THR 149 149 ? A 12.144 -6.365 6.116 1.000 1 A THR 98.706 1
ATOM 1171 O O . THR 149 149 ? A 12.318 -7.504 6.557 1.000 1 A THR 98.638 1
ATOM 1172 C CB . THR 149 149 ? A 13.455 -5.025 7.732 1.000 1 A THR 98.675 1
ATOM 1173 O OG1 . THR 149 149 ? A 12.177 -4.653 8.295 1.000 1 A THR 98.590 1
ATOM 1174 C CG2 . THR 149 149 ? A 14.437 -3.901 7.927 1.000 1 A THR 98.391 1
ATOM 1175 N N . ARG 150 150 ? A 11.005 -5.960 5.538 1.000 1 A ARG 98.562 1
ATOM 1176 C CA . ARG 150 150 ? A 9.788 -6.789 5.408 1.000 1 A ARG 98.525 1
ATOM 1177 C C . ARG 150 150 ? A 9.019 -6.946 6.716 1.000 1 A ARG 98.618 1
ATOM 1178 O O . ARG 150 150 ? A 8.029 -7.658 6.749 1.000 1 A ARG 98.540 1
ATOM 1179 C CB . ARG 150 150 ? A 10.059 -8.153 4.729 1.000 1 A ARG 98.141 1
ATOM 1180 C CG . ARG 150 150 ? A 8.860 -8.654 3.930 1.000 1 A ARG 97.438 1
ATOM 1181 C CD . ARG 150 150 ? A 9.204 -9.851 3.054 1.000 1 A ARG 96.995 1
ATOM 1182 N NE . ARG 150 150 ? A 8.048 -10.164 2.171 1.000 1 A ARG 96.754 1
ATOM 1183 C CZ . ARG 150 150 ? A 6.953 -10.794 2.573 1.000 1 A ARG 96.473 1
ATOM 1184 N NH1 . ARG 150 150 ? A 6.841 -11.255 3.824 1.000 1 A ARG 93.348 1
ATOM 1185 N NH2 . ARG 150 150 ? A 5.958 -10.969 1.728 1.000 1 A ARG 93.776 1
ATOM 1186 N N . GLN 151 151 ? A 9.448 -6.258 7.775 1.000 1 A GLN 98.749 1
ATOM 1187 C CA . GLN 151 151 ? A 8.659 -6.268 9.000 1.000 1 A GLN 98.736 1
ATOM 1188 C C . GLN 151 151 ? A 7.248 -5.785 8.711 1.000 1 A GLN 98.843 1
ATOM 1189 O O . GLN 151 151 ? A 7.059 -4.721 8.111 1.000 1 A GLN 98.788 1
ATOM 1190 C CB . GLN 151 151 ? A 9.315 -5.400 10.076 1.000 1 A GLN 98.406 1
ATOM 1191 C CG . GLN 151 151 ? A 8.556 -5.351 11.400 1.000 1 A GLN 93.635 1
ATOM 1192 C CD . GLN 151 151 ? A 9.187 -4.439 12.429 1.000 1 A GLN 83.338 1
ATOM 1193 O OE1 . GLN 151 151 ? A 10.058 -3.632 12.110 1.000 1 A GLN 74.101 1
ATOM 1194 N NE2 . GLN 151 151 ? A 8.747 -4.605 13.676 1.000 1 A GLN 74.965 1
ATOM 1195 N N . GLY 152 152 ? A 6.257 -6.556 9.112 1.000 1 A GLY 98.936 1
ATOM 1196 C CA . GLY 152 152 ? A 4.871 -6.114 9.074 1.000 1 A GLY 98.936 1
ATOM 1197 C C . GLY 152 152 ? A 4.206 -6.122 7.728 1.000 1 A GLY 98.953 1
ATOM 1198 O O . GLY 152 152 ? A 3.028 -5.764 7.653 1.000 1 A GLY 98.929 1
ATOM 1199 N N . VAL 153 153 ? A 4.890 -6.478 6.663 1.000 1 A VAL 98.920 1
ATOM 1200 C CA . VAL 153 153 ? A 4.311 -6.358 5.322 1.000 1 A VAL 98.919 1
ATOM 1201 C C . VAL 153 153 ? A 3.145 -7.343 5.140 1.000 1 A VAL 98.917 1
ATOM 1202 O O . VAL 153 153 ? A 2.040 -6.949 4.766 1.000 1 A VAL 98.910 1
ATOM 1203 C CB . VAL 153 153 ? A 5.373 -6.559 4.217 1.000 1 A VAL 98.860 1
ATOM 1204 C CG1 . VAL 153 153 ? A 6.394 -5.441 4.327 1.000 1 A VAL 98.820 1
ATOM 1205 C CG2 . VAL 153 153 ? A 4.744 -6.590 2.846 1.000 1 A VAL 98.778 1
ATOM 1206 N N . ASP 154 154 ? A 3.376 -8.624 5.395 1.000 1 A ASP 98.847 1
ATOM 1207 C CA . ASP 154 154 ? A 2.272 -9.584 5.312 1.000 1 A ASP 98.743 1
ATOM 1208 C C . ASP 154 154 ? A 1.152 -9.201 6.273 1.000 1 A ASP 98.764 1
ATOM 1209 O O . ASP 154 154 ? A -0.029 -9.302 5.937 1.000 1 A ASP 98.707 1
ATOM 1210 C CB . ASP 154 154 ? A 2.759 -10.994 5.653 1.000 1 A ASP 98.354 1
ATOM 1211 C CG . ASP 154 154 ? A 3.628 -11.607 4.573 1.000 1 A ASP 97.823 1
ATOM 1212 O OD1 . ASP 154 154 ? A 3.587 -11.138 3.420 1.000 1 A ASP 96.964 1
ATOM 1213 O OD2 . ASP 154 154 ? A 4.343 -12.572 4.881 1.000 1 A ASP 95.991 1
ATOM 1214 N N . ASP 155 155 ? A 1.532 -8.735 7.478 1.000 1 A ASP 98.826 1
ATOM 1215 C CA . ASP 155 155 ? A 0.534 -8.372 8.475 1.000 1 A ASP 98.839 1
ATOM 1216 C C . ASP 155 155 ? A -0.374 -7.256 7.957 1.000 1 A ASP 98.886 1
ATOM 1217 O O . ASP 155 155 ? A -1.585 -7.313 8.127 1.000 1 A ASP 98.867 1
ATOM 1218 C CB . ASP 155 155 ? A 1.258 -7.936 9.755 1.000 1 A ASP 98.696 1
ATOM 1219 C CG . ASP 155 155 ? A 0.329 -7.751 10.936 1.000 1 A ASP 94.354 1
ATOM 1220 O OD1 . ASP 155 155 ? A -0.807 -8.212 10.898 1.000 1 A ASP 93.810 1
ATOM 1221 O OD2 . ASP 155 155 ? A 0.782 -7.076 11.894 1.000 1 A ASP 92.902 1
ATOM 1222 N N . ALA 156 156 ? A 0.205 -6.258 7.295 1.000 1 A ALA 98.906 1
ATOM 1223 C CA . ALA 156 156 ? A -0.587 -5.156 6.787 1.000 1 A ALA 98.923 1
ATOM 1224 C C . ALA 156 156 ? A -1.608 -5.622 5.756 1.000 1 A ALA 98.924 1
ATOM 1225 O O . ALA 156 156 ? A -2.798 -5.299 5.838 1.000 1 A ALA 98.914 1
ATOM 1226 C CB . ALA 156 156 ? A 0.305 -4.073 6.205 1.000 1 A ALA 98.919 1
ATOM 1227 N N . PHE 157 157 ? A -1.158 -6.375 4.766 1.000 1 A PHE 98.905 1
ATOM 1228 C CA . PHE 157 157 ? A -2.085 -6.826 3.720 1.000 1 A PHE 98.882 1
ATOM 1229 C C . PHE 157 157 ? A -3.048 -7.885 4.229 1.000 1 A PHE 98.854 1
ATOM 1230 O O . PHE 157 157 ? A -4.242 -7.858 3.872 1.000 1 A PHE 98.821 1
ATOM 1231 C CB . PHE 157 157 ? A -1.290 -7.383 2.527 1.000 1 A PHE 98.850 1
ATOM 1232 C CG . PHE 157 157 ? A -0.633 -6.327 1.687 1.000 1 A PHE 98.861 1
ATOM 1233 C CD1 . PHE 157 157 ? A -1.345 -5.702 0.666 1.000 1 A PHE 98.830 1
ATOM 1234 C CD2 . PHE 157 157 ? A 0.667 -5.955 1.916 1.000 1 A PHE 98.814 1
ATOM 1235 C CE1 . PHE 157 157 ? A -0.744 -4.716 -0.117 1.000 1 A PHE 98.752 1
ATOM 1236 C CE2 . PHE 157 157 ? A 1.272 -4.965 1.159 1.000 1 A PHE 98.741 1
ATOM 1237 C CZ . PHE 157 157 ? A 0.570 -4.353 0.132 1.000 1 A PHE 98.763 1
ATOM 1238 N N . TYR 158 158 ? A -2.585 -8.808 5.059 1.000 1 A TYR 98.819 1
ATOM 1239 C CA . TYR 158 158 ? A -3.472 -9.845 5.557 1.000 1 A TYR 98.751 1
ATOM 1240 C C . TYR 158 158 ? A -4.514 -9.260 6.519 1.000 1 A TYR 98.763 1
ATOM 1241 O O . TYR 158 158 ? A -5.680 -9.677 6.492 1.000 1 A TYR 98.697 1
ATOM 1242 C CB . TYR 158 158 ? A -2.675 -10.950 6.263 1.000 1 A TYR 98.577 1
ATOM 1243 C CG . TYR 158 158 ? A -1.833 -11.808 5.350 1.000 1 A TYR 98.326 1
ATOM 1244 C CD1 . TYR 158 158 ? A -1.668 -11.501 4.008 1.000 1 A TYR 97.881 1
ATOM 1245 C CD2 . TYR 158 158 ? A -1.191 -12.934 5.846 1.000 1 A TYR 97.863 1
ATOM 1246 C CE1 . TYR 158 158 ? A -0.879 -12.308 3.186 1.000 1 A TYR 97.309 1
ATOM 1247 C CE2 . TYR 158 158 ? A -0.415 -13.751 5.044 1.000 1 A TYR 96.965 1
ATOM 1248 C CZ . TYR 158 158 ? A -0.262 -13.427 3.692 1.000 1 A TYR 97.184 1
ATOM 1249 O OH . TYR 158 158 ? A 0.524 -14.208 2.886 1.000 1 A TYR 96.194 1
ATOM 1250 N N . THR 159 159 ? A -4.140 -8.251 7.289 1.000 1 A THR 98.802 1
ATOM 1251 C CA . THR 159 159 ? A -5.094 -7.572 8.154 1.000 1 A THR 98.814 1
ATOM 1252 C C . THR 159 159 ? A -6.184 -6.895 7.311 1.000 1 A THR 98.809 1
ATOM 1253 O O . THR 159 159 ? A -7.353 -6.917 7.651 1.000 1 A THR 98.788 1
ATOM 1254 C CB . THR 159 159 ? A -4.380 -6.567 9.060 1.000 1 A THR 98.832 1
ATOM 1255 O OG1 . THR 159 159 ? A -3.539 -7.272 9.961 1.000 1 A THR 98.772 1
ATOM 1256 C CG2 . THR 159 159 ? A -5.383 -5.726 9.853 1.000 1 A THR 98.765 1
ATOM 1257 N N . LEU 160 160 ? A -5.769 -6.277 6.196 1.000 1 A LEU 98.862 1
ATOM 1258 C CA . LEU 160 160 ? A -6.767 -5.659 5.334 1.000 1 A LEU 98.865 1
ATOM 1259 C C . LEU 160 160 ? A -7.767 -6.697 4.814 1.000 1 A LEU 98.840 1
ATOM 1260 O O . LEU 160 160 ? A -8.978 -6.458 4.781 1.000 1 A LEU 98.830 1
ATOM 1261 C CB . LEU 160 160 ? A -6.104 -4.923 4.188 1.000 1 A LEU 98.879 1
ATOM 1262 C CG . LEU 160 160 ? A -7.075 -4.199 3.238 1.000 1 A LEU 98.881 1
ATOM 1263 C CD1 . LEU 160 160 ? A -7.970 -3.222 3.977 1.000 1 A LEU 98.876 1
ATOM 1264 C CD2 . LEU 160 160 ? A -6.303 -3.507 2.132 1.000 1 A LEU 98.883 1
ATOM 1265 N N . VAL 161 161 ? A -7.255 -7.851 4.395 1.000 1 A VAL 98.744 1
ATOM 1266 C CA . VAL 161 161 ? A -8.151 -8.923 3.940 1.000 1 A VAL 98.631 1
ATOM 1267 C C . VAL 161 161 ? A -9.118 -9.301 5.051 1.000 1 A VAL 98.596 1
ATOM 1268 O O . VAL 161 161 ? A -10.319 -9.447 4.802 1.000 1 A VAL 98.537 1
ATOM 1269 C CB . VAL 161 161 ? A -7.345 -10.148 3.464 1.000 1 A VAL 98.449 1
ATOM 1270 C CG1 . VAL 161 161 ? A -6.638 -9.823 2.149 1.000 1 A VAL 98.464 1
ATOM 1271 C CG2 . VAL 161 161 ? A -8.266 -11.351 3.296 1.000 1 A VAL 98.225 1
ATOM 1272 N N . ARG 162 162 ? A -8.590 -9.414 6.281 1.000 1 A ARG 98.523 1
ATOM 1273 C CA . ARG 162 162 ? A -9.471 -9.785 7.392 1.000 1 A ARG 98.389 1
ATOM 1274 C C . ARG 162 162 ? A -10.540 -8.704 7.598 1.000 1 A ARG 98.360 1
ATOM 1275 O O . ARG 162 162 ? A -11.697 -9.012 7.907 1.000 1 A ARG 98.292 1
ATOM 1276 C CB . ARG 162 162 ? A -8.648 -10.026 8.649 1.000 1 A ARG 98.382 1
ATOM 1277 C CG . ARG 162 162 ? A -7.751 -11.284 8.498 1.000 1 A ARG 98.006 1
ATOM 1278 C CD . ARG 162 162 ? A -6.834 -11.498 9.690 1.000 1 A ARG 97.793 1
ATOM 1279 N NE . ARG 162 162 ? A -5.948 -12.635 9.427 1.000 1 A ARG 97.669 1
ATOM 1280 C CZ . ARG 162 162 ? A -4.613 -12.580 9.446 1.000 1 A ARG 97.361 1
ATOM 1281 N NH1 . ARG 162 162 ? A -3.997 -11.432 9.721 1.000 1 A ARG 96.010 1
ATOM 1282 N NH2 . ARG 162 162 ? A -3.936 -13.680 9.180 1.000 1 A ARG 96.383 1
ATOM 1283 N N . GLU 163 163 ? A -10.169 -7.421 7.443 1.000 1 A GLU 98.543 1
ATOM 1284 C CA . GLU 163 163 ? A -11.174 -6.349 7.539 1.000 1 A GLU 98.534 1
ATOM 1285 C C . GLU 163 163 ? A -12.215 -6.461 6.448 1.000 1 A GLU 98.535 1
ATOM 1286 O O . GLU 163 163 ? A -13.407 -6.213 6.684 1.000 1 A GLU 98.401 1
ATOM 1287 C CB . GLU 163 163 ? A -10.476 -4.982 7.477 1.000 1 A GLU 98.579 1
ATOM 1288 C CG . GLU 163 163 ? A -9.652 -4.674 8.697 1.000 1 A GLU 98.499 1
ATOM 1289 C CD . GLU 163 163 ? A -10.495 -4.558 9.944 1.000 1 A GLU 98.236 1
ATOM 1290 O OE1 . GLU 163 163 ? A -11.292 -3.585 10.042 1.000 1 A GLU 96.819 1
ATOM 1291 O OE2 . GLU 163 163 ? A -10.386 -5.434 10.818 1.000 1 A GLU 96.594 1
ATOM 1292 N N . ILE 164 164 ? A -11.798 -6.808 5.224 1.000 1 A ILE 98.604 1
ATOM 1293 C CA . ILE 164 164 ? A -12.771 -6.998 4.148 1.000 1 A ILE 98.557 1
ATOM 1294 C C . ILE 164 164 ? A -13.727 -8.133 4.494 1.000 1 A ILE 98.350 1
ATOM 1295 O O . ILE 164 164 ? A -14.938 -8.008 4.311 1.000 1 A ILE 98.268 1
ATOM 1296 C CB . ILE 164 164 ? A -12.072 -7.260 2.802 1.000 1 A ILE 98.614 1
ATOM 1297 C CG1 . ILE 164 164 ? A -11.275 -6.021 2.394 1.000 1 A ILE 98.717 1
ATOM 1298 C CG2 . ILE 164 164 ? A -13.084 -7.657 1.721 1.000 1 A ILE 98.562 1
ATOM 1299 C CD1 . ILE 164 164 ? A -10.322 -6.263 1.231 1.000 1 A ILE 98.612 1
ATOM 1300 N N . ARG 165 165 ? A -13.177 -9.231 4.987 1.000 1 A ARG 98.354 1
ATOM 1301 C CA . ARG 165 165 ? A -14.052 -10.354 5.364 1.000 1 A ARG 97.921 1
ATOM 1302 C C . ARG 165 165 ? A -15.077 -9.935 6.412 1.000 1 A ARG 97.768 1
ATOM 1303 O O . ARG 165 165 ? A -16.251 -10.322 6.335 1.000 1 A ARG 97.516 1
ATOM 1304 C CB . ARG 165 165 ? A -13.219 -11.499 5.904 1.000 1 A ARG 97.512 1
ATOM 1305 C CG . ARG 165 165 ? A -12.344 -12.198 4.883 1.000 1 A ARG 96.375 1
ATOM 1306 C CD . ARG 165 165 ? A -11.489 -13.233 5.579 1.000 1 A ARG 94.998 1
ATOM 1307 N NE . ARG 165 165 ? A -10.625 -13.947 4.638 1.000 1 A ARG 94.314 1
ATOM 1308 C CZ . ARG 165 165 ? A -9.604 -14.694 4.993 1.000 1 A ARG 93.556 1
ATOM 1309 N NH1 . ARG 165 165 ? A -9.305 -14.802 6.277 1.000 1 A ARG 91.215 1
ATOM 1310 N NH2 . ARG 165 165 ? A -8.886 -15.329 4.058 1.000 1 A ARG 91.453 1
ATOM 1311 N N . LYS 166 166 ? A -14.634 -9.139 7.397 1.000 1 A LYS 97.766 1
ATOM 1312 C CA . LYS 166 166 ? A -15.575 -8.652 8.421 1.000 1 A LYS 97.391 1
ATOM 1313 C C . LYS 166 166 ? A -16.656 -7.828 7.786 1.000 1 A LYS 97.506 1
ATOM 1314 O O . LYS 166 166 ? A -17.836 -7.916 8.159 1.000 1 A LYS 97.017 1
ATOM 1315 C CB . LYS 166 166 ? A -14.837 -7.857 9.486 1.000 1 A LYS 96.965 1
ATOM 1316 C CG . LYS 166 166 ? A -13.925 -8.686 10.376 1.000 1 A LYS 94.579 1
ATOM 1317 C CD . LYS 166 166 ? A -13.085 -7.806 11.284 1.000 1 A LYS 89.206 1
ATOM 1318 C CE . LYS 166 166 ? A -12.134 -8.641 12.126 1.000 1 A LYS 81.490 1
ATOM 1319 N NZ . LYS 166 166 ? A -11.238 -7.777 12.970 1.000 1 A LYS 74.885 1
ATOM 1320 N N . HIS 167 167 ? A -16.263 -6.974 6.804 1.000 1 A HIS 97.983 1
ATOM 1321 C CA . HIS 167 167 ? A -17.262 -6.156 6.113 1.000 1 A HIS 97.753 1
ATOM 1322 C C . HIS 167 167 ? A -18.267 -6.986 5.347 1.000 1 A HIS 97.594 1
ATOM 1323 O O . HIS 167 167 ? A -19.454 -6.676 5.332 1.000 1 A HIS 96.966 1
ATOM 1324 C CB . HIS 167 167 ? A -16.551 -5.179 5.185 1.000 1 A HIS 97.652 1
ATOM 1325 C CG . HIS 167 167 ? A -17.475 -4.339 4.377 1.000 1 A HIS 97.413 1
ATOM 1326 N ND1 . HIS 167 167 ? A -18.123 -3.234 4.881 1.000 1 A HIS 88.589 1
ATOM 1327 C CD2 . HIS 167 167 ? A -17.923 -4.429 3.102 1.000 1 A HIS 90.303 1
ATOM 1328 C CE1 . HIS 167 167 ? A -18.863 -2.680 3.935 1.000 1 A HIS 90.581 1
ATOM 1329 N NE2 . HIS 167 167 ? A -18.749 -3.418 2.843 1.000 1 A HIS 92.185 1
ATOM 1330 N N . LYS 168 168 ? A -17.766 -8.045 4.670 1.000 1 A LYS 97.003 1
ATOM 1331 C CA . LYS 168 168 ? A -18.637 -8.876 3.843 1.000 1 A LYS 96.145 1
ATOM 1332 C C . LYS 168 168 ? A -19.633 -9.686 4.664 1.000 1 A LYS 96.200 1
ATOM 1333 O O . LYS 168 168 ? A -20.719 -9.972 4.187 1.000 1 A LYS 95.093 1
ATOM 1334 C CB . LYS 168 168 ? A -17.800 -9.837 3.001 1.000 1 A LYS 94.339 1
ATOM 1335 C CG . LYS 168 168 ? A -16.947 -9.134 1.938 1.000 1 A LYS 93.074 1
ATOM 1336 C CD . LYS 168 168 ? A -15.883 -10.071 1.370 1.000 1 A LYS 90.093 1
ATOM 1337 C CE . LYS 168 168 ? A -16.533 -11.176 0.588 1.000 1 A LYS 82.667 1
ATOM 1338 N NZ . LYS 168 168 ? A -15.494 -12.013 -0.066 1.000 1 A LYS 85.811 1
ATOM 1339 N N . GLU 169 169 ? A -19.269 -10.037 5.898 1.000 1 A GLU 97.346 1
ATOM 1340 C CA . GLU 169 169 ? A -20.146 -10.883 6.685 1.000 1 A GLU 96.894 1
ATOM 1341 C C . GLU 169 169 ? A -21.346 -10.137 7.230 1.000 1 A GLU 96.651 1
ATOM 1342 O O . GLU 169 169 ? A -22.315 -10.771 7.711 1.000 1 A GLU 94.995 1
ATOM 1343 C CB . GLU 169 169 ? A -19.374 -11.550 7.839 1.000 1 A GLU 95.496 1
ATOM 1344 C CG . GLU 169 169 ? A -19.042 -10.639 8.988 1.000 1 A GLU 91.119 1
ATOM 1345 C CD . GLU 169 169 ? A -18.249 -11.334 10.085 1.000 1 A GLU 89.709 1
ATOM 1346 O OE1 . GLU 169 169 ? A -17.936 -12.548 9.898 1.000 1 A GLU 85.104 1
ATOM 1347 O OE2 . GLU 169 169 ? A -17.938 -10.697 11.094 1.000 1 A GLU 84.201 1
ATOM 1348 N N . LYS 170 170 ? A -21.300 -8.812 7.194 1.000 1 A LYS 95.868 1
ATOM 1349 C CA . LYS 170 170 ? A -22.454 -8.033 7.660 1.000 1 A LYS 95.128 1
ATOM 1350 C C . LYS 170 170 ? A -23.683 -8.254 6.794 1.000 1 A LYS 92.130 1
ATOM 1351 O O . LYS 170 170 ? A -24.819 -8.195 7.282 1.000 1 A LYS 85.920 1
ATOM 1352 C CB . LYS 170 170 ? A -22.100 -6.547 7.677 1.000 1 A LYS 92.017 1
ATOM 1353 C CG . LYS 170 170 ? A -21.041 -6.226 8.709 1.000 1 A LYS 92.315 1
ATOM 1354 C CD . LYS 170 170 ? A -20.719 -4.746 8.669 1.000 1 A LYS 89.962 1
ATOM 1355 C CE . LYS 170 170 ? A -19.638 -4.391 9.669 1.000 1 A LYS 86.116 1
ATOM 1356 N NZ . LYS 170 170 ? A -19.218 -3.003 9.538 1.000 1 A LYS 81.275 1
HETATM 1357 C C1_1 . LIG2 . 1 ? B 0.581 12.014 -5.302 1.000 2 B LIG2 88.929 1
HETATM 1358 C C2_1 . LIG2 . 1 ? B -0.264 11.402 -6.375 1.000 2 B LIG2 93.451 1
HETATM 1359 C C3_1 . LIG2 . 1 ? B 0.553 10.384 -7.266 1.000 2 B LIG2 93.430 1
HETATM 1360 N N1_1 . LIG2 . 1 ? B 0.998 9.289 -6.429 1.000 2 B LIG2 95.140 1
HETATM 1361 C C4_1 . LIG2 . 1 ? B 2.316 9.013 -6.212 1.000 2 B LIG2 95.204 1
HETATM 1362 C C5_1 . LIG2 . 1 ? B 3.354 9.780 -7.039 1.000 2 B LIG2 93.086 1
HETATM 1363 C C6_1 . LIG2 . 1 ? B 4.712 9.748 -6.501 1.000 2 B LIG2 90.124 1
HETATM 1364 O O1_1 . LIG2 . 1 ? B 2.698 8.195 -5.404 1.000 2 B LIG2 95.149 1
HETATM 1365 C C7_1 . LIG2 . 1 ? B -0.016 8.537 -5.713 1.000 2 B LIG2 93.985 1
HETATM 1366 C C8_1 . LIG2 . 1 ? B -0.917 9.485 -4.952 1.000 2 B LIG2 93.557 1
HETATM 1367 N N2_1 . LIG2 . 1 ? B -1.377 10.601 -5.783 1.000 2 B LIG2 94.668 1
HETATM 1368 C C9_1 . LIG2 . 1 ? B -2.558 11.215 -5.579 1.000 2 B LIG2 95.037 1
HETATM 1369 N N3_1 . LIG2 . 1 ? B -2.569 12.552 -5.477 1.000 2 B LIG2 94.033 1
HETATM 1370 C C10_1 . LIG2 . 1 ? B -3.719 13.265 -5.236 1.000 2 B LIG2 93.279 1
HETATM 1371 N N4_1 . LIG2 . 1 ? B -4.924 12.593 -5.014 1.000 2 B LIG2 93.898 1
HETATM 1372 C C11_1 . LIG2 . 1 ? B -6.106 13.342 -4.763 1.000 2 B LIG2 93.986 1
HETATM 1373 C C12_1 . LIG2 . 1 ? B -6.932 13.736 -5.874 1.000 2 B LIG2 91.108 1
HETATM 1374 C C13_1 . LIG2 . 1 ? B -6.595 13.433 -7.295 1.000 2 B LIG2 88.802 1
HETATM 1375 C C14_1 . LIG2 . 1 ? B -8.102 14.474 -5.564 1.000 2 B LIG2 90.918 1
HETATM 1376 C C15_1 . LIG2 . 1 ? B -8.397 14.756 -4.211 1.000 2 B LIG2 91.499 1
HETATM 1377 N N5_1 . LIG2 . 1 ? B -7.601 14.350 -3.196 1.000 2 B LIG2 93.052 1
HETATM 1378 C C16_1 . LIG2 . 1 ? B -6.487 13.638 -3.391 1.000 2 B LIG2 94.965 1
HETATM 1379 C C17_1 . LIG2 . 1 ? B -5.664 13.219 -2.174 1.000 2 B LIG2 93.989 1
HETATM 1380 C C18_1 . LIG2 . 1 ? B -6.516 12.353 -1.289 1.000 2 B LIG2 87.826 1
HETATM 1381 C C19_1 . LIG2 . 1 ? B -5.223 14.452 -1.411 1.000 2 B LIG2 87.834 1
HETATM 1382 C C20_1 . LIG2 . 1 ? B -4.968 11.233 -5.095 1.000 2 B LIG2 94.738 1
HETATM 1383 N N6_1 . LIG2 . 1 ? B -6.158 10.612 -4.853 1.000 2 B LIG2 95.305 1
HETATM 1384 C C21_1 . LIG2 . 1 ? B -6.269 9.294 -4.911 1.000 2 B LIG2 95.335 1
HETATM 1385 C C22_1 . LIG2 . 1 ? B -7.621 8.805 -4.591 1.000 2 B LIG2 95.601 1
HETATM 1386 C C23_1 . LIG2 . 1 ? B -8.705 9.239 -5.385 1.000 2 B LIG2 92.928 1
HETATM 1387 O O2_1 . LIG2 . 1 ? B -8.439 10.042 -6.502 1.000 2 B LIG2 91.224 1
HETATM 1388 C C24_1 . LIG2 . 1 ? B -9.995 8.862 -5.078 1.000 2 B LIG2 93.949 1
HETATM 1389 C C25_1 . LIG2 . 1 ? B -10.211 8.020 -3.971 1.000 2 B LIG2 94.545 1
HETATM 1390 C C26_1 . LIG2 . 1 ? B -9.126 7.590 -3.187 1.000 2 B LIG2 94.900 1
HETATM 1391 C C27_1 . LIG2 . 1 ? B -7.843 7.986 -3.494 1.000 2 B LIG2 95.270 1
HETATM 1392 F F1_1 . LIG2 . 1 ? B -6.803 7.522 -2.741 1.000 2 B LIG2 94.825 1
HETATM 1393 C C28_1 . LIG2 . 1 ? B -5.172 8.481 -5.237 1.000 2 B LIG2 94.971 1
HETATM 1394 F F2_1 . LIG2 . 1 ? B -5.276 7.144 -5.308 1.000 2 B LIG2 94.895 1
HETATM 1395 C C29_1 . LIG2 . 1 ? B -3.939 9.071 -5.459 1.000 2 B LIG2 95.059 1
HETATM 1396 C C30_1 . LIG2 . 1 ? B -3.819 10.483 -5.375 1.000 2 B LIG2 94.979 1
HETATM 1397 O O3_1 . LIG2 . 1 ? B -3.635 14.465 -5.160 1.000 2 B LIG2 93.973 1
HETATM 1398 O O1_1 . LIG3 . 1 ? C 8.086 2.665 -2.941 1.000 3 C LIG3 88.948 1
HETATM 1399 P P1_1 . LIG3 . 1 ? C 8.484 4.072 -3.132 1.000 3 C LIG3 97.481 1
HETATM 1400 O O2_1 . LIG3 . 1 ? C 8.968 4.444 -4.499 1.000 3 C LIG3 91.489 1
HETATM 1401 O O3_1 . LIG3 . 1 ? C 7.330 5.077 -2.687 1.000 3 C LIG3 97.583 1
HETATM 1402 P P2_1 . LIG3 . 1 ? C 5.965 5.392 -3.452 1.000 3 C LIG3 97.319 1
HETATM 1403 O O4_1 . LIG3 . 1 ? C 6.214 6.706 -4.195 1.000 3 C LIG3 87.845 1
HETATM 1404 O O5_1 . LIG3 . 1 ? C 4.928 5.554 -2.388 1.000 3 C LIG3 85.610 1
HETATM 1405 O O6_1 . LIG3 . 1 ? C 5.634 4.288 -4.378 1.000 3 C LIG3 86.686 1
HETATM 1406 O O7_1 . LIG3 . 1 ? C 9.633 4.403 -2.040 1.000 3 C LIG3 97.614 1
HETATM 1407 C C1_1 . LIG3 . 1 ? C 10.211 5.691 -1.992 1.000 3 C LIG3 96.484 1
HETATM 1408 C C2_1 . LIG3 . 1 ? C 11.629 5.544 -1.475 1.000 3 C LIG3 96.780 1
HETATM 1409 O O8_1 . LIG3 . 1 ? C 11.590 5.070 -0.117 1.000 3 C LIG3 97.752 1
HETATM 1410 C C3_1 . LIG3 . 1 ? C 12.411 4.535 -2.307 1.000 3 C LIG3 96.693 1
HETATM 1411 O O9_1 . LIG3 . 1 ? C 13.754 4.944 -2.448 1.000 3 C LIG3 94.721 1
HETATM 1412 C C4_1 . LIG3 . 1 ? C 12.312 3.304 -1.453 1.000 3 C LIG3 97.226 1
HETATM 1413 O O10_1 . LIG3 . 1 ? C 13.362 2.389 -1.628 1.000 3 C LIG3 96.302 1
HETATM 1414 C C5_1 . LIG3 . 1 ? C 12.268 3.859 -0.084 1.000 3 C LIG3 98.000 1
HETATM 1415 N N1_1 . LIG3 . 1 ? C 11.536 3.016 0.862 1.000 3 C LIG3 98.251 1
HETATM 1416 C C6_1 . LIG3 . 1 ? C 11.970 2.705 2.075 1.000 3 C LIG3 98.477 1
HETATM 1417 N N2_1 . LIG3 . 1 ? C 13.136 2.972 2.709 1.000 3 C LIG3 98.358 1
HETATM 1418 C C7_1 . LIG3 . 1 ? C 13.294 2.492 3.946 1.000 3 C LIG3 98.424 1
HETATM 1419 N N3_1 . LIG3 . 1 ? C 14.452 2.745 4.587 1.000 3 C LIG3 97.927 1
HETATM 1420 N N4_1 . LIG3 . 1 ? C 12.338 1.748 4.582 1.000 3 C LIG3 98.701 1
HETATM 1421 C C8_1 . LIG3 . 1 ? C 11.159 1.417 3.960 1.000 3 C LIG3 98.729 1
HETATM 1422 O O11_1 . LIG3 . 1 ? C 10.343 0.730 4.528 1.000 3 C LIG3 98.587 1
HETATM 1423 C C9_1 . LIG3 . 1 ? C 10.966 1.908 2.645 1.000 3 C LIG3 98.663 1
HETATM 1424 N N5_1 . LIG3 . 1 ? C 9.928 1.813 1.734 1.000 3 C LIG3 98.441 1
HETATM 1425 C C10_1 . LIG3 . 1 ? C 10.315 2.499 0.687 1.000 3 C LIG3 98.200 1
HETATM 1426 Mg MG1_1 . LIG4 . 1 ? D 5.101 4.015 -6.262 1.000 4 D LIG4 96.315 1
#
#
loop_
_atom_type.symbol
C
F
Mg
N
O
P
S
#
#
loop_
_ma_qa_metric.id
_ma_qa_metric.name
_ma_qa_metric.description
_ma_qa_metric.type
_ma_qa_metric.mode
_ma_qa_metric.type_other_details
_ma_qa_metric.software_group_id
1 pLDDT 'Predicted lddt' pLDDT local . .
#
#
loop_
_ma_qa_metric_local.ordinal_id
_ma_qa_metric_local.model_id
_ma_qa_metric_local.label_asym_id
_ma_qa_metric_local.label_seq_id
_ma_qa_metric_local.label_comp_id
_ma_qa_metric_local.metric_id
_ma_qa_metric_local.metric_value
1 1 A 1 GLY 1 82.383
2 1 A 2 MET 1 91.596
3 1 A 3 THR 1 96.027
4 1 A 4 GLU 1 97.122
5 1 A 5 TYR 1 98.064
6 1 A 6 LYS 1 97.989
7 1 A 7 LEU 1 98.426
8 1 A 8 VAL 1 98.170
9 1 A 9 VAL 1 98.293
10 1 A 10 VAL 1 98.376
11 1 A 11 GLY 1 98.255
12 1 A 12 ALA 1 98.095
13 1 A 13 CYS 1 96.796
14 1 A 14 GLY 1 97.702
15 1 A 15 VAL 1 98.637
16 1 A 16 GLY 1 98.461
17 1 A 17 LYS 1 98.399
18 1 A 18 SER 1 97.749
19 1 A 19 ALA 1 98.069
20 1 A 20 LEU 1 98.494
21 1 A 21 THR 1 98.192
22 1 A 22 ILE 1 97.620
23 1 A 23 GLN 1 97.913
24 1 A 24 LEU 1 98.284
25 1 A 25 ILE 1 97.414
26 1 A 26 GLN 1 96.703
27 1 A 27 ASN 1 97.232
28 1 A 28 HIS 1 96.851
29 1 A 29 PHE 1 97.855
30 1 A 30 VAL 1 93.090
31 1 A 31 ASP 1 90.353
32 1 A 32 GLU 1 88.649
33 1 A 33 TYR 1 86.155
34 1 A 34 ASP 1 89.945
35 1 A 35 PRO 1 89.160
36 1 A 36 THR 1 88.600
37 1 A 37 ILE 1 91.047
38 1 A 38 GLU 1 91.340
39 1 A 39 ASP 1 93.026
40 1 A 40 SER 1 93.960
41 1 A 41 TYR 1 95.818
42 1 A 42 ARG 1 96.648
43 1 A 43 LYS 1 96.929
44 1 A 44 GLN 1 97.490
45 1 A 45 VAL 1 96.640
46 1 A 46 VAL 1 96.591
47 1 A 47 ILE 1 97.456
48 1 A 48 ASP 1 96.770
49 1 A 49 GLY 1 94.530
50 1 A 50 GLU 1 93.760
51 1 A 51 THR 1 95.934
52 1 A 52 SER 1 95.845
53 1 A 53 LEU 1 97.706
54 1 A 54 LEU 1 98.187
55 1 A 55 ASP 1 97.683
56 1 A 56 ILE 1 97.614
57 1 A 57 LEU 1 96.494
58 1 A 58 ASP 1 96.496
59 1 A 59 THR 1 94.732
60 1 A 60 ALA 1 93.308
61 1 A 61 GLY 1 76.863
62 1 A 62 GLN 1 78.348
63 1 A 63 GLU 1 76.353
64 1 A 64 GLU 1 80.601
65 1 A 65 TYR 1 79.596
66 1 A 66 SER 1 78.900
67 1 A 67 ALA 1 81.014
68 1 A 68 MET 1 79.090
69 1 A 69 ARG 1 85.420
70 1 A 70 ASP 1 86.034
71 1 A 71 GLN 1 87.695
72 1 A 72 TYR 1 85.515
73 1 A 73 MET 1 90.314
74 1 A 74 ARG 1 94.189
75 1 A 75 THR 1 94.020
76 1 A 76 GLY 1 97.433
77 1 A 77 GLU 1 98.475
78 1 A 78 GLY 1 98.655
79 1 A 79 PHE 1 98.799
80 1 A 80 LEU 1 98.865
81 1 A 81 SER 1 98.957
82 1 A 82 VAL 1 98.968
83 1 A 83 PHE 1 98.984
84 1 A 84 ALA 1 98.961
85 1 A 85 ILE 1 98.917
86 1 A 86 ASN 1 98.856
87 1 A 87 ASN 1 98.737
88 1 A 88 THR 1 98.834
89 1 A 89 LYS 1 98.862
90 1 A 90 SER 1 98.925
91 1 A 91 PHE 1 98.950
92 1 A 92 GLU 1 98.745
93 1 A 93 ASP 1 98.664
94 1 A 94 ILE 1 98.844
95 1 A 95 HIS 1 97.893
96 1 A 96 HIS 1 98.082
97 1 A 97 TYR 1 97.874
98 1 A 98 ARG 1 98.094
99 1 A 99 GLU 1 97.481
100 1 A 100 GLN 1 96.221
101 1 A 101 ILE 1 97.419
102 1 A 102 LYS 1 97.179
103 1 A 103 ARG 1 95.692
104 1 A 104 VAL 1 94.743
105 1 A 105 LYS 1 96.059
106 1 A 106 ASP 1 96.039
107 1 A 107 SER 1 95.491
108 1 A 108 GLU 1 95.444
109 1 A 109 ASP 1 95.443
110 1 A 110 VAL 1 98.225
111 1 A 111 PRO 1 98.758
112 1 A 112 MET 1 98.786
113 1 A 113 VAL 1 98.977
114 1 A 114 LEU 1 98.986
115 1 A 115 VAL 1 98.991
116 1 A 116 GLY 1 98.982
117 1 A 117 ASN 1 98.963
118 1 A 118 LYS 1 98.876
119 1 A 119 SER 1 98.777
120 1 A 120 ASP 1 98.823
121 1 A 121 LEU 1 98.513
122 1 A 122 PRO 1 97.474
123 1 A 123 SER 1 94.103
124 1 A 124 ARG 1 97.786
125 1 A 125 THR 1 98.739
126 1 A 126 VAL 1 98.670
127 1 A 127 ASP 1 97.946
128 1 A 128 THR 1 97.802
129 1 A 129 LYS 1 98.311
130 1 A 130 GLN 1 98.299
131 1 A 131 ALA 1 98.853
132 1 A 132 GLN 1 98.851
133 1 A 133 ASP 1 98.779
134 1 A 134 LEU 1 98.828
135 1 A 135 ALA 1 98.850
136 1 A 136 ARG 1 98.633
137 1 A 137 SER 1 98.296
138 1 A 138 TYR 1 97.914
139 1 A 139 GLY 1 97.887
140 1 A 140 ILE 1 98.579
141 1 A 141 PRO 1 98.915
142 1 A 142 PHE 1 98.970
143 1 A 143 ILE 1 98.962
144 1 A 144 GLU 1 98.891
145 1 A 145 THR 1 98.988
146 1 A 146 SER 1 98.921
147 1 A 147 ALA 1 98.628
148 1 A 148 LYS 1 98.504
149 1 A 149 THR 1 98.697
150 1 A 150 ARG 1 98.525
151 1 A 151 GLN 1 98.736
152 1 A 152 GLY 1 98.936
153 1 A 153 VAL 1 98.919
154 1 A 154 ASP 1 98.743
155 1 A 155 ASP 1 98.839
156 1 A 156 ALA 1 98.923
157 1 A 157 PHE 1 98.882
158 1 A 158 TYR 1 98.751
159 1 A 159 THR 1 98.814
160 1 A 160 LEU 1 98.865
161 1 A 161 VAL 1 98.631
162 1 A 162 ARG 1 98.389
163 1 A 163 GLU 1 98.534
164 1 A 164 ILE 1 98.557
165 1 A 165 ARG 1 97.921
166 1 A 166 LYS 1 97.391
167 1 A 167 HIS 1 97.753
168 1 A 168 LYS 1 96.145
169 1 A 169 GLU 1 96.894
170 1 A 170 LYS 1 95.128
#
