# Supplementary material for: Single‐Sequence Deep Learning Delivers Crystal‐Quality Models of Covalent K‐Ras G12 Hotspot Complexes
Source: IUBMB Life. 2026 Jun 13;78(6):e70108. doi: 10.1002/iub.70108 (PMC13263772; doi:10.1002/iub.70108)
Supplement: Supplementary file 1 — Data S1: iub70108‐sup‐0001‐DataS1.zip. [file IUB-78-0-s001.zip › Supplementary_Data/1_Without Covalent Restraint_Web/Predicted Structures/KRASG12C_Sotorasib_GDP_Mg2+_without_restraint/pred.model_idx_1.cif]

data_model
_entry.id model
_struct.entry_id model
_struct.pdbx_model_details .
_struct.pdbx_structure_determination_methodology computational
_struct.title 'Chai-1 predicted structure'
_audit_conform.dict_location https://raw.githubusercontent.com/ihmwg/ModelCIF/80e1e22/dist/mmcif_ma.dic
_audit_conform.dict_name mmcif_ma.dic
_audit_conform.dict_version 1.4.7
#
loop_
_audit_author.name
_audit_author.pdbx_ordinal
'Chai Discovery team' 1
#
#
loop_
_chem_comp.id
_chem_comp.type
_chem_comp.name
_chem_comp.formula
_chem_comp.formula_weight
_chem_comp.ma_provenance
ALA 'L-peptide linking' . . . 'CCD Core'
ARG 'L-peptide linking' . . . 'CCD Core'
ASN 'L-peptide linking' . . . 'CCD Core'
ASP 'L-peptide linking' . . . 'CCD Core'
CYS 'L-peptide linking' . . . 'CCD Core'
GLN 'L-peptide linking' . . . 'CCD Core'
GLU 'L-peptide linking' . . . 'CCD Core'
GLY 'L-peptide linking' . . . 'CCD Core'
HIS 'L-peptide linking' . . . 'CCD Core'
ILE 'L-peptide linking' . . . 'CCD Core'
LEU 'L-peptide linking' . . . 'CCD Core'
LIG2 non-polymer . . . 'CCD Core'
LIG3 non-polymer . . . 'CCD Core'
LIG4 non-polymer . . . 'CCD Core'
LYS 'L-peptide linking' . . . 'CCD Core'
MET 'L-peptide linking' . . . 'CCD Core'
PHE 'L-peptide linking' . . . 'CCD Core'
PRO 'L-peptide linking' . . . 'CCD Core'
SER 'L-peptide linking' . . . 'CCD Core'
THR 'L-peptide linking' . . . 'CCD Core'
TYR 'L-peptide linking' . . . 'CCD Core'
VAL 'L-peptide linking' . . . 'CCD Core'
#
#
loop_
_entity.id
_entity.type
_entity.src_method
_entity.pdbx_description
_entity.formula_weight
_entity.pdbx_number_of_molecules
_entity.details
1 polymer man 'Entity A' . 1 .
2 non-polymer man 'Entity B' . 1 .
3 non-polymer man 'Entity C' . 1 .
4 non-polymer man 'Entity D' . 1 .
#
#
loop_
_entity_poly.entity_id
_entity_poly.type
_entity_poly.nstd_linkage
_entity_poly.nstd_monomer
_entity_poly.pdbx_strand_id
_entity_poly.pdbx_seq_one_letter_code
_entity_poly.pdbx_seq_one_letter_code_can
1 polypeptide(L) no no A
;GMTEYKLVVVGACGVGKSALTIQLIQNHFVDEYDPTIEDSYRKQVVIDGETSLLDILDTAGQEEYSAMRD
QYMRTGEGFLSVFAINNTKSFEDIHHYREQIKRVKDSEDVPMVLVGNKSDLPSRTVDTKQAQDLARSYGI
PFIETSAKTRQGVDDAFYTLVREIRKHKEK
;

;GMTEYKLVVVGACGVGKSALTIQLIQNHFVDEYDPTIEDSYRKQVVIDGETSLLDILDTAGQEEYSAMRD
QYMRTGEGFLSVFAINNTKSFEDIHHYREQIKRVKDSEDVPMVLVGNKSDLPSRTVDTKQAQDLARSYGI
PFIETSAKTRQGVDDAFYTLVREIRKHKEK
;

#
#
loop_
_pdbx_entity_nonpoly.entity_id
_pdbx_entity_nonpoly.name
_pdbx_entity_nonpoly.comp_id
_pdbx_entity_nonpoly.ma_model_mode
2 'Entity B' LIG2 .
3 'Entity C' LIG3 .
4 'Entity D' LIG4 .
#
#
loop_
_entity_poly_seq.entity_id
_entity_poly_seq.num
_entity_poly_seq.mon_id
_entity_poly_seq.hetero
1 1 GLY .
1 2 MET .
1 3 THR .
1 4 GLU .
1 5 TYR .
1 6 LYS .
1 7 LEU .
1 8 VAL .
1 9 VAL .
1 10 VAL .
1 11 GLY .
1 12 ALA .
1 13 CYS .
1 14 GLY .
1 15 VAL .
1 16 GLY .
1 17 LYS .
1 18 SER .
1 19 ALA .
1 20 LEU .
1 21 THR .
1 22 ILE .
1 23 GLN .
1 24 LEU .
1 25 ILE .
1 26 GLN .
1 27 ASN .
1 28 HIS .
1 29 PHE .
1 30 VAL .
1 31 ASP .
1 32 GLU .
1 33 TYR .
1 34 ASP .
1 35 PRO .
1 36 THR .
1 37 ILE .
1 38 GLU .
1 39 ASP .
1 40 SER .
1 41 TYR .
1 42 ARG .
1 43 LYS .
1 44 GLN .
1 45 VAL .
1 46 VAL .
1 47 ILE .
1 48 ASP .
1 49 GLY .
1 50 GLU .
1 51 THR .
1 52 SER .
1 53 LEU .
1 54 LEU .
1 55 ASP .
1 56 ILE .
1 57 LEU .
1 58 ASP .
1 59 THR .
1 60 ALA .
1 61 GLY .
1 62 GLN .
1 63 GLU .
1 64 GLU .
1 65 TYR .
1 66 SER .
1 67 ALA .
1 68 MET .
1 69 ARG .
1 70 ASP .
1 71 GLN .
1 72 TYR .
1 73 MET .
1 74 ARG .
1 75 THR .
1 76 GLY .
1 77 GLU .
1 78 GLY .
1 79 PHE .
1 80 LEU .
1 81 SER .
1 82 VAL .
1 83 PHE .
1 84 ALA .
1 85 ILE .
1 86 ASN .
1 87 ASN .
1 88 THR .
1 89 LYS .
1 90 SER .
1 91 PHE .
1 92 GLU .
1 93 ASP .
1 94 ILE .
1 95 HIS .
1 96 HIS .
1 97 TYR .
1 98 ARG .
1 99 GLU .
1 100 GLN .
1 101 ILE .
1 102 LYS .
1 103 ARG .
1 104 VAL .
1 105 LYS .
1 106 ASP .
1 107 SER .
1 108 GLU .
1 109 ASP .
1 110 VAL .
1 111 PRO .
1 112 MET .
1 113 VAL .
1 114 LEU .
1 115 VAL .
1 116 GLY .
1 117 ASN .
1 118 LYS .
1 119 SER .
1 120 ASP .
1 121 LEU .
1 122 PRO .
1 123 SER .
1 124 ARG .
1 125 THR .
1 126 VAL .
1 127 ASP .
1 128 THR .
1 129 LYS .
1 130 GLN .
1 131 ALA .
1 132 GLN .
1 133 ASP .
1 134 LEU .
1 135 ALA .
1 136 ARG .
1 137 SER .
1 138 TYR .
1 139 GLY .
1 140 ILE .
1 141 PRO .
1 142 PHE .
1 143 ILE .
1 144 GLU .
1 145 THR .
1 146 SER .
1 147 ALA .
1 148 LYS .
1 149 THR .
1 150 ARG .
1 151 GLN .
1 152 GLY .
1 153 VAL .
1 154 ASP .
1 155 ASP .
1 156 ALA .
1 157 PHE .
1 158 TYR .
1 159 THR .
1 160 LEU .
1 161 VAL .
1 162 ARG .
1 163 GLU .
1 164 ILE .
1 165 ARG .
1 166 LYS .
1 167 HIS .
1 168 LYS .
1 169 GLU .
1 170 LYS .
#
#
loop_
_struct_asym.id
_struct_asym.entity_id
_struct_asym.details
A 1 'Chain A'
B 2 'Chain B'
C 3 'Chain C'
D 4 'Chain D'
#
#
loop_
_pdbx_poly_seq_scheme.asym_id
_pdbx_poly_seq_scheme.entity_id
_pdbx_poly_seq_scheme.seq_id
_pdbx_poly_seq_scheme.mon_id
_pdbx_poly_seq_scheme.pdb_seq_num
_pdbx_poly_seq_scheme.auth_seq_num
_pdbx_poly_seq_scheme.pdb_mon_id
_pdbx_poly_seq_scheme.auth_mon_id
_pdbx_poly_seq_scheme.pdb_strand_id
_pdbx_poly_seq_scheme.pdb_ins_code
A 1 1 GLY 1 1 GLY GLY A .
A 1 2 MET 2 2 MET MET A .
A 1 3 THR 3 3 THR THR A .
A 1 4 GLU 4 4 GLU GLU A .
A 1 5 TYR 5 5 TYR TYR A .
A 1 6 LYS 6 6 LYS LYS A .
A 1 7 LEU 7 7 LEU LEU A .
A 1 8 VAL 8 8 VAL VAL A .
A 1 9 VAL 9 9 VAL VAL A .
A 1 10 VAL 10 10 VAL VAL A .
A 1 11 GLY 11 11 GLY GLY A .
A 1 12 ALA 12 12 ALA ALA A .
A 1 13 CYS 13 13 CYS CYS A .
A 1 14 GLY 14 14 GLY GLY A .
A 1 15 VAL 15 15 VAL VAL A .
A 1 16 GLY 16 16 GLY GLY A .
A 1 17 LYS 17 17 LYS LYS A .
A 1 18 SER 18 18 SER SER A .
A 1 19 ALA 19 19 ALA ALA A .
A 1 20 LEU 20 20 LEU LEU A .
A 1 21 THR 21 21 THR THR A .
A 1 22 ILE 22 22 ILE ILE A .
A 1 23 GLN 23 23 GLN GLN A .
A 1 24 LEU 24 24 LEU LEU A .
A 1 25 ILE 25 25 ILE ILE A .
A 1 26 GLN 26 26 GLN GLN A .
A 1 27 ASN 27 27 ASN ASN A .
A 1 28 HIS 28 28 HIS HIS A .
A 1 29 PHE 29 29 PHE PHE A .
A 1 30 VAL 30 30 VAL VAL A .
A 1 31 ASP 31 31 ASP ASP A .
A 1 32 GLU 32 32 GLU GLU A .
A 1 33 TYR 33 33 TYR TYR A .
A 1 34 ASP 34 34 ASP ASP A .
A 1 35 PRO 35 35 PRO PRO A .
A 1 36 THR 36 36 THR THR A .
A 1 37 ILE 37 37 ILE ILE A .
A 1 38 GLU 38 38 GLU GLU A .
A 1 39 ASP 39 39 ASP ASP A .
A 1 40 SER 40 40 SER SER A .
A 1 41 TYR 41 41 TYR TYR A .
A 1 42 ARG 42 42 ARG ARG A .
A 1 43 LYS 43 43 LYS LYS A .
A 1 44 GLN 44 44 GLN GLN A .
A 1 45 VAL 45 45 VAL VAL A .
A 1 46 VAL 46 46 VAL VAL A .
A 1 47 ILE 47 47 ILE ILE A .
A 1 48 ASP 48 48 ASP ASP A .
A 1 49 GLY 49 49 GLY GLY A .
A 1 50 GLU 50 50 GLU GLU A .
A 1 51 THR 51 51 THR THR A .
A 1 52 SER 52 52 SER SER A .
A 1 53 LEU 53 53 LEU LEU A .
A 1 54 LEU 54 54 LEU LEU A .
A 1 55 ASP 55 55 ASP ASP A .
A 1 56 ILE 56 56 ILE ILE A .
A 1 57 LEU 57 57 LEU LEU A .
A 1 58 ASP 58 58 ASP ASP A .
A 1 59 THR 59 59 THR THR A .
A 1 60 ALA 60 60 ALA ALA A .
A 1 61 GLY 61 61 GLY GLY A .
A 1 62 GLN 62 62 GLN GLN A .
A 1 63 GLU 63 63 GLU GLU A .
A 1 64 GLU 64 64 GLU GLU A .
A 1 65 TYR 65 65 TYR TYR A .
A 1 66 SER 66 66 SER SER A .
A 1 67 ALA 67 67 ALA ALA A .
A 1 68 MET 68 68 MET MET A .
A 1 69 ARG 69 69 ARG ARG A .
A 1 70 ASP 70 70 ASP ASP A .
A 1 71 GLN 71 71 GLN GLN A .
A 1 72 TYR 72 72 TYR TYR A .
A 1 73 MET 73 73 MET MET A .
A 1 74 ARG 74 74 ARG ARG A .
A 1 75 THR 75 75 THR THR A .
A 1 76 GLY 76 76 GLY GLY A .
A 1 77 GLU 77 77 GLU GLU A .
A 1 78 GLY 78 78 GLY GLY A .
A 1 79 PHE 79 79 PHE PHE A .
A 1 80 LEU 80 80 LEU LEU A .
A 1 81 SER 81 81 SER SER A .
A 1 82 VAL 82 82 VAL VAL A .
A 1 83 PHE 83 83 PHE PHE A .
A 1 84 ALA 84 84 ALA ALA A .
A 1 85 ILE 85 85 ILE ILE A .
A 1 86 ASN 86 86 ASN ASN A .
A 1 87 ASN 87 87 ASN ASN A .
A 1 88 THR 88 88 THR THR A .
A 1 89 LYS 89 89 LYS LYS A .
A 1 90 SER 90 90 SER SER A .
A 1 91 PHE 91 91 PHE PHE A .
A 1 92 GLU 92 92 GLU GLU A .
A 1 93 ASP 93 93 ASP ASP A .
A 1 94 ILE 94 94 ILE ILE A .
A 1 95 HIS 95 95 HIS HIS A .
A 1 96 HIS 96 96 HIS HIS A .
A 1 97 TYR 97 97 TYR TYR A .
A 1 98 ARG 98 98 ARG ARG A .
A 1 99 GLU 99 99 GLU GLU A .
A 1 100 GLN 100 100 GLN GLN A .
A 1 101 ILE 101 101 ILE ILE A .
A 1 102 LYS 102 102 LYS LYS A .
A 1 103 ARG 103 103 ARG ARG A .
A 1 104 VAL 104 104 VAL VAL A .
A 1 105 LYS 105 105 LYS LYS A .
A 1 106 ASP 106 106 ASP ASP A .
A 1 107 SER 107 107 SER SER A .
A 1 108 GLU 108 108 GLU GLU A .
A 1 109 ASP 109 109 ASP ASP A .
A 1 110 VAL 110 110 VAL VAL A .
A 1 111 PRO 111 111 PRO PRO A .
A 1 112 MET 112 112 MET MET A .
A 1 113 VAL 113 113 VAL VAL A .
A 1 114 LEU 114 114 LEU LEU A .
A 1 115 VAL 115 115 VAL VAL A .
A 1 116 GLY 116 116 GLY GLY A .
A 1 117 ASN 117 117 ASN ASN A .
A 1 118 LYS 118 118 LYS LYS A .
A 1 119 SER 119 119 SER SER A .
A 1 120 ASP 120 120 ASP ASP A .
A 1 121 LEU 121 121 LEU LEU A .
A 1 122 PRO 122 122 PRO PRO A .
A 1 123 SER 123 123 SER SER A .
A 1 124 ARG 124 124 ARG ARG A .
A 1 125 THR 125 125 THR THR A .
A 1 126 VAL 126 126 VAL VAL A .
A 1 127 ASP 127 127 ASP ASP A .
A 1 128 THR 128 128 THR THR A .
A 1 129 LYS 129 129 LYS LYS A .
A 1 130 GLN 130 130 GLN GLN A .
A 1 131 ALA 131 131 ALA ALA A .
A 1 132 GLN 132 132 GLN GLN A .
A 1 133 ASP 133 133 ASP ASP A .
A 1 134 LEU 134 134 LEU LEU A .
A 1 135 ALA 135 135 ALA ALA A .
A 1 136 ARG 136 136 ARG ARG A .
A 1 137 SER 137 137 SER SER A .
A 1 138 TYR 138 138 TYR TYR A .
A 1 139 GLY 139 139 GLY GLY A .
A 1 140 ILE 140 140 ILE ILE A .
A 1 141 PRO 141 141 PRO PRO A .
A 1 142 PHE 142 142 PHE PHE A .
A 1 143 ILE 143 143 ILE ILE A .
A 1 144 GLU 144 144 GLU GLU A .
A 1 145 THR 145 145 THR THR A .
A 1 146 SER 146 146 SER SER A .
A 1 147 ALA 147 147 ALA ALA A .
A 1 148 LYS 148 148 LYS LYS A .
A 1 149 THR 149 149 THR THR A .
A 1 150 ARG 150 150 ARG ARG A .
A 1 151 GLN 151 151 GLN GLN A .
A 1 152 GLY 152 152 GLY GLY A .
A 1 153 VAL 153 153 VAL VAL A .
A 1 154 ASP 154 154 ASP ASP A .
A 1 155 ASP 155 155 ASP ASP A .
A 1 156 ALA 156 156 ALA ALA A .
A 1 157 PHE 157 157 PHE PHE A .
A 1 158 TYR 158 158 TYR TYR A .
A 1 159 THR 159 159 THR THR A .
A 1 160 LEU 160 160 LEU LEU A .
A 1 161 VAL 161 161 VAL VAL A .
A 1 162 ARG 162 162 ARG ARG A .
A 1 163 GLU 163 163 GLU GLU A .
A 1 164 ILE 164 164 ILE ILE A .
A 1 165 ARG 165 165 ARG ARG A .
A 1 166 LYS 166 166 LYS LYS A .
A 1 167 HIS 167 167 HIS HIS A .
A 1 168 LYS 168 168 LYS LYS A .
A 1 169 GLU 169 169 GLU GLU A .
A 1 170 LYS 170 170 LYS LYS A .
#
#
loop_
_pdbx_nonpoly_scheme.asym_id
_pdbx_nonpoly_scheme.entity_id
_pdbx_nonpoly_scheme.mon_id
_pdbx_nonpoly_scheme.ndb_seq_num
_pdbx_nonpoly_scheme.pdb_seq_num
_pdbx_nonpoly_scheme.auth_seq_num
_pdbx_nonpoly_scheme.auth_mon_id
_pdbx_nonpoly_scheme.pdb_strand_id
_pdbx_nonpoly_scheme.pdb_ins_code
B 2 LIG2 1 1 1 LIG2 B .
C 3 LIG3 1 1 1 LIG3 C .
D 4 LIG4 1 1 1 LIG4 D .
#
#
loop_
_ma_data.id
_ma_data.name
_ma_data.content_type
_ma_data.content_type_other_details
1 'Entity A' target .
2 'Entity B' target .
3 'Entity C' target .
4 'Entity D' target .
5 pred_model_1 'model coordinates' .
#
#
loop_
_ma_target_entity.entity_id
_ma_target_entity.data_id
_ma_target_entity.origin
1 1 designed
2 2 designed
3 3 designed
4 4 designed
#
#
loop_
_ma_target_entity_instance.asym_id
_ma_target_entity_instance.entity_id
_ma_target_entity_instance.details
A 1 'Chain A'
B 2 'Chain B'
C 3 'Chain C'
D 4 'Chain D'
#
#
loop_
_ma_model_list.ordinal_id
_ma_model_list.model_name
_ma_model_list.data_id
_ma_model_list.model_type
_ma_model_list.model_type_other_details
1 pred_model_1 5 'Ab initio model' .
#
#
loop_
_ma_model_group.id
_ma_model_group.name
_ma_model_group.details
1 pred .
#
#
loop_
_ma_model_group_link.group_id
_ma_model_group_link.model_id
1 1
#
#
loop_
_atom_site.group_PDB
_atom_site.id
_atom_site.type_symbol
_atom_site.label_atom_id
_atom_site.label_alt_id
_atom_site.label_comp_id
_atom_site.label_seq_id
_atom_site.auth_seq_id
_atom_site.pdbx_PDB_ins_code
_atom_site.label_asym_id
_atom_site.Cartn_x
_atom_site.Cartn_y
_atom_site.Cartn_z
_atom_site.occupancy
_atom_site.label_entity_id
_atom_site.auth_asym_id
_atom_site.auth_comp_id
_atom_site.B_iso_or_equiv
_atom_site.pdbx_PDB_model_num
ATOM 1 N N . GLY 1 1 ? A 12.074 -18.482 10.958 1.000 1 A GLY 77.001 1
ATOM 2 C CA . GLY 1 1 ? A 12.204 -17.744 12.201 1.000 1 A GLY 82.369 1
ATOM 3 C C . GLY 1 1 ? A 12.297 -16.240 12.011 1.000 1 A GLY 85.794 1
ATOM 4 O O . GLY 1 1 ? A 12.095 -15.486 12.973 1.000 1 A GLY 83.392 1
ATOM 5 N N . MET 2 2 ? A 12.602 -15.749 10.784 1.000 1 A MET 87.989 1
ATOM 6 C CA . MET 2 2 ? A 12.634 -14.316 10.526 1.000 1 A MET 91.455 1
ATOM 7 C C . MET 2 2 ? A 11.238 -13.741 10.673 1.000 1 A MET 92.813 1
ATOM 8 O O . MET 2 2 ? A 10.223 -14.444 10.481 1.000 1 A MET 91.647 1
ATOM 9 C CB . MET 2 2 ? A 13.219 -13.992 9.145 1.000 1 A MET 89.879 1
ATOM 10 C CG . MET 2 2 ? A 12.278 -14.291 8.008 1.000 1 A MET 89.352 1
ATOM 11 S SD . MET 2 2 ? A 13.054 -14.055 6.406 1.000 1 A MET 86.810 1
ATOM 12 C CE . MET 2 2 ? A 14.179 -15.454 6.389 1.000 1 A MET 82.507 1
ATOM 13 N N . THR 3 3 ? A 11.164 -12.434 10.987 1.000 1 A THR 95.828 1
ATOM 14 C CA . THR 3 3 ? A 9.873 -11.746 11.091 1.000 1 A THR 95.990 1
ATOM 15 C C . THR 3 3 ? A 9.280 -11.548 9.721 1.000 1 A THR 96.739 1
ATOM 16 O O . THR 3 3 ? A 9.964 -11.102 8.793 1.000 1 A THR 96.317 1
ATOM 17 C CB . THR 3 3 ? A 10.057 -10.393 11.799 1.000 1 A THR 94.523 1
ATOM 18 O OG1 . THR 3 3 ? A 10.673 -10.602 13.070 1.000 1 A THR 89.610 1
ATOM 19 C CG2 . THR 3 3 ? A 8.711 -9.709 12.003 1.000 1 A THR 90.389 1
ATOM 20 N N . GLU 4 4 ? A 8.003 -11.870 9.552 1.000 1 A GLU 96.792 1
ATOM 21 C CA . GLU 4 4 ? A 7.272 -11.708 8.303 1.000 1 A GLU 97.131 1
ATOM 22 C C . GLU 4 4 ? A 6.290 -10.561 8.462 1.000 1 A GLU 97.453 1
ATOM 23 O O . GLU 4 4 ? A 5.615 -10.459 9.478 1.000 1 A GLU 96.971 1
ATOM 24 C CB . GLU 4 4 ? A 6.526 -12.980 7.905 1.000 1 A GLU 96.143 1
ATOM 25 C CG . GLU 4 4 ? A 7.463 -14.155 7.684 1.000 1 A GLU 88.892 1
ATOM 26 C CD . GLU 4 4 ? A 6.721 -15.448 7.376 1.000 1 A GLU 88.197 1
ATOM 27 O OE1 . GLU 4 4 ? A 5.471 -15.449 7.403 1.000 1 A GLU 86.020 1
ATOM 28 O OE2 . GLU 4 4 ? A 7.392 -16.452 7.098 1.000 1 A GLU 83.866 1
ATOM 29 N N . TYR 5 5 ? A 6.195 -9.692 7.423 1.000 1 A TYR 97.890 1
ATOM 30 C CA . TYR 5 5 ? A 5.245 -8.570 7.410 1.000 1 A TYR 98.086 1
ATOM 31 C C . TYR 5 5 ? A 4.403 -8.662 6.172 1.000 1 A TYR 98.104 1
ATOM 32 O O . TYR 5 5 ? A 4.916 -8.711 5.062 1.000 1 A TYR 98.022 1
ATOM 33 C CB . TYR 5 5 ? A 5.999 -7.236 7.421 1.000 1 A TYR 98.021 1
ATOM 34 C CG . TYR 5 5 ? A 6.877 -7.029 8.633 1.000 1 A TYR 97.961 1
ATOM 35 C CD1 . TYR 5 5 ? A 6.346 -6.453 9.771 1.000 1 A TYR 97.535 1
ATOM 36 C CD2 . TYR 5 5 ? A 8.216 -7.421 8.632 1.000 1 A TYR 97.631 1
ATOM 37 C CE1 . TYR 5 5 ? A 7.134 -6.257 10.888 1.000 1 A TYR 96.861 1
ATOM 38 C CE2 . TYR 5 5 ? A 9.020 -7.221 9.747 1.000 1 A TYR 96.866 1
ATOM 39 C CZ . TYR 5 5 ? A 8.459 -6.632 10.861 1.000 1 A TYR 96.752 1
ATOM 40 O OH . TYR 5 5 ? A 9.256 -6.430 11.973 1.000 1 A TYR 95.187 1
ATOM 41 N N . LYS 6 6 ? A 3.079 -8.728 6.346 1.000 1 A LYS 98.034 1
ATOM 42 C CA . LYS 6 6 ? A 2.125 -8.770 5.242 1.000 1 A LYS 97.965 1
ATOM 43 C C . LYS 6 6 ? A 1.726 -7.341 4.893 1.000 1 A LYS 98.175 1
ATOM 44 O O . LYS 6 6 ? A 1.031 -6.659 5.649 1.000 1 A LYS 98.034 1
ATOM 45 C CB . LYS 6 6 ? A 0.894 -9.588 5.618 1.000 1 A LYS 97.409 1
ATOM 46 C CG . LYS 6 6 ? A 1.198 -11.062 5.885 1.000 1 A LYS 86.885 1
ATOM 47 C CD . LYS 6 6 ? A -0.082 -11.802 6.175 1.000 1 A LYS 80.026 1
ATOM 48 C CE . LYS 6 6 ? A 0.226 -13.237 6.485 1.000 1 A LYS 76.258 1
ATOM 49 N NZ . LYS 6 6 ? A -1.007 -14.035 6.726 1.000 1 A LYS 63.057 1
ATOM 50 N N . LEU 7 7 ? A 2.180 -6.867 3.694 1.000 1 A LEU 98.240 1
ATOM 51 C CA . LEU 7 7 ? A 1.938 -5.519 3.205 1.000 1 A LEU 98.411 1
ATOM 52 C C . LEU 7 7 ? A 1.032 -5.557 1.980 1.000 1 A LEU 98.183 1
ATOM 53 O O . LEU 7 7 ? A 1.122 -6.464 1.172 1.000 1 A LEU 97.900 1
ATOM 54 C CB . LEU 7 7 ? A 3.248 -4.822 2.826 1.000 1 A LEU 98.592 1
ATOM 55 C CG . LEU 7 7 ? A 4.418 -4.958 3.799 1.000 1 A LEU 98.443 1
ATOM 56 C CD1 . LEU 7 7 ? A 3.994 -4.505 5.188 1.000 1 A LEU 98.367 1
ATOM 57 C CD2 . LEU 7 7 ? A 5.603 -4.136 3.299 1.000 1 A LEU 98.468 1
ATOM 58 N N . VAL 8 8 ? A 0.173 -4.557 1.872 1.000 1 A VAL 98.331 1
ATOM 59 C CA . VAL 8 8 ? A -0.741 -4.418 0.735 1.000 1 A VAL 98.165 1
ATOM 60 C C . VAL 8 8 ? A -0.553 -3.044 0.127 1.000 1 A VAL 98.310 1
ATOM 61 O O . VAL 8 8 ? A -0.496 -2.043 0.837 1.000 1 A VAL 98.352 1
ATOM 62 C CB . VAL 8 8 ? A -2.193 -4.594 1.172 1.000 1 A VAL 97.620 1
ATOM 63 C CG1 . VAL 8 8 ? A -2.374 -5.884 1.969 1.000 1 A VAL 97.026 1
ATOM 64 C CG2 . VAL 8 8 ? A -3.144 -4.570 -0.046 1.000 1 A VAL 97.063 1
ATOM 65 N N . VAL 9 9 ? A -0.434 -2.992 -1.208 1.000 1 A VAL 98.152 1
ATOM 66 C CA . VAL 9 9 ? A -0.272 -1.743 -1.969 1.000 1 A VAL 98.262 1
ATOM 67 C C . VAL 9 9 ? A -1.577 -1.456 -2.674 1.000 1 A VAL 98.052 1
ATOM 68 O O . VAL 9 9 ? A -2.021 -2.254 -3.495 1.000 1 A VAL 97.766 1
ATOM 69 C CB . VAL 9 9 ? A 0.878 -1.849 -2.963 1.000 1 A VAL 98.382 1
ATOM 70 C CG1 . VAL 9 9 ? A 2.148 -2.373 -2.279 1.000 1 A VAL 98.540 1
ATOM 71 C CG2 . VAL 9 9 ? A 1.139 -0.494 -3.612 1.000 1 A VAL 98.444 1
ATOM 72 N N . VAL 10 10 ? A -2.208 -0.313 -2.331 1.000 1 A VAL 98.353 1
ATOM 73 C CA . VAL 10 10 ? A -3.500 0.049 -2.907 1.000 1 A VAL 98.378 1
ATOM 74 C C . VAL 10 10 ? A -3.403 1.416 -3.550 1.000 1 A VAL 98.580 1
ATOM 75 O O . VAL 10 10 ? A -2.463 2.176 -3.337 1.000 1 A VAL 98.704 1
ATOM 76 C CB . VAL 10 10 ? A -4.618 0.073 -1.850 1.000 1 A VAL 97.918 1
ATOM 77 C CG1 . VAL 10 10 ? A -4.732 -1.284 -1.136 1.000 1 A VAL 97.590 1
ATOM 78 C CG2 . VAL 10 10 ? A -4.412 1.197 -0.834 1.000 1 A VAL 97.975 1
ATOM 79 N N . GLY 11 11 ? A -4.384 1.721 -4.385 1.000 1 A GLY 98.440 1
ATOM 80 C CA . GLY 11 11 ? A -4.443 3.003 -5.075 1.000 1 A GLY 98.230 1
ATOM 81 C C . GLY 11 11 ? A -5.062 2.844 -6.448 1.000 1 A GLY 97.900 1
ATOM 82 O O . GLY 11 11 ? A -5.182 1.720 -6.952 1.000 1 A GLY 97.460 1
ATOM 83 N N . ALA 12 12 ? A -5.426 3.964 -7.070 1.000 1 A ALA 98.349 1
ATOM 84 C CA . ALA 12 12 ? A -6.105 3.955 -8.368 1.000 1 A ALA 98.092 1
ATOM 85 C C . ALA 12 12 ? A -5.233 3.344 -9.454 1.000 1 A ALA 97.750 1
ATOM 86 O O . ALA 12 12 ? A -3.996 3.243 -9.305 1.000 1 A ALA 97.492 1
ATOM 87 C CB . ALA 12 12 ? A -6.491 5.380 -8.761 1.000 1 A ALA 97.884 1
ATOM 88 N N . CYS 13 13 ? A -5.856 2.941 -10.545 1.000 1 A CYS 97.142 1
ATOM 89 C CA . CYS 13 13 ? A -5.122 2.485 -11.714 1.000 1 A CYS 96.839 1
ATOM 90 C C . CYS 13 13 ? A -4.083 3.523 -12.137 1.000 1 A CYS 97.301 1
ATOM 91 O O . CYS 13 13 ? A -4.356 4.726 -12.183 1.000 1 A CYS 97.368 1
ATOM 92 C CB . CYS 13 13 ? A -6.037 2.185 -12.874 1.000 1 A CYS 95.292 1
ATOM 93 S SG . CYS 13 13 ? A -7.088 0.811 -12.659 1.000 1 A CYS 88.205 1
ATOM 94 N N . GLY 14 14 ? A -2.893 3.039 -12.461 1.000 1 A GLY 97.459 1
ATOM 95 C CA . GLY 14 14 ? A -1.889 3.846 -13.127 1.000 1 A GLY 97.717 1
ATOM 96 C C . GLY 14 14 ? A -1.046 4.717 -12.230 1.000 1 A GLY 98.355 1
ATOM 97 O O . GLY 14 14 ? A -0.218 5.466 -12.722 1.000 1 A GLY 98.321 1
ATOM 98 N N . VAL 15 15 ? A -1.200 4.615 -10.878 1.000 1 A VAL 98.339 1
ATOM 99 C CA . VAL 15 15 ? A -0.416 5.462 -9.982 1.000 1 A VAL 98.639 1
ATOM 100 C C . VAL 15 15 ? A 0.998 4.953 -9.778 1.000 1 A VAL 98.688 1
ATOM 101 O O . VAL 15 15 ? A 1.864 5.705 -9.303 1.000 1 A VAL 98.734 1
ATOM 102 C CB . VAL 15 15 ? A -1.116 5.626 -8.610 1.000 1 A VAL 98.738 1
ATOM 103 C CG1 . VAL 15 15 ? A -2.480 6.264 -8.761 1.000 1 A VAL 98.756 1
ATOM 104 C CG2 . VAL 15 15 ? A -1.185 4.299 -7.886 1.000 1 A VAL 98.844 1
ATOM 105 N N . GLY 16 16 ? A 1.240 3.670 -10.134 1.000 1 A GLY 98.584 1
ATOM 106 C CA . GLY 16 16 ? A 2.570 3.090 -10.002 1.000 1 A GLY 98.459 1
ATOM 107 C C . GLY 16 16 ? A 2.663 2.028 -8.928 1.000 1 A GLY 98.530 1
ATOM 108 O O . GLY 16 16 ? A 3.758 1.747 -8.461 1.000 1 A GLY 98.500 1
ATOM 109 N N . LYS 17 17 ? A 1.550 1.414 -8.525 1.000 1 A LYS 98.432 1
ATOM 110 C CA . LYS 17 17 ? A 1.589 0.333 -7.544 1.000 1 A LYS 98.382 1
ATOM 111 C C . LYS 17 17 ? A 2.529 -0.788 -8.001 1.000 1 A LYS 98.211 1
ATOM 112 O O . LYS 17 17 ? A 3.408 -1.230 -7.233 1.000 1 A LYS 98.357 1
ATOM 113 C CB . LYS 17 17 ? A 0.200 -0.240 -7.279 1.000 1 A LYS 98.258 1
ATOM 114 C CG . LYS 17 17 ? A -0.801 0.808 -6.766 1.000 1 A LYS 97.989 1
ATOM 115 C CD . LYS 17 17 ? A -2.180 0.177 -6.492 1.000 1 A LYS 97.715 1
ATOM 116 C CE . LYS 17 17 ? A -2.815 -0.395 -7.745 1.000 1 A LYS 97.323 1
ATOM 117 N NZ . LYS 17 17 ? A -3.159 0.669 -8.739 1.000 1 A LYS 97.155 1
ATOM 118 N N . SER 18 18 ? A 2.344 -1.246 -9.237 1.000 1 A SER 98.020 1
ATOM 119 C CA . SER 18 18 ? A 3.190 -2.307 -9.791 1.000 1 A SER 97.705 1
ATOM 120 C C . SER 18 18 ? A 4.638 -1.845 -9.938 1.000 1 A SER 97.876 1
ATOM 121 O O . SER 18 18 ? A 5.573 -2.584 -9.594 1.000 1 A SER 97.986 1
ATOM 122 C CB . SER 18 18 ? A 2.646 -2.811 -11.125 1.000 1 A SER 97.060 1
ATOM 123 O OG . SER 18 18 ? A 1.369 -3.402 -10.943 1.000 1 A SER 94.322 1
ATOM 124 N N . ALA 19 19 ? A 4.835 -0.628 -10.442 1.000 1 A ALA 97.902 1
ATOM 125 C CA . ALA 19 19 ? A 6.185 -0.122 -10.644 1.000 1 A ALA 98.047 1
ATOM 126 C C . ALA 19 19 ? A 6.944 0.003 -9.325 1.000 1 A ALA 98.270 1
ATOM 127 O O . ALA 19 19 ? A 8.141 -0.310 -9.246 1.000 1 A ALA 98.397 1
ATOM 128 C CB . ALA 19 19 ? A 6.174 1.222 -11.374 1.000 1 A ALA 97.937 1
ATOM 129 N N . LEU 20 20 ? A 6.259 0.477 -8.265 1.000 1 A LEU 98.241 1
ATOM 130 C CA . LEU 20 20 ? A 6.893 0.566 -6.948 1.000 1 A LEU 98.452 1
ATOM 131 C C . LEU 20 20 ? A 7.272 -0.804 -6.422 1.000 1 A LEU 98.429 1
ATOM 132 O O . LEU 20 20 ? A 8.367 -1.000 -5.879 1.000 1 A LEU 98.480 1
ATOM 133 C CB . LEU 20 20 ? A 5.946 1.247 -5.954 1.000 1 A LEU 98.669 1
ATOM 134 C CG . LEU 20 20 ? A 5.812 2.759 -6.096 1.000 1 A LEU 98.745 1
ATOM 135 C CD1 . LEU 20 20 ? A 7.096 3.452 -5.612 1.000 1 A LEU 98.744 1
ATOM 136 C CD2 . LEU 20 20 ? A 4.621 3.236 -5.281 1.000 1 A LEU 98.781 1
ATOM 137 N N . THR 21 21 ? A 6.365 -1.787 -6.606 1.000 1 A THR 98.340 1
ATOM 138 C CA . THR 21 21 ? A 6.618 -3.133 -6.108 1.000 1 A THR 98.136 1
ATOM 139 C C . THR 21 21 ? A 7.798 -3.766 -6.831 1.000 1 A THR 98.055 1
ATOM 140 O O . THR 21 21 ? A 8.682 -4.377 -6.218 1.000 1 A THR 98.115 1
ATOM 141 C CB . THR 21 21 ? A 5.362 -3.990 -6.220 1.000 1 A THR 98.002 1
ATOM 142 O OG1 . THR 21 21 ? A 4.293 -3.369 -5.484 1.000 1 A THR 97.804 1
ATOM 143 C CG2 . THR 21 21 ? A 5.609 -5.386 -5.665 1.000 1 A THR 97.861 1
ATOM 144 N N . ILE 22 22 ? A 7.844 -3.616 -8.158 1.000 1 A ILE 97.779 1
ATOM 145 C CA . ILE 22 22 ? A 8.911 -4.209 -8.958 1.000 1 A ILE 97.506 1
ATOM 146 C C . ILE 22 22 ? A 10.244 -3.517 -8.647 1.000 1 A ILE 97.805 1
ATOM 147 O O . ILE 22 22 ? A 11.299 -4.172 -8.614 1.000 1 A ILE 97.962 1
ATOM 148 C CB . ILE 22 22 ? A 8.581 -4.184 -10.449 1.000 1 A ILE 96.934 1
ATOM 149 C CG1 . ILE 22 22 ? A 7.379 -5.108 -10.702 1.000 1 A ILE 96.399 1
ATOM 150 C CG2 . ILE 22 22 ? A 9.781 -4.611 -11.290 1.000 1 A ILE 95.834 1
ATOM 151 C CD1 . ILE 22 22 ? A 6.796 -4.994 -12.077 1.000 1 A ILE 94.120 1
ATOM 152 N N . GLN 23 23 ? A 10.233 -2.191 -8.402 1.000 1 A GLN 97.938 1
ATOM 153 C CA . GLN 23 23 ? A 11.464 -1.507 -7.970 1.000 1 A GLN 98.056 1
ATOM 154 C C . GLN 23 23 ? A 11.976 -2.116 -6.668 1.000 1 A GLN 98.121 1
ATOM 155 O O . GLN 23 23 ? A 13.167 -2.366 -6.524 1.000 1 A GLN 98.067 1
ATOM 156 C CB . GLN 23 23 ? A 11.253 -0.003 -7.797 1.000 1 A GLN 97.914 1
ATOM 157 C CG . GLN 23 23 ? A 11.492 0.775 -9.085 1.000 1 A GLN 95.845 1
ATOM 158 C CD . GLN 23 23 ? A 12.943 0.860 -9.493 1.000 1 A GLN 97.707 1
ATOM 159 O OE1 . GLN 23 23 ? A 13.843 0.289 -8.852 1.000 1 A GLN 97.248 1
ATOM 160 N NE2 . GLN 23 23 ? A 13.209 1.594 -10.562 1.000 1 A GLN 96.857 1
ATOM 161 N N . LEU 24 24 ? A 11.061 -2.376 -5.707 1.000 1 A LEU 98.201 1
ATOM 162 C CA . LEU 24 24 ? A 11.485 -2.946 -4.423 1.000 1 A LEU 98.249 1
ATOM 163 C C . LEU 24 24 ? A 12.041 -4.355 -4.615 1.000 1 A LEU 98.101 1
ATOM 164 O O . LEU 24 24 ? A 13.111 -4.689 -4.057 1.000 1 A LEU 97.960 1
ATOM 165 C CB . LEU 24 24 ? A 10.309 -2.978 -3.453 1.000 1 A LEU 98.374 1
ATOM 166 C CG . LEU 24 24 ? A 10.686 -3.492 -2.064 1.000 1 A LEU 98.285 1
ATOM 167 C CD1 . LEU 24 24 ? A 11.313 -2.368 -1.238 1.000 1 A LEU 98.016 1
ATOM 168 C CD2 . LEU 24 24 ? A 9.475 -4.075 -1.358 1.000 1 A LEU 98.142 1
ATOM 169 N N . ILE 25 25 ? A 11.332 -5.180 -5.392 1.000 1 A ILE 97.830 1
ATOM 170 C CA . ILE 25 25 ? A 11.657 -6.597 -5.503 1.000 1 A ILE 97.265 1
ATOM 171 C C . ILE 25 25 ? A 12.787 -6.863 -6.483 1.000 1 A ILE 97.013 1
ATOM 172 O O . ILE 25 25 ? A 13.642 -7.709 -6.230 1.000 1 A ILE 96.646 1
ATOM 173 C CB . ILE 25 25 ? A 10.407 -7.403 -5.903 1.000 1 A ILE 96.449 1
ATOM 174 C CG1 . ILE 25 25 ? A 9.277 -7.177 -4.870 1.000 1 A ILE 93.832 1
ATOM 175 C CG2 . ILE 25 25 ? A 10.718 -8.879 -6.018 1.000 1 A ILE 91.988 1
ATOM 176 C CD1 . ILE 25 25 ? A 9.618 -7.610 -3.491 1.000 1 A ILE 87.387 1
ATOM 177 N N . GLN 26 26 ? A 12.795 -6.143 -7.619 1.000 1 A GLN 97.131 1
ATOM 178 C CA . GLN 26 26 ? A 13.715 -6.433 -8.730 1.000 1 A GLN 96.585 1
ATOM 179 C C . GLN 26 26 ? A 14.748 -5.355 -8.996 1.000 1 A GLN 97.005 1
ATOM 180 O O . GLN 26 26 ? A 15.648 -5.585 -9.789 1.000 1 A GLN 96.297 1
ATOM 181 C CB . GLN 26 26 ? A 12.914 -6.688 -9.999 1.000 1 A GLN 95.309 1
ATOM 182 C CG . GLN 26 26 ? A 11.977 -7.876 -9.914 1.000 1 A GLN 91.036 1
ATOM 183 C CD . GLN 26 26 ? A 12.729 -9.179 -9.826 1.000 1 A GLN 83.737 1
ATOM 184 O OE1 . GLN 26 26 ? A 13.865 -9.281 -10.275 1.000 1 A GLN 74.888 1
ATOM 185 N NE2 . GLN 26 26 ? A 12.093 -10.194 -9.230 1.000 1 A GLN 74.294 1
ATOM 186 N N . ASN 27 27 ? A 14.611 -4.148 -8.378 1.000 1 A ASN 97.344 1
ATOM 187 C CA . ASN 27 27 ? A 15.595 -3.068 -8.535 1.000 1 A ASN 97.159 1
ATOM 188 C C . ASN 27 27 ? A 15.690 -2.600 -9.974 1.000 1 A ASN 97.354 1
ATOM 189 O O . ASN 27 27 ? A 16.783 -2.332 -10.461 1.000 1 A ASN 96.308 1
ATOM 190 C CB . ASN 27 27 ? A 16.964 -3.475 -8.010 1.000 1 A ASN 96.340 1
ATOM 191 C CG . ASN 27 27 ? A 16.929 -3.784 -6.531 1.000 1 A ASN 94.337 1
ATOM 192 O OD1 . ASN 27 27 ? A 16.953 -2.858 -5.721 1.000 1 A ASN 83.502 1
ATOM 193 N ND2 . ASN 27 27 ? A 16.902 -5.056 -6.188 1.000 1 A ASN 80.489 1
ATOM 194 N N . HIS 28 28 ? A 14.542 -2.513 -10.681 1.000 1 A HIS 97.279 1
ATOM 195 C CA . HIS 28 28 ? A 14.496 -1.920 -12.023 1.000 1 A HIS 96.707 1
ATOM 196 C C . HIS 28 28 ? A 13.112 -1.366 -12.301 1.000 1 A HIS 97.160 1
ATOM 197 O O . HIS 28 28 ? A 12.129 -1.759 -11.670 1.000 1 A HIS 96.670 1
ATOM 198 C CB . HIS 28 28 ? A 14.923 -2.931 -13.100 1.000 1 A HIS 94.533 1
ATOM 199 C CG . HIS 28 28 ? A 13.982 -4.074 -13.259 1.000 1 A HIS 88.887 1
ATOM 200 N ND1 . HIS 28 28 ? A 12.986 -4.087 -14.204 1.000 1 A HIS 79.158 1
ATOM 201 C CD2 . HIS 28 28 ? A 13.913 -5.232 -12.596 1.000 1 A HIS 80.222 1
ATOM 202 C CE1 . HIS 28 28 ? A 12.329 -5.218 -14.108 1.000 1 A HIS 79.656 1
ATOM 203 N NE2 . HIS 28 28 ? A 12.866 -5.944 -13.142 1.000 1 A HIS 79.552 1
ATOM 204 N N . PHE 29 29 ? A 13.064 -0.379 -13.226 1.000 1 A PHE 97.876 1
ATOM 205 C CA . PHE 29 29 ? A 11.831 0.307 -13.580 1.000 1 A PHE 97.820 1
ATOM 206 C C . PHE 29 29 ? A 11.247 -0.328 -14.848 1.000 1 A PHE 96.883 1
ATOM 207 O O . PHE 29 29 ? A 11.903 -0.371 -15.886 1.000 1 A PHE 96.053 1
ATOM 208 C CB . PHE 29 29 ? A 12.070 1.800 -13.812 1.000 1 A PHE 97.593 1
ATOM 209 C CG . PHE 29 29 ? A 10.843 2.552 -14.268 1.000 1 A PHE 97.837 1
ATOM 210 C CD1 . PHE 29 29 ? A 9.718 2.582 -13.463 1.000 1 A PHE 97.902 1
ATOM 211 C CD2 . PHE 29 29 ? A 10.840 3.223 -15.463 1.000 1 A PHE 97.450 1
ATOM 212 C CE1 . PHE 29 29 ? A 8.596 3.289 -13.847 1.000 1 A PHE 97.498 1
ATOM 213 C CE2 . PHE 29 29 ? A 9.716 3.944 -15.857 1.000 1 A PHE 97.036 1
ATOM 214 C CZ . PHE 29 29 ? A 8.601 3.954 -15.065 1.000 1 A PHE 97.293 1
ATOM 215 N N . VAL 30 30 ? A 10.015 -0.839 -14.748 1.000 1 A VAL 95.111 1
ATOM 216 C CA . VAL 30 30 ? A 9.324 -1.433 -15.891 1.000 1 A VAL 92.866 1
ATOM 217 C C . VAL 30 30 ? A 8.325 -0.442 -16.439 1.000 1 A VAL 92.865 1
ATOM 218 O O . VAL 30 30 ? A 7.379 -0.049 -15.753 1.000 1 A VAL 92.080 1
ATOM 219 C CB . VAL 30 30 ? A 8.624 -2.734 -15.474 1.000 1 A VAL 89.113 1
ATOM 220 C CG1 . VAL 30 30 ? A 9.642 -3.751 -14.976 1.000 1 A VAL 83.496 1
ATOM 221 C CG2 . VAL 30 30 ? A 7.803 -3.308 -16.620 1.000 1 A VAL 81.690 1
ATOM 222 N N . ASP 31 31 ? A 8.538 0.008 -17.686 1.000 1 A ASP 90.542 1
ATOM 223 C CA . ASP 31 31 ? A 7.701 1.023 -18.327 1.000 1 A ASP 90.077 1
ATOM 224 C C . ASP 31 31 ? A 6.335 0.474 -18.686 1.000 1 A ASP 89.922 1
ATOM 225 O O . ASP 31 31 ? A 5.327 1.194 -18.636 1.000 1 A ASP 85.362 1
ATOM 226 C CB . ASP 31 31 ? A 8.392 1.564 -19.576 1.000 1 A ASP 86.779 1
ATOM 227 C CG . ASP 31 31 ? A 8.830 3.005 -19.412 1.000 1 A ASP 82.989 1
ATOM 228 O OD1 . ASP 31 31 ? A 7.957 3.820 -19.041 1.000 1 A ASP 79.085 1
ATOM 229 O OD2 . ASP 31 31 ? A 10.011 3.321 -19.668 1.000 1 A ASP 79.403 1
ATOM 230 N N . GLU 32 32 ? A 6.279 -0.797 -19.086 1.000 1 A GLU 90.058 1
ATOM 231 C CA . GLU 32 32 ? A 5.043 -1.454 -19.508 1.000 1 A GLU 88.577 1
ATOM 232 C C . GLU 32 32 ? A 4.811 -2.658 -18.620 1.000 1 A GLU 86.686 1
ATOM 233 O O . GLU 32 32 ? A 5.571 -3.615 -18.642 1.000 1 A GLU 81.544 1
ATOM 234 C CB . GLU 32 32 ? A 5.138 -1.863 -20.968 1.000 1 A GLU 86.634 1
ATOM 235 C CG . GLU 32 32 ? A 3.831 -1.816 -21.723 1.000 1 A GLU 75.807 1
ATOM 236 C CD . GLU 32 32 ? A 3.412 -0.402 -22.055 1.000 1 A GLU 67.180 1
ATOM 237 O OE1 . GLU 32 32 ? A 4.298 0.473 -22.138 1.000 1 A GLU 62.868 1
ATOM 238 O OE2 . GLU 32 32 ? A 2.193 -0.159 -22.220 1.000 1 A GLU 59.567 1
ATOM 239 N N . TYR 33 33 ? A 3.725 -2.614 -17.802 1.000 1 A TYR 86.810 1
ATOM 240 C CA . TYR 33 33 ? A 3.375 -3.737 -16.931 1.000 1 A TYR 85.715 1
ATOM 241 C C . TYR 33 33 ? A 1.873 -3.817 -16.888 1.000 1 A TYR 87.026 1
ATOM 242 O O . TYR 33 33 ? A 1.193 -2.884 -16.491 1.000 1 A TYR 86.020 1
ATOM 243 C CB . TYR 33 33 ? A 3.937 -3.560 -15.544 1.000 1 A TYR 81.788 1
ATOM 244 C CG . TYR 33 33 ? A 3.744 -4.778 -14.659 1.000 1 A TYR 79.936 1
ATOM 245 C CD1 . TYR 33 33 ? A 4.641 -5.840 -14.727 1.000 1 A TYR 76.666 1
ATOM 246 C CD2 . TYR 33 33 ? A 2.689 -4.842 -13.775 1.000 1 A TYR 75.393 1
ATOM 247 C CE1 . TYR 33 33 ? A 4.489 -6.942 -13.949 1.000 1 A TYR 73.257 1
ATOM 248 C CE2 . TYR 33 33 ? A 2.529 -5.947 -12.977 1.000 1 A TYR 73.009 1
ATOM 249 C CZ . TYR 33 33 ? A 3.424 -6.997 -13.052 1.000 1 A TYR 74.512 1
ATOM 250 O OH . TYR 33 33 ? A 3.273 -8.110 -12.271 1.000 1 A TYR 68.755 1
ATOM 251 N N . ASP 34 34 ? A 1.314 -4.952 -17.327 1.000 1 A ASP 89.247 1
ATOM 252 C CA . ASP 34 34 ? A -0.125 -5.170 -17.430 1.000 1 A ASP 89.883 1
ATOM 253 C C . ASP 34 34 ? A -0.842 -4.609 -16.207 1.000 1 A ASP 91.227 1
ATOM 254 O O . ASP 34 34 ? A -0.589 -5.064 -15.095 1.000 1 A ASP 90.950 1
ATOM 255 C CB . ASP 34 34 ? A -0.394 -6.674 -17.566 1.000 1 A ASP 88.370 1
ATOM 256 C CG . ASP 34 34 ? A -1.857 -6.997 -17.905 1.000 1 A ASP 87.824 1
ATOM 257 O OD1 . ASP 34 34 ? A -2.789 -6.287 -17.429 1.000 1 A ASP 86.653 1
ATOM 258 O OD2 . ASP 34 34 ? A -2.072 -7.992 -18.620 1.000 1 A ASP 85.099 1
ATOM 259 N N . PRO 35 35 ? A -1.749 -3.634 -16.402 1.000 1 A PRO 87.603 1
ATOM 260 C CA . PRO 35 35 ? A -2.381 -2.979 -15.249 1.000 1 A PRO 89.216 1
ATOM 261 C C . PRO 35 35 ? A -3.406 -3.867 -14.531 1.000 1 A PRO 89.833 1
ATOM 262 O O . PRO 35 35 ? A -3.854 -3.493 -13.440 1.000 1 A PRO 88.189 1
ATOM 263 C CB . PRO 35 35 ? A -3.069 -1.758 -15.882 1.000 1 A PRO 86.696 1
ATOM 264 C CG . PRO 35 35 ? A -3.362 -2.189 -17.278 1.000 1 A PRO 85.963 1
ATOM 265 C CD . PRO 35 35 ? A -2.184 -3.030 -17.685 1.000 1 A PRO 88.231 1
ATOM 266 N N . THR 36 36 ? A -3.769 -5.007 -15.118 1.000 1 A THR 89.650 1
ATOM 267 C CA . THR 36 36 ? A -4.783 -5.871 -14.529 1.000 1 A THR 88.254 1
ATOM 268 C C . THR 36 36 ? A -4.182 -6.979 -13.668 1.000 1 A THR 89.593 1
ATOM 269 O O . THR 36 36 ? A -4.942 -7.716 -13.035 1.000 1 A THR 88.269 1
ATOM 270 C CB . THR 36 36 ? A -5.668 -6.505 -15.612 1.000 1 A THR 85.080 1
ATOM 271 O OG1 . THR 36 36 ? A -4.916 -7.456 -16.379 1.000 1 A THR 82.771 1
ATOM 272 C CG2 . THR 36 36 ? A -6.222 -5.436 -16.542 1.000 1 A THR 82.433 1
ATOM 273 N N . ILE 37 37 ? A -2.847 -7.131 -13.654 1.000 1 A ILE 91.416 1
ATOM 274 C CA . ILE 37 37 ? A -2.215 -8.249 -12.986 1.000 1 A ILE 90.917 1
ATOM 275 C C . ILE 37 37 ? A -2.089 -7.982 -11.478 1.000 1 A ILE 91.630 1
ATOM 276 O O . ILE 37 37 ? A -1.442 -7.027 -11.073 1.000 1 A ILE 91.179 1
ATOM 277 C CB . ILE 37 37 ? A -0.849 -8.573 -13.564 1.000 1 A ILE 88.795 1
ATOM 278 C CG1 . ILE 37 37 ? A -1.024 -9.046 -15.016 1.000 1 A ILE 88.843 1
ATOM 279 C CG2 . ILE 37 37 ? A -0.139 -9.644 -12.738 1.000 1 A ILE 88.204 1
ATOM 280 C CD1 . ILE 37 37 ? A 0.282 -9.252 -15.757 1.000 1 A ILE 85.229 1
ATOM 281 N N . GLU 38 38 ? A -2.745 -8.818 -10.661 1.000 1 A GLU 91.263 1
ATOM 282 C CA . GLU 38 38 ? A -2.650 -8.773 -9.219 1.000 1 A GLU 91.265 1
ATOM 283 C C . GLU 38 38 ? A -1.913 -10.011 -8.755 1.000 1 A GLU 90.698 1
ATOM 284 O O . GLU 38 38 ? A -2.270 -11.124 -9.093 1.000 1 A GLU 88.816 1
ATOM 285 C CB . GLU 38 38 ? A -4.047 -8.722 -8.576 1.000 1 A GLU 89.530 1
ATOM 286 C CG . GLU 38 38 ? A -4.017 -8.739 -7.057 1.000 1 A GLU 87.661 1
ATOM 287 C CD . GLU 38 38 ? A -5.396 -8.530 -6.464 1.000 1 A GLU 87.985 1
ATOM 288 O OE1 . GLU 38 38 ? A -5.911 -7.386 -6.555 1.000 1 A GLU 84.993 1
ATOM 289 O OE2 . GLU 38 38 ? A -5.954 -9.498 -5.901 1.000 1 A GLU 84.199 1
ATOM 290 N N . ASP 39 39 ? A -0.850 -9.787 -7.977 1.000 1 A ASP 92.487 1
ATOM 291 C CA . ASP 39 39 ? A -0.037 -10.894 -7.512 1.000 1 A ASP 92.262 1
ATOM 292 C C . ASP 39 39 ? A 0.645 -10.520 -6.204 1.000 1 A ASP 93.705 1
ATOM 293 O O . ASP 39 39 ? A 0.610 -9.377 -5.784 1.000 1 A ASP 93.589 1
ATOM 294 C CB . ASP 39 39 ? A 1.009 -11.311 -8.564 1.000 1 A ASP 90.140 1
ATOM 295 C CG . ASP 39 39 ? A 1.493 -12.737 -8.401 1.000 1 A ASP 83.702 1
ATOM 296 O OD1 . ASP 39 39 ? A 0.965 -13.431 -7.503 1.000 1 A ASP 80.515 1
ATOM 297 O OD2 . ASP 39 39 ? A 2.352 -13.146 -9.188 1.000 1 A ASP 77.842 1
ATOM 298 N N . SER 40 40 ? A 1.242 -11.507 -5.565 1.000 1 A SER 93.539 1
ATOM 299 C CA . SER 40 40 ? A 1.995 -11.299 -4.345 1.000 1 A SER 93.574 1
ATOM 300 C C . SER 40 40 ? A 3.466 -11.619 -4.561 1.000 1 A SER 94.309 1
ATOM 301 O O . SER 40 40 ? A 3.832 -12.425 -5.447 1.000 1 A SER 92.729 1
ATOM 302 C CB . SER 40 40 ? A 1.414 -12.116 -3.186 1.000 1 A SER 91.000 1
ATOM 303 O OG . SER 40 40 ? A 1.546 -13.505 -3.400 1.000 1 A SER 86.302 1
ATOM 304 N N . TYR 41 41 ? A 4.309 -10.957 -3.796 1.000 1 A TYR 95.940 1
ATOM 305 C CA . TYR 41 41 ? A 5.758 -11.059 -3.924 1.000 1 A TYR 95.742 1
ATOM 306 C C . TYR 41 41 ? A 6.362 -11.141 -2.536 1.000 1 A TYR 96.322 1
ATOM 307 O O . TYR 41 41 ? A 5.785 -10.681 -1.551 1.000 1 A TYR 96.270 1
ATOM 308 C CB . TYR 41 41 ? A 6.344 -9.839 -4.640 1.000 1 A TYR 95.175 1
ATOM 309 C CG . TYR 41 41 ? A 5.738 -9.619 -6.000 1.000 1 A TYR 93.195 1
ATOM 310 C CD1 . TYR 41 41 ? A 6.328 -10.104 -7.146 1.000 1 A TYR 91.400 1
ATOM 311 C CD2 . TYR 41 41 ? A 4.520 -8.934 -6.139 1.000 1 A TYR 92.395 1
ATOM 312 C CE1 . TYR 41 41 ? A 5.782 -9.897 -8.391 1.000 1 A TYR 88.780 1
ATOM 313 C CE2 . TYR 41 41 ? A 3.962 -8.718 -7.386 1.000 1 A TYR 90.954 1
ATOM 314 C CZ . TYR 41 41 ? A 4.603 -9.218 -8.498 1.000 1 A TYR 88.078 1
ATOM 315 O OH . TYR 41 41 ? A 4.053 -9.002 -9.740 1.000 1 A TYR 85.041 1
ATOM 316 N N . ARG 42 42 ? A 7.542 -11.746 -2.434 1.000 1 A ARG 96.371 1
ATOM 317 C CA . ARG 42 42 ? A 8.262 -11.865 -1.196 1.000 1 A ARG 96.506 1
ATOM 318 C C . ARG 42 42 ? A 9.659 -11.281 -1.360 1.000 1 A ARG 96.824 1
ATOM 319 O O . ARG 42 42 ? A 10.262 -11.415 -2.407 1.000 1 A ARG 95.699 1
ATOM 320 C CB . ARG 42 42 ? A 8.362 -13.324 -0.755 1.000 1 A ARG 94.890 1
ATOM 321 C CG . ARG 42 42 ? A 7.028 -13.920 -0.268 1.000 1 A ARG 84.498 1
ATOM 322 C CD . ARG 42 42 ? A 6.771 -15.304 -0.833 1.000 1 A ARG 78.884 1
ATOM 323 N NE . ARG 42 42 ? A 6.725 -15.226 -2.306 1.000 1 A ARG 73.772 1
ATOM 324 C CZ . ARG 42 42 ? A 5.687 -14.758 -3.020 1.000 1 A ARG 67.870 1
ATOM 325 N NH1 . ARG 42 42 ? A 4.537 -14.380 -2.406 1.000 1 A ARG 61.036 1
ATOM 326 N NH2 . ARG 42 42 ? A 5.749 -14.719 -4.345 1.000 1 A ARG 58.787 1
ATOM 327 N N . LYS 43 43 ? A 10.142 -10.583 -0.329 1.000 1 A LYS 96.622 1
ATOM 328 C CA . LYS 43 43 ? A 11.488 -9.961 -0.375 1.000 1 A LYS 96.809 1
ATOM 329 C C . LYS 43 43 ? A 12.089 -9.978 1.019 1.000 1 A LYS 97.075 1
ATOM 330 O O . LYS 43 43 ? A 11.479 -9.453 1.940 1.000 1 A LYS 97.079 1
ATOM 331 C CB . LYS 43 43 ? A 11.391 -8.521 -0.894 1.000 1 A LYS 96.099 1
ATOM 332 C CG . LYS 43 43 ? A 12.695 -7.734 -0.866 1.000 1 A LYS 94.924 1
ATOM 333 C CD . LYS 43 43 ? A 13.643 -8.185 -1.979 1.000 1 A LYS 92.703 1
ATOM 334 C CE . LYS 43 43 ? A 14.836 -7.261 -2.070 1.000 1 A LYS 91.348 1
ATOM 335 N NZ . LYS 43 43 ? A 15.807 -7.696 -3.088 1.000 1 A LYS 87.231 1
ATOM 336 N N . GLN 44 44 ? A 13.256 -10.592 1.152 1.000 1 A GLN 97.589 1
ATOM 337 C CA . GLN 44 44 ? A 13.981 -10.574 2.409 1.000 1 A GLN 97.474 1
ATOM 338 C C . GLN 44 44 ? A 14.855 -9.333 2.469 1.000 1 A GLN 97.223 1
ATOM 339 O O . GLN 44 44 ? A 15.672 -9.114 1.593 1.000 1 A GLN 96.191 1
ATOM 340 C CB . GLN 44 44 ? A 14.834 -11.839 2.558 1.000 1 A GLN 96.672 1
ATOM 341 C CG . GLN 44 44 ? A 15.599 -11.892 3.871 1.000 1 A GLN 92.163 1
ATOM 342 C CD . GLN 44 44 ? A 16.425 -13.143 4.014 1.000 1 A GLN 87.966 1
ATOM 343 O OE1 . GLN 44 44 ? A 16.141 -14.181 3.386 1.000 1 A GLN 79.923 1
ATOM 344 N NE2 . GLN 44 44 ? A 17.472 -13.079 4.845 1.000 1 A GLN 78.991 1
ATOM 345 N N . VAL 45 45 ? A 14.639 -8.499 3.498 1.000 1 A VAL 96.997 1
ATOM 346 C CA . VAL 45 45 ? A 15.376 -7.268 3.669 1.000 1 A VAL 96.638 1
ATOM 347 C C . VAL 45 45 ? A 15.850 -7.149 5.113 1.000 1 A VAL 96.528 1
ATOM 348 O O . VAL 45 45 ? A 15.396 -7.919 5.982 1.000 1 A VAL 95.865 1
ATOM 349 C CB . VAL 45 45 ? A 14.550 -6.015 3.277 1.000 1 A VAL 95.605 1
ATOM 350 C CG1 . VAL 45 45 ? A 14.139 -6.079 1.811 1.000 1 A VAL 94.930 1
ATOM 351 C CG2 . VAL 45 45 ? A 13.328 -5.886 4.168 1.000 1 A VAL 94.611 1
ATOM 352 N N . VAL 46 46 ? A 16.740 -6.203 5.364 1.000 1 A VAL 96.386 1
ATOM 353 C CA . VAL 46 46 ? A 17.162 -5.891 6.720 1.000 1 A VAL 96.610 1
ATOM 354 C C . VAL 46 46 ? A 16.721 -4.480 7.004 1.000 1 A VAL 97.082 1
ATOM 355 O O . VAL 46 46 ? A 17.151 -3.546 6.326 1.000 1 A VAL 96.572 1
ATOM 356 C CB . VAL 46 46 ? A 18.675 -6.063 6.907 1.000 1 A VAL 95.546 1
ATOM 357 C CG1 . VAL 46 46 ? A 19.093 -7.507 6.665 1.000 1 A VAL 94.229 1
ATOM 358 C CG2 . VAL 46 46 ? A 19.088 -5.615 8.305 1.000 1 A VAL 94.652 1
ATOM 359 N N . ILE 47 47 ? A 15.838 -4.305 7.997 1.000 1 A ILE 97.308 1
ATOM 360 C CA . ILE 47 47 ? A 15.280 -2.999 8.342 1.000 1 A ILE 97.498 1
ATOM 361 C C . ILE 47 47 ? A 15.624 -2.726 9.792 1.000 1 A ILE 97.309 1
ATOM 362 O O . ILE 47 47 ? A 15.184 -3.449 10.686 1.000 1 A ILE 96.767 1
ATOM 363 C CB . ILE 47 47 ? A 13.760 -2.959 8.141 1.000 1 A ILE 97.624 1
ATOM 364 C CG1 . ILE 47 47 ? A 13.404 -3.344 6.705 1.000 1 A ILE 97.184 1
ATOM 365 C CG2 . ILE 47 47 ? A 13.215 -1.590 8.519 1.000 1 A ILE 97.358 1
ATOM 366 C CD1 . ILE 47 47 ? A 11.924 -3.469 6.466 1.000 1 A ILE 96.560 1
ATOM 367 N N . ASP 48 48 ? A 16.407 -1.660 10.007 1.000 1 A ASP 97.343 1
ATOM 368 C CA . ASP 48 48 ? A 16.833 -1.272 11.355 1.000 1 A ASP 96.780 1
ATOM 369 C C . ASP 48 48 ? A 17.467 -2.461 12.095 1.000 1 A ASP 95.994 1
ATOM 370 O O . ASP 48 48 ? A 17.185 -2.688 13.269 1.000 1 A ASP 94.439 1
ATOM 371 C CB . ASP 48 48 ? A 15.640 -0.733 12.145 1.000 1 A ASP 96.413 1
ATOM 372 C CG . ASP 48 48 ? A 14.966 0.433 11.457 1.000 1 A ASP 96.599 1
ATOM 373 O OD1 . ASP 48 48 ? A 15.690 1.275 10.880 1.000 1 A ASP 95.374 1
ATOM 374 O OD2 . ASP 48 48 ? A 13.723 0.514 11.501 1.000 1 A ASP 94.904 1
ATOM 375 N N . GLY 49 49 ? A 18.287 -3.238 11.372 1.000 1 A GLY 96.131 1
ATOM 376 C CA . GLY 49 49 ? A 18.990 -4.357 11.966 1.000 1 A GLY 94.589 1
ATOM 377 C C . GLY 49 49 ? A 18.236 -5.669 12.044 1.000 1 A GLY 94.652 1
ATOM 378 O O . GLY 49 49 ? A 18.803 -6.695 12.397 1.000 1 A GLY 93.193 1
ATOM 379 N N . GLU 50 50 ? A 16.929 -5.662 11.692 1.000 1 A GLU 93.918 1
ATOM 380 C CA . GLU 50 50 ? A 16.093 -6.852 11.760 1.000 1 A GLU 93.783 1
ATOM 381 C C . GLU 50 50 ? A 15.958 -7.505 10.390 1.000 1 A GLU 94.718 1
ATOM 382 O O . GLU 50 50 ? A 15.483 -6.861 9.427 1.000 1 A GLU 94.753 1
ATOM 383 C CB . GLU 50 50 ? A 14.716 -6.510 12.312 1.000 1 A GLU 91.284 1
ATOM 384 C CG . GLU 50 50 ? A 13.805 -7.724 12.461 1.000 1 A GLU 88.387 1
ATOM 385 C CD . GLU 50 50 ? A 12.414 -7.339 12.914 1.000 1 A GLU 86.102 1
ATOM 386 O OE1 . GLU 50 50 ? A 11.611 -6.907 12.052 1.000 1 A GLU 78.303 1
ATOM 387 O OE2 . GLU 50 50 ? A 12.140 -7.461 14.127 1.000 1 A GLU 76.715 1
ATOM 388 N N . THR 51 51 ? A 16.343 -8.772 10.232 1.000 1 A THR 95.842 1
ATOM 389 C CA . THR 51 51 ? A 16.074 -9.514 9.008 1.000 1 A THR 95.980 1
ATOM 390 C C . THR 51 51 ? A 14.568 -9.737 8.922 1.000 1 A THR 95.990 1
ATOM 391 O O . THR 51 51 ? A 13.950 -10.315 9.820 1.000 1 A THR 94.473 1
ATOM 392 C CB . THR 51 51 ? A 16.808 -10.827 8.976 1.000 1 A THR 95.325 1
ATOM 393 O OG1 . THR 51 51 ? A 18.219 -10.597 9.098 1.000 1 A THR 92.953 1
ATOM 394 C CG2 . THR 51 51 ? A 16.536 -11.586 7.670 1.000 1 A THR 93.482 1
ATOM 395 N N . SER 52 52 ? A 13.944 -9.242 7.814 1.000 1 A SER 95.963 1
ATOM 396 C CA . SER 52 52 ? A 12.509 -9.208 7.682 1.000 1 A SER 95.765 1
ATOM 397 C C . SER 52 52 ? A 12.100 -9.750 6.322 1.000 1 A SER 96.625 1
ATOM 398 O O . SER 52 52 ? A 12.689 -9.384 5.303 1.000 1 A SER 96.356 1
ATOM 399 C CB . SER 52 52 ? A 11.996 -7.785 7.837 1.000 1 A SER 92.930 1
ATOM 400 O OG . SER 52 52 ? A 12.450 -7.206 9.044 1.000 1 A SER 84.559 1
ATOM 401 N N . LEU 53 53 ? A 11.084 -10.600 6.277 1.000 1 A LEU 97.096 1
ATOM 402 C CA . LEU 53 53 ? A 10.490 -11.087 5.037 1.000 1 A LEU 97.515 1
ATOM 403 C C . LEU 53 53 ? A 9.227 -10.283 4.767 1.000 1 A LEU 97.809 1
ATOM 404 O O . LEU 53 53 ? A 8.280 -10.314 5.551 1.000 1 A LEU 97.472 1
ATOM 405 C CB . LEU 53 53 ? A 10.146 -12.579 5.146 1.000 1 A LEU 96.768 1
ATOM 406 C CG . LEU 53 53 ? A 9.503 -13.199 3.894 1.000 1 A LEU 93.942 1
ATOM 407 C CD1 . LEU 53 53 ? A 10.493 -13.131 2.752 1.000 1 A LEU 92.655 1
ATOM 408 C CD2 . LEU 53 53 ? A 9.039 -14.616 4.139 1.000 1 A LEU 92.018 1
ATOM 409 N N . LEU 54 54 ? A 9.220 -9.520 3.652 1.000 1 A LEU 97.980 1
ATOM 410 C CA . LEU 54 54 ? A 8.057 -8.735 3.266 1.000 1 A LEU 98.164 1
ATOM 411 C C . LEU 54 54 ? A 7.209 -9.557 2.296 1.000 1 A LEU 98.033 1
ATOM 412 O O . LEU 54 54 ? A 7.720 -10.023 1.268 1.000 1 A LEU 97.783 1
ATOM 413 C CB . LEU 54 54 ? A 8.495 -7.430 2.585 1.000 1 A LEU 98.180 1
ATOM 414 C CG . LEU 54 54 ? A 9.509 -6.578 3.361 1.000 1 A LEU 98.023 1
ATOM 415 C CD1 . LEU 54 54 ? A 9.027 -6.346 4.788 1.000 1 A LEU 97.942 1
ATOM 416 C CD2 . LEU 54 54 ? A 9.713 -5.248 2.636 1.000 1 A LEU 98.016 1
ATOM 417 N N . ASP 55 55 ? A 5.942 -9.771 2.640 1.000 1 A ASP 97.967 1
ATOM 418 C CA . ASP 55 55 ? A 4.979 -10.469 1.787 1.000 1 A ASP 97.678 1
ATOM 419 C C . ASP 55 55 ? A 4.022 -9.414 1.273 1.000 1 A ASP 97.723 1
ATOM 420 O O . ASP 55 55 ? A 3.192 -8.892 2.013 1.000 1 A ASP 97.511 1
ATOM 421 C CB . ASP 55 55 ? A 4.249 -11.515 2.638 1.000 1 A ASP 96.525 1
ATOM 422 C CG . ASP 55 55 ? A 3.334 -12.404 1.812 1.000 1 A ASP 94.854 1
ATOM 423 O OD1 . ASP 55 55 ? A 3.050 -12.092 0.638 1.000 1 A ASP 92.640 1
ATOM 424 O OD2 . ASP 55 55 ? A 2.880 -13.418 2.369 1.000 1 A ASP 90.070 1
ATOM 425 N N . ILE 56 56 ? A 4.158 -9.041 -0.027 1.000 1 A ILE 97.575 1
ATOM 426 C CA . ILE 56 56 ? A 3.555 -7.840 -0.579 1.000 1 A ILE 97.669 1
ATOM 427 C C . ILE 56 56 ? A 2.512 -8.191 -1.618 1.000 1 A ILE 97.100 1
ATOM 428 O O . ILE 56 56 ? A 2.818 -8.831 -2.634 1.000 1 A ILE 96.912 1
ATOM 429 C CB . ILE 56 56 ? A 4.622 -6.935 -1.228 1.000 1 A ILE 97.895 1
ATOM 430 C CG1 . ILE 56 56 ? A 5.689 -6.546 -0.201 1.000 1 A ILE 97.118 1
ATOM 431 C CG2 . ILE 56 56 ? A 3.952 -5.685 -1.841 1.000 1 A ILE 97.776 1
ATOM 432 C CD1 . ILE 56 56 ? A 6.919 -5.956 -0.827 1.000 1 A ILE 92.918 1
ATOM 433 N N . LEU 57 57 ? A 1.258 -7.769 -1.391 1.000 1 A LEU 96.992 1
ATOM 434 C CA . LEU 57 57 ? A 0.189 -7.860 -2.386 1.000 1 A LEU 96.467 1
ATOM 435 C C . LEU 57 57 ? A 0.141 -6.572 -3.196 1.000 1 A LEU 96.624 1
ATOM 436 O O . LEU 57 57 ? A -0.066 -5.482 -2.645 1.000 1 A LEU 96.684 1
ATOM 437 C CB . LEU 57 57 ? A -1.159 -8.100 -1.733 1.000 1 A LEU 95.294 1
ATOM 438 C CG . LEU 57 57 ? A -2.361 -8.096 -2.691 1.000 1 A LEU 93.562 1
ATOM 439 C CD1 . LEU 57 57 ? A -2.290 -9.293 -3.651 1.000 1 A LEU 92.033 1
ATOM 440 C CD2 . LEU 57 57 ? A -3.678 -8.098 -1.912 1.000 1 A LEU 91.471 1
ATOM 441 N N . ASP 58 58 ? A 0.359 -6.673 -4.515 1.000 1 A ASP 96.542 1
ATOM 442 C CA . ASP 58 58 ? A 0.210 -5.575 -5.462 1.000 1 A ASP 96.389 1
ATOM 443 C C . ASP 58 58 ? A -1.183 -5.702 -6.064 1.000 1 A ASP 95.627 1
ATOM 444 O O . ASP 58 58 ? A -1.409 -6.534 -6.923 1.000 1 A ASP 94.646 1
ATOM 445 C CB . ASP 58 58 ? A 1.302 -5.680 -6.535 1.000 1 A ASP 96.454 1
ATOM 446 C CG . ASP 58 58 ? A 1.103 -4.697 -7.674 1.000 1 A ASP 96.474 1
ATOM 447 O OD1 . ASP 58 58 ? A 0.515 -3.625 -7.449 1.000 1 A ASP 95.898 1
ATOM 448 O OD2 . ASP 58 58 ? A 1.552 -5.005 -8.822 1.000 1 A ASP 95.584 1
ATOM 449 N N . THR 59 59 ? A -2.146 -4.891 -5.586 1.000 1 A THR 95.624 1
ATOM 450 C CA . THR 59 59 ? A -3.540 -5.066 -5.957 1.000 1 A THR 94.540 1
ATOM 451 C C . THR 59 59 ? A -3.835 -4.564 -7.349 1.000 1 A THR 92.292 1
ATOM 452 O O . THR 59 59 ? A -3.225 -3.603 -7.853 1.000 1 A THR 89.817 1
ATOM 453 C CB . THR 59 59 ? A -4.486 -4.380 -4.959 1.000 1 A THR 94.255 1
ATOM 454 O OG1 . THR 59 59 ? A -4.272 -2.958 -4.997 1.000 1 A THR 87.088 1
ATOM 455 C CG2 . THR 59 59 ? A -4.215 -4.878 -3.548 1.000 1 A THR 87.429 1
ATOM 456 N N . ALA 60 60 ? A -4.805 -5.213 -8.009 1.000 1 A ALA 94.612 1
ATOM 457 C CA . ALA 60 60 ? A -5.304 -4.761 -9.306 1.000 1 A ALA 93.283 1
ATOM 458 C C . ALA 60 60 ? A -6.791 -4.998 -9.459 1.000 1 A ALA 90.184 1
ATOM 459 O O . ALA 60 60 ? A -7.394 -4.479 -10.417 1.000 1 A ALA 85.630 1
ATOM 460 C CB . ALA 60 60 ? A -4.539 -5.438 -10.451 1.000 1 A ALA 92.839 1
ATOM 461 N N . GLY 61 61 ? A -7.412 -5.742 -8.524 1.000 1 A GLY 79.720 1
ATOM 462 C CA . GLY 61 61 ? A -8.852 -5.896 -8.491 1.000 1 A GLY 76.479 1
ATOM 463 C C . GLY 61 61 ? A -9.434 -6.980 -9.395 1.000 1 A GLY 77.729 1
ATOM 464 O O . GLY 61 61 ? A -10.648 -7.016 -9.554 1.000 1 A GLY 73.138 1
ATOM 465 N N . GLN 62 62 ? A -8.596 -7.821 -9.971 1.000 1 A GLN 78.547 1
ATOM 466 C CA . GLN 62 62 ? A -9.090 -8.891 -10.859 1.000 1 A GLN 78.095 1
ATOM 467 C C . GLN 62 62 ? A -9.790 -9.978 -10.058 1.000 1 A GLN 78.622 1
ATOM 468 O O . GLN 62 62 ? A -9.377 -10.333 -8.955 1.000 1 A GLN 76.256 1
ATOM 469 C CB . GLN 62 62 ? A -7.955 -9.499 -11.673 1.000 1 A GLN 75.291 1
ATOM 470 C CG . GLN 62 62 ? A -7.278 -8.511 -12.588 1.000 1 A GLN 72.252 1
ATOM 471 C CD . GLN 62 62 ? A -8.256 -7.926 -13.602 1.000 1 A GLN 64.463 1
ATOM 472 O OE1 . GLN 62 62 ? A -8.792 -8.670 -14.417 1.000 1 A GLN 60.857 1
ATOM 473 N NE2 . GLN 62 62 ? A -8.456 -6.642 -13.543 1.000 1 A GLN 62.661 1
ATOM 474 N N . GLU 63 63 ? A -10.881 -10.541 -10.636 1.000 1 A GLU 78.004 1
ATOM 475 C CA . GLU 63 63 ? A -11.626 -11.614 -9.973 1.000 1 A GLU 76.140 1
ATOM 476 C C . GLU 63 63 ? A -10.798 -12.865 -9.815 1.000 1 A GLU 77.180 1
ATOM 477 O O . GLU 63 63 ? A -10.957 -13.597 -8.841 1.000 1 A GLU 74.106 1
ATOM 478 C CB . GLU 63 63 ? A -12.890 -11.922 -10.767 1.000 1 A GLU 71.471 1
ATOM 479 C CG . GLU 63 63 ? A -13.939 -10.860 -10.712 1.000 1 A GLU 69.002 1
ATOM 480 C CD . GLU 63 63 ? A -15.211 -11.206 -11.465 1.000 1 A GLU 65.757 1
ATOM 481 O OE1 . GLU 63 63 ? A -15.377 -12.410 -11.793 1.000 1 A GLU 64.487 1
ATOM 482 O OE2 . GLU 63 63 ? A -16.017 -10.305 -11.710 1.000 1 A GLU 63.928 1
ATOM 483 N N . GLU 64 64 ? A -9.866 -13.146 -10.773 1.000 1 A GLU 81.053 1
ATOM 484 C CA . GLU 64 64 ? A -9.051 -14.332 -10.688 1.000 1 A GLU 80.498 1
ATOM 485 C C . GLU 64 64 ? A -8.134 -14.338 -9.470 1.000 1 A GLU 80.389 1
ATOM 486 O O . GLU 64 64 ? A -7.703 -15.406 -9.015 1.000 1 A GLU 76.541 1
ATOM 487 C CB . GLU 64 64 ? A -8.235 -14.513 -11.978 1.000 1 A GLU 75.758 1
ATOM 488 C CG . GLU 64 64 ? A -7.199 -13.423 -12.187 1.000 1 A GLU 71.082 1
ATOM 489 C CD . GLU 64 64 ? A -6.296 -13.732 -13.373 1.000 1 A GLU 64.184 1
ATOM 490 O OE1 . GLU 64 64 ? A -6.304 -14.894 -13.839 1.000 1 A GLU 62.691 1
ATOM 491 O OE2 . GLU 64 64 ? A -5.571 -12.798 -13.833 1.000 1 A GLU 60.535 1
ATOM 492 N N . TYR 65 65 ? A -7.825 -13.147 -8.932 1.000 1 A TYR 79.992 1
ATOM 493 C CA . TYR 65 65 ? A -7.028 -13.029 -7.722 1.000 1 A TYR 79.552 1
ATOM 494 C C . TYR 65 65 ? A -7.869 -12.617 -6.525 1.000 1 A TYR 80.208 1
ATOM 495 O O . TYR 65 65 ? A -7.320 -12.178 -5.519 1.000 1 A TYR 78.115 1
ATOM 496 C CB . TYR 65 65 ? A -5.868 -12.045 -7.937 1.000 1 A TYR 76.121 1
ATOM 497 C CG . TYR 65 65 ? A -4.823 -12.578 -8.859 1.000 1 A TYR 71.752 1
ATOM 498 C CD1 . TYR 65 65 ? A -3.830 -13.419 -8.384 1.000 1 A TYR 68.884 1
ATOM 499 C CD2 . TYR 65 65 ? A -4.811 -12.230 -10.190 1.000 1 A TYR 69.058 1
ATOM 500 C CE1 . TYR 65 65 ? A -2.856 -13.921 -9.230 1.000 1 A TYR 64.435 1
ATOM 501 C CE2 . TYR 65 65 ? A -3.847 -12.717 -11.053 1.000 1 A TYR 66.022 1
ATOM 502 C CZ . TYR 65 65 ? A -2.883 -13.558 -10.567 1.000 1 A TYR 64.584 1
ATOM 503 O OH . TYR 65 65 ? A -1.918 -14.039 -11.416 1.000 1 A TYR 67.886 1
ATOM 504 N N . SER 66 66 ? A -9.207 -12.765 -6.604 1.000 1 A SER 80.408 1
ATOM 505 C CA . SER 66 66 ? A -10.082 -12.279 -5.557 1.000 1 A SER 79.045 1
ATOM 506 C C . SER 66 66 ? A -9.817 -12.952 -4.207 1.000 1 A SER 81.256 1
ATOM 507 O O . SER 66 66 ? A -9.908 -12.314 -3.164 1.000 1 A SER 79.778 1
ATOM 508 C CB . SER 66 66 ? A -11.554 -12.416 -5.935 1.000 1 A SER 72.802 1
ATOM 509 O OG . SER 66 66 ? A -11.898 -13.775 -6.125 1.000 1 A SER 67.982 1
ATOM 510 N N . ALA 67 67 ? A -9.478 -14.238 -4.240 1.000 1 A ALA 81.428 1
ATOM 511 C CA . ALA 67 67 ? A -9.244 -14.952 -2.990 1.000 1 A ALA 81.114 1
ATOM 512 C C . ALA 67 67 ? A -7.973 -14.439 -2.310 1.000 1 A ALA 82.248 1
ATOM 513 O O . ALA 67 67 ? A -7.932 -14.229 -1.075 1.000 1 A ALA 82.396 1
ATOM 514 C CB . ALA 67 67 ? A -9.152 -16.455 -3.228 1.000 1 A ALA 79.135 1
ATOM 515 N N . MET 68 68 ? A -6.901 -14.220 -3.104 1.000 1 A MET 79.131 1
ATOM 516 C CA . MET 68 68 ? A -5.663 -13.654 -2.572 1.000 1 A MET 78.869 1
ATOM 517 C C . MET 68 68 ? A -5.891 -12.240 -2.044 1.000 1 A MET 80.535 1
ATOM 518 O O . MET 68 68 ? A -5.428 -11.872 -0.967 1.000 1 A MET 79.969 1
ATOM 519 C CB . MET 68 68 ? A -4.557 -13.661 -3.622 1.000 1 A MET 75.184 1
ATOM 520 C CG . MET 68 68 ? A -4.151 -15.069 -4.050 1.000 1 A MET 70.626 1
ATOM 521 S SD . MET 68 68 ? A -2.835 -15.088 -5.293 1.000 1 A MET 65.961 1
ATOM 522 C CE . MET 68 68 ? A -1.576 -14.175 -4.400 1.000 1 A MET 59.933 1
ATOM 523 N N . ARG 69 69 ? A -6.648 -11.449 -2.818 1.000 1 A ARG 84.247 1
ATOM 524 C CA . ARG 69 69 ? A -6.975 -10.085 -2.403 1.000 1 A ARG 85.076 1
ATOM 525 C C . ARG 69 69 ? A -7.709 -10.095 -1.067 1.000 1 A ARG 87.183 1
ATOM 526 O O . ARG 69 69 ? A -7.357 -9.356 -0.136 1.000 1 A ARG 88.606 1
ATOM 527 C CB . ARG 69 69 ? A -7.789 -9.345 -3.450 1.000 1 A ARG 83.194 1
ATOM 528 C CG . ARG 69 69 ? A -8.245 -7.947 -3.031 1.000 1 A ARG 80.097 1
ATOM 529 C CD . ARG 69 69 ? A -9.331 -7.453 -3.927 1.000 1 A ARG 75.448 1
ATOM 530 N NE . ARG 69 69 ? A -10.504 -8.320 -3.809 1.000 1 A ARG 76.262 1
ATOM 531 C CZ . ARG 69 69 ? A -11.452 -8.403 -4.743 1.000 1 A ARG 75.802 1
ATOM 532 N NH1 . ARG 69 69 ? A -11.377 -7.710 -5.863 1.000 1 A ARG 70.963 1
ATOM 533 N NH2 . ARG 69 69 ? A -12.488 -9.207 -4.551 1.000 1 A ARG 70.358 1
ATOM 534 N N . ASP 70 70 ? A -8.752 -10.925 -0.975 1.000 1 A ASP 83.978 1
ATOM 535 C CA . ASP 70 70 ? A -9.542 -10.964 0.240 1.000 1 A ASP 85.997 1
ATOM 536 C C . ASP 70 70 ? A -8.728 -11.443 1.416 1.000 1 A ASP 87.944 1
ATOM 537 O O . ASP 70 70 ? A -8.855 -10.905 2.532 1.000 1 A ASP 88.778 1
ATOM 538 C CB . ASP 70 70 ? A -10.765 -11.872 0.069 1.000 1 A ASP 84.217 1
ATOM 539 C CG . ASP 70 70 ? A -11.791 -11.327 -0.915 1.000 1 A ASP 84.724 1
ATOM 540 O OD1 . ASP 70 70 ? A -11.673 -10.133 -1.302 1.000 1 A ASP 79.922 1
ATOM 541 O OD2 . ASP 70 70 ? A -12.718 -12.072 -1.277 1.000 1 A ASP 79.038 1
ATOM 542 N N . GLN 71 71 ? A -7.832 -12.425 1.187 1.000 1 A GLN 87.847 1
ATOM 543 C CA . GLN 71 71 ? A -6.970 -12.892 2.270 1.000 1 A GLN 86.685 1
ATOM 544 C C . GLN 71 71 ? A -6.049 -11.783 2.756 1.000 1 A GLN 87.318 1
ATOM 545 O O . GLN 71 71 ? A -5.895 -11.604 3.960 1.000 1 A GLN 86.893 1
ATOM 546 C CB . GLN 71 71 ? A -6.163 -14.111 1.796 1.000 1 A GLN 84.352 1
ATOM 547 C CG . GLN 71 71 ? A -5.246 -14.674 2.852 1.000 1 A GLN 73.294 1
ATOM 548 C CD . GLN 71 71 ? A -5.967 -15.401 3.966 1.000 1 A GLN 66.527 1
ATOM 549 O OE1 . GLN 71 71 ? A -7.173 -15.642 3.865 1.000 1 A GLN 62.430 1
ATOM 550 N NE2 . GLN 71 71 ? A -5.241 -15.761 4.998 1.000 1 A GLN 60.402 1
ATOM 551 N N . TYR 72 72 ? A -5.448 -11.034 1.790 1.000 1 A TYR 84.942 1
ATOM 552 C CA . TYR 72 72 ? A -4.549 -9.944 2.211 1.000 1 A TYR 84.994 1
ATOM 553 C C . TYR 72 72 ? A -5.316 -8.808 2.863 1.000 1 A TYR 88.015 1
ATOM 554 O O . TYR 72 72 ? A -4.798 -8.187 3.791 1.000 1 A TYR 88.337 1
ATOM 555 C CB . TYR 72 72 ? A -3.723 -9.446 1.037 1.000 1 A TYR 81.606 1
ATOM 556 C CG . TYR 72 72 ? A -2.445 -10.205 0.867 1.000 1 A TYR 75.777 1
ATOM 557 C CD1 . TYR 72 72 ? A -2.394 -11.359 0.089 1.000 1 A TYR 70.878 1
ATOM 558 C CD2 . TYR 72 72 ? A -1.274 -9.788 1.485 1.000 1 A TYR 69.654 1
ATOM 559 C CE1 . TYR 72 72 ? A -1.214 -12.065 -0.083 1.000 1 A TYR 68.011 1
ATOM 560 C CE2 . TYR 72 72 ? A -0.087 -10.500 1.341 1.000 1 A TYR 69.273 1
ATOM 561 C CZ . TYR 72 72 ? A -0.059 -11.617 0.551 1.000 1 A TYR 65.583 1
ATOM 562 O OH . TYR 72 72 ? A 1.107 -12.310 0.376 1.000 1 A TYR 71.791 1
ATOM 563 N N . MET 73 73 ? A -6.534 -8.510 2.396 1.000 1 A MET 88.567 1
ATOM 564 C CA . MET 73 73 ? A -7.350 -7.480 3.040 1.000 1 A MET 90.159 1
ATOM 565 C C . MET 73 73 ? A -7.749 -7.911 4.441 1.000 1 A MET 92.152 1
ATOM 566 O O . MET 73 73 ? A -7.822 -7.089 5.350 1.000 1 A MET 91.906 1
ATOM 567 C CB . MET 73 73 ? A -8.577 -7.125 2.208 1.000 1 A MET 88.552 1
ATOM 568 C CG . MET 73 73 ? A -8.212 -6.431 0.889 1.000 1 A MET 86.078 1
ATOM 569 S SD . MET 73 73 ? A -7.125 -5.017 1.066 1.000 1 A MET 81.469 1
ATOM 570 C CE . MET 73 73 ? A -6.925 -4.562 -0.671 1.000 1 A MET 73.910 1
ATOM 571 N N . ARG 74 74 ? A -7.984 -9.220 4.625 1.000 1 A ARG 94.065 1
ATOM 572 C CA . ARG 74 74 ? A -8.361 -9.693 5.957 1.000 1 A ARG 93.987 1
ATOM 573 C C . ARG 74 74 ? A -7.142 -9.767 6.877 1.000 1 A ARG 94.537 1
ATOM 574 O O . ARG 74 74 ? A -7.215 -9.385 8.041 1.000 1 A ARG 94.891 1
ATOM 575 C CB . ARG 74 74 ? A -9.035 -11.080 5.840 1.000 1 A ARG 92.552 1
ATOM 576 C CG . ARG 74 74 ? A -9.552 -11.615 7.171 1.000 1 A ARG 89.442 1
ATOM 577 C CD . ARG 74 74 ? A -10.214 -12.999 7.000 1.000 1 A ARG 88.366 1
ATOM 578 N NE . ARG 74 74 ? A -9.220 -13.989 6.540 1.000 1 A ARG 82.581 1
ATOM 579 C CZ . ARG 74 74 ? A -8.324 -14.593 7.334 1.000 1 A ARG 81.573 1
ATOM 580 N NH1 . ARG 74 74 ? A -8.292 -14.295 8.623 1.000 1 A ARG 73.239 1
ATOM 581 N NH2 . ARG 74 74 ? A -7.501 -15.471 6.806 1.000 1 A ARG 73.769 1
ATOM 582 N N . THR 75 75 ? A -6.013 -10.263 6.340 1.000 1 A THR 94.735 1
ATOM 583 C CA . THR 75 75 ? A -4.850 -10.551 7.154 1.000 1 A THR 94.036 1
ATOM 584 C C . THR 75 75 ? A -3.733 -9.515 7.033 1.000 1 A THR 95.669 1
ATOM 585 O O . THR 75 75 ? A -2.793 -9.528 7.822 1.000 1 A THR 95.158 1
ATOM 586 C CB . THR 75 75 ? A -4.237 -11.919 6.830 1.000 1 A THR 91.222 1
ATOM 587 O OG1 . THR 75 75 ? A -3.749 -11.904 5.470 1.000 1 A THR 85.234 1
ATOM 588 C CG2 . THR 75 75 ? A -5.284 -13.018 6.931 1.000 1 A THR 84.721 1
ATOM 589 N N . GLY 76 76 ? A -3.790 -8.624 6.026 1.000 1 A GLY 96.853 1
ATOM 590 C CA . GLY 76 76 ? A -2.752 -7.633 5.818 1.000 1 A GLY 97.426 1
ATOM 591 C C . GLY 76 76 ? A -2.508 -6.807 7.064 1.000 1 A GLY 98.024 1
ATOM 592 O O . GLY 76 76 ? A -3.426 -6.386 7.745 1.000 1 A GLY 97.874 1
ATOM 593 N N . GLU 77 77 ? A -1.231 -6.592 7.367 1.000 1 A GLU 98.374 1
ATOM 594 C CA . GLU 77 77 ? A -0.837 -5.878 8.584 1.000 1 A GLU 98.483 1
ATOM 595 C C . GLU 77 77 ? A -0.638 -4.394 8.355 1.000 1 A GLU 98.612 1
ATOM 596 O O . GLU 77 77 ? A -0.756 -3.612 9.284 1.000 1 A GLU 98.475 1
ATOM 597 C CB . GLU 77 77 ? A 0.467 -6.490 9.136 1.000 1 A GLU 98.298 1
ATOM 598 C CG . GLU 77 77 ? A 0.313 -7.910 9.605 1.000 1 A GLU 97.963 1
ATOM 599 C CD . GLU 77 77 ? A 1.638 -8.527 9.980 1.000 1 A GLU 97.581 1
ATOM 600 O OE1 . GLU 77 77 ? A 2.417 -8.933 9.058 1.000 1 A GLU 93.985 1
ATOM 601 O OE2 . GLU 77 77 ? A 1.941 -8.625 11.180 1.000 1 A GLU 93.360 1
ATOM 602 N N . GLY 78 78 ? A -0.333 -3.996 7.118 1.000 1 A GLY 98.634 1
ATOM 603 C CA . GLY 78 78 ? A -0.129 -2.587 6.785 1.000 1 A GLY 98.659 1
ATOM 604 C C . GLY 78 78 ? A -0.363 -2.340 5.326 1.000 1 A GLY 98.702 1
ATOM 605 O O . GLY 78 78 ? A -0.225 -3.249 4.505 1.000 1 A GLY 98.659 1
ATOM 606 N N . PHE 79 79 ? A -0.696 -1.096 5.013 1.000 1 A PHE 98.791 1
ATOM 607 C CA . PHE 79 79 ? A -1.131 -0.711 3.671 1.000 1 A PHE 98.792 1
ATOM 608 C C . PHE 79 79 ? A -0.403 0.505 3.189 1.000 1 A PHE 98.840 1
ATOM 609 O O . PHE 79 79 ? A -0.301 1.495 3.918 1.000 1 A PHE 98.823 1
ATOM 610 C CB . PHE 79 79 ? A -2.639 -0.452 3.659 1.000 1 A PHE 98.647 1
ATOM 611 C CG . PHE 79 79 ? A -3.474 -1.649 4.000 1.000 1 A PHE 98.549 1
ATOM 612 C CD1 . PHE 79 79 ? A -4.117 -2.375 3.010 1.000 1 A PHE 98.389 1
ATOM 613 C CD2 . PHE 79 79 ? A -3.597 -2.067 5.319 1.000 1 A PHE 98.366 1
ATOM 614 C CE1 . PHE 79 79 ? A -4.870 -3.483 3.314 1.000 1 A PHE 97.966 1
ATOM 615 C CE2 . PHE 79 79 ? A -4.356 -3.173 5.635 1.000 1 A PHE 98.060 1
ATOM 616 C CZ . PHE 79 79 ? A -4.989 -3.882 4.634 1.000 1 A PHE 97.946 1
ATOM 617 N N . LEU 80 80 ? A 0.159 0.461 1.950 1.000 1 A LEU 98.837 1
ATOM 618 C CA . LEU 80 80 ? A 0.652 1.629 1.242 1.000 1 A LEU 98.864 1
ATOM 619 C C . LEU 80 80 ? A -0.491 2.162 0.414 1.000 1 A LEU 98.876 1
ATOM 620 O O . LEU 80 80 ? A -0.986 1.462 -0.461 1.000 1 A LEU 98.837 1
ATOM 621 C CB . LEU 80 80 ? A 1.815 1.302 0.307 1.000 1 A LEU 98.711 1
ATOM 622 C CG . LEU 80 80 ? A 3.177 0.989 0.882 1.000 1 A LEU 96.707 1
ATOM 623 C CD1 . LEU 80 80 ? A 3.568 1.993 1.986 1.000 1 A LEU 97.880 1
ATOM 624 C CD2 . LEU 80 80 ? A 4.198 1.061 -0.275 1.000 1 A LEU 98.088 1
ATOM 625 N N . SER 81 81 ? A -0.917 3.408 0.679 1.000 1 A SER 98.949 1
ATOM 626 C CA . SER 81 81 ? A -1.962 4.058 -0.118 1.000 1 A SER 98.953 1
ATOM 627 C C . SER 81 81 ? A -1.279 5.007 -1.083 1.000 1 A SER 98.975 1
ATOM 628 O O . SER 81 81 ? A -0.708 6.013 -0.672 1.000 1 A SER 98.967 1
ATOM 629 C CB . SER 81 81 ? A -2.941 4.792 0.779 1.000 1 A SER 98.844 1
ATOM 630 O OG . SER 81 81 ? A -3.669 3.870 1.583 1.000 1 A SER 97.748 1
ATOM 631 N N . VAL 82 82 ? A -1.345 4.689 -2.385 1.000 1 A VAL 98.959 1
ATOM 632 C CA . VAL 82 82 ? A -0.540 5.377 -3.394 1.000 1 A VAL 98.972 1
ATOM 633 C C . VAL 82 82 ? A -1.427 6.246 -4.263 1.000 1 A VAL 98.971 1
ATOM 634 O O . VAL 82 82 ? A -2.466 5.806 -4.763 1.000 1 A VAL 98.957 1
ATOM 635 C CB . VAL 82 82 ? A 0.201 4.352 -4.282 1.000 1 A VAL 98.966 1
ATOM 636 C CG1 . VAL 82 82 ? A 0.977 3.348 -3.420 1.000 1 A VAL 98.967 1
ATOM 637 C CG2 . VAL 82 82 ? A 1.143 5.057 -5.239 1.000 1 A VAL 98.962 1
ATOM 638 N N . PHE 83 83 ? A -0.983 7.509 -4.425 1.000 1 A PHE 98.982 1
ATOM 639 C CA . PHE 83 83 ? A -1.529 8.381 -5.470 1.000 1 A PHE 98.983 1
ATOM 640 C C . PHE 83 83 ? A -0.375 8.861 -6.342 1.000 1 A PHE 98.982 1
ATOM 641 O O . PHE 83 83 ? A 0.793 8.665 -5.986 1.000 1 A PHE 98.980 1
ATOM 642 C CB . PHE 83 83 ? A -2.307 9.561 -4.887 1.000 1 A PHE 98.979 1
ATOM 643 C CG . PHE 83 83 ? A -1.434 10.584 -4.209 1.000 1 A PHE 98.982 1
ATOM 644 C CD1 . PHE 83 83 ? A -1.051 10.421 -2.887 1.000 1 A PHE 98.978 1
ATOM 645 C CD2 . PHE 83 83 ? A -1.014 11.722 -4.912 1.000 1 A PHE 98.977 1
ATOM 646 C CE1 . PHE 83 83 ? A -0.238 11.349 -2.265 1.000 1 A PHE 98.974 1
ATOM 647 C CE2 . PHE 83 83 ? A -0.211 12.649 -4.272 1.000 1 A PHE 98.966 1
ATOM 648 C CZ . PHE 83 83 ? A 0.175 12.472 -2.960 1.000 1 A PHE 98.964 1
ATOM 649 N N . ALA 84 84 ? A -0.682 9.430 -7.508 1.000 1 A ALA 98.958 1
ATOM 650 C CA . ALA 84 84 ? A 0.323 9.994 -8.389 1.000 1 A ALA 98.960 1
ATOM 651 C C . ALA 84 84 ? A 0.258 11.517 -8.321 1.000 1 A ALA 98.962 1
ATOM 652 O O . ALA 84 84 ? A -0.835 12.095 -8.400 1.000 1 A ALA 98.945 1
ATOM 653 C CB . ALA 84 84 ? A 0.124 9.494 -9.824 1.000 1 A ALA 98.927 1
ATOM 654 N N . ILE 85 85 ? A 1.428 12.179 -8.196 1.000 1 A ILE 98.934 1
ATOM 655 C CA . ILE 85 85 ? A 1.477 13.614 -7.979 1.000 1 A ILE 98.912 1
ATOM 656 C C . ILE 85 85 ? A 0.982 14.386 -9.209 1.000 1 A ILE 98.895 1
ATOM 657 O O . ILE 85 85 ? A 0.744 15.606 -9.113 1.000 1 A ILE 98.837 1
ATOM 658 C CB . ILE 85 85 ? A 2.868 14.117 -7.556 1.000 1 A ILE 98.873 1
ATOM 659 C CG1 . ILE 85 85 ? A 3.894 13.858 -8.662 1.000 1 A ILE 98.767 1
ATOM 660 C CG2 . ILE 85 85 ? A 3.278 13.431 -6.246 1.000 1 A ILE 98.720 1
ATOM 661 C CD1 . ILE 85 85 ? A 4.101 15.017 -9.599 1.000 1 A ILE 98.506 1
ATOM 662 N N . ASN 86 86 ? A 0.788 13.724 -10.348 1.000 1 A ASN 98.868 1
ATOM 663 C CA . ASN 86 86 ? A 0.257 14.349 -11.560 1.000 1 A ASN 98.834 1
ATOM 664 C C . ASN 86 86 ? A -1.200 13.965 -11.846 1.000 1 A ASN 98.823 1
ATOM 665 O O . ASN 86 86 ? A -1.668 14.122 -12.973 1.000 1 A ASN 98.737 1
ATOM 666 C CB . ASN 86 86 ? A 1.116 13.976 -12.775 1.000 1 A ASN 98.783 1
ATOM 667 C CG . ASN 86 86 ? A 1.022 12.511 -13.117 1.000 1 A ASN 98.735 1
ATOM 668 O OD1 . ASN 86 86 ? A 0.652 11.691 -12.271 1.000 1 A ASN 98.531 1
ATOM 669 N ND2 . ASN 86 86 ? A 1.341 12.157 -14.357 1.000 1 A ASN 97.999 1
ATOM 670 N N . ASN 87 87 ? A -1.905 13.376 -10.835 1.000 1 A ASN 98.794 1
ATOM 671 C CA . ASN 87 87 ? A -3.261 12.880 -11.043 1.000 1 A ASN 98.780 1
ATOM 672 C C . ASN 87 87 ? A -4.087 13.241 -9.814 1.000 1 A ASN 98.834 1
ATOM 673 O O . ASN 87 87 ? A -4.105 12.502 -8.825 1.000 1 A ASN 98.796 1
ATOM 674 C CB . ASN 87 87 ? A -3.219 11.377 -11.287 1.000 1 A ASN 98.577 1
ATOM 675 C CG . ASN 87 87 ? A -4.568 10.800 -11.687 1.000 1 A ASN 97.768 1
ATOM 676 O OD1 . ASN 87 87 ? A -5.625 11.285 -11.284 1.000 1 A ASN 93.945 1
ATOM 677 N ND2 . ASN 87 87 ? A -4.533 9.726 -12.471 1.000 1 A ASN 92.357 1
ATOM 678 N N . THR 88 88 ? A -4.801 14.377 -9.867 1.000 1 A THR 98.860 1
ATOM 679 C CA . THR 88 88 ? A -5.551 14.892 -8.732 1.000 1 A THR 98.840 1
ATOM 680 C C . THR 88 88 ? A -6.641 13.914 -8.310 1.000 1 A THR 98.873 1
ATOM 681 O O . THR 88 88 ? A -6.918 13.760 -7.107 1.000 1 A THR 98.826 1
ATOM 682 C CB . THR 88 88 ? A -6.152 16.257 -9.069 1.000 1 A THR 98.600 1
ATOM 683 O OG1 . THR 88 88 ? A -5.080 17.188 -9.265 1.000 1 A THR 94.413 1
ATOM 684 C CG2 . THR 88 88 ? A -7.040 16.762 -7.939 1.000 1 A THR 93.736 1
ATOM 685 N N . LYS 89 89 ? A -7.273 13.220 -9.268 1.000 1 A LYS 98.866 1
ATOM 686 C CA . LYS 89 89 ? A -8.325 12.251 -8.934 1.000 1 A LYS 98.855 1
ATOM 687 C C . LYS 89 89 ? A -7.754 11.127 -8.082 1.000 1 A LYS 98.870 1
ATOM 688 O O . LYS 89 89 ? A -8.398 10.692 -7.127 1.000 1 A LYS 98.820 1
ATOM 689 C CB . LYS 89 89 ? A -8.971 11.695 -10.184 1.000 1 A LYS 98.752 1
ATOM 690 C CG . LYS 89 89 ? A -10.098 10.701 -9.893 1.000 1 A LYS 96.560 1
ATOM 691 C CD . LYS 89 89 ? A -11.193 11.252 -9.032 1.000 1 A LYS 89.298 1
ATOM 692 C CE . LYS 89 89 ? A -12.486 10.462 -9.194 1.000 1 A LYS 89.824 1
ATOM 693 N NZ . LYS 89 89 ? A -12.341 9.056 -8.736 1.000 1 A LYS 81.866 1
ATOM 694 N N . SER 90 90 ? A -6.532 10.638 -8.407 1.000 1 A SER 98.927 1
ATOM 695 C CA . SER 90 90 ? A -5.921 9.588 -7.586 1.000 1 A SER 98.918 1
ATOM 696 C C . SER 90 90 ? A -5.707 10.066 -6.154 1.000 1 A SER 98.915 1
ATOM 697 O O . SER 90 90 ? A -5.811 9.276 -5.215 1.000 1 A SER 98.886 1
ATOM 698 C CB . SER 90 90 ? A -4.621 9.095 -8.183 1.000 1 A SER 98.918 1
ATOM 699 O OG . SER 90 90 ? A -3.564 10.037 -8.050 1.000 1 A SER 98.934 1
ATOM 700 N N . PHE 91 91 ? A -5.397 11.355 -5.962 1.000 1 A PHE 98.950 1
ATOM 701 C CA . PHE 91 91 ? A -5.255 11.915 -4.621 1.000 1 A PHE 98.943 1
ATOM 702 C C . PHE 91 91 ? A -6.604 12.002 -3.918 1.000 1 A PHE 98.923 1
ATOM 703 O O . PHE 91 91 ? A -6.718 11.648 -2.742 1.000 1 A PHE 98.884 1
ATOM 704 C CB . PHE 91 91 ? A -4.620 13.296 -4.707 1.000 1 A PHE 98.922 1
ATOM 705 C CG . PHE 91 91 ? A -4.394 13.951 -3.355 1.000 1 A PHE 98.913 1
ATOM 706 C CD1 . PHE 91 91 ? A -3.494 13.427 -2.470 1.000 1 A PHE 98.891 1
ATOM 707 C CD2 . PHE 91 91 ? A -5.085 15.109 -3.037 1.000 1 A PHE 98.859 1
ATOM 708 C CE1 . PHE 91 91 ? A -3.282 14.036 -1.245 1.000 1 A PHE 98.813 1
ATOM 709 C CE2 . PHE 91 91 ? A -4.873 15.722 -1.829 1.000 1 A PHE 98.739 1
ATOM 710 C CZ . PHE 91 91 ? A -3.975 15.164 -0.918 1.000 1 A PHE 98.759 1
ATOM 711 N N . GLU 92 92 ? A -7.630 12.435 -4.652 1.000 1 A GLU 98.822 1
ATOM 712 C CA . GLU 92 92 ? A -8.981 12.499 -4.105 1.000 1 A GLU 98.713 1
ATOM 713 C C . GLU 92 92 ? A -9.487 11.123 -3.687 1.000 1 A GLU 98.699 1
ATOM 714 O O . GLU 92 92 ? A -10.234 10.990 -2.714 1.000 1 A GLU 98.473 1
ATOM 715 C CB . GLU 92 92 ? A -9.939 13.142 -5.100 1.000 1 A GLU 98.542 1
ATOM 716 C CG . GLU 92 92 ? A -9.584 14.583 -5.413 1.000 1 A GLU 97.991 1
ATOM 717 C CD . GLU 92 92 ? A -10.245 15.157 -6.667 1.000 1 A GLU 97.017 1
ATOM 718 O OE1 . GLU 92 92 ? A -10.867 14.366 -7.437 1.000 1 A GLU 94.044 1
ATOM 719 O OE2 . GLU 92 92 ? A -10.137 16.390 -6.884 1.000 1 A GLU 94.079 1
ATOM 720 N N . ASP 93 93 ? A -9.031 10.058 -4.386 1.000 1 A ASP 98.686 1
ATOM 721 C CA . ASP 93 93 ? A -9.438 8.690 -4.089 1.000 1 A ASP 98.637 1
ATOM 722 C C . ASP 93 93 ? A -8.841 8.146 -2.798 1.000 1 A ASP 98.691 1
ATOM 723 O O . ASP 93 93 ? A -9.323 7.125 -2.296 1.000 1 A ASP 98.430 1
ATOM 724 C CB . ASP 93 93 ? A -9.009 7.742 -5.209 1.000 1 A ASP 98.433 1
ATOM 725 C CG . ASP 93 93 ? A -9.879 7.825 -6.455 1.000 1 A ASP 97.999 1
ATOM 726 O OD1 . ASP 93 93 ? A -10.966 8.432 -6.382 1.000 1 A ASP 96.125 1
ATOM 727 O OD2 . ASP 93 93 ? A -9.466 7.221 -7.469 1.000 1 A ASP 95.313 1
ATOM 728 N N . ILE 94 94 ? A -7.796 8.782 -2.278 1.000 1 A ILE 98.853 1
ATOM 729 C CA . ILE 94 94 ? A -7.127 8.236 -1.101 1.000 1 A ILE 98.819 1
ATOM 730 C C . ILE 94 94 ? A -8.107 8.082 0.061 1.000 1 A ILE 98.652 1
ATOM 731 O O . ILE 94 94 ? A -8.066 7.061 0.770 1.000 1 A ILE 98.468 1
ATOM 732 C CB . ILE 94 94 ? A -5.939 9.135 -0.686 1.000 1 A ILE 98.830 1
ATOM 733 C CG1 . ILE 94 94 ? A -4.826 9.032 -1.733 1.000 1 A ILE 98.849 1
ATOM 734 C CG2 . ILE 94 94 ? A -5.435 8.747 0.713 1.000 1 A ILE 98.746 1
ATOM 735 C CD1 . ILE 94 94 ? A -4.175 7.654 -1.841 1.000 1 A ILE 98.778 1
ATOM 736 N N . HIS 95 95 ? A -8.984 9.046 0.269 1.000 1 A HIS 98.304 1
ATOM 737 C CA . HIS 95 95 ? A -10.014 8.959 1.318 1.000 1 A HIS 97.837 1
ATOM 738 C C . HIS 95 95 ? A -10.808 7.669 1.223 1.000 1 A HIS 97.951 1
ATOM 739 O O . HIS 95 95 ? A -11.072 6.996 2.230 1.000 1 A HIS 97.604 1
ATOM 740 C CB . HIS 95 95 ? A -10.940 10.167 1.225 1.000 1 A HIS 96.740 1
ATOM 741 C CG . HIS 95 95 ? A -12.267 9.982 1.885 1.000 1 A HIS 83.750 1
ATOM 742 N ND1 . HIS 95 95 ? A -12.449 10.219 3.244 1.000 1 A HIS 78.081 1
ATOM 743 C CD2 . HIS 95 95 ? A -13.459 9.578 1.389 1.000 1 A HIS 79.858 1
ATOM 744 C CE1 . HIS 95 95 ? A -13.707 9.960 3.555 1.000 1 A HIS 76.099 1
ATOM 745 N NE2 . HIS 95 95 ? A -14.347 9.567 2.447 1.000 1 A HIS 69.724 1
ATOM 746 N N . HIS 96 96 ? A -11.188 7.299 -0.006 1.000 1 A HIS 98.338 1
ATOM 747 C CA . HIS 96 96 ? A -12.030 6.112 -0.202 1.000 1 A HIS 98.106 1
ATOM 748 C C . HIS 96 96 ? A -11.258 4.828 0.085 1.000 1 A HIS 98.029 1
ATOM 749 O O . HIS 96 96 ? A -11.812 3.895 0.634 1.000 1 A HIS 97.641 1
ATOM 750 C CB . HIS 96 96 ? A -12.601 6.111 -1.620 1.000 1 A HIS 97.691 1
ATOM 751 C CG . HIS 96 96 ? A -13.410 7.341 -1.909 1.000 1 A HIS 91.939 1
ATOM 752 N ND1 . HIS 96 96 ? A -14.697 7.504 -1.463 1.000 1 A HIS 90.048 1
ATOM 753 C CD2 . HIS 96 96 ? A -13.092 8.465 -2.592 1.000 1 A HIS 90.215 1
ATOM 754 C CE1 . HIS 96 96 ? A -15.131 8.672 -1.864 1.000 1 A HIS 88.760 1
ATOM 755 N NE2 . HIS 96 96 ? A -14.175 9.281 -2.561 1.000 1 A HIS 84.105 1
ATOM 756 N N . TYR 97 97 ? A -9.962 4.771 -0.321 1.000 1 A TYR 98.065 1
ATOM 757 C CA . TYR 97 97 ? A -9.160 3.583 0.017 1.000 1 A TYR 97.806 1
ATOM 758 C C . TYR 97 97 ? A -8.980 3.466 1.523 1.000 1 A TYR 97.612 1
ATOM 759 O O . TYR 97 97 ? A -9.047 2.344 2.066 1.000 1 A TYR 97.246 1
ATOM 760 C CB . TYR 97 97 ? A -7.826 3.613 -0.719 1.000 1 A TYR 97.565 1
ATOM 761 C CG . TYR 97 97 ? A -7.992 3.289 -2.183 1.000 1 A TYR 97.450 1
ATOM 762 C CD1 . TYR 97 97 ? A -8.014 1.958 -2.583 1.000 1 A TYR 97.029 1
ATOM 763 C CD2 . TYR 97 97 ? A -8.154 4.295 -3.131 1.000 1 A TYR 97.081 1
ATOM 764 C CE1 . TYR 97 97 ? A -8.199 1.627 -3.928 1.000 1 A TYR 96.354 1
ATOM 765 C CE2 . TYR 97 97 ? A -8.335 3.961 -4.452 1.000 1 A TYR 96.627 1
ATOM 766 C CZ . TYR 97 97 ? A -8.363 2.649 -4.835 1.000 1 A TYR 96.464 1
ATOM 767 O OH . TYR 97 97 ? A -8.572 2.323 -6.169 1.000 1 A TYR 95.340 1
ATOM 768 N N . ARG 98 98 ? A -8.743 4.600 2.232 1.000 1 A ARG 98.177 1
ATOM 769 C CA . ARG 98 98 ? A -8.608 4.531 3.700 1.000 1 A ARG 98.061 1
ATOM 770 C C . ARG 98 98 ? A -9.885 4.013 4.366 1.000 1 A ARG 97.969 1
ATOM 771 O O . ARG 98 98 ? A -9.825 3.179 5.248 1.000 1 A ARG 97.668 1
ATOM 772 C CB . ARG 98 98 ? A -8.240 5.909 4.285 1.000 1 A ARG 97.892 1
ATOM 773 C CG . ARG 98 98 ? A -8.097 5.885 5.805 1.000 1 A ARG 96.362 1
ATOM 774 C CD . ARG 98 98 ? A -7.341 7.117 6.303 1.000 1 A ARG 94.238 1
ATOM 775 N NE . ARG 98 98 ? A -7.335 7.164 7.759 1.000 1 A ARG 92.036 1
ATOM 776 C CZ . ARG 98 98 ? A -6.370 6.686 8.520 1.000 1 A ARG 91.448 1
ATOM 777 N NH1 . ARG 98 98 ? A -5.318 6.063 8.000 1.000 1 A ARG 84.480 1
ATOM 778 N NH2 . ARG 98 98 ? A -6.424 6.830 9.837 1.000 1 A ARG 85.342 1
ATOM 779 N N . GLU 99 99 ? A -11.045 4.515 3.893 1.000 1 A GLU 97.864 1
ATOM 780 C CA . GLU 99 99 ? A -12.309 4.054 4.458 1.000 1 A GLU 97.455 1
ATOM 781 C C . GLU 99 99 ? A -12.544 2.569 4.180 1.000 1 A GLU 96.942 1
ATOM 782 O O . GLU 99 99 ? A -12.989 1.844 5.057 1.000 1 A GLU 96.392 1
ATOM 783 C CB . GLU 99 99 ? A -13.485 4.893 3.913 1.000 1 A GLU 97.090 1
ATOM 784 C CG . GLU 99 99 ? A -13.486 6.326 4.408 1.000 1 A GLU 94.427 1
ATOM 785 C CD . GLU 99 99 ? A -13.545 6.444 5.914 1.000 1 A GLU 89.152 1
ATOM 786 O OE1 . GLU 99 99 ? A -14.325 5.703 6.541 1.000 1 A GLU 81.840 1
ATOM 787 O OE2 . GLU 99 99 ? A -12.805 7.282 6.465 1.000 1 A GLU 81.588 1
ATOM 788 N N . GLN 100 100 ? A -12.226 2.110 2.930 1.000 1 A GLN 96.784 1
ATOM 789 C CA . GLN 100 100 ? A -12.403 0.702 2.583 1.000 1 A GLN 96.116 1
ATOM 790 C C . GLN 100 100 ? A -11.505 -0.184 3.446 1.000 1 A GLN 96.355 1
ATOM 791 O O . GLN 100 100 ? A -11.917 -1.230 3.921 1.000 1 A GLN 95.514 1
ATOM 792 C CB . GLN 100 100 ? A -12.122 0.496 1.100 1.000 1 A GLN 94.630 1
ATOM 793 C CG . GLN 100 100 ? A -12.469 -0.878 0.581 1.000 1 A GLN 90.122 1
ATOM 794 C CD . GLN 100 100 ? A -13.953 -1.078 0.356 1.000 1 A GLN 88.736 1
ATOM 795 O OE1 . GLN 100 100 ? A -14.793 -0.249 0.718 1.000 1 A GLN 85.118 1
ATOM 796 N NE2 . GLN 100 100 ? A -14.307 -2.216 -0.204 1.000 1 A GLN 82.348 1
ATOM 797 N N . ILE 101 101 ? A -10.246 0.251 3.637 1.000 1 A ILE 96.942 1
ATOM 798 C CA . ILE 101 101 ? A -9.318 -0.514 4.460 1.000 1 A ILE 97.433 1
ATOM 799 C C . ILE 101 101 ? A -9.851 -0.641 5.872 1.000 1 A ILE 97.621 1
ATOM 800 O O . ILE 101 101 ? A -9.911 -1.742 6.443 1.000 1 A ILE 97.670 1
ATOM 801 C CB . ILE 101 101 ? A -7.920 0.153 4.483 1.000 1 A ILE 97.761 1
ATOM 802 C CG1 . ILE 101 101 ? A -7.244 -0.005 3.115 1.000 1 A ILE 97.824 1
ATOM 803 C CG2 . ILE 101 101 ? A -7.048 -0.433 5.592 1.000 1 A ILE 97.853 1
ATOM 804 C CD1 . ILE 101 101 ? A -6.100 0.983 2.896 1.000 1 A ILE 97.619 1
ATOM 805 N N . LYS 102 102 ? A -10.262 0.479 6.482 1.000 1 A LYS 97.405 1
ATOM 806 C CA . LYS 102 102 ? A -10.755 0.468 7.866 1.000 1 A LYS 97.108 1
ATOM 807 C C . LYS 102 102 ? A -12.006 -0.385 7.998 1.000 1 A LYS 96.828 1
ATOM 808 O O . LYS 102 102 ? A -12.163 -1.104 8.985 1.000 1 A LYS 96.702 1
ATOM 809 C CB . LYS 102 102 ? A -11.003 1.895 8.345 1.000 1 A LYS 96.945 1
ATOM 810 C CG . LYS 102 102 ? A -9.735 2.740 8.514 1.000 1 A LYS 94.779 1
ATOM 811 C CD . LYS 102 102 ? A -9.990 4.216 8.669 1.000 1 A LYS 92.191 1
ATOM 812 C CE . LYS 102 102 ? A -10.869 4.506 9.866 1.000 1 A LYS 87.196 1
ATOM 813 N NZ . LYS 102 102 ? A -11.108 5.973 10.015 1.000 1 A LYS 88.480 1
ATOM 814 N N . ARG 103 103 ? A -12.905 -0.273 6.995 1.000 1 A ARG 96.766 1
ATOM 815 C CA . ARG 103 103 ? A -14.144 -1.070 7.065 1.000 1 A ARG 95.637 1
ATOM 816 C C . ARG 103 103 ? A -13.852 -2.559 6.952 1.000 1 A ARG 95.644 1
ATOM 817 O O . ARG 103 103 ? A -14.402 -3.366 7.728 1.000 1 A ARG 95.398 1
ATOM 818 C CB . ARG 103 103 ? A -15.120 -0.626 5.970 1.000 1 A ARG 94.094 1
ATOM 819 C CG . ARG 103 103 ? A -15.798 0.702 6.270 1.000 1 A ARG 83.189 1
ATOM 820 C CD . ARG 103 103 ? A -16.786 1.072 5.186 1.000 1 A ARG 78.779 1
ATOM 821 N NE . ARG 103 103 ? A -17.409 2.364 5.483 1.000 1 A ARG 73.523 1
ATOM 822 C CZ . ARG 103 103 ? A -18.249 2.974 4.680 1.000 1 A ARG 69.425 1
ATOM 823 N NH1 . ARG 103 103 ? A -18.586 2.428 3.526 1.000 1 A ARG 65.600 1
ATOM 824 N NH2 . ARG 103 103 ? A -18.755 4.129 5.036 1.000 1 A ARG 63.115 1
ATOM 825 N N . VAL 104 104 ? A -12.967 -2.955 6.005 1.000 1 A VAL 95.400 1
ATOM 826 C CA . VAL 104 104 ? A -12.664 -4.370 5.811 1.000 1 A VAL 95.030 1
ATOM 827 C C . VAL 104 104 ? A -11.950 -4.948 7.026 1.000 1 A VAL 95.784 1
ATOM 828 O O . VAL 104 104 ? A -12.204 -6.098 7.428 1.000 1 A VAL 94.997 1
ATOM 829 C CB . VAL 104 104 ? A -11.837 -4.587 4.532 1.000 1 A VAL 92.755 1
ATOM 830 C CG1 . VAL 104 104 ? A -12.732 -4.398 3.304 1.000 1 A VAL 89.393 1
ATOM 831 C CG2 . VAL 104 104 ? A -11.188 -5.955 4.512 1.000 1 A VAL 87.476 1
ATOM 832 N N . LYS 105 105 ? A -11.045 -4.166 7.611 1.000 1 A LYS 95.976 1
ATOM 833 C CA . LYS 105 105 ? A -10.293 -4.598 8.797 1.000 1 A LYS 96.123 1
ATOM 834 C C . LYS 105 105 ? A -11.111 -4.489 10.081 1.000 1 A LYS 95.925 1
ATOM 835 O O . LYS 105 105 ? A -10.665 -4.981 11.123 1.000 1 A LYS 95.009 1
ATOM 836 C CB . LYS 105 105 ? A -9.015 -3.777 8.936 1.000 1 A LYS 95.962 1
ATOM 837 C CG . LYS 105 105 ? A -8.000 -3.974 7.816 1.000 1 A LYS 95.557 1
ATOM 838 C CD . LYS 105 105 ? A -7.402 -5.391 7.810 1.000 1 A LYS 94.998 1
ATOM 839 C CE . LYS 105 105 ? A -6.566 -5.648 9.032 1.000 1 A LYS 94.661 1
ATOM 840 N NZ . LYS 105 105 ? A -5.930 -6.979 8.955 1.000 1 A LYS 94.813 1
ATOM 841 N N . ASP 106 106 ? A -12.278 -3.838 10.009 1.000 1 A ASP 96.547 1
ATOM 842 C CA . ASP 106 106 ? A -13.116 -3.603 11.202 1.000 1 A ASP 96.058 1
ATOM 843 C C . ASP 106 106 ? A -12.259 -3.004 12.334 1.000 1 A ASP 96.220 1
ATOM 844 O O . ASP 106 106 ? A -12.310 -3.436 13.477 1.000 1 A ASP 95.009 1
ATOM 845 C CB . ASP 106 106 ? A -13.808 -4.888 11.661 1.000 1 A ASP 95.057 1
ATOM 846 C CG . ASP 106 106 ? A -14.926 -4.643 12.664 1.000 1 A ASP 92.103 1
ATOM 847 O OD1 . ASP 106 106 ? A -15.398 -3.466 12.759 1.000 1 A ASP 89.427 1
ATOM 848 O OD2 . ASP 106 106 ? A -15.340 -5.600 13.325 1.000 1 A ASP 88.438 1
ATOM 849 N N . SER 107 107 ? A -11.466 -1.995 11.945 1.000 1 A SER 96.150 1
ATOM 850 C CA . SER 107 107 ? A -10.521 -1.379 12.883 1.000 1 A SER 95.445 1
ATOM 851 C C . SER 107 107 ? A -10.303 0.083 12.526 1.000 1 A SER 96.349 1
ATOM 852 O O . SER 107 107 ? A -10.195 0.436 11.365 1.000 1 A SER 96.543 1
ATOM 853 C CB . SER 107 107 ? A -9.191 -2.116 12.857 1.000 1 A SER 93.899 1
ATOM 854 O OG . SER 107 107 ? A -8.194 -1.401 13.610 1.000 1 A SER 90.240 1
ATOM 855 N N . GLU 108 108 ? A -10.240 0.935 13.551 1.000 1 A GLU 95.867 1
ATOM 856 C CA . GLU 108 108 ? A -9.913 2.335 13.372 1.000 1 A GLU 95.416 1
ATOM 857 C C . GLU 108 108 ? A -8.414 2.571 13.392 1.000 1 A GLU 95.469 1
ATOM 858 O O . GLU 108 108 ? A -7.965 3.697 13.153 1.000 1 A GLU 93.062 1
ATOM 859 C CB . GLU 108 108 ? A -10.571 3.171 14.457 1.000 1 A GLU 93.682 1
ATOM 860 C CG . GLU 108 108 ? A -12.099 3.154 14.429 1.000 1 A GLU 90.441 1
ATOM 861 C CD . GLU 108 108 ? A -12.692 4.030 13.341 1.000 1 A GLU 88.030 1
ATOM 862 O OE1 . GLU 108 108 ? A -12.359 5.235 13.312 1.000 1 A GLU 80.044 1
ATOM 863 O OE2 . GLU 108 108 ? A -13.495 3.527 12.533 1.000 1 A GLU 78.961 1
ATOM 864 N N . ASP 109 109 ? A -7.620 1.530 13.690 1.000 1 A ASP 95.502 1
ATOM 865 C CA . ASP 109 109 ? A -6.179 1.654 13.916 1.000 1 A ASP 95.701 1
ATOM 866 C C . ASP 109 109 ? A -5.462 0.641 13.063 1.000 1 A ASP 96.343 1
ATOM 867 O O . ASP 109 109 ? A -5.133 -0.462 13.516 1.000 1 A ASP 95.248 1
ATOM 868 C CB . ASP 109 109 ? A -5.877 1.454 15.399 1.000 1 A ASP 93.998 1
ATOM 869 C CG . ASP 109 109 ? A -4.416 1.681 15.741 1.000 1 A ASP 92.347 1
ATOM 870 O OD1 . ASP 109 109 ? A -3.745 2.431 15.007 1.000 1 A ASP 90.142 1
ATOM 871 O OD2 . ASP 109 109 ? A -3.953 1.133 16.786 1.000 1 A ASP 88.688 1
ATOM 872 N N . VAL 110 110 ? A -5.254 1.001 11.770 1.000 1 A VAL 97.879 1
ATOM 873 C CA . VAL 110 110 ? A -4.593 0.120 10.807 1.000 1 A VAL 98.236 1
ATOM 874 C C . VAL 110 110 ? A -3.337 0.817 10.313 1.000 1 A VAL 98.462 1
ATOM 875 O O . VAL 110 110 ? A -3.409 1.944 9.824 1.000 1 A VAL 98.378 1
ATOM 876 C CB . VAL 110 110 ? A -5.516 -0.205 9.612 1.000 1 A VAL 97.975 1
ATOM 877 C CG1 . VAL 110 110 ? A -6.816 -0.860 10.094 1.000 1 A VAL 97.542 1
ATOM 878 C CG2 . VAL 110 110 ? A -4.801 -1.105 8.602 1.000 1 A VAL 97.846 1
ATOM 879 N N . PRO 111 111 ? A -2.174 0.160 10.404 1.000 1 A PRO 98.681 1
ATOM 880 C CA . PRO 111 111 ? A -0.962 0.808 9.934 1.000 1 A PRO 98.757 1
ATOM 881 C C . PRO 111 111 ? A -1.016 1.114 8.441 1.000 1 A PRO 98.815 1
ATOM 882 O O . PRO 111 111 ? A -1.315 0.258 7.626 1.000 1 A PRO 98.804 1
ATOM 883 C CB . PRO 111 111 ? A 0.136 -0.213 10.224 1.000 1 A PRO 98.698 1
ATOM 884 C CG . PRO 111 111 ? A -0.433 -1.047 11.344 1.000 1 A PRO 98.524 1
ATOM 885 C CD . PRO 111 111 ? A -1.900 -1.148 11.050 1.000 1 A PRO 98.588 1
ATOM 886 N N . MET 112 112 ? A -0.731 2.398 8.095 1.000 1 A MET 98.756 1
ATOM 887 C CA . MET 112 112 ? A -0.788 2.853 6.723 1.000 1 A MET 98.777 1
ATOM 888 C C . MET 112 112 ? A 0.289 3.903 6.509 1.000 1 A MET 98.860 1
ATOM 889 O O . MET 112 112 ? A 0.687 4.575 7.432 1.000 1 A MET 98.744 1
ATOM 890 C CB . MET 112 112 ? A -2.167 3.480 6.413 1.000 1 A MET 98.335 1
ATOM 891 C CG . MET 112 112 ? A -3.327 2.510 6.382 1.000 1 A MET 92.107 1
ATOM 892 S SD . MET 112 112 ? A -4.896 3.335 6.139 1.000 1 A MET 93.066 1
ATOM 893 C CE . MET 112 112 ? A -4.587 4.171 4.606 1.000 1 A MET 83.272 1
ATOM 894 N N . VAL 113 113 ? A 0.737 4.028 5.239 1.000 1 A VAL 98.959 1
ATOM 895 C CA . VAL 113 113 ? A 1.635 5.093 4.808 1.000 1 A VAL 98.978 1
ATOM 896 C C . VAL 113 113 ? A 1.045 5.702 3.549 1.000 1 A VAL 98.984 1
ATOM 897 O O . VAL 113 113 ? A 0.626 4.969 2.649 1.000 1 A VAL 98.978 1
ATOM 898 C CB . VAL 113 113 ? A 3.057 4.588 4.572 1.000 1 A VAL 98.971 1
ATOM 899 C CG1 . VAL 113 113 ? A 3.660 4.097 5.869 1.000 1 A VAL 98.936 1
ATOM 900 C CG2 . VAL 113 113 ? A 3.924 5.679 3.932 1.000 1 A VAL 98.942 1
ATOM 901 N N . LEU 114 114 ? A 0.988 7.038 3.468 1.000 1 A LEU 98.978 1
ATOM 902 C CA . LEU 114 114 ? A 0.554 7.733 2.253 1.000 1 A LEU 98.984 1
ATOM 903 C C . LEU 114 114 ? A 1.759 7.930 1.338 1.000 1 A LEU 98.988 1
ATOM 904 O O . LEU 114 114 ? A 2.794 8.457 1.777 1.000 1 A LEU 98.981 1
ATOM 905 C CB . LEU 114 114 ? A -0.064 9.090 2.617 1.000 1 A LEU 98.974 1
ATOM 906 C CG . LEU 114 114 ? A -0.563 9.941 1.435 1.000 1 A LEU 98.924 1
ATOM 907 C CD1 . LEU 114 114 ? A -1.709 9.228 0.710 1.000 1 A LEU 98.895 1
ATOM 908 C CD2 . LEU 114 114 ? A -0.966 11.320 1.914 1.000 1 A LEU 98.885 1
ATOM 909 N N . VAL 115 115 ? A 1.642 7.495 0.086 1.000 1 A VAL 98.984 1
ATOM 910 C CA . VAL 115 115 ? A 2.749 7.567 -0.878 1.000 1 A VAL 98.991 1
ATOM 911 C C . VAL 115 115 ? A 2.322 8.407 -2.069 1.000 1 A VAL 98.992 1
ATOM 912 O O . VAL 115 115 ? A 1.322 8.116 -2.712 1.000 1 A VAL 98.989 1
ATOM 913 C CB . VAL 115 115 ? A 3.178 6.166 -1.336 1.000 1 A VAL 98.986 1
ATOM 914 C CG1 . VAL 115 115 ? A 3.696 5.375 -0.142 1.000 1 A VAL 98.979 1
ATOM 915 C CG2 . VAL 115 115 ? A 4.232 6.251 -2.434 1.000 1 A VAL 98.978 1
ATOM 916 N N . GLY 116 116 ? A 3.079 9.458 -2.367 1.000 1 A GLY 98.985 1
ATOM 917 C CA . GLY 116 116 ? A 2.871 10.272 -3.560 1.000 1 A GLY 98.981 1
ATOM 918 C C . GLY 116 116 ? A 3.917 9.927 -4.612 1.000 1 A GLY 98.980 1
ATOM 919 O O . GLY 116 116 ? A 5.053 10.387 -4.530 1.000 1 A GLY 98.960 1
ATOM 920 N N . ASN 117 117 ? A 3.539 9.108 -5.590 1.000 1 A ASN 98.963 1
ATOM 921 C CA . ASN 117 117 ? A 4.471 8.548 -6.559 1.000 1 A ASN 98.964 1
ATOM 922 C C . ASN 117 117 ? A 4.601 9.446 -7.782 1.000 1 A ASN 98.949 1
ATOM 923 O O . ASN 117 117 ? A 3.791 10.332 -8.020 1.000 1 A ASN 98.923 1
ATOM 924 C CB . ASN 117 117 ? A 4.034 7.131 -6.960 1.000 1 A ASN 98.956 1
ATOM 925 C CG . ASN 117 117 ? A 5.103 6.392 -7.722 1.000 1 A ASN 98.940 1
ATOM 926 O OD1 . ASN 117 117 ? A 6.259 6.430 -7.346 1.000 1 A ASN 98.695 1
ATOM 927 N ND2 . ASN 117 117 ? A 4.703 5.736 -8.804 1.000 1 A ASN 98.700 1
ATOM 928 N N . LYS 118 118 ? A 5.621 9.173 -8.592 1.000 1 A LYS 98.913 1
ATOM 929 C CA . LYS 118 118 ? A 5.960 9.874 -9.830 1.000 1 A LYS 98.876 1
ATOM 930 C C . LYS 118 118 ? A 6.517 11.262 -9.534 1.000 1 A LYS 98.885 1
ATOM 931 O O . LYS 118 118 ? A 6.262 12.219 -10.256 1.000 1 A LYS 98.855 1
ATOM 932 C CB . LYS 118 118 ? A 4.788 9.929 -10.816 1.000 1 A LYS 98.831 1
ATOM 933 C CG . LYS 118 118 ? A 4.121 8.586 -11.076 1.000 1 A LYS 98.702 1
ATOM 934 C CD . LYS 118 118 ? A 3.192 8.646 -12.293 1.000 1 A LYS 98.501 1
ATOM 935 C CE . LYS 118 118 ? A 2.498 7.337 -12.508 1.000 1 A LYS 98.442 1
ATOM 936 N NZ . LYS 118 118 ? A 1.729 7.340 -13.806 1.000 1 A LYS 98.422 1
ATOM 937 N N . SER 119 119 ? A 7.307 11.383 -8.455 1.000 1 A SER 98.840 1
ATOM 938 C CA . SER 119 119 ? A 7.933 12.661 -8.070 1.000 1 A SER 98.774 1
ATOM 939 C C . SER 119 119 ? A 8.910 13.161 -9.131 1.000 1 A SER 98.756 1
ATOM 940 O O . SER 119 119 ? A 9.243 14.347 -9.116 1.000 1 A SER 98.496 1
ATOM 941 C CB . SER 119 119 ? A 8.642 12.500 -6.743 1.000 1 A SER 98.565 1
ATOM 942 O OG . SER 119 119 ? A 9.750 11.646 -6.856 1.000 1 A SER 94.132 1
ATOM 943 N N . ASP 120 120 ? A 9.382 12.259 -10.031 1.000 1 A ASP 98.842 1
ATOM 944 C CA . ASP 120 120 ? A 10.256 12.685 -11.112 1.000 1 A ASP 98.824 1
ATOM 945 C C . ASP 120 120 ? A 9.581 13.602 -12.136 1.000 1 A ASP 98.763 1
ATOM 946 O O . ASP 120 120 ? A 10.247 14.334 -12.838 1.000 1 A ASP 98.597 1
ATOM 947 C CB . ASP 120 120 ? A 10.820 11.474 -11.831 1.000 1 A ASP 98.816 1
ATOM 948 C CG . ASP 120 120 ? A 9.733 10.565 -12.374 1.000 1 A ASP 98.856 1
ATOM 949 O OD1 . ASP 120 120 ? A 9.066 9.880 -11.557 1.000 1 A ASP 98.639 1
ATOM 950 O OD2 . ASP 120 120 ? A 9.519 10.551 -13.616 1.000 1 A ASP 98.519 1
ATOM 951 N N . LEU 121 121 ? A 8.223 13.541 -12.214 1.000 1 A LEU 98.669 1
ATOM 952 C CA . LEU 121 121 ? A 7.515 14.272 -13.252 1.000 1 A LEU 98.509 1
ATOM 953 C C . LEU 121 121 ? A 7.479 15.762 -12.964 1.000 1 A LEU 98.410 1
ATOM 954 O O . LEU 121 121 ? A 7.319 16.200 -11.829 1.000 1 A LEU 98.221 1
ATOM 955 C CB . LEU 121 121 ? A 6.089 13.736 -13.418 1.000 1 A LEU 98.323 1
ATOM 956 C CG . LEU 121 121 ? A 5.982 12.333 -13.990 1.000 1 A LEU 98.007 1
ATOM 957 C CD1 . LEU 121 121 ? A 6.659 12.247 -15.356 1.000 1 A LEU 97.346 1
ATOM 958 C CD2 . LEU 121 121 ? A 4.530 11.907 -14.099 1.000 1 A LEU 97.534 1
ATOM 959 N N . PRO 122 122 ? A 7.614 16.592 -14.013 1.000 1 A PRO 98.086 1
ATOM 960 C CA . PRO 122 122 ? A 7.550 18.057 -13.825 1.000 1 A PRO 97.478 1
ATOM 961 C C . PRO 122 122 ? A 6.127 18.613 -13.796 1.000 1 A PRO 97.006 1
ATOM 962 O O . PRO 122 122 ? A 5.910 19.705 -13.273 1.000 1 A PRO 94.309 1
ATOM 963 C CB . PRO 122 122 ? A 8.295 18.580 -15.074 1.000 1 A PRO 96.345 1
ATOM 964 C CG . PRO 122 122 ? A 8.028 17.556 -16.119 1.000 1 A PRO 94.982 1
ATOM 965 C CD . PRO 122 122 ? A 7.973 16.223 -15.386 1.000 1 A PRO 97.113 1
ATOM 966 N N . SER 123 123 ? A 5.145 17.872 -14.357 1.000 1 A SER 95.423 1
ATOM 967 C CA . SER 123 123 ? A 3.775 18.332 -14.500 1.000 1 A SER 94.277 1
ATOM 968 C C . SER 123 123 ? A 2.974 17.899 -13.271 1.000 1 A SER 95.047 1
ATOM 969 O O . SER 123 123 ? A 2.146 16.980 -13.336 1.000 1 A SER 92.875 1
ATOM 970 C CB . SER 123 123 ? A 3.148 17.808 -15.777 1.000 1 A SER 90.345 1
ATOM 971 O OG . SER 123 123 ? A 1.869 18.404 -16.016 1.000 1 A SER 78.468 1
ATOM 972 N N . ARG 124 124 ? A 3.189 18.587 -12.160 1.000 1 A ARG 97.438 1
ATOM 973 C CA . ARG 124 124 ? A 2.556 18.286 -10.868 1.000 1 A ARG 97.699 1
ATOM 974 C C . ARG 124 124 ? A 1.221 18.980 -10.758 1.000 1 A ARG 98.048 1
ATOM 975 O O . ARG 124 124 ? A 1.067 20.136 -11.080 1.000 1 A ARG 97.285 1
ATOM 976 C CB . ARG 124 124 ? A 3.473 18.716 -9.719 1.000 1 A ARG 97.070 1
ATOM 977 C CG . ARG 124 124 ? A 2.836 18.601 -8.334 1.000 1 A ARG 96.576 1
ATOM 978 C CD . ARG 124 124 ? A 3.774 19.169 -7.290 1.000 1 A ARG 96.232 1
ATOM 979 N NE . ARG 124 124 ? A 4.970 18.339 -7.100 1.000 1 A ARG 96.091 1
ATOM 980 C CZ . ARG 124 124 ? A 5.063 17.343 -6.240 1.000 1 A ARG 96.953 1
ATOM 981 N NH1 . ARG 124 124 ? A 4.033 17.014 -5.492 1.000 1 A ARG 91.272 1
ATOM 982 N NH2 . ARG 124 124 ? A 6.194 16.649 -6.178 1.000 1 A ARG 90.784 1
ATOM 983 N N . THR 125 125 ? A 0.195 18.243 -10.250 1.000 1 A THR 98.715 1
ATOM 984 C CA . THR 125 125 ? A -1.132 18.786 -9.971 1.000 1 A THR 98.710 1
ATOM 985 C C . THR 125 125 ? A -1.477 18.721 -8.493 1.000 1 A THR 98.749 1
ATOM 986 O O . THR 125 125 ? A -2.428 19.392 -8.064 1.000 1 A THR 98.501 1
ATOM 987 C CB . THR 125 125 ? A -2.204 18.041 -10.758 1.000 1 A THR 98.631 1
ATOM 988 O OG1 . THR 125 125 ? A -2.237 16.675 -10.390 1.000 1 A THR 98.376 1
ATOM 989 C CG2 . THR 125 125 ? A -1.972 18.184 -12.259 1.000 1 A THR 98.245 1
ATOM 990 N N . VAL 126 126 ? A -0.725 17.922 -7.692 1.000 1 A VAL 98.714 1
ATOM 991 C CA . VAL 126 126 ? A -0.965 17.784 -6.258 1.000 1 A VAL 98.644 1
ATOM 992 C C . VAL 126 126 ? A 0.253 18.322 -5.517 1.000 1 A VAL 98.487 1
ATOM 993 O O . VAL 126 126 ? A 1.342 17.772 -5.620 1.000 1 A VAL 98.327 1
ATOM 994 C CB . VAL 126 126 ? A -1.219 16.325 -5.856 1.000 1 A VAL 98.629 1
ATOM 995 C CG1 . VAL 126 126 ? A -2.350 15.739 -6.696 1.000 1 A VAL 98.532 1
ATOM 996 C CG2 . VAL 126 126 ? A -1.531 16.242 -4.364 1.000 1 A VAL 98.499 1
ATOM 997 N N . ASP 127 127 ? A 0.065 19.414 -4.769 1.000 1 A ASP 98.273 1
ATOM 998 C CA . ASP 127 127 ? A 1.152 20.025 -4.024 1.000 1 A ASP 97.907 1
ATOM 999 C C . ASP 127 127 ? A 1.602 19.099 -2.908 1.000 1 A ASP 98.153 1
ATOM 1000 O O . ASP 127 127 ? A 0.802 18.423 -2.286 1.000 1 A ASP 98.174 1
ATOM 1001 C CB . ASP 127 127 ? A 0.704 21.364 -3.423 1.000 1 A ASP 96.697 1
ATOM 1002 C CG . ASP 127 127 ? A 0.491 22.432 -4.471 1.000 1 A ASP 87.596 1
ATOM 1003 O OD1 . ASP 127 127 ? A 0.925 22.236 -5.629 1.000 1 A ASP 83.482 1
ATOM 1004 O OD2 . ASP 127 127 ? A -0.113 23.464 -4.148 1.000 1 A ASP 81.721 1
ATOM 1005 N N . THR 128 128 ? A 2.914 19.103 -2.636 1.000 1 A THR 97.581 1
ATOM 1006 C CA . THR 128 128 ? A 3.453 18.375 -1.500 1.000 1 A THR 97.701 1
ATOM 1007 C C . THR 128 128 ? A 2.741 18.780 -0.222 1.000 1 A THR 98.161 1
ATOM 1008 O O . THR 128 128 ? A 2.424 17.927 0.621 1.000 1 A THR 98.177 1
ATOM 1009 C CB . THR 128 128 ? A 4.946 18.592 -1.376 1.000 1 A THR 97.154 1
ATOM 1010 O OG1 . THR 128 128 ? A 5.613 18.045 -2.526 1.000 1 A THR 96.310 1
ATOM 1011 C CG2 . THR 128 128 ? A 5.496 17.916 -0.124 1.000 1 A THR 96.206 1
ATOM 1012 N N . LYS 129 129 ? A 2.489 20.081 -0.046 1.000 1 A LYS 98.293 1
ATOM 1013 C CA . LYS 129 129 ? A 1.769 20.549 1.137 1.000 1 A LYS 98.265 1
ATOM 1014 C C . LYS 129 129 ? A 0.383 19.948 1.280 1.000 1 A LYS 98.411 1
ATOM 1015 O O . LYS 129 129 ? A -0.044 19.598 2.373 1.000 1 A LYS 98.527 1
ATOM 1016 C CB . LYS 129 129 ? A 1.681 22.086 1.139 1.000 1 A LYS 97.909 1
ATOM 1017 C CG . LYS 129 129 ? A 1.046 22.658 2.398 1.000 1 A LYS 88.777 1
ATOM 1018 C CD . LYS 129 129 ? A 0.820 24.166 2.291 1.000 1 A LYS 80.098 1
ATOM 1019 C CE . LYS 129 129 ? A 0.204 24.690 3.579 1.000 1 A LYS 77.697 1
ATOM 1020 N NZ . LYS 129 129 ? A -1.134 24.054 3.818 1.000 1 A LYS 67.193 1
ATOM 1021 N N . GLN 130 130 ? A -0.351 19.819 0.141 1.000 1 A GLN 97.983 1
ATOM 1022 C CA . GLN 130 130 ? A -1.667 19.197 0.178 1.000 1 A GLN 97.921 1
ATOM 1023 C C . GLN 130 130 ? A -1.610 17.792 0.741 1.000 1 A GLN 98.346 1
ATOM 1024 O O . GLN 130 130 ? A -2.432 17.394 1.547 1.000 1 A GLN 98.430 1
ATOM 1025 C CB . GLN 130 130 ? A -2.290 19.117 -1.216 1.000 1 A GLN 97.262 1
ATOM 1026 C CG . GLN 130 130 ? A -2.661 20.432 -1.869 1.000 1 A GLN 87.303 1
ATOM 1027 C CD . GLN 130 130 ? A -3.391 20.180 -3.172 1.000 1 A GLN 81.374 1
ATOM 1028 O OE1 . GLN 130 130 ? A -2.814 20.256 -4.263 1.000 1 A GLN 82.009 1
ATOM 1029 N NE2 . GLN 130 130 ? A -4.667 19.817 -3.070 1.000 1 A GLN 77.507 1
ATOM 1030 N N . ALA 131 131 ? A -0.624 17.009 0.266 1.000 1 A ALA 98.771 1
ATOM 1031 C CA . ALA 131 131 ? A -0.506 15.615 0.713 1.000 1 A ALA 98.843 1
ATOM 1032 C C . ALA 131 131 ? A -0.037 15.541 2.150 1.000 1 A ALA 98.891 1
ATOM 1033 O O . ALA 131 131 ? A -0.506 14.698 2.908 1.000 1 A ALA 98.884 1
ATOM 1034 C CB . ALA 131 131 ? A 0.424 14.860 -0.222 1.000 1 A ALA 98.794 1
ATOM 1035 N N . GLN 132 132 ? A 0.921 16.419 2.532 1.000 1 A GLN 98.852 1
ATOM 1036 C CA . GLN 132 132 ? A 1.359 16.466 3.921 1.000 1 A GLN 98.839 1
ATOM 1037 C C . GLN 132 132 ? A 0.194 16.764 4.857 1.000 1 A GLN 98.848 1
ATOM 1038 O O . GLN 132 132 ? A 0.065 16.160 5.923 1.000 1 A GLN 98.809 1
ATOM 1039 C CB . GLN 132 132 ? A 2.439 17.527 4.093 1.000 1 A GLN 98.716 1
ATOM 1040 C CG . GLN 132 132 ? A 3.761 17.165 3.455 1.000 1 A GLN 97.534 1
ATOM 1041 C CD . GLN 132 132 ? A 4.744 18.310 3.495 1.000 1 A GLN 97.139 1
ATOM 1042 O OE1 . GLN 132 132 ? A 4.360 19.475 3.555 1.000 1 A GLN 96.057 1
ATOM 1043 N NE2 . GLN 132 132 ? A 6.034 17.989 3.452 1.000 1 A GLN 94.285 1
ATOM 1044 N N . ASP 133 133 ? A -0.688 17.702 4.460 1.000 1 A ASP 98.800 1
ATOM 1045 C CA . ASP 133 133 ? A -1.837 18.061 5.290 1.000 1 A ASP 98.739 1
ATOM 1046 C C . ASP 133 133 ? A -2.806 16.888 5.422 1.000 1 A ASP 98.763 1
ATOM 1047 O O . ASP 133 133 ? A -3.327 16.638 6.505 1.000 1 A ASP 98.666 1
ATOM 1048 C CB . ASP 133 133 ? A -2.562 19.270 4.694 1.000 1 A ASP 98.549 1
ATOM 1049 C CG . ASP 133 133 ? A -1.791 20.567 4.887 1.000 1 A ASP 97.650 1
ATOM 1050 O OD1 . ASP 133 133 ? A -0.809 20.594 5.672 1.000 1 A ASP 96.202 1
ATOM 1051 O OD2 . ASP 133 133 ? A -2.179 21.577 4.259 1.000 1 A ASP 95.759 1
ATOM 1052 N N . LEU 134 134 ? A -3.025 16.125 4.324 1.000 1 A LEU 98.818 1
ATOM 1053 C CA . LEU 134 134 ? A -3.893 14.966 4.415 1.000 1 A LEU 98.811 1
ATOM 1054 C C . LEU 134 134 ? A -3.310 13.901 5.335 1.000 1 A LEU 98.841 1
ATOM 1055 O O . LEU 134 134 ? A -4.019 13.354 6.192 1.000 1 A LEU 98.794 1
ATOM 1056 C CB . LEU 134 134 ? A -4.150 14.362 3.034 1.000 1 A LEU 98.771 1
ATOM 1057 C CG . LEU 134 134 ? A -5.138 13.185 3.023 1.000 1 A LEU 98.542 1
ATOM 1058 C CD1 . LEU 134 134 ? A -6.545 13.672 3.398 1.000 1 A LEU 98.171 1
ATOM 1059 C CD2 . LEU 134 134 ? A -5.147 12.500 1.668 1.000 1 A LEU 98.219 1
ATOM 1060 N N . ALA 135 135 ? A -2.027 13.609 5.164 1.000 1 A ALA 98.862 1
ATOM 1061 C CA . ALA 135 135 ? A -1.377 12.620 6.018 1.000 1 A ALA 98.846 1
ATOM 1062 C C . ALA 135 135 ? A -1.448 13.038 7.480 1.000 1 A ALA 98.802 1
ATOM 1063 O O . ALA 135 135 ? A -1.715 12.207 8.350 1.000 1 A ALA 98.732 1
ATOM 1064 C CB . ALA 135 135 ? A 0.060 12.398 5.579 1.000 1 A ALA 98.826 1
ATOM 1065 N N . ARG 136 136 ? A -1.215 14.324 7.767 1.000 1 A ARG 98.760 1
ATOM 1066 C CA . ARG 136 136 ? A -1.306 14.823 9.148 1.000 1 A ARG 98.612 1
ATOM 1067 C C . ARG 136 136 ? A -2.688 14.608 9.709 1.000 1 A ARG 98.486 1
ATOM 1068 O O . ARG 136 136 ? A -2.857 14.212 10.865 1.000 1 A ARG 98.085 1
ATOM 1069 C CB . ARG 136 136 ? A -0.900 16.311 9.188 1.000 1 A ARG 98.441 1
ATOM 1070 C CG . ARG 136 136 ? A -1.019 16.936 10.561 1.000 1 A ARG 93.298 1
ATOM 1071 C CD . ARG 136 136 ? A -0.514 18.366 10.703 1.000 1 A ARG 89.369 1
ATOM 1072 N NE . ARG 136 136 ? A -0.256 19.080 9.446 1.000 1 A ARG 80.540 1
ATOM 1073 C CZ . ARG 136 136 ? A -1.160 19.731 8.743 1.000 1 A ARG 72.988 1
ATOM 1074 N NH1 . ARG 136 136 ? A -0.791 20.353 7.619 1.000 1 A ARG 69.463 1
ATOM 1075 N NH2 . ARG 136 136 ? A -2.404 19.856 9.195 1.000 1 A ARG 63.935 1
ATOM 1076 N N . SER 137 137 ? A -3.731 14.871 8.876 1.000 1 A SER 98.529 1
ATOM 1077 C CA . SER 137 137 ? A -5.102 14.664 9.334 1.000 1 A SER 98.225 1
ATOM 1078 C C . SER 137 137 ? A -5.386 13.218 9.706 1.000 1 A SER 98.143 1
ATOM 1079 O O . SER 137 137 ? A -6.182 12.938 10.596 1.000 1 A SER 97.586 1
ATOM 1080 C CB . SER 137 137 ? A -6.092 15.143 8.286 1.000 1 A SER 97.637 1
ATOM 1081 O OG . SER 137 137 ? A -6.205 14.210 7.219 1.000 1 A SER 96.136 1
ATOM 1082 N N . TYR 138 138 ? A -4.720 12.270 8.986 1.000 1 A TYR 98.094 1
ATOM 1083 C CA . TYR 138 138 ? A -4.875 10.849 9.256 1.000 1 A TYR 97.900 1
ATOM 1084 C C . TYR 138 138 ? A -3.961 10.329 10.354 1.000 1 A TYR 97.692 1
ATOM 1085 O O . TYR 138 138 ? A -4.168 9.215 10.843 1.000 1 A TYR 97.272 1
ATOM 1086 C CB . TYR 138 138 ? A -4.561 10.019 7.996 1.000 1 A TYR 97.731 1
ATOM 1087 C CG . TYR 138 138 ? A -5.508 10.188 6.820 1.000 1 A TYR 97.916 1
ATOM 1088 C CD1 . TYR 138 138 ? A -6.811 10.581 6.990 1.000 1 A TYR 97.502 1
ATOM 1089 C CD2 . TYR 138 138 ? A -5.062 9.901 5.530 1.000 1 A TYR 97.565 1
ATOM 1090 C CE1 . TYR 138 138 ? A -7.663 10.701 5.894 1.000 1 A TYR 97.178 1
ATOM 1091 C CE2 . TYR 138 138 ? A -5.894 10.003 4.442 1.000 1 A TYR 97.001 1
ATOM 1092 C CZ . TYR 138 138 ? A -7.195 10.386 4.630 1.000 1 A TYR 97.355 1
ATOM 1093 O OH . TYR 138 138 ? A -8.048 10.511 3.548 1.000 1 A TYR 96.254 1
ATOM 1094 N N . GLY 139 139 ? A -2.930 11.110 10.729 1.000 1 A GLY 98.023 1
ATOM 1095 C CA . GLY 139 139 ? A -1.945 10.635 11.679 1.000 1 A GLY 97.799 1
ATOM 1096 C C . GLY 139 139 ? A -1.045 9.547 11.143 1.000 1 A GLY 98.113 1
ATOM 1097 O O . GLY 139 139 ? A -0.686 8.614 11.880 1.000 1 A GLY 97.478 1
ATOM 1098 N N . ILE 140 140 ? A -0.661 9.647 9.851 1.000 1 A ILE 98.412 1
ATOM 1099 C CA . ILE 140 140 ? A 0.173 8.647 9.232 1.000 1 A ILE 98.563 1
ATOM 1100 C C . ILE 140 140 ? A 1.333 9.331 8.495 1.000 1 A ILE 98.753 1
ATOM 1101 O O . ILE 140 140 ? A 1.249 10.506 8.172 1.000 1 A ILE 98.800 1
ATOM 1102 C CB . ILE 140 140 ? A -0.610 7.737 8.271 1.000 1 A ILE 98.474 1
ATOM 1103 C CG1 . ILE 140 140 ? A -1.078 8.521 7.045 1.000 1 A ILE 98.410 1
ATOM 1104 C CG2 . ILE 140 140 ? A -1.798 7.108 8.984 1.000 1 A ILE 98.457 1
ATOM 1105 C CD1 . ILE 140 140 ? A -1.796 7.687 6.026 1.000 1 A ILE 98.142 1
ATOM 1106 N N . PRO 141 141 ? A 2.393 8.597 8.220 1.000 1 A PRO 98.904 1
ATOM 1107 C CA . PRO 141 141 ? A 3.485 9.150 7.440 1.000 1 A PRO 98.920 1
ATOM 1108 C C . PRO 141 141 ? A 3.132 9.393 6.003 1.000 1 A PRO 98.946 1
ATOM 1109 O O . PRO 141 141 ? A 2.266 8.734 5.434 1.000 1 A PRO 98.939 1
ATOM 1110 C CB . PRO 141 141 ? A 4.588 8.103 7.553 1.000 1 A PRO 98.893 1
ATOM 1111 C CG . PRO 141 141 ? A 4.207 7.275 8.750 1.000 1 A PRO 98.805 1
ATOM 1112 C CD . PRO 141 141 ? A 2.709 7.245 8.741 1.000 1 A PRO 98.855 1
ATOM 1113 N N . PHE 142 142 ? A 3.838 10.359 5.377 1.000 1 A PHE 98.965 1
ATOM 1114 C CA . PHE 142 142 ? A 3.748 10.635 3.937 1.000 1 A PHE 98.968 1
ATOM 1115 C C . PHE 142 142 ? A 5.137 10.583 3.352 1.000 1 A PHE 98.958 1
ATOM 1116 O O . PHE 142 142 ? A 6.059 11.192 3.872 1.000 1 A PHE 98.907 1
ATOM 1117 C CB . PHE 142 142 ? A 3.108 11.997 3.695 1.000 1 A PHE 98.950 1
ATOM 1118 C CG . PHE 142 142 ? A 3.232 12.469 2.269 1.000 1 A PHE 98.945 1
ATOM 1119 C CD1 . PHE 142 142 ? A 2.660 11.720 1.236 1.000 1 A PHE 98.930 1
ATOM 1120 C CD2 . PHE 142 142 ? A 3.936 13.608 1.948 1.000 1 A PHE 98.906 1
ATOM 1121 C CE1 . PHE 142 142 ? A 2.761 12.137 -0.067 1.000 1 A PHE 98.875 1
ATOM 1122 C CE2 . PHE 142 142 ? A 4.040 14.024 0.651 1.000 1 A PHE 98.815 1
ATOM 1123 C CZ . PHE 142 142 ? A 3.463 13.277 -0.379 1.000 1 A PHE 98.829 1
ATOM 1124 N N . ILE 143 143 ? A 5.277 9.827 2.245 1.000 1 A ILE 98.965 1
ATOM 1125 C CA . ILE 143 143 ? A 6.558 9.718 1.553 1.000 1 A ILE 98.961 1
ATOM 1126 C C . ILE 143 143 ? A 6.319 9.992 0.077 1.000 1 A ILE 98.966 1
ATOM 1127 O O . ILE 143 143 ? A 5.398 9.413 -0.518 1.000 1 A ILE 98.956 1
ATOM 1128 C CB . ILE 143 143 ? A 7.171 8.304 1.694 1.000 1 A ILE 98.914 1
ATOM 1129 C CG1 . ILE 143 143 ? A 7.330 7.904 3.168 1.000 1 A ILE 98.475 1
ATOM 1130 C CG2 . ILE 143 143 ? A 8.514 8.235 0.940 1.000 1 A ILE 98.674 1
ATOM 1131 C CD1 . ILE 143 143 ? A 8.337 8.733 3.901 1.000 1 A ILE 90.510 1
ATOM 1132 N N . GLU 144 144 ? A 7.124 10.881 -0.545 1.000 1 A GLU 98.916 1
ATOM 1133 C CA . GLU 144 144 ? A 7.082 11.006 -1.999 1.000 1 A GLU 98.888 1
ATOM 1134 C C . GLU 144 144 ? A 8.088 10.054 -2.608 1.000 1 A GLU 98.916 1
ATOM 1135 O O . GLU 144 144 ? A 9.186 9.851 -2.091 1.000 1 A GLU 98.801 1
ATOM 1136 C CB . GLU 144 144 ? A 7.354 12.451 -2.454 1.000 1 A GLU 98.534 1
ATOM 1137 C CG . GLU 144 144 ? A 6.147 13.354 -2.286 1.000 1 A GLU 95.452 1
ATOM 1138 C CD . GLU 144 144 ? A 6.177 14.599 -3.177 1.000 1 A GLU 93.209 1
ATOM 1139 O OE1 . GLU 144 144 ? A 7.272 14.953 -3.707 1.000 1 A GLU 88.169 1
ATOM 1140 O OE2 . GLU 144 144 ? A 5.119 15.215 -3.372 1.000 1 A GLU 85.529 1
ATOM 1141 N N . THR 145 145 ? A 7.702 9.441 -3.737 1.000 1 A THR 98.983 1
ATOM 1142 C CA . THR 145 145 ? A 8.507 8.432 -4.407 1.000 1 A THR 98.988 1
ATOM 1143 C C . THR 145 145 ? A 8.610 8.691 -5.911 1.000 1 A THR 98.984 1
ATOM 1144 O O . THR 145 145 ? A 7.740 9.382 -6.489 1.000 1 A THR 98.974 1
ATOM 1145 C CB . THR 145 145 ? A 7.983 7.021 -4.207 1.000 1 A THR 98.990 1
ATOM 1146 O OG1 . THR 145 145 ? A 6.715 6.868 -4.867 1.000 1 A THR 98.978 1
ATOM 1147 C CG2 . THR 145 145 ? A 7.802 6.684 -2.723 1.000 1 A THR 98.983 1
ATOM 1148 N N . SER 146 146 ? A 9.588 8.115 -6.529 1.000 1 A SER 98.932 1
ATOM 1149 C CA . SER 146 146 ? A 9.600 7.882 -7.970 1.000 1 A SER 98.924 1
ATOM 1150 C C . SER 146 146 ? A 10.000 6.429 -8.201 1.000 1 A SER 98.904 1
ATOM 1151 O O . SER 146 146 ? A 11.132 6.021 -7.916 1.000 1 A SER 98.866 1
ATOM 1152 C CB . SER 146 146 ? A 10.557 8.809 -8.709 1.000 1 A SER 98.900 1
ATOM 1153 O OG . SER 146 146 ? A 10.670 8.403 -10.075 1.000 1 A SER 98.858 1
ATOM 1154 N N . ALA 147 147 ? A 9.062 5.616 -8.753 1.000 1 A ALA 98.730 1
ATOM 1155 C CA . ALA 147 147 ? A 9.452 4.276 -9.176 1.000 1 A ALA 98.604 1
ATOM 1156 C C . ALA 147 147 ? A 10.442 4.319 -10.318 1.000 1 A ALA 98.591 1
ATOM 1157 O O . ALA 147 147 ? A 11.190 3.371 -10.531 1.000 1 A ALA 98.456 1
ATOM 1158 C CB . ALA 147 147 ? A 8.207 3.469 -9.550 1.000 1 A ALA 98.365 1
ATOM 1159 N N . LYS 148 148 ? A 10.443 5.437 -11.083 1.000 1 A LYS 98.523 1
ATOM 1160 C CA . LYS 148 148 ? A 11.342 5.564 -12.220 1.000 1 A LYS 98.526 1
ATOM 1161 C C . LYS 148 148 ? A 12.798 5.715 -11.756 1.000 1 A LYS 98.582 1
ATOM 1162 O O . LYS 148 148 ? A 13.679 5.050 -12.284 1.000 1 A LYS 98.449 1
ATOM 1163 C CB . LYS 148 148 ? A 10.940 6.747 -13.100 1.000 1 A LYS 98.320 1
ATOM 1164 C CG . LYS 148 148 ? A 11.783 6.883 -14.355 1.000 1 A LYS 97.924 1
ATOM 1165 C CD . LYS 148 148 ? A 11.188 7.942 -15.286 1.000 1 A LYS 97.198 1
ATOM 1166 C CE . LYS 148 148 ? A 11.937 7.992 -16.620 1.000 1 A LYS 95.632 1
ATOM 1167 N NZ . LYS 148 148 ? A 11.327 9.011 -17.509 1.000 1 A LYS 92.166 1
ATOM 1168 N N . THR 149 149 ? A 13.044 6.601 -10.778 1.000 1 A THR 98.694 1
ATOM 1169 C CA . THR 149 149 ? A 14.417 6.842 -10.302 1.000 1 A THR 98.678 1
ATOM 1170 C C . THR 149 149 ? A 14.772 6.064 -9.056 1.000 1 A THR 98.688 1
ATOM 1171 O O . THR 149 149 ? A 15.922 6.059 -8.624 1.000 1 A THR 98.617 1
ATOM 1172 C CB . THR 149 149 ? A 14.624 8.331 -9.993 1.000 1 A THR 98.656 1
ATOM 1173 O OG1 . THR 149 149 ? A 13.887 8.643 -8.787 1.000 1 A THR 98.576 1
ATOM 1174 C CG2 . THR 149 149 ? A 14.131 9.202 -11.141 1.000 1 A THR 98.376 1
ATOM 1175 N N . ARG 150 150 ? A 13.774 5.401 -8.436 1.000 1 A ARG 98.625 1
ATOM 1176 C CA . ARG 150 150 ? A 13.892 4.639 -7.198 1.000 1 A ARG 98.608 1
ATOM 1177 C C . ARG 150 150 ? A 13.980 5.536 -5.963 1.000 1 A ARG 98.681 1
ATOM 1178 O O . ARG 150 150 ? A 14.173 5.046 -4.866 1.000 1 A ARG 98.603 1
ATOM 1179 C CB . ARG 150 150 ? A 15.040 3.612 -7.211 1.000 1 A ARG 98.309 1
ATOM 1180 C CG . ARG 150 150 ? A 14.753 2.370 -6.337 1.000 1 A ARG 97.699 1
ATOM 1181 C CD . ARG 150 150 ? A 15.794 1.263 -6.472 1.000 1 A ARG 97.313 1
ATOM 1182 N NE . ARG 150 150 ? A 15.258 0.019 -5.904 1.000 1 A ARG 97.067 1
ATOM 1183 C CZ . ARG 150 150 ? A 15.219 -0.231 -4.624 1.000 1 A ARG 96.885 1
ATOM 1184 N NH1 . ARG 150 150 ? A 15.721 0.603 -3.725 1.000 1 A ARG 94.170 1
ATOM 1185 N NH2 . ARG 150 150 ? A 14.655 -1.352 -4.212 1.000 1 A ARG 94.514 1
ATOM 1186 N N . GLN 151 151 ? A 13.807 6.872 -6.135 1.000 1 A GLN 98.780 1
ATOM 1187 C CA . GLN 151 151 ? A 13.763 7.801 -5.012 1.000 1 A GLN 98.764 1
ATOM 1188 C C . GLN 151 151 ? A 12.623 7.406 -4.068 1.000 1 A GLN 98.859 1
ATOM 1189 O O . GLN 151 151 ? A 11.470 7.273 -4.483 1.000 1 A GLN 98.809 1
ATOM 1190 C CB . GLN 151 151 ? A 13.564 9.221 -5.498 1.000 1 A GLN 98.449 1
ATOM 1191 C CG . GLN 151 151 ? A 13.564 10.266 -4.397 1.000 1 A GLN 93.810 1
ATOM 1192 C CD . GLN 151 151 ? A 13.186 11.646 -4.909 1.000 1 A GLN 83.722 1
ATOM 1193 O OE1 . GLN 151 151 ? A 11.990 11.986 -4.947 1.000 1 A GLN 74.425 1
ATOM 1194 N NE2 . GLN 151 151 ? A 14.157 12.433 -5.285 1.000 1 A GLN 75.330 1
ATOM 1195 N N . GLY 152 152 ? A 12.954 7.204 -2.797 1.000 1 A GLY 98.935 1
ATOM 1196 C CA . GLY 152 152 ? A 11.949 7.012 -1.760 1.000 1 A GLY 98.937 1
ATOM 1197 C C . GLY 152 152 ? A 11.293 5.637 -1.711 1.000 1 A GLY 98.951 1
ATOM 1198 O O . GLY 152 152 ? A 10.460 5.407 -0.844 1.000 1 A GLY 98.926 1
ATOM 1199 N N . VAL 153 153 ? A 11.660 4.715 -2.616 1.000 1 A VAL 98.918 1
ATOM 1200 C CA . VAL 153 153 ? A 10.984 3.417 -2.657 1.000 1 A VAL 98.917 1
ATOM 1201 C C . VAL 153 153 ? A 11.249 2.591 -1.396 1.000 1 A VAL 98.917 1
ATOM 1202 O O . VAL 153 153 ? A 10.322 2.121 -0.748 1.000 1 A VAL 98.910 1
ATOM 1203 C CB . VAL 153 153 ? A 11.361 2.626 -3.929 1.000 1 A VAL 98.858 1
ATOM 1204 C CG1 . VAL 153 153 ? A 10.914 3.385 -5.166 1.000 1 A VAL 98.818 1
ATOM 1205 C CG2 . VAL 153 153 ? A 10.759 1.236 -3.903 1.000 1 A VAL 98.774 1
ATOM 1206 N N . ASP 154 154 ? A 12.526 2.404 -1.065 1.000 1 A ASP 98.845 1
ATOM 1207 C CA . ASP 154 154 ? A 12.843 1.691 0.164 1.000 1 A ASP 98.739 1
ATOM 1208 C C . ASP 154 154 ? A 12.238 2.419 1.367 1.000 1 A ASP 98.758 1
ATOM 1209 O O . ASP 154 154 ? A 11.680 1.762 2.265 1.000 1 A ASP 98.700 1
ATOM 1210 C CB . ASP 154 154 ? A 14.345 1.548 0.363 1.000 1 A ASP 98.350 1
ATOM 1211 C CG . ASP 154 154 ? A 14.989 0.604 -0.640 1.000 1 A ASP 97.808 1
ATOM 1212 O OD1 . ASP 154 154 ? A 14.290 -0.256 -1.179 1.000 1 A ASP 96.928 1
ATOM 1213 O OD2 . ASP 154 154 ? A 16.200 0.729 -0.842 1.000 1 A ASP 95.933 1
ATOM 1214 N N . ASP 155 155 ? A 12.306 3.743 1.396 1.000 1 A ASP 98.818 1
ATOM 1215 C CA . ASP 155 155 ? A 11.779 4.535 2.506 1.000 1 A ASP 98.831 1
ATOM 1216 C C . ASP 155 155 ? A 10.290 4.255 2.715 1.000 1 A ASP 98.883 1
ATOM 1217 O O . ASP 155 155 ? A 9.828 4.064 3.838 1.000 1 A ASP 98.866 1
ATOM 1218 C CB . ASP 155 155 ? A 11.978 6.024 2.227 1.000 1 A ASP 98.689 1
ATOM 1219 C CG . ASP 155 155 ? A 11.815 6.914 3.447 1.000 1 A ASP 94.347 1
ATOM 1220 O OD1 . ASP 155 155 ? A 11.638 6.358 4.566 1.000 1 A ASP 93.818 1
ATOM 1221 O OD2 . ASP 155 155 ? A 11.886 8.130 3.290 1.000 1 A ASP 92.924 1
ATOM 1222 N N . ALA 156 156 ? A 9.516 4.179 1.618 1.000 1 A ALA 98.903 1
ATOM 1223 C CA . ALA 156 156 ? A 8.070 3.963 1.718 1.000 1 A ALA 98.921 1
ATOM 1224 C C . ALA 156 156 ? A 7.761 2.612 2.347 1.000 1 A ALA 98.922 1
ATOM 1225 O O . ALA 156 156 ? A 6.954 2.518 3.302 1.000 1 A ALA 98.912 1
ATOM 1226 C CB . ALA 156 156 ? A 7.418 4.052 0.328 1.000 1 A ALA 98.919 1
ATOM 1227 N N . PHE 157 157 ? A 8.369 1.523 1.823 1.000 1 A PHE 98.901 1
ATOM 1228 C CA . PHE 157 157 ? A 8.089 0.186 2.349 1.000 1 A PHE 98.874 1
ATOM 1229 C C . PHE 157 157 ? A 8.663 0.006 3.760 1.000 1 A PHE 98.848 1
ATOM 1230 O O . PHE 157 157 ? A 8.009 -0.598 4.617 1.000 1 A PHE 98.819 1
ATOM 1231 C CB . PHE 157 157 ? A 8.645 -0.883 1.414 1.000 1 A PHE 98.839 1
ATOM 1232 C CG . PHE 157 157 ? A 7.842 -1.059 0.164 1.000 1 A PHE 98.851 1
ATOM 1233 C CD1 . PHE 157 157 ? A 6.741 -1.929 0.173 1.000 1 A PHE 98.819 1
ATOM 1234 C CD2 . PHE 157 157 ? A 8.153 -0.388 -0.996 1.000 1 A PHE 98.801 1
ATOM 1235 C CE1 . PHE 157 157 ? A 5.989 -2.106 -0.977 1.000 1 A PHE 98.734 1
ATOM 1236 C CE2 . PHE 157 157 ? A 7.395 -0.568 -2.149 1.000 1 A PHE 98.721 1
ATOM 1237 C CZ . PHE 157 157 ? A 6.310 -1.435 -2.142 1.000 1 A PHE 98.744 1
ATOM 1238 N N . TYR 158 158 ? A 9.877 0.536 4.018 1.000 1 A TYR 98.815 1
ATOM 1239 C CA . TYR 158 158 ? A 10.499 0.381 5.331 1.000 1 A TYR 98.751 1
ATOM 1240 C C . TYR 158 158 ? A 9.721 1.169 6.397 1.000 1 A TYR 98.764 1
ATOM 1241 O O . TYR 158 158 ? A 9.589 0.693 7.546 1.000 1 A TYR 98.702 1
ATOM 1242 C CB . TYR 158 158 ? A 11.942 0.798 5.309 1.000 1 A TYR 98.577 1
ATOM 1243 C CG . TYR 158 158 ? A 12.878 -0.115 4.540 1.000 1 A TYR 98.317 1
ATOM 1244 C CD1 . TYR 158 158 ? A 12.419 -1.126 3.715 1.000 1 A TYR 97.871 1
ATOM 1245 C CD2 . TYR 158 158 ? A 14.266 0.064 4.640 1.000 1 A TYR 97.858 1
ATOM 1246 C CE1 . TYR 158 158 ? A 13.277 -1.944 2.994 1.000 1 A TYR 97.300 1
ATOM 1247 C CE2 . TYR 158 158 ? A 15.137 -0.744 3.929 1.000 1 A TYR 96.947 1
ATOM 1248 C CZ . TYR 158 158 ? A 14.638 -1.736 3.115 1.000 1 A TYR 97.159 1
ATOM 1249 O OH . TYR 158 158 ? A 15.500 -2.533 2.394 1.000 1 A TYR 96.247 1
ATOM 1250 N N . THR 159 159 ? A 9.210 2.348 6.047 1.000 1 A THR 98.802 1
ATOM 1251 C CA . THR 159 159 ? A 8.390 3.141 6.966 1.000 1 A THR 98.817 1
ATOM 1252 C C . THR 159 159 ? A 7.114 2.401 7.333 1.000 1 A THR 98.813 1
ATOM 1253 O O . THR 159 159 ? A 6.687 2.418 8.491 1.000 1 A THR 98.795 1
ATOM 1254 C CB . THR 159 159 ? A 8.058 4.509 6.351 1.000 1 A THR 98.838 1
ATOM 1255 O OG1 . THR 159 159 ? A 9.260 5.259 6.179 1.000 1 A THR 98.775 1
ATOM 1256 C CG2 . THR 159 159 ? A 7.118 5.286 7.245 1.000 1 A THR 98.766 1
ATOM 1257 N N . LEU 160 160 ? A 6.510 1.710 6.355 1.000 1 A LEU 98.862 1
ATOM 1258 C CA . LEU 160 160 ? A 5.324 0.919 6.659 1.000 1 A LEU 98.866 1
ATOM 1259 C C . LEU 160 160 ? A 5.637 -0.217 7.621 1.000 1 A LEU 98.842 1
ATOM 1260 O O . LEU 160 160 ? A 4.859 -0.474 8.554 1.000 1 A LEU 98.822 1
ATOM 1261 C CB . LEU 160 160 ? A 4.695 0.378 5.367 1.000 1 A LEU 98.874 1
ATOM 1262 C CG . LEU 160 160 ? A 3.424 -0.432 5.557 1.000 1 A LEU 98.880 1
ATOM 1263 C CD1 . LEU 160 160 ? A 2.361 0.361 6.319 1.000 1 A LEU 98.873 1
ATOM 1264 C CD2 . LEU 160 160 ? A 2.886 -0.925 4.218 1.000 1 A LEU 98.883 1
ATOM 1265 N N . VAL 161 161 ? A 6.781 -0.868 7.426 1.000 1 A VAL 98.751 1
ATOM 1266 C CA . VAL 161 161 ? A 7.191 -1.909 8.371 1.000 1 A VAL 98.646 1
ATOM 1267 C C . VAL 161 161 ? A 7.312 -1.327 9.778 1.000 1 A VAL 98.609 1
ATOM 1268 O O . VAL 161 161 ? A 6.851 -1.916 10.764 1.000 1 A VAL 98.560 1
ATOM 1269 C CB . VAL 161 161 ? A 8.500 -2.589 7.937 1.000 1 A VAL 98.473 1
ATOM 1270 C CG1 . VAL 161 161 ? A 8.249 -3.425 6.691 1.000 1 A VAL 98.482 1
ATOM 1271 C CG2 . VAL 161 161 ? A 9.060 -3.442 9.062 1.000 1 A VAL 98.246 1
ATOM 1272 N N . ARG 162 162 ? A 7.938 -0.126 9.870 1.000 1 A ARG 98.525 1
ATOM 1273 C CA . ARG 162 162 ? A 8.078 0.521 11.168 1.000 1 A ARG 98.391 1
ATOM 1274 C C . ARG 162 162 ? A 6.741 0.840 11.798 1.000 1 A ARG 98.371 1
ATOM 1275 O O . ARG 162 162 ? A 6.562 0.709 13.012 1.000 1 A ARG 98.298 1
ATOM 1276 C CB . ARG 162 162 ? A 8.963 1.777 11.030 1.000 1 A ARG 98.388 1
ATOM 1277 C CG . ARG 162 162 ? A 10.378 1.410 10.649 1.000 1 A ARG 98.010 1
ATOM 1278 C CD . ARG 162 162 ? A 11.249 2.680 10.461 1.000 1 A ARG 97.814 1
ATOM 1279 N NE . ARG 162 162 ? A 12.591 2.256 10.048 1.000 1 A ARG 97.684 1
ATOM 1280 C CZ . ARG 162 162 ? A 13.145 2.541 8.897 1.000 1 A ARG 97.394 1
ATOM 1281 N NH1 . ARG 162 162 ? A 12.517 3.312 8.012 1.000 1 A ARG 96.013 1
ATOM 1282 N NH2 . ARG 162 162 ? A 14.351 2.089 8.610 1.000 1 A ARG 96.389 1
ATOM 1283 N N . GLU 163 163 ? A 5.769 1.274 10.979 1.000 1 A GLU 98.491 1
ATOM 1284 C CA . GLU 163 163 ? A 4.416 1.521 11.485 1.000 1 A GLU 98.496 1
ATOM 1285 C C . GLU 163 163 ? A 3.758 0.252 12.012 1.000 1 A GLU 98.498 1
ATOM 1286 O O . GLU 163 163 ? A 3.102 0.276 13.047 1.000 1 A GLU 98.372 1
ATOM 1287 C CB . GLU 163 163 ? A 3.549 2.158 10.405 1.000 1 A GLU 98.533 1
ATOM 1288 C CG . GLU 163 163 ? A 3.916 3.594 10.085 1.000 1 A GLU 98.459 1
ATOM 1289 C CD . GLU 163 163 ? A 3.683 4.506 11.272 1.000 1 A GLU 98.171 1
ATOM 1290 O OE1 . GLU 163 163 ? A 2.498 4.732 11.626 1.000 1 A GLU 96.645 1
ATOM 1291 O OE2 . GLU 163 163 ? A 4.669 5.002 11.843 1.000 1 A GLU 96.384 1
ATOM 1292 N N . ILE 164 164 ? A 3.961 -0.890 11.292 1.000 1 A ILE 98.607 1
ATOM 1293 C CA . ILE 164 164 ? A 3.429 -2.169 11.764 1.000 1 A ILE 98.561 1
ATOM 1294 C C . ILE 164 164 ? A 4.052 -2.564 13.095 1.000 1 A ILE 98.356 1
ATOM 1295 O O . ILE 164 164 ? A 3.344 -3.025 14.002 1.000 1 A ILE 98.281 1
ATOM 1296 C CB . ILE 164 164 ? A 3.638 -3.266 10.724 1.000 1 A ILE 98.627 1
ATOM 1297 C CG1 . ILE 164 164 ? A 2.825 -2.976 9.447 1.000 1 A ILE 98.726 1
ATOM 1298 C CG2 . ILE 164 164 ? A 3.241 -4.640 11.286 1.000 1 A ILE 98.585 1
ATOM 1299 C CD1 . ILE 164 164 ? A 3.269 -3.814 8.256 1.000 1 A ILE 98.620 1
ATOM 1300 N N . ARG 165 165 ? A 5.381 -2.374 13.216 1.000 1 A ARG 98.371 1
ATOM 1301 C CA . ARG 165 165 ? A 6.051 -2.681 14.480 1.000 1 A ARG 97.950 1
ATOM 1302 C C . ARG 165 165 ? A 5.439 -1.862 15.647 1.000 1 A ARG 97.802 1
ATOM 1303 O O . ARG 165 165 ? A 5.234 -2.394 16.737 1.000 1 A ARG 97.549 1
ATOM 1304 C CB . ARG 165 165 ? A 7.543 -2.397 14.391 1.000 1 A ARG 97.537 1
ATOM 1305 C CG . ARG 165 165 ? A 8.310 -3.349 13.476 1.000 1 A ARG 96.413 1
ATOM 1306 C CD . ARG 165 165 ? A 9.763 -2.919 13.412 1.000 1 A ARG 95.020 1
ATOM 1307 N NE . ARG 165 165 ? A 10.555 -3.777 12.554 1.000 1 A ARG 94.355 1
ATOM 1308 C CZ . ARG 165 165 ? A 11.673 -3.393 11.961 1.000 1 A ARG 93.547 1
ATOM 1309 N NH1 . ARG 165 165 ? A 12.103 -2.150 12.118 1.000 1 A ARG 91.318 1
ATOM 1310 N NH2 . ARG 165 165 ? A 12.364 -4.259 11.216 1.000 1 A ARG 91.512 1
ATOM 1311 N N . LYS 166 166 ? A 5.167 -0.563 15.397 1.000 1 A LYS 97.717 1
ATOM 1312 C CA . LYS 166 166 ? A 4.537 0.285 16.416 1.000 1 A LYS 97.332 1
ATOM 1313 C C . LYS 166 166 ? A 3.184 -0.275 16.833 1.000 1 A LYS 97.451 1
ATOM 1314 O O . LYS 166 166 ? A 2.845 -0.314 18.023 1.000 1 A LYS 96.949 1
ATOM 1315 C CB . LYS 166 166 ? A 4.361 1.721 15.897 1.000 1 A LYS 96.893 1
ATOM 1316 C CG . LYS 166 166 ? A 5.622 2.522 15.757 1.000 1 A LYS 94.476 1
ATOM 1317 C CD . LYS 166 166 ? A 5.310 3.937 15.286 1.000 1 A LYS 89.067 1
ATOM 1318 C CE . LYS 166 166 ? A 6.580 4.741 15.058 1.000 1 A LYS 81.260 1
ATOM 1319 N NZ . LYS 166 166 ? A 6.245 6.089 14.476 1.000 1 A LYS 74.620 1
ATOM 1320 N N . HIS 167 167 ? A 2.394 -0.720 15.826 1.000 1 A HIS 98.009 1
ATOM 1321 C CA . HIS 167 167 ? A 1.080 -1.269 16.093 1.000 1 A HIS 97.800 1
ATOM 1322 C C . HIS 167 167 ? A 1.160 -2.574 16.899 1.000 1 A HIS 97.637 1
ATOM 1323 O O . HIS 167 167 ? A 0.407 -2.763 17.848 1.000 1 A HIS 97.014 1
ATOM 1324 C CB . HIS 167 167 ? A 0.335 -1.500 14.769 1.000 1 A HIS 97.709 1
ATOM 1325 C CG . HIS 167 167 ? A -1.033 -2.077 14.952 1.000 1 A HIS 97.483 1
ATOM 1326 N ND1 . HIS 167 167 ? A -1.264 -3.429 14.849 1.000 1 A HIS 87.900 1
ATOM 1327 C CD2 . HIS 167 167 ? A -2.233 -1.505 15.222 1.000 1 A HIS 90.070 1
ATOM 1328 C CE1 . HIS 167 167 ? A -2.564 -3.649 15.038 1.000 1 A HIS 90.481 1
ATOM 1329 N NE2 . HIS 167 167 ? A -3.161 -2.498 15.270 1.000 1 A HIS 92.074 1
ATOM 1330 N N . LYS 168 168 ? A 2.132 -3.455 16.499 1.000 1 A LYS 97.083 1
ATOM 1331 C CA . LYS 168 168 ? A 2.242 -4.751 17.162 1.000 1 A LYS 96.243 1
ATOM 1332 C C . LYS 168 168 ? A 2.668 -4.641 18.616 1.000 1 A LYS 96.291 1
ATOM 1333 O O . LYS 168 168 ? A 2.373 -5.546 19.394 1.000 1 A LYS 95.219 1
ATOM 1334 C CB . LYS 168 168 ? A 3.222 -5.643 16.407 1.000 1 A LYS 94.459 1
ATOM 1335 C CG . LYS 168 168 ? A 2.734 -6.069 15.016 1.000 1 A LYS 93.161 1
ATOM 1336 C CD . LYS 168 168 ? A 3.843 -6.680 14.184 1.000 1 A LYS 90.253 1
ATOM 1337 C CE . LYS 168 168 ? A 4.274 -8.047 14.738 1.000 1 A LYS 82.868 1
ATOM 1338 N NZ . LYS 168 168 ? A 5.249 -8.699 13.832 1.000 1 A LYS 85.943 1
ATOM 1339 N N . GLU 169 169 ? A 3.365 -3.552 18.987 1.000 1 A GLU 97.406 1
ATOM 1340 C CA . GLU 169 169 ? A 3.857 -3.387 20.350 1.000 1 A GLU 96.921 1
ATOM 1341 C C . GLU 169 169 ? A 2.747 -2.954 21.334 1.000 1 A GLU 96.624 1
ATOM 1342 O O . GLU 169 169 ? A 2.958 -3.018 22.546 1.000 1 A GLU 94.908 1
ATOM 1343 C CB . GLU 169 169 ? A 5.001 -2.385 20.407 1.000 1 A GLU 95.546 1
ATOM 1344 C CG . GLU 169 169 ? A 4.560 -0.924 20.370 1.000 1 A GLU 91.178 1
ATOM 1345 C CD . GLU 169 169 ? A 5.723 0.043 20.332 1.000 1 A GLU 89.730 1
ATOM 1346 O OE1 . GLU 169 169 ? A 6.867 -0.413 20.102 1.000 1 A GLU 85.166 1
ATOM 1347 O OE2 . GLU 169 169 ? A 5.481 1.240 20.511 1.000 1 A GLU 84.190 1
ATOM 1348 N N . LYS 170 170 ? A 1.580 -2.535 20.805 1.000 1 A LYS 95.652 1
ATOM 1349 C CA . LYS 170 170 ? A 0.471 -2.112 21.644 1.000 1 A LYS 94.841 1
ATOM 1350 C C . LYS 170 170 ? A -0.156 -3.266 22.401 1.000 1 A LYS 91.844 1
ATOM 1351 O O . LYS 170 170 ? A -0.810 -3.050 23.433 1.000 1 A LYS 85.728 1
ATOM 1352 C CB . LYS 170 170 ? A -0.592 -1.383 20.798 1.000 1 A LYS 91.495 1
ATOM 1353 C CG . LYS 170 170 ? A -0.128 -0.033 20.291 1.000 1 A LYS 91.892 1
ATOM 1354 C CD . LYS 170 170 ? A -1.180 0.610 19.421 1.000 1 A LYS 89.387 1
ATOM 1355 C CE . LYS 170 170 ? A -0.704 1.954 18.909 1.000 1 A LYS 85.446 1
ATOM 1356 N NZ . LYS 170 170 ? A -1.721 2.574 18.035 1.000 1 A LYS 80.543 1
HETATM 1357 C C1_1 . LIG2 . 1 ? B -9.406 0.103 -10.118 1.000 2 B LIG2 88.863 1
HETATM 1358 C C2_1 . LIG2 . 1 ? B -9.319 -1.163 -9.376 1.000 2 B LIG2 93.431 1
HETATM 1359 C C3_1 . LIG2 . 1 ? B -8.214 -2.093 -10.004 1.000 2 B LIG2 93.402 1
HETATM 1360 N N1_1 . LIG2 . 1 ? B -6.920 -1.504 -9.707 1.000 2 B LIG2 95.082 1
HETATM 1361 C C4_1 . LIG2 . 1 ? B -6.013 -1.118 -10.662 1.000 2 B LIG2 95.195 1
HETATM 1362 C C5_1 . LIG2 . 1 ? B -6.425 -1.204 -12.134 1.000 2 B LIG2 92.844 1
HETATM 1363 C C6_1 . LIG2 . 1 ? B -5.663 -0.407 -13.054 1.000 2 B LIG2 89.959 1
HETATM 1364 O O1_1 . LIG2 . 1 ? B -4.934 -0.700 -10.367 1.000 2 B LIG2 95.139 1
HETATM 1365 C C7_1 . LIG2 . 1 ? B -6.592 -1.311 -8.307 1.000 2 B LIG2 94.049 1
HETATM 1366 C C8_1 . LIG2 . 1 ? B -7.650 -0.420 -7.681 1.000 2 B LIG2 93.476 1
HETATM 1367 N N2_1 . LIG2 . 1 ? B -8.986 -1.028 -7.933 1.000 2 B LIG2 94.719 1
HETATM 1368 C C9_1 . LIG2 . 1 ? B -9.969 -0.874 -7.019 1.000 2 B LIG2 94.990 1
HETATM 1369 N N3_1 . LIG2 . 1 ? B -11.075 -0.260 -7.397 1.000 2 B LIG2 94.070 1
HETATM 1370 C C10_1 . LIG2 . 1 ? B -12.094 -0.029 -6.553 1.000 2 B LIG2 93.196 1
HETATM 1371 N N4_1 . LIG2 . 1 ? B -12.010 -0.457 -5.246 1.000 2 B LIG2 93.848 1
HETATM 1372 C C11_1 . LIG2 . 1 ? B -13.099 -0.253 -4.350 1.000 2 B LIG2 93.835 1
HETATM 1373 C C12_1 . LIG2 . 1 ? B -14.043 -1.293 -4.178 1.000 2 B LIG2 90.863 1
HETATM 1374 C C13_1 . LIG2 . 1 ? B -13.928 -2.586 -4.870 1.000 2 B LIG2 88.899 1
HETATM 1375 C C14_1 . LIG2 . 1 ? B -15.135 -1.035 -3.320 1.000 2 B LIG2 90.354 1
HETATM 1376 C C15_1 . LIG2 . 1 ? B -15.225 0.203 -2.699 1.000 2 B LIG2 91.160 1
HETATM 1377 N N5_1 . LIG2 . 1 ? B -14.299 1.165 -2.881 1.000 2 B LIG2 93.080 1
HETATM 1378 C C16_1 . LIG2 . 1 ? B -13.208 0.976 -3.656 1.000 2 B LIG2 94.729 1
HETATM 1379 C C17_1 . LIG2 . 1 ? B -12.167 2.077 -3.693 1.000 2 B LIG2 93.588 1
HETATM 1380 C C18_1 . LIG2 . 1 ? B -12.783 3.384 -4.094 1.000 2 B LIG2 83.909 1
HETATM 1381 C C19_1 . LIG2 . 1 ? B -11.576 2.209 -2.304 1.000 2 B LIG2 84.040 1
HETATM 1382 C C20_1 . LIG2 . 1 ? B -10.902 -1.090 -4.776 1.000 2 B LIG2 94.609 1
HETATM 1383 N N6_1 . LIG2 . 1 ? B -10.840 -1.476 -3.472 1.000 2 B LIG2 95.232 1
HETATM 1384 C C21_1 . LIG2 . 1 ? B -9.801 -2.097 -2.994 1.000 2 B LIG2 95.276 1
HETATM 1385 C C22_1 . LIG2 . 1 ? B -9.901 -2.478 -1.585 1.000 2 B LIG2 95.568 1
HETATM 1386 C C23_1 . LIG2 . 1 ? B -10.768 -3.490 -1.224 1.000 2 B LIG2 92.832 1
HETATM 1387 O O2_1 . LIG2 . 1 ? B -11.426 -4.165 -2.219 1.000 2 B LIG2 91.266 1
HETATM 1388 C C24_1 . LIG2 . 1 ? B -10.912 -3.809 0.107 1.000 2 B LIG2 93.945 1
HETATM 1389 C C25_1 . LIG2 . 1 ? B -10.188 -3.125 1.075 1.000 2 B LIG2 94.484 1
HETATM 1390 C C26_1 . LIG2 . 1 ? B -9.331 -2.109 0.701 1.000 2 B LIG2 94.856 1
HETATM 1391 C C27_1 . LIG2 . 1 ? B -9.196 -1.766 -0.610 1.000 2 B LIG2 95.245 1
HETATM 1392 F F1_1 . LIG2 . 1 ? B -8.372 -0.799 -0.951 1.000 2 B LIG2 94.875 1
HETATM 1393 C C28_1 . LIG2 . 1 ? B -8.710 -2.424 -3.821 1.000 2 B LIG2 94.947 1
HETATM 1394 F F2_1 . LIG2 . 1 ? B -7.658 -3.085 -3.329 1.000 2 B LIG2 94.864 1
HETATM 1395 C C29_1 . LIG2 . 1 ? B -8.711 -2.052 -5.140 1.000 2 B LIG2 95.032 1
HETATM 1396 C C30_1 . LIG2 . 1 ? B -9.845 -1.349 -5.643 1.000 2 B LIG2 94.920 1
HETATM 1397 O O3_1 . LIG2 . 1 ? B -13.043 0.547 -6.986 1.000 2 B LIG2 93.893 1
HETATM 1398 O O1_1 . LIG3 . 1 ? C 1.356 0.019 -14.019 1.000 3 C LIG3 92.067 1
HETATM 1399 P P1_1 . LIG3 . 1 ? C 1.852 0.971 -13.014 1.000 3 C LIG3 97.490 1
HETATM 1400 O O2_1 . LIG3 . 1 ? C 2.918 0.505 -12.121 1.000 3 C LIG3 90.671 1
HETATM 1401 O O3_1 . LIG3 . 1 ? C 0.623 1.508 -12.132 1.000 3 C LIG3 97.551 1
HETATM 1402 P P2_1 . LIG3 . 1 ? C -0.503 0.615 -11.428 1.000 3 C LIG3 97.294 1
HETATM 1403 O O4_1 . LIG3 . 1 ? C -0.901 1.383 -10.191 1.000 3 C LIG3 84.894 1
HETATM 1404 O O5_1 . LIG3 . 1 ? C -1.656 0.544 -12.389 1.000 3 C LIG3 87.437 1
HETATM 1405 O O6_1 . LIG3 . 1 ? C 0.063 -0.712 -11.117 1.000 3 C LIG3 85.881 1
HETATM 1406 O O7_1 . LIG3 . 1 ? C 2.310 2.317 -13.740 1.000 3 C LIG3 97.590 1
HETATM 1407 C C1_1 . LIG3 . 1 ? C 1.466 2.994 -14.628 1.000 3 C LIG3 96.297 1
HETATM 1408 C C2_1 . LIG3 . 1 ? C 2.311 3.837 -15.562 1.000 3 C LIG3 96.765 1
HETATM 1409 O O8_1 . LIG3 . 1 ? C 3.009 4.817 -14.756 1.000 3 C LIG3 97.709 1
HETATM 1410 C C3_1 . LIG3 . 1 ? C 3.348 3.020 -16.290 1.000 3 C LIG3 96.597 1
HETATM 1411 O O9_1 . LIG3 . 1 ? C 3.550 3.549 -17.561 1.000 3 C LIG3 94.515 1
HETATM 1412 C C4_1 . LIG3 . 1 ? C 4.566 3.179 -15.407 1.000 3 C LIG3 97.165 1
HETATM 1413 O O10_1 . LIG3 . 1 ? C 5.776 2.947 -16.086 1.000 3 C LIG3 96.294 1
HETATM 1414 C C5_1 . LIG3 . 1 ? C 4.406 4.611 -14.985 1.000 3 C LIG3 97.937 1
HETATM 1415 N N1_1 . LIG3 . 1 ? C 5.099 4.922 -13.716 1.000 3 C LIG3 98.220 1
HETATM 1416 C C6_1 . LIG3 . 1 ? C 5.881 5.996 -13.510 1.000 3 C LIG3 98.459 1
HETATM 1417 N N2_1 . LIG3 . 1 ? C 6.306 6.935 -14.361 1.000 3 C LIG3 98.309 1
HETATM 1418 C C7_1 . LIG3 . 1 ? C 7.120 7.868 -13.849 1.000 3 C LIG3 98.394 1
HETATM 1419 N N3_1 . LIG3 . 1 ? C 7.562 8.849 -14.683 1.000 3 C LIG3 97.886 1
HETATM 1420 N N4_1 . LIG3 . 1 ? C 7.490 7.900 -12.544 1.000 3 C LIG3 98.685 1
HETATM 1421 C C8_1 . LIG3 . 1 ? C 7.118 6.958 -11.652 1.000 3 C LIG3 98.723 1
HETATM 1422 O O11_1 . LIG3 . 1 ? C 7.449 6.989 -10.485 1.000 3 C LIG3 98.572 1
HETATM 1423 C C9_1 . LIG3 . 1 ? C 6.249 5.938 -12.172 1.000 3 C LIG3 98.649 1
HETATM 1424 N N5_1 . LIG3 . 1 ? C 5.651 4.862 -11.599 1.000 3 C LIG3 98.425 1
HETATM 1425 C C10_1 . LIG3 . 1 ? C 4.968 4.269 -12.553 1.000 3 C LIG3 98.177 1
HETATM 1426 Mg MG1_1 . LIG4 . 1 ? D -0.510 -2.613 -11.534 1.000 4 D LIG4 96.221
1
#
#
loop_
_atom_type.symbol
C
F
Mg
N
O
P
S
#
#
loop_
_ma_qa_metric.id
_ma_qa_metric.name
_ma_qa_metric.description
_ma_qa_metric.type
_ma_qa_metric.mode
_ma_qa_metric.type_other_details
_ma_qa_metric.software_group_id
1 pLDDT 'Predicted lddt' pLDDT local . .
#
#
loop_
_ma_qa_metric_local.ordinal_id
_ma_qa_metric_local.model_id
_ma_qa_metric_local.label_asym_id
_ma_qa_metric_local.label_seq_id
_ma_qa_metric_local.label_comp_id
_ma_qa_metric_local.metric_id
_ma_qa_metric_local.metric_value
1 1 A 1 GLY 1 82.369
2 1 A 2 MET 1 91.455
3 1 A 3 THR 1 95.990
4 1 A 4 GLU 1 97.131
5 1 A 5 TYR 1 98.086
6 1 A 6 LYS 1 97.965
7 1 A 7 LEU 1 98.411
8 1 A 8 VAL 1 98.165
9 1 A 9 VAL 1 98.262
10 1 A 10 VAL 1 98.378
11 1 A 11 GLY 1 98.230
12 1 A 12 ALA 1 98.092
13 1 A 13 CYS 1 96.839
14 1 A 14 GLY 1 97.717
15 1 A 15 VAL 1 98.639
16 1 A 16 GLY 1 98.459
17 1 A 17 LYS 1 98.382
18 1 A 18 SER 1 97.705
19 1 A 19 ALA 1 98.047
20 1 A 20 LEU 1 98.452
21 1 A 21 THR 1 98.136
22 1 A 22 ILE 1 97.506
23 1 A 23 GLN 1 98.056
24 1 A 24 LEU 1 98.249
25 1 A 25 ILE 1 97.265
26 1 A 26 GLN 1 96.585
27 1 A 27 ASN 1 97.159
28 1 A 28 HIS 1 96.707
29 1 A 29 PHE 1 97.820
30 1 A 30 VAL 1 92.866
31 1 A 31 ASP 1 90.077
32 1 A 32 GLU 1 88.577
33 1 A 33 TYR 1 85.715
34 1 A 34 ASP 1 89.883
35 1 A 35 PRO 1 89.216
36 1 A 36 THR 1 88.254
37 1 A 37 ILE 1 90.917
38 1 A 38 GLU 1 91.265
39 1 A 39 ASP 1 92.262
40 1 A 40 SER 1 93.574
41 1 A 41 TYR 1 95.742
42 1 A 42 ARG 1 96.506
43 1 A 43 LYS 1 96.809
44 1 A 44 GLN 1 97.474
45 1 A 45 VAL 1 96.638
46 1 A 46 VAL 1 96.610
47 1 A 47 ILE 1 97.498
48 1 A 48 ASP 1 96.780
49 1 A 49 GLY 1 94.589
50 1 A 50 GLU 1 93.783
51 1 A 51 THR 1 95.980
52 1 A 52 SER 1 95.765
53 1 A 53 LEU 1 97.515
54 1 A 54 LEU 1 98.164
55 1 A 55 ASP 1 97.678
56 1 A 56 ILE 1 97.669
57 1 A 57 LEU 1 96.467
58 1 A 58 ASP 1 96.389
59 1 A 59 THR 1 94.540
60 1 A 60 ALA 1 93.283
61 1 A 61 GLY 1 76.479
62 1 A 62 GLN 1 78.095
63 1 A 63 GLU 1 76.140
64 1 A 64 GLU 1 80.498
65 1 A 65 TYR 1 79.552
66 1 A 66 SER 1 79.045
67 1 A 67 ALA 1 81.114
68 1 A 68 MET 1 78.869
69 1 A 69 ARG 1 85.076
70 1 A 70 ASP 1 85.997
71 1 A 71 GLN 1 86.685
72 1 A 72 TYR 1 84.994
73 1 A 73 MET 1 90.159
74 1 A 74 ARG 1 93.987
75 1 A 75 THR 1 94.036
76 1 A 76 GLY 1 97.426
77 1 A 77 GLU 1 98.483
78 1 A 78 GLY 1 98.659
79 1 A 79 PHE 1 98.792
80 1 A 80 LEU 1 98.864
81 1 A 81 SER 1 98.953
82 1 A 82 VAL 1 98.972
83 1 A 83 PHE 1 98.983
84 1 A 84 ALA 1 98.960
85 1 A 85 ILE 1 98.912
86 1 A 86 ASN 1 98.834
87 1 A 87 ASN 1 98.780
88 1 A 88 THR 1 98.840
89 1 A 89 LYS 1 98.855
90 1 A 90 SER 1 98.918
91 1 A 91 PHE 1 98.943
92 1 A 92 GLU 1 98.713
93 1 A 93 ASP 1 98.637
94 1 A 94 ILE 1 98.819
95 1 A 95 HIS 1 97.837
96 1 A 96 HIS 1 98.106
97 1 A 97 TYR 1 97.806
98 1 A 98 ARG 1 98.061
99 1 A 99 GLU 1 97.455
100 1 A 100 GLN 1 96.116
101 1 A 101 ILE 1 97.433
102 1 A 102 LYS 1 97.108
103 1 A 103 ARG 1 95.637
104 1 A 104 VAL 1 95.030
105 1 A 105 LYS 1 96.123
106 1 A 106 ASP 1 96.058
107 1 A 107 SER 1 95.445
108 1 A 108 GLU 1 95.416
109 1 A 109 ASP 1 95.701
110 1 A 110 VAL 1 98.236
111 1 A 111 PRO 1 98.757
112 1 A 112 MET 1 98.777
113 1 A 113 VAL 1 98.978
114 1 A 114 LEU 1 98.984
115 1 A 115 VAL 1 98.991
116 1 A 116 GLY 1 98.981
117 1 A 117 ASN 1 98.964
118 1 A 118 LYS 1 98.876
119 1 A 119 SER 1 98.774
120 1 A 120 ASP 1 98.824
121 1 A 121 LEU 1 98.509
122 1 A 122 PRO 1 97.478
123 1 A 123 SER 1 94.277
124 1 A 124 ARG 1 97.699
125 1 A 125 THR 1 98.710
126 1 A 126 VAL 1 98.644
127 1 A 127 ASP 1 97.907
128 1 A 128 THR 1 97.701
129 1 A 129 LYS 1 98.265
130 1 A 130 GLN 1 97.921
131 1 A 131 ALA 1 98.843
132 1 A 132 GLN 1 98.839
133 1 A 133 ASP 1 98.739
134 1 A 134 LEU 1 98.811
135 1 A 135 ALA 1 98.846
136 1 A 136 ARG 1 98.612
137 1 A 137 SER 1 98.225
138 1 A 138 TYR 1 97.900
139 1 A 139 GLY 1 97.799
140 1 A 140 ILE 1 98.563
141 1 A 141 PRO 1 98.920
142 1 A 142 PHE 1 98.968
143 1 A 143 ILE 1 98.961
144 1 A 144 GLU 1 98.888
145 1 A 145 THR 1 98.988
146 1 A 146 SER 1 98.924
147 1 A 147 ALA 1 98.604
148 1 A 148 LYS 1 98.526
149 1 A 149 THR 1 98.678
150 1 A 150 ARG 1 98.608
151 1 A 151 GLN 1 98.764
152 1 A 152 GLY 1 98.937
153 1 A 153 VAL 1 98.917
154 1 A 154 ASP 1 98.739
155 1 A 155 ASP 1 98.831
156 1 A 156 ALA 1 98.921
157 1 A 157 PHE 1 98.874
158 1 A 158 TYR 1 98.751
159 1 A 159 THR 1 98.817
160 1 A 160 LEU 1 98.866
161 1 A 161 VAL 1 98.646
162 1 A 162 ARG 1 98.391
163 1 A 163 GLU 1 98.496
164 1 A 164 ILE 1 98.561
165 1 A 165 ARG 1 97.950
166 1 A 166 LYS 1 97.332
167 1 A 167 HIS 1 97.800
168 1 A 168 LYS 1 96.243
169 1 A 169 GLU 1 96.921
170 1 A 170 LYS 1 94.841
#
