# Supplementary material for: Single‐Sequence Deep Learning Delivers Crystal‐Quality Models of Covalent K‐Ras G12 Hotspot Complexes
Source: IUBMB Life. 2026 Jun 13;78(6):e70108. doi: 10.1002/iub.70108 (PMC13263772; doi:10.1002/iub.70108)
Supplement: Supplementary file 1 — Data S1: iub70108‐sup‐0001‐DataS1.zip. [file IUB-78-0-s001.zip › Supplementary_Data/1_Without Covalent Restraint_Web/Predicted Structures/KRASG12C_Sotorasib_GDP_Mg2+_without_restraint/pred.model_idx_3.cif]

data_model
_entry.id model
_struct.entry_id model
_struct.pdbx_model_details .
_struct.pdbx_structure_determination_methodology computational
_struct.title 'Chai-1 predicted structure'
_audit_conform.dict_location https://raw.githubusercontent.com/ihmwg/ModelCIF/80e1e22/dist/mmcif_ma.dic
_audit_conform.dict_name mmcif_ma.dic
_audit_conform.dict_version 1.4.7
#
loop_
_audit_author.name
_audit_author.pdbx_ordinal
'Chai Discovery team' 1
#
#
loop_
_chem_comp.id
_chem_comp.type
_chem_comp.name
_chem_comp.formula
_chem_comp.formula_weight
_chem_comp.ma_provenance
ALA 'L-peptide linking' . . . 'CCD Core'
ARG 'L-peptide linking' . . . 'CCD Core'
ASN 'L-peptide linking' . . . 'CCD Core'
ASP 'L-peptide linking' . . . 'CCD Core'
CYS 'L-peptide linking' . . . 'CCD Core'
GLN 'L-peptide linking' . . . 'CCD Core'
GLU 'L-peptide linking' . . . 'CCD Core'
GLY 'L-peptide linking' . . . 'CCD Core'
HIS 'L-peptide linking' . . . 'CCD Core'
ILE 'L-peptide linking' . . . 'CCD Core'
LEU 'L-peptide linking' . . . 'CCD Core'
LIG2 non-polymer . . . 'CCD Core'
LIG3 non-polymer . . . 'CCD Core'
LIG4 non-polymer . . . 'CCD Core'
LYS 'L-peptide linking' . . . 'CCD Core'
MET 'L-peptide linking' . . . 'CCD Core'
PHE 'L-peptide linking' . . . 'CCD Core'
PRO 'L-peptide linking' . . . 'CCD Core'
SER 'L-peptide linking' . . . 'CCD Core'
THR 'L-peptide linking' . . . 'CCD Core'
TYR 'L-peptide linking' . . . 'CCD Core'
VAL 'L-peptide linking' . . . 'CCD Core'
#
#
loop_
_entity.id
_entity.type
_entity.src_method
_entity.pdbx_description
_entity.formula_weight
_entity.pdbx_number_of_molecules
_entity.details
1 polymer man 'Entity A' . 1 .
2 non-polymer man 'Entity B' . 1 .
3 non-polymer man 'Entity C' . 1 .
4 non-polymer man 'Entity D' . 1 .
#
#
loop_
_entity_poly.entity_id
_entity_poly.type
_entity_poly.nstd_linkage
_entity_poly.nstd_monomer
_entity_poly.pdbx_strand_id
_entity_poly.pdbx_seq_one_letter_code
_entity_poly.pdbx_seq_one_letter_code_can
1 polypeptide(L) no no A
;GMTEYKLVVVGACGVGKSALTIQLIQNHFVDEYDPTIEDSYRKQVVIDGETSLLDILDTAGQEEYSAMRD
QYMRTGEGFLSVFAINNTKSFEDIHHYREQIKRVKDSEDVPMVLVGNKSDLPSRTVDTKQAQDLARSYGI
PFIETSAKTRQGVDDAFYTLVREIRKHKEK
;

;GMTEYKLVVVGACGVGKSALTIQLIQNHFVDEYDPTIEDSYRKQVVIDGETSLLDILDTAGQEEYSAMRD
QYMRTGEGFLSVFAINNTKSFEDIHHYREQIKRVKDSEDVPMVLVGNKSDLPSRTVDTKQAQDLARSYGI
PFIETSAKTRQGVDDAFYTLVREIRKHKEK
;

#
#
loop_
_pdbx_entity_nonpoly.entity_id
_pdbx_entity_nonpoly.name
_pdbx_entity_nonpoly.comp_id
_pdbx_entity_nonpoly.ma_model_mode
2 'Entity B' LIG2 .
3 'Entity C' LIG3 .
4 'Entity D' LIG4 .
#
#
loop_
_entity_poly_seq.entity_id
_entity_poly_seq.num
_entity_poly_seq.mon_id
_entity_poly_seq.hetero
1 1 GLY .
1 2 MET .
1 3 THR .
1 4 GLU .
1 5 TYR .
1 6 LYS .
1 7 LEU .
1 8 VAL .
1 9 VAL .
1 10 VAL .
1 11 GLY .
1 12 ALA .
1 13 CYS .
1 14 GLY .
1 15 VAL .
1 16 GLY .
1 17 LYS .
1 18 SER .
1 19 ALA .
1 20 LEU .
1 21 THR .
1 22 ILE .
1 23 GLN .
1 24 LEU .
1 25 ILE .
1 26 GLN .
1 27 ASN .
1 28 HIS .
1 29 PHE .
1 30 VAL .
1 31 ASP .
1 32 GLU .
1 33 TYR .
1 34 ASP .
1 35 PRO .
1 36 THR .
1 37 ILE .
1 38 GLU .
1 39 ASP .
1 40 SER .
1 41 TYR .
1 42 ARG .
1 43 LYS .
1 44 GLN .
1 45 VAL .
1 46 VAL .
1 47 ILE .
1 48 ASP .
1 49 GLY .
1 50 GLU .
1 51 THR .
1 52 SER .
1 53 LEU .
1 54 LEU .
1 55 ASP .
1 56 ILE .
1 57 LEU .
1 58 ASP .
1 59 THR .
1 60 ALA .
1 61 GLY .
1 62 GLN .
1 63 GLU .
1 64 GLU .
1 65 TYR .
1 66 SER .
1 67 ALA .
1 68 MET .
1 69 ARG .
1 70 ASP .
1 71 GLN .
1 72 TYR .
1 73 MET .
1 74 ARG .
1 75 THR .
1 76 GLY .
1 77 GLU .
1 78 GLY .
1 79 PHE .
1 80 LEU .
1 81 SER .
1 82 VAL .
1 83 PHE .
1 84 ALA .
1 85 ILE .
1 86 ASN .
1 87 ASN .
1 88 THR .
1 89 LYS .
1 90 SER .
1 91 PHE .
1 92 GLU .
1 93 ASP .
1 94 ILE .
1 95 HIS .
1 96 HIS .
1 97 TYR .
1 98 ARG .
1 99 GLU .
1 100 GLN .
1 101 ILE .
1 102 LYS .
1 103 ARG .
1 104 VAL .
1 105 LYS .
1 106 ASP .
1 107 SER .
1 108 GLU .
1 109 ASP .
1 110 VAL .
1 111 PRO .
1 112 MET .
1 113 VAL .
1 114 LEU .
1 115 VAL .
1 116 GLY .
1 117 ASN .
1 118 LYS .
1 119 SER .
1 120 ASP .
1 121 LEU .
1 122 PRO .
1 123 SER .
1 124 ARG .
1 125 THR .
1 126 VAL .
1 127 ASP .
1 128 THR .
1 129 LYS .
1 130 GLN .
1 131 ALA .
1 132 GLN .
1 133 ASP .
1 134 LEU .
1 135 ALA .
1 136 ARG .
1 137 SER .
1 138 TYR .
1 139 GLY .
1 140 ILE .
1 141 PRO .
1 142 PHE .
1 143 ILE .
1 144 GLU .
1 145 THR .
1 146 SER .
1 147 ALA .
1 148 LYS .
1 149 THR .
1 150 ARG .
1 151 GLN .
1 152 GLY .
1 153 VAL .
1 154 ASP .
1 155 ASP .
1 156 ALA .
1 157 PHE .
1 158 TYR .
1 159 THR .
1 160 LEU .
1 161 VAL .
1 162 ARG .
1 163 GLU .
1 164 ILE .
1 165 ARG .
1 166 LYS .
1 167 HIS .
1 168 LYS .
1 169 GLU .
1 170 LYS .
#
#
loop_
_struct_asym.id
_struct_asym.entity_id
_struct_asym.details
A 1 'Chain A'
B 2 'Chain B'
C 3 'Chain C'
D 4 'Chain D'
#
#
loop_
_pdbx_poly_seq_scheme.asym_id
_pdbx_poly_seq_scheme.entity_id
_pdbx_poly_seq_scheme.seq_id
_pdbx_poly_seq_scheme.mon_id
_pdbx_poly_seq_scheme.pdb_seq_num
_pdbx_poly_seq_scheme.auth_seq_num
_pdbx_poly_seq_scheme.pdb_mon_id
_pdbx_poly_seq_scheme.auth_mon_id
_pdbx_poly_seq_scheme.pdb_strand_id
_pdbx_poly_seq_scheme.pdb_ins_code
A 1 1 GLY 1 1 GLY GLY A .
A 1 2 MET 2 2 MET MET A .
A 1 3 THR 3 3 THR THR A .
A 1 4 GLU 4 4 GLU GLU A .
A 1 5 TYR 5 5 TYR TYR A .
A 1 6 LYS 6 6 LYS LYS A .
A 1 7 LEU 7 7 LEU LEU A .
A 1 8 VAL 8 8 VAL VAL A .
A 1 9 VAL 9 9 VAL VAL A .
A 1 10 VAL 10 10 VAL VAL A .
A 1 11 GLY 11 11 GLY GLY A .
A 1 12 ALA 12 12 ALA ALA A .
A 1 13 CYS 13 13 CYS CYS A .
A 1 14 GLY 14 14 GLY GLY A .
A 1 15 VAL 15 15 VAL VAL A .
A 1 16 GLY 16 16 GLY GLY A .
A 1 17 LYS 17 17 LYS LYS A .
A 1 18 SER 18 18 SER SER A .
A 1 19 ALA 19 19 ALA ALA A .
A 1 20 LEU 20 20 LEU LEU A .
A 1 21 THR 21 21 THR THR A .
A 1 22 ILE 22 22 ILE ILE A .
A 1 23 GLN 23 23 GLN GLN A .
A 1 24 LEU 24 24 LEU LEU A .
A 1 25 ILE 25 25 ILE ILE A .
A 1 26 GLN 26 26 GLN GLN A .
A 1 27 ASN 27 27 ASN ASN A .
A 1 28 HIS 28 28 HIS HIS A .
A 1 29 PHE 29 29 PHE PHE A .
A 1 30 VAL 30 30 VAL VAL A .
A 1 31 ASP 31 31 ASP ASP A .
A 1 32 GLU 32 32 GLU GLU A .
A 1 33 TYR 33 33 TYR TYR A .
A 1 34 ASP 34 34 ASP ASP A .
A 1 35 PRO 35 35 PRO PRO A .
A 1 36 THR 36 36 THR THR A .
A 1 37 ILE 37 37 ILE ILE A .
A 1 38 GLU 38 38 GLU GLU A .
A 1 39 ASP 39 39 ASP ASP A .
A 1 40 SER 40 40 SER SER A .
A 1 41 TYR 41 41 TYR TYR A .
A 1 42 ARG 42 42 ARG ARG A .
A 1 43 LYS 43 43 LYS LYS A .
A 1 44 GLN 44 44 GLN GLN A .
A 1 45 VAL 45 45 VAL VAL A .
A 1 46 VAL 46 46 VAL VAL A .
A 1 47 ILE 47 47 ILE ILE A .
A 1 48 ASP 48 48 ASP ASP A .
A 1 49 GLY 49 49 GLY GLY A .
A 1 50 GLU 50 50 GLU GLU A .
A 1 51 THR 51 51 THR THR A .
A 1 52 SER 52 52 SER SER A .
A 1 53 LEU 53 53 LEU LEU A .
A 1 54 LEU 54 54 LEU LEU A .
A 1 55 ASP 55 55 ASP ASP A .
A 1 56 ILE 56 56 ILE ILE A .
A 1 57 LEU 57 57 LEU LEU A .
A 1 58 ASP 58 58 ASP ASP A .
A 1 59 THR 59 59 THR THR A .
A 1 60 ALA 60 60 ALA ALA A .
A 1 61 GLY 61 61 GLY GLY A .
A 1 62 GLN 62 62 GLN GLN A .
A 1 63 GLU 63 63 GLU GLU A .
A 1 64 GLU 64 64 GLU GLU A .
A 1 65 TYR 65 65 TYR TYR A .
A 1 66 SER 66 66 SER SER A .
A 1 67 ALA 67 67 ALA ALA A .
A 1 68 MET 68 68 MET MET A .
A 1 69 ARG 69 69 ARG ARG A .
A 1 70 ASP 70 70 ASP ASP A .
A 1 71 GLN 71 71 GLN GLN A .
A 1 72 TYR 72 72 TYR TYR A .
A 1 73 MET 73 73 MET MET A .
A 1 74 ARG 74 74 ARG ARG A .
A 1 75 THR 75 75 THR THR A .
A 1 76 GLY 76 76 GLY GLY A .
A 1 77 GLU 77 77 GLU GLU A .
A 1 78 GLY 78 78 GLY GLY A .
A 1 79 PHE 79 79 PHE PHE A .
A 1 80 LEU 80 80 LEU LEU A .
A 1 81 SER 81 81 SER SER A .
A 1 82 VAL 82 82 VAL VAL A .
A 1 83 PHE 83 83 PHE PHE A .
A 1 84 ALA 84 84 ALA ALA A .
A 1 85 ILE 85 85 ILE ILE A .
A 1 86 ASN 86 86 ASN ASN A .
A 1 87 ASN 87 87 ASN ASN A .
A 1 88 THR 88 88 THR THR A .
A 1 89 LYS 89 89 LYS LYS A .
A 1 90 SER 90 90 SER SER A .
A 1 91 PHE 91 91 PHE PHE A .
A 1 92 GLU 92 92 GLU GLU A .
A 1 93 ASP 93 93 ASP ASP A .
A 1 94 ILE 94 94 ILE ILE A .
A 1 95 HIS 95 95 HIS HIS A .
A 1 96 HIS 96 96 HIS HIS A .
A 1 97 TYR 97 97 TYR TYR A .
A 1 98 ARG 98 98 ARG ARG A .
A 1 99 GLU 99 99 GLU GLU A .
A 1 100 GLN 100 100 GLN GLN A .
A 1 101 ILE 101 101 ILE ILE A .
A 1 102 LYS 102 102 LYS LYS A .
A 1 103 ARG 103 103 ARG ARG A .
A 1 104 VAL 104 104 VAL VAL A .
A 1 105 LYS 105 105 LYS LYS A .
A 1 106 ASP 106 106 ASP ASP A .
A 1 107 SER 107 107 SER SER A .
A 1 108 GLU 108 108 GLU GLU A .
A 1 109 ASP 109 109 ASP ASP A .
A 1 110 VAL 110 110 VAL VAL A .
A 1 111 PRO 111 111 PRO PRO A .
A 1 112 MET 112 112 MET MET A .
A 1 113 VAL 113 113 VAL VAL A .
A 1 114 LEU 114 114 LEU LEU A .
A 1 115 VAL 115 115 VAL VAL A .
A 1 116 GLY 116 116 GLY GLY A .
A 1 117 ASN 117 117 ASN ASN A .
A 1 118 LYS 118 118 LYS LYS A .
A 1 119 SER 119 119 SER SER A .
A 1 120 ASP 120 120 ASP ASP A .
A 1 121 LEU 121 121 LEU LEU A .
A 1 122 PRO 122 122 PRO PRO A .
A 1 123 SER 123 123 SER SER A .
A 1 124 ARG 124 124 ARG ARG A .
A 1 125 THR 125 125 THR THR A .
A 1 126 VAL 126 126 VAL VAL A .
A 1 127 ASP 127 127 ASP ASP A .
A 1 128 THR 128 128 THR THR A .
A 1 129 LYS 129 129 LYS LYS A .
A 1 130 GLN 130 130 GLN GLN A .
A 1 131 ALA 131 131 ALA ALA A .
A 1 132 GLN 132 132 GLN GLN A .
A 1 133 ASP 133 133 ASP ASP A .
A 1 134 LEU 134 134 LEU LEU A .
A 1 135 ALA 135 135 ALA ALA A .
A 1 136 ARG 136 136 ARG ARG A .
A 1 137 SER 137 137 SER SER A .
A 1 138 TYR 138 138 TYR TYR A .
A 1 139 GLY 139 139 GLY GLY A .
A 1 140 ILE 140 140 ILE ILE A .
A 1 141 PRO 141 141 PRO PRO A .
A 1 142 PHE 142 142 PHE PHE A .
A 1 143 ILE 143 143 ILE ILE A .
A 1 144 GLU 144 144 GLU GLU A .
A 1 145 THR 145 145 THR THR A .
A 1 146 SER 146 146 SER SER A .
A 1 147 ALA 147 147 ALA ALA A .
A 1 148 LYS 148 148 LYS LYS A .
A 1 149 THR 149 149 THR THR A .
A 1 150 ARG 150 150 ARG ARG A .
A 1 151 GLN 151 151 GLN GLN A .
A 1 152 GLY 152 152 GLY GLY A .
A 1 153 VAL 153 153 VAL VAL A .
A 1 154 ASP 154 154 ASP ASP A .
A 1 155 ASP 155 155 ASP ASP A .
A 1 156 ALA 156 156 ALA ALA A .
A 1 157 PHE 157 157 PHE PHE A .
A 1 158 TYR 158 158 TYR TYR A .
A 1 159 THR 159 159 THR THR A .
A 1 160 LEU 160 160 LEU LEU A .
A 1 161 VAL 161 161 VAL VAL A .
A 1 162 ARG 162 162 ARG ARG A .
A 1 163 GLU 163 163 GLU GLU A .
A 1 164 ILE 164 164 ILE ILE A .
A 1 165 ARG 165 165 ARG ARG A .
A 1 166 LYS 166 166 LYS LYS A .
A 1 167 HIS 167 167 HIS HIS A .
A 1 168 LYS 168 168 LYS LYS A .
A 1 169 GLU 169 169 GLU GLU A .
A 1 170 LYS 170 170 LYS LYS A .
#
#
loop_
_pdbx_nonpoly_scheme.asym_id
_pdbx_nonpoly_scheme.entity_id
_pdbx_nonpoly_scheme.mon_id
_pdbx_nonpoly_scheme.ndb_seq_num
_pdbx_nonpoly_scheme.pdb_seq_num
_pdbx_nonpoly_scheme.auth_seq_num
_pdbx_nonpoly_scheme.auth_mon_id
_pdbx_nonpoly_scheme.pdb_strand_id
_pdbx_nonpoly_scheme.pdb_ins_code
B 2 LIG2 1 1 1 LIG2 B .
C 3 LIG3 1 1 1 LIG3 C .
D 4 LIG4 1 1 1 LIG4 D .
#
#
loop_
_ma_data.id
_ma_data.name
_ma_data.content_type
_ma_data.content_type_other_details
1 'Entity A' target .
2 'Entity B' target .
3 'Entity C' target .
4 'Entity D' target .
5 pred_model_1 'model coordinates' .
#
#
loop_
_ma_target_entity.entity_id
_ma_target_entity.data_id
_ma_target_entity.origin
1 1 designed
2 2 designed
3 3 designed
4 4 designed
#
#
loop_
_ma_target_entity_instance.asym_id
_ma_target_entity_instance.entity_id
_ma_target_entity_instance.details
A 1 'Chain A'
B 2 'Chain B'
C 3 'Chain C'
D 4 'Chain D'
#
#
loop_
_ma_model_list.ordinal_id
_ma_model_list.model_name
_ma_model_list.data_id
_ma_model_list.model_type
_ma_model_list.model_type_other_details
1 pred_model_1 5 'Ab initio model' .
#
#
loop_
_ma_model_group.id
_ma_model_group.name
_ma_model_group.details
1 pred .
#
#
loop_
_ma_model_group_link.group_id
_ma_model_group_link.model_id
1 1
#
#
loop_
_atom_site.group_PDB
_atom_site.id
_atom_site.type_symbol
_atom_site.label_atom_id
_atom_site.label_alt_id
_atom_site.label_comp_id
_atom_site.label_seq_id
_atom_site.auth_seq_id
_atom_site.pdbx_PDB_ins_code
_atom_site.label_asym_id
_atom_site.Cartn_x
_atom_site.Cartn_y
_atom_site.Cartn_z
_atom_site.occupancy
_atom_site.label_entity_id
_atom_site.auth_asym_id
_atom_site.auth_comp_id
_atom_site.B_iso_or_equiv
_atom_site.pdbx_PDB_model_num
ATOM 1 N N . GLY 1 1 ? A 10.527 -18.950 -12.451 1.000 1 A GLY 76.740 1
ATOM 2 C CA . GLY 1 1 ? A 9.695 -19.300 -11.285 1.000 1 A GLY 82.141 1
ATOM 3 C C . GLY 1 1 ? A 8.618 -18.283 -11.061 1.000 1 A GLY 85.779 1
ATOM 4 O O . GLY 1 1 ? A 8.290 -17.483 -11.936 1.000 1 A GLY 83.415 1
ATOM 5 N N . MET 2 2 ? A 8.009 -18.300 -9.862 1.000 1 A MET 88.208 1
ATOM 6 C CA . MET 2 2 ? A 7.036 -17.262 -9.512 1.000 1 A MET 91.609 1
ATOM 7 C C . MET 2 2 ? A 7.698 -15.885 -9.467 1.000 1 A MET 92.980 1
ATOM 8 O O . MET 2 2 ? A 8.908 -15.745 -9.223 1.000 1 A MET 91.859 1
ATOM 9 C CB . MET 2 2 ? A 6.391 -17.569 -8.154 1.000 1 A MET 90.181 1
ATOM 10 C CG . MET 2 2 ? A 7.364 -17.538 -7.001 1.000 1 A MET 89.623 1
ATOM 11 S SD . MET 2 2 ? A 6.537 -17.929 -5.451 1.000 1 A MET 87.010 1
ATOM 12 C CE . MET 2 2 ? A 5.433 -16.559 -5.307 1.000 1 A MET 82.749 1
ATOM 13 N N . THR 3 3 ? A 6.906 -14.829 -9.742 1.000 1 A THR 95.821 1
ATOM 14 C CA . THR 3 3 ? A 7.405 -13.470 -9.792 1.000 1 A THR 95.993 1
ATOM 15 C C . THR 3 3 ? A 7.186 -12.789 -8.442 1.000 1 A THR 96.756 1
ATOM 16 O O . THR 3 3 ? A 6.122 -12.907 -7.846 1.000 1 A THR 96.325 1
ATOM 17 C CB . THR 3 3 ? A 6.712 -12.676 -10.896 1.000 1 A THR 94.506 1
ATOM 18 O OG1 . THR 3 3 ? A 6.923 -13.341 -12.151 1.000 1 A THR 89.400 1
ATOM 19 C CG2 . THR 3 3 ? A 7.270 -11.260 -10.997 1.000 1 A THR 90.251 1
ATOM 20 N N . GLU 4 4 ? A 8.188 -12.053 -7.957 1.000 1 A GLU 96.779 1
ATOM 21 C CA . GLU 4 4 ? A 8.092 -11.290 -6.737 1.000 1 A GLU 97.108 1
ATOM 22 C C . GLU 4 4 ? A 7.926 -9.819 -7.090 1.000 1 A GLU 97.433 1
ATOM 23 O O . GLU 4 4 ? A 8.485 -9.327 -8.066 1.000 1 A GLU 96.953 1
ATOM 24 C CB . GLU 4 4 ? A 9.326 -11.465 -5.867 1.000 1 A GLU 96.119 1
ATOM 25 C CG . GLU 4 4 ? A 9.510 -12.890 -5.402 1.000 1 A GLU 88.891 1
ATOM 26 C CD . GLU 4 4 ? A 10.663 -13.074 -4.444 1.000 1 A GLU 88.194 1
ATOM 27 O OE1 . GLU 4 4 ? A 11.370 -12.075 -4.144 1.000 1 A GLU 86.008 1
ATOM 28 O OE2 . GLU 4 4 ? A 10.860 -14.195 -3.944 1.000 1 A GLU 83.817 1
ATOM 29 N N . TYR 5 5 ? A 7.120 -9.105 -6.267 1.000 1 A TYR 97.862 1
ATOM 30 C CA . TYR 5 5 ? A 6.871 -7.689 -6.449 1.000 1 A TYR 98.067 1
ATOM 31 C C . TYR 5 5 ? A 7.108 -6.987 -5.133 1.000 1 A TYR 98.087 1
ATOM 32 O O . TYR 5 5 ? A 6.485 -7.320 -4.130 1.000 1 A TYR 98.026 1
ATOM 33 C CB . TYR 5 5 ? A 5.427 -7.454 -6.894 1.000 1 A TYR 97.994 1
ATOM 34 C CG . TYR 5 5 ? A 5.114 -8.087 -8.227 1.000 1 A TYR 97.931 1
ATOM 35 C CD1 . TYR 5 5 ? A 5.369 -7.405 -9.400 1.000 1 A TYR 97.503 1
ATOM 36 C CD2 . TYR 5 5 ? A 4.592 -9.364 -8.300 1.000 1 A TYR 97.596 1
ATOM 37 C CE1 . TYR 5 5 ? A 5.085 -7.986 -10.630 1.000 1 A TYR 96.814 1
ATOM 38 C CE2 . TYR 5 5 ? A 4.301 -9.943 -9.523 1.000 1 A TYR 96.827 1
ATOM 39 C CZ . TYR 5 5 ? A 4.557 -9.248 -10.683 1.000 1 A TYR 96.698 1
ATOM 40 O OH . TYR 5 5 ? A 4.270 -9.816 -11.913 1.000 1 A TYR 95.135 1
ATOM 41 N N . LYS 6 6 ? A 8.011 -6.010 -5.115 1.000 1 A LYS 98.004 1
ATOM 42 C CA . LYS 6 6 ? A 8.307 -5.194 -3.934 1.000 1 A LYS 97.938 1
ATOM 43 C C . LYS 6 6 ? A 7.408 -3.980 -3.983 1.000 1 A LYS 98.160 1
ATOM 44 O O . LYS 6 6 ? A 7.553 -3.092 -4.825 1.000 1 A LYS 98.028 1
ATOM 45 C CB . LYS 6 6 ? A 9.767 -4.775 -3.907 1.000 1 A LYS 97.377 1
ATOM 46 C CG . LYS 6 6 ? A 10.695 -5.959 -3.658 1.000 1 A LYS 86.974 1
ATOM 47 C CD . LYS 6 6 ? A 12.108 -5.498 -3.422 1.000 1 A LYS 80.232 1
ATOM 48 C CE . LYS 6 6 ? A 13.017 -6.670 -3.076 1.000 1 A LYS 76.352 1
ATOM 49 N NZ . LYS 6 6 ? A 12.589 -7.327 -1.808 1.000 1 A LYS 63.477 1
ATOM 50 N N . LEU 7 7 ? A 6.458 -3.922 -3.038 1.000 1 A LEU 98.233 1
ATOM 51 C CA . LEU 7 7 ? A 5.469 -2.833 -2.968 1.000 1 A LEU 98.414 1
ATOM 52 C C . LEU 7 7 ? A 5.694 -2.013 -1.703 1.000 1 A LEU 98.200 1
ATOM 53 O O . LEU 7 7 ? A 6.017 -2.565 -0.654 1.000 1 A LEU 97.921 1
ATOM 54 C CB . LEU 7 7 ? A 4.039 -3.394 -2.945 1.000 1 A LEU 98.592 1
ATOM 55 C CG . LEU 7 7 ? A 3.670 -4.482 -3.941 1.000 1 A LEU 98.442 1
ATOM 56 C CD1 . LEU 7 7 ? A 4.012 -4.044 -5.358 1.000 1 A LEU 98.367 1
ATOM 57 C CD2 . LEU 7 7 ? A 2.191 -4.834 -3.798 1.000 1 A LEU 98.470 1
ATOM 58 N N . VAL 8 8 ? A 5.488 -0.699 -1.802 1.000 1 A VAL 98.303 1
ATOM 59 C CA . VAL 8 8 ? A 5.649 0.182 -0.660 1.000 1 A VAL 98.141 1
ATOM 60 C C . VAL 8 8 ? A 4.367 0.973 -0.473 1.000 1 A VAL 98.290 1
ATOM 61 O O . VAL 8 8 ? A 3.815 1.523 -1.439 1.000 1 A VAL 98.334 1
ATOM 62 C CB . VAL 8 8 ? A 6.835 1.143 -0.848 1.000 1 A VAL 97.588 1
ATOM 63 C CG1 . VAL 8 8 ? A 8.101 0.376 -1.168 1.000 1 A VAL 96.975 1
ATOM 64 C CG2 . VAL 8 8 ? A 7.019 2.000 0.394 1.000 1 A VAL 97.030 1
ATOM 65 N N . VAL 9 9 ? A 3.855 1.020 0.762 1.000 1 A VAL 98.131 1
ATOM 66 C CA . VAL 9 9 ? A 2.633 1.764 1.072 1.000 1 A VAL 98.250 1
ATOM 67 C C . VAL 9 9 ? A 3.028 3.027 1.819 1.000 1 A VAL 98.055 1
ATOM 68 O O . VAL 9 9 ? A 3.598 2.957 2.902 1.000 1 A VAL 97.753 1
ATOM 69 C CB . VAL 9 9 ? A 1.680 0.907 1.925 1.000 1 A VAL 98.377 1
ATOM 70 C CG1 . VAL 9 9 ? A 1.428 -0.454 1.259 1.000 1 A VAL 98.528 1
ATOM 71 C CG2 . VAL 9 9 ? A 0.342 1.643 2.152 1.000 1 A VAL 98.437 1
ATOM 72 N N . VAL 10 10 ? A 2.721 4.184 1.225 1.000 1 A VAL 98.332 1
ATOM 73 C CA . VAL 10 10 ? A 3.095 5.471 1.806 1.000 1 A VAL 98.348 1
ATOM 74 C C . VAL 10 10 ? A 1.864 6.319 2.023 1.000 1 A VAL 98.550 1
ATOM 75 O O . VAL 10 10 ? A 0.778 6.045 1.514 1.000 1 A VAL 98.673 1
ATOM 76 C CB . VAL 10 10 ? A 4.111 6.238 0.911 1.000 1 A VAL 97.861 1
ATOM 77 C CG1 . VAL 10 10 ? A 5.336 5.364 0.625 1.000 1 A VAL 97.485 1
ATOM 78 C CG2 . VAL 10 10 ? A 3.458 6.707 -0.387 1.000 1 A VAL 97.888 1
ATOM 79 N N . GLY 11 11 ? A 2.033 7.401 2.780 1.000 1 A GLY 98.422 1
ATOM 80 C CA . GLY 11 11 ? A 0.967 8.305 3.089 1.000 1 A GLY 98.211 1
ATOM 81 C C . GLY 11 11 ? A 1.057 8.815 4.516 1.000 1 A GLY 97.873 1
ATOM 82 O O . GLY 11 11 ? A 1.813 8.263 5.339 1.000 1 A GLY 97.440 1
ATOM 83 N N . ALA 12 12 ? A 0.297 9.861 4.836 1.000 1 A ALA 98.346 1
ATOM 84 C CA . ALA 12 12 ? A 0.338 10.482 6.156 1.000 1 A ALA 98.092 1
ATOM 85 C C . ALA 12 12 ? A -0.109 9.540 7.249 1.000 1 A ALA 97.742 1
ATOM 86 O O . ALA 12 12 ? A -0.798 8.555 7.005 1.000 1 A ALA 97.483 1
ATOM 87 C CB . ALA 12 12 ? A -0.502 11.731 6.149 1.000 1 A ALA 97.883 1
ATOM 88 N N . CYS 13 13 ? A 0.268 9.862 8.459 1.000 1 A CYS 97.065 1
ATOM 89 C CA . CYS 13 13 ? A -0.204 9.139 9.641 1.000 1 A CYS 96.747 1
ATOM 90 C C . CYS 13 13 ? A -1.710 9.059 9.612 1.000 1 A CYS 97.254 1
ATOM 91 O O . CYS 13 13 ? A -2.401 10.035 9.377 1.000 1 A CYS 97.332 1
ATOM 92 C CB . CYS 13 13 ? A 0.254 9.850 10.898 1.000 1 A CYS 95.142 1
ATOM 93 S SG . CYS 13 13 ? A 1.971 9.744 11.229 1.000 1 A CYS 87.878 1
ATOM 94 N N . GLY 14 14 ? A -2.217 7.870 9.914 1.000 1 A GLY 97.431 1
ATOM 95 C CA . GLY 14 14 ? A -3.611 7.683 10.224 1.000 1 A GLY 97.709 1
ATOM 96 C C . GLY 14 14 ? A -4.540 7.482 9.057 1.000 1 A GLY 98.349 1
ATOM 97 O O . GLY 14 14 ? A -5.729 7.323 9.255 1.000 1 A GLY 98.319 1
ATOM 98 N N . VAL 15 15 ? A -3.993 7.433 7.828 1.000 1 A VAL 98.333 1
ATOM 99 C CA . VAL 15 15 ? A -4.873 7.276 6.648 1.000 1 A VAL 98.638 1
ATOM 100 C C . VAL 15 15 ? A -5.323 5.844 6.441 1.000 1 A VAL 98.684 1
ATOM 101 O O . VAL 15 15 ? A -6.250 5.610 5.680 1.000 1 A VAL 98.725 1
ATOM 102 C CB . VAL 15 15 ? A -4.210 7.791 5.384 1.000 1 A VAL 98.730 1
ATOM 103 C CG1 . VAL 15 15 ? A -3.896 9.269 5.508 1.000 1 A VAL 98.757 1
ATOM 104 C CG2 . VAL 15 15 ? A -2.993 6.974 5.015 1.000 1 A VAL 98.844 1
ATOM 105 N N . GLY 16 16 ? A -4.649 4.873 7.117 1.000 1 A GLY 98.585 1
ATOM 106 C CA . GLY 16 16 ? A -5.004 3.474 6.981 1.000 1 A GLY 98.458 1
ATOM 107 C C . GLY 16 16 ? A -4.002 2.619 6.253 1.000 1 A GLY 98.535 1
ATOM 108 O O . GLY 16 16 ? A -4.370 1.557 5.764 1.000 1 A GLY 98.501 1
ATOM 109 N N . LYS 17 17 ? A -2.732 3.044 6.168 1.000 1 A LYS 98.441 1
ATOM 110 C CA . LYS 17 17 ? A -1.698 2.242 5.531 1.000 1 A LYS 98.391 1
ATOM 111 C C . LYS 17 17 ? A -1.618 0.871 6.181 1.000 1 A LYS 98.217 1
ATOM 112 O O . LYS 17 17 ? A -1.636 -0.135 5.489 1.000 1 A LYS 98.359 1
ATOM 113 C CB . LYS 17 17 ? A -0.360 2.946 5.550 1.000 1 A LYS 98.274 1
ATOM 114 C CG . LYS 17 17 ? A -0.338 4.311 4.876 1.000 1 A LYS 98.015 1
ATOM 115 C CD . LYS 17 17 ? A 1.066 4.922 4.892 1.000 1 A LYS 97.759 1
ATOM 116 C CE . LYS 17 17 ? A 1.600 5.198 6.272 1.000 1 A LYS 97.367 1
ATOM 117 N NZ . LYS 17 17 ? A 0.795 6.198 7.003 1.000 1 A LYS 97.189 1
ATOM 118 N N . SER 18 18 ? A -1.521 0.838 7.508 1.000 1 A SER 98.055 1
ATOM 119 C CA . SER 18 18 ? A -1.442 -0.439 8.218 1.000 1 A SER 97.743 1
ATOM 120 C C . SER 18 18 ? A -2.713 -1.239 8.057 1.000 1 A SER 97.919 1
ATOM 121 O O . SER 18 18 ? A -2.667 -2.453 7.841 1.000 1 A SER 98.022 1
ATOM 122 C CB . SER 18 18 ? A -1.136 -0.201 9.703 1.000 1 A SER 97.113 1
ATOM 123 O OG . SER 18 18 ? A 0.125 0.409 9.874 1.000 1 A SER 94.386 1
ATOM 124 N N . ALA 19 19 ? A -3.878 -0.581 8.172 1.000 1 A ALA 97.912 1
ATOM 125 C CA . ALA 19 19 ? A -5.134 -1.296 8.051 1.000 1 A ALA 98.071 1
ATOM 126 C C . ALA 19 19 ? A -5.307 -1.925 6.652 1.000 1 A ALA 98.299 1
ATOM 127 O O . ALA 19 19 ? A -5.764 -3.067 6.544 1.000 1 A ALA 98.417 1
ATOM 128 C CB . ALA 19 19 ? A -6.304 -0.362 8.342 1.000 1 A ALA 97.952 1
ATOM 129 N N . LEU 20 20 ? A -4.914 -1.198 5.604 1.000 1 A LEU 98.268 1
ATOM 130 C CA . LEU 20 20 ? A -5.001 -1.750 4.245 1.000 1 A LEU 98.483 1
ATOM 131 C C . LEU 20 20 ? A -4.084 -2.967 4.104 1.000 1 A LEU 98.451 1
ATOM 132 O O . LEU 20 20 ? A -4.475 -3.980 3.505 1.000 1 A LEU 98.509 1
ATOM 133 C CB . LEU 20 20 ? A -4.623 -0.695 3.221 1.000 1 A LEU 98.681 1
ATOM 134 C CG . LEU 20 20 ? A -5.669 0.362 2.930 1.000 1 A LEU 98.753 1
ATOM 135 C CD1 . LEU 20 20 ? A -6.834 -0.235 2.149 1.000 1 A LEU 98.757 1
ATOM 136 C CD2 . LEU 20 20 ? A -5.040 1.522 2.164 1.000 1 A LEU 98.782 1
ATOM 137 N N . THR 21 21 ? A -2.862 -2.862 4.648 1.000 1 A THR 98.377 1
ATOM 138 C CA . THR 21 21 ? A -1.898 -3.957 4.525 1.000 1 A THR 98.195 1
ATOM 139 C C . THR 21 21 ? A -2.371 -5.181 5.267 1.000 1 A THR 98.112 1
ATOM 140 O O . THR 21 21 ? A -2.339 -6.301 4.753 1.000 1 A THR 98.160 1
ATOM 141 C CB . THR 21 21 ? A -0.543 -3.488 5.009 1.000 1 A THR 98.070 1
ATOM 142 O OG1 . THR 21 21 ? A -0.118 -2.367 4.234 1.000 1 A THR 97.893 1
ATOM 143 C CG2 . THR 21 21 ? A 0.491 -4.604 4.891 1.000 1 A THR 97.937 1
ATOM 144 N N . ILE 22 22 ? A -2.876 -4.999 6.496 1.000 1 A ILE 97.823 1
ATOM 145 C CA . ILE 22 22 ? A -3.348 -6.126 7.300 1.000 1 A ILE 97.576 1
ATOM 146 C C . ILE 22 22 ? A -4.586 -6.758 6.644 1.000 1 A ILE 97.866 1
ATOM 147 O O . ILE 22 22 ? A -4.746 -7.985 6.681 1.000 1 A ILE 98.013 1
ATOM 148 C CB . ILE 22 22 ? A -3.606 -5.682 8.737 1.000 1 A ILE 97.034 1
ATOM 149 C CG1 . ILE 22 22 ? A -2.260 -5.276 9.375 1.000 1 A ILE 96.476 1
ATOM 150 C CG2 . ILE 22 22 ? A -4.272 -6.789 9.552 1.000 1 A ILE 95.959 1
ATOM 151 C CD1 . ILE 22 22 ? A -2.399 -4.542 10.687 1.000 1 A ILE 94.300 1
ATOM 152 N N . GLN 23 23 ? A -5.476 -5.967 6.052 1.000 1 A GLN 97.996 1
ATOM 153 C CA . GLN 23 23 ? A -6.597 -6.537 5.306 1.000 1 A GLN 98.104 1
ATOM 154 C C . GLN 23 23 ? A -6.107 -7.395 4.142 1.000 1 A GLN 98.164 1
ATOM 155 O O . GLN 23 23 ? A -6.654 -8.500 3.895 1.000 1 A GLN 98.113 1
ATOM 156 C CB . GLN 23 23 ? A -7.527 -5.450 4.774 1.000 1 A GLN 97.964 1
ATOM 157 C CG . GLN 23 23 ? A -8.654 -5.147 5.754 1.000 1 A GLN 95.895 1
ATOM 158 C CD . GLN 23 23 ? A -9.728 -6.218 5.788 1.000 1 A GLN 97.756 1
ATOM 159 O OE1 . GLN 23 23 ? A -9.544 -7.348 5.340 1.000 1 A GLN 97.281 1
ATOM 160 N NE2 . GLN 23 23 ? A -10.878 -5.879 6.362 1.000 1 A GLN 96.883 1
ATOM 161 N N . LEU 24 24 ? A -5.079 -6.920 3.406 1.000 1 A LEU 98.232 1
ATOM 162 C CA . LEU 24 24 ? A -4.586 -7.714 2.289 1.000 1 A LEU 98.275 1
ATOM 163 C C . LEU 24 24 ? A -3.979 -9.031 2.746 1.000 1 A LEU 98.132 1
ATOM 164 O O . LEU 24 24 ? A -4.244 -10.081 2.206 1.000 1 A LEU 97.996 1
ATOM 165 C CB . LEU 24 24 ? A -3.541 -6.925 1.490 1.000 1 A LEU 98.379 1
ATOM 166 C CG . LEU 24 24 ? A -2.982 -7.658 0.290 1.000 1 A LEU 98.295 1
ATOM 167 C CD1 . LEU 24 24 ? A -3.960 -7.527 -0.891 1.000 1 A LEU 98.041 1
ATOM 168 C CD2 . LEU 24 24 ? A -1.624 -7.100 -0.095 1.000 1 A LEU 98.149 1
ATOM 169 N N . ILE 25 25 ? A -3.152 -8.962 3.787 1.000 1 A ILE 97.918 1
ATOM 170 C CA . ILE 25 25 ? A -2.358 -10.103 4.217 1.000 1 A ILE 97.398 1
ATOM 171 C C . ILE 25 25 ? A -3.107 -11.036 5.140 1.000 1 A ILE 97.173 1
ATOM 172 O O . ILE 25 25 ? A -3.009 -12.256 5.018 1.000 1 A ILE 96.800 1
ATOM 173 C CB . ILE 25 25 ? A -1.082 -9.602 4.918 1.000 1 A ILE 96.593 1
ATOM 174 C CG1 . ILE 25 25 ? A -0.304 -8.660 4.002 1.000 1 A ILE 93.992 1
ATOM 175 C CG2 . ILE 25 25 ? A -0.207 -10.777 5.343 1.000 1 A ILE 92.182 1
ATOM 176 C CD1 . ILE 25 25 ? A 0.125 -9.287 2.681 1.000 1 A ILE 87.670 1
ATOM 177 N N . GLN 26 26 ? A -3.890 -10.479 6.085 1.000 1 A GLN 97.161 1
ATOM 178 C CA . GLN 26 26 ? A -4.502 -11.234 7.159 1.000 1 A GLN 96.655 1
ATOM 179 C C . GLN 26 26 ? A -6.012 -11.318 7.054 1.000 1 A GLN 97.058 1
ATOM 180 O O . GLN 26 26 ? A -6.650 -12.076 7.824 1.000 1 A GLN 96.359 1
ATOM 181 C CB . GLN 26 26 ? A -4.133 -10.662 8.523 1.000 1 A GLN 95.424 1
ATOM 182 C CG . GLN 26 26 ? A -2.638 -10.638 8.787 1.000 1 A GLN 91.263 1
ATOM 183 C CD . GLN 26 26 ? A -2.053 -12.002 9.050 1.000 1 A GLN 83.992 1
ATOM 184 O OE1 . GLN 26 26 ? A -2.764 -12.964 9.330 1.000 1 A GLN 75.211 1
ATOM 185 N NE2 . GLN 26 26 ? A -0.720 -12.092 8.971 1.000 1 A GLN 74.583 1
ATOM 186 N N . ASN 27 27 ? A -6.632 -10.549 6.147 1.000 1 A ASN 97.393 1
ATOM 187 C CA . ASN 27 27 ? A -8.077 -10.611 5.913 1.000 1 A ASN 97.194 1
ATOM 188 C C . ASN 27 27 ? A -8.886 -10.287 7.167 1.000 1 A ASN 97.377 1
ATOM 189 O O . ASN 27 27 ? A -9.906 -10.924 7.435 1.000 1 A ASN 96.326 1
ATOM 190 C CB . ASN 27 27 ? A -8.489 -11.978 5.372 1.000 1 A ASN 96.373 1
ATOM 191 C CG . ASN 27 27 ? A -7.988 -12.212 3.972 1.000 1 A ASN 94.365 1
ATOM 192 O OD1 . ASN 27 27 ? A -8.688 -11.887 3.021 1.000 1 A ASN 83.529 1
ATOM 193 N ND2 . ASN 27 27 ? A -6.776 -12.725 3.833 1.000 1 A ASN 80.452 1
ATOM 194 N N . HIS 28 28 ? A -8.431 -9.286 7.943 1.000 1 A HIS 97.369 1
ATOM 195 C CA . HIS 28 28 ? A -9.192 -8.786 9.069 1.000 1 A HIS 96.828 1
ATOM 196 C C . HIS 28 28 ? A -8.889 -7.317 9.253 1.000 1 A HIS 97.256 1
ATOM 197 O O . HIS 28 28 ? A -7.827 -6.822 8.844 1.000 1 A HIS 96.775 1
ATOM 198 C CB . HIS 28 28 ? A -8.912 -9.592 10.361 1.000 1 A HIS 94.739 1
ATOM 199 C CG . HIS 28 28 ? A -7.496 -9.562 10.825 1.000 1 A HIS 89.226 1
ATOM 200 N ND1 . HIS 28 28 ? A -7.043 -8.635 11.749 1.000 1 A HIS 79.324 1
ATOM 201 C CD2 . HIS 28 28 ? A -6.459 -10.349 10.506 1.000 1 A HIS 80.533 1
ATOM 202 C CE1 . HIS 28 28 ? A -5.778 -8.877 11.982 1.000 1 A HIS 79.906 1
ATOM 203 N NE2 . HIS 28 28 ? A -5.382 -9.896 11.243 1.000 1 A HIS 79.811 1
ATOM 204 N N . PHE 29 29 ? A -9.840 -6.563 9.829 1.000 1 A PHE 97.876 1
ATOM 205 C CA . PHE 29 29 ? A -9.715 -5.137 10.080 1.000 1 A PHE 97.843 1
ATOM 206 C C . PHE 29 29 ? A -9.252 -4.893 11.518 1.000 1 A PHE 96.977 1
ATOM 207 O O . PHE 29 29 ? A -9.910 -5.328 12.455 1.000 1 A PHE 96.238 1
ATOM 208 C CB . PHE 29 29 ? A -11.039 -4.431 9.844 1.000 1 A PHE 97.634 1
ATOM 209 C CG . PHE 29 29 ? A -10.990 -2.933 10.145 1.000 1 A PHE 97.851 1
ATOM 210 C CD1 . PHE 29 29 ? A -10.118 -2.102 9.468 1.000 1 A PHE 97.925 1
ATOM 211 C CD2 . PHE 29 29 ? A -11.834 -2.376 11.105 1.000 1 A PHE 97.476 1
ATOM 212 C CE1 . PHE 29 29 ? A -10.063 -0.759 9.739 1.000 1 A PHE 97.529 1
ATOM 213 C CE2 . PHE 29 29 ? A -11.792 -1.025 11.364 1.000 1 A PHE 97.085 1
ATOM 214 C CZ . PHE 29 29 ? A -10.908 -0.208 10.687 1.000 1 A PHE 97.323 1
ATOM 215 N N . VAL 30 30 ? A -8.099 -4.247 11.653 1.000 1 A VAL 95.133 1
ATOM 216 C CA . VAL 30 30 ? A -7.548 -3.930 12.968 1.000 1 A VAL 93.008 1
ATOM 217 C C . VAL 30 30 ? A -7.846 -2.457 13.238 1.000 1 A VAL 92.755 1
ATOM 218 O O . VAL 30 30 ? A -7.323 -1.584 12.558 1.000 1 A VAL 91.493 1
ATOM 219 C CB . VAL 30 30 ? A -6.043 -4.199 13.029 1.000 1 A VAL 89.613 1
ATOM 220 C CG1 . VAL 30 30 ? A -5.790 -5.695 12.819 1.000 1 A VAL 84.469 1
ATOM 221 C CG2 . VAL 30 30 ? A -5.456 -3.725 14.354 1.000 1 A VAL 82.430 1
ATOM 222 N N . ASP 31 31 ? A -8.710 -2.181 14.219 1.000 1 A ASP 91.045 1
ATOM 223 C CA . ASP 31 31 ? A -9.097 -0.785 14.459 1.000 1 A ASP 90.265 1
ATOM 224 C C . ASP 31 31 ? A -8.158 -0.061 15.427 1.000 1 A ASP 90.041 1
ATOM 225 O O . ASP 31 31 ? A -8.322 1.120 15.667 1.000 1 A ASP 85.300 1
ATOM 226 C CB . ASP 31 31 ? A -10.558 -0.676 14.910 1.000 1 A ASP 86.927 1
ATOM 227 C CG . ASP 31 31 ? A -10.858 -1.368 16.222 1.000 1 A ASP 83.014 1
ATOM 228 O OD1 . ASP 31 31 ? A -9.909 -1.639 16.996 1.000 1 A ASP 78.945 1
ATOM 229 O OD2 . ASP 31 31 ? A -12.061 -1.593 16.497 1.000 1 A ASP 79.485 1
ATOM 230 N N . GLU 32 32 ? A -7.189 -0.795 16.004 1.000 1 A GLU 90.167 1
ATOM 231 C CA . GLU 32 32 ? A -6.172 -0.187 16.857 1.000 1 A GLU 88.663 1
ATOM 232 C C . GLU 32 32 ? A -4.864 -0.903 16.579 1.000 1 A GLU 86.672 1
ATOM 233 O O . GLU 32 32 ? A -4.710 -2.088 16.917 1.000 1 A GLU 81.520 1
ATOM 234 C CB . GLU 32 32 ? A -6.556 -0.317 18.337 1.000 1 A GLU 86.676 1
ATOM 235 C CG . GLU 32 32 ? A -5.560 0.385 19.255 1.000 1 A GLU 75.811 1
ATOM 236 C CD . GLU 32 32 ? A -5.979 0.344 20.717 1.000 1 A GLU 67.280 1
ATOM 237 O OE1 . GLU 32 32 ? A -7.182 0.157 21.002 1.000 1 A GLU 62.962 1
ATOM 238 O OE2 . GLU 32 32 ? A -5.102 0.499 21.579 1.000 1 A GLU 59.624 1
ATOM 239 N N . TYR 33 33 ? A -3.917 -0.201 15.936 1.000 1 A TYR 87.168 1
ATOM 240 C CA . TYR 33 33 ? A -2.606 -0.765 15.575 1.000 1 A TYR 86.075 1
ATOM 241 C C . TYR 33 33 ? A -1.581 0.346 15.676 1.000 1 A TYR 87.335 1
ATOM 242 O O . TYR 33 33 ? A -1.739 1.419 15.059 1.000 1 A TYR 86.367 1
ATOM 243 C CB . TYR 33 33 ? A -2.640 -1.321 14.147 1.000 1 A TYR 82.225 1
ATOM 244 C CG . TYR 33 33 ? A -1.395 -2.065 13.765 1.000 1 A TYR 80.320 1
ATOM 245 C CD1 . TYR 33 33 ? A -1.245 -3.416 14.028 1.000 1 A TYR 77.000 1
ATOM 246 C CD2 . TYR 33 33 ? A -0.363 -1.413 13.115 1.000 1 A TYR 75.653 1
ATOM 247 C CE1 . TYR 33 33 ? A -0.111 -4.113 13.671 1.000 1 A TYR 73.620 1
ATOM 248 C CE2 . TYR 33 33 ? A 0.803 -2.096 12.758 1.000 1 A TYR 73.310 1
ATOM 249 C CZ . TYR 33 33 ? A 0.895 -3.449 13.044 1.000 1 A TYR 74.668 1
ATOM 250 O OH . TYR 33 33 ? A 2.046 -4.129 12.675 1.000 1 A TYR 69.384 1
ATOM 251 N N . ASP 34 34 ? A -0.553 0.128 16.487 1.000 1 A ASP 89.479 1
ATOM 252 C CA . ASP 34 34 ? A 0.470 1.137 16.792 1.000 1 A ASP 90.033 1
ATOM 253 C C . ASP 34 34 ? A 0.875 1.892 15.527 1.000 1 A ASP 91.438 1
ATOM 254 O O . ASP 34 34 ? A 1.349 1.278 14.588 1.000 1 A ASP 91.119 1
ATOM 255 C CB . ASP 34 34 ? A 1.669 0.449 17.430 1.000 1 A ASP 88.567 1
ATOM 256 C CG . ASP 34 34 ? A 2.742 1.419 17.900 1.000 1 A ASP 87.943 1
ATOM 257 O OD1 . ASP 34 34 ? A 2.877 2.518 17.312 1.000 1 A ASP 86.646 1
ATOM 258 O OD2 . ASP 34 34 ? A 3.457 1.062 18.847 1.000 1 A ASP 85.037 1
ATOM 259 N N . PRO 35 35 ? A 0.724 3.226 15.511 1.000 1 A PRO 87.463 1
ATOM 260 C CA . PRO 35 35 ? A 1.040 3.979 14.279 1.000 1 A PRO 89.157 1
ATOM 261 C C . PRO 35 35 ? A 2.536 4.115 14.029 1.000 1 A PRO 89.781 1
ATOM 262 O O . PRO 35 35 ? A 2.907 4.625 12.982 1.000 1 A PRO 88.082 1
ATOM 263 C CB . PRO 35 35 ? A 0.396 5.343 14.513 1.000 1 A PRO 86.494 1
ATOM 264 C CG . PRO 35 35 ? A 0.439 5.493 16.008 1.000 1 A PRO 85.784 1
ATOM 265 C CD . PRO 35 35 ? A 0.205 4.103 16.579 1.000 1 A PRO 88.028 1
ATOM 266 N N . THR 36 36 ? A 3.371 3.678 14.944 1.000 1 A THR 89.775 1
ATOM 267 C CA . THR 36 36 ? A 4.827 3.820 14.796 1.000 1 A THR 88.372 1
ATOM 268 C C . THR 36 36 ? A 5.482 2.541 14.293 1.000 1 A THR 89.742 1
ATOM 269 O O . THR 36 36 ? A 6.685 2.541 14.051 1.000 1 A THR 88.353 1
ATOM 270 C CB . THR 36 36 ? A 5.491 4.202 16.119 1.000 1 A THR 85.218 1
ATOM 271 O OG1 . THR 36 36 ? A 5.390 3.131 17.057 1.000 1 A THR 82.849 1
ATOM 272 C CG2 . THR 36 36 ? A 4.802 5.439 16.691 1.000 1 A THR 82.490 1
ATOM 273 N N . ILE 37 37 ? A 4.709 1.435 14.114 1.000 1 A ILE 91.502 1
ATOM 274 C CA . ILE 37 37 ? A 5.294 0.172 13.701 1.000 1 A ILE 91.052 1
ATOM 275 C C . ILE 37 37 ? A 5.423 0.129 12.198 1.000 1 A ILE 91.673 1
ATOM 276 O O . ILE 37 37 ? A 4.435 0.117 11.466 1.000 1 A ILE 91.269 1
ATOM 277 C CB . ILE 37 37 ? A 4.487 -1.027 14.222 1.000 1 A ILE 88.892 1
ATOM 278 C CG1 . ILE 37 37 ? A 4.529 -1.061 15.749 1.000 1 A ILE 88.752 1
ATOM 279 C CG2 . ILE 37 37 ? A 5.008 -2.329 13.626 1.000 1 A ILE 88.172 1
ATOM 280 C CD1 . ILE 37 37 ? A 3.705 -2.186 16.347 1.000 1 A ILE 85.244 1
ATOM 281 N N . GLU 38 38 ? A 6.680 0.087 11.710 1.000 1 A GLU 91.570 1
ATOM 282 C CA . GLU 38 38 ? A 6.990 -0.096 10.313 1.000 1 A GLU 91.487 1
ATOM 283 C C . GLU 38 38 ? A 7.552 -1.487 10.137 1.000 1 A GLU 90.969 1
ATOM 284 O O . GLU 38 38 ? A 8.495 -1.874 10.807 1.000 1 A GLU 89.022 1
ATOM 285 C CB . GLU 38 38 ? A 8.016 0.935 9.837 1.000 1 A GLU 89.687 1
ATOM 286 C CG . GLU 38 38 ? A 8.502 0.728 8.416 1.000 1 A GLU 87.736 1
ATOM 287 C CD . GLU 38 38 ? A 9.378 1.880 7.943 1.000 1 A GLU 87.953 1
ATOM 288 O OE1 . GLU 38 38 ? A 8.865 3.037 7.915 1.000 1 A GLU 84.994 1
ATOM 289 O OE2 . GLU 38 38 ? A 10.540 1.641 7.600 1.000 1 A GLU 84.211 1
ATOM 290 N N . ASP 39 39 ? A 6.935 -2.271 9.249 1.000 1 A ASP 92.888 1
ATOM 291 C CA . ASP 39 39 ? A 7.356 -3.648 9.023 1.000 1 A ASP 92.697 1
ATOM 292 C C . ASP 39 39 ? A 7.067 -4.027 7.594 1.000 1 A ASP 94.001 1
ATOM 293 O O . ASP 39 39 ? A 6.387 -3.330 6.878 1.000 1 A ASP 93.839 1
ATOM 294 C CB . ASP 39 39 ? A 6.669 -4.605 10.014 1.000 1 A ASP 90.780 1
ATOM 295 C CG . ASP 39 39 ? A 7.409 -5.928 10.207 1.000 1 A ASP 84.725 1
ATOM 296 O OD1 . ASP 39 39 ? A 8.464 -6.127 9.581 1.000 1 A ASP 81.534 1
ATOM 297 O OD2 . ASP 39 39 ? A 6.888 -6.741 11.000 1.000 1 A ASP 78.916 1
ATOM 298 N N . SER 40 40 ? A 7.630 -5.151 7.184 1.000 1 A SER 93.786 1
ATOM 299 C CA . SER 40 40 ? A 7.358 -5.709 5.879 1.000 1 A SER 93.766 1
ATOM 300 C C . SER 40 40 ? A 6.627 -7.038 6.041 1.000 1 A SER 94.435 1
ATOM 301 O O . SER 40 40 ? A 6.751 -7.743 7.050 1.000 1 A SER 92.896 1
ATOM 302 C CB . SER 40 40 ? A 8.646 -5.891 5.076 1.000 1 A SER 91.187 1
ATOM 303 O OG . SER 40 40 ? A 9.489 -6.847 5.692 1.000 1 A SER 86.440 1
ATOM 304 N N . TYR 41 41 ? A 5.815 -7.356 5.044 1.000 1 A TYR 96.077 1
ATOM 305 C CA . TYR 41 41 ? A 4.958 -8.539 5.042 1.000 1 A TYR 95.884 1
ATOM 306 C C . TYR 41 41 ? A 5.031 -9.172 3.691 1.000 1 A TYR 96.417 1
ATOM 307 O O . TYR 41 41 ? A 5.220 -8.501 2.674 1.000 1 A TYR 96.365 1
ATOM 308 C CB . TYR 41 41 ? A 3.498 -8.127 5.346 1.000 1 A TYR 95.367 1
ATOM 309 C CG . TYR 41 41 ? A 3.328 -7.456 6.689 1.000 1 A TYR 93.455 1
ATOM 310 C CD1 . TYR 41 41 ? A 2.990 -8.185 7.817 1.000 1 A TYR 91.706 1
ATOM 311 C CD2 . TYR 41 41 ? A 3.517 -6.089 6.826 1.000 1 A TYR 92.685 1
ATOM 312 C CE1 . TYR 41 41 ? A 2.842 -7.580 9.029 1.000 1 A TYR 89.136 1
ATOM 313 C CE2 . TYR 41 41 ? A 3.360 -5.458 8.064 1.000 1 A TYR 91.267 1
ATOM 314 C CZ . TYR 41 41 ? A 3.020 -6.222 9.146 1.000 1 A TYR 88.366 1
ATOM 315 O OH . TYR 41 41 ? A 2.865 -5.634 10.392 1.000 1 A TYR 85.169 1
ATOM 316 N N . ARG 42 42 ? A 4.854 -10.507 3.660 1.000 1 A ARG 96.504 1
ATOM 317 C CA . ARG 42 42 ? A 4.874 -11.265 2.430 1.000 1 A ARG 96.601 1
ATOM 318 C C . ARG 42 42 ? A 3.536 -11.967 2.241 1.000 1 A ARG 96.910 1
ATOM 319 O O . ARG 42 42 ? A 2.980 -12.477 3.194 1.000 1 A ARG 95.805 1
ATOM 320 C CB . ARG 42 42 ? A 5.991 -12.291 2.429 1.000 1 A ARG 95.021 1
ATOM 321 C CG . ARG 42 42 ? A 7.330 -11.788 1.907 1.000 1 A ARG 84.634 1
ATOM 322 C CD . ARG 42 42 ? A 7.960 -10.730 2.796 1.000 1 A ARG 78.935 1
ATOM 323 N NE . ARG 42 42 ? A 8.326 -11.309 4.086 1.000 1 A ARG 73.872 1
ATOM 324 C CZ . ARG 42 42 ? A 8.354 -10.666 5.230 1.000 1 A ARG 67.815 1
ATOM 325 N NH1 . ARG 42 42 ? A 8.062 -9.389 5.292 1.000 1 A ARG 61.081 1
ATOM 326 N NH2 . ARG 42 42 ? A 8.716 -11.331 6.345 1.000 1 A ARG 58.782 1
ATOM 327 N N . LYS 43 43 ? A 3.037 -11.993 0.996 1.000 1 A LYS 96.655 1
ATOM 328 C CA . LYS 43 43 ? A 1.757 -12.605 0.696 1.000 1 A LYS 96.833 1
ATOM 329 C C . LYS 43 43 ? A 1.834 -13.228 -0.675 1.000 1 A LYS 97.090 1
ATOM 330 O O . LYS 43 43 ? A 2.144 -12.547 -1.648 1.000 1 A LYS 97.099 1
ATOM 331 C CB . LYS 43 43 ? A 0.624 -11.575 0.733 1.000 1 A LYS 96.136 1
ATOM 332 C CG . LYS 43 43 ? A -0.753 -12.115 0.373 1.000 1 A LYS 94.957 1
ATOM 333 C CD . LYS 43 43 ? A -1.239 -13.132 1.346 1.000 1 A LYS 92.730 1
ATOM 334 C CE . LYS 43 43 ? A -2.732 -13.334 1.186 1.000 1 A LYS 91.332 1
ATOM 335 N NZ . LYS 43 43 ? A -3.219 -14.410 2.071 1.000 1 A LYS 87.110 1
ATOM 336 N N . GLN 44 44 ? A 1.549 -14.536 -0.769 1.000 1 A GLN 97.607 1
ATOM 337 C CA . GLN 44 44 ? A 1.473 -15.205 -2.055 1.000 1 A GLN 97.501 1
ATOM 338 C C . GLN 44 44 ? A 0.042 -15.080 -2.572 1.000 1 A GLN 97.263 1
ATOM 339 O O . GLN 44 44 ? A -0.903 -15.437 -1.887 1.000 1 A GLN 96.236 1
ATOM 340 C CB . GLN 44 44 ? A 1.864 -16.676 -1.921 1.000 1 A GLN 96.692 1
ATOM 341 C CG . GLN 44 44 ? A 1.954 -17.415 -3.237 1.000 1 A GLN 92.225 1
ATOM 342 C CD . GLN 44 44 ? A 2.521 -18.809 -3.055 1.000 1 A GLN 87.993 1
ATOM 343 O OE1 . GLN 44 44 ? A 3.597 -18.988 -2.454 1.000 1 A GLN 79.877 1
ATOM 344 N NE2 . GLN 44 44 ? A 1.807 -19.819 -3.559 1.000 1 A GLN 78.997 1
ATOM 345 N N . VAL 45 45 ? A -0.104 -14.541 -3.766 1.000 1 A VAL 96.961 1
ATOM 346 C CA . VAL 45 45 ? A -1.421 -14.308 -4.367 1.000 1 A VAL 96.604 1
ATOM 347 C C . VAL 45 45 ? A -1.373 -14.716 -5.823 1.000 1 A VAL 96.462 1
ATOM 348 O O . VAL 45 45 ? A -0.321 -14.876 -6.418 1.000 1 A VAL 95.788 1
ATOM 349 C CB . VAL 45 45 ? A -1.853 -12.829 -4.269 1.000 1 A VAL 95.581 1
ATOM 350 C CG1 . VAL 45 45 ? A -1.956 -12.381 -2.807 1.000 1 A VAL 94.965 1
ATOM 351 C CG2 . VAL 45 45 ? A -0.885 -11.933 -5.037 1.000 1 A VAL 94.612 1
ATOM 352 N N . VAL 46 46 ? A -2.563 -14.876 -6.411 1.000 1 A VAL 96.451 1
ATOM 353 C CA . VAL 46 46 ? A -2.683 -15.129 -7.850 1.000 1 A VAL 96.643 1
ATOM 354 C C . VAL 46 46 ? A -3.335 -13.911 -8.491 1.000 1 A VAL 97.083 1
ATOM 355 O O . VAL 46 46 ? A -4.453 -13.541 -8.139 1.000 1 A VAL 96.561 1
ATOM 356 C CB . VAL 46 46 ? A -3.482 -16.395 -8.152 1.000 1 A VAL 95.583 1
ATOM 357 C CG1 . VAL 46 46 ? A -2.810 -17.632 -7.538 1.000 1 A VAL 94.290 1
ATOM 358 C CG2 . VAL 46 46 ? A -3.635 -16.576 -9.664 1.000 1 A VAL 94.650 1
ATOM 359 N N . ILE 47 47 ? A -2.636 -13.284 -9.413 1.000 1 A ILE 96.958 1
ATOM 360 C CA . ILE 47 47 ? A -3.138 -12.103 -10.110 1.000 1 A ILE 97.192 1
ATOM 361 C C . ILE 47 47 ? A -3.111 -12.392 -11.593 1.000 1 A ILE 96.968 1
ATOM 362 O O . ILE 47 47 ? A -2.041 -12.573 -12.182 1.000 1 A ILE 96.418 1
ATOM 363 C CB . ILE 47 47 ? A -2.300 -10.850 -9.796 1.000 1 A ILE 97.343 1
ATOM 364 C CG1 . ILE 47 47 ? A -2.269 -10.603 -8.280 1.000 1 A ILE 96.936 1
ATOM 365 C CG2 . ILE 47 47 ? A -2.872 -9.637 -10.540 1.000 1 A ILE 97.114 1
ATOM 366 C CD1 . ILE 47 47 ? A -1.309 -9.507 -7.872 1.000 1 A ILE 96.335 1
ATOM 367 N N . ASP 48 48 ? A -4.300 -12.430 -12.201 1.000 1 A ASP 97.338 1
ATOM 368 C CA . ASP 48 48 ? A -4.412 -12.686 -13.637 1.000 1 A ASP 96.789 1
ATOM 369 C C . ASP 48 48 ? A -3.682 -13.973 -14.019 1.000 1 A ASP 96.004 1
ATOM 370 O O . ASP 48 48 ? A -3.005 -14.053 -15.031 1.000 1 A ASP 94.485 1
ATOM 371 C CB . ASP 48 48 ? A -3.878 -11.512 -14.462 1.000 1 A ASP 96.445 1
ATOM 372 C CG . ASP 48 48 ? A -4.559 -10.185 -14.121 1.000 1 A ASP 96.590 1
ATOM 373 O OD1 . ASP 48 48 ? A -5.782 -10.179 -13.915 1.000 1 A ASP 95.385 1
ATOM 374 O OD2 . ASP 48 48 ? A -3.845 -9.153 -14.073 1.000 1 A ASP 94.934 1
ATOM 375 N N . GLY 49 49 ? A -3.804 -15.002 -13.154 1.000 1 A GLY 96.101 1
ATOM 376 C CA . GLY 49 49 ? A -3.236 -16.306 -13.419 1.000 1 A GLY 94.558 1
ATOM 377 C C . GLY 49 49 ? A -1.780 -16.487 -13.040 1.000 1 A GLY 94.618 1
ATOM 378 O O . GLY 49 49 ? A -1.269 -17.597 -13.131 1.000 1 A GLY 93.130 1
ATOM 379 N N . GLU 50 50 ? A -1.105 -15.415 -12.617 1.000 1 A GLU 93.814 1
ATOM 380 C CA . GLU 50 50 ? A 0.294 -15.477 -12.226 1.000 1 A GLU 93.557 1
ATOM 381 C C . GLU 50 50 ? A 0.404 -15.586 -10.712 1.000 1 A GLU 94.405 1
ATOM 382 O O . GLU 50 50 ? A -0.060 -14.708 -9.964 1.000 1 A GLU 94.415 1
ATOM 383 C CB . GLU 50 50 ? A 1.055 -14.213 -12.674 1.000 1 A GLU 90.958 1
ATOM 384 C CG . GLU 50 50 ? A 2.523 -14.209 -12.227 1.000 1 A GLU 88.107 1
ATOM 385 C CD . GLU 50 50 ? A 3.247 -12.948 -12.658 1.000 1 A GLU 85.799 1
ATOM 386 O OE1 . GLU 50 50 ? A 2.911 -11.861 -12.141 1.000 1 A GLU 78.116 1
ATOM 387 O OE2 . GLU 50 50 ? A 4.174 -13.035 -13.500 1.000 1 A GLU 76.573 1
ATOM 388 N N . THR 51 51 ? A 0.986 -16.682 -10.223 1.000 1 A THR 95.761 1
ATOM 389 C CA . THR 51 51 ? A 1.288 -16.790 -8.800 1.000 1 A THR 95.929 1
ATOM 390 C C . THR 51 51 ? A 2.414 -15.824 -8.485 1.000 1 A THR 95.942 1
ATOM 391 O O . THR 51 51 ? A 3.500 -15.887 -9.066 1.000 1 A THR 94.443 1
ATOM 392 C CB . THR 51 51 ? A 1.655 -18.235 -8.425 1.000 1 A THR 95.273 1
ATOM 393 O OG1 . THR 51 51 ? A 0.581 -19.107 -8.728 1.000 1 A THR 92.882 1
ATOM 394 C CG2 . THR 51 51 ? A 1.985 -18.305 -6.956 1.000 1 A THR 93.434 1
ATOM 395 N N . SER 52 52 ? A 2.141 -14.894 -7.562 1.000 1 A SER 95.912 1
ATOM 396 C CA . SER 52 52 ? A 3.010 -13.753 -7.308 1.000 1 A SER 95.754 1
ATOM 397 C C . SER 52 52 ? A 3.246 -13.629 -5.815 1.000 1 A SER 96.676 1
ATOM 398 O O . SER 52 52 ? A 2.327 -13.782 -5.003 1.000 1 A SER 96.511 1
ATOM 399 C CB . SER 52 52 ? A 2.395 -12.473 -7.844 1.000 1 A SER 93.025 1
ATOM 400 O OG . SER 52 52 ? A 2.051 -12.597 -9.226 1.000 1 A SER 84.866 1
ATOM 401 N N . LEU 53 53 ? A 4.485 -13.300 -5.435 1.000 1 A LEU 97.324 1
ATOM 402 C CA . LEU 53 53 ? A 4.813 -12.996 -4.058 1.000 1 A LEU 97.681 1
ATOM 403 C C . LEU 53 53 ? A 4.890 -11.490 -3.901 1.000 1 A LEU 97.947 1
ATOM 404 O O . LEU 53 53 ? A 5.733 -10.824 -4.506 1.000 1 A LEU 97.633 1
ATOM 405 C CB . LEU 53 53 ? A 6.146 -13.632 -3.683 1.000 1 A LEU 97.080 1
ATOM 406 C CG . LEU 53 53 ? A 6.577 -13.397 -2.245 1.000 1 A LEU 94.550 1
ATOM 407 C CD1 . LEU 53 53 ? A 5.603 -14.044 -1.258 1.000 1 A LEU 93.246 1
ATOM 408 C CD2 . LEU 53 53 ? A 7.997 -13.879 -2.025 1.000 1 A LEU 92.659 1
ATOM 409 N N . LEU 54 54 ? A 3.961 -10.936 -3.088 1.000 1 A LEU 98.008 1
ATOM 410 C CA . LEU 54 54 ? A 3.950 -9.512 -2.796 1.000 1 A LEU 98.190 1
ATOM 411 C C . LEU 54 54 ? A 4.779 -9.266 -1.551 1.000 1 A LEU 98.051 1
ATOM 412 O O . LEU 54 54 ? A 4.469 -9.797 -0.489 1.000 1 A LEU 97.798 1
ATOM 413 C CB . LEU 54 54 ? A 2.520 -9.010 -2.592 1.000 1 A LEU 98.201 1
ATOM 414 C CG . LEU 54 54 ? A 1.542 -9.339 -3.710 1.000 1 A LEU 98.031 1
ATOM 415 C CD1 . LEU 54 54 ? A 2.131 -9.004 -5.092 1.000 1 A LEU 97.956 1
ATOM 416 C CD2 . LEU 54 54 ? A 0.229 -8.600 -3.488 1.000 1 A LEU 98.032 1
ATOM 417 N N . ASP 55 55 ? A 5.844 -8.469 -1.683 1.000 1 A ASP 97.886 1
ATOM 418 C CA . ASP 55 55 ? A 6.739 -8.101 -0.585 1.000 1 A ASP 97.587 1
ATOM 419 C C . ASP 55 55 ? A 6.408 -6.628 -0.275 1.000 1 A ASP 97.672 1
ATOM 420 O O . ASP 55 55 ? A 6.751 -5.746 -1.042 1.000 1 A ASP 97.489 1
ATOM 421 C CB . ASP 55 55 ? A 8.168 -8.301 -1.039 1.000 1 A ASP 96.382 1
ATOM 422 C CG . ASP 55 55 ? A 9.185 -8.082 0.076 1.000 1 A ASP 94.662 1
ATOM 423 O OD1 . ASP 55 55 ? A 8.773 -7.742 1.201 1.000 1 A ASP 92.528 1
ATOM 424 O OD2 . ASP 55 55 ? A 10.385 -8.233 -0.210 1.000 1 A ASP 89.895 1
ATOM 425 N N . ILE 56 56 ? A 5.706 -6.420 0.861 1.000 1 A ILE 97.653 1
ATOM 426 C CA . ILE 56 56 ? A 5.042 -5.117 1.115 1.000 1 A ILE 97.762 1
ATOM 427 C C . ILE 56 56 ? A 5.677 -4.446 2.311 1.000 1 A ILE 97.280 1
ATOM 428 O O . ILE 56 56 ? A 5.719 -5.002 3.409 1.000 1 A ILE 97.091 1
ATOM 429 C CB . ILE 56 56 ? A 3.536 -5.295 1.373 1.000 1 A ILE 97.969 1
ATOM 430 C CG1 . ILE 56 56 ? A 2.879 -5.996 0.182 1.000 1 A ILE 97.229 1
ATOM 431 C CG2 . ILE 56 56 ? A 2.881 -3.953 1.678 1.000 1 A ILE 97.854 1
ATOM 432 C CD1 . ILE 56 56 ? A 1.492 -6.520 0.497 1.000 1 A ILE 93.747 1
ATOM 433 N N . LEU 57 57 ? A 6.142 -3.206 2.139 1.000 1 A LEU 96.913 1
ATOM 434 C CA . LEU 57 57 ? A 6.605 -2.381 3.258 1.000 1 A LEU 96.398 1
ATOM 435 C C . LEU 57 57 ? A 5.499 -1.410 3.629 1.000 1 A LEU 96.569 1
ATOM 436 O O . LEU 57 57 ? A 5.072 -0.571 2.831 1.000 1 A LEU 96.632 1
ATOM 437 C CB . LEU 57 57 ? A 7.883 -1.610 2.899 1.000 1 A LEU 95.147 1
ATOM 438 C CG . LEU 57 57 ? A 8.357 -0.624 3.995 1.000 1 A LEU 93.348 1
ATOM 439 C CD1 . LEU 57 57 ? A 8.675 -1.349 5.296 1.000 1 A LEU 91.766 1
ATOM 440 C CD2 . LEU 57 57 ? A 9.539 0.182 3.508 1.000 1 A LEU 91.142 1
ATOM 441 N N . ASP 58 58 ? A 5.022 -1.534 4.867 1.000 1 A ASP 96.523 1
ATOM 442 C CA . ASP 58 58 ? A 4.072 -0.583 5.481 1.000 1 A ASP 96.391 1
ATOM 443 C C . ASP 58 58 ? A 4.893 0.460 6.230 1.000 1 A ASP 95.615 1
ATOM 444 O O . ASP 58 58 ? A 5.401 0.191 7.319 1.000 1 A ASP 94.618 1
ATOM 445 C CB . ASP 58 58 ? A 3.147 -1.361 6.411 1.000 1 A ASP 96.442 1
ATOM 446 C CG . ASP 58 58 ? A 2.248 -0.460 7.208 1.000 1 A ASP 96.449 1
ATOM 447 O OD1 . ASP 58 58 ? A 1.934 0.658 6.736 1.000 1 A ASP 95.883 1
ATOM 448 O OD2 . ASP 58 58 ? A 1.848 -0.854 8.328 1.000 1 A ASP 95.554 1
ATOM 449 N N . THR 59 59 ? A 5.053 1.643 5.634 1.000 1 A THR 95.501 1
ATOM 450 C CA . THR 59 59 ? A 5.952 2.642 6.179 1.000 1 A THR 94.398 1
ATOM 451 C C . THR 59 59 ? A 5.362 3.315 7.415 1.000 1 A THR 92.032 1
ATOM 452 O O . THR 59 59 ? A 4.143 3.467 7.574 1.000 1 A THR 89.502 1
ATOM 453 C CB . THR 59 59 ? A 6.299 3.711 5.153 1.000 1 A THR 94.094 1
ATOM 454 O OG1 . THR 59 59 ? A 5.135 4.453 4.786 1.000 1 A THR 87.060 1
ATOM 455 C CG2 . THR 59 59 ? A 6.889 3.062 3.899 1.000 1 A THR 87.472 1
ATOM 456 N N . ALA 60 60 ? A 6.267 3.736 8.308 1.000 1 A ALA 94.550 1
ATOM 457 C CA . ALA 60 60 ? A 5.893 4.446 9.529 1.000 1 A ALA 93.189 1
ATOM 458 C C . ALA 60 60 ? A 6.985 5.395 10.000 1.000 1 A ALA 90.169 1
ATOM 459 O O . ALA 60 60 ? A 7.111 5.655 11.195 1.000 1 A ALA 85.722 1
ATOM 460 C CB . ALA 60 60 ? A 5.511 3.472 10.615 1.000 1 A ALA 92.791 1
ATOM 461 N N . GLY 61 61 ? A 7.784 5.934 9.056 1.000 1 A GLY 80.205 1
ATOM 462 C CA . GLY 61 61 ? A 8.781 6.919 9.435 1.000 1 A GLY 76.900 1
ATOM 463 C C . GLY 61 61 ? A 10.089 6.300 9.877 1.000 1 A GLY 77.971 1
ATOM 464 O O . GLY 61 61 ? A 10.372 5.124 9.650 1.000 1 A GLY 73.577 1
ATOM 465 N N . GLN 62 62 ? A 10.939 7.128 10.517 1.000 1 A GLN 77.479 1
ATOM 466 C CA . GLN 62 62 ? A 12.245 6.715 10.996 1.000 1 A GLN 77.141 1
ATOM 467 C C . GLN 62 62 ? A 12.085 6.088 12.380 1.000 1 A GLN 77.558 1
ATOM 468 O O . GLN 62 62 ? A 12.245 6.745 13.391 1.000 1 A GLN 75.215 1
ATOM 469 C CB . GLN 62 62 ? A 13.209 7.885 11.041 1.000 1 A GLN 74.054 1
ATOM 470 C CG . GLN 62 62 ? A 13.468 8.508 9.676 1.000 1 A GLN 71.138 1
ATOM 471 C CD . GLN 62 62 ? A 14.460 9.652 9.723 1.000 1 A GLN 63.692 1
ATOM 472 O OE1 . GLN 62 62 ? A 15.140 9.855 10.730 1.000 1 A GLN 60.524 1
ATOM 473 N NE2 . GLN 62 62 ? A 14.547 10.404 8.635 1.000 1 A GLN 62.417 1
ATOM 474 N N . GLU 63 63 ? A 11.715 4.780 12.415 1.000 1 A GLU 78.600 1
ATOM 475 C CA . GLU 63 63 ? A 11.503 4.055 13.647 1.000 1 A GLU 76.877 1
ATOM 476 C C . GLU 63 63 ? A 12.405 2.819 13.677 1.000 1 A GLU 77.830 1
ATOM 477 O O . GLU 63 63 ? A 13.474 2.806 13.070 1.000 1 A GLU 74.844 1
ATOM 478 C CB . GLU 63 63 ? A 10.027 3.699 13.784 1.000 1 A GLU 72.472 1
ATOM 479 C CG . GLU 63 63 ? A 9.109 4.901 13.793 1.000 1 A GLU 70.001 1
ATOM 480 C CD . GLU 63 63 ? A 9.064 5.634 15.126 1.000 1 A GLU 66.907 1
ATOM 481 O OE1 . GLU 63 63 ? A 9.823 5.291 16.035 1.000 1 A GLU 65.128 1
ATOM 482 O OE2 . GLU 63 63 ? A 8.254 6.590 15.219 1.000 1 A GLU 64.676 1
ATOM 483 N N . GLU 64 64 ? A 11.976 1.771 14.390 1.000 1 A GLU 81.380 1
ATOM 484 C CA . GLU 64 64 ? A 12.724 0.547 14.592 1.000 1 A GLU 80.786 1
ATOM 485 C C . GLU 64 64 ? A 13.115 -0.095 13.261 1.000 1 A GLU 80.624 1
ATOM 486 O O . GLU 64 64 ? A 14.220 -0.614 13.106 1.000 1 A GLU 76.815 1
ATOM 487 C CB . GLU 64 64 ? A 11.899 -0.436 15.417 1.000 1 A GLU 75.971 1
ATOM 488 C CG . GLU 64 64 ? A 12.580 -1.782 15.672 1.000 1 A GLU 71.347 1
ATOM 489 C CD . GLU 64 64 ? A 11.711 -2.676 16.529 1.000 1 A GLU 64.624 1
ATOM 490 O OE1 . GLU 64 64 ? A 10.967 -2.131 17.388 1.000 1 A GLU 62.895 1
ATOM 491 O OE2 . GLU 64 64 ? A 11.790 -3.926 16.372 1.000 1 A GLU 60.785 1
ATOM 492 N N . TYR 65 65 ? A 12.183 -0.048 12.280 1.000 1 A TYR 79.962 1
ATOM 493 C CA . TYR 65 65 ? A 12.418 -0.667 10.980 1.000 1 A TYR 79.443 1
ATOM 494 C C . TYR 65 65 ? A 12.819 0.345 9.929 1.000 1 A TYR 79.953 1
ATOM 495 O O . TYR 65 65 ? A 12.627 0.106 8.733 1.000 1 A TYR 77.916 1
ATOM 496 C CB . TYR 65 65 ? A 11.204 -1.465 10.543 1.000 1 A TYR 76.187 1
ATOM 497 C CG . TYR 65 65 ? A 10.923 -2.644 11.442 1.000 1 A TYR 71.972 1
ATOM 498 C CD1 . TYR 65 65 ? A 11.579 -3.857 11.211 1.000 1 A TYR 69.143 1
ATOM 499 C CD2 . TYR 65 65 ? A 10.072 -2.542 12.521 1.000 1 A TYR 69.371 1
ATOM 500 C CE1 . TYR 65 65 ? A 11.358 -4.942 12.036 1.000 1 A TYR 64.916 1
ATOM 501 C CE2 . TYR 65 65 ? A 9.848 -3.624 13.351 1.000 1 A TYR 66.367 1
ATOM 502 C CZ . TYR 65 65 ? A 10.481 -4.813 13.108 1.000 1 A TYR 64.928 1
ATOM 503 O OH . TYR 65 65 ? A 10.254 -5.890 13.939 1.000 1 A TYR 67.887 1
ATOM 504 N N . SER 66 66 ? A 13.372 1.513 10.316 1.000 1 A SER 79.887 1
ATOM 505 C CA . SER 66 66 ? A 13.715 2.581 9.374 1.000 1 A SER 78.589 1
ATOM 506 C C . SER 66 66 ? A 14.702 2.094 8.327 1.000 1 A SER 80.440 1
ATOM 507 O O . SER 66 66 ? A 14.646 2.506 7.166 1.000 1 A SER 78.736 1
ATOM 508 C CB . SER 66 66 ? A 14.255 3.801 10.108 1.000 1 A SER 72.339 1
ATOM 509 O OG . SER 66 66 ? A 15.489 3.463 10.737 1.000 1 A SER 68.077 1
ATOM 510 N N . ALA 67 67 ? A 15.626 1.215 8.704 1.000 1 A ALA 79.994 1
ATOM 511 C CA . ALA 67 67 ? A 16.592 0.693 7.733 1.000 1 A ALA 79.872 1
ATOM 512 C C . ALA 67 67 ? A 15.900 -0.163 6.672 1.000 1 A ALA 80.997 1
ATOM 513 O O . ALA 67 67 ? A 16.265 -0.115 5.493 1.000 1 A ALA 81.371 1
ATOM 514 C CB . ALA 67 67 ? A 17.676 -0.133 8.450 1.000 1 A ALA 77.675 1
ATOM 515 N N . MET 68 68 ? A 14.873 -0.942 7.084 1.000 1 A MET 78.820 1
ATOM 516 C CA . MET 68 68 ? A 14.075 -1.683 6.100 1.000 1 A MET 78.679 1
ATOM 517 C C . MET 68 68 ? A 13.328 -0.737 5.182 1.000 1 A MET 80.491 1
ATOM 518 O O . MET 68 68 ? A 13.276 -0.942 3.959 1.000 1 A MET 79.982 1
ATOM 519 C CB . MET 68 68 ? A 13.090 -2.617 6.806 1.000 1 A MET 75.199 1
ATOM 520 C CG . MET 68 68 ? A 13.760 -3.731 7.599 1.000 1 A MET 70.679 1
ATOM 521 S SD . MET 68 68 ? A 12.618 -4.728 8.559 1.000 1 A MET 66.234 1
ATOM 522 C CE . MET 68 68 ? A 11.610 -5.427 7.267 1.000 1 A MET 60.255 1
ATOM 523 N N . ARG 69 69 ? A 12.755 0.322 5.775 1.000 1 A ARG 84.201 1
ATOM 524 C CA . ARG 69 69 ? A 12.093 1.342 4.964 1.000 1 A ARG 85.013 1
ATOM 525 C C . ARG 69 69 ? A 13.015 1.911 3.898 1.000 1 A ARG 87.193 1
ATOM 526 O O . ARG 69 69 ? A 12.660 1.995 2.706 1.000 1 A ARG 88.582 1
ATOM 527 C CB . ARG 69 69 ? A 11.532 2.459 5.826 1.000 1 A ARG 83.026 1
ATOM 528 C CG . ARG 69 69 ? A 10.843 3.550 5.003 1.000 1 A ARG 79.865 1
ATOM 529 C CD . ARG 69 69 ? A 10.891 4.870 5.760 1.000 1 A ARG 75.283 1
ATOM 530 N NE . ARG 69 69 ? A 12.279 5.367 5.834 1.000 1 A ARG 76.069 1
ATOM 531 C CZ . ARG 69 69 ? A 12.692 6.305 6.703 1.000 1 A ARG 75.698 1
ATOM 532 N NH1 . ARG 69 69 ? A 11.844 6.869 7.533 1.000 1 A ARG 70.790 1
ATOM 533 N NH2 . ARG 69 69 ? A 13.946 6.658 6.653 1.000 1 A ARG 70.247 1
ATOM 534 N N . ASP 70 70 ? A 14.230 2.298 4.294 1.000 1 A ASP 84.764 1
ATOM 535 C CA . ASP 70 70 ? A 15.162 2.886 3.341 1.000 1 A ASP 86.781 1
ATOM 536 C C . ASP 70 70 ? A 15.532 1.900 2.228 1.000 1 A ASP 88.873 1
ATOM 537 O O . ASP 70 70 ? A 15.599 2.286 1.065 1.000 1 A ASP 89.775 1
ATOM 538 C CB . ASP 70 70 ? A 16.431 3.342 4.066 1.000 1 A ASP 84.849 1
ATOM 539 C CG . ASP 70 70 ? A 16.204 4.576 4.927 1.000 1 A ASP 85.269 1
ATOM 540 O OD1 . ASP 70 70 ? A 15.184 5.265 4.746 1.000 1 A ASP 80.176 1
ATOM 541 O OD2 . ASP 70 70 ? A 17.071 4.842 5.778 1.000 1 A ASP 79.244 1
ATOM 542 N N . GLN 71 71 ? A 15.717 0.617 2.604 1.000 1 A GLN 87.055 1
ATOM 543 C CA . GLN 71 71 ? A 16.012 -0.394 1.591 1.000 1 A GLN 86.466 1
ATOM 544 C C . GLN 71 71 ? A 14.872 -0.502 0.580 1.000 1 A GLN 87.392 1
ATOM 545 O O . GLN 71 71 ? A 15.086 -0.616 -0.631 1.000 1 A GLN 87.181 1
ATOM 546 C CB . GLN 71 71 ? A 16.259 -1.742 2.253 1.000 1 A GLN 84.242 1
ATOM 547 C CG . GLN 71 71 ? A 17.551 -1.808 3.069 1.000 1 A GLN 73.228 1
ATOM 548 C CD . GLN 71 71 ? A 17.754 -3.163 3.721 1.000 1 A GLN 66.663 1
ATOM 549 O OE1 . GLN 71 71 ? A 16.907 -4.037 3.646 1.000 1 A GLN 62.734 1
ATOM 550 N NE2 . GLN 71 71 ? A 18.902 -3.347 4.349 1.000 1 A GLN 60.851 1
ATOM 551 N N . TYR 72 72 ? A 13.617 -0.482 1.080 1.000 1 A TYR 85.116 1
ATOM 552 C CA . TYR 72 72 ? A 12.464 -0.569 0.174 1.000 1 A TYR 85.012 1
ATOM 553 C C . TYR 72 72 ? A 12.324 0.684 -0.683 1.000 1 A TYR 87.854 1
ATOM 554 O O . TYR 72 72 ? A 11.885 0.598 -1.831 1.000 1 A TYR 88.097 1
ATOM 555 C CB . TYR 72 72 ? A 11.176 -0.824 0.951 1.000 1 A TYR 81.672 1
ATOM 556 C CG . TYR 72 72 ? A 10.943 -2.284 1.183 1.000 1 A TYR 75.787 1
ATOM 557 C CD1 . TYR 72 72 ? A 11.679 -3.015 2.115 1.000 1 A TYR 70.884 1
ATOM 558 C CD2 . TYR 72 72 ? A 9.959 -2.956 0.481 1.000 1 A TYR 69.600 1
ATOM 559 C CE1 . TYR 72 72 ? A 11.458 -4.352 2.337 1.000 1 A TYR 67.948 1
ATOM 560 C CE2 . TYR 72 72 ? A 9.718 -4.292 0.705 1.000 1 A TYR 69.161 1
ATOM 561 C CZ . TYR 72 72 ? A 10.472 -4.997 1.629 1.000 1 A TYR 65.450 1
ATOM 562 O OH . TYR 72 72 ? A 10.225 -6.325 1.862 1.000 1 A TYR 71.393 1
ATOM 563 N N . MET 73 73 ? A 12.659 1.872 -0.121 1.000 1 A MET 89.239 1
ATOM 564 C CA . MET 73 73 ? A 12.620 3.081 -0.961 1.000 1 A MET 90.827 1
ATOM 565 C C . MET 73 73 ? A 13.620 2.951 -2.113 1.000 1 A MET 92.805 1
ATOM 566 O O . MET 73 73 ? A 13.315 3.365 -3.245 1.000 1 A MET 92.825 1
ATOM 567 C CB . MET 73 73 ? A 12.943 4.305 -0.119 1.000 1 A MET 89.217 1
ATOM 568 C CG . MET 73 73 ? A 11.882 4.589 0.916 1.000 1 A MET 86.581 1
ATOM 569 S SD . MET 73 73 ? A 10.258 4.743 0.266 1.000 1 A MET 82.043 1
ATOM 570 C CE . MET 73 73 ? A 9.322 4.868 1.813 1.000 1 A MET 74.352 1
ATOM 571 N N . ARG 74 74 ? A 14.776 2.362 -1.841 1.000 1 A ARG 93.301 1
ATOM 572 C CA . ARG 74 74 ? A 15.784 2.204 -2.906 1.000 1 A ARG 93.240 1
ATOM 573 C C . ARG 74 74 ? A 15.395 1.130 -3.919 1.000 1 A ARG 93.865 1
ATOM 574 O O . ARG 74 74 ? A 15.706 1.271 -5.116 1.000 1 A ARG 94.154 1
ATOM 575 C CB . ARG 74 74 ? A 17.139 1.863 -2.297 1.000 1 A ARG 91.592 1
ATOM 576 C CG . ARG 74 74 ? A 17.719 2.936 -1.415 1.000 1 A ARG 88.277 1
ATOM 577 C CD . ARG 74 74 ? A 19.115 2.609 -0.925 1.000 1 A ARG 87.300 1
ATOM 578 N NE . ARG 74 74 ? A 19.465 3.562 0.126 1.000 1 A ARG 81.466 1
ATOM 579 C CZ . ARG 74 74 ? A 19.607 3.237 1.420 1.000 1 A ARG 80.359 1
ATOM 580 N NH1 . ARG 74 74 ? A 19.436 2.003 1.842 1.000 1 A ARG 72.007 1
ATOM 581 N NH2 . ARG 74 74 ? A 19.920 4.192 2.295 1.000 1 A ARG 72.631 1
ATOM 582 N N . THR 75 75 ? A 14.708 0.043 -3.455 1.000 1 A THR 94.618 1
ATOM 583 C CA . THR 75 75 ? A 14.469 -1.117 -4.287 1.000 1 A THR 93.916 1
ATOM 584 C C . THR 75 75 ? A 12.992 -1.331 -4.614 1.000 1 A THR 95.568 1
ATOM 585 O O . THR 75 75 ? A 12.683 -2.209 -5.412 1.000 1 A THR 95.065 1
ATOM 586 C CB . THR 75 75 ? A 15.018 -2.383 -3.613 1.000 1 A THR 91.058 1
ATOM 587 O OG1 . THR 75 75 ? A 14.323 -2.632 -2.369 1.000 1 A THR 85.100 1
ATOM 588 C CG2 . THR 75 75 ? A 16.502 -2.231 -3.346 1.000 1 A THR 84.540 1
ATOM 589 N N . GLY 76 76 ? A 12.084 -0.555 -4.020 1.000 1 A GLY 96.777 1
ATOM 590 C CA . GLY 76 76 ? A 10.665 -0.742 -4.263 1.000 1 A GLY 97.365 1
ATOM 591 C C . GLY 76 76 ? A 10.322 -0.585 -5.734 1.000 1 A GLY 97.980 1
ATOM 592 O O . GLY 76 76 ? A 10.804 0.327 -6.399 1.000 1 A GLY 97.835 1
ATOM 593 N N . GLU 77 77 ? A 9.445 -1.453 -6.204 1.000 1 A GLU 98.353 1
ATOM 594 C CA . GLU 77 77 ? A 9.040 -1.444 -7.609 1.000 1 A GLU 98.461 1
ATOM 595 C C . GLU 77 77 ? A 7.780 -0.644 -7.856 1.000 1 A GLU 98.588 1
ATOM 596 O O . GLU 77 77 ? A 7.567 -0.168 -8.984 1.000 1 A GLU 98.457 1
ATOM 597 C CB . GLU 77 77 ? A 8.828 -2.866 -8.102 1.000 1 A GLU 98.268 1
ATOM 598 C CG . GLU 77 77 ? A 10.110 -3.692 -8.110 1.000 1 A GLU 97.926 1
ATOM 599 C CD . GLU 77 77 ? A 9.867 -5.121 -8.513 1.000 1 A GLU 97.572 1
ATOM 600 O OE1 . GLU 77 77 ? A 9.407 -5.913 -7.658 1.000 1 A GLU 93.891 1
ATOM 601 O OE2 . GLU 77 77 ? A 10.108 -5.468 -9.706 1.000 1 A GLU 93.306 1
ATOM 602 N N . GLY 78 78 ? A 6.941 -0.494 -6.822 1.000 1 A GLY 98.623 1
ATOM 603 C CA . GLY 78 78 ? A 5.685 0.210 -6.953 1.000 1 A GLY 98.649 1
ATOM 604 C C . GLY 78 78 ? A 5.215 0.732 -5.610 1.000 1 A GLY 98.712 1
ATOM 605 O O . GLY 78 78 ? A 5.555 0.194 -4.566 1.000 1 A GLY 98.683 1
ATOM 606 N N . PHE 79 79 ? A 4.417 1.807 -5.652 1.000 1 A PHE 98.784 1
ATOM 607 C CA . PHE 79 79 ? A 4.052 2.539 -4.460 1.000 1 A PHE 98.784 1
ATOM 608 C C . PHE 79 79 ? A 2.555 2.812 -4.441 1.000 1 A PHE 98.836 1
ATOM 609 O O . PHE 79 79 ? A 1.994 3.326 -5.409 1.000 1 A PHE 98.817 1
ATOM 610 C CB . PHE 79 79 ? A 4.797 3.874 -4.407 1.000 1 A PHE 98.634 1
ATOM 611 C CG . PHE 79 79 ? A 6.281 3.710 -4.287 1.000 1 A PHE 98.521 1
ATOM 612 C CD1 . PHE 79 79 ? A 6.909 3.896 -3.040 1.000 1 A PHE 98.357 1
ATOM 613 C CD2 . PHE 79 79 ? A 7.069 3.398 -5.386 1.000 1 A PHE 98.329 1
ATOM 614 C CE1 . PHE 79 79 ? A 8.277 3.743 -2.936 1.000 1 A PHE 97.915 1
ATOM 615 C CE2 . PHE 79 79 ? A 8.426 3.234 -5.278 1.000 1 A PHE 98.009 1
ATOM 616 C CZ . PHE 79 79 ? A 9.035 3.407 -4.036 1.000 1 A PHE 97.882 1
ATOM 617 N N . LEU 80 80 ? A 1.890 2.424 -3.326 1.000 1 A LEU 98.828 1
ATOM 618 C CA . LEU 80 80 ? A 0.528 2.878 -3.066 1.000 1 A LEU 98.854 1
ATOM 619 C C . LEU 80 80 ? A 0.630 4.180 -2.286 1.000 1 A LEU 98.867 1
ATOM 620 O O . LEU 80 80 ? A 1.212 4.203 -1.192 1.000 1 A LEU 98.828 1
ATOM 621 C CB . LEU 80 80 ? A -0.236 1.873 -2.223 1.000 1 A LEU 98.691 1
ATOM 622 C CG . LEU 80 80 ? A -0.647 0.535 -2.832 1.000 1 A LEU 96.672 1
ATOM 623 C CD1 . LEU 80 80 ? A -1.256 0.714 -4.210 1.000 1 A LEU 97.866 1
ATOM 624 C CD2 . LEU 80 80 ? A -1.650 -0.108 -1.889 1.000 1 A LEU 98.061 1
ATOM 625 N N . SER 81 81 ? A 0.053 5.255 -2.846 1.000 1 A SER 98.946 1
ATOM 626 C CA . SER 81 81 ? A 0.00029 6.544 -2.180 1.000 1 A SER 98.952 1
ATOM 627 C C . SER 81 81 ? A -1.388 6.708 -1.593 1.000 1 A SER 98.974 1
ATOM 628 O O . SER 81 81 ? A -2.372 6.861 -2.331 1.000 1 A SER 98.967 1
ATOM 629 C CB . SER 81 81 ? A 0.323 7.656 -3.158 1.000 1 A SER 98.845 1
ATOM 630 O OG . SER 81 81 ? A 1.690 7.584 -3.535 1.000 1 A SER 97.762 1
ATOM 631 N N . VAL 82 82 ? A -1.495 6.668 -0.283 1.000 1 A VAL 98.960 1
ATOM 632 C CA . VAL 82 82 ? A -2.777 6.565 0.419 1.000 1 A VAL 98.971 1
ATOM 633 C C . VAL 82 82 ? A -3.119 7.894 1.079 1.000 1 A VAL 98.971 1
ATOM 634 O O . VAL 82 82 ? A -2.290 8.466 1.784 1.000 1 A VAL 98.957 1
ATOM 635 C CB . VAL 82 82 ? A -2.750 5.447 1.475 1.000 1 A VAL 98.967 1
ATOM 636 C CG1 . VAL 82 82 ? A -2.262 4.136 0.880 1.000 1 A VAL 98.968 1
ATOM 637 C CG2 . VAL 82 82 ? A -4.108 5.275 2.122 1.000 1 A VAL 98.961 1
ATOM 638 N N . PHE 83 83 ? A -4.350 8.355 0.876 1.000 1 A PHE 98.981 1
ATOM 639 C CA . PHE 83 83 ? A -4.931 9.414 1.674 1.000 1 A PHE 98.984 1
ATOM 640 C C . PHE 83 83 ? A -6.261 8.940 2.226 1.000 1 A PHE 98.982 1
ATOM 641 O O . PHE 83 83 ? A -6.787 7.907 1.794 1.000 1 A PHE 98.981 1
ATOM 642 C CB . PHE 83 83 ? A -5.086 10.715 0.877 1.000 1 A PHE 98.981 1
ATOM 643 C CG . PHE 83 83 ? A -6.140 10.655 -0.197 1.000 1 A PHE 98.984 1
ATOM 644 C CD1 . PHE 83 83 ? A -5.826 10.175 -1.469 1.000 1 A PHE 98.980 1
ATOM 645 C CD2 . PHE 83 83 ? A -7.436 11.096 0.042 1.000 1 A PHE 98.980 1
ATOM 646 C CE1 . PHE 83 83 ? A -6.808 10.124 -2.461 1.000 1 A PHE 98.978 1
ATOM 647 C CE2 . PHE 83 83 ? A -8.410 11.043 -0.951 1.000 1 A PHE 98.971 1
ATOM 648 C CZ . PHE 83 83 ? A -8.100 10.560 -2.196 1.000 1 A PHE 98.972 1
ATOM 649 N N . ALA 84 84 ? A -6.820 9.655 3.203 1.000 1 A ALA 98.960 1
ATOM 650 C CA . ALA 84 84 ? A -8.120 9.326 3.772 1.000 1 A ALA 98.961 1
ATOM 651 C C . ALA 84 84 ? A -9.155 10.302 3.254 1.000 1 A ALA 98.963 1
ATOM 652 O O . ALA 84 84 ? A -8.915 11.518 3.246 1.000 1 A ALA 98.948 1
ATOM 653 C CB . ALA 84 84 ? A -8.054 9.358 5.294 1.000 1 A ALA 98.928 1
ATOM 654 N N . ILE 85 85 ? A -10.336 9.795 2.859 1.000 1 A ILE 98.934 1
ATOM 655 C CA . ILE 85 85 ? A -11.336 10.622 2.223 1.000 1 A ILE 98.914 1
ATOM 656 C C . ILE 85 85 ? A -11.933 11.638 3.201 1.000 1 A ILE 98.898 1
ATOM 657 O O . ILE 85 85 ? A -12.614 12.596 2.762 1.000 1 A ILE 98.843 1
ATOM 658 C CB . ILE 85 85 ? A -12.439 9.777 1.542 1.000 1 A ILE 98.876 1
ATOM 659 C CG1 . ILE 85 85 ? A -13.199 8.896 2.552 1.000 1 A ILE 98.772 1
ATOM 660 C CG2 . ILE 85 85 ? A -11.814 8.926 0.436 1.000 1 A ILE 98.727 1
ATOM 661 C CD1 . ILE 85 85 ? A -14.387 9.572 3.176 1.000 1 A ILE 98.497 1
ATOM 662 N N . ASN 86 86 ? A -11.717 11.480 4.502 1.000 1 A ASN 98.883 1
ATOM 663 C CA . ASN 86 86 ? A -12.171 12.425 5.517 1.000 1 A ASN 98.851 1
ATOM 664 C C . ASN 86 86 ? A -11.051 13.320 6.038 1.000 1 A ASN 98.839 1
ATOM 665 O O . ASN 86 86 ? A -11.192 13.920 7.115 1.000 1 A ASN 98.755 1
ATOM 666 C CB . ASN 86 86 ? A -12.849 11.680 6.671 1.000 1 A ASN 98.794 1
ATOM 667 C CG . ASN 86 86 ? A -11.862 10.879 7.493 1.000 1 A ASN 98.746 1
ATOM 668 O OD1 . ASN 86 86 ? A -10.830 10.429 6.970 1.000 1 A ASN 98.538 1
ATOM 669 N ND2 . ASN 86 86 ? A -12.136 10.702 8.764 1.000 1 A ASN 98.010 1
ATOM 670 N N . ASN 87 87 ? A -9.904 13.378 5.335 1.000 1 A ASN 98.809 1
ATOM 671 C CA . ASN 87 87 ? A -8.726 14.095 5.833 1.000 1 A ASN 98.794 1
ATOM 672 C C . ASN 87 87 ? A -8.120 14.851 4.666 1.000 1 A ASN 98.845 1
ATOM 673 O O . ASN 87 87 ? A -7.282 14.323 3.938 1.000 1 A ASN 98.804 1
ATOM 674 C CB . ASN 87 87 ? A -7.744 13.103 6.445 1.000 1 A ASN 98.598 1
ATOM 675 C CG . ASN 87 87 ? A -6.581 13.751 7.127 1.000 1 A ASN 97.765 1
ATOM 676 O OD1 . ASN 87 87 ? A -6.176 14.868 6.784 1.000 1 A ASN 93.806 1
ATOM 677 N ND2 . ASN 87 87 ? A -6.006 13.044 8.086 1.000 1 A ASN 92.264 1
ATOM 678 N N . THR 88 88 ? A -8.532 16.117 4.489 1.000 1 A THR 98.854 1
ATOM 679 C CA . THR 88 88 ? A -8.101 16.904 3.351 1.000 1 A THR 98.834 1
ATOM 680 C C . THR 88 88 ? A -6.582 17.114 3.372 1.000 1 A THR 98.866 1
ATOM 681 O O . THR 88 88 ? A -5.934 17.123 2.323 1.000 1 A THR 98.819 1
ATOM 682 C CB . THR 88 88 ? A -8.848 18.237 3.311 1.000 1 A THR 98.583 1
ATOM 683 O OG1 . THR 88 88 ? A -10.227 17.979 3.034 1.000 1 A THR 94.388 1
ATOM 684 C CG2 . THR 88 88 ? A -8.292 19.163 2.245 1.000 1 A THR 93.548 1
ATOM 685 N N . LYS 89 89 ? A -5.998 17.283 4.564 1.000 1 A LYS 98.870 1
ATOM 686 C CA . LYS 89 89 ? A -4.553 17.464 4.631 1.000 1 A LYS 98.856 1
ATOM 687 C C . LYS 89 89 ? A -3.816 16.256 4.076 1.000 1 A LYS 98.871 1
ATOM 688 O O . LYS 89 89 ? A -2.810 16.396 3.363 1.000 1 A LYS 98.826 1
ATOM 689 C CB . LYS 89 89 ? A -4.127 17.781 6.070 1.000 1 A LYS 98.752 1
ATOM 690 C CG . LYS 89 89 ? A -2.614 17.901 6.267 1.000 1 A LYS 96.571 1
ATOM 691 C CD . LYS 89 89 ? A -1.986 18.985 5.374 1.000 1 A LYS 89.449 1
ATOM 692 C CE . LYS 89 89 ? A -0.653 19.449 5.894 1.000 1 A LYS 89.929 1
ATOM 693 N NZ . LYS 89 89 ? A 0.354 18.334 5.923 1.000 1 A LYS 82.259 1
ATOM 694 N N . SER 90 90 ? A -4.315 15.018 4.380 1.000 1 A SER 98.927 1
ATOM 695 C CA . SER 90 90 ? A -3.646 13.841 3.807 1.000 1 A SER 98.921 1
ATOM 696 C C . SER 90 90 ? A -3.700 13.849 2.281 1.000 1 A SER 98.920 1
ATOM 697 O O . SER 90 90 ? A -2.753 13.398 1.619 1.000 1 A SER 98.885 1
ATOM 698 C CB . SER 90 90 ? A -4.250 12.540 4.348 1.000 1 A SER 98.924 1
ATOM 699 O OG . SER 90 90 ? A -5.550 12.280 3.851 1.000 1 A SER 98.934 1
ATOM 700 N N . PHE 91 91 ? A -4.788 14.366 1.702 1.000 1 A PHE 98.952 1
ATOM 701 C CA . PHE 91 91 ? A -4.864 14.487 0.250 1.000 1 A PHE 98.949 1
ATOM 702 C C . PHE 91 91 ? A -3.881 15.515 -0.265 1.000 1 A PHE 98.930 1
ATOM 703 O O . PHE 91 91 ? A -3.217 15.316 -1.298 1.000 1 A PHE 98.886 1
ATOM 704 C CB . PHE 91 91 ? A -6.292 14.850 -0.138 1.000 1 A PHE 98.926 1
ATOM 705 C CG . PHE 91 91 ? A -6.531 14.977 -1.613 1.000 1 A PHE 98.918 1
ATOM 706 C CD1 . PHE 91 91 ? A -6.453 13.860 -2.423 1.000 1 A PHE 98.902 1
ATOM 707 C CD2 . PHE 91 91 ? A -6.824 16.206 -2.190 1.000 1 A PHE 98.874 1
ATOM 708 C CE1 . PHE 91 91 ? A -6.686 13.953 -3.780 1.000 1 A PHE 98.831 1
ATOM 709 C CE2 . PHE 91 91 ? A -7.056 16.313 -3.543 1.000 1 A PHE 98.770 1
ATOM 710 C CZ . PHE 91 91 ? A -6.995 15.184 -4.339 1.000 1 A PHE 98.782 1
ATOM 711 N N . GLU 92 92 ? A -3.734 16.642 0.452 1.000 1 A GLU 98.833 1
ATOM 712 C CA . GLU 92 92 ? A -2.806 17.680 0.058 1.000 1 A GLU 98.735 1
ATOM 713 C C . GLU 92 92 ? A -1.352 17.202 0.133 1.000 1 A GLU 98.717 1
ATOM 714 O O . GLU 92 92 ? A -0.475 17.652 -0.600 1.000 1 A GLU 98.493 1
ATOM 715 C CB . GLU 92 92 ? A -3.003 18.945 0.886 1.000 1 A GLU 98.576 1
ATOM 716 C CG . GLU 92 92 ? A -4.347 19.594 0.608 1.000 1 A GLU 98.056 1
ATOM 717 C CD . GLU 92 92 ? A -4.705 20.704 1.568 1.000 1 A GLU 97.116 1
ATOM 718 O OE1 . GLU 92 92 ? A -4.051 20.829 2.627 1.000 1 A GLU 94.178 1
ATOM 719 O OE2 . GLU 92 92 ? A -5.671 21.471 1.260 1.000 1 A GLU 94.160 1
ATOM 720 N N . ASP 93 93 ? A -1.096 16.207 1.030 1.000 1 A ASP 98.702 1
ATOM 721 C CA . ASP 93 93 ? A 0.244 15.638 1.175 1.000 1 A ASP 98.657 1
ATOM 722 C C . ASP 93 93 ? A 0.662 14.749 0.012 1.000 1 A ASP 98.712 1
ATOM 723 O O . ASP 93 93 ? A 1.838 14.463 -0.132 1.000 1 A ASP 98.455 1
ATOM 724 C CB . ASP 93 93 ? A 0.329 14.805 2.449 1.000 1 A ASP 98.455 1
ATOM 725 C CG . ASP 93 93 ? A 0.326 15.635 3.709 1.000 1 A ASP 98.022 1
ATOM 726 O OD1 . ASP 93 93 ? A 0.658 16.842 3.648 1.000 1 A ASP 96.131 1
ATOM 727 O OD2 . ASP 93 93 ? A 0.032 15.028 4.779 1.000 1 A ASP 95.297 1
ATOM 728 N N . ILE 94 94 ? A -0.291 14.264 -0.784 1.000 1 A ILE 98.864 1
ATOM 729 C CA . ILE 94 94 ? A 0.038 13.271 -1.805 1.000 1 A ILE 98.838 1
ATOM 730 C C . ILE 94 94 ? A 1.137 13.775 -2.724 1.000 1 A ILE 98.685 1
ATOM 731 O O . ILE 94 94 ? A 2.051 13.026 -3.088 1.000 1 A ILE 98.518 1
ATOM 732 C CB . ILE 94 94 ? A -1.207 12.885 -2.619 1.000 1 A ILE 98.842 1
ATOM 733 C CG1 . ILE 94 94 ? A -2.173 12.099 -1.738 1.000 1 A ILE 98.860 1
ATOM 734 C CG2 . ILE 94 94 ? A -0.862 12.126 -3.893 1.000 1 A ILE 98.766 1
ATOM 735 C CD1 . ILE 94 94 ? A -1.670 10.742 -1.301 1.000 1 A ILE 98.794 1
ATOM 736 N N . HIS 95 95 ? A 1.091 15.046 -3.125 1.000 1 A HIS 98.314 1
ATOM 737 C CA . HIS 95 95 ? A 2.114 15.621 -4.006 1.000 1 A HIS 97.872 1
ATOM 738 C C . HIS 95 95 ? A 3.507 15.454 -3.419 1.000 1 A HIS 98.007 1
ATOM 739 O O . HIS 95 95 ? A 4.456 15.105 -4.134 1.000 1 A HIS 97.654 1
ATOM 740 C CB . HIS 95 95 ? A 1.803 17.100 -4.264 1.000 1 A HIS 96.781 1
ATOM 741 C CG . HIS 95 95 ? A 2.962 17.864 -4.832 1.000 1 A HIS 83.730 1
ATOM 742 N ND1 . HIS 95 95 ? A 3.331 17.737 -6.152 1.000 1 A HIS 78.305 1
ATOM 743 C CD2 . HIS 95 95 ? A 3.797 18.763 -4.255 1.000 1 A HIS 79.989 1
ATOM 744 C CE1 . HIS 95 95 ? A 4.390 18.504 -6.375 1.000 1 A HIS 76.217 1
ATOM 745 N NE2 . HIS 95 95 ? A 4.675 19.139 -5.240 1.000 1 A HIS 70.238 1
ATOM 746 N N . HIS 96 96 ? A 3.646 15.666 -2.105 1.000 1 A HIS 98.328 1
ATOM 747 C CA . HIS 96 96 ? A 4.955 15.565 -1.461 1.000 1 A HIS 98.103 1
ATOM 748 C C . HIS 96 96 ? A 5.445 14.130 -1.432 1.000 1 A HIS 98.030 1
ATOM 749 O O . HIS 96 96 ? A 6.618 13.885 -1.691 1.000 1 A HIS 97.641 1
ATOM 750 C CB . HIS 96 96 ? A 4.880 16.149 -0.061 1.000 1 A HIS 97.696 1
ATOM 751 C CG . HIS 96 96 ? A 4.511 17.588 -0.035 1.000 1 A HIS 91.823 1
ATOM 752 N ND1 . HIS 96 96 ? A 5.362 18.586 -0.434 1.000 1 A HIS 89.768 1
ATOM 753 C CD2 . HIS 96 96 ? A 3.347 18.193 0.304 1.000 1 A HIS 89.917 1
ATOM 754 C CE1 . HIS 96 96 ? A 4.752 19.761 -0.316 1.000 1 A HIS 88.291 1
ATOM 755 N NE2 . HIS 96 96 ? A 3.520 19.545 0.138 1.000 1 A HIS 83.516 1
ATOM 756 N N . TYR 97 97 ? A 4.550 13.156 -1.131 1.000 1 A TYR 98.001 1
ATOM 757 C CA . TYR 97 97 ? A 4.977 11.749 -1.178 1.000 1 A TYR 97.746 1
ATOM 758 C C . TYR 97 97 ? A 5.394 11.350 -2.579 1.000 1 A TYR 97.570 1
ATOM 759 O O . TYR 97 97 ? A 6.401 10.677 -2.776 1.000 1 A TYR 97.237 1
ATOM 760 C CB . TYR 97 97 ? A 3.889 10.855 -0.633 1.000 1 A TYR 97.524 1
ATOM 761 C CG . TYR 97 97 ? A 3.822 10.898 0.881 1.000 1 A TYR 97.410 1
ATOM 762 C CD1 . TYR 97 97 ? A 4.654 10.078 1.635 1.000 1 A TYR 96.986 1
ATOM 763 C CD2 . TYR 97 97 ? A 2.959 11.770 1.525 1.000 1 A TYR 97.023 1
ATOM 764 C CE1 . TYR 97 97 ? A 4.620 10.131 3.022 1.000 1 A TYR 96.305 1
ATOM 765 C CE2 . TYR 97 97 ? A 2.920 11.844 2.916 1.000 1 A TYR 96.599 1
ATOM 766 C CZ . TYR 97 97 ? A 3.773 11.035 3.645 1.000 1 A TYR 96.419 1
ATOM 767 O OH . TYR 97 97 ? A 3.769 11.083 5.018 1.000 1 A TYR 95.278 1
ATOM 768 N N . ARG 98 98 ? A 4.606 11.768 -3.585 1.000 1 A ARG 97.894 1
ATOM 769 C CA . ARG 98 98 ? A 4.957 11.412 -4.967 1.000 1 A ARG 97.728 1
ATOM 770 C C . ARG 98 98 ? A 6.306 12.029 -5.367 1.000 1 A ARG 97.649 1
ATOM 771 O O . ARG 98 98 ? A 7.114 11.375 -6.043 1.000 1 A ARG 97.304 1
ATOM 772 C CB . ARG 98 98 ? A 3.856 11.832 -5.943 1.000 1 A ARG 97.418 1
ATOM 773 C CG . ARG 98 98 ? A 4.131 11.451 -7.367 1.000 1 A ARG 95.460 1
ATOM 774 C CD . ARG 98 98 ? A 2.896 11.636 -8.219 1.000 1 A ARG 93.071 1
ATOM 775 N NE . ARG 98 98 ? A 3.132 11.246 -9.594 1.000 1 A ARG 90.609 1
ATOM 776 C CZ . ARG 98 98 ? A 3.538 12.069 -10.559 1.000 1 A ARG 89.686 1
ATOM 777 N NH1 . ARG 98 98 ? A 3.749 13.342 -10.321 1.000 1 A ARG 82.419 1
ATOM 778 N NH2 . ARG 98 98 ? A 3.729 11.576 -11.786 1.000 1 A ARG 83.242 1
ATOM 779 N N . GLU 99 99 ? A 6.572 13.276 -4.932 1.000 1 A GLU 97.834 1
ATOM 780 C CA . GLU 99 99 ? A 7.842 13.891 -5.257 1.000 1 A GLU 97.437 1
ATOM 781 C C . GLU 99 99 ? A 9.006 13.134 -4.605 1.000 1 A GLU 96.944 1
ATOM 782 O O . GLU 99 99 ? A 10.047 12.923 -5.227 1.000 1 A GLU 96.421 1
ATOM 783 C CB . GLU 99 99 ? A 7.864 15.360 -4.851 1.000 1 A GLU 97.085 1
ATOM 784 C CG . GLU 99 99 ? A 7.111 16.257 -5.810 1.000 1 A GLU 94.474 1
ATOM 785 C CD . GLU 99 99 ? A 7.723 16.305 -7.184 1.000 1 A GLU 89.320 1
ATOM 786 O OE1 . GLU 99 99 ? A 8.899 16.699 -7.307 1.000 1 A GLU 81.961 1
ATOM 787 O OE2 . GLU 99 99 ? A 7.024 15.943 -8.135 1.000 1 A GLU 81.834 1
ATOM 788 N N . GLN 100 100 ? A 8.828 12.689 -3.349 1.000 1 A GLN 96.650 1
ATOM 789 C CA . GLN 100 100 ? A 9.884 11.932 -2.681 1.000 1 A GLN 95.913 1
ATOM 790 C C . GLN 100 100 ? A 10.139 10.615 -3.375 1.000 1 A GLN 96.123 1
ATOM 791 O O . GLN 100 100 ? A 11.276 10.190 -3.519 1.000 1 A GLN 95.259 1
ATOM 792 C CB . GLN 100 100 ? A 9.529 11.681 -1.214 1.000 1 A GLN 94.310 1
ATOM 793 C CG . GLN 100 100 ? A 9.601 12.916 -0.368 1.000 1 A GLN 89.704 1
ATOM 794 C CD . GLN 100 100 ? A 10.981 13.517 -0.364 1.000 1 A GLN 88.420 1
ATOM 795 O OE1 . GLN 100 100 ? A 11.937 12.885 0.086 1.000 1 A GLN 84.944 1
ATOM 796 N NE2 . GLN 100 100 ? A 11.103 14.745 -0.865 1.000 1 A GLN 82.328 1
ATOM 797 N N . ILE 101 101 ? A 9.058 9.938 -3.802 1.000 1 A ILE 96.925 1
ATOM 798 C CA . ILE 101 101 ? A 9.216 8.661 -4.503 1.000 1 A ILE 97.383 1
ATOM 799 C C . ILE 101 101 ? A 9.999 8.858 -5.793 1.000 1 A ILE 97.552 1
ATOM 800 O O . ILE 101 101 ? A 10.966 8.122 -6.073 1.000 1 A ILE 97.603 1
ATOM 801 C CB . ILE 101 101 ? A 7.836 8.036 -4.784 1.000 1 A ILE 97.708 1
ATOM 802 C CG1 . ILE 101 101 ? A 7.195 7.587 -3.468 1.000 1 A ILE 97.792 1
ATOM 803 C CG2 . ILE 101 101 ? A 7.933 6.912 -5.807 1.000 1 A ILE 97.812 1
ATOM 804 C CD1 . ILE 101 101 ? A 5.709 7.354 -3.601 1.000 1 A ILE 97.578 1
ATOM 805 N N . LYS 102 102 ? A 9.635 9.859 -6.590 1.000 1 A LYS 97.427 1
ATOM 806 C CA . LYS 102 102 ? A 10.346 10.109 -7.848 1.000 1 A LYS 97.061 1
ATOM 807 C C . LYS 102 102 ? A 11.798 10.467 -7.579 1.000 1 A LYS 96.716 1
ATOM 808 O O . LYS 102 102 ? A 12.697 10.063 -8.350 1.000 1 A LYS 96.577 1
ATOM 809 C CB . LYS 102 102 ? A 9.653 11.223 -8.620 1.000 1 A LYS 96.904 1
ATOM 810 C CG . LYS 102 102 ? A 8.281 10.802 -9.164 1.000 1 A LYS 94.709 1
ATOM 811 C CD . LYS 102 102 ? A 7.496 11.942 -9.756 1.000 1 A LYS 92.177 1
ATOM 812 C CE . LYS 102 102 ? A 8.304 12.757 -10.716 1.000 1 A LYS 87.086 1
ATOM 813 N NZ . LYS 102 102 ? A 7.504 13.873 -11.283 1.000 1 A LYS 88.517 1
ATOM 814 N N . ARG 103 103 ? A 12.053 11.239 -6.500 1.000 1 A ARG 96.767 1
ATOM 815 C CA . ARG 103 103 ? A 13.436 11.590 -6.185 1.000 1 A ARG 95.611 1
ATOM 816 C C . ARG 103 103 ? A 14.276 10.372 -5.816 1.000 1 A ARG 95.607 1
ATOM 817 O O . ARG 103 103 ? A 15.398 10.228 -6.309 1.000 1 A ARG 95.354 1
ATOM 818 C CB . ARG 103 103 ? A 13.468 12.643 -5.104 1.000 1 A ARG 94.098 1
ATOM 819 C CG . ARG 103 103 ? A 13.106 14.015 -5.614 1.000 1 A ARG 83.235 1
ATOM 820 C CD . ARG 103 103 ? A 12.874 15.014 -4.511 1.000 1 A ARG 78.911 1
ATOM 821 N NE . ARG 103 103 ? A 12.337 16.264 -5.048 1.000 1 A ARG 73.669 1
ATOM 822 C CZ . ARG 103 103 ? A 11.753 17.194 -4.331 1.000 1 A ARG 69.510 1
ATOM 823 N NH1 . ARG 103 103 ? A 11.609 17.070 -3.037 1.000 1 A ARG 65.687 1
ATOM 824 N NH2 . ARG 103 103 ? A 11.305 18.309 -4.937 1.000 1 A ARG 63.403 1
ATOM 825 N N . VAL 104 104 ? A 13.736 9.471 -4.959 1.000 1 A VAL 95.114 1
ATOM 826 C CA . VAL 104 104 ? A 14.585 8.321 -4.558 1.000 1 A VAL 94.630 1
ATOM 827 C C . VAL 104 104 ? A 14.745 7.311 -5.668 1.000 1 A VAL 95.471 1
ATOM 828 O O . VAL 104 104 ? A 15.753 6.602 -5.713 1.000 1 A VAL 94.643 1
ATOM 829 C CB . VAL 104 104 ? A 14.069 7.623 -3.281 1.000 1 A VAL 92.234 1
ATOM 830 C CG1 . VAL 104 104 ? A 14.079 8.606 -2.106 1.000 1 A VAL 88.744 1
ATOM 831 C CG2 . VAL 104 104 ? A 12.716 7.011 -3.491 1.000 1 A VAL 86.795 1
ATOM 832 N N . LYS 105 105 ? A 13.758 7.229 -6.576 1.000 1 A LYS 95.436 1
ATOM 833 C CA . LYS 105 105 ? A 13.869 6.329 -7.719 1.000 1 A LYS 95.591 1
ATOM 834 C C . LYS 105 105 ? A 14.602 6.962 -8.924 1.000 1 A LYS 95.369 1
ATOM 835 O O . LYS 105 105 ? A 14.912 6.258 -9.871 1.000 1 A LYS 94.443 1
ATOM 836 C CB . LYS 105 105 ? A 12.497 5.886 -8.181 1.000 1 A LYS 95.459 1
ATOM 837 C CG . LYS 105 105 ? A 11.674 5.091 -7.158 1.000 1 A LYS 95.212 1
ATOM 838 C CD . LYS 105 105 ? A 12.376 3.801 -6.705 1.000 1 A LYS 94.617 1
ATOM 839 C CE . LYS 105 105 ? A 12.402 2.769 -7.813 1.000 1 A LYS 94.363 1
ATOM 840 N NZ . LYS 105 105 ? A 13.019 1.495 -7.322 1.000 1 A LYS 94.624 1
ATOM 841 N N . ASP 106 106 ? A 14.832 8.296 -8.873 1.000 1 A ASP 96.604 1
ATOM 842 C CA . ASP 106 106 ? A 15.445 9.038 -9.987 1.000 1 A ASP 96.088 1
ATOM 843 C C . ASP 106 106 ? A 14.719 8.728 -11.294 1.000 1 A ASP 96.191 1
ATOM 844 O O . ASP 106 106 ? A 15.325 8.420 -12.321 1.000 1 A ASP 95.052 1
ATOM 845 C CB . ASP 106 106 ? A 16.947 8.729 -10.104 1.000 1 A ASP 95.242 1
ATOM 846 C CG . ASP 106 106 ? A 17.654 9.645 -11.079 1.000 1 A ASP 92.538 1
ATOM 847 O OD1 . ASP 106 106 ? A 17.144 10.770 -11.324 1.000 1 A ASP 89.833 1
ATOM 848 O OD2 . ASP 106 106 ? A 18.708 9.244 -11.602 1.000 1 A ASP 88.804 1
ATOM 849 N N . SER 107 107 ? A 13.383 8.811 -11.235 1.000 1 A SER 95.849 1
ATOM 850 C CA . SER 107 107 ? A 12.578 8.423 -12.404 1.000 1 A SER 95.075 1
ATOM 851 C C . SER 107 107 ? A 11.282 9.210 -12.432 1.000 1 A SER 95.987 1
ATOM 852 O O . SER 107 107 ? A 10.657 9.420 -11.401 1.000 1 A SER 96.188 1
ATOM 853 C CB . SER 107 107 ? A 12.274 6.934 -12.353 1.000 1 A SER 93.344 1
ATOM 854 O OG . SER 107 107 ? A 11.346 6.553 -13.364 1.000 1 A SER 89.721 1
ATOM 855 N N . GLU 108 108 ? A 10.877 9.614 -13.607 1.000 1 A GLU 95.776 1
ATOM 856 C CA . GLU 108 108 ? A 9.592 10.242 -13.831 1.000 1 A GLU 95.250 1
ATOM 857 C C . GLU 108 108 ? A 8.508 9.208 -14.091 1.000 1 A GLU 95.281 1
ATOM 858 O O . GLU 108 108 ? A 7.330 9.569 -14.244 1.000 1 A GLU 92.845 1
ATOM 859 C CB . GLU 108 108 ? A 9.651 11.193 -15.003 1.000 1 A GLU 93.393 1
ATOM 860 C CG . GLU 108 108 ? A 10.616 12.362 -14.832 1.000 1 A GLU 90.130 1
ATOM 861 C CD . GLU 108 108 ? A 10.150 13.358 -13.776 1.000 1 A GLU 87.699 1
ATOM 862 O OE1 . GLU 108 108 ? A 8.926 13.414 -13.522 1.000 1 A GLU 79.667 1
ATOM 863 O OE2 . GLU 108 108 ? A 10.988 14.066 -13.219 1.000 1 A GLU 78.611 1
ATOM 864 N N . ASP 109 109 ? A 8.873 7.908 -14.161 1.000 1 A ASP 95.022 1
ATOM 865 C CA . ASP 109 109 ? A 7.962 6.837 -14.543 1.000 1 A ASP 95.269 1
ATOM 866 C C . ASP 109 109 ? A 8.102 5.725 -13.511 1.000 1 A ASP 96.034 1
ATOM 867 O O . ASP 109 109 ? A 8.761 4.722 -13.759 1.000 1 A ASP 94.882 1
ATOM 868 C CB . ASP 109 109 ? A 8.274 6.339 -15.957 1.000 1 A ASP 93.425 1
ATOM 869 C CG . ASP 109 109 ? A 7.231 5.358 -16.480 1.000 1 A ASP 91.814 1
ATOM 870 O OD1 . ASP 109 109 ? A 6.045 5.469 -16.101 1.000 1 A ASP 89.605 1
ATOM 871 O OD2 . ASP 109 109 ? A 7.615 4.477 -17.279 1.000 1 A ASP 88.042 1
ATOM 872 N N . VAL 110 110 ? A 7.475 5.935 -12.341 1.000 1 A VAL 97.833 1
ATOM 873 C CA . VAL 110 110 ? A 7.490 4.966 -11.249 1.000 1 A VAL 98.214 1
ATOM 874 C C . VAL 110 110 ? A 6.082 4.444 -11.069 1.000 1 A VAL 98.450 1
ATOM 875 O O . VAL 110 110 ? A 5.141 5.251 -10.937 1.000 1 A VAL 98.376 1
ATOM 876 C CB . VAL 110 110 ? A 7.975 5.620 -9.943 1.000 1 A VAL 97.950 1
ATOM 877 C CG1 . VAL 110 110 ? A 9.374 6.197 -10.110 1.000 1 A VAL 97.514 1
ATOM 878 C CG2 . VAL 110 110 ? A 7.925 4.614 -8.790 1.000 1 A VAL 97.832 1
ATOM 879 N N . PRO 111 111 ? A 5.873 3.127 -11.041 1.000 1 A PRO 98.686 1
ATOM 880 C CA . PRO 111 111 ? A 4.521 2.613 -10.861 1.000 1 A PRO 98.764 1
ATOM 881 C C . PRO 111 111 ? A 3.935 3.067 -9.544 1.000 1 A PRO 98.822 1
ATOM 882 O O . PRO 111 111 ? A 4.534 2.882 -8.480 1.000 1 A PRO 98.814 1
ATOM 883 C CB . PRO 111 111 ? A 4.699 1.101 -10.886 1.000 1 A PRO 98.702 1
ATOM 884 C CG . PRO 111 111 ? A 5.927 0.897 -11.688 1.000 1 A PRO 98.538 1
ATOM 885 C CD . PRO 111 111 ? A 6.833 2.062 -11.324 1.000 1 A PRO 98.608 1
ATOM 886 N N . MET 112 112 ? A 2.769 3.694 -9.604 1.000 1 A MET 98.754 1
ATOM 887 C CA . MET 112 112 ? A 2.062 4.211 -8.433 1.000 1 A MET 98.777 1
ATOM 888 C C . MET 112 112 ? A 0.575 4.046 -8.630 1.000 1 A MET 98.858 1
ATOM 889 O O . MET 112 112 ? A 0.072 4.091 -9.746 1.000 1 A MET 98.739 1
ATOM 890 C CB . MET 112 112 ? A 2.330 5.703 -8.201 1.000 1 A MET 98.341 1
ATOM 891 C CG . MET 112 112 ? A 3.772 6.112 -7.994 1.000 1 A MET 92.323 1
ATOM 892 S SD . MET 112 112 ? A 3.833 7.859 -7.627 1.000 1 A MET 93.121 1
ATOM 893 C CE . MET 112 112 ? A 5.496 8.244 -8.140 1.000 1 A MET 83.559 1
ATOM 894 N N . VAL 113 113 ? A -0.149 3.924 -7.519 1.000 1 A VAL 98.959 1
ATOM 895 C CA . VAL 113 113 ? A -1.623 3.945 -7.530 1.000 1 A VAL 98.978 1
ATOM 896 C C . VAL 113 113 ? A -2.058 4.908 -6.427 1.000 1 A VAL 98.983 1
ATOM 897 O O . VAL 113 113 ? A -1.576 4.819 -5.292 1.000 1 A VAL 98.978 1
ATOM 898 C CB . VAL 113 113 ? A -2.208 2.551 -7.289 1.000 1 A VAL 98.972 1
ATOM 899 C CG1 . VAL 113 113 ? A -1.830 1.608 -8.429 1.000 1 A VAL 98.938 1
ATOM 900 C CG2 . VAL 113 113 ? A -3.739 2.627 -7.143 1.000 1 A VAL 98.945 1
ATOM 901 N N . LEU 114 114 ? A -2.954 5.830 -6.736 1.000 1 A LEU 98.978 1
ATOM 902 C CA . LEU 114 114 ? A -3.527 6.732 -5.748 1.000 1 A LEU 98.986 1
ATOM 903 C C . LEU 114 114 ? A -4.700 6.038 -5.073 1.000 1 A LEU 98.989 1
ATOM 904 O O . LEU 114 114 ? A -5.611 5.528 -5.748 1.000 1 A LEU 98.983 1
ATOM 905 C CB . LEU 114 114 ? A -3.976 8.022 -6.421 1.000 1 A LEU 98.978 1
ATOM 906 C CG . LEU 114 114 ? A -4.611 9.046 -5.491 1.000 1 A LEU 98.937 1
ATOM 907 C CD1 . LEU 114 114 ? A -3.593 9.569 -4.478 1.000 1 A LEU 98.908 1
ATOM 908 C CD2 . LEU 114 114 ? A -5.150 10.211 -6.299 1.000 1 A LEU 98.900 1
ATOM 909 N N . VAL 115 115 ? A -4.678 5.977 -3.755 1.000 1 A VAL 98.984 1
ATOM 910 C CA . VAL 115 115 ? A -5.699 5.271 -2.984 1.000 1 A VAL 98.991 1
ATOM 911 C C . VAL 115 115 ? A -6.386 6.221 -2.033 1.000 1 A VAL 98.992 1
ATOM 912 O O . VAL 115 115 ? A -5.742 6.863 -1.217 1.000 1 A VAL 98.989 1
ATOM 913 C CB . VAL 115 115 ? A -5.086 4.096 -2.209 1.000 1 A VAL 98.987 1
ATOM 914 C CG1 . VAL 115 115 ? A -4.499 3.083 -3.194 1.000 1 A VAL 98.981 1
ATOM 915 C CG2 . VAL 115 115 ? A -6.097 3.419 -1.285 1.000 1 A VAL 98.978 1
ATOM 916 N N . GLY 116 116 ? A -7.716 6.334 -2.132 1.000 1 A GLY 98.985 1
ATOM 917 C CA . GLY 116 116 ? A -8.524 7.128 -1.233 1.000 1 A GLY 98.982 1
ATOM 918 C C . GLY 116 116 ? A -9.209 6.214 -0.260 1.000 1 A GLY 98.980 1
ATOM 919 O O . GLY 116 116 ? A -10.241 5.597 -0.582 1.000 1 A GLY 98.961 1
ATOM 920 N N . ASN 117 117 ? A -8.681 6.070 0.934 1.000 1 A ASN 98.963 1
ATOM 921 C CA . ASN 117 117 ? A -9.130 5.081 1.905 1.000 1 A ASN 98.964 1
ATOM 922 C C . ASN 117 117 ? A -10.201 5.637 2.829 1.000 1 A ASN 98.949 1
ATOM 923 O O . ASN 117 117 ? A -10.408 6.844 2.911 1.000 1 A ASN 98.924 1
ATOM 924 C CB . ASN 117 117 ? A -7.916 4.584 2.700 1.000 1 A ASN 98.956 1
ATOM 925 C CG . ASN 117 117 ? A -8.240 3.362 3.519 1.000 1 A ASN 98.942 1
ATOM 926 O OD1 . ASN 117 117 ? A -8.921 2.443 3.039 1.000 1 A ASN 98.693 1
ATOM 927 N ND2 . ASN 117 117 ? A -7.790 3.314 4.771 1.000 1 A ASN 98.697 1
ATOM 928 N N . LYS 118 118 ? A -10.877 4.739 3.541 1.000 1 A LYS 98.913 1
ATOM 929 C CA . LYS 118 118 ? A -11.955 5.009 4.489 1.000 1 A LYS 98.873 1
ATOM 930 C C . LYS 118 118 ? A -13.232 5.422 3.745 1.000 1 A LYS 98.881 1
ATOM 931 O O . LYS 118 118 ? A -13.991 6.280 4.201 1.000 1 A LYS 98.859 1
ATOM 932 C CB . LYS 118 118 ? A -11.559 6.051 5.544 1.000 1 A LYS 98.831 1
ATOM 933 C CG . LYS 118 118 ? A -10.246 5.755 6.250 1.000 1 A LYS 98.700 1
ATOM 934 C CD . LYS 118 118 ? A -10.080 6.600 7.501 1.000 1 A LYS 98.499 1
ATOM 935 C CE . LYS 118 118 ? A -8.719 6.402 8.098 1.000 1 A LYS 98.442 1
ATOM 936 N NZ . LYS 118 118 ? A -8.587 7.104 9.401 1.000 1 A LYS 98.422 1
ATOM 937 N N . SER 119 119 ? A -13.475 4.797 2.582 1.000 1 A SER 98.834 1
ATOM 938 C CA . SER 119 119 ? A -14.643 5.087 1.773 1.000 1 A SER 98.765 1
ATOM 939 C C . SER 119 119 ? A -15.958 4.747 2.499 1.000 1 A SER 98.752 1
ATOM 940 O O . SER 119 119 ? A -17.020 5.206 2.086 1.000 1 A SER 98.494 1
ATOM 941 C CB . SER 119 119 ? A -14.596 4.345 0.444 1.000 1 A SER 98.560 1
ATOM 942 O OG . SER 119 119 ? A -14.723 2.955 0.643 1.000 1 A SER 94.270 1
ATOM 943 N N . ASP 120 120 ? A -15.886 3.951 3.569 1.000 1 A ASP 98.840 1
ATOM 944 C CA . ASP 120 120 ? A -17.057 3.644 4.382 1.000 1 A ASP 98.818 1
ATOM 945 C C . ASP 120 120 ? A -17.558 4.834 5.176 1.000 1 A ASP 98.755 1
ATOM 946 O O . ASP 120 120 ? A -18.707 4.832 5.609 1.000 1 A ASP 98.589 1
ATOM 947 C CB . ASP 120 120 ? A -16.734 2.494 5.334 1.000 1 A ASP 98.815 1
ATOM 948 C CG . ASP 120 120 ? A -15.547 2.823 6.200 1.000 1 A ASP 98.850 1
ATOM 949 O OD1 . ASP 120 120 ? A -14.408 2.767 5.683 1.000 1 A ASP 98.635 1
ATOM 950 O OD2 . ASP 120 120 ? A -15.748 3.116 7.395 1.000 1 A ASP 98.516 1
ATOM 951 N N . LEU 121 121 ? A -16.705 5.836 5.428 1.000 1 A LEU 98.618 1
ATOM 952 C CA . LEU 121 121 ? A -17.078 6.930 6.311 1.000 1 A LEU 98.447 1
ATOM 953 C C . LEU 121 121 ? A -18.030 7.904 5.647 1.000 1 A LEU 98.329 1
ATOM 954 O O . LEU 121 121 ? A -17.899 8.204 4.460 1.000 1 A LEU 98.135 1
ATOM 955 C CB . LEU 121 121 ? A -15.845 7.690 6.817 1.000 1 A LEU 98.227 1
ATOM 956 C CG . LEU 121 121 ? A -14.976 6.940 7.821 1.000 1 A LEU 97.882 1
ATOM 957 C CD1 . LEU 121 121 ? A -15.800 6.526 9.036 1.000 1 A LEU 97.148 1
ATOM 958 C CD2 . LEU 121 121 ? A -13.821 7.815 8.232 1.000 1 A LEU 97.342 1
ATOM 959 N N . PRO 122 122 ? A -19.027 8.439 6.402 1.000 1 A PRO 98.044 1
ATOM 960 C CA . PRO 122 122 ? A -19.925 9.434 5.800 1.000 1 A PRO 97.438 1
ATOM 961 C C . PRO 122 122 ? A -19.366 10.843 5.829 1.000 1 A PRO 96.990 1
ATOM 962 O O . PRO 122 122 ? A -19.911 11.729 5.183 1.000 1 A PRO 94.317 1
ATOM 963 C CB . PRO 122 122 ? A -21.170 9.338 6.681 1.000 1 A PRO 96.301 1
ATOM 964 C CG . PRO 122 122 ? A -20.602 8.985 8.032 1.000 1 A PRO 94.930 1
ATOM 965 C CD . PRO 122 122 ? A -19.447 8.065 7.757 1.000 1 A PRO 97.097 1
ATOM 966 N N . SER 123 123 ? A -18.295 11.096 6.608 1.000 1 A SER 95.451 1
ATOM 967 C CA . SER 123 123 ? A -17.772 12.458 6.823 1.000 1 A SER 94.336 1
ATOM 968 C C . SER 123 123 ? A -16.693 12.782 5.805 1.000 1 A SER 95.105 1
ATOM 969 O O . SER 123 123 ? A -15.533 13.029 6.155 1.000 1 A SER 92.862 1
ATOM 970 C CB . SER 123 123 ? A -17.284 12.651 8.252 1.000 1 A SER 90.431 1
ATOM 971 O OG . SER 123 123 ? A -16.942 14.005 8.522 1.000 1 A SER 78.548 1
ATOM 972 N N . ARG 124 124 ? A -17.057 12.760 4.543 1.000 1 A ARG 97.389 1
ATOM 973 C CA . ARG 124 124 ? A -16.147 12.976 3.405 1.000 1 A ARG 97.661 1
ATOM 974 C C . ARG 124 124 ? A -15.761 14.459 3.300 1.000 1 A ARG 98.021 1
ATOM 975 O O . ARG 124 124 ? A -16.604 15.322 3.412 1.000 1 A ARG 97.214 1
ATOM 976 C CB . ARG 124 124 ? A -16.809 12.506 2.103 1.000 1 A ARG 96.949 1
ATOM 977 C CG . ARG 124 124 ? A -15.974 12.750 0.861 1.000 1 A ARG 96.453 1
ATOM 978 C CD . ARG 124 124 ? A -16.683 12.255 -0.386 1.000 1 A ARG 96.083 1
ATOM 979 N NE . ARG 124 124 ? A -16.807 10.803 -0.424 1.000 1 A ARG 95.915 1
ATOM 980 C CZ . ARG 124 124 ? A -15.874 9.992 -0.905 1.000 1 A ARG 96.840 1
ATOM 981 N NH1 . ARG 124 124 ? A -14.764 10.464 -1.412 1.000 1 A ARG 90.991 1
ATOM 982 N NH2 . ARG 124 124 ? A -16.101 8.684 -0.893 1.000 1 A ARG 90.487 1
ATOM 983 N N . THR 125 125 ? A -14.469 14.718 3.034 1.000 1 A THR 98.724 1
ATOM 984 C CA . THR 125 125 ? A -13.978 16.049 2.747 1.000 1 A THR 98.714 1
ATOM 985 C C . THR 125 125 ? A -13.233 16.134 1.414 1.000 1 A THR 98.752 1
ATOM 986 O O . THR 125 125 ? A -12.905 17.225 0.973 1.000 1 A THR 98.515 1
ATOM 987 C CB . THR 125 125 ? A -13.052 16.544 3.856 1.000 1 A THR 98.636 1
ATOM 988 O OG1 . THR 125 125 ? A -11.869 15.748 3.899 1.000 1 A THR 98.397 1
ATOM 989 C CG2 . THR 125 125 ? A -13.749 16.525 5.199 1.000 1 A THR 98.249 1
ATOM 990 N N . VAL 126 126 ? A -12.940 14.976 0.805 1.000 1 A VAL 98.728 1
ATOM 991 C CA . VAL 126 126 ? A -12.299 14.928 -0.502 1.000 1 A VAL 98.662 1
ATOM 992 C C . VAL 126 126 ? A -13.240 14.176 -1.437 1.000 1 A VAL 98.505 1
ATOM 993 O O . VAL 126 126 ? A -13.502 12.993 -1.248 1.000 1 A VAL 98.346 1
ATOM 994 C CB . VAL 126 126 ? A -10.936 14.203 -0.442 1.000 1 A VAL 98.649 1
ATOM 995 C CG1 . VAL 126 126 ? A -10.053 14.860 0.605 1.000 1 A VAL 98.550 1
ATOM 996 C CG2 . VAL 126 126 ? A -10.272 14.238 -1.825 1.000 1 A VAL 98.518 1
ATOM 997 N N . ASP 127 127 ? A -13.753 14.876 -2.418 1.000 1 A ASP 98.251 1
ATOM 998 C CA . ASP 127 127 ? A -14.683 14.296 -3.379 1.000 1 A ASP 97.870 1
ATOM 999 C C . ASP 127 127 ? A -13.955 13.360 -4.331 1.000 1 A ASP 98.137 1
ATOM 1000 O O . ASP 127 127 ? A -12.803 13.577 -4.671 1.000 1 A ASP 98.159 1
ATOM 1001 C CB . ASP 127 127 ? A -15.362 15.386 -4.207 1.000 1 A ASP 96.641 1
ATOM 1002 C CG . ASP 127 127 ? A -16.284 16.285 -3.390 1.000 1 A ASP 87.590 1
ATOM 1003 O OD1 . ASP 127 127 ? A -16.690 15.866 -2.279 1.000 1 A ASP 83.604 1
ATOM 1004 O OD2 . ASP 127 127 ? A -16.602 17.384 -3.860 1.000 1 A ASP 81.837 1
ATOM 1005 N N . THR 128 128 ? A -14.648 12.308 -4.775 1.000 1 A THR 97.643 1
ATOM 1006 C CA . THR 128 128 ? A -14.051 11.386 -5.740 1.000 1 A THR 97.774 1
ATOM 1007 C C . THR 128 128 ? A -13.539 12.114 -6.969 1.000 1 A THR 98.218 1
ATOM 1008 O O . THR 128 128 ? A -12.469 11.805 -7.477 1.000 1 A THR 98.225 1
ATOM 1009 C CB . THR 128 128 ? A -15.095 10.325 -6.123 1.000 1 A THR 97.232 1
ATOM 1010 O OG1 . THR 128 128 ? A -15.464 9.573 -4.961 1.000 1 A THR 96.383 1
ATOM 1011 C CG2 . THR 128 128 ? A -14.557 9.362 -7.176 1.000 1 A THR 96.291 1
ATOM 1012 N N . LYS 129 129 ? A -14.294 13.132 -7.430 1.000 1 A LYS 98.327 1
ATOM 1013 C CA . LYS 129 129 ? A -13.857 13.849 -8.632 1.000 1 A LYS 98.308 1
ATOM 1014 C C . LYS 129 129 ? A -12.527 14.561 -8.431 1.000 1 A LYS 98.449 1
ATOM 1015 O O . LYS 129 129 ? A -11.682 14.591 -9.341 1.000 1 A LYS 98.552 1
ATOM 1016 C CB . LYS 129 129 ? A -14.920 14.842 -9.091 1.000 1 A LYS 97.938 1
ATOM 1017 C CG . LYS 129 129 ? A -16.187 14.202 -9.649 1.000 1 A LYS 88.992 1
ATOM 1018 C CD . LYS 129 129 ? A -17.159 15.243 -10.135 1.000 1 A LYS 80.126 1
ATOM 1019 C CE . LYS 129 129 ? A -18.423 14.604 -10.700 1.000 1 A LYS 77.830 1
ATOM 1020 N NZ . LYS 129 129 ? A -19.457 15.655 -10.989 1.000 1 A LYS 67.023 1
ATOM 1021 N N . GLN 130 130 ? A -12.318 15.102 -7.221 1.000 1 A GLN 98.273 1
ATOM 1022 C CA . GLN 130 130 ? A -11.039 15.776 -6.922 1.000 1 A GLN 98.213 1
ATOM 1023 C C . GLN 130 130 ? A -9.882 14.780 -7.050 1.000 1 A GLN 98.519 1
ATOM 1024 O O . GLN 130 130 ? A -8.816 15.113 -7.634 1.000 1 A GLN 98.540 1
ATOM 1025 C CB . GLN 130 130 ? A -11.021 16.360 -5.519 1.000 1 A GLN 97.599 1
ATOM 1026 C CG . GLN 130 130 ? A -12.040 17.452 -5.301 1.000 1 A GLN 87.663 1
ATOM 1027 C CD . GLN 130 130 ? A -12.031 17.870 -3.841 1.000 1 A GLN 81.818 1
ATOM 1028 O OE1 . GLN 130 130 ? A -12.811 17.361 -3.018 1.000 1 A GLN 82.225 1
ATOM 1029 N NE2 . GLN 130 130 ? A -11.126 18.767 -3.503 1.000 1 A GLN 77.467 1
ATOM 1030 N N . ALA 131 131 ? A -10.049 13.571 -6.524 1.000 1 A ALA 98.784 1
ATOM 1031 C CA . ALA 131 131 ? A -8.989 12.568 -6.573 1.000 1 A ALA 98.851 1
ATOM 1032 C C . ALA 131 131 ? A -8.788 12.021 -7.971 1.000 1 A ALA 98.896 1
ATOM 1033 O O . ALA 131 131 ? A -7.652 11.774 -8.389 1.000 1 A ALA 98.890 1
ATOM 1034 C CB . ALA 131 131 ? A -9.290 11.457 -5.596 1.000 1 A ALA 98.801 1
ATOM 1035 N N . GLN 132 132 ? A -9.882 11.843 -8.709 1.000 1 A GLN 98.860 1
ATOM 1036 C CA . GLN 132 132 ? A -9.761 11.416 -10.106 1.000 1 A GLN 98.852 1
ATOM 1037 C C . GLN 132 132 ? A -8.964 12.437 -10.917 1.000 1 A GLN 98.856 1
ATOM 1038 O O . GLN 132 132 ? A -8.123 12.071 -11.738 1.000 1 A GLN 98.820 1
ATOM 1039 C CB . GLN 132 132 ? A -11.141 11.212 -10.726 1.000 1 A GLN 98.741 1
ATOM 1040 C CG . GLN 132 132 ? A -11.893 9.999 -10.195 1.000 1 A GLN 97.650 1
ATOM 1041 C CD . GLN 132 132 ? A -13.306 9.937 -10.678 1.000 1 A GLN 97.251 1
ATOM 1042 O OE1 . GLN 132 132 ? A -13.931 10.953 -11.030 1.000 1 A GLN 96.163 1
ATOM 1043 N NE2 . GLN 132 132 ? A -13.880 8.733 -10.715 1.000 1 A GLN 94.394 1
ATOM 1044 N N . ASP 133 133 ? A -9.224 13.744 -10.675 1.000 1 A ASP 98.842 1
ATOM 1045 C CA . ASP 133 133 ? A -8.488 14.798 -11.368 1.000 1 A ASP 98.791 1
ATOM 1046 C C . ASP 133 133 ? A -7.003 14.734 -11.063 1.000 1 A ASP 98.802 1
ATOM 1047 O O . ASP 133 133 ? A -6.169 14.864 -11.958 1.000 1 A ASP 98.705 1
ATOM 1048 C CB . ASP 133 133 ? A -9.059 16.169 -11.011 1.000 1 A ASP 98.636 1
ATOM 1049 C CG . ASP 133 133 ? A -10.444 16.417 -11.588 1.000 1 A ASP 97.829 1
ATOM 1050 O OD1 . ASP 133 133 ? A -10.873 15.659 -12.495 1.000 1 A ASP 96.424 1
ATOM 1051 O OD2 . ASP 133 133 ? A -11.086 17.389 -11.150 1.000 1 A ASP 95.970 1
ATOM 1052 N N . LEU 134 134 ? A -6.651 14.528 -9.786 1.000 1 A LEU 98.828 1
ATOM 1053 C CA . LEU 134 134 ? A -5.247 14.454 -9.415 1.000 1 A LEU 98.827 1
ATOM 1054 C C . LEU 134 134 ? A -4.576 13.266 -10.070 1.000 1 A LEU 98.849 1
ATOM 1055 O O . LEU 134 134 ? A -3.491 13.375 -10.648 1.000 1 A LEU 98.805 1
ATOM 1056 C CB . LEU 134 134 ? A -5.084 14.390 -7.896 1.000 1 A LEU 98.790 1
ATOM 1057 C CG . LEU 134 134 ? A -3.632 14.434 -7.421 1.000 1 A LEU 98.581 1
ATOM 1058 C CD1 . LEU 134 134 ? A -2.969 15.751 -7.788 1.000 1 A LEU 98.230 1
ATOM 1059 C CD2 . LEU 134 134 ? A -3.549 14.175 -5.927 1.000 1 A LEU 98.278 1
ATOM 1060 N N . ALA 135 135 ? A -5.220 12.089 -9.989 1.000 1 A ALA 98.870 1
ATOM 1061 C CA . ALA 135 135 ? A -4.643 10.893 -10.593 1.000 1 A ALA 98.858 1
ATOM 1062 C C . ALA 135 135 ? A -4.465 11.055 -12.092 1.000 1 A ALA 98.812 1
ATOM 1063 O O . ALA 135 135 ? A -3.459 10.621 -12.656 1.000 1 A ALA 98.751 1
ATOM 1064 C CB . ALA 135 135 ? A -5.500 9.675 -10.280 1.000 1 A ALA 98.839 1
ATOM 1065 N N . ARG 136 136 ? A -5.461 11.670 -12.747 1.000 1 A ARG 98.766 1
ATOM 1066 C CA . ARG 136 136 ? A -5.344 11.903 -14.179 1.000 1 A ARG 98.615 1
ATOM 1067 C C . ARG 136 136 ? A -4.157 12.797 -14.518 1.000 1 A ARG 98.502 1
ATOM 1068 O O . ARG 136 136 ? A -3.419 12.586 -15.466 1.000 1 A ARG 98.089 1
ATOM 1069 C CB . ARG 136 136 ? A -6.640 12.521 -14.729 1.000 1 A ARG 98.451 1
ATOM 1070 C CG . ARG 136 136 ? A -6.653 12.684 -16.240 1.000 1 A ARG 93.275 1
ATOM 1071 C CD . ARG 136 136 ? A -7.983 13.118 -16.778 1.000 1 A ARG 89.324 1
ATOM 1072 N NE . ARG 136 136 ? A -8.398 14.416 -16.229 1.000 1 A ARG 80.619 1
ATOM 1073 C CZ . ARG 136 136 ? A -9.292 14.570 -15.275 1.000 1 A ARG 72.900 1
ATOM 1074 N NH1 . ARG 136 136 ? A -9.885 13.512 -14.710 1.000 1 A ARG 69.663 1
ATOM 1075 N NH2 . ARG 136 136 ? A -9.599 15.768 -14.842 1.000 1 A ARG 63.876 1
ATOM 1076 N N . SER 137 137 ? A -3.911 13.821 -13.682 1.000 1 A SER 98.569 1
ATOM 1077 C CA . SER 137 137 ? A -2.767 14.722 -13.893 1.000 1 A SER 98.263 1
ATOM 1078 C C . SER 137 137 ? A -1.448 13.980 -13.757 1.000 1 A SER 98.154 1
ATOM 1079 O O . SER 137 137 ? A -0.446 14.346 -14.385 1.000 1 A SER 97.552 1
ATOM 1080 C CB . SER 137 137 ? A -2.817 15.900 -12.936 1.000 1 A SER 97.755 1
ATOM 1081 O OG . SER 137 137 ? A -2.383 15.525 -11.617 1.000 1 A SER 96.431 1
ATOM 1082 N N . TYR 138 138 ? A -1.399 12.923 -12.907 1.000 1 A TYR 98.075 1
ATOM 1083 C CA . TYR 138 138 ? A -0.209 12.130 -12.734 1.000 1 A TYR 97.901 1
ATOM 1084 C C . TYR 138 138 ? A -0.125 10.970 -13.748 1.000 1 A TYR 97.708 1
ATOM 1085 O O . TYR 138 138 ? A 0.959 10.346 -13.870 1.000 1 A TYR 97.308 1
ATOM 1086 C CB . TYR 138 138 ? A -0.167 11.508 -11.338 1.000 1 A TYR 97.750 1
ATOM 1087 C CG . TYR 138 138 ? A -0.059 12.462 -10.161 1.000 1 A TYR 97.928 1
ATOM 1088 C CD1 . TYR 138 138 ? A 0.486 13.735 -10.297 1.000 1 A TYR 97.554 1
ATOM 1089 C CD2 . TYR 138 138 ? A -0.496 12.078 -8.913 1.000 1 A TYR 97.611 1
ATOM 1090 C CE1 . TYR 138 138 ? A 0.614 14.574 -9.196 1.000 1 A TYR 97.253 1
ATOM 1091 C CE2 . TYR 138 138 ? A -0.377 12.897 -7.810 1.000 1 A TYR 97.073 1
ATOM 1092 C CZ . TYR 138 138 ? A 0.170 14.152 -7.964 1.000 1 A TYR 97.401 1
ATOM 1093 O OH . TYR 138 138 ? A 0.307 14.967 -6.873 1.000 1 A TYR 96.333 1
ATOM 1094 N N . GLY 139 139 ? A -1.207 10.646 -14.417 1.000 1 A GLY 97.982 1
ATOM 1095 C CA . GLY 139 139 ? A -1.229 9.511 -15.331 1.000 1 A GLY 97.739 1
ATOM 1096 C C . GLY 139 139 ? A -1.221 8.184 -14.599 1.000 1 A GLY 98.048 1
ATOM 1097 O O . GLY 139 139 ? A -0.583 7.226 -15.071 1.000 1 A GLY 97.395 1
ATOM 1098 N N . ILE 140 140 ? A -1.912 8.075 -13.459 1.000 1 A ILE 98.485 1
ATOM 1099 C CA . ILE 140 140 ? A -1.907 6.866 -12.646 1.000 1 A ILE 98.610 1
ATOM 1100 C C . ILE 140 140 ? A -3.346 6.506 -12.277 1.000 1 A ILE 98.783 1
ATOM 1101 O O . ILE 140 140 ? A -4.231 7.347 -12.312 1.000 1 A ILE 98.818 1
ATOM 1102 C CB . ILE 140 140 ? A -1.053 7.011 -11.363 1.000 1 A ILE 98.523 1
ATOM 1103 C CG1 . ILE 140 140 ? A -1.653 8.048 -10.419 1.000 1 A ILE 98.456 1
ATOM 1104 C CG2 . ILE 140 140 ? A 0.393 7.349 -11.714 1.000 1 A ILE 98.512 1
ATOM 1105 C CD1 . ILE 140 140 ? A -0.884 8.168 -9.103 1.000 1 A ILE 98.207 1
ATOM 1106 N N . PRO 141 141 ? A -3.577 5.252 -11.897 1.000 1 A PRO 98.897 1
ATOM 1107 C CA . PRO 141 141 ? A -4.931 4.881 -11.487 1.000 1 A PRO 98.913 1
ATOM 1108 C C . PRO 141 141 ? A -5.280 5.466 -10.131 1.000 1 A PRO 98.942 1
ATOM 1109 O O . PRO 141 141 ? A -4.412 5.780 -9.321 1.000 1 A PRO 98.932 1
ATOM 1110 C CB . PRO 141 141 ? A -4.880 3.343 -11.397 1.000 1 A PRO 98.881 1
ATOM 1111 C CG . PRO 141 141 ? A -3.675 2.940 -12.155 1.000 1 A PRO 98.780 1
ATOM 1112 C CD . PRO 141 141 ? A -2.702 4.073 -11.987 1.000 1 A PRO 98.845 1
ATOM 1113 N N . PHE 142 142 ? A -6.590 5.583 -9.874 1.000 1 A PHE 98.965 1
ATOM 1114 C CA . PHE 142 142 ? A -7.122 5.999 -8.585 1.000 1 A PHE 98.969 1
ATOM 1115 C C . PHE 142 142 ? A -8.178 4.975 -8.163 1.000 1 A PHE 98.959 1
ATOM 1116 O O . PHE 142 142 ? A -9.032 4.610 -8.948 1.000 1 A PHE 98.908 1
ATOM 1117 C CB . PHE 142 142 ? A -7.737 7.396 -8.663 1.000 1 A PHE 98.951 1
ATOM 1118 C CG . PHE 142 142 ? A -8.627 7.717 -7.498 1.000 1 A PHE 98.944 1
ATOM 1119 C CD1 . PHE 142 142 ? A -8.122 7.773 -6.209 1.000 1 A PHE 98.933 1
ATOM 1120 C CD2 . PHE 142 142 ? A -9.989 7.939 -7.680 1.000 1 A PHE 98.911 1
ATOM 1121 C CE1 . PHE 142 142 ? A -8.953 8.040 -5.138 1.000 1 A PHE 98.882 1
ATOM 1122 C CE2 . PHE 142 142 ? A -10.821 8.206 -6.623 1.000 1 A PHE 98.826 1
ATOM 1123 C CZ . PHE 142 142 ? A -10.295 8.245 -5.336 1.000 1 A PHE 98.842 1
ATOM 1124 N N . ILE 143 143 ? A -8.066 4.523 -6.913 1.000 1 A ILE 98.965 1
ATOM 1125 C CA . ILE 143 143 ? A -8.994 3.529 -6.387 1.000 1 A ILE 98.960 1
ATOM 1126 C C . ILE 143 143 ? A -9.444 3.977 -5.004 1.000 1 A ILE 98.966 1
ATOM 1127 O O . ILE 143 143 ? A -8.605 4.327 -4.158 1.000 1 A ILE 98.956 1
ATOM 1128 C CB . ILE 143 143 ? A -8.325 2.143 -6.314 1.000 1 A ILE 98.914 1
ATOM 1129 C CG1 . ILE 143 143 ? A -8.010 1.634 -7.716 1.000 1 A ILE 98.485 1
ATOM 1130 C CG2 . ILE 143 143 ? A -9.257 1.158 -5.592 1.000 1 A ILE 98.671 1
ATOM 1131 C CD1 . ILE 143 143 ? A -7.149 0.410 -7.731 1.000 1 A ILE 90.723 1
ATOM 1132 N N . GLU 144 144 ? A -10.749 3.964 -4.726 1.000 1 A GLU 98.917 1
ATOM 1133 C CA . GLU 144 144 ? A -11.249 4.204 -3.395 1.000 1 A GLU 98.891 1
ATOM 1134 C C . GLU 144 144 ? A -11.341 2.888 -2.664 1.000 1 A GLU 98.921 1
ATOM 1135 O O . GLU 144 144 ? A -11.761 1.874 -3.218 1.000 1 A GLU 98.812 1
ATOM 1136 C CB . GLU 144 144 ? A -12.588 4.935 -3.396 1.000 1 A GLU 98.543 1
ATOM 1137 C CG . GLU 144 144 ? A -12.458 6.396 -3.745 1.000 1 A GLU 95.566 1
ATOM 1138 C CD . GLU 144 144 ? A -13.609 7.274 -3.253 1.000 1 A GLU 93.331 1
ATOM 1139 O OE1 . GLU 144 144 ? A -14.656 6.716 -2.877 1.000 1 A GLU 88.355 1
ATOM 1140 O OE2 . GLU 144 144 ? A -13.482 8.516 -3.245 1.000 1 A GLU 85.746 1
ATOM 1141 N N . THR 145 145 ? A -10.935 2.882 -1.410 1.000 1 A THR 98.982 1
ATOM 1142 C CA . THR 145 145 ? A -10.880 1.670 -0.598 1.000 1 A THR 98.988 1
ATOM 1143 C C . THR 145 145 ? A -11.520 1.903 0.746 1.000 1 A THR 98.984 1
ATOM 1144 O O . THR 145 145 ? A -11.667 3.040 1.208 1.000 1 A THR 98.973 1
ATOM 1145 C CB . THR 145 145 ? A -9.445 1.204 -0.367 1.000 1 A THR 98.990 1
ATOM 1146 O OG1 . THR 145 145 ? A -8.742 2.185 0.402 1.000 1 A THR 98.978 1
ATOM 1147 C CG2 . THR 145 145 ? A -8.728 0.967 -1.680 1.000 1 A THR 98.983 1
ATOM 1148 N N . SER 146 146 ? A -11.874 0.824 1.396 1.000 1 A SER 98.937 1
ATOM 1149 C CA . SER 146 146 ? A -12.151 0.820 2.829 1.000 1 A SER 98.925 1
ATOM 1150 C C . SER 146 146 ? A -11.450 -0.376 3.419 1.000 1 A SER 98.909 1
ATOM 1151 O O . SER 146 146 ? A -11.807 -1.523 3.127 1.000 1 A SER 98.872 1
ATOM 1152 C CB . SER 146 146 ? A -13.650 0.731 3.103 1.000 1 A SER 98.902 1
ATOM 1153 O OG . SER 146 146 ? A -13.860 0.523 4.501 1.000 1 A SER 98.855 1
ATOM 1154 N N . ALA 147 147 ? A -10.454 -0.137 4.250 1.000 1 A ALA 98.749 1
ATOM 1155 C CA . ALA 147 147 ? A -9.848 -1.242 5.000 1.000 1 A ALA 98.629 1
ATOM 1156 C C . ALA 147 147 ? A -10.840 -1.841 5.980 1.000 1 A ALA 98.618 1
ATOM 1157 O O . ALA 147 147 ? A -10.680 -2.984 6.402 1.000 1 A ALA 98.485 1
ATOM 1158 C CB . ALA 147 147 ? A -8.578 -0.773 5.711 1.000 1 A ALA 98.402 1
ATOM 1159 N N . LYS 148 148 ? A -11.883 -1.081 6.379 1.000 1 A LYS 98.547 1
ATOM 1160 C CA . LYS 148 148 ? A -12.881 -1.590 7.318 1.000 1 A LYS 98.547 1
ATOM 1161 C C . LYS 148 148 ? A -13.758 -2.654 6.675 1.000 1 A LYS 98.602 1
ATOM 1162 O O . LYS 148 148 ? A -13.964 -3.734 7.250 1.000 1 A LYS 98.476 1
ATOM 1163 C CB . LYS 148 148 ? A -13.741 -0.453 7.868 1.000 1 A LYS 98.345 1
ATOM 1164 C CG . LYS 148 148 ? A -14.742 -0.903 8.896 1.000 1 A LYS 97.969 1
ATOM 1165 C CD . LYS 148 148 ? A -15.411 0.273 9.540 1.000 1 A LYS 97.246 1
ATOM 1166 C CE . LYS 148 148 ? A -16.411 -0.194 10.597 1.000 1 A LYS 95.678 1
ATOM 1167 N NZ . LYS 148 148 ? A -17.047 0.978 11.261 1.000 1 A LYS 92.212 1
ATOM 1168 N N . THR 149 149 ? A -14.273 -2.376 5.471 1.000 1 A THR 98.702 1
ATOM 1169 C CA . THR 149 149 ? A -15.169 -3.291 4.774 1.000 1 A THR 98.695 1
ATOM 1170 C C . THR 149 149 ? A -14.444 -4.183 3.776 1.000 1 A THR 98.712 1
ATOM 1171 O O . THR 149 149 ? A -15.057 -5.092 3.226 1.000 1 A THR 98.645 1
ATOM 1172 C CB . THR 149 149 ? A -16.236 -2.507 3.989 1.000 1 A THR 98.659 1
ATOM 1173 O OG1 . THR 149 149 ? A -15.625 -1.827 2.889 1.000 1 A THR 98.548 1
ATOM 1174 C CG2 . THR 149 149 ? A -16.924 -1.497 4.882 1.000 1 A THR 98.364 1
ATOM 1175 N N . ARG 150 150 ? A -13.172 -3.943 3.539 1.000 1 A ARG 98.584 1
ATOM 1176 C CA . ARG 150 150 ? A -12.310 -4.591 2.529 1.000 1 A ARG 98.556 1
ATOM 1177 C C . ARG 150 150 ? A -12.665 -4.183 1.095 1.000 1 A ARG 98.645 1
ATOM 1178 O O . ARG 150 150 ? A -12.086 -4.719 0.150 1.000 1 A ARG 98.571 1
ATOM 1179 C CB . ARG 150 150 ? A -12.253 -6.105 2.700 1.000 1 A ARG 98.194 1
ATOM 1180 C CG . ARG 150 150 ? A -10.914 -6.697 2.289 1.000 1 A ARG 97.510 1
ATOM 1181 C CD . ARG 150 150 ? A -10.811 -8.171 2.599 1.000 1 A ARG 97.079 1
ATOM 1182 N NE . ARG 150 150 ? A -9.402 -8.599 2.455 1.000 1 A ARG 96.840 1
ATOM 1183 C CZ . ARG 150 150 ? A -8.850 -8.887 1.283 1.000 1 A ARG 96.599 1
ATOM 1184 N NH1 . ARG 150 150 ? A -9.552 -8.850 0.148 1.000 1 A ARG 93.572 1
ATOM 1185 N NH2 . ARG 150 150 ? A -7.568 -9.248 1.237 1.000 1 A ARG 93.940 1
ATOM 1186 N N . GLN 151 151 ? A -13.568 -3.187 0.918 1.000 1 A GLN 98.772 1
ATOM 1187 C CA . GLN 151 151 ? A -13.884 -2.669 -0.413 1.000 1 A GLN 98.760 1
ATOM 1188 C C . GLN 151 151 ? A -12.623 -2.155 -1.091 1.000 1 A GLN 98.861 1
ATOM 1189 O O . GLN 151 151 ? A -11.937 -1.282 -0.534 1.000 1 A GLN 98.805 1
ATOM 1190 C CB . GLN 151 151 ? A -14.925 -1.559 -0.313 1.000 1 A GLN 98.449 1
ATOM 1191 C CG . GLN 151 151 ? A -15.313 -0.917 -1.643 1.000 1 A GLN 93.881 1
ATOM 1192 C CD . GLN 151 151 ? A -16.269 0.249 -1.466 1.000 1 A GLN 83.652 1
ATOM 1193 O OE1 . GLN 151 151 ? A -16.753 0.506 -0.367 1.000 1 A GLN 74.427 1
ATOM 1194 N NE2 . GLN 151 151 ? A -16.565 0.935 -2.569 1.000 1 A GLN 75.022 1
ATOM 1195 N N . GLY 152 152 ? A -12.321 -2.663 -2.264 1.000 1 A GLY 98.935 1
ATOM 1196 C CA . GLY 152 152 ? A -11.233 -2.145 -3.096 1.000 1 A GLY 98.937 1
ATOM 1197 C C . GLY 152 152 ? A -9.829 -2.519 -2.677 1.000 1 A GLY 98.953 1
ATOM 1198 O O . GLY 152 152 ? A -8.886 -2.089 -3.321 1.000 1 A GLY 98.930 1
ATOM 1199 N N . VAL 153 153 ? A -9.662 -3.285 -1.601 1.000 1 A VAL 98.924 1
ATOM 1200 C CA . VAL 153 153 ? A -8.309 -3.563 -1.095 1.000 1 A VAL 98.920 1
ATOM 1201 C C . VAL 153 153 ? A -7.501 -4.393 -2.074 1.000 1 A VAL 98.919 1
ATOM 1202 O O . VAL 153 153 ? A -6.398 -4.024 -2.474 1.000 1 A VAL 98.912 1
ATOM 1203 C CB . VAL 153 153 ? A -8.377 -4.219 0.292 1.000 1 A VAL 98.866 1
ATOM 1204 C CG1 . VAL 153 153 ? A -9.002 -3.248 1.289 1.000 1 A VAL 98.825 1
ATOM 1205 C CG2 . VAL 153 153 ? A -6.979 -4.639 0.759 1.000 1 A VAL 98.779 1
ATOM 1206 N N . ASP 154 154 ? A -8.054 -5.551 -2.483 1.000 1 A ASP 98.847 1
ATOM 1207 C CA . ASP 154 154 ? A -7.358 -6.355 -3.508 1.000 1 A ASP 98.744 1
ATOM 1208 C C . ASP 154 154 ? A -7.163 -5.552 -4.790 1.000 1 A ASP 98.765 1
ATOM 1209 O O . ASP 154 154 ? A -6.095 -5.617 -5.409 1.000 1 A ASP 98.710 1
ATOM 1210 C CB . ASP 154 154 ? A -8.136 -7.633 -3.834 1.000 1 A ASP 98.359 1
ATOM 1211 C CG . ASP 154 154 ? A -8.018 -8.703 -2.752 1.000 1 A ASP 97.816 1
ATOM 1212 O OD1 . ASP 154 154 ? A -7.075 -8.644 -1.936 1.000 1 A ASP 96.947 1
ATOM 1213 O OD2 . ASP 154 154 ? A -8.893 -9.591 -2.745 1.000 1 A ASP 95.982 1
ATOM 1214 N N . ASP 155 155 ? A -8.170 -4.752 -5.186 1.000 1 A ASP 98.837 1
ATOM 1215 C CA . ASP 155 155 ? A -8.062 -3.957 -6.406 1.000 1 A ASP 98.852 1
ATOM 1216 C C . ASP 155 155 ? A -6.886 -2.990 -6.336 1.000 1 A ASP 98.895 1
ATOM 1217 O O . ASP 155 155 ? A -6.151 -2.829 -7.321 1.000 1 A ASP 98.878 1
ATOM 1218 C CB . ASP 155 155 ? A -9.385 -3.201 -6.639 1.000 1 A ASP 98.709 1
ATOM 1219 C CG . ASP 155 155 ? A -9.481 -2.568 -8.008 1.000 1 A ASP 94.213 1
ATOM 1220 O OD1 . ASP 155 155 ? A -8.762 -2.977 -8.939 1.000 1 A ASP 93.703 1
ATOM 1221 O OD2 . ASP 155 155 ? A -10.304 -1.654 -8.164 1.000 1 A ASP 92.863 1
ATOM 1222 N N . ALA 156 156 ? A -6.671 -2.367 -5.194 1.000 1 A ALA 98.912 1
ATOM 1223 C CA . ALA 156 156 ? A -5.568 -1.412 -5.050 1.000 1 A ALA 98.928 1
ATOM 1224 C C . ALA 156 156 ? A -4.233 -2.091 -5.247 1.000 1 A ALA 98.928 1
ATOM 1225 O O . ALA 156 156 ? A -3.384 -1.632 -6.013 1.000 1 A ALA 98.914 1
ATOM 1226 C CB . ALA 156 156 ? A -5.644 -0.715 -3.698 1.000 1 A ALA 98.925 1
ATOM 1227 N N . PHE 157 157 ? A -4.001 -3.193 -4.508 1.000 1 A PHE 98.901 1
ATOM 1228 C CA . PHE 157 157 ? A -2.718 -3.864 -4.591 1.000 1 A PHE 98.879 1
ATOM 1229 C C . PHE 157 157 ? A -2.537 -4.586 -5.932 1.000 1 A PHE 98.851 1
ATOM 1230 O O . PHE 157 157 ? A -1.435 -4.536 -6.497 1.000 1 A PHE 98.820 1
ATOM 1231 C CB . PHE 157 157 ? A -2.537 -4.858 -3.447 1.000 1 A PHE 98.848 1
ATOM 1232 C CG . PHE 157 157 ? A -2.267 -4.196 -2.120 1.000 1 A PHE 98.867 1
ATOM 1233 C CD1 . PHE 157 157 ? A -0.974 -3.897 -1.745 1.000 1 A PHE 98.825 1
ATOM 1234 C CD2 . PHE 157 157 ? A -3.312 -3.888 -1.255 1.000 1 A PHE 98.813 1
ATOM 1235 C CE1 . PHE 157 157 ? A -0.707 -3.312 -0.514 1.000 1 A PHE 98.747 1
ATOM 1236 C CE2 . PHE 157 157 ? A -3.044 -3.280 -0.024 1.000 1 A PHE 98.729 1
ATOM 1237 C CZ . PHE 157 157 ? A -1.733 -3.007 0.349 1.000 1 A PHE 98.759 1
ATOM 1238 N N . TYR 158 158 ? A -3.589 -5.231 -6.431 1.000 1 A TYR 98.815 1
ATOM 1239 C CA . TYR 158 158 ? A -3.468 -5.942 -7.711 1.000 1 A TYR 98.746 1
ATOM 1240 C C . TYR 158 158 ? A -3.262 -4.960 -8.857 1.000 1 A TYR 98.759 1
ATOM 1241 O O . TYR 158 158 ? A -2.488 -5.241 -9.784 1.000 1 A TYR 98.697 1
ATOM 1242 C CB . TYR 158 158 ? A -4.679 -6.824 -7.980 1.000 1 A TYR 98.570 1
ATOM 1243 C CG . TYR 158 158 ? A -4.874 -8.019 -7.060 1.000 1 A TYR 98.312 1
ATOM 1244 C CD1 . TYR 158 158 ? A -4.065 -8.217 -5.930 1.000 1 A TYR 97.869 1
ATOM 1245 C CD2 . TYR 158 158 ? A -5.888 -8.932 -7.336 1.000 1 A TYR 97.858 1
ATOM 1246 C CE1 . TYR 158 158 ? A -4.286 -9.319 -5.101 1.000 1 A TYR 97.296 1
ATOM 1247 C CE2 . TYR 158 158 ? A -6.098 -10.032 -6.507 1.000 1 A TYR 96.960 1
ATOM 1248 C CZ . TYR 158 158 ? A -5.308 -10.214 -5.389 1.000 1 A TYR 97.172 1
ATOM 1249 O OH . TYR 158 158 ? A -5.541 -11.294 -4.562 1.000 1 A TYR 96.233 1
ATOM 1250 N N . THR 159 159 ? A -3.923 -3.777 -8.808 1.000 1 A THR 98.802 1
ATOM 1251 C CA . THR 159 159 ? A -3.712 -2.763 -9.832 1.000 1 A THR 98.819 1
ATOM 1252 C C . THR 159 159 ? A -2.258 -2.276 -9.799 1.000 1 A THR 98.814 1
ATOM 1253 O O . THR 159 159 ? A -1.642 -2.059 -10.831 1.000 1 A THR 98.789 1
ATOM 1254 C CB . THR 159 159 ? A -4.687 -1.598 -9.647 1.000 1 A THR 98.835 1
ATOM 1255 O OG1 . THR 159 159 ? A -6.012 -2.064 -9.858 1.000 1 A THR 98.775 1
ATOM 1256 C CG2 . THR 159 159 ? A -4.388 -0.466 -10.635 1.000 1 A THR 98.770 1
ATOM 1257 N N . LEU 160 160 ? A -1.683 -2.125 -8.602 1.000 1 A LEU 98.867 1
ATOM 1258 C CA . LEU 160 160 ? A -0.281 -1.726 -8.505 1.000 1 A LEU 98.875 1
ATOM 1259 C C . LEU 160 160 ? A 0.613 -2.770 -9.158 1.000 1 A LEU 98.846 1
ATOM 1260 O O . LEU 160 160 ? A 1.557 -2.442 -9.887 1.000 1 A LEU 98.840 1
ATOM 1261 C CB . LEU 160 160 ? A 0.108 -1.480 -7.068 1.000 1 A LEU 98.883 1
ATOM 1262 C CG . LEU 160 160 ? A 1.573 -1.048 -6.871 1.000 1 A LEU 98.883 1
ATOM 1263 C CD1 . LEU 160 160 ? A 1.869 0.229 -7.656 1.000 1 A LEU 98.881 1
ATOM 1264 C CD2 . LEU 160 160 ? A 1.857 -0.863 -5.386 1.000 1 A LEU 98.884 1
ATOM 1265 N N . VAL 161 161 ? A 0.336 -4.065 -8.909 1.000 1 A VAL 98.755 1
ATOM 1266 C CA . VAL 161 161 ? A 1.109 -5.110 -9.560 1.000 1 A VAL 98.645 1
ATOM 1267 C C . VAL 161 161 ? A 0.986 -5.000 -11.072 1.000 1 A VAL 98.610 1
ATOM 1268 O O . VAL 161 161 ? A 1.981 -5.118 -11.800 1.000 1 A VAL 98.550 1
ATOM 1269 C CB . VAL 161 161 ? A 0.672 -6.501 -9.052 1.000 1 A VAL 98.475 1
ATOM 1270 C CG1 . VAL 161 161 ? A 1.071 -6.662 -7.584 1.000 1 A VAL 98.490 1
ATOM 1271 C CG2 . VAL 161 161 ? A 1.248 -7.623 -9.920 1.000 1 A VAL 98.247 1
ATOM 1272 N N . ARG 162 162 ? A -0.233 -4.768 -11.545 1.000 1 A ARG 98.517 1
ATOM 1273 C CA . ARG 162 162 ? A -0.411 -4.625 -12.993 1.000 1 A ARG 98.389 1
ATOM 1274 C C . ARG 162 162 ? A 0.369 -3.427 -13.544 1.000 1 A ARG 98.355 1
ATOM 1275 O O . ARG 162 162 ? A 0.901 -3.466 -14.653 1.000 1 A ARG 98.285 1
ATOM 1276 C CB . ARG 162 162 ? A -1.897 -4.529 -13.342 1.000 1 A ARG 98.382 1
ATOM 1277 C CG . ARG 162 162 ? A -2.628 -5.825 -13.012 1.000 1 A ARG 98.007 1
ATOM 1278 C CD . ARG 162 162 ? A -4.114 -5.741 -13.353 1.000 1 A ARG 97.793 1
ATOM 1279 N NE . ARG 162 162 ? A -4.777 -6.974 -12.967 1.000 1 A ARG 97.670 1
ATOM 1280 C CZ . ARG 162 162 ? A -5.702 -7.078 -12.017 1.000 1 A ARG 97.379 1
ATOM 1281 N NH1 . ARG 162 162 ? A -6.137 -6.009 -11.371 1.000 1 A ARG 95.988 1
ATOM 1282 N NH2 . ARG 162 162 ? A -6.217 -8.275 -11.748 1.000 1 A ARG 96.427 1
ATOM 1283 N N . GLU 163 163 ? A 0.461 -2.320 -12.767 1.000 1 A GLU 98.532 1
ATOM 1284 C CA . GLU 163 163 ? A 1.275 -1.179 -13.186 1.000 1 A GLU 98.527 1
ATOM 1285 C C . GLU 163 163 ? A 2.761 -1.520 -13.212 1.000 1 A GLU 98.521 1
ATOM 1286 O O . GLU 163 163 ? A 3.497 -1.103 -14.097 1.000 1 A GLU 98.394 1
ATOM 1287 C CB . GLU 163 163 ? A 1.024 0.030 -12.261 1.000 1 A GLU 98.572 1
ATOM 1288 C CG . GLU 163 163 ? A -0.372 0.592 -12.393 1.000 1 A GLU 98.497 1
ATOM 1289 C CD . GLU 163 163 ? A -0.574 1.273 -13.727 1.000 1 A GLU 98.227 1
ATOM 1290 O OE1 . GLU 163 163 ? A 0.066 2.334 -13.950 1.000 1 A GLU 96.795 1
ATOM 1291 O OE2 . GLU 163 163 ? A -1.334 0.754 -14.556 1.000 1 A GLU 96.557 1
ATOM 1292 N N . ILE 164 164 ? A 3.205 -2.321 -12.232 1.000 1 A ILE 98.608 1
ATOM 1293 C CA . ILE 164 164 ? A 4.603 -2.784 -12.230 1.000 1 A ILE 98.565 1
ATOM 1294 C C . ILE 164 164 ? A 4.878 -3.643 -13.459 1.000 1 A ILE 98.354 1
ATOM 1295 O O . ILE 164 164 ? A 5.906 -3.495 -14.120 1.000 1 A ILE 98.279 1
ATOM 1296 C CB . ILE 164 164 ? A 4.937 -3.528 -10.945 1.000 1 A ILE 98.621 1
ATOM 1297 C CG1 . ILE 164 164 ? A 4.885 -2.576 -9.747 1.000 1 A ILE 98.717 1
ATOM 1298 C CG2 . ILE 164 164 ? A 6.319 -4.174 -11.040 1.000 1 A ILE 98.570 1
ATOM 1299 C CD1 . ILE 164 164 ? A 4.915 -3.292 -8.404 1.000 1 A ILE 98.607 1
ATOM 1300 N N . ARG 165 165 ? A 3.938 -4.564 -13.759 1.000 1 A ARG 98.362 1
ATOM 1301 C CA . ARG 165 165 ? A 4.120 -5.424 -14.933 1.000 1 A ARG 97.939 1
ATOM 1302 C C . ARG 165 165 ? A 4.250 -4.588 -16.201 1.000 1 A ARG 97.784 1
ATOM 1303 O O . ARG 165 165 ? A 5.108 -4.861 -17.067 1.000 1 A ARG 97.535 1
ATOM 1304 C CB . ARG 165 165 ? A 2.937 -6.372 -15.081 1.000 1 A ARG 97.526 1
ATOM 1305 C CG . ARG 165 165 ? A 2.809 -7.418 -14.013 1.000 1 A ARG 96.388 1
ATOM 1306 C CD . ARG 165 165 ? A 1.534 -8.193 -14.262 1.000 1 A ARG 94.982 1
ATOM 1307 N NE . ARG 165 165 ? A 1.332 -9.269 -13.292 1.000 1 A ARG 94.346 1
ATOM 1308 C CZ . ARG 165 165 ? A 0.152 -9.853 -13.104 1.000 1 A ARG 93.527 1
ATOM 1309 N NH1 . ARG 165 165 ? A -0.915 -9.460 -13.788 1.000 1 A ARG 91.258 1
ATOM 1310 N NH2 . ARG 165 165 ? A 0.048 -10.834 -12.204 1.000 1 A ARG 91.431 1
ATOM 1311 N N . LYS 166 166 ? A 3.409 -3.537 -16.326 1.000 1 A LYS 97.857 1
ATOM 1312 C CA . LYS 166 166 ? A 3.496 -2.660 -17.505 1.000 1 A LYS 97.490 1
ATOM 1313 C C . LYS 166 166 ? A 4.848 -1.980 -17.576 1.000 1 A LYS 97.581 1
ATOM 1314 O O . LYS 166 166 ? A 5.435 -1.826 -18.656 1.000 1 A LYS 97.121 1
ATOM 1315 C CB . LYS 166 166 ? A 2.376 -1.618 -17.494 1.000 1 A LYS 97.073 1
ATOM 1316 C CG . LYS 166 166 ? A 0.990 -2.180 -17.788 1.000 1 A LYS 94.772 1
ATOM 1317 C CD . LYS 166 166 ? A -0.049 -1.068 -17.657 1.000 1 A LYS 89.506 1
ATOM 1318 C CE . LYS 166 166 ? A -1.423 -1.531 -18.114 1.000 1 A LYS 81.805 1
ATOM 1319 N NZ . LYS 166 166 ? A -1.947 -2.657 -17.274 1.000 1 A LYS 75.123 1
ATOM 1320 N N . HIS 167 167 ? A 5.374 -1.532 -16.428 1.000 1 A HIS 97.992 1
ATOM 1321 C CA . HIS 167 167 ? A 6.670 -0.871 -16.376 1.000 1 A HIS 97.767 1
ATOM 1322 C C . HIS 167 167 ? A 7.817 -1.826 -16.744 1.000 1 A HIS 97.621 1
ATOM 1323 O O . HIS 167 167 ? A 8.728 -1.469 -17.499 1.000 1 A HIS 96.995 1
ATOM 1324 C CB . HIS 167 167 ? A 6.902 -0.261 -15.003 1.000 1 A HIS 97.653 1
ATOM 1325 C CG . HIS 167 167 ? A 8.190 0.462 -14.871 1.000 1 A HIS 97.414 1
ATOM 1326 N ND1 . HIS 167 167 ? A 9.283 -0.064 -14.238 1.000 1 A HIS 88.201 1
ATOM 1327 C CD2 . HIS 167 167 ? A 8.565 1.706 -15.266 1.000 1 A HIS 90.126 1
ATOM 1328 C CE1 . HIS 167 167 ? A 10.273 0.818 -14.255 1.000 1 A HIS 90.433 1
ATOM 1329 N NE2 . HIS 167 167 ? A 9.837 1.897 -14.884 1.000 1 A HIS 92.080 1
ATOM 1330 N N . LYS 168 168 ? A 7.728 -3.082 -16.217 1.000 1 A LYS 97.081 1
ATOM 1331 C CA . LYS 168 168 ? A 8.783 -4.054 -16.465 1.000 1 A LYS 96.321 1
ATOM 1332 C C . LYS 168 168 ? A 8.843 -4.490 -17.911 1.000 1 A LYS 96.390 1
ATOM 1333 O O . LYS 168 168 ? A 9.912 -4.827 -18.409 1.000 1 A LYS 95.376 1
ATOM 1334 C CB . LYS 168 168 ? A 8.589 -5.274 -15.578 1.000 1 A LYS 94.570 1
ATOM 1335 C CG . LYS 168 168 ? A 8.882 -5.018 -14.100 1.000 1 A LYS 93.307 1
ATOM 1336 C CD . LYS 168 168 ? A 8.411 -6.151 -13.198 1.000 1 A LYS 90.380 1
ATOM 1337 C CE . LYS 168 168 ? A 9.302 -7.373 -13.355 1.000 1 A LYS 82.927 1
ATOM 1338 N NZ . LYS 168 168 ? A 8.891 -8.394 -12.380 1.000 1 A LYS 86.113 1
ATOM 1339 N N . GLU 169 169 ? A 7.703 -4.488 -18.613 1.000 1 A GLU 97.394 1
ATOM 1340 C CA . GLU 169 169 ? A 7.697 -4.955 -19.991 1.000 1 A GLU 96.935 1
ATOM 1341 C C . GLU 169 169 ? A 8.302 -3.928 -20.974 1.000 1 A GLU 96.687 1
ATOM 1342 O O . GLU 169 169 ? A 8.600 -4.278 -22.135 1.000 1 A GLU 95.034 1
ATOM 1343 C CB . GLU 169 169 ? A 6.281 -5.308 -20.442 1.000 1 A GLU 95.562 1
ATOM 1344 C CG . GLU 169 169 ? A 5.404 -4.125 -20.811 1.000 1 A GLU 91.199 1
ATOM 1345 C CD . GLU 169 169 ? A 4.037 -4.527 -21.325 1.000 1 A GLU 89.812 1
ATOM 1346 O OE1 . GLU 169 169 ? A 3.828 -5.737 -21.541 1.000 1 A GLU 85.217 1
ATOM 1347 O OE2 . GLU 169 169 ? A 3.185 -3.647 -21.505 1.000 1 A GLU 84.382 1
ATOM 1348 N N . LYS 170 170 ? A 8.486 -2.670 -20.521 1.000 1 A LYS 95.912 1
ATOM 1349 C CA . LYS 170 170 ? A 9.050 -1.655 -21.409 1.000 1 A LYS 95.069 1
ATOM 1350 C C . LYS 170 170 ? A 10.512 -1.981 -21.766 1.000 1 A LYS 92.012 1
ATOM 1351 O O . LYS 170 170 ? A 10.978 -1.599 -22.841 1.000 1 A LYS 85.699 1
ATOM 1352 C CB . LYS 170 170 ? A 8.992 -0.288 -20.753 1.000 1 A LYS 91.894 1
ATOM 1353 C CG . LYS 170 170 ? A 7.585 0.238 -20.613 1.000 1 A LYS 92.239 1
ATOM 1354 C CD . LYS 170 170 ? A 7.597 1.606 -19.958 1.000 1 A LYS 89.733 1
ATOM 1355 C CE . LYS 170 170 ? A 6.185 2.107 -19.841 1.000 1 A LYS 85.747 1
ATOM 1356 N NZ . LYS 170 170 ? A 6.095 3.349 -19.057 1.000 1 A LYS 80.910 1
HETATM 1357 C C1_1 . LIG2 . 1 ? B 4.796 10.754 9.285 1.000 2 B LIG2 88.902 1
HETATM 1358 C C2_1 . LIG2 . 1 ? B 5.854 9.687 9.050 1.000 2 B LIG2 93.400 1
HETATM 1359 C C3_1 . LIG2 . 1 ? B 5.500 8.356 9.818 1.000 2 B LIG2 93.385 1
HETATM 1360 N N1_1 . LIG2 . 1 ? B 4.374 7.689 9.189 1.000 2 B LIG2 95.055 1
HETATM 1361 C C4_1 . LIG2 . 1 ? B 3.250 7.294 9.848 1.000 2 B LIG2 95.140 1
HETATM 1362 C C5_1 . LIG2 . 1 ? B 3.094 7.684 11.297 1.000 2 B LIG2 93.021 1
HETATM 1363 C C6_1 . LIG2 . 1 ? B 1.728 7.694 11.779 1.000 2 B LIG2 90.217 1
HETATM 1364 O O1_1 . LIG2 . 1 ? B 2.338 6.702 9.278 1.000 2 B LIG2 95.080 1
HETATM 1365 C C7_1 . LIG2 . 1 ? B 4.459 7.428 7.738 1.000 2 B LIG2 93.910 1
HETATM 1366 C C8_1 . LIG2 . 1 ? B 4.770 8.719 7.041 1.000 2 B LIG2 93.533 1
HETATM 1367 N N2_1 . LIG2 . 1 ? B 5.968 9.355 7.608 1.000 2 B LIG2 94.660 1
HETATM 1368 C C9_1 . LIG2 . 1 ? B 6.683 10.191 6.806 1.000 2 B LIG2 94.924 1
HETATM 1369 N N3_1 . LIG2 . 1 ? B 6.735 11.491 7.081 1.000 2 B LIG2 94.055 1
HETATM 1370 C C10_1 . LIG2 . 1 ? B 7.410 12.377 6.300 1.000 2 B LIG2 93.333 1
HETATM 1371 N N4_1 . LIG2 . 1 ? B 8.082 11.920 5.183 1.000 2 B LIG2 93.905 1
HETATM 1372 C C11_1 . LIG2 . 1 ? B 8.806 12.845 4.381 1.000 2 B LIG2 93.884 1
HETATM 1373 C C12_1 . LIG2 . 1 ? B 10.210 12.991 4.633 1.000 2 B LIG2 90.953 1
HETATM 1374 C C13_1 . LIG2 . 1 ? B 10.908 12.245 5.670 1.000 2 B LIG2 88.725 1
HETATM 1375 C C14_1 . LIG2 . 1 ? B 10.939 13.963 3.874 1.000 2 B LIG2 90.634 1
HETATM 1376 C C15_1 . LIG2 . 1 ? B 10.246 14.694 2.886 1.000 2 B LIG2 91.395 1
HETATM 1377 N N5_1 . LIG2 . 1 ? B 8.905 14.513 2.662 1.000 2 B LIG2 93.033 1
HETATM 1378 C C16_1 . LIG2 . 1 ? B 8.168 13.587 3.364 1.000 2 B LIG2 94.890 1
HETATM 1379 C C17_1 . LIG2 . 1 ? B 6.710 13.465 3.020 1.000 2 B LIG2 93.952 1
HETATM 1380 C C18_1 . LIG2 . 1 ? B 6.550 13.028 1.587 1.000 2 B LIG2 87.770 1
HETATM 1381 C C19_1 . LIG2 . 1 ? B 5.997 14.793 3.170 1.000 2 B LIG2 87.879 1
HETATM 1382 C C20_1 . LIG2 . 1 ? B 8.079 10.626 4.804 1.000 2 B LIG2 94.631 1
HETATM 1383 N N6_1 . LIG2 . 1 ? B 8.676 10.250 3.673 1.000 2 B LIG2 95.194 1
HETATM 1384 C C21_1 . LIG2 . 1 ? B 8.661 9.003 3.286 1.000 2 B LIG2 95.258 1
HETATM 1385 C C22_1 . LIG2 . 1 ? B 9.356 8.720 2.021 1.000 2 B LIG2 95.511 1
HETATM 1386 C C23_1 . LIG2 . 1 ? B 10.767 8.805 2.000 1.000 2 B LIG2 92.638 1
HETATM 1387 O O2_1 . LIG2 . 1 ? B 11.448 9.072 3.194 1.000 2 B LIG2 91.086 1
HETATM 1388 C C24_1 . LIG2 . 1 ? B 11.450 8.617 0.807 1.000 2 B LIG2 93.810 1
HETATM 1389 C C25_1 . LIG2 . 1 ? B 10.729 8.278 -0.358 1.000 2 B LIG2 94.356 1
HETATM 1390 C C26_1 . LIG2 . 1 ? B 9.326 8.182 -0.305 1.000 2 B LIG2 94.781 1
HETATM 1391 C C27_1 . LIG2 . 1 ? B 8.653 8.421 0.880 1.000 2 B LIG2 95.211 1
HETATM 1392 F F1_1 . LIG2 . 1 ? B 7.334 8.292 0.921 1.000 2 B LIG2 94.695 1
HETATM 1393 C C28_1 . LIG2 . 1 ? B 8.044 7.986 4.050 1.000 2 B LIG2 94.889 1
HETATM 1394 F F2_1 . LIG2 . 1 ? B 8.048 6.737 3.659 1.000 2 B LIG2 94.802 1
HETATM 1395 C C29_1 . LIG2 . 1 ? B 7.389 8.333 5.213 1.000 2 B LIG2 94.958 1
HETATM 1396 C C30_1 . LIG2 . 1 ? B 7.382 9.685 5.606 1.000 2 B LIG2 94.892 1
HETATM 1397 O O3_1 . LIG2 . 1 ? B 7.375 13.529 6.635 1.000 2 B LIG2 93.824 1
HETATM 1398 O O1_1 . LIG3 . 1 ? C -3.179 2.886 11.773 1.000 3 C LIG3 91.793 1
HETATM 1399 P P1_1 . LIG3 . 1 ? C -3.859 2.994 10.485 1.000 3 C LIG3 97.471 1
HETATM 1400 O O2_1 . LIG3 . 1 ? C -3.941 1.784 9.658 1.000 3 C LIG3 89.726 1
HETATM 1401 O O3_1 . LIG3 . 1 ? C -3.247 4.211 9.662 1.000 3 C LIG3 97.570 1
HETATM 1402 P P2_1 . LIG3 . 1 ? C -1.699 4.453 9.309 1.000 3 C LIG3 97.315 1
HETATM 1403 O O4_1 . LIG3 . 1 ? C -1.184 5.354 10.399 1.000 3 C LIG3 87.780 1
HETATM 1404 O O5_1 . LIG3 . 1 ? C -1.694 5.100 7.973 1.000 3 C LIG3 85.622 1
HETATM 1405 O O6_1 . LIG3 . 1 ? C -1.011 3.157 9.294 1.000 3 C LIG3 87.030 1
HETATM 1406 O O7_1 . LIG3 . 1 ? C -5.348 3.537 10.704 1.000 3 C LIG3 97.578 1
HETATM 1407 C C1_1 . LIG3 . 1 ? C -5.572 4.710 11.461 1.000 3 C LIG3 96.517 1
HETATM 1408 C C2_1 . LIG3 . 1 ? C -6.949 4.593 12.066 1.000 3 C LIG3 96.715 1
HETATM 1409 O O8_1 . LIG3 . 1 ? C -7.891 4.659 10.957 1.000 3 C LIG3 97.735 1
HETATM 1410 C C3_1 . LIG3 . 1 ? C -7.167 3.300 12.810 1.000 3 C LIG3 96.568 1
HETATM 1411 O O9_1 . LIG3 . 1 ? C -7.943 3.526 13.963 1.000 3 C LIG3 94.767 1
HETATM 1412 C C4_1 . LIG3 . 1 ? C -7.907 2.469 11.806 1.000 3 C LIG3 97.145 1
HETATM 1413 O O10_1 . LIG3 . 1 ? C -8.761 1.514 12.400 1.000 3 C LIG3 96.349 1
HETATM 1414 C C5_1 . LIG3 . 1 ? C -8.654 3.468 11.036 1.000 3 C LIG3 98.000 1
HETATM 1415 N N1_1 . LIG3 . 1 ? C -8.903 3.039 9.657 1.000 3 C LIG3 98.248 1
HETATM 1416 C C6_1 . LIG3 . 1 ? C -10.108 3.050 9.072 1.000 3 C LIG3 98.472 1
HETATM 1417 N N2_1 . LIG3 . 1 ? C -11.330 3.406 9.520 1.000 3 C LIG3 98.354 1
HETATM 1418 C C7_1 . LIG3 . 1 ? C -12.341 3.319 8.671 1.000 3 C LIG3 98.419 1
HETATM 1419 N N3_1 . LIG3 . 1 ? C -13.583 3.667 9.111 1.000 3 C LIG3 97.931 1
HETATM 1420 N N4_1 . LIG3 . 1 ? C -12.247 2.894 7.398 1.000 3 C LIG3 98.692 1
HETATM 1421 C C8_1 . LIG3 . 1 ? C -11.048 2.541 6.902 1.000 3 C LIG3 98.725 1
HETATM 1422 O O11_1 . LIG3 . 1 ? C -10.944 2.164 5.736 1.000 3 C LIG3 98.601 1
HETATM 1423 C C9_1 . LIG3 . 1 ? C -9.892 2.610 7.762 1.000 3 C LIG3 98.659 1
HETATM 1424 N N5_1 . LIG3 . 1 ? C -8.590 2.361 7.622 1.000 3 C LIG3 98.456 1
HETATM 1425 C C10_1 . LIG3 . 1 ? C -8.012 2.625 8.775 1.000 3 C LIG3 98.190 1
HETATM 1426 Mg MG1_1 . LIG4 . 1 ? D 0.532 2.407 10.230 1.000 4 D LIG4 96.170 1
#
#
loop_
_atom_type.symbol
C
F
Mg
N
O
P
S
#
#
loop_
_ma_qa_metric.id
_ma_qa_metric.name
_ma_qa_metric.description
_ma_qa_metric.type
_ma_qa_metric.mode
_ma_qa_metric.type_other_details
_ma_qa_metric.software_group_id
1 pLDDT 'Predicted lddt' pLDDT local . .
#
#
loop_
_ma_qa_metric_local.ordinal_id
_ma_qa_metric_local.model_id
_ma_qa_metric_local.label_asym_id
_ma_qa_metric_local.label_seq_id
_ma_qa_metric_local.label_comp_id
_ma_qa_metric_local.metric_id
_ma_qa_metric_local.metric_value
1 1 A 1 GLY 1 82.141
2 1 A 2 MET 1 91.609
3 1 A 3 THR 1 95.993
4 1 A 4 GLU 1 97.108
5 1 A 5 TYR 1 98.067
6 1 A 6 LYS 1 97.938
7 1 A 7 LEU 1 98.414
8 1 A 8 VAL 1 98.141
9 1 A 9 VAL 1 98.250
10 1 A 10 VAL 1 98.348
11 1 A 11 GLY 1 98.211
12 1 A 12 ALA 1 98.092
13 1 A 13 CYS 1 96.747
14 1 A 14 GLY 1 97.709
15 1 A 15 VAL 1 98.638
16 1 A 16 GLY 1 98.458
17 1 A 17 LYS 1 98.391
18 1 A 18 SER 1 97.743
19 1 A 19 ALA 1 98.071
20 1 A 20 LEU 1 98.483
21 1 A 21 THR 1 98.195
22 1 A 22 ILE 1 97.576
23 1 A 23 GLN 1 98.104
24 1 A 24 LEU 1 98.275
25 1 A 25 ILE 1 97.398
26 1 A 26 GLN 1 96.655
27 1 A 27 ASN 1 97.194
28 1 A 28 HIS 1 96.828
29 1 A 29 PHE 1 97.843
30 1 A 30 VAL 1 93.008
31 1 A 31 ASP 1 90.265
32 1 A 32 GLU 1 88.663
33 1 A 33 TYR 1 86.075
34 1 A 34 ASP 1 90.033
35 1 A 35 PRO 1 89.157
36 1 A 36 THR 1 88.372
37 1 A 37 ILE 1 91.052
38 1 A 38 GLU 1 91.487
39 1 A 39 ASP 1 92.697
40 1 A 40 SER 1 93.766
41 1 A 41 TYR 1 95.884
42 1 A 42 ARG 1 96.601
43 1 A 43 LYS 1 96.833
44 1 A 44 GLN 1 97.501
45 1 A 45 VAL 1 96.604
46 1 A 46 VAL 1 96.643
47 1 A 47 ILE 1 97.192
48 1 A 48 ASP 1 96.789
49 1 A 49 GLY 1 94.558
50 1 A 50 GLU 1 93.557
51 1 A 51 THR 1 95.929
52 1 A 52 SER 1 95.754
53 1 A 53 LEU 1 97.681
54 1 A 54 LEU 1 98.190
55 1 A 55 ASP 1 97.587
56 1 A 56 ILE 1 97.762
57 1 A 57 LEU 1 96.398
58 1 A 58 ASP 1 96.391
59 1 A 59 THR 1 94.398
60 1 A 60 ALA 1 93.189
61 1 A 61 GLY 1 76.900
62 1 A 62 GLN 1 77.141
63 1 A 63 GLU 1 76.877
64 1 A 64 GLU 1 80.786
65 1 A 65 TYR 1 79.443
66 1 A 66 SER 1 78.589
67 1 A 67 ALA 1 79.872
68 1 A 68 MET 1 78.679
69 1 A 69 ARG 1 85.013
70 1 A 70 ASP 1 86.781
71 1 A 71 GLN 1 86.466
72 1 A 72 TYR 1 85.012
73 1 A 73 MET 1 90.827
74 1 A 74 ARG 1 93.240
75 1 A 75 THR 1 93.916
76 1 A 76 GLY 1 97.365
77 1 A 77 GLU 1 98.461
78 1 A 78 GLY 1 98.649
79 1 A 79 PHE 1 98.784
80 1 A 80 LEU 1 98.854
81 1 A 81 SER 1 98.952
82 1 A 82 VAL 1 98.971
83 1 A 83 PHE 1 98.984
84 1 A 84 ALA 1 98.961
85 1 A 85 ILE 1 98.914
86 1 A 86 ASN 1 98.851
87 1 A 87 ASN 1 98.794
88 1 A 88 THR 1 98.834
89 1 A 89 LYS 1 98.856
90 1 A 90 SER 1 98.921
91 1 A 91 PHE 1 98.949
92 1 A 92 GLU 1 98.735
93 1 A 93 ASP 1 98.657
94 1 A 94 ILE 1 98.838
95 1 A 95 HIS 1 97.872
96 1 A 96 HIS 1 98.103
97 1 A 97 TYR 1 97.746
98 1 A 98 ARG 1 97.728
99 1 A 99 GLU 1 97.437
100 1 A 100 GLN 1 95.913
101 1 A 101 ILE 1 97.383
102 1 A 102 LYS 1 97.061
103 1 A 103 ARG 1 95.611
104 1 A 104 VAL 1 94.630
105 1 A 105 LYS 1 95.591
106 1 A 106 ASP 1 96.088
107 1 A 107 SER 1 95.075
108 1 A 108 GLU 1 95.250
109 1 A 109 ASP 1 95.269
110 1 A 110 VAL 1 98.214
111 1 A 111 PRO 1 98.764
112 1 A 112 MET 1 98.777
113 1 A 113 VAL 1 98.978
114 1 A 114 LEU 1 98.986
115 1 A 115 VAL 1 98.991
116 1 A 116 GLY 1 98.982
117 1 A 117 ASN 1 98.964
118 1 A 118 LYS 1 98.873
119 1 A 119 SER 1 98.765
120 1 A 120 ASP 1 98.818
121 1 A 121 LEU 1 98.447
122 1 A 122 PRO 1 97.438
123 1 A 123 SER 1 94.336
124 1 A 124 ARG 1 97.661
125 1 A 125 THR 1 98.714
126 1 A 126 VAL 1 98.662
127 1 A 127 ASP 1 97.870
128 1 A 128 THR 1 97.774
129 1 A 129 LYS 1 98.308
130 1 A 130 GLN 1 98.213
131 1 A 131 ALA 1 98.851
132 1 A 132 GLN 1 98.852
133 1 A 133 ASP 1 98.791
134 1 A 134 LEU 1 98.827
135 1 A 135 ALA 1 98.858
136 1 A 136 ARG 1 98.615
137 1 A 137 SER 1 98.263
138 1 A 138 TYR 1 97.901
139 1 A 139 GLY 1 97.739
140 1 A 140 ILE 1 98.610
141 1 A 141 PRO 1 98.913
142 1 A 142 PHE 1 98.969
143 1 A 143 ILE 1 98.960
144 1 A 144 GLU 1 98.891
145 1 A 145 THR 1 98.988
146 1 A 146 SER 1 98.925
147 1 A 147 ALA 1 98.629
148 1 A 148 LYS 1 98.547
149 1 A 149 THR 1 98.695
150 1 A 150 ARG 1 98.556
151 1 A 151 GLN 1 98.760
152 1 A 152 GLY 1 98.937
153 1 A 153 VAL 1 98.920
154 1 A 154 ASP 1 98.744
155 1 A 155 ASP 1 98.852
156 1 A 156 ALA 1 98.928
157 1 A 157 PHE 1 98.879
158 1 A 158 TYR 1 98.746
159 1 A 159 THR 1 98.819
160 1 A 160 LEU 1 98.875
161 1 A 161 VAL 1 98.645
162 1 A 162 ARG 1 98.389
163 1 A 163 GLU 1 98.527
164 1 A 164 ILE 1 98.565
165 1 A 165 ARG 1 97.939
166 1 A 166 LYS 1 97.490
167 1 A 167 HIS 1 97.767
168 1 A 168 LYS 1 96.321
169 1 A 169 GLU 1 96.935
170 1 A 170 LYS 1 95.069
#
