# Supplementary material for: Single‐Sequence Deep Learning Delivers Crystal‐Quality Models of Covalent K‐Ras G12 Hotspot Complexes
Source: IUBMB Life. 2026 Jun 13;78(6):e70108. doi: 10.1002/iub.70108 (PMC13263772; doi:10.1002/iub.70108)
Supplement: Supplementary file 1 — Data S1: iub70108‐sup‐0001‐DataS1.zip. [file IUB-78-0-s001.zip › Supplementary_Data/1_Without Covalent Restraint_Web/Predicted Structures/KRASG12C_Sotorasib_GDP_Mg2+_without_restraint/pred.model_idx_2.cif]

data_model
_entry.id model
_struct.entry_id model
_struct.pdbx_model_details .
_struct.pdbx_structure_determination_methodology computational
_struct.title 'Chai-1 predicted structure'
_audit_conform.dict_location https://raw.githubusercontent.com/ihmwg/ModelCIF/80e1e22/dist/mmcif_ma.dic
_audit_conform.dict_name mmcif_ma.dic
_audit_conform.dict_version 1.4.7
#
loop_
_audit_author.name
_audit_author.pdbx_ordinal
'Chai Discovery team' 1
#
#
loop_
_chem_comp.id
_chem_comp.type
_chem_comp.name
_chem_comp.formula
_chem_comp.formula_weight
_chem_comp.ma_provenance
ALA 'L-peptide linking' . . . 'CCD Core'
ARG 'L-peptide linking' . . . 'CCD Core'
ASN 'L-peptide linking' . . . 'CCD Core'
ASP 'L-peptide linking' . . . 'CCD Core'
CYS 'L-peptide linking' . . . 'CCD Core'
GLN 'L-peptide linking' . . . 'CCD Core'
GLU 'L-peptide linking' . . . 'CCD Core'
GLY 'L-peptide linking' . . . 'CCD Core'
HIS 'L-peptide linking' . . . 'CCD Core'
ILE 'L-peptide linking' . . . 'CCD Core'
LEU 'L-peptide linking' . . . 'CCD Core'
LIG2 non-polymer . . . 'CCD Core'
LIG3 non-polymer . . . 'CCD Core'
LIG4 non-polymer . . . 'CCD Core'
LYS 'L-peptide linking' . . . 'CCD Core'
MET 'L-peptide linking' . . . 'CCD Core'
PHE 'L-peptide linking' . . . 'CCD Core'
PRO 'L-peptide linking' . . . 'CCD Core'
SER 'L-peptide linking' . . . 'CCD Core'
THR 'L-peptide linking' . . . 'CCD Core'
TYR 'L-peptide linking' . . . 'CCD Core'
VAL 'L-peptide linking' . . . 'CCD Core'
#
#
loop_
_entity.id
_entity.type
_entity.src_method
_entity.pdbx_description
_entity.formula_weight
_entity.pdbx_number_of_molecules
_entity.details
1 polymer man 'Entity A' . 1 .
2 non-polymer man 'Entity B' . 1 .
3 non-polymer man 'Entity C' . 1 .
4 non-polymer man 'Entity D' . 1 .
#
#
loop_
_entity_poly.entity_id
_entity_poly.type
_entity_poly.nstd_linkage
_entity_poly.nstd_monomer
_entity_poly.pdbx_strand_id
_entity_poly.pdbx_seq_one_letter_code
_entity_poly.pdbx_seq_one_letter_code_can
1 polypeptide(L) no no A
;GMTEYKLVVVGACGVGKSALTIQLIQNHFVDEYDPTIEDSYRKQVVIDGETSLLDILDTAGQEEYSAMRD
QYMRTGEGFLSVFAINNTKSFEDIHHYREQIKRVKDSEDVPMVLVGNKSDLPSRTVDTKQAQDLARSYGI
PFIETSAKTRQGVDDAFYTLVREIRKHKEK
;

;GMTEYKLVVVGACGVGKSALTIQLIQNHFVDEYDPTIEDSYRKQVVIDGETSLLDILDTAGQEEYSAMRD
QYMRTGEGFLSVFAINNTKSFEDIHHYREQIKRVKDSEDVPMVLVGNKSDLPSRTVDTKQAQDLARSYGI
PFIETSAKTRQGVDDAFYTLVREIRKHKEK
;

#
#
loop_
_pdbx_entity_nonpoly.entity_id
_pdbx_entity_nonpoly.name
_pdbx_entity_nonpoly.comp_id
_pdbx_entity_nonpoly.ma_model_mode
2 'Entity B' LIG2 .
3 'Entity C' LIG3 .
4 'Entity D' LIG4 .
#
#
loop_
_entity_poly_seq.entity_id
_entity_poly_seq.num
_entity_poly_seq.mon_id
_entity_poly_seq.hetero
1 1 GLY .
1 2 MET .
1 3 THR .
1 4 GLU .
1 5 TYR .
1 6 LYS .
1 7 LEU .
1 8 VAL .
1 9 VAL .
1 10 VAL .
1 11 GLY .
1 12 ALA .
1 13 CYS .
1 14 GLY .
1 15 VAL .
1 16 GLY .
1 17 LYS .
1 18 SER .
1 19 ALA .
1 20 LEU .
1 21 THR .
1 22 ILE .
1 23 GLN .
1 24 LEU .
1 25 ILE .
1 26 GLN .
1 27 ASN .
1 28 HIS .
1 29 PHE .
1 30 VAL .
1 31 ASP .
1 32 GLU .
1 33 TYR .
1 34 ASP .
1 35 PRO .
1 36 THR .
1 37 ILE .
1 38 GLU .
1 39 ASP .
1 40 SER .
1 41 TYR .
1 42 ARG .
1 43 LYS .
1 44 GLN .
1 45 VAL .
1 46 VAL .
1 47 ILE .
1 48 ASP .
1 49 GLY .
1 50 GLU .
1 51 THR .
1 52 SER .
1 53 LEU .
1 54 LEU .
1 55 ASP .
1 56 ILE .
1 57 LEU .
1 58 ASP .
1 59 THR .
1 60 ALA .
1 61 GLY .
1 62 GLN .
1 63 GLU .
1 64 GLU .
1 65 TYR .
1 66 SER .
1 67 ALA .
1 68 MET .
1 69 ARG .
1 70 ASP .
1 71 GLN .
1 72 TYR .
1 73 MET .
1 74 ARG .
1 75 THR .
1 76 GLY .
1 77 GLU .
1 78 GLY .
1 79 PHE .
1 80 LEU .
1 81 SER .
1 82 VAL .
1 83 PHE .
1 84 ALA .
1 85 ILE .
1 86 ASN .
1 87 ASN .
1 88 THR .
1 89 LYS .
1 90 SER .
1 91 PHE .
1 92 GLU .
1 93 ASP .
1 94 ILE .
1 95 HIS .
1 96 HIS .
1 97 TYR .
1 98 ARG .
1 99 GLU .
1 100 GLN .
1 101 ILE .
1 102 LYS .
1 103 ARG .
1 104 VAL .
1 105 LYS .
1 106 ASP .
1 107 SER .
1 108 GLU .
1 109 ASP .
1 110 VAL .
1 111 PRO .
1 112 MET .
1 113 VAL .
1 114 LEU .
1 115 VAL .
1 116 GLY .
1 117 ASN .
1 118 LYS .
1 119 SER .
1 120 ASP .
1 121 LEU .
1 122 PRO .
1 123 SER .
1 124 ARG .
1 125 THR .
1 126 VAL .
1 127 ASP .
1 128 THR .
1 129 LYS .
1 130 GLN .
1 131 ALA .
1 132 GLN .
1 133 ASP .
1 134 LEU .
1 135 ALA .
1 136 ARG .
1 137 SER .
1 138 TYR .
1 139 GLY .
1 140 ILE .
1 141 PRO .
1 142 PHE .
1 143 ILE .
1 144 GLU .
1 145 THR .
1 146 SER .
1 147 ALA .
1 148 LYS .
1 149 THR .
1 150 ARG .
1 151 GLN .
1 152 GLY .
1 153 VAL .
1 154 ASP .
1 155 ASP .
1 156 ALA .
1 157 PHE .
1 158 TYR .
1 159 THR .
1 160 LEU .
1 161 VAL .
1 162 ARG .
1 163 GLU .
1 164 ILE .
1 165 ARG .
1 166 LYS .
1 167 HIS .
1 168 LYS .
1 169 GLU .
1 170 LYS .
#
#
loop_
_struct_asym.id
_struct_asym.entity_id
_struct_asym.details
A 1 'Chain A'
B 2 'Chain B'
C 3 'Chain C'
D 4 'Chain D'
#
#
loop_
_pdbx_poly_seq_scheme.asym_id
_pdbx_poly_seq_scheme.entity_id
_pdbx_poly_seq_scheme.seq_id
_pdbx_poly_seq_scheme.mon_id
_pdbx_poly_seq_scheme.pdb_seq_num
_pdbx_poly_seq_scheme.auth_seq_num
_pdbx_poly_seq_scheme.pdb_mon_id
_pdbx_poly_seq_scheme.auth_mon_id
_pdbx_poly_seq_scheme.pdb_strand_id
_pdbx_poly_seq_scheme.pdb_ins_code
A 1 1 GLY 1 1 GLY GLY A .
A 1 2 MET 2 2 MET MET A .
A 1 3 THR 3 3 THR THR A .
A 1 4 GLU 4 4 GLU GLU A .
A 1 5 TYR 5 5 TYR TYR A .
A 1 6 LYS 6 6 LYS LYS A .
A 1 7 LEU 7 7 LEU LEU A .
A 1 8 VAL 8 8 VAL VAL A .
A 1 9 VAL 9 9 VAL VAL A .
A 1 10 VAL 10 10 VAL VAL A .
A 1 11 GLY 11 11 GLY GLY A .
A 1 12 ALA 12 12 ALA ALA A .
A 1 13 CYS 13 13 CYS CYS A .
A 1 14 GLY 14 14 GLY GLY A .
A 1 15 VAL 15 15 VAL VAL A .
A 1 16 GLY 16 16 GLY GLY A .
A 1 17 LYS 17 17 LYS LYS A .
A 1 18 SER 18 18 SER SER A .
A 1 19 ALA 19 19 ALA ALA A .
A 1 20 LEU 20 20 LEU LEU A .
A 1 21 THR 21 21 THR THR A .
A 1 22 ILE 22 22 ILE ILE A .
A 1 23 GLN 23 23 GLN GLN A .
A 1 24 LEU 24 24 LEU LEU A .
A 1 25 ILE 25 25 ILE ILE A .
A 1 26 GLN 26 26 GLN GLN A .
A 1 27 ASN 27 27 ASN ASN A .
A 1 28 HIS 28 28 HIS HIS A .
A 1 29 PHE 29 29 PHE PHE A .
A 1 30 VAL 30 30 VAL VAL A .
A 1 31 ASP 31 31 ASP ASP A .
A 1 32 GLU 32 32 GLU GLU A .
A 1 33 TYR 33 33 TYR TYR A .
A 1 34 ASP 34 34 ASP ASP A .
A 1 35 PRO 35 35 PRO PRO A .
A 1 36 THR 36 36 THR THR A .
A 1 37 ILE 37 37 ILE ILE A .
A 1 38 GLU 38 38 GLU GLU A .
A 1 39 ASP 39 39 ASP ASP A .
A 1 40 SER 40 40 SER SER A .
A 1 41 TYR 41 41 TYR TYR A .
A 1 42 ARG 42 42 ARG ARG A .
A 1 43 LYS 43 43 LYS LYS A .
A 1 44 GLN 44 44 GLN GLN A .
A 1 45 VAL 45 45 VAL VAL A .
A 1 46 VAL 46 46 VAL VAL A .
A 1 47 ILE 47 47 ILE ILE A .
A 1 48 ASP 48 48 ASP ASP A .
A 1 49 GLY 49 49 GLY GLY A .
A 1 50 GLU 50 50 GLU GLU A .
A 1 51 THR 51 51 THR THR A .
A 1 52 SER 52 52 SER SER A .
A 1 53 LEU 53 53 LEU LEU A .
A 1 54 LEU 54 54 LEU LEU A .
A 1 55 ASP 55 55 ASP ASP A .
A 1 56 ILE 56 56 ILE ILE A .
A 1 57 LEU 57 57 LEU LEU A .
A 1 58 ASP 58 58 ASP ASP A .
A 1 59 THR 59 59 THR THR A .
A 1 60 ALA 60 60 ALA ALA A .
A 1 61 GLY 61 61 GLY GLY A .
A 1 62 GLN 62 62 GLN GLN A .
A 1 63 GLU 63 63 GLU GLU A .
A 1 64 GLU 64 64 GLU GLU A .
A 1 65 TYR 65 65 TYR TYR A .
A 1 66 SER 66 66 SER SER A .
A 1 67 ALA 67 67 ALA ALA A .
A 1 68 MET 68 68 MET MET A .
A 1 69 ARG 69 69 ARG ARG A .
A 1 70 ASP 70 70 ASP ASP A .
A 1 71 GLN 71 71 GLN GLN A .
A 1 72 TYR 72 72 TYR TYR A .
A 1 73 MET 73 73 MET MET A .
A 1 74 ARG 74 74 ARG ARG A .
A 1 75 THR 75 75 THR THR A .
A 1 76 GLY 76 76 GLY GLY A .
A 1 77 GLU 77 77 GLU GLU A .
A 1 78 GLY 78 78 GLY GLY A .
A 1 79 PHE 79 79 PHE PHE A .
A 1 80 LEU 80 80 LEU LEU A .
A 1 81 SER 81 81 SER SER A .
A 1 82 VAL 82 82 VAL VAL A .
A 1 83 PHE 83 83 PHE PHE A .
A 1 84 ALA 84 84 ALA ALA A .
A 1 85 ILE 85 85 ILE ILE A .
A 1 86 ASN 86 86 ASN ASN A .
A 1 87 ASN 87 87 ASN ASN A .
A 1 88 THR 88 88 THR THR A .
A 1 89 LYS 89 89 LYS LYS A .
A 1 90 SER 90 90 SER SER A .
A 1 91 PHE 91 91 PHE PHE A .
A 1 92 GLU 92 92 GLU GLU A .
A 1 93 ASP 93 93 ASP ASP A .
A 1 94 ILE 94 94 ILE ILE A .
A 1 95 HIS 95 95 HIS HIS A .
A 1 96 HIS 96 96 HIS HIS A .
A 1 97 TYR 97 97 TYR TYR A .
A 1 98 ARG 98 98 ARG ARG A .
A 1 99 GLU 99 99 GLU GLU A .
A 1 100 GLN 100 100 GLN GLN A .
A 1 101 ILE 101 101 ILE ILE A .
A 1 102 LYS 102 102 LYS LYS A .
A 1 103 ARG 103 103 ARG ARG A .
A 1 104 VAL 104 104 VAL VAL A .
A 1 105 LYS 105 105 LYS LYS A .
A 1 106 ASP 106 106 ASP ASP A .
A 1 107 SER 107 107 SER SER A .
A 1 108 GLU 108 108 GLU GLU A .
A 1 109 ASP 109 109 ASP ASP A .
A 1 110 VAL 110 110 VAL VAL A .
A 1 111 PRO 111 111 PRO PRO A .
A 1 112 MET 112 112 MET MET A .
A 1 113 VAL 113 113 VAL VAL A .
A 1 114 LEU 114 114 LEU LEU A .
A 1 115 VAL 115 115 VAL VAL A .
A 1 116 GLY 116 116 GLY GLY A .
A 1 117 ASN 117 117 ASN ASN A .
A 1 118 LYS 118 118 LYS LYS A .
A 1 119 SER 119 119 SER SER A .
A 1 120 ASP 120 120 ASP ASP A .
A 1 121 LEU 121 121 LEU LEU A .
A 1 122 PRO 122 122 PRO PRO A .
A 1 123 SER 123 123 SER SER A .
A 1 124 ARG 124 124 ARG ARG A .
A 1 125 THR 125 125 THR THR A .
A 1 126 VAL 126 126 VAL VAL A .
A 1 127 ASP 127 127 ASP ASP A .
A 1 128 THR 128 128 THR THR A .
A 1 129 LYS 129 129 LYS LYS A .
A 1 130 GLN 130 130 GLN GLN A .
A 1 131 ALA 131 131 ALA ALA A .
A 1 132 GLN 132 132 GLN GLN A .
A 1 133 ASP 133 133 ASP ASP A .
A 1 134 LEU 134 134 LEU LEU A .
A 1 135 ALA 135 135 ALA ALA A .
A 1 136 ARG 136 136 ARG ARG A .
A 1 137 SER 137 137 SER SER A .
A 1 138 TYR 138 138 TYR TYR A .
A 1 139 GLY 139 139 GLY GLY A .
A 1 140 ILE 140 140 ILE ILE A .
A 1 141 PRO 141 141 PRO PRO A .
A 1 142 PHE 142 142 PHE PHE A .
A 1 143 ILE 143 143 ILE ILE A .
A 1 144 GLU 144 144 GLU GLU A .
A 1 145 THR 145 145 THR THR A .
A 1 146 SER 146 146 SER SER A .
A 1 147 ALA 147 147 ALA ALA A .
A 1 148 LYS 148 148 LYS LYS A .
A 1 149 THR 149 149 THR THR A .
A 1 150 ARG 150 150 ARG ARG A .
A 1 151 GLN 151 151 GLN GLN A .
A 1 152 GLY 152 152 GLY GLY A .
A 1 153 VAL 153 153 VAL VAL A .
A 1 154 ASP 154 154 ASP ASP A .
A 1 155 ASP 155 155 ASP ASP A .
A 1 156 ALA 156 156 ALA ALA A .
A 1 157 PHE 157 157 PHE PHE A .
A 1 158 TYR 158 158 TYR TYR A .
A 1 159 THR 159 159 THR THR A .
A 1 160 LEU 160 160 LEU LEU A .
A 1 161 VAL 161 161 VAL VAL A .
A 1 162 ARG 162 162 ARG ARG A .
A 1 163 GLU 163 163 GLU GLU A .
A 1 164 ILE 164 164 ILE ILE A .
A 1 165 ARG 165 165 ARG ARG A .
A 1 166 LYS 166 166 LYS LYS A .
A 1 167 HIS 167 167 HIS HIS A .
A 1 168 LYS 168 168 LYS LYS A .
A 1 169 GLU 169 169 GLU GLU A .
A 1 170 LYS 170 170 LYS LYS A .
#
#
loop_
_pdbx_nonpoly_scheme.asym_id
_pdbx_nonpoly_scheme.entity_id
_pdbx_nonpoly_scheme.mon_id
_pdbx_nonpoly_scheme.ndb_seq_num
_pdbx_nonpoly_scheme.pdb_seq_num
_pdbx_nonpoly_scheme.auth_seq_num
_pdbx_nonpoly_scheme.auth_mon_id
_pdbx_nonpoly_scheme.pdb_strand_id
_pdbx_nonpoly_scheme.pdb_ins_code
B 2 LIG2 1 1 1 LIG2 B .
C 3 LIG3 1 1 1 LIG3 C .
D 4 LIG4 1 1 1 LIG4 D .
#
#
loop_
_ma_data.id
_ma_data.name
_ma_data.content_type
_ma_data.content_type_other_details
1 'Entity A' target .
2 'Entity B' target .
3 'Entity C' target .
4 'Entity D' target .
5 pred_model_1 'model coordinates' .
#
#
loop_
_ma_target_entity.entity_id
_ma_target_entity.data_id
_ma_target_entity.origin
1 1 designed
2 2 designed
3 3 designed
4 4 designed
#
#
loop_
_ma_target_entity_instance.asym_id
_ma_target_entity_instance.entity_id
_ma_target_entity_instance.details
A 1 'Chain A'
B 2 'Chain B'
C 3 'Chain C'
D 4 'Chain D'
#
#
loop_
_ma_model_list.ordinal_id
_ma_model_list.model_name
_ma_model_list.data_id
_ma_model_list.model_type
_ma_model_list.model_type_other_details
1 pred_model_1 5 'Ab initio model' .
#
#
loop_
_ma_model_group.id
_ma_model_group.name
_ma_model_group.details
1 pred .
#
#
loop_
_ma_model_group_link.group_id
_ma_model_group_link.model_id
1 1
#
#
loop_
_atom_site.group_PDB
_atom_site.id
_atom_site.type_symbol
_atom_site.label_atom_id
_atom_site.label_alt_id
_atom_site.label_comp_id
_atom_site.label_seq_id
_atom_site.auth_seq_id
_atom_site.pdbx_PDB_ins_code
_atom_site.label_asym_id
_atom_site.Cartn_x
_atom_site.Cartn_y
_atom_site.Cartn_z
_atom_site.occupancy
_atom_site.label_entity_id
_atom_site.auth_asym_id
_atom_site.auth_comp_id
_atom_site.B_iso_or_equiv
_atom_site.pdbx_PDB_model_num
ATOM 1 N N . GLY 1 1 ? A -12.064 21.769 -2.464 1.000 1 A GLY 77.068 1
ATOM 2 C CA . GLY 1 1 ? A -11.103 21.561 -1.370 1.000 1 A GLY 82.476 1
ATOM 3 C C . GLY 1 1 ? A -9.870 20.872 -1.859 1.000 1 A GLY 85.911 1
ATOM 4 O O . GLY 1 1 ? A -9.654 20.745 -3.079 1.000 1 A GLY 83.415 1
ATOM 5 N N . MET 2 2 ? A -9.023 20.395 -0.914 1.000 1 A MET 88.230 1
ATOM 6 C CA . MET 2 2 ? A -7.822 19.678 -1.297 1.000 1 A MET 91.566 1
ATOM 7 C C . MET 2 2 ? A -8.216 18.309 -1.894 1.000 1 A MET 92.935 1
ATOM 8 O O . MET 2 2 ? A -9.270 17.749 -1.575 1.000 1 A MET 91.863 1
ATOM 9 C CB . MET 2 2 ? A -6.876 19.468 -0.110 1.000 1 A MET 90.089 1
ATOM 10 C CG . MET 2 2 ? A -7.314 18.413 0.898 1.000 1 A MET 89.533 1
ATOM 11 S SD . MET 2 2 ? A -6.332 18.403 2.393 1.000 1 A MET 86.953 1
ATOM 12 C CE . MET 2 2 ? A -6.750 19.957 3.105 1.000 1 A MET 82.686 1
ATOM 13 N N . THR 3 3 ? A -7.354 17.802 -2.767 1.000 1 A THR 95.895 1
ATOM 14 C CA . THR 3 3 ? A -7.597 16.509 -3.379 1.000 1 A THR 96.059 1
ATOM 15 C C . THR 3 3 ? A -7.367 15.405 -2.364 1.000 1 A THR 96.794 1
ATOM 16 O O . THR 3 3 ? A -6.361 15.427 -1.658 1.000 1 A THR 96.372 1
ATOM 17 C CB . THR 3 3 ? A -6.728 16.315 -4.625 1.000 1 A THR 94.607 1
ATOM 18 O OG1 . THR 3 3 ? A -7.013 17.357 -5.556 1.000 1 A THR 89.741 1
ATOM 19 C CG2 . THR 3 3 ? A -6.976 14.967 -5.289 1.000 1 A THR 90.368 1
ATOM 20 N N . GLU 4 4 ? A -8.272 14.421 -2.276 1.000 1 A GLU 96.581 1
ATOM 21 C CA . GLU 4 4 ? A -8.122 13.262 -1.440 1.000 1 A GLU 96.931 1
ATOM 22 C C . GLU 4 4 ? A -7.758 12.061 -2.323 1.000 1 A GLU 97.271 1
ATOM 23 O O . GLU 4 4 ? A -8.234 11.959 -3.447 1.000 1 A GLU 96.757 1
ATOM 24 C CB . GLU 4 4 ? A -9.409 12.979 -0.658 1.000 1 A GLU 95.799 1
ATOM 25 C CG . GLU 4 4 ? A -9.775 14.106 0.275 1.000 1 A GLU 88.129 1
ATOM 26 C CD . GLU 4 4 ? A -10.991 13.843 1.139 1.000 1 A GLU 87.522 1
ATOM 27 O OE1 . GLU 4 4 ? A -11.645 12.773 0.985 1.000 1 A GLU 85.435 1
ATOM 28 O OE2 . GLU 4 4 ? A -11.299 14.699 1.977 1.000 1 A GLU 83.044 1
ATOM 29 N N . TYR 5 5 ? A -6.871 11.181 -1.799 1.000 1 A TYR 97.870 1
ATOM 30 C CA . TYR 5 5 ? A -6.437 9.989 -2.516 1.000 1 A TYR 98.074 1
ATOM 31 C C . TYR 5 5 ? A -6.674 8.789 -1.643 1.000 1 A TYR 98.090 1
ATOM 32 O O . TYR 5 5 ? A -6.157 8.722 -0.516 1.000 1 A TYR 98.020 1
ATOM 33 C CB . TYR 5 5 ? A -4.967 10.070 -2.888 1.000 1 A TYR 97.996 1
ATOM 34 C CG . TYR 5 5 ? A -4.632 11.211 -3.818 1.000 1 A TYR 97.957 1
ATOM 35 C CD1 . TYR 5 5 ? A -4.646 11.023 -5.179 1.000 1 A TYR 97.521 1
ATOM 36 C CD2 . TYR 5 5 ? A -4.327 12.473 -3.313 1.000 1 A TYR 97.619 1
ATOM 37 C CE1 . TYR 5 5 ? A -4.354 12.071 -6.050 1.000 1 A TYR 96.842 1
ATOM 38 C CE2 . TYR 5 5 ? A -4.034 13.527 -4.166 1.000 1 A TYR 96.840 1
ATOM 39 C CZ . TYR 5 5 ? A -4.045 13.304 -5.527 1.000 1 A TYR 96.747 1
ATOM 40 O OH . TYR 5 5 ? A -3.753 14.332 -6.381 1.000 1 A TYR 95.131 1
ATOM 41 N N . LYS 6 6 ? A -7.461 7.799 -2.101 1.000 1 A LYS 98.016 1
ATOM 42 C CA . LYS 6 6 ? A -7.698 6.558 -1.365 1.000 1 A LYS 97.949 1
ATOM 43 C C . LYS 6 6 ? A -6.674 5.534 -1.776 1.000 1 A LYS 98.168 1
ATOM 44 O O . LYS 6 6 ? A -6.666 5.053 -2.904 1.000 1 A LYS 98.039 1
ATOM 45 C CB . LYS 6 6 ? A -9.124 6.052 -1.616 1.000 1 A LYS 97.391 1
ATOM 46 C CG . LYS 6 6 ? A -10.179 6.854 -0.911 1.000 1 A LYS 86.833 1
ATOM 47 C CD . LYS 6 6 ? A -11.557 6.246 -1.115 1.000 1 A LYS 80.031 1
ATOM 48 C CE . LYS 6 6 ? A -12.591 6.937 -0.212 1.000 1 A LYS 76.013 1
ATOM 49 N NZ . LYS 6 6 ? A -12.290 6.718 1.202 1.000 1 A LYS 62.885 1
ATOM 50 N N . LEU 7 7 ? A -5.759 5.180 -0.831 1.000 1 A LEU 98.242 1
ATOM 51 C CA . LEU 7 7 ? A -4.664 4.268 -1.076 1.000 1 A LEU 98.422 1
ATOM 52 C C . LEU 7 7 ? A -4.840 3.008 -0.254 1.000 1 A LEU 98.208 1
ATOM 53 O O . LEU 7 7 ? A -5.279 3.063 0.888 1.000 1 A LEU 97.940 1
ATOM 54 C CB . LEU 7 7 ? A -3.327 4.905 -0.693 1.000 1 A LEU 98.595 1
ATOM 55 C CG . LEU 7 7 ? A -3.021 6.321 -1.160 1.000 1 A LEU 98.434 1
ATOM 56 C CD1 . LEU 7 7 ? A -3.211 6.453 -2.660 1.000 1 A LEU 98.365 1
ATOM 57 C CD2 . LEU 7 7 ? A -1.616 6.693 -0.750 1.000 1 A LEU 98.471 1
ATOM 58 N N . VAL 8 8 ? A -4.483 1.865 -0.825 1.000 1 A VAL 98.317 1
ATOM 59 C CA . VAL 8 8 ? A -4.569 0.587 -0.126 1.000 1 A VAL 98.155 1
ATOM 60 C C . VAL 8 8 ? A -3.194 -0.054 -0.123 1.000 1 A VAL 98.298 1
ATOM 61 O O . VAL 8 8 ? A -2.533 -0.108 -1.157 1.000 1 A VAL 98.346 1
ATOM 62 C CB . VAL 8 8 ? A -5.595 -0.339 -0.801 1.000 1 A VAL 97.613 1
ATOM 63 C CG1 . VAL 8 8 ? A -6.950 0.371 -0.936 1.000 1 A VAL 97.018 1
ATOM 64 C CG2 . VAL 8 8 ? A -5.758 -1.627 -0.020 1.000 1 A VAL 97.038 1
ATOM 65 N N . VAL 9 9 ? A -2.754 -0.527 1.046 1.000 1 A VAL 98.151 1
ATOM 66 C CA . VAL 9 9 ? A -1.458 -1.186 1.205 1.000 1 A VAL 98.267 1
ATOM 67 C C . VAL 9 9 ? A -1.709 -2.681 1.334 1.000 1 A VAL 98.061 1
ATOM 68 O O . VAL 9 9 ? A -2.349 -3.117 2.305 1.000 1 A VAL 97.756 1
ATOM 69 C CB . VAL 9 9 ? A -0.699 -0.644 2.422 1.000 1 A VAL 98.382 1
ATOM 70 C CG1 . VAL 9 9 ? A -0.600 0.875 2.392 1.000 1 A VAL 98.535 1
ATOM 71 C CG2 . VAL 9 9 ? A 0.689 -1.270 2.507 1.000 1 A VAL 98.430 1
ATOM 72 N N . VAL 10 10 ? A -1.204 -3.457 0.373 1.000 1 A VAL 98.357 1
ATOM 73 C CA . VAL 10 10 ? A -1.438 -4.905 0.328 1.000 1 A VAL 98.369 1
ATOM 74 C C . VAL 10 10 ? A -0.121 -5.656 0.319 1.000 1 A VAL 98.567 1
ATOM 75 O O . VAL 10 10 ? A 0.936 -5.079 0.039 1.000 1 A VAL 98.689 1
ATOM 76 C CB . VAL 10 10 ? A -2.287 -5.326 -0.882 1.000 1 A VAL 97.894 1
ATOM 77 C CG1 . VAL 10 10 ? A -3.610 -4.583 -0.910 1.000 1 A VAL 97.523 1
ATOM 78 C CG2 . VAL 10 10 ? A -1.518 -5.107 -2.175 1.000 1 A VAL 97.914 1
ATOM 79 N N . GLY 11 11 ? A -0.177 -6.936 0.635 1.000 1 A GLY 98.432 1
ATOM 80 C CA . GLY 11 11 ? A 0.998 -7.777 0.669 1.000 1 A GLY 98.222 1
ATOM 81 C C . GLY 11 11 ? A 0.893 -8.794 1.789 1.000 1 A GLY 97.882 1
ATOM 82 O O . GLY 11 11 ? A 0.030 -8.697 2.659 1.000 1 A GLY 97.448 1
ATOM 83 N N . ALA 12 12 ? A 1.806 -9.781 1.767 1.000 1 A ALA 98.346 1
ATOM 84 C CA . ALA 12 12 ? A 1.772 -10.879 2.720 1.000 1 A ALA 98.083 1
ATOM 85 C C . ALA 12 12 ? A 2.019 -10.415 4.149 1.000 1 A ALA 97.737 1
ATOM 86 O O . ALA 12 12 ? A 2.537 -9.320 4.386 1.000 1 A ALA 97.470 1
ATOM 87 C CB . ALA 12 12 ? A 2.824 -11.915 2.327 1.000 1 A ALA 97.863 1
ATOM 88 N N . CYS 13 13 ? A 1.642 -11.255 5.102 1.000 1 A CYS 97.093 1
ATOM 89 C CA . CYS 13 13 ? A 1.913 -10.964 6.487 1.000 1 A CYS 96.786 1
ATOM 90 C C . CYS 13 13 ? A 3.390 -10.689 6.695 1.000 1 A CYS 97.285 1
ATOM 91 O O . CYS 13 13 ? A 4.264 -11.411 6.188 1.000 1 A CYS 97.356 1
ATOM 92 C CB . CYS 13 13 ? A 1.477 -12.128 7.368 1.000 1 A CYS 95.196 1
ATOM 93 S SG . CYS 13 13 ? A -0.238 -12.411 7.365 1.000 1 A CYS 87.953 1
ATOM 94 N N . GLY 14 14 ? A 3.678 -9.681 7.507 1.000 1 A GLY 97.428 1
ATOM 95 C CA . GLY 14 14 ? A 5.033 -9.437 7.972 1.000 1 A GLY 97.702 1
ATOM 96 C C . GLY 14 14 ? A 5.974 -8.728 7.033 1.000 1 A GLY 98.343 1
ATOM 97 O O . GLY 14 14 ? A 7.138 -8.564 7.369 1.000 1 A GLY 98.303 1
ATOM 98 N N . VAL 15 15 ? A 5.497 -8.283 5.866 1.000 1 A VAL 98.333 1
ATOM 99 C CA . VAL 15 15 ? A 6.385 -7.582 4.941 1.000 1 A VAL 98.631 1
ATOM 100 C C . VAL 15 15 ? A 6.634 -6.143 5.347 1.000 1 A VAL 98.686 1
ATOM 101 O O . VAL 15 15 ? A 7.574 -5.513 4.836 1.000 1 A VAL 98.724 1
ATOM 102 C CB . VAL 15 15 ? A 5.844 -7.607 3.490 1.000 1 A VAL 98.737 1
ATOM 103 C CG1 . VAL 15 15 ? A 5.690 -9.048 2.993 1.000 1 A VAL 98.762 1
ATOM 104 C CG2 . VAL 15 15 ? A 4.540 -6.823 3.361 1.000 1 A VAL 98.844 1
ATOM 105 N N . GLY 16 16 ? A 5.796 -5.612 6.277 1.000 1 A GLY 98.591 1
ATOM 106 C CA . GLY 16 16 ? A 5.963 -4.239 6.737 1.000 1 A GLY 98.467 1
ATOM 107 C C . GLY 16 16 ? A 4.923 -3.294 6.283 1.000 1 A GLY 98.546 1
ATOM 108 O O . GLY 16 16 ? A 5.174 -2.103 6.258 1.000 1 A GLY 98.511 1
ATOM 109 N N . LYS 17 17 ? A 3.711 -3.790 5.942 1.000 1 A LYS 98.459 1
ATOM 110 C CA . LYS 17 17 ? A 2.619 -2.897 5.533 1.000 1 A LYS 98.415 1
ATOM 111 C C . LYS 17 17 ? A 2.305 -1.898 6.643 1.000 1 A LYS 98.247 1
ATOM 112 O O . LYS 17 17 ? A 2.209 -0.701 6.403 1.000 1 A LYS 98.379 1
ATOM 113 C CB . LYS 17 17 ? A 1.378 -3.686 5.168 1.000 1 A LYS 98.295 1
ATOM 114 C CG . LYS 17 17 ? A 1.576 -4.696 4.040 1.000 1 A LYS 98.030 1
ATOM 115 C CD . LYS 17 17 ? A 0.265 -5.438 3.691 1.000 1 A LYS 97.751 1
ATOM 116 C CE . LYS 17 17 ? A -0.221 -6.272 4.825 1.000 1 A LYS 97.376 1
ATOM 117 N NZ . LYS 17 17 ? A 0.672 -7.387 5.140 1.000 1 A LYS 97.190 1
ATOM 118 N N . SER 18 18 ? A 2.154 -2.404 7.885 1.000 1 A SER 98.067 1
ATOM 119 C CA . SER 18 18 ? A 1.867 -1.533 9.014 1.000 1 A SER 97.762 1
ATOM 120 C C . SER 18 18 ? A 3.037 -0.610 9.292 1.000 1 A SER 97.933 1
ATOM 121 O O . SER 18 18 ? A 2.849 0.599 9.534 1.000 1 A SER 98.031 1
ATOM 122 C CB . SER 18 18 ? A 1.505 -2.348 10.246 1.000 1 A SER 97.142 1
ATOM 123 O OG . SER 18 18 ? A 0.332 -3.088 10.030 1.000 1 A SER 94.432 1
ATOM 124 N N . ALA 19 19 ? A 4.259 -1.139 9.255 1.000 1 A ALA 97.938 1
ATOM 125 C CA . ALA 19 19 ? A 5.424 -0.310 9.575 1.000 1 A ALA 98.082 1
ATOM 126 C C . ALA 19 19 ? A 5.591 0.815 8.561 1.000 1 A ALA 98.297 1
ATOM 127 O O . ALA 19 19 ? A 5.933 1.941 8.939 1.000 1 A ALA 98.414 1
ATOM 128 C CB . ALA 19 19 ? A 6.671 -1.165 9.628 1.000 1 A ALA 97.964 1
ATOM 129 N N . LEU 20 20 ? A 5.380 0.522 7.280 1.000 1 A LEU 98.280 1
ATOM 130 C CA . LEU 20 20 ? A 5.462 1.574 6.255 1.000 1 A LEU 98.483 1
ATOM 131 C C . LEU 20 20 ? A 4.405 2.635 6.475 1.000 1 A LEU 98.451 1
ATOM 132 O O . LEU 20 20 ? A 4.683 3.841 6.357 1.000 1 A LEU 98.512 1
ATOM 133 C CB . LEU 20 20 ? A 5.306 0.975 4.854 1.000 1 A LEU 98.681 1
ATOM 134 C CG . LEU 20 20 ? A 6.492 0.216 4.304 1.000 1 A LEU 98.749 1
ATOM 135 C CD1 . LEU 20 20 ? A 7.619 1.171 3.917 1.000 1 A LEU 98.759 1
ATOM 136 C CD2 . LEU 20 20 ? A 6.072 -0.636 3.123 1.000 1 A LEU 98.788 1
ATOM 137 N N . THR 21 21 ? A 3.176 2.201 6.803 1.000 1 A THR 98.390 1
ATOM 138 C CA . THR 21 21 ? A 2.070 3.132 6.978 1.000 1 A THR 98.213 1
ATOM 139 C C . THR 21 21 ? A 2.296 4.026 8.188 1.000 1 A THR 98.129 1
ATOM 140 O O . THR 21 21 ? A 2.099 5.234 8.122 1.000 1 A THR 98.177 1
ATOM 141 C CB . THR 21 21 ? A 0.759 2.363 7.091 1.000 1 A THR 98.085 1
ATOM 142 O OG1 . THR 21 21 ? A 0.589 1.549 5.924 1.000 1 A THR 97.908 1
ATOM 143 C CG2 . THR 21 21 ? A -0.426 3.302 7.237 1.000 1 A THR 97.950 1
ATOM 144 N N . ILE 22 22 ? A 2.706 3.414 9.298 1.000 1 A ILE 97.840 1
ATOM 145 C CA . ILE 22 22 ? A 2.932 4.175 10.530 1.000 1 A ILE 97.598 1
ATOM 146 C C . ILE 22 22 ? A 4.120 5.126 10.365 1.000 1 A ILE 97.885 1
ATOM 147 O O . ILE 22 22 ? A 4.103 6.256 10.883 1.000 1 A ILE 98.027 1
ATOM 148 C CB . ILE 22 22 ? A 3.100 3.228 11.715 1.000 1 A ILE 97.061 1
ATOM 149 C CG1 . ILE 22 22 ? A 1.764 2.518 11.979 1.000 1 A ILE 96.496 1
ATOM 150 C CG2 . ILE 22 22 ? A 3.570 3.973 12.964 1.000 1 A ILE 96.003 1
ATOM 151 C CD1 . ILE 22 22 ? A 1.855 1.340 12.916 1.000 1 A ILE 94.370 1
ATOM 152 N N . GLN 23 23 ? A 5.178 4.719 9.638 1.000 1 A GLN 98.004 1
ATOM 153 C CA . GLN 23 23 ? A 6.258 5.645 9.331 1.000 1 A GLN 98.111 1
ATOM 154 C C . GLN 23 23 ? A 5.731 6.861 8.562 1.000 1 A GLN 98.178 1
ATOM 155 O O . GLN 23 23 ? A 6.097 8.004 8.884 1.000 1 A GLN 98.120 1
ATOM 156 C CB . GLN 23 23 ? A 7.365 4.971 8.520 1.000 1 A GLN 97.975 1
ATOM 157 C CG . GLN 23 23 ? A 8.396 4.293 9.383 1.000 1 A GLN 95.947 1
ATOM 158 C CD . GLN 23 23 ? A 9.383 5.263 10.014 1.000 1 A GLN 97.764 1
ATOM 159 O OE1 . GLN 23 23 ? A 9.123 6.448 10.174 1.000 1 A GLN 97.277 1
ATOM 160 N NE2 . GLN 23 23 ? A 10.559 4.753 10.367 1.000 1 A GLN 96.903 1
ATOM 161 N N . LEU 24 24 ? A 4.881 6.621 7.563 1.000 1 A LEU 98.233 1
ATOM 162 C CA . LEU 24 24 ? A 4.346 7.747 6.795 1.000 1 A LEU 98.278 1
ATOM 163 C C . LEU 24 24 ? A 3.479 8.660 7.673 1.000 1 A LEU 98.137 1
ATOM 164 O O . LEU 24 24 ? A 3.608 9.881 7.629 1.000 1 A LEU 98.005 1
ATOM 165 C CB . LEU 24 24 ? A 3.486 7.241 5.635 1.000 1 A LEU 98.398 1
ATOM 166 C CG . LEU 24 24 ? A 2.909 8.342 4.750 1.000 1 A LEU 98.301 1
ATOM 167 C CD1 . LEU 24 24 ? A 3.967 8.766 3.735 1.000 1 A LEU 98.050 1
ATOM 168 C CD2 . LEU 24 24 ? A 1.635 7.890 4.023 1.000 1 A LEU 98.169 1
ATOM 169 N N . ILE 25 25 ? A 2.596 8.063 8.491 1.000 1 A ILE 97.931 1
ATOM 170 C CA . ILE 25 25 ? A 1.602 8.833 9.230 1.000 1 A ILE 97.415 1
ATOM 171 C C . ILE 25 25 ? A 2.191 9.443 10.487 1.000 1 A ILE 97.192 1
ATOM 172 O O . ILE 25 25 ? A 1.883 10.590 10.811 1.000 1 A ILE 96.811 1
ATOM 173 C CB . ILE 25 25 ? A 0.401 7.922 9.589 1.000 1 A ILE 96.641 1
ATOM 174 C CG1 . ILE 25 25 ? A -0.233 7.369 8.304 1.000 1 A ILE 94.022 1
ATOM 175 C CG2 . ILE 25 25 ? A -0.625 8.678 10.415 1.000 1 A ILE 92.185 1
ATOM 176 C CD1 . ILE 25 25 ? A -0.717 8.412 7.339 1.000 1 A ILE 87.584 1
ATOM 177 N N . GLN 26 26 ? A 3.002 8.683 11.230 1.000 1 A GLN 97.330 1
ATOM 178 C CA . GLN 26 26 ? A 3.484 9.107 12.538 1.000 1 A GLN 96.805 1
ATOM 179 C C . GLN 26 26 ? A 4.995 9.377 12.584 1.000 1 A GLN 97.148 1
ATOM 180 O O . GLN 26 26 ? A 5.486 9.901 13.588 1.000 1 A GLN 96.423 1
ATOM 181 C CB . GLN 26 26 ? A 3.104 8.068 13.596 1.000 1 A GLN 95.610 1
ATOM 182 C CG . GLN 26 26 ? A 1.604 7.890 13.720 1.000 1 A GLN 91.470 1
ATOM 183 C CD . GLN 26 26 ? A 1.221 6.905 14.802 1.000 1 A GLN 84.208 1
ATOM 184 O OE1 . GLN 26 26 ? A 2.098 6.315 15.462 1.000 1 A GLN 75.261 1
ATOM 185 N NE2 . GLN 26 26 ? A -0.075 6.729 15.016 1.000 1 A GLN 74.610 1
ATOM 186 N N . ASN 27 27 ? A 5.732 9.061 11.530 1.000 1 A ASN 97.364 1
ATOM 187 C CA . ASN 27 27 ? A 7.169 9.329 11.410 1.000 1 A ASN 97.172 1
ATOM 188 C C . ASN 27 27 ? A 7.973 8.597 12.483 1.000 1 A ASN 97.369 1
ATOM 189 O O . ASN 27 27 ? A 8.937 9.152 13.024 1.000 1 A ASN 96.301 1
ATOM 190 C CB . ASN 27 27 ? A 7.468 10.842 11.466 1.000 1 A ASN 96.343 1
ATOM 191 C CG . ASN 27 27 ? A 7.009 11.539 10.199 1.000 1 A ASN 94.301 1
ATOM 192 O OD1 . ASN 27 27 ? A 5.929 12.105 10.153 1.000 1 A ASN 83.475 1
ATOM 193 N ND2 . ASN 27 27 ? A 7.850 11.446 9.189 1.000 1 A ASN 80.570 1
ATOM 194 N N . HIS 28 28 ? A 7.604 7.326 12.767 1.000 1 A HIS 97.391 1
ATOM 195 C CA . HIS 28 28 ? A 8.413 6.492 13.645 1.000 1 A HIS 96.869 1
ATOM 196 C C . HIS 28 28 ? A 8.237 5.045 13.236 1.000 1 A HIS 97.289 1
ATOM 197 O O . HIS 28 28 ? A 7.274 4.681 12.579 1.000 1 A HIS 96.813 1
ATOM 198 C CB . HIS 28 28 ? A 8.053 6.719 15.105 1.000 1 A HIS 94.814 1
ATOM 199 C CG . HIS 28 28 ? A 6.672 6.264 15.493 1.000 1 A HIS 89.323 1
ATOM 200 N ND1 . HIS 28 28 ? A 6.418 5.127 16.222 1.000 1 A HIS 79.569 1
ATOM 201 C CD2 . HIS 28 28 ? A 5.470 6.835 15.248 1.000 1 A HIS 80.590 1
ATOM 202 C CE1 . HIS 28 28 ? A 5.124 5.012 16.408 1.000 1 A HIS 80.001 1
ATOM 203 N NE2 . HIS 28 28 ? A 4.524 6.030 15.825 1.000 1 A HIS 79.586 1
ATOM 204 N N . PHE 29 29 ? A 9.236 4.224 13.622 1.000 1 A PHE 97.891 1
ATOM 205 C CA . PHE 29 29 ? A 9.270 2.805 13.299 1.000 1 A PHE 97.850 1
ATOM 206 C C . PHE 29 29 ? A 8.753 2.011 14.501 1.000 1 A PHE 97.009 1
ATOM 207 O O . PHE 29 29 ? A 9.267 2.162 15.610 1.000 1 A PHE 96.278 1
ATOM 208 C CB . PHE 29 29 ? A 10.692 2.366 12.951 1.000 1 A PHE 97.654 1
ATOM 209 C CG . PHE 29 29 ? A 10.818 0.878 12.693 1.000 1 A PHE 97.864 1
ATOM 210 C CD1 . PHE 29 29 ? A 10.047 0.256 11.734 1.000 1 A PHE 97.934 1
ATOM 211 C CD2 . PHE 29 29 ? A 11.719 0.115 13.416 1.000 1 A PHE 97.493 1
ATOM 212 C CE1 . PHE 29 29 ? A 10.153 -1.103 11.492 1.000 1 A PHE 97.541 1
ATOM 213 C CE2 . PHE 29 29 ? A 11.848 -1.227 13.179 1.000 1 A PHE 97.102 1
ATOM 214 C CZ . PHE 29 29 ? A 11.063 -1.847 12.205 1.000 1 A PHE 97.339 1
ATOM 215 N N . VAL 30 30 ? A 7.739 1.195 14.278 1.000 1 A VAL 95.201 1
ATOM 216 C CA . VAL 30 30 ? A 7.171 0.338 15.325 1.000 1 A VAL 93.116 1
ATOM 217 C C . VAL 30 30 ? A 7.728 -1.072 15.099 1.000 1 A VAL 92.860 1
ATOM 218 O O . VAL 30 30 ? A 7.409 -1.708 14.104 1.000 1 A VAL 91.572 1
ATOM 219 C CB . VAL 30 30 ? A 5.639 0.316 15.270 1.000 1 A VAL 89.740 1
ATOM 220 C CG1 . VAL 30 30 ? A 5.098 1.738 15.475 1.000 1 A VAL 84.655 1
ATOM 221 C CG2 . VAL 30 30 ? A 5.067 -0.605 16.356 1.000 1 A VAL 82.638 1
ATOM 222 N N . ASP 31 31 ? A 8.580 -1.519 16.010 1.000 1 A ASP 91.157 1
ATOM 223 C CA . ASP 31 31 ? A 9.221 -2.835 15.887 1.000 1 A ASP 90.398 1
ATOM 224 C C . ASP 31 31 ? A 8.255 -3.984 16.137 1.000 1 A ASP 90.148 1
ATOM 225 O O . ASP 31 31 ? A 8.470 -5.097 15.621 1.000 1 A ASP 85.486 1
ATOM 226 C CB . ASP 31 31 ? A 10.406 -2.920 16.869 1.000 1 A ASP 87.020 1
ATOM 227 C CG . ASP 31 31 ? A 11.207 -4.199 16.695 1.000 1 A ASP 83.109 1
ATOM 228 O OD1 . ASP 31 31 ? A 11.721 -4.419 15.562 1.000 1 A ASP 79.093 1
ATOM 229 O OD2 . ASP 31 31 ? A 11.364 -4.953 17.676 1.000 1 A ASP 79.549 1
ATOM 230 N N . GLU 32 32 ? A 7.212 -3.728 16.920 1.000 1 A GLU 90.225 1
ATOM 231 C CA . GLU 32 32 ? A 6.193 -4.729 17.216 1.000 1 A GLU 88.709 1
ATOM 232 C C . GLU 32 32 ? A 4.840 -4.082 16.974 1.000 1 A GLU 86.802 1
ATOM 233 O O . GLU 32 32 ? A 4.476 -3.103 17.610 1.000 1 A GLU 81.703 1
ATOM 234 C CB . GLU 32 32 ? A 6.284 -5.191 18.657 1.000 1 A GLU 86.759 1
ATOM 235 C CG . GLU 32 32 ? A 7.593 -5.861 18.979 1.000 1 A GLU 75.934 1
ATOM 236 C CD . GLU 32 32 ? A 7.750 -6.175 20.460 1.000 1 A GLU 67.328 1
ATOM 237 O OE1 . GLU 32 32 ? A 6.762 -6.068 21.207 1.000 1 A GLU 63.014 1
ATOM 238 O OE2 . GLU 32 32 ? A 8.900 -6.519 20.874 1.000 1 A GLU 59.794 1
ATOM 239 N N . TYR 33 33 ? A 4.078 -4.638 16.016 1.000 1 A TYR 87.024 1
ATOM 240 C CA . TYR 33 33 ? A 2.718 -4.129 15.726 1.000 1 A TYR 86.006 1
ATOM 241 C C . TYR 33 33 ? A 1.875 -5.343 15.363 1.000 1 A TYR 87.303 1
ATOM 242 O O . TYR 33 33 ? A 2.213 -6.078 14.431 1.000 1 A TYR 86.280 1
ATOM 243 C CB . TYR 33 33 ? A 2.782 -3.130 14.567 1.000 1 A TYR 82.134 1
ATOM 244 C CG . TYR 33 33 ? A 1.443 -2.452 14.301 1.000 1 A TYR 80.223 1
ATOM 245 C CD1 . TYR 33 33 ? A 1.065 -1.304 14.960 1.000 1 A TYR 76.884 1
ATOM 246 C CD2 . TYR 33 33 ? A 0.578 -2.986 13.372 1.000 1 A TYR 75.548 1
ATOM 247 C CE1 . TYR 33 33 ? A -0.135 -0.684 14.724 1.000 1 A TYR 73.297 1
ATOM 248 C CE2 . TYR 33 33 ? A -0.639 -2.386 13.118 1.000 1 A TYR 73.226 1
ATOM 249 C CZ . TYR 33 33 ? A -0.983 -1.233 13.802 1.000 1 A TYR 74.634 1
ATOM 250 O OH . TYR 33 33 ? A -2.199 -0.626 13.555 1.000 1 A TYR 69.191 1
ATOM 251 N N . ASP 34 34 ? A 0.773 -5.522 16.079 1.000 1 A ASP 89.399 1
ATOM 252 C CA . ASP 34 34 ? A -0.113 -6.672 15.882 1.000 1 A ASP 90.068 1
ATOM 253 C C . ASP 34 34 ? A -0.348 -6.917 14.391 1.000 1 A ASP 91.389 1
ATOM 254 O O . ASP 34 34 ? A -0.876 -6.062 13.697 1.000 1 A ASP 91.152 1
ATOM 255 C CB . ASP 34 34 ? A -1.428 -6.413 16.599 1.000 1 A ASP 88.568 1
ATOM 256 C CG . ASP 34 34 ? A -2.331 -7.634 16.654 1.000 1 A ASP 87.983 1
ATOM 257 O OD1 . ASP 34 34 ? A -2.313 -8.450 15.724 1.000 1 A ASP 86.725 1
ATOM 258 O OD2 . ASP 34 34 ? A -3.082 -7.755 17.648 1.000 1 A ASP 85.160 1
ATOM 259 N N . PRO 35 35 ? A 0.034 -8.108 13.881 1.000 1 A PRO 87.748 1
ATOM 260 C CA . PRO 35 35 ? A -0.130 -8.350 12.449 1.000 1 A PRO 89.386 1
ATOM 261 C C . PRO 35 35 ? A -1.564 -8.597 12.014 1.000 1 A PRO 90.059 1
ATOM 262 O O . PRO 35 35 ? A -1.814 -8.755 10.826 1.000 1 A PRO 88.344 1
ATOM 263 C CB . PRO 35 35 ? A 0.739 -9.581 12.210 1.000 1 A PRO 86.829 1
ATOM 264 C CG . PRO 35 35 ? A 0.708 -10.298 13.501 1.000 1 A PRO 85.966 1
ATOM 265 C CD . PRO 35 35 ? A 0.676 -9.226 14.545 1.000 1 A PRO 88.260 1
ATOM 266 N N . THR 36 36 ? A -2.500 -8.638 12.950 1.000 1 A THR 90.120 1
ATOM 267 C CA . THR 36 36 ? A -3.909 -8.885 12.644 1.000 1 A THR 88.762 1
ATOM 268 C C . THR 36 36 ? A -4.742 -7.616 12.599 1.000 1 A THR 90.035 1
ATOM 269 O O . THR 36 36 ? A -5.914 -7.661 12.215 1.000 1 A THR 88.631 1
ATOM 270 C CB . THR 36 36 ? A -4.545 -9.838 13.639 1.000 1 A THR 85.699 1
ATOM 271 O OG1 . THR 36 36 ? A -4.646 -9.219 14.920 1.000 1 A THR 83.507 1
ATOM 272 C CG2 . THR 36 36 ? A -3.717 -11.124 13.750 1.000 1 A THR 83.012 1
ATOM 273 N N . ILE 37 37 ? A -4.164 -6.467 13.009 1.000 1 A ILE 91.503 1
ATOM 274 C CA . ILE 37 37 ? A -4.945 -5.230 13.084 1.000 1 A ILE 91.069 1
ATOM 275 C C . ILE 37 37 ? A -5.006 -4.575 11.723 1.000 1 A ILE 91.772 1
ATOM 276 O O . ILE 37 37 ? A -3.982 -4.262 11.105 1.000 1 A ILE 91.330 1
ATOM 277 C CB . ILE 37 37 ? A -4.356 -4.243 14.113 1.000 1 A ILE 88.868 1
ATOM 278 C CG1 . ILE 37 37 ? A -4.537 -4.835 15.503 1.000 1 A ILE 88.787 1
ATOM 279 C CG2 . ILE 37 37 ? A -5.043 -2.872 14.016 1.000 1 A ILE 88.214 1
ATOM 280 C CD1 . ILE 37 37 ? A -3.914 -4.021 16.606 1.000 1 A ILE 85.268 1
ATOM 281 N N . GLU 38 38 ? A -6.228 -4.349 11.215 1.000 1 A GLU 91.505 1
ATOM 282 C CA . GLU 38 38 ? A -6.474 -3.678 9.946 1.000 1 A GLU 91.466 1
ATOM 283 C C . GLU 38 38 ? A -7.131 -2.358 10.287 1.000 1 A GLU 90.983 1
ATOM 284 O O . GLU 38 38 ? A -8.123 -2.333 11.020 1.000 1 A GLU 89.023 1
ATOM 285 C CB . GLU 38 38 ? A -7.367 -4.528 9.053 1.000 1 A GLU 89.674 1
ATOM 286 C CG . GLU 38 38 ? A -7.725 -3.854 7.727 1.000 1 A GLU 87.721 1
ATOM 287 C CD . GLU 38 38 ? A -8.427 -4.799 6.771 1.000 1 A GLU 87.958 1
ATOM 288 O OE1 . GLU 38 38 ? A -7.760 -5.773 6.325 1.000 1 A GLU 84.996 1
ATOM 289 O OE2 . GLU 38 38 ? A -9.620 -4.598 6.480 1.000 1 A GLU 84.179 1
ATOM 290 N N . ASP 39 39 ? A -6.625 -1.254 9.769 1.000 1 A ASP 93.124 1
ATOM 291 C CA . ASP 39 39 ? A -7.198 0.055 10.087 1.000 1 A ASP 93.018 1
ATOM 292 C C . ASP 39 39 ? A -6.893 1.013 8.946 1.000 1 A ASP 94.353 1
ATOM 293 O O . ASP 39 39 ? A -6.022 0.771 8.102 1.000 1 A ASP 94.126 1
ATOM 294 C CB . ASP 39 39 ? A -6.612 0.608 11.395 1.000 1 A ASP 91.121 1
ATOM 295 C CG . ASP 39 39 ? A -7.547 1.559 12.106 1.000 1 A ASP 85.022 1
ATOM 296 O OD1 . ASP 39 39 ? A -8.602 1.941 11.545 1.000 1 A ASP 81.871 1
ATOM 297 O OD2 . ASP 39 39 ? A -7.220 1.932 13.269 1.000 1 A ASP 79.327 1
ATOM 298 N N . SER 40 40 ? A -7.653 2.108 8.941 1.000 1 A SER 93.949 1
ATOM 299 C CA . SER 40 40 ? A -7.441 3.168 7.955 1.000 1 A SER 93.800 1
ATOM 300 C C . SER 40 40 ? A -6.827 4.380 8.636 1.000 1 A SER 94.466 1
ATOM 301 O O . SER 40 40 ? A -7.028 4.603 9.829 1.000 1 A SER 92.871 1
ATOM 302 C CB . SER 40 40 ? A -8.735 3.517 7.241 1.000 1 A SER 91.234 1
ATOM 303 O OG . SER 40 40 ? A -9.697 4.019 8.155 1.000 1 A SER 86.245 1
ATOM 304 N N . TYR 41 41 ? A -6.061 5.126 7.890 1.000 1 A TYR 96.041 1
ATOM 305 C CA . TYR 41 41 ? A -5.301 6.274 8.379 1.000 1 A TYR 95.868 1
ATOM 306 C C . TYR 41 41 ? A -5.441 7.414 7.395 1.000 1 A TYR 96.416 1
ATOM 307 O O . TYR 41 41 ? A -5.542 7.184 6.185 1.000 1 A TYR 96.359 1
ATOM 308 C CB . TYR 41 41 ? A -3.817 5.894 8.516 1.000 1 A TYR 95.341 1
ATOM 309 C CG . TYR 41 41 ? A -3.519 4.744 9.423 1.000 1 A TYR 93.397 1
ATOM 310 C CD1 . TYR 41 41 ? A -3.090 4.964 10.723 1.000 1 A TYR 91.605 1
ATOM 311 C CD2 . TYR 41 41 ? A -3.674 3.451 8.982 1.000 1 A TYR 92.674 1
ATOM 312 C CE1 . TYR 41 41 ? A -2.799 3.904 11.552 1.000 1 A TYR 88.993 1
ATOM 313 C CE2 . TYR 41 41 ? A -3.395 2.376 9.817 1.000 1 A TYR 91.143 1
ATOM 314 C CZ . TYR 41 41 ? A -2.961 2.625 11.099 1.000 1 A TYR 88.315 1
ATOM 315 O OH . TYR 41 41 ? A -2.686 1.562 11.939 1.000 1 A TYR 85.501 1
ATOM 316 N N . ARG 42 42 ? A -5.448 8.666 7.911 1.000 1 A ARG 96.426 1
ATOM 317 C CA . ARG 42 42 ? A -5.531 9.846 7.054 1.000 1 A ARG 96.557 1
ATOM 318 C C . ARG 42 42 ? A -4.359 10.735 7.368 1.000 1 A ARG 96.868 1
ATOM 319 O O . ARG 42 42 ? A -3.954 10.887 8.522 1.000 1 A ARG 95.765 1
ATOM 320 C CB . ARG 42 42 ? A -6.864 10.574 7.255 1.000 1 A ARG 94.911 1
ATOM 321 C CG . ARG 42 42 ? A -8.046 9.714 6.888 1.000 1 A ARG 84.468 1
ATOM 322 C CD . ARG 42 42 ? A -9.397 10.397 7.094 1.000 1 A ARG 78.797 1
ATOM 323 N NE . ARG 42 42 ? A -9.659 11.364 6.045 1.000 1 A ARG 73.752 1
ATOM 324 C CZ . ARG 42 42 ? A -10.728 12.120 6.046 1.000 1 A ARG 67.666 1
ATOM 325 N NH1 . ARG 42 42 ? A -11.597 12.066 7.049 1.000 1 A ARG 60.970 1
ATOM 326 N NH2 . ARG 42 42 ? A -10.937 12.955 5.052 1.000 1 A ARG 58.584 1
ATOM 327 N N . LYS 43 43 ? A -3.758 11.346 6.358 1.000 1 A LYS 96.763 1
ATOM 328 C CA . LYS 43 43 ? A -2.573 12.202 6.530 1.000 1 A LYS 96.946 1
ATOM 329 C C . LYS 43 43 ? A -2.566 13.256 5.431 1.000 1 A LYS 97.158 1
ATOM 330 O O . LYS 43 43 ? A -2.663 12.970 4.245 1.000 1 A LYS 97.134 1
ATOM 331 C CB . LYS 43 43 ? A -1.312 11.361 6.435 1.000 1 A LYS 96.346 1
ATOM 332 C CG . LYS 43 43 ? A 0.004 12.134 6.505 1.000 1 A LYS 95.206 1
ATOM 333 C CD . LYS 43 43 ? A 0.270 12.606 7.914 1.000 1 A LYS 92.956 1
ATOM 334 C CE . LYS 43 43 ? A 1.683 13.123 8.025 1.000 1 A LYS 91.512 1
ATOM 335 N NZ . LYS 43 43 ? A 2.018 13.589 9.386 1.000 1 A LYS 87.531 1
ATOM 336 N N . GLN 44 44 ? A -2.488 14.537 5.874 1.000 1 A GLN 97.632 1
ATOM 337 C CA . GLN 44 44 ? A -2.327 15.645 4.954 1.000 1 A GLN 97.498 1
ATOM 338 C C . GLN 44 44 ? A -0.862 15.768 4.561 1.000 1 A GLN 97.243 1
ATOM 339 O O . GLN 44 44 ? A 0.012 15.832 5.423 1.000 1 A GLN 96.188 1
ATOM 340 C CB . GLN 44 44 ? A -2.847 16.922 5.591 1.000 1 A GLN 96.682 1
ATOM 341 C CG . GLN 44 44 ? A -2.838 18.125 4.678 1.000 1 A GLN 92.188 1
ATOM 342 C CD . GLN 44 44 ? A -3.457 19.321 5.355 1.000 1 A GLN 88.010 1
ATOM 343 O OE1 . GLN 44 44 ? A -4.593 19.258 5.845 1.000 1 A GLN 79.813 1
ATOM 344 N NE2 . GLN 44 44 ? A -2.697 20.414 5.415 1.000 1 A GLN 78.650 1
ATOM 345 N N . VAL 45 45 ? A -0.574 15.798 3.277 1.000 1 A VAL 97.000 1
ATOM 346 C CA . VAL 45 45 ? A 0.777 15.901 2.773 1.000 1 A VAL 96.603 1
ATOM 347 C C . VAL 45 45 ? A 0.802 16.888 1.604 1.000 1 A VAL 96.427 1
ATOM 348 O O . VAL 45 45 ? A -0.269 17.241 1.060 1.000 1 A VAL 95.762 1
ATOM 349 C CB . VAL 45 45 ? A 1.340 14.559 2.280 1.000 1 A VAL 95.557 1
ATOM 350 C CG1 . VAL 45 45 ? A 1.359 13.525 3.398 1.000 1 A VAL 94.902 1
ATOM 351 C CG2 . VAL 45 45 ? A 0.521 14.027 1.104 1.000 1 A VAL 94.545 1
ATOM 352 N N . VAL 46 46 ? A 1.977 17.333 1.246 1.000 1 A VAL 96.071 1
ATOM 353 C CA . VAL 46 46 ? A 2.152 18.179 0.054 1.000 1 A VAL 96.271 1
ATOM 354 C C . VAL 46 46 ? A 2.967 17.401 -0.967 1.000 1 A VAL 96.832 1
ATOM 355 O O . VAL 46 46 ? A 4.094 16.986 -0.674 1.000 1 A VAL 96.278 1
ATOM 356 C CB . VAL 46 46 ? A 2.826 19.519 0.397 1.000 1 A VAL 94.930 1
ATOM 357 C CG1 . VAL 46 46 ? A 2.044 20.264 1.451 1.000 1 A VAL 93.545 1
ATOM 358 C CG2 . VAL 46 46 ? A 3.022 20.359 -0.867 1.000 1 A VAL 94.086 1
ATOM 359 N N . ILE 47 47 ? A 2.406 17.155 -2.116 1.000 1 A ILE 96.885 1
ATOM 360 C CA . ILE 47 47 ? A 3.056 16.379 -3.163 1.000 1 A ILE 97.165 1
ATOM 361 C C . ILE 47 47 ? A 3.098 17.238 -4.440 1.000 1 A ILE 96.952 1
ATOM 362 O O . ILE 47 47 ? A 2.064 17.568 -4.979 1.000 1 A ILE 96.358 1
ATOM 363 C CB . ILE 47 47 ? A 2.325 15.058 -3.442 1.000 1 A ILE 97.340 1
ATOM 364 C CG1 . ILE 47 47 ? A 2.242 14.243 -2.156 1.000 1 A ILE 96.920 1
ATOM 365 C CG2 . ILE 47 47 ? A 2.990 14.272 -4.574 1.000 1 A ILE 97.118 1
ATOM 366 C CD1 . ILE 47 47 ? A 1.288 13.056 -2.272 1.000 1 A ILE 96.294 1
ATOM 367 N N . ASP 48 48 ? A 4.315 17.570 -4.865 1.000 1 A ASP 97.315 1
ATOM 368 C CA . ASP 48 48 ? A 4.481 18.389 -6.076 1.000 1 A ASP 96.779 1
ATOM 369 C C . ASP 48 48 ? A 3.709 19.693 -5.956 1.000 1 A ASP 95.975 1
ATOM 370 O O . ASP 48 48 ? A 3.095 20.142 -6.899 1.000 1 A ASP 94.394 1
ATOM 371 C CB . ASP 48 48 ? A 4.068 17.614 -7.333 1.000 1 A ASP 96.425 1
ATOM 372 C CG . ASP 48 48 ? A 4.809 16.308 -7.487 1.000 1 A ASP 96.610 1
ATOM 373 O OD1 . ASP 48 48 ? A 6.020 16.273 -7.192 1.000 1 A ASP 95.397 1
ATOM 374 O OD2 . ASP 48 48 ? A 4.196 15.318 -7.933 1.000 1 A ASP 94.951 1
ATOM 375 N N . GLY 49 49 ? A 3.724 20.273 -4.734 1.000 1 A GLY 96.103 1
ATOM 376 C CA . GLY 49 49 ? A 3.081 21.557 -4.529 1.000 1 A GLY 94.536 1
ATOM 377 C C . GLY 49 49 ? A 1.597 21.507 -4.247 1.000 1 A GLY 94.593 1
ATOM 378 O O . GLY 49 49 ? A 0.998 22.530 -3.972 1.000 1 A GLY 93.145 1
ATOM 379 N N . GLU 50 50 ? A 0.994 20.300 -4.297 1.000 1 A GLU 94.269 1
ATOM 380 C CA . GLU 50 50 ? A -0.447 20.131 -4.051 1.000 1 A GLU 94.179 1
ATOM 381 C C . GLU 50 50 ? A -0.696 19.593 -2.673 1.000 1 A GLU 95.033 1
ATOM 382 O O . GLU 50 50 ? A -0.185 18.522 -2.307 1.000 1 A GLU 95.006 1
ATOM 383 C CB . GLU 50 50 ? A -1.098 19.192 -5.091 1.000 1 A GLU 91.887 1
ATOM 384 C CG . GLU 50 50 ? A -2.578 18.952 -4.824 1.000 1 A GLU 89.048 1
ATOM 385 C CD . GLU 50 50 ? A -3.171 17.945 -5.769 1.000 1 A GLU 86.755 1
ATOM 386 O OE1 . GLU 50 50 ? A -2.812 16.734 -5.677 1.000 1 A GLU 78.739 1
ATOM 387 O OE2 . GLU 50 50 ? A -4.008 18.333 -6.619 1.000 1 A GLU 77.328 1
ATOM 388 N N . THR 51 51 ? A -1.461 20.294 -1.830 1.000 1 A THR 95.995 1
ATOM 389 C CA . THR 51 51 ? A -1.878 19.777 -0.557 1.000 1 A THR 96.068 1
ATOM 390 C C . THR 51 51 ? A -2.894 18.674 -0.812 1.000 1 A THR 96.060 1
ATOM 391 O O . THR 51 51 ? A -3.906 18.877 -1.465 1.000 1 A THR 94.531 1
ATOM 392 C CB . THR 51 51 ? A -2.467 20.872 0.327 1.000 1 A THR 95.387 1
ATOM 393 O OG1 . THR 51 51 ? A -1.489 21.892 0.538 1.000 1 A THR 93.062 1
ATOM 394 C CG2 . THR 51 51 ? A -2.922 20.319 1.672 1.000 1 A THR 93.515 1
ATOM 395 N N . SER 52 52 ? A -2.576 17.466 -0.281 1.000 1 A SER 95.986 1
ATOM 396 C CA . SER 52 52 ? A -3.358 16.273 -0.575 1.000 1 A SER 95.791 1
ATOM 397 C C . SER 52 52 ? A -3.651 15.535 0.721 1.000 1 A SER 96.657 1
ATOM 398 O O . SER 52 52 ? A -2.825 15.467 1.617 1.000 1 A SER 96.404 1
ATOM 399 C CB . SER 52 52 ? A -2.576 15.348 -1.506 1.000 1 A SER 92.968 1
ATOM 400 O OG . SER 52 52 ? A -2.205 15.995 -2.700 1.000 1 A SER 84.632 1
ATOM 401 N N . LEU 53 53 ? A -4.853 14.978 0.837 1.000 1 A LEU 97.384 1
ATOM 402 C CA . LEU 53 53 ? A -5.253 14.172 1.968 1.000 1 A LEU 97.729 1
ATOM 403 C C . LEU 53 53 ? A -5.220 12.709 1.552 1.000 1 A LEU 97.977 1
ATOM 404 O O . LEU 53 53 ? A -5.976 12.278 0.698 1.000 1 A LEU 97.671 1
ATOM 405 C CB . LEU 53 53 ? A -6.651 14.565 2.430 1.000 1 A LEU 97.148 1
ATOM 406 C CG . LEU 53 53 ? A -7.139 13.813 3.673 1.000 1 A LEU 94.663 1
ATOM 407 C CD1 . LEU 53 53 ? A -6.244 14.093 4.841 1.000 1 A LEU 93.357 1
ATOM 408 C CD2 . LEU 53 53 ? A -8.574 14.217 3.979 1.000 1 A LEU 92.815 1
ATOM 409 N N . LEU 54 54 ? A -4.282 11.926 2.155 1.000 1 A LEU 98.000 1
ATOM 410 C CA . LEU 54 54 ? A -4.159 10.519 1.861 1.000 1 A LEU 98.179 1
ATOM 411 C C . LEU 54 54 ? A -5.040 9.722 2.812 1.000 1 A LEU 98.049 1
ATOM 412 O O . LEU 54 54 ? A -4.955 9.885 4.042 1.000 1 A LEU 97.784 1
ATOM 413 C CB . LEU 54 54 ? A -2.712 10.051 2.018 1.000 1 A LEU 98.190 1
ATOM 414 C CG . LEU 54 54 ? A -1.648 10.874 1.284 1.000 1 A LEU 98.019 1
ATOM 415 C CD1 . LEU 54 54 ? A -2.059 11.139 -0.169 1.000 1 A LEU 97.927 1
ATOM 416 C CD2 . LEU 54 54 ? A -0.300 10.144 1.342 1.000 1 A LEU 98.019 1
ATOM 417 N N . ASP 55 55 ? A -5.895 8.865 2.279 1.000 1 A ASP 97.916 1
ATOM 418 C CA . ASP 55 55 ? A -6.764 7.990 3.017 1.000 1 A ASP 97.624 1
ATOM 419 C C . ASP 55 55 ? A -6.254 6.566 2.765 1.000 1 A ASP 97.705 1
ATOM 420 O O . ASP 55 55 ? A -6.402 6.029 1.675 1.000 1 A ASP 97.530 1
ATOM 421 C CB . ASP 55 55 ? A -8.203 8.177 2.538 1.000 1 A ASP 96.431 1
ATOM 422 C CG . ASP 55 55 ? A -9.225 7.426 3.372 1.000 1 A ASP 94.719 1
ATOM 423 O OD1 . ASP 55 55 ? A -8.835 6.753 4.346 1.000 1 A ASP 92.594 1
ATOM 424 O OD2 . ASP 55 55 ? A -10.420 7.547 3.038 1.000 1 A ASP 89.954 1
ATOM 425 N N . ILE 56 56 ? A -5.590 5.971 3.769 1.000 1 A ILE 97.625 1
ATOM 426 C CA . ILE 56 56 ? A -4.778 4.764 3.558 1.000 1 A ILE 97.719 1
ATOM 427 C C . ILE 56 56 ? A -5.363 3.595 4.344 1.000 1 A ILE 97.193 1
ATOM 428 O O . ILE 56 56 ? A -5.475 3.662 5.569 1.000 1 A ILE 97.012 1
ATOM 429 C CB . ILE 56 56 ? A -3.326 4.997 4.005 1.000 1 A ILE 97.931 1
ATOM 430 C CG1 . ILE 56 56 ? A -2.701 6.168 3.245 1.000 1 A ILE 97.135 1
ATOM 431 C CG2 . ILE 56 56 ? A -2.493 3.726 3.820 1.000 1 A ILE 97.817 1
ATOM 432 C CD1 . ILE 56 56 ? A -1.460 6.733 3.899 1.000 1 A ILE 92.977 1
ATOM 433 N N . LEU 57 57 ? A -5.688 2.491 3.655 1.000 1 A LEU 96.914 1
ATOM 434 C CA . LEU 57 57 ? A -6.085 1.258 4.283 1.000 1 A LEU 96.385 1
ATOM 435 C C . LEU 57 57 ? A -4.878 0.351 4.409 1.000 1 A LEU 96.559 1
ATOM 436 O O . LEU 57 57 ? A -4.246 -0.033 3.418 1.000 1 A LEU 96.627 1
ATOM 437 C CB . LEU 57 57 ? A -7.195 0.561 3.492 1.000 1 A LEU 95.161 1
ATOM 438 C CG . LEU 57 57 ? A -7.628 -0.802 4.051 1.000 1 A LEU 93.390 1
ATOM 439 C CD1 . LEU 57 57 ? A -8.278 -0.648 5.438 1.000 1 A LEU 91.859 1
ATOM 440 C CD2 . LEU 57 57 ? A -8.586 -1.480 3.103 1.000 1 A LEU 91.201 1
ATOM 441 N N . ASP 58 58 ? A -4.505 0.011 5.665 1.000 1 A ASP 96.591 1
ATOM 442 C CA . ASP 58 58 ? A -3.427 -0.930 5.963 1.000 1 A ASP 96.451 1
ATOM 443 C C . ASP 58 58 ? A -4.055 -2.305 6.200 1.000 1 A ASP 95.676 1
ATOM 444 O O . ASP 58 58 ? A -4.624 -2.561 7.264 1.000 1 A ASP 94.698 1
ATOM 445 C CB . ASP 58 58 ? A -2.683 -0.455 7.226 1.000 1 A ASP 96.503 1
ATOM 446 C CG . ASP 58 58 ? A -1.691 -1.475 7.729 1.000 1 A ASP 96.516 1
ATOM 447 O OD1 . ASP 58 58 ? A -1.118 -2.239 6.913 1.000 1 A ASP 95.944 1
ATOM 448 O OD2 . ASP 58 58 ? A -1.494 -1.534 8.953 1.000 1 A ASP 95.643 1
ATOM 449 N N . THR 59 59 ? A -3.994 -3.189 5.203 1.000 1 A THR 95.581 1
ATOM 450 C CA . THR 59 59 ? A -4.746 -4.429 5.232 1.000 1 A THR 94.477 1
ATOM 451 C C . THR 59 59 ? A -4.154 -5.436 6.202 1.000 1 A THR 92.272 1
ATOM 452 O O . THR 59 59 ? A -2.940 -5.497 6.412 1.000 1 A THR 89.830 1
ATOM 453 C CB . THR 59 59 ? A -4.884 -5.052 3.855 1.000 1 A THR 94.185 1
ATOM 454 O OG1 . THR 59 59 ? A -3.592 -5.334 3.343 1.000 1 A THR 87.327 1
ATOM 455 C CG2 . THR 59 59 ? A -5.552 -4.085 2.900 1.000 1 A THR 87.600 1
ATOM 456 N N . ALA 60 60 ? A -5.043 -6.266 6.798 1.000 1 A ALA 94.525 1
ATOM 457 C CA . ALA 60 60 ? A -4.591 -7.295 7.731 1.000 1 A ALA 93.182 1
ATOM 458 C C . ALA 60 60 ? A -5.489 -8.524 7.746 1.000 1 A ALA 90.234 1
ATOM 459 O O . ALA 60 60 ? A -5.467 -9.292 8.699 1.000 1 A ALA 85.859 1
ATOM 460 C CB . ALA 60 60 ? A -4.451 -6.722 9.132 1.000 1 A ALA 92.808 1
ATOM 461 N N . GLY 61 61 ? A -6.284 -8.712 6.675 1.000 1 A GLY 80.658 1
ATOM 462 C CA . GLY 61 61 ? A -7.113 -9.913 6.606 1.000 1 A GLY 77.239 1
ATOM 463 C C . GLY 61 61 ? A -8.474 -9.740 7.264 1.000 1 A GLY 78.386 1
ATOM 464 O O . GLY 61 61 ? A -8.902 -8.629 7.564 1.000 1 A GLY 73.939 1
ATOM 465 N N . GLN 62 62 ? A -9.139 -10.870 7.485 1.000 1 A GLN 77.838 1
ATOM 466 C CA . GLN 62 62 ? A -10.504 -10.865 8.030 1.000 1 A GLN 77.373 1
ATOM 467 C C . GLN 62 62 ? A -10.446 -10.551 9.516 1.000 1 A GLN 77.863 1
ATOM 468 O O . GLN 62 62 ? A -10.338 -11.478 10.329 1.000 1 A GLN 75.396 1
ATOM 469 C CB . GLN 62 62 ? A -11.207 -12.190 7.764 1.000 1 A GLN 74.569 1
ATOM 470 C CG . GLN 62 62 ? A -11.684 -12.368 6.330 1.000 1 A GLN 71.673 1
ATOM 471 C CD . GLN 62 62 ? A -10.557 -12.534 5.349 1.000 1 A GLN 64.103 1
ATOM 472 O OE1 . GLN 62 62 ? A -9.576 -13.211 5.649 1.000 1 A GLN 60.885 1
ATOM 473 N NE2 . GLN 62 62 ? A -10.676 -11.891 4.187 1.000 1 A GLN 62.880 1
ATOM 474 N N . GLU 63 63 ? A -10.467 -9.277 9.844 1.000 1 A GLU 78.649 1
ATOM 475 C CA . GLU 63 63 ? A -10.455 -8.815 11.227 1.000 1 A GLU 76.663 1
ATOM 476 C C . GLU 63 63 ? A -11.524 -7.745 11.431 1.000 1 A GLU 77.558 1
ATOM 477 O O . GLU 63 63 ? A -12.466 -7.639 10.634 1.000 1 A GLU 74.470 1
ATOM 478 C CB . GLU 63 63 ? A -9.061 -8.296 11.585 1.000 1 A GLU 72.146 1
ATOM 479 C CG . GLU 63 63 ? A -7.974 -9.363 11.492 1.000 1 A GLU 69.736 1
ATOM 480 C CD . GLU 63 63 ? A -8.084 -10.462 12.541 1.000 1 A GLU 66.474 1
ATOM 481 O OE1 . GLU 63 63 ? A -8.830 -10.281 13.531 1.000 1 A GLU 64.760 1
ATOM 482 O OE2 . GLU 63 63 ? A -7.398 -11.500 12.369 1.000 1 A GLU 64.366 1
ATOM 483 N N . GLU 64 64 ? A -11.388 -6.969 12.515 1.000 1 A GLU 81.272 1
ATOM 484 C CA . GLU 64 64 ? A -12.402 -5.965 12.907 1.000 1 A GLU 80.700 1
ATOM 485 C C . GLU 64 64 ? A -12.803 -5.036 11.777 1.000 1 A GLU 80.635 1
ATOM 486 O O . GLU 64 64 ? A -13.972 -4.686 11.631 1.000 1 A GLU 76.922 1
ATOM 487 C CB . GLU 64 64 ? A -11.856 -5.152 14.079 1.000 1 A GLU 76.011 1
ATOM 488 C CG . GLU 64 64 ? A -12.743 -3.987 14.490 1.000 1 A GLU 71.375 1
ATOM 489 C CD . GLU 64 64 ? A -12.180 -3.238 15.701 1.000 1 A GLU 64.549 1
ATOM 490 O OE1 . GLU 64 64 ? A -10.991 -3.419 16.030 1.000 1 A GLU 62.993 1
ATOM 491 O OE2 . GLU 64 64 ? A -12.938 -2.459 16.334 1.000 1 A GLU 60.817 1
ATOM 492 N N . TYR 65 65 ? A -11.833 -4.615 10.959 1.000 1 A TYR 80.007 1
ATOM 493 C CA . TYR 65 65 ? A -12.090 -3.620 9.917 1.000 1 A TYR 79.483 1
ATOM 494 C C . TYR 65 65 ? A -12.204 -4.252 8.545 1.000 1 A TYR 80.020 1
ATOM 495 O O . TYR 65 65 ? A -11.970 -3.588 7.531 1.000 1 A TYR 77.986 1
ATOM 496 C CB . TYR 65 65 ? A -11.000 -2.540 9.939 1.000 1 A TYR 76.208 1
ATOM 497 C CG . TYR 65 65 ? A -11.065 -1.657 11.172 1.000 1 A TYR 72.019 1
ATOM 498 C CD1 . TYR 65 65 ? A -11.892 -0.529 11.180 1.000 1 A TYR 69.194 1
ATOM 499 C CD2 . TYR 65 65 ? A -10.350 -1.980 12.299 1.000 1 A TYR 69.446 1
ATOM 500 C CE1 . TYR 65 65 ? A -11.946 0.280 12.296 1.000 1 A TYR 65.060 1
ATOM 501 C CE2 . TYR 65 65 ? A -10.403 -1.201 13.403 1.000 1 A TYR 66.575 1
ATOM 502 C CZ . TYR 65 65 ? A -11.213 -0.081 13.415 1.000 1 A TYR 65.105 1
ATOM 503 O OH . TYR 65 65 ? A -11.239 0.705 14.537 1.000 1 A TYR 68.332 1
ATOM 504 N N . SER 66 66 ? A -12.606 -5.543 8.477 1.000 1 A SER 79.933 1
ATOM 505 C CA . SER 66 66 ? A -12.694 -6.221 7.203 1.000 1 A SER 78.396 1
ATOM 506 C C . SER 66 66 ? A -13.741 -5.580 6.294 1.000 1 A SER 80.443 1
ATOM 507 O O . SER 66 66 ? A -13.612 -5.626 5.078 1.000 1 A SER 78.706 1
ATOM 508 C CB . SER 66 66 ? A -13.006 -7.716 7.398 1.000 1 A SER 72.142 1
ATOM 509 O OG . SER 66 66 ? A -14.258 -7.904 7.996 1.000 1 A SER 67.850 1
ATOM 510 N N . ALA 67 67 ? A -14.802 -4.986 6.871 1.000 1 A ALA 80.332 1
ATOM 511 C CA . ALA 67 67 ? A -15.802 -4.326 6.044 1.000 1 A ALA 80.219 1
ATOM 512 C C . ALA 67 67 ? A -15.247 -3.074 5.377 1.000 1 A ALA 81.433 1
ATOM 513 O O . ALA 67 67 ? A -15.567 -2.758 4.227 1.000 1 A ALA 81.632 1
ATOM 514 C CB . ALA 67 67 ? A -17.035 -3.979 6.877 1.000 1 A ALA 78.115 1
ATOM 515 N N . MET 68 68 ? A -14.378 -2.320 6.123 1.000 1 A MET 78.678 1
ATOM 516 C CA . MET 68 68 ? A -13.725 -1.167 5.519 1.000 1 A MET 78.573 1
ATOM 517 C C . MET 68 68 ? A -12.740 -1.637 4.435 1.000 1 A MET 80.344 1
ATOM 518 O O . MET 68 68 ? A -12.611 -0.971 3.390 1.000 1 A MET 80.086 1
ATOM 519 C CB . MET 68 68 ? A -12.987 -0.354 6.581 1.000 1 A MET 74.916 1
ATOM 520 C CG . MET 68 68 ? A -13.914 0.268 7.596 1.000 1 A MET 70.388 1
ATOM 521 S SD . MET 68 68 ? A -13.024 0.979 9.002 1.000 1 A MET 65.763 1
ATOM 522 C CE . MET 68 68 ? A -11.969 2.142 8.163 1.000 1 A MET 59.854 1
ATOM 523 N N . ARG 69 69 ? A -12.058 -2.766 4.683 1.000 1 A ARG 84.161 1
ATOM 524 C CA . ARG 69 69 ? A -11.193 -3.325 3.650 1.000 1 A ARG 84.997 1
ATOM 525 C C . ARG 69 69 ? A -11.968 -3.612 2.384 1.000 1 A ARG 87.154 1
ATOM 526 O O . ARG 69 69 ? A -11.529 -3.255 1.280 1.000 1 A ARG 88.545 1
ATOM 527 C CB . ARG 69 69 ? A -10.534 -4.626 4.142 1.000 1 A ARG 83.065 1
ATOM 528 C CG . ARG 69 69 ? A -9.733 -5.373 3.082 1.000 1 A ARG 79.934 1
ATOM 529 C CD . ARG 69 69 ? A -9.631 -6.870 3.370 1.000 1 A ARG 75.357 1
ATOM 530 N NE . ARG 69 69 ? A -10.957 -7.455 3.330 1.000 1 A ARG 76.213 1
ATOM 531 C CZ . ARG 69 69 ? A -11.333 -8.456 4.072 1.000 1 A ARG 75.763 1
ATOM 532 N NH1 . ARG 69 69 ? A -10.491 -9.031 4.940 1.000 1 A ARG 70.843 1
ATOM 533 N NH2 . ARG 69 69 ? A -12.599 -8.918 3.971 1.000 1 A ARG 70.085 1
ATOM 534 N N . ASP 70 70 ? A -13.106 -4.252 2.497 1.000 1 A ASP 84.502 1
ATOM 535 C CA . ASP 70 70 ? A -13.930 -4.579 1.329 1.000 1 A ASP 86.686 1
ATOM 536 C C . ASP 70 70 ? A -14.350 -3.302 0.600 1.000 1 A ASP 88.901 1
ATOM 537 O O . ASP 70 70 ? A -14.300 -3.230 -0.637 1.000 1 A ASP 89.686 1
ATOM 538 C CB . ASP 70 70 ? A -15.183 -5.356 1.745 1.000 1 A ASP 84.758 1
ATOM 539 C CG . ASP 70 70 ? A -14.870 -6.761 2.203 1.000 1 A ASP 85.167 1
ATOM 540 O OD1 . ASP 70 70 ? A -13.714 -7.216 2.016 1.000 1 A ASP 79.942 1
ATOM 541 O OD2 . ASP 70 70 ? A -15.794 -7.417 2.712 1.000 1 A ASP 78.960 1
ATOM 542 N N . GLN 71 71 ? A -14.737 -2.258 1.359 1.000 1 A GLN 87.241 1
ATOM 543 C CA . GLN 71 71 ? A -15.104 -0.992 0.745 1.000 1 A GLN 86.635 1
ATOM 544 C C . GLN 71 71 ? A -13.929 -0.347 0.029 1.000 1 A GLN 87.544 1
ATOM 545 O O . GLN 71 71 ? A -14.082 0.176 -1.073 1.000 1 A GLN 87.292 1
ATOM 546 C CB . GLN 71 71 ? A -15.673 -0.043 1.811 1.000 1 A GLN 84.427 1
ATOM 547 C CG . GLN 71 71 ? A -16.071 1.311 1.280 1.000 1 A GLN 73.345 1
ATOM 548 C CD . GLN 71 71 ? A -17.262 1.268 0.326 1.000 1 A GLN 66.733 1
ATOM 549 O OE1 . GLN 71 71 ? A -17.904 0.239 0.172 1.000 1 A GLN 62.806 1
ATOM 550 N NE2 . GLN 71 71 ? A -17.544 2.390 -0.303 1.000 1 A GLN 60.829 1
ATOM 551 N N . TYR 72 72 ? A -12.725 -0.411 0.654 1.000 1 A TYR 85.371 1
ATOM 552 C CA . TYR 72 72 ? A -11.569 0.200 0.049 1.000 1 A TYR 85.216 1
ATOM 553 C C . TYR 72 72 ? A -11.130 -0.560 -1.207 1.000 1 A TYR 88.027 1
ATOM 554 O O . TYR 72 72 ? A -10.634 0.052 -2.141 1.000 1 A TYR 88.255 1
ATOM 555 C CB . TYR 72 72 ? A -10.424 0.301 1.035 1.000 1 A TYR 81.823 1
ATOM 556 C CG . TYR 72 72 ? A -10.417 1.595 1.808 1.000 1 A TYR 75.989 1
ATOM 557 C CD1 . TYR 72 72 ? A -11.450 1.909 2.695 1.000 1 A TYR 71.070 1
ATOM 558 C CD2 . TYR 72 72 ? A -9.399 2.510 1.644 1.000 1 A TYR 69.867 1
ATOM 559 C CE1 . TYR 72 72 ? A -11.441 3.092 3.407 1.000 1 A TYR 68.162 1
ATOM 560 C CE2 . TYR 72 72 ? A -9.371 3.697 2.354 1.000 1 A TYR 69.555 1
ATOM 561 C CZ . TYR 72 72 ? A -10.400 3.985 3.235 1.000 1 A TYR 65.531 1
ATOM 562 O OH . TYR 72 72 ? A -10.401 5.159 3.932 1.000 1 A TYR 71.981 1
ATOM 563 N N . MET 73 73 ? A -11.286 -1.915 -1.189 1.000 1 A MET 88.600 1
ATOM 564 C CA . MET 73 73 ? A -10.940 -2.659 -2.399 1.000 1 A MET 90.185 1
ATOM 565 C C . MET 73 73 ? A -11.838 -2.239 -3.578 1.000 1 A MET 92.194 1
ATOM 566 O O . MET 73 73 ? A -11.406 -2.249 -4.709 1.000 1 A MET 92.189 1
ATOM 567 C CB . MET 73 73 ? A -11.043 -4.156 -2.139 1.000 1 A MET 88.413 1
ATOM 568 C CG . MET 73 73 ? A -9.986 -4.681 -1.181 1.000 1 A MET 85.905 1
ATOM 569 S SD . MET 73 73 ? A -8.306 -4.303 -1.685 1.000 1 A MET 81.254 1
ATOM 570 C CE . MET 73 73 ? A -7.437 -5.044 -0.307 1.000 1 A MET 73.795 1
ATOM 571 N N . ARG 74 74 ? A -13.077 -1.855 -3.242 1.000 1 A ARG 94.060 1
ATOM 572 C CA . ARG 74 74 ? A -13.976 -1.383 -4.298 1.000 1 A ARG 93.986 1
ATOM 573 C C . ARG 74 74 ? A -13.691 0.070 -4.714 1.000 1 A ARG 94.707 1
ATOM 574 O O . ARG 74 74 ? A -13.706 0.386 -5.899 1.000 1 A ARG 95.009 1
ATOM 575 C CB . ARG 74 74 ? A -15.444 -1.518 -3.859 1.000 1 A ARG 92.445 1
ATOM 576 C CG . ARG 74 74 ? A -16.452 -1.220 -4.955 1.000 1 A ARG 89.377 1
ATOM 577 C CD . ARG 74 74 ? A -17.891 -1.302 -4.431 1.000 1 A ARG 88.238 1
ATOM 578 N NE . ARG 74 74 ? A -18.158 -0.258 -3.441 1.000 1 A ARG 82.563 1
ATOM 579 C CZ . ARG 74 74 ? A -18.461 0.999 -3.739 1.000 1 A ARG 81.976 1
ATOM 580 N NH1 . ARG 74 74 ? A -18.525 1.392 -5.008 1.000 1 A ARG 73.456 1
ATOM 581 N NH2 . ARG 74 74 ? A -18.711 1.868 -2.765 1.000 1 A ARG 74.285 1
ATOM 582 N N . THR 75 75 ? A -13.405 0.927 -3.726 1.000 1 A THR 94.752 1
ATOM 583 C CA . THR 75 75 ? A -13.263 2.355 -3.970 1.000 1 A THR 94.038 1
ATOM 584 C C . THR 75 75 ? A -11.820 2.852 -4.044 1.000 1 A THR 95.655 1
ATOM 585 O O . THR 75 75 ? A -11.583 3.989 -4.419 1.000 1 A THR 95.172 1
ATOM 586 C CB . THR 75 75 ? A -13.971 3.173 -2.887 1.000 1 A THR 91.194 1
ATOM 587 O OG1 . THR 75 75 ? A -13.364 2.959 -1.629 1.000 1 A THR 85.324 1
ATOM 588 C CG2 . THR 75 75 ? A -15.443 2.804 -2.804 1.000 1 A THR 84.660 1
ATOM 589 N N . GLY 76 76 ? A -10.841 1.993 -3.647 1.000 1 A GLY 96.773 1
ATOM 590 C CA . GLY 76 76 ? A -9.460 2.414 -3.623 1.000 1 A GLY 97.365 1
ATOM 591 C C . GLY 76 76 ? A -9.003 2.877 -4.975 1.000 1 A GLY 97.977 1
ATOM 592 O O . GLY 76 76 ? A -9.260 2.254 -5.983 1.000 1 A GLY 97.837 1
ATOM 593 N N . GLU 77 77 ? A -8.263 3.994 -4.984 1.000 1 A GLU 98.353 1
ATOM 594 C CA . GLU 77 77 ? A -7.775 4.564 -6.240 1.000 1 A GLU 98.469 1
ATOM 595 C C . GLU 77 77 ? A -6.402 4.067 -6.644 1.000 1 A GLU 98.589 1
ATOM 596 O O . GLU 77 77 ? A -6.033 4.152 -7.833 1.000 1 A GLU 98.458 1
ATOM 597 C CB . GLU 77 77 ? A -7.704 6.089 -6.091 1.000 1 A GLU 98.280 1
ATOM 598 C CG . GLU 77 77 ? A -9.070 6.738 -5.961 1.000 1 A GLU 97.938 1
ATOM 599 C CD . GLU 77 77 ? A -8.969 8.221 -5.675 1.000 1 A GLU 97.581 1
ATOM 600 O OE1 . GLU 77 77 ? A -8.591 8.563 -4.546 1.000 1 A GLU 93.928 1
ATOM 601 O OE2 . GLU 77 77 ? A -9.235 9.006 -6.601 1.000 1 A GLU 93.317 1
ATOM 602 N N . GLY 78 78 ? A -5.629 3.549 -5.665 1.000 1 A GLY 98.628 1
ATOM 603 C CA . GLY 78 78 ? A -4.266 3.110 -5.936 1.000 1 A GLY 98.651 1
ATOM 604 C C . GLY 78 78 ? A -3.822 2.139 -4.853 1.000 1 A GLY 98.698 1
ATOM 605 O O . GLY 78 78 ? A -4.278 2.196 -3.725 1.000 1 A GLY 98.664 1
ATOM 606 N N . PHE 79 79 ? A -2.879 1.240 -5.232 1.000 1 A PHE 98.787 1
ATOM 607 C CA . PHE 79 79 ? A -2.470 0.135 -4.378 1.000 1 A PHE 98.784 1
ATOM 608 C C . PHE 79 79 ? A -0.968 0.064 -4.304 1.000 1 A PHE 98.836 1
ATOM 609 O O . PHE 79 79 ? A -0.284 0.033 -5.340 1.000 1 A PHE 98.822 1
ATOM 610 C CB . PHE 79 79 ? A -3.019 -1.186 -4.927 1.000 1 A PHE 98.644 1
ATOM 611 C CG . PHE 79 79 ? A -4.523 -1.273 -4.903 1.000 1 A PHE 98.540 1
ATOM 612 C CD1 . PHE 79 79 ? A -5.163 -1.995 -3.912 1.000 1 A PHE 98.371 1
ATOM 613 C CD2 . PHE 79 79 ? A -5.289 -0.617 -5.872 1.000 1 A PHE 98.345 1
ATOM 614 C CE1 . PHE 79 79 ? A -6.545 -2.069 -3.891 1.000 1 A PHE 97.937 1
ATOM 615 C CE2 . PHE 79 79 ? A -6.664 -0.673 -5.839 1.000 1 A PHE 98.027 1
ATOM 616 C CZ . PHE 79 79 ? A -7.295 -1.410 -4.838 1.000 1 A PHE 97.902 1
ATOM 617 N N . LEU 80 80 ? A -0.416 0.050 -3.064 1.000 1 A LEU 98.835 1
ATOM 618 C CA . LEU 80 80 ? A 0.969 -0.318 -2.849 1.000 1 A LEU 98.861 1
ATOM 619 C C . LEU 80 80 ? A 1.012 -1.822 -2.654 1.000 1 A LEU 98.871 1
ATOM 620 O O . LEU 80 80 ? A 0.402 -2.355 -1.712 1.000 1 A LEU 98.832 1
ATOM 621 C CB . LEU 80 80 ? A 1.526 0.330 -1.592 1.000 1 A LEU 98.713 1
ATOM 622 C CG . LEU 80 80 ? A 1.816 1.814 -1.534 1.000 1 A LEU 96.762 1
ATOM 623 C CD1 . LEU 80 80 ? A 2.564 2.285 -2.772 1.000 1 A LEU 97.902 1
ATOM 624 C CD2 . LEU 80 80 ? A 2.630 2.086 -0.292 1.000 1 A LEU 98.117 1
ATOM 625 N N . SER 81 81 ? A 1.719 -2.540 -3.540 1.000 1 A SER 98.948 1
ATOM 626 C CA . SER 81 81 ? A 1.917 -3.964 -3.407 1.000 1 A SER 98.952 1
ATOM 627 C C . SER 81 81 ? A 3.289 -4.183 -2.793 1.000 1 A SER 98.975 1
ATOM 628 O O . SER 81 81 ? A 4.311 -3.968 -3.428 1.000 1 A SER 98.968 1
ATOM 629 C CB . SER 81 81 ? A 1.807 -4.644 -4.780 1.000 1 A SER 98.844 1
ATOM 630 O OG . SER 81 81 ? A 0.471 -4.568 -5.253 1.000 1 A SER 97.761 1
ATOM 631 N N . VAL 82 82 ? A 3.294 -4.624 -1.541 1.000 1 A VAL 98.957 1
ATOM 632 C CA . VAL 82 82 ? A 4.535 -4.690 -0.747 1.000 1 A VAL 98.968 1
ATOM 633 C C . VAL 82 82 ? A 5.018 -6.111 -0.603 1.000 1 A VAL 98.968 1
ATOM 634 O O . VAL 82 82 ? A 4.236 -7.008 -0.268 1.000 1 A VAL 98.953 1
ATOM 635 C CB . VAL 82 82 ? A 4.304 -4.087 0.648 1.000 1 A VAL 98.964 1
ATOM 636 C CG1 . VAL 82 82 ? A 3.668 -2.700 0.566 1.000 1 A VAL 98.966 1
ATOM 637 C CG2 . VAL 82 82 ? A 5.640 -3.985 1.409 1.000 1 A VAL 98.960 1
ATOM 638 N N . PHE 83 83 ? A 6.314 -6.335 -0.872 1.000 1 A PHE 98.981 1
ATOM 639 C CA . PHE 83 83 ? A 7.000 -7.578 -0.471 1.000 1 A PHE 98.982 1
ATOM 640 C C . PHE 83 83 ? A 8.196 -7.180 0.377 1.000 1 A PHE 98.981 1
ATOM 641 O O . PHE 83 83 ? A 8.558 -6.005 0.451 1.000 1 A PHE 98.980 1
ATOM 642 C CB . PHE 83 83 ? A 7.401 -8.392 -1.686 1.000 1 A PHE 98.980 1
ATOM 643 C CG . PHE 83 83 ? A 8.498 -7.808 -2.527 1.000 1 A PHE 98.983 1
ATOM 644 C CD1 . PHE 83 83 ? A 8.221 -6.843 -3.466 1.000 1 A PHE 98.979 1
ATOM 645 C CD2 . PHE 83 83 ? A 9.808 -8.225 -2.337 1.000 1 A PHE 98.979 1
ATOM 646 C CE1 . PHE 83 83 ? A 9.256 -6.297 -4.226 1.000 1 A PHE 98.976 1
ATOM 647 C CE2 . PHE 83 83 ? A 10.823 -7.673 -3.114 1.000 1 A PHE 98.970 1
ATOM 648 C CZ . PHE 83 83 ? A 10.543 -6.707 -4.040 1.000 1 A PHE 98.970 1
ATOM 649 N N . ALA 84 84 ? A 8.815 -8.173 1.027 1.000 1 A ALA 98.959 1
ATOM 650 C CA . ALA 84 84 ? A 10.024 -7.933 1.805 1.000 1 A ALA 98.961 1
ATOM 651 C C . ALA 84 84 ? A 11.200 -8.519 1.077 1.000 1 A ALA 98.963 1
ATOM 652 O O . ALA 84 84 ? A 11.139 -9.663 0.595 1.000 1 A ALA 98.948 1
ATOM 653 C CB . ALA 84 84 ? A 9.889 -8.525 3.210 1.000 1 A ALA 98.928 1
ATOM 654 N N . ILE 85 85 ? A 12.322 -7.782 0.997 1.000 1 A ILE 98.935 1
ATOM 655 C CA . ILE 85 85 ? A 13.450 -8.196 0.186 1.000 1 A ILE 98.913 1
ATOM 656 C C . ILE 85 85 ? A 14.142 -9.420 0.750 1.000 1 A ILE 98.898 1
ATOM 657 O O . ILE 85 85 ? A 15.039 -9.987 0.106 1.000 1 A ILE 98.839 1
ATOM 658 C CB . ILE 85 85 ? A 14.453 -7.051 -0.083 1.000 1 A ILE 98.875 1
ATOM 659 C CG1 . ILE 85 85 ? A 15.050 -6.509 1.229 1.000 1 A ILE 98.772 1
ATOM 660 C CG2 . ILE 85 85 ? A 13.751 -5.914 -0.866 1.000 1 A ILE 98.724 1
ATOM 661 C CD1 . ILE 85 85 ? A 16.287 -7.243 1.681 1.000 1 A ILE 98.505 1
ATOM 662 N N . ASN 86 86 ? A 13.809 -9.848 1.969 1.000 1 A ASN 98.882 1
ATOM 663 C CA . ASN 86 86 ? A 14.357 -11.051 2.571 1.000 1 A ASN 98.850 1
ATOM 664 C C . ASN 86 86 ? A 13.365 -12.208 2.591 1.000 1 A ASN 98.840 1
ATOM 665 O O . ASN 86 86 ? A 13.552 -13.165 3.349 1.000 1 A ASN 98.758 1
ATOM 666 C CB . ASN 86 86 ? A 14.831 -10.759 4.001 1.000 1 A ASN 98.795 1
ATOM 667 C CG . ASN 86 86 ? A 13.679 -10.421 4.921 1.000 1 A ASN 98.742 1
ATOM 668 O OD1 . ASN 86 86 ? A 12.624 -9.977 4.496 1.000 1 A ASN 98.535 1
ATOM 669 N ND2 . ASN 86 86 ? A 13.861 -10.629 6.211 1.000 1 A ASN 98.021 1
ATOM 670 N N . ASN 87 87 ? A 12.258 -12.110 1.825 1.000 1 A ASN 98.758 1
ATOM 671 C CA . ASN 87 87 ? A 11.178 -13.096 1.884 1.000 1 A ASN 98.736 1
ATOM 672 C C . ASN 87 87 ? A 10.710 -13.381 0.473 1.000 1 A ASN 98.811 1
ATOM 673 O O . ASN 87 87 ? A 9.831 -12.700 -0.068 1.000 1 A ASN 98.759 1
ATOM 674 C CB . ASN 87 87 ? A 10.051 -12.536 2.766 1.000 1 A ASN 98.464 1
ATOM 675 C CG . ASN 87 87 ? A 8.991 -13.548 3.047 1.000 1 A ASN 97.411 1
ATOM 676 O OD1 . ASN 87 87 ? A 8.636 -14.355 2.176 1.000 1 A ASN 93.081 1
ATOM 677 N ND2 . ASN 87 87 ? A 8.429 -13.510 4.245 1.000 1 A ASN 91.375 1
ATOM 678 N N . THR 88 88 ? A 11.322 -14.411 -0.167 1.000 1 A THR 98.854 1
ATOM 679 C CA . THR 88 88 ? A 11.027 -14.717 -1.550 1.000 1 A THR 98.833 1
ATOM 680 C C . THR 88 88 ? A 9.540 -15.053 -1.759 1.000 1 A THR 98.864 1
ATOM 681 O O . THR 88 88 ? A 8.949 -14.670 -2.782 1.000 1 A THR 98.813 1
ATOM 682 C CB . THR 88 88 ? A 11.934 -15.863 -2.025 1.000 1 A THR 98.575 1
ATOM 683 O OG1 . THR 88 88 ? A 13.301 -15.437 -2.001 1.000 1 A THR 94.318 1
ATOM 684 C CG2 . THR 88 88 ? A 11.595 -16.259 -3.459 1.000 1 A THR 93.469 1
ATOM 685 N N . LYS 89 89 ? A 8.918 -15.727 -0.805 1.000 1 A LYS 98.871 1
ATOM 686 C CA . LYS 89 89 ? A 7.507 -16.076 -0.914 1.000 1 A LYS 98.858 1
ATOM 687 C C . LYS 89 89 ? A 6.647 -14.810 -1.040 1.000 1 A LYS 98.870 1
ATOM 688 O O . LYS 89 89 ? A 5.726 -14.746 -1.838 1.000 1 A LYS 98.826 1
ATOM 689 C CB . LYS 89 89 ? A 7.046 -16.948 0.255 1.000 1 A LYS 98.757 1
ATOM 690 C CG . LYS 89 89 ? A 5.581 -17.350 0.167 1.000 1 A LYS 96.592 1
ATOM 691 C CD . LYS 89 89 ? A 5.255 -18.239 -1.031 1.000 1 A LYS 89.369 1
ATOM 692 C CE . LYS 89 89 ? A 3.926 -18.964 -0.841 1.000 1 A LYS 89.909 1
ATOM 693 N NZ . LYS 89 89 ? A 2.806 -18.014 -0.696 1.000 1 A LYS 82.258 1
ATOM 694 N N . SER 90 90 ? A 6.953 -13.777 -0.206 1.000 1 A SER 98.927 1
ATOM 695 C CA . SER 90 90 ? A 6.198 -12.532 -0.307 1.000 1 A SER 98.921 1
ATOM 696 C C . SER 90 90 ? A 6.311 -11.920 -1.679 1.000 1 A SER 98.920 1
ATOM 697 O O . SER 90 90 ? A 5.367 -11.305 -2.168 1.000 1 A SER 98.882 1
ATOM 698 C CB . SER 90 90 ? A 6.626 -11.554 0.778 1.000 1 A SER 98.924 1
ATOM 699 O OG . SER 90 90 ? A 7.871 -10.940 0.477 1.000 1 A SER 98.934 1
ATOM 700 N N . PHE 91 91 ? A 7.481 -12.065 -2.317 1.000 1 A PHE 98.954 1
ATOM 701 C CA . PHE 91 91 ? A 7.673 -11.573 -3.683 1.000 1 A PHE 98.948 1
ATOM 702 C C . PHE 91 91 ? A 6.856 -12.386 -4.682 1.000 1 A PHE 98.929 1
ATOM 703 O O . PHE 91 91 ? A 6.207 -11.850 -5.572 1.000 1 A PHE 98.887 1
ATOM 704 C CB . PHE 91 91 ? A 9.153 -11.606 -4.038 1.000 1 A PHE 98.924 1
ATOM 705 C CG . PHE 91 91 ? A 9.473 -11.121 -5.435 1.000 1 A PHE 98.918 1
ATOM 706 C CD1 . PHE 91 91 ? A 9.236 -9.800 -5.789 1.000 1 A PHE 98.900 1
ATOM 707 C CD2 . PHE 91 91 ? A 10.005 -11.982 -6.360 1.000 1 A PHE 98.867 1
ATOM 708 C CE1 . PHE 91 91 ? A 9.562 -9.344 -7.056 1.000 1 A PHE 98.825 1
ATOM 709 C CE2 . PHE 91 91 ? A 10.329 -11.533 -7.641 1.000 1 A PHE 98.762 1
ATOM 710 C CZ . PHE 91 91 ? A 10.102 -10.205 -7.983 1.000 1 A PHE 98.777 1
ATOM 711 N N . GLU 92 92 ? A 6.888 -13.730 -4.496 1.000 1 A GLU 98.834 1
ATOM 712 C CA . GLU 92 92 ? A 6.097 -14.606 -5.380 1.000 1 A GLU 98.741 1
ATOM 713 C C . GLU 92 92 ? A 4.605 -14.318 -5.227 1.000 1 A GLU 98.714 1
ATOM 714 O O . GLU 92 92 ? A 3.840 -14.449 -6.181 1.000 1 A GLU 98.488 1
ATOM 715 C CB . GLU 92 92 ? A 6.419 -16.064 -5.033 1.000 1 A GLU 98.573 1
ATOM 716 C CG . GLU 92 92 ? A 7.876 -16.412 -5.373 1.000 1 A GLU 98.036 1
ATOM 717 C CD . GLU 92 92 ? A 8.350 -17.741 -4.785 1.000 1 A GLU 97.082 1
ATOM 718 O OE1 . GLU 92 92 ? A 7.608 -18.336 -3.952 1.000 1 A GLU 94.099 1
ATOM 719 O OE2 . GLU 92 92 ? A 9.459 -18.193 -5.185 1.000 1 A GLU 94.149 1
ATOM 720 N N . ASP 93 93 ? A 4.181 -13.861 -4.026 1.000 1 A ASP 98.698 1
ATOM 721 C CA . ASP 93 93 ? A 2.753 -13.540 -3.788 1.000 1 A ASP 98.654 1
ATOM 722 C C . ASP 93 93 ? A 2.275 -12.316 -4.538 1.000 1 A ASP 98.705 1
ATOM 723 O O . ASP 93 93 ? A 1.049 -12.112 -4.671 1.000 1 A ASP 98.454 1
ATOM 724 C CB . ASP 93 93 ? A 2.525 -13.269 -2.292 1.000 1 A ASP 98.456 1
ATOM 725 C CG . ASP 93 93 ? A 2.557 -14.523 -1.426 1.000 1 A ASP 98.029 1
ATOM 726 O OD1 . ASP 93 93 ? A 2.433 -15.628 -1.982 1.000 1 A ASP 96.143 1
ATOM 727 O OD2 . ASP 93 93 ? A 2.654 -14.357 -0.201 1.000 1 A ASP 95.301 1
ATOM 728 N N . ILE 94 94 ? A 3.173 -11.444 -4.988 1.000 1 A ILE 98.865 1
ATOM 729 C CA . ILE 94 94 ? A 2.763 -10.170 -5.581 1.000 1 A ILE 98.838 1
ATOM 730 C C . ILE 94 94 ? A 1.789 -10.382 -6.731 1.000 1 A ILE 98.695 1
ATOM 731 O O . ILE 94 94 ? A 0.806 -9.638 -6.872 1.000 1 A ILE 98.532 1
ATOM 732 C CB . ILE 94 94 ? A 3.988 -9.367 -6.070 1.000 1 A ILE 98.855 1
ATOM 733 C CG1 . ILE 94 94 ? A 4.771 -8.877 -4.862 1.000 1 A ILE 98.866 1
ATOM 734 C CG2 . ILE 94 94 ? A 3.568 -8.216 -6.981 1.000 1 A ILE 98.779 1
ATOM 735 C CD1 . ILE 94 94 ? A 4.009 -7.904 -3.949 1.000 1 A ILE 98.801 1
ATOM 736 N N . HIS 95 95 ? A 2.043 -11.405 -7.565 1.000 1 A HIS 98.310 1
ATOM 737 C CA . HIS 95 95 ? A 1.138 -11.704 -8.673 1.000 1 A HIS 97.837 1
ATOM 738 C C . HIS 95 95 ? A -0.296 -11.897 -8.204 1.000 1 A HIS 97.964 1
ATOM 739 O O . HIS 95 95 ? A -1.251 -11.422 -8.842 1.000 1 A HIS 97.618 1
ATOM 740 C CB . HIS 95 95 ? A 1.631 -12.957 -9.380 1.000 1 A HIS 96.748 1
ATOM 741 C CG . HIS 95 95 ? A 0.597 -13.635 -10.209 1.000 1 A HIS 83.685 1
ATOM 742 N ND1 . HIS 95 95 ? A 0.296 -13.209 -11.495 1.000 1 A HIS 78.155 1
ATOM 743 C CD2 . HIS 95 95 ? A -0.192 -14.688 -9.926 1.000 1 A HIS 80.108 1
ATOM 744 C CE1 . HIS 95 95 ? A -0.656 -13.986 -11.976 1.000 1 A HIS 76.922 1
ATOM 745 N NE2 . HIS 95 95 ? A -0.983 -14.899 -11.060 1.000 1 A HIS 71.017 1
ATOM 746 N N . HIS 96 96 ? A -0.461 -12.621 -7.090 1.000 1 A HIS 98.189 1
ATOM 747 C CA . HIS 96 96 ? A -1.793 -12.927 -6.583 1.000 1 A HIS 97.928 1
ATOM 748 C C . HIS 96 96 ? A -2.499 -11.664 -6.111 1.000 1 A HIS 97.855 1
ATOM 749 O O . HIS 96 96 ? A -3.685 -11.501 -6.333 1.000 1 A HIS 97.453 1
ATOM 750 C CB . HIS 96 96 ? A -1.705 -13.960 -5.471 1.000 1 A HIS 97.457 1
ATOM 751 C CG . HIS 96 96 ? A -1.071 -15.235 -5.929 1.000 1 A HIS 91.061 1
ATOM 752 N ND1 . HIS 96 96 ? A -1.726 -16.161 -6.721 1.000 1 A HIS 89.662 1
ATOM 753 C CD2 . HIS 96 96 ? A 0.173 -15.722 -5.727 1.000 1 A HIS 89.399 1
ATOM 754 C CE1 . HIS 96 96 ? A -0.911 -17.172 -6.965 1.000 1 A HIS 88.108 1
ATOM 755 N NE2 . HIS 96 96 ? A 0.246 -16.931 -6.388 1.000 1 A HIS 82.864 1
ATOM 756 N N . TYR 97 97 ? A -1.764 -10.767 -5.423 1.000 1 A TYR 98.007 1
ATOM 757 C CA . TYR 97 97 ? A -2.351 -9.485 -5.020 1.000 1 A TYR 97.744 1
ATOM 758 C C . TYR 97 97 ? A -2.739 -8.654 -6.228 1.000 1 A TYR 97.548 1
ATOM 759 O O . TYR 97 97 ? A -3.802 -8.011 -6.242 1.000 1 A TYR 97.179 1
ATOM 760 C CB . TYR 97 97 ? A -1.415 -8.737 -4.056 1.000 1 A TYR 97.514 1
ATOM 761 C CG . TYR 97 97 ? A -1.396 -9.400 -2.721 1.000 1 A TYR 97.400 1
ATOM 762 C CD1 . TYR 97 97 ? A -2.389 -9.120 -1.790 1.000 1 A TYR 96.965 1
ATOM 763 C CD2 . TYR 97 97 ? A -0.441 -10.358 -2.402 1.000 1 A TYR 97.023 1
ATOM 764 C CE1 . TYR 97 97 ? A -2.430 -9.757 -0.550 1.000 1 A TYR 96.269 1
ATOM 765 C CE2 . TYR 97 97 ? A -0.465 -11.012 -1.182 1.000 1 A TYR 96.598 1
ATOM 766 C CZ . TYR 97 97 ? A -1.466 -10.717 -0.279 1.000 1 A TYR 96.384 1
ATOM 767 O OH . TYR 97 97 ? A -1.523 -11.371 0.928 1.000 1 A TYR 95.332 1
ATOM 768 N N . ARG 98 98 ? A -1.885 -8.652 -7.255 1.000 1 A ARG 97.960 1
ATOM 769 C CA . ARG 98 98 ? A -2.236 -7.913 -8.476 1.000 1 A ARG 97.807 1
ATOM 770 C C . ARG 98 98 ? A -3.495 -8.460 -9.122 1.000 1 A ARG 97.719 1
ATOM 771 O O . ARG 98 98 ? A -4.358 -7.682 -9.559 1.000 1 A ARG 97.381 1
ATOM 772 C CB . ARG 98 98 ? A -1.068 -7.938 -9.472 1.000 1 A ARG 97.558 1
ATOM 773 C CG . ARG 98 98 ? A -1.364 -7.209 -10.742 1.000 1 A ARG 95.774 1
ATOM 774 C CD . ARG 98 98 ? A -0.093 -7.067 -11.569 1.000 1 A ARG 93.503 1
ATOM 775 N NE . ARG 98 98 ? A -0.406 -6.583 -12.883 1.000 1 A ARG 91.131 1
ATOM 776 C CZ . ARG 98 98 ? A -0.608 -7.362 -13.956 1.000 1 A ARG 90.299 1
ATOM 777 N NH1 . ARG 98 98 ? A -0.548 -8.670 -13.837 1.000 1 A ARG 83.211 1
ATOM 778 N NH2 . ARG 98 98 ? A -0.887 -6.806 -15.131 1.000 1 A ARG 84.121 1
ATOM 779 N N . GLU 99 99 ? A -3.641 -9.784 -9.123 1.000 1 A GLU 97.804 1
ATOM 780 C CA . GLU 99 99 ? A -4.853 -10.374 -9.699 1.000 1 A GLU 97.394 1
ATOM 781 C C . GLU 99 99 ? A -6.080 -9.995 -8.909 1.000 1 A GLU 96.890 1
ATOM 782 O O . GLU 99 99 ? A -7.126 -9.654 -9.489 1.000 1 A GLU 96.356 1
ATOM 783 C CB . GLU 99 99 ? A -4.720 -11.902 -9.778 1.000 1 A GLU 97.035 1
ATOM 784 C CG . GLU 99 99 ? A -3.788 -12.392 -10.857 1.000 1 A GLU 94.384 1
ATOM 785 C CD . GLU 99 99 ? A -4.302 -12.070 -12.251 1.000 1 A GLU 89.219 1
ATOM 786 O OE1 . GLU 99 99 ? A -5.429 -12.523 -12.582 1.000 1 A GLU 81.921 1
ATOM 787 O OE2 . GLU 99 99 ? A -3.606 -11.406 -13.001 1.000 1 A GLU 81.526 1
ATOM 788 N N . GLN 100 100 ? A -5.994 -10.029 -7.572 1.000 1 A GLN 96.710 1
ATOM 789 C CA . GLN 100 100 ? A -7.147 -9.641 -6.734 1.000 1 A GLN 95.974 1
ATOM 790 C C . GLN 100 100 ? A -7.525 -8.166 -6.963 1.000 1 A GLN 96.176 1
ATOM 791 O O . GLN 100 100 ? A -8.697 -7.817 -7.026 1.000 1 A GLN 95.292 1
ATOM 792 C CB . GLN 100 100 ? A -6.861 -9.878 -5.258 1.000 1 A GLN 94.383 1
ATOM 793 C CG . GLN 100 100 ? A -6.854 -11.350 -4.881 1.000 1 A GLN 89.674 1
ATOM 794 C CD . GLN 100 100 ? A -8.151 -12.030 -5.234 1.000 1 A GLN 88.377 1
ATOM 795 O OE1 . GLN 100 100 ? A -9.219 -11.611 -4.770 1.000 1 A GLN 84.860 1
ATOM 796 N NE2 . GLN 100 100 ? A -8.058 -13.056 -6.065 1.000 1 A GLN 82.217 1
ATOM 797 N N . ILE 101 101 ? A -6.498 -7.301 -7.058 1.000 1 A ILE 96.870 1
ATOM 798 C CA . ILE 101 101 ? A -6.777 -5.873 -7.287 1.000 1 A ILE 97.337 1
ATOM 799 C C . ILE 101 101 ? A -7.496 -5.679 -8.614 1.000 1 A ILE 97.506 1
ATOM 800 O O . ILE 101 101 ? A -8.501 -4.953 -8.684 1.000 1 A ILE 97.568 1
ATOM 801 C CB . ILE 101 101 ? A -5.472 -5.082 -7.251 1.000 1 A ILE 97.683 1
ATOM 802 C CG1 . ILE 101 101 ? A -4.871 -5.097 -5.829 1.000 1 A ILE 97.774 1
ATOM 803 C CG2 . ILE 101 101 ? A -5.667 -3.664 -7.779 1.000 1 A ILE 97.796 1
ATOM 804 C CD1 . ILE 101 101 ? A -3.413 -4.728 -5.776 1.000 1 A ILE 97.569 1
ATOM 805 N N . LYS 102 102 ? A -7.023 -6.357 -9.672 1.000 1 A LYS 97.392 1
ATOM 806 C CA . LYS 102 102 ? A -7.652 -6.236 -10.981 1.000 1 A LYS 97.030 1
ATOM 807 C C . LYS 102 102 ? A -9.083 -6.785 -10.965 1.000 1 A LYS 96.700 1
ATOM 808 O O . LYS 102 102 ? A -9.972 -6.200 -11.597 1.000 1 A LYS 96.573 1
ATOM 809 C CB . LYS 102 102 ? A -6.805 -6.955 -12.031 1.000 1 A LYS 96.897 1
ATOM 810 C CG . LYS 102 102 ? A -5.497 -6.254 -12.315 1.000 1 A LYS 94.737 1
ATOM 811 C CD . LYS 102 102 ? A -4.517 -7.112 -13.091 1.000 1 A LYS 92.180 1
ATOM 812 C CE . LYS 102 102 ? A -5.108 -7.665 -14.358 1.000 1 A LYS 87.205 1
ATOM 813 N NZ . LYS 102 102 ? A -4.136 -8.461 -15.124 1.000 1 A LYS 88.594 1
ATOM 814 N N . ARG 103 103 ? A -9.307 -7.906 -10.222 1.000 1 A ARG 96.688 1
ATOM 815 C CA . ARG 103 103 ? A -10.665 -8.473 -10.135 1.000 1 A ARG 95.497 1
ATOM 816 C C . ARG 103 103 ? A -11.612 -7.505 -9.442 1.000 1 A ARG 95.479 1
ATOM 817 O O . ARG 103 103 ? A -12.740 -7.269 -9.908 1.000 1 A ARG 95.232 1
ATOM 818 C CB . ARG 103 103 ? A -10.632 -9.822 -9.437 1.000 1 A ARG 93.956 1
ATOM 819 C CG . ARG 103 103 ? A -10.058 -10.931 -10.324 1.000 1 A ARG 83.092 1
ATOM 820 C CD . ARG 103 103 ? A -9.879 -12.230 -9.586 1.000 1 A ARG 78.787 1
ATOM 821 N NE . ARG 103 103 ? A -9.147 -13.193 -10.400 1.000 1 A ARG 73.584 1
ATOM 822 C CZ . ARG 103 103 ? A -8.896 -14.441 -10.053 1.000 1 A ARG 69.555 1
ATOM 823 N NH1 . ARG 103 103 ? A -9.281 -14.890 -8.865 1.000 1 A ARG 65.676 1
ATOM 824 N NH2 . ARG 103 103 ? A -8.233 -15.250 -10.879 1.000 1 A ARG 63.398 1
ATOM 825 N N . VAL 104 104 ? A -11.155 -6.926 -8.296 1.000 1 A VAL 94.870 1
ATOM 826 C CA . VAL 104 104 ? A -12.006 -6.018 -7.538 1.000 1 A VAL 94.382 1
ATOM 827 C C . VAL 104 104 ? A -12.314 -4.750 -8.333 1.000 1 A VAL 95.296 1
ATOM 828 O O . VAL 104 104 ? A -13.446 -4.233 -8.311 1.000 1 A VAL 94.453 1
ATOM 829 C CB . VAL 104 104 ? A -11.354 -5.683 -6.192 1.000 1 A VAL 91.848 1
ATOM 830 C CG1 . VAL 104 104 ? A -11.454 -6.882 -5.257 1.000 1 A VAL 88.313 1
ATOM 831 C CG2 . VAL 104 104 ? A -11.982 -4.461 -5.551 1.000 1 A VAL 86.304 1
ATOM 832 N N . LYS 105 105 ? A -11.310 -4.247 -9.027 1.000 1 A LYS 95.506 1
ATOM 833 C CA . LYS 105 105 ? A -11.470 -3.005 -9.818 1.000 1 A LYS 95.672 1
ATOM 834 C C . LYS 105 105 ? A -12.082 -3.247 -11.179 1.000 1 A LYS 95.404 1
ATOM 835 O O . LYS 105 105 ? A -12.485 -2.309 -11.844 1.000 1 A LYS 94.479 1
ATOM 836 C CB . LYS 105 105 ? A -10.124 -2.330 -9.946 1.000 1 A LYS 95.565 1
ATOM 837 C CG . LYS 105 105 ? A -9.480 -1.913 -8.625 1.000 1 A LYS 95.314 1
ATOM 838 C CD . LYS 105 105 ? A -10.320 -0.936 -7.809 1.000 1 A LYS 94.744 1
ATOM 839 C CE . LYS 105 105 ? A -10.529 0.391 -8.480 1.000 1 A LYS 94.461 1
ATOM 840 N NZ . LYS 105 105 ? A -11.430 1.277 -7.667 1.000 1 A LYS 94.701 1
ATOM 841 N N . ASP 106 106 ? A -12.164 -4.535 -11.582 1.000 1 A ASP 96.565 1
ATOM 842 C CA . ASP 106 106 ? A -12.652 -4.906 -12.928 1.000 1 A ASP 96.058 1
ATOM 843 C C . ASP 106 106 ? A -11.945 -4.070 -14.000 1.000 1 A ASP 96.159 1
ATOM 844 O O . ASP 106 106 ? A -12.560 -3.454 -14.873 1.000 1 A ASP 95.034 1
ATOM 845 C CB . ASP 106 106 ? A -14.177 -4.750 -13.035 1.000 1 A ASP 95.211 1
ATOM 846 C CG . ASP 106 106 ? A -14.749 -5.429 -14.288 1.000 1 A ASP 92.500 1
ATOM 847 O OD1 . ASP 106 106 ? A -14.062 -6.320 -14.832 1.000 1 A ASP 89.900 1
ATOM 848 O OD2 . ASP 106 106 ? A -15.879 -5.088 -14.669 1.000 1 A ASP 88.809 1
ATOM 849 N N . SER 107 107 ? A -10.604 -4.070 -13.912 1.000 1 A SER 96.060 1
ATOM 850 C CA . SER 107 107 ? A -9.818 -3.209 -14.774 1.000 1 A SER 95.348 1
ATOM 851 C C . SER 107 107 ? A -8.397 -3.762 -14.900 1.000 1 A SER 96.232 1
ATOM 852 O O . SER 107 107 ? A -7.847 -4.247 -13.916 1.000 1 A SER 96.447 1
ATOM 853 C CB . SER 107 107 ? A -9.751 -1.784 -14.206 1.000 1 A SER 93.815 1
ATOM 854 O OG . SER 107 107 ? A -8.800 -0.979 -14.899 1.000 1 A SER 90.201 1
ATOM 855 N N . GLU 108 108 ? A -7.830 -3.673 -16.072 1.000 1 A GLU 95.717 1
ATOM 856 C CA . GLU 108 108 ? A -6.436 -3.997 -16.321 1.000 1 A GLU 95.210 1
ATOM 857 C C . GLU 108 108 ? A -5.533 -2.799 -16.043 1.000 1 A GLU 95.233 1
ATOM 858 O O . GLU 108 108 ? A -4.309 -2.949 -16.083 1.000 1 A GLU 92.812 1
ATOM 859 C CB . GLU 108 108 ? A -6.223 -4.464 -17.755 1.000 1 A GLU 93.328 1
ATOM 860 C CG . GLU 108 108 ? A -6.829 -5.819 -18.062 1.000 1 A GLU 90.073 1
ATOM 861 C CD . GLU 108 108 ? A -5.996 -6.949 -17.517 1.000 1 A GLU 87.606 1
ATOM 862 O OE1 . GLU 108 108 ? A -4.762 -6.814 -17.501 1.000 1 A GLU 79.608 1
ATOM 863 O OE2 . GLU 108 108 ? A -6.590 -7.970 -17.117 1.000 1 A GLU 78.605 1
ATOM 864 N N . ASP 109 109 ? A -6.110 -1.640 -15.745 1.000 1 A ASP 95.133 1
ATOM 865 C CA . ASP 109 109 ? A -5.387 -0.372 -15.655 1.000 1 A ASP 95.393 1
ATOM 866 C C . ASP 109 109 ? A -5.718 0.293 -14.321 1.000 1 A ASP 96.122 1
ATOM 867 O O . ASP 109 109 ? A -6.525 1.219 -14.246 1.000 1 A ASP 94.975 1
ATOM 868 C CB . ASP 109 109 ? A -5.730 0.532 -16.823 1.000 1 A ASP 93.602 1
ATOM 869 C CG . ASP 109 109 ? A -4.912 1.826 -16.816 1.000 1 A ASP 91.977 1
ATOM 870 O OD1 . ASP 109 109 ? A -3.801 1.831 -16.274 1.000 1 A ASP 89.628 1
ATOM 871 O OD2 . ASP 109 109 ? A -5.412 2.828 -17.367 1.000 1 A ASP 88.063 1
ATOM 872 N N . VAL 110 110 ? A -5.076 -0.227 -13.257 1.000 1 A VAL 97.818 1
ATOM 873 C CA . VAL 110 110 ? A -5.291 0.272 -11.901 1.000 1 A VAL 98.200 1
ATOM 874 C C . VAL 110 110 ? A -3.964 0.824 -11.390 1.000 1 A VAL 98.448 1
ATOM 875 O O . VAL 110 110 ? A -2.952 0.125 -11.476 1.000 1 A VAL 98.377 1
ATOM 876 C CB . VAL 110 110 ? A -5.804 -0.846 -10.963 1.000 1 A VAL 97.934 1
ATOM 877 C CG1 . VAL 110 110 ? A -7.092 -1.432 -11.514 1.000 1 A VAL 97.475 1
ATOM 878 C CG2 . VAL 110 110 ? A -5.969 -0.314 -9.550 1.000 1 A VAL 97.810 1
ATOM 879 N N . PRO 111 111 ? A -3.940 2.036 -10.845 1.000 1 A PRO 98.676 1
ATOM 880 C CA . PRO 111 111 ? A -2.657 2.551 -10.329 1.000 1 A PRO 98.760 1
ATOM 881 C C . PRO 111 111 ? A -2.091 1.680 -9.232 1.000 1 A PRO 98.820 1
ATOM 882 O O . PRO 111 111 ? A -2.781 1.362 -8.272 1.000 1 A PRO 98.813 1
ATOM 883 C CB . PRO 111 111 ? A -3.033 3.957 -9.798 1.000 1 A PRO 98.694 1
ATOM 884 C CG . PRO 111 111 ? A -4.222 4.344 -10.594 1.000 1 A PRO 98.525 1
ATOM 885 C CD . PRO 111 111 ? A -5.001 3.057 -10.773 1.000 1 A PRO 98.591 1
ATOM 886 N N . MET 112 112 ? A -0.838 1.251 -9.396 1.000 1 A MET 98.753 1
ATOM 887 C CA . MET 112 112 ? A -0.144 0.397 -8.452 1.000 1 A MET 98.773 1
ATOM 888 C C . MET 112 112 ? A 1.312 0.761 -8.443 1.000 1 A MET 98.855 1
ATOM 889 O O . MET 112 112 ? A 1.859 1.237 -9.441 1.000 1 A MET 98.738 1
ATOM 890 C CB . MET 112 112 ? A -0.268 -1.089 -8.828 1.000 1 A MET 98.340 1
ATOM 891 C CG . MET 112 112 ? A -1.656 -1.643 -8.929 1.000 1 A MET 92.343 1
ATOM 892 S SD . MET 112 112 ? A -1.567 -3.377 -9.256 1.000 1 A MET 93.256 1
ATOM 893 C CE . MET 112 112 ? A -3.137 -3.613 -10.052 1.000 1 A MET 83.628 1
ATOM 894 N N . VAL 113 113 ? A 1.971 0.517 -7.305 1.000 1 A VAL 98.959 1
ATOM 895 C CA . VAL 113 113 ? A 3.408 0.656 -7.158 1.000 1 A VAL 98.978 1
ATOM 896 C C . VAL 113 113 ? A 3.920 -0.621 -6.467 1.000 1 A VAL 98.984 1
ATOM 897 O O . VAL 113 113 ? A 3.359 -1.049 -5.474 1.000 1 A VAL 98.978 1
ATOM 898 C CB . VAL 113 113 ? A 3.777 1.902 -6.318 1.000 1 A VAL 98.972 1
ATOM 899 C CG1 . VAL 113 113 ? A 3.352 3.169 -7.058 1.000 1 A VAL 98.940 1
ATOM 900 C CG2 . VAL 113 113 ? A 5.266 1.916 -5.993 1.000 1 A VAL 98.945 1
ATOM 901 N N . LEU 114 114 ? A 4.989 -1.219 -7.022 1.000 1 A LEU 98.978 1
ATOM 902 C CA . LEU 114 114 ? A 5.626 -2.353 -6.386 1.000 1 A LEU 98.987 1
ATOM 903 C C . LEU 114 114 ? A 6.650 -1.842 -5.376 1.000 1 A LEU 98.989 1
ATOM 904 O O . LEU 114 114 ? A 7.520 -1.029 -5.728 1.000 1 A LEU 98.982 1
ATOM 905 C CB . LEU 114 114 ? A 6.310 -3.218 -7.444 1.000 1 A LEU 98.978 1
ATOM 906 C CG . LEU 114 114 ? A 7.060 -4.438 -6.895 1.000 1 A LEU 98.937 1
ATOM 907 C CD1 . LEU 114 114 ? A 6.111 -5.416 -6.252 1.000 1 A LEU 98.910 1
ATOM 908 C CD2 . LEU 114 114 ? A 7.826 -5.103 -8.032 1.000 1 A LEU 98.901 1
ATOM 909 N N . VAL 115 115 ? A 6.554 -2.294 -4.124 1.000 1 A VAL 98.984 1
ATOM 910 C CA . VAL 115 115 ? A 7.408 -1.816 -3.041 1.000 1 A VAL 98.991 1
ATOM 911 C C . VAL 115 115 ? A 8.170 -2.988 -2.469 1.000 1 A VAL 98.992 1
ATOM 912 O O . VAL 115 115 ? A 7.579 -3.981 -2.032 1.000 1 A VAL 98.989 1
ATOM 913 C CB . VAL 115 115 ? A 6.583 -1.140 -1.942 1.000 1 A VAL 98.987 1
ATOM 914 C CG1 . VAL 115 115 ? A 5.865 0.067 -2.487 1.000 1 A VAL 98.980 1
ATOM 915 C CG2 . VAL 115 115 ? A 7.443 -0.766 -0.728 1.000 1 A VAL 98.979 1
ATOM 916 N N . GLY 116 116 ? A 9.504 -2.908 -2.451 1.000 1 A GLY 98.985 1
ATOM 917 C CA . GLY 116 116 ? A 10.352 -3.903 -1.848 1.000 1 A GLY 98.982 1
ATOM 918 C C . GLY 116 116 ? A 10.890 -3.361 -0.534 1.000 1 A GLY 98.980 1
ATOM 919 O O . GLY 116 116 ? A 11.818 -2.561 -0.486 1.000 1 A GLY 98.961 1
ATOM 920 N N . ASN 117 117 ? A 10.294 -3.824 0.563 1.000 1 A ASN 98.964 1
ATOM 921 C CA . ASN 117 117 ? A 10.560 -3.253 1.888 1.000 1 A ASN 98.963 1
ATOM 922 C C . ASN 117 117 ? A 11.670 -4.029 2.603 1.000 1 A ASN 98.948 1
ATOM 923 O O . ASN 117 117 ? A 12.019 -5.145 2.198 1.000 1 A ASN 98.919 1
ATOM 924 C CB . ASN 117 117 ? A 9.265 -3.258 2.704 1.000 1 A ASN 98.957 1
ATOM 925 C CG . ASN 117 117 ? A 9.370 -2.451 3.968 1.000 1 A ASN 98.942 1
ATOM 926 O OD1 . ASN 117 117 ? A 9.926 -1.360 3.977 1.000 1 A ASN 98.690 1
ATOM 927 N ND2 . ASN 117 117 ? A 8.884 -3.006 5.053 1.000 1 A ASN 98.708 1
ATOM 928 N N . LYS 118 118 ? A 12.185 -3.477 3.665 1.000 1 A LYS 98.907 1
ATOM 929 C CA . LYS 118 118 ? A 13.228 -4.023 4.513 1.000 1 A LYS 98.873 1
ATOM 930 C C . LYS 118 118 ? A 14.591 -3.968 3.811 1.000 1 A LYS 98.882 1
ATOM 931 O O . LYS 118 118 ? A 15.437 -4.854 3.972 1.000 1 A LYS 98.861 1
ATOM 932 C CB . LYS 118 118 ? A 12.907 -5.442 4.988 1.000 1 A LYS 98.829 1
ATOM 933 C CG . LYS 118 118 ? A 11.514 -5.597 5.637 1.000 1 A LYS 98.694 1
ATOM 934 C CD . LYS 118 118 ? A 11.413 -6.883 6.425 1.000 1 A LYS 98.495 1
ATOM 935 C CE . LYS 118 118 ? A 10.012 -7.067 6.990 1.000 1 A LYS 98.430 1
ATOM 936 N NZ . LYS 118 118 ? A 9.957 -8.231 7.911 1.000 1 A LYS 98.422 1
ATOM 937 N N . SER 119 119 ? A 14.832 -2.871 3.047 1.000 1 A SER 98.843 1
ATOM 938 C CA . SER 119 119 ? A 16.103 -2.715 2.333 1.000 1 A SER 98.774 1
ATOM 939 C C . SER 119 119 ? A 17.279 -2.521 3.276 1.000 1 A SER 98.758 1
ATOM 940 O O . SER 119 119 ? A 18.429 -2.627 2.850 1.000 1 A SER 98.497 1
ATOM 941 C CB . SER 119 119 ? A 16.029 -1.532 1.385 1.000 1 A SER 98.572 1
ATOM 942 O OG . SER 119 119 ? A 15.952 -0.315 2.115 1.000 1 A SER 94.143 1
ATOM 943 N N . ASP 120 120 ? A 17.020 -2.251 4.567 1.000 1 A ASP 98.849 1
ATOM 944 C CA . ASP 120 120 ? A 18.095 -2.138 5.550 1.000 1 A ASP 98.819 1
ATOM 945 C C . ASP 120 120 ? A 18.727 -3.467 5.895 1.000 1 A ASP 98.769 1
ATOM 946 O O . ASP 120 120 ? A 19.842 -3.492 6.439 1.000 1 A ASP 98.604 1
ATOM 947 C CB . ASP 120 120 ? A 17.564 -1.477 6.828 1.000 1 A ASP 98.809 1
ATOM 948 C CG . ASP 120 120 ? A 16.398 -2.261 7.387 1.000 1 A ASP 98.850 1
ATOM 949 O OD1 . ASP 120 120 ? A 15.300 -2.237 6.785 1.000 1 A ASP 98.633 1
ATOM 950 O OD2 . ASP 120 120 ? A 16.566 -2.927 8.428 1.000 1 A ASP 98.523 1
ATOM 951 N N . LEU 121 121 ? A 18.058 -4.594 5.615 1.000 1 A LEU 98.651 1
ATOM 952 C CA . LEU 121 121 ? A 18.565 -5.900 6.034 1.000 1 A LEU 98.501 1
ATOM 953 C C . LEU 121 121 ? A 19.650 -6.396 5.089 1.000 1 A LEU 98.400 1
ATOM 954 O O . LEU 121 121 ? A 19.563 -6.216 3.868 1.000 1 A LEU 98.210 1
ATOM 955 C CB . LEU 121 121 ? A 17.444 -6.914 6.112 1.000 1 A LEU 98.310 1
ATOM 956 C CG . LEU 121 121 ? A 16.413 -6.665 7.194 1.000 1 A LEU 97.984 1
ATOM 957 C CD1 . LEU 121 121 ? A 17.073 -6.652 8.563 1.000 1 A LEU 97.312 1
ATOM 958 C CD2 . LEU 121 121 ? A 15.308 -7.727 7.119 1.000 1 A LEU 97.496 1
ATOM 959 N N . PRO 122 122 ? A 20.680 -7.068 5.625 1.000 1 A PRO 98.089 1
ATOM 960 C CA . PRO 122 122 ? A 21.750 -7.609 4.784 1.000 1 A PRO 97.496 1
ATOM 961 C C . PRO 122 122 ? A 21.413 -8.966 4.190 1.000 1 A PRO 97.040 1
ATOM 962 O O . PRO 122 122 ? A 22.128 -9.425 3.275 1.000 1 A PRO 94.374 1
ATOM 963 C CB . PRO 122 122 ? A 22.922 -7.712 5.752 1.000 1 A PRO 96.371 1
ATOM 964 C CG . PRO 122 122 ? A 22.274 -8.025 7.046 1.000 1 A PRO 94.998 1
ATOM 965 C CD . PRO 122 122 ? A 20.972 -7.252 7.039 1.000 1 A PRO 97.122 1
ATOM 966 N N . SER 123 123 ? A 20.353 -9.638 4.670 1.000 1 A SER 95.370 1
ATOM 967 C CA . SER 123 123 ? A 20.017 -10.991 4.240 1.000 1 A SER 94.259 1
ATOM 968 C C . SER 123 123 ? A 19.018 -10.989 3.089 1.000 1 A SER 95.020 1
ATOM 969 O O . SER 123 123 ? A 17.919 -11.551 3.165 1.000 1 A SER 92.767 1
ATOM 970 C CB . SER 123 123 ? A 19.471 -11.804 5.424 1.000 1 A SER 90.292 1
ATOM 971 O OG . SER 123 123 ? A 19.297 -13.157 5.085 1.000 1 A SER 78.410 1
ATOM 972 N N . ARG 124 124 ? A 19.411 -10.318 2.001 1.000 1 A ARG 97.511 1
ATOM 973 C CA . ARG 124 124 ? A 18.562 -10.176 0.808 1.000 1 A ARG 97.771 1
ATOM 974 C C . ARG 124 124 ? A 18.398 -11.515 0.085 1.000 1 A ARG 98.103 1
ATOM 975 O O . ARG 124 124 ? A 19.367 -12.210 -0.162 1.000 1 A ARG 97.355 1
ATOM 976 C CB . ARG 124 124 ? A 19.177 -9.115 -0.124 1.000 1 A ARG 97.149 1
ATOM 977 C CG . ARG 124 124 ? A 18.426 -8.964 -1.439 1.000 1 A ARG 96.637 1
ATOM 978 C CD . ARG 124 124 ? A 19.124 -7.964 -2.318 1.000 1 A ARG 96.284 1
ATOM 979 N NE . ARG 124 124 ? A 18.997 -6.588 -1.813 1.000 1 A ARG 96.088 1
ATOM 980 C CZ . ARG 124 124 ? A 17.943 -5.803 -2.067 1.000 1 A ARG 96.977 1
ATOM 981 N NH1 . ARG 124 124 ? A 16.915 -6.254 -2.767 1.000 1 A ARG 91.264 1
ATOM 982 N NH2 . ARG 124 124 ? A 17.935 -4.577 -1.571 1.000 1 A ARG 90.778 1
ATOM 983 N N . THR 125 125 ? A 17.161 -11.853 -0.271 1.000 1 A THR 98.741 1
ATOM 984 C CA . THR 125 125 ? A 16.855 -13.034 -1.084 1.000 1 A THR 98.727 1
ATOM 985 C C . THR 125 125 ? A 16.211 -12.683 -2.417 1.000 1 A THR 98.764 1
ATOM 986 O O . THR 125 125 ? A 16.124 -13.520 -3.310 1.000 1 A THR 98.525 1
ATOM 987 C CB . THR 125 125 ? A 15.962 -14.019 -0.334 1.000 1 A THR 98.647 1
ATOM 988 O OG1 . THR 125 125 ? A 14.705 -13.421 -0.072 1.000 1 A THR 98.414 1
ATOM 989 C CG2 . THR 125 125 ? A 16.602 -14.461 0.954 1.000 1 A THR 98.285 1
ATOM 990 N N . VAL 126 126 ? A 15.734 -11.428 -2.546 1.000 1 A VAL 98.730 1
ATOM 991 C CA . VAL 126 126 ? A 15.115 -10.960 -3.780 1.000 1 A VAL 98.669 1
ATOM 992 C C . VAL 126 126 ? A 15.994 -9.854 -4.359 1.000 1 A VAL 98.511 1
ATOM 993 O O . VAL 126 126 ? A 16.108 -8.784 -3.771 1.000 1 A VAL 98.353 1
ATOM 994 C CB . VAL 126 126 ? A 13.682 -10.460 -3.542 1.000 1 A VAL 98.650 1
ATOM 995 C CG1 . VAL 126 126 ? A 12.851 -11.528 -2.854 1.000 1 A VAL 98.556 1
ATOM 996 C CG2 . VAL 126 126 ? A 13.035 -10.001 -4.839 1.000 1 A VAL 98.527 1
ATOM 997 N N . ASP 127 127 ? A 16.627 -10.117 -5.490 1.000 1 A ASP 98.294 1
ATOM 998 C CA . ASP 127 127 ? A 17.507 -9.138 -6.131 1.000 1 A ASP 97.934 1
ATOM 999 C C . ASP 127 127 ? A 16.699 -7.953 -6.640 1.000 1 A ASP 98.186 1
ATOM 1000 O O . ASP 127 127 ? A 15.595 -8.106 -7.152 1.000 1 A ASP 98.193 1
ATOM 1001 C CB . ASP 127 127 ? A 18.236 -9.768 -7.304 1.000 1 A ASP 96.749 1
ATOM 1002 C CG . ASP 127 127 ? A 19.139 -10.907 -6.923 1.000 1 A ASP 87.672 1
ATOM 1003 O OD1 . ASP 127 127 ? A 19.658 -10.905 -5.789 1.000 1 A ASP 83.606 1
ATOM 1004 O OD2 . ASP 127 127 ? A 19.331 -11.815 -7.759 1.000 1 A ASP 81.792 1
ATOM 1005 N N . THR 128 128 ? A 17.282 -6.768 -6.543 1.000 1 A THR 97.675 1
ATOM 1006 C CA . THR 128 128 ? A 16.630 -5.575 -7.110 1.000 1 A THR 97.793 1
ATOM 1007 C C . THR 128 128 ? A 16.295 -5.805 -8.565 1.000 1 A THR 98.222 1
ATOM 1008 O O . THR 128 128 ? A 15.235 -5.394 -9.038 1.000 1 A THR 98.224 1
ATOM 1009 C CB . THR 128 128 ? A 17.543 -4.356 -6.932 1.000 1 A THR 97.251 1
ATOM 1010 O OG1 . THR 128 128 ? A 17.681 -4.072 -5.544 1.000 1 A THR 96.415 1
ATOM 1011 C CG2 . THR 128 128 ? A 16.957 -3.143 -7.644 1.000 1 A THR 96.300 1
ATOM 1012 N N . LYS 129 129 ? A 17.207 -6.477 -9.304 1.000 1 A LYS 98.330 1
ATOM 1013 C CA . LYS 129 129 ? A 16.941 -6.744 -10.721 1.000 1 A LYS 98.302 1
ATOM 1014 C C . LYS 129 129 ? A 15.685 -7.589 -10.926 1.000 1 A LYS 98.451 1
ATOM 1015 O O . LYS 129 129 ? A 14.889 -7.340 -11.843 1.000 1 A LYS 98.542 1
ATOM 1016 C CB . LYS 129 129 ? A 18.151 -7.386 -11.388 1.000 1 A LYS 97.939 1
ATOM 1017 C CG . LYS 129 129 ? A 18.007 -7.623 -12.896 1.000 1 A LYS 89.011 1
ATOM 1018 C CD . LYS 129 129 ? A 19.217 -8.327 -13.454 1.000 1 A LYS 80.192 1
ATOM 1019 C CE . LYS 129 129 ? A 19.186 -8.285 -14.986 1.000 1 A LYS 77.833 1
ATOM 1020 N NZ . LYS 129 129 ? A 17.989 -8.945 -15.558 1.000 1 A LYS 67.346 1
ATOM 1021 N N . GLN 130 130 ? A 15.490 -8.603 -10.043 1.000 1 A GLN 98.220 1
ATOM 1022 C CA . GLN 130 130 ? A 14.272 -9.423 -10.120 1.000 1 A GLN 98.170 1
ATOM 1023 C C . GLN 130 130 ? A 13.031 -8.540 -10.002 1.000 1 A GLN 98.500 1
ATOM 1024 O O . GLN 130 130 ? A 12.059 -8.695 -10.736 1.000 1 A GLN 98.508 1
ATOM 1025 C CB . GLN 130 130 ? A 14.194 -10.485 -9.042 1.000 1 A GLN 97.574 1
ATOM 1026 C CG . GLN 130 130 ? A 15.223 -11.589 -9.122 1.000 1 A GLN 87.715 1
ATOM 1027 C CD . GLN 130 130 ? A 15.096 -12.510 -7.922 1.000 1 A GLN 81.798 1
ATOM 1028 O OE1 . GLN 130 130 ? A 15.805 -12.328 -6.914 1.000 1 A GLN 82.412 1
ATOM 1029 N NE2 . GLN 130 130 ? A 14.214 -13.484 -8.014 1.000 1 A GLN 77.752 1
ATOM 1030 N N . ALA 131 131 ? A 13.050 -7.625 -9.024 1.000 1 A ALA 98.782 1
ATOM 1031 C CA . ALA 131 131 ? A 11.898 -6.774 -8.763 1.000 1 A ALA 98.850 1
ATOM 1032 C C . ALA 131 131 ? A 11.706 -5.762 -9.871 1.000 1 A ALA 98.897 1
ATOM 1033 O O . ALA 131 131 ? A 10.578 -5.480 -10.277 1.000 1 A ALA 98.889 1
ATOM 1034 C CB . ALA 131 131 ? A 12.024 -6.095 -7.421 1.000 1 A ALA 98.799 1
ATOM 1035 N N . GLN 132 132 ? A 12.809 -5.197 -10.385 1.000 1 A GLN 98.860 1
ATOM 1036 C CA . GLN 132 132 ? A 12.711 -4.276 -11.514 1.000 1 A GLN 98.849 1
ATOM 1037 C C . GLN 132 132 ? A 12.071 -4.973 -12.716 1.000 1 A GLN 98.855 1
ATOM 1038 O O . GLN 132 132 ? A 11.207 -4.372 -13.395 1.000 1 A GLN 98.815 1
ATOM 1039 C CB . GLN 132 132 ? A 14.090 -3.761 -11.900 1.000 1 A GLN 98.738 1
ATOM 1040 C CG . GLN 132 132 ? A 14.722 -2.783 -10.919 1.000 1 A GLN 97.667 1
ATOM 1041 C CD . GLN 132 132 ? A 16.172 -2.516 -11.226 1.000 1 A GLN 97.263 1
ATOM 1042 O OE1 . GLN 132 132 ? A 16.852 -3.318 -11.908 1.000 1 A GLN 96.148 1
ATOM 1043 N NE2 . GLN 132 132 ? A 16.677 -1.401 -10.733 1.000 1 A GLN 94.503 1
ATOM 1044 N N . ASP 133 133 ? A 12.502 -6.223 -12.980 1.000 1 A ASP 98.843 1
ATOM 1045 C CA . ASP 133 133 ? A 11.946 -6.970 -14.104 1.000 1 A ASP 98.791 1
ATOM 1046 C C . ASP 133 133 ? A 10.454 -7.167 -13.948 1.000 1 A ASP 98.798 1
ATOM 1047 O O . ASP 133 133 ? A 9.689 -6.971 -14.890 1.000 1 A ASP 98.704 1
ATOM 1048 C CB . ASP 133 133 ? A 12.632 -8.328 -14.237 1.000 1 A ASP 98.631 1
ATOM 1049 C CG . ASP 133 133 ? A 14.062 -8.233 -14.755 1.000 1 A ASP 97.868 1
ATOM 1050 O OD1 . ASP 133 133 ? A 14.502 -7.120 -15.138 1.000 1 A ASP 96.434 1
ATOM 1051 O OD2 . ASP 133 133 ? A 14.730 -9.275 -14.787 1.000 1 A ASP 95.989 1
ATOM 1052 N N . LEU 134 134 ? A 10.015 -7.548 -12.714 1.000 1 A LEU 98.825 1
ATOM 1053 C CA . LEU 134 134 ? A 8.587 -7.762 -12.495 1.000 1 A LEU 98.822 1
ATOM 1054 C C . LEU 134 134 ? A 7.805 -6.468 -12.697 1.000 1 A LEU 98.850 1
ATOM 1055 O O . LEU 134 134 ? A 6.780 -6.446 -13.366 1.000 1 A LEU 98.804 1
ATOM 1056 C CB . LEU 134 134 ? A 8.327 -8.332 -11.111 1.000 1 A LEU 98.783 1
ATOM 1057 C CG . LEU 134 134 ? A 6.879 -8.667 -10.833 1.000 1 A LEU 98.561 1
ATOM 1058 C CD1 . LEU 134 134 ? A 6.393 -9.778 -11.764 1.000 1 A LEU 98.211 1
ATOM 1059 C CD2 . LEU 134 134 ? A 6.687 -9.080 -9.380 1.000 1 A LEU 98.264 1
ATOM 1060 N N . ALA 135 135 ? A 8.280 -5.381 -12.089 1.000 1 A ALA 98.869 1
ATOM 1061 C CA . ALA 135 135 ? A 7.580 -4.094 -12.248 1.000 1 A ALA 98.853 1
ATOM 1062 C C . ALA 135 135 ? A 7.522 -3.660 -13.692 1.000 1 A ALA 98.813 1
ATOM 1063 O O . ALA 135 135 ? A 6.496 -3.161 -14.159 1.000 1 A ALA 98.744 1
ATOM 1064 C CB . ALA 135 135 ? A 8.242 -3.036 -11.373 1.000 1 A ALA 98.838 1
ATOM 1065 N N . ARG 136 136 ? A 8.636 -3.844 -14.438 1.000 1 A ARG 98.755 1
ATOM 1066 C CA . ARG 136 136 ? A 8.640 -3.491 -15.857 1.000 1 A ARG 98.594 1
ATOM 1067 C C . ARG 136 136 ? A 7.588 -4.306 -16.619 1.000 1 A ARG 98.473 1
ATOM 1068 O O . ARG 136 136 ? A 6.853 -3.769 -17.464 1.000 1 A ARG 98.066 1
ATOM 1069 C CB . ARG 136 136 ? A 10.029 -3.678 -16.453 1.000 1 A ARG 98.427 1
ATOM 1070 C CG . ARG 136 136 ? A 10.093 -3.308 -17.943 1.000 1 A ARG 93.144 1
ATOM 1071 C CD . ARG 136 136 ? A 11.505 -3.367 -18.506 1.000 1 A ARG 89.206 1
ATOM 1072 N NE . ARG 136 136 ? A 12.076 -4.703 -18.407 1.000 1 A ARG 80.415 1
ATOM 1073 C CZ . ARG 136 136 ? A 12.957 -5.080 -17.464 1.000 1 A ARG 72.826 1
ATOM 1074 N NH1 . ARG 136 136 ? A 13.399 -4.179 -16.569 1.000 1 A ARG 69.678 1
ATOM 1075 N NH2 . ARG 136 136 ? A 13.359 -6.307 -17.445 1.000 1 A ARG 63.971 1
ATOM 1076 N N . SER 137 137 ? A 7.458 -5.613 -16.279 1.000 1 A SER 98.543 1
ATOM 1077 C CA . SER 137 137 ? A 6.484 -6.441 -16.960 1.000 1 A SER 98.217 1
ATOM 1078 C C . SER 137 137 ? A 5.054 -5.970 -16.679 1.000 1 A SER 98.100 1
ATOM 1079 O O . SER 137 137 ? A 4.190 -6.110 -17.528 1.000 1 A SER 97.451 1
ATOM 1080 C CB . SER 137 137 ? A 6.636 -7.920 -16.563 1.000 1 A SER 97.673 1
ATOM 1081 O OG . SER 137 137 ? A 6.133 -8.160 -15.262 1.000 1 A SER 96.339 1
ATOM 1082 N N . TYR 138 138 ? A 4.816 -5.418 -15.462 1.000 1 A TYR 98.044 1
ATOM 1083 C CA . TYR 138 138 ? A 3.494 -4.874 -15.136 1.000 1 A TYR 97.850 1
ATOM 1084 C C . TYR 138 138 ? A 3.290 -3.446 -15.646 1.000 1 A TYR 97.671 1
ATOM 1085 O O . TYR 138 138 ? A 2.169 -2.950 -15.686 1.000 1 A TYR 97.263 1
ATOM 1086 C CB . TYR 138 138 ? A 3.290 -4.843 -13.634 1.000 1 A TYR 97.682 1
ATOM 1087 C CG . TYR 138 138 ? A 3.275 -6.161 -12.913 1.000 1 A TYR 97.876 1
ATOM 1088 C CD1 . TYR 138 138 ? A 3.006 -7.347 -13.567 1.000 1 A TYR 97.454 1
ATOM 1089 C CD2 . TYR 138 138 ? A 3.500 -6.206 -11.542 1.000 1 A TYR 97.492 1
ATOM 1090 C CE1 . TYR 138 138 ? A 2.945 -8.549 -12.877 1.000 1 A TYR 97.128 1
ATOM 1091 C CE2 . TYR 138 138 ? A 3.455 -7.407 -10.850 1.000 1 A TYR 96.952 1
ATOM 1092 C CZ . TYR 138 138 ? A 3.169 -8.584 -11.518 1.000 1 A TYR 97.302 1
ATOM 1093 O OH . TYR 138 138 ? A 3.106 -9.779 -10.828 1.000 1 A TYR 96.202 1
ATOM 1094 N N . GLY 139 139 ? A 4.375 -2.755 -16.009 1.000 1 A GLY 98.058 1
ATOM 1095 C CA . GLY 139 139 ? A 4.284 -1.366 -16.412 1.000 1 A GLY 97.839 1
ATOM 1096 C C . GLY 139 139 ? A 4.014 -0.437 -15.225 1.000 1 A GLY 98.122 1
ATOM 1097 O O . GLY 139 139 ? A 3.267 0.526 -15.373 1.000 1 A GLY 97.482 1
ATOM 1098 N N . ILE 140 140 ? A 4.608 -0.746 -14.054 1.000 1 A ILE 98.487 1
ATOM 1099 C CA . ILE 140 140 ? A 4.367 0.068 -12.872 1.000 1 A ILE 98.612 1
ATOM 1100 C C . ILE 140 140 ? A 5.696 0.450 -12.234 1.000 1 A ILE 98.782 1
ATOM 1101 O O . ILE 140 140 ? A 6.732 -0.207 -12.466 1.000 1 A ILE 98.816 1
ATOM 1102 C CB . ILE 140 140 ? A 3.498 -0.654 -11.830 1.000 1 A ILE 98.525 1
ATOM 1103 C CG1 . ILE 140 140 ? A 4.211 -1.869 -11.244 1.000 1 A ILE 98.455 1
ATOM 1104 C CG2 . ILE 140 140 ? A 2.177 -1.044 -12.453 1.000 1 A ILE 98.501 1
ATOM 1105 C CD1 . ILE 140 140 ? A 3.420 -2.534 -10.133 1.000 1 A ILE 98.205 1
ATOM 1106 N N . PRO 141 141 ? A 5.709 1.467 -11.387 1.000 1 A PRO 98.897 1
ATOM 1107 C CA . PRO 141 141 ? A 6.958 1.818 -10.709 1.000 1 A PRO 98.914 1
ATOM 1108 C C . PRO 141 141 ? A 7.357 0.800 -9.648 1.000 1 A PRO 98.942 1
ATOM 1109 O O . PRO 141 141 ? A 6.502 0.133 -9.059 1.000 1 A PRO 98.932 1
ATOM 1110 C CB . PRO 141 141 ? A 6.678 3.177 -10.060 1.000 1 A PRO 98.874 1
ATOM 1111 C CG . PRO 141 141 ? A 5.501 3.718 -10.813 1.000 1 A PRO 98.782 1
ATOM 1112 C CD . PRO 141 141 ? A 4.704 2.518 -11.201 1.000 1 A PRO 98.845 1
ATOM 1113 N N . PHE 142 142 ? A 8.664 0.710 -9.375 1.000 1 A PHE 98.965 1
ATOM 1114 C CA . PHE 142 142 ? A 9.207 -0.091 -8.303 1.000 1 A PHE 98.969 1
ATOM 1115 C C . PHE 142 142 ? A 10.082 0.786 -7.423 1.000 1 A PHE 98.960 1
ATOM 1116 O O . PHE 142 142 ? A 10.916 1.546 -7.928 1.000 1 A PHE 98.912 1
ATOM 1117 C CB . PHE 142 142 ? A 10.043 -1.244 -8.858 1.000 1 A PHE 98.949 1
ATOM 1118 C CG . PHE 142 142 ? A 10.879 -1.925 -7.819 1.000 1 A PHE 98.945 1
ATOM 1119 C CD1 . PHE 142 142 ? A 10.293 -2.590 -6.755 1.000 1 A PHE 98.932 1
ATOM 1120 C CD2 . PHE 142 142 ? A 12.250 -1.907 -7.915 1.000 1 A PHE 98.911 1
ATOM 1121 C CE1 . PHE 142 142 ? A 11.062 -3.201 -5.815 1.000 1 A PHE 98.881 1
ATOM 1122 C CE2 . PHE 142 142 ? A 13.038 -2.523 -6.964 1.000 1 A PHE 98.826 1
ATOM 1123 C CZ . PHE 142 142 ? A 12.433 -3.190 -5.916 1.000 1 A PHE 98.840 1
ATOM 1124 N N . ILE 143 143 ? A 9.883 0.706 -6.087 1.000 1 A ILE 98.965 1
ATOM 1125 C CA . ILE 143 143 ? A 10.645 1.482 -5.115 1.000 1 A ILE 98.960 1
ATOM 1126 C C . ILE 143 143 ? A 11.070 0.575 -3.998 1.000 1 A ILE 98.967 1
ATOM 1127 O O . ILE 143 143 ? A 10.232 -0.145 -3.420 1.000 1 A ILE 98.957 1
ATOM 1128 C CB . ILE 143 143 ? A 9.787 2.639 -4.524 1.000 1 A ILE 98.915 1
ATOM 1129 C CG1 . ILE 143 143 ? A 9.328 3.590 -5.633 1.000 1 A ILE 98.489 1
ATOM 1130 C CG2 . ILE 143 143 ? A 10.579 3.393 -3.472 1.000 1 A ILE 98.673 1
ATOM 1131 C CD1 . ILE 143 143 ? A 7.999 3.176 -6.210 1.000 1 A ILE 90.792 1
ATOM 1132 N N . GLU 144 144 ? A 12.386 0.558 -3.648 1.000 1 A GLU 98.912 1
ATOM 1133 C CA . GLU 144 144 ? A 12.834 -0.124 -2.456 1.000 1 A GLU 98.883 1
ATOM 1134 C C . GLU 144 144 ? A 12.706 0.823 -1.276 1.000 1 A GLU 98.917 1
ATOM 1135 O O . GLU 144 144 ? A 12.972 2.013 -1.357 1.000 1 A GLU 98.798 1
ATOM 1136 C CB . GLU 144 144 ? A 14.256 -0.622 -2.588 1.000 1 A GLU 98.510 1
ATOM 1137 C CG . GLU 144 144 ? A 14.358 -1.893 -3.436 1.000 1 A GLU 95.346 1
ATOM 1138 C CD . GLU 144 144 ? A 15.554 -2.764 -3.130 1.000 1 A GLU 93.092 1
ATOM 1139 O OE1 . GLU 144 144 ? A 16.447 -2.350 -2.369 1.000 1 A GLU 88.008 1
ATOM 1140 O OE2 . GLU 144 144 ? A 15.612 -3.908 -3.675 1.000 1 A GLU 85.347 1
ATOM 1141 N N . THR 145 145 ? A 12.255 0.270 -0.123 1.000 1 A THR 98.983 1
ATOM 1142 C CA . THR 145 145 ? A 12.003 1.042 1.083 1.000 1 A THR 98.987 1
ATOM 1143 C C . THR 145 145 ? A 12.606 0.335 2.285 1.000 1 A THR 98.984 1
ATOM 1144 O O . THR 145 145 ? A 12.833 -0.870 2.278 1.000 1 A THR 98.973 1
ATOM 1145 C CB . THR 145 145 ? A 10.497 1.252 1.353 1.000 1 A THR 98.990 1
ATOM 1146 O OG1 . THR 145 145 ? A 9.885 -0.034 1.629 1.000 1 A THR 98.977 1
ATOM 1147 C CG2 . THR 145 145 ? A 9.804 1.896 0.158 1.000 1 A THR 98.983 1
ATOM 1148 N N . SER 146 146 ? A 12.818 1.096 3.339 1.000 1 A SER 98.935 1
ATOM 1149 C CA . SER 146 146 ? A 12.979 0.543 4.661 1.000 1 A SER 98.928 1
ATOM 1150 C C . SER 146 146 ? A 12.105 1.314 5.613 1.000 1 A SER 98.909 1
ATOM 1151 O O . SER 146 146 ? A 12.286 2.508 5.838 1.000 1 A SER 98.880 1
ATOM 1152 C CB . SER 146 146 ? A 14.421 0.655 5.155 1.000 1 A SER 98.902 1
ATOM 1153 O OG . SER 146 146 ? A 14.488 0.267 6.528 1.000 1 A SER 98.859 1
ATOM 1154 N N . ALA 147 147 ? A 11.105 0.645 6.215 1.000 1 A ALA 98.744 1
ATOM 1155 C CA . ALA 147 147 ? A 10.308 1.269 7.256 1.000 1 A ALA 98.621 1
ATOM 1156 C C . ALA 147 147 ? A 11.144 1.540 8.483 1.000 1 A ALA 98.607 1
ATOM 1157 O O . ALA 147 147 ? A 10.788 2.415 9.272 1.000 1 A ALA 98.470 1
ATOM 1158 C CB . ALA 147 147 ? A 9.095 0.404 7.590 1.000 1 A ALA 98.380 1
ATOM 1159 N N . LYS 148 148 ? A 12.250 0.810 8.680 1.000 1 A LYS 98.497 1
ATOM 1160 C CA . LYS 148 148 ? A 13.105 1.012 9.839 1.000 1 A LYS 98.490 1
ATOM 1161 C C . LYS 148 148 ? A 13.882 2.319 9.721 1.000 1 A LYS 98.561 1
ATOM 1162 O O . LYS 148 148 ? A 13.935 3.090 10.687 1.000 1 A LYS 98.423 1
ATOM 1163 C CB . LYS 148 148 ? A 14.064 -0.170 10.003 1.000 1 A LYS 98.265 1
ATOM 1164 C CG . LYS 148 148 ? A 14.995 -0.049 11.216 1.000 1 A LYS 97.838 1
ATOM 1165 C CD . LYS 148 148 ? A 15.802 -1.305 11.422 1.000 1 A LYS 97.045 1
ATOM 1166 C CE . LYS 148 148 ? A 16.704 -1.194 12.626 1.000 1 A LYS 95.399 1
ATOM 1167 N NZ . LYS 148 148 ? A 17.485 -2.454 12.817 1.000 1 A LYS 91.787 1
ATOM 1168 N N . THR 149 149 ? A 14.467 2.598 8.552 1.000 1 A THR 98.704 1
ATOM 1169 C CA . THR 149 149 ? A 15.271 3.805 8.358 1.000 1 A THR 98.693 1
ATOM 1170 C C . THR 149 149 ? A 14.499 4.933 7.686 1.000 1 A THR 98.715 1
ATOM 1171 O O . THR 149 149 ? A 15.012 6.046 7.565 1.000 1 A THR 98.642 1
ATOM 1172 C CB . THR 149 149 ? A 16.516 3.520 7.508 1.000 1 A THR 98.658 1
ATOM 1173 O OG1 . THR 149 149 ? A 16.118 3.286 6.157 1.000 1 A THR 98.554 1
ATOM 1174 C CG2 . THR 149 149 ? A 17.245 2.289 8.050 1.000 1 A THR 98.376 1
ATOM 1175 N N . ARG 150 150 ? A 13.277 4.667 7.234 1.000 1 A ARG 98.639 1
ATOM 1176 C CA . ARG 150 150 ? A 12.416 5.585 6.475 1.000 1 A ARG 98.624 1
ATOM 1177 C C . ARG 150 150 ? A 12.924 5.851 5.050 1.000 1 A ARG 98.697 1
ATOM 1178 O O . ARG 150 150 ? A 12.356 6.688 4.352 1.000 1 A ARG 98.627 1
ATOM 1179 C CB . ARG 150 150 ? A 12.161 6.887 7.225 1.000 1 A ARG 98.321 1
ATOM 1180 C CG . ARG 150 150 ? A 10.769 7.442 6.956 1.000 1 A ARG 97.707 1
ATOM 1181 C CD . ARG 150 150 ? A 10.425 8.612 7.880 1.000 1 A ARG 97.303 1
ATOM 1182 N NE . ARG 150 150 ? A 9.008 8.993 7.683 1.000 1 A ARG 97.052 1
ATOM 1183 C CZ . ARG 150 150 ? A 8.581 9.713 6.673 1.000 1 A ARG 96.874 1
ATOM 1184 N NH1 . ARG 150 150 ? A 9.427 10.196 5.757 1.000 1 A ARG 94.181 1
ATOM 1185 N NH2 . ARG 150 150 ? A 7.276 9.955 6.558 1.000 1 A ARG 94.552 1
ATOM 1186 N N . GLN 151 151 ? A 13.972 5.123 4.598 1.000 1 A GLN 98.779 1
ATOM 1187 C CA . GLN 151 151 ? A 14.424 5.270 3.214 1.000 1 A GLN 98.764 1
ATOM 1188 C C . GLN 151 151 ? A 13.287 4.905 2.274 1.000 1 A GLN 98.860 1
ATOM 1189 O O . GLN 151 151 ? A 12.690 3.827 2.378 1.000 1 A GLN 98.811 1
ATOM 1190 C CB . GLN 151 151 ? A 15.643 4.385 2.941 1.000 1 A GLN 98.461 1
ATOM 1191 C CG . GLN 151 151 ? A 16.173 4.440 1.512 1.000 1 A GLN 93.915 1
ATOM 1192 C CD . GLN 151 151 ? A 17.323 3.472 1.294 1.000 1 A GLN 83.713 1
ATOM 1193 O OE1 . GLN 151 151 ? A 17.889 2.949 2.263 1.000 1 A GLN 74.389 1
ATOM 1194 N NE2 . GLN 151 151 ? A 17.655 3.251 0.023 1.000 1 A GLN 75.131 1
ATOM 1195 N N . GLY 152 152 ? A 12.960 5.792 1.346 1.000 1 A GLY 98.935 1
ATOM 1196 C CA . GLY 152 152 ? A 12.008 5.534 0.295 1.000 1 A GLY 98.936 1
ATOM 1197 C C . GLY 152 152 ? A 10.547 5.543 0.672 1.000 1 A GLY 98.949 1
ATOM 1198 O O . GLY 152 152 ? A 9.693 5.317 -0.179 1.000 1 A GLY 98.929 1
ATOM 1199 N N . VAL 153 153 ? A 10.222 5.796 1.952 1.000 1 A VAL 98.917 1
ATOM 1200 C CA . VAL 153 153 ? A 8.838 5.696 2.402 1.000 1 A VAL 98.916 1
ATOM 1201 C C . VAL 153 153 ? A 7.966 6.766 1.759 1.000 1 A VAL 98.914 1
ATOM 1202 O O . VAL 153 153 ? A 6.919 6.473 1.166 1.000 1 A VAL 98.909 1
ATOM 1203 C CB . VAL 153 153 ? A 8.752 5.758 3.930 1.000 1 A VAL 98.858 1
ATOM 1204 C CG1 . VAL 153 153 ? A 9.476 4.542 4.546 1.000 1 A VAL 98.817 1
ATOM 1205 C CG2 . VAL 153 153 ? A 7.307 5.804 4.397 1.000 1 A VAL 98.769 1
ATOM 1206 N N . ASP 154 154 ? A 8.375 8.036 1.852 1.000 1 A ASP 98.846 1
ATOM 1207 C CA . ASP 154 154 ? A 7.609 9.088 1.174 1.000 1 A ASP 98.745 1
ATOM 1208 C C . ASP 154 154 ? A 7.582 8.843 -0.329 1.000 1 A ASP 98.765 1
ATOM 1209 O O . ASP 154 154 ? A 6.529 9.024 -0.974 1.000 1 A ASP 98.710 1
ATOM 1210 C CB . ASP 154 154 ? A 8.199 10.478 1.452 1.000 1 A ASP 98.353 1
ATOM 1211 C CG . ASP 154 154 ? A 7.999 10.936 2.870 1.000 1 A ASP 97.826 1
ATOM 1212 O OD1 . ASP 154 154 ? A 7.013 10.509 3.517 1.000 1 A ASP 96.958 1
ATOM 1213 O OD2 . ASP 154 154 ? A 8.807 11.773 3.327 1.000 1 A ASP 95.972 1
ATOM 1214 N N . ASP 155 155 ? A 8.695 8.379 -0.909 1.000 1 A ASP 98.827 1
ATOM 1215 C CA . ASP 155 155 ? A 8.750 8.129 -2.353 1.000 1 A ASP 98.843 1
ATOM 1216 C C . ASP 155 155 ? A 7.698 7.102 -2.776 1.000 1 A ASP 98.888 1
ATOM 1217 O O . ASP 155 155 ? A 7.041 7.256 -3.814 1.000 1 A ASP 98.870 1
ATOM 1218 C CB . ASP 155 155 ? A 10.161 7.659 -2.729 1.000 1 A ASP 98.692 1
ATOM 1219 C CG . ASP 155 155 ? A 10.377 7.521 -4.243 1.000 1 A ASP 94.249 1
ATOM 1220 O OD1 . ASP 155 155 ? A 9.704 8.234 -5.012 1.000 1 A ASP 93.762 1
ATOM 1221 O OD2 . ASP 155 155 ? A 11.249 6.702 -4.610 1.000 1 A ASP 92.894 1
ATOM 1222 N N . ALA 156 156 ? A 7.533 6.033 -1.971 1.000 1 A ALA 98.906 1
ATOM 1223 C CA . ALA 156 156 ? A 6.573 4.992 -2.347 1.000 1 A ALA 98.925 1
ATOM 1224 C C . ALA 156 156 ? A 5.157 5.525 -2.406 1.000 1 A ALA 98.924 1
ATOM 1225 O O . ALA 156 156 ? A 4.447 5.341 -3.401 1.000 1 A ALA 98.911 1
ATOM 1226 C CB . ALA 156 156 ? A 6.682 3.820 -1.373 1.000 1 A ALA 98.921 1
ATOM 1227 N N . PHE 157 157 ? A 4.741 6.191 -1.328 1.000 1 A PHE 98.902 1
ATOM 1228 C CA . PHE 157 157 ? A 3.361 6.721 -1.284 1.000 1 A PHE 98.880 1
ATOM 1229 C C . PHE 157 157 ? A 3.158 7.859 -2.283 1.000 1 A PHE 98.851 1
ATOM 1230 O O . PHE 157 157 ? A 2.111 7.941 -2.933 1.000 1 A PHE 98.821 1
ATOM 1231 C CB . PHE 157 157 ? A 3.015 7.157 0.144 1.000 1 A PHE 98.849 1
ATOM 1232 C CG . PHE 157 157 ? A 2.792 6.023 1.086 1.000 1 A PHE 98.861 1
ATOM 1233 C CD1 . PHE 157 157 ? A 1.537 5.420 1.171 1.000 1 A PHE 98.825 1
ATOM 1234 C CD2 . PHE 157 157 ? A 3.828 5.547 1.887 1.000 1 A PHE 98.809 1
ATOM 1235 C CE1 . PHE 157 157 ? A 1.319 4.363 2.042 1.000 1 A PHE 98.747 1
ATOM 1236 C CE2 . PHE 157 157 ? A 3.602 4.500 2.764 1.000 1 A PHE 98.736 1
ATOM 1237 C CZ . PHE 157 157 ? A 2.347 3.904 2.845 1.000 1 A PHE 98.759 1
ATOM 1238 N N . TYR 158 158 ? A 4.163 8.763 -2.385 1.000 1 A TYR 98.825 1
ATOM 1239 C CA . TYR 158 158 ? A 3.991 9.898 -3.310 1.000 1 A TYR 98.762 1
ATOM 1240 C C . TYR 158 158 ? A 3.995 9.432 -4.762 1.000 1 A TYR 98.773 1
ATOM 1241 O O . TYR 158 158 ? A 3.284 9.994 -5.595 1.000 1 A TYR 98.710 1
ATOM 1242 C CB . TYR 158 158 ? A 5.119 10.923 -3.080 1.000 1 A TYR 98.598 1
ATOM 1243 C CG . TYR 158 158 ? A 5.082 11.661 -1.757 1.000 1 A TYR 98.351 1
ATOM 1244 C CD1 . TYR 158 158 ? A 4.187 11.323 -0.739 1.000 1 A TYR 97.923 1
ATOM 1245 C CD2 . TYR 158 158 ? A 6.001 12.676 -1.537 1.000 1 A TYR 97.909 1
ATOM 1246 C CE1 . TYR 158 158 ? A 4.186 12.012 0.459 1.000 1 A TYR 97.356 1
ATOM 1247 C CE2 . TYR 158 158 ? A 5.990 13.379 -0.349 1.000 1 A TYR 97.044 1
ATOM 1248 C CZ . TYR 158 158 ? A 5.096 13.036 0.670 1.000 1 A TYR 97.217 1
ATOM 1249 O OH . TYR 158 158 ? A 5.079 13.698 1.854 1.000 1 A TYR 96.251 1
ATOM 1250 N N . THR 159 159 ? A 4.809 8.387 -5.086 1.000 1 A THR 98.797 1
ATOM 1251 C CA . THR 159 159 ? A 4.799 7.858 -6.451 1.000 1 A THR 98.814 1
ATOM 1252 C C . THR 159 159 ? A 3.441 7.264 -6.772 1.000 1 A THR 98.805 1
ATOM 1253 O O . THR 159 159 ? A 2.934 7.431 -7.881 1.000 1 A THR 98.785 1
ATOM 1254 C CB . THR 159 159 ? A 5.908 6.798 -6.621 1.000 1 A THR 98.829 1
ATOM 1255 O OG1 . THR 159 159 ? A 7.183 7.449 -6.521 1.000 1 A THR 98.775 1
ATOM 1256 C CG2 . THR 159 159 ? A 5.793 6.118 -7.978 1.000 1 A THR 98.759 1
ATOM 1257 N N . LEU 160 160 ? A 2.802 6.589 -5.782 1.000 1 A LEU 98.857 1
ATOM 1258 C CA . LEU 160 160 ? A 1.470 6.044 -6.027 1.000 1 A LEU 98.866 1
ATOM 1259 C C . LEU 160 160 ? A 0.475 7.174 -6.303 1.000 1 A LEU 98.840 1
ATOM 1260 O O . LEU 160 160 ? A -0.375 7.047 -7.176 1.000 1 A LEU 98.835 1
ATOM 1261 C CB . LEU 160 160 ? A 1.014 5.205 -4.832 1.000 1 A LEU 98.878 1
ATOM 1262 C CG . LEU 160 160 ? A -0.362 4.586 -4.970 1.000 1 A LEU 98.880 1
ATOM 1263 C CD1 . LEU 160 160 ? A -0.481 3.736 -6.242 1.000 1 A LEU 98.876 1
ATOM 1264 C CD2 . LEU 160 160 ? A -0.677 3.749 -3.739 1.000 1 A LEU 98.882 1
ATOM 1265 N N . VAL 161 161 ? A 0.579 8.275 -5.545 1.000 1 A VAL 98.757 1
ATOM 1266 C CA . VAL 161 161 ? A -0.287 9.431 -5.805 1.000 1 A VAL 98.650 1
ATOM 1267 C C . VAL 161 161 ? A -0.075 9.940 -7.232 1.000 1 A VAL 98.614 1
ATOM 1268 O O . VAL 161 161 ? A -1.047 10.247 -7.943 1.000 1 A VAL 98.557 1
ATOM 1269 C CB . VAL 161 161 ? A -0.040 10.539 -4.760 1.000 1 A VAL 98.478 1
ATOM 1270 C CG1 . VAL 161 161 ? A -0.540 10.059 -3.399 1.000 1 A VAL 98.484 1
ATOM 1271 C CG2 . VAL 161 161 ? A -0.731 11.836 -5.185 1.000 1 A VAL 98.243 1
ATOM 1272 N N . ARG 162 162 ? A 1.182 9.996 -7.667 1.000 1 A ARG 98.514 1
ATOM 1273 C CA . ARG 162 162 ? A 1.451 10.457 -9.038 1.000 1 A ARG 98.380 1
ATOM 1274 C C . ARG 162 162 ? A 0.859 9.492 -10.074 1.000 1 A ARG 98.348 1
ATOM 1275 O O . ARG 162 162 ? A 0.360 9.933 -11.119 1.000 1 A ARG 98.279 1
ATOM 1276 C CB . ARG 162 162 ? A 2.955 10.632 -9.238 1.000 1 A ARG 98.367 1
ATOM 1277 C CG . ARG 162 162 ? A 3.517 11.706 -8.335 1.000 1 A ARG 97.968 1
ATOM 1278 C CD . ARG 162 162 ? A 4.974 11.921 -8.580 1.000 1 A ARG 97.751 1
ATOM 1279 N NE . ARG 162 162 ? A 5.464 12.951 -7.644 1.000 1 A ARG 97.595 1
ATOM 1280 C CZ . ARG 162 162 ? A 6.305 12.742 -6.651 1.000 1 A ARG 97.286 1
ATOM 1281 N NH1 . ARG 162 162 ? A 6.808 11.545 -6.448 1.000 1 A ARG 95.872 1
ATOM 1282 N NH2 . ARG 162 162 ? A 6.647 13.746 -5.872 1.000 1 A ARG 96.243 1
ATOM 1283 N N . GLU 163 163 ? A 0.906 8.181 -9.780 1.000 1 A GLU 98.499 1
ATOM 1284 C CA . GLU 163 163 ? A 0.259 7.202 -10.692 1.000 1 A GLU 98.496 1
ATOM 1285 C C . GLU 163 163 ? A -1.246 7.409 -10.747 1.000 1 A GLU 98.496 1
ATOM 1286 O O . GLU 163 163 ? A -1.859 7.276 -11.810 1.000 1 A GLU 98.362 1
ATOM 1287 C CB . GLU 163 163 ? A 0.566 5.777 -10.242 1.000 1 A GLU 98.531 1
ATOM 1288 C CG . GLU 163 163 ? A 2.017 5.382 -10.400 1.000 1 A GLU 98.459 1
ATOM 1289 C CD . GLU 163 163 ? A 2.457 5.402 -11.865 1.000 1 A GLU 98.178 1
ATOM 1290 O OE1 . GLU 163 163 ? A 1.943 4.537 -12.612 1.000 1 A GLU 96.658 1
ATOM 1291 O OE2 . GLU 163 163 ? A 3.260 6.245 -12.251 1.000 1 A GLU 96.400 1
ATOM 1292 N N . ILE 164 164 ? A -1.865 7.732 -9.572 1.000 1 A ILE 98.621 1
ATOM 1293 C CA . ILE 164 164 ? A -3.292 8.008 -9.559 1.000 1 A ILE 98.575 1
ATOM 1294 C C . ILE 164 164 ? A -3.603 9.253 -10.396 1.000 1 A ILE 98.376 1
ATOM 1295 O O . ILE 164 164 ? A -4.552 9.272 -11.182 1.000 1 A ILE 98.286 1
ATOM 1296 C CB . ILE 164 164 ? A -3.799 8.172 -8.114 1.000 1 A ILE 98.628 1
ATOM 1297 C CG1 . ILE 164 164 ? A -3.684 6.837 -7.388 1.000 1 A ILE 98.723 1
ATOM 1298 C CG2 . ILE 164 164 ? A -5.243 8.670 -8.120 1.000 1 A ILE 98.580 1
ATOM 1299 C CD1 . ILE 164 164 ? A -3.810 6.972 -5.876 1.000 1 A ILE 98.618 1
ATOM 1300 N N . ARG 165 165 ? A -2.768 10.295 -10.228 1.000 1 A ARG 98.366 1
ATOM 1301 C CA . ARG 165 165 ? A -2.966 11.507 -11.049 1.000 1 A ARG 97.941 1
ATOM 1302 C C . ARG 165 165 ? A -2.900 11.189 -12.536 1.000 1 A ARG 97.792 1
ATOM 1303 O O . ARG 165 165 ? A -3.712 11.722 -13.321 1.000 1 A ARG 97.540 1
ATOM 1304 C CB . ARG 165 165 ? A -1.906 12.559 -10.702 1.000 1 A ARG 97.539 1
ATOM 1305 C CG . ARG 165 165 ? A -2.022 13.104 -9.298 1.000 1 A ARG 96.427 1
ATOM 1306 C CD . ARG 165 165 ? A -0.839 14.023 -9.018 1.000 1 A ARG 95.059 1
ATOM 1307 N NE . ARG 165 165 ? A -0.943 14.650 -7.694 1.000 1 A ARG 94.420 1
ATOM 1308 C CZ . ARG 165 165 ? A 0.080 15.240 -7.118 1.000 1 A ARG 93.641 1
ATOM 1309 N NH1 . ARG 165 165 ? A 1.272 15.288 -7.722 1.000 1 A ARG 91.312 1
ATOM 1310 N NH2 . ARG 165 165 ? A -0.077 15.811 -5.925 1.000 1 A ARG 91.596 1
ATOM 1311 N N . LYS 166 166 ? A -1.933 10.344 -12.943 1.000 1 A LYS 97.786 1
ATOM 1312 C CA . LYS 166 166 ? A -1.816 9.986 -14.344 1.000 1 A LYS 97.382 1
ATOM 1313 C C . LYS 166 166 ? A -3.063 9.256 -14.834 1.000 1 A LYS 97.485 1
ATOM 1314 O O . LYS 166 166 ? A -3.520 9.467 -15.977 1.000 1 A LYS 96.974 1
ATOM 1315 C CB . LYS 166 166 ? A -0.594 9.109 -14.578 1.000 1 A LYS 96.935 1
ATOM 1316 C CG . LYS 166 166 ? A 0.752 9.809 -14.384 1.000 1 A LYS 94.502 1
ATOM 1317 C CD . LYS 166 166 ? A 1.907 8.831 -14.444 1.000 1 A LYS 89.112 1
ATOM 1318 C CE . LYS 166 166 ? A 3.215 9.528 -14.222 1.000 1 A LYS 81.393 1
ATOM 1319 N NZ . LYS 166 166 ? A 4.348 8.562 -14.242 1.000 1 A LYS 74.551 1
ATOM 1320 N N . HIS 167 167 ? A -3.650 8.389 -13.956 1.000 1 A HIS 98.001 1
ATOM 1321 C CA . HIS 167 167 ? A -4.863 7.659 -14.308 1.000 1 A HIS 97.772 1
ATOM 1322 C C . HIS 167 167 ? A -6.050 8.612 -14.441 1.000 1 A HIS 97.616 1
ATOM 1323 O O . HIS 167 167 ? A -6.862 8.506 -15.378 1.000 1 A HIS 96.971 1
ATOM 1324 C CB . HIS 167 167 ? A -5.144 6.609 -13.252 1.000 1 A HIS 97.663 1
ATOM 1325 C CG . HIS 167 167 ? A -6.336 5.759 -13.560 1.000 1 A HIS 97.417 1
ATOM 1326 N ND1 . HIS 167 167 ? A -7.566 6.003 -13.007 1.000 1 A HIS 88.443 1
ATOM 1327 C CD2 . HIS 167 167 ? A -6.503 4.667 -14.332 1.000 1 A HIS 90.314 1
ATOM 1328 C CE1 . HIS 167 167 ? A -8.423 5.097 -13.448 1.000 1 A HIS 90.540 1
ATOM 1329 N NE2 . HIS 167 167 ? A -7.794 4.274 -14.258 1.000 1 A HIS 92.053 1
ATOM 1330 N N . LYS 168 168 ? A -6.162 9.580 -13.480 1.000 1 A LYS 96.991 1
ATOM 1331 C CA . LYS 168 168 ? A -7.288 10.516 -13.488 1.000 1 A LYS 96.161 1
ATOM 1332 C C . LYS 168 168 ? A -7.305 11.428 -14.709 1.000 1 A LYS 96.217 1
ATOM 1333 O O . LYS 168 168 ? A -8.379 11.830 -15.157 1.000 1 A LYS 95.137 1
ATOM 1334 C CB . LYS 168 168 ? A -7.260 11.370 -12.210 1.000 1 A LYS 94.350 1
ATOM 1335 C CG . LYS 168 168 ? A -7.569 10.593 -10.951 1.000 1 A LYS 93.108 1
ATOM 1336 C CD . LYS 168 168 ? A -7.238 11.388 -9.679 1.000 1 A LYS 90.168 1
ATOM 1337 C CE . LYS 168 168 ? A -8.025 12.694 -9.636 1.000 1 A LYS 82.839 1
ATOM 1338 N NZ . LYS 168 168 ? A -7.770 13.454 -8.379 1.000 1 A LYS 86.010 1
ATOM 1339 N N . GLU 169 169 ? A -6.124 11.735 -15.247 1.000 1 A GLU 97.359 1
ATOM 1340 C CA . GLU 169 169 ? A -6.076 12.736 -16.320 1.000 1 A GLU 96.904 1
ATOM 1341 C C . GLU 169 169 ? A -6.454 12.162 -17.691 1.000 1 A GLU 96.646 1
ATOM 1342 O O . GLU 169 169 ? A -6.619 12.940 -18.655 1.000 1 A GLU 94.986 1
ATOM 1343 C CB . GLU 169 169 ? A -4.661 13.343 -16.397 1.000 1 A GLU 95.507 1
ATOM 1344 C CG . GLU 169 169 ? A -3.607 12.457 -17.033 1.000 1 A GLU 91.096 1
ATOM 1345 C CD . GLU 169 169 ? A -2.252 13.147 -17.136 1.000 1 A GLU 89.719 1
ATOM 1346 O OE1 . GLU 169 169 ? A -2.183 14.381 -16.903 1.000 1 A GLU 85.166 1
ATOM 1347 O OE2 . GLU 169 169 ? A -1.249 12.442 -17.431 1.000 1 A GLU 84.247 1
ATOM 1348 N N . LYS 170 170 ? A -6.640 10.834 -17.749 1.000 1 A LYS 95.834 1
ATOM 1349 C CA . LYS 170 170 ? A -7.061 10.215 -19.016 1.000 1 A LYS 95.061 1
ATOM 1350 C C . LYS 170 170 ? A -8.458 10.652 -19.425 1.000 1 A LYS 92.018 1
ATOM 1351 O O . LYS 170 170 ? A -9.330 10.925 -18.571 1.000 1 A LYS 85.695 1
ATOM 1352 C CB . LYS 170 170 ? A -6.994 8.696 -18.916 1.000 1 A LYS 91.923 1
ATOM 1353 C CG . LYS 170 170 ? A -5.569 8.171 -18.836 1.000 1 A LYS 92.243 1
ATOM 1354 C CD . LYS 170 170 ? A -5.530 6.668 -18.711 1.000 1 A LYS 89.886 1
ATOM 1355 C CE . LYS 170 170 ? A -4.102 6.151 -18.617 1.000 1 A LYS 85.969 1
ATOM 1356 N NZ . LYS 170 170 ? A -4.065 4.680 -18.440 1.000 1 A LYS 81.209 1
HETATM 1357 C C1_1 . LIG2 . 1 ? B -2.461 -12.713 4.962 1.000 2 B LIG2 89.018 1
HETATM 1358 C C2_1 . LIG2 . 1 ? B -3.716 -11.908 4.984 1.000 2 B LIG2 93.462 1
HETATM 1359 C C3_1 . LIG2 . 1 ? B -3.765 -10.958 6.232 1.000 2 B LIG2 93.352 1
HETATM 1360 N N1_1 . LIG2 . 1 ? B -2.745 -9.910 6.086 1.000 2 B LIG2 95.094 1
HETATM 1361 C C4_1 . LIG2 . 1 ? B -1.736 -9.707 6.992 1.000 2 B LIG2 95.158 1
HETATM 1362 C C5_1 . LIG2 . 1 ? B -1.728 -10.525 8.270 1.000 2 B LIG2 93.061 1
HETATM 1363 C C6_1 . LIG2 . 1 ? B -0.406 -11.128 8.525 1.000 2 B LIG2 90.166 1
HETATM 1364 O O1_1 . LIG2 . 1 ? B -0.879 -8.928 6.830 1.000 2 B LIG2 95.086 1
HETATM 1365 C C7_1 . LIG2 . 1 ? B -2.786 -9.111 4.874 1.000 2 B LIG2 94.030 1
HETATM 1366 C C8_1 . LIG2 . 1 ? B -2.845 -10.026 3.667 1.000 2 B LIG2 93.496 1
HETATM 1367 N N2_1 . LIG2 . 1 ? B -3.890 -11.044 3.794 1.000 2 B LIG2 94.635 1
HETATM 1368 C C9_1 . LIG2 . 1 ? B -4.533 -11.525 2.689 1.000 2 B LIG2 94.957 1
HETATM 1369 N N3_1 . LIG2 . 1 ? B -4.497 -12.826 2.448 1.000 2 B LIG2 94.040 1
HETATM 1370 C C10_1 . LIG2 . 1 ? B -5.033 -13.384 1.343 1.000 2 B LIG2 93.313 1
HETATM 1371 N N4_1 . LIG2 . 1 ? B -5.661 -12.613 0.407 1.000 2 B LIG2 93.846 1
HETATM 1372 C C11_1 . LIG2 . 1 ? B -6.225 -13.202 -0.742 1.000 2 B LIG2 93.854 1
HETATM 1373 C C12_1 . LIG2 . 1 ? B -7.592 -13.547 -0.738 1.000 2 B LIG2 90.948 1
HETATM 1374 C C13_1 . LIG2 . 1 ? B -8.465 -13.296 0.401 1.000 2 B LIG2 88.722 1
HETATM 1375 C C14_1 . LIG2 . 1 ? B -8.086 -14.214 -1.905 1.000 2 B LIG2 90.525 1
HETATM 1376 C C15_1 . LIG2 . 1 ? B -7.232 -14.468 -2.977 1.000 2 B LIG2 91.405 1
HETATM 1377 N N5_1 . LIG2 . 1 ? B -5.931 -14.089 -2.920 1.000 2 B LIG2 93.039 1
HETATM 1378 C C16_1 . LIG2 . 1 ? B -5.389 -13.465 -1.877 1.000 2 B LIG2 94.856 1
HETATM 1379 C C17_1 . LIG2 . 1 ? B -3.948 -13.039 -1.953 1.000 2 B LIG2 93.890 1
HETATM 1380 C C18_1 . LIG2 . 1 ? B -3.855 -11.955 -3.017 1.000 2 B LIG2 88.543 1
HETATM 1381 C C19_1 . LIG2 . 1 ? B -3.088 -14.217 -2.398 1.000 2 B LIG2 88.483 1
HETATM 1382 C C20_1 . LIG2 . 1 ? B -5.767 -11.232 0.574 1.000 2 B LIG2 94.577 1
HETATM 1383 N N6_1 . LIG2 . 1 ? B -6.385 -10.491 -0.347 1.000 2 B LIG2 95.250 1
HETATM 1384 C C21_1 . LIG2 . 1 ? B -6.497 -9.197 -0.217 1.000 2 B LIG2 95.219 1
HETATM 1385 C C22_1 . LIG2 . 1 ? B -7.184 -8.519 -1.341 1.000 2 B LIG2 95.527 1
HETATM 1386 C C23_1 . LIG2 . 1 ? B -8.539 -8.739 -1.496 1.000 2 B LIG2 92.675 1
HETATM 1387 O O2_1 . LIG2 . 1 ? B -9.200 -9.509 -0.597 1.000 2 B LIG2 91.178 1
HETATM 1388 C C24_1 . LIG2 . 1 ? B -9.202 -8.171 -2.563 1.000 2 B LIG2 93.719 1
HETATM 1389 C C25_1 . LIG2 . 1 ? B -8.494 -7.343 -3.428 1.000 2 B LIG2 94.387 1
HETATM 1390 C C26_1 . LIG2 . 1 ? B -7.147 -7.125 -3.236 1.000 2 B LIG2 94.806 1
HETATM 1391 C C27_1 . LIG2 . 1 ? B -6.499 -7.707 -2.188 1.000 2 B LIG2 95.210 1
HETATM 1392 F F1_1 . LIG2 . 1 ? B -5.218 -7.453 -2.008 1.000 2 B LIG2 94.792 1
HETATM 1393 C C28_1 . LIG2 . 1 ? B -5.997 -8.536 0.904 1.000 2 B LIG2 94.913 1
HETATM 1394 F F2_1 . LIG2 . 1 ? B -6.107 -7.214 1.028 1.000 2 B LIG2 94.815 1
HETATM 1395 C C29_1 . LIG2 . 1 ? B -5.349 -9.237 1.881 1.000 2 B LIG2 95.032 1
HETATM 1396 C C30_1 . LIG2 . 1 ? B -5.230 -10.639 1.739 1.000 2 B LIG2 94.912 1
HETATM 1397 O O3_1 . LIG2 . 1 ? B -4.937 -14.578 1.204 1.000 2 B LIG2 93.796 1
HETATM 1398 O O1_1 . LIG3 . 1 ? C 4.638 -3.902 9.756 1.000 3 C LIG3 88.341 1
HETATM 1399 P P1_1 . LIG3 . 1 ? C 4.650 -5.330 10.003 1.000 3 C LIG3 97.493 1
HETATM 1400 O O2_1 . LIG3 . 1 ? C 3.919 -5.811 11.193 1.000 3 C LIG3 91.387 1
HETATM 1401 O O3_1 . LIG3 . 1 ? C 4.215 -6.130 8.738 1.000 3 C LIG3 97.589 1
HETATM 1402 P P2_1 . LIG3 . 1 ? C 2.711 -6.391 8.246 1.000 3 C LIG3 97.317 1
HETATM 1403 O O4_1 . LIG3 . 1 ? C 2.835 -6.456 6.758 1.000 3 C LIG3 85.203 1
HETATM 1404 O O5_1 . LIG3 . 1 ? C 2.316 -7.683 8.842 1.000 3 C LIG3 87.620 1
HETATM 1405 O O6_1 . LIG3 . 1 ? C 1.892 -5.253 8.742 1.000 3 C LIG3 85.274 1
HETATM 1406 O O7_1 . LIG3 . 1 ? C 6.177 -5.779 10.129 1.000 3 C LIG3 97.625 1
HETATM 1407 C C1_1 . LIG3 . 1 ? C 6.522 -7.126 10.471 1.000 3 C LIG3 96.474 1
HETATM 1408 C C2_1 . LIG3 . 1 ? C 7.873 -7.163 11.146 1.000 3 C LIG3 96.749 1
HETATM 1409 O O8_1 . LIG3 . 1 ? C 8.874 -6.656 10.237 1.000 3 C LIG3 97.750 1
HETATM 1410 C C3_1 . LIG3 . 1 ? C 7.866 -6.276 12.385 1.000 3 C LIG3 96.588 1
HETATM 1411 O O9_1 . LIG3 . 1 ? C 8.651 -6.875 13.411 1.000 3 C LIG3 94.645 1
HETATM 1412 C C4_1 . LIG3 . 1 ? C 8.499 -5.011 11.879 1.000 3 C LIG3 97.251 1
HETATM 1413 O O10_1 . LIG3 . 1 ? C 9.125 -4.257 12.905 1.000 3 C LIG3 96.381 1
HETATM 1414 C C5_1 . LIG3 . 1 ? C 9.473 -5.529 10.859 1.000 3 C LIG3 97.998 1
HETATM 1415 N N1_1 . LIG3 . 1 ? C 9.735 -4.568 9.788 1.000 3 C LIG3 98.255 1
HETATM 1416 C C6_1 . LIG3 . 1 ? C 10.933 -4.214 9.347 1.000 3 C LIG3 98.479 1
HETATM 1417 N N2_1 . LIG3 . 1 ? C 12.179 -4.618 9.774 1.000 3 C LIG3 98.355 1
HETATM 1418 C C7_1 . LIG3 . 1 ? C 13.247 -4.080 9.129 1.000 3 C LIG3 98.417 1
HETATM 1419 N N3_1 . LIG3 . 1 ? C 14.497 -4.416 9.512 1.000 3 C LIG3 97.970 1
HETATM 1420 N N4_1 . LIG3 . 1 ? C 13.110 -3.191 8.112 1.000 3 C LIG3 98.698 1
HETATM 1421 C C8_1 . LIG3 . 1 ? C 11.877 -2.764 7.699 1.000 3 C LIG3 98.725 1
HETATM 1422 O O11_1 . LIG3 . 1 ? C 11.790 -1.986 6.779 1.000 3 C LIG3 98.592 1
HETATM 1423 C C9_1 . LIG3 . 1 ? C 10.754 -3.309 8.332 1.000 3 C LIG3 98.665 1
HETATM 1424 N N5_1 . LIG3 . 1 ? C 9.389 -3.156 8.158 1.000 3 C LIG3 98.445 1
HETATM 1425 C C10_1 . LIG3 . 1 ? C 8.822 -3.935 9.053 1.000 3 C LIG3 98.199 1
HETATM 1426 Mg MG1_1 . LIG4 . 1 ? D 0.125 -5.140 9.527 1.000 4 D LIG4 96.274 1
#
#
loop_
_atom_type.symbol
C
F
Mg
N
O
P
S
#
#
loop_
_ma_qa_metric.id
_ma_qa_metric.name
_ma_qa_metric.description
_ma_qa_metric.type
_ma_qa_metric.mode
_ma_qa_metric.type_other_details
_ma_qa_metric.software_group_id
1 pLDDT 'Predicted lddt' pLDDT local . .
#
#
loop_
_ma_qa_metric_local.ordinal_id
_ma_qa_metric_local.model_id
_ma_qa_metric_local.label_asym_id
_ma_qa_metric_local.label_seq_id
_ma_qa_metric_local.label_comp_id
_ma_qa_metric_local.metric_id
_ma_qa_metric_local.metric_value
1 1 A 1 GLY 1 82.476
2 1 A 2 MET 1 91.566
3 1 A 3 THR 1 96.059
4 1 A 4 GLU 1 96.931
5 1 A 5 TYR 1 98.074
6 1 A 6 LYS 1 97.949
7 1 A 7 LEU 1 98.422
8 1 A 8 VAL 1 98.155
9 1 A 9 VAL 1 98.267
10 1 A 10 VAL 1 98.369
11 1 A 11 GLY 1 98.222
12 1 A 12 ALA 1 98.083
13 1 A 13 CYS 1 96.786
14 1 A 14 GLY 1 97.702
15 1 A 15 VAL 1 98.631
16 1 A 16 GLY 1 98.467
17 1 A 17 LYS 1 98.415
18 1 A 18 SER 1 97.762
19 1 A 19 ALA 1 98.082
20 1 A 20 LEU 1 98.483
21 1 A 21 THR 1 98.213
22 1 A 22 ILE 1 97.598
23 1 A 23 GLN 1 98.111
24 1 A 24 LEU 1 98.278
25 1 A 25 ILE 1 97.415
26 1 A 26 GLN 1 96.805
27 1 A 27 ASN 1 97.172
28 1 A 28 HIS 1 96.869
29 1 A 29 PHE 1 97.850
30 1 A 30 VAL 1 93.116
31 1 A 31 ASP 1 90.398
32 1 A 32 GLU 1 88.709
33 1 A 33 TYR 1 86.006
34 1 A 34 ASP 1 90.068
35 1 A 35 PRO 1 89.386
36 1 A 36 THR 1 88.762
37 1 A 37 ILE 1 91.069
38 1 A 38 GLU 1 91.466
39 1 A 39 ASP 1 93.018
40 1 A 40 SER 1 93.800
41 1 A 41 TYR 1 95.868
42 1 A 42 ARG 1 96.557
43 1 A 43 LYS 1 96.946
44 1 A 44 GLN 1 97.498
45 1 A 45 VAL 1 96.603
46 1 A 46 VAL 1 96.271
47 1 A 47 ILE 1 97.165
48 1 A 48 ASP 1 96.779
49 1 A 49 GLY 1 94.536
50 1 A 50 GLU 1 94.179
51 1 A 51 THR 1 96.068
52 1 A 52 SER 1 95.791
53 1 A 53 LEU 1 97.729
54 1 A 54 LEU 1 98.179
55 1 A 55 ASP 1 97.624
56 1 A 56 ILE 1 97.719
57 1 A 57 LEU 1 96.385
58 1 A 58 ASP 1 96.451
59 1 A 59 THR 1 94.477
60 1 A 60 ALA 1 93.182
61 1 A 61 GLY 1 77.239
62 1 A 62 GLN 1 77.373
63 1 A 63 GLU 1 76.663
64 1 A 64 GLU 1 80.700
65 1 A 65 TYR 1 79.483
66 1 A 66 SER 1 78.396
67 1 A 67 ALA 1 80.219
68 1 A 68 MET 1 78.573
69 1 A 69 ARG 1 84.997
70 1 A 70 ASP 1 86.686
71 1 A 71 GLN 1 86.635
72 1 A 72 TYR 1 85.216
73 1 A 73 MET 1 90.185
74 1 A 74 ARG 1 93.986
75 1 A 75 THR 1 94.038
76 1 A 76 GLY 1 97.365
77 1 A 77 GLU 1 98.469
78 1 A 78 GLY 1 98.651
79 1 A 79 PHE 1 98.784
80 1 A 80 LEU 1 98.861
81 1 A 81 SER 1 98.952
82 1 A 82 VAL 1 98.968
83 1 A 83 PHE 1 98.982
84 1 A 84 ALA 1 98.961
85 1 A 85 ILE 1 98.913
86 1 A 86 ASN 1 98.850
87 1 A 87 ASN 1 98.736
88 1 A 88 THR 1 98.833
89 1 A 89 LYS 1 98.858
90 1 A 90 SER 1 98.921
91 1 A 91 PHE 1 98.948
92 1 A 92 GLU 1 98.741
93 1 A 93 ASP 1 98.654
94 1 A 94 ILE 1 98.838
95 1 A 95 HIS 1 97.837
96 1 A 96 HIS 1 97.928
97 1 A 97 TYR 1 97.744
98 1 A 98 ARG 1 97.807
99 1 A 99 GLU 1 97.394
100 1 A 100 GLN 1 95.974
101 1 A 101 ILE 1 97.337
102 1 A 102 LYS 1 97.030
103 1 A 103 ARG 1 95.497
104 1 A 104 VAL 1 94.382
105 1 A 105 LYS 1 95.672
106 1 A 106 ASP 1 96.058
107 1 A 107 SER 1 95.348
108 1 A 108 GLU 1 95.210
109 1 A 109 ASP 1 95.393
110 1 A 110 VAL 1 98.200
111 1 A 111 PRO 1 98.760
112 1 A 112 MET 1 98.773
113 1 A 113 VAL 1 98.978
114 1 A 114 LEU 1 98.987
115 1 A 115 VAL 1 98.991
116 1 A 116 GLY 1 98.982
117 1 A 117 ASN 1 98.963
118 1 A 118 LYS 1 98.873
119 1 A 119 SER 1 98.774
120 1 A 120 ASP 1 98.819
121 1 A 121 LEU 1 98.501
122 1 A 122 PRO 1 97.496
123 1 A 123 SER 1 94.259
124 1 A 124 ARG 1 97.771
125 1 A 125 THR 1 98.727
126 1 A 126 VAL 1 98.669
127 1 A 127 ASP 1 97.934
128 1 A 128 THR 1 97.793
129 1 A 129 LYS 1 98.302
130 1 A 130 GLN 1 98.170
131 1 A 131 ALA 1 98.850
132 1 A 132 GLN 1 98.849
133 1 A 133 ASP 1 98.791
134 1 A 134 LEU 1 98.822
135 1 A 135 ALA 1 98.853
136 1 A 136 ARG 1 98.594
137 1 A 137 SER 1 98.217
138 1 A 138 TYR 1 97.850
139 1 A 139 GLY 1 97.839
140 1 A 140 ILE 1 98.612
141 1 A 141 PRO 1 98.914
142 1 A 142 PHE 1 98.969
143 1 A 143 ILE 1 98.960
144 1 A 144 GLU 1 98.883
145 1 A 145 THR 1 98.987
146 1 A 146 SER 1 98.928
147 1 A 147 ALA 1 98.621
148 1 A 148 LYS 1 98.490
149 1 A 149 THR 1 98.693
150 1 A 150 ARG 1 98.624
151 1 A 151 GLN 1 98.764
152 1 A 152 GLY 1 98.936
153 1 A 153 VAL 1 98.916
154 1 A 154 ASP 1 98.745
155 1 A 155 ASP 1 98.843
156 1 A 156 ALA 1 98.925
157 1 A 157 PHE 1 98.880
158 1 A 158 TYR 1 98.762
159 1 A 159 THR 1 98.814
160 1 A 160 LEU 1 98.866
161 1 A 161 VAL 1 98.650
162 1 A 162 ARG 1 98.380
163 1 A 163 GLU 1 98.496
164 1 A 164 ILE 1 98.575
165 1 A 165 ARG 1 97.941
166 1 A 166 LYS 1 97.382
167 1 A 167 HIS 1 97.772
168 1 A 168 LYS 1 96.161
169 1 A 169 GLU 1 96.904
170 1 A 170 LYS 1 95.061
#
