# Supplementary material for: Single‐Sequence Deep Learning Delivers Crystal‐Quality Models of Covalent K‐Ras G12 Hotspot Complexes
Source: IUBMB Life. 2026 Jun 13;78(6):e70108. doi: 10.1002/iub.70108 (PMC13263772; doi:10.1002/iub.70108)
Supplement: Supplementary file 1 — Data S1: iub70108‐sup‐0001‐DataS1.zip. [file IUB-78-0-s001.zip › Supplementary_Data/1_Without Covalent Restraint_Web/Predicted Structures/KRASG12C_Sotorasib_GDP_Mg2+_without_restraint/scores.rank_4.json]

{
  "aggregate_score": 0.9394307136535645,
  "ptm": 0.9638072848320007,
  "iptm": 0.9333365559577942,
  "per_chain_ptm": [
    [
      0.947857141494751,
      0.9402047991752625,
      0.8890053033828735,
      0.0
    ]
  ],
  "per_chain_pair_iptm": [
    [
      [
        0.947857141494751,
        0.8601322174072266,
        0.8220603466033936,
        0.2586294412612915
      ],
      [
        0.8799239993095398,
        0.9402047991752625,
        0.5366780757904053,
        0.11844839155673981
      ],
      [
        0.918592095375061,
        0.7418288588523865,
        0.8890053033828735,
        0.206716388463974
      ],
      [
        0.0,
        0.0,
        0.0,
        0.0
      ]
    ]
  ],
  "has_inter_chain_clashes": false,
  "chain_chain_clashes": [
    [
      [
        0,
        0,
        0,
        0
      ],
      [
        0,
        0,
        0,
        0
      ],
      [
        0,
        0,
        0,
        0
      ],
      [
        0,
        0,
        0,
        0
      ]
    ]
  ]
}
