# Supplementary material for: Single‐Sequence Deep Learning Delivers Crystal‐Quality Models of Covalent K‐Ras G12 Hotspot Complexes
Source: IUBMB Life. 2026 Jun 13;78(6):e70108. doi: 10.1002/iub.70108 (PMC13263772; doi:10.1002/iub.70108)
Supplement: Supplementary file 1 — Data S1: iub70108‐sup‐0001‐DataS1.zip. [file IUB-78-0-s001.zip › Supplementary_Data/1_Without Covalent Restraint_Web/Predicted Structures/KRASG12C_Sotorasib_GDP_Mg2+_without_restraint/scores.rank_1.json]

{
  "aggregate_score": 0.9396746754646301,
  "ptm": 0.9632236361503601,
  "iptm": 0.93378746509552,
  "per_chain_ptm": [
    [
      0.9473398923873901,
      0.9393290877342224,
      0.8899385333061218,
      0.0
    ]
  ],
  "per_chain_pair_iptm": [
    [
      [
        0.9473398923873901,
        0.8577878475189209,
        0.8228627443313599,
        0.25763022899627686
      ],
      [
        0.8798559308052063,
        0.9393290877342224,
        0.5328775644302368,
        0.11799453943967819
      ],
      [
        0.9192022085189819,
        0.7418254613876343,
        0.8899385333061218,
        0.20801106095314026
      ],
      [
        0.0,
        0.0,
        0.0,
        0.0
      ]
    ]
  ],
  "has_inter_chain_clashes": false,
  "chain_chain_clashes": [
    [
      [
        0,
        0,
        0,
        0
      ],
      [
        0,
        0,
        0,
        0
      ],
      [
        0,
        0,
        0,
        0
      ],
      [
        0,
        0,
        0,
        0
      ]
    ]
  ]
}
