# Supplementary material for: Single‐Sequence Deep Learning Delivers Crystal‐Quality Models of Covalent K‐Ras G12 Hotspot Complexes
Source: IUBMB Life. 2026 Jun 13;78(6):e70108. doi: 10.1002/iub.70108 (PMC13263772; doi:10.1002/iub.70108)
Supplement: Supplementary file 1 — Data S1: iub70108‐sup‐0001‐DataS1.zip. [file IUB-78-0-s001.zip › Supplementary_Data/1_Without Covalent Restraint_Web/Predicted Structures/KRASG12C_Divarasib_GDP_Mg2+_without_restraint/scores.rank_3.json]

{
  "aggregate_score": 0.9408092498779297,
  "ptm": 0.9650271534919739,
  "iptm": 0.9347547292709351,
  "per_chain_ptm": [
    [
      0.9499828219413757,
      0.9166621565818787,
      0.889526903629303,
      0.0
    ]
  ],
  "per_chain_pair_iptm": [
    [
      [
        0.9499828219413757,
        0.8567288517951965,
        0.8255155086517334,
        0.2651713788509369
      ],
      [
        0.8874545097351074,
        0.9166621565818787,
        0.5594428777694702,
        0.12010975182056427
      ],
      [
        0.9210484027862549,
        0.7487379908561707,
        0.889526903629303,
        0.21022100746631622
      ],
      [
        0.0,
        0.0,
        0.0,
        0.0
      ]
    ]
  ],
  "has_inter_chain_clashes": false,
  "chain_chain_clashes": [
    [
      [
        0,
        0,
        0,
        0
      ],
      [
        0,
        0,
        0,
        0
      ],
      [
        0,
        0,
        0,
        0
      ],
      [
        0,
        0,
        0,
        0
      ]
    ]
  ]
}
