# Supplementary material for: Single‐Sequence Deep Learning Delivers Crystal‐Quality Models of Covalent K‐Ras G12 Hotspot Complexes
Source: IUBMB Life. 2026 Jun 13;78(6):e70108. doi: 10.1002/iub.70108 (PMC13263772; doi:10.1002/iub.70108)
Supplement: Supplementary file 1 — Data S1: iub70108‐sup‐0001‐DataS1.zip. [file IUB-78-0-s001.zip › Supplementary_Data/1_Without Covalent Restraint_Web/Predicted Structures/KRASG12C_Divarasib_GDP_Mg2+_without_restraint/pred.model_idx_4.cif]

data_model
_entry.id model
_struct.entry_id model
_struct.pdbx_model_details .
_struct.pdbx_structure_determination_methodology computational
_struct.title 'Chai-1 predicted structure'
_audit_conform.dict_location https://raw.githubusercontent.com/ihmwg/ModelCIF/80e1e22/dist/mmcif_ma.dic
_audit_conform.dict_name mmcif_ma.dic
_audit_conform.dict_version 1.4.7
#
loop_
_audit_author.name
_audit_author.pdbx_ordinal
'Chai Discovery team' 1
#
#
loop_
_chem_comp.id
_chem_comp.type
_chem_comp.name
_chem_comp.formula
_chem_comp.formula_weight
_chem_comp.ma_provenance
ALA 'L-peptide linking' . . . 'CCD Core'
ARG 'L-peptide linking' . . . 'CCD Core'
ASN 'L-peptide linking' . . . 'CCD Core'
ASP 'L-peptide linking' . . . 'CCD Core'
CYS 'L-peptide linking' . . . 'CCD Core'
GLN 'L-peptide linking' . . . 'CCD Core'
GLU 'L-peptide linking' . . . 'CCD Core'
GLY 'L-peptide linking' . . . 'CCD Core'
HIS 'L-peptide linking' . . . 'CCD Core'
ILE 'L-peptide linking' . . . 'CCD Core'
LEU 'L-peptide linking' . . . 'CCD Core'
LIG2 non-polymer . . . 'CCD Core'
LIG3 non-polymer . . . 'CCD Core'
LIG4 non-polymer . . . 'CCD Core'
LYS 'L-peptide linking' . . . 'CCD Core'
MET 'L-peptide linking' . . . 'CCD Core'
PHE 'L-peptide linking' . . . 'CCD Core'
PRO 'L-peptide linking' . . . 'CCD Core'
SER 'L-peptide linking' . . . 'CCD Core'
THR 'L-peptide linking' . . . 'CCD Core'
TYR 'L-peptide linking' . . . 'CCD Core'
VAL 'L-peptide linking' . . . 'CCD Core'
#
#
loop_
_entity.id
_entity.type
_entity.src_method
_entity.pdbx_description
_entity.formula_weight
_entity.pdbx_number_of_molecules
_entity.details
1 polymer man 'Entity A' . 1 .
2 non-polymer man 'Entity B' . 1 .
3 non-polymer man 'Entity C' . 1 .
4 non-polymer man 'Entity D' . 1 .
#
#
loop_
_entity_poly.entity_id
_entity_poly.type
_entity_poly.nstd_linkage
_entity_poly.nstd_monomer
_entity_poly.pdbx_strand_id
_entity_poly.pdbx_seq_one_letter_code
_entity_poly.pdbx_seq_one_letter_code_can
1 polypeptide(L) no no A
;GMTEYKLVVVGACGVGKSALTIQLIQNHFVDEYDPTIEDSYRKQVVIDGETSLLDILDTAGQEEYSAMRD
QYMRTGEGFLSVFAINNTKSFEDIHHYREQIKRVKDSEDVPMVLVGNKSDLPSRTVDTKQAQDLARSYGI
PFIETSAKTRQGVDDAFYTLVREIRKHKEK
;

;GMTEYKLVVVGACGVGKSALTIQLIQNHFVDEYDPTIEDSYRKQVVIDGETSLLDILDTAGQEEYSAMRD
QYMRTGEGFLSVFAINNTKSFEDIHHYREQIKRVKDSEDVPMVLVGNKSDLPSRTVDTKQAQDLARSYGI
PFIETSAKTRQGVDDAFYTLVREIRKHKEK
;

#
#
loop_
_pdbx_entity_nonpoly.entity_id
_pdbx_entity_nonpoly.name
_pdbx_entity_nonpoly.comp_id
_pdbx_entity_nonpoly.ma_model_mode
2 'Entity B' LIG2 .
3 'Entity C' LIG3 .
4 'Entity D' LIG4 .
#
#
loop_
_entity_poly_seq.entity_id
_entity_poly_seq.num
_entity_poly_seq.mon_id
_entity_poly_seq.hetero
1 1 GLY .
1 2 MET .
1 3 THR .
1 4 GLU .
1 5 TYR .
1 6 LYS .
1 7 LEU .
1 8 VAL .
1 9 VAL .
1 10 VAL .
1 11 GLY .
1 12 ALA .
1 13 CYS .
1 14 GLY .
1 15 VAL .
1 16 GLY .
1 17 LYS .
1 18 SER .
1 19 ALA .
1 20 LEU .
1 21 THR .
1 22 ILE .
1 23 GLN .
1 24 LEU .
1 25 ILE .
1 26 GLN .
1 27 ASN .
1 28 HIS .
1 29 PHE .
1 30 VAL .
1 31 ASP .
1 32 GLU .
1 33 TYR .
1 34 ASP .
1 35 PRO .
1 36 THR .
1 37 ILE .
1 38 GLU .
1 39 ASP .
1 40 SER .
1 41 TYR .
1 42 ARG .
1 43 LYS .
1 44 GLN .
1 45 VAL .
1 46 VAL .
1 47 ILE .
1 48 ASP .
1 49 GLY .
1 50 GLU .
1 51 THR .
1 52 SER .
1 53 LEU .
1 54 LEU .
1 55 ASP .
1 56 ILE .
1 57 LEU .
1 58 ASP .
1 59 THR .
1 60 ALA .
1 61 GLY .
1 62 GLN .
1 63 GLU .
1 64 GLU .
1 65 TYR .
1 66 SER .
1 67 ALA .
1 68 MET .
1 69 ARG .
1 70 ASP .
1 71 GLN .
1 72 TYR .
1 73 MET .
1 74 ARG .
1 75 THR .
1 76 GLY .
1 77 GLU .
1 78 GLY .
1 79 PHE .
1 80 LEU .
1 81 SER .
1 82 VAL .
1 83 PHE .
1 84 ALA .
1 85 ILE .
1 86 ASN .
1 87 ASN .
1 88 THR .
1 89 LYS .
1 90 SER .
1 91 PHE .
1 92 GLU .
1 93 ASP .
1 94 ILE .
1 95 HIS .
1 96 HIS .
1 97 TYR .
1 98 ARG .
1 99 GLU .
1 100 GLN .
1 101 ILE .
1 102 LYS .
1 103 ARG .
1 104 VAL .
1 105 LYS .
1 106 ASP .
1 107 SER .
1 108 GLU .
1 109 ASP .
1 110 VAL .
1 111 PRO .
1 112 MET .
1 113 VAL .
1 114 LEU .
1 115 VAL .
1 116 GLY .
1 117 ASN .
1 118 LYS .
1 119 SER .
1 120 ASP .
1 121 LEU .
1 122 PRO .
1 123 SER .
1 124 ARG .
1 125 THR .
1 126 VAL .
1 127 ASP .
1 128 THR .
1 129 LYS .
1 130 GLN .
1 131 ALA .
1 132 GLN .
1 133 ASP .
1 134 LEU .
1 135 ALA .
1 136 ARG .
1 137 SER .
1 138 TYR .
1 139 GLY .
1 140 ILE .
1 141 PRO .
1 142 PHE .
1 143 ILE .
1 144 GLU .
1 145 THR .
1 146 SER .
1 147 ALA .
1 148 LYS .
1 149 THR .
1 150 ARG .
1 151 GLN .
1 152 GLY .
1 153 VAL .
1 154 ASP .
1 155 ASP .
1 156 ALA .
1 157 PHE .
1 158 TYR .
1 159 THR .
1 160 LEU .
1 161 VAL .
1 162 ARG .
1 163 GLU .
1 164 ILE .
1 165 ARG .
1 166 LYS .
1 167 HIS .
1 168 LYS .
1 169 GLU .
1 170 LYS .
#
#
loop_
_struct_asym.id
_struct_asym.entity_id
_struct_asym.details
A 1 'Chain A'
B 2 'Chain B'
C 3 'Chain C'
D 4 'Chain D'
#
#
loop_
_pdbx_poly_seq_scheme.asym_id
_pdbx_poly_seq_scheme.entity_id
_pdbx_poly_seq_scheme.seq_id
_pdbx_poly_seq_scheme.mon_id
_pdbx_poly_seq_scheme.pdb_seq_num
_pdbx_poly_seq_scheme.auth_seq_num
_pdbx_poly_seq_scheme.pdb_mon_id
_pdbx_poly_seq_scheme.auth_mon_id
_pdbx_poly_seq_scheme.pdb_strand_id
_pdbx_poly_seq_scheme.pdb_ins_code
A 1 1 GLY 1 1 GLY GLY A .
A 1 2 MET 2 2 MET MET A .
A 1 3 THR 3 3 THR THR A .
A 1 4 GLU 4 4 GLU GLU A .
A 1 5 TYR 5 5 TYR TYR A .
A 1 6 LYS 6 6 LYS LYS A .
A 1 7 LEU 7 7 LEU LEU A .
A 1 8 VAL 8 8 VAL VAL A .
A 1 9 VAL 9 9 VAL VAL A .
A 1 10 VAL 10 10 VAL VAL A .
A 1 11 GLY 11 11 GLY GLY A .
A 1 12 ALA 12 12 ALA ALA A .
A 1 13 CYS 13 13 CYS CYS A .
A 1 14 GLY 14 14 GLY GLY A .
A 1 15 VAL 15 15 VAL VAL A .
A 1 16 GLY 16 16 GLY GLY A .
A 1 17 LYS 17 17 LYS LYS A .
A 1 18 SER 18 18 SER SER A .
A 1 19 ALA 19 19 ALA ALA A .
A 1 20 LEU 20 20 LEU LEU A .
A 1 21 THR 21 21 THR THR A .
A 1 22 ILE 22 22 ILE ILE A .
A 1 23 GLN 23 23 GLN GLN A .
A 1 24 LEU 24 24 LEU LEU A .
A 1 25 ILE 25 25 ILE ILE A .
A 1 26 GLN 26 26 GLN GLN A .
A 1 27 ASN 27 27 ASN ASN A .
A 1 28 HIS 28 28 HIS HIS A .
A 1 29 PHE 29 29 PHE PHE A .
A 1 30 VAL 30 30 VAL VAL A .
A 1 31 ASP 31 31 ASP ASP A .
A 1 32 GLU 32 32 GLU GLU A .
A 1 33 TYR 33 33 TYR TYR A .
A 1 34 ASP 34 34 ASP ASP A .
A 1 35 PRO 35 35 PRO PRO A .
A 1 36 THR 36 36 THR THR A .
A 1 37 ILE 37 37 ILE ILE A .
A 1 38 GLU 38 38 GLU GLU A .
A 1 39 ASP 39 39 ASP ASP A .
A 1 40 SER 40 40 SER SER A .
A 1 41 TYR 41 41 TYR TYR A .
A 1 42 ARG 42 42 ARG ARG A .
A 1 43 LYS 43 43 LYS LYS A .
A 1 44 GLN 44 44 GLN GLN A .
A 1 45 VAL 45 45 VAL VAL A .
A 1 46 VAL 46 46 VAL VAL A .
A 1 47 ILE 47 47 ILE ILE A .
A 1 48 ASP 48 48 ASP ASP A .
A 1 49 GLY 49 49 GLY GLY A .
A 1 50 GLU 50 50 GLU GLU A .
A 1 51 THR 51 51 THR THR A .
A 1 52 SER 52 52 SER SER A .
A 1 53 LEU 53 53 LEU LEU A .
A 1 54 LEU 54 54 LEU LEU A .
A 1 55 ASP 55 55 ASP ASP A .
A 1 56 ILE 56 56 ILE ILE A .
A 1 57 LEU 57 57 LEU LEU A .
A 1 58 ASP 58 58 ASP ASP A .
A 1 59 THR 59 59 THR THR A .
A 1 60 ALA 60 60 ALA ALA A .
A 1 61 GLY 61 61 GLY GLY A .
A 1 62 GLN 62 62 GLN GLN A .
A 1 63 GLU 63 63 GLU GLU A .
A 1 64 GLU 64 64 GLU GLU A .
A 1 65 TYR 65 65 TYR TYR A .
A 1 66 SER 66 66 SER SER A .
A 1 67 ALA 67 67 ALA ALA A .
A 1 68 MET 68 68 MET MET A .
A 1 69 ARG 69 69 ARG ARG A .
A 1 70 ASP 70 70 ASP ASP A .
A 1 71 GLN 71 71 GLN GLN A .
A 1 72 TYR 72 72 TYR TYR A .
A 1 73 MET 73 73 MET MET A .
A 1 74 ARG 74 74 ARG ARG A .
A 1 75 THR 75 75 THR THR A .
A 1 76 GLY 76 76 GLY GLY A .
A 1 77 GLU 77 77 GLU GLU A .
A 1 78 GLY 78 78 GLY GLY A .
A 1 79 PHE 79 79 PHE PHE A .
A 1 80 LEU 80 80 LEU LEU A .
A 1 81 SER 81 81 SER SER A .
A 1 82 VAL 82 82 VAL VAL A .
A 1 83 PHE 83 83 PHE PHE A .
A 1 84 ALA 84 84 ALA ALA A .
A 1 85 ILE 85 85 ILE ILE A .
A 1 86 ASN 86 86 ASN ASN A .
A 1 87 ASN 87 87 ASN ASN A .
A 1 88 THR 88 88 THR THR A .
A 1 89 LYS 89 89 LYS LYS A .
A 1 90 SER 90 90 SER SER A .
A 1 91 PHE 91 91 PHE PHE A .
A 1 92 GLU 92 92 GLU GLU A .
A 1 93 ASP 93 93 ASP ASP A .
A 1 94 ILE 94 94 ILE ILE A .
A 1 95 HIS 95 95 HIS HIS A .
A 1 96 HIS 96 96 HIS HIS A .
A 1 97 TYR 97 97 TYR TYR A .
A 1 98 ARG 98 98 ARG ARG A .
A 1 99 GLU 99 99 GLU GLU A .
A 1 100 GLN 100 100 GLN GLN A .
A 1 101 ILE 101 101 ILE ILE A .
A 1 102 LYS 102 102 LYS LYS A .
A 1 103 ARG 103 103 ARG ARG A .
A 1 104 VAL 104 104 VAL VAL A .
A 1 105 LYS 105 105 LYS LYS A .
A 1 106 ASP 106 106 ASP ASP A .
A 1 107 SER 107 107 SER SER A .
A 1 108 GLU 108 108 GLU GLU A .
A 1 109 ASP 109 109 ASP ASP A .
A 1 110 VAL 110 110 VAL VAL A .
A 1 111 PRO 111 111 PRO PRO A .
A 1 112 MET 112 112 MET MET A .
A 1 113 VAL 113 113 VAL VAL A .
A 1 114 LEU 114 114 LEU LEU A .
A 1 115 VAL 115 115 VAL VAL A .
A 1 116 GLY 116 116 GLY GLY A .
A 1 117 ASN 117 117 ASN ASN A .
A 1 118 LYS 118 118 LYS LYS A .
A 1 119 SER 119 119 SER SER A .
A 1 120 ASP 120 120 ASP ASP A .
A 1 121 LEU 121 121 LEU LEU A .
A 1 122 PRO 122 122 PRO PRO A .
A 1 123 SER 123 123 SER SER A .
A 1 124 ARG 124 124 ARG ARG A .
A 1 125 THR 125 125 THR THR A .
A 1 126 VAL 126 126 VAL VAL A .
A 1 127 ASP 127 127 ASP ASP A .
A 1 128 THR 128 128 THR THR A .
A 1 129 LYS 129 129 LYS LYS A .
A 1 130 GLN 130 130 GLN GLN A .
A 1 131 ALA 131 131 ALA ALA A .
A 1 132 GLN 132 132 GLN GLN A .
A 1 133 ASP 133 133 ASP ASP A .
A 1 134 LEU 134 134 LEU LEU A .
A 1 135 ALA 135 135 ALA ALA A .
A 1 136 ARG 136 136 ARG ARG A .
A 1 137 SER 137 137 SER SER A .
A 1 138 TYR 138 138 TYR TYR A .
A 1 139 GLY 139 139 GLY GLY A .
A 1 140 ILE 140 140 ILE ILE A .
A 1 141 PRO 141 141 PRO PRO A .
A 1 142 PHE 142 142 PHE PHE A .
A 1 143 ILE 143 143 ILE ILE A .
A 1 144 GLU 144 144 GLU GLU A .
A 1 145 THR 145 145 THR THR A .
A 1 146 SER 146 146 SER SER A .
A 1 147 ALA 147 147 ALA ALA A .
A 1 148 LYS 148 148 LYS LYS A .
A 1 149 THR 149 149 THR THR A .
A 1 150 ARG 150 150 ARG ARG A .
A 1 151 GLN 151 151 GLN GLN A .
A 1 152 GLY 152 152 GLY GLY A .
A 1 153 VAL 153 153 VAL VAL A .
A 1 154 ASP 154 154 ASP ASP A .
A 1 155 ASP 155 155 ASP ASP A .
A 1 156 ALA 156 156 ALA ALA A .
A 1 157 PHE 157 157 PHE PHE A .
A 1 158 TYR 158 158 TYR TYR A .
A 1 159 THR 159 159 THR THR A .
A 1 160 LEU 160 160 LEU LEU A .
A 1 161 VAL 161 161 VAL VAL A .
A 1 162 ARG 162 162 ARG ARG A .
A 1 163 GLU 163 163 GLU GLU A .
A 1 164 ILE 164 164 ILE ILE A .
A 1 165 ARG 165 165 ARG ARG A .
A 1 166 LYS 166 166 LYS LYS A .
A 1 167 HIS 167 167 HIS HIS A .
A 1 168 LYS 168 168 LYS LYS A .
A 1 169 GLU 169 169 GLU GLU A .
A 1 170 LYS 170 170 LYS LYS A .
#
#
loop_
_pdbx_nonpoly_scheme.asym_id
_pdbx_nonpoly_scheme.entity_id
_pdbx_nonpoly_scheme.mon_id
_pdbx_nonpoly_scheme.ndb_seq_num
_pdbx_nonpoly_scheme.pdb_seq_num
_pdbx_nonpoly_scheme.auth_seq_num
_pdbx_nonpoly_scheme.auth_mon_id
_pdbx_nonpoly_scheme.pdb_strand_id
_pdbx_nonpoly_scheme.pdb_ins_code
B 2 LIG2 1 1 1 LIG2 B .
C 3 LIG3 1 1 1 LIG3 C .
D 4 LIG4 1 1 1 LIG4 D .
#
#
loop_
_ma_data.id
_ma_data.name
_ma_data.content_type
_ma_data.content_type_other_details
1 'Entity A' target .
2 'Entity B' target .
3 'Entity C' target .
4 'Entity D' target .
5 pred_model_1 'model coordinates' .
#
#
loop_
_ma_target_entity.entity_id
_ma_target_entity.data_id
_ma_target_entity.origin
1 1 designed
2 2 designed
3 3 designed
4 4 designed
#
#
loop_
_ma_target_entity_instance.asym_id
_ma_target_entity_instance.entity_id
_ma_target_entity_instance.details
A 1 'Chain A'
B 2 'Chain B'
C 3 'Chain C'
D 4 'Chain D'
#
#
loop_
_ma_model_list.ordinal_id
_ma_model_list.model_name
_ma_model_list.data_id
_ma_model_list.model_type
_ma_model_list.model_type_other_details
1 pred_model_1 5 'Ab initio model' .
#
#
loop_
_ma_model_group.id
_ma_model_group.name
_ma_model_group.details
1 pred .
#
#
loop_
_ma_model_group_link.group_id
_ma_model_group_link.model_id
1 1
#
#
loop_
_atom_site.group_PDB
_atom_site.id
_atom_site.type_symbol
_atom_site.label_atom_id
_atom_site.label_alt_id
_atom_site.label_comp_id
_atom_site.label_seq_id
_atom_site.auth_seq_id
_atom_site.pdbx_PDB_ins_code
_atom_site.label_asym_id
_atom_site.Cartn_x
_atom_site.Cartn_y
_atom_site.Cartn_z
_atom_site.occupancy
_atom_site.label_entity_id
_atom_site.auth_asym_id
_atom_site.auth_comp_id
_atom_site.B_iso_or_equiv
_atom_site.pdbx_PDB_model_num
ATOM 1 N N . GLY 1 1 ? A -0.216 4.528 -25.580 1.000 1 A GLY 76.389 1
ATOM 2 C CA . GLY 1 1 ? A -0.943 3.537 -24.802 1.000 1 A GLY 81.607 1
ATOM 3 C C . GLY 1 1 ? A -1.410 4.117 -23.492 1.000 1 A GLY 85.137 1
ATOM 4 O O . GLY 1 1 ? A -1.229 5.287 -23.207 1.000 1 A GLY 82.668 1
ATOM 5 N N . MET 2 2 ? A -2.052 3.262 -22.674 1.000 1 A MET 87.581 1
ATOM 6 C CA . MET 2 2 ? A -2.542 3.717 -21.379 1.000 1 A MET 91.078 1
ATOM 7 C C . MET 2 2 ? A -1.384 4.008 -20.432 1.000 1 A MET 92.616 1
ATOM 8 O O . MET 2 2 ? A -0.306 3.390 -20.530 1.000 1 A MET 91.397 1
ATOM 9 C CB . MET 2 2 ? A -3.529 2.729 -20.757 1.000 1 A MET 89.346 1
ATOM 10 C CG . MET 2 2 ? A -2.849 1.453 -20.296 1.000 1 A MET 88.748 1
ATOM 11 S SD . MET 2 2 ? A -4.064 0.282 -19.655 1.000 1 A MET 85.916 1
ATOM 12 C CE . MET 2 2 ? A -4.950 -0.136 -21.140 1.000 1 A MET 81.329 1
ATOM 13 N N . THR 3 3 ? A -1.603 4.943 -19.505 1.000 1 A THR 95.707 1
ATOM 14 C CA . THR 3 3 ? A -0.583 5.271 -18.513 1.000 1 A THR 95.914 1
ATOM 15 C C . THR 3 3 ? A -0.405 4.098 -17.556 1.000 1 A THR 96.719 1
ATOM 16 O O . THR 3 3 ? A -1.381 3.468 -17.141 1.000 1 A THR 96.314 1
ATOM 17 C CB . THR 3 3 ? A -1.006 6.536 -17.759 1.000 1 A THR 94.370 1
ATOM 18 O OG1 . THR 3 3 ? A -1.187 7.588 -18.702 1.000 1 A THR 88.768 1
ATOM 19 C CG2 . THR 3 3 ? A 0.060 6.948 -16.736 1.000 1 A THR 89.533 1
ATOM 20 N N . GLU 4 4 ? A 0.850 3.814 -17.182 1.000 1 A GLU 96.656 1
ATOM 21 C CA . GLU 4 4 ? A 1.182 2.799 -16.214 1.000 1 A GLU 96.992 1
ATOM 22 C C . GLU 4 4 ? A 1.688 3.460 -14.942 1.000 1 A GLU 97.323 1
ATOM 23 O O . GLU 4 4 ? A 2.415 4.433 -14.972 1.000 1 A GLU 96.868 1
ATOM 24 C CB . GLU 4 4 ? A 2.244 1.837 -16.739 1.000 1 A GLU 95.982 1
ATOM 25 C CG . GLU 4 4 ? A 1.763 0.987 -17.886 1.000 1 A GLU 89.516 1
ATOM 26 C CD . GLU 4 4 ? A 2.802 -0.008 -18.378 1.000 1 A GLU 88.861 1
ATOM 27 O OE1 . GLU 4 4 ? A 3.983 0.119 -17.974 1.000 1 A GLU 86.309 1
ATOM 28 O OE2 . GLU 4 4 ? A 2.428 -0.878 -19.180 1.000 1 A GLU 84.338 1
ATOM 29 N N . TYR 5 5 ? A 1.249 2.874 -13.801 1.000 1 A TYR 97.816 1
ATOM 30 C CA . TYR 5 5 ? A 1.640 3.367 -12.486 1.000 1 A TYR 98.045 1
ATOM 31 C C . TYR 5 5 ? A 2.226 2.204 -11.711 1.000 1 A TYR 98.106 1
ATOM 32 O O . TYR 5 5 ? A 1.571 1.177 -11.554 1.000 1 A TYR 98.041 1
ATOM 33 C CB . TYR 5 5 ? A 0.422 3.941 -11.750 1.000 1 A TYR 97.943 1
ATOM 34 C CG . TYR 5 5 ? A -0.149 5.159 -12.414 1.000 1 A TYR 97.879 1
ATOM 35 C CD1 . TYR 5 5 ? A 0.341 6.411 -12.133 1.000 1 A TYR 97.367 1
ATOM 36 C CD2 . TYR 5 5 ? A -1.154 5.032 -13.362 1.000 1 A TYR 97.480 1
ATOM 37 C CE1 . TYR 5 5 ? A -0.176 7.521 -12.744 1.000 1 A TYR 96.610 1
ATOM 38 C CE2 . TYR 5 5 ? A -1.674 6.145 -13.971 1.000 1 A TYR 96.579 1
ATOM 39 C CZ . TYR 5 5 ? A -1.192 7.390 -13.663 1.000 1 A TYR 96.477 1
ATOM 40 O OH . TYR 5 5 ? A -1.701 8.509 -14.265 1.000 1 A TYR 94.780 1
ATOM 41 N N . LYS 6 6 ? A 3.461 2.356 -11.205 1.000 1 A LYS 98.123 1
ATOM 42 C CA . LYS 6 6 ? A 4.134 1.336 -10.423 1.000 1 A LYS 98.081 1
ATOM 43 C C . LYS 6 6 ? A 3.904 1.644 -8.951 1.000 1 A LYS 98.293 1
ATOM 44 O O . LYS 6 6 ? A 4.411 2.613 -8.407 1.000 1 A LYS 98.141 1
ATOM 45 C CB . LYS 6 6 ? A 5.618 1.263 -10.749 1.000 1 A LYS 97.536 1
ATOM 46 C CG . LYS 6 6 ? A 5.901 0.812 -12.157 1.000 1 A LYS 86.812 1
ATOM 47 C CD . LYS 6 6 ? A 7.394 0.759 -12.417 1.000 1 A LYS 79.475 1
ATOM 48 C CE . LYS 6 6 ? A 7.663 0.318 -13.833 1.000 1 A LYS 75.455 1
ATOM 49 N NZ . LYS 6 6 ? A 9.111 0.256 -14.115 1.000 1 A LYS 62.344 1
ATOM 50 N N . LEU 7 7 ? A 3.093 0.783 -8.303 1.000 1 A LEU 98.428 1
ATOM 51 C CA . LEU 7 7 ? A 2.668 0.992 -6.923 1.000 1 A LEU 98.566 1
ATOM 52 C C . LEU 7 7 ? A 3.237 -0.118 -6.056 1.000 1 A LEU 98.447 1
ATOM 53 O O . LEU 7 7 ? A 3.317 -1.276 -6.470 1.000 1 A LEU 98.269 1
ATOM 54 C CB . LEU 7 7 ? A 1.148 0.967 -6.814 1.000 1 A LEU 98.691 1
ATOM 55 C CG . LEU 7 7 ? A 0.359 1.790 -7.824 1.000 1 A LEU 98.540 1
ATOM 56 C CD1 . LEU 7 7 ? A 0.797 3.240 -7.844 1.000 1 A LEU 98.443 1
ATOM 57 C CD2 . LEU 7 7 ? A -1.131 1.689 -7.482 1.000 1 A LEU 98.533 1
ATOM 58 N N . VAL 8 8 ? A 3.613 0.251 -4.836 1.000 1 A VAL 98.488 1
ATOM 59 C CA . VAL 8 8 ? A 4.205 -0.696 -3.886 1.000 1 A VAL 98.387 1
ATOM 60 C C . VAL 8 8 ? A 3.395 -0.652 -2.609 1.000 1 A VAL 98.494 1
ATOM 61 O O . VAL 8 8 ? A 3.096 0.416 -2.095 1.000 1 A VAL 98.517 1
ATOM 62 C CB . VAL 8 8 ? A 5.668 -0.358 -3.609 1.000 1 A VAL 98.001 1
ATOM 63 C CG1 . VAL 8 8 ? A 6.448 -0.295 -4.909 1.000 1 A VAL 97.585 1
ATOM 64 C CG2 . VAL 8 8 ? A 6.283 -1.397 -2.670 1.000 1 A VAL 97.611 1
ATOM 65 N N . VAL 9 9 ? A 3.035 -1.824 -2.087 1.000 1 A VAL 98.368 1
ATOM 66 C CA . VAL 9 9 ? A 2.269 -1.933 -0.855 1.000 1 A VAL 98.444 1
ATOM 67 C C . VAL 9 9 ? A 3.222 -2.443 0.216 1.000 1 A VAL 98.277 1
ATOM 68 O O . VAL 9 9 ? A 3.763 -3.541 0.123 1.000 1 A VAL 98.042 1
ATOM 69 C CB . VAL 9 9 ? A 1.086 -2.897 -1.031 1.000 1 A VAL 98.543 1
ATOM 70 C CG1 . VAL 9 9 ? A 0.244 -2.512 -2.254 1.000 1 A VAL 98.661 1
ATOM 71 C CG2 . VAL 9 9 ? A 0.209 -2.921 0.229 1.000 1 A VAL 98.574 1
ATOM 72 N N . VAL 10 10 ? A 3.430 -1.613 1.246 1.000 1 A VAL 98.502 1
ATOM 73 C CA . VAL 10 10 ? A 4.367 -1.951 2.326 1.000 1 A VAL 98.514 1
ATOM 74 C C . VAL 10 10 ? A 3.644 -1.931 3.661 1.000 1 A VAL 98.672 1
ATOM 75 O O . VAL 10 10 ? A 2.524 -1.426 3.767 1.000 1 A VAL 98.758 1
ATOM 76 C CB . VAL 10 10 ? A 5.570 -1.005 2.367 1.000 1 A VAL 98.117 1
ATOM 77 C CG1 . VAL 10 10 ? A 6.272 -0.965 1.015 1.000 1 A VAL 97.786 1
ATOM 78 C CG2 . VAL 10 10 ? A 5.169 0.394 2.808 1.000 1 A VAL 98.131 1
ATOM 79 N N . GLY 11 11 ? A 4.291 -2.476 4.665 1.000 1 A GLY 98.449 1
ATOM 80 C CA . GLY 11 11 ? A 3.724 -2.551 5.971 1.000 1 A GLY 98.237 1
ATOM 81 C C . GLY 11 11 ? A 4.115 -3.829 6.665 1.000 1 A GLY 97.901 1
ATOM 82 O O . GLY 11 11 ? A 4.589 -4.776 6.032 1.000 1 A GLY 97.436 1
ATOM 83 N N . ALA 12 12 ? A 3.889 -3.898 7.962 1.000 1 A ALA 98.373 1
ATOM 84 C CA . ALA 12 12 ? A 4.276 -5.046 8.771 1.000 1 A ALA 98.153 1
ATOM 85 C C . ALA 12 12 ? A 3.505 -6.299 8.381 1.000 1 A ALA 97.869 1
ATOM 86 O O . ALA 12 12 ? A 2.444 -6.237 7.743 1.000 1 A ALA 97.650 1
ATOM 87 C CB . ALA 12 12 ? A 4.049 -4.746 10.238 1.000 1 A ALA 97.952 1
ATOM 88 N N . CYS 13 13 ? A 4.056 -7.427 8.784 1.000 1 A CYS 97.093 1
ATOM 89 C CA . CYS 13 13 ? A 3.334 -8.694 8.584 1.000 1 A CYS 96.864 1
ATOM 90 C C . CYS 13 13 ? A 1.923 -8.603 9.128 1.000 1 A CYS 97.374 1
ATOM 91 O O . CYS 13 13 ? A 1.694 -8.085 10.213 1.000 1 A CYS 97.466 1
ATOM 92 C CB . CYS 13 13 ? A 4.074 -9.824 9.279 1.000 1 A CYS 95.414 1
ATOM 93 S SG . CYS 13 13 ? A 5.591 -10.232 8.582 1.000 1 A CYS 89.002 1
ATOM 94 N N . GLY 14 14 ? A 0.994 -9.145 8.357 1.000 1 A GLY 97.466 1
ATOM 95 C CA . GLY 14 14 ? A -0.358 -9.356 8.867 1.000 1 A GLY 97.741 1
ATOM 96 C C . GLY 14 14 ? A -1.301 -8.191 8.806 1.000 1 A GLY 98.338 1
ATOM 97 O O . GLY 14 14 ? A -2.451 -8.340 9.204 1.000 1 A GLY 98.300 1
ATOM 98 N N . VAL 15 15 ? A -0.836 -7.035 8.333 1.000 1 A VAL 98.366 1
ATOM 99 C CA . VAL 15 15 ? A -1.727 -5.860 8.274 1.000 1 A VAL 98.644 1
ATOM 100 C C . VAL 15 15 ? A -2.743 -5.940 7.149 1.000 1 A VAL 98.688 1
ATOM 101 O O . VAL 15 15 ? A -3.736 -5.214 7.186 1.000 1 A VAL 98.728 1
ATOM 102 C CB . VAL 15 15 ? A -0.901 -4.564 8.176 1.000 1 A VAL 98.725 1
ATOM 103 C CG1 . VAL 15 15 ? A 0.044 -4.428 9.354 1.000 1 A VAL 98.752 1
ATOM 104 C CG2 . VAL 15 15 ? A -0.175 -4.474 6.836 1.000 1 A VAL 98.832 1
ATOM 105 N N . GLY 16 16 ? A -2.504 -6.808 6.170 1.000 1 A GLY 98.578 1
ATOM 106 C CA . GLY 16 16 ? A -3.424 -6.974 5.064 1.000 1 A GLY 98.472 1
ATOM 107 C C . GLY 16 16 ? A -2.941 -6.461 3.716 1.000 1 A GLY 98.563 1
ATOM 108 O O . GLY 16 16 ? A -3.747 -6.182 2.839 1.000 1 A GLY 98.551 1
ATOM 109 N N . LYS 17 17 ? A -1.611 -6.390 3.541 1.000 1 A LYS 98.503 1
ATOM 110 C CA . LYS 17 17 ? A -1.081 -5.978 2.241 1.000 1 A LYS 98.460 1
ATOM 111 C C . LYS 17 17 ? A -1.603 -6.881 1.131 1.000 1 A LYS 98.293 1
ATOM 112 O O . LYS 17 17 ? A -2.087 -6.429 0.111 1.000 1 A LYS 98.406 1
ATOM 113 C CB . LYS 17 17 ? A 0.441 -6.003 2.256 1.000 1 A LYS 98.343 1
ATOM 114 C CG . LYS 17 17 ? A 1.054 -5.013 3.256 1.000 1 A LYS 98.084 1
ATOM 115 C CD . LYS 17 17 ? A 2.584 -5.090 3.252 1.000 1 A LYS 97.811 1
ATOM 116 C CE . LYS 17 17 ? A 3.121 -6.461 3.632 1.000 1 A LYS 97.472 1
ATOM 117 N NZ . LYS 17 17 ? A 2.726 -6.871 5.019 1.000 1 A LYS 97.318 1
ATOM 118 N N . SER 18 18 ? A -1.488 -8.213 1.336 1.000 1 A SER 98.085 1
ATOM 119 C CA . SER 18 18 ? A -1.946 -9.162 0.325 1.000 1 A SER 97.779 1
ATOM 120 C C . SER 18 18 ? A -3.461 -9.091 0.168 1.000 1 A SER 97.934 1
ATOM 121 O O . SER 18 18 ? A -3.978 -9.107 -0.961 1.000 1 A SER 98.037 1
ATOM 122 C CB . SER 18 18 ? A -1.480 -10.564 0.659 1.000 1 A SER 97.142 1
ATOM 123 O OG . SER 18 18 ? A -0.083 -10.643 0.589 1.000 1 A SER 94.366 1
ATOM 124 N N . ALA 19 19 ? A -4.199 -9.016 1.278 1.000 1 A ALA 97.968 1
ATOM 125 C CA . ALA 19 19 ? A -5.646 -8.986 1.200 1.000 1 A ALA 98.081 1
ATOM 126 C C . ALA 19 19 ? A -6.130 -7.764 0.439 1.000 1 A ALA 98.280 1
ATOM 127 O O . ALA 19 19 ? A -7.055 -7.854 -0.367 1.000 1 A ALA 98.402 1
ATOM 128 C CB . ALA 19 19 ? A -6.258 -9.045 2.579 1.000 1 A ALA 97.966 1
ATOM 129 N N . LEU 20 20 ? A -5.505 -6.608 0.700 1.000 1 A LEU 98.242 1
ATOM 130 C CA . LEU 20 20 ? A -5.879 -5.383 -0.020 1.000 1 A LEU 98.442 1
ATOM 131 C C . LEU 20 20 ? A -5.610 -5.524 -1.509 1.000 1 A LEU 98.434 1
ATOM 132 O O . LEU 20 20 ? A -6.411 -5.116 -2.353 1.000 1 A LEU 98.482 1
ATOM 133 C CB . LEU 20 20 ? A -5.111 -4.181 0.542 1.000 1 A LEU 98.648 1
ATOM 134 C CG . LEU 20 20 ? A -5.604 -3.667 1.893 1.000 1 A LEU 98.718 1
ATOM 135 C CD1 . LEU 20 20 ? A -6.923 -2.915 1.681 1.000 1 A LEU 98.735 1
ATOM 136 C CD2 . LEU 20 20 ? A -4.569 -2.770 2.513 1.000 1 A LEU 98.761 1
ATOM 137 N N . THR 21 21 ? A -4.427 -6.085 -1.839 1.000 1 A THR 98.392 1
ATOM 138 C CA . THR 21 21 ? A -4.051 -6.223 -3.245 1.000 1 A THR 98.250 1
ATOM 139 C C . THR 21 21 ? A -5.002 -7.161 -3.958 1.000 1 A THR 98.166 1
ATOM 140 O O . THR 21 21 ? A -5.468 -6.873 -5.058 1.000 1 A THR 98.231 1
ATOM 141 C CB . THR 21 21 ? A -2.608 -6.690 -3.329 1.000 1 A THR 98.184 1
ATOM 142 O OG1 . THR 21 21 ? A -1.763 -5.734 -2.691 1.000 1 A THR 98.101 1
ATOM 143 C CG2 . THR 21 21 ? A -2.176 -6.882 -4.770 1.000 1 A THR 98.090 1
ATOM 144 N N . ILE 22 22 ? A -5.306 -8.293 -3.341 1.000 1 A ILE 97.830 1
ATOM 145 C CA . ILE 22 22 ? A -6.178 -9.263 -3.980 1.000 1 A ILE 97.545 1
ATOM 146 C C . ILE 22 22 ? A -7.612 -8.740 -4.088 1.000 1 A ILE 97.825 1
ATOM 147 O O . ILE 22 22 ? A -8.298 -9.012 -5.073 1.000 1 A ILE 98.012 1
ATOM 148 C CB . ILE 22 22 ? A -6.094 -10.602 -3.247 1.000 1 A ILE 96.984 1
ATOM 149 C CG1 . ILE 22 22 ? A -4.665 -11.152 -3.454 1.000 1 A ILE 96.464 1
ATOM 150 C CG2 . ILE 22 22 ? A -7.128 -11.587 -3.763 1.000 1 A ILE 95.917 1
ATOM 151 C CD1 . ILE 22 22 ? A -4.326 -12.328 -2.591 1.000 1 A ILE 94.340 1
ATOM 152 N N . GLN 23 23 ? A -8.079 -7.965 -3.102 1.000 1 A GLN 98.014 1
ATOM 153 C CA . GLN 23 23 ? A -9.375 -7.316 -3.283 1.000 1 A GLN 98.109 1
ATOM 154 C C . GLN 23 23 ? A -9.371 -6.403 -4.496 1.000 1 A GLN 98.188 1
ATOM 155 O O . GLN 23 23 ? A -10.325 -6.421 -5.279 1.000 1 A GLN 98.148 1
ATOM 156 C CB . GLN 23 23 ? A -9.763 -6.518 -2.037 1.000 1 A GLN 97.987 1
ATOM 157 C CG . GLN 23 23 ? A -10.521 -7.358 -1.027 1.000 1 A GLN 95.833 1
ATOM 158 C CD . GLN 23 23 ? A -11.954 -7.637 -1.458 1.000 1 A GLN 97.685 1
ATOM 159 O OE1 . GLN 23 23 ? A -12.370 -7.485 -2.608 1.000 1 A GLN 97.128 1
ATOM 160 N NE2 . GLN 23 23 ? A -12.754 -8.077 -0.488 1.000 1 A GLN 96.672 1
ATOM 161 N N . LEU 24 24 ? A -8.319 -5.596 -4.642 1.000 1 A LEU 98.199 1
ATOM 162 C CA . LEU 24 24 ? A -8.264 -4.706 -5.804 1.000 1 A LEU 98.256 1
ATOM 163 C C . LEU 24 24 ? A -8.244 -5.491 -7.097 1.000 1 A LEU 98.122 1
ATOM 164 O O . LEU 24 24 ? A -8.983 -5.179 -8.048 1.000 1 A LEU 97.977 1
ATOM 165 C CB . LEU 24 24 ? A -7.041 -3.808 -5.736 1.000 1 A LEU 98.370 1
ATOM 166 C CG . LEU 24 24 ? A -6.996 -2.787 -6.890 1.000 1 A LEU 98.296 1
ATOM 167 C CD1 . LEU 24 24 ? A -7.750 -1.510 -6.493 1.000 1 A LEU 98.026 1
ATOM 168 C CD2 . LEU 24 24 ? A -5.568 -2.494 -7.292 1.000 1 A LEU 98.149 1
ATOM 169 N N . ILE 25 25 ? A -7.401 -6.515 -7.165 1.000 1 A ILE 97.881 1
ATOM 170 C CA . ILE 25 25 ? A -7.171 -7.251 -8.421 1.000 1 A ILE 97.387 1
ATOM 171 C C . ILE 25 25 ? A -8.308 -8.222 -8.726 1.000 1 A ILE 97.111 1
ATOM 172 O O . ILE 25 25 ? A -8.777 -8.314 -9.859 1.000 1 A ILE 96.741 1
ATOM 173 C CB . ILE 25 25 ? A -5.829 -7.989 -8.343 1.000 1 A ILE 96.658 1
ATOM 174 C CG1 . ILE 25 25 ? A -4.680 -7.004 -8.150 1.000 1 A ILE 94.272 1
ATOM 175 C CG2 . ILE 25 25 ? A -5.617 -8.878 -9.589 1.000 1 A ILE 92.771 1
ATOM 176 C CD1 . ILE 25 25 ? A -4.599 -5.950 -9.218 1.000 1 A ILE 88.307 1
ATOM 177 N N . GLN 26 26 ? A -8.753 -8.955 -7.725 1.000 1 A GLN 97.329 1
ATOM 178 C CA . GLN 26 26 ? A -9.651 -10.094 -7.931 1.000 1 A GLN 96.750 1
ATOM 179 C C . GLN 26 26 ? A -11.046 -9.892 -7.342 1.000 1 A GLN 97.070 1
ATOM 180 O O . GLN 26 26 ? A -11.904 -10.734 -7.551 1.000 1 A GLN 96.351 1
ATOM 181 C CB . GLN 26 26 ? A -9.037 -11.359 -7.319 1.000 1 A GLN 95.533 1
ATOM 182 C CG . GLN 26 26 ? A -7.700 -11.757 -7.929 1.000 1 A GLN 91.200 1
ATOM 183 C CD . GLN 26 26 ? A -7.805 -12.241 -9.348 1.000 1 A GLN 84.469 1
ATOM 184 O OE1 . GLN 26 26 ? A -8.886 -12.613 -9.827 1.000 1 A GLN 75.407 1
ATOM 185 N NE2 . GLN 26 26 ? A -6.697 -12.240 -10.054 1.000 1 A GLN 74.512 1
ATOM 186 N N . ASN 27 27 ? A -11.277 -8.821 -6.602 1.000 1 A ASN 97.290 1
ATOM 187 C CA . ASN 27 27 ? A -12.591 -8.503 -6.046 1.000 1 A ASN 97.049 1
ATOM 188 C C . ASN 27 27 ? A -13.099 -9.590 -5.110 1.000 1 A ASN 97.246 1
ATOM 189 O O . ASN 27 27 ? A -14.285 -9.924 -5.111 1.000 1 A ASN 96.109 1
ATOM 190 C CB . ASN 27 27 ? A -13.605 -8.229 -7.145 1.000 1 A ASN 96.168 1
ATOM 191 C CG . ASN 27 27 ? A -13.203 -7.059 -8.012 1.000 1 A ASN 94.116 1
ATOM 192 O OD1 . ASN 27 27 ? A -13.070 -5.931 -7.520 1.000 1 A ASN 83.940 1
ATOM 193 N ND2 . ASN 27 27 ? A -12.969 -7.333 -9.288 1.000 1 A ASN 81.065 1
ATOM 194 N N . HIS 28 28 ? A -12.191 -10.170 -4.312 1.000 1 A HIS 97.240 1
ATOM 195 C CA . HIS 28 28 ? A -12.563 -11.135 -3.300 1.000 1 A HIS 96.671 1
ATOM 196 C C . HIS 28 28 ? A -11.589 -11.050 -2.132 1.000 1 A HIS 97.128 1
ATOM 197 O O . HIS 28 28 ? A -10.444 -10.621 -2.300 1.000 1 A HIS 96.663 1
ATOM 198 C CB . HIS 28 28 ? A -12.653 -12.560 -3.841 1.000 1 A HIS 94.570 1
ATOM 199 C CG . HIS 28 28 ? A -11.363 -13.120 -4.335 1.000 1 A HIS 88.982 1
ATOM 200 N ND1 . HIS 28 28 ? A -10.498 -13.856 -3.532 1.000 1 A HIS 79.368 1
ATOM 201 C CD2 . HIS 28 28 ? A -10.816 -13.066 -5.563 1.000 1 A HIS 80.421 1
ATOM 202 C CE1 . HIS 28 28 ? A -9.466 -14.243 -4.263 1.000 1 A HIS 79.629 1
ATOM 203 N NE2 . HIS 28 28 ? A -9.627 -13.777 -5.504 1.000 1 A HIS 79.308 1
ATOM 204 N N . PHE 29 29 ? A -12.073 -11.467 -0.959 1.000 1 A PHE 97.862 1
ATOM 205 C CA . PHE 29 29 ? A -11.279 -11.421 0.255 1.000 1 A PHE 97.817 1
ATOM 206 C C . PHE 29 29 ? A -10.714 -12.796 0.514 1.000 1 A PHE 97.001 1
ATOM 207 O O . PHE 29 29 ? A -11.436 -13.805 0.493 1.000 1 A PHE 96.339 1
ATOM 208 C CB . PHE 29 29 ? A -12.156 -10.963 1.439 1.000 1 A PHE 97.603 1
ATOM 209 C CG . PHE 29 29 ? A -11.450 -11.017 2.769 1.000 1 A PHE 97.845 1
ATOM 210 C CD1 . PHE 29 29 ? A -10.317 -10.257 2.988 1.000 1 A PHE 97.927 1
ATOM 211 C CD2 . PHE 29 29 ? A -11.948 -11.816 3.792 1.000 1 A PHE 97.503 1
ATOM 212 C CE1 . PHE 29 29 ? A -9.684 -10.308 4.214 1.000 1 A PHE 97.546 1
ATOM 213 C CE2 . PHE 29 29 ? A -11.320 -11.860 5.017 1.000 1 A PHE 97.096 1
ATOM 214 C CZ . PHE 29 29 ? A -10.189 -11.092 5.229 1.000 1 A PHE 97.375 1
ATOM 215 N N . VAL 30 30 ? A -9.418 -12.857 0.754 1.000 1 A VAL 95.236 1
ATOM 216 C CA . VAL 30 30 ? A -8.719 -14.101 1.032 1.000 1 A VAL 93.200 1
ATOM 217 C C . VAL 30 30 ? A -8.289 -14.066 2.505 1.000 1 A VAL 92.786 1
ATOM 218 O O . VAL 30 30 ? A -7.484 -13.232 2.899 1.000 1 A VAL 91.478 1
ATOM 219 C CB . VAL 30 30 ? A -7.502 -14.256 0.135 1.000 1 A VAL 90.050 1
ATOM 220 C CG1 . VAL 30 30 ? A -7.937 -14.228 -1.333 1.000 1 A VAL 85.638 1
ATOM 221 C CG2 . VAL 30 30 ? A -6.733 -15.552 0.454 1.000 1 A VAL 83.472 1
ATOM 222 N N . ASP 31 31 ? A -8.836 -14.970 3.304 1.000 1 A ASP 91.109 1
ATOM 223 C CA . ASP 31 31 ? A -8.505 -14.992 4.739 1.000 1 A ASP 90.150 1
ATOM 224 C C . ASP 31 31 ? A -7.330 -15.918 5.031 1.000 1 A ASP 89.778 1
ATOM 225 O O . ASP 31 31 ? A -7.013 -16.138 6.206 1.000 1 A ASP 84.796 1
ATOM 226 C CB . ASP 31 31 ? A -9.734 -15.371 5.588 1.000 1 A ASP 86.745 1
ATOM 227 C CG . ASP 31 31 ? A -10.234 -16.777 5.376 1.000 1 A ASP 82.669 1
ATOM 228 O OD1 . ASP 31 31 ? A -9.677 -17.520 4.554 1.000 1 A ASP 78.382 1
ATOM 229 O OD2 . ASP 31 31 ? A -11.199 -17.144 6.079 1.000 1 A ASP 78.918 1
ATOM 230 N N . GLU 32 32 ? A -6.673 -16.457 3.993 1.000 1 A GLU 89.738 1
ATOM 231 C CA . GLU 32 32 ? A -5.500 -17.286 4.149 1.000 1 A GLU 88.168 1
ATOM 232 C C . GLU 32 32 ? A -4.646 -17.069 2.906 1.000 1 A GLU 86.352 1
ATOM 233 O O . GLU 32 32 ? A -5.044 -17.461 1.805 1.000 1 A GLU 81.329 1
ATOM 234 C CB . GLU 32 32 ? A -5.884 -18.759 4.333 1.000 1 A GLU 86.081 1
ATOM 235 C CG . GLU 32 32 ? A -4.781 -19.624 4.888 1.000 1 A GLU 75.353 1
ATOM 236 C CD . GLU 32 32 ? A -5.304 -20.962 5.388 1.000 1 A GLU 66.745 1
ATOM 237 O OE1 . GLU 32 32 ? A -6.549 -21.139 5.495 1.000 1 A GLU 62.418 1
ATOM 238 O OE2 . GLU 32 32 ? A -4.480 -21.830 5.704 1.000 1 A GLU 59.236 1
ATOM 239 N N . TYR 33 33 ? A -3.482 -16.393 3.038 1.000 1 A TYR 86.501 1
ATOM 240 C CA . TYR 33 33 ? A -2.602 -16.099 1.927 1.000 1 A TYR 85.484 1
ATOM 241 C C . TYR 33 33 ? A -1.171 -16.154 2.461 1.000 1 A TYR 86.920 1
ATOM 242 O O . TYR 33 33 ? A -0.805 -15.427 3.352 1.000 1 A TYR 85.633 1
ATOM 243 C CB . TYR 33 33 ? A -2.897 -14.697 1.379 1.000 1 A TYR 81.350 1
ATOM 244 C CG . TYR 33 33 ? A -2.150 -14.386 0.091 1.000 1 A TYR 79.487 1
ATOM 245 C CD1 . TYR 33 33 ? A -2.684 -14.717 -1.144 1.000 1 A TYR 75.873 1
ATOM 246 C CD2 . TYR 33 33 ? A -0.919 -13.781 0.125 1.000 1 A TYR 74.674 1
ATOM 247 C CE1 . TYR 33 33 ? A -2.028 -14.431 -2.308 1.000 1 A TYR 72.520 1
ATOM 248 C CE2 . TYR 33 33 ? A -0.235 -13.503 -1.045 1.000 1 A TYR 72.229 1
ATOM 249 C CZ . TYR 33 33 ? A -0.807 -13.841 -2.260 1.000 1 A TYR 73.707 1
ATOM 250 O OH . TYR 33 33 ? A -0.148 -13.564 -3.432 1.000 1 A TYR 69.309 1
ATOM 251 N N . ASP 34 34 ? A -0.386 -17.101 1.912 1.000 1 A ASP 88.201 1
ATOM 252 C CA . ASP 34 34 ? A 0.952 -17.385 2.408 1.000 1 A ASP 88.936 1
ATOM 253 C C . ASP 34 34 ? A 1.703 -16.097 2.679 1.000 1 A ASP 90.877 1
ATOM 254 O O . ASP 34 34 ? A 1.924 -15.307 1.768 1.000 1 A ASP 90.678 1
ATOM 255 C CB . ASP 34 34 ? A 1.701 -18.239 1.398 1.000 1 A ASP 87.117 1
ATOM 256 C CG . ASP 34 34 ? A 3.038 -18.732 1.933 1.000 1 A ASP 85.939 1
ATOM 257 O OD1 . ASP 34 34 ? A 3.680 -18.051 2.763 1.000 1 A ASP 84.367 1
ATOM 258 O OD2 . ASP 34 34 ? A 3.464 -19.819 1.484 1.000 1 A ASP 83.237 1
ATOM 259 N N . PRO 35 35 ? A 2.091 -15.841 3.934 1.000 1 A PRO 87.480 1
ATOM 260 C CA . PRO 35 35 ? A 2.716 -14.549 4.231 1.000 1 A PRO 89.185 1
ATOM 261 C C . PRO 35 35 ? A 4.124 -14.415 3.707 1.000 1 A PRO 89.926 1
ATOM 262 O O . PRO 35 35 ? A 4.680 -13.325 3.758 1.000 1 A PRO 88.118 1
ATOM 263 C CB . PRO 35 35 ? A 2.696 -14.510 5.766 1.000 1 A PRO 86.343 1
ATOM 264 C CG . PRO 35 35 ? A 2.774 -15.937 6.162 1.000 1 A PRO 85.658 1
ATOM 265 C CD . PRO 35 35 ? A 1.951 -16.684 5.133 1.000 1 A PRO 87.921 1
ATOM 266 N N . THR 36 36 ? A 4.717 -15.482 3.207 1.000 1 A THR 89.178 1
ATOM 267 C CA . THR 36 36 ? A 6.074 -15.429 2.659 1.000 1 A THR 87.772 1
ATOM 268 C C . THR 36 36 ? A 6.121 -15.090 1.178 1.000 1 A THR 89.750 1
ATOM 269 O O . THR 36 36 ? A 7.201 -14.871 0.640 1.000 1 A THR 88.565 1
ATOM 270 C CB . THR 36 36 ? A 6.812 -16.747 2.895 1.000 1 A THR 83.660 1
ATOM 271 O OG1 . THR 36 36 ? A 6.262 -17.774 2.089 1.000 1 A THR 80.360 1
ATOM 272 C CG2 . THR 36 36 ? A 6.757 -17.152 4.353 1.000 1 A THR 80.389 1
ATOM 273 N N . ILE 37 37 ? A 4.956 -15.070 0.510 1.000 1 A ILE 91.962 1
ATOM 274 C CA . ILE 37 37 ? A 4.926 -14.825 -0.933 1.000 1 A ILE 91.704 1
ATOM 275 C C . ILE 37 37 ? A 4.927 -13.335 -1.214 1.000 1 A ILE 92.563 1
ATOM 276 O O . ILE 37 37 ? A 4.076 -12.596 -0.754 1.000 1 A ILE 91.832 1
ATOM 277 C CB . ILE 37 37 ? A 3.678 -15.483 -1.573 1.000 1 A ILE 89.524 1
ATOM 278 C CG1 . ILE 37 37 ? A 3.796 -17.004 -1.465 1.000 1 A ILE 88.931 1
ATOM 279 C CG2 . ILE 37 37 ? A 3.515 -15.016 -3.011 1.000 1 A ILE 88.651 1
ATOM 280 C CD1 . ILE 37 37 ? A 2.589 -17.754 -2.024 1.000 1 A ILE 85.494 1
ATOM 281 N N . GLU 38 38 ? A 5.930 -12.901 -1.972 1.000 1 A GLU 92.666 1
ATOM 282 C CA . GLU 38 38 ? A 6.042 -11.532 -2.464 1.000 1 A GLU 92.870 1
ATOM 283 C C . GLU 38 38 ? A 5.900 -11.595 -3.969 1.000 1 A GLU 92.531 1
ATOM 284 O O . GLU 38 38 ? A 6.677 -12.270 -4.640 1.000 1 A GLU 91.012 1
ATOM 285 C CB . GLU 38 38 ? A 7.375 -10.904 -2.071 1.000 1 A GLU 91.458 1
ATOM 286 C CG . GLU 38 38 ? A 7.579 -9.510 -2.629 1.000 1 A GLU 89.592 1
ATOM 287 C CD . GLU 38 38 ? A 8.912 -8.920 -2.233 1.000 1 A GLU 89.833 1
ATOM 288 O OE1 . GLU 38 38 ? A 9.056 -8.480 -1.056 1.000 1 A GLU 86.857 1
ATOM 289 O OE2 . GLU 38 38 ? A 9.803 -8.891 -3.094 1.000 1 A GLU 86.399 1
ATOM 290 N N . ASP 39 39 ? A 4.895 -10.923 -4.500 1.000 1 A ASP 94.145 1
ATOM 291 C CA . ASP 39 39 ? A 4.583 -11.018 -5.919 1.000 1 A ASP 94.007 1
ATOM 292 C C . ASP 39 39 ? A 4.011 -9.697 -6.419 1.000 1 A ASP 95.234 1
ATOM 293 O O . ASP 39 39 ? A 3.653 -8.813 -5.634 1.000 1 A ASP 95.011 1
ATOM 294 C CB . ASP 39 39 ? A 3.599 -12.158 -6.165 1.000 1 A ASP 92.121 1
ATOM 295 C CG . ASP 39 39 ? A 3.623 -12.683 -7.596 1.000 1 A ASP 85.938 1
ATOM 296 O OD1 . ASP 39 39 ? A 4.398 -12.161 -8.438 1.000 1 A ASP 82.710 1
ATOM 297 O OD2 . ASP 39 39 ? A 2.866 -13.623 -7.874 1.000 1 A ASP 80.009 1
ATOM 298 N N . SER 40 40 ? A 3.957 -9.586 -7.722 1.000 1 A SER 94.988 1
ATOM 299 C CA . SER 40 40 ? A 3.418 -8.392 -8.369 1.000 1 A SER 95.021 1
ATOM 300 C C . SER 40 40 ? A 2.180 -8.763 -9.158 1.000 1 A SER 95.460 1
ATOM 301 O O . SER 40 40 ? A 2.002 -9.900 -9.612 1.000 1 A SER 94.003 1
ATOM 302 C CB . SER 40 40 ? A 4.462 -7.748 -9.280 1.000 1 A SER 92.709 1
ATOM 303 O OG . SER 40 40 ? A 4.833 -8.624 -10.316 1.000 1 A SER 87.634 1
ATOM 304 N N . TYR 41 41 ? A 1.308 -7.787 -9.290 1.000 1 A TYR 96.708 1
ATOM 305 C CA . TYR 41 41 ? A 0.000156 -7.977 -9.954 1.000 1 A TYR 96.356 1
ATOM 306 C C . TYR 41 41 ? A -0.241 -6.767 -10.849 1.000 1 A TYR 96.768 1
ATOM 307 O O . TYR 41 41 ? A 0.258 -5.677 -10.589 1.000 1 A TYR 96.685 1
ATOM 308 C CB . TYR 41 41 ? A -1.116 -8.073 -8.918 1.000 1 A TYR 95.736 1
ATOM 309 C CG . TYR 41 41 ? A -0.965 -9.208 -7.934 1.000 1 A TYR 93.951 1
ATOM 310 C CD1 . TYR 41 41 ? A -1.588 -10.421 -8.153 1.000 1 A TYR 91.958 1
ATOM 311 C CD2 . TYR 41 41 ? A -0.185 -9.060 -6.796 1.000 1 A TYR 93.037 1
ATOM 312 C CE1 . TYR 41 41 ? A -1.448 -11.465 -7.255 1.000 1 A TYR 89.266 1
ATOM 313 C CE2 . TYR 41 41 ? A -0.041 -10.107 -5.910 1.000 1 A TYR 91.522 1
ATOM 314 C CZ . TYR 41 41 ? A -0.675 -11.306 -6.141 1.000 1 A TYR 88.690 1
ATOM 315 O OH . TYR 41 41 ? A -0.539 -12.353 -5.236 1.000 1 A TYR 85.484 1
ATOM 316 N N . ARG 42 42 ? A -1.041 -6.983 -11.923 1.000 1 A ARG 96.547 1
ATOM 317 C CA . ARG 42 42 ? A -1.428 -5.894 -12.801 1.000 1 A ARG 96.535 1
ATOM 318 C C . ARG 42 42 ? A -2.957 -5.796 -12.833 1.000 1 A ARG 96.750 1
ATOM 319 O O . ARG 42 42 ? A -3.681 -6.777 -12.725 1.000 1 A ARG 95.524 1
ATOM 320 C CB . ARG 42 42 ? A -0.904 -6.095 -14.219 1.000 1 A ARG 94.849 1
ATOM 321 C CG . ARG 42 42 ? A 0.619 -6.064 -14.294 1.000 1 A ARG 84.307 1
ATOM 322 C CD . ARG 42 42 ? A 1.096 -5.916 -15.703 1.000 1 A ARG 78.779 1
ATOM 323 N NE . ARG 42 42 ? A 0.499 -6.922 -16.584 1.000 1 A ARG 73.373 1
ATOM 324 C CZ . ARG 42 42 ? A 0.555 -6.879 -17.920 1.000 1 A ARG 67.325 1
ATOM 325 N NH1 . ARG 42 42 ? A 1.170 -5.886 -18.534 1.000 1 A ARG 60.464 1
ATOM 326 N NH2 . ARG 42 42 ? A -0.020 -7.832 -18.615 1.000 1 A ARG 58.215 1
ATOM 327 N N . LYS 43 43 ? A -3.427 -4.550 -12.957 1.000 1 A LYS 96.184 1
ATOM 328 C CA . LYS 43 43 ? A -4.883 -4.292 -12.977 1.000 1 A LYS 96.332 1
ATOM 329 C C . LYS 43 43 ? A -5.130 -3.054 -13.834 1.000 1 A LYS 96.640 1
ATOM 330 O O . LYS 43 43 ? A -4.601 -1.995 -13.558 1.000 1 A LYS 96.704 1
ATOM 331 C CB . LYS 43 43 ? A -5.396 -4.053 -11.568 1.000 1 A LYS 95.443 1
ATOM 332 C CG . LYS 43 43 ? A -6.865 -3.637 -11.470 1.000 1 A LYS 94.241 1
ATOM 333 C CD . LYS 43 43 ? A -7.809 -4.798 -11.748 1.000 1 A LYS 91.821 1
ATOM 334 C CE . LYS 43 43 ? A -9.222 -4.397 -11.408 1.000 1 A LYS 90.332 1
ATOM 335 N NZ . LYS 43 43 ? A -10.173 -5.539 -11.595 1.000 1 A LYS 86.135 1
ATOM 336 N N . GLN 44 44 ? A -5.971 -3.230 -14.847 1.000 1 A GLN 97.436 1
ATOM 337 C CA . GLN 44 44 ? A -6.430 -2.072 -15.623 1.000 1 A GLN 97.317 1
ATOM 338 C C . GLN 44 44 ? A -7.611 -1.454 -14.922 1.000 1 A GLN 97.065 1
ATOM 339 O O . GLN 44 44 ? A -8.578 -2.147 -14.565 1.000 1 A GLN 95.965 1
ATOM 340 C CB . GLN 44 44 ? A -6.808 -2.487 -17.037 1.000 1 A GLN 96.458 1
ATOM 341 C CG . GLN 44 44 ? A -7.259 -1.324 -17.885 1.000 1 A GLN 92.281 1
ATOM 342 C CD . GLN 44 44 ? A -7.757 -1.753 -19.238 1.000 1 A GLN 88.166 1
ATOM 343 O OE1 . GLN 44 44 ? A -6.990 -2.288 -20.046 1.000 1 A GLN 80.360 1
ATOM 344 N NE2 . GLN 44 44 ? A -9.048 -1.567 -19.497 1.000 1 A GLN 79.669 1
ATOM 345 N N . VAL 45 45 ? A -7.564 -0.145 -14.695 1.000 1 A VAL 96.833 1
ATOM 346 C CA . VAL 45 45 ? A -8.613 0.585 -14.012 1.000 1 A VAL 96.498 1
ATOM 347 C C . VAL 45 45 ? A -8.848 1.907 -14.726 1.000 1 A VAL 96.320 1
ATOM 348 O O . VAL 45 45 ? A -8.030 2.336 -15.542 1.000 1 A VAL 95.622 1
ATOM 349 C CB . VAL 45 45 ? A -8.276 0.846 -12.519 1.000 1 A VAL 95.490 1
ATOM 350 C CG1 . VAL 45 45 ? A -8.194 -0.438 -11.730 1.000 1 A VAL 94.840 1
ATOM 351 C CG2 . VAL 45 45 ? A -6.996 1.653 -12.400 1.000 1 A VAL 94.584 1
ATOM 352 N N . VAL 46 46 ? A -9.968 2.509 -14.421 1.000 1 A VAL 95.980 1
ATOM 353 C CA . VAL 46 46 ? A -10.277 3.855 -14.906 1.000 1 A VAL 96.160 1
ATOM 354 C C . VAL 46 46 ? A -10.267 4.783 -13.698 1.000 1 A VAL 96.727 1
ATOM 355 O O . VAL 46 46 ? A -11.040 4.596 -12.770 1.000 1 A VAL 96.123 1
ATOM 356 C CB . VAL 46 46 ? A -11.622 3.924 -15.632 1.000 1 A VAL 94.708 1
ATOM 357 C CG1 . VAL 46 46 ? A -11.634 2.915 -16.789 1.000 1 A VAL 93.295 1
ATOM 358 C CG2 . VAL 46 46 ? A -11.871 5.335 -16.136 1.000 1 A VAL 93.846 1
ATOM 359 N N . ILE 47 47 ? A -9.387 5.768 -13.692 1.000 1 A ILE 96.814 1
ATOM 360 C CA . ILE 47 47 ? A -9.265 6.730 -12.608 1.000 1 A ILE 97.095 1
ATOM 361 C C . ILE 47 47 ? A -9.425 8.130 -13.215 1.000 1 A ILE 96.858 1
ATOM 362 O O . ILE 47 47 ? A -8.610 8.539 -14.014 1.000 1 A ILE 96.227 1
ATOM 363 C CB . ILE 47 47 ? A -7.920 6.612 -11.896 1.000 1 A ILE 97.291 1
ATOM 364 C CG1 . ILE 47 47 ? A -7.728 5.195 -11.381 1.000 1 A ILE 96.886 1
ATOM 365 C CG2 . ILE 47 47 ? A -7.808 7.645 -10.753 1.000 1 A ILE 97.051 1
ATOM 366 C CD1 . ILE 47 47 ? A -6.332 4.924 -10.852 1.000 1 A ILE 96.287 1
ATOM 367 N N . ASP 48 48 ? A -10.498 8.814 -12.798 1.000 1 A ASP 97.214 1
ATOM 368 C CA . ASP 48 48 ? A -10.774 10.175 -13.277 1.000 1 A ASP 96.630 1
ATOM 369 C C . ASP 48 48 ? A -10.800 10.225 -14.797 1.000 1 A ASP 95.804 1
ATOM 370 O O . ASP 48 48 ? A -10.321 11.185 -15.402 1.000 1 A ASP 94.149 1
ATOM 371 C CB . ASP 48 48 ? A -9.763 11.169 -12.708 1.000 1 A ASP 96.257 1
ATOM 372 C CG . ASP 48 48 ? A -9.672 11.117 -11.190 1.000 1 A ASP 96.511 1
ATOM 373 O OD1 . ASP 48 48 ? A -10.747 11.040 -10.533 1.000 1 A ASP 95.412 1
ATOM 374 O OD2 . ASP 48 48 ? A -8.550 11.132 -10.656 1.000 1 A ASP 94.944 1
ATOM 375 N N . GLY 49 49 ? A -11.350 9.181 -15.392 1.000 1 A GLY 95.809 1
ATOM 376 C CA . GLY 49 49 ? A -11.518 9.132 -16.839 1.000 1 A GLY 94.144 1
ATOM 377 C C . GLY 49 49 ? A -10.324 8.622 -17.617 1.000 1 A GLY 94.254 1
ATOM 378 O O . GLY 49 49 ? A -10.415 8.497 -18.840 1.000 1 A GLY 92.828 1
ATOM 379 N N . GLU 50 50 ? A -9.219 8.338 -16.947 1.000 1 A GLU 93.607 1
ATOM 380 C CA . GLU 50 50 ? A -8.008 7.824 -17.598 1.000 1 A GLU 93.531 1
ATOM 381 C C . GLU 50 50 ? A -7.918 6.330 -17.406 1.000 1 A GLU 94.514 1
ATOM 382 O O . GLU 50 50 ? A -7.804 5.847 -16.253 1.000 1 A GLU 94.547 1
ATOM 383 C CB . GLU 50 50 ? A -6.757 8.477 -17.002 1.000 1 A GLU 90.876 1
ATOM 384 C CG . GLU 50 50 ? A -5.462 7.964 -17.584 1.000 1 A GLU 87.441 1
ATOM 385 C CD . GLU 50 50 ? A -4.256 8.603 -16.936 1.000 1 A GLU 85.248 1
ATOM 386 O OE1 . GLU 50 50 ? A -3.908 8.205 -15.805 1.000 1 A GLU 77.384 1
ATOM 387 O OE2 . GLU 50 50 ? A -3.659 9.526 -17.555 1.000 1 A GLU 75.805 1
ATOM 388 N N . THR 51 51 ? A -7.959 5.555 -18.476 1.000 1 A THR 95.797 1
ATOM 389 C CA . THR 51 51 ? A -7.703 4.129 -18.387 1.000 1 A THR 95.853 1
ATOM 390 C C . THR 51 51 ? A -6.226 3.958 -18.055 1.000 1 A THR 95.862 1
ATOM 391 O O . THR 51 51 ? A -5.351 4.479 -18.768 1.000 1 A THR 94.192 1
ATOM 392 C CB . THR 51 51 ? A -8.053 3.395 -19.671 1.000 1 A THR 95.103 1
ATOM 393 O OG1 . THR 51 51 ? A -9.439 3.627 -19.963 1.000 1 A THR 92.499 1
ATOM 394 C CG2 . THR 51 51 ? A -7.801 1.914 -19.545 1.000 1 A THR 93.088 1
ATOM 395 N N . SER 52 52 ? A -5.943 3.244 -16.953 1.000 1 A SER 95.755 1
ATOM 396 C CA . SER 52 52 ? A -4.584 3.155 -16.429 1.000 1 A SER 95.591 1
ATOM 397 C C . SER 52 52 ? A -4.271 1.724 -16.100 1.000 1 A SER 96.439 1
ATOM 398 O O . SER 52 52 ? A -5.162 0.932 -15.760 1.000 1 A SER 96.106 1
ATOM 399 C CB . SER 52 52 ? A -4.462 4.014 -15.175 1.000 1 A SER 92.769 1
ATOM 400 O OG . SER 52 52 ? A -4.756 5.370 -15.427 1.000 1 A SER 84.726 1
ATOM 401 N N . LEU 53 53 ? A -2.998 1.380 -16.182 1.000 1 A LEU 97.282 1
ATOM 402 C CA . LEU 53 53 ? A -2.519 0.055 -15.812 1.000 1 A LEU 97.662 1
ATOM 403 C C . LEU 53 53 ? A -1.735 0.182 -14.519 1.000 1 A LEU 97.933 1
ATOM 404 O O . LEU 53 53 ? A -0.713 0.872 -14.456 1.000 1 A LEU 97.635 1
ATOM 405 C CB . LEU 53 53 ? A -1.624 -0.513 -16.925 1.000 1 A LEU 97.045 1
ATOM 406 C CG . LEU 53 53 ? A -1.083 -1.907 -16.652 1.000 1 A LEU 94.627 1
ATOM 407 C CD1 . LEU 53 53 ? A -2.222 -2.932 -16.519 1.000 1 A LEU 93.193 1
ATOM 408 C CD2 . LEU 53 53 ? A -0.114 -2.330 -17.744 1.000 1 A LEU 92.690 1
ATOM 409 N N . LEU 54 54 ? A -2.236 -0.474 -13.461 1.000 1 A LEU 98.034 1
ATOM 410 C CA . LEU 54 54 ? A -1.569 -0.459 -12.169 1.000 1 A LEU 98.239 1
ATOM 411 C C . LEU 54 54 ? A -0.679 -1.714 -12.071 1.000 1 A LEU 98.181 1
ATOM 412 O O . LEU 54 54 ? A -1.170 -2.827 -12.212 1.000 1 A LEU 97.975 1
ATOM 413 C CB . LEU 54 54 ? A -2.588 -0.449 -11.038 1.000 1 A LEU 98.232 1
ATOM 414 C CG . LEU 54 54 ? A -3.654 0.634 -11.075 1.000 1 A LEU 98.062 1
ATOM 415 C CD1 . LEU 54 54 ? A -3.028 2.016 -11.289 1.000 1 A LEU 97.963 1
ATOM 416 C CD2 . LEU 54 54 ? A -4.475 0.610 -9.775 1.000 1 A LEU 98.041 1
ATOM 417 N N . ASP 55 55 ? A 0.600 -1.486 -11.833 1.000 1 A ASP 98.142 1
ATOM 418 C CA . ASP 55 55 ? A 1.574 -2.541 -11.593 1.000 1 A ASP 97.944 1
ATOM 419 C C . ASP 55 55 ? A 1.882 -2.501 -10.107 1.000 1 A ASP 98.030 1
ATOM 420 O O . ASP 55 55 ? A 2.544 -1.581 -9.624 1.000 1 A ASP 97.819 1
ATOM 421 C CB . ASP 55 55 ? A 2.814 -2.314 -12.431 1.000 1 A ASP 96.884 1
ATOM 422 C CG . ASP 55 55 ? A 3.866 -3.387 -12.227 1.000 1 A ASP 95.037 1
ATOM 423 O OD1 . ASP 55 55 ? A 3.569 -4.429 -11.615 1.000 1 A ASP 92.945 1
ATOM 424 O OD2 . ASP 55 55 ? A 5.016 -3.171 -12.700 1.000 1 A ASP 90.532 1
ATOM 425 N N . ILE 56 56 ? A 1.370 -3.497 -9.366 1.000 1 A ILE 97.927 1
ATOM 426 C CA . ILE 56 56 ? A 1.326 -3.440 -7.914 1.000 1 A ILE 97.999 1
ATOM 427 C C . ILE 56 56 ? A 2.226 -4.530 -7.340 1.000 1 A ILE 97.627 1
ATOM 428 O O . ILE 56 56 ? A 2.010 -5.731 -7.569 1.000 1 A ILE 97.501 1
ATOM 429 C CB . ILE 56 56 ? A -0.118 -3.618 -7.414 1.000 1 A ILE 98.117 1
ATOM 430 C CG1 . ILE 56 56 ? A -1.022 -2.532 -8.003 1.000 1 A ILE 97.338 1
ATOM 431 C CG2 . ILE 56 56 ? A -0.166 -3.605 -5.878 1.000 1 A ILE 97.981 1
ATOM 432 C CD1 . ILE 56 56 ? A -2.483 -2.881 -7.968 1.000 1 A ILE 92.608 1
ATOM 433 N N . LEU 57 57 ? A 3.250 -4.106 -6.581 1.000 1 A LEU 97.654 1
ATOM 434 C CA . LEU 57 57 ? A 4.110 -5.013 -5.842 1.000 1 A LEU 97.271 1
ATOM 435 C C . LEU 57 57 ? A 3.588 -5.174 -4.439 1.000 1 A LEU 97.346 1
ATOM 436 O O . LEU 57 57 ? A 3.491 -4.205 -3.675 1.000 1 A LEU 97.367 1
ATOM 437 C CB . LEU 57 57 ? A 5.544 -4.497 -5.828 1.000 1 A LEU 96.396 1
ATOM 438 C CG . LEU 57 57 ? A 6.511 -5.276 -4.943 1.000 1 A LEU 95.012 1
ATOM 439 C CD1 . LEU 57 57 ? A 6.639 -6.716 -5.465 1.000 1 A LEU 93.861 1
ATOM 440 C CD2 . LEU 57 57 ? A 7.870 -4.615 -4.871 1.000 1 A LEU 93.454 1
ATOM 441 N N . ASP 58 58 ? A 3.219 -6.414 -4.087 1.000 1 A ASP 97.376 1
ATOM 442 C CA . ASP 58 58 ? A 2.798 -6.777 -2.730 1.000 1 A ASP 97.226 1
ATOM 443 C C . ASP 58 58 ? A 4.012 -7.276 -1.986 1.000 1 A ASP 96.608 1
ATOM 444 O O . ASP 58 58 ? A 4.465 -8.395 -2.220 1.000 1 A ASP 95.729 1
ATOM 445 C CB . ASP 58 58 ? A 1.721 -7.856 -2.830 1.000 1 A ASP 97.195 1
ATOM 446 C CG . ASP 58 58 ? A 1.273 -8.359 -1.467 1.000 1 A ASP 97.156 1
ATOM 447 O OD1 . ASP 58 58 ? A 1.409 -7.625 -0.466 1.000 1 A ASP 96.622 1
ATOM 448 O OD2 . ASP 58 58 ? A 0.805 -9.527 -1.402 1.000 1 A ASP 96.302 1
ATOM 449 N N . THR 59 59 ? A 4.590 -6.450 -1.106 1.000 1 A THR 96.595 1
ATOM 450 C CA . THR 59 59 ? A 5.830 -6.821 -0.454 1.000 1 A THR 95.752 1
ATOM 451 C C . THR 59 59 ? A 5.607 -7.908 0.579 1.000 1 A THR 94.085 1
ATOM 452 O O . THR 59 59 ? A 4.532 -8.037 1.161 1.000 1 A THR 92.272 1
ATOM 453 C CB . THR 59 59 ? A 6.517 -5.619 0.218 1.000 1 A THR 95.507 1
ATOM 454 O OG1 . THR 59 59 ? A 5.648 -5.130 1.224 1.000 1 A THR 91.834 1
ATOM 455 C CG2 . THR 59 59 ? A 6.753 -4.533 -0.803 1.000 1 A THR 91.781 1
ATOM 456 N N . ALA 60 60 ? A 6.641 -8.700 0.804 1.000 1 A ALA 95.032 1
ATOM 457 C CA . ALA 60 60 ? A 6.603 -9.732 1.833 1.000 1 A ALA 93.265 1
ATOM 458 C C . ALA 60 60 ? A 7.919 -9.850 2.593 1.000 1 A ALA 89.412 1
ATOM 459 O O . ALA 60 60 ? A 8.016 -10.717 3.459 1.000 1 A ALA 82.332 1
ATOM 460 C CB . ALA 60 60 ? A 6.219 -11.065 1.221 1.000 1 A ALA 92.748 1
ATOM 461 N N . GLY 61 61 ? A 8.880 -9.016 2.282 1.000 1 A GLY 79.822 1
ATOM 462 C CA . GLY 61 61 ? A 10.141 -9.099 3.013 1.000 1 A GLY 75.732 1
ATOM 463 C C . GLY 61 61 ? A 11.313 -8.677 2.176 1.000 1 A GLY 76.371 1
ATOM 464 O O . GLY 61 61 ? A 11.210 -7.826 1.290 1.000 1 A GLY 70.852 1
ATOM 465 N N . GLN 62 62 ? A 12.457 -9.305 2.478 1.000 1 A GLN 76.357 1
ATOM 466 C CA . GLN 62 62 ? A 13.714 -8.990 1.828 1.000 1 A GLN 75.760 1
ATOM 467 C C . GLN 62 62 ? A 14.066 -10.084 0.840 1.000 1 A GLN 76.157 1
ATOM 468 O O . GLN 62 62 ? A 13.851 -11.263 1.102 1.000 1 A GLN 72.533 1
ATOM 469 C CB . GLN 62 62 ? A 14.846 -8.888 2.850 1.000 1 A GLN 71.745 1
ATOM 470 C CG . GLN 62 62 ? A 14.656 -7.799 3.869 1.000 1 A GLN 68.110 1
ATOM 471 C CD . GLN 62 62 ? A 15.697 -7.852 4.967 1.000 1 A GLN 60.732 1
ATOM 472 O OE1 . GLN 62 62 ? A 15.425 -8.316 6.071 1.000 1 A GLN 57.462 1
ATOM 473 N NE2 . GLN 62 62 ? A 16.901 -7.421 4.649 1.000 1 A GLN 58.904 1
ATOM 474 N N . GLU 63 63 ? A 14.592 -9.673 -0.327 1.000 1 A GLU 74.584 1
ATOM 475 C CA . GLU 63 63 ? A 15.161 -10.630 -1.262 1.000 1 A GLU 73.034 1
ATOM 476 C C . GLU 63 63 ? A 16.472 -11.173 -0.705 1.000 1 A GLU 74.530 1
ATOM 477 O O . GLU 63 63 ? A 16.923 -10.711 0.349 1.000 1 A GLU 70.828 1
ATOM 478 C CB . GLU 63 63 ? A 15.366 -9.956 -2.627 1.000 1 A GLU 66.906 1
ATOM 479 C CG . GLU 63 63 ? A 14.104 -9.450 -3.267 1.000 1 A GLU 64.832 1
ATOM 480 C CD . GLU 63 63 ? A 13.241 -10.516 -3.915 1.000 1 A GLU 61.043 1
ATOM 481 O OE1 . GLU 63 63 ? A 13.538 -11.710 -3.748 1.000 1 A GLU 59.891 1
ATOM 482 O OE2 . GLU 63 63 ? A 12.246 -10.126 -4.567 1.000 1 A GLU 59.725 1
ATOM 483 N N . GLU 64 64 ? A 17.081 -12.147 -1.412 1.000 1 A GLU 77.188 1
ATOM 484 C CA . GLU 64 64 ? A 18.347 -12.723 -0.983 1.000 1 A GLU 77.375 1
ATOM 485 C C . GLU 64 64 ? A 19.384 -11.647 -0.694 1.000 1 A GLU 78.201 1
ATOM 486 O O . GLU 64 64 ? A 20.104 -11.706 0.313 1.000 1 A GLU 73.966 1
ATOM 487 C CB . GLU 64 64 ? A 18.865 -13.714 -2.017 1.000 1 A GLU 71.858 1
ATOM 488 C CG . GLU 64 64 ? A 20.220 -14.296 -1.695 1.000 1 A GLU 67.518 1
ATOM 489 C CD . GLU 64 64 ? A 20.691 -15.307 -2.759 1.000 1 A GLU 60.891 1
ATOM 490 O OE1 . GLU 64 64 ? A 20.104 -15.302 -3.866 1.000 1 A GLU 60.910 1
ATOM 491 O OE2 . GLU 64 64 ? A 21.653 -16.057 -2.483 1.000 1 A GLU 58.665 1
ATOM 492 N N . TYR 65 65 ? A 19.485 -10.684 -1.606 1.000 1 A TYR 79.173 1
ATOM 493 C CA . TYR 65 65 ? A 20.391 -9.547 -1.411 1.000 1 A TYR 79.228 1
ATOM 494 C C . TYR 65 65 ? A 19.563 -8.282 -1.292 1.000 1 A TYR 80.442 1
ATOM 495 O O . TYR 65 65 ? A 18.630 -8.056 -2.057 1.000 1 A TYR 78.061 1
ATOM 496 C CB . TYR 65 65 ? A 21.347 -9.407 -2.591 1.000 1 A TYR 75.023 1
ATOM 497 C CG . TYR 65 65 ? A 22.291 -10.574 -2.761 1.000 1 A TYR 69.976 1
ATOM 498 C CD1 . TYR 65 65 ? A 23.465 -10.614 -2.051 1.000 1 A TYR 66.323 1
ATOM 499 C CD2 . TYR 65 65 ? A 22.005 -11.616 -3.619 1.000 1 A TYR 66.156 1
ATOM 500 C CE1 . TYR 65 65 ? A 24.350 -11.668 -2.181 1.000 1 A TYR 62.290 1
ATOM 501 C CE2 . TYR 65 65 ? A 22.868 -12.673 -3.764 1.000 1 A TYR 62.577 1
ATOM 502 C CZ . TYR 65 65 ? A 24.040 -12.684 -3.045 1.000 1 A TYR 61.398 1
ATOM 503 O OH . TYR 65 65 ? A 24.904 -13.742 -3.190 1.000 1 A TYR 66.499 1
ATOM 504 N N . SER 66 66 ? A 19.907 -7.450 -0.297 1.000 1 A SER 84.189 1
ATOM 505 C CA . SER 66 66 ? A 19.224 -6.186 -0.079 1.000 1 A SER 83.220 1
ATOM 506 C C . SER 66 66 ? A 19.304 -5.291 -1.292 1.000 1 A SER 85.363 1
ATOM 507 O O . SER 66 66 ? A 18.421 -4.491 -1.545 1.000 1 A SER 83.936 1
ATOM 508 C CB . SER 66 66 ? A 19.742 -5.490 1.142 1.000 1 A SER 77.452 1
ATOM 509 O OG . SER 66 66 ? A 21.087 -5.104 0.967 1.000 1 A SER 70.666 1
ATOM 510 N N . ALA 67 67 ? A 20.363 -5.417 -2.089 1.000 1 A ALA 86.467 1
ATOM 511 C CA . ALA 67 67 ? A 20.471 -4.603 -3.296 1.000 1 A ALA 86.189 1
ATOM 512 C C . ALA 67 67 ? A 19.354 -4.907 -4.263 1.000 1 A ALA 86.857 1
ATOM 513 O O . ALA 67 67 ? A 18.820 -3.993 -4.939 1.000 1 A ALA 86.710 1
ATOM 514 C CB . ALA 67 67 ? A 21.838 -4.821 -3.966 1.000 1 A ALA 84.525 1
ATOM 515 N N . MET 68 68 ? A 18.963 -6.187 -4.381 1.000 1 A MET 84.799 1
ATOM 516 C CA . MET 68 68 ? A 17.822 -6.534 -5.244 1.000 1 A MET 83.951 1
ATOM 517 C C . MET 68 68 ? A 16.549 -5.892 -4.718 1.000 1 A MET 85.082 1
ATOM 518 O O . MET 68 68 ? A 15.750 -5.334 -5.479 1.000 1 A MET 84.345 1
ATOM 519 C CB . MET 68 68 ? A 17.670 -8.056 -5.328 1.000 1 A MET 80.859 1
ATOM 520 C CG . MET 68 68 ? A 18.830 -8.744 -6.002 1.000 1 A MET 75.319 1
ATOM 521 S SD . MET 68 68 ? A 18.784 -10.541 -5.841 1.000 1 A MET 70.565 1
ATOM 522 C CE . MET 68 68 ? A 17.369 -10.911 -6.847 1.000 1 A MET 64.376 1
ATOM 523 N N . ARG 69 69 ? A 16.356 -5.984 -3.399 1.000 1 A ARG 88.087 1
ATOM 524 C CA . ARG 69 69 ? A 15.171 -5.332 -2.827 1.000 1 A ARG 88.393 1
ATOM 525 C C . ARG 69 69 ? A 15.150 -3.835 -3.119 1.000 1 A ARG 90.197 1
ATOM 526 O O . ARG 69 69 ? A 14.144 -3.273 -3.560 1.000 1 A ARG 91.208 1
ATOM 527 C CB . ARG 69 69 ? A 15.137 -5.588 -1.309 1.000 1 A ARG 86.450 1
ATOM 528 C CG . ARG 69 69 ? A 13.974 -4.880 -0.601 1.000 1 A ARG 82.134 1
ATOM 529 C CD . ARG 69 69 ? A 14.184 -4.959 0.900 1.000 1 A ARG 77.584 1
ATOM 530 N NE . ARG 69 69 ? A 15.449 -4.290 1.219 1.000 1 A ARG 77.159 1
ATOM 531 C CZ . ARG 69 69 ? A 16.259 -4.629 2.213 1.000 1 A ARG 75.932 1
ATOM 532 N NH1 . ARG 69 69 ? A 15.949 -5.606 3.035 1.000 1 A ARG 70.964 1
ATOM 533 N NH2 . ARG 69 69 ? A 17.389 -3.949 2.377 1.000 1 A ARG 70.189 1
ATOM 534 N N . ASP 70 70 ? A 16.286 -3.177 -2.892 1.000 1 A ASP 91.840 1
ATOM 535 C CA . ASP 70 70 ? A 16.326 -1.727 -3.135 1.000 1 A ASP 92.868 1
ATOM 536 C C . ASP 70 70 ? A 16.060 -1.415 -4.610 1.000 1 A ASP 93.418 1
ATOM 537 O O . ASP 70 70 ? A 15.400 -0.418 -4.913 1.000 1 A ASP 93.755 1
ATOM 538 C CB . ASP 70 70 ? A 17.679 -1.148 -2.743 1.000 1 A ASP 92.235 1
ATOM 539 C CG . ASP 70 70 ? A 17.832 -1.030 -1.232 1.000 1 A ASP 92.173 1
ATOM 540 O OD1 . ASP 70 70 ? A 16.884 -1.351 -0.497 1.000 1 A ASP 88.143 1
ATOM 541 O OD2 . ASP 70 70 ? A 18.930 -0.590 -0.814 1.000 1 A ASP 87.743 1
ATOM 542 N N . GLN 71 71 ? A 16.552 -2.265 -5.524 1.000 1 A GLN 91.562 1
ATOM 543 C CA . GLN 71 71 ? A 16.318 -2.006 -6.935 1.000 1 A GLN 90.631 1
ATOM 544 C C . GLN 71 71 ? A 14.832 -2.074 -7.277 1.000 1 A GLN 90.842 1
ATOM 545 O O . GLN 71 71 ? A 14.328 -1.214 -8.004 1.000 1 A GLN 90.409 1
ATOM 546 C CB . GLN 71 71 ? A 17.126 -2.995 -7.788 1.000 1 A GLN 89.068 1
ATOM 547 C CG . GLN 71 71 ? A 18.616 -2.749 -7.760 1.000 1 A GLN 77.579 1
ATOM 548 C CD . GLN 71 71 ? A 19.416 -3.811 -8.456 1.000 1 A GLN 70.838 1
ATOM 549 O OE1 . GLN 71 71 ? A 18.873 -4.631 -9.211 1.000 1 A GLN 66.460 1
ATOM 550 N NE2 . GLN 71 71 ? A 20.719 -3.823 -8.220 1.000 1 A GLN 64.454 1
ATOM 551 N N . TYR 72 72 ? A 14.111 -3.081 -6.782 1.000 1 A TYR 89.176 1
ATOM 552 C CA . TYR 72 72 ? A 12.695 -3.111 -7.161 1.000 1 A TYR 88.183 1
ATOM 553 C C . TYR 72 72 ? A 11.909 -2.029 -6.433 1.000 1 A TYR 90.649 1
ATOM 554 O O . TYR 72 72 ? A 10.930 -1.489 -6.971 1.000 1 A TYR 90.637 1
ATOM 555 C CB . TYR 72 72 ? A 12.065 -4.494 -7.042 1.000 1 A TYR 84.789 1
ATOM 556 C CG . TYR 72 72 ? A 11.943 -5.171 -5.726 1.000 1 A TYR 79.550 1
ATOM 557 C CD1 . TYR 72 72 ? A 12.575 -6.389 -5.506 1.000 1 A TYR 74.378 1
ATOM 558 C CD2 . TYR 72 72 ? A 11.126 -4.658 -4.701 1.000 1 A TYR 73.463 1
ATOM 559 C CE1 . TYR 72 72 ? A 12.422 -7.089 -4.303 1.000 1 A TYR 70.949 1
ATOM 560 C CE2 . TYR 72 72 ? A 10.985 -5.338 -3.503 1.000 1 A TYR 72.308 1
ATOM 561 C CZ . TYR 72 72 ? A 11.621 -6.538 -3.305 1.000 1 A TYR 69.163 1
ATOM 562 O OH . TYR 72 72 ? A 11.476 -7.195 -2.107 1.000 1 A TYR 73.915 1
ATOM 563 N N . MET 73 73 ? A 12.313 -1.683 -5.212 1.000 1 A MET 93.485 1
ATOM 564 C CA . MET 73 73 ? A 11.635 -0.558 -4.543 1.000 1 A MET 94.050 1
ATOM 565 C C . MET 73 73 ? A 11.891 0.754 -5.271 1.000 1 A MET 95.340 1
ATOM 566 O O . MET 73 73 ? A 10.990 1.610 -5.329 1.000 1 A MET 94.968 1
ATOM 567 C CB . MET 73 73 ? A 12.096 -0.415 -3.097 1.000 1 A MET 92.706 1
ATOM 568 C CG . MET 73 73 ? A 11.671 -1.586 -2.226 1.000 1 A MET 89.773 1
ATOM 569 S SD . MET 73 73 ? A 9.895 -1.832 -2.167 1.000 1 A MET 85.257 1
ATOM 570 C CE . MET 73 73 ? A 9.841 -3.386 -1.269 1.000 1 A MET 78.311 1
ATOM 571 N N . ARG 74 74 ? A 13.107 0.934 -5.808 1.000 1 A ARG 95.752 1
ATOM 572 C CA . ARG 74 74 ? A 13.435 2.171 -6.489 1.000 1 A ARG 95.870 1
ATOM 573 C C . ARG 74 74 ? A 12.527 2.379 -7.708 1.000 1 A ARG 96.370 1
ATOM 574 O O . ARG 74 74 ? A 12.245 3.518 -8.096 1.000 1 A ARG 96.387 1
ATOM 575 C CB . ARG 74 74 ? A 14.899 2.189 -6.872 1.000 1 A ARG 94.869 1
ATOM 576 C CG . ARG 74 74 ? A 15.384 3.504 -7.485 1.000 1 A ARG 92.121 1
ATOM 577 C CD . ARG 74 74 ? A 16.906 3.539 -7.581 1.000 1 A ARG 90.782 1
ATOM 578 N NE . ARG 74 74 ? A 17.492 3.636 -6.218 1.000 1 A ARG 85.331 1
ATOM 579 C CZ . ARG 74 74 ? A 18.160 2.661 -5.597 1.000 1 A ARG 84.784 1
ATOM 580 N NH1 . ARG 74 74 ? A 18.338 1.516 -6.216 1.000 1 A ARG 75.211 1
ATOM 581 N NH2 . ARG 74 74 ? A 18.670 2.877 -4.412 1.000 1 A ARG 76.437 1
ATOM 582 N N . THR 75 75 ? A 12.048 1.282 -8.325 1.000 1 A THR 95.643 1
ATOM 583 C CA . THR 75 75 ? A 11.143 1.413 -9.463 1.000 1 A THR 95.128 1
ATOM 584 C C . THR 75 75 ? A 9.742 1.912 -9.067 1.000 1 A THR 96.553 1
ATOM 585 O O . THR 75 75 ? A 8.976 2.315 -9.914 1.000 1 A THR 96.047 1
ATOM 586 C CB . THR 75 75 ? A 10.978 0.069 -10.200 1.000 1 A THR 92.515 1
ATOM 587 O OG1 . THR 75 75 ? A 10.303 -0.859 -9.369 1.000 1 A THR 87.511 1
ATOM 588 C CG2 . THR 75 75 ? A 12.320 -0.468 -10.614 1.000 1 A THR 86.776 1
ATOM 589 N N . GLY 76 76 ? A 9.412 1.838 -7.773 1.000 1 A GLY 97.260 1
ATOM 590 C CA . GLY 76 76 ? A 8.103 2.239 -7.337 1.000 1 A GLY 97.786 1
ATOM 591 C C . GLY 76 76 ? A 7.898 3.738 -7.496 1.000 1 A GLY 98.261 1
ATOM 592 O O . GLY 76 76 ? A 8.747 4.534 -7.148 1.000 1 A GLY 98.102 1
ATOM 593 N N . GLU 77 77 ? A 6.734 4.098 -8.019 1.000 1 A GLU 98.456 1
ATOM 594 C CA . GLU 77 77 ? A 6.380 5.499 -8.177 1.000 1 A GLU 98.536 1
ATOM 595 C C . GLU 77 77 ? A 5.574 6.009 -6.998 1.000 1 A GLU 98.652 1
ATOM 596 O O . GLU 77 77 ? A 5.542 7.229 -6.770 1.000 1 A GLU 98.498 1
ATOM 597 C CB . GLU 77 77 ? A 5.555 5.684 -9.436 1.000 1 A GLU 98.316 1
ATOM 598 C CG . GLU 77 77 ? A 6.320 5.400 -10.696 1.000 1 A GLU 97.964 1
ATOM 599 C CD . GLU 77 77 ? A 5.460 5.518 -11.941 1.000 1 A GLU 97.557 1
ATOM 600 O OE1 . GLU 77 77 ? A 4.726 4.559 -12.246 1.000 1 A GLU 93.491 1
ATOM 601 O OE2 . GLU 77 77 ? A 5.527 6.579 -12.594 1.000 1 A GLU 92.730 1
ATOM 602 N N . GLY 78 78 ? A 4.911 5.106 -6.302 1.000 1 A GLY 98.684 1
ATOM 603 C CA . GLY 78 78 ? A 4.070 5.471 -5.173 1.000 1 A GLY 98.714 1
ATOM 604 C C . GLY 78 78 ? A 3.917 4.286 -4.242 1.000 1 A GLY 98.773 1
ATOM 605 O O . GLY 78 78 ? A 3.978 3.136 -4.690 1.000 1 A GLY 98.753 1
ATOM 606 N N . PHE 79 79 ? A 3.691 4.577 -2.974 1.000 1 A PHE 98.825 1
ATOM 607 C CA . PHE 79 79 ? A 3.705 3.545 -1.926 1.000 1 A PHE 98.818 1
ATOM 608 C C . PHE 79 79 ? A 2.479 3.680 -1.049 1.000 1 A PHE 98.861 1
ATOM 609 O O . PHE 79 79 ? A 2.184 4.763 -0.540 1.000 1 A PHE 98.846 1
ATOM 610 C CB . PHE 79 79 ? A 4.958 3.686 -1.074 1.000 1 A PHE 98.709 1
ATOM 611 C CG . PHE 79 79 ? A 6.244 3.418 -1.806 1.000 1 A PHE 98.638 1
ATOM 612 C CD1 . PHE 79 79 ? A 6.908 2.209 -1.652 1.000 1 A PHE 98.517 1
ATOM 613 C CD2 . PHE 79 79 ? A 6.785 4.368 -2.649 1.000 1 A PHE 98.502 1
ATOM 614 C CE1 . PHE 79 79 ? A 8.068 1.943 -2.326 1.000 1 A PHE 98.219 1
ATOM 615 C CE2 . PHE 79 79 ? A 7.958 4.104 -3.329 1.000 1 A PHE 98.292 1
ATOM 616 C CZ . PHE 79 79 ? A 8.605 2.896 -3.169 1.000 1 A PHE 98.215 1
ATOM 617 N N . LEU 80 80 ? A 1.759 2.561 -0.857 1.000 1 A LEU 98.876 1
ATOM 618 C CA . LEU 80 80 ? A 0.755 2.472 0.180 1.000 1 A LEU 98.903 1
ATOM 619 C C . LEU 80 80 ? A 1.439 1.931 1.432 1.000 1 A LEU 98.915 1
ATOM 620 O O . LEU 80 80 ? A 1.973 0.838 1.401 1.000 1 A LEU 98.882 1
ATOM 621 C CB . LEU 80 80 ? A -0.375 1.529 -0.194 1.000 1 A LEU 98.776 1
ATOM 622 C CG . LEU 80 80 ? A -1.332 1.899 -1.297 1.000 1 A LEU 96.915 1
ATOM 623 C CD1 . LEU 80 80 ? A -1.918 3.306 -1.099 1.000 1 A LEU 98.049 1
ATOM 624 C CD2 . LEU 80 80 ? A -2.455 0.859 -1.320 1.000 1 A LEU 98.266 1
ATOM 625 N N . SER 81 81 ? A 1.445 2.714 2.509 1.000 1 A SER 98.964 1
ATOM 626 C CA . SER 81 81 ? A 1.993 2.284 3.781 1.000 1 A SER 98.967 1
ATOM 627 C C . SER 81 81 ? A 0.820 1.842 4.647 1.000 1 A SER 98.982 1
ATOM 628 O O . SER 81 81 ? A 0.015 2.660 5.054 1.000 1 A SER 98.974 1
ATOM 629 C CB . SER 81 81 ? A 2.766 3.405 4.456 1.000 1 A SER 98.884 1
ATOM 630 O OG . SER 81 81 ? A 3.942 3.705 3.713 1.000 1 A SER 97.824 1
ATOM 631 N N . VAL 82 82 ? A 0.764 0.545 4.927 1.000 1 A VAL 98.957 1
ATOM 632 C CA . VAL 82 82 ? A -0.431 -0.062 5.532 1.000 1 A VAL 98.966 1
ATOM 633 C C . VAL 82 82 ? A -0.125 -0.432 6.965 1.000 1 A VAL 98.960 1
ATOM 634 O O . VAL 82 82 ? A 0.902 -1.043 7.265 1.000 1 A VAL 98.938 1
ATOM 635 C CB . VAL 82 82 ? A -0.843 -1.320 4.754 1.000 1 A VAL 98.963 1
ATOM 636 C CG1 . VAL 82 82 ? A -1.000 -1.017 3.260 1.000 1 A VAL 98.968 1
ATOM 637 C CG2 . VAL 82 82 ? A -2.135 -1.899 5.304 1.000 1 A VAL 98.960 1
ATOM 638 N N . PHE 83 83 ? A -1.017 -0.058 7.862 1.000 1 A PHE 98.981 1
ATOM 639 C CA . PHE 83 83 ? A -1.038 -0.589 9.221 1.000 1 A PHE 98.983 1
ATOM 640 C C . PHE 83 83 ? A -2.417 -1.159 9.466 1.000 1 A PHE 98.983 1
ATOM 641 O O . PHE 83 83 ? A -3.341 -0.986 8.678 1.000 1 A PHE 98.981 1
ATOM 642 C CB . PHE 83 83 ? A -0.673 0.482 10.248 1.000 1 A PHE 98.979 1
ATOM 643 C CG . PHE 83 83 ? A -1.713 1.553 10.447 1.000 1 A PHE 98.982 1
ATOM 644 C CD1 . PHE 83 83 ? A -1.774 2.649 9.587 1.000 1 A PHE 98.979 1
ATOM 645 C CD2 . PHE 83 83 ? A -2.639 1.449 11.478 1.000 1 A PHE 98.978 1
ATOM 646 C CE1 . PHE 83 83 ? A -2.747 3.632 9.777 1.000 1 A PHE 98.974 1
ATOM 647 C CE2 . PHE 83 83 ? A -3.587 2.436 11.658 1.000 1 A PHE 98.968 1
ATOM 648 C CZ . PHE 83 83 ? A -3.631 3.526 10.813 1.000 1 A PHE 98.968 1
ATOM 649 N N . ALA 84 84 ? A -2.555 -1.896 10.545 1.000 1 A ALA 98.955 1
ATOM 650 C CA . ALA 84 84 ? A -3.833 -2.490 10.944 1.000 1 A ALA 98.956 1
ATOM 651 C C . ALA 84 84 ? A -4.350 -1.719 12.161 1.000 1 A ALA 98.958 1
ATOM 652 O O . ALA 84 84 ? A -3.619 -1.495 13.126 1.000 1 A ALA 98.944 1
ATOM 653 C CB . ALA 84 84 ? A -3.685 -3.966 11.270 1.000 1 A ALA 98.919 1
ATOM 654 N N . ILE 85 85 ? A -5.638 -1.356 12.143 1.000 1 A ILE 98.927 1
ATOM 655 C CA . ILE 85 85 ? A -6.168 -0.492 13.169 1.000 1 A ILE 98.903 1
ATOM 656 C C . ILE 85 85 ? A -6.239 -1.159 14.542 1.000 1 A ILE 98.887 1
ATOM 657 O O . ILE 85 85 ? A -6.482 -0.507 15.530 1.000 1 A ILE 98.827 1
ATOM 658 C CB . ILE 85 85 ? A -7.540 0.078 12.800 1.000 1 A ILE 98.857 1
ATOM 659 C CG1 . ILE 85 85 ? A -8.597 -1.016 12.725 1.000 1 A ILE 98.737 1
ATOM 660 C CG2 . ILE 85 85 ? A -7.424 0.879 11.507 1.000 1 A ILE 98.690 1
ATOM 661 C CD1 . ILE 85 85 ? A -9.994 -0.490 12.897 1.000 1 A ILE 98.449 1
ATOM 662 N N . ASN 86 86 ? A -6.068 -2.485 14.568 1.000 1 A ASN 98.866 1
ATOM 663 C CA . ASN 86 86 ? A -6.043 -3.240 15.825 1.000 1 A ASN 98.824 1
ATOM 664 C C . ASN 86 86 ? A -4.635 -3.648 16.227 1.000 1 A ASN 98.816 1
ATOM 665 O O . ASN 86 86 ? A -4.485 -4.568 17.029 1.000 1 A ASN 98.727 1
ATOM 666 C CB . ASN 86 86 ? A -6.909 -4.494 15.695 1.000 1 A ASN 98.760 1
ATOM 667 C CG . ASN 86 86 ? A -6.383 -5.444 14.646 1.000 1 A ASN 98.716 1
ATOM 668 O OD1 . ASN 86 86 ? A -5.624 -5.047 13.757 1.000 1 A ASN 98.516 1
ATOM 669 N ND2 . ASN 86 86 ? A -6.774 -6.697 14.719 1.000 1 A ASN 97.945 1
ATOM 670 N N . ASN 87 87 ? A -3.612 -2.988 15.672 1.000 1 A ASN 98.792 1
ATOM 671 C CA . ASN 87 87 ? A -2.214 -3.368 15.904 1.000 1 A ASN 98.779 1
ATOM 672 C C . ASN 87 87 ? A -1.366 -2.106 16.043 1.000 1 A ASN 98.836 1
ATOM 673 O O . ASN 87 87 ? A -0.896 -1.593 15.037 1.000 1 A ASN 98.791 1
ATOM 674 C CB . ASN 87 87 ? A -1.729 -4.262 14.765 1.000 1 A ASN 98.570 1
ATOM 675 C CG . ASN 87 87 ? A -0.347 -4.810 14.976 1.000 1 A ASN 97.658 1
ATOM 676 O OD1 . ASN 87 87 ? A 0.377 -4.339 15.867 1.000 1 A ASN 93.330 1
ATOM 677 N ND2 . ASN 87 87 ? A 0.035 -5.783 14.163 1.000 1 A ASN 91.617 1
ATOM 678 N N . THR 88 88 ? A -1.243 -1.634 17.259 1.000 1 A THR 98.852 1
ATOM 679 C CA . THR 88 88 ? A -0.518 -0.387 17.479 1.000 1 A THR 98.832 1
ATOM 680 C C . THR 88 88 ? A 0.918 -0.477 16.988 1.000 1 A THR 98.868 1
ATOM 681 O O . THR 88 88 ? A 1.461 0.493 16.431 1.000 1 A THR 98.817 1
ATOM 682 C CB . THR 88 88 ? A -0.575 0.005 18.964 1.000 1 A THR 98.556 1
ATOM 683 O OG1 . THR 88 88 ? A -1.944 0.276 19.313 1.000 1 A THR 93.604 1
ATOM 684 C CG2 . THR 88 88 ? A 0.273 1.242 19.229 1.000 1 A THR 92.649 1
ATOM 685 N N . LYS 89 89 ? A 1.544 -1.633 17.148 1.000 1 A LYS 98.876 1
ATOM 686 C CA . LYS 89 89 ? A 2.935 -1.806 16.671 1.000 1 A LYS 98.856 1
ATOM 687 C C . LYS 89 89 ? A 3.023 -1.570 15.178 1.000 1 A LYS 98.860 1
ATOM 688 O O . LYS 89 89 ? A 3.986 -0.930 14.714 1.000 1 A LYS 98.795 1
ATOM 689 C CB . LYS 89 89 ? A 3.464 -3.177 17.058 1.000 1 A LYS 98.739 1
ATOM 690 C CG . LYS 89 89 ? A 4.893 -3.435 16.608 1.000 1 A LYS 96.124 1
ATOM 691 C CD . LYS 89 89 ? A 5.887 -2.513 17.293 1.000 1 A LYS 89.409 1
ATOM 692 C CE . LYS 89 89 ? A 7.296 -3.039 17.116 1.000 1 A LYS 89.639 1
ATOM 693 N NZ . LYS 89 89 ? A 7.729 -3.007 15.667 1.000 1 A LYS 81.964 1
ATOM 694 N N . SER 90 90 ? A 2.037 -2.057 14.396 1.000 1 A SER 98.918 1
ATOM 695 C CA . SER 90 90 ? A 2.085 -1.834 12.961 1.000 1 A SER 98.908 1
ATOM 696 C C . SER 90 90 ? A 1.974 -0.351 12.630 1.000 1 A SER 98.898 1
ATOM 697 O O . SER 90 90 ? A 2.545 0.112 11.630 1.000 1 A SER 98.836 1
ATOM 698 C CB . SER 90 90 ? A 0.980 -2.635 12.258 1.000 1 A SER 98.906 1
ATOM 699 O OG . SER 90 90 ? A -0.298 -2.074 12.499 1.000 1 A SER 98.919 1
ATOM 700 N N . PHE 91 91 ? A 1.232 0.404 13.450 1.000 1 A PHE 98.949 1
ATOM 701 C CA . PHE 91 91 ? A 1.158 1.853 13.265 1.000 1 A PHE 98.946 1
ATOM 702 C C . PHE 91 91 ? A 2.480 2.524 13.593 1.000 1 A PHE 98.927 1
ATOM 703 O O . PHE 91 91 ? A 2.944 3.398 12.860 1.000 1 A PHE 98.880 1
ATOM 704 C CB . PHE 91 91 ? A 0.038 2.406 14.138 1.000 1 A PHE 98.919 1
ATOM 705 C CG . PHE 91 91 ? A -0.131 3.890 14.048 1.000 1 A PHE 98.914 1
ATOM 706 C CD1 . PHE 91 91 ? A -0.580 4.469 12.880 1.000 1 A PHE 98.890 1
ATOM 707 C CD2 . PHE 91 91 ? A 0.118 4.691 15.163 1.000 1 A PHE 98.858 1
ATOM 708 C CE1 . PHE 91 91 ? A -0.754 5.841 12.792 1.000 1 A PHE 98.810 1
ATOM 709 C CE2 . PHE 91 91 ? A -0.065 6.048 15.078 1.000 1 A PHE 98.734 1
ATOM 710 C CZ . PHE 91 91 ? A -0.497 6.620 13.902 1.000 1 A PHE 98.755 1
ATOM 711 N N . GLU 92 92 ? A 3.112 2.080 14.689 1.000 1 A GLU 98.838 1
ATOM 712 C CA . GLU 92 92 ? A 4.433 2.640 15.054 1.000 1 A GLU 98.724 1
ATOM 713 C C . GLU 92 92 ? A 5.453 2.294 13.985 1.000 1 A GLU 98.636 1
ATOM 714 O O . GLU 92 92 ? A 6.372 3.086 13.726 1.000 1 A GLU 98.307 1
ATOM 715 C CB . GLU 92 92 ? A 4.844 2.113 16.421 1.000 1 A GLU 98.553 1
ATOM 716 C CG . GLU 92 92 ? A 3.924 2.603 17.517 1.000 1 A GLU 98.089 1
ATOM 717 C CD . GLU 92 92 ? A 4.077 1.850 18.830 1.000 1 A GLU 97.387 1
ATOM 718 O OE1 . GLU 92 92 ? A 4.853 0.857 18.876 1.000 1 A GLU 94.583 1
ATOM 719 O OE2 . GLU 92 92 ? A 3.428 2.251 19.821 1.000 1 A GLU 94.499 1
ATOM 720 N N . ASP 93 93 ? A 5.311 1.135 13.340 1.000 1 A ASP 98.624 1
ATOM 721 C CA . ASP 93 93 ? A 6.233 0.707 12.280 1.000 1 A ASP 98.523 1
ATOM 722 C C . ASP 93 93 ? A 6.190 1.605 11.059 1.000 1 A ASP 98.590 1
ATOM 723 O O . ASP 93 93 ? A 7.118 1.569 10.233 1.000 1 A ASP 98.237 1
ATOM 724 C CB . ASP 93 93 ? A 5.911 -0.712 11.807 1.000 1 A ASP 98.279 1
ATOM 725 C CG . ASP 93 93 ? A 6.362 -1.790 12.768 1.000 1 A ASP 97.769 1
ATOM 726 O OD1 . ASP 93 93 ? A 7.149 -1.475 13.688 1.000 1 A ASP 95.749 1
ATOM 727 O OD2 . ASP 93 93 ? A 5.919 -2.931 12.574 1.000 1 A ASP 94.976 1
ATOM 728 N N . ILE 94 94 ? A 5.120 2.379 10.855 1.000 1 A ILE 98.796 1
ATOM 729 C CA . ILE 94 94 ? A 5.000 3.236 9.668 1.000 1 A ILE 98.790 1
ATOM 730 C C . ILE 94 94 ? A 6.212 4.129 9.494 1.000 1 A ILE 98.623 1
ATOM 731 O O . ILE 94 94 ? A 6.662 4.365 8.360 1.000 1 A ILE 98.430 1
ATOM 732 C CB . ILE 94 94 ? A 3.710 4.052 9.711 1.000 1 A ILE 98.822 1
ATOM 733 C CG1 . ILE 94 94 ? A 2.501 3.097 9.589 1.000 1 A ILE 98.838 1
ATOM 734 C CG2 . ILE 94 94 ? A 3.703 5.130 8.638 1.000 1 A ILE 98.764 1
ATOM 735 C CD1 . ILE 94 94 ? A 2.367 2.462 8.217 1.000 1 A ILE 98.786 1
ATOM 736 N N . HIS 95 95 ? A 6.771 4.640 10.604 1.000 1 A HIS 98.349 1
ATOM 737 C CA . HIS 95 95 ? A 7.923 5.516 10.503 1.000 1 A HIS 97.839 1
ATOM 738 C C . HIS 95 95 ? A 9.107 4.827 9.844 1.000 1 A HIS 97.648 1
ATOM 739 O O . HIS 95 95 ? A 9.811 5.403 9.031 1.000 1 A HIS 97.364 1
ATOM 740 C CB . HIS 95 95 ? A 8.334 6.000 11.893 1.000 1 A HIS 96.999 1
ATOM 741 C CG . HIS 95 95 ? A 7.279 6.788 12.573 1.000 1 A HIS 82.904 1
ATOM 742 N ND1 . HIS 95 95 ? A 6.295 6.191 13.365 1.000 1 A HIS 78.418 1
ATOM 743 C CD2 . HIS 95 95 ? A 7.043 8.116 12.611 1.000 1 A HIS 79.805 1
ATOM 744 C CE1 . HIS 95 95 ? A 5.507 7.130 13.847 1.000 1 A HIS 77.228 1
ATOM 745 N NE2 . HIS 95 95 ? A 5.940 8.308 13.411 1.000 1 A HIS 70.554 1
ATOM 746 N N . HIS 96 96 ? A 9.311 3.526 10.194 1.000 1 A HIS 97.762 1
ATOM 747 C CA . HIS 96 96 ? A 10.397 2.745 9.589 1.000 1 A HIS 97.286 1
ATOM 748 C C . HIS 96 96 ? A 10.196 2.599 8.084 1.000 1 A HIS 97.301 1
ATOM 749 O O . HIS 96 96 ? A 11.147 2.829 7.306 1.000 1 A HIS 97.025 1
ATOM 750 C CB . HIS 96 96 ? A 10.449 1.362 10.238 1.000 1 A HIS 96.258 1
ATOM 751 C CG . HIS 96 96 ? A 11.178 0.341 9.447 1.000 1 A HIS 95.029 1
ATOM 752 N ND1 . HIS 96 96 ? A 12.563 0.286 9.384 1.000 1 A HIS 91.641 1
ATOM 753 C CD2 . HIS 96 96 ? A 10.710 -0.669 8.665 1.000 1 A HIS 92.456 1
ATOM 754 C CE1 . HIS 96 96 ? A 12.896 -0.725 8.611 1.000 1 A HIS 91.109 1
ATOM 755 N NE2 . HIS 96 96 ? A 11.799 -1.329 8.166 1.000 1 A HIS 90.336 1
ATOM 756 N N . TYR 97 97 ? A 8.969 2.264 7.647 1.000 1 A TYR 97.537 1
ATOM 757 C CA . TYR 97 97 ? A 8.744 2.077 6.220 1.000 1 A TYR 97.495 1
ATOM 758 C C . TYR 97 97 ? A 8.899 3.385 5.467 1.000 1 A TYR 97.574 1
ATOM 759 O O . TYR 97 97 ? A 9.474 3.405 4.367 1.000 1 A TYR 97.244 1
ATOM 760 C CB . TYR 97 97 ? A 7.378 1.439 5.970 1.000 1 A TYR 97.374 1
ATOM 761 C CG . TYR 97 97 ? A 7.318 0.045 6.541 1.000 1 A TYR 97.173 1
ATOM 762 C CD1 . TYR 97 97 ? A 7.923 -1.014 5.873 1.000 1 A TYR 96.672 1
ATOM 763 C CD2 . TYR 97 97 ? A 6.725 -0.188 7.770 1.000 1 A TYR 96.825 1
ATOM 764 C CE1 . TYR 97 97 ? A 7.930 -2.283 6.398 1.000 1 A TYR 96.026 1
ATOM 765 C CE2 . TYR 97 97 ? A 6.728 -1.470 8.316 1.000 1 A TYR 96.413 1
ATOM 766 C CZ . TYR 97 97 ? A 7.332 -2.489 7.618 1.000 1 A TYR 96.100 1
ATOM 767 O OH . TYR 97 97 ? A 7.371 -3.755 8.149 1.000 1 A TYR 95.188 1
ATOM 768 N N . ARG 98 98 ? A 8.427 4.499 6.042 1.000 1 A ARG 98.042 1
ATOM 769 C CA . ARG 98 98 ? A 8.592 5.803 5.407 1.000 1 A ARG 97.970 1
ATOM 770 C C . ARG 98 98 ? A 10.087 6.140 5.240 1.000 1 A ARG 97.853 1
ATOM 771 O O . ARG 98 98 ? A 10.507 6.642 4.198 1.000 1 A ARG 97.529 1
ATOM 772 C CB . ARG 98 98 ? A 7.880 6.902 6.204 1.000 1 A ARG 97.851 1
ATOM 773 C CG . ARG 98 98 ? A 8.018 8.287 5.602 1.000 1 A ARG 96.260 1
ATOM 774 C CD . ARG 98 98 ? A 6.996 9.202 6.250 1.000 1 A ARG 93.862 1
ATOM 775 N NE . ARG 98 98 ? A 7.196 10.595 5.823 1.000 1 A ARG 91.556 1
ATOM 776 C CZ . ARG 98 98 ? A 6.655 11.114 4.721 1.000 1 A ARG 91.003 1
ATOM 777 N NH1 . ARG 98 98 ? A 5.930 10.376 3.903 1.000 1 A ARG 83.411 1
ATOM 778 N NH2 . ARG 98 98 ? A 6.887 12.401 4.447 1.000 1 A ARG 84.629 1
ATOM 779 N N . GLU 99 99 ? A 10.904 5.846 6.287 1.000 1 A GLU 97.719 1
ATOM 780 C CA . GLU 99 99 ? A 12.327 6.147 6.183 1.000 1 A GLU 97.150 1
ATOM 781 C C . GLU 99 99 ? A 13.004 5.290 5.125 1.000 1 A GLU 96.502 1
ATOM 782 O O . GLU 99 99 ? A 13.835 5.779 4.366 1.000 1 A GLU 96.065 1
ATOM 783 C CB . GLU 99 99 ? A 13.001 5.967 7.538 1.000 1 A GLU 96.732 1
ATOM 784 C CG . GLU 99 99 ? A 12.651 7.052 8.527 1.000 1 A GLU 93.815 1
ATOM 785 C CD . GLU 99 99 ? A 12.955 8.450 8.020 1.000 1 A GLU 89.403 1
ATOM 786 O OE1 . GLU 99 99 ? A 14.072 8.677 7.540 1.000 1 A GLU 82.246 1
ATOM 787 O OE2 . GLU 99 99 ? A 12.076 9.325 8.075 1.000 1 A GLU 81.739 1
ATOM 788 N N . GLN 100 100 ? A 12.638 3.984 5.052 1.000 1 A GLN 96.724 1
ATOM 789 C CA . GLN 100 100 ? A 13.229 3.115 4.035 1.000 1 A GLN 96.292 1
ATOM 790 C C . GLN 100 100 ? A 12.875 3.575 2.637 1.000 1 A GLN 96.607 1
ATOM 791 O O . GLN 100 100 ? A 13.716 3.578 1.738 1.000 1 A GLN 95.965 1
ATOM 792 C CB . GLN 100 100 ? A 12.798 1.666 4.247 1.000 1 A GLN 95.338 1
ATOM 793 C CG . GLN 100 100 ? A 13.363 1.045 5.510 1.000 1 A GLN 93.291 1
ATOM 794 C CD . GLN 100 100 ? A 14.861 1.037 5.505 1.000 1 A GLN 91.196 1
ATOM 795 O OE1 . GLN 100 100 ? A 15.482 0.520 4.582 1.000 1 A GLN 87.348 1
ATOM 796 N NE2 . GLN 100 100 ? A 15.452 1.600 6.543 1.000 1 A GLN 85.466 1
ATOM 797 N N . ILE 101 101 ? A 11.604 3.981 2.455 1.000 1 A ILE 97.023 1
ATOM 798 C CA . ILE 101 101 ? A 11.174 4.469 1.141 1.000 1 A ILE 97.546 1
ATOM 799 C C . ILE 101 101 ? A 11.970 5.700 0.747 1.000 1 A ILE 97.720 1
ATOM 800 O O . ILE 101 101 ? A 12.458 5.810 -0.381 1.000 1 A ILE 97.734 1
ATOM 801 C CB . ILE 101 101 ? A 9.661 4.756 1.173 1.000 1 A ILE 97.865 1
ATOM 802 C CG1 . ILE 101 101 ? A 8.884 3.433 1.310 1.000 1 A ILE 97.939 1
ATOM 803 C CG2 . ILE 101 101 ? A 9.235 5.526 -0.085 1.000 1 A ILE 97.983 1
ATOM 804 C CD1 . ILE 101 101 ? A 7.434 3.638 1.691 1.000 1 A ILE 97.825 1
ATOM 805 N N . LYS 102 102 ? A 12.106 6.646 1.667 1.000 1 A LYS 97.651 1
ATOM 806 C CA . LYS 102 102 ? A 12.840 7.882 1.367 1.000 1 A LYS 97.312 1
ATOM 807 C C . LYS 102 102 ? A 14.298 7.582 1.054 1.000 1 A LYS 96.996 1
ATOM 808 O O . LYS 102 102 ? A 14.898 8.228 0.194 1.000 1 A LYS 96.922 1
ATOM 809 C CB . LYS 102 102 ? A 12.727 8.870 2.522 1.000 1 A LYS 97.116 1
ATOM 810 C CG . LYS 102 102 ? A 11.305 9.432 2.706 1.000 1 A LYS 94.516 1
ATOM 811 C CD . LYS 102 102 ? A 11.138 10.137 4.023 1.000 1 A LYS 91.223 1
ATOM 812 C CE . LYS 102 102 ? A 12.083 11.269 4.181 1.000 1 A LYS 85.259 1
ATOM 813 N NZ . LYS 102 102 ? A 11.883 11.988 5.478 1.000 1 A LYS 86.826 1
ATOM 814 N N . ARG 103 103 ? A 14.879 6.569 1.759 1.000 1 A ARG 97.124 1
ATOM 815 C CA . ARG 103 103 ? A 16.266 6.194 1.507 1.000 1 A ARG 96.145 1
ATOM 816 C C . ARG 103 103 ? A 16.446 5.650 0.109 1.000 1 A ARG 96.295 1
ATOM 817 O O . ARG 103 103 ? A 17.351 6.071 -0.608 1.000 1 A ARG 96.137 1
ATOM 818 C CB . ARG 103 103 ? A 16.719 5.147 2.553 1.000 1 A ARG 94.650 1
ATOM 819 C CG . ARG 103 103 ? A 18.121 4.611 2.334 1.000 1 A ARG 87.293 1
ATOM 820 C CD . ARG 103 103 ? A 18.442 3.513 3.317 1.000 1 A ARG 82.915 1
ATOM 821 N NE . ARG 103 103 ? A 17.564 2.358 3.177 1.000 1 A ARG 79.659 1
ATOM 822 C CZ . ARG 103 103 ? A 17.696 1.408 2.284 1.000 1 A ARG 75.942 1
ATOM 823 N NH1 . ARG 103 103 ? A 18.646 1.448 1.373 1.000 1 A ARG 71.482 1
ATOM 824 N NH2 . ARG 103 103 ? A 16.830 0.394 2.283 1.000 1 A ARG 70.601 1
ATOM 825 N N . VAL 104 104 ? A 15.592 4.693 -0.296 1.000 1 A VAL 95.963 1
ATOM 826 C CA . VAL 104 104 ? A 15.813 4.086 -1.612 1.000 1 A VAL 95.750 1
ATOM 827 C C . VAL 104 104 ? A 15.478 5.017 -2.753 1.000 1 A VAL 96.489 1
ATOM 828 O O . VAL 104 104 ? A 16.060 4.881 -3.849 1.000 1 A VAL 95.952 1
ATOM 829 C CB . VAL 104 104 ? A 15.065 2.755 -1.789 1.000 1 A VAL 93.920 1
ATOM 830 C CG1 . VAL 104 104 ? A 15.478 1.762 -0.709 1.000 1 A VAL 91.401 1
ATOM 831 C CG2 . VAL 104 104 ? A 13.563 2.975 -1.788 1.000 1 A VAL 90.001 1
ATOM 832 N N . LYS 105 105 ? A 14.562 5.948 -2.538 1.000 1 A LYS 96.684 1
ATOM 833 C CA . LYS 105 105 ? A 14.194 6.908 -3.584 1.000 1 A LYS 96.842 1
ATOM 834 C C . LYS 105 105 ? A 15.121 8.116 -3.586 1.000 1 A LYS 96.655 1
ATOM 835 O O . LYS 105 105 ? A 15.081 8.887 -4.542 1.000 1 A LYS 95.815 1
ATOM 836 C CB . LYS 105 105 ? A 12.753 7.370 -3.409 1.000 1 A LYS 96.759 1
ATOM 837 C CG . LYS 105 105 ? A 11.701 6.299 -3.559 1.000 1 A LYS 96.290 1
ATOM 838 C CD . LYS 105 105 ? A 11.692 5.724 -4.977 1.000 1 A LYS 95.731 1
ATOM 839 C CE . LYS 105 105 ? A 11.056 6.642 -5.964 1.000 1 A LYS 95.244 1
ATOM 840 N NZ . LYS 105 105 ? A 10.858 5.968 -7.261 1.000 1 A LYS 95.035 1
ATOM 841 N N . ASP 106 106 ? A 15.947 8.269 -2.541 1.000 1 A ASP 96.974 1
ATOM 842 C CA . ASP 106 106 ? A 16.815 9.459 -2.386 1.000 1 A ASP 96.529 1
ATOM 843 C C . ASP 106 106 ? A 15.990 10.720 -2.576 1.000 1 A ASP 96.708 1
ATOM 844 O O . ASP 106 106 ? A 16.361 11.611 -3.315 1.000 1 A ASP 95.505 1
ATOM 845 C CB . ASP 106 106 ? A 18.010 9.400 -3.349 1.000 1 A ASP 95.508 1
ATOM 846 C CG . ASP 106 106 ? A 19.061 10.454 -3.041 1.000 1 A ASP 92.183 1
ATOM 847 O OD1 . ASP 106 106 ? A 19.097 10.956 -1.892 1.000 1 A ASP 89.121 1
ATOM 848 O OD2 . ASP 106 106 ? A 19.860 10.744 -3.944 1.000 1 A ASP 88.170 1
ATOM 849 N N . SER 107 107 ? A 14.852 10.769 -1.892 1.000 1 A SER 96.020 1
ATOM 850 C CA . SER 107 107 ? A 13.899 11.840 -2.104 1.000 1 A SER 95.280 1
ATOM 851 C C . SER 107 107 ? A 13.073 12.058 -0.851 1.000 1 A SER 96.159 1
ATOM 852 O O . SER 107 107 ? A 12.693 11.116 -0.173 1.000 1 A SER 96.288 1
ATOM 853 C CB . SER 107 107 ? A 12.976 11.519 -3.283 1.000 1 A SER 93.577 1
ATOM 854 O OG . SER 107 107 ? A 11.863 12.398 -3.353 1.000 1 A SER 89.828 1
ATOM 855 N N . GLU 108 108 ? A 12.771 13.316 -0.568 1.000 1 A GLU 95.699 1
ATOM 856 C CA . GLU 108 108 ? A 11.886 13.691 0.522 1.000 1 A GLU 95.218 1
ATOM 857 C C . GLU 108 108 ? A 10.434 13.808 0.066 1.000 1 A GLU 95.366 1
ATOM 858 O O . GLU 108 108 ? A 9.567 14.079 0.887 1.000 1 A GLU 92.923 1
ATOM 859 C CB . GLU 108 108 ? A 12.340 14.994 1.139 1.000 1 A GLU 93.262 1
ATOM 860 C CG . GLU 108 108 ? A 13.765 14.993 1.687 1.000 1 A GLU 89.994 1
ATOM 861 C CD . GLU 108 108 ? A 13.934 14.051 2.846 1.000 1 A GLU 87.191 1
ATOM 862 O OE1 . GLU 108 108 ? A 13.075 14.090 3.756 1.000 1 A GLU 79.061 1
ATOM 863 O OE2 . GLU 108 108 ? A 14.903 13.278 2.869 1.000 1 A GLU 78.049 1
ATOM 864 N N . ASP 109 109 ? A 10.170 13.642 -1.221 1.000 1 A ASP 95.191 1
ATOM 865 C CA . ASP 109 109 ? A 8.863 13.883 -1.828 1.000 1 A ASP 95.533 1
ATOM 866 C C . ASP 109 109 ? A 8.488 12.675 -2.669 1.000 1 A ASP 96.218 1
ATOM 867 O O . ASP 109 109 ? A 8.606 12.677 -3.877 1.000 1 A ASP 95.058 1
ATOM 868 C CB . ASP 109 109 ? A 8.904 15.152 -2.685 1.000 1 A ASP 93.701 1
ATOM 869 C CG . ASP 109 109 ? A 7.559 15.494 -3.280 1.000 1 A ASP 91.792 1
ATOM 870 O OD1 . ASP 109 109 ? A 6.530 15.139 -2.671 1.000 1 A ASP 89.386 1
ATOM 871 O OD2 . ASP 109 109 ? A 7.547 16.176 -4.324 1.000 1 A ASP 87.804 1
ATOM 872 N N . VAL 110 110 ? A 8.046 11.627 -1.962 1.000 1 A VAL 97.972 1
ATOM 873 C CA . VAL 110 110 ? A 7.663 10.375 -2.623 1.000 1 A VAL 98.323 1
ATOM 874 C C . VAL 110 110 ? A 6.170 10.188 -2.448 1.000 1 A VAL 98.519 1
ATOM 875 O O . VAL 110 110 ? A 5.673 10.258 -1.327 1.000 1 A VAL 98.450 1
ATOM 876 C CB . VAL 110 110 ? A 8.414 9.175 -2.042 1.000 1 A VAL 98.079 1
ATOM 877 C CG1 . VAL 110 110 ? A 9.913 9.350 -2.160 1.000 1 A VAL 97.660 1
ATOM 878 C CG2 . VAL 110 110 ? A 7.944 7.874 -2.679 1.000 1 A VAL 97.990 1
ATOM 879 N N . PRO 111 111 ? A 5.422 9.956 -3.526 1.000 1 A PRO 98.723 1
ATOM 880 C CA . PRO 111 111 ? A 3.974 9.765 -3.360 1.000 1 A PRO 98.787 1
ATOM 881 C C . PRO 111 111 ? A 3.666 8.601 -2.408 1.000 1 A PRO 98.843 1
ATOM 882 O O . PRO 111 111 ? A 4.150 7.483 -2.621 1.000 1 A PRO 98.832 1
ATOM 883 C CB . PRO 111 111 ? A 3.490 9.473 -4.776 1.000 1 A PRO 98.721 1
ATOM 884 C CG . PRO 111 111 ? A 4.496 10.165 -5.637 1.000 1 A PRO 98.553 1
ATOM 885 C CD . PRO 111 111 ? A 5.807 9.965 -4.940 1.000 1 A PRO 98.610 1
ATOM 886 N N . MET 112 112 ? A 2.915 8.888 -1.368 1.000 1 A MET 98.782 1
ATOM 887 C CA . MET 112 112 ? A 2.540 7.895 -0.372 1.000 1 A MET 98.800 1
ATOM 888 C C . MET 112 112 ? A 1.115 8.147 0.066 1.000 1 A MET 98.872 1
ATOM 889 O O . MET 112 112 ? A 0.628 9.275 0.050 1.000 1 A MET 98.765 1
ATOM 890 C CB . MET 112 112 ? A 3.432 7.994 0.869 1.000 1 A MET 98.384 1
ATOM 891 C CG . MET 112 112 ? A 4.891 7.719 0.651 1.000 1 A MET 93.060 1
ATOM 892 S SD . MET 112 112 ? A 5.696 7.487 2.254 1.000 1 A MET 93.469 1
ATOM 893 C CE . MET 112 112 ? A 7.367 7.837 1.795 1.000 1 A MET 84.408 1
ATOM 894 N N . VAL 113 113 ? A 0.462 7.068 0.482 1.000 1 A VAL 98.962 1
ATOM 895 C CA . VAL 113 113 ? A -0.845 7.135 1.140 1.000 1 A VAL 98.979 1
ATOM 896 C C . VAL 113 113 ? A -0.785 6.249 2.385 1.000 1 A VAL 98.985 1
ATOM 897 O O . VAL 113 113 ? A -0.309 5.113 2.311 1.000 1 A VAL 98.978 1
ATOM 898 C CB . VAL 113 113 ? A -1.970 6.654 0.216 1.000 1 A VAL 98.973 1
ATOM 899 C CG1 . VAL 113 113 ? A -2.107 7.588 -0.991 1.000 1 A VAL 98.935 1
ATOM 900 C CG2 . VAL 113 113 ? A -3.302 6.574 0.954 1.000 1 A VAL 98.937 1
ATOM 901 N N . LEU 114 114 ? A -1.210 6.785 3.520 1.000 1 A LEU 98.978 1
ATOM 902 C CA . LEU 114 114 ? A -1.311 6.009 4.752 1.000 1 A LEU 98.985 1
ATOM 903 C C . LEU 114 114 ? A -2.648 5.286 4.757 1.000 1 A LEU 98.989 1
ATOM 904 O O . LEU 114 114 ? A -3.704 5.866 4.524 1.000 1 A LEU 98.982 1
ATOM 905 C CB . LEU 114 114 ? A -1.237 6.961 5.958 1.000 1 A LEU 98.975 1
ATOM 906 C CG . LEU 114 114 ? A -1.305 6.283 7.324 1.000 1 A LEU 98.929 1
ATOM 907 C CD1 . LEU 114 114 ? A -0.095 5.357 7.561 1.000 1 A LEU 98.902 1
ATOM 908 C CD2 . LEU 114 114 ? A -1.413 7.333 8.419 1.000 1 A LEU 98.895 1
ATOM 909 N N . VAL 115 115 ? A -2.592 3.976 5.003 1.000 1 A VAL 98.986 1
ATOM 910 C CA . VAL 115 115 ? A -3.775 3.125 4.962 1.000 1 A VAL 98.991 1
ATOM 911 C C . VAL 115 115 ? A -3.943 2.427 6.303 1.000 1 A VAL 98.992 1
ATOM 912 O O . VAL 115 115 ? A -3.049 1.710 6.764 1.000 1 A VAL 98.989 1
ATOM 913 C CB . VAL 115 115 ? A -3.664 2.083 3.843 1.000 1 A VAL 98.987 1
ATOM 914 C CG1 . VAL 115 115 ? A -3.571 2.773 2.482 1.000 1 A VAL 98.980 1
ATOM 915 C CG2 . VAL 115 115 ? A -4.830 1.089 3.889 1.000 1 A VAL 98.977 1
ATOM 916 N N . GLY 116 116 ? A -5.082 2.630 6.930 1.000 1 A GLY 98.986 1
ATOM 917 C CA . GLY 116 116 ? A -5.438 1.969 8.180 1.000 1 A GLY 98.982 1
ATOM 918 C C . GLY 116 116 ? A -6.433 0.891 7.877 1.000 1 A GLY 98.981 1
ATOM 919 O O . GLY 116 116 ? A -7.630 1.115 7.735 1.000 1 A GLY 98.960 1
ATOM 920 N N . ASN 117 117 ? A -5.936 -0.353 7.772 1.000 1 A ASN 98.959 1
ATOM 921 C CA . ASN 117 117 ? A -6.731 -1.481 7.291 1.000 1 A ASN 98.961 1
ATOM 922 C C . ASN 117 117 ? A -7.388 -2.204 8.455 1.000 1 A ASN 98.945 1
ATOM 923 O O . ASN 117 117 ? A -7.013 -2.027 9.615 1.000 1 A ASN 98.915 1
ATOM 924 C CB . ASN 117 117 ? A -5.833 -2.428 6.487 1.000 1 A ASN 98.954 1
ATOM 925 C CG . ASN 117 117 ? A -6.626 -3.497 5.764 1.000 1 A ASN 98.939 1
ATOM 926 O OD1 . ASN 117 117 ? A -7.658 -3.206 5.160 1.000 1 A ASN 98.695 1
ATOM 927 N ND2 . ASN 117 117 ? A -6.163 -4.745 5.823 1.000 1 A ASN 98.711 1
ATOM 928 N N . LYS 118 118 ? A -8.370 -3.050 8.138 1.000 1 A LYS 98.903 1
ATOM 929 C CA . LYS 118 118 ? A -9.165 -3.852 9.072 1.000 1 A LYS 98.863 1
ATOM 930 C C . LYS 118 118 ? A -10.200 -3.009 9.801 1.000 1 A LYS 98.865 1
ATOM 931 O O . LYS 118 118 ? A -10.531 -3.271 10.955 1.000 1 A LYS 98.834 1
ATOM 932 C CB . LYS 118 118 ? A -8.293 -4.655 10.038 1.000 1 A LYS 98.809 1
ATOM 933 C CG . LYS 118 118 ? A -7.197 -5.467 9.384 1.000 1 A LYS 98.659 1
ATOM 934 C CD . LYS 118 118 ? A -6.614 -6.514 10.318 1.000 1 A LYS 98.452 1
ATOM 935 C CE . LYS 118 118 ? A -5.488 -7.280 9.661 1.000 1 A LYS 98.388 1
ATOM 936 N NZ . LYS 118 118 ? A -5.011 -8.358 10.558 1.000 1 A LYS 98.375 1
ATOM 937 N N . SER 119 119 ? A -10.741 -2.004 9.120 1.000 1 A SER 98.839 1
ATOM 938 C CA . SER 119 119 ? A -11.731 -1.114 9.707 1.000 1 A SER 98.769 1
ATOM 939 C C . SER 119 119 ? A -13.030 -1.827 10.074 1.000 1 A SER 98.753 1
ATOM 940 O O . SER 119 119 ? A -13.860 -1.261 10.800 1.000 1 A SER 98.485 1
ATOM 941 C CB . SER 119 119 ? A -12.046 0.040 8.774 1.000 1 A SER 98.559 1
ATOM 942 O OG . SER 119 119 ? A -12.754 -0.434 7.630 1.000 1 A SER 94.242 1
ATOM 943 N N . ASP 120 120 ? A -13.222 -3.036 9.573 1.000 1 A ASP 98.850 1
ATOM 944 C CA . ASP 120 120 ? A -14.398 -3.815 9.952 1.000 1 A ASP 98.826 1
ATOM 945 C C . ASP 120 120 ? A -14.336 -4.320 11.378 1.000 1 A ASP 98.785 1
ATOM 946 O O . ASP 120 120 ? A -15.383 -4.723 11.937 1.000 1 A ASP 98.616 1
ATOM 947 C CB . ASP 120 120 ? A -14.541 -5.001 9.003 1.000 1 A ASP 98.823 1
ATOM 948 C CG . ASP 120 120 ? A -13.304 -5.859 8.924 1.000 1 A ASP 98.865 1
ATOM 949 O OD1 . ASP 120 120 ? A -12.265 -5.389 8.395 1.000 1 A ASP 98.660 1
ATOM 950 O OD2 . ASP 120 120 ? A -13.341 -7.011 9.424 1.000 1 A ASP 98.556 1
ATOM 951 N N . LEU 121 121 ? A -13.151 -4.372 11.989 1.000 1 A LEU 98.627 1
ATOM 952 C CA . LEU 121 121 ? A -13.022 -4.989 13.296 1.000 1 A LEU 98.463 1
ATOM 953 C C . LEU 121 121 ? A -13.500 -4.060 14.407 1.000 1 A LEU 98.351 1
ATOM 954 O O . LEU 121 121 ? A -13.423 -2.835 14.293 1.000 1 A LEU 98.157 1
ATOM 955 C CB . LEU 121 121 ? A -11.579 -5.390 13.562 1.000 1 A LEU 98.263 1
ATOM 956 C CG . LEU 121 121 ? A -11.043 -6.534 12.689 1.000 1 A LEU 97.945 1
ATOM 957 C CD1 . LEU 121 121 ? A -11.901 -7.783 12.814 1.000 1 A LEU 97.259 1
ATOM 958 C CD2 . LEU 121 121 ? A -9.604 -6.823 13.070 1.000 1 A LEU 97.451 1
ATOM 959 N N . PRO 122 122 ? A -14.023 -4.619 15.501 1.000 1 A PRO 98.089 1
ATOM 960 C CA . PRO 122 122 ? A -14.437 -3.798 16.632 1.000 1 A PRO 97.471 1
ATOM 961 C C . PRO 122 122 ? A -13.317 -3.506 17.624 1.000 1 A PRO 97.010 1
ATOM 962 O O . PRO 122 122 ? A -13.540 -2.728 18.554 1.000 1 A PRO 94.236 1
ATOM 963 C CB . PRO 122 122 ? A -15.522 -4.665 17.305 1.000 1 A PRO 96.372 1
ATOM 964 C CG . PRO 122 122 ? A -15.031 -6.064 17.051 1.000 1 A PRO 95.087 1
ATOM 965 C CD . PRO 122 122 ? A -14.379 -6.038 15.684 1.000 1 A PRO 97.181 1
ATOM 966 N N . SER 123 123 ? A -12.152 -4.105 17.440 1.000 1 A SER 95.144 1
ATOM 967 C CA . SER 123 123 ? A -11.066 -4.082 18.415 1.000 1 A SER 93.862 1
ATOM 968 C C . SER 123 123 ? A -9.985 -3.054 18.030 1.000 1 A SER 94.643 1
ATOM 969 O O . SER 123 123 ? A -8.806 -3.389 17.994 1.000 1 A SER 92.317 1
ATOM 970 C CB . SER 123 123 ? A -10.456 -5.465 18.567 1.000 1 A SER 89.547 1
ATOM 971 O OG . SER 123 123 ? A -10.051 -5.994 17.319 1.000 1 A SER 78.376 1
ATOM 972 N N . ARG 124 124 ? A -10.401 -1.828 17.769 1.000 1 A ARG 97.433 1
ATOM 973 C CA . ARG 124 124 ? A -9.492 -0.749 17.366 1.000 1 A ARG 97.714 1
ATOM 974 C C . ARG 124 124 ? A -8.534 -0.403 18.521 1.000 1 A ARG 98.049 1
ATOM 975 O O . ARG 124 124 ? A -8.956 -0.221 19.648 1.000 1 A ARG 97.286 1
ATOM 976 C CB . ARG 124 124 ? A -10.296 0.487 16.974 1.000 1 A ARG 97.063 1
ATOM 977 C CG . ARG 124 124 ? A -9.462 1.737 16.714 1.000 1 A ARG 96.594 1
ATOM 978 C CD . ARG 124 124 ? A -10.350 2.914 16.382 1.000 1 A ARG 96.280 1
ATOM 979 N NE . ARG 124 124 ? A -11.030 2.750 15.089 1.000 1 A ARG 96.168 1
ATOM 980 C CZ . ARG 124 124 ? A -10.476 3.049 13.930 1.000 1 A ARG 96.907 1
ATOM 981 N NH1 . ARG 124 124 ? A -9.233 3.498 13.862 1.000 1 A ARG 91.585 1
ATOM 982 N NH2 . ARG 124 124 ? A -11.172 2.889 12.818 1.000 1 A ARG 91.173 1
ATOM 983 N N . THR 125 125 ? A -7.249 -0.272 18.211 1.000 1 A THR 98.728 1
ATOM 984 C CA . THR 125 125 ? A -6.281 0.227 19.155 1.000 1 A THR 98.721 1
ATOM 985 C C . THR 125 125 ? A -5.572 1.482 18.655 1.000 1 A THR 98.759 1
ATOM 986 O O . THR 125 125 ? A -4.832 2.100 19.415 1.000 1 A THR 98.509 1
ATOM 987 C CB . THR 125 125 ? A -5.205 -0.819 19.428 1.000 1 A THR 98.641 1
ATOM 988 O OG1 . THR 125 125 ? A -4.500 -1.126 18.220 1.000 1 A THR 98.393 1
ATOM 989 C CG2 . THR 125 125 ? A -5.823 -2.088 20.020 1.000 1 A THR 98.251 1
ATOM 990 N N . VAL 126 126 ? A -5.808 1.869 17.383 1.000 1 A VAL 98.729 1
ATOM 991 C CA . VAL 126 126 ? A -5.247 3.095 16.822 1.000 1 A VAL 98.664 1
ATOM 992 C C . VAL 126 126 ? A -6.445 3.986 16.408 1.000 1 A VAL 98.496 1
ATOM 993 O O . VAL 126 126 ? A -7.204 3.634 15.517 1.000 1 A VAL 98.328 1
ATOM 994 C CB . VAL 126 126 ? A -4.358 2.821 15.613 1.000 1 A VAL 98.648 1
ATOM 995 C CG1 . VAL 126 126 ? A -3.231 1.873 16.004 1.000 1 A VAL 98.560 1
ATOM 996 C CG2 . VAL 126 126 ? A -3.791 4.128 15.059 1.000 1 A VAL 98.516 1
ATOM 997 N N . ASP 127 127 ? A -6.605 5.085 17.108 1.000 1 A ASP 98.302 1
ATOM 998 C CA . ASP 127 127 ? A -7.703 5.990 16.797 1.000 1 A ASP 97.933 1
ATOM 999 C C . ASP 127 127 ? A -7.528 6.638 15.440 1.000 1 A ASP 98.174 1
ATOM 1000 O O . ASP 127 127 ? A -6.418 6.932 15.023 1.000 1 A ASP 98.177 1
ATOM 1001 C CB . ASP 127 127 ? A -7.832 7.081 17.871 1.000 1 A ASP 96.703 1
ATOM 1002 C CG . ASP 127 127 ? A -8.333 6.573 19.203 1.000 1 A ASP 87.116 1
ATOM 1003 O OD1 . ASP 127 127 ? A -8.823 5.425 19.260 1.000 1 A ASP 83.090 1
ATOM 1004 O OD2 . ASP 127 127 ? A -8.223 7.311 20.191 1.000 1 A ASP 81.542 1
ATOM 1005 N N . THR 128 128 ? A -8.635 6.917 14.786 1.000 1 A THR 97.687 1
ATOM 1006 C CA . THR 128 128 ? A -8.570 7.608 13.504 1.000 1 A THR 97.791 1
ATOM 1007 C C . THR 128 128 ? A -7.837 8.938 13.662 1.000 1 A THR 98.223 1
ATOM 1008 O O . THR 128 128 ? A -7.057 9.317 12.775 1.000 1 A THR 98.211 1
ATOM 1009 C CB . THR 128 128 ? A -9.984 7.823 12.965 1.000 1 A THR 97.228 1
ATOM 1010 O OG1 . THR 128 128 ? A -10.561 6.563 12.653 1.000 1 A THR 96.212 1
ATOM 1011 C CG2 . THR 128 128 ? A -9.982 8.685 11.703 1.000 1 A THR 96.105 1
ATOM 1012 N N . LYS 129 129 ? A -8.061 9.629 14.771 1.000 1 A LYS 98.315 1
ATOM 1013 C CA . LYS 129 129 ? A -7.370 10.895 14.973 1.000 1 A LYS 98.312 1
ATOM 1014 C C . LYS 129 129 ? A -5.835 10.725 14.998 1.000 1 A LYS 98.459 1
ATOM 1015 O O . LYS 129 129 ? A -5.105 11.541 14.444 1.000 1 A LYS 98.554 1
ATOM 1016 C CB . LYS 129 129 ? A -7.860 11.585 16.271 1.000 1 A LYS 97.945 1
ATOM 1017 C CG . LYS 129 129 ? A -7.213 12.935 16.520 1.000 1 A LYS 88.723 1
ATOM 1018 C CD . LYS 129 129 ? A -7.822 13.595 17.767 1.000 1 A LYS 80.199 1
ATOM 1019 C CE . LYS 129 129 ? A -7.130 14.943 18.040 1.000 1 A LYS 77.852 1
ATOM 1020 N NZ . LYS 129 129 ? A -5.671 14.764 18.265 1.000 1 A LYS 67.589 1
ATOM 1021 N N . GLN 130 130 ? A -5.359 9.644 15.656 1.000 1 A GLN 98.229 1
ATOM 1022 C CA . GLN 130 130 ? A -3.922 9.386 15.694 1.000 1 A GLN 98.180 1
ATOM 1023 C C . GLN 130 130 ? A -3.364 9.248 14.279 1.000 1 A GLN 98.494 1
ATOM 1024 O O . GLN 130 130 ? A -2.305 9.792 13.959 1.000 1 A GLN 98.508 1
ATOM 1025 C CB . GLN 130 130 ? A -3.610 8.087 16.447 1.000 1 A GLN 97.527 1
ATOM 1026 C CG . GLN 130 130 ? A -3.890 8.115 17.945 1.000 1 A GLN 87.928 1
ATOM 1027 C CD . GLN 130 130 ? A -3.590 6.750 18.511 1.000 1 A GLN 81.690 1
ATOM 1028 O OE1 . GLN 130 130 ? A -4.488 5.907 18.679 1.000 1 A GLN 81.227 1
ATOM 1029 N NE2 . GLN 130 130 ? A -2.318 6.485 18.774 1.000 1 A GLN 76.974 1
ATOM 1030 N N . ALA 131 131 ? A -4.087 8.509 13.430 1.000 1 A ALA 98.775 1
ATOM 1031 C CA . ALA 131 131 ? A -3.613 8.273 12.090 1.000 1 A ALA 98.841 1
ATOM 1032 C C . ALA 131 131 ? A -3.711 9.538 11.245 1.000 1 A ALA 98.894 1
ATOM 1033 O O . ALA 131 131 ? A -2.804 9.832 10.438 1.000 1 A ALA 98.883 1
ATOM 1034 C CB . ALA 131 131 ? A -4.384 7.139 11.440 1.000 1 A ALA 98.782 1
ATOM 1035 N N . GLN 132 132 ? A -4.801 10.292 11.416 1.000 1 A GLN 98.869 1
ATOM 1036 C CA . GLN 132 132 ? A -4.935 11.549 10.692 1.000 1 A GLN 98.859 1
ATOM 1037 C C . GLN 132 132 ? A -3.802 12.518 11.061 1.000 1 A GLN 98.874 1
ATOM 1038 O O . GLN 132 132 ? A -3.268 13.190 10.198 1.000 1 A GLN 98.836 1
ATOM 1039 C CB . GLN 132 132 ? A -6.278 12.197 10.966 1.000 1 A GLN 98.748 1
ATOM 1040 C CG . GLN 132 132 ? A -7.441 11.498 10.297 1.000 1 A GLN 97.775 1
ATOM 1041 C CD . GLN 132 132 ? A -8.778 12.048 10.756 1.000 1 A GLN 97.435 1
ATOM 1042 O OE1 . GLN 132 132 ? A -8.873 12.696 11.795 1.000 1 A GLN 96.077 1
ATOM 1043 N NE2 . GLN 132 132 ? A -9.812 11.802 9.970 1.000 1 A GLN 94.384 1
ATOM 1044 N N . ASP 133 133 ? A -3.467 12.566 12.373 1.000 1 A ASP 98.865 1
ATOM 1045 C CA . ASP 133 133 ? A -2.396 13.460 12.805 1.000 1 A ASP 98.825 1
ATOM 1046 C C . ASP 133 133 ? A -1.078 13.045 12.179 1.000 1 A ASP 98.828 1
ATOM 1047 O O . ASP 133 133 ? A -0.293 13.913 11.736 1.000 1 A ASP 98.744 1
ATOM 1048 C CB . ASP 133 133 ? A -2.287 13.472 14.332 1.000 1 A ASP 98.693 1
ATOM 1049 C CG . ASP 133 133 ? A -3.460 14.182 15.009 1.000 1 A ASP 98.123 1
ATOM 1050 O OD1 . ASP 133 133 ? A -4.279 14.813 14.303 1.000 1 A ASP 96.768 1
ATOM 1051 O OD2 . ASP 133 133 ? A -3.546 14.084 16.236 1.000 1 A ASP 96.361 1
ATOM 1052 N N . LEU 134 134 ? A -0.794 11.737 12.149 1.000 1 A LEU 98.848 1
ATOM 1053 C CA . LEU 134 134 ? A 0.463 11.272 11.560 1.000 1 A LEU 98.839 1
ATOM 1054 C C . LEU 134 134 ? A 0.508 11.620 10.064 1.000 1 A LEU 98.859 1
ATOM 1055 O O . LEU 134 134 ? A 1.505 12.155 9.565 1.000 1 A LEU 98.813 1
ATOM 1056 C CB . LEU 134 134 ? A 0.622 9.779 11.754 1.000 1 A LEU 98.805 1
ATOM 1057 C CG . LEU 134 134 ? A 1.920 9.203 11.181 1.000 1 A LEU 98.607 1
ATOM 1058 C CD1 . LEU 134 134 ? A 3.123 9.794 11.913 1.000 1 A LEU 98.260 1
ATOM 1059 C CD2 . LEU 134 134 ? A 1.909 7.691 11.264 1.000 1 A LEU 98.315 1
ATOM 1060 N N . ALA 135 135 ? A -0.579 11.327 9.357 1.000 1 A ALA 98.870 1
ATOM 1061 C CA . ALA 135 135 ? A -0.599 11.604 7.919 1.000 1 A ALA 98.851 1
ATOM 1062 C C . ALA 135 135 ? A -0.447 13.094 7.642 1.000 1 A ALA 98.810 1
ATOM 1063 O O . ALA 135 135 ? A 0.281 13.498 6.720 1.000 1 A ALA 98.737 1
ATOM 1064 C CB . ALA 135 135 ? A -1.874 11.080 7.323 1.000 1 A ALA 98.831 1
ATOM 1065 N N . ARG 136 136 ? A -1.119 13.927 8.448 1.000 1 A ARG 98.783 1
ATOM 1066 C CA . ARG 136 136 ? A -0.998 15.366 8.284 1.000 1 A ARG 98.626 1
ATOM 1067 C C . ARG 136 136 ? A 0.446 15.825 8.515 1.000 1 A ARG 98.523 1
ATOM 1068 O O . ARG 136 136 ? A 0.943 16.698 7.814 1.000 1 A ARG 98.120 1
ATOM 1069 C CB . ARG 136 136 ? A -1.953 16.071 9.211 1.000 1 A ARG 98.477 1
ATOM 1070 C CG . ARG 136 136 ? A -1.910 17.600 9.120 1.000 1 A ARG 93.295 1
ATOM 1071 C CD . ARG 136 136 ? A -3.096 18.242 9.787 1.000 1 A ARG 89.548 1
ATOM 1072 N NE . ARG 136 136 ? A -3.294 17.753 11.130 1.000 1 A ARG 81.108 1
ATOM 1073 C CZ . ARG 136 136 ? A -4.238 16.908 11.505 1.000 1 A ARG 73.718 1
ATOM 1074 N NH1 . ARG 136 136 ? A -5.106 16.426 10.651 1.000 1 A ARG 70.035 1
ATOM 1075 N NH2 . ARG 136 136 ? A -4.312 16.540 12.772 1.000 1 A ARG 64.559 1
ATOM 1076 N N . SER 137 137 ? A 1.150 15.202 9.479 1.000 1 A SER 98.558 1
ATOM 1077 C CA . SER 137 137 ? A 2.547 15.553 9.730 1.000 1 A SER 98.279 1
ATOM 1078 C C . SER 137 137 ? A 3.420 15.183 8.550 1.000 1 A SER 98.211 1
ATOM 1079 O O . SER 137 137 ? A 4.455 15.817 8.327 1.000 1 A SER 97.671 1
ATOM 1080 C CB . SER 137 137 ? A 3.049 14.890 11.004 1.000 1 A SER 97.718 1
ATOM 1081 O OG . SER 137 137 ? A 3.278 13.494 10.837 1.000 1 A SER 96.262 1
ATOM 1082 N N . TYR 138 138 ? A 3.064 14.105 7.825 1.000 1 A TYR 98.046 1
ATOM 1083 C CA . TYR 138 138 ? A 3.803 13.719 6.620 1.000 1 A TYR 97.896 1
ATOM 1084 C C . TYR 138 138 ? A 3.361 14.486 5.383 1.000 1 A TYR 97.729 1
ATOM 1085 O O . TYR 138 138 ? A 4.047 14.463 4.355 1.000 1 A TYR 97.352 1
ATOM 1086 C CB . TYR 138 138 ? A 3.591 12.229 6.332 1.000 1 A TYR 97.765 1
ATOM 1087 C CG . TYR 138 138 ? A 4.179 11.260 7.325 1.000 1 A TYR 97.944 1
ATOM 1088 C CD1 . TYR 138 138 ? A 5.178 11.618 8.214 1.000 1 A TYR 97.546 1
ATOM 1089 C CD2 . TYR 138 138 ? A 3.730 9.948 7.340 1.000 1 A TYR 97.627 1
ATOM 1090 C CE1 . TYR 138 138 ? A 5.712 10.676 9.086 1.000 1 A TYR 97.253 1
ATOM 1091 C CE2 . TYR 138 138 ? A 4.251 9.007 8.191 1.000 1 A TYR 97.064 1
ATOM 1092 C CZ . TYR 138 138 ? A 5.259 9.384 9.067 1.000 1 A TYR 97.380 1
ATOM 1093 O OH . TYR 138 138 ? A 5.784 8.465 9.935 1.000 1 A TYR 96.331 1
ATOM 1094 N N . GLY 139 139 ? A 2.188 15.130 5.440 1.000 1 A GLY 98.071 1
ATOM 1095 C CA . GLY 139 139 ? A 1.631 15.787 4.271 1.000 1 A GLY 97.856 1
ATOM 1096 C C . GLY 139 139 ? A 1.039 14.823 3.261 1.000 1 A GLY 98.146 1
ATOM 1097 O O . GLY 139 139 ? A 1.073 15.108 2.058 1.000 1 A GLY 97.549 1
ATOM 1098 N N . ILE 140 140 ? A 0.495 13.685 3.729 1.000 1 A ILE 98.511 1
ATOM 1099 C CA . ILE 140 140 ? A -0.004 12.666 2.823 1.000 1 A ILE 98.638 1
ATOM 1100 C C . ILE 140 140 ? A -1.440 12.310 3.190 1.000 1 A ILE 98.799 1
ATOM 1101 O O . ILE 140 140 ? A -1.885 12.557 4.317 1.000 1 A ILE 98.826 1
ATOM 1102 C CB . ILE 140 140 ? A 0.875 11.398 2.839 1.000 1 A ILE 98.537 1
ATOM 1103 C CG1 . ILE 140 140 ? A 0.779 10.659 4.147 1.000 1 A ILE 98.471 1
ATOM 1104 C CG2 . ILE 140 140 ? A 2.322 11.769 2.500 1.000 1 A ILE 98.524 1
ATOM 1105 C CD1 . ILE 140 140 ? A 1.587 9.386 4.207 1.000 1 A ILE 98.234 1
ATOM 1106 N N . PRO 141 141 ? A -2.162 11.711 2.258 1.000 1 A PRO 98.908 1
ATOM 1107 C CA . PRO 141 141 ? A -3.525 11.275 2.567 1.000 1 A PRO 98.923 1
ATOM 1108 C C . PRO 141 141 ? A -3.567 10.078 3.493 1.000 1 A PRO 98.949 1
ATOM 1109 O O . PRO 141 141 ? A -2.643 9.267 3.547 1.000 1 A PRO 98.939 1
ATOM 1110 C CB . PRO 141 141 ? A -4.103 10.899 1.193 1.000 1 A PRO 98.894 1
ATOM 1111 C CG . PRO 141 141 ? A -3.202 11.565 0.193 1.000 1 A PRO 98.804 1
ATOM 1112 C CD . PRO 141 141 ? A -1.850 11.566 0.839 1.000 1 A PRO 98.865 1
ATOM 1113 N N . PHE 142 142 ? A -4.683 9.965 4.242 1.000 1 A PHE 98.969 1
ATOM 1114 C CA . PHE 142 142 ? A -4.988 8.821 5.086 1.000 1 A PHE 98.972 1
ATOM 1115 C C . PHE 142 142 ? A -6.348 8.274 4.692 1.000 1 A PHE 98.963 1
ATOM 1116 O O . PHE 142 142 ? A -7.293 9.031 4.542 1.000 1 A PHE 98.920 1
ATOM 1117 C CB . PHE 142 142 ? A -4.989 9.208 6.564 1.000 1 A PHE 98.955 1
ATOM 1118 C CG . PHE 142 142 ? A -5.558 8.122 7.454 1.000 1 A PHE 98.951 1
ATOM 1119 C CD1 . PHE 142 142 ? A -4.989 6.860 7.466 1.000 1 A PHE 98.937 1
ATOM 1120 C CD2 . PHE 142 142 ? A -6.654 8.382 8.250 1.000 1 A PHE 98.917 1
ATOM 1121 C CE1 . PHE 142 142 ? A -5.516 5.858 8.268 1.000 1 A PHE 98.890 1
ATOM 1122 C CE2 . PHE 142 142 ? A -7.178 7.401 9.063 1.000 1 A PHE 98.835 1
ATOM 1123 C CZ . PHE 142 142 ? A -6.613 6.131 9.071 1.000 1 A PHE 98.849 1
ATOM 1124 N N . ILE 143 143 ? A -6.411 6.951 4.540 1.000 1 A ILE 98.970 1
ATOM 1125 C CA . ILE 143 143 ? A -7.647 6.292 4.167 1.000 1 A ILE 98.966 1
ATOM 1126 C C . ILE 143 143 ? A -7.815 5.058 5.030 1.000 1 A ILE 98.969 1
ATOM 1127 O O . ILE 143 143 ? A -6.902 4.228 5.113 1.000 1 A ILE 98.958 1
ATOM 1128 C CB . ILE 143 143 ? A -7.667 5.914 2.678 1.000 1 A ILE 98.927 1
ATOM 1129 C CG1 . ILE 143 143 ? A -7.601 7.192 1.832 1.000 1 A ILE 98.475 1
ATOM 1130 C CG2 . ILE 143 143 ? A -8.904 5.076 2.321 1.000 1 A ILE 98.706 1
ATOM 1131 C CD1 . ILE 143 143 ? A -7.382 6.937 0.366 1.000 1 A ILE 89.982 1
ATOM 1132 N N . GLU 144 144 ? A -8.977 4.895 5.676 1.000 1 A GLU 98.914 1
ATOM 1133 C CA . GLU 144 144 ? A -9.278 3.651 6.355 1.000 1 A GLU 98.884 1
ATOM 1134 C C . GLU 144 144 ? A -9.915 2.684 5.378 1.000 1 A GLU 98.910 1
ATOM 1135 O O . GLU 144 144 ? A -10.727 3.070 4.534 1.000 1 A GLU 98.783 1
ATOM 1136 C CB . GLU 144 144 ? A -10.181 3.885 7.558 1.000 1 A GLU 98.500 1
ATOM 1137 C CG . GLU 144 144 ? A -9.424 4.466 8.745 1.000 1 A GLU 94.372 1
ATOM 1138 C CD . GLU 144 144 ? A -10.070 4.271 10.107 1.000 1 A GLU 92.250 1
ATOM 1139 O OE1 . GLU 144 144 ? A -11.231 3.819 10.161 1.000 1 A GLU 86.619 1
ATOM 1140 O OE2 . GLU 144 144 ? A -9.430 4.585 11.111 1.000 1 A GLU 83.853 1
ATOM 1141 N N . THR 145 145 ? A -9.514 1.420 5.476 1.000 1 A THR 98.982 1
ATOM 1142 C CA . THR 145 145 ? A -9.942 0.387 4.552 1.000 1 A THR 98.988 1
ATOM 1143 C C . THR 145 145 ? A -10.338 -0.873 5.298 1.000 1 A THR 98.983 1
ATOM 1144 O O . THR 145 145 ? A -9.932 -1.105 6.435 1.000 1 A THR 98.974 1
ATOM 1145 C CB . THR 145 145 ? A -8.823 -0.008 3.566 1.000 1 A THR 98.990 1
ATOM 1146 O OG1 . THR 145 145 ? A -7.742 -0.606 4.310 1.000 1 A THR 98.979 1
ATOM 1147 C CG2 . THR 145 145 ? A -8.297 1.187 2.785 1.000 1 A THR 98.985 1
ATOM 1148 N N . SER 146 146 ? A -11.128 -1.685 4.644 1.000 1 A SER 98.939 1
ATOM 1149 C CA . SER 146 146 ? A -11.298 -3.064 5.036 1.000 1 A SER 98.928 1
ATOM 1150 C C . SER 146 146 ? A -11.107 -3.924 3.796 1.000 1 A SER 98.916 1
ATOM 1151 O O . SER 146 146 ? A -11.919 -3.857 2.870 1.000 1 A SER 98.885 1
ATOM 1152 C CB . SER 146 146 ? A -12.669 -3.348 5.655 1.000 1 A SER 98.909 1
ATOM 1153 O OG . SER 146 146 ? A -12.824 -4.756 5.825 1.000 1 A SER 98.863 1
ATOM 1154 N N . ALA 147 147 ? A -10.054 -4.736 3.783 1.000 1 A ALA 98.735 1
ATOM 1155 C CA . ALA 147 147 ? A -9.945 -5.721 2.707 1.000 1 A ALA 98.603 1
ATOM 1156 C C . ALA 147 147 ? A -11.082 -6.732 2.763 1.000 1 A ALA 98.595 1
ATOM 1157 O O . ALA 147 147 ? A -11.421 -7.330 1.751 1.000 1 A ALA 98.462 1
ATOM 1158 C CB . ALA 147 147 ? A -8.586 -6.403 2.764 1.000 1 A ALA 98.353 1
ATOM 1159 N N . LYS 148 148 ? A -11.653 -6.945 3.973 1.000 1 A LYS 98.481 1
ATOM 1160 C CA . LYS 148 148 ? A -12.715 -7.926 4.107 1.000 1 A LYS 98.484 1
ATOM 1161 C C . LYS 148 148 ? A -14.011 -7.446 3.417 1.000 1 A LYS 98.550 1
ATOM 1162 O O . LYS 148 148 ? A -14.633 -8.196 2.676 1.000 1 A LYS 98.406 1
ATOM 1163 C CB . LYS 148 148 ? A -12.982 -8.204 5.575 1.000 1 A LYS 98.248 1
ATOM 1164 C CG . LYS 148 148 ? A -14.014 -9.299 5.829 1.000 1 A LYS 97.801 1
ATOM 1165 C CD . LYS 148 148 ? A -14.100 -9.609 7.302 1.000 1 A LYS 96.958 1
ATOM 1166 C CE . LYS 148 148 ? A -15.134 -10.682 7.580 1.000 1 A LYS 95.223 1
ATOM 1167 N NZ . LYS 148 148 ? A -15.153 -11.070 9.045 1.000 1 A LYS 91.394 1
ATOM 1168 N N . THR 149 149 ? A -14.385 -6.199 3.672 1.000 1 A THR 98.692 1
ATOM 1169 C CA . THR 149 149 ? A -15.646 -5.664 3.122 1.000 1 A THR 98.689 1
ATOM 1170 C C . THR 149 149 ? A -15.429 -4.887 1.820 1.000 1 A THR 98.716 1
ATOM 1171 O O . THR 149 149 ? A -16.402 -4.515 1.161 1.000 1 A THR 98.640 1
ATOM 1172 C CB . THR 149 149 ? A -16.345 -4.733 4.105 1.000 1 A THR 98.642 1
ATOM 1173 O OG1 . THR 149 149 ? A -15.615 -3.531 4.223 1.000 1 A THR 98.536 1
ATOM 1174 C CG2 . THR 149 149 ? A -16.456 -5.397 5.473 1.000 1 A THR 98.351 1
ATOM 1175 N N . ARG 150 150 ? A -14.171 -4.624 1.471 1.000 1 A ARG 98.555 1
ATOM 1176 C CA . ARG 150 150 ? A -13.734 -3.806 0.335 1.000 1 A ARG 98.525 1
ATOM 1177 C C . ARG 150 150 ? A -13.948 -2.308 0.558 1.000 1 A ARG 98.621 1
ATOM 1178 O O . ARG 150 150 ? A -13.698 -1.538 -0.355 1.000 1 A ARG 98.533 1
ATOM 1179 C CB . ARG 150 150 ? A -14.380 -4.268 -0.991 1.000 1 A ARG 98.142 1
ATOM 1180 C CG . ARG 150 150 ? A -13.453 -4.061 -2.172 1.000 1 A ARG 97.381 1
ATOM 1181 C CD . ARG 150 150 ? A -13.988 -4.678 -3.432 1.000 1 A ARG 96.965 1
ATOM 1182 N NE . ARG 150 150 ? A -12.990 -4.683 -4.485 1.000 1 A ARG 96.617 1
ATOM 1183 C CZ . ARG 150 150 ? A -12.614 -3.614 -5.180 1.000 1 A ARG 96.403 1
ATOM 1184 N NH1 . ARG 150 150 ? A -13.197 -2.436 -4.989 1.000 1 A ARG 93.017 1
ATOM 1185 N NH2 . ARG 150 150 ? A -11.629 -3.736 -6.093 1.000 1 A ARG 93.497 1
ATOM 1186 N N . GLN 151 151 ? A -14.357 -1.911 1.765 1.000 1 A GLN 98.760 1
ATOM 1187 C CA . GLN 151 151 ? A -14.477 -0.489 2.059 1.000 1 A GLN 98.751 1
ATOM 1188 C C . GLN 151 151 ? A -13.118 0.207 1.835 1.000 1 A GLN 98.849 1
ATOM 1189 O O . GLN 151 151 ? A -12.101 -0.223 2.389 1.000 1 A GLN 98.791 1
ATOM 1190 C CB . GLN 151 151 ? A -14.970 -0.272 3.486 1.000 1 A GLN 98.429 1
ATOM 1191 C CG . GLN 151 151 ? A -14.961 1.192 3.935 1.000 1 A GLN 93.323 1
ATOM 1192 C CD . GLN 151 151 ? A -15.127 1.354 5.417 1.000 1 A GLN 82.751 1
ATOM 1193 O OE1 . GLN 151 151 ? A -15.567 0.429 6.122 1.000 1 A GLN 73.852 1
ATOM 1194 N NE2 . GLN 151 151 ? A -14.771 2.526 5.939 1.000 1 A GLN 74.422 1
ATOM 1195 N N . GLY 152 152 ? A -13.126 1.240 1.033 1.000 1 A GLY 98.942 1
ATOM 1196 C CA . GLY 152 152 ? A -11.956 2.099 0.868 1.000 1 A GLY 98.947 1
ATOM 1197 C C . GLY 152 152 ? A -10.853 1.545 -0.002 1.000 1 A GLY 98.958 1
ATOM 1198 O O . GLY 152 152 ? A -9.843 2.218 -0.180 1.000 1 A GLY 98.934 1
ATOM 1199 N N . VAL 153 153 ? A -10.999 0.340 -0.534 1.000 1 A VAL 98.929 1
ATOM 1200 C CA . VAL 153 153 ? A -9.887 -0.303 -1.248 1.000 1 A VAL 98.930 1
ATOM 1201 C C . VAL 153 153 ? A -9.565 0.454 -2.540 1.000 1 A VAL 98.929 1
ATOM 1202 O O . VAL 153 153 ? A -8.423 0.857 -2.772 1.000 1 A VAL 98.920 1
ATOM 1203 C CB . VAL 153 153 ? A -10.176 -1.785 -1.498 1.000 1 A VAL 98.878 1
ATOM 1204 C CG1 . VAL 153 153 ? A -10.301 -2.535 -0.165 1.000 1 A VAL 98.833 1
ATOM 1205 C CG2 . VAL 153 153 ? A -9.087 -2.407 -2.392 1.000 1 A VAL 98.799 1
ATOM 1206 N N . ASP 154 154 ? A -10.587 0.672 -3.386 1.000 1 A ASP 98.853 1
ATOM 1207 C CA . ASP 154 154 ? A -10.341 1.459 -4.586 1.000 1 A ASP 98.756 1
ATOM 1208 C C . ASP 154 154 ? A -9.847 2.856 -4.219 1.000 1 A ASP 98.779 1
ATOM 1209 O O . ASP 154 154 ? A -8.919 3.381 -4.846 1.000 1 A ASP 98.725 1
ATOM 1210 C CB . ASP 154 154 ? A -11.612 1.568 -5.450 1.000 1 A ASP 98.390 1
ATOM 1211 C CG . ASP 154 154 ? A -11.972 0.280 -6.163 1.000 1 A ASP 97.913 1
ATOM 1212 O OD1 . ASP 154 154 ? A -11.081 -0.577 -6.326 1.000 1 A ASP 96.938 1
ATOM 1213 O OD2 . ASP 154 154 ? A -13.132 0.155 -6.584 1.000 1 A ASP 95.962 1
ATOM 1214 N N . ASP 155 155 ? A -10.455 3.451 -3.183 1.000 1 A ASP 98.835 1
ATOM 1215 C CA . ASP 155 155 ? A -10.061 4.814 -2.807 1.000 1 A ASP 98.842 1
ATOM 1216 C C . ASP 155 155 ? A -8.562 4.863 -2.438 1.000 1 A ASP 98.886 1
ATOM 1217 O O . ASP 155 155 ? A -7.866 5.807 -2.818 1.000 1 A ASP 98.863 1
ATOM 1218 C CB . ASP 155 155 ? A -10.918 5.278 -1.625 1.000 1 A ASP 98.696 1
ATOM 1219 C CG . ASP 155 155 ? A -10.836 6.768 -1.375 1.000 1 A ASP 93.678 1
ATOM 1220 O OD1 . ASP 155 155 ? A -10.372 7.505 -2.271 1.000 1 A ASP 93.259 1
ATOM 1221 O OD2 . ASP 155 155 ? A -11.243 7.189 -0.285 1.000 1 A ASP 92.338 1
ATOM 1222 N N . ALA 156 156 ? A -8.058 3.846 -1.750 1.000 1 A ALA 98.913 1
ATOM 1223 C CA . ALA 156 156 ? A -6.665 3.833 -1.348 1.000 1 A ALA 98.924 1
ATOM 1224 C C . ALA 156 156 ? A -5.749 3.820 -2.569 1.000 1 A ALA 98.923 1
ATOM 1225 O O . ALA 156 156 ? A -4.823 4.639 -2.682 1.000 1 A ALA 98.912 1
ATOM 1226 C CB . ALA 156 156 ? A -6.368 2.650 -0.443 1.000 1 A ALA 98.923 1
ATOM 1227 N N . PHE 157 157 ? A -5.975 2.876 -3.487 1.000 1 A PHE 98.899 1
ATOM 1228 C CA . PHE 157 157 ? A -5.118 2.765 -4.664 1.000 1 A PHE 98.875 1
ATOM 1229 C C . PHE 157 157 ? A -5.315 3.946 -5.616 1.000 1 A PHE 98.837 1
ATOM 1230 O O . PHE 157 157 ? A -4.331 4.457 -6.183 1.000 1 A PHE 98.808 1
ATOM 1231 C CB . PHE 157 157 ? A -5.372 1.436 -5.367 1.000 1 A PHE 98.846 1
ATOM 1232 C CG . PHE 157 157 ? A -4.814 0.255 -4.652 1.000 1 A PHE 98.862 1
ATOM 1233 C CD1 . PHE 157 157 ? A -3.480 -0.104 -4.838 1.000 1 A PHE 98.835 1
ATOM 1234 C CD2 . PHE 157 157 ? A -5.597 -0.478 -3.777 1.000 1 A PHE 98.821 1
ATOM 1235 C CE1 . PHE 157 157 ? A -2.949 -1.190 -4.186 1.000 1 A PHE 98.761 1
ATOM 1236 C CE2 . PHE 157 157 ? A -5.068 -1.566 -3.119 1.000 1 A PHE 98.743 1
ATOM 1237 C CZ . PHE 157 157 ? A -3.744 -1.926 -3.324 1.000 1 A PHE 98.779 1
ATOM 1238 N N . TYR 158 158 ? A -6.574 4.364 -5.808 1.000 1 A TYR 98.806 1
ATOM 1239 C CA . TYR 158 158 ? A -6.810 5.468 -6.744 1.000 1 A TYR 98.732 1
ATOM 1240 C C . TYR 158 158 ? A -6.237 6.779 -6.191 1.000 1 A TYR 98.746 1
ATOM 1241 O O . TYR 158 158 ? A -5.724 7.607 -6.953 1.000 1 A TYR 98.681 1
ATOM 1242 C CB . TYR 158 158 ? A -8.299 5.628 -7.041 1.000 1 A TYR 98.539 1
ATOM 1243 C CG . TYR 158 158 ? A -8.943 4.495 -7.820 1.000 1 A TYR 98.285 1
ATOM 1244 C CD1 . TYR 158 158 ? A -8.277 3.290 -8.049 1.000 1 A TYR 97.821 1
ATOM 1245 C CD2 . TYR 158 158 ? A -10.254 4.633 -8.300 1.000 1 A TYR 97.796 1
ATOM 1246 C CE1 . TYR 158 158 ? A -8.900 2.267 -8.769 1.000 1 A TYR 97.241 1
ATOM 1247 C CE2 . TYR 158 158 ? A -10.850 3.610 -8.997 1.000 1 A TYR 96.909 1
ATOM 1248 C CZ . TYR 158 158 ? A -10.189 2.435 -9.227 1.000 1 A TYR 97.154 1
ATOM 1249 O OH . TYR 158 158 ? A -10.797 1.422 -9.930 1.000 1 A TYR 96.199 1
ATOM 1250 N N . THR 159 159 ? A -6.295 6.955 -4.870 1.000 1 A THR 98.797 1
ATOM 1251 C CA . THR 159 159 ? A -5.723 8.166 -4.269 1.000 1 A THR 98.818 1
ATOM 1252 C C . THR 159 159 ? A -4.205 8.155 -4.463 1.000 1 A THR 98.806 1
ATOM 1253 O O . THR 159 159 ? A -3.611 9.206 -4.719 1.000 1 A THR 98.784 1
ATOM 1254 C CB . THR 159 159 ? A -6.104 8.256 -2.792 1.000 1 A THR 98.838 1
ATOM 1255 O OG1 . THR 159 159 ? A -7.525 8.422 -2.690 1.000 1 A THR 98.781 1
ATOM 1256 C CG2 . THR 159 159 ? A -5.415 9.406 -2.107 1.000 1 A THR 98.775 1
ATOM 1257 N N . LEU 160 160 ? A -3.570 6.989 -4.344 1.000 1 A LEU 98.860 1
ATOM 1258 C CA . LEU 160 160 ? A -2.128 6.909 -4.592 1.000 1 A LEU 98.869 1
ATOM 1259 C C . LEU 160 160 ? A -1.815 7.313 -6.018 1.000 1 A LEU 98.832 1
ATOM 1260 O O . LEU 160 160 ? A -0.840 8.048 -6.270 1.000 1 A LEU 98.822 1
ATOM 1261 C CB . LEU 160 160 ? A -1.622 5.526 -4.286 1.000 1 A LEU 98.880 1
ATOM 1262 C CG . LEU 160 160 ? A -0.116 5.355 -4.450 1.000 1 A LEU 98.888 1
ATOM 1263 C CD1 . LEU 160 160 ? A 0.655 6.377 -3.591 1.000 1 A LEU 98.885 1
ATOM 1264 C CD2 . LEU 160 160 ? A 0.273 3.946 -4.072 1.000 1 A LEU 98.892 1
ATOM 1265 N N . VAL 161 161 ? A -2.614 6.852 -6.962 1.000 1 A VAL 98.749 1
ATOM 1266 C CA . VAL 161 161 ? A -2.418 7.260 -8.351 1.000 1 A VAL 98.636 1
ATOM 1267 C C . VAL 161 161 ? A -2.533 8.773 -8.504 1.000 1 A VAL 98.578 1
ATOM 1268 O O . VAL 161 161 ? A -1.711 9.408 -9.165 1.000 1 A VAL 98.515 1
ATOM 1269 C CB . VAL 161 161 ? A -3.392 6.534 -9.293 1.000 1 A VAL 98.445 1
ATOM 1270 C CG1 . VAL 161 161 ? A -3.065 5.046 -9.327 1.000 1 A VAL 98.468 1
ATOM 1271 C CG2 . VAL 161 161 ? A -3.366 7.134 -10.691 1.000 1 A VAL 98.202 1
ATOM 1272 N N . ARG 162 162 ? A -3.540 9.354 -7.833 1.000 1 A ARG 98.423 1
ATOM 1273 C CA . ARG 162 162 ? A -3.702 10.801 -7.923 1.000 1 A ARG 98.284 1
ATOM 1274 C C . ARG 162 162 ? A -2.492 11.522 -7.315 1.000 1 A ARG 98.271 1
ATOM 1275 O O . ARG 162 162 ? A -2.080 12.576 -7.819 1.000 1 A ARG 98.205 1
ATOM 1276 C CB . ARG 162 162 ? A -5.004 11.233 -7.254 1.000 1 A ARG 98.291 1
ATOM 1277 C CG . ARG 162 162 ? A -6.237 10.691 -7.965 1.000 1 A ARG 97.920 1
ATOM 1278 C CD . ARG 162 162 ? A -7.537 11.136 -7.308 1.000 1 A ARG 97.685 1
ATOM 1279 N NE . ARG 162 162 ? A -8.655 10.520 -8.007 1.000 1 A ARG 97.488 1
ATOM 1280 C CZ . ARG 162 162 ? A -9.501 9.689 -7.483 1.000 1 A ARG 97.220 1
ATOM 1281 N NH1 . ARG 162 162 ? A -9.409 9.354 -6.192 1.000 1 A ARG 95.487 1
ATOM 1282 N NH2 . ARG 162 162 ? A -10.464 9.172 -8.236 1.000 1 A ARG 96.014 1
ATOM 1283 N N . GLU 163 163 ? A -1.904 10.964 -6.229 1.000 1 A GLU 98.482 1
ATOM 1284 C CA . GLU 163 163 ? A -0.711 11.562 -5.636 1.000 1 A GLU 98.484 1
ATOM 1285 C C . GLU 163 163 ? A 0.464 11.478 -6.603 1.000 1 A GLU 98.476 1
ATOM 1286 O O . GLU 163 163 ? A 1.289 12.407 -6.686 1.000 1 A GLU 98.338 1
ATOM 1287 C CB . GLU 163 163 ? A -0.361 10.856 -4.328 1.000 1 A GLU 98.521 1
ATOM 1288 C CG . GLU 163 163 ? A -1.342 11.195 -3.217 1.000 1 A GLU 98.466 1
ATOM 1289 C CD . GLU 163 163 ? A -1.279 12.650 -2.820 1.000 1 A GLU 98.210 1
ATOM 1290 O OE1 . GLU 163 163 ? A -0.223 13.050 -2.290 1.000 1 A GLU 96.796 1
ATOM 1291 O OE2 . GLU 163 163 ? A -2.275 13.381 -3.048 1.000 1 A GLU 96.545 1
ATOM 1292 N N . ILE 164 164 ? A 0.594 10.340 -7.324 1.000 1 A ILE 98.560 1
ATOM 1293 C CA . ILE 164 164 ? A 1.636 10.227 -8.324 1.000 1 A ILE 98.501 1
ATOM 1294 C C . ILE 164 164 ? A 1.457 11.265 -9.420 1.000 1 A ILE 98.237 1
ATOM 1295 O O . ILE 164 164 ? A 2.431 11.905 -9.851 1.000 1 A ILE 98.140 1
ATOM 1296 C CB . ILE 164 164 ? A 1.657 8.800 -8.927 1.000 1 A ILE 98.563 1
ATOM 1297 C CG1 . ILE 164 164 ? A 2.093 7.790 -7.841 1.000 1 A ILE 98.686 1
ATOM 1298 C CG2 . ILE 164 164 ? A 2.597 8.732 -10.139 1.000 1 A ILE 98.504 1
ATOM 1299 C CD1 . ILE 164 164 ? A 1.857 6.348 -8.259 1.000 1 A ILE 98.590 1
ATOM 1300 N N . ARG 165 165 ? A 0.207 11.457 -9.876 1.000 1 A ARG 98.303 1
ATOM 1301 C CA . ARG 165 165 ? A -0.039 12.482 -10.896 1.000 1 A ARG 97.849 1
ATOM 1302 C C . ARG 165 165 ? A 0.406 13.866 -10.424 1.000 1 A ARG 97.729 1
ATOM 1303 O O . ARG 165 165 ? A 1.003 14.625 -11.193 1.000 1 A ARG 97.451 1
ATOM 1304 C CB . ARG 165 165 ? A -1.522 12.524 -11.274 1.000 1 A ARG 97.406 1
ATOM 1305 C CG . ARG 165 165 ? A -2.017 11.289 -11.997 1.000 1 A ARG 96.248 1
ATOM 1306 C CD . ARG 165 165 ? A -3.500 11.408 -12.230 1.000 1 A ARG 94.736 1
ATOM 1307 N NE . ARG 165 165 ? A -4.025 10.237 -12.933 1.000 1 A ARG 93.953 1
ATOM 1308 C CZ . ARG 165 165 ? A -5.288 9.873 -12.894 1.000 1 A ARG 93.212 1
ATOM 1309 N NH1 . ARG 165 165 ? A -6.151 10.554 -12.162 1.000 1 A ARG 90.577 1
ATOM 1310 N NH2 . ARG 165 165 ? A -5.684 8.791 -13.581 1.000 1 A ARG 90.745 1
ATOM 1311 N N . LYS 166 166 ? A 0.102 14.199 -9.162 1.000 1 A LYS 97.691 1
ATOM 1312 C CA . LYS 166 166 ? A 0.541 15.490 -8.619 1.000 1 A LYS 97.333 1
ATOM 1313 C C . LYS 166 166 ? A 2.060 15.603 -8.654 1.000 1 A LYS 97.466 1
ATOM 1314 O O . LYS 166 166 ? A 2.611 16.667 -8.948 1.000 1 A LYS 96.961 1
ATOM 1315 C CB . LYS 166 166 ? A 0.034 15.684 -7.194 1.000 1 A LYS 96.904 1
ATOM 1316 C CG . LYS 166 166 ? A -1.455 15.864 -7.061 1.000 1 A LYS 94.807 1
ATOM 1317 C CD . LYS 166 166 ? A -1.837 16.149 -5.618 1.000 1 A LYS 89.121 1
ATOM 1318 C CE . LYS 166 166 ? A -3.345 16.342 -5.448 1.000 1 A LYS 82.239 1
ATOM 1319 N NZ . LYS 166 166 ? A -4.108 15.082 -5.725 1.000 1 A LYS 75.038 1
ATOM 1320 N N . HIS 167 167 ? A 2.756 14.485 -8.331 1.000 1 A HIS 97.879 1
ATOM 1321 C CA . HIS 167 167 ? A 4.211 14.499 -8.356 1.000 1 A HIS 97.642 1
ATOM 1322 C C . HIS 167 167 ? A 4.763 14.715 -9.761 1.000 1 A HIS 97.439 1
ATOM 1323 O O . HIS 167 167 ? A 5.711 15.475 -9.967 1.000 1 A HIS 96.769 1
ATOM 1324 C CB . HIS 167 167 ? A 4.733 13.171 -7.788 1.000 1 A HIS 97.531 1
ATOM 1325 C CG . HIS 167 167 ? A 6.216 13.071 -7.814 1.000 1 A HIS 97.317 1
ATOM 1326 N ND1 . HIS 167 167 ? A 7.031 13.662 -6.883 1.000 1 A HIS 88.344 1
ATOM 1327 C CD2 . HIS 167 167 ? A 7.068 12.402 -8.651 1.000 1 A HIS 90.405 1
ATOM 1328 C CE1 . HIS 167 167 ? A 8.295 13.397 -7.157 1.000 1 A HIS 90.697 1
ATOM 1329 N NE2 . HIS 167 167 ? A 8.324 12.627 -8.232 1.000 1 A HIS 92.066 1
ATOM 1330 N N . LYS 168 168 ? A 4.139 14.028 -10.723 1.000 1 A LYS 96.848 1
ATOM 1331 C CA . LYS 168 168 ? A 4.641 14.071 -12.099 1.000 1 A LYS 95.845 1
ATOM 1332 C C . LYS 168 168 ? A 4.455 15.443 -12.750 1.000 1 A LYS 95.769 1
ATOM 1333 O O . LYS 168 168 ? A 5.178 15.776 -13.687 1.000 1 A LYS 94.377 1
ATOM 1334 C CB . LYS 168 168 ? A 3.959 13.015 -12.964 1.000 1 A LYS 93.798 1
ATOM 1335 C CG . LYS 168 168 ? A 4.352 11.598 -12.639 1.000 1 A LYS 92.549 1
ATOM 1336 C CD . LYS 168 168 ? A 3.479 10.587 -13.343 1.000 1 A LYS 89.834 1
ATOM 1337 C CE . LYS 168 168 ? A 3.716 10.613 -14.829 1.000 1 A LYS 82.925 1
ATOM 1338 N NZ . LYS 168 168 ? A 3.003 9.468 -15.466 1.000 1 A LYS 85.619 1
ATOM 1339 N N . GLU 169 169 ? A 3.477 16.220 -12.264 1.000 1 A GLU 96.992 1
ATOM 1340 C CA . GLU 169 169 ? A 3.205 17.507 -12.895 1.000 1 A GLU 96.506 1
ATOM 1341 C C . GLU 169 169 ? A 4.233 18.585 -12.497 1.000 1 A GLU 96.286 1
ATOM 1342 O O . GLU 169 169 ? A 4.273 19.658 -13.100 1.000 1 A GLU 94.481 1
ATOM 1343 C CB . GLU 169 169 ? A 1.789 17.980 -12.553 1.000 1 A GLU 94.895 1
ATOM 1344 C CG . GLU 169 169 ? A 1.620 18.516 -11.148 1.000 1 A GLU 90.099 1
ATOM 1345 C CD . GLU 169 169 ? A 0.222 19.028 -10.876 1.000 1 A GLU 87.903 1
ATOM 1346 O OE1 . GLU 169 169 ? A -0.597 19.060 -11.825 1.000 1 A GLU 83.374 1
ATOM 1347 O OE2 . GLU 169 169 ? A -0.055 19.419 -9.712 1.000 1 A GLU 82.733 1
ATOM 1348 N N . LYS 170 170 ? A 5.064 18.272 -11.473 1.000 1 A LYS 95.382 1
ATOM 1349 C CA . LYS 170 170 ? A 6.082 19.233 -11.033 1.000 1 A LYS 94.637 1
ATOM 1350 C C . LYS 170 170 ? A 7.154 19.429 -12.111 1.000 1 A LYS 91.320 1
ATOM 1351 O O . LYS 170 170 ? A 7.702 20.530 -12.219 1.000 1 A LYS 84.508 1
ATOM 1352 C CB . LYS 170 170 ? A 6.729 18.773 -9.734 1.000 1 A LYS 91.192 1
ATOM 1353 C CG . LYS 170 170 ? A 5.741 18.801 -8.586 1.000 1 A LYS 91.709 1
ATOM 1354 C CD . LYS 170 170 ? A 6.447 18.437 -7.284 1.000 1 A LYS 89.154 1
ATOM 1355 C CE . LYS 170 170 ? A 5.461 18.546 -6.133 1.000 1 A LYS 84.794 1
ATOM 1356 N NZ . LYS 170 170 ? A 6.046 18.117 -4.864 1.000 1 A LYS 79.764 1
HETATM 1357 C C1_1 . LIG2 . 1 ? B 8.393 -8.328 8.130 1.000 2 B LIG2 90.676 1
HETATM 1358 C C2_1 . LIG2 . 1 ? B 8.936 -8.304 6.738 1.000 2 B LIG2 93.798 1
HETATM 1359 C C3_1 . LIG2 . 1 ? B 8.175 -9.349 5.867 1.000 2 B LIG2 94.213 1
HETATM 1360 N N1_1 . LIG2 . 1 ? B 6.873 -8.873 5.439 1.000 2 B LIG2 95.400 1
HETATM 1361 C C4_1 . LIG2 . 1 ? B 6.778 -7.524 4.896 1.000 2 B LIG2 94.545 1
HETATM 1362 C C5_1 . LIG2 . 1 ? B 7.453 -6.561 5.787 1.000 2 B LIG2 94.118 1
HETATM 1363 N N2_1 . LIG2 . 1 ? B 8.835 -7.001 6.053 1.000 2 B LIG2 95.198 1
HETATM 1364 C C6_1 . LIG2 . 1 ? B 9.716 -5.969 6.361 1.000 2 B LIG2 95.655 1
HETATM 1365 N N3_1 . LIG2 . 1 ? B 10.010 -5.749 7.614 1.000 2 B LIG2 94.909 1
HETATM 1366 C C7_1 . LIG2 . 1 ? B 10.793 -4.705 7.952 1.000 2 B LIG2 94.414 1
HETATM 1367 N N4_1 . LIG2 . 1 ? B 11.332 -3.863 7.094 1.000 2 B LIG2 94.882 1
HETATM 1368 C C8_1 . LIG2 . 1 ? B 11.108 -4.067 5.795 1.000 2 B LIG2 94.952 1
HETATM 1369 C C9_1 . LIG2 . 1 ? B 11.636 -3.183 4.857 1.000 2 B LIG2 95.109 1
HETATM 1370 C C10_1 . LIG2 . 1 ? B 11.371 -3.328 3.511 1.000 2 B LIG2 95.335 1
HETATM 1371 C C11_1 . LIG2 . 1 ? B 10.550 -4.412 3.107 1.000 2 B LIG2 95.063 1
HETATM 1372 C C12_1 . LIG2 . 1 ? B 10.014 -5.282 4.006 1.000 2 B LIG2 95.417 1
HETATM 1373 C C13_1 . LIG2 . 1 ? B 10.292 -5.097 5.349 1.000 2 B LIG2 95.492 1
HETATM 1374 Cl CL1_1 . LIG2 . 1 ? B 10.179 -4.638 1.484 1.000 2 B LIG2 94.320 1
HETATM 1375 C C14_1 . LIG2 . 1 ? B 12.012 -2.432 2.596 1.000 2 B LIG2 95.387 1
HETATM 1376 C C15_1 . LIG2 . 1 ? B 11.395 -1.281 2.128 1.000 2 B LIG2 96.230 1
HETATM 1377 C C16_1 . LIG2 . 1 ? B 12.103 -0.484 1.238 1.000 2 B LIG2 95.506 1
HETATM 1378 C C17_1 . LIG2 . 1 ? B 13.400 -0.804 0.862 1.000 2 B LIG2 94.905 1
HETATM 1379 C C18_1 . LIG2 . 1 ? B 13.937 -1.947 1.389 1.000 2 B LIG2 93.848 1
HETATM 1380 N N5_1 . LIG2 . 1 ? B 13.262 -2.766 2.238 1.000 2 B LIG2 94.261 1
HETATM 1381 N N6_1 . LIG2 . 1 ? B 15.214 -2.296 1.053 1.000 2 B LIG2 92.660 1
HETATM 1382 C C19_1 . LIG2 . 1 ? B 11.516 0.740 0.651 1.000 2 B LIG2 95.075 1
HETATM 1383 C C20_1 . LIG2 . 1 ? B 9.994 -0.923 2.583 1.000 2 B LIG2 95.660 1
HETATM 1384 F F1_1 . LIG2 . 1 ? B 10.062 -0.444 3.834 1.000 2 B LIG2 87.001 1
HETATM 1385 F F2_1 . LIG2 . 1 ? B 9.162 -1.936 2.521 1.000 2 B LIG2 87.743 1
HETATM 1386 F F3_1 . LIG2 . 1 ? B 9.458 0.002 1.864 1.000 2 B LIG2 87.743 1
HETATM 1387 F F4_1 . LIG2 . 1 ? B 12.378 -2.176 5.308 1.000 2 B LIG2 94.934 1
HETATM 1388 O O1_1 . LIG2 . 1 ? B 11.049 -4.454 9.240 1.000 2 B LIG2 94.315 1
HETATM 1389 C C21_1 . LIG2 . 1 ? B 10.413 -5.183 10.240 1.000 2 B LIG2 89.233 1
HETATM 1390 C C22_1 . LIG2 . 1 ? B 10.540 -4.411 11.554 1.000 2 B LIG2 90.201 1
HETATM 1391 C C23_1 . LIG2 . 1 ? B 9.801 -3.108 11.447 1.000 2 B LIG2 85.923 1
HETATM 1392 C C24_1 . LIG2 . 1 ? B 10.652 -2.105 12.169 1.000 2 B LIG2 83.563 1
HETATM 1393 C C25_1 . LIG2 . 1 ? B 11.919 -2.743 12.437 1.000 2 B LIG2 84.426 1
HETATM 1394 N N7_1 . LIG2 . 1 ? B 11.942 -4.113 11.861 1.000 2 B LIG2 85.638 1
HETATM 1395 C C26_1 . LIG2 . 1 ? B 12.525 -5.091 12.767 1.000 2 B LIG2 77.435 1
HETATM 1396 C C27_1 . LIG2 . 1 ? B 5.705 -9.592 5.545 1.000 2 B LIG2 95.295 1
HETATM 1397 O O2_1 . LIG2 . 1 ? B 4.648 -9.134 5.288 1.000 2 B LIG2 95.403 1
HETATM 1398 C C28_1 . LIG2 . 1 ? B 5.806 -11.029 6.112 1.000 2 B LIG2 93.086 1
HETATM 1399 C C29_1 . LIG2 . 1 ? B 4.857 -11.192 7.239 1.000 2 B LIG2 90.949 1
HETATM 1400 O O1_1 . LIG3 . 1 ? C -3.116 -9.963 3.790 1.000 3 C LIG3 88.715 1
HETATM 1401 P P1_1 . LIG3 . 1 ? C -2.499 -10.593 4.927 1.000 3 C LIG3 97.553 1
HETATM 1402 O O2_1 . LIG3 . 1 ? C -1.953 -11.982 4.757 1.000 3 C LIG3 91.430 1
HETATM 1403 O O3_1 . LIG3 . 1 ? C -1.380 -9.615 5.563 1.000 3 C LIG3 97.636 1
HETATM 1404 P P2_1 . LIG3 . 1 ? C 0.045 -9.332 4.942 1.000 3 C LIG3 97.339 1
HETATM 1405 O O4_1 . LIG3 . 1 ? C 0.253 -7.876 5.215 1.000 3 C LIG3 85.587 1
HETATM 1406 O O5_1 . LIG3 . 1 ? C 0.984 -10.203 5.744 1.000 3 C LIG3 88.005 1
HETATM 1407 O O6_1 . LIG3 . 1 ? C 0.026 -9.649 3.486 1.000 3 C LIG3 86.000 1
HETATM 1408 O O7_1 . LIG3 . 1 ? C -3.541 -10.581 6.115 1.000 3 C LIG3 97.725 1
HETATM 1409 C C1_1 . LIG3 . 1 ? C -3.262 -11.154 7.378 1.000 3 C LIG3 96.641 1
HETATM 1410 C C2_1 . LIG3 . 1 ? C -4.506 -11.638 8.023 1.000 3 C LIG3 96.803 1
HETATM 1411 O O8_1 . LIG3 . 1 ? C -5.399 -10.521 8.241 1.000 3 C LIG3 97.809 1
HETATM 1412 C C3_1 . LIG3 . 1 ? C -5.233 -12.644 7.124 1.000 3 C LIG3 96.638 1
HETATM 1413 O O9_1 . LIG3 . 1 ? C -5.820 -13.644 7.902 1.000 3 C LIG3 94.885 1
HETATM 1414 C C4_1 . LIG3 . 1 ? C -6.247 -11.755 6.470 1.000 3 C LIG3 97.317 1
HETATM 1415 O O10_1 . LIG3 . 1 ? C -7.355 -12.487 6.002 1.000 3 C LIG3 96.418 1
HETATM 1416 C C5_1 . LIG3 . 1 ? C -6.598 -10.792 7.531 1.000 3 C LIG3 97.998 1
HETATM 1417 N N1_1 . LIG3 . 1 ? C -7.076 -9.508 7.022 1.000 3 C LIG3 98.200 1
HETATM 1418 C C6_1 . LIG3 . 1 ? C -8.181 -8.885 7.426 1.000 3 C LIG3 98.444 1
HETATM 1419 N N2_1 . LIG3 . 1 ? C -9.119 -9.236 8.340 1.000 3 C LIG3 98.286 1
HETATM 1420 C C7_1 . LIG3 . 1 ? C -10.137 -8.366 8.527 1.000 3 C LIG3 98.369 1
HETATM 1421 N N3_1 . LIG3 . 1 ? C -11.084 -8.685 9.449 1.000 3 C LIG3 97.864 1
HETATM 1422 N N4_1 . LIG3 . 1 ? C -10.259 -7.204 7.863 1.000 3 C LIG3 98.665 1
HETATM 1423 C C8_1 . LIG3 . 1 ? C -9.327 -6.827 6.922 1.000 3 C LIG3 98.710 1
HETATM 1424 O O11_1 . LIG3 . 1 ? C -9.439 -5.781 6.333 1.000 3 C LIG3 98.551 1
HETATM 1425 C C9_1 . LIG3 . 1 ? C -8.243 -7.707 6.714 1.000 3 C LIG3 98.647 1
HETATM 1426 N N5_1 . LIG3 . 1 ? C -7.161 -7.649 5.888 1.000 3 C LIG3 98.399 1
HETATM 1427 C C10_1 . LIG3 . 1 ? C -6.467 -8.771 6.104 1.000 3 C LIG3 98.119 1
HETATM 1428 Mg MG1_1 . LIG4 . 1 ? D 1.172 -10.713 2.291 1.000 4 D LIG4 96.310 1
#
#
loop_
_atom_type.symbol
C
Cl
F
Mg
N
O
P
S
#
#
loop_
_ma_qa_metric.id
_ma_qa_metric.name
_ma_qa_metric.description
_ma_qa_metric.type
_ma_qa_metric.mode
_ma_qa_metric.type_other_details
_ma_qa_metric.software_group_id
1 pLDDT 'Predicted lddt' pLDDT local . .
#
#
loop_
_ma_qa_metric_local.ordinal_id
_ma_qa_metric_local.model_id
_ma_qa_metric_local.label_asym_id
_ma_qa_metric_local.label_seq_id
_ma_qa_metric_local.label_comp_id
_ma_qa_metric_local.metric_id
_ma_qa_metric_local.metric_value
1 1 A 1 GLY 1 81.607
2 1 A 2 MET 1 91.078
3 1 A 3 THR 1 95.914
4 1 A 4 GLU 1 96.992
5 1 A 5 TYR 1 98.045
6 1 A 6 LYS 1 98.081
7 1 A 7 LEU 1 98.566
8 1 A 8 VAL 1 98.387
9 1 A 9 VAL 1 98.444
10 1 A 10 VAL 1 98.514
11 1 A 11 GLY 1 98.237
12 1 A 12 ALA 1 98.153
13 1 A 13 CYS 1 96.864
14 1 A 14 GLY 1 97.741
15 1 A 15 VAL 1 98.644
16 1 A 16 GLY 1 98.472
17 1 A 17 LYS 1 98.460
18 1 A 18 SER 1 97.779
19 1 A 19 ALA 1 98.081
20 1 A 20 LEU 1 98.442
21 1 A 21 THR 1 98.250
22 1 A 22 ILE 1 97.545
23 1 A 23 GLN 1 98.109
24 1 A 24 LEU 1 98.256
25 1 A 25 ILE 1 97.387
26 1 A 26 GLN 1 96.750
27 1 A 27 ASN 1 97.049
28 1 A 28 HIS 1 96.671
29 1 A 29 PHE 1 97.817
30 1 A 30 VAL 1 93.200
31 1 A 31 ASP 1 90.150
32 1 A 32 GLU 1 88.168
33 1 A 33 TYR 1 85.484
34 1 A 34 ASP 1 88.936
35 1 A 35 PRO 1 89.185
36 1 A 36 THR 1 87.772
37 1 A 37 ILE 1 91.704
38 1 A 38 GLU 1 92.870
39 1 A 39 ASP 1 94.007
40 1 A 40 SER 1 95.021
41 1 A 41 TYR 1 96.356
42 1 A 42 ARG 1 96.535
43 1 A 43 LYS 1 96.332
44 1 A 44 GLN 1 97.317
45 1 A 45 VAL 1 96.498
46 1 A 46 VAL 1 96.160
47 1 A 47 ILE 1 97.095
48 1 A 48 ASP 1 96.630
49 1 A 49 GLY 1 94.144
50 1 A 50 GLU 1 93.531
51 1 A 51 THR 1 95.853
52 1 A 52 SER 1 95.591
53 1 A 53 LEU 1 97.662
54 1 A 54 LEU 1 98.239
55 1 A 55 ASP 1 97.944
56 1 A 56 ILE 1 97.999
57 1 A 57 LEU 1 97.271
58 1 A 58 ASP 1 97.226
59 1 A 59 THR 1 95.752
60 1 A 60 ALA 1 93.265
61 1 A 61 GLY 1 75.732
62 1 A 62 GLN 1 75.760
63 1 A 63 GLU 1 73.034
64 1 A 64 GLU 1 77.375
65 1 A 65 TYR 1 79.228
66 1 A 66 SER 1 83.220
67 1 A 67 ALA 1 86.189
68 1 A 68 MET 1 83.951
69 1 A 69 ARG 1 88.393
70 1 A 70 ASP 1 92.868
71 1 A 71 GLN 1 90.631
72 1 A 72 TYR 1 88.183
73 1 A 73 MET 1 94.050
74 1 A 74 ARG 1 95.870
75 1 A 75 THR 1 95.128
76 1 A 76 GLY 1 97.786
77 1 A 77 GLU 1 98.536
78 1 A 78 GLY 1 98.714
79 1 A 79 PHE 1 98.818
80 1 A 80 LEU 1 98.903
81 1 A 81 SER 1 98.967
82 1 A 82 VAL 1 98.966
83 1 A 83 PHE 1 98.983
84 1 A 84 ALA 1 98.956
85 1 A 85 ILE 1 98.903
86 1 A 86 ASN 1 98.824
87 1 A 87 ASN 1 98.779
88 1 A 88 THR 1 98.832
89 1 A 89 LYS 1 98.856
90 1 A 90 SER 1 98.908
91 1 A 91 PHE 1 98.946
92 1 A 92 GLU 1 98.724
93 1 A 93 ASP 1 98.523
94 1 A 94 ILE 1 98.790
95 1 A 95 HIS 1 97.839
96 1 A 96 HIS 1 97.286
97 1 A 97 TYR 1 97.495
98 1 A 98 ARG 1 97.970
99 1 A 99 GLU 1 97.150
100 1 A 100 GLN 1 96.292
101 1 A 101 ILE 1 97.546
102 1 A 102 LYS 1 97.312
103 1 A 103 ARG 1 96.145
104 1 A 104 VAL 1 95.750
105 1 A 105 LYS 1 96.842
106 1 A 106 ASP 1 96.529
107 1 A 107 SER 1 95.280
108 1 A 108 GLU 1 95.218
109 1 A 109 ASP 1 95.533
110 1 A 110 VAL 1 98.323
111 1 A 111 PRO 1 98.787
112 1 A 112 MET 1 98.800
113 1 A 113 VAL 1 98.979
114 1 A 114 LEU 1 98.985
115 1 A 115 VAL 1 98.991
116 1 A 116 GLY 1 98.982
117 1 A 117 ASN 1 98.961
118 1 A 118 LYS 1 98.863
119 1 A 119 SER 1 98.769
120 1 A 120 ASP 1 98.826
121 1 A 121 LEU 1 98.463
122 1 A 122 PRO 1 97.471
123 1 A 123 SER 1 93.862
124 1 A 124 ARG 1 97.714
125 1 A 125 THR 1 98.721
126 1 A 126 VAL 1 98.664
127 1 A 127 ASP 1 97.933
128 1 A 128 THR 1 97.791
129 1 A 129 LYS 1 98.312
130 1 A 130 GLN 1 98.180
131 1 A 131 ALA 1 98.841
132 1 A 132 GLN 1 98.859
133 1 A 133 ASP 1 98.825
134 1 A 134 LEU 1 98.839
135 1 A 135 ALA 1 98.851
136 1 A 136 ARG 1 98.626
137 1 A 137 SER 1 98.279
138 1 A 138 TYR 1 97.896
139 1 A 139 GLY 1 97.856
140 1 A 140 ILE 1 98.638
141 1 A 141 PRO 1 98.923
142 1 A 142 PHE 1 98.972
143 1 A 143 ILE 1 98.966
144 1 A 144 GLU 1 98.884
145 1 A 145 THR 1 98.988
146 1 A 146 SER 1 98.928
147 1 A 147 ALA 1 98.603
148 1 A 148 LYS 1 98.484
149 1 A 149 THR 1 98.689
150 1 A 150 ARG 1 98.525
151 1 A 151 GLN 1 98.751
152 1 A 152 GLY 1 98.947
153 1 A 153 VAL 1 98.930
154 1 A 154 ASP 1 98.756
155 1 A 155 ASP 1 98.842
156 1 A 156 ALA 1 98.924
157 1 A 157 PHE 1 98.875
158 1 A 158 TYR 1 98.732
159 1 A 159 THR 1 98.818
160 1 A 160 LEU 1 98.869
161 1 A 161 VAL 1 98.636
162 1 A 162 ARG 1 98.284
163 1 A 163 GLU 1 98.484
164 1 A 164 ILE 1 98.501
165 1 A 165 ARG 1 97.849
166 1 A 166 LYS 1 97.333
167 1 A 167 HIS 1 97.642
168 1 A 168 LYS 1 95.845
169 1 A 169 GLU 1 96.506
170 1 A 170 LYS 1 94.637
#
