# Supplementary material for: Single‐Sequence Deep Learning Delivers Crystal‐Quality Models of Covalent K‐Ras G12 Hotspot Complexes
Source: IUBMB Life. 2026 Jun 13;78(6):e70108. doi: 10.1002/iub.70108 (PMC13263772; doi:10.1002/iub.70108)
Supplement: Supplementary file 1 — Data S1: iub70108‐sup‐0001‐DataS1.zip. [file IUB-78-0-s001.zip › Supplementary_Data/1_Without Covalent Restraint_Web/Predicted Structures/KRASG12C_Divarasib_GDP_Mg2+_without_restraint/pred.model_idx_0.cif]

data_model
_entry.id model
_struct.entry_id model
_struct.pdbx_model_details .
_struct.pdbx_structure_determination_methodology computational
_struct.title 'Chai-1 predicted structure'
_audit_conform.dict_location https://raw.githubusercontent.com/ihmwg/ModelCIF/80e1e22/dist/mmcif_ma.dic
_audit_conform.dict_name mmcif_ma.dic
_audit_conform.dict_version 1.4.7
#
loop_
_audit_author.name
_audit_author.pdbx_ordinal
'Chai Discovery team' 1
#
#
loop_
_chem_comp.id
_chem_comp.type
_chem_comp.name
_chem_comp.formula
_chem_comp.formula_weight
_chem_comp.ma_provenance
ALA 'L-peptide linking' . . . 'CCD Core'
ARG 'L-peptide linking' . . . 'CCD Core'
ASN 'L-peptide linking' . . . 'CCD Core'
ASP 'L-peptide linking' . . . 'CCD Core'
CYS 'L-peptide linking' . . . 'CCD Core'
GLN 'L-peptide linking' . . . 'CCD Core'
GLU 'L-peptide linking' . . . 'CCD Core'
GLY 'L-peptide linking' . . . 'CCD Core'
HIS 'L-peptide linking' . . . 'CCD Core'
ILE 'L-peptide linking' . . . 'CCD Core'
LEU 'L-peptide linking' . . . 'CCD Core'
LIG2 non-polymer . . . 'CCD Core'
LIG3 non-polymer . . . 'CCD Core'
LIG4 non-polymer . . . 'CCD Core'
LYS 'L-peptide linking' . . . 'CCD Core'
MET 'L-peptide linking' . . . 'CCD Core'
PHE 'L-peptide linking' . . . 'CCD Core'
PRO 'L-peptide linking' . . . 'CCD Core'
SER 'L-peptide linking' . . . 'CCD Core'
THR 'L-peptide linking' . . . 'CCD Core'
TYR 'L-peptide linking' . . . 'CCD Core'
VAL 'L-peptide linking' . . . 'CCD Core'
#
#
loop_
_entity.id
_entity.type
_entity.src_method
_entity.pdbx_description
_entity.formula_weight
_entity.pdbx_number_of_molecules
_entity.details
1 polymer man 'Entity A' . 1 .
2 non-polymer man 'Entity B' . 1 .
3 non-polymer man 'Entity C' . 1 .
4 non-polymer man 'Entity D' . 1 .
#
#
loop_
_entity_poly.entity_id
_entity_poly.type
_entity_poly.nstd_linkage
_entity_poly.nstd_monomer
_entity_poly.pdbx_strand_id
_entity_poly.pdbx_seq_one_letter_code
_entity_poly.pdbx_seq_one_letter_code_can
1 polypeptide(L) no no A
;GMTEYKLVVVGACGVGKSALTIQLIQNHFVDEYDPTIEDSYRKQVVIDGETSLLDILDTAGQEEYSAMRD
QYMRTGEGFLSVFAINNTKSFEDIHHYREQIKRVKDSEDVPMVLVGNKSDLPSRTVDTKQAQDLARSYGI
PFIETSAKTRQGVDDAFYTLVREIRKHKEK
;

;GMTEYKLVVVGACGVGKSALTIQLIQNHFVDEYDPTIEDSYRKQVVIDGETSLLDILDTAGQEEYSAMRD
QYMRTGEGFLSVFAINNTKSFEDIHHYREQIKRVKDSEDVPMVLVGNKSDLPSRTVDTKQAQDLARSYGI
PFIETSAKTRQGVDDAFYTLVREIRKHKEK
;

#
#
loop_
_pdbx_entity_nonpoly.entity_id
_pdbx_entity_nonpoly.name
_pdbx_entity_nonpoly.comp_id
_pdbx_entity_nonpoly.ma_model_mode
2 'Entity B' LIG2 .
3 'Entity C' LIG3 .
4 'Entity D' LIG4 .
#
#
loop_
_entity_poly_seq.entity_id
_entity_poly_seq.num
_entity_poly_seq.mon_id
_entity_poly_seq.hetero
1 1 GLY .
1 2 MET .
1 3 THR .
1 4 GLU .
1 5 TYR .
1 6 LYS .
1 7 LEU .
1 8 VAL .
1 9 VAL .
1 10 VAL .
1 11 GLY .
1 12 ALA .
1 13 CYS .
1 14 GLY .
1 15 VAL .
1 16 GLY .
1 17 LYS .
1 18 SER .
1 19 ALA .
1 20 LEU .
1 21 THR .
1 22 ILE .
1 23 GLN .
1 24 LEU .
1 25 ILE .
1 26 GLN .
1 27 ASN .
1 28 HIS .
1 29 PHE .
1 30 VAL .
1 31 ASP .
1 32 GLU .
1 33 TYR .
1 34 ASP .
1 35 PRO .
1 36 THR .
1 37 ILE .
1 38 GLU .
1 39 ASP .
1 40 SER .
1 41 TYR .
1 42 ARG .
1 43 LYS .
1 44 GLN .
1 45 VAL .
1 46 VAL .
1 47 ILE .
1 48 ASP .
1 49 GLY .
1 50 GLU .
1 51 THR .
1 52 SER .
1 53 LEU .
1 54 LEU .
1 55 ASP .
1 56 ILE .
1 57 LEU .
1 58 ASP .
1 59 THR .
1 60 ALA .
1 61 GLY .
1 62 GLN .
1 63 GLU .
1 64 GLU .
1 65 TYR .
1 66 SER .
1 67 ALA .
1 68 MET .
1 69 ARG .
1 70 ASP .
1 71 GLN .
1 72 TYR .
1 73 MET .
1 74 ARG .
1 75 THR .
1 76 GLY .
1 77 GLU .
1 78 GLY .
1 79 PHE .
1 80 LEU .
1 81 SER .
1 82 VAL .
1 83 PHE .
1 84 ALA .
1 85 ILE .
1 86 ASN .
1 87 ASN .
1 88 THR .
1 89 LYS .
1 90 SER .
1 91 PHE .
1 92 GLU .
1 93 ASP .
1 94 ILE .
1 95 HIS .
1 96 HIS .
1 97 TYR .
1 98 ARG .
1 99 GLU .
1 100 GLN .
1 101 ILE .
1 102 LYS .
1 103 ARG .
1 104 VAL .
1 105 LYS .
1 106 ASP .
1 107 SER .
1 108 GLU .
1 109 ASP .
1 110 VAL .
1 111 PRO .
1 112 MET .
1 113 VAL .
1 114 LEU .
1 115 VAL .
1 116 GLY .
1 117 ASN .
1 118 LYS .
1 119 SER .
1 120 ASP .
1 121 LEU .
1 122 PRO .
1 123 SER .
1 124 ARG .
1 125 THR .
1 126 VAL .
1 127 ASP .
1 128 THR .
1 129 LYS .
1 130 GLN .
1 131 ALA .
1 132 GLN .
1 133 ASP .
1 134 LEU .
1 135 ALA .
1 136 ARG .
1 137 SER .
1 138 TYR .
1 139 GLY .
1 140 ILE .
1 141 PRO .
1 142 PHE .
1 143 ILE .
1 144 GLU .
1 145 THR .
1 146 SER .
1 147 ALA .
1 148 LYS .
1 149 THR .
1 150 ARG .
1 151 GLN .
1 152 GLY .
1 153 VAL .
1 154 ASP .
1 155 ASP .
1 156 ALA .
1 157 PHE .
1 158 TYR .
1 159 THR .
1 160 LEU .
1 161 VAL .
1 162 ARG .
1 163 GLU .
1 164 ILE .
1 165 ARG .
1 166 LYS .
1 167 HIS .
1 168 LYS .
1 169 GLU .
1 170 LYS .
#
#
loop_
_struct_asym.id
_struct_asym.entity_id
_struct_asym.details
A 1 'Chain A'
B 2 'Chain B'
C 3 'Chain C'
D 4 'Chain D'
#
#
loop_
_pdbx_poly_seq_scheme.asym_id
_pdbx_poly_seq_scheme.entity_id
_pdbx_poly_seq_scheme.seq_id
_pdbx_poly_seq_scheme.mon_id
_pdbx_poly_seq_scheme.pdb_seq_num
_pdbx_poly_seq_scheme.auth_seq_num
_pdbx_poly_seq_scheme.pdb_mon_id
_pdbx_poly_seq_scheme.auth_mon_id
_pdbx_poly_seq_scheme.pdb_strand_id
_pdbx_poly_seq_scheme.pdb_ins_code
A 1 1 GLY 1 1 GLY GLY A .
A 1 2 MET 2 2 MET MET A .
A 1 3 THR 3 3 THR THR A .
A 1 4 GLU 4 4 GLU GLU A .
A 1 5 TYR 5 5 TYR TYR A .
A 1 6 LYS 6 6 LYS LYS A .
A 1 7 LEU 7 7 LEU LEU A .
A 1 8 VAL 8 8 VAL VAL A .
A 1 9 VAL 9 9 VAL VAL A .
A 1 10 VAL 10 10 VAL VAL A .
A 1 11 GLY 11 11 GLY GLY A .
A 1 12 ALA 12 12 ALA ALA A .
A 1 13 CYS 13 13 CYS CYS A .
A 1 14 GLY 14 14 GLY GLY A .
A 1 15 VAL 15 15 VAL VAL A .
A 1 16 GLY 16 16 GLY GLY A .
A 1 17 LYS 17 17 LYS LYS A .
A 1 18 SER 18 18 SER SER A .
A 1 19 ALA 19 19 ALA ALA A .
A 1 20 LEU 20 20 LEU LEU A .
A 1 21 THR 21 21 THR THR A .
A 1 22 ILE 22 22 ILE ILE A .
A 1 23 GLN 23 23 GLN GLN A .
A 1 24 LEU 24 24 LEU LEU A .
A 1 25 ILE 25 25 ILE ILE A .
A 1 26 GLN 26 26 GLN GLN A .
A 1 27 ASN 27 27 ASN ASN A .
A 1 28 HIS 28 28 HIS HIS A .
A 1 29 PHE 29 29 PHE PHE A .
A 1 30 VAL 30 30 VAL VAL A .
A 1 31 ASP 31 31 ASP ASP A .
A 1 32 GLU 32 32 GLU GLU A .
A 1 33 TYR 33 33 TYR TYR A .
A 1 34 ASP 34 34 ASP ASP A .
A 1 35 PRO 35 35 PRO PRO A .
A 1 36 THR 36 36 THR THR A .
A 1 37 ILE 37 37 ILE ILE A .
A 1 38 GLU 38 38 GLU GLU A .
A 1 39 ASP 39 39 ASP ASP A .
A 1 40 SER 40 40 SER SER A .
A 1 41 TYR 41 41 TYR TYR A .
A 1 42 ARG 42 42 ARG ARG A .
A 1 43 LYS 43 43 LYS LYS A .
A 1 44 GLN 44 44 GLN GLN A .
A 1 45 VAL 45 45 VAL VAL A .
A 1 46 VAL 46 46 VAL VAL A .
A 1 47 ILE 47 47 ILE ILE A .
A 1 48 ASP 48 48 ASP ASP A .
A 1 49 GLY 49 49 GLY GLY A .
A 1 50 GLU 50 50 GLU GLU A .
A 1 51 THR 51 51 THR THR A .
A 1 52 SER 52 52 SER SER A .
A 1 53 LEU 53 53 LEU LEU A .
A 1 54 LEU 54 54 LEU LEU A .
A 1 55 ASP 55 55 ASP ASP A .
A 1 56 ILE 56 56 ILE ILE A .
A 1 57 LEU 57 57 LEU LEU A .
A 1 58 ASP 58 58 ASP ASP A .
A 1 59 THR 59 59 THR THR A .
A 1 60 ALA 60 60 ALA ALA A .
A 1 61 GLY 61 61 GLY GLY A .
A 1 62 GLN 62 62 GLN GLN A .
A 1 63 GLU 63 63 GLU GLU A .
A 1 64 GLU 64 64 GLU GLU A .
A 1 65 TYR 65 65 TYR TYR A .
A 1 66 SER 66 66 SER SER A .
A 1 67 ALA 67 67 ALA ALA A .
A 1 68 MET 68 68 MET MET A .
A 1 69 ARG 69 69 ARG ARG A .
A 1 70 ASP 70 70 ASP ASP A .
A 1 71 GLN 71 71 GLN GLN A .
A 1 72 TYR 72 72 TYR TYR A .
A 1 73 MET 73 73 MET MET A .
A 1 74 ARG 74 74 ARG ARG A .
A 1 75 THR 75 75 THR THR A .
A 1 76 GLY 76 76 GLY GLY A .
A 1 77 GLU 77 77 GLU GLU A .
A 1 78 GLY 78 78 GLY GLY A .
A 1 79 PHE 79 79 PHE PHE A .
A 1 80 LEU 80 80 LEU LEU A .
A 1 81 SER 81 81 SER SER A .
A 1 82 VAL 82 82 VAL VAL A .
A 1 83 PHE 83 83 PHE PHE A .
A 1 84 ALA 84 84 ALA ALA A .
A 1 85 ILE 85 85 ILE ILE A .
A 1 86 ASN 86 86 ASN ASN A .
A 1 87 ASN 87 87 ASN ASN A .
A 1 88 THR 88 88 THR THR A .
A 1 89 LYS 89 89 LYS LYS A .
A 1 90 SER 90 90 SER SER A .
A 1 91 PHE 91 91 PHE PHE A .
A 1 92 GLU 92 92 GLU GLU A .
A 1 93 ASP 93 93 ASP ASP A .
A 1 94 ILE 94 94 ILE ILE A .
A 1 95 HIS 95 95 HIS HIS A .
A 1 96 HIS 96 96 HIS HIS A .
A 1 97 TYR 97 97 TYR TYR A .
A 1 98 ARG 98 98 ARG ARG A .
A 1 99 GLU 99 99 GLU GLU A .
A 1 100 GLN 100 100 GLN GLN A .
A 1 101 ILE 101 101 ILE ILE A .
A 1 102 LYS 102 102 LYS LYS A .
A 1 103 ARG 103 103 ARG ARG A .
A 1 104 VAL 104 104 VAL VAL A .
A 1 105 LYS 105 105 LYS LYS A .
A 1 106 ASP 106 106 ASP ASP A .
A 1 107 SER 107 107 SER SER A .
A 1 108 GLU 108 108 GLU GLU A .
A 1 109 ASP 109 109 ASP ASP A .
A 1 110 VAL 110 110 VAL VAL A .
A 1 111 PRO 111 111 PRO PRO A .
A 1 112 MET 112 112 MET MET A .
A 1 113 VAL 113 113 VAL VAL A .
A 1 114 LEU 114 114 LEU LEU A .
A 1 115 VAL 115 115 VAL VAL A .
A 1 116 GLY 116 116 GLY GLY A .
A 1 117 ASN 117 117 ASN ASN A .
A 1 118 LYS 118 118 LYS LYS A .
A 1 119 SER 119 119 SER SER A .
A 1 120 ASP 120 120 ASP ASP A .
A 1 121 LEU 121 121 LEU LEU A .
A 1 122 PRO 122 122 PRO PRO A .
A 1 123 SER 123 123 SER SER A .
A 1 124 ARG 124 124 ARG ARG A .
A 1 125 THR 125 125 THR THR A .
A 1 126 VAL 126 126 VAL VAL A .
A 1 127 ASP 127 127 ASP ASP A .
A 1 128 THR 128 128 THR THR A .
A 1 129 LYS 129 129 LYS LYS A .
A 1 130 GLN 130 130 GLN GLN A .
A 1 131 ALA 131 131 ALA ALA A .
A 1 132 GLN 132 132 GLN GLN A .
A 1 133 ASP 133 133 ASP ASP A .
A 1 134 LEU 134 134 LEU LEU A .
A 1 135 ALA 135 135 ALA ALA A .
A 1 136 ARG 136 136 ARG ARG A .
A 1 137 SER 137 137 SER SER A .
A 1 138 TYR 138 138 TYR TYR A .
A 1 139 GLY 139 139 GLY GLY A .
A 1 140 ILE 140 140 ILE ILE A .
A 1 141 PRO 141 141 PRO PRO A .
A 1 142 PHE 142 142 PHE PHE A .
A 1 143 ILE 143 143 ILE ILE A .
A 1 144 GLU 144 144 GLU GLU A .
A 1 145 THR 145 145 THR THR A .
A 1 146 SER 146 146 SER SER A .
A 1 147 ALA 147 147 ALA ALA A .
A 1 148 LYS 148 148 LYS LYS A .
A 1 149 THR 149 149 THR THR A .
A 1 150 ARG 150 150 ARG ARG A .
A 1 151 GLN 151 151 GLN GLN A .
A 1 152 GLY 152 152 GLY GLY A .
A 1 153 VAL 153 153 VAL VAL A .
A 1 154 ASP 154 154 ASP ASP A .
A 1 155 ASP 155 155 ASP ASP A .
A 1 156 ALA 156 156 ALA ALA A .
A 1 157 PHE 157 157 PHE PHE A .
A 1 158 TYR 158 158 TYR TYR A .
A 1 159 THR 159 159 THR THR A .
A 1 160 LEU 160 160 LEU LEU A .
A 1 161 VAL 161 161 VAL VAL A .
A 1 162 ARG 162 162 ARG ARG A .
A 1 163 GLU 163 163 GLU GLU A .
A 1 164 ILE 164 164 ILE ILE A .
A 1 165 ARG 165 165 ARG ARG A .
A 1 166 LYS 166 166 LYS LYS A .
A 1 167 HIS 167 167 HIS HIS A .
A 1 168 LYS 168 168 LYS LYS A .
A 1 169 GLU 169 169 GLU GLU A .
A 1 170 LYS 170 170 LYS LYS A .
#
#
loop_
_pdbx_nonpoly_scheme.asym_id
_pdbx_nonpoly_scheme.entity_id
_pdbx_nonpoly_scheme.mon_id
_pdbx_nonpoly_scheme.ndb_seq_num
_pdbx_nonpoly_scheme.pdb_seq_num
_pdbx_nonpoly_scheme.auth_seq_num
_pdbx_nonpoly_scheme.auth_mon_id
_pdbx_nonpoly_scheme.pdb_strand_id
_pdbx_nonpoly_scheme.pdb_ins_code
B 2 LIG2 1 1 1 LIG2 B .
C 3 LIG3 1 1 1 LIG3 C .
D 4 LIG4 1 1 1 LIG4 D .
#
#
loop_
_ma_data.id
_ma_data.name
_ma_data.content_type
_ma_data.content_type_other_details
1 'Entity A' target .
2 'Entity B' target .
3 'Entity C' target .
4 'Entity D' target .
5 pred_model_1 'model coordinates' .
#
#
loop_
_ma_target_entity.entity_id
_ma_target_entity.data_id
_ma_target_entity.origin
1 1 designed
2 2 designed
3 3 designed
4 4 designed
#
#
loop_
_ma_target_entity_instance.asym_id
_ma_target_entity_instance.entity_id
_ma_target_entity_instance.details
A 1 'Chain A'
B 2 'Chain B'
C 3 'Chain C'
D 4 'Chain D'
#
#
loop_
_ma_model_list.ordinal_id
_ma_model_list.model_name
_ma_model_list.data_id
_ma_model_list.model_type
_ma_model_list.model_type_other_details
1 pred_model_1 5 'Ab initio model' .
#
#
loop_
_ma_model_group.id
_ma_model_group.name
_ma_model_group.details
1 pred .
#
#
loop_
_ma_model_group_link.group_id
_ma_model_group_link.model_id
1 1
#
#
loop_
_atom_site.group_PDB
_atom_site.id
_atom_site.type_symbol
_atom_site.label_atom_id
_atom_site.label_alt_id
_atom_site.label_comp_id
_atom_site.label_seq_id
_atom_site.auth_seq_id
_atom_site.pdbx_PDB_ins_code
_atom_site.label_asym_id
_atom_site.Cartn_x
_atom_site.Cartn_y
_atom_site.Cartn_z
_atom_site.occupancy
_atom_site.label_entity_id
_atom_site.auth_asym_id
_atom_site.auth_comp_id
_atom_site.B_iso_or_equiv
_atom_site.pdbx_PDB_model_num
ATOM 1 N N . GLY 1 1 ? A -3.938 14.902 17.296 1.000 1 A GLY 72.414 1
ATOM 2 C CA . GLY 1 1 ? A -3.422 15.664 16.165 1.000 1 A GLY 78.545 1
ATOM 3 C C . GLY 1 1 ? A -3.129 14.790 14.966 1.000 1 A GLY 83.221 1
ATOM 4 O O . GLY 1 1 ? A -3.362 13.586 14.991 1.000 1 A GLY 81.175 1
ATOM 5 N N . MET 2 2 ? A -2.604 15.388 13.917 1.000 1 A MET 86.115 1
ATOM 6 C CA . MET 2 2 ? A -2.312 14.668 12.688 1.000 1 A MET 90.462 1
ATOM 7 C C . MET 2 2 ? A -1.218 13.600 12.941 1.000 1 A MET 92.257 1
ATOM 8 O O . MET 2 2 ? A -0.392 13.725 13.851 1.000 1 A MET 91.089 1
ATOM 9 C CB . MET 2 2 ? A -1.928 15.627 11.551 1.000 1 A MET 88.895 1
ATOM 10 C CG . MET 2 2 ? A -0.604 16.326 11.727 1.000 1 A MET 88.528 1
ATOM 11 S SD . MET 2 2 ? A 0.736 15.516 10.853 1.000 1 A MET 85.690 1
ATOM 12 C CE . MET 2 2 ? A 0.113 15.605 9.158 1.000 1 A MET 81.326 1
ATOM 13 N N . THR 3 3 ? A -1.296 12.542 12.106 1.000 1 A THR 95.212 1
ATOM 14 C CA . THR 3 3 ? A -0.329 11.458 12.221 1.000 1 A THR 95.474 1
ATOM 15 C C . THR 3 3 ? A 0.233 11.173 10.847 1.000 1 A THR 96.389 1
ATOM 16 O O . THR 3 3 ? A -0.475 11.162 9.848 1.000 1 A THR 95.994 1
ATOM 17 C CB . THR 3 3 ? A -0.991 10.199 12.795 1.000 1 A THR 93.781 1
ATOM 18 O OG1 . THR 3 3 ? A -1.553 10.509 14.061 1.000 1 A THR 88.248 1
ATOM 19 C CG2 . THR 3 3 ? A 0.017 9.080 12.991 1.000 1 A THR 88.919 1
ATOM 20 N N . GLU 4 4 ? A 1.545 10.932 10.762 1.000 1 A GLU 96.637 1
ATOM 21 C CA . GLU 4 4 ? A 2.212 10.601 9.521 1.000 1 A GLU 96.999 1
ATOM 22 C C . GLU 4 4 ? A 2.329 9.068 9.412 1.000 1 A GLU 97.318 1
ATOM 23 O O . GLU 4 4 ? A 2.596 8.396 10.419 1.000 1 A GLU 96.857 1
ATOM 24 C CB . GLU 4 4 ? A 3.590 11.239 9.419 1.000 1 A GLU 96.001 1
ATOM 25 C CG . GLU 4 4 ? A 3.523 12.754 9.403 1.000 1 A GLU 89.641 1
ATOM 26 C CD . GLU 4 4 ? A 4.894 13.428 9.428 1.000 1 A GLU 88.969 1
ATOM 27 O OE1 . GLU 4 4 ? A 5.918 12.705 9.538 1.000 1 A GLU 86.527 1
ATOM 28 O OE2 . GLU 4 4 ? A 4.938 14.657 9.339 1.000 1 A GLU 84.619 1
ATOM 29 N N . TYR 5 5 ? A 2.111 8.539 8.186 1.000 1 A TYR 97.863 1
ATOM 30 C CA . TYR 5 5 ? A 2.166 7.109 7.941 1.000 1 A TYR 98.083 1
ATOM 31 C C . TYR 5 5 ? A 3.075 6.879 6.748 1.000 1 A TYR 98.152 1
ATOM 32 O O . TYR 5 5 ? A 2.870 7.465 5.686 1.000 1 A TYR 98.073 1
ATOM 33 C CB . TYR 5 5 ? A 0.775 6.543 7.616 1.000 1 A TYR 97.985 1
ATOM 34 C CG . TYR 5 5 ? A -0.210 6.659 8.749 1.000 1 A TYR 97.908 1
ATOM 35 C CD1 . TYR 5 5 ? A -0.291 5.661 9.698 1.000 1 A TYR 97.400 1
ATOM 36 C CD2 . TYR 5 5 ? A -1.005 7.773 8.876 1.000 1 A TYR 97.509 1
ATOM 37 C CE1 . TYR 5 5 ? A -1.173 5.751 10.747 1.000 1 A TYR 96.661 1
ATOM 38 C CE2 . TYR 5 5 ? A -1.884 7.880 9.933 1.000 1 A TYR 96.657 1
ATOM 39 C CZ . TYR 5 5 ? A -1.959 6.863 10.873 1.000 1 A TYR 96.525 1
ATOM 40 O OH . TYR 5 5 ? A -2.852 6.959 11.934 1.000 1 A TYR 94.874 1
ATOM 41 N N . LYS 6 6 ? A 4.083 5.997 6.892 1.000 1 A LYS 98.136 1
ATOM 42 C CA . LYS 6 6 ? A 4.994 5.649 5.814 1.000 1 A LYS 98.100 1
ATOM 43 C C . LYS 6 6 ? A 4.468 4.409 5.123 1.000 1 A LYS 98.298 1
ATOM 44 O O . LYS 6 6 ? A 4.506 3.324 5.698 1.000 1 A LYS 98.149 1
ATOM 45 C CB . LYS 6 6 ? A 6.398 5.433 6.368 1.000 1 A LYS 97.557 1
ATOM 46 C CG . LYS 6 6 ? A 6.991 6.681 6.977 1.000 1 A LYS 86.868 1
ATOM 47 C CD . LYS 6 6 ? A 8.448 6.515 7.330 1.000 1 A LYS 79.361 1
ATOM 48 C CE . LYS 6 6 ? A 8.962 7.723 8.098 1.000 1 A LYS 75.446 1
ATOM 49 N NZ . LYS 6 6 ? A 8.591 8.992 7.401 1.000 1 A LYS 62.372 1
ATOM 50 N N . LEU 7 7 ? A 3.963 4.565 3.895 1.000 1 A LEU 98.416 1
ATOM 51 C CA . LEU 7 7 ? A 3.358 3.493 3.135 1.000 1 A LEU 98.557 1
ATOM 52 C C . LEU 7 7 ? A 4.236 3.151 1.944 1.000 1 A LEU 98.417 1
ATOM 53 O O . LEU 7 7 ? A 4.871 4.021 1.367 1.000 1 A LEU 98.250 1
ATOM 54 C CB . LEU 7 7 ? A 1.976 3.878 2.618 1.000 1 A LEU 98.683 1
ATOM 55 C CG . LEU 7 7 ? A 0.994 4.530 3.594 1.000 1 A LEU 98.529 1
ATOM 56 C CD1 . LEU 7 7 ? A 0.861 3.698 4.855 1.000 1 A LEU 98.445 1
ATOM 57 C CD2 . LEU 7 7 ? A -0.352 4.750 2.917 1.000 1 A LEU 98.533 1
ATOM 58 N N . VAL 8 8 ? A 4.264 1.866 1.558 1.000 1 A VAL 98.476 1
ATOM 59 C CA . VAL 8 8 ? A 5.043 1.384 0.419 1.000 1 A VAL 98.375 1
ATOM 60 C C . VAL 8 8 ? A 4.126 0.575 -0.463 1.000 1 A VAL 98.490 1
ATOM 61 O O . VAL 8 8 ? A 3.394 -0.289 0.014 1.000 1 A VAL 98.518 1
ATOM 62 C CB . VAL 8 8 ? A 6.221 0.527 0.901 1.000 1 A VAL 97.968 1
ATOM 63 C CG1 . VAL 8 8 ? A 7.054 1.292 1.943 1.000 1 A VAL 97.516 1
ATOM 64 C CG2 . VAL 8 8 ? A 7.089 0.117 -0.269 1.000 1 A VAL 97.573 1
ATOM 65 N N . VAL 9 9 ? A 4.148 0.862 -1.770 1.000 1 A VAL 98.363 1
ATOM 66 C CA . VAL 9 9 ? A 3.340 0.162 -2.752 1.000 1 A VAL 98.441 1
ATOM 67 C C . VAL 9 9 ? A 4.255 -0.767 -3.533 1.000 1 A VAL 98.272 1
ATOM 68 O O . VAL 9 9 ? A 5.154 -0.300 -4.222 1.000 1 A VAL 98.031 1
ATOM 69 C CB . VAL 9 9 ? A 2.596 1.129 -3.688 1.000 1 A VAL 98.538 1
ATOM 70 C CG1 . VAL 9 9 ? A 1.832 2.161 -2.883 1.000 1 A VAL 98.656 1
ATOM 71 C CG2 . VAL 9 9 ? A 1.676 0.382 -4.652 1.000 1 A VAL 98.577 1
ATOM 72 N N . VAL 10 10 ? A 4.015 -2.073 -3.420 1.000 1 A VAL 98.483 1
ATOM 73 C CA . VAL 10 10 ? A 4.880 -3.069 -4.064 1.000 1 A VAL 98.491 1
ATOM 74 C C . VAL 10 10 ? A 4.057 -3.952 -4.957 1.000 1 A VAL 98.664 1
ATOM 75 O O . VAL 10 10 ? A 2.825 -3.987 -4.903 1.000 1 A VAL 98.758 1
ATOM 76 C CB . VAL 10 10 ? A 5.634 -3.958 -3.035 1.000 1 A VAL 98.087 1
ATOM 77 C CG1 . VAL 10 10 ? A 6.432 -3.101 -2.067 1.000 1 A VAL 97.753 1
ATOM 78 C CG2 . VAL 10 10 ? A 4.685 -4.881 -2.307 1.000 1 A VAL 98.111 1
ATOM 79 N N . GLY 11 11 ? A 4.754 -4.702 -5.836 1.000 1 A GLY 98.422 1
ATOM 80 C CA . GLY 11 11 ? A 4.088 -5.571 -6.782 1.000 1 A GLY 98.196 1
ATOM 81 C C . GLY 11 11 ? A 4.841 -5.596 -8.087 1.000 1 A GLY 97.855 1
ATOM 82 O O . GLY 11 11 ? A 5.697 -4.759 -8.343 1.000 1 A GLY 97.392 1
ATOM 83 N N . ALA 12 12 ? A 4.512 -6.572 -8.925 1.000 1 A ALA 98.368 1
ATOM 84 C CA . ALA 12 12 ? A 5.191 -6.769 -10.198 1.000 1 A ALA 98.161 1
ATOM 85 C C . ALA 12 12 ? A 5.049 -5.589 -11.141 1.000 1 A ALA 97.889 1
ATOM 86 O O . ALA 12 12 ? A 4.156 -4.746 -10.981 1.000 1 A ALA 97.685 1
ATOM 87 C CB . ALA 12 12 ? A 4.674 -8.036 -10.875 1.000 1 A ALA 97.967 1
ATOM 88 N N . CYS 13 13 ? A 5.911 -5.538 -12.132 1.000 1 A CYS 97.079 1
ATOM 89 C CA . CYS 13 13 ? A 5.778 -4.541 -13.195 1.000 1 A CYS 96.866 1
ATOM 90 C C . CYS 13 13 ? A 4.383 -4.587 -13.776 1.000 1 A CYS 97.357 1
ATOM 91 O O . CYS 13 13 ? A 3.833 -5.661 -14.069 1.000 1 A CYS 97.439 1
ATOM 92 C CB . CYS 13 13 ? A 6.785 -4.792 -14.309 1.000 1 A CYS 95.431 1
ATOM 93 S SG . CYS 13 13 ? A 8.419 -4.419 -13.912 1.000 1 A CYS 88.877 1
ATOM 94 N N . GLY 14 14 ? A 3.822 -3.399 -13.987 1.000 1 A GLY 97.457 1
ATOM 95 C CA . GLY 14 14 ? A 2.636 -3.267 -14.818 1.000 1 A GLY 97.735 1
ATOM 96 C C . GLY 14 14 ? A 1.324 -3.537 -14.108 1.000 1 A GLY 98.327 1
ATOM 97 O O . GLY 14 14 ? A 0.275 -3.453 -14.758 1.000 1 A GLY 98.288 1
ATOM 98 N N . VAL 15 15 ? A 1.319 -3.850 -12.806 1.000 1 A VAL 98.351 1
ATOM 99 C CA . VAL 15 15 ? A 0.065 -4.136 -12.124 1.000 1 A VAL 98.638 1
ATOM 100 C C . VAL 15 15 ? A -0.748 -2.888 -11.836 1.000 1 A VAL 98.688 1
ATOM 101 O O . VAL 15 15 ? A -1.945 -3.013 -11.552 1.000 1 A VAL 98.725 1
ATOM 102 C CB . VAL 15 15 ? A 0.298 -4.892 -10.807 1.000 1 A VAL 98.718 1
ATOM 103 C CG1 . VAL 15 15 ? A 0.967 -6.236 -11.046 1.000 1 A VAL 98.746 1
ATOM 104 C CG2 . VAL 15 15 ? A 1.062 -4.039 -9.795 1.000 1 A VAL 98.836 1
ATOM 105 N N . GLY 16 16 ? A -0.116 -1.706 -11.872 1.000 1 A GLY 98.573 1
ATOM 106 C CA . GLY 16 16 ? A -0.798 -0.464 -11.582 1.000 1 A GLY 98.467 1
ATOM 107 C C . GLY 16 16 ? A -0.371 0.246 -10.330 1.000 1 A GLY 98.560 1
ATOM 108 O O . GLY 16 16 ? A -1.122 1.039 -9.799 1.000 1 A GLY 98.542 1
ATOM 109 N N . LYS 17 17 ? A 0.837 -0.051 -9.806 1.000 1 A LYS 98.506 1
ATOM 110 C CA . LYS 17 17 ? A 1.334 0.627 -8.621 1.000 1 A LYS 98.448 1
ATOM 111 C C . LYS 17 17 ? A 1.331 2.141 -8.820 1.000 1 A LYS 98.267 1
ATOM 112 O O . LYS 17 17 ? A 0.819 2.878 -7.992 1.000 1 A LYS 98.384 1
ATOM 113 C CB . LYS 17 17 ? A 2.736 0.144 -8.259 1.000 1 A LYS 98.337 1
ATOM 114 C CG . LYS 17 17 ? A 2.815 -1.342 -7.934 1.000 1 A LYS 98.088 1
ATOM 115 C CD . LYS 17 17 ? A 4.242 -1.731 -7.533 1.000 1 A LYS 97.810 1
ATOM 116 C CE . LYS 17 17 ? A 5.260 -1.503 -8.634 1.000 1 A LYS 97.454 1
ATOM 117 N NZ . LYS 17 17 ? A 4.992 -2.394 -9.793 1.000 1 A LYS 97.305 1
ATOM 118 N N . SER 18 18 ? A 1.912 2.591 -9.923 1.000 1 A SER 98.071 1
ATOM 119 C CA . SER 18 18 ? A 1.976 4.019 -10.211 1.000 1 A SER 97.761 1
ATOM 120 C C . SER 18 18 ? A 0.598 4.575 -10.456 1.000 1 A SER 97.918 1
ATOM 121 O O . SER 18 18 ? A 0.262 5.632 -9.926 1.000 1 A SER 98.025 1
ATOM 122 C CB . SER 18 18 ? A 2.878 4.305 -11.413 1.000 1 A SER 97.118 1
ATOM 123 O OG . SER 18 18 ? A 4.213 3.931 -11.113 1.000 1 A SER 94.247 1
ATOM 124 N N . ALA 19 19 ? A -0.232 3.879 -11.210 1.000 1 A ALA 97.987 1
ATOM 125 C CA . ALA 19 19 ? A -1.575 4.383 -11.501 1.000 1 A ALA 98.100 1
ATOM 126 C C . ALA 19 19 ? A -2.391 4.544 -10.237 1.000 1 A ALA 98.293 1
ATOM 127 O O . ALA 19 19 ? A -3.100 5.545 -10.070 1.000 1 A ALA 98.407 1
ATOM 128 C CB . ALA 19 19 ? A -2.295 3.454 -12.473 1.000 1 A ALA 97.995 1
ATOM 129 N N . LEU 20 20 ? A -2.282 3.576 -9.292 1.000 1 A LEU 98.234 1
ATOM 130 C CA . LEU 20 20 ? A -2.994 3.691 -8.027 1.000 1 A LEU 98.453 1
ATOM 131 C C . LEU 20 20 ? A -2.492 4.883 -7.223 1.000 1 A LEU 98.423 1
ATOM 132 O O . LEU 20 20 ? A -3.297 5.626 -6.635 1.000 1 A LEU 98.468 1
ATOM 133 C CB . LEU 20 20 ? A -2.822 2.421 -7.195 1.000 1 A LEU 98.647 1
ATOM 134 C CG . LEU 20 20 ? A -3.607 1.199 -7.656 1.000 1 A LEU 98.726 1
ATOM 135 C CD1 . LEU 20 20 ? A -5.078 1.397 -7.365 1.000 1 A LEU 98.736 1
ATOM 136 C CD2 . LEU 20 20 ? A -3.059 -0.042 -6.992 1.000 1 A LEU 98.761 1
ATOM 137 N N . THR 21 21 ? A -1.169 5.063 -7.179 1.000 1 A THR 98.382 1
ATOM 138 C CA . THR 21 21 ? A -0.586 6.136 -6.389 1.000 1 A THR 98.236 1
ATOM 139 C C . THR 21 21 ? A -0.989 7.493 -6.943 1.000 1 A THR 98.150 1
ATOM 140 O O . THR 21 21 ? A -1.398 8.390 -6.202 1.000 1 A THR 98.213 1
ATOM 141 C CB . THR 21 21 ? A 0.929 5.985 -6.358 1.000 1 A THR 98.169 1
ATOM 142 O OG1 . THR 21 21 ? A 1.241 4.695 -5.788 1.000 1 A THR 98.075 1
ATOM 143 C CG2 . THR 21 21 ? A 1.580 7.075 -5.499 1.000 1 A THR 98.070 1
ATOM 144 N N . ILE 22 22 ? A -0.893 7.664 -8.257 1.000 1 A ILE 97.854 1
ATOM 145 C CA . ILE 22 22 ? A -1.230 8.940 -8.872 1.000 1 A ILE 97.566 1
ATOM 146 C C . ILE 22 22 ? A -2.725 9.216 -8.719 1.000 1 A ILE 97.837 1
ATOM 147 O O . ILE 22 22 ? A -3.117 10.378 -8.513 1.000 1 A ILE 98.005 1
ATOM 148 C CB . ILE 22 22 ? A -0.758 8.990 -10.329 1.000 1 A ILE 97.009 1
ATOM 149 C CG1 . ILE 22 22 ? A 0.770 8.949 -10.382 1.000 1 A ILE 96.524 1
ATOM 150 C CG2 . ILE 22 22 ? A -1.277 10.230 -11.034 1.000 1 A ILE 95.938 1
ATOM 151 C CD1 . ILE 22 22 ? A 1.459 10.072 -9.644 1.000 1 A ILE 94.379 1
ATOM 152 N N . GLN 23 23 ? A -3.597 8.182 -8.823 1.000 1 A GLN 98.014 1
ATOM 153 C CA . GLN 23 23 ? A -5.008 8.404 -8.550 1.000 1 A GLN 98.120 1
ATOM 154 C C . GLN 23 23 ? A -5.210 8.949 -7.127 1.000 1 A GLN 98.191 1
ATOM 155 O O . GLN 23 23 ? A -6.009 9.877 -6.940 1.000 1 A GLN 98.151 1
ATOM 156 C CB . GLN 23 23 ? A -5.822 7.155 -8.781 1.000 1 A GLN 97.985 1
ATOM 157 C CG . GLN 23 23 ? A -6.343 7.000 -10.202 1.000 1 A GLN 95.831 1
ATOM 158 C CD . GLN 23 23 ? A -7.499 7.931 -10.496 1.000 1 A GLN 97.686 1
ATOM 159 O OE1 . GLN 23 23 ? A -7.740 8.926 -9.817 1.000 1 A GLN 97.124 1
ATOM 160 N NE2 . GLN 23 23 ? A -8.238 7.615 -11.541 1.000 1 A GLN 96.652 1
ATOM 161 N N . LEU 24 24 ? A -4.529 8.361 -6.136 1.000 1 A LEU 98.203 1
ATOM 162 C CA . LEU 24 24 ? A -4.687 8.837 -4.771 1.000 1 A LEU 98.263 1
ATOM 163 C C . LEU 24 24 ? A -4.216 10.274 -4.628 1.000 1 A LEU 98.125 1
ATOM 164 O O . LEU 24 24 ? A -4.867 11.115 -4.015 1.000 1 A LEU 97.980 1
ATOM 165 C CB . LEU 24 24 ? A -3.931 7.948 -3.794 1.000 1 A LEU 98.379 1
ATOM 166 C CG . LEU 24 24 ? A -4.156 8.319 -2.324 1.000 1 A LEU 98.296 1
ATOM 167 C CD1 . LEU 24 24 ? A -5.451 7.662 -1.838 1.000 1 A LEU 98.040 1
ATOM 168 C CD2 . LEU 24 24 ? A -2.969 7.907 -1.458 1.000 1 A LEU 98.154 1
ATOM 169 N N . ILE 25 25 ? A -3.035 10.557 -5.204 1.000 1 A ILE 97.883 1
ATOM 170 C CA . ILE 25 25 ? A -2.362 11.826 -4.962 1.000 1 A ILE 97.397 1
ATOM 171 C C . ILE 25 25 ? A -2.909 12.949 -5.832 1.000 1 A ILE 97.129 1
ATOM 172 O O . ILE 25 25 ? A -3.092 14.063 -5.376 1.000 1 A ILE 96.759 1
ATOM 173 C CB . ILE 25 25 ? A -0.833 11.662 -5.192 1.000 1 A ILE 96.675 1
ATOM 174 C CG1 . ILE 25 25 ? A -0.266 10.631 -4.210 1.000 1 A ILE 94.347 1
ATOM 175 C CG2 . ILE 25 25 ? A -0.107 13.012 -5.062 1.000 1 A ILE 92.800 1
ATOM 176 C CD1 . ILE 25 25 ? A -0.462 11.000 -2.752 1.000 1 A ILE 88.335 1
ATOM 177 N N . GLN 26 26 ? A -3.164 12.623 -7.133 1.000 1 A GLN 97.373 1
ATOM 178 C CA . GLN 26 26 ? A -3.541 13.642 -8.120 1.000 1 A GLN 96.775 1
ATOM 179 C C . GLN 26 26 ? A -4.982 13.543 -8.603 1.000 1 A GLN 97.102 1
ATOM 180 O O . GLN 26 26 ? A -5.450 14.419 -9.328 1.000 1 A GLN 96.411 1
ATOM 181 C CB . GLN 26 26 ? A -2.616 13.579 -9.330 1.000 1 A GLN 95.567 1
ATOM 182 C CG . GLN 26 26 ? A -1.157 13.854 -9.015 1.000 1 A GLN 91.271 1
ATOM 183 C CD . GLN 26 26 ? A -0.270 13.817 -10.233 1.000 1 A GLN 84.571 1
ATOM 184 O OE1 . GLN 26 26 ? A -0.743 13.690 -11.360 1.000 1 A GLN 75.498 1
ATOM 185 N NE2 . GLN 26 26 ? A 1.038 13.952 -10.033 1.000 1 A GLN 74.559 1
ATOM 186 N N . ASN 27 27 ? A -5.719 12.488 -8.209 1.000 1 A ASN 97.422 1
ATOM 187 C CA . ASN 27 27 ? A -7.124 12.314 -8.579 1.000 1 A ASN 97.225 1
ATOM 188 C C . ASN 27 27 ? A -7.337 12.226 -10.089 1.000 1 A ASN 97.393 1
ATOM 189 O O . ASN 27 27 ? A -8.325 12.752 -10.598 1.000 1 A ASN 96.351 1
ATOM 190 C CB . ASN 27 27 ? A -7.996 13.420 -7.979 1.000 1 A ASN 96.471 1
ATOM 191 C CG . ASN 27 27 ? A -8.071 13.326 -6.475 1.000 1 A ASN 94.535 1
ATOM 192 O OD1 . ASN 27 27 ? A -8.764 12.455 -5.938 1.000 1 A ASN 84.277 1
ATOM 193 N ND2 . ASN 27 27 ? A -7.332 14.188 -5.778 1.000 1 A ASN 81.487 1
ATOM 194 N N . HIS 28 28 ? A -6.404 11.573 -10.796 1.000 1 A HIS 97.305 1
ATOM 195 C CA . HIS 28 28 ? A -6.577 11.329 -12.221 1.000 1 A HIS 96.755 1
ATOM 196 C C . HIS 28 28 ? A -5.881 10.029 -12.591 1.000 1 A HIS 97.185 1
ATOM 197 O O . HIS 28 28 ? A -4.975 9.562 -11.890 1.000 1 A HIS 96.705 1
ATOM 198 C CB . HIS 28 28 ? A -6.089 12.494 -13.081 1.000 1 A HIS 94.693 1
ATOM 199 C CG . HIS 28 28 ? A -4.607 12.689 -13.056 1.000 1 A HIS 89.094 1
ATOM 200 N ND1 . HIS 28 28 ? A -3.778 12.298 -14.081 1.000 1 A HIS 79.597 1
ATOM 201 C CD2 . HIS 28 28 ? A -3.820 13.257 -12.109 1.000 1 A HIS 80.499 1
ATOM 202 C CE1 . HIS 28 28 ? A -2.543 12.616 -13.781 1.000 1 A HIS 79.908 1
ATOM 203 N NE2 . HIS 28 28 ? A -2.552 13.203 -12.596 1.000 1 A HIS 79.561 1
ATOM 204 N N . PHE 29 29 ? A -6.328 9.433 -13.708 1.000 1 A PHE 97.864 1
ATOM 205 C CA . PHE 29 29 ? A -5.759 8.187 -14.208 1.000 1 A PHE 97.825 1
ATOM 206 C C . PHE 29 29 ? A -4.689 8.519 -15.247 1.000 1 A PHE 97.001 1
ATOM 207 O O . PHE 29 29 ? A -4.946 9.225 -16.212 1.000 1 A PHE 96.319 1
ATOM 208 C CB . PHE 29 29 ? A -6.853 7.329 -14.838 1.000 1 A PHE 97.607 1
ATOM 209 C CG . PHE 29 29 ? A -6.333 6.039 -15.438 1.000 1 A PHE 97.843 1
ATOM 210 C CD1 . PHE 29 29 ? A -5.618 5.131 -14.659 1.000 1 A PHE 97.922 1
ATOM 211 C CD2 . PHE 29 29 ? A -6.568 5.726 -16.779 1.000 1 A PHE 97.493 1
ATOM 212 C CE1 . PHE 29 29 ? A -5.180 3.942 -15.198 1.000 1 A PHE 97.525 1
ATOM 213 C CE2 . PHE 29 29 ? A -6.118 4.558 -17.310 1.000 1 A PHE 97.097 1
ATOM 214 C CZ . PHE 29 29 ? A -5.417 3.641 -16.530 1.000 1 A PHE 97.341 1
ATOM 215 N N . VAL 30 30 ? A -3.483 8.016 -15.012 1.000 1 A VAL 95.271 1
ATOM 216 C CA . VAL 30 30 ? A -2.381 8.161 -15.954 1.000 1 A VAL 93.269 1
ATOM 217 C C . VAL 30 30 ? A -2.256 6.848 -16.702 1.000 1 A VAL 92.830 1
ATOM 218 O O . VAL 30 30 ? A -1.892 5.806 -16.114 1.000 1 A VAL 91.510 1
ATOM 219 C CB . VAL 30 30 ? A -1.061 8.506 -15.236 1.000 1 A VAL 90.117 1
ATOM 220 C CG1 . VAL 30 30 ? A -1.195 9.834 -14.503 1.000 1 A VAL 85.608 1
ATOM 221 C CG2 . VAL 30 30 ? A 0.105 8.540 -16.213 1.000 1 A VAL 83.396 1
ATOM 222 N N . ASP 31 31 ? A -2.559 6.857 -18.001 1.000 1 A ASP 91.343 1
ATOM 223 C CA . ASP 31 31 ? A -2.540 5.647 -18.800 1.000 1 A ASP 90.439 1
ATOM 224 C C . ASP 31 31 ? A -1.123 5.165 -19.059 1.000 1 A ASP 90.035 1
ATOM 225 O O . ASP 31 31 ? A -0.908 3.982 -19.341 1.000 1 A ASP 85.203 1
ATOM 226 C CB . ASP 31 31 ? A -3.262 5.902 -20.123 1.000 1 A ASP 87.072 1
ATOM 227 C CG . ASP 31 31 ? A -3.562 4.615 -20.884 1.000 1 A ASP 82.926 1
ATOM 228 O OD1 . ASP 31 31 ? A -3.783 3.575 -20.232 1.000 1 A ASP 78.831 1
ATOM 229 O OD2 . ASP 31 31 ? A -3.588 4.663 -22.135 1.000 1 A ASP 79.219 1
ATOM 230 N N . GLU 32 32 ? A -0.161 6.072 -19.020 1.000 1 A GLU 89.659 1
ATOM 231 C CA . GLU 32 32 ? A 1.245 5.743 -19.295 1.000 1 A GLU 88.153 1
ATOM 232 C C . GLU 32 32 ? A 2.126 6.468 -18.288 1.000 1 A GLU 86.369 1
ATOM 233 O O . GLU 32 32 ? A 2.137 7.690 -18.238 1.000 1 A GLU 81.440 1
ATOM 234 C CB . GLU 32 32 ? A 1.624 6.144 -20.699 1.000 1 A GLU 86.013 1
ATOM 235 C CG . GLU 32 32 ? A 3.053 5.822 -21.083 1.000 1 A GLU 75.361 1
ATOM 236 C CD . GLU 32 32 ? A 3.363 6.189 -22.514 1.000 1 A GLU 66.774 1
ATOM 237 O OE1 . GLU 32 32 ? A 2.464 6.688 -23.210 1.000 1 A GLU 62.496 1
ATOM 238 O OE2 . GLU 32 32 ? A 4.517 5.975 -22.931 1.000 1 A GLU 59.103 1
ATOM 239 N N . TYR 33 33 ? A 2.853 5.682 -17.435 1.000 1 A TYR 86.825 1
ATOM 240 C CA . TYR 33 33 ? A 3.738 6.243 -16.413 1.000 1 A TYR 85.849 1
ATOM 241 C C . TYR 33 33 ? A 5.004 5.431 -16.428 1.000 1 A TYR 87.148 1
ATOM 242 O O . TYR 33 33 ? A 4.967 4.207 -16.287 1.000 1 A TYR 85.934 1
ATOM 243 C CB . TYR 33 33 ? A 3.079 6.165 -15.036 1.000 1 A TYR 81.747 1
ATOM 244 C CG . TYR 33 33 ? A 3.785 6.988 -13.969 1.000 1 A TYR 79.995 1
ATOM 245 C CD1 . TYR 33 33 ? A 3.439 8.297 -13.783 1.000 1 A TYR 76.412 1
ATOM 246 C CD2 . TYR 33 33 ? A 4.757 6.427 -13.186 1.000 1 A TYR 75.197 1
ATOM 247 C CE1 . TYR 33 33 ? A 4.066 9.056 -12.796 1.000 1 A TYR 73.045 1
ATOM 248 C CE2 . TYR 33 33 ? A 5.398 7.171 -12.208 1.000 1 A TYR 72.541 1
ATOM 249 C CZ . TYR 33 33 ? A 5.044 8.486 -12.013 1.000 1 A TYR 74.105 1
ATOM 250 O OH . TYR 33 33 ? A 5.664 9.227 -11.039 1.000 1 A TYR 70.043 1
ATOM 251 N N . ASP 34 34 ? A 6.138 6.075 -16.680 1.000 1 A ASP 88.799 1
ATOM 252 C CA . ASP 34 34 ? A 7.424 5.379 -16.887 1.000 1 A ASP 89.540 1
ATOM 253 C C . ASP 34 34 ? A 7.611 4.264 -15.874 1.000 1 A ASP 91.370 1
ATOM 254 O O . ASP 34 34 ? A 7.665 4.512 -14.672 1.000 1 A ASP 91.061 1
ATOM 255 C CB . ASP 34 34 ? A 8.571 6.377 -16.805 1.000 1 A ASP 87.834 1
ATOM 256 C CG . ASP 34 34 ? A 9.928 5.762 -17.206 1.000 1 A ASP 86.523 1
ATOM 257 O OD1 . ASP 34 34 ? A 10.142 4.544 -16.965 1.000 1 A ASP 84.872 1
ATOM 258 O OD2 . ASP 34 34 ? A 10.765 6.518 -17.733 1.000 1 A ASP 83.821 1
ATOM 259 N N . PRO 35 35 ? A 7.706 2.993 -16.339 1.000 1 A PRO 87.956 1
ATOM 260 C CA . PRO 35 35 ? A 7.764 1.898 -15.385 1.000 1 A PRO 89.619 1
ATOM 261 C C . PRO 35 35 ? A 9.077 1.797 -14.638 1.000 1 A PRO 90.260 1
ATOM 262 O O . PRO 35 35 ? A 9.170 0.984 -13.716 1.000 1 A PRO 88.312 1
ATOM 263 C CB . PRO 35 35 ? A 7.557 0.673 -16.263 1.000 1 A PRO 86.680 1
ATOM 264 C CG . PRO 35 35 ? A 8.067 1.079 -17.614 1.000 1 A PRO 85.880 1
ATOM 265 C CD . PRO 35 35 ? A 7.711 2.526 -17.738 1.000 1 A PRO 88.135 1
ATOM 266 N N . THR 36 36 ? A 10.079 2.552 -14.984 1.000 1 A THR 89.855 1
ATOM 267 C CA . THR 36 36 ? A 11.362 2.519 -14.280 1.000 1 A THR 88.457 1
ATOM 268 C C . THR 36 36 ? A 11.460 3.586 -13.203 1.000 1 A THR 90.239 1
ATOM 269 O O . THR 36 36 ? A 12.461 3.599 -12.479 1.000 1 A THR 88.933 1
ATOM 270 C CB . THR 36 36 ? A 12.525 2.677 -15.253 1.000 1 A THR 84.426 1
ATOM 271 O OG1 . THR 36 36 ? A 12.580 4.017 -15.730 1.000 1 A THR 81.360 1
ATOM 272 C CG2 . THR 36 36 ? A 12.387 1.710 -16.432 1.000 1 A THR 81.175 1
ATOM 273 N N . ILE 37 37 ? A 10.488 4.486 -13.087 1.000 1 A ILE 92.277 1
ATOM 274 C CA . ILE 37 37 ? A 10.586 5.588 -12.118 1.000 1 A ILE 92.021 1
ATOM 275 C C . ILE 37 37 ? A 10.046 5.127 -10.779 1.000 1 A ILE 92.877 1
ATOM 276 O O . ILE 37 37 ? A 8.885 4.704 -10.658 1.000 1 A ILE 92.089 1
ATOM 277 C CB . ILE 37 37 ? A 9.829 6.838 -12.616 1.000 1 A ILE 89.887 1
ATOM 278 C CG1 . ILE 37 37 ? A 10.525 7.380 -13.859 1.000 1 A ILE 89.141 1
ATOM 279 C CG2 . ILE 37 37 ? A 9.761 7.905 -11.511 1.000 1 A ILE 88.907 1
ATOM 280 C CD1 . ILE 37 37 ? A 9.822 8.560 -14.488 1.000 1 A ILE 85.730 1
ATOM 281 N N . GLU 38 38 ? A 10.894 5.211 -9.746 1.000 1 A GLU 93.299 1
ATOM 282 C CA . GLU 38 38 ? A 10.524 4.928 -8.355 1.000 1 A GLU 93.515 1
ATOM 283 C C . GLU 38 38 ? A 10.611 6.247 -7.617 1.000 1 A GLU 93.180 1
ATOM 284 O O . GLU 38 38 ? A 11.670 6.875 -7.592 1.000 1 A GLU 91.587 1
ATOM 285 C CB . GLU 38 38 ? A 11.473 3.908 -7.729 1.000 1 A GLU 92.160 1
ATOM 286 C CG . GLU 38 38 ? A 11.232 3.668 -6.256 1.000 1 A GLU 90.271 1
ATOM 287 C CD . GLU 38 38 ? A 12.009 2.494 -5.712 1.000 1 A GLU 90.421 1
ATOM 288 O OE1 . GLU 38 38 ? A 11.774 1.346 -6.164 1.000 1 A GLU 87.271 1
ATOM 289 O OE2 . GLU 38 38 ? A 12.856 2.702 -4.818 1.000 1 A GLU 86.819 1
ATOM 290 N N . ASP 39 39 ? A 9.502 6.702 -7.041 1.000 1 A ASP 94.111 1
ATOM 291 C CA . ASP 39 39 ? A 9.484 7.997 -6.385 1.000 1 A ASP 93.956 1
ATOM 292 C C . ASP 39 39 ? A 8.477 7.982 -5.250 1.000 1 A ASP 95.224 1
ATOM 293 O O . ASP 39 39 ? A 7.697 7.052 -5.109 1.000 1 A ASP 94.979 1
ATOM 294 C CB . ASP 39 39 ? A 9.161 9.108 -7.406 1.000 1 A ASP 92.058 1
ATOM 295 C CG . ASP 39 39 ? A 9.718 10.468 -7.005 1.000 1 A ASP 85.696 1
ATOM 296 O OD1 . ASP 39 39 ? A 10.239 10.597 -5.868 1.000 1 A ASP 82.526 1
ATOM 297 O OD2 . ASP 39 39 ? A 9.628 11.400 -7.838 1.000 1 A ASP 79.473 1
ATOM 298 N N . SER 40 40 ? A 8.575 8.995 -4.413 1.000 1 A SER 94.809 1
ATOM 299 C CA . SER 40 40 ? A 7.713 9.117 -3.241 1.000 1 A SER 94.907 1
ATOM 300 C C . SER 40 40 ? A 6.833 10.347 -3.368 1.000 1 A SER 95.394 1
ATOM 301 O O . SER 40 40 ? A 7.139 11.288 -4.100 1.000 1 A SER 93.902 1
ATOM 302 C CB . SER 40 40 ? A 8.530 9.163 -1.975 1.000 1 A SER 92.517 1
ATOM 303 O OG . SER 40 40 ? A 9.256 10.361 -1.872 1.000 1 A SER 87.369 1
ATOM 304 N N . TYR 41 41 ? A 5.714 10.283 -2.638 1.000 1 A TYR 96.596 1
ATOM 305 C CA . TYR 41 41 ? A 4.670 11.290 -2.711 1.000 1 A TYR 96.290 1
ATOM 306 C C . TYR 41 41 ? A 4.102 11.464 -1.324 1.000 1 A TYR 96.744 1
ATOM 307 O O . TYR 41 41 ? A 4.081 10.514 -0.521 1.000 1 A TYR 96.679 1
ATOM 308 C CB . TYR 41 41 ? A 3.542 10.833 -3.658 1.000 1 A TYR 95.660 1
ATOM 309 C CG . TYR 41 41 ? A 4.030 10.468 -5.030 1.000 1 A TYR 93.826 1
ATOM 310 C CD1 . TYR 41 41 ? A 4.020 11.409 -6.059 1.000 1 A TYR 91.836 1
ATOM 311 C CD2 . TYR 41 41 ? A 4.572 9.205 -5.301 1.000 1 A TYR 92.854 1
ATOM 312 C CE1 . TYR 41 41 ? A 4.486 11.080 -7.311 1.000 1 A TYR 89.090 1
ATOM 313 C CE2 . TYR 41 41 ? A 5.027 8.896 -6.567 1.000 1 A TYR 91.350 1
ATOM 314 C CZ . TYR 41 41 ? A 4.998 9.829 -7.553 1.000 1 A TYR 88.461 1
ATOM 315 O OH . TYR 41 41 ? A 5.447 9.511 -8.812 1.000 1 A TYR 85.127 1
ATOM 316 N N . ARG 42 42 ? A 3.646 12.687 -1.025 1.000 1 A ARG 96.508 1
ATOM 317 C CA . ARG 42 42 ? A 3.004 12.989 0.259 1.000 1 A ARG 96.533 1
ATOM 318 C C . ARG 42 42 ? A 1.600 13.503 0.011 1.000 1 A ARG 96.770 1
ATOM 319 O O . ARG 42 42 ? A 1.356 14.222 -0.952 1.000 1 A ARG 95.605 1
ATOM 320 C CB . ARG 42 42 ? A 3.828 14.020 1.043 1.000 1 A ARG 94.855 1
ATOM 321 C CG . ARG 42 42 ? A 5.241 13.560 1.341 1.000 1 A ARG 84.397 1
ATOM 322 C CD . ARG 42 42 ? A 6.041 14.670 2.005 1.000 1 A ARG 78.909 1
ATOM 323 N NE . ARG 42 42 ? A 5.707 14.877 3.407 1.000 1 A ARG 73.518 1
ATOM 324 C CZ . ARG 42 42 ? A 6.149 14.158 4.394 1.000 1 A ARG 67.360 1
ATOM 325 N NH1 . ARG 42 42 ? A 6.963 13.113 4.158 1.000 1 A ARG 60.636 1
ATOM 326 N NH2 . ARG 42 42 ? A 5.805 14.452 5.651 1.000 1 A ARG 58.267 1
ATOM 327 N N . LYS 43 43 ? A 0.657 13.077 0.851 1.000 1 A LYS 96.648 1
ATOM 328 C CA . LYS 43 43 ? A -0.762 13.415 0.677 1.000 1 A LYS 96.766 1
ATOM 329 C C . LYS 43 43 ? A -1.397 13.540 2.039 1.000 1 A LYS 97.022 1
ATOM 330 O O . LYS 43 43 ? A -1.343 12.603 2.830 1.000 1 A LYS 97.031 1
ATOM 331 C CB . LYS 43 43 ? A -1.442 12.339 -0.154 1.000 1 A LYS 95.999 1
ATOM 332 C CG . LYS 43 43 ? A -2.960 12.503 -0.281 1.000 1 A LYS 94.746 1
ATOM 333 C CD . LYS 43 43 ? A -3.318 13.707 -1.131 1.000 1 A LYS 92.383 1
ATOM 334 C CE . LYS 43 43 ? A -4.806 13.690 -1.443 1.000 1 A LYS 90.906 1
ATOM 335 N NZ . LYS 43 43 ? A -5.175 14.816 -2.332 1.000 1 A LYS 86.725 1
ATOM 336 N N . GLN 44 44 ? A -2.002 14.689 2.309 1.000 1 A GLN 97.570 1
ATOM 337 C CA . GLN 44 44 ? A -2.801 14.857 3.522 1.000 1 A GLN 97.455 1
ATOM 338 C C . GLN 44 44 ? A -4.205 14.368 3.268 1.000 1 A GLN 97.228 1
ATOM 339 O O . GLN 44 44 ? A -4.840 14.767 2.277 1.000 1 A GLN 96.188 1
ATOM 340 C CB . GLN 44 44 ? A -2.824 16.312 3.972 1.000 1 A GLN 96.656 1
ATOM 341 C CG . GLN 44 44 ? A -3.547 16.508 5.286 1.000 1 A GLN 92.603 1
ATOM 342 C CD . GLN 44 44 ? A -3.396 17.902 5.834 1.000 1 A GLN 88.528 1
ATOM 343 O OE1 . GLN 44 44 ? A -2.294 18.331 6.155 1.000 1 A GLN 80.605 1
ATOM 344 N NE2 . GLN 44 44 ? A -4.515 18.624 5.941 1.000 1 A GLN 79.756 1
ATOM 345 N N . VAL 45 45 ? A -4.685 13.449 4.075 1.000 1 A VAL 96.839 1
ATOM 346 C CA . VAL 45 45 ? A -6.048 12.927 3.977 1.000 1 A VAL 96.481 1
ATOM 347 C C . VAL 45 45 ? A -6.654 12.914 5.362 1.000 1 A VAL 96.289 1
ATOM 348 O O . VAL 45 45 ? A -5.951 13.037 6.366 1.000 1 A VAL 95.607 1
ATOM 349 C CB . VAL 45 45 ? A -6.095 11.518 3.373 1.000 1 A VAL 95.501 1
ATOM 350 C CG1 . VAL 45 45 ? A -5.530 11.509 1.958 1.000 1 A VAL 94.906 1
ATOM 351 C CG2 . VAL 45 45 ? A -5.316 10.534 4.252 1.000 1 A VAL 94.591 1
ATOM 352 N N . VAL 46 46 ? A -7.972 12.756 5.411 1.000 1 A VAL 95.947 1
ATOM 353 C CA . VAL 46 46 ? A -8.671 12.575 6.701 1.000 1 A VAL 96.157 1
ATOM 354 C C . VAL 46 46 ? A -9.292 11.189 6.673 1.000 1 A VAL 96.711 1
ATOM 355 O O . VAL 46 46 ? A -10.059 10.850 5.773 1.000 1 A VAL 96.108 1
ATOM 356 C CB . VAL 46 46 ? A -9.740 13.649 6.907 1.000 1 A VAL 94.752 1
ATOM 357 C CG1 . VAL 46 46 ? A -9.113 15.026 6.898 1.000 1 A VAL 93.421 1
ATOM 358 C CG2 . VAL 46 46 ? A -10.479 13.402 8.219 1.000 1 A VAL 93.900 1
ATOM 359 N N . ILE 47 47 ? A -8.930 10.359 7.626 1.000 1 A ILE 96.762 1
ATOM 360 C CA . ILE 47 47 ? A -9.341 8.970 7.709 1.000 1 A ILE 97.030 1
ATOM 361 C C . ILE 47 47 ? A -9.919 8.760 9.094 1.000 1 A ILE 96.791 1
ATOM 362 O O . ILE 47 47 ? A -9.199 8.865 10.099 1.000 1 A ILE 96.178 1
ATOM 363 C CB . ILE 47 47 ? A -8.171 8.019 7.459 1.000 1 A ILE 97.232 1
ATOM 364 C CG1 . ILE 47 47 ? A -7.551 8.283 6.086 1.000 1 A ILE 96.829 1
ATOM 365 C CG2 . ILE 47 47 ? A -8.617 6.561 7.565 1.000 1 A ILE 96.988 1
ATOM 366 C CD1 . ILE 47 47 ? A -6.259 7.537 5.841 1.000 1 A ILE 96.259 1
ATOM 367 N N . ASP 48 48 ? A -11.241 8.459 9.162 1.000 1 A ASP 97.132 1
ATOM 368 C CA . ASP 48 48 ? A -11.888 8.242 10.441 1.000 1 A ASP 96.542 1
ATOM 369 C C . ASP 48 48 ? A -11.685 9.418 11.381 1.000 1 A ASP 95.697 1
ATOM 370 O O . ASP 48 48 ? A -11.512 9.238 12.590 1.000 1 A ASP 94.064 1
ATOM 371 C CB . ASP 48 48 ? A -11.394 6.939 11.086 1.000 1 A ASP 96.172 1
ATOM 372 C CG . ASP 48 48 ? A -11.598 5.735 10.185 1.000 1 A ASP 96.428 1
ATOM 373 O OD1 . ASP 48 48 ? A -12.661 5.655 9.526 1.000 1 A ASP 95.364 1
ATOM 374 O OD2 . ASP 48 48 ? A -10.694 4.884 10.130 1.000 1 A ASP 94.919 1
ATOM 375 N N . GLY 49 49 ? A -11.718 10.640 10.819 1.000 1 A GLY 95.819 1
ATOM 376 C CA . GLY 49 49 ? A -11.613 11.850 11.605 1.000 1 A GLY 94.163 1
ATOM 377 C C . GLY 49 49 ? A -10.204 12.295 11.949 1.000 1 A GLY 94.226 1
ATOM 378 O O . GLY 49 49 ? A -10.028 13.365 12.535 1.000 1 A GLY 92.809 1
ATOM 379 N N . GLU 50 50 ? A -9.194 11.501 11.572 1.000 1 A GLU 93.202 1
ATOM 380 C CA . GLU 50 50 ? A -7.802 11.825 11.834 1.000 1 A GLU 92.915 1
ATOM 381 C C . GLU 50 50 ? A -7.145 12.400 10.609 1.000 1 A GLU 93.869 1
ATOM 382 O O . GLU 50 50 ? A -7.081 11.731 9.543 1.000 1 A GLU 93.870 1
ATOM 383 C CB . GLU 50 50 ? A -7.001 10.578 12.279 1.000 1 A GLU 90.142 1
ATOM 384 C CG . GLU 50 50 ? A -5.542 10.857 12.539 1.000 1 A GLU 86.792 1
ATOM 385 C CD . GLU 50 50 ? A -4.745 9.610 12.817 1.000 1 A GLU 84.709 1
ATOM 386 O OE1 . GLU 50 50 ? A -4.624 8.752 11.919 1.000 1 A GLU 76.957 1
ATOM 387 O OE2 . GLU 50 50 ? A -4.179 9.483 13.944 1.000 1 A GLU 75.141 1
ATOM 388 N N . THR 51 51 ? A -6.635 13.607 10.681 1.000 1 A THR 95.262 1
ATOM 389 C CA . THR 51 51 ? A -5.823 14.162 9.610 1.000 1 A THR 95.415 1
ATOM 390 C C . THR 51 51 ? A -4.525 13.376 9.568 1.000 1 A THR 95.487 1
ATOM 391 O O . THR 51 51 ? A -3.796 13.291 10.565 1.000 1 A THR 93.849 1
ATOM 392 C CB . THR 51 51 ? A -5.560 15.660 9.824 1.000 1 A THR 94.720 1
ATOM 393 O OG1 . THR 51 51 ? A -6.813 16.348 9.829 1.000 1 A THR 92.240 1
ATOM 394 C CG2 . THR 51 51 ? A -4.707 16.220 8.682 1.000 1 A THR 92.877 1
ATOM 395 N N . SER 52 52 ? A -4.265 12.792 8.384 1.000 1 A SER 95.434 1
ATOM 396 C CA . SER 52 52 ? A -3.157 11.850 8.202 1.000 1 A SER 95.322 1
ATOM 397 C C . SER 52 52 ? A -2.283 12.331 7.069 1.000 1 A SER 96.268 1
ATOM 398 O O . SER 52 52 ? A -2.799 12.619 5.973 1.000 1 A SER 96.070 1
ATOM 399 C CB . SER 52 52 ? A -3.695 10.459 7.898 1.000 1 A SER 92.587 1
ATOM 400 O OG . SER 52 52 ? A -4.568 10.013 8.923 1.000 1 A SER 85.134 1
ATOM 401 N N . LEU 53 53 ? A -0.983 12.374 7.279 1.000 1 A LEU 97.004 1
ATOM 402 C CA . LEU 53 53 ? A -0.039 12.701 6.214 1.000 1 A LEU 97.465 1
ATOM 403 C C . LEU 53 53 ? A 0.586 11.392 5.753 1.000 1 A LEU 97.793 1
ATOM 404 O O . LEU 53 53 ? A 1.362 10.771 6.472 1.000 1 A LEU 97.469 1
ATOM 405 C CB . LEU 53 53 ? A 1.026 13.668 6.722 1.000 1 A LEU 96.735 1
ATOM 406 C CG . LEU 53 53 ? A 2.035 14.139 5.664 1.000 1 A LEU 94.100 1
ATOM 407 C CD1 . LEU 53 53 ? A 1.321 14.906 4.573 1.000 1 A LEU 92.677 1
ATOM 408 C CD2 . LEU 53 53 ? A 3.117 14.960 6.308 1.000 1 A LEU 92.111 1
ATOM 409 N N . LEU 54 54 ? A 0.198 10.969 4.528 1.000 1 A LEU 98.064 1
ATOM 410 C CA . LEU 54 54 ? A 0.680 9.718 3.956 1.000 1 A LEU 98.250 1
ATOM 411 C C . LEU 54 54 ? A 1.961 9.974 3.191 1.000 1 A LEU 98.172 1
ATOM 412 O O . LEU 54 54 ? A 2.009 10.862 2.327 1.000 1 A LEU 97.965 1
ATOM 413 C CB . LEU 54 54 ? A -0.371 9.117 3.015 1.000 1 A LEU 98.257 1
ATOM 414 C CG . LEU 54 54 ? A -1.783 8.973 3.570 1.000 1 A LEU 98.110 1
ATOM 415 C CD1 . LEU 54 54 ? A -1.779 8.252 4.917 1.000 1 A LEU 97.998 1
ATOM 416 C CD2 . LEU 54 54 ? A -2.671 8.229 2.551 1.000 1 A LEU 98.070 1
ATOM 417 N N . ASP 55 55 ? A 3.002 9.224 3.537 1.000 1 A ASP 98.130 1
ATOM 418 C CA . ASP 55 55 ? A 4.284 9.254 2.836 1.000 1 A ASP 97.920 1
ATOM 419 C C . ASP 55 55 ? A 4.368 7.950 2.056 1.000 1 A ASP 98.022 1
ATOM 420 O O . ASP 55 55 ? A 4.581 6.892 2.659 1.000 1 A ASP 97.822 1
ATOM 421 C CB . ASP 55 55 ? A 5.401 9.382 3.879 1.000 1 A ASP 96.837 1
ATOM 422 C CG . ASP 55 55 ? A 6.784 9.479 3.260 1.000 1 A ASP 94.935 1
ATOM 423 O OD1 . ASP 55 55 ? A 6.904 9.480 2.025 1.000 1 A ASP 92.917 1
ATOM 424 O OD2 . ASP 55 55 ? A 7.755 9.539 4.034 1.000 1 A ASP 90.482 1
ATOM 425 N N . ILE 56 56 ? A 4.151 8.027 0.734 1.000 1 A ILE 98.051 1
ATOM 426 C CA . ILE 56 56 ? A 3.912 6.852 -0.085 1.000 1 A ILE 98.123 1
ATOM 427 C C . ILE 56 56 ? A 5.086 6.641 -1.037 1.000 1 A ILE 97.801 1
ATOM 428 O O . ILE 56 56 ? A 5.388 7.499 -1.859 1.000 1 A ILE 97.661 1
ATOM 429 C CB . ILE 56 56 ? A 2.614 6.988 -0.895 1.000 1 A ILE 98.228 1
ATOM 430 C CG1 . ILE 56 56 ? A 1.441 7.215 0.049 1.000 1 A ILE 97.528 1
ATOM 431 C CG2 . ILE 56 56 ? A 2.372 5.755 -1.772 1.000 1 A ILE 98.092 1
ATOM 432 C CD1 . ILE 56 56 ? A 0.167 7.674 -0.658 1.000 1 A ILE 93.216 1
ATOM 433 N N . LEU 57 57 ? A 5.744 5.461 -0.954 1.000 1 A LEU 97.644 1
ATOM 434 C CA . LEU 57 57 ? A 6.789 5.084 -1.891 1.000 1 A LEU 97.274 1
ATOM 435 C C . LEU 57 57 ? A 6.184 4.175 -2.946 1.000 1 A LEU 97.346 1
ATOM 436 O O . LEU 57 57 ? A 5.654 3.101 -2.633 1.000 1 A LEU 97.367 1
ATOM 437 C CB . LEU 57 57 ? A 7.956 4.375 -1.199 1.000 1 A LEU 96.395 1
ATOM 438 C CG . LEU 57 57 ? A 9.044 3.875 -2.157 1.000 1 A LEU 94.990 1
ATOM 439 C CD1 . LEU 57 57 ? A 9.750 5.048 -2.834 1.000 1 A LEU 93.826 1
ATOM 440 C CD2 . LEU 57 57 ? A 10.049 2.979 -1.452 1.000 1 A LEU 93.399 1
ATOM 441 N N . ASP 58 58 ? A 6.235 4.602 -4.213 1.000 1 A ASP 97.403 1
ATOM 442 C CA . ASP 58 58 ? A 5.800 3.831 -5.372 1.000 1 A ASP 97.255 1
ATOM 443 C C . ASP 58 58 ? A 7.015 3.138 -5.940 1.000 1 A ASP 96.613 1
ATOM 444 O O . ASP 58 58 ? A 7.822 3.761 -6.633 1.000 1 A ASP 95.731 1
ATOM 445 C CB . ASP 58 58 ? A 5.151 4.765 -6.409 1.000 1 A ASP 97.225 1
ATOM 446 C CG . ASP 58 58 ? A 4.837 4.065 -7.704 1.000 1 A ASP 97.194 1
ATOM 447 O OD1 . ASP 58 58 ? A 4.512 2.858 -7.663 1.000 1 A ASP 96.677 1
ATOM 448 O OD2 . ASP 58 58 ? A 4.902 4.730 -8.763 1.000 1 A ASP 96.370 1
ATOM 449 N N . THR 59 59 ? A 7.189 1.840 -5.642 1.000 1 A THR 96.976 1
ATOM 450 C CA . THR 59 59 ? A 8.440 1.160 -5.984 1.000 1 A THR 96.331 1
ATOM 451 C C . THR 59 59 ? A 8.512 0.813 -7.469 1.000 1 A THR 94.931 1
ATOM 452 O O . THR 59 59 ? A 7.501 0.543 -8.130 1.000 1 A THR 93.123 1
ATOM 453 C CB . THR 59 59 ? A 8.631 -0.121 -5.150 1.000 1 A THR 96.028 1
ATOM 454 O OG1 . THR 59 59 ? A 7.611 -1.082 -5.497 1.000 1 A THR 92.205 1
ATOM 455 C CG2 . THR 59 59 ? A 8.519 0.194 -3.658 1.000 1 A THR 92.228 1
ATOM 456 N N . ALA 60 60 ? A 9.735 0.758 -7.987 1.000 1 A ALA 95.221 1
ATOM 457 C CA . ALA 60 60 ? A 9.990 0.415 -9.388 1.000 1 A ALA 93.581 1
ATOM 458 C C . ALA 60 60 ? A 11.428 -0.046 -9.616 1.000 1 A ALA 90.053 1
ATOM 459 O O . ALA 60 60 ? A 11.840 -0.242 -10.745 1.000 1 A ALA 83.334 1
ATOM 460 C CB . ALA 60 60 ? A 9.649 1.561 -10.340 1.000 1 A ALA 93.084 1
ATOM 461 N N . GLY 61 61 ? A 12.193 -0.238 -8.528 1.000 1 A GLY 82.866 1
ATOM 462 C CA . GLY 61 61 ? A 13.599 -0.561 -8.709 1.000 1 A GLY 79.000 1
ATOM 463 C C . GLY 61 61 ? A 13.838 -1.924 -9.320 1.000 1 A GLY 80.120 1
ATOM 464 O O . GLY 61 61 ? A 12.957 -2.796 -9.283 1.000 1 A GLY 75.538 1
ATOM 465 N N . GLN 62 62 ? A 15.025 -2.130 -9.901 1.000 1 A GLN 81.276 1
ATOM 466 C CA . GLN 62 62 ? A 15.388 -3.407 -10.463 1.000 1 A GLN 80.775 1
ATOM 467 C C . GLN 62 62 ? A 15.368 -4.486 -9.378 1.000 1 A GLN 81.696 1
ATOM 468 O O . GLN 62 62 ? A 15.513 -4.205 -8.189 1.000 1 A GLN 78.981 1
ATOM 469 C CB . GLN 62 62 ? A 16.774 -3.330 -11.087 1.000 1 A GLN 77.162 1
ATOM 470 C CG . GLN 62 62 ? A 16.852 -2.410 -12.265 1.000 1 A GLN 72.258 1
ATOM 471 C CD . GLN 62 62 ? A 15.970 -2.841 -13.410 1.000 1 A GLN 64.439 1
ATOM 472 O OE1 . GLN 62 62 ? A 16.194 -3.928 -13.963 1.000 1 A GLN 60.999 1
ATOM 473 N NE2 . GLN 62 62 ? A 14.989 -2.037 -13.772 1.000 1 A GLN 62.067 1
ATOM 474 N N . GLU 63 63 ? A 15.149 -5.768 -9.804 1.000 1 A GLU 80.838 1
ATOM 475 C CA . GLU 63 63 ? A 15.223 -6.885 -8.863 1.000 1 A GLU 78.884 1
ATOM 476 C C . GLU 63 63 ? A 16.676 -7.150 -8.535 1.000 1 A GLU 79.127 1
ATOM 477 O O . GLU 63 63 ? A 17.332 -8.030 -9.116 1.000 1 A GLU 75.032 1
ATOM 478 C CB . GLU 63 63 ? A 14.512 -8.116 -9.457 1.000 1 A GLU 74.181 1
ATOM 479 C CG . GLU 63 63 ? A 14.490 -9.313 -8.475 1.000 1 A GLU 71.883 1
ATOM 480 C CD . GLU 63 63 ? A 13.855 -10.552 -9.061 1.000 1 A GLU 69.271 1
ATOM 481 O OE1 . GLU 63 63 ? A 13.590 -10.595 -10.274 1.000 1 A GLU 67.111 1
ATOM 482 O OE2 . GLU 63 63 ? A 13.621 -11.503 -8.286 1.000 1 A GLU 66.141 1
ATOM 483 N N . GLU 64 64 ? A 17.237 -6.368 -7.624 1.000 1 A GLU 81.476 1
ATOM 484 C CA . GLU 64 64 ? A 18.601 -6.549 -7.114 1.000 1 A GLU 80.023 1
ATOM 485 C C . GLU 64 64 ? A 18.661 -5.918 -5.745 1.000 1 A GLU 79.766 1
ATOM 486 O O . GLU 64 64 ? A 17.852 -5.040 -5.394 1.000 1 A GLU 74.761 1
ATOM 487 C CB . GLU 64 64 ? A 19.656 -5.959 -8.047 1.000 1 A GLU 74.565 1
ATOM 488 C CG . GLU 64 64 ? A 19.584 -4.464 -8.183 1.000 1 A GLU 69.772 1
ATOM 489 C CD . GLU 64 64 ? A 20.562 -3.907 -9.210 1.000 1 A GLU 63.216 1
ATOM 490 O OE1 . GLU 64 64 ? A 21.464 -4.669 -9.645 1.000 1 A GLU 62.276 1
ATOM 491 O OE2 . GLU 64 64 ? A 20.446 -2.704 -9.554 1.000 1 A GLU 59.945 1
ATOM 492 N N . TYR 65 65 ? A 19.623 -6.337 -4.932 1.000 1 A TYR 81.381 1
ATOM 493 C CA . TYR 65 65 ? A 19.791 -5.821 -3.571 1.000 1 A TYR 80.730 1
ATOM 494 C C . TYR 65 65 ? A 20.146 -4.347 -3.566 1.000 1 A TYR 81.694 1
ATOM 495 O O . TYR 65 65 ? A 20.971 -3.886 -4.361 1.000 1 A TYR 79.218 1
ATOM 496 C CB . TYR 65 65 ? A 20.867 -6.622 -2.844 1.000 1 A TYR 76.374 1
ATOM 497 C CG . TYR 65 65 ? A 21.154 -6.071 -1.456 1.000 1 A TYR 71.032 1
ATOM 498 C CD1 . TYR 65 65 ? A 22.307 -5.351 -1.210 1.000 1 A TYR 66.773 1
ATOM 499 C CD2 . TYR 65 65 ? A 20.289 -6.294 -0.427 1.000 1 A TYR 66.558 1
ATOM 500 C CE1 . TYR 65 65 ? A 22.597 -4.866 0.038 1.000 1 A TYR 62.189 1
ATOM 501 C CE2 . TYR 65 65 ? A 20.557 -5.811 0.833 1.000 1 A TYR 63.077 1
ATOM 502 C CZ . TYR 65 65 ? A 21.711 -5.092 1.059 1.000 1 A TYR 61.353 1
ATOM 503 O OH . TYR 65 65 ? A 21.983 -4.596 2.299 1.000 1 A TYR 66.446 1
ATOM 504 N N . SER 66 66 ? A 19.525 -3.599 -2.696 1.000 1 A SER 83.675 1
ATOM 505 C CA . SER 66 66 ? A 19.903 -2.195 -2.460 1.000 1 A SER 82.919 1
ATOM 506 C C . SER 66 66 ? A 19.803 -1.931 -0.967 1.000 1 A SER 85.022 1
ATOM 507 O O . SER 66 66 ? A 18.724 -2.001 -0.369 1.000 1 A SER 83.690 1
ATOM 508 C CB . SER 66 66 ? A 18.984 -1.250 -3.207 1.000 1 A SER 76.821 1
ATOM 509 O OG . SER 66 66 ? A 19.166 0.076 -2.733 1.000 1 A SER 70.116 1
ATOM 510 N N . ALA 67 67 ? A 20.924 -1.586 -0.343 1.000 1 A ALA 87.429 1
ATOM 511 C CA . ALA 67 67 ? A 20.916 -1.276 1.086 1.000 1 A ALA 87.279 1
ATOM 512 C C . ALA 67 67 ? A 20.016 -0.098 1.388 1.000 1 A ALA 87.930 1
ATOM 513 O O . ALA 67 67 ? A 19.295 -0.076 2.401 1.000 1 A ALA 87.801 1
ATOM 514 C CB . ALA 67 67 ? A 22.336 -1.019 1.575 1.000 1 A ALA 85.858 1
ATOM 515 N N . MET 68 68 ? A 20.037 0.930 0.512 1.000 1 A MET 85.338 1
ATOM 516 C CA . MET 68 68 ? A 19.178 2.085 0.745 1.000 1 A MET 84.220 1
ATOM 517 C C . MET 68 68 ? A 17.713 1.705 0.630 1.000 1 A MET 85.320 1
ATOM 518 O O . MET 68 68 ? A 16.889 2.144 1.437 1.000 1 A MET 84.520 1
ATOM 519 C CB . MET 68 68 ? A 19.537 3.208 -0.210 1.000 1 A MET 81.037 1
ATOM 520 C CG . MET 68 68 ? A 20.851 3.889 0.124 1.000 1 A MET 75.623 1
ATOM 521 S SD . MET 68 68 ? A 21.262 5.204 -1.031 1.000 1 A MET 70.763 1
ATOM 522 C CE . MET 68 68 ? A 21.403 4.267 -2.523 1.000 1 A MET 64.393 1
ATOM 523 N N . ARG 69 69 ? A 17.373 0.847 -0.375 1.000 1 A ARG 88.498 1
ATOM 524 C CA . ARG 69 69 ? A 16.000 0.373 -0.502 1.000 1 A ARG 88.968 1
ATOM 525 C C . ARG 69 69 ? A 15.596 -0.387 0.749 1.000 1 A ARG 90.816 1
ATOM 526 O O . ARG 69 69 ? A 14.501 -0.196 1.305 1.000 1 A ARG 91.868 1
ATOM 527 C CB . ARG 69 69 ? A 15.832 -0.457 -1.749 1.000 1 A ARG 87.167 1
ATOM 528 C CG . ARG 69 69 ? A 14.430 -1.016 -1.920 1.000 1 A ARG 83.019 1
ATOM 529 C CD . ARG 69 69 ? A 14.305 -1.824 -3.197 1.000 1 A ARG 78.162 1
ATOM 530 N NE . ARG 69 69 ? A 15.092 -3.049 -3.081 1.000 1 A ARG 77.985 1
ATOM 531 C CZ . ARG 69 69 ? A 15.391 -3.850 -4.108 1.000 1 A ARG 77.042 1
ATOM 532 N NH1 . ARG 69 69 ? A 14.962 -3.559 -5.327 1.000 1 A ARG 71.361 1
ATOM 533 N NH2 . ARG 69 69 ? A 16.119 -4.943 -3.905 1.000 1 A ARG 70.847 1
ATOM 534 N N . ASP 70 70 ? A 16.483 -1.270 1.225 1.000 1 A ASP 91.659 1
ATOM 535 C CA . ASP 70 70 ? A 16.191 -2.028 2.440 1.000 1 A ASP 92.912 1
ATOM 536 C C . ASP 70 70 ? A 15.923 -1.120 3.618 1.000 1 A ASP 93.480 1
ATOM 537 O O . ASP 70 70 ? A 15.032 -1.392 4.436 1.000 1 A ASP 93.860 1
ATOM 538 C CB . ASP 70 70 ? A 17.342 -2.965 2.789 1.000 1 A ASP 92.353 1
ATOM 539 C CG . ASP 70 70 ? A 17.349 -4.235 1.967 1.000 1 A ASP 92.387 1
ATOM 540 O OD1 . ASP 70 70 ? A 16.552 -4.365 1.003 1.000 1 A ASP 88.410 1
ATOM 541 O OD2 . ASP 70 70 ? A 18.198 -5.095 2.276 1.000 1 A ASP 88.115 1
ATOM 542 N N . GLN 71 71 ? A 16.689 -0.025 3.733 1.000 1 A GLN 91.721 1
ATOM 543 C CA . GLN 71 71 ? A 16.512 0.877 4.870 1.000 1 A GLN 90.837 1
ATOM 544 C C . GLN 71 71 ? A 15.144 1.566 4.801 1.000 1 A GLN 90.983 1
ATOM 545 O O . GLN 71 71 ? A 14.465 1.702 5.814 1.000 1 A GLN 90.477 1
ATOM 546 C CB . GLN 71 71 ? A 17.640 1.895 4.921 1.000 1 A GLN 89.262 1
ATOM 547 C CG . GLN 71 71 ? A 19.017 1.299 5.283 1.000 1 A GLN 77.656 1
ATOM 548 C CD . GLN 71 71 ? A 19.057 0.696 6.664 1.000 1 A GLN 70.997 1
ATOM 549 O OE1 . GLN 71 71 ? A 18.294 1.054 7.548 1.000 1 A GLN 66.655 1
ATOM 550 N NE2 . GLN 71 71 ? A 19.988 -0.239 6.859 1.000 1 A GLN 64.708 1
ATOM 551 N N . TYR 72 72 ? A 14.733 1.996 3.559 1.000 1 A TYR 88.678 1
ATOM 552 C CA . TYR 72 72 ? A 13.412 2.618 3.463 1.000 1 A TYR 87.661 1
ATOM 553 C C . TYR 72 72 ? A 12.309 1.592 3.748 1.000 1 A TYR 90.263 1
ATOM 554 O O . TYR 72 72 ? A 11.326 1.880 4.428 1.000 1 A TYR 90.309 1
ATOM 555 C CB . TYR 72 72 ? A 13.215 3.246 2.075 1.000 1 A TYR 84.058 1
ATOM 556 C CG . TYR 72 72 ? A 12.018 4.170 2.073 1.000 1 A TYR 78.750 1
ATOM 557 C CD1 . TYR 72 72 ? A 12.177 5.546 2.152 1.000 1 A TYR 73.714 1
ATOM 558 C CD2 . TYR 72 72 ? A 10.738 3.653 1.984 1.000 1 A TYR 72.828 1
ATOM 559 C CE1 . TYR 72 72 ? A 11.084 6.390 2.162 1.000 1 A TYR 70.368 1
ATOM 560 C CE2 . TYR 72 72 ? A 9.641 4.493 2.006 1.000 1 A TYR 71.640 1
ATOM 561 C CZ . TYR 72 72 ? A 9.823 5.849 2.086 1.000 1 A TYR 68.307 1
ATOM 562 O OH . TYR 72 72 ? A 8.732 6.700 2.111 1.000 1 A TYR 74.043 1
ATOM 563 N N . MET 73 73 ? A 12.502 0.355 3.221 1.000 1 A MET 93.499 1
ATOM 564 C CA . MET 73 73 ? A 11.502 -0.688 3.479 1.000 1 A MET 94.144 1
ATOM 565 C C . MET 73 73 ? A 11.413 -0.991 4.963 1.000 1 A MET 95.498 1
ATOM 566 O O . MET 73 73 ? A 10.305 -1.200 5.502 1.000 1 A MET 95.070 1
ATOM 567 C CB . MET 73 73 ? A 11.795 -1.945 2.674 1.000 1 A MET 92.794 1
ATOM 568 C CG . MET 73 73 ? A 11.736 -1.785 1.164 1.000 1 A MET 89.870 1
ATOM 569 S SD . MET 73 73 ? A 10.103 -1.382 0.565 1.000 1 A MET 85.761 1
ATOM 570 C CE . MET 73 73 ? A 10.330 -1.762 -1.171 1.000 1 A MET 78.324 1
ATOM 571 N N . ARG 74 74 ? A 12.569 -1.062 5.646 1.000 1 A ARG 95.863 1
ATOM 572 C CA . ARG 74 74 ? A 12.579 -1.295 7.080 1.000 1 A ARG 95.963 1
ATOM 573 C C . ARG 74 74 ? A 11.825 -0.220 7.854 1.000 1 A ARG 96.465 1
ATOM 574 O O . ARG 74 74 ? A 11.132 -0.497 8.845 1.000 1 A ARG 96.467 1
ATOM 575 C CB . ARG 74 74 ? A 14.045 -1.395 7.577 1.000 1 A ARG 94.983 1
ATOM 576 C CG . ARG 74 74 ? A 14.148 -1.831 9.026 1.000 1 A ARG 92.170 1
ATOM 577 C CD . ARG 74 74 ? A 15.569 -2.151 9.413 1.000 1 A ARG 90.883 1
ATOM 578 N NE . ARG 74 74 ? A 16.104 -3.170 8.541 1.000 1 A ARG 85.431 1
ATOM 579 C CZ . ARG 74 74 ? A 17.019 -2.954 7.582 1.000 1 A ARG 84.950 1
ATOM 580 N NH1 . ARG 74 74 ? A 17.516 -1.761 7.366 1.000 1 A ARG 75.387 1
ATOM 581 N NH2 . ARG 74 74 ? A 17.431 -3.961 6.812 1.000 1 A ARG 76.458 1
ATOM 582 N N . THR 75 75 ? A 11.926 1.036 7.388 1.000 1 A THR 95.801 1
ATOM 583 C CA . THR 75 75 ? A 11.218 2.145 8.001 1.000 1 A THR 95.307 1
ATOM 584 C C . THR 75 75 ? A 9.747 2.168 7.652 1.000 1 A THR 96.640 1
ATOM 585 O O . THR 75 75 ? A 8.929 2.736 8.376 1.000 1 A THR 96.136 1
ATOM 586 C CB . THR 75 75 ? A 11.900 3.454 7.590 1.000 1 A THR 92.850 1
ATOM 587 O OG1 . THR 75 75 ? A 13.243 3.419 8.039 1.000 1 A THR 87.805 1
ATOM 588 C CG2 . THR 75 75 ? A 11.225 4.680 8.177 1.000 1 A THR 87.193 1
ATOM 589 N N . GLY 76 76 ? A 9.360 1.539 6.507 1.000 1 A GLY 97.293 1
ATOM 590 C CA . GLY 76 76 ? A 7.967 1.535 6.078 1.000 1 A GLY 97.760 1
ATOM 591 C C . GLY 76 76 ? A 7.076 0.906 7.121 1.000 1 A GLY 98.237 1
ATOM 592 O O . GLY 76 76 ? A 7.411 -0.138 7.698 1.000 1 A GLY 98.063 1
ATOM 593 N N . GLU 77 77 ? A 5.916 1.529 7.362 1.000 1 A GLU 98.516 1
ATOM 594 C CA . GLU 77 77 ? A 5.004 1.064 8.405 1.000 1 A GLU 98.588 1
ATOM 595 C C . GLU 77 77 ? A 3.942 0.130 7.883 1.000 1 A GLU 98.679 1
ATOM 596 O O . GLU 77 77 ? A 3.404 -0.653 8.639 1.000 1 A GLU 98.544 1
ATOM 597 C CB . GLU 77 77 ? A 4.311 2.257 9.070 1.000 1 A GLU 98.415 1
ATOM 598 C CG . GLU 77 77 ? A 5.276 3.152 9.819 1.000 1 A GLU 98.076 1
ATOM 599 C CD . GLU 77 77 ? A 4.620 4.397 10.335 1.000 1 A GLU 97.702 1
ATOM 600 O OE1 . GLU 77 77 ? A 4.532 5.394 9.585 1.000 1 A GLU 94.012 1
ATOM 601 O OE2 . GLU 77 77 ? A 4.139 4.356 11.483 1.000 1 A GLU 93.361 1
ATOM 602 N N . GLY 78 78 ? A 3.648 0.184 6.571 1.000 1 A GLY 98.680 1
ATOM 603 C CA . GLY 78 78 ? A 2.658 -0.653 5.954 1.000 1 A GLY 98.704 1
ATOM 604 C C . GLY 78 78 ? A 2.841 -0.714 4.460 1.000 1 A GLY 98.760 1
ATOM 605 O O . GLY 78 78 ? A 3.394 0.193 3.843 1.000 1 A GLY 98.734 1
ATOM 606 N N . PHE 79 79 ? A 2.355 -1.825 3.892 1.000 1 A PHE 98.817 1
ATOM 607 C CA . PHE 79 79 ? A 2.674 -2.162 2.503 1.000 1 A PHE 98.812 1
ATOM 608 C C . PHE 79 79 ? A 1.397 -2.558 1.779 1.000 1 A PHE 98.857 1
ATOM 609 O O . PHE 79 79 ? A 0.628 -3.405 2.259 1.000 1 A PHE 98.840 1
ATOM 610 C CB . PHE 79 79 ? A 3.647 -3.343 2.479 1.000 1 A PHE 98.696 1
ATOM 611 C CG . PHE 79 79 ? A 4.994 -3.029 3.085 1.000 1 A PHE 98.623 1
ATOM 612 C CD1 . PHE 79 79 ? A 6.069 -2.683 2.274 1.000 1 A PHE 98.506 1
ATOM 613 C CD2 . PHE 79 79 ? A 5.162 -3.078 4.466 1.000 1 A PHE 98.494 1
ATOM 614 C CE1 . PHE 79 79 ? A 7.296 -2.382 2.817 1.000 1 A PHE 98.201 1
ATOM 615 C CE2 . PHE 79 79 ? A 6.392 -2.744 5.010 1.000 1 A PHE 98.280 1
ATOM 616 C CZ . PHE 79 79 ? A 7.473 -2.419 4.195 1.000 1 A PHE 98.196 1
ATOM 617 N N . LEU 80 80 ? A 1.159 -1.933 0.588 1.000 1 A LEU 98.874 1
ATOM 618 C CA . LEU 80 80 ? A 0.138 -2.396 -0.335 1.000 1 A LEU 98.902 1
ATOM 619 C C . LEU 80 80 ? A 0.825 -3.359 -1.277 1.000 1 A LEU 98.913 1
ATOM 620 O O . LEU 80 80 ? A 1.747 -2.984 -1.996 1.000 1 A LEU 98.876 1
ATOM 621 C CB . LEU 80 80 ? A -0.446 -1.257 -1.139 1.000 1 A LEU 98.770 1
ATOM 622 C CG . LEU 80 80 ? A -1.353 -0.248 -0.452 1.000 1 A LEU 96.944 1
ATOM 623 C CD1 . LEU 80 80 ? A -2.444 -0.946 0.353 1.000 1 A LEU 98.049 1
ATOM 624 C CD2 . LEU 80 80 ? A -1.993 0.652 -1.519 1.000 1 A LEU 98.264 1
ATOM 625 N N . SER 81 81 ? A 0.389 -4.629 -1.273 1.000 1 A SER 98.962 1
ATOM 626 C CA . SER 81 81 ? A 0.899 -5.667 -2.191 1.000 1 A SER 98.965 1
ATOM 627 C C . SER 81 81 ? A -0.075 -5.828 -3.332 1.000 1 A SER 98.982 1
ATOM 628 O O . SER 81 81 ? A -1.183 -6.376 -3.141 1.000 1 A SER 98.974 1
ATOM 629 C CB . SER 81 81 ? A 1.100 -6.975 -1.443 1.000 1 A SER 98.884 1
ATOM 630 O OG . SER 81 81 ? A 2.135 -6.824 -0.483 1.000 1 A SER 97.825 1
ATOM 631 N N . VAL 82 82 ? A 0.295 -5.358 -4.518 1.000 1 A VAL 98.954 1
ATOM 632 C CA . VAL 82 82 ? A -0.620 -5.196 -5.629 1.000 1 A VAL 98.963 1
ATOM 633 C C . VAL 82 82 ? A -0.383 -6.270 -6.665 1.000 1 A VAL 98.956 1
ATOM 634 O O . VAL 82 82 ? A 0.756 -6.528 -7.072 1.000 1 A VAL 98.932 1
ATOM 635 C CB . VAL 82 82 ? A -0.455 -3.804 -6.286 1.000 1 A VAL 98.963 1
ATOM 636 C CG1 . VAL 82 82 ? A -0.493 -2.698 -5.222 1.000 1 A VAL 98.966 1
ATOM 637 C CG2 . VAL 82 82 ? A -1.494 -3.564 -7.363 1.000 1 A VAL 98.958 1
ATOM 638 N N . PHE 83 83 ? A -1.461 -6.914 -7.109 1.000 1 A PHE 98.981 1
ATOM 639 C CA . PHE 83 83 ? A -1.439 -7.754 -8.314 1.000 1 A PHE 98.983 1
ATOM 640 C C . PHE 83 83 ? A -2.548 -7.244 -9.243 1.000 1 A PHE 98.983 1
ATOM 641 O O . PHE 83 83 ? A -3.407 -6.461 -8.819 1.000 1 A PHE 98.980 1
ATOM 642 C CB . PHE 83 83 ? A -1.617 -9.237 -7.992 1.000 1 A PHE 98.981 1
ATOM 643 C CG . PHE 83 83 ? A -2.977 -9.596 -7.458 1.000 1 A PHE 98.984 1
ATOM 644 C CD1 . PHE 83 83 ? A -3.273 -9.465 -6.108 1.000 1 A PHE 98.980 1
ATOM 645 C CD2 . PHE 83 83 ? A -3.974 -10.057 -8.316 1.000 1 A PHE 98.981 1
ATOM 646 C CE1 . PHE 83 83 ? A -4.552 -9.790 -5.632 1.000 1 A PHE 98.978 1
ATOM 647 C CE2 . PHE 83 83 ? A -5.251 -10.376 -7.833 1.000 1 A PHE 98.972 1
ATOM 648 C CZ . PHE 83 83 ? A -5.518 -10.258 -6.493 1.000 1 A PHE 98.972 1
ATOM 649 N N . ALA 84 84 ? A -2.506 -7.674 -10.476 1.000 1 A ALA 98.955 1
ATOM 650 C CA . ALA 84 84 ? A -3.538 -7.314 -11.472 1.000 1 A ALA 98.956 1
ATOM 651 C C . ALA 84 84 ? A -4.430 -8.531 -11.692 1.000 1 A ALA 98.959 1
ATOM 652 O O . ALA 84 84 ? A -3.955 -9.631 -11.922 1.000 1 A ALA 98.943 1
ATOM 653 C CB . ALA 84 84 ? A -2.894 -6.855 -12.783 1.000 1 A ALA 98.920 1
ATOM 654 N N . ILE 85 85 ? A -5.759 -8.299 -11.663 1.000 1 A ILE 98.914 1
ATOM 655 C CA . ILE 85 85 ? A -6.685 -9.406 -11.699 1.000 1 A ILE 98.885 1
ATOM 656 C C . ILE 85 85 ? A -6.679 -10.114 -13.080 1.000 1 A ILE 98.871 1
ATOM 657 O O . ILE 85 85 ? A -7.275 -11.183 -13.216 1.000 1 A ILE 98.807 1
ATOM 658 C CB . ILE 85 85 ? A -8.135 -8.991 -11.327 1.000 1 A ILE 98.829 1
ATOM 659 C CG1 . ILE 85 85 ? A -8.659 -7.907 -12.273 1.000 1 A ILE 98.697 1
ATOM 660 C CG2 . ILE 85 85 ? A -8.109 -8.487 -9.878 1.000 1 A ILE 98.637 1
ATOM 661 C CD1 . ILE 85 85 ? A -9.377 -8.472 -13.494 1.000 1 A ILE 98.365 1
ATOM 662 N N . ASN 86 86 ? A -5.986 -9.537 -14.057 1.000 1 A ASN 98.863 1
ATOM 663 C CA . ASN 86 86 ? A -5.827 -10.150 -15.363 1.000 1 A ASN 98.824 1
ATOM 664 C C . ASN 86 86 ? A -4.447 -10.746 -15.597 1.000 1 A ASN 98.816 1
ATOM 665 O O . ASN 86 86 ? A -4.043 -10.971 -16.739 1.000 1 A ASN 98.731 1
ATOM 666 C CB . ASN 86 86 ? A -6.135 -9.132 -16.484 1.000 1 A ASN 98.756 1
ATOM 667 C CG . ASN 86 86 ? A -5.086 -8.027 -16.531 1.000 1 A ASN 98.713 1
ATOM 668 O OD1 . ASN 86 86 ? A -4.461 -7.699 -15.524 1.000 1 A ASN 98.511 1
ATOM 669 N ND2 . ASN 86 86 ? A -4.915 -7.419 -17.690 1.000 1 A ASN 97.936 1
ATOM 670 N N . ASN 87 87 ? A -3.677 -10.988 -14.504 1.000 1 A ASN 98.741 1
ATOM 671 C CA . ASN 87 87 ? A -2.258 -11.357 -14.607 1.000 1 A ASN 98.718 1
ATOM 672 C C . ASN 87 87 ? A -1.929 -12.366 -13.537 1.000 1 A ASN 98.797 1
ATOM 673 O O . ASN 87 87 ? A -1.517 -12.003 -12.430 1.000 1 A ASN 98.749 1
ATOM 674 C CB . ASN 87 87 ? A -1.406 -10.092 -14.476 1.000 1 A ASN 98.421 1
ATOM 675 C CG . ASN 87 87 ? A 0.073 -10.331 -14.668 1.000 1 A ASN 97.273 1
ATOM 676 O OD1 . ASN 87 87 ? A 0.572 -11.432 -14.420 1.000 1 A ASN 92.638 1
ATOM 677 N ND2 . ASN 87 87 ? A 0.789 -9.287 -15.108 1.000 1 A ASN 90.728 1
ATOM 678 N N . THR 88 88 ? A -2.116 -13.649 -13.831 1.000 1 A THR 98.850 1
ATOM 679 C CA . THR 88 88 ? A -1.908 -14.695 -12.839 1.000 1 A THR 98.827 1
ATOM 680 C C . THR 88 88 ? A -0.487 -14.666 -12.266 1.000 1 A THR 98.863 1
ATOM 681 O O . THR 88 88 ? A -0.284 -14.894 -11.075 1.000 1 A THR 98.809 1
ATOM 682 C CB . THR 88 88 ? A -2.247 -16.071 -13.413 1.000 1 A THR 98.543 1
ATOM 683 O OG1 . THR 88 88 ? A -3.652 -16.103 -13.727 1.000 1 A THR 93.497 1
ATOM 684 C CG2 . THR 88 88 ? A -1.944 -17.181 -12.424 1.000 1 A THR 92.465 1
ATOM 685 N N . LYS 89 89 ? A 0.507 -14.387 -13.124 1.000 1 A LYS 98.874 1
ATOM 686 C CA . LYS 89 89 ? A 1.889 -14.334 -12.615 1.000 1 A LYS 98.854 1
ATOM 687 C C . LYS 89 89 ? A 2.038 -13.233 -11.557 1.000 1 A LYS 98.856 1
ATOM 688 O O . LYS 89 89 ? A 2.767 -13.431 -10.561 1.000 1 A LYS 98.791 1
ATOM 689 C CB . LYS 89 89 ? A 2.879 -14.131 -13.750 1.000 1 A LYS 98.732 1
ATOM 690 C CG . LYS 89 89 ? A 4.337 -14.054 -13.275 1.000 1 A LYS 96.073 1
ATOM 691 C CD . LYS 89 89 ? A 4.835 -15.349 -12.647 1.000 1 A LYS 89.428 1
ATOM 692 C CE . LYS 89 89 ? A 6.353 -15.444 -12.690 1.000 1 A LYS 89.451 1
ATOM 693 N NZ . LYS 89 89 ? A 6.979 -14.372 -11.866 1.000 1 A LYS 81.560 1
ATOM 694 N N . SER 90 90 ? A 1.382 -12.087 -11.734 1.000 1 A SER 98.922 1
ATOM 695 C CA . SER 90 90 ? A 1.486 -11.021 -10.715 1.000 1 A SER 98.912 1
ATOM 696 C C . SER 90 90 ? A 0.869 -11.475 -9.406 1.000 1 A SER 98.900 1
ATOM 697 O O . SER 90 90 ? A 1.321 -11.080 -8.345 1.000 1 A SER 98.837 1
ATOM 698 C CB . SER 90 90 ? A 0.838 -9.733 -11.201 1.000 1 A SER 98.912 1
ATOM 699 O OG . SER 90 90 ? A -0.570 -9.814 -11.229 1.000 1 A SER 98.917 1
ATOM 700 N N . PHE 91 91 ? A -0.190 -12.296 -9.451 1.000 1 A PHE 98.947 1
ATOM 701 C CA . PHE 91 91 ? A -0.776 -12.844 -8.231 1.000 1 A PHE 98.944 1
ATOM 702 C C . PHE 91 91 ? A 0.162 -13.858 -7.587 1.000 1 A PHE 98.923 1
ATOM 703 O O . PHE 91 91 ? A 0.356 -13.865 -6.371 1.000 1 A PHE 98.875 1
ATOM 704 C CB . PHE 91 91 ? A -2.105 -13.484 -8.560 1.000 1 A PHE 98.918 1
ATOM 705 C CG . PHE 91 91 ? A -2.806 -14.070 -7.368 1.000 1 A PHE 98.912 1
ATOM 706 C CD1 . PHE 91 91 ? A -3.268 -13.257 -6.344 1.000 1 A PHE 98.890 1
ATOM 707 C CD2 . PHE 91 91 ? A -2.994 -15.439 -7.268 1.000 1 A PHE 98.858 1
ATOM 708 C CE1 . PHE 91 91 ? A -3.922 -13.809 -5.254 1.000 1 A PHE 98.811 1
ATOM 709 C CE2 . PHE 91 91 ? A -3.650 -15.982 -6.176 1.000 1 A PHE 98.742 1
ATOM 710 C CZ . PHE 91 91 ? A -4.102 -15.155 -5.166 1.000 1 A PHE 98.759 1
ATOM 711 N N . GLU 92 92 ? A 0.787 -14.718 -8.414 1.000 1 A GLU 98.838 1
ATOM 712 C CA . GLU 92 92 ? A 1.748 -15.684 -7.882 1.000 1 A GLU 98.713 1
ATOM 713 C C . GLU 92 92 ? A 2.948 -14.977 -7.246 1.000 1 A GLU 98.606 1
ATOM 714 O O . GLU 92 92 ? A 3.519 -15.485 -6.264 1.000 1 A GLU 98.277 1
ATOM 715 C CB . GLU 92 92 ? A 2.205 -16.633 -8.997 1.000 1 A GLU 98.556 1
ATOM 716 C CG . GLU 92 92 ? A 1.054 -17.517 -9.488 1.000 1 A GLU 98.111 1
ATOM 717 C CD . GLU 92 92 ? A 1.332 -18.212 -10.825 1.000 1 A GLU 97.412 1
ATOM 718 O OE1 . GLU 92 92 ? A 2.328 -17.877 -11.497 1.000 1 A GLU 94.622 1
ATOM 719 O OE2 . GLU 92 92 ? A 0.514 -19.088 -11.193 1.000 1 A GLU 94.557 1
ATOM 720 N N . ASP 93 93 ? A 3.303 -13.807 -7.763 1.000 1 A ASP 98.631 1
ATOM 721 C CA . ASP 93 93 ? A 4.414 -13.028 -7.227 1.000 1 A ASP 98.522 1
ATOM 722 C C . ASP 93 93 ? A 4.179 -12.480 -5.847 1.000 1 A ASP 98.592 1
ATOM 723 O O . ASP 93 93 ? A 5.124 -12.043 -5.166 1.000 1 A ASP 98.245 1
ATOM 724 C CB . ASP 93 93 ? A 4.731 -11.832 -8.137 1.000 1 A ASP 98.258 1
ATOM 725 C CG . ASP 93 93 ? A 5.502 -12.201 -9.399 1.000 1 A ASP 97.721 1
ATOM 726 O OD1 . ASP 93 93 ? A 5.913 -13.367 -9.541 1.000 1 A ASP 95.832 1
ATOM 727 O OD2 . ASP 93 93 ? A 5.687 -11.287 -10.232 1.000 1 A ASP 95.125 1
ATOM 728 N N . ILE 94 94 ? A 2.930 -12.437 -5.379 1.000 1 A ILE 98.786 1
ATOM 729 C CA . ILE 94 94 ? A 2.636 -11.831 -4.089 1.000 1 A ILE 98.789 1
ATOM 730 C C . ILE 94 94 ? A 3.431 -12.501 -2.961 1.000 1 A ILE 98.635 1
ATOM 731 O O . ILE 94 94 ? A 3.883 -11.827 -2.028 1.000 1 A ILE 98.426 1
ATOM 732 C CB . ILE 94 94 ? A 1.116 -11.896 -3.798 1.000 1 A ILE 98.832 1
ATOM 733 C CG1 . ILE 94 94 ? A 0.370 -10.982 -4.757 1.000 1 A ILE 98.848 1
ATOM 734 C CG2 . ILE 94 94 ? A 0.792 -11.589 -2.351 1.000 1 A ILE 98.779 1
ATOM 735 C CD1 . ILE 94 94 ? A 0.655 -9.505 -4.586 1.000 1 A ILE 98.793 1
ATOM 736 N N . HIS 95 95 ? A 3.642 -13.818 -3.083 1.000 1 A HIS 98.369 1
ATOM 737 C CA . HIS 95 95 ? A 4.410 -14.514 -2.041 1.000 1 A HIS 97.896 1
ATOM 738 C C . HIS 95 95 ? A 5.829 -13.972 -1.934 1.000 1 A HIS 97.705 1
ATOM 739 O O . HIS 95 95 ? A 6.368 -13.810 -0.842 1.000 1 A HIS 97.374 1
ATOM 740 C CB . HIS 95 95 ? A 4.439 -16.015 -2.346 1.000 1 A HIS 97.078 1
ATOM 741 C CG . HIS 95 95 ? A 3.074 -16.615 -2.416 1.000 1 A HIS 83.064 1
ATOM 742 N ND1 . HIS 95 95 ? A 2.380 -16.685 -3.619 1.000 1 A HIS 78.685 1
ATOM 743 C CD2 . HIS 95 95 ? A 2.315 -17.167 -1.445 1.000 1 A HIS 80.150 1
ATOM 744 C CE1 . HIS 95 95 ? A 1.213 -17.266 -3.361 1.000 1 A HIS 77.754 1
ATOM 745 N NE2 . HIS 95 95 ? A 1.149 -17.557 -2.077 1.000 1 A HIS 71.064 1
ATOM 746 N N . HIS 96 96 ? A 6.460 -13.686 -3.102 1.000 1 A HIS 97.800 1
ATOM 747 C CA . HIS 96 96 ? A 7.798 -13.105 -3.103 1.000 1 A HIS 97.293 1
ATOM 748 C C . HIS 96 96 ? A 7.847 -11.768 -2.377 1.000 1 A HIS 97.290 1
ATOM 749 O O . HIS 96 96 ? A 8.719 -11.505 -1.545 1.000 1 A HIS 96.994 1
ATOM 750 C CB . HIS 96 96 ? A 8.264 -12.940 -4.551 1.000 1 A HIS 96.261 1
ATOM 751 C CG . HIS 96 96 ? A 9.446 -12.018 -4.683 1.000 1 A HIS 95.116 1
ATOM 752 N ND1 . HIS 96 96 ? A 10.738 -12.445 -4.464 1.000 1 A HIS 92.033 1
ATOM 753 C CD2 . HIS 96 96 ? A 9.490 -10.740 -5.066 1.000 1 A HIS 92.677 1
ATOM 754 C CE1 . HIS 96 96 ? A 11.539 -11.427 -4.699 1.000 1 A HIS 91.430 1
ATOM 755 N NE2 . HIS 96 96 ? A 10.813 -10.384 -5.079 1.000 1 A HIS 90.622 1
ATOM 756 N N . TYR 97 97 ? A 6.869 -10.901 -2.706 1.000 1 A TYR 97.513 1
ATOM 757 C CA . TYR 97 97 ? A 6.873 -9.584 -2.080 1.000 1 A TYR 97.491 1
ATOM 758 C C . TYR 97 97 ? A 6.632 -9.678 -0.589 1.000 1 A TYR 97.587 1
ATOM 759 O O . TYR 97 97 ? A 7.273 -9.002 0.207 1.000 1 A TYR 97.277 1
ATOM 760 C CB . TYR 97 97 ? A 5.863 -8.679 -2.794 1.000 1 A TYR 97.400 1
ATOM 761 C CG . TYR 97 97 ? A 6.298 -8.378 -4.184 1.000 1 A TYR 97.226 1
ATOM 762 C CD1 . TYR 97 97 ? A 7.355 -7.503 -4.420 1.000 1 A TYR 96.736 1
ATOM 763 C CD2 . TYR 97 97 ? A 5.719 -9.042 -5.267 1.000 1 A TYR 96.889 1
ATOM 764 C CE1 . TYR 97 97 ? A 7.832 -7.295 -5.703 1.000 1 A TYR 96.147 1
ATOM 765 C CE2 . TYR 97 97 ? A 6.175 -8.827 -6.550 1.000 1 A TYR 96.562 1
ATOM 766 C CZ . TYR 97 97 ? A 7.240 -7.959 -6.751 1.000 1 A TYR 96.263 1
ATOM 767 O OH . TYR 97 97 ? A 7.721 -7.771 -8.046 1.000 1 A TYR 95.386 1
ATOM 768 N N . ARG 98 98 ? A 5.711 -10.586 -0.174 1.000 1 A ARG 97.856 1
ATOM 769 C CA . ARG 98 98 ? A 5.459 -10.746 1.258 1.000 1 A ARG 97.772 1
ATOM 770 C C . ARG 98 98 ? A 6.720 -11.237 1.984 1.000 1 A ARG 97.664 1
ATOM 771 O O . ARG 98 98 ? A 7.027 -10.765 3.090 1.000 1 A ARG 97.307 1
ATOM 772 C CB . ARG 98 98 ? A 4.284 -11.715 1.469 1.000 1 A ARG 97.610 1
ATOM 773 C CG . ARG 98 98 ? A 3.871 -11.832 2.925 1.000 1 A ARG 95.810 1
ATOM 774 C CD . ARG 98 98 ? A 2.577 -12.568 3.029 1.000 1 A ARG 93.211 1
ATOM 775 N NE . ARG 98 98 ? A 2.114 -12.612 4.416 1.000 1 A ARG 90.879 1
ATOM 776 C CZ . ARG 98 98 ? A 2.352 -13.592 5.275 1.000 1 A ARG 90.052 1
ATOM 777 N NH1 . ARG 98 98 ? A 3.063 -14.664 4.892 1.000 1 A ARG 82.368 1
ATOM 778 N NH2 . ARG 98 98 ? A 1.883 -13.520 6.507 1.000 1 A ARG 83.561 1
ATOM 779 N N . GLU 99 99 ? A 7.474 -12.170 1.345 1.000 1 A GLU 97.692 1
ATOM 780 C CA . GLU 99 99 ? A 8.659 -12.673 2.006 1.000 1 A GLU 97.130 1
ATOM 781 C C . GLU 99 99 ? A 9.739 -11.585 2.119 1.000 1 A GLU 96.474 1
ATOM 782 O O . GLU 99 99 ? A 10.404 -11.477 3.147 1.000 1 A GLU 96.131 1
ATOM 783 C CB . GLU 99 99 ? A 9.212 -13.897 1.277 1.000 1 A GLU 96.759 1
ATOM 784 C CG . GLU 99 99 ? A 8.349 -15.133 1.476 1.000 1 A GLU 94.081 1
ATOM 785 C CD . GLU 99 99 ? A 8.181 -15.509 2.929 1.000 1 A GLU 89.909 1
ATOM 786 O OE1 . GLU 99 99 ? A 9.199 -15.616 3.640 1.000 1 A GLU 82.677 1
ATOM 787 O OE2 . GLU 99 99 ? A 7.029 -15.693 3.353 1.000 1 A GLU 82.371 1
ATOM 788 N N . GLN 100 100 ? A 9.911 -10.773 1.059 1.000 1 A GLN 96.650 1
ATOM 789 C CA . GLN 100 100 ? A 10.897 -9.687 1.125 1.000 1 A GLN 96.228 1
ATOM 790 C C . GLN 100 100 ? A 10.518 -8.683 2.217 1.000 1 A GLN 96.575 1
ATOM 791 O O . GLN 100 100 ? A 11.389 -8.207 2.947 1.000 1 A GLN 95.957 1
ATOM 792 C CB . GLN 100 100 ? A 11.038 -8.977 -0.223 1.000 1 A GLN 95.310 1
ATOM 793 C CG . GLN 100 100 ? A 11.634 -9.885 -1.296 1.000 1 A GLN 93.276 1
ATOM 794 C CD . GLN 100 100 ? A 12.954 -10.443 -0.893 1.000 1 A GLN 91.196 1
ATOM 795 O OE1 . GLN 100 100 ? A 13.916 -9.711 -0.657 1.000 1 A GLN 87.379 1
ATOM 796 N NE2 . GLN 100 100 ? A 13.017 -11.763 -0.773 1.000 1 A GLN 85.533 1
ATOM 797 N N . ILE 101 101 ? A 9.227 -8.348 2.328 1.000 1 A ILE 97.004 1
ATOM 798 C CA . ILE 101 101 ? A 8.771 -7.419 3.361 1.000 1 A ILE 97.543 1
ATOM 799 C C . ILE 101 101 ? A 9.056 -7.987 4.738 1.000 1 A ILE 97.717 1
ATOM 800 O O . ILE 101 101 ? A 9.589 -7.299 5.614 1.000 1 A ILE 97.743 1
ATOM 801 C CB . ILE 101 101 ? A 7.272 -7.121 3.185 1.000 1 A ILE 97.882 1
ATOM 802 C CG1 . ILE 101 101 ? A 7.045 -6.360 1.887 1.000 1 A ILE 97.947 1
ATOM 803 C CG2 . ILE 101 101 ? A 6.715 -6.370 4.389 1.000 1 A ILE 97.990 1
ATOM 804 C CD1 . ILE 101 101 ? A 5.599 -6.370 1.432 1.000 1 A ILE 97.832 1
ATOM 805 N N . LYS 102 102 ? A 8.709 -9.276 4.944 1.000 1 A LYS 97.670 1
ATOM 806 C CA . LYS 102 102 ? A 8.946 -9.873 6.269 1.000 1 A LYS 97.335 1
ATOM 807 C C . LYS 102 102 ? A 10.437 -9.939 6.580 1.000 1 A LYS 97.010 1
ATOM 808 O O . LYS 102 102 ? A 10.825 -9.761 7.734 1.000 1 A LYS 96.938 1
ATOM 809 C CB . LYS 102 102 ? A 8.322 -11.267 6.326 1.000 1 A LYS 97.155 1
ATOM 810 C CG . LYS 102 102 ? A 6.790 -11.236 6.386 1.000 1 A LYS 94.611 1
ATOM 811 C CD . LYS 102 102 ? A 6.138 -12.523 5.938 1.000 1 A LYS 91.343 1
ATOM 812 C CE . LYS 102 102 ? A 6.670 -13.702 6.724 1.000 1 A LYS 85.511 1
ATOM 813 N NZ . LYS 102 102 ? A 6.069 -14.973 6.264 1.000 1 A LYS 86.885 1
ATOM 814 N N . ARG 103 103 ? A 11.278 -10.147 5.537 1.000 1 A ARG 96.981 1
ATOM 815 C CA . ARG 103 103 ? A 12.712 -10.204 5.762 1.000 1 A ARG 96.005 1
ATOM 816 C C . ARG 103 103 ? A 13.243 -8.859 6.252 1.000 1 A ARG 96.164 1
ATOM 817 O O . ARG 103 103 ? A 13.964 -8.782 7.247 1.000 1 A ARG 96.044 1
ATOM 818 C CB . ARG 103 103 ? A 13.426 -10.631 4.471 1.000 1 A ARG 94.497 1
ATOM 819 C CG . ARG 103 103 ? A 14.962 -10.564 4.567 1.000 1 A ARG 87.231 1
ATOM 820 C CD . ARG 103 103 ? A 15.633 -10.868 3.237 1.000 1 A ARG 83.045 1
ATOM 821 N NE . ARG 103 103 ? A 15.304 -9.867 2.230 1.000 1 A ARG 79.280 1
ATOM 822 C CZ . ARG 103 103 ? A 15.876 -8.674 2.118 1.000 1 A ARG 75.970 1
ATOM 823 N NH1 . ARG 103 103 ? A 16.819 -8.311 2.974 1.000 1 A ARG 71.356 1
ATOM 824 N NH2 . ARG 103 103 ? A 15.509 -7.863 1.156 1.000 1 A ARG 70.486 1
ATOM 825 N N . VAL 104 104 ? A 12.860 -7.779 5.569 1.000 1 A VAL 95.930 1
ATOM 826 C CA . VAL 104 104 ? A 13.461 -6.490 5.925 1.000 1 A VAL 95.735 1
ATOM 827 C C . VAL 104 104 ? A 12.918 -5.993 7.251 1.000 1 A VAL 96.456 1
ATOM 828 O O . VAL 104 104 ? A 13.618 -5.297 7.972 1.000 1 A VAL 95.950 1
ATOM 829 C CB . VAL 104 104 ? A 13.247 -5.425 4.826 1.000 1 A VAL 93.873 1
ATOM 830 C CG1 . VAL 104 104 ? A 13.911 -5.855 3.526 1.000 1 A VAL 91.288 1
ATOM 831 C CG2 . VAL 104 104 ? A 11.796 -5.089 4.656 1.000 1 A VAL 90.012 1
ATOM 832 N N . LYS 105 105 ? A 11.676 -6.376 7.607 1.000 1 A LYS 96.595 1
ATOM 833 C CA . LYS 105 105 ? A 11.108 -5.961 8.879 1.000 1 A LYS 96.763 1
ATOM 834 C C . LYS 105 105 ? A 11.456 -6.911 10.012 1.000 1 A LYS 96.585 1
ATOM 835 O O . LYS 105 105 ? A 11.195 -6.582 11.168 1.000 1 A LYS 95.769 1
ATOM 836 C CB . LYS 105 105 ? A 9.590 -5.834 8.734 1.000 1 A LYS 96.692 1
ATOM 837 C CG . LYS 105 105 ? A 9.114 -4.773 7.735 1.000 1 A LYS 96.220 1
ATOM 838 C CD . LYS 105 105 ? A 9.434 -3.340 8.188 1.000 1 A LYS 95.676 1
ATOM 839 C CE . LYS 105 105 ? A 8.572 -2.893 9.355 1.000 1 A LYS 95.204 1
ATOM 840 N NZ . LYS 105 105 ? A 8.771 -1.430 9.614 1.000 1 A LYS 95.006 1
ATOM 841 N N . ASP 106 106 ? A 12.031 -8.108 9.671 1.000 1 A ASP 96.938 1
ATOM 842 C CA . ASP 106 106 ? A 12.304 -9.135 10.665 1.000 1 A ASP 96.476 1
ATOM 843 C C . ASP 106 106 ? A 11.092 -9.363 11.550 1.000 1 A ASP 96.648 1
ATOM 844 O O . ASP 106 106 ? A 11.164 -9.377 12.777 1.000 1 A ASP 95.439 1
ATOM 845 C CB . ASP 106 106 ? A 13.549 -8.793 11.498 1.000 1 A ASP 95.458 1
ATOM 846 C CG . ASP 106 106 ? A 14.028 -9.941 12.370 1.000 1 A ASP 92.151 1
ATOM 847 O OD1 . ASP 106 106 ? A 13.678 -11.114 12.051 1.000 1 A ASP 89.148 1
ATOM 848 O OD2 . ASP 106 106 ? A 14.737 -9.684 13.374 1.000 1 A ASP 88.108 1
ATOM 849 N N . SER 107 107 ? A 9.935 -9.539 10.862 1.000 1 A SER 96.063 1
ATOM 850 C CA . SER 107 107 ? A 8.656 -9.675 11.576 1.000 1 A SER 95.321 1
ATOM 851 C C . SER 107 107 ? A 7.681 -10.492 10.768 1.000 1 A SER 96.178 1
ATOM 852 O O . SER 107 107 ? A 7.665 -10.425 9.536 1.000 1 A SER 96.283 1
ATOM 853 C CB . SER 107 107 ? A 8.053 -8.304 11.867 1.000 1 A SER 93.615 1
ATOM 854 O OG . SER 107 107 ? A 6.714 -8.402 12.308 1.000 1 A SER 89.910 1
ATOM 855 N N . GLU 108 108 ? A 6.834 -11.266 11.433 1.000 1 A GLU 95.705 1
ATOM 856 C CA . GLU 108 108 ? A 5.758 -11.985 10.810 1.000 1 A GLU 95.219 1
ATOM 857 C C . GLU 108 108 ? A 4.445 -11.195 10.866 1.000 1 A GLU 95.379 1
ATOM 858 O O . GLU 108 108 ? A 3.441 -11.643 10.357 1.000 1 A GLU 92.959 1
ATOM 859 C CB . GLU 108 108 ? A 5.566 -13.341 11.465 1.000 1 A GLU 93.256 1
ATOM 860 C CG . GLU 108 108 ? A 6.747 -14.291 11.310 1.000 1 A GLU 89.969 1
ATOM 861 C CD . GLU 108 108 ? A 6.853 -14.900 9.926 1.000 1 A GLU 87.226 1
ATOM 862 O OE1 . GLU 108 108 ? A 5.828 -14.891 9.198 1.000 1 A GLU 79.073 1
ATOM 863 O OE2 . GLU 108 108 ? A 7.931 -15.427 9.546 1.000 1 A GLU 78.082 1
ATOM 864 N N . ASP 109 109 ? A 4.459 -10.027 11.519 1.000 1 A ASP 95.477 1
ATOM 865 C CA . ASP 109 109 ? A 3.270 -9.220 11.766 1.000 1 A ASP 95.733 1
ATOM 866 C C . ASP 109 109 ? A 3.545 -7.809 11.257 1.000 1 A ASP 96.336 1
ATOM 867 O O . ASP 109 109 ? A 3.858 -6.913 12.034 1.000 1 A ASP 95.150 1
ATOM 868 C CB . ASP 109 109 ? A 2.914 -9.208 13.256 1.000 1 A ASP 93.972 1
ATOM 869 C CG . ASP 109 109 ? A 1.593 -8.526 13.549 1.000 1 A ASP 92.014 1
ATOM 870 O OD1 . ASP 109 109 ? A 0.719 -8.463 12.647 1.000 1 A ASP 89.572 1
ATOM 871 O OD2 . ASP 109 109 ? A 1.425 -8.042 14.690 1.000 1 A ASP 87.994 1
ATOM 872 N N . VAL 110 110 ? A 3.466 -7.630 9.920 1.000 1 A VAL 97.948 1
ATOM 873 C CA . VAL 110 110 ? A 3.716 -6.348 9.277 1.000 1 A VAL 98.294 1
ATOM 874 C C . VAL 110 110 ? A 2.398 -5.892 8.664 1.000 1 A VAL 98.494 1
ATOM 875 O O . VAL 110 110 ? A 1.797 -6.668 7.925 1.000 1 A VAL 98.422 1
ATOM 876 C CB . VAL 110 110 ? A 4.785 -6.439 8.199 1.000 1 A VAL 98.046 1
ATOM 877 C CG1 . VAL 110 110 ? A 6.084 -6.994 8.783 1.000 1 A VAL 97.623 1
ATOM 878 C CG2 . VAL 110 110 ? A 5.008 -5.078 7.528 1.000 1 A VAL 97.940 1
ATOM 879 N N . PRO 111 111 ? A 1.942 -4.682 8.914 1.000 1 A PRO 98.704 1
ATOM 880 C CA . PRO 111 111 ? A 0.674 -4.256 8.294 1.000 1 A PRO 98.776 1
ATOM 881 C C . PRO 111 111 ? A 0.749 -4.333 6.780 1.000 1 A PRO 98.835 1
ATOM 882 O O . PRO 111 111 ? A 1.634 -3.729 6.176 1.000 1 A PRO 98.819 1
ATOM 883 C CB . PRO 111 111 ? A 0.492 -2.833 8.796 1.000 1 A PRO 98.712 1
ATOM 884 C CG . PRO 111 111 ? A 1.239 -2.797 10.081 1.000 1 A PRO 98.532 1
ATOM 885 C CD . PRO 111 111 ? A 2.462 -3.674 9.844 1.000 1 A PRO 98.604 1
ATOM 886 N N . MET 112 112 ? A -0.181 -5.068 6.173 1.000 1 A MET 98.766 1
ATOM 887 C CA . MET 112 112 ? A -0.219 -5.251 4.726 1.000 1 A MET 98.789 1
ATOM 888 C C . MET 112 112 ? A -1.667 -5.299 4.291 1.000 1 A MET 98.866 1
ATOM 889 O O . MET 112 112 ? A -2.547 -5.727 5.061 1.000 1 A MET 98.753 1
ATOM 890 C CB . MET 112 112 ? A 0.442 -6.566 4.320 1.000 1 A MET 98.347 1
ATOM 891 C CG . MET 112 112 ? A 1.928 -6.681 4.599 1.000 1 A MET 92.616 1
ATOM 892 S SD . MET 112 112 ? A 2.547 -8.160 3.771 1.000 1 A MET 93.264 1
ATOM 893 C CE . MET 112 112 ? A 3.980 -8.506 4.782 1.000 1 A MET 83.912 1
ATOM 894 N N . VAL 113 113 ? A -1.903 -4.915 3.043 1.000 1 A VAL 98.961 1
ATOM 895 C CA . VAL 113 113 ? A -3.210 -5.084 2.396 1.000 1 A VAL 98.979 1
ATOM 896 C C . VAL 113 113 ? A -2.943 -5.699 1.037 1.000 1 A VAL 98.984 1
ATOM 897 O O . VAL 113 113 ? A -2.037 -5.260 0.322 1.000 1 A VAL 98.977 1
ATOM 898 C CB . VAL 113 113 ? A -3.955 -3.730 2.243 1.000 1 A VAL 98.971 1
ATOM 899 C CG1 . VAL 113 113 ? A -4.280 -3.168 3.616 1.000 1 A VAL 98.936 1
ATOM 900 C CG2 . VAL 113 113 ? A -5.224 -3.893 1.402 1.000 1 A VAL 98.941 1
ATOM 901 N N . LEU 114 114 ? A -3.700 -6.739 0.667 1.000 1 A LEU 98.978 1
ATOM 902 C CA . LEU 114 114 ? A -3.645 -7.338 -0.654 1.000 1 A LEU 98.986 1
ATOM 903 C C . LEU 114 114 ? A -4.580 -6.583 -1.576 1.000 1 A LEU 98.989 1
ATOM 904 O O . LEU 114 114 ? A -5.751 -6.412 -1.245 1.000 1 A LEU 98.982 1
ATOM 905 C CB . LEU 114 114 ? A -4.029 -8.806 -0.591 1.000 1 A LEU 98.976 1
ATOM 906 C CG . LEU 114 114 ? A -3.996 -9.579 -1.908 1.000 1 A LEU 98.935 1
ATOM 907 C CD1 . LEU 114 114 ? A -2.582 -9.663 -2.465 1.000 1 A LEU 98.905 1
ATOM 908 C CD2 . LEU 114 114 ? A -4.593 -10.956 -1.710 1.000 1 A LEU 98.898 1
ATOM 909 N N . VAL 115 115 ? A -4.063 -6.103 -2.702 1.000 1 A VAL 98.985 1
ATOM 910 C CA . VAL 115 115 ? A -4.846 -5.300 -3.645 1.000 1 A VAL 98.991 1
ATOM 911 C C . VAL 115 115 ? A -4.897 -6.006 -4.987 1.000 1 A VAL 98.992 1
ATOM 912 O O . VAL 115 115 ? A -3.866 -6.304 -5.577 1.000 1 A VAL 98.989 1
ATOM 913 C CB . VAL 115 115 ? A -4.225 -3.898 -3.796 1.000 1 A VAL 98.987 1
ATOM 914 C CG1 . VAL 115 115 ? A -4.257 -3.157 -2.472 1.000 1 A VAL 98.980 1
ATOM 915 C CG2 . VAL 115 115 ? A -4.963 -3.099 -4.885 1.000 1 A VAL 98.977 1
ATOM 916 N N . GLY 116 116 ? A -6.117 -6.280 -5.463 1.000 1 A GLY 98.985 1
ATOM 917 C CA . GLY 116 116 ? A -6.332 -6.812 -6.789 1.000 1 A GLY 98.981 1
ATOM 918 C C . GLY 116 116 ? A -6.774 -5.693 -7.709 1.000 1 A GLY 98.980 1
ATOM 919 O O . GLY 116 116 ? A -7.936 -5.305 -7.705 1.000 1 A GLY 98.959 1
ATOM 920 N N . ASN 117 117 ? A -5.856 -5.160 -8.484 1.000 1 A ASN 98.958 1
ATOM 921 C CA . ASN 117 117 ? A -6.085 -3.977 -9.298 1.000 1 A ASN 98.958 1
ATOM 922 C C . ASN 117 117 ? A -6.573 -4.358 -10.692 1.000 1 A ASN 98.945 1
ATOM 923 O O . ASN 117 117 ? A -6.417 -5.481 -11.154 1.000 1 A ASN 98.915 1
ATOM 924 C CB . ASN 117 117 ? A -4.800 -3.149 -9.363 1.000 1 A ASN 98.954 1
ATOM 925 C CG . ASN 117 117 ? A -5.026 -1.785 -9.967 1.000 1 A ASN 98.938 1
ATOM 926 O OD1 . ASN 117 117 ? A -5.976 -1.101 -9.602 1.000 1 A ASN 98.709 1
ATOM 927 N ND2 . ASN 117 117 ? A -4.150 -1.396 -10.885 1.000 1 A ASN 98.707 1
ATOM 928 N N . LYS 118 118 ? A -7.140 -3.386 -11.401 1.000 1 A LYS 98.906 1
ATOM 929 C CA . LYS 118 118 ? A -7.651 -3.470 -12.753 1.000 1 A LYS 98.863 1
ATOM 930 C C . LYS 118 118 ? A -9.003 -4.175 -12.770 1.000 1 A LYS 98.868 1
ATOM 931 O O . LYS 118 118 ? A -9.314 -4.904 -13.697 1.000 1 A LYS 98.839 1
ATOM 932 C CB . LYS 118 118 ? A -6.647 -4.114 -13.731 1.000 1 A LYS 98.809 1
ATOM 933 C CG . LYS 118 118 ? A -5.270 -3.473 -13.727 1.000 1 A LYS 98.669 1
ATOM 934 C CD . LYS 118 118 ? A -4.439 -3.910 -14.929 1.000 1 A LYS 98.446 1
ATOM 935 C CE . LYS 118 118 ? A -3.055 -3.331 -14.856 1.000 1 A LYS 98.402 1
ATOM 936 N NZ . LYS 118 118 ? A -2.258 -3.661 -16.077 1.000 1 A LYS 98.376 1
ATOM 937 N N . SER 119 119 ? A -9.803 -3.941 -11.708 1.000 1 A SER 98.838 1
ATOM 938 C CA . SER 119 119 ? A -11.115 -4.581 -11.596 1.000 1 A SER 98.766 1
ATOM 939 C C . SER 119 119 ? A -12.071 -4.172 -12.703 1.000 1 A SER 98.752 1
ATOM 940 O O . SER 119 119 ? A -13.090 -4.823 -12.911 1.000 1 A SER 98.482 1
ATOM 941 C CB . SER 119 119 ? A -11.745 -4.265 -10.245 1.000 1 A SER 98.558 1
ATOM 942 O OG . SER 119 119 ? A -12.087 -2.910 -10.175 1.000 1 A SER 94.193 1
ATOM 943 N N . ASP 120 120 ? A -11.769 -3.077 -13.403 1.000 1 A ASP 98.845 1
ATOM 944 C CA . ASP 120 120 ? A -12.580 -2.670 -14.548 1.000 1 A ASP 98.816 1
ATOM 945 C C . ASP 120 120 ? A -12.469 -3.580 -15.735 1.000 1 A ASP 98.774 1
ATOM 946 O O . ASP 120 120 ? A -13.318 -3.572 -16.638 1.000 1 A ASP 98.623 1
ATOM 947 C CB . ASP 120 120 ? A -12.206 -1.242 -14.974 1.000 1 A ASP 98.817 1
ATOM 948 C CG . ASP 120 120 ? A -10.729 -1.126 -15.305 1.000 1 A ASP 98.857 1
ATOM 949 O OD1 . ASP 120 120 ? A -9.920 -1.130 -14.366 1.000 1 A ASP 98.640 1
ATOM 950 O OD2 . ASP 120 120 ? A -10.411 -1.033 -16.507 1.000 1 A ASP 98.529 1
ATOM 951 N N . LEU 121 121 ? A -11.376 -4.377 -15.801 1.000 1 A LEU 98.607 1
ATOM 952 C CA . LEU 121 121 ? A -11.124 -5.169 -17.018 1.000 1 A LEU 98.427 1
ATOM 953 C C . LEU 121 121 ? A -12.034 -6.394 -17.050 1.000 1 A LEU 98.304 1
ATOM 954 O O . LEU 121 121 ? A -12.338 -6.995 -16.022 1.000 1 A LEU 98.096 1
ATOM 955 C CB . LEU 121 121 ? A -9.668 -5.595 -17.087 1.000 1 A LEU 98.193 1
ATOM 956 C CG . LEU 121 121 ? A -8.681 -4.487 -17.447 1.000 1 A LEU 97.847 1
ATOM 957 C CD1 . LEU 121 121 ? A -9.007 -3.850 -18.791 1.000 1 A LEU 97.115 1
ATOM 958 C CD2 . LEU 121 121 ? A -7.275 -5.020 -17.422 1.000 1 A LEU 97.306 1
ATOM 959 N N . PRO 122 122 ? A -12.481 -6.773 -18.256 1.000 1 A PRO 98.061 1
ATOM 960 C CA . PRO 122 122 ? A -13.309 -7.969 -18.399 1.000 1 A PRO 97.436 1
ATOM 961 C C . PRO 122 122 ? A -12.502 -9.255 -18.349 1.000 1 A PRO 96.993 1
ATOM 962 O O . PRO 122 122 ? A -13.072 -10.307 -18.070 1.000 1 A PRO 94.296 1
ATOM 963 C CB . PRO 122 122 ? A -13.922 -7.770 -19.795 1.000 1 A PRO 96.317 1
ATOM 964 C CG . PRO 122 122 ? A -12.873 -7.011 -20.519 1.000 1 A PRO 95.038 1
ATOM 965 C CD . PRO 122 122 ? A -12.252 -6.060 -19.520 1.000 1 A PRO 97.143 1
ATOM 966 N N . SER 123 123 ? A -11.185 -9.202 -18.592 1.000 1 A SER 95.143 1
ATOM 967 C CA . SER 123 123 ? A -10.351 -10.384 -18.790 1.000 1 A SER 93.870 1
ATOM 968 C C . SER 123 123 ? A -9.724 -10.865 -17.491 1.000 1 A SER 94.660 1
ATOM 969 O O . SER 123 123 ? A -8.505 -10.991 -17.389 1.000 1 A SER 92.304 1
ATOM 970 C CB . SER 123 123 ? A -9.294 -10.097 -19.853 1.000 1 A SER 89.562 1
ATOM 971 O OG . SER 123 123 ? A -8.591 -8.901 -19.551 1.000 1 A SER 78.349 1
ATOM 972 N N . ARG 124 124 ? A -10.567 -11.148 -16.506 1.000 1 A ARG 97.459 1
ATOM 973 C CA . ARG 124 124 ? A -10.121 -11.641 -15.212 1.000 1 A ARG 97.732 1
ATOM 974 C C . ARG 124 124 ? A -9.544 -13.043 -15.342 1.000 1 A ARG 98.067 1
ATOM 975 O O . ARG 124 124 ? A -10.166 -13.919 -15.930 1.000 1 A ARG 97.304 1
ATOM 976 C CB . ARG 124 124 ? A -11.299 -11.642 -14.216 1.000 1 A ARG 97.083 1
ATOM 977 C CG . ARG 124 124 ? A -11.002 -12.314 -12.880 1.000 1 A ARG 96.589 1
ATOM 978 C CD . ARG 124 124 ? A -12.213 -12.334 -11.980 1.000 1 A ARG 96.283 1
ATOM 979 N NE . ARG 124 124 ? A -12.604 -10.983 -11.551 1.000 1 A ARG 96.185 1
ATOM 980 C CZ . ARG 124 124 ? A -12.113 -10.392 -10.480 1.000 1 A ARG 96.905 1
ATOM 981 N NH1 . ARG 124 124 ? A -11.195 -11.000 -9.738 1.000 1 A ARG 91.483 1
ATOM 982 N NH2 . ARG 124 124 ? A -12.537 -9.178 -10.149 1.000 1 A ARG 91.183 1
ATOM 983 N N . THR 125 125 ? A -8.354 -13.254 -14.750 1.000 1 A THR 98.735 1
ATOM 984 C CA . THR 125 125 ? A -7.757 -14.580 -14.651 1.000 1 A THR 98.729 1
ATOM 985 C C . THR 125 125 ? A -7.533 -15.017 -13.213 1.000 1 A THR 98.759 1
ATOM 986 O O . THR 125 125 ? A -7.189 -16.174 -12.971 1.000 1 A THR 98.516 1
ATOM 987 C CB . THR 125 125 ? A -6.416 -14.641 -15.393 1.000 1 A THR 98.646 1
ATOM 988 O OG1 . THR 125 125 ? A -5.484 -13.740 -14.790 1.000 1 A THR 98.396 1
ATOM 989 C CG2 . THR 125 125 ? A -6.611 -14.303 -16.867 1.000 1 A THR 98.267 1
ATOM 990 N N . VAL 126 126 ? A -7.691 -14.074 -12.247 1.000 1 A VAL 98.733 1
ATOM 991 C CA . VAL 126 126 ? A -7.542 -14.402 -10.812 1.000 1 A VAL 98.665 1
ATOM 992 C C . VAL 126 126 ? A -8.910 -14.191 -10.192 1.000 1 A VAL 98.500 1
ATOM 993 O O . VAL 126 126 ? A -9.370 -13.072 -10.070 1.000 1 A VAL 98.340 1
ATOM 994 C CB . VAL 126 126 ? A -6.497 -13.502 -10.148 1.000 1 A VAL 98.655 1
ATOM 995 C CG1 . VAL 126 126 ? A -5.171 -13.606 -10.871 1.000 1 A VAL 98.560 1
ATOM 996 C CG2 . VAL 126 126 ? A -6.348 -13.844 -8.677 1.000 1 A VAL 98.518 1
ATOM 997 N N . ASP 127 127 ? A -9.571 -15.280 -9.804 1.000 1 A ASP 98.295 1
ATOM 998 C CA . ASP 127 127 ? A -10.900 -15.189 -9.215 1.000 1 A ASP 97.929 1
ATOM 999 C C . ASP 127 127 ? A -10.844 -14.462 -7.890 1.000 1 A ASP 98.180 1
ATOM 1000 O O . ASP 127 127 ? A -9.906 -14.622 -7.119 1.000 1 A ASP 98.175 1
ATOM 1001 C CB . ASP 127 127 ? A -11.486 -16.580 -8.977 1.000 1 A ASP 96.710 1
ATOM 1002 C CG . ASP 127 127 ? A -11.848 -17.338 -10.247 1.000 1 A ASP 87.151 1
ATOM 1003 O OD1 . ASP 127 127 ? A -11.798 -16.722 -11.343 1.000 1 A ASP 83.091 1
ATOM 1004 O OD2 . ASP 127 127 ? A -12.198 -18.519 -10.144 1.000 1 A ASP 81.488 1
ATOM 1005 N N . THR 128 128 ? A -11.868 -13.672 -7.589 1.000 1 A THR 97.689 1
ATOM 1006 C CA . THR 128 128 ? A -11.949 -13.009 -6.299 1.000 1 A THR 97.795 1
ATOM 1007 C C . THR 128 128 ? A -11.798 -13.987 -5.166 1.000 1 A THR 98.229 1
ATOM 1008 O O . THR 128 128 ? A -11.120 -13.711 -4.174 1.000 1 A THR 98.211 1
ATOM 1009 C CB . THR 128 128 ? A -13.266 -12.224 -6.198 1.000 1 A THR 97.228 1
ATOM 1010 O OG1 . THR 128 128 ? A -13.266 -11.173 -7.143 1.000 1 A THR 96.227 1
ATOM 1011 C CG2 . THR 128 128 ? A -13.443 -11.647 -4.800 1.000 1 A THR 96.104 1
ATOM 1012 N N . LYS 129 129 ? A -12.411 -15.175 -5.294 1.000 1 A LYS 98.317 1
ATOM 1013 C CA . LYS 129 129 ? A -12.313 -16.157 -4.205 1.000 1 A LYS 98.320 1
ATOM 1014 C C . LYS 129 129 ? A -10.875 -16.606 -3.979 1.000 1 A LYS 98.471 1
ATOM 1015 O O . LYS 129 129 ? A -10.448 -16.780 -2.830 1.000 1 A LYS 98.566 1
ATOM 1016 C CB . LYS 129 129 ? A -13.218 -17.348 -4.479 1.000 1 A LYS 97.951 1
ATOM 1017 C CG . LYS 129 129 ? A -13.240 -18.385 -3.358 1.000 1 A LYS 88.816 1
ATOM 1018 C CD . LYS 129 129 ? A -14.163 -19.537 -3.663 1.000 1 A LYS 80.264 1
ATOM 1019 C CE . LYS 129 129 ? A -14.179 -20.502 -2.458 1.000 1 A LYS 77.907 1
ATOM 1020 N NZ . LYS 129 129 ? A -12.820 -21.008 -2.160 1.000 1 A LYS 67.707 1
ATOM 1021 N N . GLN 130 130 ? A -10.107 -16.812 -5.069 1.000 1 A GLN 98.256 1
ATOM 1022 C CA . GLN 130 130 ? A -8.706 -17.209 -4.914 1.000 1 A GLN 98.212 1
ATOM 1023 C C . GLN 130 130 ? A -7.944 -16.152 -4.122 1.000 1 A GLN 98.514 1
ATOM 1024 O O . GLN 130 130 ? A -7.129 -16.470 -3.230 1.000 1 A GLN 98.532 1
ATOM 1025 C CB . GLN 130 130 ? A -8.062 -17.416 -6.285 1.000 1 A GLN 97.585 1
ATOM 1026 C CG . GLN 130 130 ? A -6.637 -17.909 -6.226 1.000 1 A GLN 88.121 1
ATOM 1027 C CD . GLN 130 130 ? A -6.026 -18.127 -7.601 1.000 1 A GLN 82.000 1
ATOM 1028 O OE1 . GLN 130 130 ? A -6.618 -17.792 -8.624 1.000 1 A GLN 81.566 1
ATOM 1029 N NE2 . GLN 130 130 ? A -4.823 -18.676 -7.641 1.000 1 A GLN 77.416 1
ATOM 1030 N N . ALA 131 131 ? A -8.191 -14.867 -4.432 1.000 1 A ALA 98.784 1
ATOM 1031 C CA . ALA 131 131 ? A -7.512 -13.783 -3.751 1.000 1 A ALA 98.849 1
ATOM 1032 C C . ALA 131 131 ? A -7.959 -13.651 -2.305 1.000 1 A ALA 98.896 1
ATOM 1033 O O . ALA 131 131 ? A -7.161 -13.410 -1.401 1.000 1 A ALA 98.887 1
ATOM 1034 C CB . ALA 131 131 ? A -7.700 -12.486 -4.513 1.000 1 A ALA 98.790 1
ATOM 1035 N N . GLN 132 132 ? A -9.270 -13.808 -2.070 1.000 1 A GLN 98.871 1
ATOM 1036 C CA . GLN 132 132 ? A -9.778 -13.774 -0.709 1.000 1 A GLN 98.864 1
ATOM 1037 C C . GLN 132 132 ? A -9.148 -14.886 0.129 1.000 1 A GLN 98.875 1
ATOM 1038 O O . GLN 132 132 ? A -8.811 -14.680 1.290 1.000 1 A GLN 98.838 1
ATOM 1039 C CB . GLN 132 132 ? A -11.296 -13.919 -0.698 1.000 1 A GLN 98.747 1
ATOM 1040 C CG . GLN 132 132 ? A -12.024 -12.697 -1.215 1.000 1 A GLN 97.791 1
ATOM 1041 C CD . GLN 132 132 ? A -13.493 -12.933 -1.413 1.000 1 A GLN 97.453 1
ATOM 1042 O OE1 . GLN 132 132 ? A -13.930 -14.072 -1.608 1.000 1 A GLN 96.103 1
ATOM 1043 N NE2 . GLN 132 132 ? A -14.290 -11.875 -1.338 1.000 1 A GLN 94.451 1
ATOM 1044 N N . ASP 133 133 ? A -8.985 -16.088 -0.481 1.000 1 A ASP 98.869 1
ATOM 1045 C CA . ASP 133 133 ? A -8.389 -17.185 0.249 1.000 1 A ASP 98.826 1
ATOM 1046 C C . ASP 133 133 ? A -6.933 -16.890 0.611 1.000 1 A ASP 98.831 1
ATOM 1047 O O . ASP 133 133 ? A -6.491 -17.198 1.713 1.000 1 A ASP 98.745 1
ATOM 1048 C CB . ASP 133 133 ? A -8.471 -18.474 -0.561 1.000 1 A ASP 98.696 1
ATOM 1049 C CG . ASP 133 133 ? A -9.892 -19.021 -0.661 1.000 1 A ASP 98.125 1
ATOM 1050 O OD1 . ASP 133 133 ? A -10.765 -18.618 0.142 1.000 1 A ASP 96.762 1
ATOM 1051 O OD2 . ASP 133 133 ? A -10.135 -19.840 -1.570 1.000 1 A ASP 96.366 1
ATOM 1052 N N . LEU 134 134 ? A -6.177 -16.296 -0.335 1.000 1 A LEU 98.849 1
ATOM 1053 C CA . LEU 134 134 ? A -4.801 -15.957 -0.020 1.000 1 A LEU 98.842 1
ATOM 1054 C C . LEU 134 134 ? A -4.726 -14.930 1.091 1.000 1 A LEU 98.861 1
ATOM 1055 O O . LEU 134 134 ? A -3.960 -15.088 2.057 1.000 1 A LEU 98.817 1
ATOM 1056 C CB . LEU 134 134 ? A -4.080 -15.420 -1.258 1.000 1 A LEU 98.808 1
ATOM 1057 C CG . LEU 134 134 ? A -2.598 -15.119 -1.053 1.000 1 A LEU 98.615 1
ATOM 1058 C CD1 . LEU 134 134 ? A -1.837 -16.403 -0.729 1.000 1 A LEU 98.264 1
ATOM 1059 C CD2 . LEU 134 134 ? A -2.027 -14.468 -2.309 1.000 1 A LEU 98.319 1
ATOM 1060 N N . ALA 135 135 ? A -5.533 -13.884 1.002 1.000 1 A ALA 98.871 1
ATOM 1061 C CA . ALA 135 135 ? A -5.528 -12.853 2.034 1.000 1 A ALA 98.850 1
ATOM 1062 C C . ALA 135 135 ? A -5.896 -13.447 3.382 1.000 1 A ALA 98.812 1
ATOM 1063 O O . ALA 135 135 ? A -5.286 -13.104 4.401 1.000 1 A ALA 98.742 1
ATOM 1064 C CB . ALA 135 135 ? A -6.455 -11.728 1.647 1.000 1 A ALA 98.829 1
ATOM 1065 N N . ARG 136 136 ? A -6.875 -14.357 3.411 1.000 1 A ARG 98.772 1
ATOM 1066 C CA . ARG 136 136 ? A -7.242 -14.975 4.652 1.000 1 A ARG 98.617 1
ATOM 1067 C C . ARG 136 136 ? A -6.100 -15.780 5.234 1.000 1 A ARG 98.502 1
ATOM 1068 O O . ARG 136 136 ? A -5.850 -15.751 6.450 1.000 1 A ARG 98.104 1
ATOM 1069 C CB . ARG 136 136 ? A -8.494 -15.881 4.450 1.000 1 A ARG 98.448 1
ATOM 1070 C CG . ARG 136 136 ? A -9.032 -16.422 5.759 1.000 1 A ARG 93.248 1
ATOM 1071 C CD . ARG 136 136 ? A -10.163 -17.459 5.567 1.000 1 A ARG 89.508 1
ATOM 1072 N NE . ARG 136 136 ? A -11.097 -16.993 4.549 1.000 1 A ARG 81.026 1
ATOM 1073 C CZ . ARG 136 136 ? A -11.373 -17.642 3.432 1.000 1 A ARG 73.753 1
ATOM 1074 N NH1 . ARG 136 136 ? A -12.255 -17.116 2.568 1.000 1 A ARG 70.176 1
ATOM 1075 N NH2 . ARG 136 136 ? A -10.801 -18.826 3.180 1.000 1 A ARG 64.389 1
ATOM 1076 N N . SER 137 137 ? A -5.368 -16.498 4.360 1.000 1 A SER 98.556 1
ATOM 1077 C CA . SER 137 137 ? A -4.216 -17.272 4.847 1.000 1 A SER 98.258 1
ATOM 1078 C C . SER 137 137 ? A -3.160 -16.367 5.453 1.000 1 A SER 98.178 1
ATOM 1079 O O . SER 137 137 ? A -2.433 -16.807 6.347 1.000 1 A SER 97.622 1
ATOM 1080 C CB . SER 137 137 ? A -3.616 -18.123 3.731 1.000 1 A SER 97.713 1
ATOM 1081 O OG . SER 137 137 ? A -2.843 -17.336 2.829 1.000 1 A SER 96.315 1
ATOM 1082 N N . TYR 138 138 ? A -3.055 -15.132 4.961 1.000 1 A TYR 98.047 1
ATOM 1083 C CA . TYR 138 138 ? A -2.061 -14.179 5.477 1.000 1 A TYR 97.900 1
ATOM 1084 C C . TYR 138 138 ? A -2.583 -13.390 6.684 1.000 1 A TYR 97.735 1
ATOM 1085 O O . TYR 138 138 ? A -1.806 -12.734 7.370 1.000 1 A TYR 97.356 1
ATOM 1086 C CB . TYR 138 138 ? A -1.677 -13.166 4.397 1.000 1 A TYR 97.771 1
ATOM 1087 C CG . TYR 138 138 ? A -0.929 -13.707 3.222 1.000 1 A TYR 97.941 1
ATOM 1088 C CD1 . TYR 138 138 ? A -0.250 -14.912 3.273 1.000 1 A TYR 97.535 1
ATOM 1089 C CD2 . TYR 138 138 ? A -0.870 -12.967 2.046 1.000 1 A TYR 97.612 1
ATOM 1090 C CE1 . TYR 138 138 ? A 0.469 -15.367 2.178 1.000 1 A TYR 97.236 1
ATOM 1091 C CE2 . TYR 138 138 ? A -0.168 -13.423 0.943 1.000 1 A TYR 97.063 1
ATOM 1092 C CZ . TYR 138 138 ? A 0.502 -14.616 1.026 1.000 1 A TYR 97.368 1
ATOM 1093 O OH . TYR 138 138 ? A 1.226 -15.061 -0.069 1.000 1 A TYR 96.249 1
ATOM 1094 N N . GLY 139 139 ? A -3.898 -13.406 6.919 1.000 1 A GLY 98.085 1
ATOM 1095 C CA . GLY 139 139 ? A -4.491 -12.590 7.988 1.000 1 A GLY 97.856 1
ATOM 1096 C C . GLY 139 139 ? A -4.496 -11.112 7.681 1.000 1 A GLY 98.138 1
ATOM 1097 O O . GLY 139 139 ? A -4.272 -10.286 8.585 1.000 1 A GLY 97.538 1
ATOM 1098 N N . ILE 140 140 ? A -4.740 -10.753 6.407 1.000 1 A ILE 98.521 1
ATOM 1099 C CA . ILE 140 140 ? A -4.691 -9.370 5.971 1.000 1 A ILE 98.639 1
ATOM 1100 C C . ILE 140 140 ? A -5.917 -9.071 5.136 1.000 1 A ILE 98.800 1
ATOM 1101 O O . ILE 140 140 ? A -6.534 -9.986 4.610 1.000 1 A ILE 98.835 1
ATOM 1102 C CB . ILE 140 140 ? A -3.411 -9.043 5.173 1.000 1 A ILE 98.552 1
ATOM 1103 C CG1 . ILE 140 140 ? A -3.387 -9.779 3.824 1.000 1 A ILE 98.483 1
ATOM 1104 C CG2 . ILE 140 140 ? A -2.178 -9.373 6.023 1.000 1 A ILE 98.527 1
ATOM 1105 C CD1 . ILE 140 140 ? A -2.160 -9.470 2.971 1.000 1 A ILE 98.241 1
ATOM 1106 N N . PRO 141 141 ? A -6.276 -7.797 5.019 1.000 1 A PRO 98.909 1
ATOM 1107 C CA . PRO 141 141 ? A -7.418 -7.459 4.149 1.000 1 A PRO 98.921 1
ATOM 1108 C C . PRO 141 141 ? A -7.133 -7.656 2.678 1.000 1 A PRO 98.947 1
ATOM 1109 O O . PRO 141 141 ? A -5.991 -7.580 2.250 1.000 1 A PRO 98.938 1
ATOM 1110 C CB . PRO 141 141 ? A -7.707 -5.978 4.476 1.000 1 A PRO 98.891 1
ATOM 1111 C CG . PRO 141 141 ? A -7.002 -5.718 5.765 1.000 1 A PRO 98.802 1
ATOM 1112 C CD . PRO 141 141 ? A -5.793 -6.634 5.733 1.000 1 A PRO 98.865 1
ATOM 1113 N N . PHE 142 142 ? A -8.187 -7.867 1.876 1.000 1 A PHE 98.969 1
ATOM 1114 C CA . PHE 142 142 ? A -8.123 -7.890 0.414 1.000 1 A PHE 98.971 1
ATOM 1115 C C . PHE 142 142 ? A -9.093 -6.851 -0.117 1.000 1 A PHE 98.965 1
ATOM 1116 O O . PHE 142 142 ? A -10.263 -6.860 0.269 1.000 1 A PHE 98.919 1
ATOM 1117 C CB . PHE 142 142 ? A -8.501 -9.257 -0.129 1.000 1 A PHE 98.956 1
ATOM 1118 C CG . PHE 142 142 ? A -8.713 -9.279 -1.625 1.000 1 A PHE 98.949 1
ATOM 1119 C CD1 . PHE 142 142 ? A -7.703 -8.909 -2.496 1.000 1 A PHE 98.938 1
ATOM 1120 C CD2 . PHE 142 142 ? A -9.950 -9.604 -2.142 1.000 1 A PHE 98.915 1
ATOM 1121 C CE1 . PHE 142 142 ? A -7.902 -8.904 -3.857 1.000 1 A PHE 98.889 1
ATOM 1122 C CE2 . PHE 142 142 ? A -10.162 -9.622 -3.517 1.000 1 A PHE 98.834 1
ATOM 1123 C CZ . PHE 142 142 ? A -9.136 -9.256 -4.373 1.000 1 A PHE 98.845 1
ATOM 1124 N N . ILE 143 143 ? A -8.599 -5.995 -1.019 1.000 1 A ILE 98.971 1
ATOM 1125 C CA . ILE 143 143 ? A -9.404 -4.937 -1.621 1.000 1 A ILE 98.965 1
ATOM 1126 C C . ILE 143 143 ? A -9.240 -5.023 -3.132 1.000 1 A ILE 98.967 1
ATOM 1127 O O . ILE 143 143 ? A -8.134 -5.108 -3.632 1.000 1 A ILE 98.953 1
ATOM 1128 C CB . ILE 143 143 ? A -8.938 -3.538 -1.123 1.000 1 A ILE 98.928 1
ATOM 1129 C CG1 . ILE 143 143 ? A -9.056 -3.420 0.413 1.000 1 A ILE 98.516 1
ATOM 1130 C CG2 . ILE 143 143 ? A -9.743 -2.446 -1.823 1.000 1 A ILE 98.697 1
ATOM 1131 C CD1 . ILE 143 143 ? A -10.489 -3.530 0.938 1.000 1 A ILE 90.376 1
ATOM 1132 N N . GLU 144 144 ? A -10.371 -5.011 -3.871 1.000 1 A GLU 98.915 1
ATOM 1133 C CA . GLU 144 144 ? A -10.315 -4.886 -5.319 1.000 1 A GLU 98.885 1
ATOM 1134 C C . GLU 144 144 ? A -10.335 -3.417 -5.691 1.000 1 A GLU 98.912 1
ATOM 1135 O O . GLU 144 144 ? A -11.062 -2.618 -5.077 1.000 1 A GLU 98.783 1
ATOM 1136 C CB . GLU 144 144 ? A -11.484 -5.600 -5.970 1.000 1 A GLU 98.512 1
ATOM 1137 C CG . GLU 144 144 ? A -11.285 -7.099 -6.137 1.000 1 A GLU 94.342 1
ATOM 1138 C CD . GLU 144 144 ? A -12.277 -7.718 -7.092 1.000 1 A GLU 92.244 1
ATOM 1139 O OE1 . GLU 144 144 ? A -13.406 -7.206 -7.219 1.000 1 A GLU 86.507 1
ATOM 1140 O OE2 . GLU 144 144 ? A -11.934 -8.754 -7.702 1.000 1 A GLU 83.814 1
ATOM 1141 N N . THR 145 145 ? A -9.525 -3.033 -6.665 1.000 1 A THR 98.982 1
ATOM 1142 C CA . THR 145 145 ? A -9.411 -1.648 -7.069 1.000 1 A THR 98.987 1
ATOM 1143 C C . THR 145 145 ? A -9.392 -1.526 -8.571 1.000 1 A THR 98.983 1
ATOM 1144 O O . THR 145 145 ? A -9.133 -2.500 -9.305 1.000 1 A THR 98.972 1
ATOM 1145 C CB . THR 145 145 ? A -8.110 -1.018 -6.540 1.000 1 A THR 98.990 1
ATOM 1146 O OG1 . THR 145 145 ? A -6.988 -1.677 -7.109 1.000 1 A THR 98.979 1
ATOM 1147 C CG2 . THR 145 145 ? A -8.007 -1.081 -5.014 1.000 1 A THR 98.984 1
ATOM 1148 N N . SER 146 146 ? A -9.651 -0.317 -9.030 1.000 1 A SER 98.938 1
ATOM 1149 C CA . SER 146 146 ? A -9.358 0.080 -10.400 1.000 1 A SER 98.930 1
ATOM 1150 C C . SER 146 146 ? A -8.738 1.479 -10.334 1.000 1 A SER 98.913 1
ATOM 1151 O O . SER 146 146 ? A -9.429 2.421 -9.953 1.000 1 A SER 98.881 1
ATOM 1152 C CB . SER 146 146 ? A -10.597 0.125 -11.296 1.000 1 A SER 98.909 1
ATOM 1153 O OG . SER 146 146 ? A -10.258 0.728 -12.537 1.000 1 A SER 98.866 1
ATOM 1154 N N . ALA 147 147 ? A -7.465 1.581 -10.711 1.000 1 A ALA 98.731 1
ATOM 1155 C CA . ALA 147 147 ? A -6.889 2.907 -10.862 1.000 1 A ALA 98.605 1
ATOM 1156 C C . ALA 147 147 ? A -7.552 3.671 -12.003 1.000 1 A ALA 98.600 1
ATOM 1157 O O . ALA 147 147 ? A -7.508 4.908 -12.013 1.000 1 A ALA 98.466 1
ATOM 1158 C CB . ALA 147 147 ? A -5.394 2.817 -11.118 1.000 1 A ALA 98.365 1
ATOM 1159 N N . LYS 148 148 ? A -8.173 2.960 -12.967 1.000 1 A LYS 98.519 1
ATOM 1160 C CA . LYS 148 148 ? A -8.813 3.631 -14.100 1.000 1 A LYS 98.515 1
ATOM 1161 C C . LYS 148 148 ? A -10.092 4.347 -13.681 1.000 1 A LYS 98.583 1
ATOM 1162 O O . LYS 148 148 ? A -10.282 5.490 -14.025 1.000 1 A LYS 98.440 1
ATOM 1163 C CB . LYS 148 148 ? A -9.099 2.639 -15.207 1.000 1 A LYS 98.301 1
ATOM 1164 C CG . LYS 148 148 ? A -9.764 3.242 -16.446 1.000 1 A LYS 97.853 1
ATOM 1165 C CD . LYS 148 148 ? A -9.896 2.236 -17.560 1.000 1 A LYS 97.056 1
ATOM 1166 C CE . LYS 148 148 ? A -10.473 2.870 -18.829 1.000 1 A LYS 95.367 1
ATOM 1167 N NZ . LYS 148 148 ? A -10.657 1.854 -19.890 1.000 1 A LYS 91.575 1
ATOM 1168 N N . THR 149 149 ? A -10.960 3.644 -12.944 1.000 1 A THR 98.706 1
ATOM 1169 C CA . THR 149 149 ? A -12.239 4.211 -12.493 1.000 1 A THR 98.691 1
ATOM 1170 C C . THR 149 149 ? A -12.187 4.833 -11.113 1.000 1 A THR 98.716 1
ATOM 1171 O O . THR 149 149 ? A -13.118 5.539 -10.720 1.000 1 A THR 98.641 1
ATOM 1172 C CB . THR 149 149 ? A -13.337 3.151 -12.485 1.000 1 A THR 98.643 1
ATOM 1173 O OG1 . THR 149 149 ? A -13.103 2.248 -11.399 1.000 1 A THR 98.535 1
ATOM 1174 C CG2 . THR 149 149 ? A -13.326 2.378 -13.786 1.000 1 A THR 98.352 1
ATOM 1175 N N . ARG 150 150 ? A -11.125 4.585 -10.357 1.000 1 A ARG 98.620 1
ATOM 1176 C CA . ARG 150 150 ? A -10.889 5.002 -8.984 1.000 1 A ARG 98.599 1
ATOM 1177 C C . ARG 150 150 ? A -11.668 4.176 -7.969 1.000 1 A ARG 98.678 1
ATOM 1178 O O . ARG 150 150 ? A -11.598 4.439 -6.786 1.000 1 A ARG 98.586 1
ATOM 1179 C CB . ARG 150 150 ? A -11.144 6.509 -8.746 1.000 1 A ARG 98.261 1
ATOM 1180 C CG . ARG 150 150 ? A -10.184 7.101 -7.731 1.000 1 A ARG 97.549 1
ATOM 1181 C CD . ARG 150 150 ? A -10.244 8.632 -7.684 1.000 1 A ARG 97.104 1
ATOM 1182 N NE . ARG 150 150 ? A -9.197 9.136 -6.793 1.000 1 A ARG 96.801 1
ATOM 1183 C CZ . ARG 150 150 ? A -9.286 9.162 -5.481 1.000 1 A ARG 96.630 1
ATOM 1184 N NH1 . ARG 150 150 ? A -10.400 8.749 -4.849 1.000 1 A ARG 93.590 1
ATOM 1185 N NH2 . ARG 150 150 ? A -8.275 9.629 -4.770 1.000 1 A ARG 94.021 1
ATOM 1186 N N . GLN 151 151 ? A -12.369 3.098 -8.443 1.000 1 A GLN 98.761 1
ATOM 1187 C CA . GLN 151 151 ? A -13.058 2.210 -7.515 1.000 1 A GLN 98.747 1
ATOM 1188 C C . GLN 151 151 ? A -12.050 1.632 -6.517 1.000 1 A GLN 98.845 1
ATOM 1189 O O . GLN 151 151 ? A -11.023 1.049 -6.901 1.000 1 A GLN 98.782 1
ATOM 1190 C CB . GLN 151 151 ? A -13.767 1.077 -8.223 1.000 1 A GLN 98.422 1
ATOM 1191 C CG . GLN 151 151 ? A -14.524 0.139 -7.304 1.000 1 A GLN 93.366 1
ATOM 1192 C CD . GLN 151 151 ? A -15.261 -0.983 -8.014 1.000 1 A GLN 82.764 1
ATOM 1193 O OE1 . GLN 151 151 ? A -14.681 -1.649 -8.894 1.000 1 A GLN 73.648 1
ATOM 1194 N NE2 . GLN 151 151 ? A -16.510 -1.196 -7.652 1.000 1 A GLN 74.125 1
ATOM 1195 N N . GLY 152 152 ? A -12.327 1.790 -5.245 1.000 1 A GLY 98.944 1
ATOM 1196 C CA . GLY 152 152 ? A -11.551 1.152 -4.212 1.000 1 A GLY 98.947 1
ATOM 1197 C C . GLY 152 152 ? A -10.203 1.763 -3.893 1.000 1 A GLY 98.958 1
ATOM 1198 O O . GLY 152 152 ? A -9.522 1.264 -3.001 1.000 1 A GLY 98.936 1
ATOM 1199 N N . VAL 153 153 ? A -9.805 2.816 -4.603 1.000 1 A VAL 98.929 1
ATOM 1200 C CA . VAL 153 153 ? A -8.461 3.378 -4.394 1.000 1 A VAL 98.928 1
ATOM 1201 C C . VAL 153 153 ? A -8.321 3.959 -2.983 1.000 1 A VAL 98.930 1
ATOM 1202 O O . VAL 153 153 ? A -7.403 3.608 -2.258 1.000 1 A VAL 98.921 1
ATOM 1203 C CB . VAL 153 153 ? A -8.125 4.429 -5.466 1.000 1 A VAL 98.880 1
ATOM 1204 C CG1 . VAL 153 153 ? A -8.110 3.776 -6.836 1.000 1 A VAL 98.838 1
ATOM 1205 C CG2 . VAL 153 153 ? A -6.764 5.087 -5.168 1.000 1 A VAL 98.801 1
ATOM 1206 N N . ASP 154 154 ? A -9.242 4.836 -2.604 1.000 1 A ASP 98.847 1
ATOM 1207 C CA . ASP 154 154 ? A -9.191 5.358 -1.235 1.000 1 A ASP 98.744 1
ATOM 1208 C C . ASP 154 154 ? A -9.321 4.227 -0.220 1.000 1 A ASP 98.774 1
ATOM 1209 O O . ASP 154 154 ? A -8.634 4.202 0.784 1.000 1 A ASP 98.707 1
ATOM 1210 C CB . ASP 154 154 ? A -10.274 6.405 -0.996 1.000 1 A ASP 98.365 1
ATOM 1211 C CG . ASP 154 154 ? A -10.029 7.711 -1.735 1.000 1 A ASP 97.866 1
ATOM 1212 O OD1 . ASP 154 154 ? A -8.862 8.007 -2.050 1.000 1 A ASP 96.867 1
ATOM 1213 O OD2 . ASP 154 154 ? A -11.011 8.426 -2.001 1.000 1 A ASP 95.891 1
ATOM 1214 N N . ASP 155 155 ? A -10.196 3.249 -0.509 1.000 1 A ASP 98.836 1
ATOM 1215 C CA . ASP 155 155 ? A -10.398 2.156 0.429 1.000 1 A ASP 98.846 1
ATOM 1216 C C . ASP 155 155 ? A -9.088 1.390 0.651 1.000 1 A ASP 98.891 1
ATOM 1217 O O . ASP 155 155 ? A -8.770 1.004 1.776 1.000 1 A ASP 98.867 1
ATOM 1218 C CB . ASP 155 155 ? A -11.484 1.214 -0.100 1.000 1 A ASP 98.707 1
ATOM 1219 C CG . ASP 155 155 ? A -11.957 0.198 0.926 1.000 1 A ASP 93.647 1
ATOM 1220 O OD1 . ASP 155 155 ? A -11.676 0.370 2.138 1.000 1 A ASP 93.184 1
ATOM 1221 O OD2 . ASP 155 155 ? A -12.643 -0.764 0.526 1.000 1 A ASP 92.263 1
ATOM 1222 N N . ALA 156 156 ? A -8.329 1.158 -0.420 1.000 1 A ALA 98.907 1
ATOM 1223 C CA . ALA 156 156 ? A -7.076 0.397 -0.303 1.000 1 A ALA 98.921 1
ATOM 1224 C C . ALA 156 156 ? A -6.088 1.124 0.591 1.000 1 A ALA 98.920 1
ATOM 1225 O O . ALA 156 156 ? A -5.533 0.535 1.531 1.000 1 A ALA 98.905 1
ATOM 1226 C CB . ALA 156 156 ? A -6.468 0.129 -1.678 1.000 1 A ALA 98.918 1
ATOM 1227 N N . PHE 157 157 ? A -5.855 2.404 0.336 1.000 1 A PHE 98.897 1
ATOM 1228 C CA . PHE 157 157 ? A -4.900 3.151 1.126 1.000 1 A PHE 98.873 1
ATOM 1229 C C . PHE 157 157 ? A -5.400 3.374 2.548 1.000 1 A PHE 98.837 1
ATOM 1230 O O . PHE 157 157 ? A -4.634 3.251 3.521 1.000 1 A PHE 98.808 1
ATOM 1231 C CB . PHE 157 157 ? A -4.536 4.471 0.447 1.000 1 A PHE 98.841 1
ATOM 1232 C CG . PHE 157 157 ? A -3.623 4.316 -0.726 1.000 1 A PHE 98.866 1
ATOM 1233 C CD1 . PHE 157 157 ? A -2.253 4.281 -0.550 1.000 1 A PHE 98.836 1
ATOM 1234 C CD2 . PHE 157 157 ? A -4.128 4.189 -2.025 1.000 1 A PHE 98.824 1
ATOM 1235 C CE1 . PHE 157 157 ? A -1.385 4.157 -1.640 1.000 1 A PHE 98.771 1
ATOM 1236 C CE2 . PHE 157 157 ? A -3.286 4.069 -3.102 1.000 1 A PHE 98.751 1
ATOM 1237 C CZ . PHE 157 157 ? A -1.906 4.052 -2.915 1.000 1 A PHE 98.780 1
ATOM 1238 N N . TYR 158 158 ? A -6.696 3.714 2.685 1.000 1 A TYR 98.800 1
ATOM 1239 C CA . TYR 158 158 ? A -7.235 3.984 4.009 1.000 1 A TYR 98.721 1
ATOM 1240 C C . TYR 158 158 ? A -7.254 2.716 4.866 1.000 1 A TYR 98.738 1
ATOM 1241 O O . TYR 158 158 ? A -6.993 2.750 6.075 1.000 1 A TYR 98.672 1
ATOM 1242 C CB . TYR 158 158 ? A -8.635 4.572 3.931 1.000 1 A TYR 98.523 1
ATOM 1243 C CG . TYR 158 158 ? A -8.738 5.979 3.345 1.000 1 A TYR 98.263 1
ATOM 1244 C CD1 . TYR 158 158 ? A -7.625 6.637 2.824 1.000 1 A TYR 97.794 1
ATOM 1245 C CD2 . TYR 158 158 ? A -9.960 6.621 3.299 1.000 1 A TYR 97.774 1
ATOM 1246 C CE1 . TYR 158 158 ? A -7.731 7.913 2.281 1.000 1 A TYR 97.211 1
ATOM 1247 C CE2 . TYR 158 158 ? A -10.086 7.895 2.762 1.000 1 A TYR 96.871 1
ATOM 1248 C CZ . TYR 158 158 ? A -8.972 8.527 2.254 1.000 1 A TYR 97.121 1
ATOM 1249 O OH . TYR 158 158 ? A -9.090 9.775 1.712 1.000 1 A TYR 96.250 1
ATOM 1250 N N . THR 159 159 ? A -7.545 1.541 4.234 1.000 1 A THR 98.792 1
ATOM 1251 C CA . THR 159 159 ? A -7.502 0.290 4.965 1.000 1 A THR 98.815 1
ATOM 1252 C C . THR 159 159 ? A -6.097 -0.000495 5.461 1.000 1 A THR 98.808 1
ATOM 1253 O O . THR 159 159 ? A -5.912 -0.474 6.579 1.000 1 A THR 98.778 1
ATOM 1254 C CB . THR 159 159 ? A -8.058 -0.851 4.118 1.000 1 A THR 98.839 1
ATOM 1255 O OG1 . THR 159 159 ? A -9.457 -0.587 3.845 1.000 1 A THR 98.777 1
ATOM 1256 C CG2 . THR 159 159 ? A -7.949 -2.183 4.830 1.000 1 A THR 98.770 1
ATOM 1257 N N . LEU 160 160 ? A -5.084 0.281 4.641 1.000 1 A LEU 98.854 1
ATOM 1258 C CA . LEU 160 160 ? A -3.698 0.100 5.093 1.000 1 A LEU 98.863 1
ATOM 1259 C C . LEU 160 160 ? A -3.396 0.987 6.290 1.000 1 A LEU 98.824 1
ATOM 1260 O O . LEU 160 160 ? A -2.777 0.518 7.260 1.000 1 A LEU 98.812 1
ATOM 1261 C CB . LEU 160 160 ? A -2.718 0.379 3.969 1.000 1 A LEU 98.877 1
ATOM 1262 C CG . LEU 160 160 ? A -1.246 0.147 4.332 1.000 1 A LEU 98.880 1
ATOM 1263 C CD1 . LEU 160 160 ? A -0.994 -1.241 4.888 1.000 1 A LEU 98.881 1
ATOM 1264 C CD2 . LEU 160 160 ? A -0.371 0.413 3.102 1.000 1 A LEU 98.887 1
ATOM 1265 N N . VAL 161 161 ? A -3.846 2.231 6.263 1.000 1 A VAL 98.739 1
ATOM 1266 C CA . VAL 161 161 ? A -3.663 3.105 7.418 1.000 1 A VAL 98.618 1
ATOM 1267 C C . VAL 161 161 ? A -4.319 2.485 8.653 1.000 1 A VAL 98.563 1
ATOM 1268 O O . VAL 161 161 ? A -3.726 2.449 9.751 1.000 1 A VAL 98.515 1
ATOM 1269 C CB . VAL 161 161 ? A -4.214 4.512 7.131 1.000 1 A VAL 98.429 1
ATOM 1270 C CG1 . VAL 161 161 ? A -3.331 5.218 6.117 1.000 1 A VAL 98.458 1
ATOM 1271 C CG2 . VAL 161 161 ? A -4.293 5.312 8.434 1.000 1 A VAL 98.183 1
ATOM 1272 N N . ARG 162 162 ? A -5.541 1.951 8.473 1.000 1 A ARG 98.394 1
ATOM 1273 C CA . ARG 162 162 ? A -6.231 1.361 9.621 1.000 1 A ARG 98.248 1
ATOM 1274 C C . ARG 162 162 ? A -5.451 0.134 10.139 1.000 1 A ARG 98.225 1
ATOM 1275 O O . ARG 162 162 ? A -5.427 -0.117 11.350 1.000 1 A ARG 98.175 1
ATOM 1276 C CB . ARG 162 162 ? A -7.662 1.008 9.253 1.000 1 A ARG 98.266 1
ATOM 1277 C CG . ARG 162 162 ? A -8.472 2.262 8.911 1.000 1 A ARG 97.901 1
ATOM 1278 C CD . ARG 162 162 ? A -9.924 1.927 8.541 1.000 1 A ARG 97.658 1
ATOM 1279 N NE . ARG 162 162 ? A -10.640 3.159 8.217 1.000 1 A ARG 97.470 1
ATOM 1280 C CZ . ARG 162 162 ? A -11.182 3.436 7.028 1.000 1 A ARG 97.189 1
ATOM 1281 N NH1 . ARG 162 162 ? A -11.094 2.543 6.041 1.000 1 A ARG 95.515 1
ATOM 1282 N NH2 . ARG 162 162 ? A -11.784 4.596 6.826 1.000 1 A ARG 95.988 1
ATOM 1283 N N . GLU 163 163 ? A -4.840 -0.654 9.228 1.000 1 A GLU 98.455 1
ATOM 1284 C CA . GLU 163 163 ? A -4.008 -1.772 9.660 1.000 1 A GLU 98.457 1
ATOM 1285 C C . GLU 163 163 ? A -2.798 -1.313 10.433 1.000 1 A GLU 98.446 1
ATOM 1286 O O . GLU 163 163 ? A -2.399 -1.964 11.408 1.000 1 A GLU 98.316 1
ATOM 1287 C CB . GLU 163 163 ? A -3.577 -2.627 8.466 1.000 1 A GLU 98.500 1
ATOM 1288 C CG . GLU 163 163 ? A -4.706 -3.396 7.830 1.000 1 A GLU 98.439 1
ATOM 1289 C CD . GLU 163 163 ? A -5.311 -4.396 8.808 1.000 1 A GLU 98.172 1
ATOM 1290 O OE1 . GLU 163 163 ? A -4.589 -5.349 9.174 1.000 1 A GLU 96.748 1
ATOM 1291 O OE2 . GLU 163 163 ? A -6.494 -4.231 9.173 1.000 1 A GLU 96.492 1
ATOM 1292 N N . ILE 164 164 ? A -2.178 -0.189 10.019 1.000 1 A ILE 98.549 1
ATOM 1293 C CA . ILE 164 164 ? A -1.053 0.361 10.749 1.000 1 A ILE 98.496 1
ATOM 1294 C C . ILE 164 164 ? A -1.499 0.785 12.152 1.000 1 A ILE 98.236 1
ATOM 1295 O O . ILE 164 164 ? A -0.809 0.531 13.141 1.000 1 A ILE 98.134 1
ATOM 1296 C CB . ILE 164 164 ? A -0.416 1.522 9.979 1.000 1 A ILE 98.554 1
ATOM 1297 C CG1 . ILE 164 164 ? A 0.203 0.997 8.680 1.000 1 A ILE 98.691 1
ATOM 1298 C CG2 . ILE 164 164 ? A 0.637 2.244 10.840 1.000 1 A ILE 98.507 1
ATOM 1299 C CD1 . ILE 164 164 ? A 0.547 2.102 7.680 1.000 1 A ILE 98.589 1
ATOM 1300 N N . ARG 165 165 ? A -2.672 1.448 12.221 1.000 1 A ARG 98.297 1
ATOM 1301 C CA . ARG 165 165 ? A -3.182 1.841 13.530 1.000 1 A ARG 97.836 1
ATOM 1302 C C . ARG 165 165 ? A -3.331 0.628 14.466 1.000 1 A ARG 97.712 1
ATOM 1303 O O . ARG 165 165 ? A -2.972 0.696 15.657 1.000 1 A ARG 97.443 1
ATOM 1304 C CB . ARG 165 165 ? A -4.545 2.536 13.367 1.000 1 A ARG 97.385 1
ATOM 1305 C CG . ARG 165 165 ? A -4.502 3.899 12.721 1.000 1 A ARG 96.243 1
ATOM 1306 C CD . ARG 165 165 ? A -5.934 4.416 12.533 1.000 1 A ARG 94.743 1
ATOM 1307 N NE . ARG 165 165 ? A -5.954 5.739 11.918 1.000 1 A ARG 93.980 1
ATOM 1308 C CZ . ARG 165 165 ? A -7.037 6.284 11.344 1.000 1 A ARG 93.237 1
ATOM 1309 N NH1 . ARG 165 165 ? A -8.179 5.607 11.327 1.000 1 A ARG 90.587 1
ATOM 1310 N NH2 . ARG 165 165 ? A -6.962 7.491 10.802 1.000 1 A ARG 90.761 1
ATOM 1311 N N . LYS 166 166 ? A -3.855 -0.489 13.899 1.000 1 A LYS 97.634 1
ATOM 1312 C CA . LYS 166 166 ? A -4.033 -1.697 14.708 1.000 1 A LYS 97.257 1
ATOM 1313 C C . LYS 166 166 ? A -2.693 -2.190 15.209 1.000 1 A LYS 97.405 1
ATOM 1314 O O . LYS 166 166 ? A -2.565 -2.629 16.361 1.000 1 A LYS 96.909 1
ATOM 1315 C CB . LYS 166 166 ? A -4.715 -2.790 13.880 1.000 1 A LYS 96.817 1
ATOM 1316 C CG . LYS 166 166 ? A -6.195 -2.530 13.580 1.000 1 A LYS 94.723 1
ATOM 1317 C CD . LYS 166 166 ? A -6.781 -3.694 12.817 1.000 1 A LYS 89.031 1
ATOM 1318 C CE . LYS 166 166 ? A -8.273 -3.562 12.640 1.000 1 A LYS 82.229 1
ATOM 1319 N NZ . LYS 166 166 ? A -8.642 -2.402 11.774 1.000 1 A LYS 75.370 1
ATOM 1320 N N . HIS 167 167 ? A -1.666 -2.154 14.333 1.000 1 A HIS 97.862 1
ATOM 1321 C CA . HIS 167 167 ? A -0.336 -2.619 14.734 1.000 1 A HIS 97.625 1
ATOM 1322 C C . HIS 167 167 ? A 0.277 -1.733 15.821 1.000 1 A HIS 97.428 1
ATOM 1323 O O . HIS 167 167 ? A 0.899 -2.233 16.758 1.000 1 A HIS 96.762 1
ATOM 1324 C CB . HIS 167 167 ? A 0.586 -2.655 13.513 1.000 1 A HIS 97.530 1
ATOM 1325 C CG . HIS 167 167 ? A 1.959 -3.156 13.840 1.000 1 A HIS 97.316 1
ATOM 1326 N ND1 . HIS 167 167 ? A 3.013 -2.330 14.050 1.000 1 A HIS 88.402 1
ATOM 1327 C CD2 . HIS 167 167 ? A 2.441 -4.407 13.983 1.000 1 A HIS 90.405 1
ATOM 1328 C CE1 . HIS 167 167 ? A 4.101 -3.038 14.321 1.000 1 A HIS 90.704 1
ATOM 1329 N NE2 . HIS 167 167 ? A 3.770 -4.314 14.283 1.000 1 A HIS 92.072 1
ATOM 1330 N N . LYS 168 168 ? A 0.072 -0.417 15.670 1.000 1 A LYS 96.841 1
ATOM 1331 C CA . LYS 168 168 ? A 0.676 0.545 16.622 1.000 1 A LYS 95.834 1
ATOM 1332 C C . LYS 168 168 ? A 0.051 0.441 18.011 1.000 1 A LYS 95.781 1
ATOM 1333 O O . LYS 168 168 ? A 0.714 0.786 18.998 1.000 1 A LYS 94.409 1
ATOM 1334 C CB . LYS 168 168 ? A 0.547 1.979 16.085 1.000 1 A LYS 93.783 1
ATOM 1335 C CG . LYS 168 168 ? A 1.387 2.258 14.847 1.000 1 A LYS 92.565 1
ATOM 1336 C CD . LYS 168 168 ? A 1.012 3.551 14.169 1.000 1 A LYS 89.875 1
ATOM 1337 C CE . LYS 168 168 ? A 1.497 4.736 14.973 1.000 1 A LYS 83.039 1
ATOM 1338 N NZ . LYS 168 168 ? A 1.146 6.027 14.281 1.000 1 A LYS 85.814 1
ATOM 1339 N N . GLU 169 169 ? A -1.222 -0.001 18.107 1.000 1 A GLU 96.220 1
ATOM 1340 C CA . GLU 169 169 ? A -1.886 -0.034 19.395 1.000 1 A GLU 95.697 1
ATOM 1341 C C . GLU 169 169 ? A -1.434 -1.202 20.283 1.000 1 A GLU 95.593 1
ATOM 1342 O O . GLU 169 169 ? A -1.786 -1.243 21.467 1.000 1 A GLU 93.899 1
ATOM 1343 C CB . GLU 169 169 ? A -3.405 -0.079 19.223 1.000 1 A GLU 93.691 1
ATOM 1344 C CG . GLU 169 169 ? A -3.947 -1.472 18.961 1.000 1 A GLU 88.894 1
ATOM 1345 C CD . GLU 169 169 ? A -5.465 -1.484 18.836 1.000 1 A GLU 86.713 1
ATOM 1346 O OE1 . GLU 169 169 ? A -6.100 -0.457 19.123 1.000 1 A GLU 82.456 1
ATOM 1347 O OE2 . GLU 169 169 ? A -6.012 -2.546 18.451 1.000 1 A GLU 81.776 1
ATOM 1348 N N . LYS 170 170 ? A -0.639 -2.133 19.688 1.000 1 A LYS 95.259 1
ATOM 1349 C CA . LYS 170 170 ? A -0.177 -3.286 20.460 1.000 1 A LYS 94.590 1
ATOM 1350 C C . LYS 170 170 ? A 0.916 -2.945 21.446 1.000 1 A LYS 91.265 1
ATOM 1351 O O . LYS 170 170 ? A 1.175 -3.680 22.383 1.000 1 A LYS 84.567 1
ATOM 1352 C CB . LYS 170 170 ? A 0.340 -4.375 19.512 1.000 1 A LYS 91.084 1
ATOM 1353 C CG . LYS 170 170 ? A -0.769 -4.958 18.652 1.000 1 A LYS 91.668 1
ATOM 1354 C CD . LYS 170 170 ? A -0.195 -5.928 17.625 1.000 1 A LYS 89.041 1
ATOM 1355 C CE . LYS 170 170 ? A -1.282 -6.494 16.736 1.000 1 A LYS 84.692 1
ATOM 1356 N NZ . LYS 170 170 ? A -0.706 -7.292 15.622 1.000 1 A LYS 79.770 1
HETATM 1357 C C1_1 . LIG2 . 1 ? B 10.170 -5.826 -11.328 1.000 2 B LIG2 90.848 1
HETATM 1358 C C2_1 . LIG2 . 1 ? B 10.869 -4.927 -10.368 1.000 2 B LIG2 94.183 1
HETATM 1359 C C3_1 . LIG2 . 1 ? B 10.706 -3.427 -10.803 1.000 2 B LIG2 94.238 1
HETATM 1360 N N1_1 . LIG2 . 1 ? B 9.322 -2.993 -10.608 1.000 2 B LIG2 95.641 1
HETATM 1361 C C4_1 . LIG2 . 1 ? B 8.760 -3.217 -9.274 1.000 2 B LIG2 94.640 1
HETATM 1362 C C5_1 . LIG2 . 1 ? B 8.958 -4.609 -8.843 1.000 2 B LIG2 94.528 1
HETATM 1363 N N2_1 . LIG2 . 1 ? B 10.335 -5.029 -9.004 1.000 2 B LIG2 95.544 1
HETATM 1364 C C6_1 . LIG2 . 1 ? B 10.757 -6.043 -8.157 1.000 2 B LIG2 95.842 1
HETATM 1365 N N3_1 . LIG2 . 1 ? B 10.776 -7.283 -8.598 1.000 2 B LIG2 95.295 1
HETATM 1366 C C7_1 . LIG2 . 1 ? B 11.064 -8.269 -7.772 1.000 2 B LIG2 94.603 1
HETATM 1367 N N4_1 . LIG2 . 1 ? B 11.382 -8.129 -6.484 1.000 2 B LIG2 94.976 1
HETATM 1368 C C8_1 . LIG2 . 1 ? B 11.423 -6.889 -5.984 1.000 2 B LIG2 94.997 1
HETATM 1369 C C9_1 . LIG2 . 1 ? B 11.728 -6.682 -4.636 1.000 2 B LIG2 95.124 1
HETATM 1370 C C10_1 . LIG2 . 1 ? B 11.726 -5.433 -4.097 1.000 2 B LIG2 95.339 1
HETATM 1371 C C11_1 . LIG2 . 1 ? B 11.417 -4.350 -4.900 1.000 2 B LIG2 95.098 1
HETATM 1372 C C12_1 . LIG2 . 1 ? B 11.106 -4.499 -6.226 1.000 2 B LIG2 95.515 1
HETATM 1373 C C13_1 . LIG2 . 1 ? B 11.101 -5.782 -6.781 1.000 2 B LIG2 95.613 1
HETATM 1374 Cl CL1_1 . LIG2 . 1 ? B 11.352 -2.768 -4.290 1.000 2 B LIG2 94.445 1
HETATM 1375 C C14_1 . LIG2 . 1 ? B 12.126 -5.244 -2.698 1.000 2 B LIG2 95.475 1
HETATM 1376 C C15_1 . LIG2 . 1 ? B 11.230 -5.368 -1.651 1.000 2 B LIG2 96.261 1
HETATM 1377 C C16_1 . LIG2 . 1 ? B 11.709 -5.231 -0.347 1.000 2 B LIG2 95.568 1
HETATM 1378 C C17_1 . LIG2 . 1 ? B 13.068 -4.989 -0.132 1.000 2 B LIG2 94.920 1
HETATM 1379 C C18_1 . LIG2 . 1 ? B 13.906 -4.872 -1.233 1.000 2 B LIG2 93.815 1
HETATM 1380 N N5_1 . LIG2 . 1 ? B 13.455 -5.014 -2.497 1.000 2 B LIG2 94.298 1
HETATM 1381 N N6_1 . LIG2 . 1 ? B 15.259 -4.640 -1.042 1.000 2 B LIG2 92.658 1
HETATM 1382 C C19_1 . LIG2 . 1 ? B 10.826 -5.342 0.834 1.000 2 B LIG2 95.065 1
HETATM 1383 C C20_1 . LIG2 . 1 ? B 9.750 -5.664 -1.925 1.000 2 B LIG2 95.790 1
HETATM 1384 F F1_1 . LIG2 . 1 ? B 9.345 -5.173 -3.055 1.000 2 B LIG2 87.275 1
HETATM 1385 F F2_1 . LIG2 . 1 ? B 9.622 -6.999 -1.930 1.000 2 B LIG2 86.617 1
HETATM 1386 F F3_1 . LIG2 . 1 ? B 8.996 -5.143 -0.946 1.000 2 B LIG2 87.437 1
HETATM 1387 F F4_1 . LIG2 . 1 ? B 11.994 -7.755 -3.898 1.000 2 B LIG2 94.917 1
HETATM 1388 O O1_1 . LIG2 . 1 ? B 11.012 -9.526 -8.274 1.000 2 B LIG2 94.442 1
HETATM 1389 C C21_1 . LIG2 . 1 ? B 10.344 -9.697 -9.521 1.000 2 B LIG2 88.613 1
HETATM 1390 C C22_1 . LIG2 . 1 ? B 10.019 -11.165 -9.756 1.000 2 B LIG2 90.286 1
HETATM 1391 C C23_1 . LIG2 . 1 ? B 9.124 -11.646 -8.665 1.000 2 B LIG2 85.598 1
HETATM 1392 C C24_1 . LIG2 . 1 ? B 9.728 -13.004 -8.359 1.000 2 B LIG2 83.844 1
HETATM 1393 C C25_1 . LIG2 . 1 ? B 11.180 -12.804 -8.569 1.000 2 B LIG2 84.213 1
HETATM 1394 N N7_1 . LIG2 . 1 ? B 11.268 -11.945 -9.770 1.000 2 B LIG2 86.495 1
HETATM 1395 C C26_1 . LIG2 . 1 ? B 11.360 -12.757 -10.923 1.000 2 B LIG2 77.961
1
HETATM 1396 C C27_1 . LIG2 . 1 ? B 8.543 -2.401 -11.572 1.000 2 B LIG2 95.401 1
HETATM 1397 O O2_1 . LIG2 . 1 ? B 7.383 -2.139 -11.388 1.000 2 B LIG2 95.395 1
HETATM 1398 C C28_1 . LIG2 . 1 ? B 9.181 -2.150 -12.931 1.000 2 B LIG2 93.080 1
HETATM 1399 C C29_1 . LIG2 . 1 ? B 8.274 -2.656 -13.992 1.000 2 B LIG2 91.201 1
HETATM 1400 O O1_1 . LIG3 . 1 ? C 0.758 1.960 -13.054 1.000 3 C LIG3 88.739 1
HETATM 1401 P P1_1 . LIG3 . 1 ? C 1.375 1.097 -14.073 1.000 3 C LIG3 97.546 1
HETATM 1402 O O2_1 . LIG3 . 1 ? C 2.388 1.751 -14.967 1.000 3 C LIG3 91.206 1
HETATM 1403 O O3_1 . LIG3 . 1 ? C 1.976 -0.153 -13.394 1.000 3 C LIG3 97.617 1
HETATM 1404 P P2_1 . LIG3 . 1 ? C 3.297 -0.240 -12.476 1.000 3 C LIG3 97.353 1
HETATM 1405 O O4_1 . LIG3 . 1 ? C 4.378 -0.757 -13.382 1.000 3 C LIG3 88.267 1
HETATM 1406 O O5_1 . LIG3 . 1 ? C 2.939 -1.213 -11.406 1.000 3 C LIG3 85.858 1
HETATM 1407 O O6_1 . LIG3 . 1 ? C 3.594 1.123 -11.969 1.000 3 C LIG3 87.283 1
HETATM 1408 O O7_1 . LIG3 . 1 ? C 0.220 0.489 -14.971 1.000 3 C LIG3 97.682 1
HETATM 1409 C C1_1 . LIG3 . 1 ? C 0.548 -0.420 -16.009 1.000 3 C LIG3 96.715 1
HETATM 1410 C C2_1 . LIG3 . 1 ? C -0.474 -0.303 -17.106 1.000 3 C LIG3 96.784 1
HETATM 1411 O O8_1 . LIG3 . 1 ? C -1.770 -0.762 -16.617 1.000 3 C LIG3 97.838 1
HETATM 1412 C C3_1 . LIG3 . 1 ? C -0.607 1.131 -17.576 1.000 3 C LIG3 96.616 1
HETATM 1413 O O9_1 . LIG3 . 1 ? C -0.841 1.165 -18.942 1.000 3 C LIG3 94.969 1
HETATM 1414 C C4_1 . LIG3 . 1 ? C -1.830 1.590 -16.797 1.000 3 C LIG3 97.317 1
HETATM 1415 O O10_1 . LIG3 . 1 ? C -2.524 2.625 -17.443 1.000 3 C LIG3 96.452 1
HETATM 1416 C C5_1 . LIG3 . 1 ? C -2.643 0.340 -16.735 1.000 3 C LIG3 97.995 1
HETATM 1417 N N1_1 . LIG3 . 1 ? C -3.497 0.305 -15.534 1.000 3 C LIG3 98.206 1
HETATM 1418 C C6_1 . LIG3 . 1 ? C -4.779 -0.000516 -15.524 1.000 3 C LIG3 98.449
1
HETATM 1419 N N2_1 . LIG3 . 1 ? C -5.609 -0.321 -16.519 1.000 3 C LIG3 98.302 1
HETATM 1420 C C7_1 . LIG3 . 1 ? C -6.871 -0.551 -16.185 1.000 3 C LIG3 98.387 1
HETATM 1421 N N3_1 . LIG3 . 1 ? C -7.744 -0.872 -17.166 1.000 3 C LIG3 97.874 1
HETATM 1422 N N4_1 . LIG3 . 1 ? C -7.340 -0.532 -14.901 1.000 3 C LIG3 98.667 1
HETATM 1423 C C8_1 . LIG3 . 1 ? C -6.508 -0.216 -13.887 1.000 3 C LIG3 98.714 1
HETATM 1424 O O11_1 . LIG3 . 1 ? C -6.922 -0.198 -12.733 1.000 3 C LIG3 98.547 1
HETATM 1425 C C9_1 . LIG3 . 1 ? C -5.165 0.071 -14.196 1.000 3 C LIG3 98.648 1
HETATM 1426 N N5_1 . LIG3 . 1 ? C -4.095 0.390 -13.444 1.000 3 C LIG3 98.429 1
HETATM 1427 C C10_1 . LIG3 . 1 ? C -3.076 0.521 -14.285 1.000 3 C LIG3 98.157 1
HETATM 1428 Mg MG1_1 . LIG4 . 1 ? D 5.187 2.251 -11.837 1.000 4 D LIG4 96.399 1
#
#
loop_
_atom_type.symbol
C
Cl
F
Mg
N
O
P
S
#
#
loop_
_ma_qa_metric.id
_ma_qa_metric.name
_ma_qa_metric.description
_ma_qa_metric.type
_ma_qa_metric.mode
_ma_qa_metric.type_other_details
_ma_qa_metric.software_group_id
1 pLDDT 'Predicted lddt' pLDDT local . .
#
#
loop_
_ma_qa_metric_local.ordinal_id
_ma_qa_metric_local.model_id
_ma_qa_metric_local.label_asym_id
_ma_qa_metric_local.label_seq_id
_ma_qa_metric_local.label_comp_id
_ma_qa_metric_local.metric_id
_ma_qa_metric_local.metric_value
1 1 A 1 GLY 1 78.545
2 1 A 2 MET 1 90.462
3 1 A 3 THR 1 95.474
4 1 A 4 GLU 1 96.999
5 1 A 5 TYR 1 98.083
6 1 A 6 LYS 1 98.100
7 1 A 7 LEU 1 98.557
8 1 A 8 VAL 1 98.375
9 1 A 9 VAL 1 98.441
10 1 A 10 VAL 1 98.491
11 1 A 11 GLY 1 98.196
12 1 A 12 ALA 1 98.161
13 1 A 13 CYS 1 96.866
14 1 A 14 GLY 1 97.735
15 1 A 15 VAL 1 98.638
16 1 A 16 GLY 1 98.467
17 1 A 17 LYS 1 98.448
18 1 A 18 SER 1 97.761
19 1 A 19 ALA 1 98.100
20 1 A 20 LEU 1 98.453
21 1 A 21 THR 1 98.236
22 1 A 22 ILE 1 97.566
23 1 A 23 GLN 1 98.120
24 1 A 24 LEU 1 98.263
25 1 A 25 ILE 1 97.397
26 1 A 26 GLN 1 96.775
27 1 A 27 ASN 1 97.225
28 1 A 28 HIS 1 96.755
29 1 A 29 PHE 1 97.825
30 1 A 30 VAL 1 93.269
31 1 A 31 ASP 1 90.439
32 1 A 32 GLU 1 88.153
33 1 A 33 TYR 1 85.849
34 1 A 34 ASP 1 89.540
35 1 A 35 PRO 1 89.619
36 1 A 36 THR 1 88.457
37 1 A 37 ILE 1 92.021
38 1 A 38 GLU 1 93.515
39 1 A 39 ASP 1 93.956
40 1 A 40 SER 1 94.907
41 1 A 41 TYR 1 96.290
42 1 A 42 ARG 1 96.533
43 1 A 43 LYS 1 96.766
44 1 A 44 GLN 1 97.455
45 1 A 45 VAL 1 96.481
46 1 A 46 VAL 1 96.157
47 1 A 47 ILE 1 97.030
48 1 A 48 ASP 1 96.542
49 1 A 49 GLY 1 94.163
50 1 A 50 GLU 1 92.915
51 1 A 51 THR 1 95.415
52 1 A 52 SER 1 95.322
53 1 A 53 LEU 1 97.465
54 1 A 54 LEU 1 98.250
55 1 A 55 ASP 1 97.920
56 1 A 56 ILE 1 98.123
57 1 A 57 LEU 1 97.274
58 1 A 58 ASP 1 97.255
59 1 A 59 THR 1 96.331
60 1 A 60 ALA 1 93.581
61 1 A 61 GLY 1 79.000
62 1 A 62 GLN 1 80.775
63 1 A 63 GLU 1 78.884
64 1 A 64 GLU 1 80.023
65 1 A 65 TYR 1 80.730
66 1 A 66 SER 1 82.919
67 1 A 67 ALA 1 87.279
68 1 A 68 MET 1 84.220
69 1 A 69 ARG 1 88.968
70 1 A 70 ASP 1 92.912
71 1 A 71 GLN 1 90.837
72 1 A 72 TYR 1 87.661
73 1 A 73 MET 1 94.144
74 1 A 74 ARG 1 95.963
75 1 A 75 THR 1 95.307
76 1 A 76 GLY 1 97.760
77 1 A 77 GLU 1 98.588
78 1 A 78 GLY 1 98.704
79 1 A 79 PHE 1 98.812
80 1 A 80 LEU 1 98.902
81 1 A 81 SER 1 98.965
82 1 A 82 VAL 1 98.963
83 1 A 83 PHE 1 98.983
84 1 A 84 ALA 1 98.956
85 1 A 85 ILE 1 98.885
86 1 A 86 ASN 1 98.824
87 1 A 87 ASN 1 98.718
88 1 A 88 THR 1 98.827
89 1 A 89 LYS 1 98.854
90 1 A 90 SER 1 98.912
91 1 A 91 PHE 1 98.944
92 1 A 92 GLU 1 98.713
93 1 A 93 ASP 1 98.522
94 1 A 94 ILE 1 98.789
95 1 A 95 HIS 1 97.896
96 1 A 96 HIS 1 97.293
97 1 A 97 TYR 1 97.491
98 1 A 98 ARG 1 97.772
99 1 A 99 GLU 1 97.130
100 1 A 100 GLN 1 96.228
101 1 A 101 ILE 1 97.543
102 1 A 102 LYS 1 97.335
103 1 A 103 ARG 1 96.005
104 1 A 104 VAL 1 95.735
105 1 A 105 LYS 1 96.763
106 1 A 106 ASP 1 96.476
107 1 A 107 SER 1 95.321
108 1 A 108 GLU 1 95.219
109 1 A 109 ASP 1 95.733
110 1 A 110 VAL 1 98.294
111 1 A 111 PRO 1 98.776
112 1 A 112 MET 1 98.789
113 1 A 113 VAL 1 98.979
114 1 A 114 LEU 1 98.986
115 1 A 115 VAL 1 98.991
116 1 A 116 GLY 1 98.981
117 1 A 117 ASN 1 98.958
118 1 A 118 LYS 1 98.863
119 1 A 119 SER 1 98.766
120 1 A 120 ASP 1 98.816
121 1 A 121 LEU 1 98.427
122 1 A 122 PRO 1 97.436
123 1 A 123 SER 1 93.870
124 1 A 124 ARG 1 97.732
125 1 A 125 THR 1 98.729
126 1 A 126 VAL 1 98.665
127 1 A 127 ASP 1 97.929
128 1 A 128 THR 1 97.795
129 1 A 129 LYS 1 98.320
130 1 A 130 GLN 1 98.212
131 1 A 131 ALA 1 98.849
132 1 A 132 GLN 1 98.864
133 1 A 133 ASP 1 98.826
134 1 A 134 LEU 1 98.842
135 1 A 135 ALA 1 98.850
136 1 A 136 ARG 1 98.617
137 1 A 137 SER 1 98.258
138 1 A 138 TYR 1 97.900
139 1 A 139 GLY 1 97.856
140 1 A 140 ILE 1 98.639
141 1 A 141 PRO 1 98.921
142 1 A 142 PHE 1 98.971
143 1 A 143 ILE 1 98.965
144 1 A 144 GLU 1 98.885
145 1 A 145 THR 1 98.987
146 1 A 146 SER 1 98.930
147 1 A 147 ALA 1 98.605
148 1 A 148 LYS 1 98.515
149 1 A 149 THR 1 98.691
150 1 A 150 ARG 1 98.599
151 1 A 151 GLN 1 98.747
152 1 A 152 GLY 1 98.947
153 1 A 153 VAL 1 98.928
154 1 A 154 ASP 1 98.744
155 1 A 155 ASP 1 98.846
156 1 A 156 ALA 1 98.921
157 1 A 157 PHE 1 98.873
158 1 A 158 TYR 1 98.721
159 1 A 159 THR 1 98.815
160 1 A 160 LEU 1 98.863
161 1 A 161 VAL 1 98.618
162 1 A 162 ARG 1 98.248
163 1 A 163 GLU 1 98.457
164 1 A 164 ILE 1 98.496
165 1 A 165 ARG 1 97.836
166 1 A 166 LYS 1 97.257
167 1 A 167 HIS 1 97.625
168 1 A 168 LYS 1 95.834
169 1 A 169 GLU 1 95.697
170 1 A 170 LYS 1 94.590
#
