# Supplementary material for: Single‐Sequence Deep Learning Delivers Crystal‐Quality Models of Covalent K‐Ras G12 Hotspot Complexes
Source: IUBMB Life. 2026 Jun 13;78(6):e70108. doi: 10.1002/iub.70108 (PMC13263772; doi:10.1002/iub.70108)
Supplement: Supplementary file 1 — Data S1: iub70108‐sup‐0001‐DataS1.zip. [file IUB-78-0-s001.zip › Supplementary_Data/1_Without Covalent Restraint_Web/Predicted Structures/KRASG12C_Divarasib_GDP_Mg2+_without_restraint/pred.model_idx_1.cif]

data_model
_entry.id model
_struct.entry_id model
_struct.pdbx_model_details .
_struct.pdbx_structure_determination_methodology computational
_struct.title 'Chai-1 predicted structure'
_audit_conform.dict_location https://raw.githubusercontent.com/ihmwg/ModelCIF/80e1e22/dist/mmcif_ma.dic
_audit_conform.dict_name mmcif_ma.dic
_audit_conform.dict_version 1.4.7
#
loop_
_audit_author.name
_audit_author.pdbx_ordinal
'Chai Discovery team' 1
#
#
loop_
_chem_comp.id
_chem_comp.type
_chem_comp.name
_chem_comp.formula
_chem_comp.formula_weight
_chem_comp.ma_provenance
ALA 'L-peptide linking' . . . 'CCD Core'
ARG 'L-peptide linking' . . . 'CCD Core'
ASN 'L-peptide linking' . . . 'CCD Core'
ASP 'L-peptide linking' . . . 'CCD Core'
CYS 'L-peptide linking' . . . 'CCD Core'
GLN 'L-peptide linking' . . . 'CCD Core'
GLU 'L-peptide linking' . . . 'CCD Core'
GLY 'L-peptide linking' . . . 'CCD Core'
HIS 'L-peptide linking' . . . 'CCD Core'
ILE 'L-peptide linking' . . . 'CCD Core'
LEU 'L-peptide linking' . . . 'CCD Core'
LIG2 non-polymer . . . 'CCD Core'
LIG3 non-polymer . . . 'CCD Core'
LIG4 non-polymer . . . 'CCD Core'
LYS 'L-peptide linking' . . . 'CCD Core'
MET 'L-peptide linking' . . . 'CCD Core'
PHE 'L-peptide linking' . . . 'CCD Core'
PRO 'L-peptide linking' . . . 'CCD Core'
SER 'L-peptide linking' . . . 'CCD Core'
THR 'L-peptide linking' . . . 'CCD Core'
TYR 'L-peptide linking' . . . 'CCD Core'
VAL 'L-peptide linking' . . . 'CCD Core'
#
#
loop_
_entity.id
_entity.type
_entity.src_method
_entity.pdbx_description
_entity.formula_weight
_entity.pdbx_number_of_molecules
_entity.details
1 polymer man 'Entity A' . 1 .
2 non-polymer man 'Entity B' . 1 .
3 non-polymer man 'Entity C' . 1 .
4 non-polymer man 'Entity D' . 1 .
#
#
loop_
_entity_poly.entity_id
_entity_poly.type
_entity_poly.nstd_linkage
_entity_poly.nstd_monomer
_entity_poly.pdbx_strand_id
_entity_poly.pdbx_seq_one_letter_code
_entity_poly.pdbx_seq_one_letter_code_can
1 polypeptide(L) no no A
;GMTEYKLVVVGACGVGKSALTIQLIQNHFVDEYDPTIEDSYRKQVVIDGETSLLDILDTAGQEEYSAMRD
QYMRTGEGFLSVFAINNTKSFEDIHHYREQIKRVKDSEDVPMVLVGNKSDLPSRTVDTKQAQDLARSYGI
PFIETSAKTRQGVDDAFYTLVREIRKHKEK
;

;GMTEYKLVVVGACGVGKSALTIQLIQNHFVDEYDPTIEDSYRKQVVIDGETSLLDILDTAGQEEYSAMRD
QYMRTGEGFLSVFAINNTKSFEDIHHYREQIKRVKDSEDVPMVLVGNKSDLPSRTVDTKQAQDLARSYGI
PFIETSAKTRQGVDDAFYTLVREIRKHKEK
;

#
#
loop_
_pdbx_entity_nonpoly.entity_id
_pdbx_entity_nonpoly.name
_pdbx_entity_nonpoly.comp_id
_pdbx_entity_nonpoly.ma_model_mode
2 'Entity B' LIG2 .
3 'Entity C' LIG3 .
4 'Entity D' LIG4 .
#
#
loop_
_entity_poly_seq.entity_id
_entity_poly_seq.num
_entity_poly_seq.mon_id
_entity_poly_seq.hetero
1 1 GLY .
1 2 MET .
1 3 THR .
1 4 GLU .
1 5 TYR .
1 6 LYS .
1 7 LEU .
1 8 VAL .
1 9 VAL .
1 10 VAL .
1 11 GLY .
1 12 ALA .
1 13 CYS .
1 14 GLY .
1 15 VAL .
1 16 GLY .
1 17 LYS .
1 18 SER .
1 19 ALA .
1 20 LEU .
1 21 THR .
1 22 ILE .
1 23 GLN .
1 24 LEU .
1 25 ILE .
1 26 GLN .
1 27 ASN .
1 28 HIS .
1 29 PHE .
1 30 VAL .
1 31 ASP .
1 32 GLU .
1 33 TYR .
1 34 ASP .
1 35 PRO .
1 36 THR .
1 37 ILE .
1 38 GLU .
1 39 ASP .
1 40 SER .
1 41 TYR .
1 42 ARG .
1 43 LYS .
1 44 GLN .
1 45 VAL .
1 46 VAL .
1 47 ILE .
1 48 ASP .
1 49 GLY .
1 50 GLU .
1 51 THR .
1 52 SER .
1 53 LEU .
1 54 LEU .
1 55 ASP .
1 56 ILE .
1 57 LEU .
1 58 ASP .
1 59 THR .
1 60 ALA .
1 61 GLY .
1 62 GLN .
1 63 GLU .
1 64 GLU .
1 65 TYR .
1 66 SER .
1 67 ALA .
1 68 MET .
1 69 ARG .
1 70 ASP .
1 71 GLN .
1 72 TYR .
1 73 MET .
1 74 ARG .
1 75 THR .
1 76 GLY .
1 77 GLU .
1 78 GLY .
1 79 PHE .
1 80 LEU .
1 81 SER .
1 82 VAL .
1 83 PHE .
1 84 ALA .
1 85 ILE .
1 86 ASN .
1 87 ASN .
1 88 THR .
1 89 LYS .
1 90 SER .
1 91 PHE .
1 92 GLU .
1 93 ASP .
1 94 ILE .
1 95 HIS .
1 96 HIS .
1 97 TYR .
1 98 ARG .
1 99 GLU .
1 100 GLN .
1 101 ILE .
1 102 LYS .
1 103 ARG .
1 104 VAL .
1 105 LYS .
1 106 ASP .
1 107 SER .
1 108 GLU .
1 109 ASP .
1 110 VAL .
1 111 PRO .
1 112 MET .
1 113 VAL .
1 114 LEU .
1 115 VAL .
1 116 GLY .
1 117 ASN .
1 118 LYS .
1 119 SER .
1 120 ASP .
1 121 LEU .
1 122 PRO .
1 123 SER .
1 124 ARG .
1 125 THR .
1 126 VAL .
1 127 ASP .
1 128 THR .
1 129 LYS .
1 130 GLN .
1 131 ALA .
1 132 GLN .
1 133 ASP .
1 134 LEU .
1 135 ALA .
1 136 ARG .
1 137 SER .
1 138 TYR .
1 139 GLY .
1 140 ILE .
1 141 PRO .
1 142 PHE .
1 143 ILE .
1 144 GLU .
1 145 THR .
1 146 SER .
1 147 ALA .
1 148 LYS .
1 149 THR .
1 150 ARG .
1 151 GLN .
1 152 GLY .
1 153 VAL .
1 154 ASP .
1 155 ASP .
1 156 ALA .
1 157 PHE .
1 158 TYR .
1 159 THR .
1 160 LEU .
1 161 VAL .
1 162 ARG .
1 163 GLU .
1 164 ILE .
1 165 ARG .
1 166 LYS .
1 167 HIS .
1 168 LYS .
1 169 GLU .
1 170 LYS .
#
#
loop_
_struct_asym.id
_struct_asym.entity_id
_struct_asym.details
A 1 'Chain A'
B 2 'Chain B'
C 3 'Chain C'
D 4 'Chain D'
#
#
loop_
_pdbx_poly_seq_scheme.asym_id
_pdbx_poly_seq_scheme.entity_id
_pdbx_poly_seq_scheme.seq_id
_pdbx_poly_seq_scheme.mon_id
_pdbx_poly_seq_scheme.pdb_seq_num
_pdbx_poly_seq_scheme.auth_seq_num
_pdbx_poly_seq_scheme.pdb_mon_id
_pdbx_poly_seq_scheme.auth_mon_id
_pdbx_poly_seq_scheme.pdb_strand_id
_pdbx_poly_seq_scheme.pdb_ins_code
A 1 1 GLY 1 1 GLY GLY A .
A 1 2 MET 2 2 MET MET A .
A 1 3 THR 3 3 THR THR A .
A 1 4 GLU 4 4 GLU GLU A .
A 1 5 TYR 5 5 TYR TYR A .
A 1 6 LYS 6 6 LYS LYS A .
A 1 7 LEU 7 7 LEU LEU A .
A 1 8 VAL 8 8 VAL VAL A .
A 1 9 VAL 9 9 VAL VAL A .
A 1 10 VAL 10 10 VAL VAL A .
A 1 11 GLY 11 11 GLY GLY A .
A 1 12 ALA 12 12 ALA ALA A .
A 1 13 CYS 13 13 CYS CYS A .
A 1 14 GLY 14 14 GLY GLY A .
A 1 15 VAL 15 15 VAL VAL A .
A 1 16 GLY 16 16 GLY GLY A .
A 1 17 LYS 17 17 LYS LYS A .
A 1 18 SER 18 18 SER SER A .
A 1 19 ALA 19 19 ALA ALA A .
A 1 20 LEU 20 20 LEU LEU A .
A 1 21 THR 21 21 THR THR A .
A 1 22 ILE 22 22 ILE ILE A .
A 1 23 GLN 23 23 GLN GLN A .
A 1 24 LEU 24 24 LEU LEU A .
A 1 25 ILE 25 25 ILE ILE A .
A 1 26 GLN 26 26 GLN GLN A .
A 1 27 ASN 27 27 ASN ASN A .
A 1 28 HIS 28 28 HIS HIS A .
A 1 29 PHE 29 29 PHE PHE A .
A 1 30 VAL 30 30 VAL VAL A .
A 1 31 ASP 31 31 ASP ASP A .
A 1 32 GLU 32 32 GLU GLU A .
A 1 33 TYR 33 33 TYR TYR A .
A 1 34 ASP 34 34 ASP ASP A .
A 1 35 PRO 35 35 PRO PRO A .
A 1 36 THR 36 36 THR THR A .
A 1 37 ILE 37 37 ILE ILE A .
A 1 38 GLU 38 38 GLU GLU A .
A 1 39 ASP 39 39 ASP ASP A .
A 1 40 SER 40 40 SER SER A .
A 1 41 TYR 41 41 TYR TYR A .
A 1 42 ARG 42 42 ARG ARG A .
A 1 43 LYS 43 43 LYS LYS A .
A 1 44 GLN 44 44 GLN GLN A .
A 1 45 VAL 45 45 VAL VAL A .
A 1 46 VAL 46 46 VAL VAL A .
A 1 47 ILE 47 47 ILE ILE A .
A 1 48 ASP 48 48 ASP ASP A .
A 1 49 GLY 49 49 GLY GLY A .
A 1 50 GLU 50 50 GLU GLU A .
A 1 51 THR 51 51 THR THR A .
A 1 52 SER 52 52 SER SER A .
A 1 53 LEU 53 53 LEU LEU A .
A 1 54 LEU 54 54 LEU LEU A .
A 1 55 ASP 55 55 ASP ASP A .
A 1 56 ILE 56 56 ILE ILE A .
A 1 57 LEU 57 57 LEU LEU A .
A 1 58 ASP 58 58 ASP ASP A .
A 1 59 THR 59 59 THR THR A .
A 1 60 ALA 60 60 ALA ALA A .
A 1 61 GLY 61 61 GLY GLY A .
A 1 62 GLN 62 62 GLN GLN A .
A 1 63 GLU 63 63 GLU GLU A .
A 1 64 GLU 64 64 GLU GLU A .
A 1 65 TYR 65 65 TYR TYR A .
A 1 66 SER 66 66 SER SER A .
A 1 67 ALA 67 67 ALA ALA A .
A 1 68 MET 68 68 MET MET A .
A 1 69 ARG 69 69 ARG ARG A .
A 1 70 ASP 70 70 ASP ASP A .
A 1 71 GLN 71 71 GLN GLN A .
A 1 72 TYR 72 72 TYR TYR A .
A 1 73 MET 73 73 MET MET A .
A 1 74 ARG 74 74 ARG ARG A .
A 1 75 THR 75 75 THR THR A .
A 1 76 GLY 76 76 GLY GLY A .
A 1 77 GLU 77 77 GLU GLU A .
A 1 78 GLY 78 78 GLY GLY A .
A 1 79 PHE 79 79 PHE PHE A .
A 1 80 LEU 80 80 LEU LEU A .
A 1 81 SER 81 81 SER SER A .
A 1 82 VAL 82 82 VAL VAL A .
A 1 83 PHE 83 83 PHE PHE A .
A 1 84 ALA 84 84 ALA ALA A .
A 1 85 ILE 85 85 ILE ILE A .
A 1 86 ASN 86 86 ASN ASN A .
A 1 87 ASN 87 87 ASN ASN A .
A 1 88 THR 88 88 THR THR A .
A 1 89 LYS 89 89 LYS LYS A .
A 1 90 SER 90 90 SER SER A .
A 1 91 PHE 91 91 PHE PHE A .
A 1 92 GLU 92 92 GLU GLU A .
A 1 93 ASP 93 93 ASP ASP A .
A 1 94 ILE 94 94 ILE ILE A .
A 1 95 HIS 95 95 HIS HIS A .
A 1 96 HIS 96 96 HIS HIS A .
A 1 97 TYR 97 97 TYR TYR A .
A 1 98 ARG 98 98 ARG ARG A .
A 1 99 GLU 99 99 GLU GLU A .
A 1 100 GLN 100 100 GLN GLN A .
A 1 101 ILE 101 101 ILE ILE A .
A 1 102 LYS 102 102 LYS LYS A .
A 1 103 ARG 103 103 ARG ARG A .
A 1 104 VAL 104 104 VAL VAL A .
A 1 105 LYS 105 105 LYS LYS A .
A 1 106 ASP 106 106 ASP ASP A .
A 1 107 SER 107 107 SER SER A .
A 1 108 GLU 108 108 GLU GLU A .
A 1 109 ASP 109 109 ASP ASP A .
A 1 110 VAL 110 110 VAL VAL A .
A 1 111 PRO 111 111 PRO PRO A .
A 1 112 MET 112 112 MET MET A .
A 1 113 VAL 113 113 VAL VAL A .
A 1 114 LEU 114 114 LEU LEU A .
A 1 115 VAL 115 115 VAL VAL A .
A 1 116 GLY 116 116 GLY GLY A .
A 1 117 ASN 117 117 ASN ASN A .
A 1 118 LYS 118 118 LYS LYS A .
A 1 119 SER 119 119 SER SER A .
A 1 120 ASP 120 120 ASP ASP A .
A 1 121 LEU 121 121 LEU LEU A .
A 1 122 PRO 122 122 PRO PRO A .
A 1 123 SER 123 123 SER SER A .
A 1 124 ARG 124 124 ARG ARG A .
A 1 125 THR 125 125 THR THR A .
A 1 126 VAL 126 126 VAL VAL A .
A 1 127 ASP 127 127 ASP ASP A .
A 1 128 THR 128 128 THR THR A .
A 1 129 LYS 129 129 LYS LYS A .
A 1 130 GLN 130 130 GLN GLN A .
A 1 131 ALA 131 131 ALA ALA A .
A 1 132 GLN 132 132 GLN GLN A .
A 1 133 ASP 133 133 ASP ASP A .
A 1 134 LEU 134 134 LEU LEU A .
A 1 135 ALA 135 135 ALA ALA A .
A 1 136 ARG 136 136 ARG ARG A .
A 1 137 SER 137 137 SER SER A .
A 1 138 TYR 138 138 TYR TYR A .
A 1 139 GLY 139 139 GLY GLY A .
A 1 140 ILE 140 140 ILE ILE A .
A 1 141 PRO 141 141 PRO PRO A .
A 1 142 PHE 142 142 PHE PHE A .
A 1 143 ILE 143 143 ILE ILE A .
A 1 144 GLU 144 144 GLU GLU A .
A 1 145 THR 145 145 THR THR A .
A 1 146 SER 146 146 SER SER A .
A 1 147 ALA 147 147 ALA ALA A .
A 1 148 LYS 148 148 LYS LYS A .
A 1 149 THR 149 149 THR THR A .
A 1 150 ARG 150 150 ARG ARG A .
A 1 151 GLN 151 151 GLN GLN A .
A 1 152 GLY 152 152 GLY GLY A .
A 1 153 VAL 153 153 VAL VAL A .
A 1 154 ASP 154 154 ASP ASP A .
A 1 155 ASP 155 155 ASP ASP A .
A 1 156 ALA 156 156 ALA ALA A .
A 1 157 PHE 157 157 PHE PHE A .
A 1 158 TYR 158 158 TYR TYR A .
A 1 159 THR 159 159 THR THR A .
A 1 160 LEU 160 160 LEU LEU A .
A 1 161 VAL 161 161 VAL VAL A .
A 1 162 ARG 162 162 ARG ARG A .
A 1 163 GLU 163 163 GLU GLU A .
A 1 164 ILE 164 164 ILE ILE A .
A 1 165 ARG 165 165 ARG ARG A .
A 1 166 LYS 166 166 LYS LYS A .
A 1 167 HIS 167 167 HIS HIS A .
A 1 168 LYS 168 168 LYS LYS A .
A 1 169 GLU 169 169 GLU GLU A .
A 1 170 LYS 170 170 LYS LYS A .
#
#
loop_
_pdbx_nonpoly_scheme.asym_id
_pdbx_nonpoly_scheme.entity_id
_pdbx_nonpoly_scheme.mon_id
_pdbx_nonpoly_scheme.ndb_seq_num
_pdbx_nonpoly_scheme.pdb_seq_num
_pdbx_nonpoly_scheme.auth_seq_num
_pdbx_nonpoly_scheme.auth_mon_id
_pdbx_nonpoly_scheme.pdb_strand_id
_pdbx_nonpoly_scheme.pdb_ins_code
B 2 LIG2 1 1 1 LIG2 B .
C 3 LIG3 1 1 1 LIG3 C .
D 4 LIG4 1 1 1 LIG4 D .
#
#
loop_
_ma_data.id
_ma_data.name
_ma_data.content_type
_ma_data.content_type_other_details
1 'Entity A' target .
2 'Entity B' target .
3 'Entity C' target .
4 'Entity D' target .
5 pred_model_1 'model coordinates' .
#
#
loop_
_ma_target_entity.entity_id
_ma_target_entity.data_id
_ma_target_entity.origin
1 1 designed
2 2 designed
3 3 designed
4 4 designed
#
#
loop_
_ma_target_entity_instance.asym_id
_ma_target_entity_instance.entity_id
_ma_target_entity_instance.details
A 1 'Chain A'
B 2 'Chain B'
C 3 'Chain C'
D 4 'Chain D'
#
#
loop_
_ma_model_list.ordinal_id
_ma_model_list.model_name
_ma_model_list.data_id
_ma_model_list.model_type
_ma_model_list.model_type_other_details
1 pred_model_1 5 'Ab initio model' .
#
#
loop_
_ma_model_group.id
_ma_model_group.name
_ma_model_group.details
1 pred .
#
#
loop_
_ma_model_group_link.group_id
_ma_model_group_link.model_id
1 1
#
#
loop_
_atom_site.group_PDB
_atom_site.id
_atom_site.type_symbol
_atom_site.label_atom_id
_atom_site.label_alt_id
_atom_site.label_comp_id
_atom_site.label_seq_id
_atom_site.auth_seq_id
_atom_site.pdbx_PDB_ins_code
_atom_site.label_asym_id
_atom_site.Cartn_x
_atom_site.Cartn_y
_atom_site.Cartn_z
_atom_site.occupancy
_atom_site.label_entity_id
_atom_site.auth_asym_id
_atom_site.auth_comp_id
_atom_site.B_iso_or_equiv
_atom_site.pdbx_PDB_model_num
ATOM 1 N N . GLY 1 1 ? A 14.292 -8.583 -20.783 1.000 1 A GLY 75.934 1
ATOM 2 C CA . GLY 1 1 ? A 14.670 -9.222 -19.511 1.000 1 A GLY 81.120 1
ATOM 3 C C . GLY 1 1 ? A 13.773 -8.749 -18.389 1.000 1 A GLY 84.870 1
ATOM 4 O O . GLY 1 1 ? A 13.214 -7.661 -18.461 1.000 1 A GLY 82.460 1
ATOM 5 N N . MET 2 2 ? A 13.629 -9.554 -17.340 1.000 1 A MET 87.397 1
ATOM 6 C CA . MET 2 2 ? A 12.759 -9.199 -16.237 1.000 1 A MET 90.916 1
ATOM 7 C C . MET 2 2 ? A 13.417 -8.172 -15.320 1.000 1 A MET 92.539 1
ATOM 8 O O . MET 2 2 ? A 14.637 -8.081 -15.248 1.000 1 A MET 91.346 1
ATOM 9 C CB . MET 2 2 ? A 12.328 -10.435 -15.458 1.000 1 A MET 89.241 1
ATOM 10 C CG . MET 2 2 ? A 13.390 -11.018 -14.563 1.000 1 A MET 88.773 1
ATOM 11 S SD . MET 2 2 ? A 12.738 -12.334 -13.510 1.000 1 A MET 85.746 1
ATOM 12 C CE . MET 2 2 ? A 11.497 -11.446 -12.617 1.000 1 A MET 81.458 1
ATOM 13 N N . THR 3 3 ? A 12.544 -7.391 -14.651 1.000 1 A THR 95.337 1
ATOM 14 C CA . THR 3 3 ? A 12.993 -6.409 -13.677 1.000 1 A THR 95.560 1
ATOM 15 C C . THR 3 3 ? A 12.396 -6.739 -12.321 1.000 1 A THR 96.427 1
ATOM 16 O O . THR 3 3 ? A 11.250 -7.184 -12.238 1.000 1 A THR 96.025 1
ATOM 17 C CB . THR 3 3 ? A 12.579 -4.990 -14.097 1.000 1 A THR 93.886 1
ATOM 18 O OG1 . THR 3 3 ? A 13.130 -4.707 -15.393 1.000 1 A THR 88.438 1
ATOM 19 C CG2 . THR 3 3 ? A 13.106 -3.944 -13.120 1.000 1 A THR 89.074 1
ATOM 20 N N . GLU 4 4 ? A 13.173 -6.556 -11.267 1.000 1 A GLU 96.646 1
ATOM 21 C CA . GLU 4 4 ? A 12.692 -6.758 -9.901 1.000 1 A GLU 97.028 1
ATOM 22 C C . GLU 4 4 ? A 12.351 -5.429 -9.285 1.000 1 A GLU 97.347 1
ATOM 23 O O . GLU 4 4 ? A 12.973 -4.419 -9.556 1.000 1 A GLU 96.886 1
ATOM 24 C CB . GLU 4 4 ? A 13.745 -7.471 -9.072 1.000 1 A GLU 96.047 1
ATOM 25 C CG . GLU 4 4 ? A 14.050 -8.848 -9.600 1.000 1 A GLU 89.678 1
ATOM 26 C CD . GLU 4 4 ? A 15.114 -9.578 -8.806 1.000 1 A GLU 88.994 1
ATOM 27 O OE1 . GLU 4 4 ? A 15.575 -9.061 -7.772 1.000 1 A GLU 86.565 1
ATOM 28 O OE2 . GLU 4 4 ? A 15.499 -10.694 -9.253 1.000 1 A GLU 84.603 1
ATOM 29 N N . TYR 5 5 ? A 11.307 -5.416 -8.452 1.000 1 A TYR 97.861 1
ATOM 30 C CA . TYR 5 5 ? A 10.816 -4.240 -7.755 1.000 1 A TYR 98.080 1
ATOM 31 C C . TYR 5 5 ? A 10.597 -4.635 -6.305 1.000 1 A TYR 98.140 1
ATOM 32 O O . TYR 5 5 ? A 9.929 -5.627 -6.006 1.000 1 A TYR 98.063 1
ATOM 33 C CB . TYR 5 5 ? A 9.487 -3.727 -8.335 1.000 1 A TYR 97.983 1
ATOM 34 C CG . TYR 5 5 ? A 9.609 -3.323 -9.767 1.000 1 A TYR 97.897 1
ATOM 35 C CD1 . TYR 5 5 ? A 9.926 -1.999 -10.074 1.000 1 A TYR 97.387 1
ATOM 36 C CD2 . TYR 5 5 ? A 9.409 -4.218 -10.788 1.000 1 A TYR 97.492 1
ATOM 37 C CE1 . TYR 5 5 ? A 10.029 -1.597 -11.393 1.000 1 A TYR 96.621 1
ATOM 38 C CE2 . TYR 5 5 ? A 9.526 -3.830 -12.123 1.000 1 A TYR 96.598 1
ATOM 39 C CZ . TYR 5 5 ? A 9.828 -2.509 -12.400 1.000 1 A TYR 96.479 1
ATOM 40 O OH . TYR 5 5 ? A 9.945 -2.095 -13.715 1.000 1 A TYR 94.792 1
ATOM 41 N N . LYS 6 6 ? A 11.127 -3.844 -5.359 1.000 1 A LYS 98.117 1
ATOM 42 C CA . LYS 6 6 ? A 10.931 -4.053 -3.935 1.000 1 A LYS 98.082 1
ATOM 43 C C . LYS 6 6 ? A 9.838 -3.135 -3.463 1.000 1 A LYS 98.287 1
ATOM 44 O O . LYS 6 6 ? A 9.997 -1.914 -3.425 1.000 1 A LYS 98.143 1
ATOM 45 C CB . LYS 6 6 ? A 12.221 -3.832 -3.161 1.000 1 A LYS 97.540 1
ATOM 46 C CG . LYS 6 6 ? A 12.142 -4.342 -1.726 1.000 1 A LYS 86.813 1
ATOM 47 C CD . LYS 6 6 ? A 13.519 -4.559 -1.121 1.000 1 A LYS 79.385 1
ATOM 48 C CE . LYS 6 6 ? A 13.451 -5.414 0.115 1.000 1 A LYS 75.419 1
ATOM 49 N NZ . LYS 6 6 ? A 14.793 -5.750 0.632 1.000 1 A LYS 62.120 1
ATOM 50 N N . LEU 7 7 ? A 8.668 -3.680 -3.130 1.000 1 A LEU 98.413 1
ATOM 51 C CA . LEU 7 7 ? A 7.484 -2.936 -2.745 1.000 1 A LEU 98.548 1
ATOM 52 C C . LEU 7 7 ? A 7.207 -3.159 -1.274 1.000 1 A LEU 98.413 1
ATOM 53 O O . LEU 7 7 ? A 7.365 -4.281 -0.774 1.000 1 A LEU 98.235 1
ATOM 54 C CB . LEU 7 7 ? A 6.251 -3.398 -3.533 1.000 1 A LEU 98.674 1
ATOM 55 C CG . LEU 7 7 ? A 6.398 -3.506 -5.041 1.000 1 A LEU 98.519 1
ATOM 56 C CD1 . LEU 7 7 ? A 6.891 -2.213 -5.658 1.000 1 A LEU 98.442 1
ATOM 57 C CD2 . LEU 7 7 ? A 5.064 -3.945 -5.639 1.000 1 A LEU 98.528 1
ATOM 58 N N . VAL 8 8 ? A 6.781 -2.104 -0.593 1.000 1 A VAL 98.457 1
ATOM 59 C CA . VAL 8 8 ? A 6.470 -2.159 0.825 1.000 1 A VAL 98.355 1
ATOM 60 C C . VAL 8 8 ? A 5.035 -1.704 1.016 1.000 1 A VAL 98.469 1
ATOM 61 O O . VAL 8 8 ? A 4.620 -0.691 0.472 1.000 1 A VAL 98.507 1
ATOM 62 C CB . VAL 8 8 ? A 7.418 -1.280 1.635 1.000 1 A VAL 97.948 1
ATOM 63 C CG1 . VAL 8 8 ? A 8.873 -1.620 1.321 1.000 1 A VAL 97.517 1
ATOM 64 C CG2 . VAL 8 8 ? A 7.124 -1.401 3.134 1.000 1 A VAL 97.560 1
ATOM 65 N N . VAL 9 9 ? A 4.258 -2.470 1.778 1.000 1 A VAL 98.340 1
ATOM 66 C CA . VAL 9 9 ? A 2.859 -2.167 2.066 1.000 1 A VAL 98.428 1
ATOM 67 C C . VAL 9 9 ? A 2.777 -1.696 3.518 1.000 1 A VAL 98.244 1
ATOM 68 O O . VAL 9 9 ? A 3.087 -2.452 4.442 1.000 1 A VAL 98.014 1
ATOM 69 C CB . VAL 9 9 ? A 1.954 -3.394 1.850 1.000 1 A VAL 98.538 1
ATOM 70 C CG1 . VAL 9 9 ? A 2.185 -3.989 0.460 1.000 1 A VAL 98.662 1
ATOM 71 C CG2 . VAL 9 9 ? A 0.475 -3.019 2.039 1.000 1 A VAL 98.570 1
ATOM 72 N N . VAL 10 10 ? A 2.372 -0.427 3.702 1.000 1 A VAL 98.481 1
ATOM 73 C CA . VAL 10 10 ? A 2.330 0.185 5.027 1.000 1 A VAL 98.491 1
ATOM 74 C C . VAL 10 10 ? A 0.930 0.645 5.338 1.000 1 A VAL 98.658 1
ATOM 75 O O . VAL 10 10 ? A 0.080 0.723 4.456 1.000 1 A VAL 98.749 1
ATOM 76 C CB . VAL 10 10 ? A 3.321 1.379 5.133 1.000 1 A VAL 98.069 1
ATOM 77 C CG1 . VAL 10 10 ? A 4.709 0.970 4.729 1.000 1 A VAL 97.743 1
ATOM 78 C CG2 . VAL 10 10 ? A 2.830 2.564 4.336 1.000 1 A VAL 98.097 1
ATOM 79 N N . GLY 11 11 ? A 0.688 0.963 6.589 1.000 1 A GLY 98.422 1
ATOM 80 C CA . GLY 11 11 ? A -0.633 1.446 7.025 1.000 1 A GLY 98.195 1
ATOM 81 C C . GLY 11 11 ? A -0.973 0.886 8.380 1.000 1 A GLY 97.846 1
ATOM 82 O O . GLY 11 11 ? A -0.319 -0.013 8.911 1.000 1 A GLY 97.372 1
ATOM 83 N N . ALA 12 12 ? A -2.041 1.419 8.948 1.000 1 A ALA 98.365 1
ATOM 84 C CA . ALA 12 12 ? A -2.451 1.094 10.318 1.000 1 A ALA 98.141 1
ATOM 85 C C . ALA 12 12 ? A -2.860 -0.385 10.434 1.000 1 A ALA 97.873 1
ATOM 86 O O . ALA 12 12 ? A -3.140 -1.056 9.420 1.000 1 A ALA 97.658 1
ATOM 87 C CB . ALA 12 12 ? A -3.598 1.986 10.726 1.000 1 A ALA 97.939 1
ATOM 88 N N . CYS 13 13 ? A -2.915 -0.852 11.669 1.000 1 A CYS 97.062 1
ATOM 89 C CA . CYS 13 13 ? A -3.494 -2.165 11.919 1.000 1 A CYS 96.856 1
ATOM 90 C C . CYS 13 13 ? A -4.891 -2.255 11.313 1.000 1 A CYS 97.363 1
ATOM 91 O O . CYS 13 13 ? A -5.712 -1.359 11.449 1.000 1 A CYS 97.450 1
ATOM 92 C CB . CYS 13 13 ? A -3.617 -2.394 13.413 1.000 1 A CYS 95.406 1
ATOM 93 S SG . CYS 13 13 ? A -2.084 -2.542 14.244 1.000 1 A CYS 88.704 1
ATOM 94 N N . GLY 14 14 ? A -5.155 -3.390 10.694 1.000 1 A GLY 97.476 1
ATOM 95 C CA . GLY 14 14 ? A -6.520 -3.759 10.315 1.000 1 A GLY 97.740 1
ATOM 96 C C . GLY 14 14 ? A -7.027 -3.157 9.050 1.000 1 A GLY 98.333 1
ATOM 97 O O . GLY 14 14 ? A -8.177 -3.396 8.698 1.000 1 A GLY 98.299 1
ATOM 98 N N . VAL 15 15 ? A -6.198 -2.393 8.304 1.000 1 A VAL 98.344 1
ATOM 99 C CA . VAL 15 15 ? A -6.675 -1.775 7.080 1.000 1 A VAL 98.638 1
ATOM 100 C C . VAL 15 15 ? A -6.761 -2.762 5.930 1.000 1 A VAL 98.685 1
ATOM 101 O O . VAL 15 15 ? A -7.436 -2.480 4.938 1.000 1 A VAL 98.726 1
ATOM 102 C CB . VAL 15 15 ? A -5.820 -0.558 6.661 1.000 1 A VAL 98.709 1
ATOM 103 C CG1 . VAL 15 15 ? A -5.864 0.517 7.768 1.000 1 A VAL 98.739 1
ATOM 104 C CG2 . VAL 15 15 ? A -4.403 -0.961 6.306 1.000 1 A VAL 98.827 1
ATOM 105 N N . GLY 16 16 ? A -6.037 -3.892 6.044 1.000 1 A GLY 98.581 1
ATOM 106 C CA . GLY 16 16 ? A -6.064 -4.889 4.991 1.000 1 A GLY 98.474 1
ATOM 107 C C . GLY 16 16 ? A -4.757 -5.049 4.257 1.000 1 A GLY 98.554 1
ATOM 108 O O . GLY 16 16 ? A -4.758 -5.555 3.138 1.000 1 A GLY 98.536 1
ATOM 109 N N . LYS 17 17 ? A -3.621 -4.654 4.877 1.000 1 A LYS 98.506 1
ATOM 110 C CA . LYS 17 17 ? A -2.320 -4.828 4.225 1.000 1 A LYS 98.449 1
ATOM 111 C C . LYS 17 17 ? A -2.081 -6.290 3.867 1.000 1 A LYS 98.271 1
ATOM 112 O O . LYS 17 17 ? A -1.715 -6.618 2.750 1.000 1 A LYS 98.379 1
ATOM 113 C CB . LYS 17 17 ? A -1.200 -4.313 5.097 1.000 1 A LYS 98.331 1
ATOM 114 C CG . LYS 17 17 ? A -1.309 -2.831 5.436 1.000 1 A LYS 98.079 1
ATOM 115 C CD . LYS 17 17 ? A -0.100 -2.367 6.296 1.000 1 A LYS 97.803 1
ATOM 116 C CE . LYS 17 17 ? A -0.007 -3.134 7.612 1.000 1 A LYS 97.440 1
ATOM 117 N NZ . LYS 17 17 ? A -1.174 -2.925 8.493 1.000 1 A LYS 97.302 1
ATOM 118 N N . SER 18 18 ? A -2.291 -7.181 4.828 1.000 1 A SER 98.045 1
ATOM 119 C CA . SER 18 18 ? A -2.083 -8.604 4.610 1.000 1 A SER 97.734 1
ATOM 120 C C . SER 18 18 ? A -3.079 -9.146 3.602 1.000 1 A SER 97.896 1
ATOM 121 O O . SER 18 18 ? A -2.706 -9.894 2.695 1.000 1 A SER 98.005 1
ATOM 122 C CB . SER 18 18 ? A -2.159 -9.377 5.906 1.000 1 A SER 97.080 1
ATOM 123 O OG . SER 18 18 ? A -1.132 -8.972 6.789 1.000 1 A SER 94.219 1
ATOM 124 N N . ALA 19 19 ? A -4.356 -8.745 3.725 1.000 1 A ALA 97.965 1
ATOM 125 C CA . ALA 19 19 ? A -5.374 -9.245 2.801 1.000 1 A ALA 98.080 1
ATOM 126 C C . ALA 19 19 ? A -5.073 -8.819 1.370 1.000 1 A ALA 98.285 1
ATOM 127 O O . ALA 19 19 ? A -5.234 -9.622 0.443 1.000 1 A ALA 98.402 1
ATOM 128 C CB . ALA 19 19 ? A -6.738 -8.764 3.236 1.000 1 A ALA 97.970 1
ATOM 129 N N . LEU 20 20 ? A -4.627 -7.572 1.167 1.000 1 A LEU 98.235 1
ATOM 130 C CA . LEU 20 20 ? A -4.309 -7.105 -0.185 1.000 1 A LEU 98.443 1
ATOM 131 C C . LEU 20 20 ? A -3.127 -7.896 -0.746 1.000 1 A LEU 98.421 1
ATOM 132 O O . LEU 20 20 ? A -3.156 -8.306 -1.911 1.000 1 A LEU 98.469 1
ATOM 133 C CB . LEU 20 20 ? A -3.962 -5.632 -0.174 1.000 1 A LEU 98.640 1
ATOM 134 C CG . LEU 20 20 ? A -5.132 -4.678 -0.015 1.000 1 A LEU 98.719 1
ATOM 135 C CD1 . LEU 20 20 ? A -5.982 -4.668 -1.275 1.000 1 A LEU 98.730 1
ATOM 136 C CD2 . LEU 20 20 ? A -4.652 -3.279 0.324 1.000 1 A LEU 98.761 1
ATOM 137 N N . THR 21 21 ? A -2.098 -8.123 0.073 1.000 1 A THR 98.360 1
ATOM 138 C CA . THR 21 21 ? A -0.920 -8.808 -0.364 1.000 1 A THR 98.223 1
ATOM 139 C C . THR 21 21 ? A -1.247 -10.252 -0.755 1.000 1 A THR 98.137 1
ATOM 140 O O . THR 21 21 ? A -0.810 -10.738 -1.811 1.000 1 A THR 98.204 1
ATOM 141 C CB . THR 21 21 ? A 0.168 -8.774 0.704 1.000 1 A THR 98.141 1
ATOM 142 O OG1 . THR 21 21 ? A 0.469 -7.411 1.012 1.000 1 A THR 98.031 1
ATOM 143 C CG2 . THR 21 21 ? A 1.424 -9.491 0.247 1.000 1 A THR 98.035 1
ATOM 144 N N . ILE 22 22 ? A -2.021 -10.933 0.089 1.000 1 A ILE 97.800 1
ATOM 145 C CA . ILE 22 22 ? A -2.350 -12.314 -0.177 1.000 1 A ILE 97.502 1
ATOM 146 C C . ILE 22 22 ? A -3.257 -12.425 -1.387 1.000 1 A ILE 97.786 1
ATOM 147 O O . ILE 22 22 ? A -3.143 -13.382 -2.183 1.000 1 A ILE 97.982 1
ATOM 148 C CB . ILE 22 22 ? A -2.936 -12.971 1.073 1.000 1 A ILE 96.909 1
ATOM 149 C CG1 . ILE 22 22 ? A -1.855 -12.994 2.175 1.000 1 A ILE 96.383 1
ATOM 150 C CG2 . ILE 22 22 ? A -3.449 -14.367 0.794 1.000 1 A ILE 95.814 1
ATOM 151 C CD1 . ILE 22 22 ? A -2.383 -13.329 3.548 1.000 1 A ILE 94.163 1
ATOM 152 N N . GLN 23 23 ? A -4.180 -11.458 -1.603 1.000 1 A GLN 98.022 1
ATOM 153 C CA . GLN 23 23 ? A -4.963 -11.482 -2.840 1.000 1 A GLN 98.114 1
ATOM 154 C C . GLN 23 23 ? A -4.068 -11.376 -4.060 1.000 1 A GLN 98.190 1
ATOM 155 O O . GLN 23 23 ? A -4.278 -12.071 -5.047 1.000 1 A GLN 98.148 1
ATOM 156 C CB . GLN 23 23 ? A -6.011 -10.361 -2.848 1.000 1 A GLN 97.985 1
ATOM 157 C CG . GLN 23 23 ? A -7.322 -10.780 -2.263 1.000 1 A GLN 95.829 1
ATOM 158 C CD . GLN 23 23 ? A -8.159 -11.658 -3.182 1.000 1 A GLN 97.691 1
ATOM 159 O OE1 . GLN 23 23 ? A -7.643 -12.326 -4.086 1.000 1 A GLN 97.116 1
ATOM 160 N NE2 . GLN 23 23 ? A -9.448 -11.732 -2.921 1.000 1 A GLN 96.644 1
ATOM 161 N N . LEU 24 24 ? A -3.038 -10.494 -3.994 1.000 1 A LEU 98.187 1
ATOM 162 C CA . LEU 24 24 ? A -2.173 -10.364 -5.146 1.000 1 A LEU 98.240 1
ATOM 163 C C . LEU 24 24 ? A -1.384 -11.644 -5.383 1.000 1 A LEU 98.106 1
ATOM 164 O O . LEU 24 24 ? A -1.288 -12.144 -6.522 1.000 1 A LEU 97.967 1
ATOM 165 C CB . LEU 24 24 ? A -1.192 -9.195 -4.964 1.000 1 A LEU 98.366 1
ATOM 166 C CG . LEU 24 24 ? A -0.223 -9.019 -6.152 1.000 1 A LEU 98.299 1
ATOM 167 C CD1 . LEU 24 24 ? A -0.940 -8.233 -7.279 1.000 1 A LEU 98.034 1
ATOM 168 C CD2 . LEU 24 24 ? A 1.017 -8.286 -5.715 1.000 1 A LEU 98.161 1
ATOM 169 N N . ILE 25 25 ? A -0.818 -12.197 -4.304 1.000 1 A ILE 97.841 1
ATOM 170 C CA . ILE 25 25 ? A 0.117 -13.309 -4.420 1.000 1 A ILE 97.318 1
ATOM 171 C C . ILE 25 25 ? A -0.616 -14.645 -4.600 1.000 1 A ILE 97.045 1
ATOM 172 O O . ILE 25 25 ? A -0.187 -15.490 -5.394 1.000 1 A ILE 96.673 1
ATOM 173 C CB . ILE 25 25 ? A 1.012 -13.386 -3.165 1.000 1 A ILE 96.599 1
ATOM 174 C CG1 . ILE 25 25 ? A 1.832 -12.105 -3.003 1.000 1 A ILE 94.292 1
ATOM 175 C CG2 . ILE 25 25 ? A 1.906 -14.615 -3.200 1.000 1 A ILE 92.772 1
ATOM 176 C CD1 . ILE 25 25 ? A 2.768 -11.836 -4.153 1.000 1 A ILE 88.372 1
ATOM 177 N N . GLN 26 26 ? A -1.707 -14.858 -3.860 1.000 1 A GLN 97.371 1
ATOM 178 C CA . GLN 26 26 ? A -2.366 -16.150 -3.787 1.000 1 A GLN 96.766 1
ATOM 179 C C . GLN 26 26 ? A -3.747 -16.179 -4.417 1.000 1 A GLN 97.080 1
ATOM 180 O O . GLN 26 26 ? A -4.346 -17.246 -4.543 1.000 1 A GLN 96.358 1
ATOM 181 C CB . GLN 26 26 ? A -2.469 -16.627 -2.352 1.000 1 A GLN 95.557 1
ATOM 182 C CG . GLN 26 26 ? A -1.107 -16.784 -1.663 1.000 1 A GLN 91.251 1
ATOM 183 C CD . GLN 26 26 ? A -0.276 -17.881 -2.273 1.000 1 A GLN 84.569 1
ATOM 184 O OE1 . GLN 26 26 ? A -0.805 -18.794 -2.932 1.000 1 A GLN 75.506 1
ATOM 185 N NE2 . GLN 26 26 ? A 1.018 -17.828 -2.062 1.000 1 A GLN 74.428 1
ATOM 186 N N . ASN 27 27 ? A -4.313 -14.987 -4.754 1.000 1 A ASN 97.287 1
ATOM 187 C CA . ASN 27 27 ? A -5.603 -14.880 -5.406 1.000 1 A ASN 97.059 1
ATOM 188 C C . ASN 27 27 ? A -6.710 -15.467 -4.540 1.000 1 A ASN 97.256 1
ATOM 189 O O . ASN 27 27 ? A -7.608 -16.154 -5.029 1.000 1 A ASN 96.124 1
ATOM 190 C CB . ASN 27 27 ? A -5.589 -15.520 -6.803 1.000 1 A ASN 96.165 1
ATOM 191 C CG . ASN 27 27 ? A -4.599 -14.851 -7.718 1.000 1 A ASN 94.107 1
ATOM 192 O OD1 . ASN 27 27 ? A -4.927 -13.811 -8.297 1.000 1 A ASN 83.817 1
ATOM 193 N ND2 . ASN 27 27 ? A -3.390 -15.374 -7.832 1.000 1 A ASN 81.125 1
ATOM 194 N N . HIS 28 28 ? A -6.666 -15.191 -3.223 1.000 1 A HIS 97.316 1
ATOM 195 C CA . HIS 28 28 ? A -7.752 -15.551 -2.333 1.000 1 A HIS 96.778 1
ATOM 196 C C . HIS 28 28 ? A -7.840 -14.522 -1.212 1.000 1 A HIS 97.218 1
ATOM 197 O O . HIS 28 28 ? A -6.863 -13.829 -0.903 1.000 1 A HIS 96.746 1
ATOM 198 C CB . HIS 28 28 ? A -7.614 -16.981 -1.768 1.000 1 A HIS 94.730 1
ATOM 199 C CG . HIS 28 28 ? A -6.386 -17.189 -0.937 1.000 1 A HIS 89.145 1
ATOM 200 N ND1 . HIS 28 28 ? A -6.397 -17.120 0.424 1.000 1 A HIS 79.541 1
ATOM 201 C CD2 . HIS 28 28 ? A -5.132 -17.500 -1.317 1.000 1 A HIS 80.619 1
ATOM 202 C CE1 . HIS 28 28 ? A -5.175 -17.369 0.879 1.000 1 A HIS 79.950 1
ATOM 203 N NE2 . HIS 28 28 ? A -4.397 -17.608 -0.159 1.000 1 A HIS 79.540 1
ATOM 204 N N . PHE 29 29 ? A -9.033 -14.406 -0.617 1.000 1 A PHE 97.859 1
ATOM 205 C CA . PHE 29 29 ? A -9.280 -13.465 0.480 1.000 1 A PHE 97.828 1
ATOM 206 C C . PHE 29 29 ? A -9.147 -14.176 1.820 1.000 1 A PHE 97.053 1
ATOM 207 O O . PHE 29 29 ? A -9.718 -15.253 2.025 1.000 1 A PHE 96.409 1
ATOM 208 C CB . PHE 29 29 ? A -10.677 -12.870 0.347 1.000 1 A PHE 97.614 1
ATOM 209 C CG . PHE 29 29 ? A -11.017 -11.920 1.477 1.000 1 A PHE 97.845 1
ATOM 210 C CD1 . PHE 29 29 ? A -10.213 -10.833 1.772 1.000 1 A PHE 97.918 1
ATOM 211 C CD2 . PHE 29 29 ? A -12.170 -12.141 2.250 1.000 1 A PHE 97.480 1
ATOM 212 C CE1 . PHE 29 29 ? A -10.534 -9.962 2.799 1.000 1 A PHE 97.528 1
ATOM 213 C CE2 . PHE 29 29 ? A -12.489 -11.262 3.251 1.000 1 A PHE 97.092 1
ATOM 214 C CZ . PHE 29 29 ? A -11.675 -10.181 3.546 1.000 1 A PHE 97.345 1
ATOM 215 N N . VAL 30 30 ? A -8.391 -13.571 2.713 1.000 1 A VAL 95.191 1
ATOM 216 C CA . VAL 30 30 ? A -8.176 -14.110 4.055 1.000 1 A VAL 93.170 1
ATOM 217 C C . VAL 30 30 ? A -8.948 -13.251 5.042 1.000 1 A VAL 92.679 1
ATOM 218 O O . VAL 30 30 ? A -8.680 -12.068 5.215 1.000 1 A VAL 91.347 1
ATOM 219 C CB . VAL 30 30 ? A -6.682 -14.131 4.411 1.000 1 A VAL 90.010 1
ATOM 220 C CG1 . VAL 30 30 ? A -5.945 -15.062 3.464 1.000 1 A VAL 85.555 1
ATOM 221 C CG2 . VAL 30 30 ? A -6.474 -14.546 5.867 1.000 1 A VAL 83.243 1
ATOM 222 N N . ASP 31 31 ? A -9.953 -13.858 5.719 1.000 1 A ASP 91.345 1
ATOM 223 C CA . ASP 31 31 ? A -10.765 -13.129 6.682 1.000 1 A ASP 90.422 1
ATOM 224 C C . ASP 31 31 ? A -9.984 -12.838 7.959 1.000 1 A ASP 89.982 1
ATOM 225 O O . ASP 31 31 ? A -10.235 -11.810 8.606 1.000 1 A ASP 85.119 1
ATOM 226 C CB . ASP 31 31 ? A -12.031 -13.930 7.034 1.000 1 A ASP 86.994 1
ATOM 227 C CG . ASP 31 31 ? A -13.038 -13.932 5.920 1.000 1 A ASP 82.860 1
ATOM 228 O OD1 . ASP 31 31 ? A -13.576 -12.851 5.596 1.000 1 A ASP 78.668 1
ATOM 229 O OD2 . ASP 31 31 ? A -13.336 -15.021 5.365 1.000 1 A ASP 79.132 1
ATOM 230 N N . GLU 32 32 ? A -9.065 -13.715 8.343 1.000 1 A GLU 89.668 1
ATOM 231 C CA . GLU 32 32 ? A -8.300 -13.571 9.554 1.000 1 A GLU 88.116 1
ATOM 232 C C . GLU 32 32 ? A -6.844 -13.859 9.250 1.000 1 A GLU 86.306 1
ATOM 233 O O . GLU 32 32 ? A -6.520 -14.924 8.727 1.000 1 A GLU 81.468 1
ATOM 234 C CB . GLU 32 32 ? A -8.817 -14.511 10.643 1.000 1 A GLU 85.991 1
ATOM 235 C CG . GLU 32 32 ? A -8.231 -14.244 12.014 1.000 1 A GLU 75.330 1
ATOM 236 C CD . GLU 32 32 ? A -8.890 -15.089 13.098 1.000 1 A GLU 66.745 1
ATOM 237 O OE1 . GLU 32 32 ? A -9.707 -15.996 12.750 1.000 1 A GLU 62.358 1
ATOM 238 O OE2 . GLU 32 32 ? A -8.631 -14.839 14.288 1.000 1 A GLU 59.069 1
ATOM 239 N N . TYR 33 33 ? A -5.976 -12.872 9.534 1.000 1 A TYR 86.616 1
ATOM 240 C CA . TYR 33 33 ? A -4.550 -13.026 9.304 1.000 1 A TYR 85.548 1
ATOM 241 C C . TYR 33 33 ? A -3.835 -12.375 10.488 1.000 1 A TYR 86.970 1
ATOM 242 O O . TYR 33 33 ? A -4.010 -11.185 10.749 1.000 1 A TYR 85.685 1
ATOM 243 C CB . TYR 33 33 ? A -4.132 -12.359 8.005 1.000 1 A TYR 81.423 1
ATOM 244 C CG . TYR 33 33 ? A -2.734 -12.707 7.598 1.000 1 A TYR 79.570 1
ATOM 245 C CD1 . TYR 33 33 ? A -2.487 -13.873 6.868 1.000 1 A TYR 75.998 1
ATOM 246 C CD2 . TYR 33 33 ? A -1.685 -11.904 7.933 1.000 1 A TYR 74.713 1
ATOM 247 C CE1 . TYR 33 33 ? A -1.192 -14.209 6.492 1.000 1 A TYR 72.639 1
ATOM 248 C CE2 . TYR 33 33 ? A -0.381 -12.225 7.567 1.000 1 A TYR 72.074 1
ATOM 249 C CZ . TYR 33 33 ? A -0.146 -13.363 6.851 1.000 1 A TYR 73.829 1
ATOM 250 O OH . TYR 33 33 ? A 1.138 -13.713 6.507 1.000 1 A TYR 69.148 1
ATOM 251 N N . ASP 34 34 ? A -3.064 -13.159 11.229 1.000 1 A ASP 88.337 1
ATOM 252 C CA . ASP 34 34 ? A -2.414 -12.721 12.454 1.000 1 A ASP 89.131 1
ATOM 253 C C . ASP 34 34 ? A -1.757 -11.350 12.236 1.000 1 A ASP 91.003 1
ATOM 254 O O . ASP 34 34 ? A -0.868 -11.235 11.402 1.000 1 A ASP 90.785 1
ATOM 255 C CB . ASP 34 34 ? A -1.362 -13.738 12.884 1.000 1 A ASP 87.336 1
ATOM 256 C CG . ASP 34 34 ? A -0.762 -13.448 14.248 1.000 1 A ASP 86.138 1
ATOM 257 O OD1 . ASP 34 34 ? A -0.591 -12.258 14.594 1.000 1 A ASP 84.667 1
ATOM 258 O OD2 . ASP 34 34 ? A -0.437 -14.404 14.966 1.000 1 A ASP 83.524 1
ATOM 259 N N . PRO 35 35 ? A -2.195 -10.318 12.985 1.000 1 A PRO 87.886 1
ATOM 260 C CA . PRO 35 35 ? A -1.688 -8.981 12.714 1.000 1 A PRO 89.466 1
ATOM 261 C C . PRO 35 35 ? A -0.240 -8.782 13.114 1.000 1 A PRO 90.117 1
ATOM 262 O O . PRO 35 35 ? A 0.337 -7.750 12.785 1.000 1 A PRO 88.321 1
ATOM 263 C CB . PRO 35 35 ? A -2.616 -8.093 13.528 1.000 1 A PRO 86.633 1
ATOM 264 C CG . PRO 35 35 ? A -3.046 -8.964 14.651 1.000 1 A PRO 85.920 1
ATOM 265 C CD . PRO 35 35 ? A -3.177 -10.352 14.062 1.000 1 A PRO 88.195 1
ATOM 266 N N . THR 36 36 ? A 0.386 -9.743 13.809 1.000 1 A THR 89.343 1
ATOM 267 C CA . THR 36 36 ? A 1.783 -9.627 14.188 1.000 1 A THR 88.009 1
ATOM 268 C C . THR 36 36 ? A 2.711 -10.224 13.178 1.000 1 A THR 89.947 1
ATOM 269 O O . THR 36 36 ? A 3.933 -10.126 13.332 1.000 1 A THR 88.696 1
ATOM 270 C CB . THR 36 36 ? A 2.026 -10.273 15.557 1.000 1 A THR 83.945 1
ATOM 271 O OG1 . THR 36 36 ? A 1.914 -11.700 15.449 1.000 1 A THR 80.733 1
ATOM 272 C CG2 . THR 36 36 ? A 1.041 -9.768 16.603 1.000 1 A THR 80.706 1
ATOM 273 N N . ILE 37 37 ? A 2.191 -10.893 12.136 1.000 1 A ILE 92.003 1
ATOM 274 C CA . ILE 37 37 ? A 3.055 -11.573 11.163 1.000 1 A ILE 91.675 1
ATOM 275 C C . ILE 37 37 ? A 3.526 -10.586 10.115 1.000 1 A ILE 92.492 1
ATOM 276 O O . ILE 37 37 ? A 2.689 -10.026 9.388 1.000 1 A ILE 91.740 1
ATOM 277 C CB . ILE 37 37 ? A 2.339 -12.773 10.510 1.000 1 A ILE 89.552 1
ATOM 278 C CG1 . ILE 37 37 ? A 2.123 -13.873 11.557 1.000 1 A ILE 89.027 1
ATOM 279 C CG2 . ILE 37 37 ? A 3.155 -13.309 9.309 1.000 1 A ILE 88.702 1
ATOM 280 C CD1 . ILE 37 37 ? A 1.358 -15.061 11.048 1.000 1 A ILE 85.616 1
ATOM 281 N N . GLU 38 38 ? A 4.832 -10.365 10.041 1.000 1 A GLU 93.314 1
ATOM 282 C CA . GLU 38 38 ? A 5.459 -9.525 9.030 1.000 1 A GLU 93.477 1
ATOM 283 C C . GLU 38 38 ? A 6.362 -10.406 8.170 1.000 1 A GLU 93.092 1
ATOM 284 O O . GLU 38 38 ? A 7.277 -11.041 8.711 1.000 1 A GLU 91.457 1
ATOM 285 C CB . GLU 38 38 ? A 6.268 -8.403 9.684 1.000 1 A GLU 92.125 1
ATOM 286 C CG . GLU 38 38 ? A 7.037 -7.539 8.696 1.000 1 A GLU 90.227 1
ATOM 287 C CD . GLU 38 38 ? A 7.723 -6.361 9.358 1.000 1 A GLU 90.428 1
ATOM 288 O OE1 . GLU 38 38 ? A 7.008 -5.522 9.956 1.000 1 A GLU 87.278 1
ATOM 289 O OE2 . GLU 38 38 ? A 8.964 -6.296 9.296 1.000 1 A GLU 86.864 1
ATOM 290 N N . ASP 39 39 ? A 6.082 -10.479 6.857 1.000 1 A ASP 93.884 1
ATOM 291 C CA . ASP 39 39 ? A 6.877 -11.334 5.997 1.000 1 A ASP 93.641 1
ATOM 292 C C . ASP 39 39 ? A 6.885 -10.774 4.593 1.000 1 A ASP 94.901 1
ATOM 293 O O . ASP 39 39 ? A 6.111 -9.868 4.262 1.000 1 A ASP 94.698 1
ATOM 294 C CB . ASP 39 39 ? A 6.349 -12.771 6.016 1.000 1 A ASP 91.691 1
ATOM 295 C CG . ASP 39 39 ? A 7.433 -13.803 5.692 1.000 1 A ASP 85.192 1
ATOM 296 O OD1 . ASP 39 39 ? A 8.558 -13.378 5.324 1.000 1 A ASP 81.990 1
ATOM 297 O OD2 . ASP 39 39 ? A 7.136 -15.019 5.755 1.000 1 A ASP 79.100 1
ATOM 298 N N . SER 40 40 ? A 7.784 -11.274 3.775 1.000 1 A SER 94.625 1
ATOM 299 C CA . SER 40 40 ? A 7.900 -10.845 2.387 1.000 1 A SER 94.779 1
ATOM 300 C C . SER 40 40 ? A 7.465 -11.955 1.452 1.000 1 A SER 95.311 1
ATOM 301 O O . SER 40 40 ? A 7.542 -13.153 1.753 1.000 1 A SER 93.806 1
ATOM 302 C CB . SER 40 40 ? A 9.314 -10.391 2.078 1.000 1 A SER 92.348 1
ATOM 303 O OG . SER 40 40 ? A 10.180 -11.508 2.073 1.000 1 A SER 87.123 1
ATOM 304 N N . TYR 41 41 ? A 6.946 -11.518 0.291 1.000 1 A TYR 96.636 1
ATOM 305 C CA . TYR 41 41 ? A 6.354 -12.397 -0.701 1.000 1 A TYR 96.316 1
ATOM 306 C C . TYR 41 41 ? A 6.888 -12.010 -2.076 1.000 1 A TYR 96.757 1
ATOM 307 O O . TYR 41 41 ? A 7.122 -10.837 -2.340 1.000 1 A TYR 96.684 1
ATOM 308 C CB . TYR 41 41 ? A 4.818 -12.269 -0.708 1.000 1 A TYR 95.709 1
ATOM 309 C CG . TYR 41 41 ? A 4.213 -12.504 0.662 1.000 1 A TYR 93.919 1
ATOM 310 C CD1 . TYR 41 41 ? A 3.788 -13.774 1.035 1.000 1 A TYR 91.968 1
ATOM 311 C CD2 . TYR 41 41 ? A 4.107 -11.480 1.573 1.000 1 A TYR 92.990 1
ATOM 312 C CE1 . TYR 41 41 ? A 3.232 -13.992 2.269 1.000 1 A TYR 89.295 1
ATOM 313 C CE2 . TYR 41 41 ? A 3.564 -11.686 2.848 1.000 1 A TYR 91.517 1
ATOM 314 C CZ . TYR 41 41 ? A 3.124 -12.942 3.172 1.000 1 A TYR 88.678 1
ATOM 315 O OH . TYR 41 41 ? A 2.567 -13.187 4.418 1.000 1 A TYR 85.378 1
ATOM 316 N N . ARG 42 42 ? A 7.030 -12.982 -2.935 1.000 1 A ARG 96.389 1
ATOM 317 C CA . ARG 42 42 ? A 7.495 -12.779 -4.286 1.000 1 A ARG 96.433 1
ATOM 318 C C . ARG 42 42 ? A 6.407 -13.193 -5.288 1.000 1 A ARG 96.694 1
ATOM 319 O O . ARG 42 42 ? A 5.734 -14.185 -5.086 1.000 1 A ARG 95.526 1
ATOM 320 C CB . ARG 42 42 ? A 8.754 -13.597 -4.549 1.000 1 A ARG 94.697 1
ATOM 321 C CG . ARG 42 42 ? A 10.077 -12.912 -4.195 1.000 1 A ARG 84.102 1
ATOM 322 C CD . ARG 42 42 ? A 10.321 -12.798 -2.674 1.000 1 A ARG 78.652 1
ATOM 323 N NE . ARG 42 42 ? A 10.019 -14.014 -1.960 1.000 1 A ARG 73.272 1
ATOM 324 C CZ . ARG 42 42 ? A 9.690 -14.057 -0.673 1.000 1 A ARG 67.232 1
ATOM 325 N NH1 . ARG 42 42 ? A 9.598 -12.960 0.040 1.000 1 A ARG 60.527 1
ATOM 326 N NH2 . ARG 42 42 ? A 9.430 -15.242 -0.121 1.000 1 A ARG 58.273 1
ATOM 327 N N . LYS 43 43 ? A 6.214 -12.404 -6.349 1.000 1 A LYS 96.610 1
ATOM 328 C CA . LYS 43 43 ? A 5.209 -12.685 -7.373 1.000 1 A LYS 96.703 1
ATOM 329 C C . LYS 43 43 ? A 5.784 -12.235 -8.710 1.000 1 A LYS 96.962 1
ATOM 330 O O . LYS 43 43 ? A 6.111 -11.064 -8.893 1.000 1 A LYS 96.968 1
ATOM 331 C CB . LYS 43 43 ? A 3.912 -11.950 -7.061 1.000 1 A LYS 95.965 1
ATOM 332 C CG . LYS 43 43 ? A 2.808 -12.153 -8.093 1.000 1 A LYS 94.706 1
ATOM 333 C CD . LYS 43 43 ? A 2.332 -13.580 -8.168 1.000 1 A LYS 92.377 1
ATOM 334 C CE . LYS 43 43 ? A 1.084 -13.663 -9.026 1.000 1 A LYS 90.951 1
ATOM 335 N NZ . LYS 43 43 ? A 0.548 -15.019 -9.000 1.000 1 A LYS 86.726 1
ATOM 336 N N . GLN 44 44 ? A 5.855 -13.178 -9.670 1.000 1 A GLN 97.582 1
ATOM 337 C CA . GLN 44 44 ? A 6.215 -12.808 -11.030 1.000 1 A GLN 97.467 1
ATOM 338 C C . GLN 44 44 ? A 4.965 -12.405 -11.787 1.000 1 A GLN 97.254 1
ATOM 339 O O . GLN 44 44 ? A 3.958 -13.101 -11.799 1.000 1 A GLN 96.249 1
ATOM 340 C CB . GLN 44 44 ? A 6.892 -13.974 -11.736 1.000 1 A GLN 96.670 1
ATOM 341 C CG . GLN 44 44 ? A 7.450 -13.635 -13.100 1.000 1 A GLN 92.614 1
ATOM 342 C CD . GLN 44 44 ? A 8.240 -14.764 -13.690 1.000 1 A GLN 88.526 1
ATOM 343 O OE1 . GLN 44 44 ? A 9.326 -15.113 -13.186 1.000 1 A GLN 80.602 1
ATOM 344 N NE2 . GLN 44 44 ? A 7.730 -15.389 -14.747 1.000 1 A GLN 79.868 1
ATOM 345 N N . VAL 45 45 ? A 4.988 -11.191 -12.364 1.000 1 A VAL 96.883 1
ATOM 346 C CA . VAL 45 45 ? A 3.839 -10.621 -13.058 1.000 1 A VAL 96.542 1
ATOM 347 C C . VAL 45 45 ? A 4.317 -9.998 -14.358 1.000 1 A VAL 96.360 1
ATOM 348 O O . VAL 45 45 ? A 5.508 -9.759 -14.549 1.000 1 A VAL 95.672 1
ATOM 349 C CB . VAL 45 45 ? A 3.099 -9.561 -12.224 1.000 1 A VAL 95.593 1
ATOM 350 C CG1 . VAL 45 45 ? A 2.575 -10.155 -10.933 1.000 1 A VAL 95.021 1
ATOM 351 C CG2 . VAL 45 45 ? A 4.001 -8.367 -11.950 1.000 1 A VAL 94.696 1
ATOM 352 N N . VAL 46 46 ? A 3.374 -9.720 -15.251 1.000 1 A VAL 95.930 1
ATOM 353 C CA . VAL 46 46 ? A 3.667 -9.019 -16.502 1.000 1 A VAL 96.146 1
ATOM 354 C C . VAL 46 46 ? A 2.909 -7.700 -16.451 1.000 1 A VAL 96.723 1
ATOM 355 O O . VAL 46 46 ? A 1.686 -7.689 -16.359 1.000 1 A VAL 96.132 1
ATOM 356 C CB . VAL 46 46 ? A 3.261 -9.832 -17.736 1.000 1 A VAL 94.711 1
ATOM 357 C CG1 . VAL 46 46 ? A 4.016 -11.161 -17.752 1.000 1 A VAL 93.306 1
ATOM 358 C CG2 . VAL 46 46 ? A 3.557 -9.040 -19.018 1.000 1 A VAL 93.875 1
ATOM 359 N N . ILE 47 47 ? A 3.640 -6.579 -16.485 1.000 1 A ILE 97.098 1
ATOM 360 C CA . ILE 47 47 ? A 3.066 -5.248 -16.379 1.000 1 A ILE 97.343 1
ATOM 361 C C . ILE 47 47 ? A 3.522 -4.470 -17.603 1.000 1 A ILE 97.126 1
ATOM 362 O O . ILE 47 47 ? A 4.717 -4.253 -17.811 1.000 1 A ILE 96.531 1
ATOM 363 C CB . ILE 47 47 ? A 3.507 -4.524 -15.097 1.000 1 A ILE 97.498 1
ATOM 364 C CG1 . ILE 47 47 ? A 3.109 -5.354 -13.859 1.000 1 A ILE 97.090 1
ATOM 365 C CG2 . ILE 47 47 ? A 2.915 -3.110 -15.058 1.000 1 A ILE 97.231 1
ATOM 366 C CD1 . ILE 47 47 ? A 3.687 -4.809 -12.561 1.000 1 A ILE 96.489 1
ATOM 367 N N . ASP 48 48 ? A 2.529 -4.048 -18.416 1.000 1 A ASP 97.197 1
ATOM 368 C CA . ASP 48 48 ? A 2.853 -3.257 -19.623 1.000 1 A ASP 96.593 1
ATOM 369 C C . ASP 48 48 ? A 3.874 -3.993 -20.485 1.000 1 A ASP 95.742 1
ATOM 370 O O . ASP 48 48 ? A 4.777 -3.352 -21.035 1.000 1 A ASP 94.077 1
ATOM 371 C CB . ASP 48 48 ? A 3.341 -1.867 -19.252 1.000 1 A ASP 96.225 1
ATOM 372 C CG . ASP 48 48 ? A 2.345 -1.107 -18.395 1.000 1 A ASP 96.470 1
ATOM 373 O OD1 . ASP 48 48 ? A 1.135 -1.274 -18.588 1.000 1 A ASP 95.390 1
ATOM 374 O OD2 . ASP 48 48 ? A 2.788 -0.330 -17.523 1.000 1 A ASP 94.913 1
ATOM 375 N N . GLY 49 49 ? A 3.756 -5.327 -20.550 1.000 1 A GLY 95.799 1
ATOM 376 C CA . GLY 49 49 ? A 4.617 -6.134 -21.392 1.000 1 A GLY 94.130 1
ATOM 377 C C . GLY 49 49 ? A 5.945 -6.518 -20.771 1.000 1 A GLY 94.220 1
ATOM 378 O O . GLY 49 49 ? A 6.684 -7.272 -21.385 1.000 1 A GLY 92.776 1
ATOM 379 N N . GLU 50 50 ? A 6.237 -6.025 -19.574 1.000 1 A GLU 93.376 1
ATOM 380 C CA . GLU 50 50 ? A 7.510 -6.322 -18.905 1.000 1 A GLU 93.305 1
ATOM 381 C C . GLU 50 50 ? A 7.303 -7.379 -17.836 1.000 1 A GLU 94.276 1
ATOM 382 O O . GLU 50 50 ? A 6.499 -7.182 -16.891 1.000 1 A GLU 94.318 1
ATOM 383 C CB . GLU 50 50 ? A 8.116 -5.072 -18.262 1.000 1 A GLU 90.587 1
ATOM 384 C CG . GLU 50 50 ? A 9.426 -5.373 -17.537 1.000 1 A GLU 87.149 1
ATOM 385 C CD . GLU 50 50 ? A 10.022 -4.170 -16.838 1.000 1 A GLU 84.998 1
ATOM 386 O OE1 . GLU 50 50 ? A 9.366 -3.620 -15.911 1.000 1 A GLU 77.194 1
ATOM 387 O OE2 . GLU 50 50 ? A 11.139 -3.751 -17.193 1.000 1 A GLU 75.574 1
ATOM 388 N N . THR 51 51 ? A 7.984 -8.503 -17.930 1.000 1 A THR 95.448 1
ATOM 389 C CA . THR 51 51 ? A 7.957 -9.492 -16.859 1.000 1 A THR 95.550 1
ATOM 390 C C . THR 51 51 ? A 8.710 -8.920 -15.670 1.000 1 A THR 95.564 1
ATOM 391 O O . THR 51 51 ? A 9.850 -8.480 -15.794 1.000 1 A THR 93.848 1
ATOM 392 C CB . THR 51 51 ? A 8.558 -10.816 -17.309 1.000 1 A THR 94.849 1
ATOM 393 O OG1 . THR 51 51 ? A 7.833 -11.324 -18.419 1.000 1 A THR 92.266 1
ATOM 394 C CG2 . THR 51 51 ? A 8.504 -11.831 -16.181 1.000 1 A THR 92.877 1
ATOM 395 N N . SER 52 52 ? A 8.049 -8.895 -14.510 1.000 1 A SER 95.264 1
ATOM 396 C CA . SER 52 52 ? A 8.569 -8.237 -13.328 1.000 1 A SER 95.158 1
ATOM 397 C C . SER 52 52 ? A 8.449 -9.157 -12.126 1.000 1 A SER 96.192 1
ATOM 398 O O . SER 52 52 ? A 7.437 -9.815 -11.937 1.000 1 A SER 95.995 1
ATOM 399 C CB . SER 52 52 ? A 7.798 -6.950 -13.061 1.000 1 A SER 92.212 1
ATOM 400 O OG . SER 52 52 ? A 7.831 -6.075 -14.174 1.000 1 A SER 84.649 1
ATOM 401 N N . LEU 53 53 ? A 9.469 -9.169 -11.295 1.000 1 A LEU 97.294 1
ATOM 402 C CA . LEU 53 53 ? A 9.434 -9.893 -10.022 1.000 1 A LEU 97.672 1
ATOM 403 C C . LEU 53 53 ? A 9.181 -8.877 -8.931 1.000 1 A LEU 97.942 1
ATOM 404 O O . LEU 53 53 ? A 10.000 -7.992 -8.666 1.000 1 A LEU 97.646 1
ATOM 405 C CB . LEU 53 53 ? A 10.722 -10.630 -9.773 1.000 1 A LEU 97.067 1
ATOM 406 C CG . LEU 53 53 ? A 10.760 -11.451 -8.478 1.000 1 A LEU 94.662 1
ATOM 407 C CD1 . LEU 53 53 ? A 9.802 -12.615 -8.593 1.000 1 A LEU 93.223 1
ATOM 408 C CD2 . LEU 53 53 ? A 12.169 -11.937 -8.189 1.000 1 A LEU 92.748 1
ATOM 409 N N . LEU 54 54 ? A 7.988 -8.960 -8.298 1.000 1 A LEU 97.995 1
ATOM 410 C CA . LEU 54 54 ? A 7.618 -8.084 -7.209 1.000 1 A LEU 98.207 1
ATOM 411 C C . LEU 54 54 ? A 8.055 -8.731 -5.898 1.000 1 A LEU 98.141 1
ATOM 412 O O . LEU 54 54 ? A 7.657 -9.829 -5.599 1.000 1 A LEU 97.919 1
ATOM 413 C CB . LEU 54 54 ? A 6.106 -7.831 -7.185 1.000 1 A LEU 98.209 1
ATOM 414 C CG . LEU 54 54 ? A 5.499 -7.368 -8.511 1.000 1 A LEU 98.058 1
ATOM 415 C CD1 . LEU 54 54 ? A 6.280 -6.201 -9.088 1.000 1 A LEU 97.943 1
ATOM 416 C CD2 . LEU 54 54 ? A 4.027 -6.979 -8.303 1.000 1 A LEU 98.025 1
ATOM 417 N N . ASP 55 55 ? A 8.907 -8.037 -5.140 1.000 1 A ASP 98.082 1
ATOM 418 C CA . ASP 55 55 ? A 9.350 -8.456 -3.825 1.000 1 A ASP 97.881 1
ATOM 419 C C . ASP 55 55 ? A 8.611 -7.542 -2.830 1.000 1 A ASP 97.987 1
ATOM 420 O O . ASP 55 55 ? A 8.935 -6.361 -2.730 1.000 1 A ASP 97.797 1
ATOM 421 C CB . ASP 55 55 ? A 10.875 -8.301 -3.718 1.000 1 A ASP 96.760 1
ATOM 422 C CG . ASP 55 55 ? A 11.406 -8.725 -2.364 1.000 1 A ASP 94.851 1
ATOM 423 O OD1 . ASP 55 55 ? A 10.626 -9.171 -1.504 1.000 1 A ASP 92.831 1
ATOM 424 O OD2 . ASP 55 55 ? A 12.636 -8.586 -2.175 1.000 1 A ASP 90.304 1
ATOM 425 N N . ILE 56 56 ? A 7.596 -8.089 -2.152 1.000 1 A ILE 97.986 1
ATOM 426 C CA . ILE 56 56 ? A 6.637 -7.307 -1.391 1.000 1 A ILE 98.068 1
ATOM 427 C C . ILE 56 56 ? A 6.782 -7.582 0.090 1.000 1 A ILE 97.741 1
ATOM 428 O O . ILE 56 56 ? A 6.670 -8.731 0.533 1.000 1 A ILE 97.610 1
ATOM 429 C CB . ILE 56 56 ? A 5.194 -7.624 -1.837 1.000 1 A ILE 98.185 1
ATOM 430 C CG1 . ILE 56 56 ? A 5.020 -7.357 -3.342 1.000 1 A ILE 97.449 1
ATOM 431 C CG2 . ILE 56 56 ? A 4.189 -6.811 -1.001 1.000 1 A ILE 98.056 1
ATOM 432 C CD1 . ILE 56 56 ? A 3.783 -8.006 -3.903 1.000 1 A ILE 93.080 1
ATOM 433 N N . LEU 57 57 ? A 7.022 -6.531 0.886 1.000 1 A LEU 97.630 1
ATOM 434 C CA . LEU 57 57 ? A 7.019 -6.638 2.331 1.000 1 A LEU 97.259 1
ATOM 435 C C . LEU 57 57 ? A 5.667 -6.198 2.868 1.000 1 A LEU 97.341 1
ATOM 436 O O . LEU 57 57 ? A 5.251 -5.053 2.652 1.000 1 A LEU 97.368 1
ATOM 437 C CB . LEU 57 57 ? A 8.116 -5.789 2.968 1.000 1 A LEU 96.377 1
ATOM 438 C CG . LEU 57 57 ? A 8.123 -5.851 4.514 1.000 1 A LEU 94.969 1
ATOM 439 C CD1 . LEU 57 57 ? A 8.513 -7.253 5.000 1.000 1 A LEU 93.785 1
ATOM 440 C CD2 . LEU 57 57 ? A 9.022 -4.796 5.100 1.000 1 A LEU 93.370 1
ATOM 441 N N . ASP 58 58 ? A 4.989 -7.100 3.542 1.000 1 A ASP 97.397 1
ATOM 442 C CA . ASP 58 58 ? A 3.730 -6.832 4.241 1.000 1 A ASP 97.234 1
ATOM 443 C C . ASP 58 58 ? A 4.094 -6.494 5.705 1.000 1 A ASP 96.594 1
ATOM 444 O O . ASP 58 58 ? A 4.416 -7.373 6.488 1.000 1 A ASP 95.706 1
ATOM 445 C CB . ASP 58 58 ? A 2.818 -8.057 4.169 1.000 1 A ASP 97.204 1
ATOM 446 C CG . ASP 58 58 ? A 1.624 -7.930 5.099 1.000 1 A ASP 97.172 1
ATOM 447 O OD1 . ASP 58 58 ? A 1.103 -6.807 5.249 1.000 1 A ASP 96.624 1
ATOM 448 O OD2 . ASP 58 58 ? A 1.213 -8.959 5.654 1.000 1 A ASP 96.308 1
ATOM 449 N N . THR 59 59 ? A 4.058 -5.195 6.041 1.000 1 A THR 96.659 1
ATOM 450 C CA . THR 59 59 ? A 4.554 -4.752 7.329 1.000 1 A THR 95.825 1
ATOM 451 C C . THR 59 59 ? A 3.607 -5.093 8.452 1.000 1 A THR 94.048 1
ATOM 452 O O . THR 59 59 ? A 2.388 -5.071 8.294 1.000 1 A THR 92.022 1
ATOM 453 C CB . THR 59 59 ? A 4.791 -3.226 7.316 1.000 1 A THR 95.554 1
ATOM 454 O OG1 . THR 59 59 ? A 3.554 -2.557 7.087 1.000 1 A THR 91.580 1
ATOM 455 C CG2 . THR 59 59 ? A 5.788 -2.872 6.234 1.000 1 A THR 91.561 1
ATOM 456 N N . ALA 60 60 ? A 4.183 -5.386 9.613 1.000 1 A ALA 95.161 1
ATOM 457 C CA . ALA 60 60 ? A 3.423 -5.637 10.828 1.000 1 A ALA 93.509 1
ATOM 458 C C . ALA 60 60 ? A 4.265 -5.360 12.062 1.000 1 A ALA 89.720 1
ATOM 459 O O . ALA 60 60 ? A 3.947 -5.884 13.137 1.000 1 A ALA 82.712 1
ATOM 460 C CB . ALA 60 60 ? A 2.859 -7.065 10.854 1.000 1 A ALA 93.021 1
ATOM 461 N N . GLY 61 61 ? A 5.322 -4.577 11.920 1.000 1 A GLY 82.278 1
ATOM 462 C CA . GLY 61 61 ? A 6.243 -4.355 13.021 1.000 1 A GLY 78.328 1
ATOM 463 C C . GLY 61 61 ? A 5.728 -3.401 14.076 1.000 1 A GLY 79.481 1
ATOM 464 O O . GLY 61 61 ? A 4.772 -2.644 13.844 1.000 1 A GLY 74.955 1
ATOM 465 N N . GLN 62 62 ? A 6.362 -3.398 15.250 1.000 1 A GLN 80.743 1
ATOM 466 C CA . GLN 62 62 ? A 6.082 -2.434 16.309 1.000 1 A GLN 79.998 1
ATOM 467 C C . GLN 62 62 ? A 6.280 -1.024 15.789 1.000 1 A GLN 80.916 1
ATOM 468 O O . GLN 62 62 ? A 7.118 -0.771 14.925 1.000 1 A GLN 78.005 1
ATOM 469 C CB . GLN 62 62 ? A 6.984 -2.639 17.496 1.000 1 A GLN 76.122 1
ATOM 470 C CG . GLN 62 62 ? A 6.670 -3.885 18.306 1.000 1 A GLN 71.534 1
ATOM 471 C CD . GLN 62 62 ? A 5.309 -3.797 18.921 1.000 1 A GLN 63.815 1
ATOM 472 O OE1 . GLN 62 62 ? A 4.988 -2.789 19.564 1.000 1 A GLN 60.249 1
ATOM 473 N NE2 . GLN 62 62 ? A 4.488 -4.828 18.715 1.000 1 A GLN 61.338 1
ATOM 474 N N . GLU 63 63 ? A 5.496 -0.074 16.338 1.000 1 A GLU 79.717 1
ATOM 475 C CA . GLU 63 63 ? A 5.693 1.333 15.983 1.000 1 A GLU 78.220 1
ATOM 476 C C . GLU 63 63 ? A 7.058 1.823 16.399 1.000 1 A GLU 78.793 1
ATOM 477 O O . GLU 63 63 ? A 7.631 2.687 15.732 1.000 1 A GLU 74.941 1
ATOM 478 C CB . GLU 63 63 ? A 4.598 2.190 16.635 1.000 1 A GLU 73.532 1
ATOM 479 C CG . GLU 63 63 ? A 4.748 3.661 16.327 1.000 1 A GLU 71.271 1
ATOM 480 C CD . GLU 63 63 ? A 3.614 4.510 16.872 1.000 1 A GLU 68.530 1
ATOM 481 O OE1 . GLU 63 63 ? A 2.722 3.971 17.553 1.000 1 A GLU 66.606 1
ATOM 482 O OE2 . GLU 63 63 ? A 3.612 5.729 16.600 1.000 1 A GLU 65.766 1
ATOM 483 N N . GLU 64 64 ? A 7.576 1.299 17.509 1.000 1 A GLU 81.438 1
ATOM 484 C CA . GLU 64 64 ? A 8.857 1.775 18.021 1.000 1 A GLU 79.982 1
ATOM 485 C C . GLU 64 64 ? A 9.984 1.532 17.024 1.000 1 A GLU 79.818 1
ATOM 486 O O . GLU 64 64 ? A 9.931 0.638 16.176 1.000 1 A GLU 74.706 1
ATOM 487 C CB . GLU 64 64 ? A 9.182 1.124 19.351 1.000 1 A GLU 74.495 1
ATOM 488 C CG . GLU 64 64 ? A 9.365 -0.374 19.286 1.000 1 A GLU 69.730 1
ATOM 489 C CD . GLU 64 64 ? A 9.477 -1.005 20.676 1.000 1 A GLU 63.147 1
ATOM 490 O OE1 . GLU 64 64 ? A 9.630 -0.269 21.677 1.000 1 A GLU 62.262 1
ATOM 491 O OE2 . GLU 64 64 ? A 9.421 -2.255 20.761 1.000 1 A GLU 59.875 1
ATOM 492 N N . TYR 65 65 ? A 11.031 2.347 17.135 1.000 1 A TYR 81.445 1
ATOM 493 C CA . TYR 65 65 ? A 12.160 2.342 16.199 1.000 1 A TYR 80.816 1
ATOM 494 C C . TYR 65 65 ? A 12.832 0.994 16.187 1.000 1 A TYR 81.770 1
ATOM 495 O O . TYR 65 65 ? A 13.123 0.399 17.230 1.000 1 A TYR 79.248 1
ATOM 496 C CB . TYR 65 65 ? A 13.164 3.429 16.569 1.000 1 A TYR 76.405 1
ATOM 497 C CG . TYR 65 65 ? A 14.469 3.315 15.803 1.000 1 A TYR 71.007 1
ATOM 498 C CD1 . TYR 65 65 ? A 15.550 2.688 16.340 1.000 1 A TYR 66.797 1
ATOM 499 C CD2 . TYR 65 65 ? A 14.556 3.818 14.516 1.000 1 A TYR 66.581 1
ATOM 500 C CE1 . TYR 65 65 ? A 16.742 2.589 15.659 1.000 1 A TYR 62.231 1
ATOM 501 C CE2 . TYR 65 65 ? A 15.720 3.681 13.804 1.000 1 A TYR 62.932 1
ATOM 502 C CZ . TYR 65 65 ? A 16.802 3.098 14.383 1.000 1 A TYR 61.296 1
ATOM 503 O OH . TYR 65 65 ? A 17.971 2.984 13.677 1.000 1 A TYR 66.219 1
ATOM 504 N N . SER 66 66 ? A 13.134 0.508 14.991 1.000 1 A SER 83.651 1
ATOM 505 C CA . SER 66 66 ? A 13.945 -0.685 14.813 1.000 1 A SER 82.812 1
ATOM 506 C C . SER 66 66 ? A 14.967 -0.409 13.729 1.000 1 A SER 84.990 1
ATOM 507 O O . SER 66 66 ? A 14.609 -0.060 12.605 1.000 1 A SER 83.520 1
ATOM 508 C CB . SER 66 66 ? A 13.095 -1.876 14.421 1.000 1 A SER 76.786 1
ATOM 509 O OG . SER 66 66 ? A 13.892 -2.941 13.944 1.000 1 A SER 69.923 1
ATOM 510 N N . ALA 67 67 ? A 16.222 -0.576 14.037 1.000 1 A ALA 87.557 1
ATOM 511 C CA . ALA 67 67 ? A 17.293 -0.360 13.053 1.000 1 A ALA 87.436 1
ATOM 512 C C . ALA 67 67 ? A 17.135 -1.308 11.888 1.000 1 A ALA 88.092 1
ATOM 513 O O . ALA 67 67 ? A 17.315 -0.931 10.719 1.000 1 A ALA 87.930 1
ATOM 514 C CB . ALA 67 67 ? A 18.662 -0.514 13.706 1.000 1 A ALA 86.013 1
ATOM 515 N N . MET 68 68 ? A 16.790 -2.577 12.166 1.000 1 A MET 85.150 1
ATOM 516 C CA . MET 68 68 ? A 16.592 -3.539 11.091 1.000 1 A MET 84.092 1
ATOM 517 C C . MET 68 68 ? A 15.399 -3.144 10.227 1.000 1 A MET 85.208 1
ATOM 518 O O . MET 68 68 ? A 15.442 -3.263 8.985 1.000 1 A MET 84.389 1
ATOM 519 C CB . MET 68 68 ? A 16.415 -4.949 11.637 1.000 1 A MET 80.912 1
ATOM 520 C CG . MET 68 68 ? A 17.700 -5.502 12.228 1.000 1 A MET 75.467 1
ATOM 521 S SD . MET 68 68 ? A 17.586 -7.194 12.785 1.000 1 A MET 70.523 1
ATOM 522 C CE . MET 68 68 ? A 17.299 -8.045 11.224 1.000 1 A MET 64.296 1
ATOM 523 N N . ARG 69 69 ? A 14.336 -2.611 10.853 1.000 1 A ARG 88.456 1
ATOM 524 C CA . ARG 69 69 ? A 13.184 -2.163 10.073 1.000 1 A ARG 88.906 1
ATOM 525 C C . ARG 69 69 ? A 13.557 -1.019 9.167 1.000 1 A ARG 90.798 1
ATOM 526 O O . ARG 69 69 ? A 13.196 -0.988 7.969 1.000 1 A ARG 91.801 1
ATOM 527 C CB . ARG 69 69 ? A 12.029 -1.754 11.006 1.000 1 A ARG 87.191 1
ATOM 528 C CG . ARG 69 69 ? A 10.767 -1.355 10.257 1.000 1 A ARG 83.034 1
ATOM 529 C CD . ARG 69 69 ? A 9.760 -0.727 11.223 1.000 1 A ARG 78.251 1
ATOM 530 N NE . ARG 69 69 ? A 10.343 0.432 11.877 1.000 1 A ARG 78.100 1
ATOM 531 C CZ . ARG 69 69 ? A 9.834 1.025 12.948 1.000 1 A ARG 77.070 1
ATOM 532 N NH1 . ARG 69 69 ? A 8.722 0.575 13.540 1.000 1 A ARG 71.437 1
ATOM 533 N NH2 . ARG 69 69 ? A 10.426 2.099 13.454 1.000 1 A ARG 70.834 1
ATOM 534 N N . ASP 70 70 ? A 14.275 -0.007 9.712 1.000 1 A ASP 91.525 1
ATOM 535 C CA . ASP 70 70 ? A 14.755 1.092 8.897 1.000 1 A ASP 92.661 1
ATOM 536 C C . ASP 70 70 ? A 15.612 0.581 7.760 1.000 1 A ASP 93.346 1
ATOM 537 O O . ASP 70 70 ? A 15.525 1.096 6.626 1.000 1 A ASP 93.625 1
ATOM 538 C CB . ASP 70 70 ? A 15.586 2.070 9.732 1.000 1 A ASP 91.899 1
ATOM 539 C CG . ASP 70 70 ? A 14.771 3.032 10.539 1.000 1 A ASP 92.050 1
ATOM 540 O OD1 . ASP 70 70 ? A 13.527 3.092 10.311 1.000 1 A ASP 88.193 1
ATOM 541 O OD2 . ASP 70 70 ? A 15.344 3.716 11.394 1.000 1 A ASP 87.691 1
ATOM 542 N N . GLN 71 71 ? A 16.463 -0.409 8.037 1.000 1 A GLN 91.843 1
ATOM 543 C CA . GLN 71 71 ? A 17.352 -0.932 7.005 1.000 1 A GLN 90.929 1
ATOM 544 C C . GLN 71 71 ? A 16.558 -1.515 5.847 1.000 1 A GLN 91.110 1
ATOM 545 O O . GLN 71 71 ? A 16.891 -1.271 4.675 1.000 1 A GLN 90.563 1
ATOM 546 C CB . GLN 71 71 ? A 18.311 -1.968 7.611 1.000 1 A GLN 89.343 1
ATOM 547 C CG . GLN 71 71 ? A 19.344 -1.310 8.525 1.000 1 A GLN 77.625 1
ATOM 548 C CD . GLN 71 71 ? A 20.075 -2.316 9.398 1.000 1 A GLN 70.899 1
ATOM 549 O OE1 . GLN 71 71 ? A 19.927 -3.526 9.261 1.000 1 A GLN 66.466 1
ATOM 550 N NE2 . GLN 71 71 ? A 20.878 -1.814 10.313 1.000 1 A GLN 64.485 1
ATOM 551 N N . TYR 72 72 ? A 15.482 -2.267 6.137 1.000 1 A TYR 89.034 1
ATOM 552 C CA . TYR 72 72 ? A 14.644 -2.776 5.040 1.000 1 A TYR 88.061 1
ATOM 553 C C . TYR 72 72 ? A 13.919 -1.656 4.329 1.000 1 A TYR 90.605 1
ATOM 554 O O . TYR 72 72 ? A 13.870 -1.607 3.078 1.000 1 A TYR 90.648 1
ATOM 555 C CB . TYR 72 72 ? A 13.607 -3.796 5.521 1.000 1 A TYR 84.500 1
ATOM 556 C CG . TYR 72 72 ? A 12.824 -4.332 4.343 1.000 1 A TYR 79.201 1
ATOM 557 C CD1 . TYR 72 72 ? A 11.677 -3.725 3.900 1.000 1 A TYR 74.071 1
ATOM 558 C CD2 . TYR 72 72 ? A 13.298 -5.432 3.634 1.000 1 A TYR 73.076 1
ATOM 559 C CE1 . TYR 72 72 ? A 10.989 -4.213 2.801 1.000 1 A TYR 70.700 1
ATOM 560 C CE2 . TYR 72 72 ? A 12.627 -5.931 2.546 1.000 1 A TYR 71.914 1
ATOM 561 C CZ . TYR 72 72 ? A 11.476 -5.311 2.141 1.000 1 A TYR 68.810 1
ATOM 562 O OH . TYR 72 72 ? A 10.789 -5.800 1.041 1.000 1 A TYR 74.050 1
ATOM 563 N N . MET 73 73 ? A 13.317 -0.725 5.115 1.000 1 A MET 93.423 1
ATOM 564 C CA . MET 73 73 ? A 12.552 0.371 4.495 1.000 1 A MET 94.104 1
ATOM 565 C C . MET 73 73 ? A 13.437 1.197 3.573 1.000 1 A MET 95.452 1
ATOM 566 O O . MET 73 73 ? A 12.944 1.674 2.518 1.000 1 A MET 95.055 1
ATOM 567 C CB . MET 73 73 ? A 11.944 1.265 5.554 1.000 1 A MET 92.746 1
ATOM 568 C CG . MET 73 73 ? A 10.914 0.550 6.397 1.000 1 A MET 89.843 1
ATOM 569 S SD . MET 73 73 ? A 9.500 -0.049 5.474 1.000 1 A MET 85.378 1
ATOM 570 C CE . MET 73 73 ? A 8.524 -0.732 6.825 1.000 1 A MET 78.311 1
ATOM 571 N N . ARG 74 74 ? A 14.720 1.388 3.924 1.000 1 A ARG 95.828 1
ATOM 572 C CA . ARG 74 74 ? A 15.607 2.164 3.084 1.000 1 A ARG 95.931 1
ATOM 573 C C . ARG 74 74 ? A 15.818 1.495 1.717 1.000 1 A ARG 96.430 1
ATOM 574 O O . ARG 74 74 ? A 16.040 2.186 0.723 1.000 1 A ARG 96.442 1
ATOM 575 C CB . ARG 74 74 ? A 16.969 2.325 3.782 1.000 1 A ARG 94.965 1
ATOM 576 C CG . ARG 74 74 ? A 17.927 3.225 3.045 1.000 1 A ARG 92.186 1
ATOM 577 C CD . ARG 74 74 ? A 19.102 3.623 3.944 1.000 1 A ARG 90.866 1
ATOM 578 N NE . ARG 74 74 ? A 18.607 4.400 5.065 1.000 1 A ARG 85.516 1
ATOM 579 C CZ . ARG 74 74 ? A 18.542 3.930 6.320 1.000 1 A ARG 84.968 1
ATOM 580 N NH1 . ARG 74 74 ? A 18.933 2.731 6.647 1.000 1 A ARG 75.322 1
ATOM 581 N NH2 . ARG 74 74 ? A 18.051 4.723 7.289 1.000 1 A ARG 76.532 1
ATOM 582 N N . THR 75 75 ? A 15.690 0.159 1.652 1.000 1 A THR 95.833 1
ATOM 583 C CA . THR 75 75 ? A 15.829 -0.548 0.376 1.000 1 A THR 95.342 1
ATOM 584 C C . THR 75 75 ? A 14.544 -0.568 -0.440 1.000 1 A THR 96.665 1
ATOM 585 O O . THR 75 75 ? A 14.579 -0.964 -1.597 1.000 1 A THR 96.165 1
ATOM 586 C CB . THR 75 75 ? A 16.280 -1.984 0.614 1.000 1 A THR 92.913 1
ATOM 587 O OG1 . THR 75 75 ? A 15.205 -2.737 1.165 1.000 1 A THR 88.001 1
ATOM 588 C CG2 . THR 75 75 ? A 17.494 -2.026 1.553 1.000 1 A THR 87.298 1
ATOM 589 N N . GLY 76 76 ? A 13.423 -0.169 0.128 1.000 1 A GLY 97.333 1
ATOM 590 C CA . GLY 76 76 ? A 12.166 -0.205 -0.591 1.000 1 A GLY 97.786 1
ATOM 591 C C . GLY 76 76 ? A 12.155 0.818 -1.701 1.000 1 A GLY 98.251 1
ATOM 592 O O . GLY 76 76 ? A 12.539 1.971 -1.518 1.000 1 A GLY 98.084 1
ATOM 593 N N . GLU 77 77 ? A 11.713 0.386 -2.873 1.000 1 A GLU 98.461 1
ATOM 594 C CA . GLU 77 77 ? A 11.671 1.259 -4.030 1.000 1 A GLU 98.536 1
ATOM 595 C C . GLU 77 77 ? A 10.349 1.998 -4.150 1.000 1 A GLU 98.647 1
ATOM 596 O O . GLU 77 77 ? A 10.291 3.051 -4.768 1.000 1 A GLU 98.496 1
ATOM 597 C CB . GLU 77 77 ? A 11.891 0.445 -5.310 1.000 1 A GLU 98.321 1
ATOM 598 C CG . GLU 77 77 ? A 13.244 -0.216 -5.380 1.000 1 A GLU 97.939 1
ATOM 599 C CD . GLU 77 77 ? A 13.409 -0.998 -6.661 1.000 1 A GLU 97.554 1
ATOM 600 O OE1 . GLU 77 77 ? A 12.906 -2.155 -6.741 1.000 1 A GLU 93.404 1
ATOM 601 O OE2 . GLU 77 77 ? A 13.984 -0.436 -7.613 1.000 1 A GLU 92.656 1
ATOM 602 N N . GLY 78 78 ? A 9.279 1.426 -3.595 1.000 1 A GLY 98.682 1
ATOM 603 C CA . GLY 78 78 ? A 7.970 2.032 -3.645 1.000 1 A GLY 98.704 1
ATOM 604 C C . GLY 78 78 ? A 7.101 1.520 -2.514 1.000 1 A GLY 98.759 1
ATOM 605 O O . GLY 78 78 ? A 7.277 0.414 -2.023 1.000 1 A GLY 98.733 1
ATOM 606 N N . PHE 79 79 ? A 6.135 2.351 -2.137 1.000 1 A PHE 98.817 1
ATOM 607 C CA . PHE 79 79 ? A 5.315 2.128 -0.956 1.000 1 A PHE 98.808 1
ATOM 608 C C . PHE 79 79 ? A 3.837 2.255 -1.293 1.000 1 A PHE 98.851 1
ATOM 609 O O . PHE 79 79 ? A 3.402 3.247 -1.844 1.000 1 A PHE 98.835 1
ATOM 610 C CB . PHE 79 79 ? A 5.668 3.129 0.151 1.000 1 A PHE 98.694 1
ATOM 611 C CG . PHE 79 79 ? A 7.082 2.984 0.625 1.000 1 A PHE 98.610 1
ATOM 612 C CD1 . PHE 79 79 ? A 7.351 2.293 1.804 1.000 1 A PHE 98.502 1
ATOM 613 C CD2 . PHE 79 79 ? A 8.143 3.492 -0.110 1.000 1 A PHE 98.483 1
ATOM 614 C CE1 . PHE 79 79 ? A 8.638 2.135 2.250 1.000 1 A PHE 98.188 1
ATOM 615 C CE2 . PHE 79 79 ? A 9.446 3.337 0.329 1.000 1 A PHE 98.263 1
ATOM 616 C CZ . PHE 79 79 ? A 9.692 2.659 1.510 1.000 1 A PHE 98.180 1
ATOM 617 N N . LEU 80 80 ? A 3.052 1.208 -0.936 1.000 1 A LEU 98.873 1
ATOM 618 C CA . LEU 80 80 ? A 1.604 1.296 -0.897 1.000 1 A LEU 98.899 1
ATOM 619 C C . LEU 80 80 ? A 1.228 1.769 0.500 1.000 1 A LEU 98.913 1
ATOM 620 O O . LEU 80 80 ? A 1.510 1.067 1.467 1.000 1 A LEU 98.876 1
ATOM 621 C CB . LEU 80 80 ? A 0.933 -0.042 -1.124 1.000 1 A LEU 98.765 1
ATOM 622 C CG . LEU 80 80 ? A 0.828 -0.630 -2.520 1.000 1 A LEU 96.876 1
ATOM 623 C CD1 . LEU 80 80 ? A 0.417 0.431 -3.549 1.000 1 A LEU 98.021 1
ATOM 624 C CD2 . LEU 80 80 ? A -0.200 -1.753 -2.489 1.000 1 A LEU 98.240 1
ATOM 625 N N . SER 81 81 ? A 0.579 2.938 0.587 1.000 1 A SER 98.961 1
ATOM 626 C CA . SER 81 81 ? A 0.116 3.476 1.853 1.000 1 A SER 98.964 1
ATOM 627 C C . SER 81 81 ? A -1.386 3.238 1.925 1.000 1 A SER 98.982 1
ATOM 628 O O . SER 81 81 ? A -2.148 3.842 1.203 1.000 1 A SER 98.973 1
ATOM 629 C CB . SER 81 81 ? A 0.439 4.969 1.935 1.000 1 A SER 98.879 1
ATOM 630 O OG . SER 81 81 ? A 1.835 5.143 2.007 1.000 1 A SER 97.815 1
ATOM 631 N N . VAL 82 82 ? A -1.762 2.310 2.822 1.000 1 A VAL 98.956 1
ATOM 632 C CA . VAL 82 82 ? A -3.144 1.783 2.846 1.000 1 A VAL 98.964 1
ATOM 633 C C . VAL 82 82 ? A -3.899 2.340 4.033 1.000 1 A VAL 98.958 1
ATOM 634 O O . VAL 82 82 ? A -3.428 2.298 5.158 1.000 1 A VAL 98.934 1
ATOM 635 C CB . VAL 82 82 ? A -3.124 0.241 2.929 1.000 1 A VAL 98.963 1
ATOM 636 C CG1 . VAL 82 82 ? A -2.225 -0.371 1.850 1.000 1 A VAL 98.969 1
ATOM 637 C CG2 . VAL 82 82 ? A -4.534 -0.315 2.836 1.000 1 A VAL 98.958 1
ATOM 638 N N . PHE 83 83 ? A -5.115 2.828 3.772 1.000 1 A PHE 98.980 1
ATOM 639 C CA . PHE 83 83 ? A -6.089 3.082 4.794 1.000 1 A PHE 98.981 1
ATOM 640 C C . PHE 83 83 ? A -7.357 2.315 4.472 1.000 1 A PHE 98.981 1
ATOM 641 O O . PHE 83 83 ? A -7.496 1.789 3.377 1.000 1 A PHE 98.979 1
ATOM 642 C CB . PHE 83 83 ? A -6.360 4.590 4.965 1.000 1 A PHE 98.977 1
ATOM 643 C CG . PHE 83 83 ? A -7.101 5.219 3.806 1.000 1 A PHE 98.979 1
ATOM 644 C CD1 . PHE 83 83 ? A -6.423 5.646 2.699 1.000 1 A PHE 98.975 1
ATOM 645 C CD2 . PHE 83 83 ? A -8.484 5.382 3.862 1.000 1 A PHE 98.974 1
ATOM 646 C CE1 . PHE 83 83 ? A -7.095 6.219 1.631 1.000 1 A PHE 98.969 1
ATOM 647 C CE2 . PHE 83 83 ? A -9.153 5.960 2.802 1.000 1 A PHE 98.959 1
ATOM 648 C CZ . PHE 83 83 ? A -8.460 6.367 1.697 1.000 1 A PHE 98.961 1
ATOM 649 N N . ALA 84 84 ? A -8.259 2.241 5.435 1.000 1 A ALA 98.952 1
ATOM 650 C CA . ALA 84 84 ? A -9.563 1.610 5.233 1.000 1 A ALA 98.954 1
ATOM 651 C C . ALA 84 84 ? A -10.621 2.704 5.138 1.000 1 A ALA 98.956 1
ATOM 652 O O . ALA 84 84 ? A -10.670 3.619 5.968 1.000 1 A ALA 98.939 1
ATOM 653 C CB . ALA 84 84 ? A -9.888 0.666 6.379 1.000 1 A ALA 98.915 1
ATOM 654 N N . ILE 85 85 ? A -11.512 2.599 4.130 1.000 1 A ILE 98.907 1
ATOM 655 C CA . ILE 85 85 ? A -12.484 3.649 3.885 1.000 1 A ILE 98.877 1
ATOM 656 C C . ILE 85 85 ? A -13.512 3.739 5.009 1.000 1 A ILE 98.858 1
ATOM 657 O O . ILE 85 85 ? A -14.272 4.723 5.055 1.000 1 A ILE 98.790 1
ATOM 658 C CB . ILE 85 85 ? A -13.159 3.483 2.507 1.000 1 A ILE 98.818 1
ATOM 659 C CG1 . ILE 85 85 ? A -13.948 2.169 2.401 1.000 1 A ILE 98.681 1
ATOM 660 C CG2 . ILE 85 85 ? A -12.096 3.584 1.415 1.000 1 A ILE 98.625 1
ATOM 661 C CD1 . ILE 85 85 ? A -15.419 2.311 2.789 1.000 1 A ILE 98.353 1
ATOM 662 N N . ASN 86 86 ? A -13.553 2.766 5.913 1.000 1 A ASN 98.843 1
ATOM 663 C CA . ASN 86 86 ? A -14.448 2.784 7.053 1.000 1 A ASN 98.799 1
ATOM 664 C C . ASN 86 86 ? A -13.717 3.100 8.358 1.000 1 A ASN 98.794 1
ATOM 665 O O . ASN 86 86 ? A -14.239 2.816 9.426 1.000 1 A ASN 98.698 1
ATOM 666 C CB . ASN 86 86 ? A -15.171 1.460 7.187 1.000 1 A ASN 98.736 1
ATOM 667 C CG . ASN 86 86 ? A -14.230 0.341 7.581 1.000 1 A ASN 98.691 1
ATOM 668 O OD1 . ASN 86 86 ? A -13.014 0.384 7.312 1.000 1 A ASN 98.486 1
ATOM 669 N ND2 . ASN 86 86 ? A -14.761 -0.686 8.225 1.000 1 A ASN 97.892 1
ATOM 670 N N . ASN 87 87 ? A -12.505 3.696 8.275 1.000 1 A ASN 98.704 1
ATOM 671 C CA . ASN 87 87 ? A -11.689 3.935 9.459 1.000 1 A ASN 98.680 1
ATOM 672 C C . ASN 87 87 ? A -10.976 5.265 9.297 1.000 1 A ASN 98.761 1
ATOM 673 O O . ASN 87 87 ? A -9.912 5.323 8.709 1.000 1 A ASN 98.713 1
ATOM 674 C CB . ASN 87 87 ? A -10.720 2.773 9.654 1.000 1 A ASN 98.366 1
ATOM 675 C CG . ASN 87 87 ? A -9.893 2.880 10.916 1.000 1 A ASN 97.235 1
ATOM 676 O OD1 . ASN 87 87 ? A -9.636 3.964 11.418 1.000 1 A ASN 92.738 1
ATOM 677 N ND2 . ASN 87 87 ? A -9.448 1.738 11.423 1.000 1 A ASN 90.710 1
ATOM 678 N N . THR 88 88 ? A -11.607 6.329 9.820 1.000 1 A THR 98.848 1
ATOM 679 C CA . THR 88 88 ? A -11.077 7.674 9.626 1.000 1 A THR 98.822 1
ATOM 680 C C . THR 88 88 ? A -9.704 7.820 10.239 1.000 1 A THR 98.858 1
ATOM 681 O O . THR 88 88 ? A -8.828 8.491 9.679 1.000 1 A THR 98.803 1
ATOM 682 C CB . THR 88 88 ? A -12.046 8.711 10.197 1.000 1 A THR 98.529 1
ATOM 683 O OG1 . THR 88 88 ? A -13.270 8.651 9.458 1.000 1 A THR 93.564 1
ATOM 684 C CG2 . THR 88 88 ? A -11.470 10.115 10.102 1.000 1 A THR 92.542 1
ATOM 685 N N . LYS 89 89 ? A -9.440 7.172 11.385 1.000 1 A LYS 98.864 1
ATOM 686 C CA . LYS 89 89 ? A -8.139 7.276 12.005 1.000 1 A LYS 98.843 1
ATOM 687 C C . LYS 89 89 ? A -7.052 6.696 11.100 1.000 1 A LYS 98.850 1
ATOM 688 O O . LYS 89 89 ? A -5.961 7.239 11.034 1.000 1 A LYS 98.779 1
ATOM 689 C CB . LYS 89 89 ? A -8.150 6.582 13.390 1.000 1 A LYS 98.719 1
ATOM 690 C CG . LYS 89 89 ? A -6.826 6.725 14.152 1.000 1 A LYS 96.012 1
ATOM 691 C CD . LYS 89 89 ? A -6.497 8.175 14.452 1.000 1 A LYS 89.275 1
ATOM 692 C CE . LYS 89 89 ? A -5.454 8.297 15.552 1.000 1 A LYS 89.423 1
ATOM 693 N NZ . LYS 89 89 ? A -4.111 7.762 15.114 1.000 1 A LYS 81.547 1
ATOM 694 N N . SER 90 90 ? A -7.355 5.585 10.405 1.000 1 A SER 98.918 1
ATOM 695 C CA . SER 90 90 ? A -6.371 5.047 9.473 1.000 1 A SER 98.902 1
ATOM 696 C C . SER 90 90 ? A -6.036 6.019 8.350 1.000 1 A SER 98.891 1
ATOM 697 O O . SER 90 90 ? A -4.892 6.047 7.878 1.000 1 A SER 98.833 1
ATOM 698 C CB . SER 90 90 ? A -6.828 3.697 8.908 1.000 1 A SER 98.905 1
ATOM 699 O OG . SER 90 90 ? A -7.899 3.842 7.950 1.000 1 A SER 98.913 1
ATOM 700 N N . PHE 91 91 ? A -7.021 6.812 7.912 1.000 1 A PHE 98.941 1
ATOM 701 C CA . PHE 91 91 ? A -6.759 7.844 6.901 1.000 1 A PHE 98.935 1
ATOM 702 C C . PHE 91 91 ? A -5.914 8.966 7.486 1.000 1 A PHE 98.913 1
ATOM 703 O O . PHE 91 91 ? A -4.983 9.441 6.851 1.000 1 A PHE 98.866 1
ATOM 704 C CB . PHE 91 91 ? A -8.094 8.383 6.382 1.000 1 A PHE 98.907 1
ATOM 705 C CG . PHE 91 91 ? A -7.958 9.431 5.316 1.000 1 A PHE 98.895 1
ATOM 706 C CD1 . PHE 91 91 ? A -7.405 9.135 4.091 1.000 1 A PHE 98.861 1
ATOM 707 C CD2 . PHE 91 91 ? A -8.412 10.715 5.557 1.000 1 A PHE 98.826 1
ATOM 708 C CE1 . PHE 91 91 ? A -7.287 10.097 3.110 1.000 1 A PHE 98.760 1
ATOM 709 C CE2 . PHE 91 91 ? A -8.313 11.691 4.573 1.000 1 A PHE 98.668 1
ATOM 710 C CZ . PHE 91 91 ? A -7.750 11.383 3.364 1.000 1 A PHE 98.688 1
ATOM 711 N N . GLU 92 92 ? A -6.218 9.354 8.731 1.000 1 A GLU 98.818 1
ATOM 712 C CA . GLU 92 92 ? A -5.433 10.392 9.389 1.000 1 A GLU 98.687 1
ATOM 713 C C . GLU 92 92 ? A -3.988 9.931 9.587 1.000 1 A GLU 98.584 1
ATOM 714 O O . GLU 92 92 ? A -3.073 10.747 9.569 1.000 1 A GLU 98.264 1
ATOM 715 C CB . GLU 92 92 ? A -6.096 10.780 10.713 1.000 1 A GLU 98.496 1
ATOM 716 C CG . GLU 92 92 ? A -7.451 11.416 10.498 1.000 1 A GLU 98.024 1
ATOM 717 C CD . GLU 92 92 ? A -8.295 11.538 11.751 1.000 1 A GLU 97.312 1
ATOM 718 O OE1 . GLU 92 92 ? A -7.936 10.946 12.796 1.000 1 A GLU 94.441 1
ATOM 719 O OE2 . GLU 92 92 ? A -9.359 12.210 11.682 1.000 1 A GLU 94.360 1
ATOM 720 N N . ASP 93 93 ? A -3.776 8.623 9.755 1.000 1 A ASP 98.579 1
ATOM 721 C CA . ASP 93 93 ? A -2.438 8.077 9.945 1.000 1 A ASP 98.452 1
ATOM 722 C C . ASP 93 93 ? A -1.585 8.124 8.686 1.000 1 A ASP 98.522 1
ATOM 723 O O . ASP 93 93 ? A -0.359 7.929 8.788 1.000 1 A ASP 98.161 1
ATOM 724 C CB . ASP 93 93 ? A -2.512 6.611 10.392 1.000 1 A ASP 98.192 1
ATOM 725 C CG . ASP 93 93 ? A -2.886 6.448 11.864 1.000 1 A ASP 97.664 1
ATOM 726 O OD1 . ASP 93 93 ? A -2.835 7.424 12.636 1.000 1 A ASP 95.817 1
ATOM 727 O OD2 . ASP 93 93 ? A -3.210 5.305 12.222 1.000 1 A ASP 95.096 1
ATOM 728 N N . ILE 94 94 ? A -2.169 8.349 7.507 1.000 1 A ILE 98.746 1
ATOM 729 C CA . ILE 94 94 ? A -1.386 8.329 6.277 1.000 1 A ILE 98.747 1
ATOM 730 C C . ILE 94 94 ? A -0.231 9.325 6.335 1.000 1 A ILE 98.560 1
ATOM 731 O O . ILE 94 94 ? A 0.850 9.033 5.852 1.000 1 A ILE 98.361 1
ATOM 732 C CB . ILE 94 94 ? A -2.299 8.609 5.056 1.000 1 A ILE 98.792 1
ATOM 733 C CG1 . ILE 94 94 ? A -3.236 7.417 4.847 1.000 1 A ILE 98.808 1
ATOM 734 C CG2 . ILE 94 94 ? A -1.464 8.892 3.797 1.000 1 A ILE 98.729 1
ATOM 735 C CD1 . ILE 94 94 ? A -2.580 6.104 4.541 1.000 1 A ILE 98.746 1
ATOM 736 N N . HIS 95 95 ? A -0.475 10.489 6.960 1.000 1 A HIS 98.324 1
ATOM 737 C CA . HIS 95 95 ? A 0.601 11.484 7.080 1.000 1 A HIS 97.834 1
ATOM 738 C C . HIS 95 95 ? A 1.795 10.922 7.852 1.000 1 A HIS 97.635 1
ATOM 739 O O . HIS 95 95 ? A 2.934 11.145 7.483 1.000 1 A HIS 97.305 1
ATOM 740 C CB . HIS 95 95 ? A 0.076 12.747 7.769 1.000 1 A HIS 96.978 1
ATOM 741 C CG . HIS 95 95 ? A 1.151 13.710 8.135 1.000 1 A HIS 82.972 1
ATOM 742 N ND1 . HIS 95 95 ? A 1.732 14.524 7.193 1.000 1 A HIS 78.169 1
ATOM 743 C CD2 . HIS 95 95 ? A 1.744 13.964 9.338 1.000 1 A HIS 79.878 1
ATOM 744 C CE1 . HIS 95 95 ? A 2.652 15.255 7.790 1.000 1 A HIS 77.311 1
ATOM 745 N NE2 . HIS 95 95 ? A 2.667 14.933 9.089 1.000 1 A HIS 70.619 1
ATOM 746 N N . HIS 96 96 ? A 1.522 10.170 8.935 1.000 1 A HIS 97.756 1
ATOM 747 C CA . HIS 96 96 ? A 2.613 9.569 9.709 1.000 1 A HIS 97.240 1
ATOM 748 C C . HIS 96 96 ? A 3.444 8.623 8.852 1.000 1 A HIS 97.219 1
ATOM 749 O O . HIS 96 96 ? A 4.670 8.669 8.856 1.000 1 A HIS 96.935 1
ATOM 750 C CB . HIS 96 96 ? A 2.046 8.811 10.914 1.000 1 A HIS 96.192 1
ATOM 751 C CG . HIS 96 96 ? A 2.996 7.853 11.525 1.000 1 A HIS 95.054 1
ATOM 752 N ND1 . HIS 96 96 ? A 4.014 8.269 12.351 1.000 1 A HIS 92.033 1
ATOM 753 C CD2 . HIS 96 96 ? A 3.061 6.524 11.458 1.000 1 A HIS 92.608 1
ATOM 754 C CE1 . HIS 96 96 ? A 4.682 7.192 12.741 1.000 1 A HIS 91.428 1
ATOM 755 N NE2 . HIS 96 96 ? A 4.126 6.115 12.221 1.000 1 A HIS 90.609 1
ATOM 756 N N . TYR 97 97 ? A 2.756 7.749 8.097 1.000 1 A TYR 97.483 1
ATOM 757 C CA . TYR 97 97 ? A 3.482 6.785 7.277 1.000 1 A TYR 97.447 1
ATOM 758 C C . TYR 97 97 ? A 4.290 7.466 6.192 1.000 1 A TYR 97.541 1
ATOM 759 O O . TYR 97 97 ? A 5.438 7.081 5.935 1.000 1 A TYR 97.207 1
ATOM 760 C CB . TYR 97 97 ? A 2.532 5.740 6.711 1.000 1 A TYR 97.360 1
ATOM 761 C CG . TYR 97 97 ? A 1.982 4.887 7.824 1.000 1 A TYR 97.203 1
ATOM 762 C CD1 . TYR 97 97 ? A 2.791 3.904 8.401 1.000 1 A TYR 96.715 1
ATOM 763 C CD2 . TYR 97 97 ? A 0.701 5.099 8.338 1.000 1 A TYR 96.875 1
ATOM 764 C CE1 . TYR 97 97 ? A 2.328 3.149 9.471 1.000 1 A TYR 96.139 1
ATOM 765 C CE2 . TYR 97 97 ? A 0.224 4.337 9.396 1.000 1 A TYR 96.530 1
ATOM 766 C CZ . TYR 97 97 ? A 1.045 3.383 9.974 1.000 1 A TYR 96.251 1
ATOM 767 O OH . TYR 97 97 ? A 0.603 2.651 11.050 1.000 1 A TYR 95.465 1
ATOM 768 N N . ARG 98 98 ? A 3.709 8.510 5.549 1.000 1 A ARG 97.734 1
ATOM 769 C CA . ARG 98 98 ? A 4.469 9.232 4.520 1.000 1 A ARG 97.642 1
ATOM 770 C C . ARG 98 98 ? A 5.688 9.915 5.107 1.000 1 A ARG 97.529 1
ATOM 771 O O . ARG 98 98 ? A 6.750 9.932 4.488 1.000 1 A ARG 97.162 1
ATOM 772 C CB . ARG 98 98 ? A 3.561 10.243 3.796 1.000 1 A ARG 97.421 1
ATOM 773 C CG . ARG 98 98 ? A 4.275 11.036 2.744 1.000 1 A ARG 95.429 1
ATOM 774 C CD . ARG 98 98 ? A 3.268 11.721 1.861 1.000 1 A ARG 92.649 1
ATOM 775 N NE . ARG 98 98 ? A 3.901 12.483 0.818 1.000 1 A ARG 90.193 1
ATOM 776 C CZ . ARG 98 98 ? A 4.185 12.005 -0.395 1.000 1 A ARG 89.247 1
ATOM 777 N NH1 . ARG 98 98 ? A 3.909 10.778 -0.727 1.000 1 A ARG 81.845 1
ATOM 778 N NH2 . ARG 98 98 ? A 4.772 12.804 -1.286 1.000 1 A ARG 82.786 1
ATOM 779 N N . GLU 99 99 ? A 5.538 10.492 6.340 1.000 1 A GLU 97.680 1
ATOM 780 C CA . GLU 99 99 ? A 6.680 11.146 6.976 1.000 1 A GLU 97.099 1
ATOM 781 C C . GLU 99 99 ? A 7.783 10.146 7.294 1.000 1 A GLU 96.434 1
ATOM 782 O O . GLU 99 99 ? A 8.957 10.455 7.112 1.000 1 A GLU 96.088 1
ATOM 783 C CB . GLU 99 99 ? A 6.228 11.874 8.242 1.000 1 A GLU 96.707 1
ATOM 784 C CG . GLU 99 99 ? A 5.493 13.162 7.990 1.000 1 A GLU 93.983 1
ATOM 785 C CD . GLU 99 99 ? A 6.379 14.198 7.385 1.000 1 A GLU 89.778 1
ATOM 786 O OE1 . GLU 99 99 ? A 7.392 14.562 8.023 1.000 1 A GLU 82.455 1
ATOM 787 O OE2 . GLU 99 99 ? A 6.075 14.686 6.277 1.000 1 A GLU 82.129 1
ATOM 788 N N . GLN 100 100 ? A 7.416 8.937 7.777 1.000 1 A GLN 96.644 1
ATOM 789 C CA . GLN 100 100 ? A 8.433 7.945 8.091 1.000 1 A GLN 96.220 1
ATOM 790 C C . GLN 100 100 ? A 9.137 7.477 6.830 1.000 1 A GLN 96.600 1
ATOM 791 O O . GLN 100 100 ? A 10.352 7.281 6.840 1.000 1 A GLN 96.006 1
ATOM 792 C CB . GLN 100 100 ? A 7.789 6.754 8.797 1.000 1 A GLN 95.257 1
ATOM 793 C CG . GLN 100 100 ? A 7.263 7.076 10.190 1.000 1 A GLN 93.178 1
ATOM 794 C CD . GLN 100 100 ? A 8.323 7.693 11.041 1.000 1 A GLN 91.036 1
ATOM 795 O OE1 . GLN 100 100 ? A 9.359 7.063 11.340 1.000 1 A GLN 87.141 1
ATOM 796 N NE2 . GLN 100 100 ? A 8.111 8.923 11.471 1.000 1 A GLN 85.325 1
ATOM 797 N N . ILE 101 101 ? A 8.383 7.303 5.726 1.000 1 A ILE 96.971 1
ATOM 798 C CA . ILE 101 101 ? A 8.970 6.899 4.464 1.000 1 A ILE 97.522 1
ATOM 799 C C . ILE 101 101 ? A 9.964 7.940 4.003 1.000 1 A ILE 97.688 1
ATOM 800 O O . ILE 101 101 ? A 11.110 7.631 3.626 1.000 1 A ILE 97.726 1
ATOM 801 C CB . ILE 101 101 ? A 7.886 6.649 3.407 1.000 1 A ILE 97.871 1
ATOM 802 C CG1 . ILE 101 101 ? A 7.062 5.416 3.801 1.000 1 A ILE 97.936 1
ATOM 803 C CG2 . ILE 101 101 ? A 8.507 6.470 2.026 1.000 1 A ILE 97.981 1
ATOM 804 C CD1 . ILE 101 101 ? A 5.720 5.343 3.082 1.000 1 A ILE 97.817 1
ATOM 805 N N . LYS 102 102 ? A 9.549 9.225 4.010 1.000 1 A LYS 97.332 1
ATOM 806 C CA . LYS 102 102 ? A 10.454 10.310 3.581 1.000 1 A LYS 96.856 1
ATOM 807 C C . LYS 102 102 ? A 11.689 10.358 4.462 1.000 1 A LYS 96.424 1
ATOM 808 O O . LYS 102 102 ? A 12.788 10.625 3.965 1.000 1 A LYS 96.483 1
ATOM 809 C CB . LYS 102 102 ? A 9.706 11.642 3.598 1.000 1 A LYS 96.638 1
ATOM 810 C CG . LYS 102 102 ? A 8.674 11.767 2.495 1.000 1 A LYS 94.019 1
ATOM 811 C CD . LYS 102 102 ? A 7.661 12.871 2.743 1.000 1 A LYS 91.005 1
ATOM 812 C CE . LYS 102 102 ? A 8.310 14.149 3.161 1.000 1 A LYS 85.393 1
ATOM 813 N NZ . LYS 102 102 ? A 7.297 15.225 3.411 1.000 1 A LYS 87.480 1
ATOM 814 N N . ARG 103 103 ? A 11.528 10.118 5.764 1.000 1 A ARG 96.967 1
ATOM 815 C CA . ARG 103 103 ? A 12.647 10.136 6.692 1.000 1 A ARG 96.033 1
ATOM 816 C C . ARG 103 103 ? A 13.663 9.037 6.322 1.000 1 A ARG 96.207 1
ATOM 817 O O . ARG 103 103 ? A 14.857 9.308 6.174 1.000 1 A ARG 96.108 1
ATOM 818 C CB . ARG 103 103 ? A 12.168 9.955 8.131 1.000 1 A ARG 94.594 1
ATOM 819 C CG . ARG 103 103 ? A 13.296 9.773 9.130 1.000 1 A ARG 87.318 1
ATOM 820 C CD . ARG 103 103 ? A 12.735 9.556 10.528 1.000 1 A ARG 83.028 1
ATOM 821 N NE . ARG 103 103 ? A 12.052 8.272 10.670 1.000 1 A ARG 79.547 1
ATOM 822 C CZ . ARG 103 103 ? A 12.662 7.097 10.754 1.000 1 A ARG 76.142 1
ATOM 823 N NH1 . ARG 103 103 ? A 13.981 7.026 10.735 1.000 1 A ARG 71.544 1
ATOM 824 N NH2 . ARG 103 103 ? A 11.924 6.011 10.888 1.000 1 A ARG 70.712 1
ATOM 825 N N . VAL 104 104 ? A 13.188 7.808 6.180 1.000 1 A VAL 95.933 1
ATOM 826 C CA . VAL 104 104 ? A 14.177 6.743 5.953 1.000 1 A VAL 95.709 1
ATOM 827 C C . VAL 104 104 ? A 14.784 6.816 4.562 1.000 1 A VAL 96.448 1
ATOM 828 O O . VAL 104 104 ? A 15.905 6.368 4.361 1.000 1 A VAL 95.950 1
ATOM 829 C CB . VAL 104 104 ? A 13.592 5.345 6.220 1.000 1 A VAL 93.864 1
ATOM 830 C CG1 . VAL 104 104 ? A 13.124 5.238 7.662 1.000 1 A VAL 91.328 1
ATOM 831 C CG2 . VAL 104 104 ? A 12.491 5.005 5.240 1.000 1 A VAL 89.965 1
ATOM 832 N N . LYS 105 105 ? A 14.049 7.392 3.587 1.000 1 A LYS 96.650 1
ATOM 833 C CA . LYS 105 105 ? A 14.577 7.515 2.226 1.000 1 A LYS 96.810 1
ATOM 834 C C . LYS 105 105 ? A 15.362 8.807 2.024 1.000 1 A LYS 96.618 1
ATOM 835 O O . LYS 105 105 ? A 15.990 8.990 0.998 1.000 1 A LYS 95.804 1
ATOM 836 C CB . LYS 105 105 ? A 13.452 7.451 1.209 1.000 1 A LYS 96.737 1
ATOM 837 C CG . LYS 105 105 ? A 12.679 6.144 1.204 1.000 1 A LYS 96.272 1
ATOM 838 C CD . LYS 105 105 ? A 13.497 4.931 0.809 1.000 1 A LYS 95.742 1
ATOM 839 C CE . LYS 105 105 ? A 13.831 4.954 -0.671 1.000 1 A LYS 95.270 1
ATOM 840 N NZ . LYS 105 105 ? A 14.559 3.711 -1.075 1.000 1 A LYS 95.043 1
ATOM 841 N N . ASP 106 106 ? A 15.331 9.718 3.040 1.000 1 A ASP 96.970 1
ATOM 842 C CA . ASP 106 106 ? A 15.984 11.026 2.944 1.000 1 A ASP 96.517 1
ATOM 843 C C . ASP 106 106 ? A 15.668 11.670 1.603 1.000 1 A ASP 96.687 1
ATOM 844 O O . ASP 106 106 ? A 16.558 12.129 0.885 1.000 1 A ASP 95.503 1
ATOM 845 C CB . ASP 106 106 ? A 17.492 10.895 3.149 1.000 1 A ASP 95.554 1
ATOM 846 C CG . ASP 106 106 ? A 18.201 12.232 3.319 1.000 1 A ASP 92.308 1
ATOM 847 O OD1 . ASP 106 106 ? A 17.517 13.210 3.737 1.000 1 A ASP 89.337 1
ATOM 848 O OD2 . ASP 106 106 ? A 19.398 12.304 3.058 1.000 1 A ASP 88.352 1
ATOM 849 N N . SER 107 107 ? A 14.360 11.670 1.267 1.000 1 A SER 96.241 1
ATOM 850 C CA . SER 107 107 ? A 13.935 12.140 -0.062 1.000 1 A SER 95.533 1
ATOM 851 C C . SER 107 107 ? A 12.476 12.562 -0.006 1.000 1 A SER 96.331 1
ATOM 852 O O . SER 107 107 ? A 11.662 11.937 0.667 1.000 1 A SER 96.430 1
ATOM 853 C CB . SER 107 107 ? A 14.095 11.040 -1.104 1.000 1 A SER 94.020 1
ATOM 854 O OG . SER 107 107 ? A 13.454 11.371 -2.330 1.000 1 A SER 90.170 1
ATOM 855 N N . GLU 108 108 ? A 12.167 13.631 -0.738 1.000 1 A GLU 95.612 1
ATOM 856 C CA . GLU 108 108 ? A 10.793 14.097 -0.955 1.000 1 A GLU 95.101 1
ATOM 857 C C . GLU 108 108 ? A 10.146 13.350 -2.102 1.000 1 A GLU 95.271 1
ATOM 858 O O . GLU 108 108 ? A 8.931 13.441 -2.295 1.000 1 A GLU 92.848 1
ATOM 859 C CB . GLU 108 108 ? A 10.768 15.583 -1.228 1.000 1 A GLU 93.110 1
ATOM 860 C CG . GLU 108 108 ? A 11.300 16.464 -0.093 1.000 1 A GLU 89.801 1
ATOM 861 C CD . GLU 108 108 ? A 10.374 16.467 1.108 1.000 1 A GLU 87.024 1
ATOM 862 O OE1 . GLU 108 108 ? A 9.146 16.632 0.898 1.000 1 A GLU 78.917 1
ATOM 863 O OE2 . GLU 108 108 ? A 10.868 16.312 2.251 1.000 1 A GLU 77.964 1
ATOM 864 N N . ASP 109 109 ? A 10.952 12.638 -2.910 1.000 1 A ASP 95.389 1
ATOM 865 C CA . ASP 109 109 ? A 10.473 12.041 -4.159 1.000 1 A ASP 95.674 1
ATOM 866 C C . ASP 109 109 ? A 10.605 10.533 -4.078 1.000 1 A ASP 96.284 1
ATOM 867 O O . ASP 109 109 ? A 11.524 9.929 -4.647 1.000 1 A ASP 95.113 1
ATOM 868 C CB . ASP 109 109 ? A 11.250 12.573 -5.355 1.000 1 A ASP 93.887 1
ATOM 869 C CG . ASP 109 109 ? A 10.695 12.079 -6.677 1.000 1 A ASP 91.926 1
ATOM 870 O OD1 . ASP 109 109 ? A 9.501 11.706 -6.728 1.000 1 A ASP 89.505 1
ATOM 871 O OD2 . ASP 109 109 ? A 11.465 12.083 -7.651 1.000 1 A ASP 87.968 1
ATOM 872 N N . VAL 110 110 ? A 9.651 9.907 -3.349 1.000 1 A VAL 97.902 1
ATOM 873 C CA . VAL 110 110 ? A 9.644 8.477 -3.134 1.000 1 A VAL 98.265 1
ATOM 874 C C . VAL 110 110 ? A 8.379 7.918 -3.787 1.000 1 A VAL 98.471 1
ATOM 875 O O . VAL 110 110 ? A 7.283 8.388 -3.483 1.000 1 A VAL 98.402 1
ATOM 876 C CB . VAL 110 110 ? A 9.647 8.134 -1.639 1.000 1 A VAL 98.006 1
ATOM 877 C CG1 . VAL 110 110 ? A 10.892 8.714 -0.967 1.000 1 A VAL 97.580 1
ATOM 878 C CG2 . VAL 110 110 ? A 9.554 6.624 -1.418 1.000 1 A VAL 97.901 1
ATOM 879 N N . PRO 111 111 ? A 8.500 6.913 -4.677 1.000 1 A PRO 98.699 1
ATOM 880 C CA . PRO 111 111 ? A 7.310 6.376 -5.303 1.000 1 A PRO 98.768 1
ATOM 881 C C . PRO 111 111 ? A 6.339 5.830 -4.290 1.000 1 A PRO 98.834 1
ATOM 882 O O . PRO 111 111 ? A 6.697 4.972 -3.477 1.000 1 A PRO 98.818 1
ATOM 883 C CB . PRO 111 111 ? A 7.838 5.278 -6.229 1.000 1 A PRO 98.709 1
ATOM 884 C CG . PRO 111 111 ? A 9.234 5.708 -6.511 1.000 1 A PRO 98.534 1
ATOM 885 C CD . PRO 111 111 ? A 9.718 6.330 -5.227 1.000 1 A PRO 98.600 1
ATOM 886 N N . MET 112 112 ? A 5.102 6.326 -4.339 1.000 1 A MET 98.762 1
ATOM 887 C CA . MET 112 112 ? A 4.054 5.910 -3.400 1.000 1 A MET 98.785 1
ATOM 888 C C . MET 112 112 ? A 2.731 5.910 -4.133 1.000 1 A MET 98.863 1
ATOM 889 O O . MET 112 112 ? A 2.519 6.631 -5.081 1.000 1 A MET 98.747 1
ATOM 890 C CB . MET 112 112 ? A 3.928 6.871 -2.220 1.000 1 A MET 98.327 1
ATOM 891 C CG . MET 112 112 ? A 5.117 6.983 -1.340 1.000 1 A MET 92.598 1
ATOM 892 S SD . MET 112 112 ? A 4.669 7.960 0.113 1.000 1 A MET 93.105 1
ATOM 893 C CE . MET 112 112 ? A 6.270 8.616 0.550 1.000 1 A MET 83.840 1
ATOM 894 N N . VAL 113 113 ? A 1.810 5.080 -3.614 1.000 1 A VAL 98.960 1
ATOM 895 C CA . VAL 113 113 ? A 0.416 5.069 -4.056 1.000 1 A VAL 98.978 1
ATOM 896 C C . VAL 113 113 ? A -0.452 5.049 -2.806 1.000 1 A VAL 98.984 1
ATOM 897 O O . VAL 113 113 ? A -0.197 4.272 -1.877 1.000 1 A VAL 98.978 1
ATOM 898 C CB . VAL 113 113 ? A 0.127 3.837 -4.927 1.000 1 A VAL 98.971 1
ATOM 899 C CG1 . VAL 113 113 ? A 0.943 3.905 -6.232 1.000 1 A VAL 98.937 1
ATOM 900 C CG2 . VAL 113 113 ? A -1.370 3.738 -5.240 1.000 1 A VAL 98.940 1
ATOM 901 N N . LEU 114 114 ? A -1.468 5.920 -2.778 1.000 1 A LEU 98.976 1
ATOM 902 C CA . LEU 114 114 ? A -2.448 5.954 -1.695 1.000 1 A LEU 98.984 1
ATOM 903 C C . LEU 114 114 ? A -3.552 4.951 -2.029 1.000 1 A LEU 98.987 1
ATOM 904 O O . LEU 114 114 ? A -4.123 5.001 -3.118 1.000 1 A LEU 98.980 1
ATOM 905 C CB . LEU 114 114 ? A -3.018 7.355 -1.537 1.000 1 A LEU 98.972 1
ATOM 906 C CG . LEU 114 114 ? A -4.065 7.527 -0.438 1.000 1 A LEU 98.926 1
ATOM 907 C CD1 . LEU 114 114 ? A -3.450 7.275 0.943 1.000 1 A LEU 98.893 1
ATOM 908 C CD2 . LEU 114 114 ? A -4.688 8.927 -0.527 1.000 1 A LEU 98.886 1
ATOM 909 N N . VAL 115 115 ? A -3.819 4.039 -1.115 1.000 1 A VAL 98.985 1
ATOM 910 C CA . VAL 115 115 ? A -4.790 2.969 -1.347 1.000 1 A VAL 98.991 1
ATOM 911 C C . VAL 115 115 ? A -5.871 3.035 -0.293 1.000 1 A VAL 98.992 1
ATOM 912 O O . VAL 115 115 ? A -5.588 3.000 0.899 1.000 1 A VAL 98.989 1
ATOM 913 C CB . VAL 115 115 ? A -4.121 1.584 -1.312 1.000 1 A VAL 98.987 1
ATOM 914 C CG1 . VAL 115 115 ? A -3.089 1.467 -2.428 1.000 1 A VAL 98.979 1
ATOM 915 C CG2 . VAL 115 115 ? A -5.153 0.458 -1.425 1.000 1 A VAL 98.977 1
ATOM 916 N N . GLY 116 116 ? A -7.131 3.139 -0.745 1.000 1 A GLY 98.984 1
ATOM 917 C CA . GLY 116 116 ? A -8.276 3.155 0.121 1.000 1 A GLY 98.980 1
ATOM 918 C C . GLY 116 116 ? A -8.987 1.809 0.041 1.000 1 A GLY 98.977 1
ATOM 919 O O . GLY 116 116 ? A -9.759 1.560 -0.879 1.000 1 A GLY 98.956 1
ATOM 920 N N . ASN 117 117 ? A -8.701 0.943 0.996 1.000 1 A ASN 98.960 1
ATOM 921 C CA . ASN 117 117 ? A -9.153 -0.433 0.976 1.000 1 A ASN 98.957 1
ATOM 922 C C . ASN 117 117 ? A -10.497 -0.603 1.637 1.000 1 A ASN 98.942 1
ATOM 923 O O . ASN 117 117 ? A -10.957 0.271 2.361 1.000 1 A ASN 98.918 1
ATOM 924 C CB . ASN 117 117 ? A -8.096 -1.328 1.633 1.000 1 A ASN 98.952 1
ATOM 925 C CG . ASN 117 117 ? A -8.349 -2.784 1.392 1.000 1 A ASN 98.938 1
ATOM 926 O OD1 . ASN 117 117 ? A -8.653 -3.195 0.261 1.000 1 A ASN 98.697 1
ATOM 927 N ND2 . ASN 117 117 ? A -8.266 -3.587 2.455 1.000 1 A ASN 98.696 1
ATOM 928 N N . LYS 118 118 ? A -11.135 -1.742 1.406 1.000 1 A LYS 98.907 1
ATOM 929 C CA . LYS 118 118 ? A -12.442 -2.140 1.947 1.000 1 A LYS 98.864 1
ATOM 930 C C . LYS 118 118 ? A -13.575 -1.395 1.263 1.000 1 A LYS 98.868 1
ATOM 931 O O . LYS 118 118 ? A -14.587 -1.113 1.874 1.000 1 A LYS 98.833 1
ATOM 932 C CB . LYS 118 118 ? A -12.493 -1.997 3.455 1.000 1 A LYS 98.809 1
ATOM 933 C CG . LYS 118 118 ? A -11.364 -2.664 4.217 1.000 1 A LYS 98.662 1
ATOM 934 C CD . LYS 118 118 ? A -11.673 -2.872 5.667 1.000 1 A LYS 98.444 1
ATOM 935 C CE . LYS 118 118 ? A -10.482 -3.449 6.416 1.000 1 A LYS 98.389 1
ATOM 936 N NZ . LYS 118 118 ? A -10.808 -3.724 7.826 1.000 1 A LYS 98.364 1
ATOM 937 N N . SER 119 119 ? A -13.419 -1.083 -0.040 1.000 1 A SER 98.834 1
ATOM 938 C CA . SER 119 119 ? A -14.431 -0.369 -0.801 1.000 1 A SER 98.765 1
ATOM 939 C C . SER 119 119 ? A -15.738 -1.142 -0.902 1.000 1 A SER 98.744 1
ATOM 940 O O . SER 119 119 ? A -16.770 -0.559 -1.245 1.000 1 A SER 98.472 1
ATOM 941 C CB . SER 119 119 ? A -13.939 -0.010 -2.188 1.000 1 A SER 98.553 1
ATOM 942 O OG . SER 119 119 ? A -13.770 -1.193 -2.974 1.000 1 A SER 94.115 1
ATOM 943 N N . ASP 120 120 ? A -15.719 -2.429 -0.614 1.000 1 A ASP 98.850 1
ATOM 944 C CA . ASP 120 120 ? A -16.942 -3.245 -0.587 1.000 1 A ASP 98.827 1
ATOM 945 C C . ASP 120 120 ? A -17.876 -2.902 0.563 1.000 1 A ASP 98.775 1
ATOM 946 O O . ASP 120 120 ? A -19.057 -3.241 0.508 1.000 1 A ASP 98.625 1
ATOM 947 C CB . ASP 120 120 ? A -16.585 -4.728 -0.514 1.000 1 A ASP 98.825 1
ATOM 948 C CG . ASP 120 120 ? A -15.752 -5.042 0.714 1.000 1 A ASP 98.858 1
ATOM 949 O OD1 . ASP 120 120 ? A -14.566 -4.690 0.703 1.000 1 A ASP 98.644 1
ATOM 950 O OD2 . ASP 120 120 ? A -16.306 -5.632 1.679 1.000 1 A ASP 98.554 1
ATOM 951 N N . LEU 121 121 ? A -17.368 -2.256 1.627 1.000 1 A LEU 98.620 1
ATOM 952 C CA . LEU 121 121 ? A -18.182 -2.036 2.819 1.000 1 A LEU 98.451 1
ATOM 953 C C . LEU 121 121 ? A -19.099 -0.837 2.640 1.000 1 A LEU 98.338 1
ATOM 954 O O . LEU 121 121 ? A -18.706 0.173 2.061 1.000 1 A LEU 98.141 1
ATOM 955 C CB . LEU 121 121 ? A -17.331 -1.815 4.051 1.000 1 A LEU 98.253 1
ATOM 956 C CG . LEU 121 121 ? A -16.503 -3.011 4.504 1.000 1 A LEU 97.922 1
ATOM 957 C CD1 . LEU 121 121 ? A -17.407 -4.200 4.839 1.000 1 A LEU 97.239 1
ATOM 958 C CD2 . LEU 121 121 ? A -15.655 -2.629 5.707 1.000 1 A LEU 97.425 1
ATOM 959 N N . PRO 122 122 ? A -20.329 -0.924 3.177 1.000 1 A PRO 98.076 1
ATOM 960 C CA . PRO 122 122 ? A -21.264 0.207 3.086 1.000 1 A PRO 97.460 1
ATOM 961 C C . PRO 122 122 ? A -20.987 1.315 4.111 1.000 1 A PRO 97.013 1
ATOM 962 O O . PRO 122 122 ? A -21.523 2.407 3.984 1.000 1 A PRO 94.355 1
ATOM 963 C CB . PRO 122 122 ? A -22.621 -0.436 3.348 1.000 1 A PRO 96.349 1
ATOM 964 C CG . PRO 122 122 ? A -22.301 -1.558 4.298 1.000 1 A PRO 95.062 1
ATOM 965 C CD . PRO 122 122 ? A -20.953 -2.074 3.835 1.000 1 A PRO 97.158 1
ATOM 966 N N . SER 123 123 ? A -20.165 1.016 5.135 1.000 1 A SER 95.174 1
ATOM 967 C CA . SER 123 123 ? A -19.980 1.910 6.289 1.000 1 A SER 93.935 1
ATOM 968 C C . SER 123 123 ? A -18.805 2.871 6.056 1.000 1 A SER 94.736 1
ATOM 969 O O . SER 123 123 ? A -17.954 3.038 6.916 1.000 1 A SER 92.509 1
ATOM 970 C CB . SER 123 123 ? A -19.767 1.068 7.545 1.000 1 A SER 89.740 1
ATOM 971 O OG . SER 123 123 ? A -18.678 0.189 7.399 1.000 1 A SER 78.617 1
ATOM 972 N N . ARG 124 124 ? A -18.809 3.534 4.907 1.000 1 A ARG 97.306 1
ATOM 973 C CA . ARG 124 124 ? A -17.769 4.501 4.549 1.000 1 A ARG 97.595 1
ATOM 974 C C . ARG 124 124 ? A -17.746 5.663 5.524 1.000 1 A ARG 97.948 1
ATOM 975 O O . ARG 124 124 ? A -18.783 6.224 5.849 1.000 1 A ARG 97.180 1
ATOM 976 C CB . ARG 124 124 ? A -18.005 5.015 3.115 1.000 1 A ARG 96.958 1
ATOM 977 C CG . ARG 124 124 ? A -17.002 6.075 2.700 1.000 1 A ARG 96.537 1
ATOM 978 C CD . ARG 124 124 ? A -17.284 6.540 1.284 1.000 1 A ARG 96.264 1
ATOM 979 N NE . ARG 124 124 ? A -16.960 5.524 0.289 1.000 1 A ARG 96.161 1
ATOM 980 C CZ . ARG 124 124 ? A -15.774 5.383 -0.260 1.000 1 A ARG 96.899 1
ATOM 981 N NH1 . ARG 124 124 ? A -14.775 6.189 0.088 1.000 1 A ARG 91.639 1
ATOM 982 N NH2 . ARG 124 124 ? A -15.548 4.449 -1.179 1.000 1 A ARG 91.236 1
ATOM 983 N N . THR 125 125 ? A -16.542 6.066 5.966 1.000 1 A THR 98.655 1
ATOM 984 C CA . THR 125 125 ? A -16.348 7.284 6.744 1.000 1 A THR 98.647 1
ATOM 985 C C . THR 125 125 ? A -15.359 8.231 6.103 1.000 1 A THR 98.691 1
ATOM 986 O O . THR 125 125 ? A -15.268 9.382 6.518 1.000 1 A THR 98.408 1
ATOM 987 C CB . THR 125 125 ? A -15.862 6.971 8.158 1.000 1 A THR 98.551 1
ATOM 988 O OG1 . THR 125 125 ? A -14.596 6.307 8.089 1.000 1 A THR 98.279 1
ATOM 989 C CG2 . THR 125 125 ? A -16.876 6.121 8.895 1.000 1 A THR 98.134 1
ATOM 990 N N . VAL 126 126 ? A -14.594 7.760 5.089 1.000 1 A VAL 98.707 1
ATOM 991 C CA . VAL 126 126 ? A -13.638 8.614 4.364 1.000 1 A VAL 98.636 1
ATOM 992 C C . VAL 126 126 ? A -14.139 8.772 2.941 1.000 1 A VAL 98.456 1
ATOM 993 O O . VAL 126 126 ? A -14.236 7.801 2.192 1.000 1 A VAL 98.291 1
ATOM 994 C CB . VAL 126 126 ? A -12.220 7.982 4.346 1.000 1 A VAL 98.625 1
ATOM 995 C CG1 . VAL 126 126 ? A -11.778 7.688 5.768 1.000 1 A VAL 98.525 1
ATOM 996 C CG2 . VAL 126 126 ? A -11.231 8.942 3.658 1.000 1 A VAL 98.478 1
ATOM 997 N N . ASP 127 127 ? A -14.505 9.999 2.593 1.000 1 A ASP 98.292 1
ATOM 998 C CA . ASP 127 127 ? A -15.038 10.266 1.259 1.000 1 A ASP 97.921 1
ATOM 999 C C . ASP 127 127 ? A -13.944 10.098 0.211 1.000 1 A ASP 98.165 1
ATOM 1000 O O . ASP 127 127 ? A -12.801 10.424 0.462 1.000 1 A ASP 98.167 1
ATOM 1001 C CB . ASP 127 127 ? A -15.585 11.696 1.189 1.000 1 A ASP 96.700 1
ATOM 1002 C CG . ASP 127 127 ? A -16.759 11.930 2.117 1.000 1 A ASP 87.123 1
ATOM 1003 O OD1 . ASP 127 127 ? A -17.425 10.952 2.535 1.000 1 A ASP 83.144 1
ATOM 1004 O OD2 . ASP 127 127 ? A -17.017 13.100 2.426 1.000 1 A ASP 81.540 1
ATOM 1005 N N . THR 128 128 ? A -14.317 9.590 -0.952 1.000 1 A THR 97.649 1
ATOM 1006 C CA . THR 128 128 ? A -13.362 9.485 -2.053 1.000 1 A THR 97.757 1
ATOM 1007 C C . THR 128 128 ? A -12.730 10.823 -2.343 1.000 1 A THR 98.200 1
ATOM 1008 O O . THR 128 128 ? A -11.530 10.914 -2.591 1.000 1 A THR 98.185 1
ATOM 1009 C CB . THR 128 128 ? A -14.053 8.899 -3.299 1.000 1 A THR 97.180 1
ATOM 1010 O OG1 . THR 128 128 ? A -14.494 7.565 -3.023 1.000 1 A THR 96.186 1
ATOM 1011 C CG2 . THR 128 128 ? A -13.110 8.872 -4.488 1.000 1 A THR 96.071 1
ATOM 1012 N N . LYS 129 129 ? A -13.526 11.893 -2.304 1.000 1 A LYS 98.263 1
ATOM 1013 C CA . LYS 129 129 ? A -12.960 13.216 -2.595 1.000 1 A LYS 98.238 1
ATOM 1014 C C . LYS 129 129 ? A -11.864 13.574 -1.595 1.000 1 A LYS 98.388 1
ATOM 1015 O O . LYS 129 129 ? A -10.844 14.169 -1.958 1.000 1 A LYS 98.501 1
ATOM 1016 C CB . LYS 129 129 ? A -14.047 14.308 -2.608 1.000 1 A LYS 97.873 1
ATOM 1017 C CG . LYS 129 129 ? A -13.513 15.681 -2.979 1.000 1 A LYS 88.572 1
ATOM 1018 C CD . LYS 129 129 ? A -14.620 16.693 -3.126 1.000 1 A LYS 80.081 1
ATOM 1019 C CE . LYS 129 129 ? A -14.041 18.010 -3.560 1.000 1 A LYS 77.674 1
ATOM 1020 N NZ . LYS 129 129 ? A -13.035 18.560 -2.584 1.000 1 A LYS 67.204 1
ATOM 1021 N N . GLN 130 130 ? A -12.073 13.237 -0.300 1.000 1 A GLN 97.779 1
ATOM 1022 C CA . GLN 130 130 ? A -11.034 13.516 0.712 1.000 1 A GLN 97.670 1
ATOM 1023 C C . GLN 130 130 ? A -9.726 12.839 0.325 1.000 1 A GLN 98.168 1
ATOM 1024 O O . GLN 130 130 ? A -8.641 13.441 0.409 1.000 1 A GLN 98.289 1
ATOM 1025 C CB . GLN 130 130 ? A -11.444 13.003 2.091 1.000 1 A GLN 96.930 1
ATOM 1026 C CG . GLN 130 130 ? A -12.593 13.718 2.761 1.000 1 A GLN 87.308 1
ATOM 1027 C CD . GLN 130 130 ? A -12.836 13.114 4.109 1.000 1 A GLN 81.123 1
ATOM 1028 O OE1 . GLN 130 130 ? A -13.643 12.182 4.285 1.000 1 A GLN 80.521 1
ATOM 1029 N NE2 . GLN 130 130 ? A -12.119 13.619 5.104 1.000 1 A GLN 76.390 1
ATOM 1030 N N . ALA 131 131 ? A -9.817 11.571 -0.079 1.000 1 A ALA 98.750 1
ATOM 1031 C CA . ALA 131 131 ? A -8.619 10.809 -0.409 1.000 1 A ALA 98.828 1
ATOM 1032 C C . ALA 131 131 ? A -7.978 11.329 -1.689 1.000 1 A ALA 98.887 1
ATOM 1033 O O . ALA 131 131 ? A -6.754 11.446 -1.776 1.000 1 A ALA 98.875 1
ATOM 1034 C CB . ALA 131 131 ? A -8.956 9.328 -0.517 1.000 1 A ALA 98.757 1
ATOM 1035 N N . GLN 132 132 ? A -8.824 11.653 -2.689 1.000 1 A GLN 98.857 1
ATOM 1036 C CA . GLN 132 132 ? A -8.302 12.241 -3.922 1.000 1 A GLN 98.851 1
ATOM 1037 C C . GLN 132 132 ? A -7.576 13.556 -3.620 1.000 1 A GLN 98.867 1
ATOM 1038 O O . GLN 132 132 ? A -6.514 13.823 -4.194 1.000 1 A GLN 98.827 1
ATOM 1039 C CB . GLN 132 132 ? A -9.442 12.502 -4.911 1.000 1 A GLN 98.728 1
ATOM 1040 C CG . GLN 132 132 ? A -10.024 11.261 -5.556 1.000 1 A GLN 97.737 1
ATOM 1041 C CD . GLN 132 132 ? A -11.284 11.569 -6.335 1.000 1 A GLN 97.385 1
ATOM 1042 O OE1 . GLN 132 132 ? A -11.919 12.609 -6.155 1.000 1 A GLN 96.015 1
ATOM 1043 N NE2 . GLN 132 132 ? A -11.668 10.650 -7.227 1.000 1 A GLN 94.247 1
ATOM 1044 N N . ASP 133 133 ? A -8.152 14.384 -2.735 1.000 1 A ASP 98.859 1
ATOM 1045 C CA . ASP 133 133 ? A -7.533 15.661 -2.386 1.000 1 A ASP 98.814 1
ATOM 1046 C C . ASP 133 133 ? A -6.172 15.448 -1.750 1.000 1 A ASP 98.822 1
ATOM 1047 O O . ASP 133 133 ? A -5.193 16.129 -2.075 1.000 1 A ASP 98.730 1
ATOM 1048 C CB . ASP 133 133 ? A -8.445 16.458 -1.451 1.000 1 A ASP 98.673 1
ATOM 1049 C CG . ASP 133 133 ? A -9.660 17.042 -2.147 1.000 1 A ASP 98.088 1
ATOM 1050 O OD1 . ASP 133 133 ? A -9.730 17.005 -3.390 1.000 1 A ASP 96.715 1
ATOM 1051 O OD2 . ASP 133 133 ? A -10.565 17.525 -1.440 1.000 1 A ASP 96.313 1
ATOM 1052 N N . LEU 134 134 ? A -6.087 14.469 -0.821 1.000 1 A LEU 98.813 1
ATOM 1053 C CA . LEU 134 134 ? A -4.813 14.202 -0.163 1.000 1 A LEU 98.811 1
ATOM 1054 C C . LEU 134 134 ? A -3.772 13.694 -1.159 1.000 1 A LEU 98.842 1
ATOM 1055 O O . LEU 134 134 ? A -2.628 14.157 -1.186 1.000 1 A LEU 98.795 1
ATOM 1056 C CB . LEU 134 134 ? A -4.997 13.191 0.965 1.000 1 A LEU 98.774 1
ATOM 1057 C CG . LEU 134 134 ? A -3.740 12.928 1.784 1.000 1 A LEU 98.565 1
ATOM 1058 C CD1 . LEU 134 134 ? A -3.303 14.192 2.520 1.000 1 A LEU 98.181 1
ATOM 1059 C CD2 . LEU 134 134 ? A -3.990 11.797 2.771 1.000 1 A LEU 98.245 1
ATOM 1060 N N . ALA 135 135 ? A -4.178 12.736 -2.002 1.000 1 A ALA 98.839 1
ATOM 1061 C CA . ALA 135 135 ? A -3.259 12.206 -2.999 1.000 1 A ALA 98.822 1
ATOM 1062 C C . ALA 135 135 ? A -2.775 13.308 -3.926 1.000 1 A ALA 98.781 1
ATOM 1063 O O . ALA 135 135 ? A -1.584 13.352 -4.282 1.000 1 A ALA 98.710 1
ATOM 1064 C CB . ALA 135 135 ? A -3.913 11.090 -3.794 1.000 1 A ALA 98.799 1
ATOM 1065 N N . ARG 136 136 ? A -3.689 14.180 -4.340 1.000 1 A ARG 98.745 1
ATOM 1066 C CA . ARG 136 136 ? A -3.313 15.282 -5.216 1.000 1 A ARG 98.580 1
ATOM 1067 C C . ARG 136 136 ? A -2.288 16.198 -4.514 1.000 1 A ARG 98.469 1
ATOM 1068 O O . ARG 136 136 ? A -1.325 16.632 -5.122 1.000 1 A ARG 98.067 1
ATOM 1069 C CB . ARG 136 136 ? A -4.560 16.108 -5.636 1.000 1 A ARG 98.415 1
ATOM 1070 C CG . ARG 136 136 ? A -4.263 17.264 -6.576 1.000 1 A ARG 93.260 1
ATOM 1071 C CD . ARG 136 136 ? A -5.540 18.009 -6.979 1.000 1 A ARG 89.473 1
ATOM 1072 N NE . ARG 136 136 ? A -6.218 18.578 -5.820 1.000 1 A ARG 80.826 1
ATOM 1073 C CZ . ARG 136 136 ? A -7.371 18.152 -5.296 1.000 1 A ARG 73.867 1
ATOM 1074 N NH1 . ARG 136 136 ? A -8.012 17.121 -5.844 1.000 1 A ARG 70.083 1
ATOM 1075 N NH2 . ARG 136 136 ? A -7.860 18.766 -4.254 1.000 1 A ARG 64.268 1
ATOM 1076 N N . SER 137 137 ? A -2.493 16.473 -3.205 1.000 1 A SER 98.503 1
ATOM 1077 C CA . SER 137 137 ? A -1.548 17.289 -2.473 1.000 1 A SER 98.178 1
ATOM 1078 C C . SER 137 137 ? A -0.159 16.651 -2.399 1.000 1 A SER 98.095 1
ATOM 1079 O O . SER 137 137 ? A 0.843 17.344 -2.391 1.000 1 A SER 97.517 1
ATOM 1080 C CB . SER 137 137 ? A -2.050 17.604 -1.067 1.000 1 A SER 97.593 1
ATOM 1081 O OG . SER 137 137 ? A -1.863 16.495 -0.198 1.000 1 A SER 96.205 1
ATOM 1082 N N . TYR 138 138 ? A -0.111 15.311 -2.362 1.000 1 A TYR 97.993 1
ATOM 1083 C CA . TYR 138 138 ? A 1.173 14.593 -2.325 1.000 1 A TYR 97.844 1
ATOM 1084 C C . TYR 138 138 ? A 1.769 14.378 -3.692 1.000 1 A TYR 97.671 1
ATOM 1085 O O . TYR 138 138 ? A 2.955 14.055 -3.810 1.000 1 A TYR 97.304 1
ATOM 1086 C CB . TYR 138 138 ? A 0.999 13.206 -1.716 1.000 1 A TYR 97.715 1
ATOM 1087 C CG . TYR 138 138 ? A 0.627 13.126 -0.240 1.000 1 A TYR 97.906 1
ATOM 1088 C CD1 . TYR 138 138 ? A 0.868 14.177 0.628 1.000 1 A TYR 97.494 1
ATOM 1089 C CD2 . TYR 138 138 ? A 0.053 11.970 0.260 1.000 1 A TYR 97.571 1
ATOM 1090 C CE1 . TYR 138 138 ? A 0.555 14.070 1.968 1.000 1 A TYR 97.195 1
ATOM 1091 C CE2 . TYR 138 138 ? A -0.270 11.861 1.603 1.000 1 A TYR 96.986 1
ATOM 1092 C CZ . TYR 138 138 ? A -0.009 12.905 2.459 1.000 1 A TYR 97.328 1
ATOM 1093 O OH . TYR 138 138 ? A -0.321 12.816 3.787 1.000 1 A TYR 96.164 1
ATOM 1094 N N . GLY 139 139 ? A 0.944 14.529 -4.742 1.000 1 A GLY 98.020 1
ATOM 1095 C CA . GLY 139 139 ? A 1.403 14.266 -6.111 1.000 1 A GLY 97.779 1
ATOM 1096 C C . GLY 139 139 ? A 1.536 12.781 -6.399 1.000 1 A GLY 98.078 1
ATOM 1097 O O . GLY 139 139 ? A 2.475 12.381 -7.092 1.000 1 A GLY 97.448 1
ATOM 1098 N N . ILE 140 140 ? A 0.614 11.961 -5.878 1.000 1 A ILE 98.487 1
ATOM 1099 C CA . ILE 140 140 ? A 0.694 10.516 -6.047 1.000 1 A ILE 98.609 1
ATOM 1100 C C . ILE 140 140 ? A -0.676 9.966 -6.465 1.000 1 A ILE 98.786 1
ATOM 1101 O O . ILE 140 140 ? A -1.705 10.623 -6.257 1.000 1 A ILE 98.818 1
ATOM 1102 C CB . ILE 140 140 ? A 1.149 9.806 -4.779 1.000 1 A ILE 98.509 1
ATOM 1103 C CG1 . ILE 140 140 ? A 0.093 9.903 -3.658 1.000 1 A ILE 98.437 1
ATOM 1104 C CG2 . ILE 140 140 ? A 2.506 10.355 -4.317 1.000 1 A ILE 98.490 1
ATOM 1105 C CD1 . ILE 140 140 ? A 0.478 9.222 -2.350 1.000 1 A ILE 98.182 1
ATOM 1106 N N . PRO 141 141 ? A -0.717 8.780 -7.032 1.000 1 A PRO 98.907 1
ATOM 1107 C CA . PRO 141 141 ? A -1.979 8.202 -7.411 1.000 1 A PRO 98.923 1
ATOM 1108 C C . PRO 141 141 ? A -2.782 7.721 -6.194 1.000 1 A PRO 98.945 1
ATOM 1109 O O . PRO 141 141 ? A -2.247 7.450 -5.120 1.000 1 A PRO 98.935 1
ATOM 1110 C CB . PRO 141 141 ? A -1.614 6.995 -8.289 1.000 1 A PRO 98.887 1
ATOM 1111 C CG . PRO 141 141 ? A -0.189 7.259 -8.696 1.000 1 A PRO 98.792 1
ATOM 1112 C CD . PRO 141 141 ? A 0.404 7.955 -7.516 1.000 1 A PRO 98.865 1
ATOM 1113 N N . PHE 142 142 ? A -4.111 7.622 -6.399 1.000 1 A PHE 98.968 1
ATOM 1114 C CA . PHE 142 142 ? A -5.038 7.086 -5.413 1.000 1 A PHE 98.970 1
ATOM 1115 C C . PHE 142 142 ? A -5.862 5.995 -6.066 1.000 1 A PHE 98.962 1
ATOM 1116 O O . PHE 142 142 ? A -6.424 6.206 -7.125 1.000 1 A PHE 98.915 1
ATOM 1117 C CB . PHE 142 142 ? A -5.957 8.175 -4.889 1.000 1 A PHE 98.953 1
ATOM 1118 C CG . PHE 142 142 ? A -7.096 7.654 -4.036 1.000 1 A PHE 98.946 1
ATOM 1119 C CD1 . PHE 142 142 ? A -6.842 6.916 -2.902 1.000 1 A PHE 98.930 1
ATOM 1120 C CD2 . PHE 142 142 ? A -8.404 7.860 -4.421 1.000 1 A PHE 98.909 1
ATOM 1121 C CE1 . PHE 142 142 ? A -7.875 6.414 -2.132 1.000 1 A PHE 98.872 1
ATOM 1122 C CE2 . PHE 142 142 ? A -9.452 7.355 -3.640 1.000 1 A PHE 98.816 1
ATOM 1123 C CZ . PHE 142 142 ? A -9.166 6.633 -2.493 1.000 1 A PHE 98.827 1
ATOM 1124 N N . ILE 143 143 ? A -5.913 4.835 -5.431 1.000 1 A ILE 98.971 1
ATOM 1125 C CA . ILE 143 143 ? A -6.683 3.694 -5.937 1.000 1 A ILE 98.965 1
ATOM 1126 C C . ILE 143 143 ? A -7.558 3.191 -4.809 1.000 1 A ILE 98.968 1
ATOM 1127 O O . ILE 143 143 ? A -7.073 2.956 -3.685 1.000 1 A ILE 98.954 1
ATOM 1128 C CB . ILE 143 143 ? A -5.756 2.570 -6.413 1.000 1 A ILE 98.929 1
ATOM 1129 C CG1 . ILE 143 143 ? A -4.825 3.050 -7.536 1.000 1 A ILE 98.519 1
ATOM 1130 C CG2 . ILE 143 143 ? A -6.598 1.376 -6.868 1.000 1 A ILE 98.708 1
ATOM 1131 C CD1 . ILE 143 143 ? A -5.504 3.429 -8.832 1.000 1 A ILE 90.422 1
ATOM 1132 N N . GLU 144 144 ? A -8.860 3.000 -5.073 1.000 1 A GLU 98.912 1
ATOM 1133 C CA . GLU 144 144 ? A -9.734 2.329 -4.135 1.000 1 A GLU 98.881 1
ATOM 1134 C C . GLU 144 144 ? A -9.689 0.839 -4.426 1.000 1 A GLU 98.908 1
ATOM 1135 O O . GLU 144 144 ? A -9.688 0.435 -5.576 1.000 1 A GLU 98.773 1
ATOM 1136 C CB . GLU 144 144 ? A -11.171 2.860 -4.201 1.000 1 A GLU 98.488 1
ATOM 1137 C CG . GLU 144 144 ? A -11.341 4.183 -3.495 1.000 1 A GLU 94.300 1
ATOM 1138 C CD . GLU 144 144 ? A -12.786 4.515 -3.172 1.000 1 A GLU 92.173 1
ATOM 1139 O OE1 . GLU 144 144 ? A -13.693 3.712 -3.510 1.000 1 A GLU 86.453 1
ATOM 1140 O OE2 . GLU 144 144 ? A -13.040 5.560 -2.552 1.000 1 A GLU 83.617 1
ATOM 1141 N N . THR 145 145 ? A -9.602 0.038 -3.364 1.000 1 A THR 98.982 1
ATOM 1142 C CA . THR 145 145 ? A -9.469 -1.412 -3.494 1.000 1 A THR 98.987 1
ATOM 1143 C C . THR 145 145 ? A -10.427 -2.109 -2.542 1.000 1 A THR 98.984 1
ATOM 1144 O O . THR 145 145 ? A -10.862 -1.561 -1.529 1.000 1 A THR 98.973 1
ATOM 1145 C CB . THR 145 145 ? A -8.062 -1.874 -3.149 1.000 1 A THR 98.990 1
ATOM 1146 O OG1 . THR 145 145 ? A -7.772 -1.562 -1.783 1.000 1 A THR 98.978 1
ATOM 1147 C CG2 . THR 145 145 ? A -7.020 -1.215 -4.043 1.000 1 A THR 98.984 1
ATOM 1148 N N . SER 146 146 ? A -10.718 -3.348 -2.870 1.000 1 A SER 98.940 1
ATOM 1149 C CA . SER 146 146 ? A -11.284 -4.297 -1.912 1.000 1 A SER 98.931 1
ATOM 1150 C C . SER 146 146 ? A -10.506 -5.591 -2.026 1.000 1 A SER 98.914 1
ATOM 1151 O O . SER 146 146 ? A -10.556 -6.269 -3.042 1.000 1 A SER 98.883 1
ATOM 1152 C CB . SER 146 146 ? A -12.766 -4.568 -2.185 1.000 1 A SER 98.904 1
ATOM 1153 O OG . SER 146 146 ? A -13.210 -5.648 -1.351 1.000 1 A SER 98.866 1
ATOM 1154 N N . ALA 147 147 ? A -9.792 -5.941 -0.950 1.000 1 A ALA 98.732 1
ATOM 1155 C CA . ALA 147 147 ? A -9.175 -7.255 -0.922 1.000 1 A ALA 98.610 1
ATOM 1156 C C . ALA 147 147 ? A -10.222 -8.355 -0.929 1.000 1 A ALA 98.598 1
ATOM 1157 O O . ALA 147 147 ? A -9.933 -9.490 -1.334 1.000 1 A ALA 98.467 1
ATOM 1158 C CB . ALA 147 147 ? A -8.267 -7.393 0.285 1.000 1 A ALA 98.373 1
ATOM 1159 N N . LYS 148 148 ? A -11.448 -8.067 -0.467 1.000 1 A LYS 98.518 1
ATOM 1160 C CA . LYS 148 148 ? A -12.494 -9.082 -0.413 1.000 1 A LYS 98.517 1
ATOM 1161 C C . LYS 148 148 ? A -12.985 -9.445 -1.801 1.000 1 A LYS 98.582 1
ATOM 1162 O O . LYS 148 148 ? A -13.115 -10.630 -2.122 1.000 1 A LYS 98.436 1
ATOM 1163 C CB . LYS 148 148 ? A -13.646 -8.610 0.460 1.000 1 A LYS 98.303 1
ATOM 1164 C CG . LYS 148 148 ? A -14.755 -9.649 0.624 1.000 1 A LYS 97.863 1
ATOM 1165 C CD . LYS 148 148 ? A -15.831 -9.182 1.579 1.000 1 A LYS 97.068 1
ATOM 1166 C CE . LYS 148 148 ? A -16.896 -10.242 1.750 1.000 1 A LYS 95.393 1
ATOM 1167 N NZ . LYS 148 148 ? A -17.908 -9.789 2.776 1.000 1 A LYS 91.599 1
ATOM 1168 N N . THR 149 149 ? A -13.264 -8.432 -2.654 1.000 1 A THR 98.703 1
ATOM 1169 C CA . THR 149 149 ? A -13.780 -8.673 -4.003 1.000 1 A THR 98.685 1
ATOM 1170 C C . THR 149 149 ? A -12.687 -8.699 -5.040 1.000 1 A THR 98.708 1
ATOM 1171 O O . THR 149 149 ? A -12.937 -9.029 -6.201 1.000 1 A THR 98.633 1
ATOM 1172 C CB . THR 149 149 ? A -14.816 -7.625 -4.386 1.000 1 A THR 98.646 1
ATOM 1173 O OG1 . THR 149 149 ? A -14.152 -6.357 -4.604 1.000 1 A THR 98.560 1
ATOM 1174 C CG2 . THR 149 149 ? A -15.871 -7.472 -3.280 1.000 1 A THR 98.370 1
ATOM 1175 N N . ARG 150 150 ? A -11.464 -8.301 -4.687 1.000 1 A ARG 98.621 1
ATOM 1176 C CA . ARG 150 150 ? A -10.282 -8.151 -5.549 1.000 1 A ARG 98.599 1
ATOM 1177 C C . ARG 150 150 ? A -10.362 -6.933 -6.453 1.000 1 A ARG 98.677 1
ATOM 1178 O O . ARG 150 150 ? A -9.516 -6.755 -7.322 1.000 1 A ARG 98.584 1
ATOM 1179 C CB . ARG 150 150 ? A -9.962 -9.425 -6.341 1.000 1 A ARG 98.256 1
ATOM 1180 C CG . ARG 150 150 ? A -8.472 -9.605 -6.536 1.000 1 A ARG 97.540 1
ATOM 1181 C CD . ARG 150 150 ? A -8.140 -10.931 -7.205 1.000 1 A ARG 97.113 1
ATOM 1182 N NE . ARG 150 150 ? A -6.708 -11.189 -7.182 1.000 1 A ARG 96.774 1
ATOM 1183 C CZ . ARG 150 150 ? A -5.843 -10.651 -8.007 1.000 1 A ARG 96.624 1
ATOM 1184 N NH1 . ARG 150 150 ? A -6.225 -9.847 -9.001 1.000 1 A ARG 93.476 1
ATOM 1185 N NH2 . ARG 150 150 ? A -4.524 -10.908 -7.853 1.000 1 A ARG 93.882 1
ATOM 1186 N N . GLN 151 151 ? A -11.394 -6.057 -6.242 1.000 1 A GLN 98.769 1
ATOM 1187 C CA . GLN 151 151 ? A -11.464 -4.814 -6.976 1.000 1 A GLN 98.753 1
ATOM 1188 C C . GLN 151 151 ? A -10.189 -4.004 -6.754 1.000 1 A GLN 98.851 1
ATOM 1189 O O . GLN 151 151 ? A -9.784 -3.747 -5.602 1.000 1 A GLN 98.796 1
ATOM 1190 C CB . GLN 151 151 ? A -12.683 -3.986 -6.539 1.000 1 A GLN 98.426 1
ATOM 1191 C CG . GLN 151 151 ? A -12.776 -2.615 -7.189 1.000 1 A GLN 93.311 1
ATOM 1192 C CD . GLN 151 151 ? A -13.825 -1.741 -6.525 1.000 1 A GLN 82.653 1
ATOM 1193 O OE1 . GLN 151 151 ? A -14.481 -2.167 -5.574 1.000 1 A GLN 73.834 1
ATOM 1194 N NE2 . GLN 151 151 ? A -13.942 -0.518 -6.985 1.000 1 A GLN 74.217 1
ATOM 1195 N N . GLY 152 152 ? A -9.522 -3.610 -7.837 1.000 1 A GLY 98.947 1
ATOM 1196 C CA . GLY 152 152 ? A -8.416 -2.673 -7.746 1.000 1 A GLY 98.947 1
ATOM 1197 C C . GLY 152 152 ? A -7.103 -3.213 -7.238 1.000 1 A GLY 98.959 1
ATOM 1198 O O . GLY 152 152 ? A -6.146 -2.460 -7.077 1.000 1 A GLY 98.934 1
ATOM 1199 N N . VAL 153 153 ? A -7.028 -4.502 -6.909 1.000 1 A VAL 98.927 1
ATOM 1200 C CA . VAL 153 153 ? A -5.830 -5.034 -6.263 1.000 1 A VAL 98.927 1
ATOM 1201 C C . VAL 153 153 ? A -4.640 -5.009 -7.220 1.000 1 A VAL 98.928 1
ATOM 1202 O O . VAL 153 153 ? A -3.586 -4.442 -6.893 1.000 1 A VAL 98.922 1
ATOM 1203 C CB . VAL 153 153 ? A -6.072 -6.445 -5.713 1.000 1 A VAL 98.876 1
ATOM 1204 C CG1 . VAL 153 153 ? A -7.142 -6.411 -4.614 1.000 1 A VAL 98.834 1
ATOM 1205 C CG2 . VAL 153 153 ? A -4.779 -7.053 -5.177 1.000 1 A VAL 98.800 1
ATOM 1206 N N . ASP 154 154 ? A -4.808 -5.580 -8.409 1.000 1 A ASP 98.853 1
ATOM 1207 C CA . ASP 154 154 ? A -3.709 -5.509 -9.395 1.000 1 A ASP 98.755 1
ATOM 1208 C C . ASP 154 154 ? A -3.398 -4.069 -9.742 1.000 1 A ASP 98.778 1
ATOM 1209 O O . ASP 154 154 ? A -2.240 -3.705 -9.875 1.000 1 A ASP 98.721 1
ATOM 1210 C CB . ASP 154 154 ? A -4.094 -6.275 -10.669 1.000 1 A ASP 98.388 1
ATOM 1211 C CG . ASP 154 154 ? A -4.091 -7.773 -10.490 1.000 1 A ASP 97.906 1
ATOM 1212 O OD1 . ASP 154 154 ? A -3.394 -8.281 -9.590 1.000 1 A ASP 96.930 1
ATOM 1213 O OD2 . ASP 154 154 ? A -4.752 -8.458 -11.286 1.000 1 A ASP 95.972 1
ATOM 1214 N N . ASP 155 155 ? A -4.445 -3.224 -9.859 1.000 1 A ASP 98.837 1
ATOM 1215 C CA . ASP 155 155 ? A -4.249 -1.818 -10.241 1.000 1 A ASP 98.842 1
ATOM 1216 C C . ASP 155 155 ? A -3.364 -1.112 -9.218 1.000 1 A ASP 98.886 1
ATOM 1217 O O . ASP 155 155 ? A -2.471 -0.337 -9.584 1.000 1 A ASP 98.861 1
ATOM 1218 C CB . ASP 155 155 ? A -5.611 -1.124 -10.387 1.000 1 A ASP 98.706 1
ATOM 1219 C CG . ASP 155 155 ? A -5.519 0.234 -11.035 1.000 1 A ASP 93.783 1
ATOM 1220 O OD1 . ASP 155 155 ? A -4.478 0.567 -11.606 1.000 1 A ASP 93.331 1
ATOM 1221 O OD2 . ASP 155 155 ? A -6.545 0.965 -10.983 1.000 1 A ASP 92.422 1
ATOM 1222 N N . ALA 156 156 ? A -3.582 -1.382 -7.922 1.000 1 A ALA 98.910 1
ATOM 1223 C CA . ALA 156 156 ? A -2.798 -0.705 -6.883 1.000 1 A ALA 98.928 1
ATOM 1224 C C . ALA 156 156 ? A -1.332 -1.077 -6.994 1.000 1 A ALA 98.925 1
ATOM 1225 O O . ALA 156 156 ? A -0.452 -0.202 -7.002 1.000 1 A ALA 98.909 1
ATOM 1226 C CB . ALA 156 156 ? A -3.346 -1.040 -5.511 1.000 1 A ALA 98.925 1
ATOM 1227 N N . PHE 157 157 ? A -1.028 -2.370 -7.052 1.000 1 A PHE 98.902 1
ATOM 1228 C CA . PHE 157 157 ? A 0.363 -2.786 -7.131 1.000 1 A PHE 98.874 1
ATOM 1229 C C . PHE 157 157 ? A 0.999 -2.407 -8.457 1.000 1 A PHE 98.838 1
ATOM 1230 O O . PHE 157 157 ? A 2.157 -1.970 -8.473 1.000 1 A PHE 98.812 1
ATOM 1231 C CB . PHE 157 157 ? A 0.459 -4.292 -6.886 1.000 1 A PHE 98.845 1
ATOM 1232 C CG . PHE 157 157 ? A 0.282 -4.669 -5.453 1.000 1 A PHE 98.869 1
ATOM 1233 C CD1 . PHE 157 157 ? A 1.371 -4.671 -4.587 1.000 1 A PHE 98.836 1
ATOM 1234 C CD2 . PHE 157 157 ? A -0.977 -5.003 -4.951 1.000 1 A PHE 98.828 1
ATOM 1235 C CE1 . PHE 157 157 ? A 1.221 -5.033 -3.259 1.000 1 A PHE 98.771 1
ATOM 1236 C CE2 . PHE 157 157 ? A -1.128 -5.359 -3.620 1.000 1 A PHE 98.760 1
ATOM 1237 C CZ . PHE 157 157 ? A -0.032 -5.378 -2.775 1.000 1 A PHE 98.783 1
ATOM 1238 N N . TYR 158 158 ? A 0.253 -2.573 -9.570 1.000 1 A TYR 98.807 1
ATOM 1239 C CA . TYR 158 158 ? A 0.832 -2.261 -10.878 1.000 1 A TYR 98.734 1
ATOM 1240 C C . TYR 158 158 ? A 1.062 -0.775 -11.013 1.000 1 A TYR 98.746 1
ATOM 1241 O O . TYR 158 158 ? A 2.043 -0.348 -11.660 1.000 1 A TYR 98.681 1
ATOM 1242 C CB . TYR 158 158 ? A -0.070 -2.771 -11.999 1.000 1 A TYR 98.539 1
ATOM 1243 C CG . TYR 158 158 ? A -0.145 -4.271 -12.125 1.000 1 A TYR 98.293 1
ATOM 1244 C CD1 . TYR 158 158 ? A 0.505 -5.125 -11.240 1.000 1 A TYR 97.833 1
ATOM 1245 C CD2 . TYR 158 158 ? A -0.906 -4.853 -13.163 1.000 1 A TYR 97.812 1
ATOM 1246 C CE1 . TYR 158 158 ? A 0.417 -6.501 -11.361 1.000 1 A TYR 97.254 1
ATOM 1247 C CE2 . TYR 158 158 ? A -0.987 -6.232 -13.298 1.000 1 A TYR 96.930 1
ATOM 1248 C CZ . TYR 158 158 ? A -0.321 -7.043 -12.399 1.000 1 A TYR 97.166 1
ATOM 1249 O OH . TYR 158 158 ? A -0.399 -8.407 -12.523 1.000 1 A TYR 96.223 1
ATOM 1250 N N . THR 159 159 ? A 0.191 0.067 -10.426 1.000 1 A THR 98.796 1
ATOM 1251 C CA . THR 159 159 ? A 0.383 1.507 -10.461 1.000 1 A THR 98.816 1
ATOM 1252 C C . THR 159 159 ? A 1.626 1.889 -9.677 1.000 1 A THR 98.801 1
ATOM 1253 O O . THR 159 159 ? A 2.385 2.754 -10.092 1.000 1 A THR 98.783 1
ATOM 1254 C CB . THR 159 159 ? A -0.868 2.235 -9.928 1.000 1 A THR 98.834 1
ATOM 1255 O OG1 . THR 159 159 ? A -1.971 1.968 -10.807 1.000 1 A THR 98.777 1
ATOM 1256 C CG2 . THR 159 159 ? A -0.646 3.734 -9.836 1.000 1 A THR 98.771 1
ATOM 1257 N N . LEU 160 160 ? A 1.866 1.231 -8.533 1.000 1 A LEU 98.850 1
ATOM 1258 C CA . LEU 160 160 ? A 3.093 1.477 -7.785 1.000 1 A LEU 98.859 1
ATOM 1259 C C . LEU 160 160 ? A 4.330 1.149 -8.639 1.000 1 A LEU 98.825 1
ATOM 1260 O O . LEU 160 160 ? A 5.308 1.910 -8.646 1.000 1 A LEU 98.811 1
ATOM 1261 C CB . LEU 160 160 ? A 3.086 0.708 -6.482 1.000 1 A LEU 98.874 1
ATOM 1262 C CG . LEU 160 160 ? A 4.324 0.912 -5.604 1.000 1 A LEU 98.884 1
ATOM 1263 C CD1 . LEU 160 160 ? A 4.522 2.392 -5.265 1.000 1 A LEU 98.878 1
ATOM 1264 C CD2 . LEU 160 160 ? A 4.183 0.098 -4.345 1.000 1 A LEU 98.891 1
ATOM 1265 N N . VAL 161 161 ? A 4.282 0.026 -9.349 1.000 1 A VAL 98.743 1
ATOM 1266 C CA . VAL 161 161 ? A 5.389 -0.335 -10.226 1.000 1 A VAL 98.624 1
ATOM 1267 C C . VAL 161 161 ? A 5.615 0.752 -11.270 1.000 1 A VAL 98.569 1
ATOM 1268 O O . VAL 161 161 ? A 6.740 1.174 -11.540 1.000 1 A VAL 98.515 1
ATOM 1269 C CB . VAL 161 161 ? A 5.155 -1.706 -10.878 1.000 1 A VAL 98.432 1
ATOM 1270 C CG1 . VAL 161 161 ? A 5.253 -2.787 -9.818 1.000 1 A VAL 98.457 1
ATOM 1271 C CG2 . VAL 161 161 ? A 6.126 -1.943 -12.025 1.000 1 A VAL 98.183 1
ATOM 1272 N N . ARG 162 162 ? A 4.514 1.246 -11.853 1.000 1 A ARG 98.405 1
ATOM 1273 C CA . ARG 162 162 ? A 4.633 2.302 -12.855 1.000 1 A ARG 98.260 1
ATOM 1274 C C . ARG 162 162 ? A 5.238 3.568 -12.255 1.000 1 A ARG 98.230 1
ATOM 1275 O O . ARG 162 162 ? A 6.037 4.265 -12.907 1.000 1 A ARG 98.176 1
ATOM 1276 C CB . ARG 162 162 ? A 3.274 2.590 -13.517 1.000 1 A ARG 98.276 1
ATOM 1277 C CG . ARG 162 162 ? A 2.797 1.401 -14.357 1.000 1 A ARG 97.898 1
ATOM 1278 C CD . ARG 162 162 ? A 1.431 1.642 -14.948 1.000 1 A ARG 97.674 1
ATOM 1279 N NE . ARG 162 162 ? A 0.960 0.410 -15.595 1.000 1 A ARG 97.481 1
ATOM 1280 C CZ . ARG 162 162 ? A -0.127 -0.260 -15.259 1.000 1 A ARG 97.193 1
ATOM 1281 N NH1 . ARG 162 162 ? A -0.928 0.155 -14.294 1.000 1 A ARG 95.479 1
ATOM 1282 N NH2 . ARG 162 162 ? A -0.436 -1.376 -15.909 1.000 1 A ARG 95.985 1
ATOM 1283 N N . GLU 163 163 ? A 4.884 3.884 -10.985 1.000 1 A GLU 98.465 1
ATOM 1284 C CA . GLU 163 163 ? A 5.484 5.046 -10.290 1.000 1 A GLU 98.465 1
ATOM 1285 C C . GLU 163 163 ? A 6.985 4.831 -10.083 1.000 1 A GLU 98.458 1
ATOM 1286 O O . GLU 163 163 ? A 7.773 5.773 -10.227 1.000 1 A GLU 98.337 1
ATOM 1287 C CB . GLU 163 163 ? A 4.780 5.290 -8.960 1.000 1 A GLU 98.508 1
ATOM 1288 C CG . GLU 163 163 ? A 3.392 5.850 -9.091 1.000 1 A GLU 98.452 1
ATOM 1289 C CD . GLU 163 163 ? A 3.381 7.240 -9.682 1.000 1 A GLU 98.193 1
ATOM 1290 O OE1 . GLU 163 163 ? A 3.848 8.170 -8.965 1.000 1 A GLU 96.806 1
ATOM 1291 O OE2 . GLU 163 163 ? A 2.928 7.427 -10.824 1.000 1 A GLU 96.575 1
ATOM 1292 N N . ILE 164 164 ? A 7.398 3.596 -9.737 1.000 1 A ILE 98.542 1
ATOM 1293 C CA . ILE 164 164 ? A 8.808 3.296 -9.587 1.000 1 A ILE 98.481 1
ATOM 1294 C C . ILE 164 164 ? A 9.538 3.469 -10.903 1.000 1 A ILE 98.233 1
ATOM 1295 O O . ILE 164 164 ? A 10.626 4.045 -10.966 1.000 1 A ILE 98.138 1
ATOM 1296 C CB . ILE 164 164 ? A 9.011 1.893 -9.013 1.000 1 A ILE 98.552 1
ATOM 1297 C CG1 . ILE 164 164 ? A 8.484 1.816 -7.578 1.000 1 A ILE 98.682 1
ATOM 1298 C CG2 . ILE 164 164 ? A 10.485 1.487 -9.082 1.000 1 A ILE 98.504 1
ATOM 1299 C CD1 . ILE 164 164 ? A 8.373 0.382 -7.051 1.000 1 A ILE 98.582 1
ATOM 1300 N N . ARG 165 165 ? A 8.924 2.981 -12.017 1.000 1 A ARG 98.280 1
ATOM 1301 C CA . ARG 165 165 ? A 9.501 3.150 -13.330 1.000 1 A ARG 97.809 1
ATOM 1302 C C . ARG 165 165 ? A 9.713 4.619 -13.645 1.000 1 A ARG 97.685 1
ATOM 1303 O O . ARG 165 165 ? A 10.768 5.001 -14.174 1.000 1 A ARG 97.421 1
ATOM 1304 C CB . ARG 165 165 ? A 8.608 2.527 -14.398 1.000 1 A ARG 97.362 1
ATOM 1305 C CG . ARG 165 165 ? A 8.541 1.006 -14.347 1.000 1 A ARG 96.203 1
ATOM 1306 C CD . ARG 165 165 ? A 7.566 0.536 -15.398 1.000 1 A ARG 94.723 1
ATOM 1307 N NE . ARG 165 165 ? A 7.443 -0.913 -15.363 1.000 1 A ARG 93.926 1
ATOM 1308 C CZ . ARG 165 165 ? A 6.424 -1.573 -15.940 1.000 1 A ARG 93.244 1
ATOM 1309 N NH1 . ARG 165 165 ? A 5.450 -0.894 -16.533 1.000 1 A ARG 90.638 1
ATOM 1310 N NH2 . ARG 165 165 ? A 6.394 -2.889 -15.904 1.000 1 A ARG 90.732 1
ATOM 1311 N N . LYS 166 166 ? A 8.687 5.470 -13.340 1.000 1 A LYS 97.647 1
ATOM 1312 C CA . LYS 166 166 ? A 8.819 6.903 -13.566 1.000 1 A LYS 97.258 1
ATOM 1313 C C . LYS 166 166 ? A 9.987 7.508 -12.787 1.000 1 A LYS 97.391 1
ATOM 1314 O O . LYS 166 166 ? A 10.727 8.352 -13.288 1.000 1 A LYS 96.878 1
ATOM 1315 C CB . LYS 166 166 ? A 7.524 7.635 -13.209 1.000 1 A LYS 96.809 1
ATOM 1316 C CG . LYS 166 166 ? A 6.409 7.467 -14.230 1.000 1 A LYS 94.685 1
ATOM 1317 C CD . LYS 166 166 ? A 5.110 8.117 -13.754 1.000 1 A LYS 88.983 1
ATOM 1318 C CE . LYS 166 166 ? A 4.087 8.141 -14.858 1.000 1 A LYS 82.089 1
ATOM 1319 N NZ . LYS 166 166 ? A 3.820 6.791 -15.388 1.000 1 A LYS 75.216 1
ATOM 1320 N N . HIS 167 167 ? A 10.172 7.020 -11.518 1.000 1 A HIS 97.853 1
ATOM 1321 C CA . HIS 167 167 ? A 11.280 7.517 -10.704 1.000 1 A HIS 97.611 1
ATOM 1322 C C . HIS 167 167 ? A 12.608 7.093 -11.285 1.000 1 A HIS 97.410 1
ATOM 1323 O O . HIS 167 167 ? A 13.572 7.869 -11.282 1.000 1 A HIS 96.762 1
ATOM 1324 C CB . HIS 167 167 ? A 11.135 7.029 -9.277 1.000 1 A HIS 97.523 1
ATOM 1325 C CG . HIS 167 167 ? A 12.246 7.471 -8.397 1.000 1 A HIS 97.324 1
ATOM 1326 N ND1 . HIS 167 167 ? A 13.347 6.678 -8.142 1.000 1 A HIS 88.326 1
ATOM 1327 C CD2 . HIS 167 167 ? A 12.452 8.619 -7.709 1.000 1 A HIS 90.356 1
ATOM 1328 C CE1 . HIS 167 167 ? A 14.165 7.331 -7.337 1.000 1 A HIS 90.705 1
ATOM 1329 N NE2 . HIS 167 167 ? A 13.642 8.497 -7.059 1.000 1 A HIS 92.152 1
ATOM 1330 N N . LYS 168 168 ? A 12.693 5.819 -11.785 1.000 1 A LYS 96.844 1
ATOM 1331 C CA . LYS 168 168 ? A 13.968 5.292 -12.282 1.000 1 A LYS 95.836 1
ATOM 1332 C C . LYS 168 168 ? A 14.378 5.968 -13.583 1.000 1 A LYS 95.776 1
ATOM 1333 O O . LYS 168 168 ? A 15.576 6.007 -13.888 1.000 1 A LYS 94.394 1
ATOM 1334 C CB . LYS 168 168 ? A 13.831 3.789 -12.501 1.000 1 A LYS 93.776 1
ATOM 1335 C CG . LYS 168 168 ? A 13.721 2.993 -11.210 1.000 1 A LYS 92.526 1
ATOM 1336 C CD . LYS 168 168 ? A 13.172 1.582 -11.458 1.000 1 A LYS 89.844 1
ATOM 1337 C CE . LYS 168 168 ? A 14.239 0.736 -12.143 1.000 1 A LYS 83.014 1
ATOM 1338 N NZ . LYS 168 168 ? A 13.779 -0.685 -12.251 1.000 1 A LYS 85.768 1
ATOM 1339 N N . GLU 169 169 ? A 13.394 6.467 -14.353 1.000 1 A GLU 96.220 1
ATOM 1340 C CA . GLU 169 169 ? A 13.730 7.044 -15.655 1.000 1 A GLU 95.687 1
ATOM 1341 C C . GLU 169 169 ? A 14.285 8.471 -15.552 1.000 1 A GLU 95.570 1
ATOM 1342 O O . GLU 169 169 ? A 14.758 9.026 -16.546 1.000 1 A GLU 93.895 1
ATOM 1343 C CB . GLU 169 169 ? A 12.505 7.025 -16.560 1.000 1 A GLU 93.681 1
ATOM 1344 C CG . GLU 169 169 ? A 11.414 8.022 -16.190 1.000 1 A GLU 88.881 1
ATOM 1345 C CD . GLU 169 169 ? A 10.216 7.924 -17.108 1.000 1 A GLU 86.663 1
ATOM 1346 O OE1 . GLU 169 169 ? A 10.284 7.169 -18.123 1.000 1 A GLU 82.390 1
ATOM 1347 O OE2 . GLU 169 169 ? A 9.208 8.598 -16.831 1.000 1 A GLU 81.774 1
ATOM 1348 N N . LYS 170 170 ? A 14.226 9.076 -14.344 1.000 1 A LYS 95.275 1
ATOM 1349 C CA . LYS 170 170 ? A 14.701 10.436 -14.153 1.000 1 A LYS 94.573 1
ATOM 1350 C C . LYS 170 170 ? A 16.234 10.474 -14.241 1.000 1 A LYS 91.332 1
ATOM 1351 O O . LYS 170 170 ? A 16.915 9.561 -13.799 1.000 1 A LYS 84.597 1
ATOM 1352 C CB . LYS 170 170 ? A 14.236 10.996 -12.819 1.000 1 A LYS 91.153 1
ATOM 1353 C CG . LYS 170 170 ? A 12.741 11.232 -12.781 1.000 1 A LYS 91.686 1
ATOM 1354 C CD . LYS 170 170 ? A 12.297 11.704 -11.423 1.000 1 A LYS 89.100 1
ATOM 1355 C CE . LYS 170 170 ? A 10.787 11.819 -11.389 1.000 1 A LYS 84.673 1
ATOM 1356 N NZ . LYS 170 170 ? A 10.310 12.100 -10.035 1.000 1 A LYS 79.837 1
HETATM 1357 C C1_1 . LIG2 . 1 ? B 0.771 -0.549 14.224 1.000 2 B LIG2 90.821 1
HETATM 1358 C C2_1 . LIG2 . 1 ? B 2.108 -1.105 13.832 1.000 2 B LIG2 94.136 1
HETATM 1359 C C3_1 . LIG2 . 1 ? B 2.014 -2.653 13.591 1.000 2 B LIG2 94.242 1
HETATM 1360 N N1_1 . LIG2 . 1 ? B 1.314 -2.926 12.342 1.000 2 B LIG2 95.601 1
HETATM 1361 C C4_1 . LIG2 . 1 ? B 1.865 -2.256 11.116 1.000 2 B LIG2 94.682 1
HETATM 1362 C C5_1 . LIG2 . 1 ? B 1.935 -0.796 11.341 1.000 2 B LIG2 94.279 1
HETATM 1363 N N2_1 . LIG2 . 1 ? B 2.683 -0.510 12.595 1.000 2 B LIG2 95.546 1
HETATM 1364 C C6_1 . LIG2 . 1 ? B 3.249 0.757 12.661 1.000 2 B LIG2 95.803 1
HETATM 1365 N N3_1 . LIG2 . 1 ? B 2.658 1.693 13.346 1.000 2 B LIG2 95.114 1
HETATM 1366 C C7_1 . LIG2 . 1 ? B 3.086 2.937 13.294 1.000 2 B LIG2 94.473 1
HETATM 1367 N N4_1 . LIG2 . 1 ? B 4.191 3.351 12.646 1.000 2 B LIG2 94.841 1
HETATM 1368 C C8_1 . LIG2 . 1 ? B 4.875 2.410 11.949 1.000 2 B LIG2 94.920 1
HETATM 1369 C C9_1 . LIG2 . 1 ? B 5.963 2.781 11.200 1.000 2 B LIG2 95.088 1
HETATM 1370 C C10_1 . LIG2 . 1 ? B 6.661 1.863 10.430 1.000 2 B LIG2 95.266 1
HETATM 1371 C C11_1 . LIG2 . 1 ? B 6.233 0.533 10.452 1.000 2 B LIG2 95.077 1
HETATM 1372 C C12_1 . LIG2 . 1 ? B 5.133 0.137 11.162 1.000 2 B LIG2 95.484 1
HETATM 1373 C C13_1 . LIG2 . 1 ? B 4.436 1.093 11.917 1.000 2 B LIG2 95.558 1
HETATM 1374 Cl CL1_1 . LIG2 . 1 ? B 7.004 -0.631 9.505 1.000 2 B LIG2 94.463 1
HETATM 1375 C C14_1 . LIG2 . 1 ? B 7.860 2.283 9.734 1.000 2 B LIG2 95.413 1
HETATM 1376 C C15_1 . LIG2 . 1 ? B 7.837 2.820 8.434 1.000 2 B LIG2 96.255 1
HETATM 1377 C C16_1 . LIG2 . 1 ? B 9.055 3.237 7.880 1.000 2 B LIG2 95.553 1
HETATM 1378 C C17_1 . LIG2 . 1 ? B 10.225 3.129 8.606 1.000 2 B LIG2 94.902 1
HETATM 1379 C C18_1 . LIG2 . 1 ? B 10.170 2.608 9.901 1.000 2 B LIG2 93.895 1
HETATM 1380 N N5_1 . LIG2 . 1 ? B 8.998 2.195 10.451 1.000 2 B LIG2 94.261 1
HETATM 1381 N N6_1 . LIG2 . 1 ? B 11.288 2.476 10.634 1.000 2 B LIG2 92.596 1
HETATM 1382 C C19_1 . LIG2 . 1 ? B 9.102 3.789 6.473 1.000 2 B LIG2 95.053 1
HETATM 1383 C C20_1 . LIG2 . 1 ? B 6.507 2.931 7.687 1.000 2 B LIG2 95.660 1
HETATM 1384 F F1_1 . LIG2 . 1 ? B 5.880 3.999 8.160 1.000 2 B LIG2 87.267 1
HETATM 1385 F F2_1 . LIG2 . 1 ? B 6.714 3.069 6.409 1.000 2 B LIG2 87.154 1
HETATM 1386 F F3_1 . LIG2 . 1 ? B 5.773 1.854 7.772 1.000 2 B LIG2 88.244 1
HETATM 1387 F F4_1 . LIG2 . 1 ? B 6.314 4.077 11.267 1.000 2 B LIG2 94.856 1
HETATM 1388 O O1_1 . LIG2 . 1 ? B 2.414 3.885 13.955 1.000 2 B LIG2 94.350 1
HETATM 1389 C C21_1 . LIG2 . 1 ? B 1.087 3.613 14.374 1.000 2 B LIG2 88.712 1
HETATM 1390 C C22_1 . LIG2 . 1 ? B 0.325 4.905 14.661 1.000 2 B LIG2 89.950 1
HETATM 1391 C C23_1 . LIG2 . 1 ? B 0.447 5.892 13.519 1.000 2 B LIG2 85.741 1
HETATM 1392 C C24_1 . LIG2 . 1 ? B 0.223 7.205 14.217 1.000 2 B LIG2 83.750 1
HETATM 1393 C C25_1 . LIG2 . 1 ? B 0.977 7.061 15.507 1.000 2 B LIG2 84.042 1
HETATM 1394 N N7_1 . LIG2 . 1 ? B 0.924 5.627 15.827 1.000 2 B LIG2 86.692 1
HETATM 1395 C C26_1 . LIG2 . 1 ? B 0.123 5.407 17.016 1.000 2 B LIG2 77.865 1
HETATM 1396 C C27_1 . LIG2 . 1 ? B 0.208 -3.700 12.200 1.000 2 B LIG2 95.370 1
HETATM 1397 O O2_1 . LIG2 . 1 ? B -0.387 -3.776 11.159 1.000 2 B LIG2 95.370 1
HETATM 1398 C C28_1 . LIG2 . 1 ? B -0.302 -4.381 13.432 1.000 2 B LIG2 93.080 1
HETATM 1399 C C29_1 . LIG2 . 1 ? B -1.741 -4.135 13.606 1.000 2 B LIG2 90.929 1
HETATM 1400 O O1_1 . LIG3 . 1 ? C -5.255 -7.894 6.135 1.000 3 C LIG3 88.899 1
HETATM 1401 P P1_1 . LIG3 . 1 ? C -5.671 -7.549 7.521 1.000 3 C LIG3 97.555 1
HETATM 1402 O O2_1 . LIG3 . 1 ? C -5.316 -8.515 8.598 1.000 3 C LIG3 91.195 1
HETATM 1403 O O3_1 . LIG3 . 1 ? C -5.190 -6.111 7.882 1.000 3 C LIG3 97.630 1
HETATM 1404 P P2_1 . LIG3 . 1 ? C -3.708 -5.686 8.292 1.000 3 C LIG3 97.313 1
HETATM 1405 O O4_1 . LIG3 . 1 ? C -2.775 -6.718 7.757 1.000 3 C LIG3 86.412 1
HETATM 1406 O O5_1 . LIG3 . 1 ? C -3.511 -4.340 7.673 1.000 3 C LIG3 85.587 1
HETATM 1407 O O6_1 . LIG3 . 1 ? C -3.704 -5.588 9.791 1.000 3 C LIG3 87.511 1
HETATM 1408 O O7_1 . LIG3 . 1 ? C -7.254 -7.308 7.529 1.000 3 C LIG3 97.687 1
HETATM 1409 C C1_1 . LIG3 . 1 ? C -7.868 -6.925 8.724 1.000 3 C LIG3 96.656 1
HETATM 1410 C C2_1 . LIG3 . 1 ? C -9.295 -7.349 8.655 1.000 3 C LIG3 96.791 1
HETATM 1411 O O8_1 . LIG3 . 1 ? C -9.987 -6.633 7.610 1.000 3 C LIG3 97.801 1
HETATM 1412 C C3_1 . LIG3 . 1 ? C -9.389 -8.837 8.328 1.000 3 C LIG3 96.611 1
HETATM 1413 O O9_1 . LIG3 . 1 ? C -10.451 -9.404 9.044 1.000 3 C LIG3 94.923 1
HETATM 1414 C C4_1 . LIG3 . 1 ? C -9.634 -8.825 6.836 1.000 3 C LIG3 97.339 1
HETATM 1415 O O10_1 . LIG3 . 1 ? C -10.296 -9.968 6.348 1.000 3 C LIG3 96.400 1
HETATM 1416 C C5_1 . LIG3 . 1 ? C -10.465 -7.586 6.690 1.000 3 C LIG3 97.999 1
HETATM 1417 N N1_1 . LIG3 . 1 ? C -10.320 -7.013 5.376 1.000 3 C LIG3 98.208 1
HETATM 1418 C C6_1 . LIG3 . 1 ? C -11.310 -6.630 4.583 1.000 3 C LIG3 98.445 1
HETATM 1419 N N2_1 . LIG3 . 1 ? C -12.651 -6.741 4.731 1.000 3 C LIG3 98.298 1
HETATM 1420 C C7_1 . LIG3 . 1 ? C -13.416 -6.288 3.743 1.000 3 C LIG3 98.384 1
HETATM 1421 N N3_1 . LIG3 . 1 ? C -14.767 -6.387 3.876 1.000 3 C LIG3 97.864 1
HETATM 1422 N N4_1 . LIG3 . 1 ? C -12.917 -5.732 2.606 1.000 3 C LIG3 98.665 1
HETATM 1423 C C8_1 . LIG3 . 1 ? C -11.578 -5.631 2.420 1.000 3 C LIG3 98.711 1
HETATM 1424 O O11_1 . LIG3 . 1 ? C -11.142 -5.123 1.389 1.000 3 C LIG3 98.543 1
HETATM 1425 C C9_1 . LIG3 . 1 ? C -10.731 -6.101 3.442 1.000 3 C LIG3 98.648 1
HETATM 1426 N N5_1 . LIG3 . 1 ? C -9.385 -6.133 3.605 1.000 3 C LIG3 98.414 1
HETATM 1427 C C10_1 . LIG3 . 1 ? C -9.155 -6.707 4.788 1.000 3 C LIG3 98.140 1
HETATM 1428 Mg MG1_1 . LIG4 . 1 ? D -1.345 -7.722 8.444 1.000 4 D LIG4 96.380 1
#
#
loop_
_atom_type.symbol
C
Cl
F
Mg
N
O
P
S
#
#
loop_
_ma_qa_metric.id
_ma_qa_metric.name
_ma_qa_metric.description
_ma_qa_metric.type
_ma_qa_metric.mode
_ma_qa_metric.type_other_details
_ma_qa_metric.software_group_id
1 pLDDT 'Predicted lddt' pLDDT local . .
#
#
loop_
_ma_qa_metric_local.ordinal_id
_ma_qa_metric_local.model_id
_ma_qa_metric_local.label_asym_id
_ma_qa_metric_local.label_seq_id
_ma_qa_metric_local.label_comp_id
_ma_qa_metric_local.metric_id
_ma_qa_metric_local.metric_value
1 1 A 1 GLY 1 81.120
2 1 A 2 MET 1 90.916
3 1 A 3 THR 1 95.560
4 1 A 4 GLU 1 97.028
5 1 A 5 TYR 1 98.080
6 1 A 6 LYS 1 98.082
7 1 A 7 LEU 1 98.548
8 1 A 8 VAL 1 98.355
9 1 A 9 VAL 1 98.428
10 1 A 10 VAL 1 98.491
11 1 A 11 GLY 1 98.195
12 1 A 12 ALA 1 98.141
13 1 A 13 CYS 1 96.856
14 1 A 14 GLY 1 97.740
15 1 A 15 VAL 1 98.638
16 1 A 16 GLY 1 98.474
17 1 A 17 LYS 1 98.449
18 1 A 18 SER 1 97.734
19 1 A 19 ALA 1 98.080
20 1 A 20 LEU 1 98.443
21 1 A 21 THR 1 98.223
22 1 A 22 ILE 1 97.502
23 1 A 23 GLN 1 98.114
24 1 A 24 LEU 1 98.240
25 1 A 25 ILE 1 97.318
26 1 A 26 GLN 1 96.766
27 1 A 27 ASN 1 97.059
28 1 A 28 HIS 1 96.778
29 1 A 29 PHE 1 97.828
30 1 A 30 VAL 1 93.170
31 1 A 31 ASP 1 90.422
32 1 A 32 GLU 1 88.116
33 1 A 33 TYR 1 85.548
34 1 A 34 ASP 1 89.131
35 1 A 35 PRO 1 89.466
36 1 A 36 THR 1 88.009
37 1 A 37 ILE 1 91.675
38 1 A 38 GLU 1 93.477
39 1 A 39 ASP 1 93.641
40 1 A 40 SER 1 94.779
41 1 A 41 TYR 1 96.316
42 1 A 42 ARG 1 96.433
43 1 A 43 LYS 1 96.703
44 1 A 44 GLN 1 97.467
45 1 A 45 VAL 1 96.542
46 1 A 46 VAL 1 96.146
47 1 A 47 ILE 1 97.343
48 1 A 48 ASP 1 96.593
49 1 A 49 GLY 1 94.130
50 1 A 50 GLU 1 93.305
51 1 A 51 THR 1 95.550
52 1 A 52 SER 1 95.158
53 1 A 53 LEU 1 97.672
54 1 A 54 LEU 1 98.207
55 1 A 55 ASP 1 97.881
56 1 A 56 ILE 1 98.068
57 1 A 57 LEU 1 97.259
58 1 A 58 ASP 1 97.234
59 1 A 59 THR 1 95.825
60 1 A 60 ALA 1 93.509
61 1 A 61 GLY 1 78.328
62 1 A 62 GLN 1 79.998
63 1 A 63 GLU 1 78.220
64 1 A 64 GLU 1 79.982
65 1 A 65 TYR 1 80.816
66 1 A 66 SER 1 82.812
67 1 A 67 ALA 1 87.436
68 1 A 68 MET 1 84.092
69 1 A 69 ARG 1 88.906
70 1 A 70 ASP 1 92.661
71 1 A 71 GLN 1 90.929
72 1 A 72 TYR 1 88.061
73 1 A 73 MET 1 94.104
74 1 A 74 ARG 1 95.931
75 1 A 75 THR 1 95.342
76 1 A 76 GLY 1 97.786
77 1 A 77 GLU 1 98.536
78 1 A 78 GLY 1 98.704
79 1 A 79 PHE 1 98.808
80 1 A 80 LEU 1 98.899
81 1 A 81 SER 1 98.964
82 1 A 82 VAL 1 98.964
83 1 A 83 PHE 1 98.981
84 1 A 84 ALA 1 98.954
85 1 A 85 ILE 1 98.877
86 1 A 86 ASN 1 98.799
87 1 A 87 ASN 1 98.680
88 1 A 88 THR 1 98.822
89 1 A 89 LYS 1 98.843
90 1 A 90 SER 1 98.902
91 1 A 91 PHE 1 98.935
92 1 A 92 GLU 1 98.687
93 1 A 93 ASP 1 98.452
94 1 A 94 ILE 1 98.747
95 1 A 95 HIS 1 97.834
96 1 A 96 HIS 1 97.240
97 1 A 97 TYR 1 97.447
98 1 A 98 ARG 1 97.642
99 1 A 99 GLU 1 97.099
100 1 A 100 GLN 1 96.220
101 1 A 101 ILE 1 97.522
102 1 A 102 LYS 1 96.856
103 1 A 103 ARG 1 96.033
104 1 A 104 VAL 1 95.709
105 1 A 105 LYS 1 96.810
106 1 A 106 ASP 1 96.517
107 1 A 107 SER 1 95.533
108 1 A 108 GLU 1 95.101
109 1 A 109 ASP 1 95.674
110 1 A 110 VAL 1 98.265
111 1 A 111 PRO 1 98.768
112 1 A 112 MET 1 98.785
113 1 A 113 VAL 1 98.978
114 1 A 114 LEU 1 98.984
115 1 A 115 VAL 1 98.991
116 1 A 116 GLY 1 98.980
117 1 A 117 ASN 1 98.957
118 1 A 118 LYS 1 98.864
119 1 A 119 SER 1 98.765
120 1 A 120 ASP 1 98.827
121 1 A 121 LEU 1 98.451
122 1 A 122 PRO 1 97.460
123 1 A 123 SER 1 93.935
124 1 A 124 ARG 1 97.595
125 1 A 125 THR 1 98.647
126 1 A 126 VAL 1 98.636
127 1 A 127 ASP 1 97.921
128 1 A 128 THR 1 97.757
129 1 A 129 LYS 1 98.238
130 1 A 130 GLN 1 97.670
131 1 A 131 ALA 1 98.828
132 1 A 132 GLN 1 98.851
133 1 A 133 ASP 1 98.814
134 1 A 134 LEU 1 98.811
135 1 A 135 ALA 1 98.822
136 1 A 136 ARG 1 98.580
137 1 A 137 SER 1 98.178
138 1 A 138 TYR 1 97.844
139 1 A 139 GLY 1 97.779
140 1 A 140 ILE 1 98.609
141 1 A 141 PRO 1 98.923
142 1 A 142 PHE 1 98.970
143 1 A 143 ILE 1 98.965
144 1 A 144 GLU 1 98.881
145 1 A 145 THR 1 98.987
146 1 A 146 SER 1 98.931
147 1 A 147 ALA 1 98.610
148 1 A 148 LYS 1 98.517
149 1 A 149 THR 1 98.685
150 1 A 150 ARG 1 98.599
151 1 A 151 GLN 1 98.753
152 1 A 152 GLY 1 98.947
153 1 A 153 VAL 1 98.927
154 1 A 154 ASP 1 98.755
155 1 A 155 ASP 1 98.842
156 1 A 156 ALA 1 98.928
157 1 A 157 PHE 1 98.874
158 1 A 158 TYR 1 98.734
159 1 A 159 THR 1 98.816
160 1 A 160 LEU 1 98.859
161 1 A 161 VAL 1 98.624
162 1 A 162 ARG 1 98.260
163 1 A 163 GLU 1 98.465
164 1 A 164 ILE 1 98.481
165 1 A 165 ARG 1 97.809
166 1 A 166 LYS 1 97.258
167 1 A 167 HIS 1 97.611
168 1 A 168 LYS 1 95.836
169 1 A 169 GLU 1 95.687
170 1 A 170 LYS 1 94.573
#
