# Supplementary material for: Single‐Sequence Deep Learning Delivers Crystal‐Quality Models of Covalent K‐Ras G12 Hotspot Complexes
Source: IUBMB Life. 2026 Jun 13;78(6):e70108. doi: 10.1002/iub.70108 (PMC13263772; doi:10.1002/iub.70108)
Supplement: Supplementary file 1 — Data S1: iub70108‐sup‐0001‐DataS1.zip. [file IUB-78-0-s001.zip › Supplementary_Data/1_Without Covalent Restraint_Web/Predicted Structures/KRASG12C_Divarasib_GDP_Mg2+_without_restraint/pred.model_idx_3.cif]

data_model
_entry.id model
_struct.entry_id model
_struct.pdbx_model_details .
_struct.pdbx_structure_determination_methodology computational
_struct.title 'Chai-1 predicted structure'
_audit_conform.dict_location https://raw.githubusercontent.com/ihmwg/ModelCIF/80e1e22/dist/mmcif_ma.dic
_audit_conform.dict_name mmcif_ma.dic
_audit_conform.dict_version 1.4.7
#
loop_
_audit_author.name
_audit_author.pdbx_ordinal
'Chai Discovery team' 1
#
#
loop_
_chem_comp.id
_chem_comp.type
_chem_comp.name
_chem_comp.formula
_chem_comp.formula_weight
_chem_comp.ma_provenance
ALA 'L-peptide linking' . . . 'CCD Core'
ARG 'L-peptide linking' . . . 'CCD Core'
ASN 'L-peptide linking' . . . 'CCD Core'
ASP 'L-peptide linking' . . . 'CCD Core'
CYS 'L-peptide linking' . . . 'CCD Core'
GLN 'L-peptide linking' . . . 'CCD Core'
GLU 'L-peptide linking' . . . 'CCD Core'
GLY 'L-peptide linking' . . . 'CCD Core'
HIS 'L-peptide linking' . . . 'CCD Core'
ILE 'L-peptide linking' . . . 'CCD Core'
LEU 'L-peptide linking' . . . 'CCD Core'
LIG2 non-polymer . . . 'CCD Core'
LIG3 non-polymer . . . 'CCD Core'
LIG4 non-polymer . . . 'CCD Core'
LYS 'L-peptide linking' . . . 'CCD Core'
MET 'L-peptide linking' . . . 'CCD Core'
PHE 'L-peptide linking' . . . 'CCD Core'
PRO 'L-peptide linking' . . . 'CCD Core'
SER 'L-peptide linking' . . . 'CCD Core'
THR 'L-peptide linking' . . . 'CCD Core'
TYR 'L-peptide linking' . . . 'CCD Core'
VAL 'L-peptide linking' . . . 'CCD Core'
#
#
loop_
_entity.id
_entity.type
_entity.src_method
_entity.pdbx_description
_entity.formula_weight
_entity.pdbx_number_of_molecules
_entity.details
1 polymer man 'Entity A' . 1 .
2 non-polymer man 'Entity B' . 1 .
3 non-polymer man 'Entity C' . 1 .
4 non-polymer man 'Entity D' . 1 .
#
#
loop_
_entity_poly.entity_id
_entity_poly.type
_entity_poly.nstd_linkage
_entity_poly.nstd_monomer
_entity_poly.pdbx_strand_id
_entity_poly.pdbx_seq_one_letter_code
_entity_poly.pdbx_seq_one_letter_code_can
1 polypeptide(L) no no A
;GMTEYKLVVVGACGVGKSALTIQLIQNHFVDEYDPTIEDSYRKQVVIDGETSLLDILDTAGQEEYSAMRD
QYMRTGEGFLSVFAINNTKSFEDIHHYREQIKRVKDSEDVPMVLVGNKSDLPSRTVDTKQAQDLARSYGI
PFIETSAKTRQGVDDAFYTLVREIRKHKEK
;

;GMTEYKLVVVGACGVGKSALTIQLIQNHFVDEYDPTIEDSYRKQVVIDGETSLLDILDTAGQEEYSAMRD
QYMRTGEGFLSVFAINNTKSFEDIHHYREQIKRVKDSEDVPMVLVGNKSDLPSRTVDTKQAQDLARSYGI
PFIETSAKTRQGVDDAFYTLVREIRKHKEK
;

#
#
loop_
_pdbx_entity_nonpoly.entity_id
_pdbx_entity_nonpoly.name
_pdbx_entity_nonpoly.comp_id
_pdbx_entity_nonpoly.ma_model_mode
2 'Entity B' LIG2 .
3 'Entity C' LIG3 .
4 'Entity D' LIG4 .
#
#
loop_
_entity_poly_seq.entity_id
_entity_poly_seq.num
_entity_poly_seq.mon_id
_entity_poly_seq.hetero
1 1 GLY .
1 2 MET .
1 3 THR .
1 4 GLU .
1 5 TYR .
1 6 LYS .
1 7 LEU .
1 8 VAL .
1 9 VAL .
1 10 VAL .
1 11 GLY .
1 12 ALA .
1 13 CYS .
1 14 GLY .
1 15 VAL .
1 16 GLY .
1 17 LYS .
1 18 SER .
1 19 ALA .
1 20 LEU .
1 21 THR .
1 22 ILE .
1 23 GLN .
1 24 LEU .
1 25 ILE .
1 26 GLN .
1 27 ASN .
1 28 HIS .
1 29 PHE .
1 30 VAL .
1 31 ASP .
1 32 GLU .
1 33 TYR .
1 34 ASP .
1 35 PRO .
1 36 THR .
1 37 ILE .
1 38 GLU .
1 39 ASP .
1 40 SER .
1 41 TYR .
1 42 ARG .
1 43 LYS .
1 44 GLN .
1 45 VAL .
1 46 VAL .
1 47 ILE .
1 48 ASP .
1 49 GLY .
1 50 GLU .
1 51 THR .
1 52 SER .
1 53 LEU .
1 54 LEU .
1 55 ASP .
1 56 ILE .
1 57 LEU .
1 58 ASP .
1 59 THR .
1 60 ALA .
1 61 GLY .
1 62 GLN .
1 63 GLU .
1 64 GLU .
1 65 TYR .
1 66 SER .
1 67 ALA .
1 68 MET .
1 69 ARG .
1 70 ASP .
1 71 GLN .
1 72 TYR .
1 73 MET .
1 74 ARG .
1 75 THR .
1 76 GLY .
1 77 GLU .
1 78 GLY .
1 79 PHE .
1 80 LEU .
1 81 SER .
1 82 VAL .
1 83 PHE .
1 84 ALA .
1 85 ILE .
1 86 ASN .
1 87 ASN .
1 88 THR .
1 89 LYS .
1 90 SER .
1 91 PHE .
1 92 GLU .
1 93 ASP .
1 94 ILE .
1 95 HIS .
1 96 HIS .
1 97 TYR .
1 98 ARG .
1 99 GLU .
1 100 GLN .
1 101 ILE .
1 102 LYS .
1 103 ARG .
1 104 VAL .
1 105 LYS .
1 106 ASP .
1 107 SER .
1 108 GLU .
1 109 ASP .
1 110 VAL .
1 111 PRO .
1 112 MET .
1 113 VAL .
1 114 LEU .
1 115 VAL .
1 116 GLY .
1 117 ASN .
1 118 LYS .
1 119 SER .
1 120 ASP .
1 121 LEU .
1 122 PRO .
1 123 SER .
1 124 ARG .
1 125 THR .
1 126 VAL .
1 127 ASP .
1 128 THR .
1 129 LYS .
1 130 GLN .
1 131 ALA .
1 132 GLN .
1 133 ASP .
1 134 LEU .
1 135 ALA .
1 136 ARG .
1 137 SER .
1 138 TYR .
1 139 GLY .
1 140 ILE .
1 141 PRO .
1 142 PHE .
1 143 ILE .
1 144 GLU .
1 145 THR .
1 146 SER .
1 147 ALA .
1 148 LYS .
1 149 THR .
1 150 ARG .
1 151 GLN .
1 152 GLY .
1 153 VAL .
1 154 ASP .
1 155 ASP .
1 156 ALA .
1 157 PHE .
1 158 TYR .
1 159 THR .
1 160 LEU .
1 161 VAL .
1 162 ARG .
1 163 GLU .
1 164 ILE .
1 165 ARG .
1 166 LYS .
1 167 HIS .
1 168 LYS .
1 169 GLU .
1 170 LYS .
#
#
loop_
_struct_asym.id
_struct_asym.entity_id
_struct_asym.details
A 1 'Chain A'
B 2 'Chain B'
C 3 'Chain C'
D 4 'Chain D'
#
#
loop_
_pdbx_poly_seq_scheme.asym_id
_pdbx_poly_seq_scheme.entity_id
_pdbx_poly_seq_scheme.seq_id
_pdbx_poly_seq_scheme.mon_id
_pdbx_poly_seq_scheme.pdb_seq_num
_pdbx_poly_seq_scheme.auth_seq_num
_pdbx_poly_seq_scheme.pdb_mon_id
_pdbx_poly_seq_scheme.auth_mon_id
_pdbx_poly_seq_scheme.pdb_strand_id
_pdbx_poly_seq_scheme.pdb_ins_code
A 1 1 GLY 1 1 GLY GLY A .
A 1 2 MET 2 2 MET MET A .
A 1 3 THR 3 3 THR THR A .
A 1 4 GLU 4 4 GLU GLU A .
A 1 5 TYR 5 5 TYR TYR A .
A 1 6 LYS 6 6 LYS LYS A .
A 1 7 LEU 7 7 LEU LEU A .
A 1 8 VAL 8 8 VAL VAL A .
A 1 9 VAL 9 9 VAL VAL A .
A 1 10 VAL 10 10 VAL VAL A .
A 1 11 GLY 11 11 GLY GLY A .
A 1 12 ALA 12 12 ALA ALA A .
A 1 13 CYS 13 13 CYS CYS A .
A 1 14 GLY 14 14 GLY GLY A .
A 1 15 VAL 15 15 VAL VAL A .
A 1 16 GLY 16 16 GLY GLY A .
A 1 17 LYS 17 17 LYS LYS A .
A 1 18 SER 18 18 SER SER A .
A 1 19 ALA 19 19 ALA ALA A .
A 1 20 LEU 20 20 LEU LEU A .
A 1 21 THR 21 21 THR THR A .
A 1 22 ILE 22 22 ILE ILE A .
A 1 23 GLN 23 23 GLN GLN A .
A 1 24 LEU 24 24 LEU LEU A .
A 1 25 ILE 25 25 ILE ILE A .
A 1 26 GLN 26 26 GLN GLN A .
A 1 27 ASN 27 27 ASN ASN A .
A 1 28 HIS 28 28 HIS HIS A .
A 1 29 PHE 29 29 PHE PHE A .
A 1 30 VAL 30 30 VAL VAL A .
A 1 31 ASP 31 31 ASP ASP A .
A 1 32 GLU 32 32 GLU GLU A .
A 1 33 TYR 33 33 TYR TYR A .
A 1 34 ASP 34 34 ASP ASP A .
A 1 35 PRO 35 35 PRO PRO A .
A 1 36 THR 36 36 THR THR A .
A 1 37 ILE 37 37 ILE ILE A .
A 1 38 GLU 38 38 GLU GLU A .
A 1 39 ASP 39 39 ASP ASP A .
A 1 40 SER 40 40 SER SER A .
A 1 41 TYR 41 41 TYR TYR A .
A 1 42 ARG 42 42 ARG ARG A .
A 1 43 LYS 43 43 LYS LYS A .
A 1 44 GLN 44 44 GLN GLN A .
A 1 45 VAL 45 45 VAL VAL A .
A 1 46 VAL 46 46 VAL VAL A .
A 1 47 ILE 47 47 ILE ILE A .
A 1 48 ASP 48 48 ASP ASP A .
A 1 49 GLY 49 49 GLY GLY A .
A 1 50 GLU 50 50 GLU GLU A .
A 1 51 THR 51 51 THR THR A .
A 1 52 SER 52 52 SER SER A .
A 1 53 LEU 53 53 LEU LEU A .
A 1 54 LEU 54 54 LEU LEU A .
A 1 55 ASP 55 55 ASP ASP A .
A 1 56 ILE 56 56 ILE ILE A .
A 1 57 LEU 57 57 LEU LEU A .
A 1 58 ASP 58 58 ASP ASP A .
A 1 59 THR 59 59 THR THR A .
A 1 60 ALA 60 60 ALA ALA A .
A 1 61 GLY 61 61 GLY GLY A .
A 1 62 GLN 62 62 GLN GLN A .
A 1 63 GLU 63 63 GLU GLU A .
A 1 64 GLU 64 64 GLU GLU A .
A 1 65 TYR 65 65 TYR TYR A .
A 1 66 SER 66 66 SER SER A .
A 1 67 ALA 67 67 ALA ALA A .
A 1 68 MET 68 68 MET MET A .
A 1 69 ARG 69 69 ARG ARG A .
A 1 70 ASP 70 70 ASP ASP A .
A 1 71 GLN 71 71 GLN GLN A .
A 1 72 TYR 72 72 TYR TYR A .
A 1 73 MET 73 73 MET MET A .
A 1 74 ARG 74 74 ARG ARG A .
A 1 75 THR 75 75 THR THR A .
A 1 76 GLY 76 76 GLY GLY A .
A 1 77 GLU 77 77 GLU GLU A .
A 1 78 GLY 78 78 GLY GLY A .
A 1 79 PHE 79 79 PHE PHE A .
A 1 80 LEU 80 80 LEU LEU A .
A 1 81 SER 81 81 SER SER A .
A 1 82 VAL 82 82 VAL VAL A .
A 1 83 PHE 83 83 PHE PHE A .
A 1 84 ALA 84 84 ALA ALA A .
A 1 85 ILE 85 85 ILE ILE A .
A 1 86 ASN 86 86 ASN ASN A .
A 1 87 ASN 87 87 ASN ASN A .
A 1 88 THR 88 88 THR THR A .
A 1 89 LYS 89 89 LYS LYS A .
A 1 90 SER 90 90 SER SER A .
A 1 91 PHE 91 91 PHE PHE A .
A 1 92 GLU 92 92 GLU GLU A .
A 1 93 ASP 93 93 ASP ASP A .
A 1 94 ILE 94 94 ILE ILE A .
A 1 95 HIS 95 95 HIS HIS A .
A 1 96 HIS 96 96 HIS HIS A .
A 1 97 TYR 97 97 TYR TYR A .
A 1 98 ARG 98 98 ARG ARG A .
A 1 99 GLU 99 99 GLU GLU A .
A 1 100 GLN 100 100 GLN GLN A .
A 1 101 ILE 101 101 ILE ILE A .
A 1 102 LYS 102 102 LYS LYS A .
A 1 103 ARG 103 103 ARG ARG A .
A 1 104 VAL 104 104 VAL VAL A .
A 1 105 LYS 105 105 LYS LYS A .
A 1 106 ASP 106 106 ASP ASP A .
A 1 107 SER 107 107 SER SER A .
A 1 108 GLU 108 108 GLU GLU A .
A 1 109 ASP 109 109 ASP ASP A .
A 1 110 VAL 110 110 VAL VAL A .
A 1 111 PRO 111 111 PRO PRO A .
A 1 112 MET 112 112 MET MET A .
A 1 113 VAL 113 113 VAL VAL A .
A 1 114 LEU 114 114 LEU LEU A .
A 1 115 VAL 115 115 VAL VAL A .
A 1 116 GLY 116 116 GLY GLY A .
A 1 117 ASN 117 117 ASN ASN A .
A 1 118 LYS 118 118 LYS LYS A .
A 1 119 SER 119 119 SER SER A .
A 1 120 ASP 120 120 ASP ASP A .
A 1 121 LEU 121 121 LEU LEU A .
A 1 122 PRO 122 122 PRO PRO A .
A 1 123 SER 123 123 SER SER A .
A 1 124 ARG 124 124 ARG ARG A .
A 1 125 THR 125 125 THR THR A .
A 1 126 VAL 126 126 VAL VAL A .
A 1 127 ASP 127 127 ASP ASP A .
A 1 128 THR 128 128 THR THR A .
A 1 129 LYS 129 129 LYS LYS A .
A 1 130 GLN 130 130 GLN GLN A .
A 1 131 ALA 131 131 ALA ALA A .
A 1 132 GLN 132 132 GLN GLN A .
A 1 133 ASP 133 133 ASP ASP A .
A 1 134 LEU 134 134 LEU LEU A .
A 1 135 ALA 135 135 ALA ALA A .
A 1 136 ARG 136 136 ARG ARG A .
A 1 137 SER 137 137 SER SER A .
A 1 138 TYR 138 138 TYR TYR A .
A 1 139 GLY 139 139 GLY GLY A .
A 1 140 ILE 140 140 ILE ILE A .
A 1 141 PRO 141 141 PRO PRO A .
A 1 142 PHE 142 142 PHE PHE A .
A 1 143 ILE 143 143 ILE ILE A .
A 1 144 GLU 144 144 GLU GLU A .
A 1 145 THR 145 145 THR THR A .
A 1 146 SER 146 146 SER SER A .
A 1 147 ALA 147 147 ALA ALA A .
A 1 148 LYS 148 148 LYS LYS A .
A 1 149 THR 149 149 THR THR A .
A 1 150 ARG 150 150 ARG ARG A .
A 1 151 GLN 151 151 GLN GLN A .
A 1 152 GLY 152 152 GLY GLY A .
A 1 153 VAL 153 153 VAL VAL A .
A 1 154 ASP 154 154 ASP ASP A .
A 1 155 ASP 155 155 ASP ASP A .
A 1 156 ALA 156 156 ALA ALA A .
A 1 157 PHE 157 157 PHE PHE A .
A 1 158 TYR 158 158 TYR TYR A .
A 1 159 THR 159 159 THR THR A .
A 1 160 LEU 160 160 LEU LEU A .
A 1 161 VAL 161 161 VAL VAL A .
A 1 162 ARG 162 162 ARG ARG A .
A 1 163 GLU 163 163 GLU GLU A .
A 1 164 ILE 164 164 ILE ILE A .
A 1 165 ARG 165 165 ARG ARG A .
A 1 166 LYS 166 166 LYS LYS A .
A 1 167 HIS 167 167 HIS HIS A .
A 1 168 LYS 168 168 LYS LYS A .
A 1 169 GLU 169 169 GLU GLU A .
A 1 170 LYS 170 170 LYS LYS A .
#
#
loop_
_pdbx_nonpoly_scheme.asym_id
_pdbx_nonpoly_scheme.entity_id
_pdbx_nonpoly_scheme.mon_id
_pdbx_nonpoly_scheme.ndb_seq_num
_pdbx_nonpoly_scheme.pdb_seq_num
_pdbx_nonpoly_scheme.auth_seq_num
_pdbx_nonpoly_scheme.auth_mon_id
_pdbx_nonpoly_scheme.pdb_strand_id
_pdbx_nonpoly_scheme.pdb_ins_code
B 2 LIG2 1 1 1 LIG2 B .
C 3 LIG3 1 1 1 LIG3 C .
D 4 LIG4 1 1 1 LIG4 D .
#
#
loop_
_ma_data.id
_ma_data.name
_ma_data.content_type
_ma_data.content_type_other_details
1 'Entity A' target .
2 'Entity B' target .
3 'Entity C' target .
4 'Entity D' target .
5 pred_model_1 'model coordinates' .
#
#
loop_
_ma_target_entity.entity_id
_ma_target_entity.data_id
_ma_target_entity.origin
1 1 designed
2 2 designed
3 3 designed
4 4 designed
#
#
loop_
_ma_target_entity_instance.asym_id
_ma_target_entity_instance.entity_id
_ma_target_entity_instance.details
A 1 'Chain A'
B 2 'Chain B'
C 3 'Chain C'
D 4 'Chain D'
#
#
loop_
_ma_model_list.ordinal_id
_ma_model_list.model_name
_ma_model_list.data_id
_ma_model_list.model_type
_ma_model_list.model_type_other_details
1 pred_model_1 5 'Ab initio model' .
#
#
loop_
_ma_model_group.id
_ma_model_group.name
_ma_model_group.details
1 pred .
#
#
loop_
_ma_model_group_link.group_id
_ma_model_group_link.model_id
1 1
#
#
loop_
_atom_site.group_PDB
_atom_site.id
_atom_site.type_symbol
_atom_site.label_atom_id
_atom_site.label_alt_id
_atom_site.label_comp_id
_atom_site.label_seq_id
_atom_site.auth_seq_id
_atom_site.pdbx_PDB_ins_code
_atom_site.label_asym_id
_atom_site.Cartn_x
_atom_site.Cartn_y
_atom_site.Cartn_z
_atom_site.occupancy
_atom_site.label_entity_id
_atom_site.auth_asym_id
_atom_site.auth_comp_id
_atom_site.B_iso_or_equiv
_atom_site.pdbx_PDB_model_num
ATOM 1 N N . GLY 1 1 ? A 10.006 8.047 -22.296 1.000 1 A GLY 76.089 1
ATOM 2 C CA . GLY 1 1 ? A 8.729 8.616 -21.913 1.000 1 A GLY 81.230 1
ATOM 3 C C . GLY 1 1 ? A 8.581 8.662 -20.410 1.000 1 A GLY 84.899 1
ATOM 4 O O . GLY 1 1 ? A 9.504 8.273 -19.698 1.000 1 A GLY 82.347 1
ATOM 5 N N . MET 2 2 ? A 7.436 9.123 -19.901 1.000 1 A MET 87.490 1
ATOM 6 C CA . MET 2 2 ? A 7.243 9.163 -18.445 1.000 1 A MET 91.020 1
ATOM 7 C C . MET 2 2 ? A 7.021 7.752 -17.916 1.000 1 A MET 92.618 1
ATOM 8 O O . MET 2 2 ? A 6.576 6.847 -18.653 1.000 1 A MET 91.383 1
ATOM 9 C CB . MET 2 2 ? A 6.043 10.078 -18.104 1.000 1 A MET 89.322 1
ATOM 10 C CG . MET 2 2 ? A 4.693 9.525 -18.464 1.000 1 A MET 88.662 1
ATOM 11 S SD . MET 2 2 ? A 3.371 10.645 -17.975 1.000 1 A MET 85.786 1
ATOM 12 C CE . MET 2 2 ? A 3.602 10.735 -16.226 1.000 1 A MET 81.423 1
ATOM 13 N N . THR 3 3 ? A 7.312 7.575 -16.639 1.000 1 A THR 95.220 1
ATOM 14 C CA . THR 3 3 ? A 7.208 6.271 -15.995 1.000 1 A THR 95.511 1
ATOM 15 C C . THR 3 3 ? A 5.944 6.218 -15.156 1.000 1 A THR 96.412 1
ATOM 16 O O . THR 3 3 ? A 5.626 7.183 -14.432 1.000 1 A THR 96.036 1
ATOM 17 C CB . THR 3 3 ? A 8.436 6.010 -15.111 1.000 1 A THR 93.810 1
ATOM 18 O OG1 . THR 3 3 ? A 9.612 6.142 -15.906 1.000 1 A THR 88.358 1
ATOM 19 C CG2 . THR 3 3 ? A 8.390 4.601 -14.502 1.000 1 A THR 89.020 1
ATOM 20 N N . GLU 4 4 ? A 5.206 5.122 -15.238 1.000 1 A GLU 96.697 1
ATOM 21 C CA . GLU 4 4 ? A 4.005 4.890 -14.445 1.000 1 A GLU 97.040 1
ATOM 22 C C . GLU 4 4 ? A 4.373 3.924 -13.302 1.000 1 A GLU 97.362 1
ATOM 23 O O . GLU 4 4 ? A 5.150 2.991 -13.493 1.000 1 A GLU 96.913 1
ATOM 24 C CB . GLU 4 4 ? A 2.898 4.310 -15.292 1.000 1 A GLU 96.078 1
ATOM 25 C CG . GLU 4 4 ? A 2.420 5.268 -16.359 1.000 1 A GLU 89.771 1
ATOM 26 C CD . GLU 4 4 ? A 1.307 4.693 -17.218 1.000 1 A GLU 89.109 1
ATOM 27 O OE1 . GLU 4 4 ? A 0.848 3.566 -16.939 1.000 1 A GLU 86.540 1
ATOM 28 O OE2 . GLU 4 4 ? A 0.898 5.387 -18.171 1.000 1 A GLU 84.689 1
ATOM 29 N N . TYR 5 5 ? A 3.777 4.183 -12.097 1.000 1 A TYR 97.863 1
ATOM 30 C CA . TYR 5 5 ? A 4.027 3.372 -10.937 1.000 1 A TYR 98.079 1
ATOM 31 C C . TYR 5 5 ? A 2.674 2.943 -10.371 1.000 1 A TYR 98.138 1
ATOM 32 O O . TYR 5 5 ? A 1.841 3.791 -10.033 1.000 1 A TYR 98.055 1
ATOM 33 C CB . TYR 5 5 ? A 4.802 4.155 -9.891 1.000 1 A TYR 97.979 1
ATOM 34 C CG . TYR 5 5 ? A 6.158 4.590 -10.341 1.000 1 A TYR 97.903 1
ATOM 35 C CD1 . TYR 5 5 ? A 7.265 3.782 -10.123 1.000 1 A TYR 97.387 1
ATOM 36 C CD2 . TYR 5 5 ? A 6.336 5.804 -10.979 1.000 1 A TYR 97.488 1
ATOM 37 C CE1 . TYR 5 5 ? A 8.510 4.173 -10.549 1.000 1 A TYR 96.631 1
ATOM 38 C CE2 . TYR 5 5 ? A 7.585 6.192 -11.427 1.000 1 A TYR 96.586 1
ATOM 39 C CZ . TYR 5 5 ? A 8.675 5.368 -11.187 1.000 1 A TYR 96.475 1
ATOM 40 O OH . TYR 5 5 ? A 9.925 5.759 -11.637 1.000 1 A TYR 94.734 1
ATOM 41 N N . LYS 6 6 ? A 2.433 1.616 -10.255 1.000 1 A LYS 98.090 1
ATOM 42 C CA . LYS 6 6 ? A 1.230 1.097 -9.666 1.000 1 A LYS 98.046 1
ATOM 43 C C . LYS 6 6 ? A 1.483 0.881 -8.183 1.000 1 A LYS 98.263 1
ATOM 44 O O . LYS 6 6 ? A 2.260 0.041 -7.775 1.000 1 A LYS 98.125 1
ATOM 45 C CB . LYS 6 6 ? A 0.820 -0.211 -10.326 1.000 1 A LYS 97.476 1
ATOM 46 C CG . LYS 6 6 ? A 0.318 -0.038 -11.739 1.000 1 A LYS 86.739 1
ATOM 47 C CD . LYS 6 6 ? A -0.351 -1.299 -12.252 1.000 1 A LYS 79.428 1
ATOM 48 C CE . LYS 6 6 ? A -0.906 -1.072 -13.642 1.000 1 A LYS 75.401 1
ATOM 49 N NZ . LYS 6 6 ? A -1.955 -0.013 -13.677 1.000 1 A LYS 62.290 1
ATOM 50 N N . LEU 7 7 ? A 0.780 1.694 -7.349 1.000 1 A LEU 98.419 1
ATOM 51 C CA . LEU 7 7 ? A 0.960 1.713 -5.908 1.000 1 A LEU 98.562 1
ATOM 52 C C . LEU 7 7 ? A -0.332 1.268 -5.233 1.000 1 A LEU 98.434 1
ATOM 53 O O . LEU 7 7 ? A -1.428 1.621 -5.652 1.000 1 A LEU 98.268 1
ATOM 54 C CB . LEU 7 7 ? A 1.312 3.134 -5.409 1.000 1 A LEU 98.689 1
ATOM 55 C CG . LEU 7 7 ? A 2.408 3.887 -6.118 1.000 1 A LEU 98.542 1
ATOM 56 C CD1 . LEU 7 7 ? A 3.679 3.079 -6.198 1.000 1 A LEU 98.453 1
ATOM 57 C CD2 . LEU 7 7 ? A 2.637 5.235 -5.421 1.000 1 A LEU 98.540 1
ATOM 58 N N . VAL 8 8 ? A -0.197 0.505 -4.137 1.000 1 A VAL 98.467 1
ATOM 59 C CA . VAL 8 8 ? A -1.337 -0.006 -3.406 1.000 1 A VAL 98.365 1
ATOM 60 C C . VAL 8 8 ? A -1.183 0.425 -1.954 1.000 1 A VAL 98.480 1
ATOM 61 O O . VAL 8 8 ? A -0.119 0.259 -1.366 1.000 1 A VAL 98.506 1
ATOM 62 C CB . VAL 8 8 ? A -1.443 -1.536 -3.506 1.000 1 A VAL 97.970 1
ATOM 63 C CG1 . VAL 8 8 ? A -1.412 -1.980 -4.965 1.000 1 A VAL 97.511 1
ATOM 64 C CG2 . VAL 8 8 ? A -2.689 -2.030 -2.809 1.000 1 A VAL 97.555 1
ATOM 65 N N . VAL 9 9 ? A -2.260 0.950 -1.364 1.000 1 A VAL 98.354 1
ATOM 66 C CA . VAL 9 9 ? A -2.276 1.370 0.037 1.000 1 A VAL 98.440 1
ATOM 67 C C . VAL 9 9 ? A -3.086 0.362 0.809 1.000 1 A VAL 98.269 1
ATOM 68 O O . VAL 9 9 ? A -4.277 0.191 0.559 1.000 1 A VAL 98.023 1
ATOM 69 C CB . VAL 9 9 ? A -2.872 2.776 0.174 1.000 1 A VAL 98.547 1
ATOM 70 C CG1 . VAL 9 9 ? A -2.181 3.757 -0.772 1.000 1 A VAL 98.667 1
ATOM 71 C CG2 . VAL 9 9 ? A -2.761 3.258 1.627 1.000 1 A VAL 98.577 1
ATOM 72 N N . VAL 10 10 ? A -2.444 -0.322 1.773 1.000 1 A VAL 98.487 1
ATOM 73 C CA . VAL 10 10 ? A -3.080 -1.352 2.567 1.000 1 A VAL 98.499 1
ATOM 74 C C . VAL 10 10 ? A -2.971 -1.032 4.048 1.000 1 A VAL 98.665 1
ATOM 75 O O . VAL 10 10 ? A -2.231 -0.165 4.465 1.000 1 A VAL 98.755 1
ATOM 76 C CB . VAL 10 10 ? A -2.496 -2.748 2.301 1.000 1 A VAL 98.099 1
ATOM 77 C CG1 . VAL 10 10 ? A -2.541 -3.082 0.820 1.000 1 A VAL 97.772 1
ATOM 78 C CG2 . VAL 10 10 ? A -1.077 -2.847 2.836 1.000 1 A VAL 98.120 1
ATOM 79 N N . GLY 11 11 ? A -3.756 -1.776 4.830 1.000 1 A GLY 98.431 1
ATOM 80 C CA . GLY 11 11 ? A -3.760 -1.600 6.273 1.000 1 A GLY 98.215 1
ATOM 81 C C . GLY 11 11 ? A -5.168 -1.723 6.807 1.000 1 A GLY 97.870 1
ATOM 82 O O . GLY 11 11 ? A -6.134 -1.728 6.056 1.000 1 A GLY 97.399 1
ATOM 83 N N . ALA 12 12 ? A -5.282 -1.807 8.133 1.000 1 A ALA 98.361 1
ATOM 84 C CA . ALA 12 12 ? A -6.565 -2.038 8.775 1.000 1 A ALA 98.149 1
ATOM 85 C C . ALA 12 12 ? A -7.534 -0.883 8.531 1.000 1 A ALA 97.873 1
ATOM 86 O O . ALA 12 12 ? A -7.134 0.232 8.170 1.000 1 A ALA 97.658 1
ATOM 87 C CB . ALA 12 12 ? A -6.344 -2.228 10.274 1.000 1 A ALA 97.950 1
ATOM 88 N N . CYS 13 13 ? A -8.802 -1.165 8.744 1.000 1 A CYS 97.052 1
ATOM 89 C CA . CYS 13 13 ? A -9.815 -0.118 8.707 1.000 1 A CYS 96.824 1
ATOM 90 C C . CYS 13 13 ? A -9.413 1.021 9.629 1.000 1 A CYS 97.339 1
ATOM 91 O O . CYS 13 13 ? A -8.977 0.811 10.765 1.000 1 A CYS 97.429 1
ATOM 92 C CB . CYS 13 13 ? A -11.165 -0.662 9.159 1.000 1 A CYS 95.360 1
ATOM 93 S SG . CYS 13 13 ? A -11.964 -1.644 7.997 1.000 1 A CYS 88.850 1
ATOM 94 N N . GLY 14 14 ? A -9.612 2.218 9.121 1.000 1 A GLY 97.445 1
ATOM 95 C CA . GLY 14 14 ? A -9.559 3.416 9.947 1.000 1 A GLY 97.719 1
ATOM 96 C C . GLY 14 14 ? A -8.186 3.994 10.194 1.000 1 A GLY 98.323 1
ATOM 97 O O . GLY 14 14 ? A -8.073 4.977 10.923 1.000 1 A GLY 98.297 1
ATOM 98 N N . VAL 15 15 ? A -7.135 3.413 9.605 1.000 1 A VAL 98.362 1
ATOM 99 C CA . VAL 15 15 ? A -5.794 3.929 9.844 1.000 1 A VAL 98.644 1
ATOM 100 C C . VAL 15 15 ? A -5.499 5.179 9.049 1.000 1 A VAL 98.688 1
ATOM 101 O O . VAL 15 15 ? A -4.539 5.882 9.360 1.000 1 A VAL 98.733 1
ATOM 102 C CB . VAL 15 15 ? A -4.714 2.880 9.557 1.000 1 A VAL 98.718 1
ATOM 103 C CG1 . VAL 15 15 ? A -4.898 1.680 10.476 1.000 1 A VAL 98.746 1
ATOM 104 C CG2 . VAL 15 15 ? A -4.723 2.492 8.097 1.000 1 A VAL 98.836 1
ATOM 105 N N . GLY 16 16 ? A -6.331 5.474 8.024 1.000 1 A GLY 98.595 1
ATOM 106 C CA . GLY 16 16 ? A -6.115 6.664 7.209 1.000 1 A GLY 98.476 1
ATOM 107 C C . GLY 16 16 ? A -5.645 6.403 5.804 1.000 1 A GLY 98.561 1
ATOM 108 O O . GLY 16 16 ? A -5.076 7.308 5.185 1.000 1 A GLY 98.547 1
ATOM 109 N N . LYS 17 17 ? A -5.896 5.197 5.267 1.000 1 A LYS 98.520 1
ATOM 110 C CA . LYS 17 17 ? A -5.519 4.920 3.862 1.000 1 A LYS 98.465 1
ATOM 111 C C . LYS 17 17 ? A -6.165 5.914 2.910 1.000 1 A LYS 98.299 1
ATOM 112 O O . LYS 17 17 ? A -5.499 6.480 2.043 1.000 1 A LYS 98.407 1
ATOM 113 C CB . LYS 17 17 ? A -5.884 3.496 3.483 1.000 1 A LYS 98.357 1
ATOM 114 C CG . LYS 17 17 ? A -5.192 2.445 4.361 1.000 1 A LYS 98.112 1
ATOM 115 C CD . LYS 17 17 ? A -5.567 1.029 3.931 1.000 1 A LYS 97.831 1
ATOM 116 C CE . LYS 17 17 ? A -7.044 0.758 4.095 1.000 1 A LYS 97.488 1
ATOM 117 N NZ . LYS 17 17 ? A -7.492 0.834 5.492 1.000 1 A LYS 97.327 1
ATOM 118 N N . SER 18 18 ? A -7.464 6.111 3.062 1.000 1 A SER 98.060 1
ATOM 119 C CA . SER 18 18 ? A -8.180 7.039 2.193 1.000 1 A SER 97.762 1
ATOM 120 C C . SER 18 18 ? A -7.722 8.468 2.426 1.000 1 A SER 97.923 1
ATOM 121 O O . SER 18 18 ? A -7.515 9.229 1.481 1.000 1 A SER 98.035 1
ATOM 122 C CB . SER 18 18 ? A -9.686 6.916 2.384 1.000 1 A SER 97.116 1
ATOM 123 O OG . SER 18 18 ? A -10.142 5.661 1.981 1.000 1 A SER 94.214 1
ATOM 124 N N . ALA 19 19 ? A -7.566 8.862 3.696 1.000 1 A ALA 97.987 1
ATOM 125 C CA . ALA 19 19 ? A -7.134 10.230 3.983 1.000 1 A ALA 98.098 1
ATOM 126 C C . ALA 19 19 ? A -5.765 10.527 3.420 1.000 1 A ALA 98.301 1
ATOM 127 O O . ALA 19 19 ? A -5.518 11.625 2.890 1.000 1 A ALA 98.415 1
ATOM 128 C CB . ALA 19 19 ? A -7.157 10.484 5.496 1.000 1 A ALA 97.983 1
ATOM 129 N N . LEU 20 20 ? A -4.829 9.555 3.517 1.000 1 A LEU 98.266 1
ATOM 130 C CA . LEU 20 20 ? A -3.498 9.742 2.952 1.000 1 A LEU 98.470 1
ATOM 131 C C . LEU 20 20 ? A -3.566 9.874 1.436 1.000 1 A LEU 98.440 1
ATOM 132 O O . LEU 20 20 ? A -2.896 10.738 0.834 1.000 1 A LEU 98.482 1
ATOM 133 C CB . LEU 20 20 ? A -2.591 8.578 3.310 1.000 1 A LEU 98.650 1
ATOM 134 C CG . LEU 20 20 ? A -2.097 8.533 4.751 1.000 1 A LEU 98.733 1
ATOM 135 C CD1 . LEU 20 20 ? A -1.082 9.657 4.986 1.000 1 A LEU 98.736 1
ATOM 136 C CD2 . LEU 20 20 ? A -1.476 7.188 5.065 1.000 1 A LEU 98.762 1
ATOM 137 N N . THR 21 21 ? A -4.394 9.033 0.793 1.000 1 A THR 98.400 1
ATOM 138 C CA . THR 21 21 ? A -4.494 9.040 -0.649 1.000 1 A THR 98.271 1
ATOM 139 C C . THR 21 21 ? A -5.085 10.357 -1.146 1.000 1 A THR 98.185 1
ATOM 140 O O . THR 21 21 ? A -4.577 10.968 -2.091 1.000 1 A THR 98.237 1
ATOM 141 C CB . THR 21 21 ? A -5.334 7.872 -1.137 1.000 1 A THR 98.209 1
ATOM 142 O OG1 . THR 21 21 ? A -4.722 6.655 -0.669 1.000 1 A THR 98.120 1
ATOM 143 C CG2 . THR 21 21 ? A -5.426 7.855 -2.654 1.000 1 A THR 98.108 1
ATOM 144 N N . ILE 22 22 ? A -6.160 10.809 -0.478 1.000 1 A ILE 97.872 1
ATOM 145 C CA . ILE 22 22 ? A -6.836 12.031 -0.916 1.000 1 A ILE 97.602 1
ATOM 146 C C . ILE 22 22 ? A -5.930 13.233 -0.667 1.000 1 A ILE 97.872 1
ATOM 147 O O . ILE 22 22 ? A -5.914 14.169 -1.487 1.000 1 A ILE 98.043 1
ATOM 148 C CB . ILE 22 22 ? A -8.188 12.167 -0.222 1.000 1 A ILE 97.052 1
ATOM 149 C CG1 . ILE 22 22 ? A -9.106 11.042 -0.732 1.000 1 A ILE 96.524 1
ATOM 150 C CG2 . ILE 22 22 ? A -8.803 13.525 -0.508 1.000 1 A ILE 96.003 1
ATOM 151 C CD1 . ILE 22 22 ? A -10.378 10.866 0.081 1.000 1 A ILE 94.442 1
ATOM 152 N N . GLN 23 23 ? A -5.157 13.247 0.432 1.000 1 A GLN 98.072 1
ATOM 153 C CA . GLN 23 23 ? A -4.166 14.310 0.617 1.000 1 A GLN 98.165 1
ATOM 154 C C . GLN 23 23 ? A -3.174 14.341 -0.512 1.000 1 A GLN 98.224 1
ATOM 155 O O . GLN 23 23 ? A -2.825 15.412 -0.999 1.000 1 A GLN 98.177 1
ATOM 156 C CB . GLN 23 23 ? A -3.463 14.172 1.975 1.000 1 A GLN 98.031 1
ATOM 157 C CG . GLN 23 23 ? A -4.180 14.886 3.090 1.000 1 A GLN 95.929 1
ATOM 158 C CD . GLN 23 23 ? A -3.934 16.387 3.072 1.000 1 A GLN 97.731 1
ATOM 159 O OE1 . GLN 23 23 ? A -3.436 16.971 2.096 1.000 1 A GLN 97.181 1
ATOM 160 N NE2 . GLN 23 23 ? A -4.295 17.072 4.149 1.000 1 A GLN 96.719 1
ATOM 161 N N . LEU 24 24 ? A -2.702 13.170 -0.950 1.000 1 A LEU 98.228 1
ATOM 162 C CA . LEU 24 24 ? A -1.716 13.158 -2.030 1.000 1 A LEU 98.284 1
ATOM 163 C C . LEU 24 24 ? A -2.335 13.653 -3.342 1.000 1 A LEU 98.150 1
ATOM 164 O O . LEU 24 24 ? A -1.721 14.461 -4.061 1.000 1 A LEU 98.005 1
ATOM 165 C CB . LEU 24 24 ? A -1.185 11.734 -2.235 1.000 1 A LEU 98.386 1
ATOM 166 C CG . LEU 24 24 ? A -0.166 11.623 -3.348 1.000 1 A LEU 98.319 1
ATOM 167 C CD1 . LEU 24 24 ? A 1.215 12.118 -2.877 1.000 1 A LEU 98.065 1
ATOM 168 C CD2 . LEU 24 24 ? A -0.068 10.179 -3.814 1.000 1 A LEU 98.185 1
ATOM 169 N N . ILE 25 25 ? A -3.538 13.193 -3.650 1.000 1 A ILE 97.941 1
ATOM 170 C CA . ILE 25 25 ? A -4.154 13.464 -4.939 1.000 1 A ILE 97.455 1
ATOM 171 C C . ILE 25 25 ? A -4.785 14.844 -5.000 1.000 1 A ILE 97.188 1
ATOM 172 O O . ILE 25 25 ? A -4.644 15.564 -5.995 1.000 1 A ILE 96.775 1
ATOM 173 C CB . ILE 25 25 ? A -5.190 12.372 -5.271 1.000 1 A ILE 96.769 1
ATOM 174 C CG1 . ILE 25 25 ? A -4.515 10.995 -5.309 1.000 1 A ILE 94.461 1
ATOM 175 C CG2 . ILE 25 25 ? A -5.900 12.673 -6.583 1.000 1 A ILE 92.928 1
ATOM 176 C CD1 . ILE 25 25 ? A -3.385 10.894 -6.284 1.000 1 A ILE 88.605 1
ATOM 177 N N . GLN 26 26 ? A -5.475 15.235 -3.912 1.000 1 A GLN 97.287 1
ATOM 178 C CA . GLN 26 26 ? A -6.282 16.447 -3.900 1.000 1 A GLN 96.692 1
ATOM 179 C C . GLN 26 26 ? A -5.721 17.526 -2.980 1.000 1 A GLN 97.037 1
ATOM 180 O O . GLN 26 26 ? A -6.235 18.654 -2.995 1.000 1 A GLN 96.317 1
ATOM 181 C CB . GLN 26 26 ? A -7.723 16.118 -3.477 1.000 1 A GLN 95.437 1
ATOM 182 C CG . GLN 26 26 ? A -8.424 15.141 -4.389 1.000 1 A GLN 91.056 1
ATOM 183 C CD . GLN 26 26 ? A -8.706 15.712 -5.736 1.000 1 A GLN 84.383 1
ATOM 184 O OE1 . GLN 26 26 ? A -8.661 16.929 -5.956 1.000 1 A GLN 75.343 1
ATOM 185 N NE2 . GLN 26 26 ? A -8.973 14.851 -6.709 1.000 1 A GLN 74.384 1
ATOM 186 N N . ASN 27 27 ? A -4.728 17.210 -2.154 1.000 1 A ASN 97.238 1
ATOM 187 C CA . ASN 27 27 ? A -4.088 18.184 -1.261 1.000 1 A ASN 97.012 1
ATOM 188 C C . ASN 27 27 ? A -5.092 18.799 -0.297 1.000 1 A ASN 97.223 1
ATOM 189 O O . ASN 27 27 ? A -5.062 20.001 -0.043 1.000 1 A ASN 96.078 1
ATOM 190 C CB . ASN 27 27 ? A -3.342 19.259 -2.058 1.000 1 A ASN 96.112 1
ATOM 191 C CG . ASN 27 27 ? A -2.154 18.681 -2.807 1.000 1 A ASN 94.059 1
ATOM 192 O OD1 . ASN 27 27 ? A -2.302 18.100 -3.877 1.000 1 A ASN 83.843 1
ATOM 193 N ND2 . ASN 27 27 ? A -0.973 18.835 -2.232 1.000 1 A ASN 81.167 1
ATOM 194 N N . HIS 28 28 ? A -6.001 17.972 0.240 1.000 1 A HIS 97.285 1
ATOM 195 C CA . HIS 28 28 ? A -6.907 18.377 1.299 1.000 1 A HIS 96.734 1
ATOM 196 C C . HIS 28 28 ? A -7.175 17.191 2.186 1.000 1 A HIS 97.174 1
ATOM 197 O O . HIS 28 28 ? A -6.962 16.050 1.808 1.000 1 A HIS 96.701 1
ATOM 198 C CB . HIS 28 28 ? A -8.201 18.978 0.752 1.000 1 A HIS 94.662 1
ATOM 199 C CG . HIS 28 28 ? A -9.070 17.986 0.074 1.000 1 A HIS 89.089 1
ATOM 200 N ND1 . HIS 28 28 ? A -10.177 17.430 0.658 1.000 1 A HIS 79.342 1
ATOM 201 C CD2 . HIS 28 28 ? A -8.994 17.455 -1.171 1.000 1 A HIS 80.578 1
ATOM 202 C CE1 . HIS 28 28 ? A -10.756 16.598 -0.187 1.000 1 A HIS 79.849 1
ATOM 203 N NE2 . HIS 28 28 ? A -10.049 16.587 -1.304 1.000 1 A HIS 79.501 1
ATOM 204 N N . PHE 29 29 ? A -7.614 17.480 3.428 1.000 1 A PHE 97.850 1
ATOM 205 C CA . PHE 29 29 ? A -7.880 16.455 4.432 1.000 1 A PHE 97.801 1
ATOM 206 C C . PHE 29 29 ? A -9.383 16.174 4.466 1.000 1 A PHE 96.998 1
ATOM 207 O O . PHE 29 29 ? A -10.180 17.100 4.648 1.000 1 A PHE 96.361 1
ATOM 208 C CB . PHE 29 29 ? A -7.382 16.890 5.797 1.000 1 A PHE 97.582 1
ATOM 209 C CG . PHE 29 29 ? A -7.744 15.917 6.905 1.000 1 A PHE 97.819 1
ATOM 210 C CD1 . PHE 29 29 ? A -7.249 14.639 6.886 1.000 1 A PHE 97.897 1
ATOM 211 C CD2 . PHE 29 29 ? A -8.594 16.317 7.929 1.000 1 A PHE 97.454 1
ATOM 212 C CE1 . PHE 29 29 ? A -7.576 13.758 7.901 1.000 1 A PHE 97.480 1
ATOM 213 C CE2 . PHE 29 29 ? A -8.931 15.432 8.931 1.000 1 A PHE 97.025 1
ATOM 214 C CZ . PHE 29 29 ? A -8.416 14.148 8.908 1.000 1 A PHE 97.306 1
ATOM 215 N N . VAL 30 30 ? A -9.755 14.918 4.292 1.000 1 A VAL 95.305 1
ATOM 216 C CA . VAL 30 30 ? A -11.143 14.487 4.368 1.000 1 A VAL 93.356 1
ATOM 217 C C . VAL 30 30 ? A -11.360 13.885 5.743 1.000 1 A VAL 92.924 1
ATOM 218 O O . VAL 30 30 ? A -10.738 12.861 6.078 1.000 1 A VAL 91.636 1
ATOM 219 C CB . VAL 30 30 ? A -11.497 13.478 3.278 1.000 1 A VAL 90.248 1
ATOM 220 C CG1 . VAL 30 30 ? A -11.287 14.111 1.916 1.000 1 A VAL 85.846 1
ATOM 221 C CG2 . VAL 30 30 ? A -12.933 12.986 3.427 1.000 1 A VAL 83.644 1
ATOM 222 N N . ASP 31 31 ? A -12.215 14.513 6.562 1.000 1 A ASP 91.632 1
ATOM 223 C CA . ASP 31 31 ? A -12.436 14.076 7.948 1.000 1 A ASP 90.601 1
ATOM 224 C C . ASP 31 31 ? A -13.142 12.722 8.000 1.000 1 A ASP 90.087 1
ATOM 225 O O . ASP 31 31 ? A -12.889 11.941 8.912 1.000 1 A ASP 85.032 1
ATOM 226 C CB . ASP 31 31 ? A -13.231 15.143 8.700 1.000 1 A ASP 87.338 1
ATOM 227 C CG . ASP 31 31 ? A -13.346 14.877 10.178 1.000 1 A ASP 82.987 1
ATOM 228 O OD1 . ASP 31 31 ? A -12.366 14.401 10.767 1.000 1 A ASP 78.678 1
ATOM 229 O OD2 . ASP 31 31 ? A -14.425 15.141 10.748 1.000 1 A ASP 79.325 1
ATOM 230 N N . GLU 32 32 ? A -14.030 12.467 7.052 1.000 1 A GLU 89.475 1
ATOM 231 C CA . GLU 32 32 ? A -14.800 11.225 7.020 1.000 1 A GLU 87.919 1
ATOM 232 C C . GLU 32 32 ? A -14.876 10.749 5.571 1.000 1 A GLU 86.170 1
ATOM 233 O O . GLU 32 32 ? A -15.308 11.520 4.718 1.000 1 A GLU 81.243 1
ATOM 234 C CB . GLU 32 32 ? A -16.190 11.437 7.593 1.000 1 A GLU 85.828 1
ATOM 235 C CG . GLU 32 32 ? A -17.006 10.148 7.657 1.000 1 A GLU 75.265 1
ATOM 236 C CD . GLU 32 32 ? A -18.385 10.359 8.254 1.000 1 A GLU 66.688 1
ATOM 237 O OE1 . GLU 32 32 ? A -18.811 11.538 8.404 1.000 1 A GLU 62.339 1
ATOM 238 O OE2 . GLU 32 32 ? A -19.032 9.353 8.600 1.000 1 A GLU 59.080 1
ATOM 239 N N . TYR 33 33 ? A -14.475 9.506 5.333 1.000 1 A TYR 86.416 1
ATOM 240 C CA . TYR 33 33 ? A -14.534 8.927 3.995 1.000 1 A TYR 85.314 1
ATOM 241 C C . TYR 33 33 ? A -15.064 7.518 4.127 1.000 1 A TYR 86.868 1
ATOM 242 O O . TYR 33 33 ? A -14.560 6.738 4.937 1.000 1 A TYR 85.677 1
ATOM 243 C CB . TYR 33 33 ? A -13.155 8.906 3.367 1.000 1 A TYR 81.195 1
ATOM 244 C CG . TYR 33 33 ? A -13.199 8.591 1.896 1.000 1 A TYR 79.502 1
ATOM 245 C CD1 . TYR 33 33 ? A -13.303 9.597 0.944 1.000 1 A TYR 75.650 1
ATOM 246 C CD2 . TYR 33 33 ? A -13.143 7.274 1.458 1.000 1 A TYR 74.376 1
ATOM 247 C CE1 . TYR 33 33 ? A -13.327 9.306 -0.400 1.000 1 A TYR 72.097 1
ATOM 248 C CE2 . TYR 33 33 ? A -13.183 6.962 0.121 1.000 1 A TYR 71.959 1
ATOM 249 C CZ . TYR 33 33 ? A -13.286 7.998 -0.797 1.000 1 A TYR 73.304 1
ATOM 250 O OH . TYR 33 33 ? A -13.309 7.702 -2.156 1.000 1 A TYR 68.810 1
ATOM 251 N N . ASP 34 34 ? A -16.102 7.185 3.343 1.000 1 A ASP 88.667 1
ATOM 252 C CA . ASP 34 34 ? A -16.758 5.891 3.413 1.000 1 A ASP 89.546 1
ATOM 253 C C . ASP 34 34 ? A -15.730 4.776 3.502 1.000 1 A ASP 91.293 1
ATOM 254 O O . ASP 34 34 ? A -14.959 4.573 2.566 1.000 1 A ASP 91.011 1
ATOM 255 C CB . ASP 34 34 ? A -17.655 5.711 2.185 1.000 1 A ASP 87.826 1
ATOM 256 C CG . ASP 34 34 ? A -18.572 4.492 2.288 1.000 1 A ASP 86.595 1
ATOM 257 O OD1 . ASP 34 34 ? A -18.195 3.492 2.941 1.000 1 A ASP 85.037 1
ATOM 258 O OD2 . ASP 34 34 ? A -19.657 4.548 1.691 1.000 1 A ASP 83.952 1
ATOM 259 N N . PRO 35 35 ? A -15.706 4.038 4.624 1.000 1 A PRO 87.732 1
ATOM 260 C CA . PRO 35 35 ? A -14.654 3.026 4.788 1.000 1 A PRO 89.504 1
ATOM 261 C C . PRO 35 35 ? A -14.875 1.792 3.929 1.000 1 A PRO 90.182 1
ATOM 262 O O . PRO 35 35 ? A -14.000 0.915 3.916 1.000 1 A PRO 88.360 1
ATOM 263 C CB . PRO 35 35 ? A -14.739 2.671 6.272 1.000 1 A PRO 86.625 1
ATOM 264 C CG . PRO 35 35 ? A -16.143 2.952 6.639 1.000 1 A PRO 85.868 1
ATOM 265 C CD . PRO 35 35 ? A -16.553 4.161 5.818 1.000 1 A PRO 88.072 1
ATOM 266 N N . THR 36 36 ? A -15.979 1.680 3.224 1.000 1 A THR 89.827 1
ATOM 267 C CA . THR 36 36 ? A -16.255 0.519 2.380 1.000 1 A THR 88.443 1
ATOM 268 C C . THR 36 36 ? A -15.868 0.727 0.926 1.000 1 A THR 90.314 1
ATOM 269 O O . THR 36 36 ? A -15.974 -0.211 0.136 1.000 1 A THR 88.955 1
ATOM 270 C CB . THR 36 36 ? A -17.754 0.173 2.428 1.000 1 A THR 84.474 1
ATOM 271 O OG1 . THR 36 36 ? A -18.515 1.170 1.756 1.000 1 A THR 81.315 1
ATOM 272 C CG2 . THR 36 36 ? A -18.226 0.047 3.863 1.000 1 A THR 81.156 1
ATOM 273 N N . ILE 37 37 ? A -15.411 1.946 0.548 1.000 1 A ILE 92.290 1
ATOM 274 C CA . ILE 37 37 ? A -15.133 2.250 -0.846 1.000 1 A ILE 92.086 1
ATOM 275 C C . ILE 37 37 ? A -13.665 2.000 -1.140 1.000 1 A ILE 92.961 1
ATOM 276 O O . ILE 37 37 ? A -12.791 2.634 -0.557 1.000 1 A ILE 92.193 1
ATOM 277 C CB . ILE 37 37 ? A -15.514 3.702 -1.209 1.000 1 A ILE 89.989 1
ATOM 278 C CG1 . ILE 37 37 ? A -17.019 3.905 -1.032 1.000 1 A ILE 89.237 1
ATOM 279 C CG2 . ILE 37 37 ? A -15.074 4.038 -2.640 1.000 1 A ILE 88.982 1
ATOM 280 C CD1 . ILE 37 37 ? A -17.505 5.281 -1.358 1.000 1 A ILE 85.919 1
ATOM 281 N N . GLU 38 38 ? A -13.417 1.078 -2.095 1.000 1 A GLU 93.112 1
ATOM 282 C CA . GLU 38 38 ? A -12.089 0.809 -2.621 1.000 1 A GLU 93.324 1
ATOM 283 C C . GLU 38 38 ? A -12.067 1.331 -4.035 1.000 1 A GLU 93.021 1
ATOM 284 O O . GLU 38 38 ? A -12.896 0.986 -4.863 1.000 1 A GLU 91.416 1
ATOM 285 C CB . GLU 38 38 ? A -11.799 -0.694 -2.602 1.000 1 A GLU 91.927 1
ATOM 286 C CG . GLU 38 38 ? A -10.496 -1.060 -3.289 1.000 1 A GLU 90.021 1
ATOM 287 C CD . GLU 38 38 ? A -10.164 -2.535 -3.183 1.000 1 A GLU 90.209 1
ATOM 288 O OE1 . GLU 38 38 ? A -9.827 -2.959 -2.053 1.000 1 A GLU 87.077 1
ATOM 289 O OE2 . GLU 38 38 ? A -10.247 -3.269 -4.199 1.000 1 A GLU 86.576 1
ATOM 290 N N . ASP 39 39 ? A -11.090 2.220 -4.337 1.000 1 A ASP 94.427 1
ATOM 291 C CA . ASP 39 39 ? A -11.007 2.822 -5.666 1.000 1 A ASP 94.304 1
ATOM 292 C C . ASP 39 39 ? A -9.583 3.149 -6.016 1.000 1 A ASP 95.466 1
ATOM 293 O O . ASP 39 39 ? A -8.678 3.108 -5.180 1.000 1 A ASP 95.166 1
ATOM 294 C CB . ASP 39 39 ? A -11.905 4.059 -5.744 1.000 1 A ASP 92.547 1
ATOM 295 C CG . ASP 39 39 ? A -12.412 4.336 -7.159 1.000 1 A ASP 86.463 1
ATOM 296 O OD1 . ASP 39 39 ? A -11.871 3.750 -8.116 1.000 1 A ASP 83.122 1
ATOM 297 O OD2 . ASP 39 39 ? A -13.360 5.149 -7.292 1.000 1 A ASP 80.548 1
ATOM 298 N N . SER 40 40 ? A -9.386 3.476 -7.285 1.000 1 A SER 94.990 1
ATOM 299 C CA . SER 40 40 ? A -8.079 3.819 -7.838 1.000 1 A SER 94.929 1
ATOM 300 C C . SER 40 40 ? A -8.061 5.284 -8.235 1.000 1 A SER 95.376 1
ATOM 301 O O . SER 40 40 ? A -9.086 5.852 -8.641 1.000 1 A SER 93.802 1
ATOM 302 C CB . SER 40 40 ? A -7.738 2.950 -9.032 1.000 1 A SER 92.474 1
ATOM 303 O OG . SER 40 40 ? A -7.659 1.596 -8.641 1.000 1 A SER 87.225 1
ATOM 304 N N . TYR 41 41 ? A -6.883 5.877 -8.115 1.000 1 A TYR 96.630 1
ATOM 305 C CA . TYR 41 41 ? A -6.678 7.296 -8.405 1.000 1 A TYR 96.326 1
ATOM 306 C C . TYR 41 41 ? A -5.370 7.434 -9.149 1.000 1 A TYR 96.764 1
ATOM 307 O O . TYR 41 41 ? A -4.469 6.627 -9.001 1.000 1 A TYR 96.680 1
ATOM 308 C CB . TYR 41 41 ? A -6.627 8.106 -7.101 1.000 1 A TYR 95.743 1
ATOM 309 C CG . TYR 41 41 ? A -7.861 7.967 -6.255 1.000 1 A TYR 93.940 1
ATOM 310 C CD1 . TYR 41 41 ? A -8.900 8.852 -6.351 1.000 1 A TYR 91.970 1
ATOM 311 C CD2 . TYR 41 41 ? A -7.999 6.890 -5.383 1.000 1 A TYR 93.044 1
ATOM 312 C CE1 . TYR 41 41 ? A -10.036 8.726 -5.578 1.000 1 A TYR 89.254 1
ATOM 313 C CE2 . TYR 41 41 ? A -9.136 6.751 -4.602 1.000 1 A TYR 91.532 1
ATOM 314 C CZ . TYR 41 41 ? A -10.148 7.674 -4.711 1.000 1 A TYR 88.644 1
ATOM 315 O OH . TYR 41 41 ? A -11.291 7.566 -3.928 1.000 1 A TYR 85.383 1
ATOM 316 N N . ARG 42 42 ? A -5.261 8.485 -9.992 1.000 1 A ARG 96.646 1
ATOM 317 C CA . ARG 42 42 ? A -4.042 8.785 -10.700 1.000 1 A ARG 96.641 1
ATOM 318 C C . ARG 42 42 ? A -3.569 10.176 -10.366 1.000 1 A ARG 96.875 1
ATOM 319 O O . ARG 42 42 ? A -4.366 11.077 -10.142 1.000 1 A ARG 95.736 1
ATOM 320 C CB . ARG 42 42 ? A -4.220 8.652 -12.216 1.000 1 A ARG 94.984 1
ATOM 321 C CG . ARG 42 42 ? A -4.559 7.260 -12.658 1.000 1 A ARG 84.423 1
ATOM 322 C CD . ARG 42 42 ? A -4.186 7.055 -14.108 1.000 1 A ARG 78.834 1
ATOM 323 N NE . ARG 42 42 ? A -4.679 8.104 -14.979 1.000 1 A ARG 73.460 1
ATOM 324 C CZ . ARG 42 42 ? A -4.400 8.182 -16.255 1.000 1 A ARG 67.172 1
ATOM 325 N NH1 . ARG 42 42 ? A -3.653 7.266 -16.837 1.000 1 A ARG 60.418 1
ATOM 326 N NH2 . ARG 42 42 ? A -4.911 9.169 -16.997 1.000 1 A ARG 58.163 1
ATOM 327 N N . LYS 43 43 ? A -2.251 10.348 -10.276 1.000 1 A LYS 96.670 1
ATOM 328 C CA . LYS 43 43 ? A -1.651 11.663 -9.972 1.000 1 A LYS 96.765 1
ATOM 329 C C . LYS 43 43 ? A -0.322 11.747 -10.694 1.000 1 A LYS 97.030 1
ATOM 330 O O . LYS 43 43 ? A 0.535 10.895 -10.546 1.000 1 A LYS 97.032 1
ATOM 331 C CB . LYS 43 43 ? A -1.445 11.810 -8.467 1.000 1 A LYS 96.020 1
ATOM 332 C CG . LYS 43 43 ? A -0.762 13.121 -8.008 1.000 1 A LYS 94.726 1
ATOM 333 C CD . LYS 43 43 ? A -1.638 14.339 -8.296 1.000 1 A LYS 92.392 1
ATOM 334 C CE . LYS 43 43 ? A -1.033 15.565 -7.633 1.000 1 A LYS 90.891 1
ATOM 335 N NZ . LYS 43 43 ? A -1.897 16.757 -7.806 1.000 1 A LYS 86.724 1
ATOM 336 N N . GLN 44 44 ? A -0.156 12.816 -11.493 1.000 1 A GLN 97.570 1
ATOM 337 C CA . GLN 44 44 ? A 1.124 13.106 -12.125 1.000 1 A GLN 97.446 1
ATOM 338 C C . GLN 44 44 ? A 1.944 13.918 -11.145 1.000 1 A GLN 97.220 1
ATOM 339 O O . GLN 44 44 ? A 1.508 14.976 -10.674 1.000 1 A GLN 96.176 1
ATOM 340 C CB . GLN 44 44 ? A 0.911 13.835 -13.433 1.000 1 A GLN 96.640 1
ATOM 341 C CG . GLN 44 44 ? A 2.212 14.127 -14.173 1.000 1 A GLN 92.572 1
ATOM 342 C CD . GLN 44 44 ? A 1.999 14.853 -15.462 1.000 1 A GLN 88.494 1
ATOM 343 O OE1 . GLN 44 44 ? A 1.090 14.517 -16.242 1.000 1 A GLN 80.554 1
ATOM 344 N NE2 . GLN 44 44 ? A 2.826 15.861 -15.735 1.000 1 A GLN 79.808 1
ATOM 345 N N . VAL 45 45 ? A 3.133 13.455 -10.835 1.000 1 A VAL 96.845 1
ATOM 346 C CA . VAL 45 45 ? A 4.021 14.124 -9.882 1.000 1 A VAL 96.487 1
ATOM 347 C C . VAL 45 45 ? A 5.422 14.124 -10.451 1.000 1 A VAL 96.288 1
ATOM 348 O O . VAL 45 45 ? A 5.705 13.434 -11.437 1.000 1 A VAL 95.592 1
ATOM 349 C CB . VAL 45 45 ? A 4.016 13.450 -8.499 1.000 1 A VAL 95.502 1
ATOM 350 C CG1 . VAL 45 45 ? A 2.612 13.462 -7.887 1.000 1 A VAL 94.868 1
ATOM 351 C CG2 . VAL 45 45 ? A 4.537 12.026 -8.640 1.000 1 A VAL 94.600 1
ATOM 352 N N . VAL 46 46 ? A 6.280 14.927 -9.844 1.000 1 A VAL 95.869 1
ATOM 353 C CA . VAL 46 46 ? A 7.691 14.965 -10.221 1.000 1 A VAL 96.080 1
ATOM 354 C C . VAL 46 46 ? A 8.499 14.462 -9.041 1.000 1 A VAL 96.674 1
ATOM 355 O O . VAL 46 46 ? A 8.428 15.044 -7.957 1.000 1 A VAL 96.091 1
ATOM 356 C CB . VAL 46 46 ? A 8.143 16.379 -10.629 1.000 1 A VAL 94.607 1
ATOM 357 C CG1 . VAL 46 46 ? A 7.338 16.867 -11.828 1.000 1 A VAL 93.175 1
ATOM 358 C CG2 . VAL 46 46 ? A 9.626 16.395 -10.943 1.000 1 A VAL 93.792 1
ATOM 359 N N . ILE 47 47 ? A 9.212 13.371 -9.198 1.000 1 A ILE 96.980 1
ATOM 360 C CA . ILE 47 47 ? A 9.978 12.746 -8.153 1.000 1 A ILE 97.236 1
ATOM 361 C C . ILE 47 47 ? A 11.422 12.654 -8.617 1.000 1 A ILE 97.025 1
ATOM 362 O O . ILE 47 47 ? A 11.719 11.929 -9.570 1.000 1 A ILE 96.428 1
ATOM 363 C CB . ILE 47 47 ? A 9.437 11.352 -7.794 1.000 1 A ILE 97.419 1
ATOM 364 C CG1 . ILE 47 47 ? A 7.972 11.471 -7.375 1.000 1 A ILE 97.011 1
ATOM 365 C CG2 . ILE 47 47 ? A 10.291 10.705 -6.695 1.000 1 A ILE 97.157 1
ATOM 366 C CD1 . ILE 47 47 ? A 7.292 10.123 -7.268 1.000 1 A ILE 96.388 1
ATOM 367 N N . ASP 48 48 ? A 12.288 13.389 -7.949 1.000 1 A ASP 97.186 1
ATOM 368 C CA . ASP 48 48 ? A 13.716 13.395 -8.271 1.000 1 A ASP 96.566 1
ATOM 369 C C . ASP 48 48 ? A 13.940 13.727 -9.731 1.000 1 A ASP 95.721 1
ATOM 370 O O . ASP 48 48 ? A 14.790 13.111 -10.375 1.000 1 A ASP 94.066 1
ATOM 371 C CB . ASP 48 48 ? A 14.366 12.059 -7.895 1.000 1 A ASP 96.187 1
ATOM 372 C CG . ASP 48 48 ? A 14.196 11.731 -6.423 1.000 1 A ASP 96.431 1
ATOM 373 O OD1 . ASP 48 48 ? A 14.248 12.660 -5.606 1.000 1 A ASP 95.362 1
ATOM 374 O OD2 . ASP 48 48 ? A 13.990 10.540 -6.104 1.000 1 A ASP 94.890 1
ATOM 375 N N . GLY 49 49 ? A 13.169 14.680 -10.246 1.000 1 A GLY 95.787 1
ATOM 376 C CA . GLY 49 49 ? A 13.315 15.148 -11.614 1.000 1 A GLY 94.104 1
ATOM 377 C C . GLY 49 49 ? A 12.548 14.352 -12.644 1.000 1 A GLY 94.192 1
ATOM 378 O O . GLY 49 49 ? A 12.450 14.773 -13.791 1.000 1 A GLY 92.756 1
ATOM 379 N N . GLU 50 50 ? A 11.984 13.193 -12.246 1.000 1 A GLU 93.196 1
ATOM 380 C CA . GLU 50 50 ? A 11.235 12.335 -13.154 1.000 1 A GLU 92.985 1
ATOM 381 C C . GLU 50 50 ? A 9.749 12.619 -13.062 1.000 1 A GLU 93.916 1
ATOM 382 O O . GLU 50 50 ? A 9.131 12.490 -11.985 1.000 1 A GLU 93.910 1
ATOM 383 C CB . GLU 50 50 ? A 11.477 10.862 -12.849 1.000 1 A GLU 90.107 1
ATOM 384 C CG . GLU 50 50 ? A 10.668 9.929 -13.742 1.000 1 A GLU 86.706 1
ATOM 385 C CD . GLU 50 50 ? A 10.851 8.472 -13.376 1.000 1 A GLU 84.552 1
ATOM 386 O OE1 . GLU 50 50 ? A 10.218 8.011 -12.389 1.000 1 A GLU 76.866 1
ATOM 387 O OE2 . GLU 50 50 ? A 11.621 7.763 -14.058 1.000 1 A GLU 75.242 1
ATOM 388 N N . THR 51 51 ? A 9.128 13.032 -14.145 1.000 1 A THR 95.276 1
ATOM 389 C CA . THR 51 51 ? A 7.668 13.149 -14.196 1.000 1 A THR 95.494 1
ATOM 390 C C . THR 51 51 ? A 7.087 11.745 -14.207 1.000 1 A THR 95.588 1
ATOM 391 O O . THR 51 51 ? A 7.369 10.942 -15.083 1.000 1 A THR 93.938 1
ATOM 392 C CB . THR 51 51 ? A 7.243 13.954 -15.443 1.000 1 A THR 94.784 1
ATOM 393 O OG1 . THR 51 51 ? A 7.812 15.261 -15.379 1.000 1 A THR 92.232 1
ATOM 394 C CG2 . THR 51 51 ? A 5.735 14.057 -15.512 1.000 1 A THR 92.901 1
ATOM 395 N N . SER 52 52 ? A 6.264 11.468 -13.188 1.000 1 A SER 95.687 1
ATOM 396 C CA . SER 52 52 ? A 5.806 10.127 -12.885 1.000 1 A SER 95.569 1
ATOM 397 C C . SER 52 52 ? A 4.293 10.119 -12.763 1.000 1 A SER 96.470 1
ATOM 398 O O . SER 52 52 ? A 3.707 11.017 -12.135 1.000 1 A SER 96.161 1
ATOM 399 C CB . SER 52 52 ? A 6.425 9.620 -11.594 1.000 1 A SER 92.749 1
ATOM 400 O OG . SER 52 52 ? A 7.839 9.615 -11.696 1.000 1 A SER 84.574 1
ATOM 401 N N . LEU 53 53 ? A 3.647 9.106 -13.298 1.000 1 A LEU 97.324 1
ATOM 402 C CA . LEU 53 53 ? A 2.220 8.915 -13.129 1.000 1 A LEU 97.691 1
ATOM 403 C C . LEU 53 53 ? A 2.012 7.849 -12.078 1.000 1 A LEU 97.966 1
ATOM 404 O O . LEU 53 53 ? A 2.319 6.668 -12.309 1.000 1 A LEU 97.658 1
ATOM 405 C CB . LEU 53 53 ? A 1.560 8.498 -14.454 1.000 1 A LEU 97.088 1
ATOM 406 C CG . LEU 53 53 ? A 0.057 8.345 -14.384 1.000 1 A LEU 94.634 1
ATOM 407 C CD1 . LEU 53 53 ? A -0.590 9.656 -14.022 1.000 1 A LEU 93.129 1
ATOM 408 C CD2 . LEU 53 53 ? A -0.493 7.826 -15.707 1.000 1 A LEU 92.670 1
ATOM 409 N N . LEU 54 54 ? A 1.475 8.249 -10.903 1.000 1 A LEU 98.051 1
ATOM 410 C CA . LEU 54 54 ? A 1.191 7.319 -9.825 1.000 1 A LEU 98.245 1
ATOM 411 C C . LEU 54 54 ? A -0.238 6.803 -9.975 1.000 1 A LEU 98.167 1
ATOM 412 O O . LEU 54 54 ? A -1.189 7.581 -10.031 1.000 1 A LEU 97.954 1
ATOM 413 C CB . LEU 54 54 ? A 1.349 8.002 -8.475 1.000 1 A LEU 98.245 1
ATOM 414 C CG . LEU 54 54 ? A 2.649 8.769 -8.248 1.000 1 A LEU 98.108 1
ATOM 415 C CD1 . LEU 54 54 ? A 3.874 7.912 -8.583 1.000 1 A LEU 97.997 1
ATOM 416 C CD2 . LEU 54 54 ? A 2.703 9.261 -6.826 1.000 1 A LEU 98.078 1
ATOM 417 N N . ASP 55 55 ? A -0.375 5.474 -10.067 1.000 1 A ASP 98.121 1
ATOM 418 C CA . ASP 55 55 ? A -1.674 4.805 -10.159 1.000 1 A ASP 97.898 1
ATOM 419 C C . ASP 55 55 ? A -1.890 4.110 -8.819 1.000 1 A ASP 97.999 1
ATOM 420 O O . ASP 55 55 ? A -1.210 3.138 -8.513 1.000 1 A ASP 97.792 1
ATOM 421 C CB . ASP 55 55 ? A -1.645 3.815 -11.325 1.000 1 A ASP 96.785 1
ATOM 422 C CG . ASP 55 55 ? A -2.970 3.109 -11.510 1.000 1 A ASP 94.868 1
ATOM 423 O OD1 . ASP 55 55 ? A -3.954 3.431 -10.814 1.000 1 A ASP 92.817 1
ATOM 424 O OD2 . ASP 55 55 ? A -3.037 2.207 -12.402 1.000 1 A ASP 90.377 1
ATOM 425 N N . ILE 56 56 ? A -2.819 4.637 -8.011 1.000 1 A ILE 98.031 1
ATOM 426 C CA . ILE 56 56 ? A -2.884 4.306 -6.593 1.000 1 A ILE 98.111 1
ATOM 427 C C . ILE 56 56 ? A -4.212 3.602 -6.310 1.000 1 A ILE 97.793 1
ATOM 428 O O . ILE 56 56 ? A -5.286 4.168 -6.538 1.000 1 A ILE 97.658 1
ATOM 429 C CB . ILE 56 56 ? A -2.754 5.552 -5.723 1.000 1 A ILE 98.215 1
ATOM 430 C CG1 . ILE 56 56 ? A -1.451 6.268 -6.033 1.000 1 A ILE 97.534 1
ATOM 431 C CG2 . ILE 56 56 ? A -2.868 5.209 -4.249 1.000 1 A ILE 98.081 1
ATOM 432 C CD1 . ILE 56 56 ? A -1.392 7.669 -5.462 1.000 1 A ILE 93.366 1
ATOM 433 N N . LEU 57 57 ? A -4.129 2.385 -5.768 1.000 1 A LEU 97.572 1
ATOM 434 C CA . LEU 57 57 ? A -5.294 1.669 -5.248 1.000 1 A LEU 97.185 1
ATOM 435 C C . LEU 57 57 ? A -5.400 1.881 -3.759 1.000 1 A LEU 97.267 1
ATOM 436 O O . LEU 57 57 ? A -4.510 1.511 -2.996 1.000 1 A LEU 97.305 1
ATOM 437 C CB . LEU 57 57 ? A -5.188 0.173 -5.560 1.000 1 A LEU 96.246 1
ATOM 438 C CG . LEU 57 57 ? A -6.310 -0.682 -4.977 1.000 1 A LEU 94.783 1
ATOM 439 C CD1 . LEU 57 57 ? A -7.666 -0.277 -5.561 1.000 1 A LEU 93.570 1
ATOM 440 C CD2 . LEU 57 57 ? A -6.043 -2.144 -5.221 1.000 1 A LEU 93.068 1
ATOM 441 N N . ASP 58 58 ? A -6.514 2.500 -3.336 1.000 1 A ASP 97.385 1
ATOM 442 C CA . ASP 58 58 ? A -6.832 2.712 -1.942 1.000 1 A ASP 97.236 1
ATOM 443 C C . ASP 58 58 ? A -7.766 1.577 -1.504 1.000 1 A ASP 96.587 1
ATOM 444 O O . ASP 58 58 ? A -8.944 1.571 -1.812 1.000 1 A ASP 95.707 1
ATOM 445 C CB . ASP 58 58 ? A -7.534 4.073 -1.776 1.000 1 A ASP 97.228 1
ATOM 446 C CG . ASP 58 58 ? A -8.102 4.294 -0.390 1.000 1 A ASP 97.178 1
ATOM 447 O OD1 . ASP 58 58 ? A -7.546 3.726 0.580 1.000 1 A ASP 96.667 1
ATOM 448 O OD2 . ASP 58 58 ? A -9.087 5.039 -0.274 1.000 1 A ASP 96.357 1
ATOM 449 N N . THR 59 59 ? A -7.223 0.569 -0.804 1.000 1 A THR 96.844 1
ATOM 450 C CA . THR 59 59 ? A -7.990 -0.624 -0.486 1.000 1 A THR 96.101 1
ATOM 451 C C . THR 59 59 ? A -9.040 -0.356 0.600 1.000 1 A THR 94.664 1
ATOM 452 O O . THR 59 59 ? A -8.869 0.512 1.449 1.000 1 A THR 92.819 1
ATOM 453 C CB . THR 59 59 ? A -7.084 -1.776 -0.064 1.000 1 A THR 95.819 1
ATOM 454 O OG1 . THR 59 59 ? A -6.436 -1.455 1.154 1.000 1 A THR 91.969 1
ATOM 455 C CG2 . THR 59 59 ? A -6.037 -2.046 -1.133 1.000 1 A THR 91.939 1
ATOM 456 N N . ALA 60 60 ? A -10.113 -1.135 0.515 1.000 1 A ALA 94.596 1
ATOM 457 C CA . ALA 60 60 ? A -11.177 -1.019 1.517 1.000 1 A ALA 92.810 1
ATOM 458 C C . ALA 60 60 ? A -12.123 -2.186 1.328 1.000 1 A ALA 89.247 1
ATOM 459 O O . ALA 60 60 ? A -11.861 -3.112 0.558 1.000 1 A ALA 82.892 1
ATOM 460 C CB . ALA 60 60 ? A -11.919 0.301 1.359 1.000 1 A ALA 92.191 1
ATOM 461 N N . GLY 61 61 ? A -13.257 -2.139 2.043 1.000 1 A GLY 83.040 1
ATOM 462 C CA . GLY 61 61 ? A -14.332 -3.074 1.776 1.000 1 A GLY 79.194 1
ATOM 463 C C . GLY 61 61 ? A -14.138 -4.392 2.492 1.000 1 A GLY 80.151 1
ATOM 464 O O . GLY 61 61 ? A -13.718 -4.462 3.659 1.000 1 A GLY 75.475 1
ATOM 465 N N . GLN 62 62 ? A -14.450 -5.461 1.787 1.000 1 A GLN 81.298 1
ATOM 466 C CA . GLN 62 62 ? A -14.481 -6.814 2.329 1.000 1 A GLN 80.711 1
ATOM 467 C C . GLN 62 62 ? A -13.118 -7.493 2.136 1.000 1 A GLN 81.415 1
ATOM 468 O O . GLN 62 62 ? A -12.466 -7.308 1.109 1.000 1 A GLN 78.586 1
ATOM 469 C CB . GLN 62 62 ? A -15.583 -7.635 1.670 1.000 1 A GLN 77.069 1
ATOM 470 C CG . GLN 62 62 ? A -16.966 -6.999 1.784 1.000 1 A GLN 72.129 1
ATOM 471 C CD . GLN 62 62 ? A -17.334 -6.667 3.201 1.000 1 A GLN 64.386 1
ATOM 472 O OE1 . GLN 62 62 ? A -17.247 -7.542 4.088 1.000 1 A GLN 60.951 1
ATOM 473 N NE2 . GLN 62 62 ? A -17.736 -5.435 3.444 1.000 1 A GLN 62.174 1
ATOM 474 N N . GLU 63 63 ? A -12.708 -8.262 3.144 1.000 1 A GLU 80.007 1
ATOM 475 C CA . GLU 63 63 ? A -11.483 -9.044 3.070 1.000 1 A GLU 77.865 1
ATOM 476 C C . GLU 63 63 ? A -11.608 -10.215 2.107 1.000 1 A GLU 77.752 1
ATOM 477 O O . GLU 63 63 ? A -10.593 -10.739 1.623 1.000 1 A GLU 73.499 1
ATOM 478 C CB . GLU 63 63 ? A -11.129 -9.529 4.468 1.000 1 A GLU 72.936 1
ATOM 479 C CG . GLU 63 63 ? A -9.838 -10.311 4.563 1.000 1 A GLU 70.647 1
ATOM 480 C CD . GLU 63 63 ? A -9.485 -10.733 5.959 1.000 1 A GLU 68.073 1
ATOM 481 O OE1 . GLU 63 63 ? A -10.303 -10.510 6.862 1.000 1 A GLU 66.019 1
ATOM 482 O OE2 . GLU 63 63 ? A -8.381 -11.296 6.151 1.000 1 A GLU 65.213 1
ATOM 483 N N . GLU 64 64 ? A -12.852 -10.651 1.826 1.000 1 A GLU 80.597 1
ATOM 484 C CA . GLU 64 64 ? A -13.111 -11.828 1.010 1.000 1 A GLU 79.263 1
ATOM 485 C C . GLU 64 64 ? A -12.520 -11.694 -0.368 1.000 1 A GLU 78.927 1
ATOM 486 O O . GLU 64 64 ? A -12.407 -10.588 -0.934 1.000 1 A GLU 73.894 1
ATOM 487 C CB . GLU 64 64 ? A -14.622 -12.077 0.911 1.000 1 A GLU 73.708 1
ATOM 488 C CG . GLU 64 64 ? A -14.989 -13.304 0.102 1.000 1 A GLU 69.087 1
ATOM 489 C CD . GLU 64 64 ? A -16.491 -13.417 -0.122 1.000 1 A GLU 62.488 1
ATOM 490 O OE1 . GLU 64 64 ? A -17.239 -12.506 0.320 1.000 1 A GLU 61.634 1
ATOM 491 O OE2 . GLU 64 64 ? A -16.916 -14.408 -0.747 1.000 1 A GLU 59.286 1
ATOM 492 N N . TYR 65 65 ? A -12.098 -12.812 -0.931 1.000 1 A TYR 80.245 1
ATOM 493 C CA . TYR 65 65 ? A -11.445 -12.918 -2.219 1.000 1 A TYR 79.330 1
ATOM 494 C C . TYR 65 65 ? A -12.184 -12.144 -3.303 1.000 1 A TYR 79.849 1
ATOM 495 O O . TYR 65 65 ? A -13.402 -12.210 -3.439 1.000 1 A TYR 77.004 1
ATOM 496 C CB . TYR 65 65 ? A -11.310 -14.372 -2.621 1.000 1 A TYR 74.915 1
ATOM 497 C CG . TYR 65 65 ? A -10.862 -14.587 -4.029 1.000 1 A TYR 69.869 1
ATOM 498 C CD1 . TYR 65 65 ? A -11.787 -14.876 -5.045 1.000 1 A TYR 66.278 1
ATOM 499 C CD2 . TYR 65 65 ? A -9.526 -14.538 -4.380 1.000 1 A TYR 66.065 1
ATOM 500 C CE1 . TYR 65 65 ? A -11.406 -15.084 -6.324 1.000 1 A TYR 61.443 1
ATOM 501 C CE2 . TYR 65 65 ? A -9.125 -14.764 -5.675 1.000 1 A TYR 62.327 1
ATOM 502 C CZ . TYR 65 65 ? A -10.053 -15.038 -6.631 1.000 1 A TYR 60.551 1
ATOM 503 O OH . TYR 65 65 ? A -9.657 -15.261 -7.927 1.000 1 A TYR 66.022 1
ATOM 504 N N . SER 66 66 ? A -11.443 -11.406 -4.128 1.000 1 A SER 80.873 1
ATOM 505 C CA . SER 66 66 ? A -11.954 -10.827 -5.364 1.000 1 A SER 79.652 1
ATOM 506 C C . SER 66 66 ? A -10.910 -11.031 -6.435 1.000 1 A SER 81.981 1
ATOM 507 O O . SER 66 66 ? A -9.744 -10.660 -6.266 1.000 1 A SER 80.200 1
ATOM 508 C CB . SER 66 66 ? A -12.269 -9.351 -5.181 1.000 1 A SER 72.873 1
ATOM 509 O OG . SER 66 66 ? A -12.482 -8.730 -6.431 1.000 1 A SER 67.220 1
ATOM 510 N N . ALA 67 67 ? A -11.332 -11.599 -7.551 1.000 1 A ALA 82.541 1
ATOM 511 C CA . ALA 67 67 ? A -10.390 -11.874 -8.640 1.000 1 A ALA 83.034 1
ATOM 512 C C . ALA 67 67 ? A -9.824 -10.586 -9.212 1.000 1 A ALA 84.317 1
ATOM 513 O O . ALA 67 67 ? A -8.635 -10.515 -9.563 1.000 1 A ALA 84.451 1
ATOM 514 C CB . ALA 67 67 ? A -11.043 -12.708 -9.731 1.000 1 A ALA 81.112 1
ATOM 515 N N . MET 68 68 ? A -10.663 -9.553 -9.338 1.000 1 A MET 79.314 1
ATOM 516 C CA . MET 68 68 ? A -10.178 -8.286 -9.906 1.000 1 A MET 79.730 1
ATOM 517 C C . MET 68 68 ? A -9.229 -7.578 -8.946 1.000 1 A MET 81.664 1
ATOM 518 O O . MET 68 68 ? A -8.180 -7.040 -9.331 1.000 1 A MET 81.192 1
ATOM 519 C CB . MET 68 68 ? A -11.348 -7.385 -10.310 1.000 1 A MET 76.053 1
ATOM 520 C CG . MET 68 68 ? A -12.154 -7.992 -11.452 1.000 1 A MET 71.244 1
ATOM 521 S SD . MET 68 68 ? A -13.462 -6.920 -12.072 1.000 1 A MET 66.921 1
ATOM 522 C CE . MET 68 68 ? A -12.487 -5.629 -12.869 1.000 1 A MET 60.741 1
ATOM 523 N N . ARG 69 69 ? A -9.585 -7.621 -7.627 1.000 1 A ARG 86.095 1
ATOM 524 C CA . ARG 69 69 ? A -8.714 -7.047 -6.623 1.000 1 A ARG 86.759 1
ATOM 525 C C . ARG 69 69 ? A -7.372 -7.786 -6.608 1.000 1 A ARG 89.307 1
ATOM 526 O O . ARG 69 69 ? A -6.313 -7.175 -6.560 1.000 1 A ARG 90.560 1
ATOM 527 C CB . ARG 69 69 ? A -9.369 -7.109 -5.242 1.000 1 A ARG 84.365 1
ATOM 528 C CG . ARG 69 69 ? A -8.461 -6.626 -4.097 1.000 1 A ARG 79.867 1
ATOM 529 C CD . ARG 69 69 ? A -8.972 -7.136 -2.757 1.000 1 A ARG 75.095 1
ATOM 530 N NE . ARG 69 69 ? A -8.849 -8.605 -2.676 1.000 1 A ARG 74.886 1
ATOM 531 C CZ . ARG 69 69 ? A -9.550 -9.345 -1.843 1.000 1 A ARG 73.969 1
ATOM 532 N NH1 . ARG 69 69 ? A -10.420 -8.782 -1.017 1.000 1 A ARG 69.076 1
ATOM 533 N NH2 . ARG 69 69 ? A -9.385 -10.657 -1.827 1.000 1 A ARG 68.429 1
ATOM 534 N N . ASP 70 70 ? A -7.420 -9.118 -6.663 1.000 1 A ASP 90.185 1
ATOM 535 C CA . ASP 70 70 ? A -6.192 -9.889 -6.645 1.000 1 A ASP 91.582 1
ATOM 536 C C . ASP 70 70 ? A -5.330 -9.595 -7.861 1.000 1 A ASP 92.428 1
ATOM 537 O O . ASP 70 70 ? A -4.089 -9.541 -7.764 1.000 1 A ASP 92.729 1
ATOM 538 C CB . ASP 70 70 ? A -6.490 -11.381 -6.576 1.000 1 A ASP 90.643 1
ATOM 539 C CG . ASP 70 70 ? A -7.013 -11.804 -5.218 1.000 1 A ASP 91.081 1
ATOM 540 O OD1 . ASP 70 70 ? A -7.075 -10.955 -4.296 1.000 1 A ASP 87.147 1
ATOM 541 O OD2 . ASP 70 70 ? A -7.366 -12.992 -5.079 1.000 1 A ASP 86.498 1
ATOM 542 N N . GLN 71 71 ? A -5.966 -9.378 -9.038 1.000 1 A GLN 89.680 1
ATOM 543 C CA . GLN 71 71 ? A -5.191 -9.062 -10.223 1.000 1 A GLN 88.667 1
ATOM 544 C C . GLN 71 71 ? A -4.459 -7.743 -10.045 1.000 1 A GLN 88.957 1
ATOM 545 O O . GLN 71 71 ? A -3.287 -7.604 -10.404 1.000 1 A GLN 88.636 1
ATOM 546 C CB . GLN 71 71 ? A -6.077 -9.021 -11.459 1.000 1 A GLN 86.648 1
ATOM 547 C CG . GLN 71 71 ? A -5.318 -8.640 -12.721 1.000 1 A GLN 75.508 1
ATOM 548 C CD . GLN 71 71 ? A -4.188 -9.585 -12.991 1.000 1 A GLN 69.138 1
ATOM 549 O OE1 . GLN 71 71 ? A -4.361 -10.802 -12.897 1.000 1 A GLN 65.042 1
ATOM 550 N NE2 . GLN 71 71 ? A -3.029 -9.058 -13.332 1.000 1 A GLN 63.105 1
ATOM 551 N N . TYR 72 72 ? A -5.174 -6.700 -9.499 1.000 1 A TYR 87.545 1
ATOM 552 C CA . TYR 72 72 ? A -4.529 -5.420 -9.265 1.000 1 A TYR 86.844 1
ATOM 553 C C . TYR 72 72 ? A -3.385 -5.581 -8.277 1.000 1 A TYR 89.618 1
ATOM 554 O O . TYR 72 72 ? A -2.324 -4.991 -8.464 1.000 1 A TYR 89.701 1
ATOM 555 C CB . TYR 72 72 ? A -5.545 -4.391 -8.771 1.000 1 A TYR 83.164 1
ATOM 556 C CG . TYR 72 72 ? A -5.055 -2.963 -8.920 1.000 1 A TYR 77.855 1
ATOM 557 C CD1 . TYR 72 72 ? A -4.132 -2.444 -8.039 1.000 1 A TYR 72.938 1
ATOM 558 C CD2 . TYR 72 72 ? A -5.499 -2.155 -9.939 1.000 1 A TYR 71.899 1
ATOM 559 C CE1 . TYR 72 72 ? A -3.664 -1.166 -8.172 1.000 1 A TYR 69.624 1
ATOM 560 C CE2 . TYR 72 72 ? A -5.038 -0.857 -10.083 1.000 1 A TYR 70.687 1
ATOM 561 C CZ . TYR 72 72 ? A -4.124 -0.373 -9.202 1.000 1 A TYR 67.375 1
ATOM 562 O OH . TYR 72 72 ? A -3.663 0.923 -9.329 1.000 1 A TYR 73.121 1
ATOM 563 N N . MET 73 73 ? A -3.593 -6.410 -7.228 1.000 1 A MET 93.169 1
ATOM 564 C CA . MET 73 73 ? A -2.496 -6.669 -6.282 1.000 1 A MET 93.903 1
ATOM 565 C C . MET 73 73 ? A -1.322 -7.339 -6.961 1.000 1 A MET 95.220 1
ATOM 566 O O . MET 73 73 ? A -0.158 -7.026 -6.689 1.000 1 A MET 94.792 1
ATOM 567 C CB . MET 73 73 ? A -2.986 -7.540 -5.130 1.000 1 A MET 92.622 1
ATOM 568 C CG . MET 73 73 ? A -4.071 -6.917 -4.273 1.000 1 A MET 89.660 1
ATOM 569 S SD . MET 73 73 ? A -3.582 -5.392 -3.482 1.000 1 A MET 85.242 1
ATOM 570 C CE . MET 73 73 ? A -5.090 -5.047 -2.589 1.000 1 A MET 78.103 1
ATOM 571 N N . ARG 74 74 ? A -1.657 -8.290 -7.853 1.000 1 A ARG 95.459 1
ATOM 572 C CA . ARG 74 74 ? A -0.576 -9.038 -8.528 1.000 1 A ARG 95.504 1
ATOM 573 C C . ARG 74 74 ? A 0.257 -8.104 -9.406 1.000 1 A ARG 96.029 1
ATOM 574 O O . ARG 74 74 ? A 1.495 -8.263 -9.515 1.000 1 A ARG 96.125 1
ATOM 575 C CB . ARG 74 74 ? A -1.201 -10.142 -9.368 1.000 1 A ARG 94.494 1
ATOM 576 C CG . ARG 74 74 ? A -0.215 -11.114 -9.963 1.000 1 A ARG 91.809 1
ATOM 577 C CD . ARG 74 74 ? A -0.937 -12.321 -10.517 1.000 1 A ARG 90.567 1
ATOM 578 N NE . ARG 74 74 ? A -1.617 -13.024 -9.435 1.000 1 A ARG 84.925 1
ATOM 579 C CZ . ARG 74 74 ? A -2.923 -13.088 -9.274 1.000 1 A ARG 84.403 1
ATOM 580 N NH1 . ARG 74 74 ? A -3.726 -12.490 -10.145 1.000 1 A ARG 74.853 1
ATOM 581 N NH2 . ARG 74 74 ? A -3.440 -13.768 -8.260 1.000 1 A ARG 75.981 1
ATOM 582 N N . THR 75 75 ? A -0.407 -7.114 -10.047 1.000 1 A THR 95.615 1
ATOM 583 C CA . THR 75 75 ? A 0.289 -6.159 -10.909 1.000 1 A THR 95.062 1
ATOM 584 C C . THR 75 75 ? A 0.842 -4.969 -10.141 1.000 1 A THR 96.437 1
ATOM 585 O O . THR 75 75 ? A 1.639 -4.196 -10.695 1.000 1 A THR 95.943 1
ATOM 586 C CB . THR 75 75 ? A -0.658 -5.641 -11.998 1.000 1 A THR 92.582 1
ATOM 587 O OG1 . THR 75 75 ? A -1.783 -4.997 -11.415 1.000 1 A THR 87.666 1
ATOM 588 C CG2 . THR 75 75 ? A -1.126 -6.811 -12.868 1.000 1 A THR 86.981 1
ATOM 589 N N . GLY 76 76 ? A 0.419 -4.786 -8.864 1.000 1 A GLY 97.200 1
ATOM 590 C CA . GLY 76 76 ? A 0.944 -3.675 -8.074 1.000 1 A GLY 97.667 1
ATOM 591 C C . GLY 76 76 ? A 2.441 -3.822 -7.886 1.000 1 A GLY 98.157 1
ATOM 592 O O . GLY 76 76 ? A 2.961 -4.887 -7.603 1.000 1 A GLY 97.993 1
ATOM 593 N N . GLU 77 77 ? A 3.149 -2.697 -8.043 1.000 1 A GLU 98.423 1
ATOM 594 C CA . GLU 77 77 ? A 4.604 -2.692 -7.971 1.000 1 A GLU 98.504 1
ATOM 595 C C . GLU 77 77 ? A 5.130 -2.416 -6.578 1.000 1 A GLU 98.625 1
ATOM 596 O O . GLU 77 77 ? A 6.233 -2.803 -6.239 1.000 1 A GLU 98.466 1
ATOM 597 C CB . GLU 77 77 ? A 5.154 -1.646 -8.938 1.000 1 A GLU 98.273 1
ATOM 598 C CG . GLU 77 77 ? A 4.905 -1.954 -10.385 1.000 1 A GLU 97.899 1
ATOM 599 C CD . GLU 77 77 ? A 5.342 -0.811 -11.272 1.000 1 A GLU 97.474 1
ATOM 600 O OE1 . GLU 77 77 ? A 4.571 0.165 -11.411 1.000 1 A GLU 93.285 1
ATOM 601 O OE2 . GLU 77 77 ? A 6.473 -0.867 -11.795 1.000 1 A GLU 92.570 1
ATOM 602 N N . GLY 78 78 ? A 4.321 -1.690 -5.776 1.000 1 A GLY 98.672 1
ATOM 603 C CA . GLY 78 78 ? A 4.738 -1.285 -4.453 1.000 1 A GLY 98.700 1
ATOM 604 C C . GLY 78 78 ? A 3.559 -1.033 -3.561 1.000 1 A GLY 98.756 1
ATOM 605 O O . GLY 78 78 ? A 2.477 -0.686 -4.008 1.000 1 A GLY 98.731 1
ATOM 606 N N . PHE 79 79 ? A 3.780 -1.224 -2.256 1.000 1 A PHE 98.817 1
ATOM 607 C CA . PHE 79 79 ? A 2.705 -1.240 -1.269 1.000 1 A PHE 98.809 1
ATOM 608 C C . PHE 79 79 ? A 3.061 -0.333 -0.097 1.000 1 A PHE 98.856 1
ATOM 609 O O . PHE 79 79 ? A 4.142 -0.486 0.483 1.000 1 A PHE 98.841 1
ATOM 610 C CB . PHE 79 79 ? A 2.457 -2.645 -0.767 1.000 1 A PHE 98.691 1
ATOM 611 C CG . PHE 79 79 ? A 1.986 -3.579 -1.849 1.000 1 A PHE 98.615 1
ATOM 612 C CD1 . PHE 79 79 ? A 0.656 -3.924 -1.963 1.000 1 A PHE 98.496 1
ATOM 613 C CD2 . PHE 79 79 ? A 2.900 -4.136 -2.727 1.000 1 A PHE 98.485 1
ATOM 614 C CE1 . PHE 79 79 ? A 0.233 -4.775 -2.958 1.000 1 A PHE 98.187 1
ATOM 615 C CE2 . PHE 79 79 ? A 2.484 -4.993 -3.721 1.000 1 A PHE 98.261 1
ATOM 616 C CZ . PHE 79 79 ? A 1.146 -5.323 -3.843 1.000 1 A PHE 98.172 1
ATOM 617 N N . LEU 80 80 ? A 2.160 0.600 0.238 1.000 1 A LEU 98.874 1
ATOM 618 C CA . LEU 80 80 ? A 2.236 1.315 1.509 1.000 1 A LEU 98.900 1
ATOM 619 C C . LEU 80 80 ? A 1.457 0.493 2.534 1.000 1 A LEU 98.913 1
ATOM 620 O O . LEU 80 80 ? A 0.261 0.274 2.374 1.000 1 A LEU 98.873 1
ATOM 621 C CB . LEU 80 80 ? A 1.616 2.701 1.421 1.000 1 A LEU 98.774 1
ATOM 622 C CG . LEU 80 80 ? A 2.285 3.754 0.561 1.000 1 A LEU 96.929 1
ATOM 623 C CD1 . LEU 80 80 ? A 3.772 3.839 0.864 1.000 1 A LEU 98.040 1
ATOM 624 C CD2 . LEU 80 80 ? A 1.626 5.092 0.819 1.000 1 A LEU 98.263 1
ATOM 625 N N . SER 81 81 ? A 2.138 0.053 3.596 1.000 1 A SER 98.962 1
ATOM 626 C CA . SER 81 81 ? A 1.501 -0.655 4.699 1.000 1 A SER 98.964 1
ATOM 627 C C . SER 81 81 ? A 1.301 0.327 5.827 1.000 1 A SER 98.981 1
ATOM 628 O O . SER 81 81 ? A 2.258 0.778 6.452 1.000 1 A SER 98.972 1
ATOM 629 C CB . SER 81 81 ? A 2.365 -1.813 5.166 1.000 1 A SER 98.875 1
ATOM 630 O OG . SER 81 81 ? A 2.436 -2.827 4.145 1.000 1 A SER 97.738 1
ATOM 631 N N . VAL 82 82 ? A 0.041 0.674 6.084 1.000 1 A VAL 98.956 1
ATOM 632 C CA . VAL 82 82 ? A -0.305 1.790 6.970 1.000 1 A VAL 98.963 1
ATOM 633 C C . VAL 82 82 ? A -0.864 1.268 8.285 1.000 1 A VAL 98.956 1
ATOM 634 O O . VAL 82 82 ? A -1.786 0.447 8.294 1.000 1 A VAL 98.932 1
ATOM 635 C CB . VAL 82 82 ? A -1.318 2.730 6.319 1.000 1 A VAL 98.962 1
ATOM 636 C CG1 . VAL 82 82 ? A -0.854 3.148 4.922 1.000 1 A VAL 98.968 1
ATOM 637 C CG2 . VAL 82 82 ? A -1.559 3.951 7.179 1.000 1 A VAL 98.959 1
ATOM 638 N N . PHE 83 83 ? A -0.324 1.748 9.393 1.000 1 A PHE 98.981 1
ATOM 639 C CA . PHE 83 83 ? A -0.938 1.597 10.706 1.000 1 A PHE 98.983 1
ATOM 640 C C . PHE 83 83 ? A -1.113 2.996 11.290 1.000 1 A PHE 98.983 1
ATOM 641 O O . PHE 83 83 ? A -0.590 3.970 10.788 1.000 1 A PHE 98.982 1
ATOM 642 C CB . PHE 83 83 ? A -0.117 0.690 11.632 1.000 1 A PHE 98.981 1
ATOM 643 C CG . PHE 83 83 ? A 1.180 1.310 12.090 1.000 1 A PHE 98.984 1
ATOM 644 C CD1 . PHE 83 83 ? A 2.310 1.235 11.291 1.000 1 A PHE 98.981 1
ATOM 645 C CD2 . PHE 83 83 ? A 1.261 1.932 13.329 1.000 1 A PHE 98.982 1
ATOM 646 C CE1 . PHE 83 83 ? A 3.512 1.803 11.717 1.000 1 A PHE 98.979 1
ATOM 647 C CE2 . PHE 83 83 ? A 2.455 2.500 13.751 1.000 1 A PHE 98.973 1
ATOM 648 C CZ . PHE 83 83 ? A 3.569 2.442 12.937 1.000 1 A PHE 98.973 1
ATOM 649 N N . ALA 84 84 ? A -1.899 3.069 12.349 1.000 1 A ALA 98.954 1
ATOM 650 C CA . ALA 84 84 ? A -2.141 4.325 13.045 1.000 1 A ALA 98.956 1
ATOM 651 C C . ALA 84 84 ? A -1.381 4.299 14.370 1.000 1 A ALA 98.959 1
ATOM 652 O O . ALA 84 84 ? A -1.434 3.309 15.094 1.000 1 A ALA 98.944 1
ATOM 653 C CB . ALA 84 84 ? A -3.620 4.560 13.266 1.000 1 A ALA 98.923 1
ATOM 654 N N . ILE 85 85 ? A -0.714 5.396 14.677 1.000 1 A ILE 98.914 1
ATOM 655 C CA . ILE 85 85 ? A 0.135 5.419 15.881 1.000 1 A ILE 98.885 1
ATOM 656 C C . ILE 85 85 ? A -0.638 5.347 17.165 1.000 1 A ILE 98.871 1
ATOM 657 O O . ILE 85 85 ? A -0.086 5.139 18.249 1.000 1 A ILE 98.804 1
ATOM 658 C CB . ILE 85 85 ? A 1.114 6.618 15.863 1.000 1 A ILE 98.829 1
ATOM 659 C CG1 . ILE 85 85 ? A 0.361 7.970 15.870 1.000 1 A ILE 98.701 1
ATOM 660 C CG2 . ILE 85 85 ? A 2.033 6.507 14.636 1.000 1 A ILE 98.643 1
ATOM 661 C CD1 . ILE 85 85 ? A 0.030 8.488 17.240 1.000 1 A ILE 98.369 1
ATOM 662 N N . ASN 86 86 ? A -1.978 5.488 17.107 1.000 1 A ASN 98.870 1
ATOM 663 C CA . ASN 86 86 ? A -2.851 5.408 18.266 1.000 1 A ASN 98.837 1
ATOM 664 C C . ASN 86 86 ? A -3.671 4.111 18.276 1.000 1 A ASN 98.832 1
ATOM 665 O O . ASN 86 86 ? A -4.693 4.032 18.958 1.000 1 A ASN 98.749 1
ATOM 666 C CB . ASN 86 86 ? A -3.799 6.597 18.309 1.000 1 A ASN 98.773 1
ATOM 667 C CG . ASN 86 86 ? A -4.789 6.563 17.136 1.000 1 A ASN 98.728 1
ATOM 668 O OD1 . ASN 86 86 ? A -4.544 5.941 16.120 1.000 1 A ASN 98.513 1
ATOM 669 N ND2 . ASN 86 86 ? A -5.913 7.259 17.295 1.000 1 A ASN 97.946 1
ATOM 670 N N . ASN 87 87 ? A -3.234 3.081 17.505 1.000 1 A ASN 98.742 1
ATOM 671 C CA . ASN 87 87 ? A -4.014 1.858 17.340 1.000 1 A ASN 98.718 1
ATOM 672 C C . ASN 87 87 ? A -3.055 0.684 17.274 1.000 1 A ASN 98.793 1
ATOM 673 O O . ASN 87 87 ? A -2.579 0.308 16.195 1.000 1 A ASN 98.747 1
ATOM 674 C CB . ASN 87 87 ? A -4.882 1.971 16.071 1.000 1 A ASN 98.424 1
ATOM 675 C CG . ASN 87 87 ? A -5.816 0.819 15.912 1.000 1 A ASN 97.277 1
ATOM 676 O OD1 . ASN 87 87 ? A -5.620 -0.287 16.445 1.000 1 A ASN 92.590 1
ATOM 677 N ND2 . ASN 87 87 ? A -6.878 1.040 15.151 1.000 1 A ASN 90.757 1
ATOM 678 N N . THR 88 88 ? A -2.773 0.088 18.437 1.000 1 A THR 98.848 1
ATOM 679 C CA . THR 88 88 ? A -1.813 -0.989 18.516 1.000 1 A THR 98.825 1
ATOM 680 C C . THR 88 88 ? A -2.213 -2.175 17.637 1.000 1 A THR 98.860 1
ATOM 681 O O . THR 88 88 ? A -1.369 -2.813 17.005 1.000 1 A THR 98.805 1
ATOM 682 C CB . THR 88 88 ? A -1.639 -1.447 19.971 1.000 1 A THR 98.536 1
ATOM 683 O OG1 . THR 88 88 ? A -1.048 -0.377 20.739 1.000 1 A THR 93.587 1
ATOM 684 C CG2 . THR 88 88 ? A -0.761 -2.670 20.067 1.000 1 A THR 92.570 1
ATOM 685 N N . LYS 89 89 ? A -3.532 -2.477 17.578 1.000 1 A LYS 98.873 1
ATOM 686 C CA . LYS 89 89 ? A -3.960 -3.590 16.739 1.000 1 A LYS 98.850 1
ATOM 687 C C . LYS 89 89 ? A -3.585 -3.364 15.287 1.000 1 A LYS 98.860 1
ATOM 688 O O . LYS 89 89 ? A -3.149 -4.286 14.581 1.000 1 A LYS 98.787 1
ATOM 689 C CB . LYS 89 89 ? A -5.495 -3.787 16.899 1.000 1 A LYS 98.735 1
ATOM 690 C CG . LYS 89 89 ? A -6.056 -4.911 16.009 1.000 1 A LYS 96.074 1
ATOM 691 C CD . LYS 89 89 ? A -5.471 -6.279 16.301 1.000 1 A LYS 89.439 1
ATOM 692 C CE . LYS 89 89 ? A -6.363 -7.386 15.802 1.000 1 A LYS 89.436 1
ATOM 693 N NZ . LYS 89 89 ? A -6.491 -7.332 14.311 1.000 1 A LYS 81.664 1
ATOM 694 N N . SER 90 90 ? A -3.730 -2.111 14.781 1.000 1 A SER 98.925 1
ATOM 695 C CA . SER 90 90 ? A -3.362 -1.835 13.405 1.000 1 A SER 98.912 1
ATOM 696 C C . SER 90 90 ? A -1.867 -2.091 13.179 1.000 1 A SER 98.901 1
ATOM 697 O O . SER 90 90 ? A -1.476 -2.500 12.077 1.000 1 A SER 98.847 1
ATOM 698 C CB . SER 90 90 ? A -3.743 -0.409 13.013 1.000 1 A SER 98.914 1
ATOM 699 O OG . SER 90 90 ? A -2.894 0.555 13.600 1.000 1 A SER 98.920 1
ATOM 700 N N . PHE 91 91 ? A -1.040 -1.848 14.193 1.000 1 A PHE 98.951 1
ATOM 701 C CA . PHE 91 91 ? A 0.392 -2.114 14.072 1.000 1 A PHE 98.947 1
ATOM 702 C C . PHE 91 91 ? A 0.655 -3.631 14.058 1.000 1 A PHE 98.927 1
ATOM 703 O O . PHE 91 91 ? A 1.455 -4.138 13.253 1.000 1 A PHE 98.881 1
ATOM 704 C CB . PHE 91 91 ? A 1.122 -1.446 15.230 1.000 1 A PHE 98.923 1
ATOM 705 C CG . PHE 91 91 ? A 2.607 -1.658 15.215 1.000 1 A PHE 98.919 1
ATOM 706 C CD1 . PHE 91 91 ? A 3.390 -1.070 14.238 1.000 1 A PHE 98.894 1
ATOM 707 C CD2 . PHE 91 91 ? A 3.199 -2.452 16.181 1.000 1 A PHE 98.867 1
ATOM 708 C CE1 . PHE 91 91 ? A 4.751 -1.253 14.228 1.000 1 A PHE 98.824 1
ATOM 709 C CE2 . PHE 91 91 ? A 4.566 -2.640 16.172 1.000 1 A PHE 98.758 1
ATOM 710 C CZ . PHE 91 91 ? A 5.353 -2.049 15.196 1.000 1 A PHE 98.775 1
ATOM 711 N N . GLU 92 92 ? A -0.061 -4.385 14.926 1.000 1 A GLU 98.835 1
ATOM 712 C CA . GLU 92 92 ? A 0.050 -5.831 14.929 1.000 1 A GLU 98.719 1
ATOM 713 C C . GLU 92 92 ? A -0.390 -6.428 13.604 1.000 1 A GLU 98.619 1
ATOM 714 O O . GLU 92 92 ? A 0.139 -7.449 13.150 1.000 1 A GLU 98.296 1
ATOM 715 C CB . GLU 92 92 ? A -0.753 -6.427 16.087 1.000 1 A GLU 98.554 1
ATOM 716 C CG . GLU 92 92 ? A -0.218 -5.961 17.443 1.000 1 A GLU 98.104 1
ATOM 717 C CD . GLU 92 92 ? A -1.145 -6.265 18.604 1.000 1 A GLU 97.378 1
ATOM 718 O OE1 . GLU 92 92 ? A -2.303 -6.688 18.390 1.000 1 A GLU 94.608 1
ATOM 719 O OE2 . GLU 92 92 ? A -0.704 -6.051 19.768 1.000 1 A GLU 94.563 1
ATOM 720 N N . ASP 93 93 ? A -1.350 -5.764 12.931 1.000 1 A ASP 98.628 1
ATOM 721 C CA . ASP 93 93 ? A -1.861 -6.221 11.646 1.000 1 A ASP 98.521 1
ATOM 722 C C . ASP 93 93 ? A -0.849 -6.099 10.507 1.000 1 A ASP 98.590 1
ATOM 723 O O . ASP 93 93 ? A -1.047 -6.701 9.460 1.000 1 A ASP 98.238 1
ATOM 724 C CB . ASP 93 93 ? A -3.118 -5.457 11.244 1.000 1 A ASP 98.256 1
ATOM 725 C CG . ASP 93 93 ? A -4.366 -5.882 12.000 1.000 1 A ASP 97.698 1
ATOM 726 O OD1 . ASP 93 93 ? A -4.334 -6.956 12.656 1.000 1 A ASP 95.811 1
ATOM 727 O OD2 . ASP 93 93 ? A -5.374 -5.169 11.910 1.000 1 A ASP 95.110 1
ATOM 728 N N . ILE 94 94 ? A 0.216 -5.303 10.674 1.000 1 A ILE 98.777 1
ATOM 729 C CA . ILE 94 94 ? A 1.175 -5.086 9.598 1.000 1 A ILE 98.782 1
ATOM 730 C C . ILE 94 94 ? A 1.740 -6.424 9.111 1.000 1 A ILE 98.618 1
ATOM 731 O O . ILE 94 94 ? A 1.914 -6.625 7.893 1.000 1 A ILE 98.412 1
ATOM 732 C CB . ILE 94 94 ? A 2.300 -4.135 10.032 1.000 1 A ILE 98.822 1
ATOM 733 C CG1 . ILE 94 94 ? A 1.742 -2.736 10.260 1.000 1 A ILE 98.839 1
ATOM 734 C CG2 . ILE 94 94 ? A 3.448 -4.136 9.055 1.000 1 A ILE 98.767 1
ATOM 735 C CD1 . ILE 94 94 ? A 1.216 -2.047 9.020 1.000 1 A ILE 98.786 1
ATOM 736 N N . HIS 95 95 ? A 1.989 -7.353 10.034 1.000 1 A HIS 98.326 1
ATOM 737 C CA . HIS 95 95 ? A 2.485 -8.676 9.658 1.000 1 A HIS 97.826 1
ATOM 738 C C . HIS 95 95 ? A 1.545 -9.382 8.677 1.000 1 A HIS 97.635 1
ATOM 739 O O . HIS 95 95 ? A 1.978 -9.951 7.680 1.000 1 A HIS 97.344 1
ATOM 740 C CB . HIS 95 95 ? A 2.647 -9.540 10.911 1.000 1 A HIS 96.985 1
ATOM 741 C CG . HIS 95 95 ? A 2.798 -11.002 10.628 1.000 1 A HIS 83.112 1
ATOM 742 N ND1 . HIS 95 95 ? A 4.011 -11.537 10.244 1.000 1 A HIS 78.610 1
ATOM 743 C CD2 . HIS 95 95 ? A 1.882 -11.997 10.687 1.000 1 A HIS 79.844 1
ATOM 744 C CE1 . HIS 95 95 ? A 3.853 -12.832 10.074 1.000 1 A HIS 77.485 1
ATOM 745 N NE2 . HIS 95 95 ? A 2.581 -13.139 10.312 1.000 1 A HIS 71.342 1
ATOM 746 N N . HIS 96 96 ? A 0.226 -9.320 8.954 1.000 1 A HIS 97.671 1
ATOM 747 C CA . HIS 96 96 ? A -0.761 -9.945 8.066 1.000 1 A HIS 97.166 1
ATOM 748 C C . HIS 96 96 ? A -0.703 -9.387 6.665 1.000 1 A HIS 97.192 1
ATOM 749 O O . HIS 96 96 ? A -0.687 -10.125 5.681 1.000 1 A HIS 96.909 1
ATOM 750 C CB . HIS 96 96 ? A -2.151 -9.763 8.655 1.000 1 A HIS 96.078 1
ATOM 751 C CG . HIS 96 96 ? A -3.268 -9.990 7.691 1.000 1 A HIS 94.931 1
ATOM 752 N ND1 . HIS 96 96 ? A -3.798 -11.248 7.471 1.000 1 A HIS 91.752 1
ATOM 753 C CD2 . HIS 96 96 ? A -3.945 -9.113 6.905 1.000 1 A HIS 92.375 1
ATOM 754 C CE1 . HIS 96 96 ? A -4.757 -11.140 6.574 1.000 1 A HIS 91.204 1
ATOM 755 N NE2 . HIS 96 96 ? A -4.875 -9.861 6.208 1.000 1 A HIS 90.436 1
ATOM 756 N N . TYR 97 97 ? A -0.677 -8.040 6.557 1.000 1 A TYR 97.482 1
ATOM 757 C CA . TYR 97 97 ? A -0.658 -7.407 5.243 1.000 1 A TYR 97.468 1
ATOM 758 C C . TYR 97 97 ? A 0.619 -7.749 4.496 1.000 1 A TYR 97.550 1
ATOM 759 O O . TYR 97 97 ? A 0.577 -8.041 3.297 1.000 1 A TYR 97.223 1
ATOM 760 C CB . TYR 97 97 ? A -0.882 -5.897 5.371 1.000 1 A TYR 97.379 1
ATOM 761 C CG . TYR 97 97 ? A -2.283 -5.617 5.823 1.000 1 A TYR 97.237 1
ATOM 762 C CD1 . TYR 97 97 ? A -3.347 -5.771 4.930 1.000 1 A TYR 96.757 1
ATOM 763 C CD2 . TYR 97 97 ? A -2.564 -5.268 7.136 1.000 1 A TYR 96.901 1
ATOM 764 C CE1 . TYR 97 97 ? A -4.671 -5.583 5.350 1.000 1 A TYR 96.165 1
ATOM 765 C CE2 . TYR 97 97 ? A -3.865 -5.078 7.566 1.000 1 A TYR 96.559 1
ATOM 766 C CZ . TYR 97 97 ? A -4.912 -5.249 6.670 1.000 1 A TYR 96.292 1
ATOM 767 O OH . TYR 97 97 ? A -6.216 -5.102 7.108 1.000 1 A TYR 95.524 1
ATOM 768 N N . ARG 98 98 ? A 1.769 -7.737 5.198 1.000 1 A ARG 97.859 1
ATOM 769 C CA . ARG 98 98 ? A 3.030 -8.130 4.558 1.000 1 A ARG 97.766 1
ATOM 770 C C . ARG 98 98 ? A 3.001 -9.555 4.032 1.000 1 A ARG 97.651 1
ATOM 771 O O . ARG 98 98 ? A 3.455 -9.828 2.940 1.000 1 A ARG 97.290 1
ATOM 772 C CB . ARG 98 98 ? A 4.185 -7.938 5.539 1.000 1 A ARG 97.589 1
ATOM 773 C CG . ARG 98 98 ? A 5.540 -8.322 5.001 1.000 1 A ARG 95.776 1
ATOM 774 C CD . ARG 98 98 ? A 6.618 -7.764 5.878 1.000 1 A ARG 93.182 1
ATOM 775 N NE . ARG 98 98 ? A 7.962 -8.238 5.527 1.000 1 A ARG 90.870 1
ATOM 776 C CZ . ARG 98 98 ? A 8.734 -7.650 4.641 1.000 1 A ARG 90.048 1
ATOM 777 N NH1 . ARG 98 98 ? A 8.348 -6.551 4.025 1.000 1 A ARG 82.451 1
ATOM 778 N NH2 . ARG 98 98 ? A 9.927 -8.174 4.371 1.000 1 A ARG 83.532 1
ATOM 779 N N . GLU 99 99 ? A 2.381 -10.475 4.833 1.000 1 A GLU 97.681 1
ATOM 780 C CA . GLU 99 99 ? A 2.295 -11.862 4.387 1.000 1 A GLU 97.109 1
ATOM 781 C C . GLU 99 99 ? A 1.410 -11.991 3.164 1.000 1 A GLU 96.441 1
ATOM 782 O O . GLU 99 99 ? A 1.768 -12.710 2.231 1.000 1 A GLU 96.072 1
ATOM 783 C CB . GLU 99 99 ? A 1.769 -12.736 5.514 1.000 1 A GLU 96.731 1
ATOM 784 C CG . GLU 99 99 ? A 2.751 -12.913 6.669 1.000 1 A GLU 94.011 1
ATOM 785 C CD . GLU 99 99 ? A 4.041 -13.580 6.234 1.000 1 A GLU 89.842 1
ATOM 786 O OE1 . GLU 99 99 ? A 3.980 -14.589 5.498 1.000 1 A GLU 82.584 1
ATOM 787 O OE2 . GLU 99 99 ? A 5.124 -13.097 6.649 1.000 1 A GLU 82.096 1
ATOM 788 N N . GLN 100 100 ? A 0.252 -11.284 3.146 1.000 1 A GLN 96.551 1
ATOM 789 C CA . GLN 100 100 ? A -0.625 -11.363 1.989 1.000 1 A GLN 96.125 1
ATOM 790 C C . GLN 100 100 ? A 0.036 -10.804 0.744 1.000 1 A GLN 96.456 1
ATOM 791 O O . GLN 100 100 ? A -0.120 -11.347 -0.344 1.000 1 A GLN 95.826 1
ATOM 792 C CB . GLN 100 100 ? A -1.943 -10.644 2.276 1.000 1 A GLN 95.199 1
ATOM 793 C CG . GLN 100 100 ? A -2.745 -11.305 3.411 1.000 1 A GLN 93.112 1
ATOM 794 C CD . GLN 100 100 ? A -3.007 -12.767 3.153 1.000 1 A GLN 91.101 1
ATOM 795 O OE1 . GLN 100 100 ? A -3.548 -13.149 2.095 1.000 1 A GLN 87.213 1
ATOM 796 N NE2 . GLN 100 100 ? A -2.601 -13.616 4.081 1.000 1 A GLN 85.408 1
ATOM 797 N N . ILE 101 101 ? A 0.772 -9.690 0.882 1.000 1 A ILE 96.936 1
ATOM 798 C CA . ILE 101 101 ? A 1.450 -9.087 -0.236 1.000 1 A ILE 97.497 1
ATOM 799 C C . ILE 101 101 ? A 2.494 -10.045 -0.800 1.000 1 A ILE 97.677 1
ATOM 800 O O . ILE 101 101 ? A 2.551 -10.271 -2.018 1.000 1 A ILE 97.714 1
ATOM 801 C CB . ILE 101 101 ? A 2.098 -7.740 0.169 1.000 1 A ILE 97.860 1
ATOM 802 C CG1 . ILE 101 101 ? A 0.999 -6.726 0.474 1.000 1 A ILE 97.926 1
ATOM 803 C CG2 . ILE 101 101 ? A 3.054 -7.257 -0.919 1.000 1 A ILE 97.974 1
ATOM 804 C CD1 . ILE 101 101 ? A 1.474 -5.531 1.253 1.000 1 A ILE 97.809 1
ATOM 805 N N . LYS 102 102 ? A 3.303 -10.654 0.082 1.000 1 A LYS 97.632 1
ATOM 806 C CA . LYS 102 102 ? A 4.340 -11.602 -0.379 1.000 1 A LYS 97.298 1
ATOM 807 C C . LYS 102 102 ? A 3.689 -12.802 -1.048 1.000 1 A LYS 96.970 1
ATOM 808 O O . LYS 102 102 ? A 4.230 -13.316 -2.038 1.000 1 A LYS 96.904 1
ATOM 809 C CB . LYS 102 102 ? A 5.203 -12.041 0.807 1.000 1 A LYS 97.112 1
ATOM 810 C CG . LYS 102 102 ? A 6.099 -10.932 1.356 1.000 1 A LYS 94.521 1
ATOM 811 C CD . LYS 102 102 ? A 6.623 -11.259 2.757 1.000 1 A LYS 91.224 1
ATOM 812 C CE . LYS 102 102 ? A 7.378 -12.583 2.799 1.000 1 A LYS 85.348 1
ATOM 813 N NZ . LYS 102 102 ? A 7.873 -12.875 4.168 1.000 1 A LYS 86.705 1
ATOM 814 N N . ARG 103 103 ? A 2.519 -13.252 -0.522 1.000 1 A ARG 96.824 1
ATOM 815 C CA . ARG 103 103 ? A 1.850 -14.412 -1.126 1.000 1 A ARG 95.816 1
ATOM 816 C C . ARG 103 103 ? A 1.373 -14.106 -2.540 1.000 1 A ARG 96.005 1
ATOM 817 O O . ARG 103 103 ? A 1.613 -14.897 -3.449 1.000 1 A ARG 95.933 1
ATOM 818 C CB . ARG 103 103 ? A 0.697 -14.852 -0.250 1.000 1 A ARG 94.324 1
ATOM 819 C CG . ARG 103 103 ? A 1.103 -15.503 1.042 1.000 1 A ARG 86.818 1
ATOM 820 C CD . ARG 103 103 ? A -0.098 -15.737 1.961 1.000 1 A ARG 82.738 1
ATOM 821 N NE . ARG 103 103 ? A 0.341 -16.228 3.251 1.000 1 A ARG 78.923 1
ATOM 822 C CZ . ARG 103 103 ? A -0.397 -16.301 4.339 1.000 1 A ARG 75.478 1
ATOM 823 N NH1 . ARG 103 103 ? A -1.646 -15.889 4.291 1.000 1 A ARG 70.805 1
ATOM 824 N NH2 . ARG 103 103 ? A 0.104 -16.780 5.461 1.000 1 A ARG 69.860 1
ATOM 825 N N . VAL 104 104 ? A 0.652 -12.962 -2.735 1.000 1 A VAL 95.537 1
ATOM 826 C CA . VAL 104 104 ? A 0.081 -12.724 -4.063 1.000 1 A VAL 95.275 1
ATOM 827 C C . VAL 104 104 ? A 1.176 -12.360 -5.080 1.000 1 A VAL 96.093 1
ATOM 828 O O . VAL 104 104 ? A 0.984 -12.615 -6.268 1.000 1 A VAL 95.563 1
ATOM 829 C CB . VAL 104 104 ? A -1.007 -11.636 -4.059 1.000 1 A VAL 93.239 1
ATOM 830 C CG1 . VAL 104 104 ? A -2.128 -12.017 -3.115 1.000 1 A VAL 90.481 1
ATOM 831 C CG2 . VAL 104 104 ? A -0.440 -10.262 -3.719 1.000 1 A VAL 88.988 1
ATOM 832 N N . LYS 105 105 ? A 2.275 -11.789 -4.615 1.000 1 A LYS 96.351 1
ATOM 833 C CA . LYS 105 105 ? A 3.392 -11.466 -5.509 1.000 1 A LYS 96.537 1
ATOM 834 C C . LYS 105 105 ? A 4.322 -12.656 -5.717 1.000 1 A LYS 96.342 1
ATOM 835 O O . LYS 105 105 ? A 5.201 -12.586 -6.572 1.000 1 A LYS 95.535 1
ATOM 836 C CB . LYS 105 105 ? A 4.169 -10.298 -4.928 1.000 1 A LYS 96.486 1
ATOM 837 C CG . LYS 105 105 ? A 3.379 -8.962 -4.851 1.000 1 A LYS 96.050 1
ATOM 838 C CD . LYS 105 105 ? A 2.986 -8.462 -6.219 1.000 1 A LYS 95.519 1
ATOM 839 C CE . LYS 105 105 ? A 4.209 -8.035 -7.032 1.000 1 A LYS 95.058 1
ATOM 840 N NZ . LYS 105 105 ? A 3.790 -7.417 -8.308 1.000 1 A LYS 94.950 1
ATOM 841 N N . ASP 106 106 ? A 4.141 -13.738 -4.944 1.000 1 A ASP 96.764 1
ATOM 842 C CA . ASP 106 106 ? A 5.036 -14.897 -4.998 1.000 1 A ASP 96.267 1
ATOM 843 C C . ASP 106 106 ? A 6.485 -14.439 -4.947 1.000 1 A ASP 96.446 1
ATOM 844 O O . ASP 106 106 ? A 7.311 -14.823 -5.768 1.000 1 A ASP 95.176 1
ATOM 845 C CB . ASP 106 106 ? A 4.775 -15.754 -6.228 1.000 1 A ASP 95.206 1
ATOM 846 C CG . ASP 106 106 ? A 5.526 -17.072 -6.219 1.000 1 A ASP 91.764 1
ATOM 847 O OD1 . ASP 106 106 ? A 5.917 -17.527 -5.103 1.000 1 A ASP 88.861 1
ATOM 848 O OD2 . ASP 106 106 ? A 5.748 -17.646 -7.289 1.000 1 A ASP 87.749 1
ATOM 849 N N . SER 107 107 ? A 6.777 -13.583 -3.956 1.000 1 A SER 96.023 1
ATOM 850 C CA . SER 107 107 ? A 8.109 -12.981 -3.855 1.000 1 A SER 95.269 1
ATOM 851 C C . SER 107 107 ? A 8.352 -12.528 -2.419 1.000 1 A SER 96.130 1
ATOM 852 O O . SER 107 107 ? A 7.422 -12.040 -1.754 1.000 1 A SER 96.237 1
ATOM 853 C CB . SER 107 107 ? A 8.236 -11.781 -4.796 1.000 1 A SER 93.556 1
ATOM 854 O OG . SER 107 107 ? A 9.436 -11.077 -4.585 1.000 1 A SER 89.821 1
ATOM 855 N N . GLU 108 108 ? A 9.565 -12.673 -1.968 1.000 1 A GLU 95.605 1
ATOM 856 C CA . GLU 108 108 ? A 10.002 -12.111 -0.695 1.000 1 A GLU 95.099 1
ATOM 857 C C . GLU 108 108 ? A 10.639 -10.730 -0.858 1.000 1 A GLU 95.245 1
ATOM 858 O O . GLU 108 108 ? A 11.028 -10.116 0.129 1.000 1 A GLU 92.784 1
ATOM 859 C CB . GLU 108 108 ? A 10.982 -13.050 -0.004 1.000 1 A GLU 93.069 1
ATOM 860 C CG . GLU 108 108 ? A 10.317 -14.324 0.476 1.000 1 A GLU 89.804 1
ATOM 861 C CD . GLU 108 108 ? A 11.298 -15.346 0.991 1.000 1 A GLU 86.988 1
ATOM 862 O OE1 . GLU 108 108 ? A 11.848 -16.098 0.168 1.000 1 A GLU 78.853 1
ATOM 863 O OE2 . GLU 108 108 ? A 11.512 -15.376 2.218 1.000 1 A GLU 77.908 1
ATOM 864 N N . ASP 109 109 ? A 10.711 -10.229 -2.107 1.000 1 A ASP 95.428 1
ATOM 865 C CA . ASP 109 109 ? A 11.360 -8.951 -2.437 1.000 1 A ASP 95.731 1
ATOM 866 C C . ASP 109 109 ? A 10.317 -8.076 -3.149 1.000 1 A ASP 96.371 1
ATOM 867 O O . ASP 109 109 ? A 10.302 -8.000 -4.367 1.000 1 A ASP 95.247 1
ATOM 868 C CB . ASP 109 109 ? A 12.586 -9.170 -3.321 1.000 1 A ASP 93.944 1
ATOM 869 C CG . ASP 109 109 ? A 13.315 -7.867 -3.622 1.000 1 A ASP 91.996 1
ATOM 870 O OD1 . ASP 109 109 ? A 13.194 -6.907 -2.833 1.000 1 A ASP 89.590 1
ATOM 871 O OD2 . ASP 109 109 ? A 14.030 -7.832 -4.657 1.000 1 A ASP 88.032 1
ATOM 872 N N . VAL 110 110 ? A 9.445 -7.463 -2.351 1.000 1 A VAL 97.945 1
ATOM 873 C CA . VAL 110 110 ? A 8.365 -6.625 -2.871 1.000 1 A VAL 98.304 1
ATOM 874 C C . VAL 110 110 ? A 8.559 -5.238 -2.289 1.000 1 A VAL 98.505 1
ATOM 875 O O . VAL 110 110 ? A 8.634 -5.097 -1.064 1.000 1 A VAL 98.434 1
ATOM 876 C CB . VAL 110 110 ? A 6.981 -7.166 -2.478 1.000 1 A VAL 98.055 1
ATOM 877 C CG1 . VAL 110 110 ? A 6.790 -8.598 -2.977 1.000 1 A VAL 97.661 1
ATOM 878 C CG2 . VAL 110 110 ? A 5.891 -6.254 -3.003 1.000 1 A VAL 97.975 1
ATOM 879 N N . PRO 111 111 ? A 8.583 -4.184 -3.124 1.000 1 A PRO 98.715 1
ATOM 880 C CA . PRO 111 111 ? A 8.764 -2.842 -2.557 1.000 1 A PRO 98.785 1
ATOM 881 C C . PRO 111 111 ? A 7.634 -2.473 -1.616 1.000 1 A PRO 98.840 1
ATOM 882 O O . PRO 111 111 ? A 6.470 -2.586 -1.956 1.000 1 A PRO 98.827 1
ATOM 883 C CB . PRO 111 111 ? A 8.772 -1.938 -3.784 1.000 1 A PRO 98.718 1
ATOM 884 C CG . PRO 111 111 ? A 9.223 -2.852 -4.901 1.000 1 A PRO 98.556 1
ATOM 885 C CD . PRO 111 111 ? A 8.589 -4.171 -4.587 1.000 1 A PRO 98.611 1
ATOM 886 N N . MET 112 112 ? A 7.989 -2.086 -0.391 1.000 1 A MET 98.783 1
ATOM 887 C CA . MET 112 112 ? A 7.037 -1.684 0.626 1.000 1 A MET 98.799 1
ATOM 888 C C . MET 112 112 ? A 7.605 -0.545 1.416 1.000 1 A MET 98.872 1
ATOM 889 O O . MET 112 112 ? A 8.820 -0.414 1.559 1.000 1 A MET 98.761 1
ATOM 890 C CB . MET 112 112 ? A 6.726 -2.821 1.594 1.000 1 A MET 98.377 1
ATOM 891 C CG . MET 112 112 ? A 6.078 -4.031 0.990 1.000 1 A MET 92.870 1
ATOM 892 S SD . MET 112 112 ? A 5.562 -5.122 2.326 1.000 1 A MET 93.388 1
ATOM 893 C CE . MET 112 112 ? A 5.536 -6.708 1.470 1.000 1 A MET 84.259 1
ATOM 894 N N . VAL 113 113 ? A 6.712 0.269 1.994 1.000 1 A VAL 98.961 1
ATOM 895 C CA . VAL 113 113 ? A 7.065 1.302 2.956 1.000 1 A VAL 98.978 1
ATOM 896 C C . VAL 113 113 ? A 6.105 1.156 4.134 1.000 1 A VAL 98.984 1
ATOM 897 O O . VAL 113 113 ? A 4.904 1.013 3.947 1.000 1 A VAL 98.979 1
ATOM 898 C CB . VAL 113 113 ? A 6.955 2.728 2.352 1.000 1 A VAL 98.971 1
ATOM 899 C CG1 . VAL 113 113 ? A 8.003 2.903 1.235 1.000 1 A VAL 98.935 1
ATOM 900 C CG2 . VAL 113 113 ? A 7.120 3.783 3.443 1.000 1 A VAL 98.939 1
ATOM 901 N N . LEU 114 114 ? A 6.647 1.154 5.352 1.000 1 A LEU 98.978 1
ATOM 902 C CA . LEU 114 114 ? A 5.849 1.128 6.554 1.000 1 A LEU 98.986 1
ATOM 903 C C . LEU 114 114 ? A 5.475 2.564 6.919 1.000 1 A LEU 98.989 1
ATOM 904 O O . LEU 114 114 ? A 6.347 3.424 7.063 1.000 1 A LEU 98.983 1
ATOM 905 C CB . LEU 114 114 ? A 6.626 0.491 7.709 1.000 1 A LEU 98.976 1
ATOM 906 C CG . LEU 114 114 ? A 5.892 0.432 9.040 1.000 1 A LEU 98.933 1
ATOM 907 C CD1 . LEU 114 114 ? A 4.697 -0.499 8.957 1.000 1 A LEU 98.901 1
ATOM 908 C CD2 . LEU 114 114 ? A 6.826 0.002 10.136 1.000 1 A LEU 98.900 1
ATOM 909 N N . VAL 115 115 ? A 4.177 2.820 7.053 1.000 1 A VAL 98.985 1
ATOM 910 C CA . VAL 115 115 ? A 3.659 4.172 7.303 1.000 1 A VAL 98.991 1
ATOM 911 C C . VAL 115 115 ? A 2.937 4.179 8.634 1.000 1 A VAL 98.992 1
ATOM 912 O O . VAL 115 115 ? A 1.968 3.426 8.822 1.000 1 A VAL 98.989 1
ATOM 913 C CB . VAL 115 115 ? A 2.725 4.625 6.176 1.000 1 A VAL 98.986 1
ATOM 914 C CG1 . VAL 115 115 ? A 3.488 4.699 4.845 1.000 1 A VAL 98.979 1
ATOM 915 C CG2 . VAL 115 115 ? A 2.104 5.979 6.504 1.000 1 A VAL 98.977 1
ATOM 916 N N . GLY 116 116 ? A 3.373 5.002 9.551 1.000 1 A GLY 98.986 1
ATOM 917 C CA . GLY 116 116 ? A 2.718 5.205 10.834 1.000 1 A GLY 98.982 1
ATOM 918 C C . GLY 116 116 ? A 1.959 6.514 10.786 1.000 1 A GLY 98.980 1
ATOM 919 O O . GLY 116 116 ? A 2.539 7.588 10.928 1.000 1 A GLY 98.960 1
ATOM 920 N N . ASN 117 117 ? A 0.649 6.413 10.598 1.000 1 A ASN 98.961 1
ATOM 921 C CA . ASN 117 117 ? A -0.175 7.591 10.315 1.000 1 A ASN 98.960 1
ATOM 922 C C . ASN 117 117 ? A -0.808 8.145 11.573 1.000 1 A ASN 98.945 1
ATOM 923 O O . ASN 117 117 ? A -0.846 7.462 12.617 1.000 1 A ASN 98.918 1
ATOM 924 C CB . ASN 117 117 ? A -1.252 7.227 9.273 1.000 1 A ASN 98.955 1
ATOM 925 C CG . ASN 117 117 ? A -1.960 8.435 8.733 1.000 1 A ASN 98.939 1
ATOM 926 O OD1 . ASN 117 117 ? A -1.327 9.423 8.396 1.000 1 A ASN 98.690 1
ATOM 927 N ND2 . ASN 117 117 ? A -3.275 8.371 8.665 1.000 1 A ASN 98.711 1
ATOM 928 N N . LYS 118 118 ? A -1.332 9.338 11.479 1.000 1 A LYS 98.901 1
ATOM 929 C CA . LYS 118 118 ? A -1.988 10.061 12.550 1.000 1 A LYS 98.859 1
ATOM 930 C C . LYS 118 118 ? A -0.987 10.568 13.586 1.000 1 A LYS 98.869 1
ATOM 931 O O . LYS 118 118 ? A -1.251 10.609 14.780 1.000 1 A LYS 98.840 1
ATOM 932 C CB . LYS 118 118 ? A -3.102 9.258 13.232 1.000 1 A LYS 98.810 1
ATOM 933 C CG . LYS 118 118 ? A -4.138 8.666 12.275 1.000 1 A LYS 98.663 1
ATOM 934 C CD . LYS 118 118 ? A -5.372 8.176 12.994 1.000 1 A LYS 98.456 1
ATOM 935 C CE . LYS 118 118 ? A -6.292 7.479 12.004 1.000 1 A LYS 98.403 1
ATOM 936 N NZ . LYS 118 118 ? A -7.550 7.030 12.657 1.000 1 A LYS 98.374 1
ATOM 937 N N . SER 119 119 ? A 0.222 10.969 13.107 1.000 1 A SER 98.836 1
ATOM 938 C CA . SER 119 119 ? A 1.256 11.479 13.983 1.000 1 A SER 98.766 1
ATOM 939 C C . SER 119 119 ? A 0.864 12.774 14.671 1.000 1 A SER 98.752 1
ATOM 940 O O . SER 119 119 ? A 1.500 13.182 15.650 1.000 1 A SER 98.481 1
ATOM 941 C CB . SER 119 119 ? A 2.558 11.720 13.224 1.000 1 A SER 98.558 1
ATOM 942 O OG . SER 119 119 ? A 2.381 12.746 12.236 1.000 1 A SER 94.223 1
ATOM 943 N N . ASP 120 120 ? A -0.194 13.452 14.191 1.000 1 A ASP 98.851 1
ATOM 944 C CA . ASP 120 120 ? A -0.696 14.651 14.838 1.000 1 A ASP 98.827 1
ATOM 945 C C . ASP 120 120 ? A -1.346 14.385 16.171 1.000 1 A ASP 98.773 1
ATOM 946 O O . ASP 120 120 ? A -1.470 15.305 16.987 1.000 1 A ASP 98.618 1
ATOM 947 C CB . ASP 120 120 ? A -1.702 15.378 13.918 1.000 1 A ASP 98.824 1
ATOM 948 C CG . ASP 120 120 ? A -2.837 14.447 13.538 1.000 1 A ASP 98.855 1
ATOM 949 O OD1 . ASP 120 120 ? A -2.599 13.541 12.717 1.000 1 A ASP 98.655 1
ATOM 950 O OD2 . ASP 120 120 ? A -3.964 14.648 14.051 1.000 1 A ASP 98.547 1
ATOM 951 N N . LEU 121 121 ? A -1.795 13.130 16.415 1.000 1 A LEU 98.631 1
ATOM 952 C CA . LEU 121 121 ? A -2.558 12.848 17.626 1.000 1 A LEU 98.472 1
ATOM 953 C C . LEU 121 121 ? A -1.665 12.714 18.850 1.000 1 A LEU 98.359 1
ATOM 954 O O . LEU 121 121 ? A -0.555 12.189 18.769 1.000 1 A LEU 98.169 1
ATOM 955 C CB . LEU 121 121 ? A -3.382 11.583 17.460 1.000 1 A LEU 98.274 1
ATOM 956 C CG . LEU 121 121 ? A -4.542 11.644 16.464 1.000 1 A LEU 97.954 1
ATOM 957 C CD1 . LEU 121 121 ? A -5.522 12.728 16.874 1.000 1 A LEU 97.280 1
ATOM 958 C CD2 . LEU 121 121 ? A -5.201 10.294 16.359 1.000 1 A LEU 97.464 1
ATOM 959 N N . PRO 122 122 ? A -2.148 13.174 20.024 1.000 1 A PRO 98.099 1
ATOM 960 C CA . PRO 122 122 ? A -1.373 13.019 21.238 1.000 1 A PRO 97.503 1
ATOM 961 C C . PRO 122 122 ? A -1.470 11.631 21.876 1.000 1 A PRO 97.054 1
ATOM 962 O O . PRO 122 122 ? A -0.628 11.296 22.713 1.000 1 A PRO 94.389 1
ATOM 963 C CB . PRO 122 122 ? A -1.965 14.084 22.164 1.000 1 A PRO 96.403 1
ATOM 964 C CG . PRO 122 122 ? A -3.406 14.149 21.737 1.000 1 A PRO 95.117 1
ATOM 965 C CD . PRO 122 122 ? A -3.403 13.928 20.248 1.000 1 A PRO 97.188 1
ATOM 966 N N . SER 123 123 ? A -2.476 10.830 21.480 1.000 1 A SER 95.253 1
ATOM 967 C CA . SER 123 123 ? A -2.780 9.562 22.136 1.000 1 A SER 94.003 1
ATOM 968 C C . SER 123 123 ? A -2.049 8.384 21.497 1.000 1 A SER 94.769 1
ATOM 969 O O . SER 123 123 ? A -2.672 7.440 20.977 1.000 1 A SER 92.492 1
ATOM 970 C CB . SER 123 123 ? A -4.283 9.332 22.166 1.000 1 A SER 89.741 1
ATOM 971 O OG . SER 123 123 ? A -4.817 9.342 20.840 1.000 1 A SER 78.440 1
ATOM 972 N N . ARG 124 124 ? A -0.717 8.442 21.524 1.000 1 A ARG 97.447 1
ATOM 973 C CA . ARG 124 124 ? A 0.141 7.439 20.879 1.000 1 A ARG 97.719 1
ATOM 974 C C . ARG 124 124 ? A 0.187 6.154 21.706 1.000 1 A ARG 98.050 1
ATOM 975 O O . ARG 124 124 ? A 0.359 6.206 22.927 1.000 1 A ARG 97.285 1
ATOM 976 C CB . ARG 124 124 ? A 1.577 8.002 20.746 1.000 1 A ARG 97.072 1
ATOM 977 C CG . ARG 124 124 ? A 2.603 6.983 20.245 1.000 1 A ARG 96.626 1
ATOM 978 C CD . ARG 124 124 ? A 3.995 7.591 20.204 1.000 1 A ARG 96.313 1
ATOM 979 N NE . ARG 124 124 ? A 4.114 8.615 19.175 1.000 1 A ARG 96.190 1
ATOM 980 C CZ . ARG 124 124 ? A 4.390 8.351 17.900 1.000 1 A ARG 96.934 1
ATOM 981 N NH1 . ARG 124 124 ? A 4.551 7.111 17.485 1.000 1 A ARG 91.524 1
ATOM 982 N NH2 . ARG 124 124 ? A 4.508 9.358 17.048 1.000 1 A ARG 91.242 1
ATOM 983 N N . THR 125 125 ? A 0.039 5.004 21.035 1.000 1 A THR 98.728 1
ATOM 984 C CA . THR 125 125 ? A 0.207 3.708 21.696 1.000 1 A THR 98.725 1
ATOM 985 C C . THR 125 125 ? A 1.335 2.897 21.085 1.000 1 A THR 98.762 1
ATOM 986 O O . THR 125 125 ? A 1.770 1.913 21.671 1.000 1 A THR 98.519 1
ATOM 987 C CB . THR 125 125 ? A -1.085 2.893 21.618 1.000 1 A THR 98.638 1
ATOM 988 O OG1 . THR 125 125 ? A -1.385 2.600 20.255 1.000 1 A THR 98.392 1
ATOM 989 C CG2 . THR 125 125 ? A -2.253 3.655 22.246 1.000 1 A THR 98.272 1
ATOM 990 N N . VAL 126 126 ? A 1.822 3.282 19.878 1.000 1 A VAL 98.728 1
ATOM 991 C CA . VAL 126 126 ? A 2.922 2.601 19.227 1.000 1 A VAL 98.661 1
ATOM 992 C C . VAL 126 126 ? A 4.111 3.539 19.174 1.000 1 A VAL 98.490 1
ATOM 993 O O . VAL 126 126 ? A 4.069 4.567 18.517 1.000 1 A VAL 98.328 1
ATOM 994 C CB . VAL 126 126 ? A 2.545 2.154 17.801 1.000 1 A VAL 98.652 1
ATOM 995 C CG1 . VAL 126 126 ? A 1.310 1.252 17.846 1.000 1 A VAL 98.556 1
ATOM 996 C CG2 . VAL 126 126 ? A 3.705 1.450 17.131 1.000 1 A VAL 98.511 1
ATOM 997 N N . ASP 127 127 ? A 5.159 3.184 19.903 1.000 1 A ASP 98.296 1
ATOM 998 C CA . ASP 127 127 ? A 6.339 4.045 19.964 1.000 1 A ASP 97.936 1
ATOM 999 C C . ASP 127 127 ? A 7.054 4.061 18.626 1.000 1 A ASP 98.187 1
ATOM 1000 O O . ASP 127 127 ? A 7.142 3.059 17.946 1.000 1 A ASP 98.178 1
ATOM 1001 C CB . ASP 127 127 ? A 7.317 3.557 21.036 1.000 1 A ASP 96.714 1
ATOM 1002 C CG . ASP 127 127 ? A 6.794 3.720 22.447 1.000 1 A ASP 87.096 1
ATOM 1003 O OD1 . ASP 127 127 ? A 5.816 4.452 22.661 1.000 1 A ASP 83.134 1
ATOM 1004 O OD2 . ASP 127 127 ? A 7.394 3.110 23.356 1.000 1 A ASP 81.567 1
ATOM 1005 N N . THR 128 128 ? A 7.597 5.231 18.261 1.000 1 A THR 97.697 1
ATOM 1006 C CA . THR 128 128 ? A 8.396 5.325 17.045 1.000 1 A THR 97.800 1
ATOM 1007 C C . THR 128 128 ? A 9.524 4.312 17.045 1.000 1 A THR 98.234 1
ATOM 1008 O O . THR 128 128 ? A 9.819 3.694 16.020 1.000 1 A THR 98.217 1
ATOM 1009 C CB . THR 128 128 ? A 8.943 6.751 16.874 1.000 1 A THR 97.228 1
ATOM 1010 O OG1 . THR 128 128 ? A 7.851 7.657 16.740 1.000 1 A THR 96.239 1
ATOM 1011 C CG2 . THR 128 128 ? A 9.847 6.834 15.655 1.000 1 A THR 96.110 1
ATOM 1012 N N . LYS 129 129 ? A 10.149 4.095 18.212 1.000 1 A LYS 98.305 1
ATOM 1013 C CA . LYS 129 129 ? A 11.237 3.105 18.294 1.000 1 A LYS 98.309 1
ATOM 1014 C C . LYS 129 129 ? A 10.739 1.708 17.927 1.000 1 A LYS 98.462 1
ATOM 1015 O O . LYS 129 129 ? A 11.415 0.956 17.232 1.000 1 A LYS 98.557 1
ATOM 1016 C CB . LYS 129 129 ? A 11.841 3.120 19.698 1.000 1 A LYS 97.963 1
ATOM 1017 C CG . LYS 129 129 ? A 12.913 2.064 19.927 1.000 1 A LYS 88.746 1
ATOM 1018 C CD . LYS 129 129 ? A 13.463 2.157 21.340 1.000 1 A LYS 80.174 1
ATOM 1019 C CE . LYS 129 129 ? A 14.498 1.062 21.556 1.000 1 A LYS 77.772 1
ATOM 1020 N NZ . LYS 129 129 ? A 14.772 0.889 23.007 1.000 1 A LYS 67.295 1
ATOM 1021 N N . GLN 130 130 ? A 9.514 1.336 18.410 1.000 1 A GLN 98.399 1
ATOM 1022 C CA . GLN 130 130 ? A 8.969 0.018 18.094 1.000 1 A GLN 98.343 1
ATOM 1023 C C . GLN 130 130 ? A 8.747 -0.120 16.594 1.000 1 A GLN 98.595 1
ATOM 1024 O O . GLN 130 130 ? A 9.071 -1.168 15.973 1.000 1 A GLN 98.590 1
ATOM 1025 C CB . GLN 130 130 ? A 7.647 -0.177 18.836 1.000 1 A GLN 97.778 1
ATOM 1026 C CG . GLN 130 130 ? A 7.016 -1.540 18.668 1.000 1 A GLN 88.616 1
ATOM 1027 C CD . GLN 130 130 ? A 5.745 -1.647 19.476 1.000 1 A GLN 82.717 1
ATOM 1028 O OE1 . GLN 130 130 ? A 5.226 -0.622 19.982 1.000 1 A GLN 82.212 1
ATOM 1029 N NE2 . GLN 130 130 ? A 5.233 -2.852 19.615 1.000 1 A GLN 77.899 1
ATOM 1030 N N . ALA 131 131 ? A 8.204 0.927 15.936 1.000 1 A ALA 98.786 1
ATOM 1031 C CA . ALA 131 131 ? A 7.966 0.882 14.498 1.000 1 A ALA 98.850 1
ATOM 1032 C C . ALA 131 131 ? A 9.272 0.869 13.726 1.000 1 A ALA 98.896 1
ATOM 1033 O O . ALA 131 131 ? A 9.410 0.146 12.741 1.000 1 A ALA 98.888 1
ATOM 1034 C CB . ALA 131 131 ? A 7.087 2.056 14.078 1.000 1 A ALA 98.791 1
ATOM 1035 N N . GLN 132 132 ? A 10.254 1.680 14.173 1.000 1 A GLN 98.877 1
ATOM 1036 C CA . GLN 132 132 ? A 11.566 1.657 13.523 1.000 1 A GLN 98.871 1
ATOM 1037 C C . GLN 132 132 ? A 12.185 0.260 13.593 1.000 1 A GLN 98.878 1
ATOM 1038 O O . GLN 132 132 ? A 12.781 -0.222 12.634 1.000 1 A GLN 98.838 1
ATOM 1039 C CB . GLN 132 132 ? A 12.508 2.664 14.176 1.000 1 A GLN 98.764 1
ATOM 1040 C CG . GLN 132 132 ? A 12.213 4.107 13.819 1.000 1 A GLN 97.811 1
ATOM 1041 C CD . GLN 132 132 ? A 13.011 5.093 14.638 1.000 1 A GLN 97.469 1
ATOM 1042 O OE1 . GLN 132 132 ? A 13.540 4.748 15.702 1.000 1 A GLN 96.162 1
ATOM 1043 N NE2 . GLN 132 132 ? A 13.108 6.326 14.171 1.000 1 A GLN 94.512 1
ATOM 1044 N N . ASP 133 133 ? A 12.009 -0.424 14.764 1.000 1 A ASP 98.870 1
ATOM 1045 C CA . ASP 133 133 ? A 12.567 -1.757 14.913 1.000 1 A ASP 98.827 1
ATOM 1046 C C . ASP 133 133 ? A 11.918 -2.740 13.948 1.000 1 A ASP 98.832 1
ATOM 1047 O O . ASP 133 133 ? A 12.595 -3.576 13.344 1.000 1 A ASP 98.746 1
ATOM 1048 C CB . ASP 133 133 ? A 12.400 -2.243 16.348 1.000 1 A ASP 98.701 1
ATOM 1049 C CG . ASP 133 133 ? A 13.294 -1.516 17.352 1.000 1 A ASP 98.143 1
ATOM 1050 O OD1 . ASP 133 133 ? A 14.214 -0.779 16.918 1.000 1 A ASP 96.792 1
ATOM 1051 O OD2 . ASP 133 133 ? A 13.077 -1.691 18.554 1.000 1 A ASP 96.392 1
ATOM 1052 N N . LEU 134 134 ? A 10.581 -2.656 13.796 1.000 1 A LEU 98.849 1
ATOM 1053 C CA . LEU 134 134 ? A 9.894 -3.540 12.860 1.000 1 A LEU 98.844 1
ATOM 1054 C C . LEU 134 134 ? A 10.355 -3.281 11.427 1.000 1 A LEU 98.861 1
ATOM 1055 O O . LEU 134 134 ? A 10.627 -4.210 10.673 1.000 1 A LEU 98.818 1
ATOM 1056 C CB . LEU 134 134 ? A 8.376 -3.368 12.989 1.000 1 A LEU 98.802 1
ATOM 1057 C CG . LEU 134 134 ? A 7.573 -4.267 12.040 1.000 1 A LEU 98.600 1
ATOM 1058 C CD1 . LEU 134 134 ? A 7.780 -5.742 12.412 1.000 1 A LEU 98.252 1
ATOM 1059 C CD2 . LEU 134 134 ? A 6.099 -3.892 12.081 1.000 1 A LEU 98.308 1
ATOM 1060 N N . ALA 135 135 ? A 10.394 -2.006 11.041 1.000 1 A ALA 98.873 1
ATOM 1061 C CA . ALA 135 135 ? A 10.830 -1.668 9.685 1.000 1 A ALA 98.855 1
ATOM 1062 C C . ALA 135 135 ? A 12.245 -2.152 9.431 1.000 1 A ALA 98.811 1
ATOM 1063 O O . ALA 135 135 ? A 12.558 -2.670 8.347 1.000 1 A ALA 98.740 1
ATOM 1064 C CB . ALA 135 135 ? A 10.718 -0.176 9.435 1.000 1 A ALA 98.837 1
ATOM 1065 N N . ARG 136 136 ? A 13.122 -1.996 10.437 1.000 1 A ARG 98.789 1
ATOM 1066 C CA . ARG 136 136 ? A 14.504 -2.470 10.273 1.000 1 A ARG 98.641 1
ATOM 1067 C C . ARG 136 136 ? A 14.526 -3.993 10.087 1.000 1 A ARG 98.541 1
ATOM 1068 O O . ARG 136 136 ? A 15.309 -4.491 9.270 1.000 1 A ARG 98.134 1
ATOM 1069 C CB . ARG 136 136 ? A 15.326 -2.068 11.493 1.000 1 A ARG 98.484 1
ATOM 1070 C CG . ARG 136 136 ? A 16.798 -2.453 11.384 1.000 1 A ARG 93.373 1
ATOM 1071 C CD . ARG 136 136 ? A 17.616 -1.927 12.546 1.000 1 A ARG 89.594 1
ATOM 1072 N NE . ARG 136 136 ? A 17.180 -2.539 13.800 1.000 1 A ARG 81.096 1
ATOM 1073 C CZ . ARG 136 136 ? A 16.496 -1.902 14.729 1.000 1 A ARG 73.846 1
ATOM 1074 N NH1 . ARG 136 136 ? A 16.170 -0.611 14.569 1.000 1 A ARG 70.152 1
ATOM 1075 N NH2 . ARG 136 136 ? A 16.157 -2.542 15.817 1.000 1 A ARG 64.445 1
ATOM 1076 N N . SER 137 137 ? A 13.684 -4.729 10.804 1.000 1 A SER 98.572 1
ATOM 1077 C CA . SER 137 137 ? A 13.641 -6.170 10.635 1.000 1 A SER 98.287 1
ATOM 1078 C C . SER 137 137 ? A 13.176 -6.557 9.243 1.000 1 A SER 98.213 1
ATOM 1079 O O . SER 137 137 ? A 13.590 -7.610 8.738 1.000 1 A SER 97.692 1
ATOM 1080 C CB . SER 137 137 ? A 12.756 -6.828 11.696 1.000 1 A SER 97.738 1
ATOM 1081 O OG . SER 137 137 ? A 11.367 -6.608 11.420 1.000 1 A SER 96.334 1
ATOM 1082 N N . TYR 138 138 ? A 12.303 -5.750 8.627 1.000 1 A TYR 98.040 1
ATOM 1083 C CA . TYR 138 138 ? A 11.817 -6.008 7.270 1.000 1 A TYR 97.878 1
ATOM 1084 C C . TYR 138 138 ? A 12.757 -5.482 6.197 1.000 1 A TYR 97.696 1
ATOM 1085 O O . TYR 138 138 ? A 12.612 -5.836 5.036 1.000 1 A TYR 97.307 1
ATOM 1086 C CB . TYR 138 138 ? A 10.453 -5.348 7.059 1.000 1 A TYR 97.738 1
ATOM 1087 C CG . TYR 138 138 ? A 9.296 -5.934 7.815 1.000 1 A TYR 97.919 1
ATOM 1088 C CD1 . TYR 138 138 ? A 9.360 -7.203 8.393 1.000 1 A TYR 97.501 1
ATOM 1089 C CD2 . TYR 138 138 ? A 8.128 -5.206 7.967 1.000 1 A TYR 97.579 1
ATOM 1090 C CE1 . TYR 138 138 ? A 8.276 -7.732 9.067 1.000 1 A TYR 97.184 1
ATOM 1091 C CE2 . TYR 138 138 ? A 7.041 -5.724 8.651 1.000 1 A TYR 96.983 1
ATOM 1092 C CZ . TYR 138 138 ? A 7.129 -6.989 9.199 1.000 1 A TYR 97.306 1
ATOM 1093 O OH . TYR 138 138 ? A 6.065 -7.520 9.900 1.000 1 A TYR 96.135 1
ATOM 1094 N N . GLY 139 139 ? A 13.696 -4.599 6.561 1.000 1 A GLY 98.070 1
ATOM 1095 C CA . GLY 139 139 ? A 14.561 -3.981 5.574 1.000 1 A GLY 97.848 1
ATOM 1096 C C . GLY 139 139 ? A 13.825 -2.995 4.683 1.000 1 A GLY 98.135 1
ATOM 1097 O O . GLY 139 139 ? A 14.103 -2.921 3.485 1.000 1 A GLY 97.542 1
ATOM 1098 N N . ILE 140 140 ? A 12.873 -2.260 5.251 1.000 1 A ILE 98.533 1
ATOM 1099 C CA . ILE 140 140 ? A 12.061 -1.317 4.501 1.000 1 A ILE 98.643 1
ATOM 1100 C C . ILE 140 140 ? A 12.043 0.031 5.207 1.000 1 A ILE 98.801 1
ATOM 1101 O O . ILE 140 140 ? A 12.268 0.089 6.411 1.000 1 A ILE 98.832 1
ATOM 1102 C CB . ILE 140 140 ? A 10.626 -1.821 4.280 1.000 1 A ILE 98.568 1
ATOM 1103 C CG1 . ILE 140 140 ? A 9.865 -1.924 5.605 1.000 1 A ILE 98.492 1
ATOM 1104 C CG2 . ILE 140 140 ? A 10.638 -3.150 3.547 1.000 1 A ILE 98.538 1
ATOM 1105 C CD1 . ILE 140 140 ? A 8.418 -2.336 5.420 1.000 1 A ILE 98.254 1
ATOM 1106 N N . PRO 141 141 ? A 11.755 1.083 4.477 1.000 1 A PRO 98.909 1
ATOM 1107 C CA . PRO 141 141 ? A 11.648 2.395 5.137 1.000 1 A PRO 98.923 1
ATOM 1108 C C . PRO 141 141 ? A 10.436 2.496 6.042 1.000 1 A PRO 98.949 1
ATOM 1109 O O . PRO 141 141 ? A 9.403 1.861 5.801 1.000 1 A PRO 98.939 1
ATOM 1110 C CB . PRO 141 141 ? A 11.541 3.410 3.980 1.000 1 A PRO 98.891 1
ATOM 1111 C CG . PRO 141 141 ? A 12.050 2.674 2.798 1.000 1 A PRO 98.798 1
ATOM 1112 C CD . PRO 141 141 ? A 11.693 1.234 3.010 1.000 1 A PRO 98.865 1
ATOM 1113 N N . PHE 142 142 ? A 10.544 3.345 7.055 1.000 1 A PHE 98.969 1
ATOM 1114 C CA . PHE 142 142 ? A 9.447 3.722 7.927 1.000 1 A PHE 98.972 1
ATOM 1115 C C . PHE 142 142 ? A 9.311 5.227 7.883 1.000 1 A PHE 98.963 1
ATOM 1116 O O . PHE 142 142 ? A 10.291 5.939 8.045 1.000 1 A PHE 98.919 1
ATOM 1117 C CB . PHE 142 142 ? A 9.708 3.249 9.358 1.000 1 A PHE 98.955 1
ATOM 1118 C CG . PHE 142 142 ? A 8.742 3.844 10.358 1.000 1 A PHE 98.951 1
ATOM 1119 C CD1 . PHE 142 142 ? A 7.375 3.670 10.193 1.000 1 A PHE 98.940 1
ATOM 1120 C CD2 . PHE 142 142 ? A 9.215 4.590 11.425 1.000 1 A PHE 98.919 1
ATOM 1121 C CE1 . PHE 142 142 ? A 6.493 4.238 11.100 1.000 1 A PHE 98.892 1
ATOM 1122 C CE2 . PHE 142 142 ? A 8.327 5.151 12.332 1.000 1 A PHE 98.841 1
ATOM 1123 C CZ . PHE 142 142 ? A 6.957 4.961 12.170 1.000 1 A PHE 98.854 1
ATOM 1124 N N . ILE 143 143 ? A 8.080 5.698 7.665 1.000 1 A ILE 98.971 1
ATOM 1125 C CA . ILE 143 143 ? A 7.804 7.127 7.625 1.000 1 A ILE 98.965 1
ATOM 1126 C C . ILE 143 143 ? A 6.575 7.389 8.474 1.000 1 A ILE 98.968 1
ATOM 1127 O O . ILE 143 143 ? A 5.535 6.736 8.297 1.000 1 A ILE 98.954 1
ATOM 1128 C CB . ILE 143 143 ? A 7.573 7.635 6.184 1.000 1 A ILE 98.926 1
ATOM 1129 C CG1 . ILE 143 143 ? A 8.874 7.502 5.398 1.000 1 A ILE 98.512 1
ATOM 1130 C CG2 . ILE 143 143 ? A 7.088 9.082 6.189 1.000 1 A ILE 98.701 1
ATOM 1131 C CD1 . ILE 143 143 ? A 8.752 7.838 3.939 1.000 1 A ILE 90.296 1
ATOM 1132 N N . GLU 144 144 ? A 6.662 8.333 9.423 1.000 1 A GLU 98.920 1
ATOM 1133 C CA . GLU 144 144 ? A 5.481 8.770 10.156 1.000 1 A GLU 98.888 1
ATOM 1134 C C . GLU 144 144 ? A 4.800 9.864 9.350 1.000 1 A GLU 98.917 1
ATOM 1135 O O . GLU 144 144 ? A 5.458 10.707 8.720 1.000 1 A GLU 98.790 1
ATOM 1136 C CB . GLU 144 144 ? A 5.835 9.269 11.555 1.000 1 A GLU 98.518 1
ATOM 1137 C CG . GLU 144 144 ? A 6.048 8.127 12.550 1.000 1 A GLU 94.314 1
ATOM 1138 C CD . GLU 144 144 ? A 6.149 8.548 13.994 1.000 1 A GLU 92.261 1
ATOM 1139 O OE1 . GLU 144 144 ? A 6.433 9.735 14.273 1.000 1 A GLU 86.531 1
ATOM 1140 O OE2 . GLU 144 144 ? A 5.971 7.698 14.893 1.000 1 A GLU 83.897 1
ATOM 1141 N N . THR 145 145 ? A 3.465 9.816 9.340 1.000 1 A THR 98.982 1
ATOM 1142 C CA . THR 145 145 ? A 2.659 10.733 8.543 1.000 1 A THR 98.987 1
ATOM 1143 C C . THR 145 145 ? A 1.493 11.253 9.340 1.000 1 A THR 98.984 1
ATOM 1144 O O . THR 145 145 ? A 1.053 10.629 10.315 1.000 1 A THR 98.974 1
ATOM 1145 C CB . THR 145 145 ? A 2.079 10.069 7.281 1.000 1 A THR 98.990 1
ATOM 1146 O OG1 . THR 145 145 ? A 1.198 9.027 7.671 1.000 1 A THR 98.977 1
ATOM 1147 C CG2 . THR 145 145 ? A 3.186 9.478 6.391 1.000 1 A THR 98.984 1
ATOM 1148 N N . SER 146 146 ? A 0.982 12.380 8.914 1.000 1 A SER 98.936 1
ATOM 1149 C CA . SER 146 146 ? A -0.321 12.844 9.337 1.000 1 A SER 98.930 1
ATOM 1150 C C . SER 146 146 ? A -1.084 13.262 8.097 1.000 1 A SER 98.913 1
ATOM 1151 O O . SER 146 146 ? A -0.746 14.265 7.448 1.000 1 A SER 98.874 1
ATOM 1152 C CB . SER 146 146 ? A -0.251 14.041 10.284 1.000 1 A SER 98.906 1
ATOM 1153 O OG . SER 146 146 ? A -1.579 14.564 10.508 1.000 1 A SER 98.870 1
ATOM 1154 N N . ALA 147 147 ? A -2.124 12.493 7.727 1.000 1 A ALA 98.741 1
ATOM 1155 C CA . ALA 147 147 ? A -3.015 12.939 6.671 1.000 1 A ALA 98.615 1
ATOM 1156 C C . ALA 147 147 ? A -3.708 14.243 7.019 1.000 1 A ALA 98.608 1
ATOM 1157 O O . ALA 147 147 ? A -4.130 14.984 6.139 1.000 1 A ALA 98.477 1
ATOM 1158 C CB . ALA 147 147 ? A -4.034 11.856 6.314 1.000 1 A ALA 98.366 1
ATOM 1159 N N . LYS 148 148 ? A -3.844 14.525 8.348 1.000 1 A LYS 98.514 1
ATOM 1160 C CA . LYS 148 148 ? A -4.535 15.752 8.760 1.000 1 A LYS 98.513 1
ATOM 1161 C C . LYS 148 148 ? A -3.671 16.979 8.480 1.000 1 A LYS 98.578 1
ATOM 1162 O O . LYS 148 148 ? A -4.139 17.932 7.871 1.000 1 A LYS 98.441 1
ATOM 1163 C CB . LYS 148 148 ? A -4.907 15.694 10.230 1.000 1 A LYS 98.296 1
ATOM 1164 C CG . LYS 148 148 ? A -5.676 16.893 10.718 1.000 1 A LYS 97.868 1
ATOM 1165 C CD . LYS 148 148 ? A -6.183 16.703 12.117 1.000 1 A LYS 97.060 1
ATOM 1166 C CE . LYS 148 148 ? A -7.038 17.873 12.579 1.000 1 A LYS 95.399 1
ATOM 1167 N NZ . LYS 148 148 ? A -7.621 17.619 13.925 1.000 1 A LYS 91.663 1
ATOM 1168 N N . THR 149 149 ? A -2.405 16.953 8.909 1.000 1 A THR 98.696 1
ATOM 1169 C CA . THR 149 149 ? A -1.513 18.107 8.708 1.000 1 A THR 98.688 1
ATOM 1170 C C . THR 149 149 ? A -0.708 18.019 7.425 1.000 1 A THR 98.709 1
ATOM 1171 O O . THR 149 149 ? A -0.019 18.990 7.052 1.000 1 A THR 98.632 1
ATOM 1172 C CB . THR 149 149 ? A -0.552 18.235 9.888 1.000 1 A THR 98.645 1
ATOM 1173 O OG1 . THR 149 149 ? A 0.428 17.210 9.796 1.000 1 A THR 98.560 1
ATOM 1174 C CG2 . THR 149 149 ? A -1.289 18.117 11.215 1.000 1 A THR 98.366 1
ATOM 1175 N N . ARG 150 150 ? A -0.761 16.895 6.730 1.000 1 A ARG 98.633 1
ATOM 1176 C CA . ARG 150 150 ? A -0.001 16.545 5.527 1.000 1 A ARG 98.606 1
ATOM 1177 C C . ARG 150 150 ? A 1.473 16.285 5.790 1.000 1 A ARG 98.682 1
ATOM 1178 O O . ARG 150 150 ? A 2.255 16.095 4.852 1.000 1 A ARG 98.593 1
ATOM 1179 C CB . ARG 150 150 ? A -0.205 17.578 4.401 1.000 1 A ARG 98.286 1
ATOM 1180 C CG . ARG 150 150 ? A -0.106 16.985 3.018 1.000 1 A ARG 97.577 1
ATOM 1181 C CD . ARG 150 150 ? A -0.476 17.943 1.898 1.000 1 A ARG 97.153 1
ATOM 1182 N NE . ARG 150 150 ? A -0.630 17.234 0.643 1.000 1 A ARG 96.774 1
ATOM 1183 C CZ . ARG 150 150 ? A 0.387 16.771 -0.097 1.000 1 A ARG 96.651 1
ATOM 1184 N NH1 . ARG 150 150 ? A 1.654 16.954 0.316 1.000 1 A ARG 93.483 1
ATOM 1185 N NH2 . ARG 150 150 ? A 0.138 16.121 -1.200 1.000 1 A ARG 93.958 1
ATOM 1186 N N . GLN 151 151 ? A 1.871 16.242 7.088 1.000 1 A GLN 98.764 1
ATOM 1187 C CA . GLN 151 151 ? A 3.253 15.884 7.418 1.000 1 A GLN 98.748 1
ATOM 1188 C C . GLN 151 151 ? A 3.566 14.493 6.843 1.000 1 A GLN 98.847 1
ATOM 1189 O O . GLN 151 151 ? A 2.886 13.519 7.104 1.000 1 A GLN 98.791 1
ATOM 1190 C CB . GLN 151 151 ? A 3.471 15.905 8.921 1.000 1 A GLN 98.429 1
ATOM 1191 C CG . GLN 151 151 ? A 4.870 15.436 9.364 1.000 1 A GLN 93.305 1
ATOM 1192 C CD . GLN 151 151 ? A 4.994 15.339 10.865 1.000 1 A GLN 82.635 1
ATOM 1193 O OE1 . GLN 151 151 ? A 4.066 15.714 11.600 1.000 1 A GLN 73.781 1
ATOM 1194 N NE2 . GLN 151 151 ? A 6.110 14.826 11.330 1.000 1 A GLN 74.148 1
ATOM 1195 N N . GLY 152 152 ? A 4.610 14.435 6.046 1.000 1 A GLY 98.944 1
ATOM 1196 C CA . GLY 152 152 ? A 5.147 13.148 5.581 1.000 1 A GLY 98.946 1
ATOM 1197 C C . GLY 152 152 ? A 4.387 12.473 4.458 1.000 1 A GLY 98.958 1
ATOM 1198 O O . GLY 152 152 ? A 4.791 11.403 4.034 1.000 1 A GLY 98.936 1
ATOM 1199 N N . VAL 153 153 ? A 3.314 13.067 3.964 1.000 1 A VAL 98.929 1
ATOM 1200 C CA . VAL 153 153 ? A 2.483 12.398 2.974 1.000 1 A VAL 98.929 1
ATOM 1201 C C . VAL 153 153 ? A 3.225 12.221 1.641 1.000 1 A VAL 98.928 1
ATOM 1202 O O . VAL 153 153 ? A 3.311 11.109 1.116 1.000 1 A VAL 98.917 1
ATOM 1203 C CB . VAL 153 153 ? A 1.149 13.146 2.766 1.000 1 A VAL 98.879 1
ATOM 1204 C CG1 . VAL 153 153 ? A 0.328 13.117 4.041 1.000 1 A VAL 98.838 1
ATOM 1205 C CG2 . VAL 153 153 ? A 0.349 12.547 1.614 1.000 1 A VAL 98.801 1
ATOM 1206 N N . ASP 154 154 ? A 3.781 13.301 1.113 1.000 1 A ASP 98.848 1
ATOM 1207 C CA . ASP 154 154 ? A 4.567 13.188 -0.112 1.000 1 A ASP 98.750 1
ATOM 1208 C C . ASP 154 154 ? A 5.734 12.241 0.107 1.000 1 A ASP 98.774 1
ATOM 1209 O O . ASP 154 154 ? A 6.032 11.410 -0.758 1.000 1 A ASP 98.716 1
ATOM 1210 C CB . ASP 154 154 ? A 5.082 14.562 -0.573 1.000 1 A ASP 98.385 1
ATOM 1211 C CG . ASP 154 154 ? A 3.989 15.447 -1.155 1.000 1 A ASP 97.901 1
ATOM 1212 O OD1 . ASP 154 154 ? A 2.945 14.924 -1.620 1.000 1 A ASP 96.925 1
ATOM 1213 O OD2 . ASP 154 154 ? A 4.190 16.661 -1.181 1.000 1 A ASP 95.957 1
ATOM 1214 N N . ASP 155 155 ? A 6.387 12.333 1.286 1.000 1 A ASP 98.835 1
ATOM 1215 C CA . ASP 155 155 ? A 7.560 11.498 1.541 1.000 1 A ASP 98.843 1
ATOM 1216 C C . ASP 155 155 ? A 7.191 10.030 1.508 1.000 1 A ASP 98.887 1
ATOM 1217 O O . ASP 155 155 ? A 7.951 9.201 1.005 1.000 1 A ASP 98.864 1
ATOM 1218 C CB . ASP 155 155 ? A 8.194 11.851 2.899 1.000 1 A ASP 98.707 1
ATOM 1219 C CG . ASP 155 155 ? A 8.944 13.172 2.862 1.000 1 A ASP 93.670 1
ATOM 1220 O OD1 . ASP 155 155 ? A 9.257 13.646 1.740 1.000 1 A ASP 93.256 1
ATOM 1221 O OD2 . ASP 155 155 ? A 9.229 13.731 3.938 1.000 1 A ASP 92.354 1
ATOM 1222 N N . ALA 156 156 ? A 6.005 9.658 2.031 1.000 1 A ALA 98.908 1
ATOM 1223 C CA . ALA 156 156 ? A 5.622 8.252 2.070 1.000 1 A ALA 98.926 1
ATOM 1224 C C . ALA 156 156 ? A 5.446 7.697 0.668 1.000 1 A ALA 98.923 1
ATOM 1225 O O . ALA 156 156 ? A 5.980 6.627 0.326 1.000 1 A ALA 98.909 1
ATOM 1226 C CB . ALA 156 156 ? A 4.331 8.079 2.885 1.000 1 A ALA 98.921 1
ATOM 1227 N N . PHE 157 157 ? A 4.694 8.414 -0.173 1.000 1 A PHE 98.903 1
ATOM 1228 C CA . PHE 157 157 ? A 4.468 7.946 -1.548 1.000 1 A PHE 98.876 1
ATOM 1229 C C . PHE 157 157 ? A 5.726 8.012 -2.378 1.000 1 A PHE 98.837 1
ATOM 1230 O O . PHE 157 157 ? A 6.029 7.081 -3.136 1.000 1 A PHE 98.807 1
ATOM 1231 C CB . PHE 157 157 ? A 3.327 8.723 -2.185 1.000 1 A PHE 98.847 1
ATOM 1232 C CG . PHE 157 157 ? A 1.974 8.348 -1.664 1.000 1 A PHE 98.870 1
ATOM 1233 C CD1 . PHE 157 157 ? A 1.299 7.249 -2.179 1.000 1 A PHE 98.842 1
ATOM 1234 C CD2 . PHE 157 157 ? A 1.370 9.081 -0.663 1.000 1 A PHE 98.828 1
ATOM 1235 C CE1 . PHE 157 157 ? A 0.041 6.892 -1.707 1.000 1 A PHE 98.776 1
ATOM 1236 C CE2 . PHE 157 157 ? A 0.113 8.743 -0.191 1.000 1 A PHE 98.766 1
ATOM 1237 C CZ . PHE 157 157 ? A -0.553 7.652 -0.700 1.000 1 A PHE 98.785 1
ATOM 1238 N N . TYR 158 158 ? A 6.479 9.137 -2.269 1.000 1 A TYR 98.816 1
ATOM 1239 C CA . TYR 158 158 ? A 7.677 9.260 -3.089 1.000 1 A TYR 98.740 1
ATOM 1240 C C . TYR 158 158 ? A 8.742 8.259 -2.674 1.000 1 A TYR 98.749 1
ATOM 1241 O O . TYR 158 158 ? A 9.475 7.721 -3.536 1.000 1 A TYR 98.678 1
ATOM 1242 C CB . TYR 158 158 ? A 8.229 10.679 -3.021 1.000 1 A TYR 98.553 1
ATOM 1243 C CG . TYR 158 158 ? A 7.327 11.764 -3.590 1.000 1 A TYR 98.301 1
ATOM 1244 C CD1 . TYR 158 158 ? A 6.098 11.469 -4.185 1.000 1 A TYR 97.842 1
ATOM 1245 C CD2 . TYR 158 158 ? A 7.744 13.097 -3.532 1.000 1 A TYR 97.824 1
ATOM 1246 C CE1 . TYR 158 158 ? A 5.302 12.489 -4.699 1.000 1 A TYR 97.252 1
ATOM 1247 C CE2 . TYR 158 158 ? A 6.945 14.103 -4.055 1.000 1 A TYR 96.943 1
ATOM 1248 C CZ . TYR 158 158 ? A 5.732 13.791 -4.648 1.000 1 A TYR 97.174 1
ATOM 1249 O OH . TYR 158 158 ? A 4.942 14.801 -5.130 1.000 1 A TYR 96.235 1
ATOM 1250 N N . THR 159 159 ? A 8.842 7.937 -1.383 1.000 1 A THR 98.790 1
ATOM 1251 C CA . THR 159 159 ? A 9.778 6.933 -0.920 1.000 1 A THR 98.814 1
ATOM 1252 C C . THR 159 159 ? A 9.434 5.563 -1.500 1.000 1 A THR 98.800 1
ATOM 1253 O O . THR 159 159 ? A 10.298 4.793 -1.885 1.000 1 A THR 98.781 1
ATOM 1254 C CB . THR 159 159 ? A 9.852 6.904 0.615 1.000 1 A THR 98.835 1
ATOM 1255 O OG1 . THR 159 159 ? A 10.371 8.153 1.073 1.000 1 A THR 98.777 1
ATOM 1256 C CG2 . THR 159 159 ? A 10.744 5.775 1.091 1.000 1 A THR 98.769 1
ATOM 1257 N N . LEU 160 160 ? A 8.116 5.261 -1.572 1.000 1 A LEU 98.854 1
ATOM 1258 C CA . LEU 160 160 ? A 7.708 4.013 -2.185 1.000 1 A LEU 98.862 1
ATOM 1259 C C . LEU 160 160 ? A 8.119 3.952 -3.654 1.000 1 A LEU 98.823 1
ATOM 1260 O O . LEU 160 160 ? A 8.574 2.911 -4.138 1.000 1 A LEU 98.816 1
ATOM 1261 C CB . LEU 160 160 ? A 6.200 3.814 -2.038 1.000 1 A LEU 98.875 1
ATOM 1262 C CG . LEU 160 160 ? A 5.672 2.509 -2.657 1.000 1 A LEU 98.879 1
ATOM 1263 C CD1 . LEU 160 160 ? A 6.349 1.291 -2.011 1.000 1 A LEU 98.880 1
ATOM 1264 C CD2 . LEU 160 160 ? A 4.177 2.417 -2.475 1.000 1 A LEU 98.887 1
ATOM 1265 N N . VAL 161 161 ? A 7.952 5.073 -4.370 1.000 1 A VAL 98.740 1
ATOM 1266 C CA . VAL 161 161 ? A 8.400 5.115 -5.777 1.000 1 A VAL 98.622 1
ATOM 1267 C C . VAL 161 161 ? A 9.896 4.841 -5.844 1.000 1 A VAL 98.567 1
ATOM 1268 O O . VAL 161 161 ? A 10.371 4.094 -6.698 1.000 1 A VAL 98.517 1
ATOM 1269 C CB . VAL 161 161 ? A 8.039 6.472 -6.418 1.000 1 A VAL 98.431 1
ATOM 1270 C CG1 . VAL 161 161 ? A 6.524 6.551 -6.604 1.000 1 A VAL 98.461 1
ATOM 1271 C CG2 . VAL 161 161 ? A 8.766 6.644 -7.734 1.000 1 A VAL 98.191 1
ATOM 1272 N N . ARG 162 162 ? A 10.650 5.452 -4.884 1.000 1 A ARG 98.422 1
ATOM 1273 C CA . ARG 162 162 ? A 12.083 5.233 -4.884 1.000 1 A ARG 98.265 1
ATOM 1274 C C . ARG 162 162 ? A 12.416 3.752 -4.612 1.000 1 A ARG 98.237 1
ATOM 1275 O O . ARG 162 162 ? A 13.349 3.201 -5.191 1.000 1 A ARG 98.185 1
ATOM 1276 C CB . ARG 162 162 ? A 12.766 6.146 -3.864 1.000 1 A ARG 98.265 1
ATOM 1277 C CG . ARG 162 162 ? A 12.623 7.627 -4.274 1.000 1 A ARG 97.872 1
ATOM 1278 C CD . ARG 162 162 ? A 13.208 8.600 -3.278 1.000 1 A ARG 97.608 1
ATOM 1279 N NE . ARG 162 162 ? A 12.941 9.977 -3.721 1.000 1 A ARG 97.381 1
ATOM 1280 C CZ . ARG 162 162 ? A 12.381 10.923 -3.000 1.000 1 A ARG 97.060 1
ATOM 1281 N NH1 . ARG 162 162 ? A 12.009 10.707 -1.758 1.000 1 A ARG 95.272 1
ATOM 1282 N NH2 . ARG 162 162 ? A 12.165 12.126 -3.533 1.000 1 A ARG 95.791 1
ATOM 1283 N N . GLU 163 163 ? A 11.622 3.096 -3.725 1.000 1 A GLU 98.453 1
ATOM 1284 C CA . GLU 163 163 ? A 11.836 1.675 -3.469 1.000 1 A GLU 98.447 1
ATOM 1285 C C . GLU 163 163 ? A 11.519 0.856 -4.733 1.000 1 A GLU 98.435 1
ATOM 1286 O O . GLU 163 163 ? A 12.215 -0.139 -4.999 1.000 1 A GLU 98.298 1
ATOM 1287 C CB . GLU 163 163 ? A 10.954 1.201 -2.318 1.000 1 A GLU 98.480 1
ATOM 1288 C CG . GLU 163 163 ? A 11.407 1.746 -0.976 1.000 1 A GLU 98.426 1
ATOM 1289 C CD . GLU 163 163 ? A 12.802 1.301 -0.611 1.000 1 A GLU 98.154 1
ATOM 1290 O OE1 . GLU 163 163 ? A 12.946 0.094 -0.359 1.000 1 A GLU 96.661 1
ATOM 1291 O OE2 . GLU 163 163 ? A 13.712 2.150 -0.567 1.000 1 A GLU 96.391 1
ATOM 1292 N N . ILE 164 164 ? A 10.491 1.248 -5.510 1.000 1 A ILE 98.547 1
ATOM 1293 C CA . ILE 164 164 ? A 10.188 0.537 -6.736 1.000 1 A ILE 98.492 1
ATOM 1294 C C . ILE 164 164 ? A 11.339 0.687 -7.718 1.000 1 A ILE 98.239 1
ATOM 1295 O O . ILE 164 164 ? A 11.759 -0.278 -8.366 1.000 1 A ILE 98.135 1
ATOM 1296 C CB . ILE 164 164 ? A 8.869 1.024 -7.334 1.000 1 A ILE 98.560 1
ATOM 1297 C CG1 . ILE 164 164 ? A 7.713 0.641 -6.408 1.000 1 A ILE 98.680 1
ATOM 1298 C CG2 . ILE 164 164 ? A 8.661 0.485 -8.761 1.000 1 A ILE 98.506 1
ATOM 1299 C CD1 . ILE 164 164 ? A 6.412 1.322 -6.757 1.000 1 A ILE 98.590 1
ATOM 1300 N N . ARG 165 165 ? A 11.893 1.925 -7.816 1.000 1 A ARG 98.288 1
ATOM 1301 C CA . ARG 165 165 ? A 13.034 2.160 -8.699 1.000 1 A ARG 97.818 1
ATOM 1302 C C . ARG 165 165 ? A 14.207 1.243 -8.333 1.000 1 A ARG 97.701 1
ATOM 1303 O O . ARG 165 165 ? A 14.889 0.700 -9.196 1.000 1 A ARG 97.428 1
ATOM 1304 C CB . ARG 165 165 ? A 13.453 3.621 -8.640 1.000 1 A ARG 97.373 1
ATOM 1305 C CG . ARG 165 165 ? A 12.450 4.592 -9.250 1.000 1 A ARG 96.224 1
ATOM 1306 C CD . ARG 165 165 ? A 12.935 6.003 -9.035 1.000 1 A ARG 94.734 1
ATOM 1307 N NE . ARG 165 165 ? A 12.018 6.985 -9.611 1.000 1 A ARG 93.965 1
ATOM 1308 C CZ . ARG 165 165 ? A 12.063 8.298 -9.304 1.000 1 A ARG 93.250 1
ATOM 1309 N NH1 . ARG 165 165 ? A 12.972 8.756 -8.453 1.000 1 A ARG 90.659 1
ATOM 1310 N NH2 . ARG 165 165 ? A 11.206 9.112 -9.915 1.000 1 A ARG 90.824 1
ATOM 1311 N N . LYS 166 166 ? A 14.452 1.108 -7.003 1.000 1 A LYS 97.634 1
ATOM 1312 C CA . LYS 166 166 ? A 15.561 0.269 -6.568 1.000 1 A LYS 97.265 1
ATOM 1313 C C . LYS 166 166 ? A 15.321 -1.186 -6.961 1.000 1 A LYS 97.411 1
ATOM 1314 O O . LYS 166 166 ? A 16.223 -1.905 -7.386 1.000 1 A LYS 96.916 1
ATOM 1315 C CB . LYS 166 166 ? A 15.728 0.406 -5.051 1.000 1 A LYS 96.825 1
ATOM 1316 C CG . LYS 166 166 ? A 16.226 1.753 -4.580 1.000 1 A LYS 94.731 1
ATOM 1317 C CD . LYS 166 166 ? A 16.189 1.845 -3.048 1.000 1 A LYS 89.071 1
ATOM 1318 C CE . LYS 166 166 ? A 16.486 3.250 -2.551 1.000 1 A LYS 82.114 1
ATOM 1319 N NZ . LYS 166 166 ? A 16.310 3.352 -1.062 1.000 1 A LYS 75.038 1
ATOM 1320 N N . HIS 167 167 ? A 14.037 -1.639 -6.849 1.000 1 A HIS 97.870 1
ATOM 1321 C CA . HIS 167 167 ? A 13.710 -3.005 -7.246 1.000 1 A HIS 97.646 1
ATOM 1322 C C . HIS 167 167 ? A 13.885 -3.204 -8.743 1.000 1 A HIS 97.448 1
ATOM 1323 O O . HIS 167 167 ? A 14.383 -4.253 -9.192 1.000 1 A HIS 96.801 1
ATOM 1324 C CB . HIS 167 167 ? A 12.277 -3.318 -6.838 1.000 1 A HIS 97.556 1
ATOM 1325 C CG . HIS 167 167 ? A 11.840 -4.658 -7.277 1.000 1 A HIS 97.352 1
ATOM 1326 N ND1 . HIS 167 167 ? A 12.086 -5.784 -6.533 1.000 1 A HIS 88.582 1
ATOM 1327 C CD2 . HIS 167 167 ? A 11.167 -5.091 -8.370 1.000 1 A HIS 90.578 1
ATOM 1328 C CE1 . HIS 167 167 ? A 11.578 -6.835 -7.144 1.000 1 A HIS 90.830 1
ATOM 1329 N NE2 . HIS 167 167 ? A 11.005 -6.433 -8.281 1.000 1 A HIS 92.157 1
ATOM 1330 N N . LYS 168 168 ? A 13.449 -2.197 -9.551 1.000 1 A LYS 96.806 1
ATOM 1331 C CA . LYS 168 168 ? A 13.481 -2.333 -10.995 1.000 1 A LYS 95.812 1
ATOM 1332 C C . LYS 168 168 ? A 14.921 -2.364 -11.530 1.000 1 A LYS 95.765 1
ATOM 1333 O O . LYS 168 168 ? A 15.140 -2.928 -12.630 1.000 1 A LYS 94.379 1
ATOM 1334 C CB . LYS 168 168 ? A 12.727 -1.187 -11.655 1.000 1 A LYS 93.735 1
ATOM 1335 C CG . LYS 168 168 ? A 11.238 -1.181 -11.398 1.000 1 A LYS 92.524 1
ATOM 1336 C CD . LYS 168 168 ? A 10.581 0.139 -11.738 1.000 1 A LYS 89.816 1
ATOM 1337 C CE . LYS 168 168 ? A 10.653 0.418 -13.216 1.000 1 A LYS 82.942 1
ATOM 1338 N NZ . LYS 168 168 ? A 9.965 1.687 -13.561 1.000 1 A LYS 85.698 1
ATOM 1339 N N . GLU 169 169 ? A 15.868 -1.784 -10.799 1.000 1 A GLU 97.207 1
ATOM 1340 C CA . GLU 169 169 ? A 17.236 -1.728 -11.292 1.000 1 A GLU 96.689 1
ATOM 1341 C C . GLU 169 169 ? A 18.025 -3.013 -11.035 1.000 1 A GLU 96.435 1
ATOM 1342 O O . GLU 169 169 ? A 19.157 -3.144 -11.528 1.000 1 A GLU 94.527 1
ATOM 1343 C CB . GLU 169 169 ? A 17.968 -0.518 -10.681 1.000 1 A GLU 95.161 1
ATOM 1344 C CG . GLU 169 169 ? A 18.319 -0.667 -9.209 1.000 1 A GLU 90.302 1
ATOM 1345 C CD . GLU 169 169 ? A 18.939 0.604 -8.627 1.000 1 A GLU 88.027 1
ATOM 1346 O OE1 . GLU 169 169 ? A 18.993 1.644 -9.330 1.000 1 A GLU 83.314 1
ATOM 1347 O OE2 . GLU 169 169 ? A 19.336 0.551 -7.451 1.000 1 A GLU 82.845 1
ATOM 1348 N N . LYS 170 170 ? A 17.420 -3.951 -10.249 1.000 1 A LYS 95.444 1
ATOM 1349 C CA . LYS 170 170 ? A 18.106 -5.251 -10.053 1.000 1 A LYS 94.697 1
ATOM 1350 C C . LYS 170 170 ? A 18.184 -6.043 -11.355 1.000 1 A LYS 91.415 1
ATOM 1351 O O . LYS 170 170 ? A 19.144 -6.805 -11.540 1.000 1 A LYS 84.699 1
ATOM 1352 C CB . LYS 170 170 ? A 17.396 -6.056 -8.983 1.000 1 A LYS 91.272 1
ATOM 1353 C CG . LYS 170 170 ? A 17.558 -5.466 -7.589 1.000 1 A LYS 91.758 1
ATOM 1354 C CD . LYS 170 170 ? A 16.838 -6.317 -6.563 1.000 1 A LYS 89.205 1
ATOM 1355 C CE . LYS 170 170 ? A 16.985 -5.713 -5.151 1.000 1 A LYS 84.831 1
ATOM 1356 N NZ . LYS 170 170 ? A 16.284 -6.525 -4.142 1.000 1 A LYS 79.801 1
HETATM 1357 C C1_1 . LIG2 . 1 ? B -10.506 -4.680 6.994 1.000 2 B LIG2 90.842 1
HETATM 1358 C C2_1 . LIG2 . 1 ? B -10.594 -4.941 5.504 1.000 2 B LIG2 94.150 1
HETATM 1359 C C3_1 . LIG2 . 1 ? B -11.310 -3.783 4.755 1.000 2 B LIG2 94.214 1
HETATM 1360 N N1_1 . LIG2 . 1 ? B -10.490 -2.555 4.787 1.000 2 B LIG2 95.634 1
HETATM 1361 C C4_1 . LIG2 . 1 ? B -9.118 -2.712 4.248 1.000 2 B LIG2 94.654 1
HETATM 1362 C C5_1 . LIG2 . 1 ? B -8.451 -3.844 4.929 1.000 2 B LIG2 94.371 1
HETATM 1363 N N2_1 . LIG2 . 1 ? B -9.275 -5.036 4.825 1.000 2 B LIG2 95.456 1
HETATM 1364 C C6_1 . LIG2 . 1 ? B -8.570 -6.203 4.865 1.000 2 B LIG2 95.716 1
HETATM 1365 N N3_1 . LIG2 . 1 ? B -8.496 -6.830 6.007 1.000 2 B LIG2 95.173 1
HETATM 1366 C C7_1 . LIG2 . 1 ? B -7.739 -7.927 6.127 1.000 2 B LIG2 94.623 1
HETATM 1367 N N4_1 . LIG2 . 1 ? B -7.047 -8.478 5.133 1.000 2 B LIG2 94.922 1
HETATM 1368 C C8_1 . LIG2 . 1 ? B -7.091 -7.862 3.908 1.000 2 B LIG2 94.953 1
HETATM 1369 C C9_1 . LIG2 . 1 ? B -6.323 -8.372 2.873 1.000 2 B LIG2 95.058 1
HETATM 1370 C C10_1 . LIG2 . 1 ? B -6.338 -7.731 1.616 1.000 2 B LIG2 95.248 1
HETATM 1371 C C11_1 . LIG2 . 1 ? B -7.127 -6.601 1.444 1.000 2 B LIG2 95.062 1
HETATM 1372 C C12_1 . LIG2 . 1 ? B -7.861 -6.073 2.490 1.000 2 B LIG2 95.363 1
HETATM 1373 C C13_1 . LIG2 . 1 ? B -7.857 -6.683 3.713 1.000 2 B LIG2 95.511 1
HETATM 1374 Cl CL1_1 . LIG2 . 1 ? B -7.125 -5.764 -0.026 1.000 2 B LIG2 94.390 1
HETATM 1375 C C14_1 . LIG2 . 1 ? B -5.581 -8.296 0.520 1.000 2 B LIG2 95.363 1
HETATM 1376 C C15_1 . LIG2 . 1 ? B -4.230 -8.006 0.273 1.000 2 B LIG2 96.182 1
HETATM 1377 C C16_1 . LIG2 . 1 ? B -3.618 -8.674 -0.761 1.000 2 B LIG2 95.475 1
HETATM 1378 C C17_1 . LIG2 . 1 ? B -4.266 -9.616 -1.542 1.000 2 B LIG2 94.766 1
HETATM 1379 C C18_1 . LIG2 . 1 ? B -5.577 -9.886 -1.226 1.000 2 B LIG2 93.699 1
HETATM 1380 N N5_1 . LIG2 . 1 ? B -6.242 -9.236 -0.217 1.000 2 B LIG2 94.124 1
HETATM 1381 N N6_1 . LIG2 . 1 ? B -6.279 -10.810 -1.940 1.000 2 B LIG2 92.272 1
HETATM 1382 C C19_1 . LIG2 . 1 ? B -2.185 -8.375 -1.125 1.000 2 B LIG2 95.008 1
HETATM 1383 C C20_1 . LIG2 . 1 ? B -3.489 -6.998 1.149 1.000 2 B LIG2 95.629 1
HETATM 1384 F F1_1 . LIG2 . 1 ? B -2.958 -7.677 2.188 1.000 2 B LIG2 87.082 1
HETATM 1385 F F2_1 . LIG2 . 1 ? B -2.530 -6.384 0.506 1.000 2 B LIG2 86.664 1
HETATM 1386 F F3_1 . LIG2 . 1 ? B -4.286 -6.007 1.585 1.000 2 B LIG2 88.297 1
HETATM 1387 F F4_1 . LIG2 . 1 ? B -5.585 -9.435 3.084 1.000 2 B LIG2 94.860 1
HETATM 1388 O O1_1 . LIG2 . 1 ? B -7.689 -8.540 7.315 1.000 2 B LIG2 94.433 1
HETATM 1389 C C21_1 . LIG2 . 1 ? B -8.304 -7.954 8.420 1.000 2 B LIG2 88.335 1
HETATM 1390 C C22_1 . LIG2 . 1 ? B -7.851 -8.673 9.644 1.000 2 B LIG2 89.944 1
HETATM 1391 C C23_1 . LIG2 . 1 ? B -6.339 -8.561 9.739 1.000 2 B LIG2 84.818 1
HETATM 1392 C C24_1 . LIG2 . 1 ? B -5.924 -9.878 10.364 1.000 2 B LIG2 83.093 1
HETATM 1393 C C25_1 . LIG2 . 1 ? B -6.947 -10.823 10.063 1.000 2 B LIG2 83.812 1
HETATM 1394 N N7_1 . LIG2 . 1 ? B -8.137 -10.083 9.623 1.000 2 B LIG2 84.942 1
HETATM 1395 C C26_1 . LIG2 . 1 ? B -9.264 -10.393 10.498 1.000 2 B LIG2 75.889 1
HETATM 1396 C C27_1 . LIG2 . 1 ? B -10.909 -1.369 5.268 1.000 2 B LIG2 95.431 1
HETATM 1397 O O2_1 . LIG2 . 1 ? B -10.162 -0.416 5.377 1.000 2 B LIG2 95.394 1
HETATM 1398 C C28_1 . LIG2 . 1 ? B -12.345 -1.231 5.748 1.000 2 B LIG2 93.069 1
HETATM 1399 C C29_1 . LIG2 . 1 ? B -12.429 -0.277 6.840 1.000 2 B LIG2 90.944 1
HETATM 1400 O O1_1 . LIG3 . 1 ? C -11.136 6.801 6.259 1.000 3 C LIG3 92.057 1
HETATM 1401 P P1_1 . LIG3 . 1 ? C -9.724 6.886 6.650 1.000 3 C LIG3 97.563 1
HETATM 1402 O O2_1 . LIG3 . 1 ? C -8.835 7.600 5.688 1.000 3 C LIG3 90.450 1
HETATM 1403 O O3_1 . LIG3 . 1 ? C -9.154 5.456 6.992 1.000 3 C LIG3 97.631 1
HETATM 1404 P P2_1 . LIG3 . 1 ? C -9.225 4.130 6.091 1.000 3 C LIG3 97.329 1
HETATM 1405 O O4_1 . LIG3 . 1 ? C -10.362 3.341 6.634 1.000 3 C LIG3 88.521 1
HETATM 1406 O O5_1 . LIG3 . 1 ? C -9.335 4.510 4.668 1.000 3 C LIG3 87.219 1
HETATM 1407 O O6_1 . LIG3 . 1 ? C -7.888 3.442 6.339 1.000 3 C LIG3 85.971 1
HETATM 1408 O O7_1 . LIG3 . 1 ? C -9.611 7.582 8.081 1.000 3 C LIG3 97.656 1
HETATM 1409 C C1_1 . LIG3 . 1 ? C -10.390 7.095 9.150 1.000 3 C LIG3 96.629 1
HETATM 1410 C C2_1 . LIG3 . 1 ? C -10.615 8.267 10.113 1.000 3 C LIG3 96.797 1
HETATM 1411 O O8_1 . LIG3 . 1 ? C -9.359 8.714 10.606 1.000 3 C LIG3 97.805 1
HETATM 1412 C C3_1 . LIG3 . 1 ? C -11.256 9.445 9.405 1.000 3 C LIG3 96.609 1
HETATM 1413 O O9_1 . LIG3 . 1 ? C -12.165 10.089 10.274 1.000 3 C LIG3 94.905 1
HETATM 1414 C C4_1 . LIG3 . 1 ? C -10.097 10.324 9.101 1.000 3 C LIG3 97.290 1
HETATM 1415 O O10_1 . LIG3 . 1 ? C -10.419 11.694 9.034 1.000 3 C LIG3 96.413 1
HETATM 1416 C C5_1 . LIG3 . 1 ? C -9.195 10.077 10.250 1.000 3 C LIG3 97.987 1
HETATM 1417 N N1_1 . LIG3 . 1 ? C -7.782 10.256 9.891 1.000 3 C LIG3 98.199 1
HETATM 1418 C C6_1 . LIG3 . 1 ? C -6.919 10.996 10.594 1.000 3 C LIG3 98.444 1
HETATM 1419 N N2_1 . LIG3 . 1 ? C -7.070 11.735 11.718 1.000 3 C LIG3 98.303 1
HETATM 1420 C C7_1 . LIG3 . 1 ? C -5.999 12.366 12.182 1.000 3 C LIG3 98.376 1
HETATM 1421 N N3_1 . LIG3 . 1 ? C -6.138 13.095 13.300 1.000 3 C LIG3 97.890 1
HETATM 1422 N N4_1 . LIG3 . 1 ? C -4.787 12.282 11.595 1.000 3 C LIG3 98.665 1
HETATM 1423 C C8_1 . LIG3 . 1 ? C -4.601 11.542 10.450 1.000 3 C LIG3 98.708 1
HETATM 1424 O O11_1 . LIG3 . 1 ? C -3.497 11.500 9.932 1.000 3 C LIG3 98.555 1
HETATM 1425 C C9_1 . LIG3 . 1 ? C -5.703 10.867 9.930 1.000 3 C LIG3 98.639 1
HETATM 1426 N N5_1 . LIG3 . 1 ? C -5.858 10.016 8.845 1.000 3 C LIG3 98.426 1
HETATM 1427 C C10_1 . LIG3 . 1 ? C -7.156 9.657 8.866 1.000 3 C LIG3 98.113 1
HETATM 1428 Mg MG1_1 . LIG4 . 1 ? D -10.670 4.211 3.303 1.000 4 D LIG4 96.288 1
#
#
loop_
_atom_type.symbol
C
Cl
F
Mg
N
O
P
S
#
#
loop_
_ma_qa_metric.id
_ma_qa_metric.name
_ma_qa_metric.description
_ma_qa_metric.type
_ma_qa_metric.mode
_ma_qa_metric.type_other_details
_ma_qa_metric.software_group_id
1 pLDDT 'Predicted lddt' pLDDT local . .
#
#
loop_
_ma_qa_metric_local.ordinal_id
_ma_qa_metric_local.model_id
_ma_qa_metric_local.label_asym_id
_ma_qa_metric_local.label_seq_id
_ma_qa_metric_local.label_comp_id
_ma_qa_metric_local.metric_id
_ma_qa_metric_local.metric_value
1 1 A 1 GLY 1 81.230
2 1 A 2 MET 1 91.020
3 1 A 3 THR 1 95.511
4 1 A 4 GLU 1 97.040
5 1 A 5 TYR 1 98.079
6 1 A 6 LYS 1 98.046
7 1 A 7 LEU 1 98.562
8 1 A 8 VAL 1 98.365
9 1 A 9 VAL 1 98.440
10 1 A 10 VAL 1 98.499
11 1 A 11 GLY 1 98.215
12 1 A 12 ALA 1 98.149
13 1 A 13 CYS 1 96.824
14 1 A 14 GLY 1 97.719
15 1 A 15 VAL 1 98.644
16 1 A 16 GLY 1 98.476
17 1 A 17 LYS 1 98.465
18 1 A 18 SER 1 97.762
19 1 A 19 ALA 1 98.098
20 1 A 20 LEU 1 98.470
21 1 A 21 THR 1 98.271
22 1 A 22 ILE 1 97.602
23 1 A 23 GLN 1 98.165
24 1 A 24 LEU 1 98.284
25 1 A 25 ILE 1 97.455
26 1 A 26 GLN 1 96.692
27 1 A 27 ASN 1 97.012
28 1 A 28 HIS 1 96.734
29 1 A 29 PHE 1 97.801
30 1 A 30 VAL 1 93.356
31 1 A 31 ASP 1 90.601
32 1 A 32 GLU 1 87.919
33 1 A 33 TYR 1 85.314
34 1 A 34 ASP 1 89.546
35 1 A 35 PRO 1 89.504
36 1 A 36 THR 1 88.443
37 1 A 37 ILE 1 92.086
38 1 A 38 GLU 1 93.324
39 1 A 39 ASP 1 94.304
40 1 A 40 SER 1 94.929
41 1 A 41 TYR 1 96.326
42 1 A 42 ARG 1 96.641
43 1 A 43 LYS 1 96.765
44 1 A 44 GLN 1 97.446
45 1 A 45 VAL 1 96.487
46 1 A 46 VAL 1 96.080
47 1 A 47 ILE 1 97.236
48 1 A 48 ASP 1 96.566
49 1 A 49 GLY 1 94.104
50 1 A 50 GLU 1 92.985
51 1 A 51 THR 1 95.494
52 1 A 52 SER 1 95.569
53 1 A 53 LEU 1 97.691
54 1 A 54 LEU 1 98.245
55 1 A 55 ASP 1 97.898
56 1 A 56 ILE 1 98.111
57 1 A 57 LEU 1 97.185
58 1 A 58 ASP 1 97.236
59 1 A 59 THR 1 96.101
60 1 A 60 ALA 1 92.810
61 1 A 61 GLY 1 79.194
62 1 A 62 GLN 1 80.711
63 1 A 63 GLU 1 77.865
64 1 A 64 GLU 1 79.263
65 1 A 65 TYR 1 79.330
66 1 A 66 SER 1 79.652
67 1 A 67 ALA 1 83.034
68 1 A 68 MET 1 79.730
69 1 A 69 ARG 1 86.759
70 1 A 70 ASP 1 91.582
71 1 A 71 GLN 1 88.667
72 1 A 72 TYR 1 86.844
73 1 A 73 MET 1 93.903
74 1 A 74 ARG 1 95.504
75 1 A 75 THR 1 95.062
76 1 A 76 GLY 1 97.667
77 1 A 77 GLU 1 98.504
78 1 A 78 GLY 1 98.700
79 1 A 79 PHE 1 98.809
80 1 A 80 LEU 1 98.900
81 1 A 81 SER 1 98.964
82 1 A 82 VAL 1 98.963
83 1 A 83 PHE 1 98.983
84 1 A 84 ALA 1 98.956
85 1 A 85 ILE 1 98.885
86 1 A 86 ASN 1 98.837
87 1 A 87 ASN 1 98.718
88 1 A 88 THR 1 98.825
89 1 A 89 LYS 1 98.850
90 1 A 90 SER 1 98.912
91 1 A 91 PHE 1 98.947
92 1 A 92 GLU 1 98.719
93 1 A 93 ASP 1 98.521
94 1 A 94 ILE 1 98.782
95 1 A 95 HIS 1 97.826
96 1 A 96 HIS 1 97.166
97 1 A 97 TYR 1 97.468
98 1 A 98 ARG 1 97.766
99 1 A 99 GLU 1 97.109
100 1 A 100 GLN 1 96.125
101 1 A 101 ILE 1 97.497
102 1 A 102 LYS 1 97.298
103 1 A 103 ARG 1 95.816
104 1 A 104 VAL 1 95.275
105 1 A 105 LYS 1 96.537
106 1 A 106 ASP 1 96.267
107 1 A 107 SER 1 95.269
108 1 A 108 GLU 1 95.099
109 1 A 109 ASP 1 95.731
110 1 A 110 VAL 1 98.304
111 1 A 111 PRO 1 98.785
112 1 A 112 MET 1 98.799
113 1 A 113 VAL 1 98.978
114 1 A 114 LEU 1 98.986
115 1 A 115 VAL 1 98.991
116 1 A 116 GLY 1 98.982
117 1 A 117 ASN 1 98.960
118 1 A 118 LYS 1 98.859
119 1 A 119 SER 1 98.766
120 1 A 120 ASP 1 98.827
121 1 A 121 LEU 1 98.472
122 1 A 122 PRO 1 97.503
123 1 A 123 SER 1 94.003
124 1 A 124 ARG 1 97.719
125 1 A 125 THR 1 98.725
126 1 A 126 VAL 1 98.661
127 1 A 127 ASP 1 97.936
128 1 A 128 THR 1 97.800
129 1 A 129 LYS 1 98.309
130 1 A 130 GLN 1 98.343
131 1 A 131 ALA 1 98.850
132 1 A 132 GLN 1 98.871
133 1 A 133 ASP 1 98.827
134 1 A 134 LEU 1 98.844
135 1 A 135 ALA 1 98.855
136 1 A 136 ARG 1 98.641
137 1 A 137 SER 1 98.287
138 1 A 138 TYR 1 97.878
139 1 A 139 GLY 1 97.848
140 1 A 140 ILE 1 98.643
141 1 A 141 PRO 1 98.923
142 1 A 142 PHE 1 98.972
143 1 A 143 ILE 1 98.965
144 1 A 144 GLU 1 98.888
145 1 A 145 THR 1 98.987
146 1 A 146 SER 1 98.930
147 1 A 147 ALA 1 98.615
148 1 A 148 LYS 1 98.513
149 1 A 149 THR 1 98.688
150 1 A 150 ARG 1 98.606
151 1 A 151 GLN 1 98.748
152 1 A 152 GLY 1 98.946
153 1 A 153 VAL 1 98.929
154 1 A 154 ASP 1 98.750
155 1 A 155 ASP 1 98.843
156 1 A 156 ALA 1 98.926
157 1 A 157 PHE 1 98.876
158 1 A 158 TYR 1 98.740
159 1 A 159 THR 1 98.814
160 1 A 160 LEU 1 98.862
161 1 A 161 VAL 1 98.622
162 1 A 162 ARG 1 98.265
163 1 A 163 GLU 1 98.447
164 1 A 164 ILE 1 98.492
165 1 A 165 ARG 1 97.818
166 1 A 166 LYS 1 97.265
167 1 A 167 HIS 1 97.646
168 1 A 168 LYS 1 95.812
169 1 A 169 GLU 1 96.689
170 1 A 170 LYS 1 94.697
#
