# Supplementary material for: Single‐Sequence Deep Learning Delivers Crystal‐Quality Models of Covalent K‐Ras G12 Hotspot Complexes
Source: IUBMB Life. 2026 Jun 13;78(6):e70108. doi: 10.1002/iub.70108 (PMC13263772; doi:10.1002/iub.70108)
Supplement: Supplementary file 1 — Data S1: iub70108‐sup‐0001‐DataS1.zip. [file IUB-78-0-s001.zip › Supplementary_Data/1_Without Covalent Restraint_Web/Predicted Structures/KRASG12C_Divarasib_GDP_Mg2+_without_restraint/pred.model_idx_2.cif]

data_model
_entry.id model
_struct.entry_id model
_struct.pdbx_model_details .
_struct.pdbx_structure_determination_methodology computational
_struct.title 'Chai-1 predicted structure'
_audit_conform.dict_location https://raw.githubusercontent.com/ihmwg/ModelCIF/80e1e22/dist/mmcif_ma.dic
_audit_conform.dict_name mmcif_ma.dic
_audit_conform.dict_version 1.4.7
#
loop_
_audit_author.name
_audit_author.pdbx_ordinal
'Chai Discovery team' 1
#
#
loop_
_chem_comp.id
_chem_comp.type
_chem_comp.name
_chem_comp.formula
_chem_comp.formula_weight
_chem_comp.ma_provenance
ALA 'L-peptide linking' . . . 'CCD Core'
ARG 'L-peptide linking' . . . 'CCD Core'
ASN 'L-peptide linking' . . . 'CCD Core'
ASP 'L-peptide linking' . . . 'CCD Core'
CYS 'L-peptide linking' . . . 'CCD Core'
GLN 'L-peptide linking' . . . 'CCD Core'
GLU 'L-peptide linking' . . . 'CCD Core'
GLY 'L-peptide linking' . . . 'CCD Core'
HIS 'L-peptide linking' . . . 'CCD Core'
ILE 'L-peptide linking' . . . 'CCD Core'
LEU 'L-peptide linking' . . . 'CCD Core'
LIG2 non-polymer . . . 'CCD Core'
LIG3 non-polymer . . . 'CCD Core'
LIG4 non-polymer . . . 'CCD Core'
LYS 'L-peptide linking' . . . 'CCD Core'
MET 'L-peptide linking' . . . 'CCD Core'
PHE 'L-peptide linking' . . . 'CCD Core'
PRO 'L-peptide linking' . . . 'CCD Core'
SER 'L-peptide linking' . . . 'CCD Core'
THR 'L-peptide linking' . . . 'CCD Core'
TYR 'L-peptide linking' . . . 'CCD Core'
VAL 'L-peptide linking' . . . 'CCD Core'
#
#
loop_
_entity.id
_entity.type
_entity.src_method
_entity.pdbx_description
_entity.formula_weight
_entity.pdbx_number_of_molecules
_entity.details
1 polymer man 'Entity A' . 1 .
2 non-polymer man 'Entity B' . 1 .
3 non-polymer man 'Entity C' . 1 .
4 non-polymer man 'Entity D' . 1 .
#
#
loop_
_entity_poly.entity_id
_entity_poly.type
_entity_poly.nstd_linkage
_entity_poly.nstd_monomer
_entity_poly.pdbx_strand_id
_entity_poly.pdbx_seq_one_letter_code
_entity_poly.pdbx_seq_one_letter_code_can
1 polypeptide(L) no no A
;GMTEYKLVVVGACGVGKSALTIQLIQNHFVDEYDPTIEDSYRKQVVIDGETSLLDILDTAGQEEYSAMRD
QYMRTGEGFLSVFAINNTKSFEDIHHYREQIKRVKDSEDVPMVLVGNKSDLPSRTVDTKQAQDLARSYGI
PFIETSAKTRQGVDDAFYTLVREIRKHKEK
;

;GMTEYKLVVVGACGVGKSALTIQLIQNHFVDEYDPTIEDSYRKQVVIDGETSLLDILDTAGQEEYSAMRD
QYMRTGEGFLSVFAINNTKSFEDIHHYREQIKRVKDSEDVPMVLVGNKSDLPSRTVDTKQAQDLARSYGI
PFIETSAKTRQGVDDAFYTLVREIRKHKEK
;

#
#
loop_
_pdbx_entity_nonpoly.entity_id
_pdbx_entity_nonpoly.name
_pdbx_entity_nonpoly.comp_id
_pdbx_entity_nonpoly.ma_model_mode
2 'Entity B' LIG2 .
3 'Entity C' LIG3 .
4 'Entity D' LIG4 .
#
#
loop_
_entity_poly_seq.entity_id
_entity_poly_seq.num
_entity_poly_seq.mon_id
_entity_poly_seq.hetero
1 1 GLY .
1 2 MET .
1 3 THR .
1 4 GLU .
1 5 TYR .
1 6 LYS .
1 7 LEU .
1 8 VAL .
1 9 VAL .
1 10 VAL .
1 11 GLY .
1 12 ALA .
1 13 CYS .
1 14 GLY .
1 15 VAL .
1 16 GLY .
1 17 LYS .
1 18 SER .
1 19 ALA .
1 20 LEU .
1 21 THR .
1 22 ILE .
1 23 GLN .
1 24 LEU .
1 25 ILE .
1 26 GLN .
1 27 ASN .
1 28 HIS .
1 29 PHE .
1 30 VAL .
1 31 ASP .
1 32 GLU .
1 33 TYR .
1 34 ASP .
1 35 PRO .
1 36 THR .
1 37 ILE .
1 38 GLU .
1 39 ASP .
1 40 SER .
1 41 TYR .
1 42 ARG .
1 43 LYS .
1 44 GLN .
1 45 VAL .
1 46 VAL .
1 47 ILE .
1 48 ASP .
1 49 GLY .
1 50 GLU .
1 51 THR .
1 52 SER .
1 53 LEU .
1 54 LEU .
1 55 ASP .
1 56 ILE .
1 57 LEU .
1 58 ASP .
1 59 THR .
1 60 ALA .
1 61 GLY .
1 62 GLN .
1 63 GLU .
1 64 GLU .
1 65 TYR .
1 66 SER .
1 67 ALA .
1 68 MET .
1 69 ARG .
1 70 ASP .
1 71 GLN .
1 72 TYR .
1 73 MET .
1 74 ARG .
1 75 THR .
1 76 GLY .
1 77 GLU .
1 78 GLY .
1 79 PHE .
1 80 LEU .
1 81 SER .
1 82 VAL .
1 83 PHE .
1 84 ALA .
1 85 ILE .
1 86 ASN .
1 87 ASN .
1 88 THR .
1 89 LYS .
1 90 SER .
1 91 PHE .
1 92 GLU .
1 93 ASP .
1 94 ILE .
1 95 HIS .
1 96 HIS .
1 97 TYR .
1 98 ARG .
1 99 GLU .
1 100 GLN .
1 101 ILE .
1 102 LYS .
1 103 ARG .
1 104 VAL .
1 105 LYS .
1 106 ASP .
1 107 SER .
1 108 GLU .
1 109 ASP .
1 110 VAL .
1 111 PRO .
1 112 MET .
1 113 VAL .
1 114 LEU .
1 115 VAL .
1 116 GLY .
1 117 ASN .
1 118 LYS .
1 119 SER .
1 120 ASP .
1 121 LEU .
1 122 PRO .
1 123 SER .
1 124 ARG .
1 125 THR .
1 126 VAL .
1 127 ASP .
1 128 THR .
1 129 LYS .
1 130 GLN .
1 131 ALA .
1 132 GLN .
1 133 ASP .
1 134 LEU .
1 135 ALA .
1 136 ARG .
1 137 SER .
1 138 TYR .
1 139 GLY .
1 140 ILE .
1 141 PRO .
1 142 PHE .
1 143 ILE .
1 144 GLU .
1 145 THR .
1 146 SER .
1 147 ALA .
1 148 LYS .
1 149 THR .
1 150 ARG .
1 151 GLN .
1 152 GLY .
1 153 VAL .
1 154 ASP .
1 155 ASP .
1 156 ALA .
1 157 PHE .
1 158 TYR .
1 159 THR .
1 160 LEU .
1 161 VAL .
1 162 ARG .
1 163 GLU .
1 164 ILE .
1 165 ARG .
1 166 LYS .
1 167 HIS .
1 168 LYS .
1 169 GLU .
1 170 LYS .
#
#
loop_
_struct_asym.id
_struct_asym.entity_id
_struct_asym.details
A 1 'Chain A'
B 2 'Chain B'
C 3 'Chain C'
D 4 'Chain D'
#
#
loop_
_pdbx_poly_seq_scheme.asym_id
_pdbx_poly_seq_scheme.entity_id
_pdbx_poly_seq_scheme.seq_id
_pdbx_poly_seq_scheme.mon_id
_pdbx_poly_seq_scheme.pdb_seq_num
_pdbx_poly_seq_scheme.auth_seq_num
_pdbx_poly_seq_scheme.pdb_mon_id
_pdbx_poly_seq_scheme.auth_mon_id
_pdbx_poly_seq_scheme.pdb_strand_id
_pdbx_poly_seq_scheme.pdb_ins_code
A 1 1 GLY 1 1 GLY GLY A .
A 1 2 MET 2 2 MET MET A .
A 1 3 THR 3 3 THR THR A .
A 1 4 GLU 4 4 GLU GLU A .
A 1 5 TYR 5 5 TYR TYR A .
A 1 6 LYS 6 6 LYS LYS A .
A 1 7 LEU 7 7 LEU LEU A .
A 1 8 VAL 8 8 VAL VAL A .
A 1 9 VAL 9 9 VAL VAL A .
A 1 10 VAL 10 10 VAL VAL A .
A 1 11 GLY 11 11 GLY GLY A .
A 1 12 ALA 12 12 ALA ALA A .
A 1 13 CYS 13 13 CYS CYS A .
A 1 14 GLY 14 14 GLY GLY A .
A 1 15 VAL 15 15 VAL VAL A .
A 1 16 GLY 16 16 GLY GLY A .
A 1 17 LYS 17 17 LYS LYS A .
A 1 18 SER 18 18 SER SER A .
A 1 19 ALA 19 19 ALA ALA A .
A 1 20 LEU 20 20 LEU LEU A .
A 1 21 THR 21 21 THR THR A .
A 1 22 ILE 22 22 ILE ILE A .
A 1 23 GLN 23 23 GLN GLN A .
A 1 24 LEU 24 24 LEU LEU A .
A 1 25 ILE 25 25 ILE ILE A .
A 1 26 GLN 26 26 GLN GLN A .
A 1 27 ASN 27 27 ASN ASN A .
A 1 28 HIS 28 28 HIS HIS A .
A 1 29 PHE 29 29 PHE PHE A .
A 1 30 VAL 30 30 VAL VAL A .
A 1 31 ASP 31 31 ASP ASP A .
A 1 32 GLU 32 32 GLU GLU A .
A 1 33 TYR 33 33 TYR TYR A .
A 1 34 ASP 34 34 ASP ASP A .
A 1 35 PRO 35 35 PRO PRO A .
A 1 36 THR 36 36 THR THR A .
A 1 37 ILE 37 37 ILE ILE A .
A 1 38 GLU 38 38 GLU GLU A .
A 1 39 ASP 39 39 ASP ASP A .
A 1 40 SER 40 40 SER SER A .
A 1 41 TYR 41 41 TYR TYR A .
A 1 42 ARG 42 42 ARG ARG A .
A 1 43 LYS 43 43 LYS LYS A .
A 1 44 GLN 44 44 GLN GLN A .
A 1 45 VAL 45 45 VAL VAL A .
A 1 46 VAL 46 46 VAL VAL A .
A 1 47 ILE 47 47 ILE ILE A .
A 1 48 ASP 48 48 ASP ASP A .
A 1 49 GLY 49 49 GLY GLY A .
A 1 50 GLU 50 50 GLU GLU A .
A 1 51 THR 51 51 THR THR A .
A 1 52 SER 52 52 SER SER A .
A 1 53 LEU 53 53 LEU LEU A .
A 1 54 LEU 54 54 LEU LEU A .
A 1 55 ASP 55 55 ASP ASP A .
A 1 56 ILE 56 56 ILE ILE A .
A 1 57 LEU 57 57 LEU LEU A .
A 1 58 ASP 58 58 ASP ASP A .
A 1 59 THR 59 59 THR THR A .
A 1 60 ALA 60 60 ALA ALA A .
A 1 61 GLY 61 61 GLY GLY A .
A 1 62 GLN 62 62 GLN GLN A .
A 1 63 GLU 63 63 GLU GLU A .
A 1 64 GLU 64 64 GLU GLU A .
A 1 65 TYR 65 65 TYR TYR A .
A 1 66 SER 66 66 SER SER A .
A 1 67 ALA 67 67 ALA ALA A .
A 1 68 MET 68 68 MET MET A .
A 1 69 ARG 69 69 ARG ARG A .
A 1 70 ASP 70 70 ASP ASP A .
A 1 71 GLN 71 71 GLN GLN A .
A 1 72 TYR 72 72 TYR TYR A .
A 1 73 MET 73 73 MET MET A .
A 1 74 ARG 74 74 ARG ARG A .
A 1 75 THR 75 75 THR THR A .
A 1 76 GLY 76 76 GLY GLY A .
A 1 77 GLU 77 77 GLU GLU A .
A 1 78 GLY 78 78 GLY GLY A .
A 1 79 PHE 79 79 PHE PHE A .
A 1 80 LEU 80 80 LEU LEU A .
A 1 81 SER 81 81 SER SER A .
A 1 82 VAL 82 82 VAL VAL A .
A 1 83 PHE 83 83 PHE PHE A .
A 1 84 ALA 84 84 ALA ALA A .
A 1 85 ILE 85 85 ILE ILE A .
A 1 86 ASN 86 86 ASN ASN A .
A 1 87 ASN 87 87 ASN ASN A .
A 1 88 THR 88 88 THR THR A .
A 1 89 LYS 89 89 LYS LYS A .
A 1 90 SER 90 90 SER SER A .
A 1 91 PHE 91 91 PHE PHE A .
A 1 92 GLU 92 92 GLU GLU A .
A 1 93 ASP 93 93 ASP ASP A .
A 1 94 ILE 94 94 ILE ILE A .
A 1 95 HIS 95 95 HIS HIS A .
A 1 96 HIS 96 96 HIS HIS A .
A 1 97 TYR 97 97 TYR TYR A .
A 1 98 ARG 98 98 ARG ARG A .
A 1 99 GLU 99 99 GLU GLU A .
A 1 100 GLN 100 100 GLN GLN A .
A 1 101 ILE 101 101 ILE ILE A .
A 1 102 LYS 102 102 LYS LYS A .
A 1 103 ARG 103 103 ARG ARG A .
A 1 104 VAL 104 104 VAL VAL A .
A 1 105 LYS 105 105 LYS LYS A .
A 1 106 ASP 106 106 ASP ASP A .
A 1 107 SER 107 107 SER SER A .
A 1 108 GLU 108 108 GLU GLU A .
A 1 109 ASP 109 109 ASP ASP A .
A 1 110 VAL 110 110 VAL VAL A .
A 1 111 PRO 111 111 PRO PRO A .
A 1 112 MET 112 112 MET MET A .
A 1 113 VAL 113 113 VAL VAL A .
A 1 114 LEU 114 114 LEU LEU A .
A 1 115 VAL 115 115 VAL VAL A .
A 1 116 GLY 116 116 GLY GLY A .
A 1 117 ASN 117 117 ASN ASN A .
A 1 118 LYS 118 118 LYS LYS A .
A 1 119 SER 119 119 SER SER A .
A 1 120 ASP 120 120 ASP ASP A .
A 1 121 LEU 121 121 LEU LEU A .
A 1 122 PRO 122 122 PRO PRO A .
A 1 123 SER 123 123 SER SER A .
A 1 124 ARG 124 124 ARG ARG A .
A 1 125 THR 125 125 THR THR A .
A 1 126 VAL 126 126 VAL VAL A .
A 1 127 ASP 127 127 ASP ASP A .
A 1 128 THR 128 128 THR THR A .
A 1 129 LYS 129 129 LYS LYS A .
A 1 130 GLN 130 130 GLN GLN A .
A 1 131 ALA 131 131 ALA ALA A .
A 1 132 GLN 132 132 GLN GLN A .
A 1 133 ASP 133 133 ASP ASP A .
A 1 134 LEU 134 134 LEU LEU A .
A 1 135 ALA 135 135 ALA ALA A .
A 1 136 ARG 136 136 ARG ARG A .
A 1 137 SER 137 137 SER SER A .
A 1 138 TYR 138 138 TYR TYR A .
A 1 139 GLY 139 139 GLY GLY A .
A 1 140 ILE 140 140 ILE ILE A .
A 1 141 PRO 141 141 PRO PRO A .
A 1 142 PHE 142 142 PHE PHE A .
A 1 143 ILE 143 143 ILE ILE A .
A 1 144 GLU 144 144 GLU GLU A .
A 1 145 THR 145 145 THR THR A .
A 1 146 SER 146 146 SER SER A .
A 1 147 ALA 147 147 ALA ALA A .
A 1 148 LYS 148 148 LYS LYS A .
A 1 149 THR 149 149 THR THR A .
A 1 150 ARG 150 150 ARG ARG A .
A 1 151 GLN 151 151 GLN GLN A .
A 1 152 GLY 152 152 GLY GLY A .
A 1 153 VAL 153 153 VAL VAL A .
A 1 154 ASP 154 154 ASP ASP A .
A 1 155 ASP 155 155 ASP ASP A .
A 1 156 ALA 156 156 ALA ALA A .
A 1 157 PHE 157 157 PHE PHE A .
A 1 158 TYR 158 158 TYR TYR A .
A 1 159 THR 159 159 THR THR A .
A 1 160 LEU 160 160 LEU LEU A .
A 1 161 VAL 161 161 VAL VAL A .
A 1 162 ARG 162 162 ARG ARG A .
A 1 163 GLU 163 163 GLU GLU A .
A 1 164 ILE 164 164 ILE ILE A .
A 1 165 ARG 165 165 ARG ARG A .
A 1 166 LYS 166 166 LYS LYS A .
A 1 167 HIS 167 167 HIS HIS A .
A 1 168 LYS 168 168 LYS LYS A .
A 1 169 GLU 169 169 GLU GLU A .
A 1 170 LYS 170 170 LYS LYS A .
#
#
loop_
_pdbx_nonpoly_scheme.asym_id
_pdbx_nonpoly_scheme.entity_id
_pdbx_nonpoly_scheme.mon_id
_pdbx_nonpoly_scheme.ndb_seq_num
_pdbx_nonpoly_scheme.pdb_seq_num
_pdbx_nonpoly_scheme.auth_seq_num
_pdbx_nonpoly_scheme.auth_mon_id
_pdbx_nonpoly_scheme.pdb_strand_id
_pdbx_nonpoly_scheme.pdb_ins_code
B 2 LIG2 1 1 1 LIG2 B .
C 3 LIG3 1 1 1 LIG3 C .
D 4 LIG4 1 1 1 LIG4 D .
#
#
loop_
_ma_data.id
_ma_data.name
_ma_data.content_type
_ma_data.content_type_other_details
1 'Entity A' target .
2 'Entity B' target .
3 'Entity C' target .
4 'Entity D' target .
5 pred_model_1 'model coordinates' .
#
#
loop_
_ma_target_entity.entity_id
_ma_target_entity.data_id
_ma_target_entity.origin
1 1 designed
2 2 designed
3 3 designed
4 4 designed
#
#
loop_
_ma_target_entity_instance.asym_id
_ma_target_entity_instance.entity_id
_ma_target_entity_instance.details
A 1 'Chain A'
B 2 'Chain B'
C 3 'Chain C'
D 4 'Chain D'
#
#
loop_
_ma_model_list.ordinal_id
_ma_model_list.model_name
_ma_model_list.data_id
_ma_model_list.model_type
_ma_model_list.model_type_other_details
1 pred_model_1 5 'Ab initio model' .
#
#
loop_
_ma_model_group.id
_ma_model_group.name
_ma_model_group.details
1 pred .
#
#
loop_
_ma_model_group_link.group_id
_ma_model_group_link.model_id
1 1
#
#
loop_
_atom_site.group_PDB
_atom_site.id
_atom_site.type_symbol
_atom_site.label_atom_id
_atom_site.label_alt_id
_atom_site.label_comp_id
_atom_site.label_seq_id
_atom_site.auth_seq_id
_atom_site.pdbx_PDB_ins_code
_atom_site.label_asym_id
_atom_site.Cartn_x
_atom_site.Cartn_y
_atom_site.Cartn_z
_atom_site.occupancy
_atom_site.label_entity_id
_atom_site.auth_asym_id
_atom_site.auth_comp_id
_atom_site.B_iso_or_equiv
_atom_site.pdbx_PDB_model_num
ATOM 1 N N . GLY 1 1 ? A -14.211 12.092 -16.786 1.000 1 A GLY 76.197 1
ATOM 2 C CA . GLY 1 1 ? A -12.804 12.477 -16.596 1.000 1 A GLY 81.365 1
ATOM 3 C C . GLY 1 1 ? A -12.113 11.551 -15.632 1.000 1 A GLY 85.038 1
ATOM 4 O O . GLY 1 1 ? A -12.736 10.695 -15.042 1.000 1 A GLY 82.540 1
ATOM 5 N N . MET 2 2 ? A -10.782 11.711 -15.516 1.000 1 A MET 87.604 1
ATOM 6 C CA . MET 2 2 ? A -10.029 10.889 -14.586 1.000 1 A MET 91.099 1
ATOM 7 C C . MET 2 2 ? A -10.308 11.312 -13.147 1.000 1 A MET 92.679 1
ATOM 8 O O . MET 2 2 ? A -10.787 12.442 -12.909 1.000 1 A MET 91.482 1
ATOM 9 C CB . MET 2 2 ? A -8.526 10.941 -14.905 1.000 1 A MET 89.385 1
ATOM 10 C CG . MET 2 2 ? A -7.845 12.237 -14.560 1.000 1 A MET 88.845 1
ATOM 11 S SD . MET 2 2 ? A -6.132 12.269 -15.139 1.000 1 A MET 85.841 1
ATOM 12 C CE . MET 2 2 ? A -5.442 10.946 -14.175 1.000 1 A MET 81.521 1
ATOM 13 N N . THR 3 3 ? A -10.061 10.393 -12.199 1.000 1 A THR 95.699 1
ATOM 14 C CA . THR 3 3 ? A -10.284 10.653 -10.791 1.000 1 A THR 95.912 1
ATOM 15 C C . THR 3 3 ? A -8.957 10.578 -10.067 1.000 1 A THR 96.736 1
ATOM 16 O O . THR 3 3 ? A -8.148 9.697 -10.349 1.000 1 A THR 96.339 1
ATOM 17 C CB . THR 3 3 ? A -11.270 9.625 -10.194 1.000 1 A THR 94.362 1
ATOM 18 O OG1 . THR 3 3 ? A -12.491 9.695 -10.906 1.000 1 A THR 88.757 1
ATOM 19 C CG2 . THR 3 3 ? A -11.530 9.894 -8.705 1.000 1 A THR 89.534 1
ATOM 20 N N . GLU 4 4 ? A -8.723 11.495 -9.144 1.000 1 A GLU 96.687 1
ATOM 21 C CA . GLU 4 4 ? A -7.527 11.490 -8.338 1.000 1 A GLU 97.030 1
ATOM 22 C C . GLU 4 4 ? A -7.826 10.831 -7.010 1.000 1 A GLU 97.356 1
ATOM 23 O O . GLU 4 4 ? A -8.929 11.019 -6.440 1.000 1 A GLU 96.901 1
ATOM 24 C CB . GLU 4 4 ? A -7.003 12.908 -8.116 1.000 1 A GLU 96.057 1
ATOM 25 C CG . GLU 4 4 ? A -6.628 13.608 -9.395 1.000 1 A GLU 89.734 1
ATOM 26 C CD . GLU 4 4 ? A -6.116 15.013 -9.188 1.000 1 A GLU 89.093 1
ATOM 27 O OE1 . GLU 4 4 ? A -6.051 15.464 -8.018 1.000 1 A GLU 86.569 1
ATOM 28 O OE2 . GLU 4 4 ? A -5.772 15.663 -10.200 1.000 1 A GLU 84.650 1
ATOM 29 N N . TYR 5 5 ? A -6.875 10.043 -6.481 1.000 1 A TYR 97.867 1
ATOM 30 C CA . TYR 5 5 ? A -7.013 9.335 -5.226 1.000 1 A TYR 98.081 1
ATOM 31 C C . TYR 5 5 ? A -5.814 9.671 -4.365 1.000 1 A TYR 98.148 1
ATOM 32 O O . TYR 5 5 ? A -4.677 9.476 -4.802 1.000 1 A TYR 98.069 1
ATOM 33 C CB . TYR 5 5 ? A -7.081 7.833 -5.455 1.000 1 A TYR 97.980 1
ATOM 34 C CG . TYR 5 5 ? A -8.286 7.397 -6.225 1.000 1 A TYR 97.904 1
ATOM 35 C CD1 . TYR 5 5 ? A -9.451 7.073 -5.586 1.000 1 A TYR 97.382 1
ATOM 36 C CD2 . TYR 5 5 ? A -8.261 7.346 -7.611 1.000 1 A TYR 97.488 1
ATOM 37 C CE1 . TYR 5 5 ? A -10.559 6.671 -6.288 1.000 1 A TYR 96.618 1
ATOM 38 C CE2 . TYR 5 5 ? A -9.348 6.947 -8.334 1.000 1 A TYR 96.607 1
ATOM 39 C CZ . TYR 5 5 ? A -10.520 6.611 -7.650 1.000 1 A TYR 96.492 1
ATOM 40 O OH . TYR 5 5 ? A -11.638 6.207 -8.356 1.000 1 A TYR 94.777 1
ATOM 41 N N . LYS 6 6 ? A -6.050 10.157 -3.148 1.000 1 A LYS 98.140 1
ATOM 42 C CA . LYS 6 6 ? A -4.983 10.484 -2.211 1.000 1 A LYS 98.098 1
ATOM 43 C C . LYS 6 6 ? A -4.783 9.293 -1.297 1.000 1 A LYS 98.301 1
ATOM 44 O O . LYS 6 6 ? A -5.625 9.009 -0.428 1.000 1 A LYS 98.158 1
ATOM 45 C CB . LYS 6 6 ? A -5.357 11.747 -1.421 1.000 1 A LYS 97.550 1
ATOM 46 C CG . LYS 6 6 ? A -5.465 12.981 -2.305 1.000 1 A LYS 86.844 1
ATOM 47 C CD . LYS 6 6 ? A -5.704 14.248 -1.531 1.000 1 A LYS 79.321 1
ATOM 48 C CE . LYS 6 6 ? A -5.824 15.432 -2.483 1.000 1 A LYS 75.379 1
ATOM 49 N NZ . LYS 6 6 ? A -6.221 16.664 -1.755 1.000 1 A LYS 62.217 1
ATOM 50 N N . LEU 7 7 ? A -3.665 8.586 -1.483 1.000 1 A LEU 98.412 1
ATOM 51 C CA . LEU 7 7 ? A -3.345 7.364 -0.757 1.000 1 A LEU 98.559 1
ATOM 52 C C . LEU 7 7 ? A -2.167 7.618 0.166 1.000 1 A LEU 98.412 1
ATOM 53 O O . LEU 7 7 ? A -1.226 8.323 -0.194 1.000 1 A LEU 98.240 1
ATOM 54 C CB . LEU 7 7 ? A -2.966 6.230 -1.727 1.000 1 A LEU 98.681 1
ATOM 55 C CG . LEU 7 7 ? A -3.847 5.957 -2.916 1.000 1 A LEU 98.531 1
ATOM 56 C CD1 . LEU 7 7 ? A -5.308 5.818 -2.498 1.000 1 A LEU 98.449 1
ATOM 57 C CD2 . LEU 7 7 ? A -3.378 4.732 -3.668 1.000 1 A LEU 98.543 1
ATOM 58 N N . VAL 8 8 ? A -2.211 7.003 1.352 1.000 1 A VAL 98.449 1
ATOM 59 C CA . VAL 8 8 ? A -1.132 7.132 2.317 1.000 1 A VAL 98.340 1
ATOM 60 C C . VAL 8 8 ? A -0.667 5.726 2.693 1.000 1 A VAL 98.453 1
ATOM 61 O O . VAL 8 8 ? A -1.483 4.838 2.959 1.000 1 A VAL 98.482 1
ATOM 62 C CB . VAL 8 8 ? A -1.613 7.864 3.579 1.000 1 A VAL 97.931 1
ATOM 63 C CG1 . VAL 8 8 ? A -2.250 9.194 3.171 1.000 1 A VAL 97.494 1
ATOM 64 C CG2 . VAL 8 8 ? A -0.472 8.090 4.549 1.000 1 A VAL 97.534 1
ATOM 65 N N . VAL 9 9 ? A 0.644 5.524 2.681 1.000 1 A VAL 98.346 1
ATOM 66 C CA . VAL 9 9 ? A 1.260 4.248 3.023 1.000 1 A VAL 98.425 1
ATOM 67 C C . VAL 9 9 ? A 1.887 4.381 4.396 1.000 1 A VAL 98.252 1
ATOM 68 O O . VAL 9 9 ? A 2.779 5.211 4.601 1.000 1 A VAL 98.011 1
ATOM 69 C CB . VAL 9 9 ? A 2.326 3.835 1.986 1.000 1 A VAL 98.533 1
ATOM 70 C CG1 . VAL 9 9 ? A 1.736 3.891 0.578 1.000 1 A VAL 98.648 1
ATOM 71 C CG2 . VAL 9 9 ? A 2.856 2.434 2.287 1.000 1 A VAL 98.556 1
ATOM 72 N N . VAL 10 10 ? A 1.428 3.581 5.372 1.000 1 A VAL 98.478 1
ATOM 73 C CA . VAL 10 10 ? A 1.893 3.655 6.747 1.000 1 A VAL 98.487 1
ATOM 74 C C . VAL 10 10 ? A 2.420 2.313 7.202 1.000 1 A VAL 98.654 1
ATOM 75 O O . VAL 10 10 ? A 2.173 1.279 6.579 1.000 1 A VAL 98.750 1
ATOM 76 C CB . VAL 10 10 ? A 0.811 4.135 7.722 1.000 1 A VAL 98.073 1
ATOM 77 C CG1 . VAL 10 10 ? A 0.212 5.462 7.249 1.000 1 A VAL 97.745 1
ATOM 78 C CG2 . VAL 10 10 ? A -0.263 3.073 7.928 1.000 1 A VAL 98.102 1
ATOM 79 N N . GLY 11 11 ? A 3.148 2.318 8.298 1.000 1 A GLY 98.425 1
ATOM 80 C CA . GLY 11 11 ? A 3.726 1.093 8.834 1.000 1 A GLY 98.199 1
ATOM 81 C C . GLY 11 11 ? A 5.071 1.366 9.456 1.000 1 A GLY 97.865 1
ATOM 82 O O . GLY 11 11 ? A 5.660 2.429 9.246 1.000 1 A GLY 97.401 1
ATOM 83 N N . ALA 12 12 ? A 5.562 0.409 10.209 1.000 1 A ALA 98.367 1
ATOM 84 C CA . ALA 12 12 ? A 6.813 0.596 10.925 1.000 1 A ALA 98.144 1
ATOM 85 C C . ALA 12 12 ? A 7.988 0.772 9.974 1.000 1 A ALA 97.875 1
ATOM 86 O O . ALA 12 12 ? A 7.907 0.438 8.803 1.000 1 A ALA 97.666 1
ATOM 87 C CB . ALA 12 12 ? A 7.055 -0.613 11.845 1.000 1 A ALA 97.944 1
ATOM 88 N N . CYS 13 13 ? A 9.064 1.319 10.503 1.000 1 A CYS 97.076 1
ATOM 89 C CA . CYS 13 13 ? A 10.305 1.387 9.751 1.000 1 A CYS 96.859 1
ATOM 90 C C . CYS 13 13 ? A 10.679 0.036 9.155 1.000 1 A CYS 97.358 1
ATOM 91 O O . CYS 13 13 ? A 10.636 -0.999 9.827 1.000 1 A CYS 97.443 1
ATOM 92 C CB . CYS 13 13 ? A 11.437 1.889 10.631 1.000 1 A CYS 95.419 1
ATOM 93 S SG . CYS 13 13 ? A 11.326 3.549 11.141 1.000 1 A CYS 88.965 1
ATOM 94 N N . GLY 14 14 ? A 11.079 0.049 7.893 1.000 1 A GLY 97.473 1
ATOM 95 C CA . GLY 14 14 ? A 11.709 -1.092 7.262 1.000 1 A GLY 97.745 1
ATOM 96 C C . GLY 14 14 ? A 10.794 -2.159 6.723 1.000 1 A GLY 98.336 1
ATOM 97 O O . GLY 14 14 ? A 11.264 -3.171 6.224 1.000 1 A GLY 98.303 1
ATOM 98 N N . VAL 15 15 ? A 9.472 -1.961 6.790 1.000 1 A VAL 98.366 1
ATOM 99 C CA . VAL 15 15 ? A 8.530 -2.983 6.291 1.000 1 A VAL 98.639 1
ATOM 100 C C . VAL 15 15 ? A 8.443 -2.986 4.776 1.000 1 A VAL 98.686 1
ATOM 101 O O . VAL 15 15 ? A 7.961 -3.964 4.214 1.000 1 A VAL 98.727 1
ATOM 102 C CB . VAL 15 15 ? A 7.128 -2.830 6.879 1.000 1 A VAL 98.725 1
ATOM 103 C CG1 . VAL 15 15 ? A 7.200 -2.919 8.401 1.000 1 A VAL 98.747 1
ATOM 104 C CG2 . VAL 15 15 ? A 6.459 -1.540 6.421 1.000 1 A VAL 98.837 1
ATOM 105 N N . GLY 16 16 ? A 8.853 -1.903 4.113 1.000 1 A GLY 98.580 1
ATOM 106 C CA . GLY 16 16 ? A 8.812 -1.816 2.671 1.000 1 A GLY 98.467 1
ATOM 107 C C . GLY 16 16 ? A 7.836 -0.825 2.117 1.000 1 A GLY 98.557 1
ATOM 108 O O . GLY 16 16 ? A 7.433 -0.944 0.953 1.000 1 A GLY 98.545 1
ATOM 109 N N . LYS 17 17 ? A 7.455 0.196 2.912 1.000 1 A LYS 98.505 1
ATOM 110 C CA . LYS 17 17 ? A 6.591 1.261 2.407 1.000 1 A LYS 98.452 1
ATOM 111 C C . LYS 17 17 ? A 7.180 1.909 1.162 1.000 1 A LYS 98.269 1
ATOM 112 O O . LYS 17 17 ? A 6.528 2.048 0.144 1.000 1 A LYS 98.387 1
ATOM 113 C CB . LYS 17 17 ? A 6.299 2.310 3.490 1.000 1 A LYS 98.337 1
ATOM 114 C CG . LYS 17 17 ? A 5.653 1.746 4.740 1.000 1 A LYS 98.086 1
ATOM 115 C CD . LYS 17 17 ? A 5.407 2.846 5.769 1.000 1 A LYS 97.813 1
ATOM 116 C CE . LYS 17 17 ? A 6.696 3.514 6.248 1.000 1 A LYS 97.446 1
ATOM 117 N NZ . LYS 17 17 ? A 7.611 2.558 6.893 1.000 1 A LYS 97.296 1
ATOM 118 N N . SER 18 18 ? A 8.466 2.320 1.257 1.000 1 A SER 98.056 1
ATOM 119 C CA . SER 18 18 ? A 9.107 2.964 0.111 1.000 1 A SER 97.745 1
ATOM 120 C C . SER 18 18 ? A 9.273 1.994 -1.042 1.000 1 A SER 97.903 1
ATOM 121 O O . SER 18 18 ? A 9.038 2.346 -2.185 1.000 1 A SER 98.012 1
ATOM 122 C CB . SER 18 18 ? A 10.455 3.528 0.529 1.000 1 A SER 97.089 1
ATOM 123 O OG . SER 18 18 ? A 10.302 4.519 1.521 1.000 1 A SER 94.234 1
ATOM 124 N N . ALA 19 19 ? A 9.682 0.759 -0.761 1.000 1 A ALA 97.972 1
ATOM 125 C CA . ALA 19 19 ? A 9.884 -0.200 -1.832 1.000 1 A ALA 98.083 1
ATOM 126 C C . ALA 19 19 ? A 8.587 -0.509 -2.569 1.000 1 A ALA 98.291 1
ATOM 127 O O . ALA 19 19 ? A 8.576 -0.618 -3.793 1.000 1 A ALA 98.397 1
ATOM 128 C CB . ALA 19 19 ? A 10.487 -1.486 -1.275 1.000 1 A ALA 97.969 1
ATOM 129 N N . LEU 20 20 ? A 7.480 -0.645 -1.816 1.000 1 A LEU 98.226 1
ATOM 130 C CA . LEU 20 20 ? A 6.192 -0.873 -2.464 1.000 1 A LEU 98.446 1
ATOM 131 C C . LEU 20 20 ? A 5.799 0.313 -3.342 1.000 1 A LEU 98.422 1
ATOM 132 O O . LEU 20 20 ? A 5.324 0.117 -4.461 1.000 1 A LEU 98.482 1
ATOM 133 C CB . LEU 20 20 ? A 5.085 -1.104 -1.414 1.000 1 A LEU 98.648 1
ATOM 134 C CG . LEU 20 20 ? A 5.115 -2.477 -0.754 1.000 1 A LEU 98.724 1
ATOM 135 C CD1 . LEU 20 20 ? A 4.634 -3.526 -1.746 1.000 1 A LEU 98.736 1
ATOM 136 C CD2 . LEU 20 20 ? A 4.239 -2.451 0.487 1.000 1 A LEU 98.763 1
ATOM 137 N N . THR 21 21 ? A 6.008 1.524 -2.836 1.000 1 A THR 98.384 1
ATOM 138 C CA . THR 21 21 ? A 5.603 2.716 -3.577 1.000 1 A THR 98.238 1
ATOM 139 C C . THR 21 21 ? A 6.436 2.862 -4.859 1.000 1 A THR 98.159 1
ATOM 140 O O . THR 21 21 ? A 5.895 3.115 -5.942 1.000 1 A THR 98.219 1
ATOM 141 C CB . THR 21 21 ? A 5.746 3.948 -2.687 1.000 1 A THR 98.167 1
ATOM 142 O OG1 . THR 21 21 ? A 4.912 3.784 -1.548 1.000 1 A THR 98.059 1
ATOM 143 C CG2 . THR 21 21 ? A 5.338 5.201 -3.442 1.000 1 A THR 98.056 1
ATOM 144 N N . ILE 22 22 ? A 7.751 2.672 -4.736 1.000 1 A ILE 97.818 1
ATOM 145 C CA . ILE 22 22 ? A 8.610 2.834 -5.907 1.000 1 A ILE 97.525 1
ATOM 146 C C . ILE 22 22 ? A 8.332 1.739 -6.938 1.000 1 A ILE 97.811 1
ATOM 147 O O . ILE 22 22 ? A 8.369 1.993 -8.130 1.000 1 A ILE 97.998 1
ATOM 148 C CB . ILE 22 22 ? A 10.075 2.919 -5.483 1.000 1 A ILE 96.944 1
ATOM 149 C CG1 . ILE 22 22 ? A 10.269 4.208 -4.670 1.000 1 A ILE 96.402 1
ATOM 150 C CG2 . ILE 22 22 ? A 11.003 2.914 -6.696 1.000 1 A ILE 95.841 1
ATOM 151 C CD1 . ILE 22 22 ? A 11.598 4.299 -3.961 1.000 1 A ILE 94.243 1
ATOM 152 N N . GLN 23 23 ? A 8.037 0.513 -6.500 1.000 1 A GLN 98.037 1
ATOM 153 C CA . GLN 23 23 ? A 7.641 -0.503 -7.458 1.000 1 A GLN 98.131 1
ATOM 154 C C . GLN 23 23 ? A 6.395 -0.066 -8.214 1.000 1 A GLN 98.209 1
ATOM 155 O O . GLN 23 23 ? A 6.329 -0.233 -9.445 1.000 1 A GLN 98.161 1
ATOM 156 C CB . GLN 23 23 ? A 7.386 -1.853 -6.779 1.000 1 A GLN 98.006 1
ATOM 157 C CG . GLN 23 23 ? A 8.644 -2.709 -6.697 1.000 1 A GLN 95.841 1
ATOM 158 C CD . GLN 23 23 ? A 9.014 -3.335 -8.029 1.000 1 A GLN 97.703 1
ATOM 159 O OE1 . GLN 23 23 ? A 8.532 -2.995 -9.102 1.000 1 A GLN 97.135 1
ATOM 160 N NE2 . GLN 23 23 ? A 9.929 -4.299 -7.962 1.000 1 A GLN 96.679 1
ATOM 161 N N . LEU 24 24 ? A 5.387 0.460 -7.492 1.000 1 A LEU 98.218 1
ATOM 162 C CA . LEU 24 24 ? A 4.185 0.902 -8.172 1.000 1 A LEU 98.271 1
ATOM 163 C C . LEU 24 24 ? A 4.486 2.027 -9.162 1.000 1 A LEU 98.136 1
ATOM 164 O O . LEU 24 24 ? A 3.993 1.984 -10.308 1.000 1 A LEU 97.994 1
ATOM 165 C CB . LEU 24 24 ? A 3.131 1.382 -7.167 1.000 1 A LEU 98.383 1
ATOM 166 C CG . LEU 24 24 ? A 1.835 1.807 -7.835 1.000 1 A LEU 98.305 1
ATOM 167 C CD1 . LEU 24 24 ? A 0.951 0.584 -8.038 1.000 1 A LEU 98.052 1
ATOM 168 C CD2 . LEU 24 24 ? A 1.103 2.850 -7.058 1.000 1 A LEU 98.165 1
ATOM 169 N N . ILE 25 25 ? A 5.264 3.011 -8.731 1.000 1 A ILE 97.890 1
ATOM 170 C CA . ILE 25 25 ? A 5.459 4.215 -9.534 1.000 1 A ILE 97.406 1
ATOM 171 C C . ILE 25 25 ? A 6.457 4.003 -10.646 1.000 1 A ILE 97.130 1
ATOM 172 O O . ILE 25 25 ? A 6.240 4.440 -11.792 1.000 1 A ILE 96.747 1
ATOM 173 C CB . ILE 25 25 ? A 5.930 5.377 -8.612 1.000 1 A ILE 96.693 1
ATOM 174 C CG1 . ILE 25 25 ? A 4.885 5.674 -7.551 1.000 1 A ILE 94.327 1
ATOM 175 C CG2 . ILE 25 25 ? A 6.272 6.612 -9.428 1.000 1 A ILE 92.799 1
ATOM 176 C CD1 . ILE 25 25 ? A 3.530 6.089 -8.120 1.000 1 A ILE 88.385 1
ATOM 177 N N . GLN 26 26 ? A 7.574 3.338 -10.340 1.000 1 A GLN 97.392 1
ATOM 178 C CA . GLN 26 26 ? A 8.720 3.254 -11.240 1.000 1 A GLN 96.801 1
ATOM 179 C C . GLN 26 26 ? A 8.938 1.868 -11.850 1.000 1 A GLN 97.111 1
ATOM 180 O O . GLN 26 26 ? A 9.700 1.739 -12.802 1.000 1 A GLN 96.393 1
ATOM 181 C CB . GLN 26 26 ? A 10.001 3.657 -10.510 1.000 1 A GLN 95.594 1
ATOM 182 C CG . GLN 26 26 ? A 9.932 5.045 -9.906 1.000 1 A GLN 91.259 1
ATOM 183 C CD . GLN 26 26 ? A 10.008 6.139 -10.928 1.000 1 A GLN 84.540 1
ATOM 184 O OE1 . GLN 26 26 ? A 10.335 5.893 -12.100 1.000 1 A GLN 75.533 1
ATOM 185 N NE2 . GLN 26 26 ? A 9.680 7.363 -10.522 1.000 1 A GLN 74.419 1
ATOM 186 N N . ASN 27 27 ? A 8.304 0.839 -11.280 1.000 1 A ASN 97.275 1
ATOM 187 C CA . ASN 27 27 ? A 8.439 -0.534 -11.741 1.000 1 A ASN 97.054 1
ATOM 188 C C . ASN 27 27 ? A 9.852 -1.073 -11.581 1.000 1 A ASN 97.253 1
ATOM 189 O O . ASN 27 27 ? A 10.364 -1.769 -12.443 1.000 1 A ASN 96.133 1
ATOM 190 C CB . ASN 27 27 ? A 7.958 -0.685 -13.187 1.000 1 A ASN 96.181 1
ATOM 191 C CG . ASN 27 27 ? A 6.518 -0.271 -13.367 1.000 1 A ASN 94.146 1
ATOM 192 O OD1 . ASN 27 27 ? A 5.628 -0.991 -12.922 1.000 1 A ASN 83.917 1
ATOM 193 N ND2 . ASN 27 27 ? A 6.285 0.885 -13.946 1.000 1 A ASN 81.113 1
ATOM 194 N N . HIS 28 28 ? A 10.492 -0.739 -10.422 1.000 1 A HIS 97.284 1
ATOM 195 C CA . HIS 28 28 ? A 11.766 -1.320 -10.080 1.000 1 A HIS 96.728 1
ATOM 196 C C . HIS 28 28 ? A 11.874 -1.456 -8.568 1.000 1 A HIS 97.168 1
ATOM 197 O O . HIS 28 28 ? A 11.201 -0.713 -7.829 1.000 1 A HIS 96.700 1
ATOM 198 C CB . HIS 28 28 ? A 12.934 -0.520 -10.635 1.000 1 A HIS 94.646 1
ATOM 199 C CG . HIS 28 28 ? A 13.015 0.895 -10.147 1.000 1 A HIS 89.086 1
ATOM 200 N ND1 . HIS 28 28 ? A 13.816 1.276 -9.118 1.000 1 A HIS 79.441 1
ATOM 201 C CD2 . HIS 28 28 ? A 12.404 1.996 -10.636 1.000 1 A HIS 80.471 1
ATOM 202 C CE1 . HIS 28 28 ? A 13.684 2.589 -8.944 1.000 1 A HIS 79.773 1
ATOM 203 N NE2 . HIS 28 28 ? A 12.838 3.036 -9.846 1.000 1 A HIS 79.513 1
ATOM 204 N N . PHE 29 29 ? A 12.693 -2.390 -8.141 1.000 1 A PHE 97.828 1
ATOM 205 C CA . PHE 29 29 ? A 12.921 -2.637 -6.713 1.000 1 A PHE 97.777 1
ATOM 206 C C . PHE 29 29 ? A 14.151 -1.865 -6.264 1.000 1 A PHE 96.943 1
ATOM 207 O O . PHE 29 29 ? A 15.237 -2.036 -6.824 1.000 1 A PHE 96.300 1
ATOM 208 C CB . PHE 29 29 ? A 13.117 -4.140 -6.482 1.000 1 A PHE 97.552 1
ATOM 209 C CG . PHE 29 29 ? A 13.449 -4.497 -5.065 1.000 1 A PHE 97.792 1
ATOM 210 C CD1 . PHE 29 29 ? A 12.587 -4.141 -4.044 1.000 1 A PHE 97.877 1
ATOM 211 C CD2 . PHE 29 29 ? A 14.611 -5.214 -4.747 1.000 1 A PHE 97.423 1
ATOM 212 C CE1 . PHE 29 29 ? A 12.858 -4.479 -2.738 1.000 1 A PHE 97.469 1
ATOM 213 C CE2 . PHE 29 29 ? A 14.880 -5.537 -3.441 1.000 1 A PHE 97.024 1
ATOM 214 C CZ . PHE 29 29 ? A 14.010 -5.185 -2.441 1.000 1 A PHE 97.281 1
ATOM 215 N N . VAL 30 30 ? A 13.990 -1.039 -5.244 1.000 1 A VAL 95.166 1
ATOM 216 C CA . VAL 30 30 ? A 15.087 -0.283 -4.645 1.000 1 A VAL 93.129 1
ATOM 217 C C . VAL 30 30 ? A 15.465 -0.969 -3.350 1.000 1 A VAL 92.687 1
ATOM 218 O O . VAL 30 30 ? A 14.675 -1.033 -2.408 1.000 1 A VAL 91.367 1
ATOM 219 C CB . VAL 30 30 ? A 14.685 1.180 -4.385 1.000 1 A VAL 89.963 1
ATOM 220 C CG1 . VAL 30 30 ? A 14.367 1.871 -5.700 1.000 1 A VAL 85.541 1
ATOM 221 C CG2 . VAL 30 30 ? A 15.788 1.929 -3.642 1.000 1 A VAL 83.202 1
ATOM 222 N N . ASP 31 31 ? A 16.688 -1.495 -3.291 1.000 1 A ASP 91.220 1
ATOM 223 C CA . ASP 31 31 ? A 17.129 -2.234 -2.128 1.000 1 A ASP 90.339 1
ATOM 224 C C . ASP 31 31 ? A 17.550 -1.310 -0.980 1.000 1 A ASP 89.900 1
ATOM 225 O O . ASP 31 31 ? A 17.517 -1.731 0.172 1.000 1 A ASP 85.032 1
ATOM 226 C CB . ASP 31 31 ? A 18.286 -3.162 -2.506 1.000 1 A ASP 86.919 1
ATOM 227 C CG . ASP 31 31 ? A 18.605 -4.166 -1.421 1.000 1 A ASP 82.795 1
ATOM 228 O OD1 . ASP 31 31 ? A 17.713 -4.964 -1.072 1.000 1 A ASP 78.625 1
ATOM 229 O OD2 . ASP 31 31 ? A 19.738 -4.146 -0.932 1.000 1 A ASP 79.308 1
ATOM 230 N N . GLU 32 32 ? A 17.971 -0.095 -1.295 1.000 1 A GLU 89.595 1
ATOM 231 C CA . GLU 32 32 ? A 18.444 0.859 -0.301 1.000 1 A GLU 88.072 1
ATOM 232 C C . GLU 32 32 ? A 17.756 2.182 -0.577 1.000 1 A GLU 86.256 1
ATOM 233 O O . GLU 32 32 ? A 17.973 2.795 -1.606 1.000 1 A GLU 81.226 1
ATOM 234 C CB . GLU 32 32 ? A 19.957 0.995 -0.353 1.000 1 A GLU 85.982 1
ATOM 235 C CG . GLU 32 32 ? A 20.677 -0.294 -0.016 1.000 1 A GLU 75.289 1
ATOM 236 C CD . GLU 32 32 ? A 22.173 -0.227 -0.240 1.000 1 A GLU 66.747 1
ATOM 237 O OE1 . GLU 32 32 ? A 22.646 0.748 -0.850 1.000 1 A GLU 62.417 1
ATOM 238 O OE2 . GLU 32 32 ? A 22.868 -1.175 0.194 1.000 1 A GLU 59.055 1
ATOM 239 N N . TYR 33 33 ? A 16.899 2.622 0.373 1.000 1 A TYR 86.642 1
ATOM 240 C CA . TYR 33 33 ? A 16.159 3.868 0.232 1.000 1 A TYR 85.605 1
ATOM 241 C C . TYR 33 33 ? A 16.181 4.572 1.582 1.000 1 A TYR 86.966 1
ATOM 242 O O . TYR 33 33 ? A 15.838 3.979 2.588 1.000 1 A TYR 85.686 1
ATOM 243 C CB . TYR 33 33 ? A 14.723 3.604 -0.195 1.000 1 A TYR 81.378 1
ATOM 244 C CG . TYR 33 33 ? A 13.978 4.868 -0.578 1.000 1 A TYR 79.528 1
ATOM 245 C CD1 . TYR 33 33 ? A 14.059 5.343 -1.878 1.000 1 A TYR 75.913 1
ATOM 246 C CD2 . TYR 33 33 ? A 13.198 5.532 0.342 1.000 1 A TYR 74.699 1
ATOM 247 C CE1 . TYR 33 33 ? A 13.397 6.502 -2.249 1.000 1 A TYR 72.623 1
ATOM 248 C CE2 . TYR 33 33 ? A 12.514 6.681 -0.014 1.000 1 A TYR 72.106 1
ATOM 249 C CZ . TYR 33 33 ? A 12.623 7.153 -1.299 1.000 1 A TYR 73.828 1
ATOM 250 O OH . TYR 33 33 ? A 11.940 8.285 -1.656 1.000 1 A TYR 69.499 1
ATOM 251 N N . ASP 34 34 ? A 16.578 5.824 1.572 1.000 1 A ASP 88.263 1
ATOM 252 C CA . ASP 34 34 ? A 16.743 6.581 2.820 1.000 1 A ASP 88.941 1
ATOM 253 C C . ASP 34 34 ? A 15.494 6.446 3.687 1.000 1 A ASP 90.864 1
ATOM 254 O O . ASP 34 34 ? A 14.425 6.861 3.270 1.000 1 A ASP 90.654 1
ATOM 255 C CB . ASP 34 34 ? A 17.036 8.049 2.515 1.000 1 A ASP 87.201 1
ATOM 256 C CG . ASP 34 34 ? A 17.412 8.849 3.760 1.000 1 A ASP 85.974 1
ATOM 257 O OD1 . ASP 34 34 ? A 16.928 8.518 4.860 1.000 1 A ASP 84.320 1
ATOM 258 O OD2 . ASP 34 34 ? A 18.178 9.813 3.609 1.000 1 A ASP 83.340 1
ATOM 259 N N . PRO 35 35 ? A 15.617 5.870 4.901 1.000 1 A PRO 87.967 1
ATOM 260 C CA . PRO 35 35 ? A 14.437 5.618 5.717 1.000 1 A PRO 89.600 1
ATOM 261 C C . PRO 35 35 ? A 13.858 6.861 6.353 1.000 1 A PRO 90.233 1
ATOM 262 O O . PRO 35 35 ? A 12.792 6.790 6.973 1.000 1 A PRO 88.410 1
ATOM 263 C CB . PRO 35 35 ? A 14.927 4.630 6.780 1.000 1 A PRO 86.754 1
ATOM 264 C CG . PRO 35 35 ? A 16.366 5.005 6.930 1.000 1 A PRO 86.020 1
ATOM 265 C CD . PRO 35 35 ? A 16.841 5.350 5.532 1.000 1 A PRO 88.306 1
ATOM 266 N N . THR 36 36 ? A 14.541 7.999 6.220 1.000 1 A THR 89.412 1
ATOM 267 C CA . THR 36 36 ? A 14.069 9.231 6.813 1.000 1 A THR 88.044 1
ATOM 268 C C . THR 36 36 ? A 13.299 10.114 5.835 1.000 1 A THR 89.970 1
ATOM 269 O O . THR 36 36 ? A 12.773 11.143 6.235 1.000 1 A THR 88.722 1
ATOM 270 C CB . THR 36 36 ? A 15.237 10.054 7.371 1.000 1 A THR 83.928 1
ATOM 271 O OG1 . THR 36 36 ? A 16.024 10.539 6.292 1.000 1 A THR 80.683 1
ATOM 272 C CG2 . THR 36 36 ? A 16.117 9.200 8.293 1.000 1 A THR 80.710 1
ATOM 273 N N . ILE 37 37 ? A 13.217 9.713 4.552 1.000 1 A ILE 92.089 1
ATOM 274 C CA . ILE 37 37 ? A 12.617 10.585 3.542 1.000 1 A ILE 91.758 1
ATOM 275 C C . ILE 37 37 ? A 11.129 10.277 3.427 1.000 1 A ILE 92.605 1
ATOM 276 O O . ILE 37 37 ? A 10.733 9.151 3.130 1.000 1 A ILE 91.863 1
ATOM 277 C CB . ILE 37 37 ? A 13.272 10.402 2.177 1.000 1 A ILE 89.655 1
ATOM 278 C CG1 . ILE 37 37 ? A 14.734 10.841 2.240 1.000 1 A ILE 88.900 1
ATOM 279 C CG2 . ILE 37 37 ? A 12.541 11.198 1.103 1.000 1 A ILE 88.667 1
ATOM 280 C CD1 . ILE 37 37 ? A 15.498 10.608 0.978 1.000 1 A ILE 85.480 1
ATOM 281 N N . GLU 38 38 ? A 10.302 11.304 3.678 1.000 1 A GLU 93.177 1
ATOM 282 C CA . GLU 38 38 ? A 8.864 11.238 3.450 1.000 1 A GLU 93.379 1
ATOM 283 C C . GLU 38 38 ? A 8.536 12.136 2.272 1.000 1 A GLU 93.016 1
ATOM 284 O O . GLU 38 38 ? A 8.806 13.333 2.303 1.000 1 A GLU 91.369 1
ATOM 285 C CB . GLU 38 38 ? A 8.118 11.708 4.690 1.000 1 A GLU 92.059 1
ATOM 286 C CG . GLU 38 38 ? A 6.600 11.718 4.504 1.000 1 A GLU 90.170 1
ATOM 287 C CD . GLU 38 38 ? A 5.837 11.989 5.790 1.000 1 A GLU 90.349 1
ATOM 288 O OE1 . GLU 38 38 ? A 6.010 11.221 6.762 1.000 1 A GLU 87.165 1
ATOM 289 O OE2 . GLU 38 38 ? A 5.065 12.967 5.804 1.000 1 A GLU 86.687 1
ATOM 290 N N . ASP 39 39 ? A 7.960 11.557 1.230 1.000 1 A ASP 93.868 1
ATOM 291 C CA . ASP 39 39 ? A 7.644 12.292 0.010 1.000 1 A ASP 93.566 1
ATOM 292 C C . ASP 39 39 ? A 6.411 11.708 -0.622 1.000 1 A ASP 94.860 1
ATOM 293 O O . ASP 39 39 ? A 5.945 10.627 -0.249 1.000 1 A ASP 94.605 1
ATOM 294 C CB . ASP 39 39 ? A 8.839 12.282 -0.953 1.000 1 A ASP 91.631 1
ATOM 295 C CG . ASP 39 39 ? A 8.831 13.481 -1.910 1.000 1 A ASP 85.027 1
ATOM 296 O OD1 . ASP 39 39 ? A 7.851 14.281 -1.880 1.000 1 A ASP 81.829 1
ATOM 297 O OD2 . ASP 39 39 ? A 9.803 13.610 -2.690 1.000 1 A ASP 79.081 1
ATOM 298 N N . SER 40 40 ? A 5.868 12.407 -1.579 1.000 1 A SER 94.818 1
ATOM 299 C CA . SER 40 40 ? A 4.687 11.953 -2.300 1.000 1 A SER 94.898 1
ATOM 300 C C . SER 40 40 ? A 5.031 11.725 -3.755 1.000 1 A SER 95.380 1
ATOM 301 O O . SER 40 40 ? A 5.982 12.305 -4.298 1.000 1 A SER 93.897 1
ATOM 302 C CB . SER 40 40 ? A 3.560 12.959 -2.158 1.000 1 A SER 92.556 1
ATOM 303 O OG . SER 40 40 ? A 3.896 14.182 -2.752 1.000 1 A SER 87.467 1
ATOM 304 N N . TYR 41 41 ? A 4.256 10.836 -4.378 1.000 1 A TYR 96.705 1
ATOM 305 C CA . TYR 41 41 ? A 4.484 10.387 -5.739 1.000 1 A TYR 96.388 1
ATOM 306 C C . TYR 41 41 ? A 3.147 10.307 -6.441 1.000 1 A TYR 96.815 1
ATOM 307 O O . TYR 41 41 ? A 2.109 10.101 -5.813 1.000 1 A TYR 96.737 1
ATOM 308 C CB . TYR 41 41 ? A 5.164 9.015 -5.727 1.000 1 A TYR 95.806 1
ATOM 309 C CG . TYR 41 41 ? A 6.455 8.999 -4.979 1.000 1 A TYR 94.013 1
ATOM 310 C CD1 . TYR 41 41 ? A 7.653 9.193 -5.621 1.000 1 A TYR 92.019 1
ATOM 311 C CD2 . TYR 41 41 ? A 6.470 8.807 -3.617 1.000 1 A TYR 93.090 1
ATOM 312 C CE1 . TYR 41 41 ? A 8.851 9.208 -4.952 1.000 1 A TYR 89.244 1
ATOM 313 C CE2 . TYR 41 41 ? A 7.680 8.819 -2.901 1.000 1 A TYR 91.566 1
ATOM 314 C CZ . TYR 41 41 ? A 8.859 9.008 -3.593 1.000 1 A TYR 88.767 1
ATOM 315 O OH . TYR 41 41 ? A 10.070 9.013 -2.905 1.000 1 A TYR 85.473 1
ATOM 316 N N . ARG 42 42 ? A 3.186 10.473 -7.767 1.000 1 A ARG 96.417 1
ATOM 317 C CA . ARG 42 42 ? A 1.995 10.442 -8.566 1.000 1 A ARG 96.472 1
ATOM 318 C C . ARG 42 42 ? A 2.151 9.501 -9.700 1.000 1 A ARG 96.725 1
ATOM 319 O O . ARG 42 42 ? A 3.206 9.355 -10.284 1.000 1 A ARG 95.573 1
ATOM 320 C CB . ARG 42 42 ? A 1.620 11.835 -9.083 1.000 1 A ARG 94.779 1
ATOM 321 C CG . ARG 42 42 ? A 0.911 12.598 -7.974 1.000 1 A ARG 84.330 1
ATOM 322 C CD . ARG 42 42 ? A 0.798 14.071 -8.285 1.000 1 A ARG 78.876 1
ATOM 323 N NE . ARG 42 42 ? A 2.036 14.773 -7.990 1.000 1 A ARG 73.480 1
ATOM 324 C CZ . ARG 42 42 ? A 2.467 15.096 -6.783 1.000 1 A ARG 67.421 1
ATOM 325 N NH1 . ARG 42 42 ? A 3.640 15.731 -6.658 1.000 1 A ARG 60.648 1
ATOM 326 N NH2 . ARG 42 42 ? A 1.748 14.821 -5.714 1.000 1 A ARG 58.323 1
ATOM 327 N N . LYS 43 43 ? A 1.088 8.724 -9.964 1.000 1 A LYS 96.628 1
ATOM 328 C CA . LYS 43 43 ? A 1.099 7.703 -11.015 1.000 1 A LYS 96.737 1
ATOM 329 C C . LYS 43 43 ? A -0.263 7.664 -11.692 1.000 1 A LYS 97.004 1
ATOM 330 O O . LYS 43 43 ? A -1.291 7.471 -11.028 1.000 1 A LYS 97.010 1
ATOM 331 C CB . LYS 43 43 ? A 1.422 6.341 -10.423 1.000 1 A LYS 95.993 1
ATOM 332 C CG . LYS 43 43 ? A 1.425 5.184 -11.422 1.000 1 A LYS 94.699 1
ATOM 333 C CD . LYS 43 43 ? A 2.623 5.203 -12.336 1.000 1 A LYS 92.367 1
ATOM 334 C CE . LYS 43 43 ? A 2.723 3.874 -13.076 1.000 1 A LYS 90.947 1
ATOM 335 N NZ . LYS 43 43 ? A 3.953 3.779 -13.894 1.000 1 A LYS 86.685 1
ATOM 336 N N . GLN 44 44 ? A -0.282 7.817 -12.999 1.000 1 A GLN 97.588 1
ATOM 337 C CA . GLN 44 44 ? A -1.502 7.626 -13.760 1.000 1 A GLN 97.461 1
ATOM 338 C C . GLN 44 44 ? A -1.661 6.143 -14.033 1.000 1 A GLN 97.235 1
ATOM 339 O O . GLN 44 44 ? A -0.762 5.485 -14.536 1.000 1 A GLN 96.199 1
ATOM 340 C CB . GLN 44 44 ? A -1.459 8.418 -15.076 1.000 1 A GLN 96.651 1
ATOM 341 C CG . GLN 44 44 ? A -2.761 8.365 -15.844 1.000 1 A GLN 92.586 1
ATOM 342 C CD . GLN 44 44 ? A -2.721 9.196 -17.096 1.000 1 A GLN 88.519 1
ATOM 343 O OE1 . GLN 44 44 ? A -2.169 10.298 -17.119 1.000 1 A GLN 80.670 1
ATOM 344 N NE2 . GLN 44 44 ? A -3.288 8.694 -18.170 1.000 1 A GLN 79.854 1
ATOM 345 N N . VAL 45 45 ? A -2.797 5.581 -13.651 1.000 1 A VAL 96.918 1
ATOM 346 C CA . VAL 45 45 ? A -3.099 4.177 -13.837 1.000 1 A VAL 96.571 1
ATOM 347 C C . VAL 45 45 ? A -4.510 4.034 -14.414 1.000 1 A VAL 96.380 1
ATOM 348 O O . VAL 45 45 ? A -5.270 4.988 -14.443 1.000 1 A VAL 95.695 1
ATOM 349 C CB . VAL 45 45 ? A -3.008 3.375 -12.519 1.000 1 A VAL 95.594 1
ATOM 350 C CG1 . VAL 45 45 ? A -1.598 3.396 -11.983 1.000 1 A VAL 95.005 1
ATOM 351 C CG2 . VAL 45 45 ? A -3.998 3.915 -11.493 1.000 1 A VAL 94.679 1
ATOM 352 N N . VAL 46 46 ? A -4.808 2.826 -14.849 1.000 1 A VAL 95.959 1
ATOM 353 C CA . VAL 46 46 ? A -6.160 2.510 -15.267 1.000 1 A VAL 96.147 1
ATOM 354 C C . VAL 46 46 ? A -6.645 1.366 -14.386 1.000 1 A VAL 96.725 1
ATOM 355 O O . VAL 46 46 ? A -6.035 0.302 -14.351 1.000 1 A VAL 96.128 1
ATOM 356 C CB . VAL 46 46 ? A -6.244 2.093 -16.754 1.000 1 A VAL 94.707 1
ATOM 357 C CG1 . VAL 46 46 ? A -5.765 3.239 -17.628 1.000 1 A VAL 93.345 1
ATOM 358 C CG2 . VAL 46 46 ? A -7.669 1.707 -17.122 1.000 1 A VAL 93.865 1
ATOM 359 N N . ILE 47 47 ? A -7.733 1.585 -13.629 1.000 1 A ILE 96.875 1
ATOM 360 C CA . ILE 47 47 ? A -8.259 0.635 -12.663 1.000 1 A ILE 97.147 1
ATOM 361 C C . ILE 47 47 ? A -9.717 0.389 -13.018 1.000 1 A ILE 96.918 1
ATOM 362 O O . ILE 47 47 ? A -10.540 1.291 -12.947 1.000 1 A ILE 96.278 1
ATOM 363 C CB . ILE 47 47 ? A -8.128 1.169 -11.223 1.000 1 A ILE 97.324 1
ATOM 364 C CG1 . ILE 47 47 ? A -6.666 1.424 -10.892 1.000 1 A ILE 96.878 1
ATOM 365 C CG2 . ILE 47 47 ? A -8.778 0.189 -10.233 1.000 1 A ILE 97.067 1
ATOM 366 C CD1 . ILE 47 47 ? A -6.463 2.184 -9.590 1.000 1 A ILE 96.302 1
ATOM 367 N N . ASP 48 48 ? A -10.018 -0.851 -13.409 1.000 1 A ASP 97.175 1
ATOM 368 C CA . ASP 48 48 ? A -11.394 -1.231 -13.758 1.000 1 A ASP 96.584 1
ATOM 369 C C . ASP 48 48 ? A -11.946 -0.301 -14.840 1.000 1 A ASP 95.750 1
ATOM 370 O O . ASP 48 48 ? A -13.113 0.104 -14.782 1.000 1 A ASP 94.084 1
ATOM 371 C CB . ASP 48 48 ? A -12.299 -1.227 -12.525 1.000 1 A ASP 96.222 1
ATOM 372 C CG . ASP 48 48 ? A -11.783 -2.145 -11.448 1.000 1 A ASP 96.455 1
ATOM 373 O OD1 . ASP 48 48 ? A -11.256 -3.234 -11.763 1.000 1 A ASP 95.382 1
ATOM 374 O OD2 . ASP 48 48 ? A -11.956 -1.778 -10.256 1.000 1 A ASP 94.947 1
ATOM 375 N N . GLY 49 49 ? A -11.100 0.048 -15.803 1.000 1 A GLY 95.806 1
ATOM 376 C CA . GLY 49 49 ? A -11.550 0.890 -16.904 1.000 1 A GLY 94.138 1
ATOM 377 C C . GLY 49 49 ? A -11.580 2.377 -16.643 1.000 1 A GLY 94.223 1
ATOM 378 O O . GLY 49 49 ? A -11.955 3.141 -17.532 1.000 1 A GLY 92.798 1
ATOM 379 N N . GLU 50 50 ? A -11.194 2.794 -15.427 1.000 1 A GLU 93.567 1
ATOM 380 C CA . GLU 50 50 ? A -11.197 4.225 -15.069 1.000 1 A GLU 93.481 1
ATOM 381 C C . GLU 50 50 ? A -9.771 4.709 -14.981 1.000 1 A GLU 94.473 1
ATOM 382 O O . GLU 50 50 ? A -8.979 4.227 -14.156 1.000 1 A GLU 94.484 1
ATOM 383 C CB . GLU 50 50 ? A -11.883 4.420 -13.704 1.000 1 A GLU 90.834 1
ATOM 384 C CG . GLU 50 50 ? A -11.815 5.859 -13.204 1.000 1 A GLU 87.442 1
ATOM 385 C CD . GLU 50 50 ? A -12.529 6.048 -11.887 1.000 1 A GLU 85.224 1
ATOM 386 O OE1 . GLU 50 50 ? A -11.882 5.828 -10.825 1.000 1 A GLU 77.336 1
ATOM 387 O OE2 . GLU 50 50 ? A -13.730 6.407 -11.890 1.000 1 A GLU 75.686 1
ATOM 388 N N . THR 51 51 ? A -9.412 5.679 -15.809 1.000 1 A THR 95.605 1
ATOM 389 C CA . THR 51 51 ? A -8.114 6.324 -15.709 1.000 1 A THR 95.711 1
ATOM 390 C C . THR 51 51 ? A -8.086 7.124 -14.413 1.000 1 A THR 95.750 1
ATOM 391 O O . THR 51 51 ? A -9.002 7.899 -14.107 1.000 1 A THR 94.115 1
ATOM 392 C CB . THR 51 51 ? A -7.860 7.219 -16.917 1.000 1 A THR 94.979 1
ATOM 393 O OG1 . THR 51 51 ? A -7.872 6.423 -18.106 1.000 1 A THR 92.347 1
ATOM 394 C CG2 . THR 51 51 ? A -6.496 7.899 -16.781 1.000 1 A THR 93.046 1
ATOM 395 N N . SER 52 52 ? A -7.020 6.903 -13.623 1.000 1 A SER 95.710 1
ATOM 396 C CA . SER 52 52 ? A -6.939 7.464 -12.281 1.000 1 A SER 95.563 1
ATOM 397 C C . SER 52 52 ? A -5.552 8.009 -12.037 1.000 1 A SER 96.440 1
ATOM 398 O O . SER 52 52 ? A -4.558 7.435 -12.494 1.000 1 A SER 96.145 1
ATOM 399 C CB . SER 52 52 ? A -7.238 6.380 -11.238 1.000 1 A SER 92.788 1
ATOM 400 O OG . SER 52 52 ? A -8.500 5.774 -11.459 1.000 1 A SER 84.699 1
ATOM 401 N N . LEU 53 53 ? A -5.478 9.095 -11.304 1.000 1 A LEU 97.313 1
ATOM 402 C CA . LEU 53 53 ? A -4.224 9.648 -10.831 1.000 1 A LEU 97.684 1
ATOM 403 C C . LEU 53 53 ? A -4.092 9.293 -9.358 1.000 1 A LEU 97.952 1
ATOM 404 O O . LEU 53 53 ? A -4.914 9.731 -8.542 1.000 1 A LEU 97.655 1
ATOM 405 C CB . LEU 53 53 ? A -4.164 11.150 -11.030 1.000 1 A LEU 97.080 1
ATOM 406 C CG . LEU 53 53 ? A -2.874 11.795 -10.574 1.000 1 A LEU 94.698 1
ATOM 407 C CD1 . LEU 53 53 ? A -1.719 11.398 -11.498 1.000 1 A LEU 93.272 1
ATOM 408 C CD2 . LEU 53 53 ? A -3.012 13.293 -10.493 1.000 1 A LEU 92.807 1
ATOM 409 N N . LEU 54 54 ? A -3.079 8.494 -9.003 1.000 1 A LEU 98.034 1
ATOM 410 C CA . LEU 54 54 ? A -2.822 8.153 -7.620 1.000 1 A LEU 98.243 1
ATOM 411 C C . LEU 54 54 ? A -1.798 9.137 -7.067 1.000 1 A LEU 98.177 1
ATOM 412 O O . LEU 54 54 ? A -0.714 9.280 -7.628 1.000 1 A LEU 97.961 1
ATOM 413 C CB . LEU 54 54 ? A -2.277 6.729 -7.484 1.000 1 A LEU 98.246 1
ATOM 414 C CG . LEU 54 54 ? A -3.107 5.647 -8.183 1.000 1 A LEU 98.106 1
ATOM 415 C CD1 . LEU 54 54 ? A -4.565 5.733 -7.773 1.000 1 A LEU 97.990 1
ATOM 416 C CD2 . LEU 54 54 ? A -2.551 4.261 -7.857 1.000 1 A LEU 98.070 1
ATOM 417 N N . ASP 55 55 ? A -2.157 9.821 -5.973 1.000 1 A ASP 98.129 1
ATOM 418 C CA . ASP 55 55 ? A -1.261 10.735 -5.274 1.000 1 A ASP 97.917 1
ATOM 419 C C . ASP 55 55 ? A -0.926 10.028 -3.966 1.000 1 A ASP 97.989 1
ATOM 420 O O . ASP 55 55 ? A -1.799 9.882 -3.099 1.000 1 A ASP 97.779 1
ATOM 421 C CB . ASP 55 55 ? A -1.930 12.083 -5.046 1.000 1 A ASP 96.846 1
ATOM 422 C CG . ASP 55 55 ? A -1.014 13.080 -4.368 1.000 1 A ASP 94.984 1
ATOM 423 O OD1 . ASP 55 55 ? A 0.186 12.770 -4.161 1.000 1 A ASP 92.914 1
ATOM 424 O OD2 . ASP 55 55 ? A -1.511 14.166 -4.030 1.000 1 A ASP 90.529 1
ATOM 425 N N . ILE 56 56 ? A 0.316 9.539 -3.827 1.000 1 A ILE 98.070 1
ATOM 426 C CA . ILE 56 56 ? A 0.686 8.602 -2.778 1.000 1 A ILE 98.141 1
ATOM 427 C C . ILE 56 56 ? A 1.711 9.236 -1.849 1.000 1 A ILE 97.819 1
ATOM 428 O O . ILE 56 56 ? A 2.792 9.634 -2.295 1.000 1 A ILE 97.676 1
ATOM 429 C CB . ILE 56 56 ? A 1.244 7.300 -3.374 1.000 1 A ILE 98.247 1
ATOM 430 C CG1 . ILE 56 56 ? A 0.210 6.649 -4.299 1.000 1 A ILE 97.576 1
ATOM 431 C CG2 . ILE 56 56 ? A 1.691 6.345 -2.258 1.000 1 A ILE 98.111 1
ATOM 432 C CD1 . ILE 56 56 ? A 0.794 5.575 -5.174 1.000 1 A ILE 93.335 1
ATOM 433 N N . LEU 57 57 ? A 1.397 9.278 -0.555 1.000 1 A LEU 97.615 1
ATOM 434 C CA . LEU 57 57 ? A 2.347 9.705 0.457 1.000 1 A LEU 97.237 1
ATOM 435 C C . LEU 57 57 ? A 3.026 8.466 1.031 1.000 1 A LEU 97.320 1
ATOM 436 O O . LEU 57 57 ? A 2.376 7.588 1.593 1.000 1 A LEU 97.347 1
ATOM 437 C CB . LEU 57 57 ? A 1.641 10.482 1.560 1.000 1 A LEU 96.336 1
ATOM 438 C CG . LEU 57 57 ? A 2.567 10.895 2.714 1.000 1 A LEU 94.928 1
ATOM 439 C CD1 . LEU 57 57 ? A 3.703 11.792 2.240 1.000 1 A LEU 93.723 1
ATOM 440 C CD2 . LEU 57 57 ? A 1.794 11.569 3.843 1.000 1 A LEU 93.275 1
ATOM 441 N N . ASP 58 58 ? A 4.359 8.405 0.869 1.000 1 A ASP 97.384 1
ATOM 442 C CA . ASP 58 58 ? A 5.198 7.392 1.447 1.000 1 A ASP 97.236 1
ATOM 443 C C . ASP 58 58 ? A 5.734 7.954 2.763 1.000 1 A ASP 96.620 1
ATOM 444 O O . ASP 58 58 ? A 6.656 8.765 2.779 1.000 1 A ASP 95.739 1
ATOM 445 C CB . ASP 58 58 ? A 6.318 7.051 0.489 1.000 1 A ASP 97.205 1
ATOM 446 C CG . ASP 58 58 ? A 7.361 6.136 1.099 1.000 1 A ASP 97.170 1
ATOM 447 O OD1 . ASP 58 58 ? A 6.996 5.284 1.953 1.000 1 A ASP 96.631 1
ATOM 448 O OD2 . ASP 58 58 ? A 8.558 6.278 0.749 1.000 1 A ASP 96.314 1
ATOM 449 N N . THR 59 59 ? A 5.124 7.531 3.879 1.000 1 A THR 96.779 1
ATOM 450 C CA . THR 59 59 ? A 5.427 8.161 5.167 1.000 1 A THR 95.996 1
ATOM 451 C C . THR 59 59 ? A 6.788 7.753 5.701 1.000 1 A THR 94.290 1
ATOM 452 O O . THR 59 59 ? A 7.265 6.613 5.508 1.000 1 A THR 92.090 1
ATOM 453 C CB . THR 59 59 ? A 4.371 7.777 6.200 1.000 1 A THR 95.711 1
ATOM 454 O OG1 . THR 59 59 ? A 4.320 6.361 6.368 1.000 1 A THR 91.630 1
ATOM 455 C CG2 . THR 59 59 ? A 3.007 8.287 5.788 1.000 1 A THR 91.613 1
ATOM 456 N N . ALA 60 60 ? A 7.429 8.699 6.365 1.000 1 A ALA 95.206 1
ATOM 457 C CA . ALA 60 60 ? A 8.673 8.469 7.083 1.000 1 A ALA 93.510 1
ATOM 458 C C . ALA 60 60 ? A 8.815 9.417 8.244 1.000 1 A ALA 89.714 1
ATOM 459 O O . ALA 60 60 ? A 9.927 9.647 8.728 1.000 1 A ALA 82.663 1
ATOM 460 C CB . ALA 60 60 ? A 9.875 8.576 6.151 1.000 1 A ALA 93.043 1
ATOM 461 N N . GLY 61 61 ? A 7.685 9.954 8.693 1.000 1 A GLY 81.849 1
ATOM 462 C CA . GLY 61 61 ? A 7.743 10.936 9.789 1.000 1 A GLY 77.886 1
ATOM 463 C C . GLY 61 61 ? A 7.981 10.270 11.118 1.000 1 A GLY 79.025 1
ATOM 464 O O . GLY 61 61 ? A 7.787 9.065 11.287 1.000 1 A GLY 74.268 1
ATOM 465 N N . GLN 62 62 ? A 8.425 11.063 12.086 1.000 1 A GLN 79.787 1
ATOM 466 C CA . GLN 62 62 ? A 8.640 10.593 13.440 1.000 1 A GLN 79.475 1
ATOM 467 C C . GLN 62 62 ? A 7.297 10.295 14.115 1.000 1 A GLN 80.243 1
ATOM 468 O O . GLN 62 62 ? A 6.245 10.771 13.695 1.000 1 A GLN 77.469 1
ATOM 469 C CB . GLN 62 62 ? A 9.422 11.607 14.251 1.000 1 A GLN 75.831 1
ATOM 470 C CG . GLN 62 62 ? A 10.774 11.943 13.653 1.000 1 A GLN 71.209 1
ATOM 471 C CD . GLN 62 62 ? A 11.599 10.702 13.418 1.000 1 A GLN 63.467 1
ATOM 472 O OE1 . GLN 62 62 ? A 11.840 9.918 14.342 1.000 1 A GLN 60.141 1
ATOM 473 N NE2 . GLN 62 62 ? A 12.042 10.491 12.182 1.000 1 A GLN 61.354 1
ATOM 474 N N . GLU 63 63 ? A 7.352 9.459 15.177 1.000 1 A GLU 80.272 1
ATOM 475 C CA . GLU 63 63 ? A 6.129 9.114 15.913 1.000 1 A GLU 78.185 1
ATOM 476 C C . GLU 63 63 ? A 5.515 10.322 16.584 1.000 1 A GLU 78.432 1
ATOM 477 O O . GLU 63 63 ? A 4.296 10.345 16.808 1.000 1 A GLU 74.392 1
ATOM 478 C CB . GLU 63 63 ? A 6.453 8.042 16.968 1.000 1 A GLU 73.223 1
ATOM 479 C CG . GLU 63 63 ? A 5.239 7.526 17.693 1.000 1 A GLU 71.039 1
ATOM 480 C CD . GLU 63 63 ? A 5.557 6.452 18.712 1.000 1 A GLU 68.299 1
ATOM 481 O OE1 . GLU 63 63 ? A 6.761 6.215 18.959 1.000 1 A GLU 65.820 1
ATOM 482 O OE2 . GLU 63 63 ? A 4.624 5.854 19.264 1.000 1 A GLU 64.961 1
ATOM 483 N N . GLU 64 64 ? A 6.321 11.328 16.883 1.000 1 A GLU 79.842 1
ATOM 484 C CA . GLU 64 64 ? A 5.836 12.479 17.623 1.000 1 A GLU 78.708 1
ATOM 485 C C . GLU 64 64 ? A 4.811 13.257 16.816 1.000 1 A GLU 78.469 1
ATOM 486 O O . GLU 64 64 ? A 4.792 13.234 15.568 1.000 1 A GLU 73.437 1
ATOM 487 C CB . GLU 64 64 ? A 6.992 13.393 18.037 1.000 1 A GLU 73.252 1
ATOM 488 C CG . GLU 64 64 ? A 7.710 14.005 16.869 1.000 1 A GLU 68.697 1
ATOM 489 C CD . GLU 64 64 ? A 9.028 14.652 17.302 1.000 1 A GLU 62.153 1
ATOM 490 O OE1 . GLU 64 64 ? A 9.353 14.647 18.503 1.000 1 A GLU 61.625 1
ATOM 491 O OE2 . GLU 64 64 ? A 9.750 15.165 16.405 1.000 1 A GLU 59.265 1
ATOM 492 N N . TYR 65 65 ? A 3.922 13.970 17.518 1.000 1 A TYR 80.045 1
ATOM 493 C CA . TYR 65 65 ? A 2.865 14.754 16.885 1.000 1 A TYR 79.529 1
ATOM 494 C C . TYR 65 65 ? A 3.430 15.767 15.893 1.000 1 A TYR 80.891 1
ATOM 495 O O . TYR 65 65 ? A 4.382 16.491 16.203 1.000 1 A TYR 78.489 1
ATOM 496 C CB . TYR 65 65 ? A 2.042 15.480 17.946 1.000 1 A TYR 74.710 1
ATOM 497 C CG . TYR 65 65 ? A 1.050 16.441 17.360 1.000 1 A TYR 69.585 1
ATOM 498 C CD1 . TYR 65 65 ? A 1.272 17.810 17.354 1.000 1 A TYR 65.211 1
ATOM 499 C CD2 . TYR 65 65 ? A -0.132 15.979 16.791 1.000 1 A TYR 64.966 1
ATOM 500 C CE1 . TYR 65 65 ? A 0.355 18.683 16.832 1.000 1 A TYR 60.589 1
ATOM 501 C CE2 . TYR 65 65 ? A -1.061 16.848 16.283 1.000 1 A TYR 61.300 1
ATOM 502 C CZ . TYR 65 65 ? A -0.808 18.196 16.288 1.000 1 A TYR 59.517 1
ATOM 503 O OH . TYR 65 65 ? A -1.727 19.063 15.738 1.000 1 A TYR 65.602 1
ATOM 504 N N . SER 66 66 ? A 2.852 15.813 14.722 1.000 1 A SER 83.394 1
ATOM 505 C CA . SER 66 66 ? A 3.185 16.827 13.725 1.000 1 A SER 82.675 1
ATOM 506 C C . SER 66 66 ? A 1.893 17.328 13.124 1.000 1 A SER 84.973 1
ATOM 507 O O . SER 66 66 ? A 1.172 16.589 12.449 1.000 1 A SER 83.595 1
ATOM 508 C CB . SER 66 66 ? A 4.068 16.255 12.624 1.000 1 A SER 76.649 1
ATOM 509 O OG . SER 66 66 ? A 4.122 17.150 11.529 1.000 1 A SER 69.838 1
ATOM 510 N N . ALA 67 67 ? A 1.569 18.602 13.367 1.000 1 A ALA 86.938 1
ATOM 511 C CA . ALA 67 67 ? A 0.339 19.181 12.858 1.000 1 A ALA 86.860 1
ATOM 512 C C . ALA 67 67 ? A 0.292 19.167 11.338 1.000 1 A ALA 87.580 1
ATOM 513 O O . ALA 67 67 ? A -0.772 18.944 10.743 1.000 1 A ALA 87.471 1
ATOM 514 C CB . ALA 67 67 ? A 0.162 20.595 13.392 1.000 1 A ALA 85.364 1
ATOM 515 N N . MET 68 68 ? A 1.450 19.439 10.675 1.000 1 A MET 85.265 1
ATOM 516 C CA . MET 68 68 ? A 1.467 19.392 9.209 1.000 1 A MET 84.134 1
ATOM 517 C C . MET 68 68 ? A 1.237 17.956 8.704 1.000 1 A MET 85.186 1
ATOM 518 O O . MET 68 68 ? A 0.496 17.734 7.722 1.000 1 A MET 84.338 1
ATOM 519 C CB . MET 68 68 ? A 2.775 19.940 8.673 1.000 1 A MET 80.887 1
ATOM 520 C CG . MET 68 68 ? A 2.911 21.444 8.920 1.000 1 A MET 75.259 1
ATOM 521 S SD . MET 68 68 ? A 4.498 22.077 8.469 1.000 1 A MET 70.436 1
ATOM 522 C CE . MET 68 68 ? A 4.470 21.763 6.694 1.000 1 A MET 64.181 1
ATOM 523 N N . ARG 69 69 ? A 1.854 16.981 9.391 1.000 1 A ARG 88.299 1
ATOM 524 C CA . ARG 69 69 ? A 1.619 15.591 9.034 1.000 1 A ARG 88.623 1
ATOM 525 C C . ARG 69 69 ? A 0.127 15.247 9.236 1.000 1 A ARG 90.497 1
ATOM 526 O O . ARG 69 69 ? A -0.490 14.607 8.378 1.000 1 A ARG 91.564 1
ATOM 527 C CB . ARG 69 69 ? A 2.494 14.676 9.874 1.000 1 A ARG 86.785 1
ATOM 528 C CG . ARG 69 69 ? A 2.319 13.184 9.567 1.000 1 A ARG 82.755 1
ATOM 529 C CD . ARG 69 69 ? A 3.251 12.329 10.414 1.000 1 A ARG 77.906 1
ATOM 530 N NE . ARG 69 69 ? A 2.918 12.497 11.825 1.000 1 A ARG 77.534 1
ATOM 531 C CZ . ARG 69 69 ? A 3.763 12.282 12.822 1.000 1 A ARG 76.597 1
ATOM 532 N NH1 . ARG 69 69 ? A 5.003 11.875 12.595 1.000 1 A ARG 71.136 1
ATOM 533 N NH2 . ARG 69 69 ? A 3.348 12.464 14.066 1.000 1 A ARG 70.431 1
ATOM 534 N N . ASP 70 70 ? A -0.442 15.667 10.380 1.000 1 A ASP 91.161 1
ATOM 535 C CA . ASP 70 70 ? A -1.852 15.423 10.616 1.000 1 A ASP 92.375 1
ATOM 536 C C . ASP 70 70 ? A -2.705 15.999 9.509 1.000 1 A ASP 93.103 1
ATOM 537 O O . ASP 70 70 ? A -3.667 15.363 9.057 1.000 1 A ASP 93.420 1
ATOM 538 C CB . ASP 70 70 ? A -2.295 16.021 11.943 1.000 1 A ASP 91.682 1
ATOM 539 C CG . ASP 70 70 ? A -1.983 15.148 13.132 1.000 1 A ASP 91.699 1
ATOM 540 O OD1 . ASP 70 70 ? A -1.299 14.104 12.963 1.000 1 A ASP 87.546 1
ATOM 541 O OD2 . ASP 70 70 ? A -2.434 15.496 14.237 1.000 1 A ASP 87.267 1
ATOM 542 N N . GLN 71 71 ? A -2.364 17.206 9.025 1.000 1 A GLN 91.563 1
ATOM 543 C CA . GLN 71 71 ? A -3.160 17.853 8.004 1.000 1 A GLN 90.638 1
ATOM 544 C C . GLN 71 71 ? A -3.123 17.063 6.694 1.000 1 A GLN 90.782 1
ATOM 545 O O . GLN 71 71 ? A -4.164 16.888 6.041 1.000 1 A GLN 90.296 1
ATOM 546 C CB . GLN 71 71 ? A -2.722 19.291 7.779 1.000 1 A GLN 89.089 1
ATOM 547 C CG . GLN 71 71 ? A -3.034 20.181 8.963 1.000 1 A GLN 77.520 1
ATOM 548 C CD . GLN 71 71 ? A -2.533 21.599 8.792 1.000 1 A GLN 70.905 1
ATOM 549 O OE1 . GLN 71 71 ? A -2.089 21.982 7.708 1.000 1 A GLN 66.559 1
ATOM 550 N NE2 . GLN 71 71 ? A -2.621 22.393 9.840 1.000 1 A GLN 64.534 1
ATOM 551 N N . TYR 72 72 ? A -1.919 16.558 6.295 1.000 1 A TYR 88.692 1
ATOM 552 C CA . TYR 72 72 ? A -1.860 15.721 5.088 1.000 1 A TYR 87.661 1
ATOM 553 C C . TYR 72 72 ? A -2.649 14.437 5.296 1.000 1 A TYR 90.196 1
ATOM 554 O O . TYR 72 72 ? A -3.405 13.998 4.411 1.000 1 A TYR 90.219 1
ATOM 555 C CB . TYR 72 72 ? A -0.440 15.425 4.683 1.000 1 A TYR 84.081 1
ATOM 556 C CG . TYR 72 72 ? A -0.366 14.849 3.272 1.000 1 A TYR 78.869 1
ATOM 557 C CD1 . TYR 72 72 ? A -0.690 13.527 3.041 1.000 1 A TYR 73.898 1
ATOM 558 C CD2 . TYR 72 72 ? A -0.043 15.642 2.200 1.000 1 A TYR 72.953 1
ATOM 559 C CE1 . TYR 72 72 ? A -0.664 12.989 1.766 1.000 1 A TYR 70.513 1
ATOM 560 C CE2 . TYR 72 72 ? A -0.020 15.125 0.910 1.000 1 A TYR 71.905 1
ATOM 561 C CZ . TYR 72 72 ? A -0.332 13.809 0.703 1.000 1 A TYR 68.425 1
ATOM 562 O OH . TYR 72 72 ? A -0.280 13.283 -0.559 1.000 1 A TYR 73.914 1
ATOM 563 N N . MET 73 73 ? A -2.453 13.789 6.447 1.000 1 A MET 93.341 1
ATOM 564 C CA . MET 73 73 ? A -3.173 12.556 6.753 1.000 1 A MET 94.004 1
ATOM 565 C C . MET 73 73 ? A -4.667 12.791 6.712 1.000 1 A MET 95.376 1
ATOM 566 O O . MET 73 73 ? A -5.422 11.920 6.236 1.000 1 A MET 94.995 1
ATOM 567 C CB . MET 73 73 ? A -2.775 11.993 8.113 1.000 1 A MET 92.658 1
ATOM 568 C CG . MET 73 73 ? A -1.296 11.675 8.280 1.000 1 A MET 89.705 1
ATOM 569 S SD . MET 73 73 ? A -0.684 10.505 7.067 1.000 1 A MET 85.328 1
ATOM 570 C CE . MET 73 73 ? A 1.090 10.510 7.484 1.000 1 A MET 78.217 1
ATOM 571 N N . ARG 74 74 ? A -5.123 13.933 7.213 1.000 1 A ARG 95.738 1
ATOM 572 C CA . ARG 74 74 ? A -6.570 14.204 7.238 1.000 1 A ARG 95.870 1
ATOM 573 C C . ARG 74 74 ? A -7.121 14.299 5.817 1.000 1 A ARG 96.377 1
ATOM 574 O O . ARG 74 74 ? A -8.304 13.967 5.609 1.000 1 A ARG 96.399 1
ATOM 575 C CB . ARG 74 74 ? A -6.845 15.491 8.017 1.000 1 A ARG 94.885 1
ATOM 576 C CG . ARG 74 74 ? A -8.313 15.768 8.296 1.000 1 A ARG 92.114 1
ATOM 577 C CD . ARG 74 74 ? A -8.477 16.915 9.277 1.000 1 A ARG 90.812 1
ATOM 578 N NE . ARG 74 74 ? A -7.931 16.552 10.575 1.000 1 A ARG 85.489 1
ATOM 579 C CZ . ARG 74 74 ? A -6.775 16.994 11.084 1.000 1 A ARG 84.889 1
ATOM 580 N NH1 . ARG 74 74 ? A -6.047 17.832 10.405 1.000 1 A ARG 75.382 1
ATOM 581 N NH2 . ARG 74 74 ? A -6.393 16.594 12.280 1.000 1 A ARG 76.506 1
ATOM 582 N N . THR 75 75 ? A -6.307 14.727 4.849 1.000 1 A THR 95.793 1
ATOM 583 C CA . THR 75 75 ? A -6.760 14.782 3.466 1.000 1 A THR 95.279 1
ATOM 584 C C . THR 75 75 ? A -6.712 13.427 2.767 1.000 1 A THR 96.635 1
ATOM 585 O O . THR 75 75 ? A -7.329 13.245 1.719 1.000 1 A THR 96.129 1
ATOM 586 C CB . THR 75 75 ? A -5.953 15.792 2.660 1.000 1 A THR 92.797 1
ATOM 587 O OG1 . THR 75 75 ? A -4.609 15.330 2.464 1.000 1 A THR 87.698 1
ATOM 588 C CG2 . THR 75 75 ? A -5.967 17.151 3.329 1.000 1 A THR 87.057 1
ATOM 589 N N . GLY 76 76 ? A -5.934 12.485 3.326 1.000 1 A GLY 97.319 1
ATOM 590 C CA . GLY 76 76 ? A -5.817 11.182 2.690 1.000 1 A GLY 97.765 1
ATOM 591 C C . GLY 76 76 ? A -7.166 10.479 2.654 1.000 1 A GLY 98.241 1
ATOM 592 O O . GLY 76 76 ? A -7.940 10.503 3.612 1.000 1 A GLY 98.071 1
ATOM 593 N N . GLU 77 77 ? A -7.434 9.844 1.526 1.000 1 A GLU 98.525 1
ATOM 594 C CA . GLU 77 77 ? A -8.718 9.157 1.343 1.000 1 A GLU 98.594 1
ATOM 595 C C . GLU 77 77 ? A -8.649 7.691 1.714 1.000 1 A GLU 98.691 1
ATOM 596 O O . GLU 77 77 ? A -9.674 7.110 2.071 1.000 1 A GLU 98.552 1
ATOM 597 C CB . GLU 77 77 ? A -9.161 9.278 -0.114 1.000 1 A GLU 98.423 1
ATOM 598 C CG . GLU 77 77 ? A -9.433 10.696 -0.566 1.000 1 A GLU 98.085 1
ATOM 599 C CD . GLU 77 77 ? A -9.764 10.770 -2.030 1.000 1 A GLU 97.724 1
ATOM 600 O OE1 . GLU 77 77 ? A -8.830 10.743 -2.870 1.000 1 A GLU 94.051 1
ATOM 601 O OE2 . GLU 77 77 ? A -10.985 10.799 -2.355 1.000 1 A GLU 93.376 1
ATOM 602 N N . GLY 78 78 ? A -7.445 7.086 1.625 1.000 1 A GLY 98.687 1
ATOM 603 C CA . GLY 78 78 ? A -7.280 5.686 1.925 1.000 1 A GLY 98.716 1
ATOM 604 C C . GLY 78 78 ? A -5.871 5.406 2.356 1.000 1 A GLY 98.774 1
ATOM 605 O O . GLY 78 78 ? A -4.926 6.094 1.991 1.000 1 A GLY 98.749 1
ATOM 606 N N . PHE 79 79 ? A -5.713 4.346 3.174 1.000 1 A PHE 98.815 1
ATOM 607 C CA . PHE 79 79 ? A -4.454 4.050 3.844 1.000 1 A PHE 98.813 1
ATOM 608 C C . PHE 79 79 ? A -4.090 2.582 3.643 1.000 1 A PHE 98.856 1
ATOM 609 O O . PHE 79 79 ? A -4.894 1.700 3.927 1.000 1 A PHE 98.840 1
ATOM 610 C CB . PHE 79 79 ? A -4.562 4.359 5.335 1.000 1 A PHE 98.695 1
ATOM 611 C CG . PHE 79 79 ? A -4.799 5.822 5.622 1.000 1 A PHE 98.624 1
ATOM 612 C CD1 . PHE 79 79 ? A -3.753 6.625 6.058 1.000 1 A PHE 98.505 1
ATOM 613 C CD2 . PHE 79 79 ? A -6.064 6.379 5.456 1.000 1 A PHE 98.491 1
ATOM 614 C CE1 . PHE 79 79 ? A -3.959 7.979 6.306 1.000 1 A PHE 98.203 1
ATOM 615 C CE2 . PHE 79 79 ? A -6.282 7.726 5.720 1.000 1 A PHE 98.282 1
ATOM 616 C CZ . PHE 79 79 ? A -5.222 8.521 6.148 1.000 1 A PHE 98.197 1
ATOM 617 N N . LEU 80 80 ? A -2.844 2.351 3.159 1.000 1 A LEU 98.874 1
ATOM 618 C CA . LEU 80 80 ? A -2.247 1.027 3.184 1.000 1 A LEU 98.900 1
ATOM 619 C C . LEU 80 80 ? A -1.500 0.891 4.499 1.000 1 A LEU 98.911 1
ATOM 620 O O . LEU 80 80 ? A -0.597 1.696 4.781 1.000 1 A LEU 98.877 1
ATOM 621 C CB . LEU 80 80 ? A -1.260 0.826 2.066 1.000 1 A LEU 98.770 1
ATOM 622 C CG . LEU 80 80 ? A -1.743 0.648 0.640 1.000 1 A LEU 96.955 1
ATOM 623 C CD1 . LEU 80 80 ? A -2.847 -0.408 0.561 1.000 1 A LEU 98.042 1
ATOM 624 C CD2 . LEU 80 80 ? A -0.540 0.223 -0.215 1.000 1 A LEU 98.260 1
ATOM 625 N N . SER 81 81 ? A -1.874 -0.097 5.302 1.000 1 A SER 98.962 1
ATOM 626 C CA . SER 81 81 ? A -1.216 -0.384 6.564 1.000 1 A SER 98.965 1
ATOM 627 C C . SER 81 81 ? A -0.308 -1.587 6.337 1.000 1 A SER 98.982 1
ATOM 628 O O . SER 81 81 ? A -0.789 -2.704 6.164 1.000 1 A SER 98.974 1
ATOM 629 C CB . SER 81 81 ? A -2.240 -0.684 7.655 1.000 1 A SER 98.880 1
ATOM 630 O OG . SER 81 81 ? A -3.050 0.477 7.918 1.000 1 A SER 97.806 1
ATOM 631 N N . VAL 82 82 ? A 0.996 -1.346 6.313 1.000 1 A VAL 98.957 1
ATOM 632 C CA . VAL 82 82 ? A 1.982 -2.330 5.898 1.000 1 A VAL 98.965 1
ATOM 633 C C . VAL 82 82 ? A 2.729 -2.913 7.081 1.000 1 A VAL 98.959 1
ATOM 634 O O . VAL 82 82 ? A 3.216 -2.170 7.952 1.000 1 A VAL 98.938 1
ATOM 635 C CB . VAL 82 82 ? A 2.983 -1.726 4.902 1.000 1 A VAL 98.964 1
ATOM 636 C CG1 . VAL 82 82 ? A 2.247 -1.051 3.731 1.000 1 A VAL 98.970 1
ATOM 637 C CG2 . VAL 82 82 ? A 3.966 -2.763 4.386 1.000 1 A VAL 98.961 1
ATOM 638 N N . PHE 83 83 ? A 2.843 -4.240 7.137 1.000 1 A PHE 98.981 1
ATOM 639 C CA . PHE 83 83 ? A 3.775 -4.906 8.017 1.000 1 A PHE 98.983 1
ATOM 640 C C . PHE 83 83 ? A 4.623 -5.861 7.181 1.000 1 A PHE 98.982 1
ATOM 641 O O . PHE 83 83 ? A 4.311 -6.132 6.020 1.000 1 A PHE 98.979 1
ATOM 642 C CB . PHE 83 83 ? A 3.040 -5.658 9.140 1.000 1 A PHE 98.980 1
ATOM 643 C CG . PHE 83 83 ? A 2.264 -6.857 8.672 1.000 1 A PHE 98.982 1
ATOM 644 C CD1 . PHE 83 83 ? A 0.983 -6.713 8.144 1.000 1 A PHE 98.979 1
ATOM 645 C CD2 . PHE 83 83 ? A 2.813 -8.134 8.732 1.000 1 A PHE 98.979 1
ATOM 646 C CE1 . PHE 83 83 ? A 0.257 -7.813 7.725 1.000 1 A PHE 98.977 1
ATOM 647 C CE2 . PHE 83 83 ? A 2.097 -9.239 8.318 1.000 1 A PHE 98.970 1
ATOM 648 C CZ . PHE 83 83 ? A 0.817 -9.080 7.800 1.000 1 A PHE 98.972 1
ATOM 649 N N . ALA 84 84 ? A 5.715 -6.318 7.764 1.000 1 A ALA 98.955 1
ATOM 650 C CA . ALA 84 84 ? A 6.564 -7.288 7.086 1.000 1 A ALA 98.956 1
ATOM 651 C C . ALA 84 84 ? A 6.297 -8.682 7.692 1.000 1 A ALA 98.958 1
ATOM 652 O O . ALA 84 84 ? A 6.268 -8.833 8.928 1.000 1 A ALA 98.942 1
ATOM 653 C CB . ALA 84 84 ? A 8.032 -6.899 7.254 1.000 1 A ALA 98.920 1
ATOM 654 N N . ILE 85 85 ? A 6.150 -9.684 6.844 1.000 1 A ILE 98.915 1
ATOM 655 C CA . ILE 85 85 ? A 5.720 -10.994 7.306 1.000 1 A ILE 98.885 1
ATOM 656 C C . ILE 85 85 ? A 6.809 -11.665 8.132 1.000 1 A ILE 98.867 1
ATOM 657 O O . ILE 85 85 ? A 6.544 -12.709 8.741 1.000 1 A ILE 98.799 1
ATOM 658 C CB . ILE 85 85 ? A 5.256 -11.896 6.151 1.000 1 A ILE 98.827 1
ATOM 659 C CG1 . ILE 85 85 ? A 6.392 -12.148 5.131 1.000 1 A ILE 98.692 1
ATOM 660 C CG2 . ILE 85 85 ? A 4.056 -11.253 5.479 1.000 1 A ILE 98.634 1
ATOM 661 C CD1 . ILE 85 85 ? A 7.258 -13.322 5.510 1.000 1 A ILE 98.361 1
ATOM 662 N N . ASN 86 86 ? A 8.034 -11.133 8.144 1.000 1 A ASN 98.863 1
ATOM 663 C CA . ASN 86 86 ? A 9.142 -11.638 8.938 1.000 1 A ASN 98.824 1
ATOM 664 C C . ASN 86 86 ? A 9.401 -10.815 10.181 1.000 1 A ASN 98.821 1
ATOM 665 O O . ASN 86 86 ? A 10.483 -10.904 10.754 1.000 1 A ASN 98.731 1
ATOM 666 C CB . ASN 86 86 ? A 10.411 -11.737 8.090 1.000 1 A ASN 98.762 1
ATOM 667 C CG . ASN 86 86 ? A 10.922 -10.374 7.679 1.000 1 A ASN 98.713 1
ATOM 668 O OD1 . ASN 86 86 ? A 10.158 -9.406 7.575 1.000 1 A ASN 98.501 1
ATOM 669 N ND2 . ASN 86 86 ? A 12.223 -10.281 7.417 1.000 1 A ASN 97.940 1
ATOM 670 N N . ASN 87 87 ? A 8.411 -9.990 10.613 1.000 1 A ASN 98.736 1
ATOM 671 C CA . ASN 87 87 ? A 8.622 -9.025 11.672 1.000 1 A ASN 98.713 1
ATOM 672 C C . ASN 87 87 ? A 7.364 -8.907 12.496 1.000 1 A ASN 98.795 1
ATOM 673 O O . ASN 87 87 ? A 6.466 -8.124 12.191 1.000 1 A ASN 98.746 1
ATOM 674 C CB . ASN 87 87 ? A 9.056 -7.683 11.059 1.000 1 A ASN 98.418 1
ATOM 675 C CG . ASN 87 87 ? A 9.451 -6.650 12.099 1.000 1 A ASN 97.239 1
ATOM 676 O OD1 . ASN 87 87 ? A 8.977 -6.667 13.225 1.000 1 A ASN 92.518 1
ATOM 677 N ND2 . ASN 87 87 ? A 10.327 -5.738 11.701 1.000 1 A ASN 90.681 1
ATOM 678 N N . THR 88 88 ? A 7.260 -9.717 13.571 1.000 1 A THR 98.852 1
ATOM 679 C CA . THR 88 88 ? A 6.028 -9.763 14.362 1.000 1 A THR 98.826 1
ATOM 680 C C . THR 88 88 ? A 5.751 -8.403 15.006 1.000 1 A THR 98.862 1
ATOM 681 O O . THR 88 88 ? A 4.578 -8.008 15.105 1.000 1 A THR 98.807 1
ATOM 682 C CB . THR 88 88 ? A 6.158 -10.844 15.426 1.000 1 A THR 98.547 1
ATOM 683 O OG1 . THR 88 88 ? A 6.316 -12.107 14.789 1.000 1 A THR 93.581 1
ATOM 684 C CG2 . THR 88 88 ? A 4.894 -10.899 16.296 1.000 1 A THR 92.550 1
ATOM 685 N N . LYS 89 89 ? A 6.776 -7.682 15.421 1.000 1 A LYS 98.874 1
ATOM 686 C CA . LYS 89 89 ? A 6.534 -6.334 16.010 1.000 1 A LYS 98.852 1
ATOM 687 C C . LYS 89 89 ? A 5.869 -5.407 14.999 1.000 1 A LYS 98.858 1
ATOM 688 O O . LYS 89 89 ? A 4.964 -4.655 15.373 1.000 1 A LYS 98.793 1
ATOM 689 C CB . LYS 89 89 ? A 7.841 -5.735 16.524 1.000 1 A LYS 98.739 1
ATOM 690 C CG . LYS 89 89 ? A 7.623 -4.366 17.160 1.000 1 A LYS 96.023 1
ATOM 691 C CD . LYS 89 89 ? A 6.665 -4.360 18.340 1.000 1 A LYS 89.193 1
ATOM 692 C CE . LYS 89 89 ? A 6.932 -3.185 19.288 1.000 1 A LYS 89.263 1
ATOM 693 N NZ . LYS 89 89 ? A 6.677 -1.866 18.600 1.000 1 A LYS 81.077 1
ATOM 694 N N . SER 90 90 ? A 6.284 -5.456 13.727 1.000 1 A SER 98.923 1
ATOM 695 C CA . SER 90 90 ? A 5.627 -4.597 12.743 1.000 1 A SER 98.910 1
ATOM 696 C C . SER 90 90 ? A 4.152 -4.958 12.582 1.000 1 A SER 98.901 1
ATOM 697 O O . SER 90 90 ? A 3.331 -4.079 12.309 1.000 1 A SER 98.848 1
ATOM 698 C CB . SER 90 90 ? A 6.353 -4.679 11.402 1.000 1 A SER 98.915 1
ATOM 699 O OG . SER 90 90 ? A 6.074 -5.892 10.725 1.000 1 A SER 98.923 1
ATOM 700 N N . PHE 91 91 ? A 3.809 -6.239 12.744 1.000 1 A PHE 98.949 1
ATOM 701 C CA . PHE 91 91 ? A 2.410 -6.651 12.697 1.000 1 A PHE 98.945 1
ATOM 702 C C . PHE 91 91 ? A 1.649 -6.141 13.927 1.000 1 A PHE 98.926 1
ATOM 703 O O . PHE 91 91 ? A 0.519 -5.630 13.804 1.000 1 A PHE 98.881 1
ATOM 704 C CB . PHE 91 91 ? A 2.342 -8.171 12.612 1.000 1 A PHE 98.921 1
ATOM 705 C CG . PHE 91 91 ? A 0.953 -8.739 12.541 1.000 1 A PHE 98.917 1
ATOM 706 C CD1 . PHE 91 91 ? A 0.168 -8.477 11.427 1.000 1 A PHE 98.893 1
ATOM 707 C CD2 . PHE 91 91 ? A 0.447 -9.496 13.581 1.000 1 A PHE 98.860 1
ATOM 708 C CE1 . PHE 91 91 ? A -1.101 -9.007 11.349 1.000 1 A PHE 98.816 1
ATOM 709 C CE2 . PHE 91 91 ? A -0.830 -10.006 13.494 1.000 1 A PHE 98.744 1
ATOM 710 C CZ . PHE 91 91 ? A -1.594 -9.766 12.386 1.000 1 A PHE 98.763 1
ATOM 711 N N . GLU 92 92 ? A 2.274 -6.263 15.110 1.000 1 A GLU 98.835 1
ATOM 712 C CA . GLU 92 92 ? A 1.665 -5.736 16.313 1.000 1 A GLU 98.715 1
ATOM 713 C C . GLU 92 92 ? A 1.439 -4.222 16.206 1.000 1 A GLU 98.620 1
ATOM 714 O O . GLU 92 92 ? A 0.442 -3.687 16.720 1.000 1 A GLU 98.287 1
ATOM 715 C CB . GLU 92 92 ? A 2.546 -6.062 17.521 1.000 1 A GLU 98.550 1
ATOM 716 C CG . GLU 92 92 ? A 2.658 -7.560 17.785 1.000 1 A GLU 98.098 1
ATOM 717 C CD . GLU 92 92 ? A 3.747 -7.924 18.781 1.000 1 A GLU 97.389 1
ATOM 718 O OE1 . GLU 92 92 ? A 4.553 -7.027 19.149 1.000 1 A GLU 94.645 1
ATOM 719 O OE2 . GLU 92 92 ? A 3.797 -9.104 19.183 1.000 1 A GLU 94.609 1
ATOM 720 N N . ASP 93 93 ? A 2.333 -3.517 15.486 1.000 1 A ASP 98.634 1
ATOM 721 C CA . ASP 93 93 ? A 2.231 -2.063 15.318 1.000 1 A ASP 98.522 1
ATOM 722 C C . ASP 93 93 ? A 1.017 -1.649 14.495 1.000 1 A ASP 98.586 1
ATOM 723 O O . ASP 93 93 ? A 0.635 -0.478 14.545 1.000 1 A ASP 98.238 1
ATOM 724 C CB . ASP 93 93 ? A 3.479 -1.514 14.622 1.000 1 A ASP 98.265 1
ATOM 725 C CG . ASP 93 93 ? A 4.683 -1.413 15.538 1.000 1 A ASP 97.724 1
ATOM 726 O OD1 . ASP 93 93 ? A 4.526 -1.550 16.754 1.000 1 A ASP 95.831 1
ATOM 727 O OD2 . ASP 93 93 ? A 5.783 -1.170 14.988 1.000 1 A ASP 95.145 1
ATOM 728 N N . ILE 94 94 ? A 0.401 -2.556 13.736 1.000 1 A ILE 98.782 1
ATOM 729 C CA . ILE 94 94 ? A -0.730 -2.183 12.907 1.000 1 A ILE 98.785 1
ATOM 730 C C . ILE 94 94 ? A -1.849 -1.549 13.737 1.000 1 A ILE 98.629 1
ATOM 731 O O . ILE 94 94 ? A -2.516 -0.623 13.287 1.000 1 A ILE 98.414 1
ATOM 732 C CB . ILE 94 94 ? A -1.262 -3.411 12.149 1.000 1 A ILE 98.829 1
ATOM 733 C CG1 . ILE 94 94 ? A -0.227 -3.839 11.093 1.000 1 A ILE 98.846 1
ATOM 734 C CG2 . ILE 94 94 ? A -2.605 -3.124 11.505 1.000 1 A ILE 98.771 1
ATOM 735 C CD1 . ILE 94 94 ? A 0.013 -2.794 10.001 1.000 1 A ILE 98.789 1
ATOM 736 N N . HIS 95 95 ? A -2.036 -2.048 14.974 1.000 1 A HIS 98.364 1
ATOM 737 C CA . HIS 95 95 ? A -3.075 -1.490 15.829 1.000 1 A HIS 97.894 1
ATOM 738 C C . HIS 95 95 ? A -2.846 -0.013 16.084 1.000 1 A HIS 97.678 1
ATOM 739 O O . HIS 95 95 ? A -3.816 0.779 16.058 1.000 1 A HIS 97.380 1
ATOM 740 C CB . HIS 95 95 ? A -3.139 -2.264 17.137 1.000 1 A HIS 97.075 1
ATOM 741 C CG . HIS 95 95 ? A -3.523 -3.695 16.978 1.000 1 A HIS 82.998 1
ATOM 742 N ND1 . HIS 95 95 ? A -2.598 -4.698 16.824 1.000 1 A HIS 78.680 1
ATOM 743 C CD2 . HIS 95 95 ? A -4.757 -4.287 16.948 1.000 1 A HIS 80.128 1
ATOM 744 C CE1 . HIS 95 95 ? A -3.230 -5.859 16.705 1.000 1 A HIS 77.649 1
ATOM 745 N NE2 . HIS 95 95 ? A -4.536 -5.622 16.786 1.000 1 A HIS 71.338 1
ATOM 746 N N . HIS 96 96 ? A -1.577 0.370 16.301 1.000 1 A HIS 97.752 1
ATOM 747 C CA . HIS 96 96 ? A -1.248 1.772 16.533 1.000 1 A HIS 97.231 1
ATOM 748 C C . HIS 96 96 ? A -1.567 2.646 15.323 1.000 1 A HIS 97.221 1
ATOM 749 O O . HIS 96 96 ? A -2.149 3.713 15.453 1.000 1 A HIS 96.927 1
ATOM 750 C CB . HIS 96 96 ? A 0.233 1.883 16.888 1.000 1 A HIS 96.171 1
ATOM 751 C CG . HIS 96 96 ? A 0.797 3.264 16.651 1.000 1 A HIS 95.000 1
ATOM 752 N ND1 . HIS 96 96 ? A 0.578 4.298 17.524 1.000 1 A HIS 91.791 1
ATOM 753 C CD2 . HIS 96 96 ? A 1.545 3.725 15.653 1.000 1 A HIS 92.518 1
ATOM 754 C CE1 . HIS 96 96 ? A 1.201 5.377 17.057 1.000 1 A HIS 91.232 1
ATOM 755 N NE2 . HIS 96 96 ? A 1.803 5.053 15.921 1.000 1 A HIS 90.480 1
ATOM 756 N N . TYR 97 97 ? A -1.178 2.169 14.107 1.000 1 A TYR 97.484 1
ATOM 757 C CA . TYR 97 97 ? A -1.421 2.983 12.925 1.000 1 A TYR 97.449 1
ATOM 758 C C . TYR 97 97 ? A -2.919 3.160 12.677 1.000 1 A TYR 97.534 1
ATOM 759 O O . TYR 97 97 ? A -3.360 4.231 12.286 1.000 1 A TYR 97.183 1
ATOM 760 C CB . TYR 97 97 ? A -0.691 2.402 11.729 1.000 1 A TYR 97.335 1
ATOM 761 C CG . TYR 97 97 ? A 0.807 2.496 11.925 1.000 1 A TYR 97.163 1
ATOM 762 C CD1 . TYR 97 97 ? A 1.459 3.705 11.716 1.000 1 A TYR 96.668 1
ATOM 763 C CD2 . TYR 97 97 ? A 1.554 1.413 12.359 1.000 1 A TYR 96.836 1
ATOM 764 C CE1 . TYR 97 97 ? A 2.821 3.823 11.928 1.000 1 A TYR 96.052 1
ATOM 765 C CE2 . TYR 97 97 ? A 2.924 1.521 12.566 1.000 1 A TYR 96.458 1
ATOM 766 C CZ . TYR 97 97 ? A 3.544 2.732 12.359 1.000 1 A TYR 96.173 1
ATOM 767 O OH . TYR 97 97 ? A 4.902 2.878 12.577 1.000 1 A TYR 95.228 1
ATOM 768 N N . ARG 98 98 ? A -3.714 2.087 12.912 1.000 1 A ARG 97.983 1
ATOM 769 C CA . ARG 98 98 ? A -5.179 2.226 12.715 1.000 1 A ARG 97.915 1
ATOM 770 C C . ARG 98 98 ? A -5.764 3.238 13.689 1.000 1 A ARG 97.793 1
ATOM 771 O O . ARG 98 98 ? A -6.617 4.037 13.293 1.000 1 A ARG 97.474 1
ATOM 772 C CB . ARG 98 98 ? A -5.842 0.868 12.874 1.000 1 A ARG 97.808 1
ATOM 773 C CG . ARG 98 98 ? A -7.370 0.920 12.721 1.000 1 A ARG 96.232 1
ATOM 774 C CD . ARG 98 98 ? A -7.901 -0.457 12.503 1.000 1 A ARG 93.782 1
ATOM 775 N NE . ARG 98 98 ? A -9.369 -0.436 12.477 1.000 1 A ARG 91.445 1
ATOM 776 C CZ . ARG 98 98 ? A -10.100 -0.281 11.372 1.000 1 A ARG 90.905 1
ATOM 777 N NH1 . ARG 98 98 ? A -9.504 -0.148 10.197 1.000 1 A ARG 83.486 1
ATOM 778 N NH2 . ARG 98 98 ? A -11.434 -0.285 11.455 1.000 1 A ARG 84.712 1
ATOM 779 N N . GLU 99 99 ? A -5.255 3.243 14.948 1.000 1 A GLU 97.724 1
ATOM 780 C CA . GLU 99 99 ? A -5.774 4.232 15.903 1.000 1 A GLU 97.139 1
ATOM 781 C C . GLU 99 99 ? A -5.401 5.650 15.493 1.000 1 A GLU 96.466 1
ATOM 782 O O . GLU 99 99 ? A -6.236 6.569 15.591 1.000 1 A GLU 96.117 1
ATOM 783 C CB . GLU 99 99 ? A -5.259 3.929 17.321 1.000 1 A GLU 96.758 1
ATOM 784 C CG . GLU 99 99 ? A -5.853 2.686 17.939 1.000 1 A GLU 94.124 1
ATOM 785 C CD . GLU 99 99 ? A -7.367 2.788 18.044 1.000 1 A GLU 90.019 1
ATOM 786 O OE1 . GLU 99 99 ? A -7.887 3.802 18.582 1.000 1 A GLU 82.795 1
ATOM 787 O OE2 . GLU 99 99 ? A -8.038 1.823 17.621 1.000 1 A GLU 82.357 1
ATOM 788 N N . GLN 100 100 ? A -4.151 5.838 15.001 1.000 1 A GLN 96.544 1
ATOM 789 C CA . GLN 100 100 ? A -3.748 7.176 14.565 1.000 1 A GLN 96.074 1
ATOM 790 C C . GLN 100 100 ? A -4.560 7.636 13.354 1.000 1 A GLN 96.435 1
ATOM 791 O O . GLN 100 100 ? A -4.950 8.814 13.294 1.000 1 A GLN 95.797 1
ATOM 792 C CB . GLN 100 100 ? A -2.263 7.189 14.224 1.000 1 A GLN 95.139 1
ATOM 793 C CG . GLN 100 100 ? A -1.358 6.992 15.448 1.000 1 A GLN 93.032 1
ATOM 794 C CD . GLN 100 100 ? A -1.551 8.091 16.462 1.000 1 A GLN 90.958 1
ATOM 795 O OE1 . GLN 100 100 ? A -1.437 9.280 16.148 1.000 1 A GLN 87.107 1
ATOM 796 N NE2 . GLN 100 100 ? A -1.880 7.706 17.676 1.000 1 A GLN 85.190 1
ATOM 797 N N . ILE 101 101 ? A -4.827 6.728 12.426 1.000 1 A ILE 96.928 1
ATOM 798 C CA . ILE 101 101 ? A -5.607 7.092 11.246 1.000 1 A ILE 97.507 1
ATOM 799 C C . ILE 101 101 ? A -7.016 7.495 11.659 1.000 1 A ILE 97.685 1
ATOM 800 O O . ILE 101 101 ? A -7.546 8.521 11.202 1.000 1 A ILE 97.718 1
ATOM 801 C CB . ILE 101 101 ? A -5.634 5.919 10.246 1.000 1 A ILE 97.865 1
ATOM 802 C CG1 . ILE 101 101 ? A -4.238 5.711 9.653 1.000 1 A ILE 97.928 1
ATOM 803 C CG2 . ILE 101 101 ? A -6.676 6.155 9.157 1.000 1 A ILE 97.977 1
ATOM 804 C CD1 . ILE 101 101 ? A -4.070 4.381 8.937 1.000 1 A ILE 97.814 1
ATOM 805 N N . LYS 102 102 ? A -7.665 6.696 12.521 1.000 1 A LYS 97.607 1
ATOM 806 C CA . LYS 102 102 ? A -9.029 7.018 12.955 1.000 1 A LYS 97.271 1
ATOM 807 C C . LYS 102 102 ? A -9.061 8.337 13.715 1.000 1 A LYS 96.944 1
ATOM 808 O O . LYS 102 102 ? A -10.048 9.075 13.597 1.000 1 A LYS 96.874 1
ATOM 809 C CB . LYS 102 102 ? A -9.568 5.890 13.827 1.000 1 A LYS 97.091 1
ATOM 810 C CG . LYS 102 102 ? A -9.861 4.622 13.012 1.000 1 A LYS 94.534 1
ATOM 811 C CD . LYS 102 102 ? A -10.102 3.406 13.880 1.000 1 A LYS 91.216 1
ATOM 812 C CE . LYS 102 102 ? A -11.278 3.587 14.814 1.000 1 A LYS 85.373 1
ATOM 813 N NZ . LYS 102 102 ? A -11.523 2.372 15.622 1.000 1 A LYS 86.776 1
ATOM 814 N N . ARG 103 103 ? A -7.979 8.613 14.477 1.000 1 A ARG 96.967 1
ATOM 815 C CA . ARG 103 103 ? A -7.912 9.899 15.182 1.000 1 A ARG 95.939 1
ATOM 816 C C . ARG 103 103 ? A -7.871 11.077 14.218 1.000 1 A ARG 96.089 1
ATOM 817 O O . ARG 103 103 ? A -8.638 12.037 14.378 1.000 1 A ARG 95.955 1
ATOM 818 C CB . ARG 103 103 ? A -6.696 9.923 16.111 1.000 1 A ARG 94.366 1
ATOM 819 C CG . ARG 103 103 ? A -6.498 11.230 16.824 1.000 1 A ARG 86.961 1
ATOM 820 C CD . ARG 103 103 ? A -5.219 11.253 17.646 1.000 1 A ARG 82.578 1
ATOM 821 N NE . ARG 103 103 ? A -4.003 11.090 16.859 1.000 1 A ARG 78.991 1
ATOM 822 C CZ . ARG 103 103 ? A -3.417 12.036 16.155 1.000 1 A ARG 75.326 1
ATOM 823 N NH1 . ARG 103 103 ? A -3.949 13.263 16.112 1.000 1 A ARG 70.768 1
ATOM 824 N NH2 . ARG 103 103 ? A -2.341 11.765 15.483 1.000 1 A ARG 69.998 1
ATOM 825 N N . VAL 104 104 ? A -6.978 11.033 13.220 1.000 1 A VAL 95.845 1
ATOM 826 C CA . VAL 104 104 ? A -6.835 12.200 12.365 1.000 1 A VAL 95.652 1
ATOM 827 C C . VAL 104 104 ? A -8.015 12.352 11.426 1.000 1 A VAL 96.410 1
ATOM 828 O O . VAL 104 104 ? A -8.290 13.477 11.003 1.000 1 A VAL 95.895 1
ATOM 829 C CB . VAL 104 104 ? A -5.530 12.202 11.569 1.000 1 A VAL 93.787 1
ATOM 830 C CG1 . VAL 104 104 ? A -4.322 12.161 12.505 1.000 1 A VAL 91.199 1
ATOM 831 C CG2 . VAL 104 104 ? A -5.496 11.045 10.586 1.000 1 A VAL 89.902 1
ATOM 832 N N . LYS 105 105 ? A -8.688 11.255 11.106 1.000 1 A LYS 96.506 1
ATOM 833 C CA . LYS 105 105 ? A -9.862 11.330 10.237 1.000 1 A LYS 96.725 1
ATOM 834 C C . LYS 105 105 ? A -11.130 11.567 11.036 1.000 1 A LYS 96.556 1
ATOM 835 O O . LYS 105 105 ? A -12.182 11.866 10.443 1.000 1 A LYS 95.732 1
ATOM 836 C CB . LYS 105 105 ? A -10.002 10.024 9.451 1.000 1 A LYS 96.668 1
ATOM 837 C CG . LYS 105 105 ? A -8.846 9.727 8.496 1.000 1 A LYS 96.225 1
ATOM 838 C CD . LYS 105 105 ? A -8.684 10.769 7.422 1.000 1 A LYS 95.653 1
ATOM 839 C CE . LYS 105 105 ? A -9.817 10.701 6.425 1.000 1 A LYS 95.204 1
ATOM 840 N NZ . LYS 105 105 ? A -9.523 11.598 5.280 1.000 1 A LYS 95.040 1
ATOM 841 N N . ASP 106 106 ? A -11.072 11.443 12.384 1.000 1 A ASP 96.912 1
ATOM 842 C CA . ASP 106 106 ? A -12.228 11.574 13.266 1.000 1 A ASP 96.468 1
ATOM 843 C C . ASP 106 106 ? A -13.362 10.698 12.755 1.000 1 A ASP 96.664 1
ATOM 844 O O . ASP 106 106 ? A -14.499 11.119 12.630 1.000 1 A ASP 95.470 1
ATOM 845 C CB . ASP 106 106 ? A -12.653 13.043 13.387 1.000 1 A ASP 95.456 1
ATOM 846 C CG . ASP 106 106 ? A -13.643 13.280 14.513 1.000 1 A ASP 92.168 1
ATOM 847 O OD1 . ASP 106 106 ? A -13.721 12.419 15.418 1.000 1 A ASP 89.141 1
ATOM 848 O OD2 . ASP 106 106 ? A -14.336 14.310 14.467 1.000 1 A ASP 88.095 1
ATOM 849 N N . SER 107 107 ? A -12.998 9.428 12.452 1.000 1 A SER 95.936 1
ATOM 850 C CA . SER 107 107 ? A -13.940 8.518 11.817 1.000 1 A SER 95.179 1
ATOM 851 C C . SER 107 107 ? A -13.563 7.087 12.159 1.000 1 A SER 96.069 1
ATOM 852 O O . SER 107 107 ? A -12.383 6.787 12.297 1.000 1 A SER 96.199 1
ATOM 853 C CB . SER 107 107 ? A -13.937 8.705 10.293 1.000 1 A SER 93.483 1
ATOM 854 O OG . SER 107 107 ? A -14.644 7.647 9.642 1.000 1 A SER 89.830 1
ATOM 855 N N . GLU 108 108 ? A -14.556 6.216 12.275 1.000 1 A GLU 95.582 1
ATOM 856 C CA . GLU 108 108 ? A -14.349 4.790 12.447 1.000 1 A GLU 95.094 1
ATOM 857 C C . GLU 108 108 ? A -14.487 4.044 11.128 1.000 1 A GLU 95.221 1
ATOM 858 O O . GLU 108 108 ? A -14.431 2.819 11.124 1.000 1 A GLU 92.713 1
ATOM 859 C CB . GLU 108 108 ? A -15.318 4.230 13.482 1.000 1 A GLU 93.041 1
ATOM 860 C CG . GLU 108 108 ? A -15.109 4.807 14.855 1.000 1 A GLU 89.801 1
ATOM 861 C CD . GLU 108 108 ? A -15.965 4.109 15.915 1.000 1 A GLU 87.064 1
ATOM 862 O OE1 . GLU 108 108 ? A -17.061 3.610 15.572 1.000 1 A GLU 78.944 1
ATOM 863 O OE2 . GLU 108 108 ? A -15.538 4.066 17.071 1.000 1 A GLU 77.918 1
ATOM 864 N N . ASP 109 109 ? A -14.668 4.761 10.026 1.000 1 A ASP 95.668 1
ATOM 865 C CA . ASP 109 109 ? A -14.943 4.171 8.720 1.000 1 A ASP 95.894 1
ATOM 866 C C . ASP 109 109 ? A -14.064 4.826 7.669 1.000 1 A ASP 96.493 1
ATOM 867 O O . ASP 109 109 ? A -14.517 5.677 6.896 1.000 1 A ASP 95.327 1
ATOM 868 C CB . ASP 109 109 ? A -16.419 4.312 8.380 1.000 1 A ASP 94.131 1
ATOM 869 C CG . ASP 109 109 ? A -16.778 3.630 7.081 1.000 1 A ASP 92.088 1
ATOM 870 O OD1 . ASP 109 109 ? A -16.178 2.581 6.755 1.000 1 A ASP 89.628 1
ATOM 871 O OD2 . ASP 109 109 ? A -17.682 4.132 6.383 1.000 1 A ASP 88.135 1
ATOM 872 N N . VAL 110 110 ? A -12.775 4.435 7.677 1.000 1 A VAL 97.952 1
ATOM 873 C CA . VAL 110 110 ? A -11.764 4.990 6.788 1.000 1 A VAL 98.309 1
ATOM 874 C C . VAL 110 110 ? A -11.295 3.871 5.863 1.000 1 A VAL 98.505 1
ATOM 875 O O . VAL 110 110 ? A -10.959 2.780 6.357 1.000 1 A VAL 98.441 1
ATOM 876 C CB . VAL 110 110 ? A -10.573 5.549 7.577 1.000 1 A VAL 98.055 1
ATOM 877 C CG1 . VAL 110 110 ? A -11.041 6.569 8.595 1.000 1 A VAL 97.640 1
ATOM 878 C CG2 . VAL 110 110 ? A -9.547 6.141 6.631 1.000 1 A VAL 97.965 1
ATOM 879 N N . PRO 111 111 ? A -11.245 4.101 4.535 1.000 1 A PRO 98.723 1
ATOM 880 C CA . PRO 111 111 ? A -10.763 3.031 3.657 1.000 1 A PRO 98.788 1
ATOM 881 C C . PRO 111 111 ? A -9.337 2.632 3.982 1.000 1 A PRO 98.844 1
ATOM 882 O O . PRO 111 111 ? A -8.445 3.489 4.061 1.000 1 A PRO 98.827 1
ATOM 883 C CB . PRO 111 111 ? A -10.874 3.648 2.263 1.000 1 A PRO 98.722 1
ATOM 884 C CG . PRO 111 111 ? A -11.906 4.717 2.408 1.000 1 A PRO 98.563 1
ATOM 885 C CD . PRO 111 111 ? A -11.695 5.271 3.803 1.000 1 A PRO 98.621 1
ATOM 886 N N . MET 112 112 ? A -9.138 1.357 4.243 1.000 1 A MET 98.784 1
ATOM 887 C CA . MET 112 112 ? A -7.818 0.814 4.568 1.000 1 A MET 98.803 1
ATOM 888 C C . MET 112 112 ? A -7.660 -0.552 3.946 1.000 1 A MET 98.873 1
ATOM 889 O O . MET 112 112 ? A -8.630 -1.244 3.700 1.000 1 A MET 98.763 1
ATOM 890 C CB . MET 112 112 ? A -7.633 0.690 6.085 1.000 1 A MET 98.391 1
ATOM 891 C CG . MET 112 112 ? A -7.731 1.953 6.880 1.000 1 A MET 93.000 1
ATOM 892 S SD . MET 112 112 ? A -7.316 1.636 8.610 1.000 1 A MET 93.428 1
ATOM 893 C CE . MET 112 112 ? A -8.311 2.916 9.408 1.000 1 A MET 84.205 1
ATOM 894 N N . VAL 113 113 ? A -6.384 -0.940 3.708 1.000 1 A VAL 98.960 1
ATOM 895 C CA . VAL 113 113 ? A -6.030 -2.276 3.263 1.000 1 A VAL 98.979 1
ATOM 896 C C . VAL 113 113 ? A -4.829 -2.726 4.085 1.000 1 A VAL 98.984 1
ATOM 897 O O . VAL 113 113 ? A -3.864 -1.957 4.248 1.000 1 A VAL 98.978 1
ATOM 898 C CB . VAL 113 113 ? A -5.691 -2.312 1.770 1.000 1 A VAL 98.971 1
ATOM 899 C CG1 . VAL 113 113 ? A -6.918 -1.960 0.937 1.000 1 A VAL 98.936 1
ATOM 900 C CG2 . VAL 113 113 ? A -5.154 -3.674 1.353 1.000 1 A VAL 98.937 1
ATOM 901 N N . LEU 114 114 ? A -4.887 -3.927 4.646 1.000 1 A LEU 98.978 1
ATOM 902 C CA . LEU 114 114 ? A -3.757 -4.507 5.368 1.000 1 A LEU 98.985 1
ATOM 903 C C . LEU 114 114 ? A -2.839 -5.201 4.376 1.000 1 A LEU 98.988 1
ATOM 904 O O . LEU 114 114 ? A -3.289 -6.030 3.568 1.000 1 A LEU 98.983 1
ATOM 905 C CB . LEU 114 114 ? A -4.260 -5.489 6.411 1.000 1 A LEU 98.975 1
ATOM 906 C CG . LEU 114 114 ? A -3.185 -6.220 7.234 1.000 1 A LEU 98.932 1
ATOM 907 C CD1 . LEU 114 114 ? A -2.426 -5.220 8.109 1.000 1 A LEU 98.901 1
ATOM 908 C CD2 . LEU 114 114 ? A -3.806 -7.306 8.092 1.000 1 A LEU 98.893 1
ATOM 909 N N . VAL 115 115 ? A -1.558 -4.870 4.415 1.000 1 A VAL 98.985 1
ATOM 910 C CA . VAL 115 115 ? A -0.578 -5.409 3.473 1.000 1 A VAL 98.991 1
ATOM 911 C C . VAL 115 115 ? A 0.511 -6.121 4.254 1.000 1 A VAL 98.992 1
ATOM 912 O O . VAL 115 115 ? A 1.142 -5.545 5.145 1.000 1 A VAL 98.989 1
ATOM 913 C CB . VAL 115 115 ? A 0.038 -4.284 2.617 1.000 1 A VAL 98.986 1
ATOM 914 C CG1 . VAL 115 115 ? A -1.041 -3.635 1.740 1.000 1 A VAL 98.980 1
ATOM 915 C CG2 . VAL 115 115 ? A 1.166 -4.839 1.730 1.000 1 A VAL 98.977 1
ATOM 916 N N . GLY 116 116 ? A 0.736 -7.387 3.931 1.000 1 A GLY 98.985 1
ATOM 917 C CA . GLY 116 116 ? A 1.834 -8.177 4.509 1.000 1 A GLY 98.982 1
ATOM 918 C C . GLY 116 116 ? A 2.922 -8.301 3.462 1.000 1 A GLY 98.980 1
ATOM 919 O O . GLY 116 116 ? A 2.846 -9.122 2.561 1.000 1 A GLY 98.959 1
ATOM 920 N N . ASN 117 117 ? A 3.947 -7.469 3.590 1.000 1 A ASN 98.959 1
ATOM 921 C CA . ASN 117 117 ? A 4.999 -7.341 2.584 1.000 1 A ASN 98.960 1
ATOM 922 C C . ASN 117 117 ? A 6.147 -8.294 2.880 1.000 1 A ASN 98.945 1
ATOM 923 O O . ASN 117 117 ? A 6.274 -8.823 3.986 1.000 1 A ASN 98.915 1
ATOM 924 C CB . ASN 117 117 ? A 5.485 -5.888 2.530 1.000 1 A ASN 98.952 1
ATOM 925 C CG . ASN 117 117 ? A 6.364 -5.629 1.320 1.000 1 A ASN 98.936 1
ATOM 926 O OD1 . ASN 117 117 ? A 6.052 -6.061 0.203 1.000 1 A ASN 98.711 1
ATOM 927 N ND2 . ASN 117 117 ? A 7.479 -4.951 1.532 1.000 1 A ASN 98.708 1
ATOM 928 N N . LYS 118 118 ? A 7.014 -8.482 1.879 1.000 1 A LYS 98.903 1
ATOM 929 C CA . LYS 118 118 ? A 8.200 -9.344 1.930 1.000 1 A LYS 98.863 1
ATOM 930 C C . LYS 118 118 ? A 7.826 -10.811 1.845 1.000 1 A LYS 98.865 1
ATOM 931 O O . LYS 118 118 ? A 8.479 -11.663 2.426 1.000 1 A LYS 98.834 1
ATOM 932 C CB . LYS 118 118 ? A 9.089 -9.049 3.130 1.000 1 A LYS 98.809 1
ATOM 933 C CG . LYS 118 118 ? A 9.437 -7.580 3.320 1.000 1 A LYS 98.660 1
ATOM 934 C CD . LYS 118 118 ? A 10.634 -7.392 4.239 1.000 1 A LYS 98.444 1
ATOM 935 C CE . LYS 118 118 ? A 10.832 -5.919 4.533 1.000 1 A LYS 98.384 1
ATOM 936 N NZ . LYS 118 118 ? A 11.996 -5.653 5.386 1.000 1 A LYS 98.369 1
ATOM 937 N N . SER 119 119 ? A 6.751 -11.119 1.100 1.000 1 A SER 98.837 1
ATOM 938 C CA . SER 119 119 ? A 6.293 -12.483 0.938 1.000 1 A SER 98.769 1
ATOM 939 C C . SER 119 119 ? A 7.312 -13.373 0.211 1.000 1 A SER 98.755 1
ATOM 940 O O . SER 119 119 ? A 7.167 -14.603 0.255 1.000 1 A SER 98.494 1
ATOM 941 C CB . SER 119 119 ? A 4.975 -12.520 0.204 1.000 1 A SER 98.557 1
ATOM 942 O OG . SER 119 119 ? A 5.131 -12.075 -1.126 1.000 1 A SER 94.205 1
ATOM 943 N N . ASP 120 120 ? A 8.306 -12.788 -0.431 1.000 1 A ASP 98.842 1
ATOM 944 C CA . ASP 120 120 ? A 9.356 -13.576 -1.056 1.000 1 A ASP 98.818 1
ATOM 945 C C . ASP 120 120 ? A 10.281 -14.260 -0.056 1.000 1 A ASP 98.779 1
ATOM 946 O O . ASP 120 120 ? A 10.934 -15.226 -0.414 1.000 1 A ASP 98.608 1
ATOM 947 C CB . ASP 120 120 ? A 10.204 -12.689 -1.984 1.000 1 A ASP 98.819 1
ATOM 948 C CG . ASP 120 120 ? A 10.785 -11.495 -1.255 1.000 1 A ASP 98.858 1
ATOM 949 O OD1 . ASP 120 120 ? A 9.994 -10.586 -0.909 1.000 1 A ASP 98.642 1
ATOM 950 O OD2 . ASP 120 120 ? A 11.998 -11.474 -1.011 1.000 1 A ASP 98.548 1
ATOM 951 N N . LEU 121 121 ? A 10.336 -13.754 1.188 1.000 1 A LEU 98.628 1
ATOM 952 C CA . LEU 121 121 ? A 11.275 -14.286 2.156 1.000 1 A LEU 98.464 1
ATOM 953 C C . LEU 121 121 ? A 10.802 -15.631 2.716 1.000 1 A LEU 98.351 1
ATOM 954 O O . LEU 121 121 ? A 9.611 -15.875 2.826 1.000 1 A LEU 98.161 1
ATOM 955 C CB . LEU 121 121 ? A 11.473 -13.302 3.321 1.000 1 A LEU 98.261 1
ATOM 956 C CG . LEU 121 121 ? A 12.117 -11.975 2.975 1.000 1 A LEU 97.939 1
ATOM 957 C CD1 . LEU 121 121 ? A 13.486 -12.194 2.344 1.000 1 A LEU 97.255 1
ATOM 958 C CD2 . LEU 121 121 ? A 12.246 -11.137 4.240 1.000 1 A LEU 97.443 1
ATOM 959 N N . PRO 122 122 ? A 11.744 -16.528 3.108 1.000 1 A PRO 98.102 1
ATOM 960 C CA . PRO 122 122 ? A 11.372 -17.774 3.769 1.000 1 A PRO 97.491 1
ATOM 961 C C . PRO 122 122 ? A 11.243 -17.648 5.277 1.000 1 A PRO 97.045 1
ATOM 962 O O . PRO 122 122 ? A 10.789 -18.607 5.914 1.000 1 A PRO 94.355 1
ATOM 963 C CB . PRO 122 122 ? A 12.538 -18.688 3.395 1.000 1 A PRO 96.395 1
ATOM 964 C CG . PRO 122 122 ? A 13.703 -17.767 3.432 1.000 1 A PRO 95.114 1
ATOM 965 C CD . PRO 122 122 ? A 13.187 -16.452 2.840 1.000 1 A PRO 97.189 1
ATOM 966 N N . SER 123 123 ? A 11.599 -16.508 5.851 1.000 1 A SER 95.172 1
ATOM 967 C CA . SER 123 123 ? A 11.706 -16.368 7.290 1.000 1 A SER 93.932 1
ATOM 968 C C . SER 123 123 ? A 10.421 -15.766 7.875 1.000 1 A SER 94.741 1
ATOM 969 O O . SER 123 123 ? A 10.466 -14.792 8.626 1.000 1 A SER 92.467 1
ATOM 970 C CB . SER 123 123 ? A 12.909 -15.521 7.684 1.000 1 A SER 89.685 1
ATOM 971 O OG . SER 123 123 ? A 12.956 -14.318 6.946 1.000 1 A SER 78.674 1
ATOM 972 N N . ARG 124 124 ? A 9.289 -16.349 7.541 1.000 1 A ARG 97.440 1
ATOM 973 C CA . ARG 124 124 ? A 7.976 -15.892 7.997 1.000 1 A ARG 97.717 1
ATOM 974 C C . ARG 124 124 ? A 7.869 -16.070 9.501 1.000 1 A ARG 98.061 1
ATOM 975 O O . ARG 124 124 ? A 8.175 -17.127 10.047 1.000 1 A ARG 97.297 1
ATOM 976 C CB . ARG 124 124 ? A 6.880 -16.648 7.261 1.000 1 A ARG 97.070 1
ATOM 977 C CG . ARG 124 124 ? A 5.453 -16.267 7.728 1.000 1 A ARG 96.590 1
ATOM 978 C CD . ARG 124 124 ? A 4.456 -17.116 6.959 1.000 1 A ARG 96.281 1
ATOM 979 N NE . ARG 124 124 ? A 4.402 -16.701 5.547 1.000 1 A ARG 96.157 1
ATOM 980 C CZ . ARG 124 124 ? A 3.666 -15.685 5.103 1.000 1 A ARG 96.908 1
ATOM 981 N NH1 . ARG 124 124 ? A 2.942 -14.955 5.957 1.000 1 A ARG 91.507 1
ATOM 982 N NH2 . ARG 124 124 ? A 3.641 -15.414 3.804 1.000 1 A ARG 91.236 1
ATOM 983 N N . THR 125 125 ? A 7.364 -15.057 10.200 1.000 1 A THR 98.723 1
ATOM 984 C CA . THR 125 125 ? A 6.997 -15.116 11.609 1.000 1 A THR 98.727 1
ATOM 985 C C . THR 125 125 ? A 5.557 -14.718 11.839 1.000 1 A THR 98.757 1
ATOM 986 O O . THR 125 125 ? A 5.070 -14.830 12.967 1.000 1 A THR 98.506 1
ATOM 987 C CB . THR 125 125 ? A 7.897 -14.228 12.470 1.000 1 A THR 98.641 1
ATOM 988 O OG1 . THR 125 125 ? A 7.714 -12.874 12.076 1.000 1 A THR 98.392 1
ATOM 989 C CG2 . THR 125 125 ? A 9.356 -14.614 12.322 1.000 1 A THR 98.254 1
ATOM 990 N N . VAL 126 126 ? A 4.853 -14.248 10.802 1.000 1 A VAL 98.731 1
ATOM 991 C CA . VAL 126 126 ? A 3.436 -13.866 10.902 1.000 1 A VAL 98.663 1
ATOM 992 C C . VAL 126 126 ? A 2.676 -14.726 9.919 1.000 1 A VAL 98.494 1
ATOM 993 O O . VAL 126 126 ? A 2.871 -14.609 8.707 1.000 1 A VAL 98.321 1
ATOM 994 C CB . VAL 126 126 ? A 3.220 -12.377 10.597 1.000 1 A VAL 98.649 1
ATOM 995 C CG1 . VAL 126 126 ? A 4.046 -11.521 11.548 1.000 1 A VAL 98.561 1
ATOM 996 C CG2 . VAL 126 126 ? A 1.730 -12.045 10.704 1.000 1 A VAL 98.517 1
ATOM 997 N N . ASP 127 127 ? A 1.827 -15.612 10.440 1.000 1 A ASP 98.293 1
ATOM 998 C CA . ASP 127 127 ? A 1.084 -16.509 9.565 1.000 1 A ASP 97.930 1
ATOM 999 C C . ASP 127 127 ? A 0.051 -15.756 8.767 1.000 1 A ASP 98.174 1
ATOM 1000 O O . ASP 127 127 ? A -0.549 -14.793 9.249 1.000 1 A ASP 98.167 1
ATOM 1001 C CB . ASP 127 127 ? A 0.393 -17.608 10.374 1.000 1 A ASP 96.706 1
ATOM 1002 C CG . ASP 127 127 ? A 1.366 -18.578 11.038 1.000 1 A ASP 87.076 1
ATOM 1003 O OD1 . ASP 127 127 ? A 2.553 -18.612 10.666 1.000 1 A ASP 83.130 1
ATOM 1004 O OD2 . ASP 127 127 ? A 0.912 -19.308 11.922 1.000 1 A ASP 81.469 1
ATOM 1005 N N . THR 128 128 ? A -0.214 -16.209 7.560 1.000 1 A THR 97.684 1
ATOM 1006 C CA . THR 128 128 ? A -1.242 -15.585 6.734 1.000 1 A THR 97.789 1
ATOM 1007 C C . THR 128 128 ? A -2.586 -15.604 7.471 1.000 1 A THR 98.219 1
ATOM 1008 O O . THR 128 128 ? A -3.312 -14.609 7.444 1.000 1 A THR 98.210 1
ATOM 1009 C CB . THR 128 128 ? A -1.341 -16.296 5.386 1.000 1 A THR 97.218 1
ATOM 1010 O OG1 . THR 128 128 ? A -0.129 -16.082 4.648 1.000 1 A THR 96.227 1
ATOM 1011 C CG2 . THR 128 128 ? A -2.518 -15.759 4.586 1.000 1 A THR 96.110 1
ATOM 1012 N N . LYS 129 129 ? A -2.913 -16.720 8.121 1.000 1 A LYS 98.300 1
ATOM 1013 C CA . LYS 129 129 ? A -4.198 -16.796 8.818 1.000 1 A LYS 98.306 1
ATOM 1014 C C . LYS 129 129 ? A -4.296 -15.765 9.935 1.000 1 A LYS 98.466 1
ATOM 1015 O O . LYS 129 129 ? A -5.353 -15.141 10.118 1.000 1 A LYS 98.560 1
ATOM 1016 C CB . LYS 129 129 ? A -4.385 -18.214 9.419 1.000 1 A LYS 97.956 1
ATOM 1017 C CG . LYS 129 129 ? A -5.730 -18.364 10.130 1.000 1 A LYS 88.715 1
ATOM 1018 C CD . LYS 129 129 ? A -5.942 -19.789 10.641 1.000 1 A LYS 80.220 1
ATOM 1019 C CE . LYS 129 129 ? A -7.254 -19.900 11.394 1.000 1 A LYS 77.811 1
ATOM 1020 N NZ . LYS 129 129 ? A -7.246 -19.049 12.629 1.000 1 A LYS 67.394 1
ATOM 1021 N N . GLN 130 130 ? A -3.185 -15.542 10.681 1.000 1 A GLN 98.274 1
ATOM 1022 C CA . GLN 130 130 ? A -3.174 -14.520 11.716 1.000 1 A GLN 98.220 1
ATOM 1023 C C . GLN 130 130 ? A -3.487 -13.148 11.131 1.000 1 A GLN 98.525 1
ATOM 1024 O O . GLN 130 130 ? A -4.276 -12.375 11.711 1.000 1 A GLN 98.534 1
ATOM 1025 C CB . GLN 130 130 ? A -1.809 -14.503 12.402 1.000 1 A GLN 97.602 1
ATOM 1026 C CG . GLN 130 130 ? A -1.692 -13.567 13.571 1.000 1 A GLN 88.179 1
ATOM 1027 C CD . GLN 130 130 ? A -0.311 -13.607 14.194 1.000 1 A GLN 82.074 1
ATOM 1028 O OE1 . GLN 130 130 ? A 0.601 -14.274 13.672 1.000 1 A GLN 81.567 1
ATOM 1029 N NE2 . GLN 130 130 ? A -0.139 -12.905 15.304 1.000 1 A GLN 77.420 1
ATOM 1030 N N . ALA 131 131 ? A -2.882 -12.798 9.983 1.000 1 A ALA 98.776 1
ATOM 1031 C CA . ALA 131 131 ? A -3.149 -11.508 9.354 1.000 1 A ALA 98.839 1
ATOM 1032 C C . ALA 131 131 ? A -4.564 -11.443 8.805 1.000 1 A ALA 98.893 1
ATOM 1033 O O . ALA 131 131 ? A -5.225 -10.406 8.922 1.000 1 A ALA 98.882 1
ATOM 1034 C CB . ALA 131 131 ? A -2.130 -11.274 8.241 1.000 1 A ALA 98.778 1
ATOM 1035 N N . GLN 132 132 ? A -5.038 -12.544 8.223 1.000 1 A GLN 98.870 1
ATOM 1036 C CA . GLN 132 132 ? A -6.413 -12.573 7.716 1.000 1 A GLN 98.862 1
ATOM 1037 C C . GLN 132 132 ? A -7.403 -12.337 8.846 1.000 1 A GLN 98.874 1
ATOM 1038 O O . GLN 132 132 ? A -8.388 -11.603 8.681 1.000 1 A GLN 98.836 1
ATOM 1039 C CB . GLN 132 132 ? A -6.717 -13.913 7.046 1.000 1 A GLN 98.746 1
ATOM 1040 C CG . GLN 132 132 ? A -6.001 -14.125 5.719 1.000 1 A GLN 97.781 1
ATOM 1041 C CD . GLN 132 132 ? A -6.165 -15.518 5.177 1.000 1 A GLN 97.432 1
ATOM 1042 O OE1 . GLN 132 132 ? A -6.296 -16.490 5.924 1.000 1 A GLN 96.095 1
ATOM 1043 N NE2 . GLN 132 132 ? A -6.144 -15.658 3.857 1.000 1 A GLN 94.443 1
ATOM 1044 N N . ASP 133 133 ? A -7.142 -12.954 10.036 1.000 1 A ASP 98.867 1
ATOM 1045 C CA . ASP 133 133 ? A -8.045 -12.759 11.172 1.000 1 A ASP 98.826 1
ATOM 1046 C C . ASP 133 133 ? A -8.045 -11.314 11.639 1.000 1 A ASP 98.829 1
ATOM 1047 O O . ASP 133 133 ? A -9.104 -10.765 11.970 1.000 1 A ASP 98.748 1
ATOM 1048 C CB . ASP 133 133 ? A -7.636 -13.684 12.313 1.000 1 A ASP 98.691 1
ATOM 1049 C CG . ASP 133 133 ? A -7.907 -15.151 12.006 1.000 1 A ASP 98.118 1
ATOM 1050 O OD1 . ASP 133 133 ? A -8.638 -15.431 11.035 1.000 1 A ASP 96.773 1
ATOM 1051 O OD2 . ASP 133 133 ? A -7.408 -16.014 12.749 1.000 1 A ASP 96.375 1
ATOM 1052 N N . LEU 134 134 ? A -6.864 -10.667 11.668 1.000 1 A LEU 98.844 1
ATOM 1053 C CA . LEU 134 134 ? A -6.823 -9.261 12.061 1.000 1 A LEU 98.837 1
ATOM 1054 C C . LEU 134 134 ? A -7.623 -8.405 11.078 1.000 1 A LEU 98.857 1
ATOM 1055 O O . LEU 134 134 ? A -8.428 -7.555 11.489 1.000 1 A LEU 98.811 1
ATOM 1056 C CB . LEU 134 134 ? A -5.396 -8.768 12.150 1.000 1 A LEU 98.801 1
ATOM 1057 C CG . LEU 134 134 ? A -5.258 -7.302 12.548 1.000 1 A LEU 98.600 1
ATOM 1058 C CD1 . LEU 134 134 ? A -5.793 -7.076 13.963 1.000 1 A LEU 98.260 1
ATOM 1059 C CD2 . LEU 134 134 ? A -3.818 -6.848 12.435 1.000 1 A LEU 98.321 1
ATOM 1060 N N . ALA 135 135 ? A -7.376 -8.605 9.777 1.000 1 A ALA 98.867 1
ATOM 1061 C CA . ALA 135 135 ? A -8.094 -7.799 8.792 1.000 1 A ALA 98.851 1
ATOM 1062 C C . ALA 135 135 ? A -9.599 -8.031 8.877 1.000 1 A ALA 98.812 1
ATOM 1063 O O . ALA 135 135 ? A -10.385 -7.088 8.751 1.000 1 A ALA 98.739 1
ATOM 1064 C CB . ALA 135 135 ? A -7.588 -8.116 7.400 1.000 1 A ALA 98.835 1
ATOM 1065 N N . ARG 136 136 ? A -10.034 -9.295 9.118 1.000 1 A ARG 98.772 1
ATOM 1066 C CA . ARG 136 136 ? A -11.459 -9.573 9.249 1.000 1 A ARG 98.619 1
ATOM 1067 C C . ARG 136 136 ? A -12.037 -8.815 10.429 1.000 1 A ARG 98.517 1
ATOM 1068 O O . ARG 136 136 ? A -13.160 -8.298 10.347 1.000 1 A ARG 98.128 1
ATOM 1069 C CB . ARG 136 136 ? A -11.658 -11.081 9.402 1.000 1 A ARG 98.463 1
ATOM 1070 C CG . ARG 136 136 ? A -13.108 -11.546 9.394 1.000 1 A ARG 93.253 1
ATOM 1071 C CD . ARG 136 136 ? A -13.222 -13.054 9.413 1.000 1 A ARG 89.450 1
ATOM 1072 N NE . ARG 136 136 ? A -12.362 -13.660 8.352 1.000 1 A ARG 80.964 1
ATOM 1073 C CZ . ARG 136 136 ? A -11.252 -14.332 8.586 1.000 1 A ARG 73.686 1
ATOM 1074 N NH1 . ARG 136 136 ? A -10.859 -14.531 9.820 1.000 1 A ARG 70.021 1
ATOM 1075 N NH2 . ARG 136 136 ? A -10.567 -14.810 7.590 1.000 1 A ARG 64.564 1
ATOM 1076 N N . SER 137 137 ? A -11.293 -8.742 11.555 1.000 1 A SER 98.562 1
ATOM 1077 C CA . SER 137 137 ? A -11.787 -8.024 12.723 1.000 1 A SER 98.257 1
ATOM 1078 C C . SER 137 137 ? A -11.976 -6.534 12.413 1.000 1 A SER 98.175 1
ATOM 1079 O O . SER 137 137 ? A -12.843 -5.899 13.019 1.000 1 A SER 97.618 1
ATOM 1080 C CB . SER 137 137 ? A -10.854 -8.200 13.913 1.000 1 A SER 97.701 1
ATOM 1081 O OG . SER 137 137 ? A -9.671 -7.417 13.760 1.000 1 A SER 96.310 1
ATOM 1082 N N . TYR 138 138 ? A -11.170 -5.987 11.508 1.000 1 A TYR 98.060 1
ATOM 1083 C CA . TYR 138 138 ? A -11.305 -4.580 11.106 1.000 1 A TYR 97.929 1
ATOM 1084 C C . TYR 138 138 ? A -12.313 -4.352 9.978 1.000 1 A TYR 97.764 1
ATOM 1085 O O . TYR 138 138 ? A -12.718 -3.224 9.726 1.000 1 A TYR 97.398 1
ATOM 1086 C CB . TYR 138 138 ? A -9.961 -4.040 10.628 1.000 1 A TYR 97.820 1
ATOM 1087 C CG . TYR 138 138 ? A -8.831 -3.947 11.639 1.000 1 A TYR 97.993 1
ATOM 1088 C CD1 . TYR 138 138 ? A -9.085 -3.814 12.990 1.000 1 A TYR 97.594 1
ATOM 1089 C CD2 . TYR 138 138 ? A -7.509 -3.944 11.220 1.000 1 A TYR 97.677 1
ATOM 1090 C CE1 . TYR 138 138 ? A -8.044 -3.685 13.900 1.000 1 A TYR 97.308 1
ATOM 1091 C CE2 . TYR 138 138 ? A -6.468 -3.792 12.109 1.000 1 A TYR 97.140 1
ATOM 1092 C CZ . TYR 138 138 ? A -6.752 -3.676 13.458 1.000 1 A TYR 97.442 1
ATOM 1093 O OH . TYR 138 138 ? A -5.732 -3.546 14.360 1.000 1 A TYR 96.353 1
ATOM 1094 N N . GLY 139 139 ? A -12.685 -5.423 9.281 1.000 1 A GLY 98.116 1
ATOM 1095 C CA . GLY 139 139 ? A -13.561 -5.327 8.112 1.000 1 A GLY 97.889 1
ATOM 1096 C C . GLY 139 139 ? A -12.865 -4.754 6.901 1.000 1 A GLY 98.155 1
ATOM 1097 O O . GLY 139 139 ? A -13.482 -4.006 6.137 1.000 1 A GLY 97.569 1
ATOM 1098 N N . ILE 140 140 ? A -11.573 -5.095 6.716 1.000 1 A ILE 98.528 1
ATOM 1099 C CA . ILE 140 140 ? A -10.796 -4.563 5.596 1.000 1 A ILE 98.643 1
ATOM 1100 C C . ILE 140 140 ? A -10.144 -5.711 4.843 1.000 1 A ILE 98.806 1
ATOM 1101 O O . ILE 140 140 ? A -9.970 -6.803 5.395 1.000 1 A ILE 98.835 1
ATOM 1102 C CB . ILE 140 140 ? A -9.729 -3.575 6.068 1.000 1 A ILE 98.563 1
ATOM 1103 C CG1 . ILE 140 140 ? A -8.641 -4.263 6.892 1.000 1 A ILE 98.491 1
ATOM 1104 C CG2 . ILE 140 140 ? A -10.350 -2.412 6.831 1.000 1 A ILE 98.542 1
ATOM 1105 C CD1 . ILE 140 140 ? A -7.503 -3.362 7.349 1.000 1 A ILE 98.247 1
ATOM 1106 N N . PRO 141 141 ? A -9.731 -5.481 3.596 1.000 1 A PRO 98.907 1
ATOM 1107 C CA . PRO 141 141 ? A -9.013 -6.534 2.887 1.000 1 A PRO 98.925 1
ATOM 1108 C C . PRO 141 141 ? A -7.600 -6.734 3.411 1.000 1 A PRO 98.947 1
ATOM 1109 O O . PRO 141 141 ? A -7.025 -5.866 4.063 1.000 1 A PRO 98.941 1
ATOM 1110 C CB . PRO 141 141 ? A -8.979 -6.013 1.435 1.000 1 A PRO 98.890 1
ATOM 1111 C CG . PRO 141 141 ? A -10.040 -4.980 1.352 1.000 1 A PRO 98.797 1
ATOM 1112 C CD . PRO 141 141 ? A -10.053 -4.334 2.718 1.000 1 A PRO 98.863 1
ATOM 1113 N N . PHE 142 142 ? A -7.041 -7.917 3.074 1.000 1 A PHE 98.969 1
ATOM 1114 C CA . PHE 142 142 ? A -5.654 -8.250 3.387 1.000 1 A PHE 98.971 1
ATOM 1115 C C . PHE 142 142 ? A -5.002 -8.786 2.125 1.000 1 A PHE 98.965 1
ATOM 1116 O O . PHE 142 142 ? A -5.594 -9.656 1.468 1.000 1 A PHE 98.919 1
ATOM 1117 C CB . PHE 142 142 ? A -5.583 -9.317 4.478 1.000 1 A PHE 98.955 1
ATOM 1118 C CG . PHE 142 142 ? A -4.210 -9.896 4.644 1.000 1 A PHE 98.950 1
ATOM 1119 C CD1 . PHE 142 142 ? A -3.117 -9.105 4.916 1.000 1 A PHE 98.937 1
ATOM 1120 C CD2 . PHE 142 142 ? A -4.027 -11.251 4.515 1.000 1 A PHE 98.916 1
ATOM 1121 C CE1 . PHE 142 142 ? A -1.856 -9.637 5.037 1.000 1 A PHE 98.889 1
ATOM 1122 C CE2 . PHE 142 142 ? A -2.746 -11.827 4.634 1.000 1 A PHE 98.838 1
ATOM 1123 C CZ . PHE 142 142 ? A -1.665 -11.002 4.915 1.000 1 A PHE 98.849 1
ATOM 1124 N N . ILE 143 143 ? A -3.821 -8.273 1.804 1.000 1 A ILE 98.970 1
ATOM 1125 C CA . ILE 143 143 ? A -3.095 -8.718 0.618 1.000 1 A ILE 98.966 1
ATOM 1126 C C . ILE 143 143 ? A -1.629 -8.932 1.004 1.000 1 A ILE 98.970 1
ATOM 1127 O O . ILE 143 143 ? A -1.008 -8.043 1.612 1.000 1 A ILE 98.959 1
ATOM 1128 C CB . ILE 143 143 ? A -3.174 -7.694 -0.532 1.000 1 A ILE 98.929 1
ATOM 1129 C CG1 . ILE 143 143 ? A -4.634 -7.572 -0.992 1.000 1 A ILE 98.486 1
ATOM 1130 C CG2 . ILE 143 143 ? A -2.274 -8.127 -1.701 1.000 1 A ILE 98.704 1
ATOM 1131 C CD1 . ILE 143 143 ? A -4.869 -6.484 -2.016 1.000 1 A ILE 90.028 1
ATOM 1132 N N . GLU 144 144 ? A -1.071 -10.093 0.702 1.000 1 A GLU 98.910 1
ATOM 1133 C CA . GLU 144 144 ? A 0.362 -10.315 0.830 1.000 1 A GLU 98.877 1
ATOM 1134 C C . GLU 144 144 ? A 1.060 -9.817 -0.431 1.000 1 A GLU 98.908 1
ATOM 1135 O O . GLU 144 144 ? A 0.581 -10.018 -1.542 1.000 1 A GLU 98.774 1
ATOM 1136 C CB . GLU 144 144 ? A 0.688 -11.769 1.095 1.000 1 A GLU 98.459 1
ATOM 1137 C CG . GLU 144 144 ? A 0.279 -12.194 2.511 1.000 1 A GLU 93.892 1
ATOM 1138 C CD . GLU 144 144 ? A 0.998 -13.423 3.034 1.000 1 A GLU 91.786 1
ATOM 1139 O OE1 . GLU 144 144 ? A 1.689 -14.105 2.245 1.000 1 A GLU 86.154 1
ATOM 1140 O OE2 . GLU 144 144 ? A 0.893 -13.712 4.238 1.000 1 A GLU 83.313 1
ATOM 1141 N N . THR 145 145 ? A 2.202 -9.145 -0.242 1.000 1 A THR 98.981 1
ATOM 1142 C CA . THR 145 145 ? A 2.942 -8.522 -1.335 1.000 1 A THR 98.987 1
ATOM 1143 C C . THR 145 145 ? A 4.428 -8.850 -1.208 1.000 1 A THR 98.983 1
ATOM 1144 O O . THR 145 145 ? A 4.933 -9.184 -0.127 1.000 1 A THR 98.973 1
ATOM 1145 C CB . THR 145 145 ? A 2.795 -6.997 -1.338 1.000 1 A THR 98.990 1
ATOM 1146 O OG1 . THR 145 145 ? A 3.405 -6.460 -0.153 1.000 1 A THR 98.978 1
ATOM 1147 C CG2 . THR 145 145 ? A 1.326 -6.578 -1.405 1.000 1 A THR 98.985 1
ATOM 1148 N N . SER 146 146 ? A 5.118 -8.702 -2.317 1.000 1 A SER 98.938 1
ATOM 1149 C CA . SER 146 146 ? A 6.556 -8.606 -2.326 1.000 1 A SER 98.929 1
ATOM 1150 C C . SER 146 146 ? A 6.942 -7.440 -3.215 1.000 1 A SER 98.913 1
ATOM 1151 O O . SER 146 146 ? A 6.741 -7.488 -4.427 1.000 1 A SER 98.882 1
ATOM 1152 C CB . SER 146 146 ? A 7.242 -9.850 -2.842 1.000 1 A SER 98.909 1
ATOM 1153 O OG . SER 146 146 ? A 8.622 -9.627 -3.040 1.000 1 A SER 98.863 1
ATOM 1154 N N . ALA 147 147 ? A 7.484 -6.386 -2.622 1.000 1 A ALA 98.735 1
ATOM 1155 C CA . ALA 147 147 ? A 8.020 -5.302 -3.418 1.000 1 A ALA 98.607 1
ATOM 1156 C C . ALA 147 147 ? A 9.219 -5.757 -4.240 1.000 1 A ALA 98.602 1
ATOM 1157 O O . ALA 147 147 ? A 9.549 -5.138 -5.252 1.000 1 A ALA 98.469 1
ATOM 1158 C CB . ALA 147 147 ? A 8.395 -4.117 -2.536 1.000 1 A ALA 98.362 1
ATOM 1159 N N . LYS 148 148 ? A 9.909 -6.826 -3.803 1.000 1 A LYS 98.506 1
ATOM 1160 C CA . LYS 148 148 ? A 11.067 -7.317 -4.543 1.000 1 A LYS 98.504 1
ATOM 1161 C C . LYS 148 148 ? A 10.669 -7.969 -5.861 1.000 1 A LYS 98.573 1
ATOM 1162 O O . LYS 148 148 ? A 11.221 -7.658 -6.904 1.000 1 A LYS 98.429 1
ATOM 1163 C CB . LYS 148 148 ? A 11.841 -8.306 -3.676 1.000 1 A LYS 98.293 1
ATOM 1164 C CG . LYS 148 148 ? A 13.099 -8.867 -4.340 1.000 1 A LYS 97.856 1
ATOM 1165 C CD . LYS 148 148 ? A 13.894 -9.712 -3.367 1.000 1 A LYS 97.034 1
ATOM 1166 C CE . LYS 148 148 ? A 15.119 -10.325 -4.049 1.000 1 A LYS 95.355 1
ATOM 1167 N NZ . LYS 148 148 ? A 15.938 -11.070 -3.053 1.000 1 A LYS 91.537 1
ATOM 1168 N N . THR 149 149 ? A 9.660 -8.844 -5.809 1.000 1 A THR 98.695 1
ATOM 1169 C CA . THR 149 149 ? A 9.244 -9.549 -7.013 1.000 1 A THR 98.684 1
ATOM 1170 C C . THR 149 149 ? A 8.092 -8.855 -7.742 1.000 1 A THR 98.709 1
ATOM 1171 O O . THR 149 149 ? A 7.730 -9.236 -8.841 1.000 1 A THR 98.642 1
ATOM 1172 C CB . THR 149 149 ? A 8.795 -10.976 -6.677 1.000 1 A THR 98.642 1
ATOM 1173 O OG1 . THR 149 149 ? A 7.565 -10.948 -5.955 1.000 1 A THR 98.529 1
ATOM 1174 C CG2 . THR 149 149 ? A 9.864 -11.685 -5.839 1.000 1 A THR 98.347 1
ATOM 1175 N N . ARG 150 150 ? A 7.487 -7.860 -7.090 1.000 1 A ARG 98.576 1
ATOM 1176 C CA . ARG 150 150 ? A 6.290 -7.127 -7.551 1.000 1 A ARG 98.551 1
ATOM 1177 C C . ARG 150 150 ? A 5.013 -7.925 -7.389 1.000 1 A ARG 98.645 1
ATOM 1178 O O . ARG 150 150 ? A 3.937 -7.475 -7.825 1.000 1 A ARG 98.558 1
ATOM 1179 C CB . ARG 150 150 ? A 6.445 -6.546 -8.977 1.000 1 A ARG 98.170 1
ATOM 1180 C CG . ARG 150 150 ? A 5.726 -5.218 -9.155 1.000 1 A ARG 97.422 1
ATOM 1181 C CD . ARG 150 150 ? A 6.086 -4.528 -10.463 1.000 1 A ARG 96.966 1
ATOM 1182 N NE . ARG 150 150 ? A 5.557 -3.195 -10.444 1.000 1 A ARG 96.668 1
ATOM 1183 C CZ . ARG 150 150 ? A 4.297 -2.898 -10.714 1.000 1 A ARG 96.465 1
ATOM 1184 N NH1 . ARG 150 150 ? A 3.401 -3.836 -11.026 1.000 1 A ARG 93.077 1
ATOM 1185 N NH2 . ARG 150 150 ? A 3.903 -1.605 -10.659 1.000 1 A ARG 93.639 1
ATOM 1186 N N . GLN 151 151 ? A 5.073 -9.082 -6.734 1.000 1 A GLN 98.767 1
ATOM 1187 C CA . GLN 151 151 ? A 3.885 -9.846 -6.448 1.000 1 A GLN 98.748 1
ATOM 1188 C C . GLN 151 151 ? A 2.940 -9.000 -5.605 1.000 1 A GLN 98.853 1
ATOM 1189 O O . GLN 151 151 ? A 3.305 -8.512 -4.539 1.000 1 A GLN 98.791 1
ATOM 1190 C CB . GLN 151 151 ? A 4.208 -11.135 -5.697 1.000 1 A GLN 98.428 1
ATOM 1191 C CG . GLN 151 151 ? A 2.994 -11.946 -5.268 1.000 1 A GLN 93.323 1
ATOM 1192 C CD . GLN 151 151 ? A 3.309 -12.953 -4.200 1.000 1 A GLN 82.613 1
ATOM 1193 O OE1 . GLN 151 151 ? A 3.374 -12.624 -3.010 1.000 1 A GLN 73.828 1
ATOM 1194 N NE2 . GLN 151 151 ? A 3.494 -14.198 -4.610 1.000 1 A GLN 74.206 1
ATOM 1195 N N . GLY 152 152 ? A 1.733 -8.808 -6.064 1.000 1 A GLY 98.946 1
ATOM 1196 C CA . GLY 152 152 ? A 0.683 -8.186 -5.270 1.000 1 A GLY 98.946 1
ATOM 1197 C C . GLY 152 152 ? A 0.718 -6.674 -5.187 1.000 1 A GLY 98.958 1
ATOM 1198 O O . GLY 152 152 ? A -0.179 -6.091 -4.588 1.000 1 A GLY 98.935 1
ATOM 1199 N N . VAL 153 153 ? A 1.707 -6.015 -5.788 1.000 1 A VAL 98.930 1
ATOM 1200 C CA . VAL 153 153 ? A 1.858 -4.576 -5.599 1.000 1 A VAL 98.931 1
ATOM 1201 C C . VAL 153 153 ? A 0.700 -3.803 -6.226 1.000 1 A VAL 98.932 1
ATOM 1202 O O . VAL 153 153 ? A 0.039 -2.991 -5.563 1.000 1 A VAL 98.924 1
ATOM 1203 C CB . VAL 153 153 ? A 3.210 -4.092 -6.155 1.000 1 A VAL 98.883 1
ATOM 1204 C CG1 . VAL 153 153 ? A 4.346 -4.751 -5.390 1.000 1 A VAL 98.837 1
ATOM 1205 C CG2 . VAL 153 153 ? A 3.316 -2.581 -6.100 1.000 1 A VAL 98.806 1
ATOM 1206 N N . ASP 154 154 ? A 0.432 -4.069 -7.519 1.000 1 A ASP 98.851 1
ATOM 1207 C CA . ASP 154 154 ? A -0.725 -3.406 -8.135 1.000 1 A ASP 98.751 1
ATOM 1208 C C . ASP 154 154 ? A -2.002 -3.770 -7.401 1.000 1 A ASP 98.774 1
ATOM 1209 O O . ASP 154 154 ? A -2.859 -2.918 -7.163 1.000 1 A ASP 98.716 1
ATOM 1210 C CB . ASP 154 154 ? A -0.852 -3.800 -9.597 1.000 1 A ASP 98.382 1
ATOM 1211 C CG . ASP 154 154 ? A 0.137 -3.090 -10.505 1.000 1 A ASP 97.898 1
ATOM 1212 O OD1 . ASP 154 154 ? A 0.708 -2.062 -10.092 1.000 1 A ASP 96.924 1
ATOM 1213 O OD2 . ASP 154 154 ? A 0.342 -3.561 -11.637 1.000 1 A ASP 95.961 1
ATOM 1214 N N . ASP 155 155 ? A -2.132 -5.044 -6.982 1.000 1 A ASP 98.838 1
ATOM 1215 C CA . ASP 155 155 ? A -3.378 -5.471 -6.339 1.000 1 A ASP 98.846 1
ATOM 1216 C C . ASP 155 155 ? A -3.596 -4.703 -5.050 1.000 1 A ASP 98.891 1
ATOM 1217 O O . ASP 155 155 ? A -4.719 -4.324 -4.745 1.000 1 A ASP 98.867 1
ATOM 1218 C CB . ASP 155 155 ? A -3.347 -6.976 -6.059 1.000 1 A ASP 98.710 1
ATOM 1219 C CG . ASP 155 155 ? A -3.630 -7.814 -7.277 1.000 1 A ASP 93.708 1
ATOM 1220 O OD1 . ASP 155 155 ? A -4.096 -7.253 -8.297 1.000 1 A ASP 93.315 1
ATOM 1221 O OD2 . ASP 155 155 ? A -3.386 -9.044 -7.217 1.000 1 A ASP 92.384 1
ATOM 1222 N N . ALA 156 156 ? A -2.530 -4.453 -4.270 1.000 1 A ALA 98.911 1
ATOM 1223 C CA . ALA 156 156 ? A -2.674 -3.761 -3.010 1.000 1 A ALA 98.924 1
ATOM 1224 C C . ALA 156 156 ? A -3.190 -2.337 -3.204 1.000 1 A ALA 98.927 1
ATOM 1225 O O . ALA 156 156 ? A -4.144 -1.900 -2.560 1.000 1 A ALA 98.912 1
ATOM 1226 C CB . ALA 156 156 ? A -1.359 -3.758 -2.229 1.000 1 A ALA 98.921 1
ATOM 1227 N N . PHE 157 157 ? A -2.533 -1.601 -4.108 1.000 1 A PHE 98.899 1
ATOM 1228 C CA . PHE 157 157 ? A -2.928 -0.213 -4.347 1.000 1 A PHE 98.872 1
ATOM 1229 C C . PHE 157 157 ? A -4.287 -0.135 -5.046 1.000 1 A PHE 98.836 1
ATOM 1230 O O . PHE 157 157 ? A -5.109 0.724 -4.719 1.000 1 A PHE 98.809 1
ATOM 1231 C CB . PHE 157 157 ? A -1.873 0.505 -5.174 1.000 1 A PHE 98.840 1
ATOM 1232 C CG . PHE 157 157 ? A -0.637 0.851 -4.374 1.000 1 A PHE 98.866 1
ATOM 1233 C CD1 . PHE 157 157 ? A -0.603 2.019 -3.610 1.000 1 A PHE 98.835 1
ATOM 1234 C CD2 . PHE 157 157 ? A 0.478 0.042 -4.414 1.000 1 A PHE 98.820 1
ATOM 1235 C CE1 . PHE 157 157 ? A 0.524 2.361 -2.889 1.000 1 A PHE 98.767 1
ATOM 1236 C CE2 . PHE 157 157 ? A 1.618 0.378 -3.696 1.000 1 A PHE 98.752 1
ATOM 1237 C CZ . PHE 157 157 ? A 1.640 1.528 -2.928 1.000 1 A PHE 98.780 1
ATOM 1238 N N . TYR 158 158 ? A -4.530 -1.023 -6.014 1.000 1 A TYR 98.807 1
ATOM 1239 C CA . TYR 158 158 ? A -5.809 -0.982 -6.729 1.000 1 A TYR 98.733 1
ATOM 1240 C C . TYR 158 158 ? A -6.957 -1.385 -5.805 1.000 1 A TYR 98.748 1
ATOM 1241 O O . TYR 158 158 ? A -8.055 -0.811 -5.900 1.000 1 A TYR 98.681 1
ATOM 1242 C CB . TYR 158 158 ? A -5.783 -1.900 -7.952 1.000 1 A TYR 98.537 1
ATOM 1243 C CG . TYR 158 158 ? A -4.897 -1.442 -9.103 1.000 1 A TYR 98.284 1
ATOM 1244 C CD1 . TYR 158 158 ? A -4.014 -0.386 -8.969 1.000 1 A TYR 97.823 1
ATOM 1245 C CD2 . TYR 158 158 ? A -4.952 -2.102 -10.317 1.000 1 A TYR 97.803 1
ATOM 1246 C CE1 . TYR 158 158 ? A -3.208 0.016 -10.033 1.000 1 A TYR 97.242 1
ATOM 1247 C CE2 . TYR 158 158 ? A -4.153 -1.728 -11.386 1.000 1 A TYR 96.918 1
ATOM 1248 C CZ . TYR 158 158 ? A -3.271 -0.664 -11.234 1.000 1 A TYR 97.157 1
ATOM 1249 O OH . TYR 158 158 ? A -2.481 -0.288 -12.277 1.000 1 A TYR 96.223 1
ATOM 1250 N N . THR 159 159 ? A -6.720 -2.347 -4.891 1.000 1 A THR 98.794 1
ATOM 1251 C CA . THR 159 159 ? A -7.740 -2.712 -3.926 1.000 1 A THR 98.813 1
ATOM 1252 C C . THR 159 159 ? A -8.075 -1.542 -3.022 1.000 1 A THR 98.803 1
ATOM 1253 O O . THR 159 159 ? A -9.231 -1.301 -2.704 1.000 1 A THR 98.778 1
ATOM 1254 C CB . THR 159 159 ? A -7.295 -3.931 -3.119 1.000 1 A THR 98.837 1
ATOM 1255 O OG1 . THR 159 159 ? A -7.184 -5.054 -3.998 1.000 1 A THR 98.778 1
ATOM 1256 C CG2 . THR 159 159 ? A -8.307 -4.281 -2.030 1.000 1 A THR 98.770 1
ATOM 1257 N N . LEU 160 160 ? A -7.043 -0.769 -2.621 1.000 1 A LEU 98.853 1
ATOM 1258 C CA . LEU 160 160 ? A -7.302 0.415 -1.820 1.000 1 A LEU 98.862 1
ATOM 1259 C C . LEU 160 160 ? A -8.151 1.426 -2.584 1.000 1 A LEU 98.824 1
ATOM 1260 O O . LEU 160 160 ? A -9.076 2.026 -2.020 1.000 1 A LEU 98.817 1
ATOM 1261 C CB . LEU 160 160 ? A -5.995 1.031 -1.359 1.000 1 A LEU 98.872 1
ATOM 1262 C CG . LEU 160 160 ? A -6.138 2.265 -0.496 1.000 1 A LEU 98.881 1
ATOM 1263 C CD1 . LEU 160 160 ? A -6.968 1.955 0.751 1.000 1 A LEU 98.877 1
ATOM 1264 C CD2 . LEU 160 160 ? A -4.759 2.779 -0.111 1.000 1 A LEU 98.887 1
ATOM 1265 N N . VAL 161 161 ? A -7.838 1.620 -3.867 1.000 1 A VAL 98.748 1
ATOM 1266 C CA . VAL 161 161 ? A -8.688 2.501 -4.681 1.000 1 A VAL 98.631 1
ATOM 1267 C C . VAL 161 161 ? A -10.134 2.005 -4.688 1.000 1 A VAL 98.577 1
ATOM 1268 O O . VAL 161 161 ? A -11.073 2.794 -4.532 1.000 1 A VAL 98.530 1
ATOM 1269 C CB . VAL 161 161 ? A -8.141 2.642 -6.105 1.000 1 A VAL 98.442 1
ATOM 1270 C CG1 . VAL 161 161 ? A -6.838 3.440 -6.045 1.000 1 A VAL 98.469 1
ATOM 1271 C CG2 . VAL 161 161 ? A -9.151 3.310 -7.027 1.000 1 A VAL 98.197 1
ATOM 1272 N N . ARG 162 162 ? A -10.309 0.667 -4.845 1.000 1 A ARG 98.420 1
ATOM 1273 C CA . ARG 162 162 ? A -11.669 0.121 -4.844 1.000 1 A ARG 98.282 1
ATOM 1274 C C . ARG 162 162 ? A -12.344 0.360 -3.484 1.000 1 A ARG 98.266 1
ATOM 1275 O O . ARG 162 162 ? A -13.543 0.654 -3.440 1.000 1 A ARG 98.208 1
ATOM 1276 C CB . ARG 162 162 ? A -11.640 -1.347 -5.216 1.000 1 A ARG 98.294 1
ATOM 1277 C CG . ARG 162 162 ? A -11.155 -1.545 -6.631 1.000 1 A ARG 97.918 1
ATOM 1278 C CD . ARG 162 162 ? A -11.146 -3.005 -7.041 1.000 1 A ARG 97.688 1
ATOM 1279 N NE . ARG 162 162 ? A -10.592 -3.095 -8.396 1.000 1 A ARG 97.509 1
ATOM 1280 C CZ . ARG 162 162 ? A -9.460 -3.689 -8.719 1.000 1 A ARG 97.241 1
ATOM 1281 N NH1 . ARG 162 162 ? A -8.739 -4.325 -7.818 1.000 1 A ARG 95.590 1
ATOM 1282 N NH2 . ARG 162 162 ? A -9.043 -3.681 -9.988 1.000 1 A ARG 96.082 1
ATOM 1283 N N . GLU 163 163 ? A -11.583 0.268 -2.366 1.000 1 A GLU 98.463 1
ATOM 1284 C CA . GLU 163 163 ? A -12.142 0.556 -1.063 1.000 1 A GLU 98.465 1
ATOM 1285 C C . GLU 163 163 ? A -12.572 2.018 -0.951 1.000 1 A GLU 98.456 1
ATOM 1286 O O . GLU 163 163 ? A -13.618 2.321 -0.353 1.000 1 A GLU 98.320 1
ATOM 1287 C CB . GLU 163 163 ? A -11.135 0.223 0.042 1.000 1 A GLU 98.517 1
ATOM 1288 C CG . GLU 163 163 ? A -10.927 -1.269 0.214 1.000 1 A GLU 98.457 1
ATOM 1289 C CD . GLU 163 163 ? A -12.174 -1.983 0.664 1.000 1 A GLU 98.185 1
ATOM 1290 O OE1 . GLU 163 163 ? A -12.640 -1.711 1.819 1.000 1 A GLU 96.752 1
ATOM 1291 O OE2 . GLU 163 163 ? A -12.721 -2.800 -0.099 1.000 1 A GLU 96.493 1
ATOM 1292 N N . ILE 164 164 ? A -11.768 2.930 -1.525 1.000 1 A ILE 98.562 1
ATOM 1293 C CA . ILE 164 164 ? A -12.133 4.355 -1.526 1.000 1 A ILE 98.503 1
ATOM 1294 C C . ILE 164 164 ? A -13.406 4.584 -2.310 1.000 1 A ILE 98.257 1
ATOM 1295 O O . ILE 164 164 ? A -14.290 5.317 -1.889 1.000 1 A ILE 98.167 1
ATOM 1296 C CB . ILE 164 164 ? A -10.981 5.207 -2.047 1.000 1 A ILE 98.567 1
ATOM 1297 C CG1 . ILE 164 164 ? A -9.785 5.138 -1.102 1.000 1 A ILE 98.692 1
ATOM 1298 C CG2 . ILE 164 164 ? A -11.444 6.647 -2.276 1.000 1 A ILE 98.517 1
ATOM 1299 C CD1 . ILE 164 164 ? A -8.503 5.682 -1.697 1.000 1 A ILE 98.595 1
ATOM 1300 N N . ARG 165 165 ? A -13.507 3.924 -3.485 1.000 1 A ARG 98.313 1
ATOM 1301 C CA . ARG 165 165 ? A -14.735 4.050 -4.284 1.000 1 A ARG 97.862 1
ATOM 1302 C C . ARG 165 165 ? A -15.944 3.591 -3.511 1.000 1 A ARG 97.740 1
ATOM 1303 O O . ARG 165 165 ? A -16.997 4.246 -3.533 1.000 1 A ARG 97.466 1
ATOM 1304 C CB . ARG 165 165 ? A -14.600 3.241 -5.581 1.000 1 A ARG 97.412 1
ATOM 1305 C CG . ARG 165 165 ? A -13.561 3.770 -6.573 1.000 1 A ARG 96.265 1
ATOM 1306 C CD . ARG 165 165 ? A -13.401 2.778 -7.708 1.000 1 A ARG 94.748 1
ATOM 1307 N NE . ARG 165 165 ? A -12.408 3.252 -8.702 1.000 1 A ARG 93.954 1
ATOM 1308 C CZ . ARG 165 165 ? A -11.887 2.473 -9.619 1.000 1 A ARG 93.251 1
ATOM 1309 N NH1 . ARG 165 165 ? A -12.226 1.183 -9.676 1.000 1 A ARG 90.626 1
ATOM 1310 N NH2 . ARG 165 165 ? A -11.029 2.980 -10.503 1.000 1 A ARG 90.768 1
ATOM 1311 N N . LYS 166 166 ? A -15.824 2.451 -2.769 1.000 1 A LYS 97.712 1
ATOM 1312 C CA . LYS 166 166 ? A -16.938 1.956 -1.958 1.000 1 A LYS 97.342 1
ATOM 1313 C C . LYS 166 166 ? A -17.317 2.968 -0.884 1.000 1 A LYS 97.479 1
ATOM 1314 O O . LYS 166 166 ? A -18.508 3.193 -0.615 1.000 1 A LYS 96.972 1
ATOM 1315 C CB . LYS 166 166 ? A -16.572 0.622 -1.316 1.000 1 A LYS 96.916 1
ATOM 1316 C CG . LYS 166 166 ? A -16.518 -0.535 -2.281 1.000 1 A LYS 94.839 1
ATOM 1317 C CD . LYS 166 166 ? A -16.075 -1.818 -1.589 1.000 1 A LYS 89.182 1
ATOM 1318 C CE . LYS 166 166 ? A -16.019 -2.961 -2.596 1.000 1 A LYS 82.270 1
ATOM 1319 N NZ . LYS 166 166 ? A -15.635 -4.231 -1.909 1.000 1 A LYS 75.148 1
ATOM 1320 N N . HIS 167 167 ? A -16.281 3.602 -0.273 1.000 1 A HIS 97.884 1
ATOM 1321 C CA . HIS 167 167 ? A -16.558 4.612 0.754 1.000 1 A HIS 97.646 1
ATOM 1322 C C . HIS 167 167 ? A -17.287 5.819 0.172 1.000 1 A HIS 97.456 1
ATOM 1323 O O . HIS 167 167 ? A -18.221 6.340 0.792 1.000 1 A HIS 96.799 1
ATOM 1324 C CB . HIS 167 167 ? A -15.259 5.049 1.408 1.000 1 A HIS 97.547 1
ATOM 1325 C CG . HIS 167 167 ? A -15.467 6.056 2.502 1.000 1 A HIS 97.336 1
ATOM 1326 N ND1 . HIS 167 167 ? A -15.314 7.404 2.297 1.000 1 A HIS 88.704 1
ATOM 1327 C CD2 . HIS 167 167 ? A -15.824 5.906 3.796 1.000 1 A HIS 90.516 1
ATOM 1328 C CE1 . HIS 167 167 ? A -15.536 8.043 3.423 1.000 1 A HIS 90.740 1
ATOM 1329 N NE2 . HIS 167 167 ? A -15.859 7.167 4.336 1.000 1 A HIS 92.154 1
ATOM 1330 N N . LYS 168 168 ? A -16.856 6.249 -1.030 1.000 1 A LYS 96.832 1
ATOM 1331 C CA . LYS 168 168 ? A -17.431 7.460 -1.660 1.000 1 A LYS 95.824 1
ATOM 1332 C C . LYS 168 168 ? A -18.858 7.245 -2.078 1.000 1 A LYS 95.777 1
ATOM 1333 O O . LYS 168 168 ? A -19.629 8.216 -2.137 1.000 1 A LYS 94.407 1
ATOM 1334 C CB . LYS 168 168 ? A -16.591 7.877 -2.862 1.000 1 A LYS 93.777 1
ATOM 1335 C CG . LYS 168 168 ? A -15.211 8.386 -2.486 1.000 1 A LYS 92.565 1
ATOM 1336 C CD . LYS 168 168 ? A -14.291 8.441 -3.704 1.000 1 A LYS 89.861 1
ATOM 1337 C CE . LYS 168 168 ? A -14.671 9.611 -4.596 1.000 1 A LYS 83.023 1
ATOM 1338 N NZ . LYS 168 168 ? A -13.677 9.719 -5.709 1.000 1 A LYS 85.737 1
ATOM 1339 N N . GLU 169 169 ? A -19.242 5.997 -2.381 1.000 1 A GLU 97.007 1
ATOM 1340 C CA . GLU 169 169 ? A -20.597 5.761 -2.858 1.000 1 A GLU 96.517 1
ATOM 1341 C C . GLU 169 169 ? A -21.663 5.827 -1.757 1.000 1 A GLU 96.279 1
ATOM 1342 O O . GLU 169 169 ? A -22.850 5.912 -2.071 1.000 1 A GLU 94.462 1
ATOM 1343 C CB . GLU 169 169 ? A -20.676 4.417 -3.584 1.000 1 A GLU 94.904 1
ATOM 1344 C CG . GLU 169 169 ? A -20.825 3.202 -2.650 1.000 1 A GLU 90.125 1
ATOM 1345 C CD . GLU 169 169 ? A -20.866 1.896 -3.396 1.000 1 A GLU 87.890 1
ATOM 1346 O OE1 . GLU 169 169 ? A -20.816 1.915 -4.657 1.000 1 A GLU 83.402 1
ATOM 1347 O OE2 . GLU 169 169 ? A -20.934 0.838 -2.743 1.000 1 A GLU 82.866 1
ATOM 1348 N N . LYS 170 170 ? A -21.212 5.772 -0.491 1.000 1 A LYS 95.372 1
ATOM 1349 C CA . LYS 170 170 ? A -22.129 5.817 0.633 1.000 1 A LYS 94.596 1
ATOM 1350 C C . LYS 170 170 ? A -22.837 7.160 0.698 1.000 1 A LYS 91.263 1
ATOM 1351 O O . LYS 170 170 ? A -22.265 8.231 0.412 1.000 1 A LYS 84.468 1
ATOM 1352 C CB . LYS 170 170 ? A -21.404 5.536 1.935 1.000 1 A LYS 91.081 1
ATOM 1353 C CG . LYS 170 170 ? A -20.873 4.117 2.044 1.000 1 A LYS 91.640 1
ATOM 1354 C CD . LYS 170 170 ? A -20.174 3.908 3.391 1.000 1 A LYS 89.033 1
ATOM 1355 C CE . LYS 170 170 ? A -19.643 2.477 3.492 1.000 1 A LYS 84.520 1
ATOM 1356 N NZ . LYS 170 170 ? A -18.965 2.236 4.777 1.000 1 A LYS 79.715 1
HETATM 1357 C C1_1 . LIG2 . 1 ? B 8.957 4.998 12.768 1.000 2 B LIG2 90.822 1
HETATM 1358 C C2_1 . LIG2 . 1 ? B 8.417 6.272 12.204 1.000 2 B LIG2 94.200 1
HETATM 1359 C C3_1 . LIG2 . 1 ? B 9.188 6.718 10.937 1.000 2 B LIG2 94.281 1
HETATM 1360 N N1_1 . LIG2 . 1 ? B 8.859 5.877 9.750 1.000 2 B LIG2 95.634 1
HETATM 1361 C C4_1 . LIG2 . 1 ? B 7.435 5.698 9.467 1.000 2 B LIG2 94.672 1
HETATM 1362 C C5_1 . LIG2 . 1 ? B 6.736 5.246 10.676 1.000 2 B LIG2 94.507 1
HETATM 1363 N N2_1 . LIG2 . 1 ? B 7.008 6.167 11.775 1.000 2 B LIG2 95.465 1
HETATM 1364 C C6_1 . LIG2 . 1 ? B 5.981 6.265 12.704 1.000 2 B LIG2 95.791 1
HETATM 1365 N N3_1 . LIG2 . 1 ? B 6.067 5.556 13.817 1.000 2 B LIG2 95.203 1
HETATM 1366 C C7_1 . LIG2 . 1 ? B 5.071 5.565 14.730 1.000 2 B LIG2 94.427 1
HETATM 1367 N N4_1 . LIG2 . 1 ? B 3.949 6.267 14.565 1.000 2 B LIG2 94.878 1
HETATM 1368 C C8_1 . LIG2 . 1 ? B 3.804 7.000 13.435 1.000 2 B LIG2 94.834 1
HETATM 1369 C C9_1 . LIG2 . 1 ? B 2.604 7.682 13.241 1.000 2 B LIG2 95.027 1
HETATM 1370 C C10_1 . LIG2 . 1 ? B 2.378 8.399 12.071 1.000 2 B LIG2 95.222 1
HETATM 1371 C C11_1 . LIG2 . 1 ? B 3.417 8.453 11.094 1.000 2 B LIG2 94.931 1
HETATM 1372 C C12_1 . LIG2 . 1 ? B 4.610 7.785 11.281 1.000 2 B LIG2 95.460 1
HETATM 1373 C C13_1 . LIG2 . 1 ? B 4.798 7.037 12.461 1.000 2 B LIG2 95.512 1
HETATM 1374 Cl CL1_1 . LIG2 . 1 ? B 3.276 9.281 9.635 1.000 2 B LIG2 94.403 1
HETATM 1375 C C14_1 . LIG2 . 1 ? B 1.161 9.168 11.945 1.000 2 B LIG2 95.366 1
HETATM 1376 C C15_1 . LIG2 . 1 ? B 0.003 8.689 11.304 1.000 2 B LIG2 96.168 1
HETATM 1377 C C16_1 . LIG2 . 1 ? B -1.108 9.498 11.296 1.000 2 B LIG2 95.440 1
HETATM 1378 C C17_1 . LIG2 . 1 ? B -1.076 10.759 11.919 1.000 2 B LIG2 94.810 1
HETATM 1379 C C18_1 . LIG2 . 1 ? B 0.110 11.144 12.544 1.000 2 B LIG2 93.760 1
HETATM 1380 N N5_1 . LIG2 . 1 ? B 1.214 10.357 12.544 1.000 2 B LIG2 94.218 1
HETATM 1381 N N6_1 . LIG2 . 1 ? B 0.197 12.337 13.175 1.000 2 B LIG2 92.511 1
HETATM 1382 C C19_1 . LIG2 . 1 ? B -2.377 9.084 10.629 1.000 2 B LIG2 95.010 1
HETATM 1383 C C20_1 . LIG2 . 1 ? B -0.011 7.307 10.616 1.000 2 B LIG2 95.603 1
HETATM 1384 F F1_1 . LIG2 . 1 ? B -1.047 6.584 11.079 1.000 2 B LIG2 86.597 1
HETATM 1385 F F2_1 . LIG2 . 1 ? B 1.041 6.600 10.810 1.000 2 B LIG2 86.856 1
HETATM 1386 F F3_1 . LIG2 . 1 ? B -0.138 7.511 9.318 1.000 2 B LIG2 87.706 1
HETATM 1387 F F4_1 . LIG2 . 1 ? B 1.689 7.609 14.199 1.000 2 B LIG2 94.820 1
HETATM 1388 O O1_1 . LIG2 . 1 ? B 5.203 4.800 15.808 1.000 2 B LIG2 94.371 1
HETATM 1389 C C21_1 . LIG2 . 1 ? B 6.254 3.838 15.850 1.000 2 B LIG2 88.704 1
HETATM 1390 C C22_1 . LIG2 . 1 ? B 5.945 2.867 16.975 1.000 2 B LIG2 90.031 1
HETATM 1391 C C23_1 . LIG2 . 1 ? B 4.613 2.249 16.685 1.000 2 B LIG2 85.417 1
HETATM 1392 C C24_1 . LIG2 . 1 ? B 3.998 2.053 18.046 1.000 2 B LIG2 83.778 1
HETATM 1393 C C25_1 . LIG2 . 1 ? B 4.591 3.076 18.912 1.000 2 B LIG2 84.085 1
HETATM 1394 N N7_1 . LIG2 . 1 ? B 5.856 3.509 18.284 1.000 2 B LIG2 86.497 1
HETATM 1395 C C26_1 . LIG2 . 1 ? B 7.004 3.113 19.113 1.000 2 B LIG2 78.000 1
HETATM 1396 C C27_1 . LIG2 . 1 ? B 9.773 5.214 8.968 1.000 2 B LIG2 95.352 1
HETATM 1397 O O2_1 . LIG2 . 1 ? B 9.455 4.448 8.122 1.000 2 B LIG2 95.398 1
HETATM 1398 C C28_1 . LIG2 . 1 ? B 11.261 5.455 9.266 1.000 2 B LIG2 93.041 1
HETATM 1399 C C29_1 . LIG2 . 1 ? B 11.900 4.263 9.794 1.000 2 B LIG2 91.088 1
HETATM 1400 O O1_1 . LIG3 . 1 ? C 11.195 0.323 1.573 1.000 3 C LIG3 89.009 1
HETATM 1401 P P1_1 . LIG3 . 1 ? C 12.000 0.227 2.788 1.000 3 C LIG3 97.539 1
HETATM 1402 O O2_1 . LIG3 . 1 ? C 13.109 1.201 2.970 1.000 3 C LIG3 91.165 1
HETATM 1403 O O3_1 . LIG3 . 1 ? C 11.057 0.268 4.072 1.000 3 C LIG3 97.629 1
HETATM 1404 P P2_1 . LIG3 . 1 ? C 10.404 1.535 4.725 1.000 3 C LIG3 97.321 1
HETATM 1405 O O4_1 . LIG3 . 1 ? C 9.091 1.040 5.203 1.000 3 C LIG3 85.764 1
HETATM 1406 O O5_1 . LIG3 . 1 ? C 11.298 1.941 5.855 1.000 3 C LIG3 87.876 1
HETATM 1407 O O6_1 . LIG3 . 1 ? C 10.276 2.595 3.710 1.000 3 C LIG3 85.882 1
HETATM 1408 O O7_1 . LIG3 . 1 ? C 12.581 -1.248 2.887 1.000 3 C LIG3 97.689 1
HETATM 1409 C C1_1 . LIG3 . 1 ? C 13.372 -1.657 3.960 1.000 3 C LIG3 96.669 1
HETATM 1410 C C2_1 . LIG3 . 1 ? C 14.259 -2.810 3.523 1.000 3 C LIG3 96.810 1
HETATM 1411 O O8_1 . LIG3 . 1 ? C 13.424 -3.902 3.150 1.000 3 C LIG3 97.817 1
HETATM 1412 C C3_1 . LIG3 . 1 ? C 15.068 -2.425 2.299 1.000 3 C LIG3 96.588 1
HETATM 1413 O O9_1 . LIG3 . 1 ? C 16.344 -2.978 2.391 1.000 3 C LIG3 94.929 1
HETATM 1414 C C4_1 . LIG3 . 1 ? C 14.288 -3.019 1.192 1.000 3 C LIG3 97.313 1
HETATM 1415 O O10_1 . LIG3 . 1 ? C 15.035 -3.366 0.091 1.000 3 C LIG3 96.450 1
HETATM 1416 C C5_1 . LIG3 . 1 ? C 13.716 -4.225 1.807 1.000 3 C LIG3 97.994 1
HETATM 1417 N N1_1 . LIG3 . 1 ? C 12.456 -4.688 1.221 1.000 3 C LIG3 98.203 1
HETATM 1418 C C6_1 . LIG3 . 1 ? C 12.201 -5.923 0.812 1.000 3 C LIG3 98.444 1
HETATM 1419 N N2_1 . LIG3 . 1 ? C 12.984 -7.032 0.793 1.000 3 C LIG3 98.290 1
HETATM 1420 C C7_1 . LIG3 . 1 ? C 12.422 -8.140 0.312 1.000 3 C LIG3 98.376 1
HETATM 1421 N N3_1 . LIG3 . 1 ? C 13.168 -9.279 0.248 1.000 3 C LIG3 97.839 1
HETATM 1422 N N4_1 . LIG3 . 1 ? C 11.138 -8.224 -0.141 1.000 3 C LIG3 98.663 1
HETATM 1423 C C8_1 . LIG3 . 1 ? C 10.341 -7.122 -0.129 1.000 3 C LIG3 98.711 1
HETATM 1424 O O11_1 . LIG3 . 1 ? C 9.175 -7.177 -0.512 1.000 3 C LIG3 98.548 1
HETATM 1425 C C9_1 . LIG3 . 1 ? C 10.891 -5.931 0.369 1.000 3 C LIG3 98.645 1
HETATM 1426 N N5_1 . LIG3 . 1 ? C 10.393 -4.670 0.533 1.000 3 C LIG3 98.408 1
HETATM 1427 C C10_1 . LIG3 . 1 ? C 11.361 -3.949 1.052 1.000 3 C LIG3 98.137 1
HETATM 1428 Mg MG1_1 . LIG4 . 1 ? D 10.729 4.514 3.477 1.000 4 D LIG4 96.387 1
#
#
loop_
_atom_type.symbol
C
Cl
F
Mg
N
O
P
S
#
#
loop_
_ma_qa_metric.id
_ma_qa_metric.name
_ma_qa_metric.description
_ma_qa_metric.type
_ma_qa_metric.mode
_ma_qa_metric.type_other_details
_ma_qa_metric.software_group_id
1 pLDDT 'Predicted lddt' pLDDT local . .
#
#
loop_
_ma_qa_metric_local.ordinal_id
_ma_qa_metric_local.model_id
_ma_qa_metric_local.label_asym_id
_ma_qa_metric_local.label_seq_id
_ma_qa_metric_local.label_comp_id
_ma_qa_metric_local.metric_id
_ma_qa_metric_local.metric_value
1 1 A 1 GLY 1 81.365
2 1 A 2 MET 1 91.099
3 1 A 3 THR 1 95.912
4 1 A 4 GLU 1 97.030
5 1 A 5 TYR 1 98.081
6 1 A 6 LYS 1 98.098
7 1 A 7 LEU 1 98.559
8 1 A 8 VAL 1 98.340
9 1 A 9 VAL 1 98.425
10 1 A 10 VAL 1 98.487
11 1 A 11 GLY 1 98.199
12 1 A 12 ALA 1 98.144
13 1 A 13 CYS 1 96.859
14 1 A 14 GLY 1 97.745
15 1 A 15 VAL 1 98.639
16 1 A 16 GLY 1 98.467
17 1 A 17 LYS 1 98.452
18 1 A 18 SER 1 97.745
19 1 A 19 ALA 1 98.083
20 1 A 20 LEU 1 98.446
21 1 A 21 THR 1 98.238
22 1 A 22 ILE 1 97.525
23 1 A 23 GLN 1 98.131
24 1 A 24 LEU 1 98.271
25 1 A 25 ILE 1 97.406
26 1 A 26 GLN 1 96.801
27 1 A 27 ASN 1 97.054
28 1 A 28 HIS 1 96.728
29 1 A 29 PHE 1 97.777
30 1 A 30 VAL 1 93.129
31 1 A 31 ASP 1 90.339
32 1 A 32 GLU 1 88.072
33 1 A 33 TYR 1 85.605
34 1 A 34 ASP 1 88.941
35 1 A 35 PRO 1 89.600
36 1 A 36 THR 1 88.044
37 1 A 37 ILE 1 91.758
38 1 A 38 GLU 1 93.379
39 1 A 39 ASP 1 93.566
40 1 A 40 SER 1 94.898
41 1 A 41 TYR 1 96.388
42 1 A 42 ARG 1 96.472
43 1 A 43 LYS 1 96.737
44 1 A 44 GLN 1 97.461
45 1 A 45 VAL 1 96.571
46 1 A 46 VAL 1 96.147
47 1 A 47 ILE 1 97.147
48 1 A 48 ASP 1 96.584
49 1 A 49 GLY 1 94.138
50 1 A 50 GLU 1 93.481
51 1 A 51 THR 1 95.711
52 1 A 52 SER 1 95.563
53 1 A 53 LEU 1 97.684
54 1 A 54 LEU 1 98.243
55 1 A 55 ASP 1 97.917
56 1 A 56 ILE 1 98.141
57 1 A 57 LEU 1 97.237
58 1 A 58 ASP 1 97.236
59 1 A 59 THR 1 95.996
60 1 A 60 ALA 1 93.510
61 1 A 61 GLY 1 77.886
62 1 A 62 GLN 1 79.475
63 1 A 63 GLU 1 78.185
64 1 A 64 GLU 1 78.708
65 1 A 65 TYR 1 79.529
66 1 A 66 SER 1 82.675
67 1 A 67 ALA 1 86.860
68 1 A 68 MET 1 84.134
69 1 A 69 ARG 1 88.623
70 1 A 70 ASP 1 92.375
71 1 A 71 GLN 1 90.638
72 1 A 72 TYR 1 87.661
73 1 A 73 MET 1 94.004
74 1 A 74 ARG 1 95.870
75 1 A 75 THR 1 95.279
76 1 A 76 GLY 1 97.765
77 1 A 77 GLU 1 98.594
78 1 A 78 GLY 1 98.716
79 1 A 79 PHE 1 98.813
80 1 A 80 LEU 1 98.900
81 1 A 81 SER 1 98.965
82 1 A 82 VAL 1 98.965
83 1 A 83 PHE 1 98.983
84 1 A 84 ALA 1 98.956
85 1 A 85 ILE 1 98.885
86 1 A 86 ASN 1 98.824
87 1 A 87 ASN 1 98.713
88 1 A 88 THR 1 98.826
89 1 A 89 LYS 1 98.852
90 1 A 90 SER 1 98.910
91 1 A 91 PHE 1 98.945
92 1 A 92 GLU 1 98.715
93 1 A 93 ASP 1 98.522
94 1 A 94 ILE 1 98.785
95 1 A 95 HIS 1 97.894
96 1 A 96 HIS 1 97.231
97 1 A 97 TYR 1 97.449
98 1 A 98 ARG 1 97.915
99 1 A 99 GLU 1 97.139
100 1 A 100 GLN 1 96.074
101 1 A 101 ILE 1 97.507
102 1 A 102 LYS 1 97.271
103 1 A 103 ARG 1 95.939
104 1 A 104 VAL 1 95.652
105 1 A 105 LYS 1 96.725
106 1 A 106 ASP 1 96.468
107 1 A 107 SER 1 95.179
108 1 A 108 GLU 1 95.094
109 1 A 109 ASP 1 95.894
110 1 A 110 VAL 1 98.309
111 1 A 111 PRO 1 98.788
112 1 A 112 MET 1 98.803
113 1 A 113 VAL 1 98.979
114 1 A 114 LEU 1 98.985
115 1 A 115 VAL 1 98.991
116 1 A 116 GLY 1 98.982
117 1 A 117 ASN 1 98.960
118 1 A 118 LYS 1 98.863
119 1 A 119 SER 1 98.769
120 1 A 120 ASP 1 98.818
121 1 A 121 LEU 1 98.464
122 1 A 122 PRO 1 97.491
123 1 A 123 SER 1 93.932
124 1 A 124 ARG 1 97.717
125 1 A 125 THR 1 98.727
126 1 A 126 VAL 1 98.663
127 1 A 127 ASP 1 97.930
128 1 A 128 THR 1 97.789
129 1 A 129 LYS 1 98.306
130 1 A 130 GLN 1 98.220
131 1 A 131 ALA 1 98.839
132 1 A 132 GLN 1 98.862
133 1 A 133 ASP 1 98.826
134 1 A 134 LEU 1 98.837
135 1 A 135 ALA 1 98.851
136 1 A 136 ARG 1 98.619
137 1 A 137 SER 1 98.257
138 1 A 138 TYR 1 97.929
139 1 A 139 GLY 1 97.889
140 1 A 140 ILE 1 98.643
141 1 A 141 PRO 1 98.925
142 1 A 142 PHE 1 98.971
143 1 A 143 ILE 1 98.966
144 1 A 144 GLU 1 98.877
145 1 A 145 THR 1 98.987
146 1 A 146 SER 1 98.929
147 1 A 147 ALA 1 98.607
148 1 A 148 LYS 1 98.504
149 1 A 149 THR 1 98.684
150 1 A 150 ARG 1 98.551
151 1 A 151 GLN 1 98.748
152 1 A 152 GLY 1 98.946
153 1 A 153 VAL 1 98.931
154 1 A 154 ASP 1 98.751
155 1 A 155 ASP 1 98.846
156 1 A 156 ALA 1 98.924
157 1 A 157 PHE 1 98.872
158 1 A 158 TYR 1 98.733
159 1 A 159 THR 1 98.813
160 1 A 160 LEU 1 98.862
161 1 A 161 VAL 1 98.631
162 1 A 162 ARG 1 98.282
163 1 A 163 GLU 1 98.465
164 1 A 164 ILE 1 98.503
165 1 A 165 ARG 1 97.862
166 1 A 166 LYS 1 97.342
167 1 A 167 HIS 1 97.646
168 1 A 168 LYS 1 95.824
169 1 A 169 GLU 1 96.517
170 1 A 170 LYS 1 94.596
#
