# Supplementary material for: Single‐Sequence Deep Learning Delivers Crystal‐Quality Models of Covalent K‐Ras G12 Hotspot Complexes
Source: IUBMB Life. 2026 Jun 13;78(6):e70108. doi: 10.1002/iub.70108 (PMC13263772; doi:10.1002/iub.70108)
Supplement: Supplementary file 1 — Data S1: iub70108‐sup‐0001‐DataS1.zip. [file IUB-78-0-s001.zip › Supplementary_Data/1_Without Covalent Restraint_Web/Predicted Structures/KRASG12C_Divarasib_GDP_Mg2+_without_restraint/scores.rank_1.json]

{
  "aggregate_score": 0.9409874081611633,
  "ptm": 0.9653955698013306,
  "iptm": 0.9348853826522827,
  "per_chain_ptm": [
    [
      0.950523316860199,
      0.9174659252166748,
      0.8881182670593262,
      0.0
    ]
  ],
  "per_chain_pair_iptm": [
    [
      [
        0.950523316860199,
        0.8558481931686401,
        0.8212679624557495,
        0.26516833901405334
      ],
      [
        0.8881045579910278,
        0.9174659252166748,
        0.5582330822944641,
        0.1176186054944992
      ],
      [
        0.9209538102149963,
        0.7504977583885193,
        0.8881182670593262,
        0.20670506358146667
      ],
      [
        0.0,
        0.0,
        0.0,
        0.0
      ]
    ]
  ],
  "has_inter_chain_clashes": false,
  "chain_chain_clashes": [
    [
      [
        0,
        0,
        0,
        0
      ],
      [
        0,
        0,
        0,
        0
      ],
      [
        0,
        0,
        0,
        0
      ],
      [
        0,
        0,
        0,
        0
      ]
    ]
  ]
}
