# Supplementary material for: Single‐Sequence Deep Learning Delivers Crystal‐Quality Models of Covalent K‐Ras G12 Hotspot Complexes
Source: IUBMB Life. 2026 Jun 13;78(6):e70108. doi: 10.1002/iub.70108 (PMC13263772; doi:10.1002/iub.70108)
Supplement: Supplementary file 1 — Data S1: iub70108‐sup‐0001‐DataS1.zip. [file IUB-78-0-s001.zip › Supplementary_Data/1_Without Covalent Restraint_Web/Predicted Structures/KRASG12C_Divarasib_GDP_Mg2+_without_restraint/scores.rank_0.json]

{
  "aggregate_score": 0.9411576986312866,
  "ptm": 0.9656074047088623,
  "iptm": 0.9350452423095703,
  "per_chain_ptm": [
    [
      0.9508211612701416,
      0.9176311492919922,
      0.8889704346656799,
      0.0
    ]
  ],
  "per_chain_pair_iptm": [
    [
      [
        0.9508211612701416,
        0.8563686609268188,
        0.8239614963531494,
        0.2674669921398163
      ],
      [
        0.8877108693122864,
        0.9176311492919922,
        0.5601458549499512,
        0.11830522119998932
      ],
      [
        0.9212454557418823,
        0.7496640682220459,
        0.8889704346656799,
        0.20801350474357605
      ],
      [
        0.0,
        0.0,
        0.0,
        0.0
      ]
    ]
  ],
  "has_inter_chain_clashes": false,
  "chain_chain_clashes": [
    [
      [
        0,
        0,
        0,
        0
      ],
      [
        0,
        0,
        0,
        0
      ],
      [
        0,
        0,
        0,
        0
      ],
      [
        0,
        0,
        0,
        0
      ]
    ]
  ]
}
