# Supplementary material for: Single‐Sequence Deep Learning Delivers Crystal‐Quality Models of Covalent K‐Ras G12 Hotspot Complexes
Source: IUBMB Life. 2026 Jun 13;78(6):e70108. doi: 10.1002/iub.70108 (PMC13263772; doi:10.1002/iub.70108)
Supplement: Supplementary file 1 — Data S1: iub70108‐sup‐0001‐DataS1.zip. [file IUB-78-0-s001.zip › Supplementary_Data/1_Without Covalent Restraint_Web/Predicted Structures/KRASG12C_ARS-853_GDP_Mg2+_without_restraint/scores.rank_3.json]

{
  "aggregate_score": 0.928112804889679,
  "ptm": 0.953423261642456,
  "iptm": 0.9217851161956787,
  "per_chain_ptm": [
    [
      0.9385508298873901,
      0.7461326122283936,
      0.8870360255241394,
      0.0
    ]
  ],
  "per_chain_pair_iptm": [
    [
      [
        0.9385508298873901,
        0.6795227527618408,
        0.8240476846694946,
        0.25438666343688965
      ],
      [
        0.7354357242584229,
        0.7461326122283936,
        0.30605819821357727,
        0.06876686960458755
      ],
      [
        0.9112801551818848,
        0.5507264137268066,
        0.8870360255241394,
        0.19658608734607697
      ],
      [
        0.0,
        0.0,
        0.0,
        0.0
      ]
    ]
  ],
  "has_inter_chain_clashes": false,
  "chain_chain_clashes": [
    [
      [
        0,
        0,
        0,
        0
      ],
      [
        0,
        0,
        0,
        0
      ],
      [
        0,
        0,
        0,
        0
      ],
      [
        0,
        0,
        0,
        0
      ]
    ]
  ]
}
