# Supplementary material for: Single‐Sequence Deep Learning Delivers Crystal‐Quality Models of Covalent K‐Ras G12 Hotspot Complexes
Source: IUBMB Life. 2026 Jun 13;78(6):e70108. doi: 10.1002/iub.70108 (PMC13263772; doi:10.1002/iub.70108)
Supplement: Supplementary file 1 — Data S1: iub70108‐sup‐0001‐DataS1.zip. [file IUB-78-0-s001.zip › Supplementary_Data/1_Without Covalent Restraint_Web/Predicted Structures/KRASG12C_ARS-853_GDP_Mg2+_without_restraint/scores.rank_2.json]

{
  "aggregate_score": 0.928119421005249,
  "ptm": 0.9538393616676331,
  "iptm": 0.9216893911361694,
  "per_chain_ptm": [
    [
      0.9388381242752075,
      0.7471937537193298,
      0.889136552810669,
      0.0
    ]
  ],
  "per_chain_pair_iptm": [
    [
      [
        0.9388381242752075,
        0.6805698871612549,
        0.8268312215805054,
        0.2576295733451843
      ],
      [
        0.734379768371582,
        0.7471937537193298,
        0.29728490114212036,
        0.06722815334796906
      ],
      [
        0.910946786403656,
        0.5538952350616455,
        0.889136552810669,
        0.20356865227222443
      ],
      [
        0.0,
        0.0,
        0.0,
        0.0
      ]
    ]
  ],
  "has_inter_chain_clashes": false,
  "chain_chain_clashes": [
    [
      [
        0,
        0,
        0,
        0
      ],
      [
        0,
        0,
        0,
        0
      ],
      [
        0,
        0,
        0,
        0
      ],
      [
        0,
        0,
        0,
        0
      ]
    ]
  ]
}
