# Supplementary material for: Single‐Sequence Deep Learning Delivers Crystal‐Quality Models of Covalent K‐Ras G12 Hotspot Complexes
Source: IUBMB Life. 2026 Jun 13;78(6):e70108. doi: 10.1002/iub.70108 (PMC13263772; doi:10.1002/iub.70108)
Supplement: Supplementary file 1 — Data S1: iub70108‐sup‐0001‐DataS1.zip. [file IUB-78-0-s001.zip › Supplementary_Data/1_Without Covalent Restraint_Web/Predicted Structures/KRASG12C_ARS-853_GDP_Mg2+_without_restraint/pred.model_idx_4.cif]

data_model
_entry.id model
_struct.entry_id model
_struct.pdbx_model_details .
_struct.pdbx_structure_determination_methodology computational
_struct.title 'Chai-1 predicted structure'
_audit_conform.dict_location https://raw.githubusercontent.com/ihmwg/ModelCIF/80e1e22/dist/mmcif_ma.dic
_audit_conform.dict_name mmcif_ma.dic
_audit_conform.dict_version 1.4.7
#
loop_
_audit_author.name
_audit_author.pdbx_ordinal
'Chai Discovery team' 1
#
#
loop_
_chem_comp.id
_chem_comp.type
_chem_comp.name
_chem_comp.formula
_chem_comp.formula_weight
_chem_comp.ma_provenance
ALA 'L-peptide linking' . . . 'CCD Core'
ARG 'L-peptide linking' . . . 'CCD Core'
ASN 'L-peptide linking' . . . 'CCD Core'
ASP 'L-peptide linking' . . . 'CCD Core'
CYS 'L-peptide linking' . . . 'CCD Core'
GLN 'L-peptide linking' . . . 'CCD Core'
GLU 'L-peptide linking' . . . 'CCD Core'
GLY 'L-peptide linking' . . . 'CCD Core'
HIS 'L-peptide linking' . . . 'CCD Core'
ILE 'L-peptide linking' . . . 'CCD Core'
LEU 'L-peptide linking' . . . 'CCD Core'
LIG2 non-polymer . . . 'CCD Core'
LIG3 non-polymer . . . 'CCD Core'
LIG4 non-polymer . . . 'CCD Core'
LYS 'L-peptide linking' . . . 'CCD Core'
MET 'L-peptide linking' . . . 'CCD Core'
PHE 'L-peptide linking' . . . 'CCD Core'
PRO 'L-peptide linking' . . . 'CCD Core'
SER 'L-peptide linking' . . . 'CCD Core'
THR 'L-peptide linking' . . . 'CCD Core'
TYR 'L-peptide linking' . . . 'CCD Core'
VAL 'L-peptide linking' . . . 'CCD Core'
#
#
loop_
_entity.id
_entity.type
_entity.src_method
_entity.pdbx_description
_entity.formula_weight
_entity.pdbx_number_of_molecules
_entity.details
1 polymer man 'Entity A' . 1 .
2 non-polymer man 'Entity B' . 1 .
3 non-polymer man 'Entity C' . 1 .
4 non-polymer man 'Entity D' . 1 .
#
#
loop_
_entity_poly.entity_id
_entity_poly.type
_entity_poly.nstd_linkage
_entity_poly.nstd_monomer
_entity_poly.pdbx_strand_id
_entity_poly.pdbx_seq_one_letter_code
_entity_poly.pdbx_seq_one_letter_code_can
1 polypeptide(L) no no A
;GMTEYKLVVVGACGVGKSALTIQLIQNHFVDEYDPTIEDSYRKQVVIDGETSLLDILDTAGQEEYSAMRD
QYMRTGEGFLSVFAINNTKSFEDIHHYREQIKRVKDSEDVPMVLVGNKSDLPSRTVDTKQAQDLARSYGI
PFIETSAKTRQGVDDAFYTLVREIRKHKEK
;

;GMTEYKLVVVGACGVGKSALTIQLIQNHFVDEYDPTIEDSYRKQVVIDGETSLLDILDTAGQEEYSAMRD
QYMRTGEGFLSVFAINNTKSFEDIHHYREQIKRVKDSEDVPMVLVGNKSDLPSRTVDTKQAQDLARSYGI
PFIETSAKTRQGVDDAFYTLVREIRKHKEK
;

#
#
loop_
_pdbx_entity_nonpoly.entity_id
_pdbx_entity_nonpoly.name
_pdbx_entity_nonpoly.comp_id
_pdbx_entity_nonpoly.ma_model_mode
2 'Entity B' LIG2 .
3 'Entity C' LIG3 .
4 'Entity D' LIG4 .
#
#
loop_
_entity_poly_seq.entity_id
_entity_poly_seq.num
_entity_poly_seq.mon_id
_entity_poly_seq.hetero
1 1 GLY .
1 2 MET .
1 3 THR .
1 4 GLU .
1 5 TYR .
1 6 LYS .
1 7 LEU .
1 8 VAL .
1 9 VAL .
1 10 VAL .
1 11 GLY .
1 12 ALA .
1 13 CYS .
1 14 GLY .
1 15 VAL .
1 16 GLY .
1 17 LYS .
1 18 SER .
1 19 ALA .
1 20 LEU .
1 21 THR .
1 22 ILE .
1 23 GLN .
1 24 LEU .
1 25 ILE .
1 26 GLN .
1 27 ASN .
1 28 HIS .
1 29 PHE .
1 30 VAL .
1 31 ASP .
1 32 GLU .
1 33 TYR .
1 34 ASP .
1 35 PRO .
1 36 THR .
1 37 ILE .
1 38 GLU .
1 39 ASP .
1 40 SER .
1 41 TYR .
1 42 ARG .
1 43 LYS .
1 44 GLN .
1 45 VAL .
1 46 VAL .
1 47 ILE .
1 48 ASP .
1 49 GLY .
1 50 GLU .
1 51 THR .
1 52 SER .
1 53 LEU .
1 54 LEU .
1 55 ASP .
1 56 ILE .
1 57 LEU .
1 58 ASP .
1 59 THR .
1 60 ALA .
1 61 GLY .
1 62 GLN .
1 63 GLU .
1 64 GLU .
1 65 TYR .
1 66 SER .
1 67 ALA .
1 68 MET .
1 69 ARG .
1 70 ASP .
1 71 GLN .
1 72 TYR .
1 73 MET .
1 74 ARG .
1 75 THR .
1 76 GLY .
1 77 GLU .
1 78 GLY .
1 79 PHE .
1 80 LEU .
1 81 SER .
1 82 VAL .
1 83 PHE .
1 84 ALA .
1 85 ILE .
1 86 ASN .
1 87 ASN .
1 88 THR .
1 89 LYS .
1 90 SER .
1 91 PHE .
1 92 GLU .
1 93 ASP .
1 94 ILE .
1 95 HIS .
1 96 HIS .
1 97 TYR .
1 98 ARG .
1 99 GLU .
1 100 GLN .
1 101 ILE .
1 102 LYS .
1 103 ARG .
1 104 VAL .
1 105 LYS .
1 106 ASP .
1 107 SER .
1 108 GLU .
1 109 ASP .
1 110 VAL .
1 111 PRO .
1 112 MET .
1 113 VAL .
1 114 LEU .
1 115 VAL .
1 116 GLY .
1 117 ASN .
1 118 LYS .
1 119 SER .
1 120 ASP .
1 121 LEU .
1 122 PRO .
1 123 SER .
1 124 ARG .
1 125 THR .
1 126 VAL .
1 127 ASP .
1 128 THR .
1 129 LYS .
1 130 GLN .
1 131 ALA .
1 132 GLN .
1 133 ASP .
1 134 LEU .
1 135 ALA .
1 136 ARG .
1 137 SER .
1 138 TYR .
1 139 GLY .
1 140 ILE .
1 141 PRO .
1 142 PHE .
1 143 ILE .
1 144 GLU .
1 145 THR .
1 146 SER .
1 147 ALA .
1 148 LYS .
1 149 THR .
1 150 ARG .
1 151 GLN .
1 152 GLY .
1 153 VAL .
1 154 ASP .
1 155 ASP .
1 156 ALA .
1 157 PHE .
1 158 TYR .
1 159 THR .
1 160 LEU .
1 161 VAL .
1 162 ARG .
1 163 GLU .
1 164 ILE .
1 165 ARG .
1 166 LYS .
1 167 HIS .
1 168 LYS .
1 169 GLU .
1 170 LYS .
#
#
loop_
_struct_asym.id
_struct_asym.entity_id
_struct_asym.details
A 1 'Chain A'
B 2 'Chain B'
C 3 'Chain C'
D 4 'Chain D'
#
#
loop_
_pdbx_poly_seq_scheme.asym_id
_pdbx_poly_seq_scheme.entity_id
_pdbx_poly_seq_scheme.seq_id
_pdbx_poly_seq_scheme.mon_id
_pdbx_poly_seq_scheme.pdb_seq_num
_pdbx_poly_seq_scheme.auth_seq_num
_pdbx_poly_seq_scheme.pdb_mon_id
_pdbx_poly_seq_scheme.auth_mon_id
_pdbx_poly_seq_scheme.pdb_strand_id
_pdbx_poly_seq_scheme.pdb_ins_code
A 1 1 GLY 1 1 GLY GLY A .
A 1 2 MET 2 2 MET MET A .
A 1 3 THR 3 3 THR THR A .
A 1 4 GLU 4 4 GLU GLU A .
A 1 5 TYR 5 5 TYR TYR A .
A 1 6 LYS 6 6 LYS LYS A .
A 1 7 LEU 7 7 LEU LEU A .
A 1 8 VAL 8 8 VAL VAL A .
A 1 9 VAL 9 9 VAL VAL A .
A 1 10 VAL 10 10 VAL VAL A .
A 1 11 GLY 11 11 GLY GLY A .
A 1 12 ALA 12 12 ALA ALA A .
A 1 13 CYS 13 13 CYS CYS A .
A 1 14 GLY 14 14 GLY GLY A .
A 1 15 VAL 15 15 VAL VAL A .
A 1 16 GLY 16 16 GLY GLY A .
A 1 17 LYS 17 17 LYS LYS A .
A 1 18 SER 18 18 SER SER A .
A 1 19 ALA 19 19 ALA ALA A .
A 1 20 LEU 20 20 LEU LEU A .
A 1 21 THR 21 21 THR THR A .
A 1 22 ILE 22 22 ILE ILE A .
A 1 23 GLN 23 23 GLN GLN A .
A 1 24 LEU 24 24 LEU LEU A .
A 1 25 ILE 25 25 ILE ILE A .
A 1 26 GLN 26 26 GLN GLN A .
A 1 27 ASN 27 27 ASN ASN A .
A 1 28 HIS 28 28 HIS HIS A .
A 1 29 PHE 29 29 PHE PHE A .
A 1 30 VAL 30 30 VAL VAL A .
A 1 31 ASP 31 31 ASP ASP A .
A 1 32 GLU 32 32 GLU GLU A .
A 1 33 TYR 33 33 TYR TYR A .
A 1 34 ASP 34 34 ASP ASP A .
A 1 35 PRO 35 35 PRO PRO A .
A 1 36 THR 36 36 THR THR A .
A 1 37 ILE 37 37 ILE ILE A .
A 1 38 GLU 38 38 GLU GLU A .
A 1 39 ASP 39 39 ASP ASP A .
A 1 40 SER 40 40 SER SER A .
A 1 41 TYR 41 41 TYR TYR A .
A 1 42 ARG 42 42 ARG ARG A .
A 1 43 LYS 43 43 LYS LYS A .
A 1 44 GLN 44 44 GLN GLN A .
A 1 45 VAL 45 45 VAL VAL A .
A 1 46 VAL 46 46 VAL VAL A .
A 1 47 ILE 47 47 ILE ILE A .
A 1 48 ASP 48 48 ASP ASP A .
A 1 49 GLY 49 49 GLY GLY A .
A 1 50 GLU 50 50 GLU GLU A .
A 1 51 THR 51 51 THR THR A .
A 1 52 SER 52 52 SER SER A .
A 1 53 LEU 53 53 LEU LEU A .
A 1 54 LEU 54 54 LEU LEU A .
A 1 55 ASP 55 55 ASP ASP A .
A 1 56 ILE 56 56 ILE ILE A .
A 1 57 LEU 57 57 LEU LEU A .
A 1 58 ASP 58 58 ASP ASP A .
A 1 59 THR 59 59 THR THR A .
A 1 60 ALA 60 60 ALA ALA A .
A 1 61 GLY 61 61 GLY GLY A .
A 1 62 GLN 62 62 GLN GLN A .
A 1 63 GLU 63 63 GLU GLU A .
A 1 64 GLU 64 64 GLU GLU A .
A 1 65 TYR 65 65 TYR TYR A .
A 1 66 SER 66 66 SER SER A .
A 1 67 ALA 67 67 ALA ALA A .
A 1 68 MET 68 68 MET MET A .
A 1 69 ARG 69 69 ARG ARG A .
A 1 70 ASP 70 70 ASP ASP A .
A 1 71 GLN 71 71 GLN GLN A .
A 1 72 TYR 72 72 TYR TYR A .
A 1 73 MET 73 73 MET MET A .
A 1 74 ARG 74 74 ARG ARG A .
A 1 75 THR 75 75 THR THR A .
A 1 76 GLY 76 76 GLY GLY A .
A 1 77 GLU 77 77 GLU GLU A .
A 1 78 GLY 78 78 GLY GLY A .
A 1 79 PHE 79 79 PHE PHE A .
A 1 80 LEU 80 80 LEU LEU A .
A 1 81 SER 81 81 SER SER A .
A 1 82 VAL 82 82 VAL VAL A .
A 1 83 PHE 83 83 PHE PHE A .
A 1 84 ALA 84 84 ALA ALA A .
A 1 85 ILE 85 85 ILE ILE A .
A 1 86 ASN 86 86 ASN ASN A .
A 1 87 ASN 87 87 ASN ASN A .
A 1 88 THR 88 88 THR THR A .
A 1 89 LYS 89 89 LYS LYS A .
A 1 90 SER 90 90 SER SER A .
A 1 91 PHE 91 91 PHE PHE A .
A 1 92 GLU 92 92 GLU GLU A .
A 1 93 ASP 93 93 ASP ASP A .
A 1 94 ILE 94 94 ILE ILE A .
A 1 95 HIS 95 95 HIS HIS A .
A 1 96 HIS 96 96 HIS HIS A .
A 1 97 TYR 97 97 TYR TYR A .
A 1 98 ARG 98 98 ARG ARG A .
A 1 99 GLU 99 99 GLU GLU A .
A 1 100 GLN 100 100 GLN GLN A .
A 1 101 ILE 101 101 ILE ILE A .
A 1 102 LYS 102 102 LYS LYS A .
A 1 103 ARG 103 103 ARG ARG A .
A 1 104 VAL 104 104 VAL VAL A .
A 1 105 LYS 105 105 LYS LYS A .
A 1 106 ASP 106 106 ASP ASP A .
A 1 107 SER 107 107 SER SER A .
A 1 108 GLU 108 108 GLU GLU A .
A 1 109 ASP 109 109 ASP ASP A .
A 1 110 VAL 110 110 VAL VAL A .
A 1 111 PRO 111 111 PRO PRO A .
A 1 112 MET 112 112 MET MET A .
A 1 113 VAL 113 113 VAL VAL A .
A 1 114 LEU 114 114 LEU LEU A .
A 1 115 VAL 115 115 VAL VAL A .
A 1 116 GLY 116 116 GLY GLY A .
A 1 117 ASN 117 117 ASN ASN A .
A 1 118 LYS 118 118 LYS LYS A .
A 1 119 SER 119 119 SER SER A .
A 1 120 ASP 120 120 ASP ASP A .
A 1 121 LEU 121 121 LEU LEU A .
A 1 122 PRO 122 122 PRO PRO A .
A 1 123 SER 123 123 SER SER A .
A 1 124 ARG 124 124 ARG ARG A .
A 1 125 THR 125 125 THR THR A .
A 1 126 VAL 126 126 VAL VAL A .
A 1 127 ASP 127 127 ASP ASP A .
A 1 128 THR 128 128 THR THR A .
A 1 129 LYS 129 129 LYS LYS A .
A 1 130 GLN 130 130 GLN GLN A .
A 1 131 ALA 131 131 ALA ALA A .
A 1 132 GLN 132 132 GLN GLN A .
A 1 133 ASP 133 133 ASP ASP A .
A 1 134 LEU 134 134 LEU LEU A .
A 1 135 ALA 135 135 ALA ALA A .
A 1 136 ARG 136 136 ARG ARG A .
A 1 137 SER 137 137 SER SER A .
A 1 138 TYR 138 138 TYR TYR A .
A 1 139 GLY 139 139 GLY GLY A .
A 1 140 ILE 140 140 ILE ILE A .
A 1 141 PRO 141 141 PRO PRO A .
A 1 142 PHE 142 142 PHE PHE A .
A 1 143 ILE 143 143 ILE ILE A .
A 1 144 GLU 144 144 GLU GLU A .
A 1 145 THR 145 145 THR THR A .
A 1 146 SER 146 146 SER SER A .
A 1 147 ALA 147 147 ALA ALA A .
A 1 148 LYS 148 148 LYS LYS A .
A 1 149 THR 149 149 THR THR A .
A 1 150 ARG 150 150 ARG ARG A .
A 1 151 GLN 151 151 GLN GLN A .
A 1 152 GLY 152 152 GLY GLY A .
A 1 153 VAL 153 153 VAL VAL A .
A 1 154 ASP 154 154 ASP ASP A .
A 1 155 ASP 155 155 ASP ASP A .
A 1 156 ALA 156 156 ALA ALA A .
A 1 157 PHE 157 157 PHE PHE A .
A 1 158 TYR 158 158 TYR TYR A .
A 1 159 THR 159 159 THR THR A .
A 1 160 LEU 160 160 LEU LEU A .
A 1 161 VAL 161 161 VAL VAL A .
A 1 162 ARG 162 162 ARG ARG A .
A 1 163 GLU 163 163 GLU GLU A .
A 1 164 ILE 164 164 ILE ILE A .
A 1 165 ARG 165 165 ARG ARG A .
A 1 166 LYS 166 166 LYS LYS A .
A 1 167 HIS 167 167 HIS HIS A .
A 1 168 LYS 168 168 LYS LYS A .
A 1 169 GLU 169 169 GLU GLU A .
A 1 170 LYS 170 170 LYS LYS A .
#
#
loop_
_pdbx_nonpoly_scheme.asym_id
_pdbx_nonpoly_scheme.entity_id
_pdbx_nonpoly_scheme.mon_id
_pdbx_nonpoly_scheme.ndb_seq_num
_pdbx_nonpoly_scheme.pdb_seq_num
_pdbx_nonpoly_scheme.auth_seq_num
_pdbx_nonpoly_scheme.auth_mon_id
_pdbx_nonpoly_scheme.pdb_strand_id
_pdbx_nonpoly_scheme.pdb_ins_code
B 2 LIG2 1 1 1 LIG2 B .
C 3 LIG3 1 1 1 LIG3 C .
D 4 LIG4 1 1 1 LIG4 D .
#
#
loop_
_ma_data.id
_ma_data.name
_ma_data.content_type
_ma_data.content_type_other_details
1 'Entity A' target .
2 'Entity B' target .
3 'Entity C' target .
4 'Entity D' target .
5 pred_model_1 'model coordinates' .
#
#
loop_
_ma_target_entity.entity_id
_ma_target_entity.data_id
_ma_target_entity.origin
1 1 designed
2 2 designed
3 3 designed
4 4 designed
#
#
loop_
_ma_target_entity_instance.asym_id
_ma_target_entity_instance.entity_id
_ma_target_entity_instance.details
A 1 'Chain A'
B 2 'Chain B'
C 3 'Chain C'
D 4 'Chain D'
#
#
loop_
_ma_model_list.ordinal_id
_ma_model_list.model_name
_ma_model_list.data_id
_ma_model_list.model_type
_ma_model_list.model_type_other_details
1 pred_model_1 5 'Ab initio model' .
#
#
loop_
_ma_model_group.id
_ma_model_group.name
_ma_model_group.details
1 pred .
#
#
loop_
_ma_model_group_link.group_id
_ma_model_group_link.model_id
1 1
#
#
loop_
_atom_site.group_PDB
_atom_site.id
_atom_site.type_symbol
_atom_site.label_atom_id
_atom_site.label_alt_id
_atom_site.label_comp_id
_atom_site.label_seq_id
_atom_site.auth_seq_id
_atom_site.pdbx_PDB_ins_code
_atom_site.label_asym_id
_atom_site.Cartn_x
_atom_site.Cartn_y
_atom_site.Cartn_z
_atom_site.occupancy
_atom_site.label_entity_id
_atom_site.auth_asym_id
_atom_site.auth_comp_id
_atom_site.B_iso_or_equiv
_atom_site.pdbx_PDB_model_num
ATOM 1 N N . GLY 1 1 ? A 15.579 14.037 16.499 1.000 1 A GLY 76.802 1
ATOM 2 C CA . GLY 1 1 ? A 14.505 13.239 17.098 1.000 1 A GLY 82.202 1
ATOM 3 C C . GLY 1 1 ? A 14.531 11.832 16.563 1.000 1 A GLY 85.818 1
ATOM 4 O O . GLY 1 1 ? A 15.415 11.479 15.805 1.000 1 A GLY 83.486 1
ATOM 5 N N . MET 2 2 ? A 13.527 11.023 16.956 1.000 1 A MET 88.662 1
ATOM 6 C CA . MET 2 2 ? A 13.429 9.666 16.439 1.000 1 A MET 91.926 1
ATOM 7 C C . MET 2 2 ? A 13.070 9.708 14.956 1.000 1 A MET 93.214 1
ATOM 8 O O . MET 2 2 ? A 12.510 10.699 14.440 1.000 1 A MET 92.142 1
ATOM 9 C CB . MET 2 2 ? A 12.348 8.885 17.188 1.000 1 A MET 90.664 1
ATOM 10 C CG . MET 2 2 ? A 10.965 9.430 17.000 1.000 1 A MET 90.342 1
ATOM 11 S SD . MET 2 2 ? A 9.719 8.495 17.905 1.000 1 A MET 87.982 1
ATOM 12 C CE . MET 2 2 ? A 9.837 6.933 17.046 1.000 1 A MET 83.914 1
ATOM 13 N N . THR 3 3 ? A 13.382 8.621 14.266 1.000 1 A THR 95.907 1
ATOM 14 C CA . THR 3 3 ? A 13.129 8.558 12.836 1.000 1 A THR 96.091 1
ATOM 15 C C . THR 3 3 ? A 11.635 8.353 12.582 1.000 1 A THR 96.847 1
ATOM 16 O O . THR 3 3 ? A 11.006 7.528 13.218 1.000 1 A THR 96.451 1
ATOM 17 C CB . THR 3 3 ? A 13.957 7.451 12.182 1.000 1 A THR 94.739 1
ATOM 18 O OG1 . THR 3 3 ? A 15.338 7.739 12.375 1.000 1 A THR 90.446 1
ATOM 19 C CG2 . THR 3 3 ? A 13.672 7.365 10.699 1.000 1 A THR 91.103 1
ATOM 20 N N . GLU 4 4 ? A 11.093 9.125 11.655 1.000 1 A GLU 96.784 1
ATOM 21 C CA . GLU 4 4 ? A 9.689 8.987 11.254 1.000 1 A GLU 97.099 1
ATOM 22 C C . GLU 4 4 ? A 9.633 8.632 9.777 1.000 1 A GLU 97.360 1
ATOM 23 O O . GLU 4 4 ? A 10.463 9.093 8.992 1.000 1 A GLU 96.864 1
ATOM 24 C CB . GLU 4 4 ? A 8.920 10.282 11.505 1.000 1 A GLU 96.141 1
ATOM 25 C CG . GLU 4 4 ? A 8.879 10.657 12.960 1.000 1 A GLU 89.922 1
ATOM 26 C CD . GLU 4 4 ? A 8.072 11.906 13.247 1.000 1 A GLU 89.280 1
ATOM 27 O OE1 . GLU 4 4 ? A 7.464 12.481 12.320 1.000 1 A GLU 86.569 1
ATOM 28 O OE2 . GLU 4 4 ? A 8.042 12.315 14.431 1.000 1 A GLU 84.496 1
ATOM 29 N N . TYR 5 5 ? A 8.658 7.764 9.422 1.000 1 A TYR 97.728 1
ATOM 30 C CA . TYR 5 5 ? A 8.472 7.322 8.057 1.000 1 A TYR 97.910 1
ATOM 31 C C . TYR 5 5 ? A 7.026 7.539 7.698 1.000 1 A TYR 97.897 1
ATOM 32 O O . TYR 5 5 ? A 6.119 7.035 8.369 1.000 1 A TYR 97.801 1
ATOM 33 C CB . TYR 5 5 ? A 8.834 5.836 7.921 1.000 1 A TYR 97.829 1
ATOM 34 C CG . TYR 5 5 ? A 10.254 5.537 8.259 1.000 1 A TYR 97.803 1
ATOM 35 C CD1 . TYR 5 5 ? A 11.261 5.728 7.300 1.000 1 A TYR 97.309 1
ATOM 36 C CD2 . TYR 5 5 ? A 10.632 5.100 9.512 1.000 1 A TYR 97.416 1
ATOM 37 C CE1 . TYR 5 5 ? A 12.575 5.474 7.598 1.000 1 A TYR 96.592 1
ATOM 38 C CE2 . TYR 5 5 ? A 11.949 4.847 9.834 1.000 1 A TYR 96.579 1
ATOM 39 C CZ . TYR 5 5 ? A 12.916 5.038 8.857 1.000 1 A TYR 96.524 1
ATOM 40 O OH . TYR 5 5 ? A 14.246 4.769 9.140 1.000 1 A TYR 94.974 1
ATOM 41 N N . LYS 6 6 ? A 6.780 8.308 6.630 1.000 1 A LYS 97.739 1
ATOM 42 C CA . LYS 6 6 ? A 5.441 8.560 6.146 1.000 1 A LYS 97.607 1
ATOM 43 C C . LYS 6 6 ? A 5.124 7.555 5.054 1.000 1 A LYS 97.809 1
ATOM 44 O O . LYS 6 6 ? A 5.689 7.626 3.973 1.000 1 A LYS 97.639 1
ATOM 45 C CB . LYS 6 6 ? A 5.304 9.983 5.631 1.000 1 A LYS 97.008 1
ATOM 46 C CG . LYS 6 6 ? A 5.469 11.012 6.740 1.000 1 A LYS 86.442 1
ATOM 47 C CD . LYS 6 6 ? A 5.093 12.418 6.258 1.000 1 A LYS 80.148 1
ATOM 48 C CE . LYS 6 6 ? A 5.155 13.415 7.403 1.000 1 A LYS 75.492 1
ATOM 49 N NZ . LYS 6 6 ? A 4.043 13.223 8.380 1.000 1 A LYS 62.673 1
ATOM 50 N N . LEU 7 7 ? A 4.213 6.616 5.358 1.000 1 A LEU 97.907 1
ATOM 51 C CA . LEU 7 7 ? A 3.857 5.522 4.440 1.000 1 A LEU 98.105 1
ATOM 52 C C . LEU 7 7 ? A 2.425 5.675 3.973 1.000 1 A LEU 97.749 1
ATOM 53 O O . LEU 7 7 ? A 1.555 6.090 4.738 1.000 1 A LEU 97.472 1
ATOM 54 C CB . LEU 7 7 ? A 3.971 4.160 5.134 1.000 1 A LEU 98.387 1
ATOM 55 C CG . LEU 7 7 ? A 5.225 3.842 5.947 1.000 1 A LEU 98.263 1
ATOM 56 C CD1 . LEU 7 7 ? A 6.500 4.076 5.133 1.000 1 A LEU 98.244 1
ATOM 57 C CD2 . LEU 7 7 ? A 5.146 2.393 6.430 1.000 1 A LEU 98.366 1
ATOM 58 N N . VAL 8 8 ? A 2.174 5.325 2.733 1.000 1 A VAL 97.786 1
ATOM 59 C CA . VAL 8 8 ? A 0.845 5.429 2.139 1.000 1 A VAL 97.521 1
ATOM 60 C C . VAL 8 8 ? A 0.465 4.070 1.583 1.000 1 A VAL 97.786 1
ATOM 61 O O . VAL 8 8 ? A 1.243 3.447 0.870 1.000 1 A VAL 97.898 1
ATOM 62 C CB . VAL 8 8 ? A 0.825 6.483 1.032 1.000 1 A VAL 96.743 1
ATOM 63 C CG1 . VAL 8 8 ? A 1.382 7.799 1.559 1.000 1 A VAL 96.088 1
ATOM 64 C CG2 . VAL 8 8 ? A -0.604 6.681 0.518 1.000 1 A VAL 96.108 1
ATOM 65 N N . VAL 9 9 ? A -0.730 3.599 1.959 1.000 1 A VAL 97.727 1
ATOM 66 C CA . VAL 9 9 ? A -1.248 2.313 1.476 1.000 1 A VAL 97.949 1
ATOM 67 C C . VAL 9 9 ? A -2.295 2.601 0.414 1.000 1 A VAL 97.648 1
ATOM 68 O O . VAL 9 9 ? A -3.306 3.250 0.683 1.000 1 A VAL 97.347 1
ATOM 69 C CB . VAL 9 9 ? A -1.871 1.504 2.636 1.000 1 A VAL 98.184 1
ATOM 70 C CG1 . VAL 9 9 ? A -0.897 1.405 3.807 1.000 1 A VAL 98.381 1
ATOM 71 C CG2 . VAL 9 9 ? A -2.291 0.116 2.159 1.000 1 A VAL 98.273 1
ATOM 72 N N . VAL 10 10 ? A -2.042 2.122 -0.800 1.000 1 A VAL 97.949 1
ATOM 73 C CA . VAL 10 10 ? A -2.890 2.410 -1.954 1.000 1 A VAL 97.853 1
ATOM 74 C C . VAL 10 10 ? A -3.323 1.112 -2.598 1.000 1 A VAL 98.149 1
ATOM 75 O O . VAL 10 10 ? A -2.764 0.055 -2.361 1.000 1 A VAL 98.403 1
ATOM 76 C CB . VAL 10 10 ? A -2.216 3.312 -2.977 1.000 1 A VAL 96.950 1
ATOM 77 C CG1 . VAL 10 10 ? A -1.636 4.561 -2.303 1.000 1 A VAL 96.512 1
ATOM 78 C CG2 . VAL 10 10 ? A -1.141 2.550 -3.738 1.000 1 A VAL 96.835 1
ATOM 79 N N . GLY 11 11 ? A -4.358 1.216 -3.429 1.000 1 A GLY 97.865 1
ATOM 80 C CA . GLY 11 11 ? A -4.898 0.073 -4.133 1.000 1 A GLY 97.563 1
ATOM 81 C C . GLY 11 11 ? A -6.395 0.174 -4.275 1.000 1 A GLY 97.229 1
ATOM 82 O O . GLY 11 11 ? A -7.050 1.026 -3.656 1.000 1 A GLY 96.732 1
ATOM 83 N N . ALA 12 12 ? A -6.959 -0.695 -5.109 1.000 1 A ALA 97.957 1
ATOM 84 C CA . ALA 12 12 ? A -8.391 -0.677 -5.395 1.000 1 A ALA 97.722 1
ATOM 85 C C . ALA 12 12 ? A -9.221 -0.959 -4.154 1.000 1 A ALA 97.509 1
ATOM 86 O O . ALA 12 12 ? A -8.723 -1.486 -3.146 1.000 1 A ALA 97.281 1
ATOM 87 C CB . ALA 12 12 ? A -8.687 -1.709 -6.470 1.000 1 A ALA 97.498 1
ATOM 88 N N . CYS 13 13 ? A -10.494 -0.617 -4.239 1.000 1 A CYS 96.967 1
ATOM 89 C CA . CYS 13 13 ? A -11.416 -0.964 -3.165 1.000 1 A CYS 96.869 1
ATOM 90 C C . CYS 13 13 ? A -11.360 -2.449 -2.906 1.000 1 A CYS 97.400 1
ATOM 91 O O . CYS 13 13 ? A -11.376 -3.257 -3.823 1.000 1 A CYS 97.448 1
ATOM 92 C CB . CYS 13 13 ? A -12.826 -0.592 -3.517 1.000 1 A CYS 95.416 1
ATOM 93 S SG . CYS 13 13 ? A -13.110 1.119 -3.554 1.000 1 A CYS 91.137 1
ATOM 94 N N . GLY 14 14 ? A -11.369 -2.794 -1.638 1.000 1 A GLY 97.533 1
ATOM 95 C CA . GLY 14 14 ? A -11.607 -4.151 -1.203 1.000 1 A GLY 97.687 1
ATOM 96 C C . GLY 14 14 ? A -10.409 -5.074 -1.212 1.000 1 A GLY 98.269 1
ATOM 97 O O . GLY 14 14 ? A -10.565 -6.243 -0.884 1.000 1 A GLY 98.223 1
ATOM 98 N N . VAL 15 15 ? A -9.223 -4.557 -1.549 1.000 1 A VAL 98.304 1
ATOM 99 C CA . VAL 15 15 ? A -8.048 -5.426 -1.582 1.000 1 A VAL 98.591 1
ATOM 100 C C . VAL 15 15 ? A -7.503 -5.693 -0.194 1.000 1 A VAL 98.645 1
ATOM 101 O O . VAL 15 15 ? A -6.710 -6.624 -0.050 1.000 1 A VAL 98.691 1
ATOM 102 C CB . VAL 15 15 ? A -6.954 -4.835 -2.476 1.000 1 A VAL 98.664 1
ATOM 103 C CG1 . VAL 15 15 ? A -7.446 -4.637 -3.896 1.000 1 A VAL 98.684 1
ATOM 104 C CG2 . VAL 15 15 ? A -6.376 -3.562 -1.882 1.000 1 A VAL 98.798 1
ATOM 105 N N . GLY 16 16 ? A -7.897 -4.880 0.798 1.000 1 A GLY 98.513 1
ATOM 106 C CA . GLY 16 16 ? A -7.438 -5.078 2.144 1.000 1 A GLY 98.394 1
ATOM 107 C C . GLY 16 16 ? A -6.514 -4.026 2.682 1.000 1 A GLY 98.475 1
ATOM 108 O O . GLY 16 16 ? A -5.764 -4.310 3.639 1.000 1 A GLY 98.449 1
ATOM 109 N N . LYS 17 17 ? A -6.546 -2.822 2.107 1.000 1 A LYS 98.339 1
ATOM 110 C CA . LYS 17 17 ? A -5.697 -1.737 2.597 1.000 1 A LYS 98.247 1
ATOM 111 C C . LYS 17 17 ? A -5.954 -1.484 4.089 1.000 1 A LYS 98.011 1
ATOM 112 O O . LYS 17 17 ? A -5.025 -1.375 4.879 1.000 1 A LYS 98.221 1
ATOM 113 C CB . LYS 17 17 ? A -5.926 -0.460 1.803 1.000 1 A LYS 98.114 1
ATOM 114 C CG . LYS 17 17 ? A -5.620 -0.589 0.333 1.000 1 A LYS 97.794 1
ATOM 115 C CD . LYS 17 17 ? A -5.887 0.704 -0.425 1.000 1 A LYS 97.485 1
ATOM 116 C CE . LYS 17 17 ? A -7.359 1.114 -0.409 1.000 1 A LYS 97.037 1
ATOM 117 N NZ . LYS 17 17 ? A -8.227 0.134 -1.075 1.000 1 A LYS 96.876 1
ATOM 118 N N . SER 18 18 ? A -7.227 -1.364 4.445 1.000 1 A SER 97.864 1
ATOM 119 C CA . SER 18 18 ? A -7.569 -1.114 5.855 1.000 1 A SER 97.517 1
ATOM 120 C C . SER 18 18 ? A -7.249 -2.319 6.712 1.000 1 A SER 97.733 1
ATOM 121 O O . SER 18 18 ? A -6.729 -2.166 7.825 1.000 1 A SER 97.894 1
ATOM 122 C CB . SER 18 18 ? A -9.039 -0.742 5.982 1.000 1 A SER 96.832 1
ATOM 123 O OG . SER 18 18 ? A -9.297 0.456 5.296 1.000 1 A SER 93.663 1
ATOM 124 N N . ALA 19 19 ? A -7.522 -3.517 6.225 1.000 1 A ALA 97.860 1
ATOM 125 C CA . ALA 19 19 ? A -7.257 -4.701 7.023 1.000 1 A ALA 97.990 1
ATOM 126 C C . ALA 19 19 ? A -5.765 -4.854 7.317 1.000 1 A ALA 98.227 1
ATOM 127 O O . ALA 19 19 ? A -5.374 -5.203 8.433 1.000 1 A ALA 98.347 1
ATOM 128 C CB . ALA 19 19 ? A -7.777 -5.934 6.321 1.000 1 A ALA 97.878 1
ATOM 129 N N . LEU 20 20 ? A -4.923 -4.562 6.302 1.000 1 A LEU 98.179 1
ATOM 130 C CA . LEU 20 20 ? A -3.484 -4.622 6.516 1.000 1 A LEU 98.399 1
ATOM 131 C C . LEU 20 20 ? A -3.035 -3.597 7.544 1.000 1 A LEU 98.376 1
ATOM 132 O O . LEU 20 20 ? A -2.219 -3.904 8.434 1.000 1 A LEU 98.432 1
ATOM 133 C CB . LEU 20 20 ? A -2.750 -4.388 5.207 1.000 1 A LEU 98.619 1
ATOM 134 C CG . LEU 20 20 ? A -2.803 -5.545 4.230 1.000 1 A LEU 98.701 1
ATOM 135 C CD1 . LEU 20 20 ? A -1.984 -6.710 4.757 1.000 1 A LEU 98.708 1
ATOM 136 C CD2 . LEU 20 20 ? A -2.300 -5.114 2.849 1.000 1 A LEU 98.743 1
ATOM 137 N N . THR 21 21 ? A -3.572 -2.382 7.437 1.000 1 A THR 98.287 1
ATOM 138 C CA . THR 21 21 ? A -3.156 -1.302 8.329 1.000 1 A THR 98.104 1
ATOM 139 C C . THR 21 21 ? A -3.569 -1.606 9.757 1.000 1 A THR 98.017 1
ATOM 140 O O . THR 21 21 ? A -2.769 -1.433 10.683 1.000 1 A THR 98.088 1
ATOM 141 C CB . THR 21 21 ? A -3.759 0.019 7.858 1.000 1 A THR 97.998 1
ATOM 142 O OG1 . THR 21 21 ? A -3.307 0.274 6.526 1.000 1 A THR 97.847 1
ATOM 143 C CG2 . THR 21 21 ? A -3.350 1.156 8.757 1.000 1 A THR 97.858 1
ATOM 144 N N . ILE 22 22 ? A -4.785 -2.065 9.940 1.000 1 A ILE 97.649 1
ATOM 145 C CA . ILE 22 22 ? A -5.272 -2.345 11.288 1.000 1 A ILE 97.318 1
ATOM 146 C C . ILE 22 22 ? A -4.552 -3.545 11.880 1.000 1 A ILE 97.628 1
ATOM 147 O O . ILE 22 22 ? A -4.255 -3.564 13.084 1.000 1 A ILE 97.847 1
ATOM 148 C CB . ILE 22 22 ? A -6.803 -2.494 11.278 1.000 1 A ILE 96.725 1
ATOM 149 C CG1 . ILE 22 22 ? A -7.413 -1.152 10.908 1.000 1 A ILE 96.204 1
ATOM 150 C CG2 . ILE 22 22 ? A -7.321 -2.962 12.635 1.000 1 A ILE 95.631 1
ATOM 151 C CD1 . ILE 22 22 ? A -8.873 -1.231 10.515 1.000 1 A ILE 93.955 1
ATOM 152 N N . GLN 23 23 ? A -4.204 -4.559 11.067 1.000 1 A GLN 97.942 1
ATOM 153 C CA . GLN 23 23 ? A -3.366 -5.642 11.591 1.000 1 A GLN 98.049 1
ATOM 154 C C . GLN 23 23 ? A -2.030 -5.122 12.096 1.000 1 A GLN 98.130 1
ATOM 155 O O . GLN 23 23 ? A -1.590 -5.530 13.177 1.000 1 A GLN 98.082 1
ATOM 156 C CB . GLN 23 23 ? A -3.153 -6.719 10.533 1.000 1 A GLN 97.948 1
ATOM 157 C CG . GLN 23 23 ? A -4.246 -7.772 10.581 1.000 1 A GLN 96.111 1
ATOM 158 C CD . GLN 23 23 ? A -4.012 -8.796 11.656 1.000 1 A GLN 97.671 1
ATOM 159 O OE1 . GLN 23 23 ? A -3.370 -8.565 12.680 1.000 1 A GLN 97.214 1
ATOM 160 N NE2 . GLN 23 23 ? A -4.575 -9.987 11.454 1.000 1 A GLN 96.875 1
ATOM 161 N N . LEU 24 24 ? A -1.414 -4.225 11.327 1.000 1 A LEU 98.143 1
ATOM 162 C CA . LEU 24 24 ? A -0.131 -3.672 11.778 1.000 1 A LEU 98.183 1
ATOM 163 C C . LEU 24 24 ? A -0.268 -2.872 13.064 1.000 1 A LEU 98.011 1
ATOM 164 O O . LEU 24 24 ? A 0.523 -3.011 13.988 1.000 1 A LEU 97.838 1
ATOM 165 C CB . LEU 24 24 ? A 0.452 -2.773 10.692 1.000 1 A LEU 98.307 1
ATOM 166 C CG . LEU 24 24 ? A 1.819 -2.223 11.044 1.000 1 A LEU 98.209 1
ATOM 167 C CD1 . LEU 24 24 ? A 2.914 -3.195 10.587 1.000 1 A LEU 97.929 1
ATOM 168 C CD2 . LEU 24 24 ? A 2.019 -0.871 10.390 1.000 1 A LEU 98.046 1
ATOM 169 N N . ILE 25 25 ? A -1.307 -2.018 13.127 1.000 1 A ILE 97.735 1
ATOM 170 C CA . ILE 25 25 ? A -1.448 -1.082 14.223 1.000 1 A ILE 97.124 1
ATOM 171 C C . ILE 25 25 ? A -2.004 -1.747 15.474 1.000 1 A ILE 96.847 1
ATOM 172 O O . ILE 25 25 ? A -1.560 -1.476 16.588 1.000 1 A ILE 96.493 1
ATOM 173 C CB . ILE 25 25 ? A -2.340 0.092 13.810 1.000 1 A ILE 96.311 1
ATOM 174 C CG1 . ILE 25 25 ? A -1.745 0.802 12.586 1.000 1 A ILE 93.654 1
ATOM 175 C CG2 . ILE 25 25 ? A -2.566 1.057 14.951 1.000 1 A ILE 91.745 1
ATOM 176 C CD1 . ILE 25 25 ? A -0.375 1.380 12.852 1.000 1 A ILE 87.456 1
ATOM 177 N N . GLN 26 26 ? A -3.034 -2.582 15.279 1.000 1 A GLN 97.146 1
ATOM 178 C CA . GLN 26 26 ? A -3.822 -3.100 16.406 1.000 1 A GLN 96.549 1
ATOM 179 C C . GLN 26 26 ? A -3.746 -4.615 16.593 1.000 1 A GLN 96.873 1
ATOM 180 O O . GLN 26 26 ? A -4.263 -5.121 17.568 1.000 1 A GLN 96.083 1
ATOM 181 C CB . GLN 26 26 ? A -5.275 -2.651 16.266 1.000 1 A GLN 95.325 1
ATOM 182 C CG . GLN 26 26 ? A -5.421 -1.139 16.299 1.000 1 A GLN 90.622 1
ATOM 183 C CD . GLN 26 26 ? A -6.848 -0.693 16.270 1.000 1 A GLN 84.264 1
ATOM 184 O OE1 . GLN 26 26 ? A -7.766 -1.489 16.458 1.000 1 A GLN 75.313 1
ATOM 185 N NE2 . GLN 26 26 ? A -7.068 0.608 16.073 1.000 1 A GLN 73.922 1
ATOM 186 N N . ASN 27 27 ? A -3.080 -5.297 15.642 1.000 1 A ASN 97.281 1
ATOM 187 C CA . ASN 27 27 ? A -2.871 -6.733 15.756 1.000 1 A ASN 97.065 1
ATOM 188 C C . ASN 27 27 ? A -4.179 -7.505 15.882 1.000 1 A ASN 97.270 1
ATOM 189 O O . ASN 27 27 ? A -4.307 -8.411 16.679 1.000 1 A ASN 96.206 1
ATOM 190 C CB . ASN 27 27 ? A -1.940 -7.060 16.932 1.000 1 A ASN 96.198 1
ATOM 191 C CG . ASN 27 27 ? A -0.534 -6.584 16.683 1.000 1 A ASN 94.154 1
ATOM 192 O OD1 . ASN 27 27 ? A 0.217 -7.247 15.959 1.000 1 A ASN 83.345 1
ATOM 193 N ND2 . ASN 27 27 ? A -0.164 -5.454 17.253 1.000 1 A ASN 80.275 1
ATOM 194 N N . HIS 28 28 ? A -5.145 -7.112 15.034 1.000 1 A HIS 97.222 1
ATOM 195 C CA . HIS 28 28 ? A -6.359 -7.888 14.896 1.000 1 A HIS 96.697 1
ATOM 196 C C . HIS 28 28 ? A -6.917 -7.748 13.492 1.000 1 A HIS 97.147 1
ATOM 197 O O . HIS 28 28 ? A -6.590 -6.778 12.763 1.000 1 A HIS 96.634 1
ATOM 198 C CB . HIS 28 28 ? A -7.421 -7.492 15.930 1.000 1 A HIS 94.676 1
ATOM 199 C CG . HIS 28 28 ? A -7.992 -6.143 15.751 1.000 1 A HIS 89.543 1
ATOM 200 N ND1 . HIS 28 28 ? A -9.214 -5.920 15.141 1.000 1 A HIS 79.665 1
ATOM 201 C CD2 . HIS 28 28 ? A -7.515 -4.942 16.110 1.000 1 A HIS 81.211 1
ATOM 202 C CE1 . HIS 28 28 ? A -9.455 -4.623 15.128 1.000 1 A HIS 80.715 1
ATOM 203 N NE2 . HIS 28 28 ? A -8.451 -4.003 15.717 1.000 1 A HIS 79.956 1
ATOM 204 N N . PHE 29 29 ? A -7.680 -8.744 13.054 1.000 1 A PHE 97.740 1
ATOM 205 C CA . PHE 29 29 ? A -8.250 -8.756 11.712 1.000 1 A PHE 97.694 1
ATOM 206 C C . PHE 29 29 ? A -9.651 -8.173 11.730 1.000 1 A PHE 96.811 1
ATOM 207 O O . PHE 29 29 ? A -10.490 -8.593 12.520 1.000 1 A PHE 96.149 1
ATOM 208 C CB . PHE 29 29 ? A -8.310 -10.197 11.186 1.000 1 A PHE 97.463 1
ATOM 209 C CG . PHE 29 29 ? A -8.962 -10.296 9.829 1.000 1 A PHE 97.723 1
ATOM 210 C CD1 . PHE 29 29 ? A -8.456 -9.567 8.768 1.000 1 A PHE 97.819 1
ATOM 211 C CD2 . PHE 29 29 ? A -10.053 -11.131 9.615 1.000 1 A PHE 97.331 1
ATOM 212 C CE1 . PHE 29 29 ? A -9.048 -9.642 7.529 1.000 1 A PHE 97.382 1
ATOM 213 C CE2 . PHE 29 29 ? A -10.642 -11.207 8.379 1.000 1 A PHE 96.900 1
ATOM 214 C CZ . PHE 29 29 ? A -10.142 -10.453 7.333 1.000 1 A PHE 97.183 1
ATOM 215 N N . VAL 30 30 ? A -9.873 -7.191 10.857 1.000 1 A VAL 94.962 1
ATOM 216 C CA . VAL 30 30 ? A -11.159 -6.541 10.719 1.000 1 A VAL 92.812 1
ATOM 217 C C . VAL 30 30 ? A -11.880 -7.170 9.536 1.000 1 A VAL 92.433 1
ATOM 218 O O . VAL 30 30 ? A -11.452 -7.053 8.399 1.000 1 A VAL 91.094 1
ATOM 219 C CB . VAL 30 30 ? A -10.971 -5.037 10.518 1.000 1 A VAL 89.456 1
ATOM 220 C CG1 . VAL 30 30 ? A -10.287 -4.430 11.735 1.000 1 A VAL 84.737 1
ATOM 221 C CG2 . VAL 30 30 ? A -12.303 -4.339 10.237 1.000 1 A VAL 82.487 1
ATOM 222 N N . ASP 31 31 ? A -13.009 -7.841 9.801 1.000 1 A ASP 90.643 1
ATOM 223 C CA . ASP 31 31 ? A -13.747 -8.540 8.757 1.000 1 A ASP 89.713 1
ATOM 224 C C . ASP 31 31 ? A -14.509 -7.577 7.872 1.000 1 A ASP 89.323 1
ATOM 225 O O . ASP 31 31 ? A -14.715 -7.855 6.702 1.000 1 A ASP 84.395 1
ATOM 226 C CB . ASP 31 31 ? A -14.692 -9.563 9.400 1.000 1 A ASP 86.060 1
ATOM 227 C CG . ASP 31 31 ? A -15.318 -10.509 8.384 1.000 1 A ASP 81.816 1
ATOM 228 O OD1 . ASP 31 31 ? A -14.551 -11.106 7.615 1.000 1 A ASP 77.830 1
ATOM 229 O OD2 . ASP 31 31 ? A -16.555 -10.668 8.388 1.000 1 A ASP 78.359 1
ATOM 230 N N . GLU 32 32 ? A -14.959 -6.470 8.429 1.000 1 A GLU 89.262 1
ATOM 231 C CA . GLU 32 32 ? A -15.768 -5.497 7.695 1.000 1 A GLU 87.857 1
ATOM 232 C C . GLU 32 32 ? A -15.374 -4.118 8.212 1.000 1 A GLU 85.706 1
ATOM 233 O O . GLU 32 32 ? A -15.602 -3.815 9.377 1.000 1 A GLU 80.072 1
ATOM 234 C CB . GLU 32 32 ? A -17.249 -5.772 7.933 1.000 1 A GLU 85.720 1
ATOM 235 C CG . GLU 32 32 ? A -18.178 -4.887 7.131 1.000 1 A GLU 75.194 1
ATOM 236 C CD . GLU 32 32 ? A -19.633 -5.274 7.271 1.000 1 A GLU 66.958 1
ATOM 237 O OE1 . GLU 32 32 ? A -19.912 -6.353 7.853 1.000 1 A GLU 62.773 1
ATOM 238 O OE2 . GLU 32 32 ? A -20.503 -4.524 6.783 1.000 1 A GLU 59.501 1
ATOM 239 N N . TYR 33 33 ? A -14.750 -3.323 7.341 1.000 1 A TYR 86.541 1
ATOM 240 C CA . TYR 33 33 ? A -14.276 -1.976 7.699 1.000 1 A TYR 85.559 1
ATOM 241 C C . TYR 33 33 ? A -14.837 -1.035 6.655 1.000 1 A TYR 86.752 1
ATOM 242 O O . TYR 33 33 ? A -14.835 -1.317 5.448 1.000 1 A TYR 85.528 1
ATOM 243 C CB . TYR 33 33 ? A -12.747 -1.935 7.691 1.000 1 A TYR 81.569 1
ATOM 244 C CG . TYR 33 33 ? A -12.182 -0.626 8.231 1.000 1 A TYR 79.829 1
ATOM 245 C CD1 . TYR 33 33 ? A -11.940 -0.473 9.571 1.000 1 A TYR 75.739 1
ATOM 246 C CD2 . TYR 33 33 ? A -11.888 0.418 7.371 1.000 1 A TYR 74.695 1
ATOM 247 C CE1 . TYR 33 33 ? A -11.385 0.680 10.069 1.000 1 A TYR 72.307 1
ATOM 248 C CE2 . TYR 33 33 ? A -11.362 1.588 7.847 1.000 1 A TYR 72.112 1
ATOM 249 C CZ . TYR 33 33 ? A -11.115 1.718 9.196 1.000 1 A TYR 73.539 1
ATOM 250 O OH . TYR 33 33 ? A -10.559 2.883 9.679 1.000 1 A TYR 68.518 1
ATOM 251 N N . ASP 34 34 ? A -15.367 0.099 7.104 1.000 1 A ASP 88.244 1
ATOM 252 C CA . ASP 34 34 ? A -16.028 1.059 6.223 1.000 1 A ASP 88.536 1
ATOM 253 C C . ASP 34 34 ? A -15.126 1.431 5.073 1.000 1 A ASP 90.142 1
ATOM 254 O O . ASP 34 34 ? A -14.049 1.981 5.278 1.000 1 A ASP 89.829 1
ATOM 255 C CB . ASP 34 34 ? A -16.432 2.299 7.031 1.000 1 A ASP 86.619 1
ATOM 256 C CG . ASP 34 34 ? A -17.310 3.263 6.243 1.000 1 A ASP 85.438 1
ATOM 257 O OD1 . ASP 34 34 ? A -17.226 3.304 5.008 1.000 1 A ASP 83.619 1
ATOM 258 O OD2 . ASP 34 34 ? A -18.073 3.983 6.884 1.000 1 A ASP 82.599 1
ATOM 259 N N . PRO 35 35 ? A -15.523 1.146 3.820 1.000 1 A PRO 85.544 1
ATOM 260 C CA . PRO 35 35 ? A -14.610 1.409 2.714 1.000 1 A PRO 87.840 1
ATOM 261 C C . PRO 35 35 ? A -14.479 2.871 2.393 1.000 1 A PRO 89.049 1
ATOM 262 O O . PRO 35 35 ? A -13.646 3.237 1.556 1.000 1 A PRO 87.740 1
ATOM 263 C CB . PRO 35 35 ? A -15.257 0.662 1.543 1.000 1 A PRO 84.645 1
ATOM 264 C CG . PRO 35 35 ? A -16.707 0.682 1.881 1.000 1 A PRO 84.223 1
ATOM 265 C CD . PRO 35 35 ? A -16.782 0.552 3.382 1.000 1 A PRO 86.604 1
ATOM 266 N N . THR 36 36 ? A -15.282 3.747 2.995 1.000 1 A THR 88.453 1
ATOM 267 C CA . THR 36 36 ? A -15.193 5.191 2.746 1.000 1 A THR 87.349 1
ATOM 268 C C . THR 36 36 ? A -14.304 5.920 3.729 1.000 1 A THR 89.234 1
ATOM 269 O O . THR 36 36 ? A -14.052 7.104 3.543 1.000 1 A THR 87.836 1
ATOM 270 C CB . THR 36 36 ? A -16.587 5.830 2.775 1.000 1 A THR 83.362 1
ATOM 271 O OG1 . THR 36 36 ? A -17.089 5.835 4.125 1.000 1 A THR 78.781 1
ATOM 272 C CG2 . THR 36 36 ? A -17.568 5.066 1.902 1.000 1 A THR 79.615 1
ATOM 273 N N . ILE 37 37 ? A -13.825 5.233 4.770 1.000 1 A ILE 91.219 1
ATOM 274 C CA . ILE 37 37 ? A -13.039 5.909 5.788 1.000 1 A ILE 90.293 1
ATOM 275 C C . ILE 37 37 ? A -11.577 5.958 5.366 1.000 1 A ILE 90.798 1
ATOM 276 O O . ILE 37 37 ? A -10.931 4.924 5.216 1.000 1 A ILE 89.891 1
ATOM 277 C CB . ILE 37 37 ? A -13.148 5.210 7.152 1.000 1 A ILE 87.758 1
ATOM 278 C CG1 . ILE 37 37 ? A -14.586 5.318 7.649 1.000 1 A ILE 87.301 1
ATOM 279 C CG2 . ILE 37 37 ? A -12.186 5.825 8.187 1.000 1 A ILE 86.718 1
ATOM 280 C CD1 . ILE 37 37 ? A -14.834 4.580 8.921 1.000 1 A ILE 84.027 1
ATOM 281 N N . GLU 38 38 ? A -11.075 7.163 5.125 1.000 1 A GLU 91.708 1
ATOM 282 C CA . GLU 38 38 ? A -9.666 7.382 4.856 1.000 1 A GLU 91.859 1
ATOM 283 C C . GLU 38 38 ? A -9.092 8.166 6.007 1.000 1 A GLU 91.216 1
ATOM 284 O O . GLU 38 38 ? A -9.549 9.254 6.322 1.000 1 A GLU 88.718 1
ATOM 285 C CB . GLU 38 38 ? A -9.474 8.133 3.542 1.000 1 A GLU 90.590 1
ATOM 286 C CG . GLU 38 38 ? A -8.044 8.518 3.275 1.000 1 A GLU 88.776 1
ATOM 287 C CD . GLU 38 38 ? A -7.839 9.100 1.902 1.000 1 A GLU 89.099 1
ATOM 288 O OE1 . GLU 38 38 ? A -8.168 8.399 0.918 1.000 1 A GLU 86.114 1
ATOM 289 O OE2 . GLU 38 38 ? A -7.379 10.260 1.806 1.000 1 A GLU 85.425 1
ATOM 290 N N . ASP 39 39 ? A -8.092 7.597 6.676 1.000 1 A ASP 91.965 1
ATOM 291 C CA . ASP 39 39 ? A -7.504 8.248 7.814 1.000 1 A ASP 91.390 1
ATOM 292 C C . ASP 39 39 ? A -6.055 7.797 7.985 1.000 1 A ASP 92.589 1
ATOM 293 O O . ASP 39 39 ? A -5.588 6.913 7.289 1.000 1 A ASP 92.376 1
ATOM 294 C CB . ASP 39 39 ? A -8.310 7.955 9.095 1.000 1 A ASP 89.455 1
ATOM 295 C CG . ASP 39 39 ? A -8.193 9.016 10.167 1.000 1 A ASP 83.908 1
ATOM 296 O OD1 . ASP 39 39 ? A -7.408 9.970 9.978 1.000 1 A ASP 80.543 1
ATOM 297 O OD2 . ASP 39 39 ? A -8.865 8.877 11.216 1.000 1 A ASP 78.243 1
ATOM 298 N N . SER 40 40 ? A -5.370 8.464 8.886 1.000 1 A SER 93.417 1
ATOM 299 C CA . SER 40 40 ? A -3.964 8.196 9.138 1.000 1 A SER 93.300 1
ATOM 300 C C . SER 40 40 ? A -3.808 7.628 10.532 1.000 1 A SER 94.002 1
ATOM 301 O O . SER 40 40 ? A -4.619 7.855 11.427 1.000 1 A SER 92.450 1
ATOM 302 C CB . SER 40 40 ? A -3.105 9.444 8.970 1.000 1 A SER 90.716 1
ATOM 303 O OG . SER 40 40 ? A -3.557 10.481 9.810 1.000 1 A SER 85.870 1
ATOM 304 N N . TYR 41 41 ? A -2.705 6.868 10.709 1.000 1 A TYR 95.870 1
ATOM 305 C CA . TYR 41 41 ? A -2.465 6.119 11.924 1.000 1 A TYR 95.733 1
ATOM 306 C C . TYR 41 41 ? A -1.004 6.226 12.250 1.000 1 A TYR 96.249 1
ATOM 307 O O . TYR 41 41 ? A -0.161 6.304 11.377 1.000 1 A TYR 96.085 1
ATOM 308 C CB . TYR 41 41 ? A -2.882 4.660 11.767 1.000 1 A TYR 95.278 1
ATOM 309 C CG . TYR 41 41 ? A -4.320 4.462 11.413 1.000 1 A TYR 93.222 1
ATOM 310 C CD1 . TYR 41 41 ? A -5.257 4.181 12.381 1.000 1 A TYR 91.271 1
ATOM 311 C CD2 . TYR 41 41 ? A -4.748 4.586 10.097 1.000 1 A TYR 92.414 1
ATOM 312 C CE1 . TYR 41 41 ? A -6.581 4.013 12.074 1.000 1 A TYR 88.564 1
ATOM 313 C CE2 . TYR 41 41 ? A -6.078 4.396 9.764 1.000 1 A TYR 90.873 1
ATOM 314 C CZ . TYR 41 41 ? A -6.982 4.106 10.764 1.000 1 A TYR 87.979 1
ATOM 315 O OH . TYR 41 41 ? A -8.332 3.940 10.438 1.000 1 A TYR 84.570 1
ATOM 316 N N . ARG 42 42 ? A -0.710 6.229 13.562 1.000 1 A ARG 96.262 1
ATOM 317 C CA . ARG 42 42 ? A 0.670 6.303 14.001 1.000 1 A ARG 96.371 1
ATOM 318 C C . ARG 42 42 ? A 0.998 4.991 14.711 1.000 1 A ARG 96.724 1
ATOM 319 O O . ARG 42 42 ? A 0.171 4.448 15.427 1.000 1 A ARG 95.608 1
ATOM 320 C CB . ARG 42 42 ? A 0.907 7.461 14.981 1.000 1 A ARG 94.661 1
ATOM 321 C CG . ARG 42 42 ? A 1.011 8.874 14.419 1.000 1 A ARG 84.124 1
ATOM 322 C CD . ARG 42 42 ? A -0.262 9.404 13.770 1.000 1 A ARG 78.657 1
ATOM 323 N NE . ARG 42 42 ? A -1.441 9.133 14.629 1.000 1 A ARG 73.623 1
ATOM 324 C CZ . ARG 42 42 ? A -2.656 9.042 14.170 1.000 1 A ARG 67.580 1
ATOM 325 N NH1 . ARG 42 42 ? A -3.645 8.781 15.031 1.000 1 A ARG 60.978 1
ATOM 326 N NH2 . ARG 42 42 ? A -2.917 9.148 12.873 1.000 1 A ARG 58.514 1
ATOM 327 N N . LYS 43 43 ? A 2.215 4.487 14.520 1.000 1 A LYS 96.589 1
ATOM 328 C CA . LYS 43 43 ? A 2.661 3.238 15.179 1.000 1 A LYS 96.796 1
ATOM 329 C C . LYS 43 43 ? A 4.153 3.314 15.426 1.000 1 A LYS 97.055 1
ATOM 330 O O . LYS 43 43 ? A 4.928 3.499 14.487 1.000 1 A LYS 97.038 1
ATOM 331 C CB . LYS 43 43 ? A 2.349 2.031 14.296 1.000 1 A LYS 96.144 1
ATOM 332 C CG . LYS 43 43 ? A 2.818 0.687 14.842 1.000 1 A LYS 94.915 1
ATOM 333 C CD . LYS 43 43 ? A 2.006 0.266 16.059 1.000 1 A LYS 92.472 1
ATOM 334 C CE . LYS 43 43 ? A 2.261 -1.211 16.375 1.000 1 A LYS 91.106 1
ATOM 335 N NZ . LYS 43 43 ? A 1.359 -1.647 17.470 1.000 1 A LYS 87.080 1
ATOM 336 N N . GLN 44 44 ? A 4.540 3.185 16.681 1.000 1 A GLN 97.488 1
ATOM 337 C CA . GLN 44 44 ? A 5.939 3.087 17.007 1.000 1 A GLN 97.371 1
ATOM 338 C C . GLN 44 44 ? A 6.378 1.639 16.861 1.000 1 A GLN 97.090 1
ATOM 339 O O . GLN 44 44 ? A 5.751 0.743 17.416 1.000 1 A GLN 95.995 1
ATOM 340 C CB . GLN 44 44 ? A 6.196 3.594 18.426 1.000 1 A GLN 96.521 1
ATOM 341 C CG . GLN 44 44 ? A 7.646 3.558 18.818 1.000 1 A GLN 91.956 1
ATOM 342 C CD . GLN 44 44 ? A 7.870 4.024 20.237 1.000 1 A GLN 87.903 1
ATOM 343 O OE1 . GLN 44 44 ? A 7.506 5.145 20.598 1.000 1 A GLN 79.891 1
ATOM 344 N NE2 . GLN 44 44 ? A 8.490 3.169 21.039 1.000 1 A GLN 78.835 1
ATOM 345 N N . VAL 45 45 ? A 7.424 1.411 16.073 1.000 1 A VAL 96.881 1
ATOM 346 C CA . VAL 45 45 ? A 7.920 0.066 15.809 1.000 1 A VAL 96.459 1
ATOM 347 C C . VAL 45 45 ? A 9.436 0.079 15.908 1.000 1 A VAL 96.304 1
ATOM 348 O O . VAL 45 45 ? A 10.056 1.143 15.893 1.000 1 A VAL 95.579 1
ATOM 349 C CB . VAL 45 45 ? A 7.498 -0.447 14.421 1.000 1 A VAL 95.329 1
ATOM 350 C CG1 . VAL 45 45 ? A 5.986 -0.559 14.327 1.000 1 A VAL 94.731 1
ATOM 351 C CG2 . VAL 45 45 ? A 8.076 0.436 13.314 1.000 1 A VAL 94.313 1
ATOM 352 N N . VAL 46 46 ? A 10.007 -1.100 16.037 1.000 1 A VAL 96.002 1
ATOM 353 C CA . VAL 46 46 ? A 11.458 -1.270 16.021 1.000 1 A VAL 96.215 1
ATOM 354 C C . VAL 46 46 ? A 11.789 -2.050 14.742 1.000 1 A VAL 96.790 1
ATOM 355 O O . VAL 46 46 ? A 11.351 -3.191 14.578 1.000 1 A VAL 96.234 1
ATOM 356 C CB . VAL 46 46 ? A 11.967 -2.009 17.245 1.000 1 A VAL 94.834 1
ATOM 357 C CG1 . VAL 46 46 ? A 11.579 -1.265 18.506 1.000 1 A VAL 93.463 1
ATOM 358 C CG2 . VAL 46 46 ? A 13.464 -2.194 17.184 1.000 1 A VAL 94.021 1
ATOM 359 N N . ILE 47 47 ? A 12.545 -1.428 13.844 1.000 1 A ILE 97.006 1
ATOM 360 C CA . ILE 47 47 ? A 12.913 -2.040 12.580 1.000 1 A ILE 97.278 1
ATOM 361 C C . ILE 47 47 ? A 14.430 -2.048 12.508 1.000 1 A ILE 97.086 1
ATOM 362 O O . ILE 47 47 ? A 15.054 -0.986 12.530 1.000 1 A ILE 96.509 1
ATOM 363 C CB . ILE 47 47 ? A 12.322 -1.269 11.382 1.000 1 A ILE 97.440 1
ATOM 364 C CG1 . ILE 47 47 ? A 10.806 -1.191 11.513 1.000 1 A ILE 97.017 1
ATOM 365 C CG2 . ILE 47 47 ? A 12.732 -1.949 10.072 1.000 1 A ILE 97.211 1
ATOM 366 C CD1 . ILE 47 47 ? A 10.146 -0.336 10.448 1.000 1 A ILE 96.438 1
ATOM 367 N N . ASP 48 48 ? A 15.022 -3.244 12.428 1.000 1 A ASP 97.256 1
ATOM 368 C CA . ASP 48 48 ? A 16.472 -3.385 12.375 1.000 1 A ASP 96.697 1
ATOM 369 C C . ASP 48 48 ? A 17.138 -2.598 13.491 1.000 1 A ASP 95.909 1
ATOM 370 O O . ASP 48 48 ? A 18.164 -1.950 13.298 1.000 1 A ASP 94.321 1
ATOM 371 C CB . ASP 48 48 ? A 17.003 -2.933 11.010 1.000 1 A ASP 96.348 1
ATOM 372 C CG . ASP 48 48 ? A 16.354 -3.696 9.875 1.000 1 A ASP 96.547 1
ATOM 373 O OD1 . ASP 48 48 ? A 16.112 -4.915 10.004 1.000 1 A ASP 95.324 1
ATOM 374 O OD2 . ASP 48 48 ? A 16.094 -3.065 8.816 1.000 1 A ASP 94.849 1
ATOM 375 N N . GLY 49 49 ? A 16.507 -2.655 14.677 1.000 1 A GLY 96.087 1
ATOM 376 C CA . GLY 49 49 ? A 17.060 -2.033 15.856 1.000 1 A GLY 94.563 1
ATOM 377 C C . GLY 49 49 ? A 16.743 -0.558 16.037 1.000 1 A GLY 94.619 1
ATOM 378 O O . GLY 49 49 ? A 17.067 -0.003 17.099 1.000 1 A GLY 93.161 1
ATOM 379 N N . GLU 50 50 ? A 16.118 0.062 15.055 1.000 1 A GLU 94.180 1
ATOM 380 C CA . GLU 50 50 ? A 15.817 1.501 15.124 1.000 1 A GLU 94.072 1
ATOM 381 C C . GLU 50 50 ? A 14.359 1.680 15.538 1.000 1 A GLU 94.920 1
ATOM 382 O O . GLU 50 50 ? A 13.436 1.255 14.822 1.000 1 A GLU 94.906 1
ATOM 383 C CB . GLU 50 50 ? A 16.036 2.155 13.773 1.000 1 A GLU 91.804 1
ATOM 384 C CG . GLU 50 50 ? A 15.719 3.641 13.761 1.000 1 A GLU 89.152 1
ATOM 385 C CD . GLU 50 50 ? A 15.922 4.250 12.381 1.000 1 A GLU 86.924 1
ATOM 386 O OE1 . GLU 50 50 ? A 15.238 3.793 11.417 1.000 1 A GLU 78.728 1
ATOM 387 O OE2 . GLU 50 50 ? A 16.757 5.185 12.236 1.000 1 A GLU 77.472 1
ATOM 388 N N . THR 51 51 ? A 14.105 2.329 16.668 1.000 1 A THR 96.061 1
ATOM 389 C CA . THR 51 51 ? A 12.747 2.694 17.048 1.000 1 A THR 96.081 1
ATOM 390 C C . THR 51 51 ? A 12.282 3.803 16.108 1.000 1 A THR 96.080 1
ATOM 391 O O . THR 51 51 ? A 12.896 4.865 16.023 1.000 1 A THR 94.489 1
ATOM 392 C CB . THR 51 51 ? A 12.701 3.161 18.507 1.000 1 A THR 95.340 1
ATOM 393 O OG1 . THR 51 51 ? A 13.098 2.062 19.358 1.000 1 A THR 92.670 1
ATOM 394 C CG2 . THR 51 51 ? A 11.277 3.557 18.872 1.000 1 A THR 93.190 1
ATOM 395 N N . SER 52 52 ? A 11.183 3.531 15.394 1.000 1 A SER 95.907 1
ATOM 396 C CA . SER 52 52 ? A 10.718 4.395 14.329 1.000 1 A SER 95.777 1
ATOM 397 C C . SER 52 52 ? A 9.244 4.656 14.503 1.000 1 A SER 96.642 1
ATOM 398 O O . SER 52 52 ? A 8.496 3.792 14.960 1.000 1 A SER 96.376 1
ATOM 399 C CB . SER 52 52 ? A 10.951 3.727 12.966 1.000 1 A SER 93.046 1
ATOM 400 O OG . SER 52 52 ? A 12.306 3.374 12.780 1.000 1 A SER 85.179 1
ATOM 401 N N . LEU 53 53 ? A 8.810 5.843 14.135 1.000 1 A LEU 97.238 1
ATOM 402 C CA . LEU 53 53 ? A 7.413 6.186 14.103 1.000 1 A LEU 97.594 1
ATOM 403 C C . LEU 53 53 ? A 6.906 6.064 12.671 1.000 1 A LEU 97.844 1
ATOM 404 O O . LEU 53 53 ? A 7.348 6.792 11.780 1.000 1 A LEU 97.481 1
ATOM 405 C CB . LEU 53 53 ? A 7.169 7.608 14.617 1.000 1 A LEU 96.951 1
ATOM 406 C CG . LEU 53 53 ? A 5.705 8.020 14.629 1.000 1 A LEU 94.585 1
ATOM 407 C CD1 . LEU 53 53 ? A 4.930 7.130 15.613 1.000 1 A LEU 93.236 1
ATOM 408 C CD2 . LEU 53 53 ? A 5.566 9.491 14.971 1.000 1 A LEU 92.731 1
ATOM 409 N N . LEU 54 54 ? A 5.972 5.108 12.457 1.000 1 A LEU 97.911 1
ATOM 410 C CA . LEU 54 54 ? A 5.329 4.978 11.148 1.000 1 A LEU 98.084 1
ATOM 411 C C . LEU 54 54 ? A 4.079 5.826 11.140 1.000 1 A LEU 97.913 1
ATOM 412 O O . LEU 54 54 ? A 3.201 5.680 11.999 1.000 1 A LEU 97.671 1
ATOM 413 C CB . LEU 54 54 ? A 4.969 3.519 10.892 1.000 1 A LEU 98.095 1
ATOM 414 C CG . LEU 54 54 ? A 6.076 2.487 11.056 1.000 1 A LEU 97.951 1
ATOM 415 C CD1 . LEU 54 54 ? A 7.330 2.892 10.305 1.000 1 A LEU 97.867 1
ATOM 416 C CD2 . LEU 54 54 ? A 5.595 1.133 10.587 1.000 1 A LEU 97.943 1
ATOM 417 N N . ASP 55 55 ? A 3.989 6.747 10.179 1.000 1 A ASP 97.675 1
ATOM 418 C CA . ASP 55 55 ? A 2.810 7.568 9.982 1.000 1 A ASP 97.278 1
ATOM 419 C C . ASP 55 55 ? A 2.190 7.068 8.703 1.000 1 A ASP 97.319 1
ATOM 420 O O . ASP 55 55 ? A 2.684 7.307 7.613 1.000 1 A ASP 97.087 1
ATOM 421 C CB . ASP 55 55 ? A 3.201 9.044 9.897 1.000 1 A ASP 95.981 1
ATOM 422 C CG . ASP 55 55 ? A 2.017 9.964 10.031 1.000 1 A ASP 94.016 1
ATOM 423 O OD1 . ASP 55 55 ? A 0.859 9.474 10.014 1.000 1 A ASP 91.632 1
ATOM 424 O OD2 . ASP 55 55 ? A 2.228 11.196 10.180 1.000 1 A ASP 89.183 1
ATOM 425 N N . ILE 56 56 ? A 1.065 6.320 8.831 1.000 1 A ILE 97.325 1
ATOM 426 C CA . ILE 56 56 ? A 0.518 5.505 7.765 1.000 1 A ILE 97.422 1
ATOM 427 C C . ILE 56 56 ? A -0.807 6.081 7.311 1.000 1 A ILE 96.745 1
ATOM 428 O O . ILE 56 56 ? A -1.755 6.185 8.112 1.000 1 A ILE 96.620 1
ATOM 429 C CB . ILE 56 56 ? A 0.360 4.043 8.211 1.000 1 A ILE 97.774 1
ATOM 430 C CG1 . ILE 56 56 ? A 1.699 3.464 8.640 1.000 1 A ILE 97.040 1
ATOM 431 C CG2 . ILE 56 56 ? A -0.261 3.192 7.090 1.000 1 A ILE 97.688 1
ATOM 432 C CD1 . ILE 56 56 ? A 1.580 2.206 9.445 1.000 1 A ILE 93.850 1
ATOM 433 N N . LEU 57 57 ? A -0.913 6.401 6.024 1.000 1 A LEU 96.562 1
ATOM 434 C CA . LEU 57 57 ? A -2.171 6.826 5.435 1.000 1 A LEU 95.993 1
ATOM 435 C C . LEU 57 57 ? A -2.833 5.638 4.772 1.000 1 A LEU 96.187 1
ATOM 436 O O . LEU 57 57 ? A -2.269 5.019 3.873 1.000 1 A LEU 96.259 1
ATOM 437 C CB . LEU 57 57 ? A -1.951 7.948 4.415 1.000 1 A LEU 94.690 1
ATOM 438 C CG . LEU 57 57 ? A -3.246 8.375 3.686 1.000 1 A LEU 92.893 1
ATOM 439 C CD1 . LEU 57 57 ? A -4.228 8.963 4.688 1.000 1 A LEU 91.461 1
ATOM 440 C CD2 . LEU 57 57 ? A -2.928 9.378 2.587 1.000 1 A LEU 90.857 1
ATOM 441 N N . ASP 58 58 ? A -4.027 5.290 5.251 1.000 1 A ASP 96.063 1
ATOM 442 C CA . ASP 58 58 ? A -4.857 4.234 4.670 1.000 1 A ASP 95.978 1
ATOM 443 C C . ASP 58 58 ? A -5.858 4.882 3.733 1.000 1 A ASP 95.161 1
ATOM 444 O O . ASP 58 58 ? A -6.910 5.364 4.183 1.000 1 A ASP 94.226 1
ATOM 445 C CB . ASP 58 58 ? A -5.530 3.449 5.791 1.000 1 A ASP 96.094 1
ATOM 446 C CG . ASP 58 58 ? A -6.545 2.437 5.269 1.000 1 A ASP 96.083 1
ATOM 447 O OD1 . ASP 58 58 ? A -6.308 1.826 4.210 1.000 1 A ASP 95.307 1
ATOM 448 O OD2 . ASP 58 58 ? A -7.606 2.266 5.920 1.000 1 A ASP 94.947 1
ATOM 449 N N . THR 59 59 ? A -5.572 4.901 2.438 1.000 1 A THR 94.830 1
ATOM 450 C CA . THR 59 59 ? A -6.350 5.683 1.497 1.000 1 A THR 93.739 1
ATOM 451 C C . THR 59 59 ? A -7.686 5.040 1.188 1.000 1 A THR 91.156 1
ATOM 452 O O . THR 59 59 ? A -7.824 3.804 1.183 1.000 1 A THR 88.768 1
ATOM 453 C CB . THR 59 59 ? A -5.595 5.917 0.172 1.000 1 A THR 93.485 1
ATOM 454 O OG1 . THR 59 59 ? A -5.278 4.635 -0.406 1.000 1 A THR 87.120 1
ATOM 455 C CG2 . THR 59 59 ? A -4.309 6.667 0.457 1.000 1 A THR 87.793 1
ATOM 456 N N . ALA 60 60 ? A -8.688 5.878 0.925 1.000 1 A ALA 94.137 1
ATOM 457 C CA . ALA 60 60 ? A -10.006 5.380 0.567 1.000 1 A ALA 92.447 1
ATOM 458 C C . ALA 60 60 ? A -10.752 6.253 -0.410 1.000 1 A ALA 89.537 1
ATOM 459 O O . ALA 60 60 ? A -11.877 5.942 -0.756 1.000 1 A ALA 83.957 1
ATOM 460 C CB . ALA 60 60 ? A -10.843 5.141 1.816 1.000 1 A ALA 91.563 1
ATOM 461 N N . GLY 61 61 ? A -10.117 7.357 -0.824 1.000 1 A GLY 80.937 1
ATOM 462 C CA . GLY 61 61 ? A -10.744 8.223 -1.799 1.000 1 A GLY 77.948 1
ATOM 463 C C . GLY 61 61 ? A -11.166 9.554 -1.224 1.000 1 A GLY 79.020 1
ATOM 464 O O . GLY 61 61 ? A -10.742 9.940 -0.138 1.000 1 A GLY 74.594 1
ATOM 465 N N . GLN 62 62 ? A -12.013 10.244 -1.970 1.000 1 A GLN 79.360 1
ATOM 466 C CA . GLN 62 62 ? A -12.433 11.582 -1.600 1.000 1 A GLN 78.818 1
ATOM 467 C C . GLN 62 62 ? A -13.272 11.564 -0.337 1.000 1 A GLN 79.640 1
ATOM 468 O O . GLN 62 62 ? A -14.178 10.739 -0.196 1.000 1 A GLN 77.118 1
ATOM 469 C CB . GLN 62 62 ? A -13.217 12.232 -2.737 1.000 1 A GLN 75.005 1
ATOM 470 C CG . GLN 62 62 ? A -12.420 12.340 -4.023 1.000 1 A GLN 71.140 1
ATOM 471 C CD . GLN 62 62 ? A -11.296 13.352 -3.919 1.000 1 A GLN 63.706 1
ATOM 472 O OE1 . GLN 62 62 ? A -11.483 14.448 -3.398 1.000 1 A GLN 60.527 1
ATOM 473 N NE2 . GLN 62 62 ? A -10.144 12.969 -4.441 1.000 1 A GLN 62.291 1
ATOM 474 N N . GLU 63 63 ? A -12.989 12.495 0.558 1.000 1 A GLU 79.768 1
ATOM 475 C CA . GLU 63 63 ? A -13.763 12.666 1.775 1.000 1 A GLU 78.380 1
ATOM 476 C C . GLU 63 63 ? A -14.120 14.155 1.887 1.000 1 A GLU 79.577 1
ATOM 477 O O . GLU 63 63 ? A -13.891 14.925 0.952 1.000 1 A GLU 77.217 1
ATOM 478 C CB . GLU 63 63 ? A -12.946 12.212 2.997 1.000 1 A GLU 74.370 1
ATOM 479 C CG . GLU 63 63 ? A -12.434 10.787 2.930 1.000 1 A GLU 72.390 1
ATOM 480 C CD . GLU 63 63 ? A -13.526 9.745 2.964 1.000 1 A GLU 69.456 1
ATOM 481 O OE1 . GLU 63 63 ? A -14.702 10.059 3.260 1.000 1 A GLU 67.703 1
ATOM 482 O OE2 . GLU 63 63 ? A -13.199 8.544 2.655 1.000 1 A GLU 67.370 1
ATOM 483 N N . GLU 64 64 ? A -14.706 14.540 3.037 1.000 1 A GLU 82.462 1
ATOM 484 C CA . GLU 64 64 ? A -15.092 15.929 3.255 1.000 1 A GLU 81.544 1
ATOM 485 C C . GLU 64 64 ? A -13.909 16.871 3.025 1.000 1 A GLU 80.921 1
ATOM 486 O O . GLU 64 64 ? A -14.044 17.930 2.411 1.000 1 A GLU 76.499 1
ATOM 487 C CB . GLU 64 64 ? A -15.636 16.094 4.668 1.000 1 A GLU 76.379 1
ATOM 488 C CG . GLU 64 64 ? A -16.073 17.518 4.949 1.000 1 A GLU 72.088 1
ATOM 489 C CD . GLU 64 64 ? A -16.678 17.682 6.341 1.000 1 A GLU 65.887 1
ATOM 490 O OE1 . GLU 64 64 ? A -16.639 16.698 7.105 1.000 1 A GLU 64.361 1
ATOM 491 O OE2 . GLU 64 64 ? A -17.157 18.797 6.672 1.000 1 A GLU 62.501 1
ATOM 492 N N . TYR 65 65 ? A -12.741 16.497 3.572 1.000 1 A TYR 80.158 1
ATOM 493 C CA . TYR 65 65 ? A -11.527 17.253 3.352 1.000 1 A TYR 78.948 1
ATOM 494 C C . TYR 65 65 ? A -10.495 16.367 2.727 1.000 1 A TYR 78.876 1
ATOM 495 O O . TYR 65 65 ? A -10.423 15.162 2.990 1.000 1 A TYR 75.631 1
ATOM 496 C CB . TYR 65 65 ? A -10.985 17.814 4.698 1.000 1 A TYR 74.877 1
ATOM 497 C CG . TYR 65 65 ? A -11.960 18.726 5.387 1.000 1 A TYR 71.116 1
ATOM 498 C CD1 . TYR 65 65 ? A -12.059 20.058 5.038 1.000 1 A TYR 67.092 1
ATOM 499 C CD2 . TYR 65 65 ? A -12.775 18.253 6.402 1.000 1 A TYR 67.150 1
ATOM 500 C CE1 . TYR 65 65 ? A -12.939 20.908 5.679 1.000 1 A TYR 62.536 1
ATOM 501 C CE2 . TYR 65 65 ? A -13.653 19.096 7.046 1.000 1 A TYR 64.203 1
ATOM 502 C CZ . TYR 65 65 ? A -13.741 20.408 6.681 1.000 1 A TYR 61.537 1
ATOM 503 O OH . TYR 65 65 ? A -14.622 21.256 7.321 1.000 1 A TYR 67.080 1
ATOM 504 N N . SER 66 66 ? A -9.633 16.970 1.911 1.000 1 A SER 80.380 1
ATOM 505 C CA . SER 66 66 ? A -8.574 16.247 1.220 1.000 1 A SER 79.406 1
ATOM 506 C C . SER 66 66 ? A -7.196 16.579 1.773 1.000 1 A SER 80.817 1
ATOM 507 O O . SER 66 66 ? A -6.187 16.255 1.154 1.000 1 A SER 78.572 1
ATOM 508 C CB . SER 66 66 ? A -8.614 16.516 -0.280 1.000 1 A SER 73.645 1
ATOM 509 O OG . SER 66 66 ? A -9.889 16.109 -0.786 1.000 1 A SER 68.862 1
ATOM 510 N N . ALA 67 67 ? A -7.157 17.230 2.925 1.000 1 A ALA 81.714 1
ATOM 511 C CA . ALA 67 67 ? A -5.880 17.741 3.426 1.000 1 A ALA 81.413 1
ATOM 512 C C . ALA 67 67 ? A -4.909 16.614 3.756 1.000 1 A ALA 82.467 1
ATOM 513 O O . ALA 67 67 ? A -3.707 16.707 3.445 1.000 1 A ALA 82.223 1
ATOM 514 C CB . ALA 67 67 ? A -6.117 18.616 4.675 1.000 1 A ALA 79.538 1
ATOM 515 N N . MET 68 68 ? A -5.391 15.545 4.393 1.000 1 A MET 79.025 1
ATOM 516 C CA . MET 68 68 ? A -4.487 14.436 4.732 1.000 1 A MET 78.820 1
ATOM 517 C C . MET 68 68 ? A -4.026 13.724 3.489 1.000 1 A MET 79.843 1
ATOM 518 O O . MET 68 68 ? A -2.845 13.391 3.345 1.000 1 A MET 78.909 1
ATOM 519 C CB . MET 68 68 ? A -5.142 13.470 5.702 1.000 1 A MET 75.077 1
ATOM 520 C CG . MET 68 68 ? A -5.278 14.087 7.093 1.000 1 A MET 70.778 1
ATOM 521 S SD . MET 68 68 ? A -5.935 12.941 8.309 1.000 1 A MET 65.799 1
ATOM 522 C CE . MET 68 68 ? A -7.588 12.737 7.687 1.000 1 A MET 60.548 1
ATOM 523 N N . ARG 69 69 ? A -4.950 13.472 2.536 1.000 1 A ARG 81.057 1
ATOM 524 C CA . ARG 69 69 ? A -4.568 12.852 1.272 1.000 1 A ARG 81.890 1
ATOM 525 C C . ARG 69 69 ? A -3.552 13.714 0.544 1.000 1 A ARG 83.787 1
ATOM 526 O O . ARG 69 69 ? A -2.486 13.205 0.092 1.000 1 A ARG 84.683 1
ATOM 527 C CB . ARG 69 69 ? A -5.795 12.638 0.392 1.000 1 A ARG 78.884 1
ATOM 528 C CG . ARG 69 69 ? A -5.464 12.007 -0.956 1.000 1 A ARG 74.782 1
ATOM 529 C CD . ARG 69 69 ? A -6.498 12.376 -2.008 1.000 1 A ARG 70.437 1
ATOM 530 N NE . ARG 69 69 ? A -6.433 13.795 -2.263 1.000 1 A ARG 70.029 1
ATOM 531 C CZ . ARG 69 69 ? A -7.439 14.510 -2.721 1.000 1 A ARG 68.390 1
ATOM 532 N NH1 . ARG 69 69 ? A -8.617 13.938 -3.009 1.000 1 A ARG 64.210 1
ATOM 533 N NH2 . ARG 69 69 ? A -7.299 15.829 -2.891 1.000 1 A ARG 62.540 1
ATOM 534 N N . ASP 70 70 ? A -3.823 15.016 0.435 1.000 1 A ASP 80.870 1
ATOM 535 C CA . ASP 70 70 ? A -2.918 15.893 -0.293 1.000 1 A ASP 83.261 1
ATOM 536 C C . ASP 70 70 ? A -1.577 15.958 0.397 1.000 1 A ASP 84.811 1
ATOM 537 O O . ASP 70 70 ? A -0.528 15.972 -0.279 1.000 1 A ASP 84.795 1
ATOM 538 C CB . ASP 70 70 ? A -3.514 17.297 -0.393 1.000 1 A ASP 80.740 1
ATOM 539 C CG . ASP 70 70 ? A -4.665 17.373 -1.382 1.000 1 A ASP 81.676 1
ATOM 540 O OD1 . ASP 70 70 ? A -4.873 16.412 -2.140 1.000 1 A ASP 76.683 1
ATOM 541 O OD2 . ASP 70 70 ? A -5.335 18.421 -1.385 1.000 1 A ASP 75.977 1
ATOM 542 N N . GLN 71 71 ? A -1.572 15.994 1.747 1.000 1 A GLN 85.947 1
ATOM 543 C CA . GLN 71 71 ? A -0.293 16.046 2.472 1.000 1 A GLN 85.064 1
ATOM 544 C C . GLN 71 71 ? A 0.534 14.800 2.184 1.000 1 A GLN 85.819 1
ATOM 545 O O . GLN 71 71 ? A 1.740 14.884 1.925 1.000 1 A GLN 85.209 1
ATOM 546 C CB . GLN 71 71 ? A -0.536 16.199 3.966 1.000 1 A GLN 82.492 1
ATOM 547 C CG . GLN 71 71 ? A 0.726 16.248 4.810 1.000 1 A GLN 72.489 1
ATOM 548 C CD . GLN 71 71 ? A 1.420 17.575 4.684 1.000 1 A GLN 66.476 1
ATOM 549 O OE1 . GLN 71 71 ? A 0.913 18.506 4.046 1.000 1 A GLN 62.969 1
ATOM 550 N NE2 . GLN 71 71 ? A 2.593 17.684 5.291 1.000 1 A GLN 60.408 1
ATOM 551 N N . TYR 72 72 ? A -0.122 13.616 2.233 1.000 1 A TYR 83.656 1
ATOM 552 C CA . TYR 72 72 ? A 0.628 12.397 1.984 1.000 1 A TYR 82.949 1
ATOM 553 C C . TYR 72 72 ? A 1.076 12.266 0.535 1.000 1 A TYR 85.463 1
ATOM 554 O O . TYR 72 72 ? A 2.134 11.723 0.265 1.000 1 A TYR 85.683 1
ATOM 555 C CB . TYR 72 72 ? A -0.143 11.173 2.440 1.000 1 A TYR 79.944 1
ATOM 556 C CG . TYR 72 72 ? A 0.085 10.895 3.900 1.000 1 A TYR 76.052 1
ATOM 557 C CD1 . TYR 72 72 ? A -0.681 11.503 4.897 1.000 1 A TYR 71.164 1
ATOM 558 C CD2 . TYR 72 72 ? A 1.106 10.051 4.295 1.000 1 A TYR 70.295 1
ATOM 559 C CE1 . TYR 72 72 ? A -0.440 11.284 6.228 1.000 1 A TYR 68.260 1
ATOM 560 C CE2 . TYR 72 72 ? A 1.355 9.806 5.643 1.000 1 A TYR 68.844 1
ATOM 561 C CZ . TYR 72 72 ? A 0.571 10.439 6.593 1.000 1 A TYR 66.602 1
ATOM 562 O OH . TYR 72 72 ? A 0.788 10.191 7.924 1.000 1 A TYR 71.209 1
ATOM 563 N N . MET 73 73 ? A 0.270 12.766 -0.419 1.000 1 A MET 84.725 1
ATOM 564 C CA . MET 73 73 ? A 0.716 12.751 -1.816 1.000 1 A MET 86.563 1
ATOM 565 C C . MET 73 73 ? A 1.901 13.664 -2.010 1.000 1 A MET 89.101 1
ATOM 566 O O . MET 73 73 ? A 2.771 13.361 -2.848 1.000 1 A MET 88.889 1
ATOM 567 C CB . MET 73 73 ? A -0.410 13.133 -2.760 1.000 1 A MET 83.374 1
ATOM 568 C CG . MET 73 73 ? A -1.517 12.104 -2.831 1.000 1 A MET 78.930 1
ATOM 569 S SD . MET 73 73 ? A -2.674 12.415 -4.183 1.000 1 A MET 75.541 1
ATOM 570 C CE . MET 73 73 ? A -3.385 13.969 -3.685 1.000 1 A MET 64.900 1
ATOM 571 N N . ARG 74 74 ? A 1.965 14.749 -1.253 1.000 1 A ARG 91.476 1
ATOM 572 C CA . ARG 74 74 ? A 3.103 15.664 -1.379 1.000 1 A ARG 91.878 1
ATOM 573 C C . ARG 74 74 ? A 4.314 15.183 -0.566 1.000 1 A ARG 92.725 1
ATOM 574 O O . ARG 74 74 ? A 5.448 15.332 -1.014 1.000 1 A ARG 92.724 1
ATOM 575 C CB . ARG 74 74 ? A 2.708 17.069 -0.904 1.000 1 A ARG 89.990 1
ATOM 576 C CG . ARG 74 74 ? A 1.686 17.752 -1.753 1.000 1 A ARG 87.027 1
ATOM 577 C CD . ARG 74 74 ? A 1.367 19.148 -1.215 1.000 1 A ARG 85.800 1
ATOM 578 N NE . ARG 74 74 ? A 0.229 19.690 -1.920 1.000 1 A ARG 80.897 1
ATOM 579 C CZ . ARG 74 74 ? A -0.964 19.855 -1.362 1.000 1 A ARG 80.561 1
ATOM 580 N NH1 . ARG 74 74 ? A -1.182 19.547 -0.103 1.000 1 A ARG 72.052 1
ATOM 581 N NH2 . ARG 74 74 ? A -1.969 20.349 -2.085 1.000 1 A ARG 72.659 1
ATOM 582 N N . THR 75 75 ? A 4.058 14.618 0.633 1.000 1 A THR 92.781 1
ATOM 583 C CA . THR 75 75 ? A 5.143 14.330 1.558 1.000 1 A THR 91.915 1
ATOM 584 C C . THR 75 75 ? A 5.400 12.847 1.777 1.000 1 A THR 94.024 1
ATOM 585 O O . THR 75 75 ? A 6.393 12.504 2.430 1.000 1 A THR 93.599 1
ATOM 586 C CB . THR 75 75 ? A 4.880 14.993 2.927 1.000 1 A THR 88.535 1
ATOM 587 O OG1 . THR 75 75 ? A 3.756 14.361 3.544 1.000 1 A THR 81.810 1
ATOM 588 C CG2 . THR 75 75 ? A 4.609 16.492 2.767 1.000 1 A THR 81.407 1
ATOM 589 N N . GLY 76 76 ? A 4.507 11.976 1.311 1.000 1 A GLY 95.764 1
ATOM 590 C CA . GLY 76 76 ? A 4.679 10.564 1.530 1.000 1 A GLY 96.534 1
ATOM 591 C C . GLY 76 76 ? A 6.023 10.081 1.027 1.000 1 A GLY 97.355 1
ATOM 592 O O . GLY 76 76 ? A 6.444 10.448 -0.085 1.000 1 A GLY 97.045 1
ATOM 593 N N . GLU 77 77 ? A 6.669 9.278 1.797 1.000 1 A GLU 97.973 1
ATOM 594 C CA . GLU 77 77 ? A 8.022 8.809 1.452 1.000 1 A GLU 98.146 1
ATOM 595 C C . GLU 77 77 ? A 8.018 7.458 0.773 1.000 1 A GLU 98.335 1
ATOM 596 O O . GLU 77 77 ? A 8.966 7.130 0.068 1.000 1 A GLU 98.122 1
ATOM 597 C CB . GLU 77 77 ? A 8.874 8.719 2.722 1.000 1 A GLU 97.926 1
ATOM 598 C CG . GLU 77 77 ? A 9.079 10.068 3.369 1.000 1 A GLU 97.562 1
ATOM 599 C CD . GLU 77 77 ? A 9.809 9.936 4.697 1.000 1 A GLU 97.166 1
ATOM 600 O OE1 . GLU 77 77 ? A 9.143 9.566 5.691 1.000 1 A GLU 93.617 1
ATOM 601 O OE2 . GLU 77 77 ? A 11.029 10.213 4.743 1.000 1 A GLU 92.850 1
ATOM 602 N N . GLY 78 78 ? A 6.945 6.672 0.997 1.000 1 A GLY 98.386 1
ATOM 603 C CA . GLY 78 78 ? A 6.881 5.334 0.430 1.000 1 A GLY 98.394 1
ATOM 604 C C . GLY 78 78 ? A 5.455 4.853 0.356 1.000 1 A GLY 98.432 1
ATOM 605 O O . GLY 78 78 ? A 4.612 5.274 1.144 1.000 1 A GLY 98.363 1
ATOM 606 N N . PHE 79 79 ? A 5.197 3.961 -0.591 1.000 1 A PHE 98.622 1
ATOM 607 C CA . PHE 79 79 ? A 3.850 3.557 -0.932 1.000 1 A PHE 98.600 1
ATOM 608 C C . PHE 79 79 ? A 3.784 2.035 -0.997 1.000 1 A PHE 98.706 1
ATOM 609 O O . PHE 79 79 ? A 4.549 1.394 -1.718 1.000 1 A PHE 98.692 1
ATOM 610 C CB . PHE 79 79 ? A 3.431 4.158 -2.278 1.000 1 A PHE 98.349 1
ATOM 611 C CG . PHE 79 79 ? A 3.383 5.662 -2.251 1.000 1 A PHE 98.113 1
ATOM 612 C CD1 . PHE 79 79 ? A 2.160 6.325 -2.152 1.000 1 A PHE 97.743 1
ATOM 613 C CD2 . PHE 79 79 ? A 4.563 6.404 -2.312 1.000 1 A PHE 97.757 1
ATOM 614 C CE1 . PHE 79 79 ? A 2.112 7.701 -2.121 1.000 1 A PHE 96.935 1
ATOM 615 C CE2 . PHE 79 79 ? A 4.489 7.778 -2.281 1.000 1 A PHE 97.148 1
ATOM 616 C CZ . PHE 79 79 ? A 3.274 8.440 -2.176 1.000 1 A PHE 96.782 1
ATOM 617 N N . LEU 80 80 ? A 2.820 1.459 -0.243 1.000 1 A LEU 98.715 1
ATOM 618 C CA . LEU 80 80 ? A 2.430 0.075 -0.418 1.000 1 A LEU 98.776 1
ATOM 619 C C . LEU 80 80 ? A 1.355 0.055 -1.486 1.000 1 A LEU 98.794 1
ATOM 620 O O . LEU 80 80 ? A 0.291 0.645 -1.323 1.000 1 A LEU 98.735 1
ATOM 621 C CB . LEU 80 80 ? A 1.847 -0.507 0.857 1.000 1 A LEU 98.525 1
ATOM 622 C CG . LEU 80 80 ? A 2.729 -0.959 2.014 1.000 1 A LEU 95.707 1
ATOM 623 C CD1 . LEU 80 80 ? A 3.927 -1.775 1.498 1.000 1 A LEU 97.527 1
ATOM 624 C CD2 . LEU 80 80 ? A 1.883 -1.824 2.951 1.000 1 A LEU 97.687 1
ATOM 625 N N . SER 81 81 ? A 1.619 -0.640 -2.583 1.000 1 A SER 98.861 1
ATOM 626 C CA . SER 81 81 ? A 0.651 -0.787 -3.678 1.000 1 A SER 98.862 1
ATOM 627 C C . SER 81 81 ? A 0.055 -2.174 -3.563 1.000 1 A SER 98.928 1
ATOM 628 O O . SER 81 81 ? A 0.723 -3.174 -3.841 1.000 1 A SER 98.928 1
ATOM 629 C CB . SER 81 81 ? A 1.329 -0.600 -5.038 1.000 1 A SER 98.615 1
ATOM 630 O OG . SER 81 81 ? A 1.836 0.718 -5.170 1.000 1 A SER 97.285 1
ATOM 631 N N . VAL 82 82 ? A -1.203 -2.221 -3.151 1.000 1 A VAL 98.898 1
ATOM 632 C CA . VAL 82 82 ? A -1.845 -3.476 -2.753 1.000 1 A VAL 98.917 1
ATOM 633 C C . VAL 82 82 ? A -2.813 -3.918 -3.824 1.000 1 A VAL 98.911 1
ATOM 634 O O . VAL 82 82 ? A -3.649 -3.132 -4.279 1.000 1 A VAL 98.874 1
ATOM 635 C CB . VAL 82 82 ? A -2.578 -3.304 -1.417 1.000 1 A VAL 98.920 1
ATOM 636 C CG1 . VAL 82 82 ? A -1.652 -2.743 -0.353 1.000 1 A VAL 98.925 1
ATOM 637 C CG2 . VAL 82 82 ? A -3.180 -4.628 -0.938 1.000 1 A VAL 98.920 1
ATOM 638 N N . PHE 83 83 ? A -2.739 -5.198 -4.204 1.000 1 A PHE 98.964 1
ATOM 639 C CA . PHE 83 83 ? A -3.793 -5.855 -4.968 1.000 1 A PHE 98.969 1
ATOM 640 C C . PHE 83 83 ? A -4.196 -7.110 -4.216 1.000 1 A PHE 98.970 1
ATOM 641 O O . PHE 83 83 ? A -3.555 -7.521 -3.248 1.000 1 A PHE 98.970 1
ATOM 642 C CB . PHE 83 83 ? A -3.344 -6.182 -6.400 1.000 1 A PHE 98.965 1
ATOM 643 C CG . PHE 83 83 ? A -2.304 -7.265 -6.489 1.000 1 A PHE 98.971 1
ATOM 644 C CD1 . PHE 83 83 ? A -0.949 -6.952 -6.338 1.000 1 A PHE 98.966 1
ATOM 645 C CD2 . PHE 83 83 ? A -2.664 -8.593 -6.748 1.000 1 A PHE 98.966 1
ATOM 646 C CE1 . PHE 83 83 ? A 0.007 -7.961 -6.420 1.000 1 A PHE 98.960 1
ATOM 647 C CE2 . PHE 83 83 ? A -1.714 -9.581 -6.828 1.000 1 A PHE 98.951 1
ATOM 648 C CZ . PHE 83 83 ? A -0.379 -9.268 -6.676 1.000 1 A PHE 98.951 1
ATOM 649 N N . ALA 84 84 ? A -5.331 -7.662 -4.621 1.000 1 A ALA 98.945 1
ATOM 650 C CA . ALA 84 84 ? A -5.828 -8.893 -4.012 1.000 1 A ALA 98.948 1
ATOM 651 C C . ALA 84 84 ? A -5.584 -10.039 -5.003 1.000 1 A ALA 98.950 1
ATOM 652 O O . ALA 84 84 ? A -5.924 -9.921 -6.186 1.000 1 A ALA 98.935 1
ATOM 653 C CB . ALA 84 84 ? A -7.310 -8.774 -3.683 1.000 1 A ALA 98.912 1
ATOM 654 N N . ILE 85 85 ? A -5.049 -11.143 -4.519 1.000 1 A ILE 98.897 1
ATOM 655 C CA . ILE 85 85 ? A -4.622 -12.221 -5.425 1.000 1 A ILE 98.865 1
ATOM 656 C C . ILE 85 85 ? A -5.810 -12.899 -6.085 1.000 1 A ILE 98.846 1
ATOM 657 O O . ILE 85 85 ? A -5.606 -13.674 -7.023 1.000 1 A ILE 98.779 1
ATOM 658 C CB . ILE 85 85 ? A -3.700 -13.225 -4.705 1.000 1 A ILE 98.801 1
ATOM 659 C CG1 . ILE 85 85 ? A -4.378 -13.881 -3.503 1.000 1 A ILE 98.660 1
ATOM 660 C CG2 . ILE 85 85 ? A -2.448 -12.522 -4.237 1.000 1 A ILE 98.597 1
ATOM 661 C CD1 . ILE 85 85 ? A -5.088 -15.199 -3.835 1.000 1 A ILE 98.314 1
ATOM 662 N N . ASN 86 86 ? A -7.044 -12.661 -5.614 1.000 1 A ASN 98.821 1
ATOM 663 C CA . ASN 86 86 ? A -8.257 -13.204 -6.232 1.000 1 A ASN 98.778 1
ATOM 664 C C . ASN 86 86 ? A -8.969 -12.169 -7.095 1.000 1 A ASN 98.765 1
ATOM 665 O O . ASN 86 86 ? A -10.155 -12.364 -7.426 1.000 1 A ASN 98.675 1
ATOM 666 C CB . ASN 86 86 ? A -9.203 -13.738 -5.173 1.000 1 A ASN 98.709 1
ATOM 667 C CG . ASN 86 86 ? A -9.791 -12.630 -4.307 1.000 1 A ASN 98.665 1
ATOM 668 O OD1 . ASN 86 86 ? A -9.210 -11.533 -4.204 1.000 1 A ASN 98.457 1
ATOM 669 N ND2 . ASN 86 86 ? A -10.913 -12.894 -3.671 1.000 1 A ASN 97.820 1
ATOM 670 N N . ASN 87 87 ? A -8.296 -11.062 -7.435 1.000 1 A ASN 98.699 1
ATOM 671 C CA . ASN 87 87 ? A -8.972 -9.948 -8.121 1.000 1 A ASN 98.674 1
ATOM 672 C C . ASN 87 87 ? A -8.049 -9.420 -9.207 1.000 1 A ASN 98.748 1
ATOM 673 O O . ASN 87 87 ? A -7.210 -8.554 -8.970 1.000 1 A ASN 98.695 1
ATOM 674 C CB . ASN 87 87 ? A -9.324 -8.864 -7.100 1.000 1 A ASN 98.385 1
ATOM 675 C CG . ASN 87 87 ? A -10.202 -7.787 -7.672 1.000 1 A ASN 97.290 1
ATOM 676 O OD1 . ASN 87 87 ? A -10.011 -7.373 -8.814 1.000 1 A ASN 92.872 1
ATOM 677 N ND2 . ASN 87 87 ? A -11.143 -7.322 -6.871 1.000 1 A ASN 91.124 1
ATOM 678 N N . THR 88 88 ? A -8.202 -9.972 -10.411 1.000 1 A THR 98.810 1
ATOM 679 C CA . THR 88 88 ? A -7.316 -9.608 -11.511 1.000 1 A THR 98.781 1
ATOM 680 C C . THR 88 88 ? A -7.393 -8.114 -11.833 1.000 1 A THR 98.816 1
ATOM 681 O O . THR 88 88 ? A -6.387 -7.478 -12.129 1.000 1 A THR 98.744 1
ATOM 682 C CB . THR 88 88 ? A -7.675 -10.443 -12.752 1.000 1 A THR 98.479 1
ATOM 683 O OG1 . THR 88 88 ? A -7.346 -11.832 -12.496 1.000 1 A THR 93.717 1
ATOM 684 C CG2 . THR 88 88 ? A -6.879 -9.970 -13.976 1.000 1 A THR 92.956 1
ATOM 685 N N . LYS 89 89 ? A -8.594 -7.543 -11.750 1.000 1 A LYS 98.827 1
ATOM 686 C CA . LYS 89 89 ? A -8.755 -6.091 -12.005 1.000 1 A LYS 98.799 1
ATOM 687 C C . LYS 89 89 ? A -7.904 -5.289 -11.039 1.000 1 A LYS 98.803 1
ATOM 688 O O . LYS 89 89 ? A -7.273 -4.298 -11.419 1.000 1 A LYS 98.732 1
ATOM 689 C CB . LYS 89 89 ? A -10.202 -5.682 -11.914 1.000 1 A LYS 98.667 1
ATOM 690 C CG . LYS 89 89 ? A -10.420 -4.199 -12.127 1.000 1 A LYS 96.599 1
ATOM 691 C CD . LYS 89 89 ? A -9.919 -3.717 -13.503 1.000 1 A LYS 90.125 1
ATOM 692 C CE . LYS 89 89 ? A -10.572 -2.391 -13.842 1.000 1 A LYS 90.218 1
ATOM 693 N NZ . LYS 89 89 ? A -10.222 -1.325 -12.849 1.000 1 A LYS 83.118 1
ATOM 694 N N . SER 90 90 ? A -7.854 -5.682 -9.770 1.000 1 A SER 98.843 1
ATOM 695 C CA . SER 90 90 ? A -7.029 -4.950 -8.798 1.000 1 A SER 98.808 1
ATOM 696 C C . SER 90 90 ? A -5.560 -5.017 -9.166 1.000 1 A SER 98.791 1
ATOM 697 O O . SER 90 90 ? A -4.815 -4.050 -8.915 1.000 1 A SER 98.704 1
ATOM 698 C CB . SER 90 90 ? A -7.257 -5.453 -7.378 1.000 1 A SER 98.816 1
ATOM 699 O OG . SER 90 90 ? A -6.688 -6.743 -7.179 1.000 1 A SER 98.858 1
ATOM 700 N N . PHE 91 91 ? A -5.110 -6.144 -9.758 1.000 1 A PHE 98.904 1
ATOM 701 C CA . PHE 91 91 ? A -3.741 -6.254 -10.218 1.000 1 A PHE 98.896 1
ATOM 702 C C . PHE 91 91 ? A -3.503 -5.386 -11.454 1.000 1 A PHE 98.856 1
ATOM 703 O O . PHE 91 91 ? A -2.466 -4.717 -11.560 1.000 1 A PHE 98.779 1
ATOM 704 C CB . PHE 91 91 ? A -3.429 -7.715 -10.526 1.000 1 A PHE 98.860 1
ATOM 705 C CG . PHE 91 91 ? A -2.024 -7.972 -10.998 1.000 1 A PHE 98.856 1
ATOM 706 C CD1 . PHE 91 91 ? A -0.959 -7.721 -10.159 1.000 1 A PHE 98.827 1
ATOM 707 C CD2 . PHE 91 91 ? A -1.781 -8.462 -12.270 1.000 1 A PHE 98.779 1
ATOM 708 C CE1 . PHE 91 91 ? A 0.335 -7.965 -10.583 1.000 1 A PHE 98.718 1
ATOM 709 C CE2 . PHE 91 91 ? A -0.498 -8.721 -12.695 1.000 1 A PHE 98.625 1
ATOM 710 C CZ . PHE 91 91 ? A 0.566 -8.461 -11.840 1.000 1 A PHE 98.651 1
ATOM 711 N N . GLU 92 92 ? A -4.466 -5.387 -12.385 1.000 1 A GLU 98.732 1
ATOM 712 C CA . GLU 92 92 ? A -4.363 -4.516 -13.560 1.000 1 A GLU 98.553 1
ATOM 713 C C . GLU 92 92 ? A -4.290 -3.050 -13.158 1.000 1 A GLU 98.435 1
ATOM 714 O O . GLU 92 92 ? A -3.631 -2.242 -13.819 1.000 1 A GLU 98.035 1
ATOM 715 C CB . GLU 92 92 ? A -5.537 -4.767 -14.493 1.000 1 A GLU 98.337 1
ATOM 716 C CG . GLU 92 92 ? A -5.561 -6.167 -15.087 1.000 1 A GLU 97.844 1
ATOM 717 C CD . GLU 92 92 ? A -6.829 -6.489 -15.846 1.000 1 A GLU 97.058 1
ATOM 718 O OE1 . GLU 92 92 ? A -7.844 -5.767 -15.666 1.000 1 A GLU 94.061 1
ATOM 719 O OE2 . GLU 92 92 ? A -6.802 -7.492 -16.605 1.000 1 A GLU 94.153 1
ATOM 720 N N . ASP 93 93 ? A -4.952 -2.707 -12.041 1.000 1 A ASP 98.356 1
ATOM 721 C CA . ASP 93 93 ? A -4.947 -1.330 -11.541 1.000 1 A ASP 98.151 1
ATOM 722 C C . ASP 93 93 ? A -3.587 -0.862 -11.034 1.000 1 A ASP 98.160 1
ATOM 723 O O . ASP 93 93 ? A -3.392 0.339 -10.849 1.000 1 A ASP 97.596 1
ATOM 724 C CB . ASP 93 93 ? A -5.949 -1.172 -10.392 1.000 1 A ASP 97.825 1
ATOM 725 C CG . ASP 93 93 ? A -7.410 -1.171 -10.818 1.000 1 A ASP 97.349 1
ATOM 726 O OD1 . ASP 93 93 ? A -7.695 -1.041 -12.025 1.000 1 A ASP 95.699 1
ATOM 727 O OD2 . ASP 93 93 ? A -8.264 -1.280 -9.910 1.000 1 A ASP 94.969 1
ATOM 728 N N . ILE 94 94 ? A -2.670 -1.781 -10.740 1.000 1 A ILE 98.537 1
ATOM 729 C CA . ILE 94 94 ? A -1.407 -1.405 -10.116 1.000 1 A ILE 98.459 1
ATOM 730 C C . ILE 94 94 ? A -0.657 -0.387 -10.948 1.000 1 A ILE 98.025 1
ATOM 731 O O . ILE 94 94 ? A -0.060 0.564 -10.418 1.000 1 A ILE 97.678 1
ATOM 732 C CB . ILE 94 94 ? A -0.523 -2.639 -9.866 1.000 1 A ILE 98.530 1
ATOM 733 C CG1 . ILE 94 94 ? A -1.161 -3.498 -8.748 1.000 1 A ILE 98.612 1
ATOM 734 C CG2 . ILE 94 94 ? A 0.918 -2.243 -9.505 1.000 1 A ILE 98.422 1
ATOM 735 C CD1 . ILE 94 94 ? A -1.157 -2.838 -7.399 1.000 1 A ILE 98.539 1
ATOM 736 N N . HIS 95 95 ? A -0.689 -0.577 -12.271 1.000 1 A HIS 97.864 1
ATOM 737 C CA . HIS 95 95 ? A 0.024 0.372 -13.155 1.000 1 A HIS 97.091 1
ATOM 738 C C . HIS 95 95 ? A -0.512 1.791 -12.990 1.000 1 A HIS 96.955 1
ATOM 739 O O . HIS 95 95 ? A 0.261 2.746 -12.947 1.000 1 A HIS 96.524 1
ATOM 740 C CB . HIS 95 95 ? A -0.073 -0.091 -14.594 1.000 1 A HIS 95.969 1
ATOM 741 C CG . HIS 95 95 ? A 0.524 0.882 -15.565 1.000 1 A HIS 82.168 1
ATOM 742 N ND1 . HIS 95 95 ? A 1.876 1.111 -15.632 1.000 1 A HIS 76.408 1
ATOM 743 C CD2 . HIS 95 95 ? A -0.076 1.662 -16.502 1.000 1 A HIS 78.145 1
ATOM 744 C CE1 . HIS 95 95 ? A 2.112 2.008 -16.566 1.000 1 A HIS 75.459 1
ATOM 745 N NE2 . HIS 95 95 ? A 0.945 2.344 -17.118 1.000 1 A HIS 70.028 1
ATOM 746 N N . HIS 96 96 ? A -1.843 1.929 -12.885 1.000 1 A HIS 96.520 1
ATOM 747 C CA . HIS 96 96 ? A -2.464 3.243 -12.679 1.000 1 A HIS 95.583 1
ATOM 748 C C . HIS 96 96 ? A -1.989 3.872 -11.388 1.000 1 A HIS 95.657 1
ATOM 749 O O . HIS 96 96 ? A -1.618 5.055 -11.347 1.000 1 A HIS 94.951 1
ATOM 750 C CB . HIS 96 96 ? A -3.982 3.111 -12.669 1.000 1 A HIS 93.964 1
ATOM 751 C CG . HIS 96 96 ? A -4.700 4.274 -12.041 1.000 1 A HIS 89.615 1
ATOM 752 N ND1 . HIS 96 96 ? A -4.822 5.490 -12.675 1.000 1 A HIS 84.638 1
ATOM 753 C CD2 . HIS 96 96 ? A -5.317 4.383 -10.853 1.000 1 A HIS 85.344 1
ATOM 754 C CE1 . HIS 96 96 ? A -5.491 6.310 -11.877 1.000 1 A HIS 85.012 1
ATOM 755 N NE2 . HIS 96 96 ? A -5.803 5.656 -10.769 1.000 1 A HIS 82.635 1
ATOM 756 N N . TYR 97 97 ? A -1.989 3.083 -10.295 1.000 1 A TYR 95.993 1
ATOM 757 C CA . TYR 97 97 ? A -1.550 3.618 -9.011 1.000 1 A TYR 95.606 1
ATOM 758 C C . TYR 97 97 ? A -0.091 4.060 -9.068 1.000 1 A TYR 95.849 1
ATOM 759 O O . TYR 97 97 ? A 0.250 5.120 -8.557 1.000 1 A TYR 95.325 1
ATOM 760 C CB . TYR 97 97 ? A -1.779 2.618 -7.891 1.000 1 A TYR 95.270 1
ATOM 761 C CG . TYR 97 97 ? A -3.248 2.423 -7.593 1.000 1 A TYR 94.719 1
ATOM 762 C CD1 . TYR 97 97 ? A -3.974 3.424 -6.984 1.000 1 A TYR 92.764 1
ATOM 763 C CD2 . TYR 97 97 ? A -3.902 1.269 -7.994 1.000 1 A TYR 93.367 1
ATOM 764 C CE1 . TYR 97 97 ? A -5.346 3.268 -6.751 1.000 1 A TYR 91.207 1
ATOM 765 C CE2 . TYR 97 97 ? A -5.256 1.100 -7.755 1.000 1 A TYR 92.402 1
ATOM 766 C CZ . TYR 97 97 ? A -5.967 2.106 -7.137 1.000 1 A TYR 92.127 1
ATOM 767 O OH . TYR 97 97 ? A -7.317 1.946 -6.904 1.000 1 A TYR 90.664 1
ATOM 768 N N . ARG 98 98 ? A 0.749 3.233 -9.692 1.000 1 A ARG 97.028 1
ATOM 769 C CA . ARG 98 98 ? A 2.180 3.578 -9.793 1.000 1 A ARG 96.939 1
ATOM 770 C C . ARG 98 98 ? A 2.366 4.865 -10.584 1.000 1 A ARG 96.847 1
ATOM 771 O O . ARG 98 98 ? A 3.200 5.716 -10.229 1.000 1 A ARG 96.370 1
ATOM 772 C CB . ARG 98 98 ? A 2.979 2.442 -10.387 1.000 1 A ARG 96.784 1
ATOM 773 C CG . ARG 98 98 ? A 4.433 2.752 -10.494 1.000 1 A ARG 94.770 1
ATOM 774 C CD . ARG 98 98 ? A 5.238 1.482 -10.707 1.000 1 A ARG 92.271 1
ATOM 775 N NE . ARG 98 98 ? A 6.629 1.794 -11.054 1.000 1 A ARG 89.863 1
ATOM 776 C CZ . ARG 98 98 ? A 7.633 1.851 -10.189 1.000 1 A ARG 89.297 1
ATOM 777 N NH1 . ARG 98 98 ? A 7.417 1.630 -8.911 1.000 1 A ARG 82.009 1
ATOM 778 N NH2 . ARG 98 98 ? A 8.856 2.167 -10.621 1.000 1 A ARG 82.784 1
ATOM 779 N N . GLU 99 99 ? A 1.599 5.027 -11.682 1.000 1 A GLU 96.764 1
ATOM 780 C CA . GLU 99 99 ? A 1.725 6.230 -12.495 1.000 1 A GLU 96.120 1
ATOM 781 C C . GLU 99 99 ? A 1.295 7.451 -11.738 1.000 1 A GLU 95.093 1
ATOM 782 O O . GLU 99 99 ? A 1.939 8.506 -11.801 1.000 1 A GLU 94.258 1
ATOM 783 C CB . GLU 99 99 ? A 0.953 6.079 -13.797 1.000 1 A GLU 95.899 1
ATOM 784 C CG . GLU 99 99 ? A 1.579 5.104 -14.759 1.000 1 A GLU 92.776 1
ATOM 785 C CD . GLU 99 99 ? A 2.914 5.567 -15.251 1.000 1 A GLU 88.203 1
ATOM 786 O OE1 . GLU 99 99 ? A 3.028 6.719 -15.740 1.000 1 A GLU 80.335 1
ATOM 787 O OE2 . GLU 99 99 ? A 3.884 4.790 -15.180 1.000 1 A GLU 79.827 1
ATOM 788 N N . GLN 100 100 ? A 0.168 7.351 -10.982 1.000 1 A GLN 94.692 1
ATOM 789 C CA . GLN 100 100 ? A -0.292 8.505 -10.201 1.000 1 A GLN 93.646 1
ATOM 790 C C . GLN 100 100 ? A 0.769 8.931 -9.187 1.000 1 A GLN 94.060 1
ATOM 791 O O . GLN 100 100 ? A 1.020 10.108 -8.999 1.000 1 A GLN 93.146 1
ATOM 792 C CB . GLN 100 100 ? A -1.603 8.178 -9.482 1.000 1 A GLN 91.800 1
ATOM 793 C CG . GLN 100 100 ? A -2.775 8.014 -10.432 1.000 1 A GLN 86.387 1
ATOM 794 C CD . GLN 100 100 ? A -3.195 9.321 -11.011 1.000 1 A GLN 82.385 1
ATOM 795 O OE1 . GLN 100 100 ? A -3.436 10.305 -10.306 1.000 1 A GLN 77.552 1
ATOM 796 N NE2 . GLN 100 100 ? A -3.269 9.360 -12.335 1.000 1 A GLN 75.467 1
ATOM 797 N N . ILE 101 101 ? A 1.361 7.936 -8.496 1.000 1 A ILE 95.059 1
ATOM 798 C CA . ILE 101 101 ? A 2.370 8.226 -7.491 1.000 1 A ILE 95.630 1
ATOM 799 C C . ILE 101 101 ? A 3.571 8.925 -8.121 1.000 1 A ILE 95.915 1
ATOM 800 O O . ILE 101 101 ? A 4.046 9.940 -7.617 1.000 1 A ILE 95.834 1
ATOM 801 C CB . ILE 101 101 ? A 2.783 6.944 -6.757 1.000 1 A ILE 95.991 1
ATOM 802 C CG1 . ILE 101 101 ? A 1.622 6.398 -5.939 1.000 1 A ILE 96.093 1
ATOM 803 C CG2 . ILE 101 101 ? A 4.012 7.157 -5.904 1.000 1 A ILE 96.057 1
ATOM 804 C CD1 . ILE 101 101 ? A 1.796 4.960 -5.524 1.000 1 A ILE 95.603 1
ATOM 805 N N . LYS 102 102 ? A 4.045 8.358 -9.240 1.000 1 A LYS 94.840 1
ATOM 806 C CA . LYS 102 102 ? A 5.229 8.956 -9.883 1.000 1 A LYS 94.263 1
ATOM 807 C C . LYS 102 102 ? A 4.944 10.367 -10.381 1.000 1 A LYS 94.029 1
ATOM 808 O O . LYS 102 102 ? A 5.818 11.231 -10.285 1.000 1 A LYS 94.218 1
ATOM 809 C CB . LYS 102 102 ? A 5.693 8.055 -11.024 1.000 1 A LYS 94.185 1
ATOM 810 C CG . LYS 102 102 ? A 6.297 6.750 -10.543 1.000 1 A LYS 91.757 1
ATOM 811 C CD . LYS 102 102 ? A 6.446 5.736 -11.654 1.000 1 A LYS 89.684 1
ATOM 812 C CE . LYS 102 102 ? A 7.293 6.248 -12.779 1.000 1 A LYS 85.535 1
ATOM 813 N NZ . LYS 102 102 ? A 7.425 5.251 -13.852 1.000 1 A LYS 88.057 1
ATOM 814 N N . ARG 103 103 ? A 3.706 10.593 -10.899 1.000 1 A ARG 95.301 1
ATOM 815 C CA . ARG 103 103 ? A 3.394 11.926 -11.405 1.000 1 A ARG 93.699 1
ATOM 816 C C . ARG 103 103 ? A 3.343 12.950 -10.274 1.000 1 A ARG 93.399 1
ATOM 817 O O . ARG 103 103 ? A 3.896 14.054 -10.398 1.000 1 A ARG 93.191 1
ATOM 818 C CB . ARG 103 103 ? A 2.062 11.903 -12.158 1.000 1 A ARG 92.111 1
ATOM 819 C CG . ARG 103 103 ? A 2.153 11.190 -13.486 1.000 1 A ARG 80.560 1
ATOM 820 C CD . ARG 103 103 ? A 0.831 11.099 -14.174 1.000 1 A ARG 76.344 1
ATOM 821 N NE . ARG 103 103 ? A 0.949 10.387 -15.439 1.000 1 A ARG 70.472 1
ATOM 822 C CZ . ARG 103 103 ? A -0.048 10.188 -16.288 1.000 1 A ARG 66.849 1
ATOM 823 N NH1 . ARG 103 103 ? A -1.255 10.662 -16.014 1.000 1 A ARG 63.394 1
ATOM 824 N NH2 . ARG 103 103 ? A 0.151 9.531 -17.416 1.000 1 A ARG 60.503 1
ATOM 825 N N . VAL 104 104 ? A 2.692 12.598 -9.148 1.000 1 A VAL 92.804 1
ATOM 826 C CA . VAL 104 104 ? A 2.576 13.543 -8.039 1.000 1 A VAL 91.824 1
ATOM 827 C C . VAL 104 104 ? A 3.935 13.808 -7.419 1.000 1 A VAL 93.075 1
ATOM 828 O O . VAL 104 104 ? A 4.227 14.947 -7.018 1.000 1 A VAL 92.061 1
ATOM 829 C CB . VAL 104 104 ? A 1.566 13.026 -7.011 1.000 1 A VAL 88.996 1
ATOM 830 C CG1 . VAL 104 104 ? A 0.173 13.048 -7.592 1.000 1 A VAL 85.577 1
ATOM 831 C CG2 . VAL 104 104 ? A 1.624 13.859 -5.725 1.000 1 A VAL 83.374 1
ATOM 832 N N . LYS 105 105 ? A 4.763 12.786 -7.329 1.000 1 A LYS 93.304 1
ATOM 833 C CA . LYS 105 105 ? A 6.106 12.921 -6.739 1.000 1 A LYS 93.887 1
ATOM 834 C C . LYS 105 105 ? A 7.121 13.484 -7.750 1.000 1 A LYS 93.540 1
ATOM 835 O O . LYS 105 105 ? A 8.235 13.815 -7.368 1.000 1 A LYS 92.400 1
ATOM 836 C CB . LYS 105 105 ? A 6.591 11.609 -6.203 1.000 1 A LYS 94.036 1
ATOM 837 C CG . LYS 105 105 ? A 5.717 10.982 -5.101 1.000 1 A LYS 93.841 1
ATOM 838 C CD . LYS 105 105 ? A 5.679 11.803 -3.840 1.000 1 A LYS 92.776 1
ATOM 839 C CE . LYS 105 105 ? A 6.997 11.790 -3.142 1.000 1 A LYS 92.099 1
ATOM 840 N NZ . LYS 105 105 ? A 6.935 12.548 -1.856 1.000 1 A LYS 92.476 1
ATOM 841 N N . ASP 106 106 ? A 6.715 13.567 -9.034 1.000 1 A ASP 94.992 1
ATOM 842 C CA . ASP 106 106 ? A 7.598 14.043 -10.120 1.000 1 A ASP 94.233 1
ATOM 843 C C . ASP 106 106 ? A 8.911 13.294 -10.062 1.000 1 A ASP 94.413 1
ATOM 844 O O . ASP 106 106 ? A 9.983 13.891 -10.059 1.000 1 A ASP 93.071 1
ATOM 845 C CB . ASP 106 106 ? A 7.797 15.561 -10.050 1.000 1 A ASP 93.336 1
ATOM 846 C CG . ASP 106 106 ? A 8.540 16.094 -11.269 1.000 1 A ASP 90.159 1
ATOM 847 O OD1 . ASP 106 106 ? A 8.431 15.457 -12.341 1.000 1 A ASP 87.146 1
ATOM 848 O OD2 . ASP 106 106 ? A 9.186 17.139 -11.141 1.000 1 A ASP 86.121 1
ATOM 849 N N . SER 107 107 ? A 8.819 11.958 -9.996 1.000 1 A SER 94.612 1
ATOM 850 C CA . SER 107 107 ? A 10.007 11.136 -9.788 1.000 1 A SER 93.703 1
ATOM 851 C C . SER 107 107 ? A 9.761 9.759 -10.366 1.000 1 A SER 94.950 1
ATOM 852 O O . SER 107 107 ? A 8.642 9.231 -10.349 1.000 1 A SER 95.373 1
ATOM 853 C CB . SER 107 107 ? A 10.321 11.028 -8.301 1.000 1 A SER 92.324 1
ATOM 854 O OG . SER 107 107 ? A 11.329 10.068 -8.037 1.000 1 A SER 88.929 1
ATOM 855 N N . GLU 108 108 ? A 10.810 9.162 -10.893 1.000 1 A GLU 94.285 1
ATOM 856 C CA . GLU 108 108 ? A 10.809 7.778 -11.336 1.000 1 A GLU 93.891 1
ATOM 857 C C . GLU 108 108 ? A 11.447 6.868 -10.297 1.000 1 A GLU 94.153 1
ATOM 858 O O . GLU 108 108 ? A 11.639 5.698 -10.567 1.000 1 A GLU 91.556 1
ATOM 859 C CB . GLU 108 108 ? A 11.527 7.664 -12.669 1.000 1 A GLU 91.708 1
ATOM 860 C CG . GLU 108 108 ? A 10.900 8.497 -13.761 1.000 1 A GLU 87.598 1
ATOM 861 C CD . GLU 108 108 ? A 11.589 8.426 -15.085 1.000 1 A GLU 84.760 1
ATOM 862 O OE1 . GLU 108 108 ? A 12.783 8.101 -15.134 1.000 1 A GLU 77.101 1
ATOM 863 O OE2 . GLU 108 108 ? A 10.936 8.714 -16.112 1.000 1 A GLU 75.957 1
ATOM 864 N N . ASP 109 109 ? A 11.743 7.401 -9.119 1.000 1 A ASP 93.915 1
ATOM 865 C CA . ASP 109 109 ? A 12.448 6.691 -8.072 1.000 1 A ASP 94.550 1
ATOM 866 C C . ASP 109 109 ? A 11.738 6.924 -6.746 1.000 1 A ASP 95.366 1
ATOM 867 O O . ASP 109 109 ? A 12.246 7.593 -5.862 1.000 1 A ASP 94.087 1
ATOM 868 C CB . ASP 109 109 ? A 13.894 7.189 -8.013 1.000 1 A ASP 92.866 1
ATOM 869 C CG . ASP 109 109 ? A 14.742 6.381 -7.040 1.000 1 A ASP 91.200 1
ATOM 870 O OD1 . ASP 109 109 ? A 14.496 5.163 -6.899 1.000 1 A ASP 88.658 1
ATOM 871 O OD2 . ASP 109 109 ? A 15.666 6.960 -6.439 1.000 1 A ASP 87.197 1
ATOM 872 N N . VAL 110 110 ? A 10.515 6.354 -6.653 1.000 1 A VAL 97.284 1
ATOM 873 C CA . VAL 110 110 ? A 9.686 6.506 -5.465 1.000 1 A VAL 97.749 1
ATOM 874 C C . VAL 110 110 ? A 9.660 5.176 -4.750 1.000 1 A VAL 98.123 1
ATOM 875 O O . VAL 110 110 ? A 9.281 4.173 -5.348 1.000 1 A VAL 98.036 1
ATOM 876 C CB . VAL 110 110 ? A 8.256 6.938 -5.827 1.000 1 A VAL 97.186 1
ATOM 877 C CG1 . VAL 110 110 ? A 8.273 8.246 -6.596 1.000 1 A VAL 96.446 1
ATOM 878 C CG2 . VAL 110 110 ? A 7.402 7.049 -4.582 1.000 1 A VAL 96.914 1
ATOM 879 N N . PRO 111 111 ? A 10.032 5.127 -3.472 1.000 1 A PRO 98.451 1
ATOM 880 C CA . PRO 111 111 ? A 9.987 3.861 -2.730 1.000 1 A PRO 98.587 1
ATOM 881 C C . PRO 111 111 ? A 8.599 3.260 -2.739 1.000 1 A PRO 98.661 1
ATOM 882 O O . PRO 111 111 ? A 7.616 3.917 -2.379 1.000 1 A PRO 98.649 1
ATOM 883 C CB . PRO 111 111 ? A 10.414 4.252 -1.311 1.000 1 A PRO 98.516 1
ATOM 884 C CG . PRO 111 111 ? A 11.271 5.457 -1.500 1.000 1 A PRO 98.322 1
ATOM 885 C CD . PRO 111 111 ? A 10.653 6.205 -2.668 1.000 1 A PRO 98.381 1
ATOM 886 N N . MET 112 112 ? A 8.521 2.020 -3.185 1.000 1 A MET 98.605 1
ATOM 887 C CA . MET 112 112 ? A 7.255 1.302 -3.273 1.000 1 A MET 98.645 1
ATOM 888 C C . MET 112 112 ? A 7.509 -0.165 -3.002 1.000 1 A MET 98.771 1
ATOM 889 O O . MET 112 112 ? A 8.595 -0.664 -3.264 1.000 1 A MET 98.624 1
ATOM 890 C CB . MET 112 112 ? A 6.622 1.419 -4.661 1.000 1 A MET 98.090 1
ATOM 891 C CG . MET 112 112 ? A 6.166 2.789 -5.064 1.000 1 A MET 92.276 1
ATOM 892 S SD . MET 112 112 ? A 5.245 2.664 -6.607 1.000 1 A MET 92.547 1
ATOM 893 C CE . MET 112 112 ? A 5.590 4.256 -7.316 1.000 1 A MET 82.953 1
ATOM 894 N N . VAL 113 113 ? A 6.459 -0.852 -2.542 1.000 1 A VAL 98.917 1
ATOM 895 C CA . VAL 113 113 ? A 6.446 -2.301 -2.412 1.000 1 A VAL 98.954 1
ATOM 896 C C . VAL 113 113 ? A 5.128 -2.782 -3.028 1.000 1 A VAL 98.964 1
ATOM 897 O O . VAL 113 113 ? A 4.063 -2.210 -2.776 1.000 1 A VAL 98.953 1
ATOM 898 C CB . VAL 113 113 ? A 6.542 -2.741 -0.920 1.000 1 A VAL 98.951 1
ATOM 899 C CG1 . VAL 113 113 ? A 7.900 -2.347 -0.361 1.000 1 A VAL 98.910 1
ATOM 900 C CG2 . VAL 113 113 ? A 6.314 -4.248 -0.782 1.000 1 A VAL 98.921 1
ATOM 901 N N . LEU 114 114 ? A 5.202 -3.810 -3.865 1.000 1 A LEU 98.968 1
ATOM 902 C CA . LEU 114 114 ? A 4.014 -4.440 -4.431 1.000 1 A LEU 98.977 1
ATOM 903 C C . LEU 114 114 ? A 3.547 -5.520 -3.458 1.000 1 A LEU 98.982 1
ATOM 904 O O . LEU 114 114 ? A 4.328 -6.395 -3.064 1.000 1 A LEU 98.974 1
ATOM 905 C CB . LEU 114 114 ? A 4.341 -5.056 -5.780 1.000 1 A LEU 98.966 1
ATOM 906 C CG . LEU 114 114 ? A 3.164 -5.754 -6.483 1.000 1 A LEU 98.917 1
ATOM 907 C CD1 . LEU 114 114 ? A 2.077 -4.753 -6.818 1.000 1 A LEU 98.868 1
ATOM 908 C CD2 . LEU 114 114 ? A 3.643 -6.431 -7.745 1.000 1 A LEU 98.862 1
ATOM 909 N N . VAL 115 115 ? A 2.271 -5.460 -3.077 1.000 1 A VAL 98.980 1
ATOM 910 C CA . VAL 115 115 ? A 1.721 -6.379 -2.087 1.000 1 A VAL 98.988 1
ATOM 911 C C . VAL 115 115 ? A 0.550 -7.131 -2.684 1.000 1 A VAL 98.989 1
ATOM 912 O O . VAL 115 115 ? A -0.412 -6.510 -3.174 1.000 1 A VAL 98.985 1
ATOM 913 C CB . VAL 115 115 ? A 1.270 -5.637 -0.818 1.000 1 A VAL 98.984 1
ATOM 914 C CG1 . VAL 115 115 ? A 2.474 -4.957 -0.174 1.000 1 A VAL 98.974 1
ATOM 915 C CG2 . VAL 115 115 ? A 0.569 -6.562 0.172 1.000 1 A VAL 98.974 1
ATOM 916 N N . GLY 116 116 ? A 0.592 -8.440 -2.671 1.000 1 A GLY 98.980 1
ATOM 917 C CA . GLY 116 116 ? A -0.516 -9.291 -3.100 1.000 1 A GLY 98.974 1
ATOM 918 C C . GLY 116 116 ? A -1.183 -9.867 -1.881 1.000 1 A GLY 98.974 1
ATOM 919 O O . GLY 116 116 ? A -0.731 -10.849 -1.287 1.000 1 A GLY 98.951 1
ATOM 920 N N . ASN 117 117 ? A -2.298 -9.257 -1.509 1.000 1 A ASN 98.961 1
ATOM 921 C CA . ASN 117 117 ? A -2.968 -9.576 -0.251 1.000 1 A ASN 98.960 1
ATOM 922 C C . ASN 117 117 ? A -4.015 -10.666 -0.454 1.000 1 A ASN 98.941 1
ATOM 923 O O . ASN 117 117 ? A -4.405 -10.990 -1.561 1.000 1 A ASN 98.905 1
ATOM 924 C CB . ASN 117 117 ? A -3.598 -8.305 0.320 1.000 1 A ASN 98.952 1
ATOM 925 C CG . ASN 117 117 ? A -4.127 -8.497 1.716 1.000 1 A ASN 98.936 1
ATOM 926 O OD1 . ASN 117 117 ? A -3.465 -9.100 2.558 1.000 1 A ASN 98.683 1
ATOM 927 N ND2 . ASN 117 117 ? A -5.334 -8.021 1.960 1.000 1 A ASN 98.692 1
ATOM 928 N N . LYS 118 118 ? A -4.464 -11.248 0.666 1.000 1 A LYS 98.900 1
ATOM 929 C CA . LYS 118 118 ? A -5.446 -12.322 0.721 1.000 1 A LYS 98.858 1
ATOM 930 C C . LYS 118 118 ? A -4.845 -13.636 0.291 1.000 1 A LYS 98.864 1
ATOM 931 O O . LYS 118 118 ? A -5.507 -14.462 -0.331 1.000 1 A LYS 98.834 1
ATOM 932 C CB . LYS 118 118 ? A -6.714 -11.980 -0.072 1.000 1 A LYS 98.808 1
ATOM 933 C CG . LYS 118 118 ? A -7.363 -10.658 0.264 1.000 1 A LYS 98.655 1
ATOM 934 C CD . LYS 118 118 ? A -8.747 -10.521 -0.287 1.000 1 A LYS 98.422 1
ATOM 935 C CE . LYS 118 118 ? A -9.323 -9.138 0.000546 1.000 1 A LYS 98.375 1
ATOM 936 N NZ . LYS 118 118 ? A -10.747 -9.034 -0.405 1.000 1 A LYS 98.328 1
ATOM 937 N N . SER 119 119 ? A -3.570 -13.830 0.642 1.000 1 A SER 98.825 1
ATOM 938 C CA . SER 119 119 ? A -2.862 -15.057 0.309 1.000 1 A SER 98.753 1
ATOM 939 C C . SER 119 119 ? A -3.477 -16.283 0.982 1.000 1 A SER 98.735 1
ATOM 940 O O . SER 119 119 ? A -3.178 -17.419 0.562 1.000 1 A SER 98.448 1
ATOM 941 C CB . SER 119 119 ? A -1.394 -14.972 0.706 1.000 1 A SER 98.522 1
ATOM 942 O OG . SER 119 119 ? A -1.249 -14.967 2.101 1.000 1 A SER 94.006 1
ATOM 943 N N . ASP 120 120 ? A -4.304 -16.094 1.977 1.000 1 A ASP 98.842 1
ATOM 944 C CA . ASP 120 120 ? A -5.005 -17.196 2.633 1.000 1 A ASP 98.814 1
ATOM 945 C C . ASP 120 120 ? A -6.067 -17.831 1.761 1.000 1 A ASP 98.771 1
ATOM 946 O O . ASP 120 120 ? A -6.484 -18.945 2.020 1.000 1 A ASP 98.591 1
ATOM 947 C CB . ASP 120 120 ? A -5.639 -16.717 3.927 1.000 1 A ASP 98.818 1
ATOM 948 C CG . ASP 120 120 ? A -6.593 -15.546 3.716 1.000 1 A ASP 98.852 1
ATOM 949 O OD1 . ASP 120 120 ? A -6.112 -14.436 3.401 1.000 1 A ASP 98.622 1
ATOM 950 O OD2 . ASP 120 120 ? A -7.824 -15.755 3.820 1.000 1 A ASP 98.521 1
ATOM 951 N N . LEU 121 121 ? A -6.536 -17.094 0.724 1.000 1 A LEU 98.624 1
ATOM 952 C CA . LEU 121 121 ? A -7.650 -17.581 -0.074 1.000 1 A LEU 98.455 1
ATOM 953 C C . LEU 121 121 ? A -7.177 -18.593 -1.113 1.000 1 A LEU 98.338 1
ATOM 954 O O . LEU 121 121 ? A -6.111 -18.445 -1.705 1.000 1 A LEU 98.142 1
ATOM 955 C CB . LEU 121 121 ? A -8.353 -16.438 -0.771 1.000 1 A LEU 98.254 1
ATOM 956 C CG . LEU 121 121 ? A -9.098 -15.457 0.132 1.000 1 A LEU 97.916 1
ATOM 957 C CD1 . LEU 121 121 ? A -10.153 -16.168 0.975 1.000 1 A LEU 97.214 1
ATOM 958 C CD2 . LEU 121 121 ? A -9.729 -14.364 -0.722 1.000 1 A LEU 97.406 1
ATOM 959 N N . PRO 122 122 ? A -7.995 -19.629 -1.407 1.000 1 A PRO 97.986 1
ATOM 960 C CA . PRO 122 122 ? A -7.645 -20.594 -2.438 1.000 1 A PRO 97.346 1
ATOM 961 C C . PRO 122 122 ? A -8.020 -20.170 -3.852 1.000 1 A PRO 96.939 1
ATOM 962 O O . PRO 122 122 ? A -7.601 -20.795 -4.821 1.000 1 A PRO 94.355 1
ATOM 963 C CB . PRO 122 122 ? A -8.446 -21.830 -2.029 1.000 1 A PRO 96.138 1
ATOM 964 C CG . PRO 122 122 ? A -9.670 -21.255 -1.417 1.000 1 A PRO 94.778 1
ATOM 965 C CD . PRO 122 122 ? A -9.224 -20.013 -0.692 1.000 1 A PRO 97.050 1
ATOM 966 N N . SER 123 123 ? A -8.851 -19.133 -4.007 1.000 1 A SER 95.333 1
ATOM 967 C CA . SER 123 123 ? A -9.409 -18.737 -5.311 1.000 1 A SER 94.236 1
ATOM 968 C C . SER 123 123 ? A -8.494 -17.710 -5.984 1.000 1 A SER 95.023 1
ATOM 969 O O . SER 123 123 ? A -8.886 -16.546 -6.172 1.000 1 A SER 92.778 1
ATOM 970 C CB . SER 123 123 ? A -10.826 -18.214 -5.161 1.000 1 A SER 90.383 1
ATOM 971 O OG . SER 123 123 ? A -11.412 -17.992 -6.428 1.000 1 A SER 79.112 1
ATOM 972 N N . ARG 124 124 ? A -7.314 -18.143 -6.352 1.000 1 A ARG 97.407 1
ATOM 973 C CA . ARG 124 124 ? A -6.280 -17.260 -6.899 1.000 1 A ARG 97.668 1
ATOM 974 C C . ARG 124 124 ? A -6.536 -17.034 -8.407 1.000 1 A ARG 97.999 1
ATOM 975 O O . ARG 124 124 ? A -6.740 -17.966 -9.154 1.000 1 A ARG 97.172 1
ATOM 976 C CB . ARG 124 124 ? A -4.885 -17.866 -6.715 1.000 1 A ARG 96.988 1
ATOM 977 C CG . ARG 124 124 ? A -3.747 -17.075 -7.348 1.000 1 A ARG 96.491 1
ATOM 978 C CD . ARG 124 124 ? A -2.443 -17.806 -7.149 1.000 1 A ARG 96.174 1
ATOM 979 N NE . ARG 124 124 ? A -1.967 -17.692 -5.773 1.000 1 A ARG 96.047 1
ATOM 980 C CZ . ARG 124 124 ? A -1.280 -16.681 -5.291 1.000 1 A ARG 96.854 1
ATOM 981 N NH1 . ARG 124 124 ? A -0.990 -15.637 -6.083 1.000 1 A ARG 91.198 1
ATOM 982 N NH2 . ARG 124 124 ? A -0.871 -16.669 -4.037 1.000 1 A ARG 90.719 1
ATOM 983 N N . THR 125 125 ? A -6.493 -15.763 -8.836 1.000 1 A THR 98.662 1
ATOM 984 C CA . THR 125 125 ? A -6.542 -15.429 -10.257 1.000 1 A THR 98.662 1
ATOM 985 C C . THR 125 125 ? A -5.296 -14.718 -10.741 1.000 1 A THR 98.699 1
ATOM 986 O O . THR 125 125 ? A -5.140 -14.533 -11.948 1.000 1 A THR 98.428 1
ATOM 987 C CB . THR 125 125 ? A -7.744 -14.556 -10.576 1.000 1 A THR 98.570 1
ATOM 988 O OG1 . THR 125 125 ? A -7.653 -13.322 -9.882 1.000 1 A THR 98.305 1
ATOM 989 C CG2 . THR 125 125 ? A -9.037 -15.268 -10.216 1.000 1 A THR 98.157 1
ATOM 990 N N . VAL 126 126 ? A -4.405 -14.299 -9.825 1.000 1 A VAL 98.681 1
ATOM 991 C CA . VAL 126 126 ? A -3.160 -13.628 -10.168 1.000 1 A VAL 98.615 1
ATOM 992 C C . VAL 126 126 ? A -2.015 -14.510 -9.693 1.000 1 A VAL 98.451 1
ATOM 993 O O . VAL 126 126 ? A -1.847 -14.703 -8.486 1.000 1 A VAL 98.301 1
ATOM 994 C CB . VAL 126 126 ? A -3.064 -12.237 -9.545 1.000 1 A VAL 98.597 1
ATOM 995 C CG1 . VAL 126 126 ? A -4.246 -11.396 -9.964 1.000 1 A VAL 98.492 1
ATOM 996 C CG2 . VAL 126 126 ? A -1.746 -11.567 -9.899 1.000 1 A VAL 98.461 1
ATOM 997 N N . ASP 127 127 ? A -1.273 -15.080 -10.639 1.000 1 A ASP 98.295 1
ATOM 998 C CA . ASP 127 127 ? A -0.176 -15.970 -10.280 1.000 1 A ASP 97.957 1
ATOM 999 C C . ASP 127 127 ? A 0.949 -15.199 -9.642 1.000 1 A ASP 98.192 1
ATOM 1000 O O . ASP 127 127 ? A 1.247 -14.073 -10.016 1.000 1 A ASP 98.196 1
ATOM 1001 C CB . ASP 127 127 ? A 0.375 -16.680 -11.510 1.000 1 A ASP 96.861 1
ATOM 1002 C CG . ASP 127 127 ? A -0.632 -17.613 -12.178 1.000 1 A ASP 87.979 1
ATOM 1003 O OD1 . ASP 127 127 ? A -1.612 -18.007 -11.499 1.000 1 A ASP 84.085 1
ATOM 1004 O OD2 . ASP 127 127 ? A -0.438 -17.911 -13.357 1.000 1 A ASP 82.302 1
ATOM 1005 N N . THR 128 128 ? A 1.634 -15.814 -8.686 1.000 1 A THR 97.633 1
ATOM 1006 C CA . THR 128 128 ? A 2.795 -15.199 -8.069 1.000 1 A THR 97.759 1
ATOM 1007 C C . THR 128 128 ? A 3.808 -14.791 -9.132 1.000 1 A THR 98.184 1
ATOM 1008 O O . THR 128 128 ? A 4.410 -13.712 -9.039 1.000 1 A THR 98.173 1
ATOM 1009 C CB . THR 128 128 ? A 3.442 -16.135 -7.044 1.000 1 A THR 97.212 1
ATOM 1010 O OG1 . THR 128 128 ? A 2.503 -16.344 -5.974 1.000 1 A THR 96.338 1
ATOM 1011 C CG2 . THR 128 128 ? A 4.724 -15.578 -6.491 1.000 1 A THR 96.253 1
ATOM 1012 N N . LYS 129 129 ? A 4.008 -15.636 -10.174 1.000 1 A LYS 98.269 1
ATOM 1013 C CA . LYS 129 129 ? A 4.981 -15.282 -11.207 1.000 1 A LYS 98.244 1
ATOM 1014 C C . LYS 129 129 ? A 4.601 -13.974 -11.923 1.000 1 A LYS 98.391 1
ATOM 1015 O O . LYS 129 129 ? A 5.467 -13.157 -12.217 1.000 1 A LYS 98.503 1
ATOM 1016 C CB . LYS 129 129 ? A 5.080 -16.422 -12.240 1.000 1 A LYS 97.866 1
ATOM 1017 C CG . LYS 129 129 ? A 6.107 -16.140 -13.357 1.000 1 A LYS 88.405 1
ATOM 1018 C CD . LYS 129 129 ? A 6.200 -17.337 -14.303 1.000 1 A LYS 79.483 1
ATOM 1019 C CE . LYS 129 129 ? A 7.255 -17.066 -15.365 1.000 1 A LYS 76.999 1
ATOM 1020 N NZ . LYS 129 129 ? A 6.913 -15.808 -16.153 1.000 1 A LYS 66.578 1
ATOM 1021 N N . GLN 130 130 ? A 3.293 -13.786 -12.212 1.000 1 A GLN 97.979 1
ATOM 1022 C CA . GLN 130 130 ? A 2.860 -12.534 -12.842 1.000 1 A GLN 97.887 1
ATOM 1023 C C . GLN 130 130 ? A 3.263 -11.335 -11.985 1.000 1 A GLN 98.290 1
ATOM 1024 O O . GLN 130 130 ? A 3.767 -10.325 -12.509 1.000 1 A GLN 98.352 1
ATOM 1025 C CB . GLN 130 130 ? A 1.351 -12.474 -13.014 1.000 1 A GLN 97.228 1
ATOM 1026 C CG . GLN 130 130 ? A 0.741 -13.478 -13.952 1.000 1 A GLN 87.745 1
ATOM 1027 C CD . GLN 130 130 ? A -0.771 -13.377 -13.913 1.000 1 A GLN 81.612 1
ATOM 1028 O OE1 . GLN 130 130 ? A -1.445 -14.133 -13.193 1.000 1 A GLN 82.493 1
ATOM 1029 N NE2 . GLN 130 130 ? A -1.316 -12.400 -14.642 1.000 1 A GLN 78.042 1
ATOM 1030 N N . ALA 131 131 ? A 3.007 -11.422 -10.678 1.000 1 A ALA 98.718 1
ATOM 1031 C CA . ALA 131 131 ? A 3.323 -10.315 -9.796 1.000 1 A ALA 98.797 1
ATOM 1032 C C . ALA 131 131 ? A 4.818 -10.138 -9.614 1.000 1 A ALA 98.856 1
ATOM 1033 O O . ALA 131 131 ? A 5.307 -9.007 -9.584 1.000 1 A ALA 98.839 1
ATOM 1034 C CB . ALA 131 131 ? A 2.630 -10.503 -8.462 1.000 1 A ALA 98.737 1
ATOM 1035 N N . GLN 132 132 ? A 5.542 -11.251 -9.498 1.000 1 A GLN 98.817 1
ATOM 1036 C CA . GLN 132 132 ? A 7.000 -11.160 -9.416 1.000 1 A GLN 98.811 1
ATOM 1037 C C . GLN 132 132 ? A 7.569 -10.471 -10.646 1.000 1 A GLN 98.819 1
ATOM 1038 O O . GLN 132 132 ? A 8.472 -9.627 -10.529 1.000 1 A GLN 98.778 1
ATOM 1039 C CB . GLN 132 132 ? A 7.629 -12.548 -9.263 1.000 1 A GLN 98.692 1
ATOM 1040 C CG . GLN 132 132 ? A 7.354 -13.189 -7.913 1.000 1 A GLN 97.627 1
ATOM 1041 C CD . GLN 132 132 ? A 7.817 -14.627 -7.875 1.000 1 A GLN 97.312 1
ATOM 1042 O OE1 . GLN 132 132 ? A 7.904 -15.283 -8.925 1.000 1 A GLN 96.054 1
ATOM 1043 N NE2 . GLN 132 132 ? A 8.108 -15.139 -6.684 1.000 1 A GLN 94.241 1
ATOM 1044 N N . ASP 133 133 ? A 7.055 -10.838 -11.825 1.000 1 A ASP 98.814 1
ATOM 1045 C CA . ASP 133 133 ? A 7.571 -10.235 -13.054 1.000 1 A ASP 98.756 1
ATOM 1046 C C . ASP 133 133 ? A 7.256 -8.753 -13.123 1.000 1 A ASP 98.756 1
ATOM 1047 O O . ASP 133 133 ? A 8.096 -7.959 -13.553 1.000 1 A ASP 98.649 1
ATOM 1048 C CB . ASP 133 133 ? A 7.016 -10.972 -14.268 1.000 1 A ASP 98.599 1
ATOM 1049 C CG . ASP 133 133 ? A 7.578 -12.381 -14.412 1.000 1 A ASP 97.897 1
ATOM 1050 O OD1 . ASP 133 133 ? A 8.609 -12.680 -13.771 1.000 1 A ASP 96.486 1
ATOM 1051 O OD2 . ASP 133 133 ? A 6.997 -13.157 -15.178 1.000 1 A ASP 96.042 1
ATOM 1052 N N . LEU 134 134 ? A 6.047 -8.362 -12.696 1.000 1 A LEU 98.739 1
ATOM 1053 C CA . LEU 134 134 ? A 5.700 -6.940 -12.686 1.000 1 A LEU 98.729 1
ATOM 1054 C C . LEU 134 134 ? A 6.605 -6.178 -11.735 1.000 1 A LEU 98.763 1
ATOM 1055 O O . LEU 134 134 ? A 7.150 -5.131 -12.081 1.000 1 A LEU 98.704 1
ATOM 1056 C CB . LEU 134 134 ? A 4.242 -6.741 -12.307 1.000 1 A LEU 98.665 1
ATOM 1057 C CG . LEU 134 134 ? A 3.773 -5.289 -12.331 1.000 1 A LEU 98.381 1
ATOM 1058 C CD1 . LEU 134 134 ? A 3.833 -4.735 -13.753 1.000 1 A LEU 97.905 1
ATOM 1059 C CD2 . LEU 134 134 ? A 2.385 -5.171 -11.752 1.000 1 A LEU 97.966 1
ATOM 1060 N N . ALA 135 135 ? A 6.760 -6.698 -10.521 1.000 1 A ALA 98.801 1
ATOM 1061 C CA . ALA 135 135 ? A 7.630 -6.045 -9.545 1.000 1 A ALA 98.787 1
ATOM 1062 C C . ALA 135 135 ? A 9.048 -5.931 -10.061 1.000 1 A ALA 98.729 1
ATOM 1063 O O . ALA 135 135 ? A 9.684 -4.879 -9.897 1.000 1 A ALA 98.643 1
ATOM 1064 C CB . ALA 135 135 ? A 7.585 -6.780 -8.231 1.000 1 A ALA 98.773 1
ATOM 1065 N N . ARG 136 136 ? A 9.554 -7.013 -10.694 1.000 1 A ARG 98.670 1
ATOM 1066 C CA . ARG 136 136 ? A 10.908 -6.952 -11.240 1.000 1 A ARG 98.461 1
ATOM 1067 C C . ARG 136 136 ? A 11.017 -5.831 -12.279 1.000 1 A ARG 98.284 1
ATOM 1068 O O . ARG 136 136 ? A 11.989 -5.097 -12.331 1.000 1 A ARG 97.812 1
ATOM 1069 C CB . ARG 136 136 ? A 11.295 -8.294 -11.855 1.000 1 A ARG 98.286 1
ATOM 1070 C CG . ARG 136 136 ? A 12.701 -8.331 -12.434 1.000 1 A ARG 92.597 1
ATOM 1071 C CD . ARG 136 136 ? A 13.132 -9.759 -12.778 1.000 1 A ARG 88.386 1
ATOM 1072 N NE . ARG 136 136 ? A 13.181 -10.622 -11.609 1.000 1 A ARG 80.161 1
ATOM 1073 C CZ . ARG 136 136 ? A 12.207 -11.483 -11.263 1.000 1 A ARG 72.889 1
ATOM 1074 N NH1 . ARG 136 136 ? A 12.383 -12.236 -10.188 1.000 1 A ARG 69.739 1
ATOM 1075 N NH2 . ARG 136 136 ? A 11.093 -11.579 -12.001 1.000 1 A ARG 64.169 1
ATOM 1076 N N . SER 137 137 ? A 9.970 -5.682 -13.127 1.000 1 A SER 98.415 1
ATOM 1077 C CA . SER 137 137 ? A 10.006 -4.630 -14.141 1.000 1 A SER 97.979 1
ATOM 1078 C C . SER 137 137 ? A 10.026 -3.242 -13.506 1.000 1 A SER 97.787 1
ATOM 1079 O O . SER 137 137 ? A 10.606 -2.317 -14.073 1.000 1 A SER 97.024 1
ATOM 1080 C CB . SER 137 137 ? A 8.806 -4.744 -15.080 1.000 1 A SER 97.300 1
ATOM 1081 O OG . SER 137 137 ? A 7.609 -4.257 -14.492 1.000 1 A SER 95.671 1
ATOM 1082 N N . TYR 138 138 ? A 9.420 -3.101 -12.332 1.000 1 A TYR 97.643 1
ATOM 1083 C CA . TYR 138 138 ? A 9.437 -1.819 -11.608 1.000 1 A TYR 97.383 1
ATOM 1084 C C . TYR 138 138 ? A 10.670 -1.666 -10.727 1.000 1 A TYR 97.147 1
ATOM 1085 O O . TYR 138 138 ? A 10.929 -0.572 -10.224 1.000 1 A TYR 96.704 1
ATOM 1086 C CB . TYR 138 138 ? A 8.225 -1.701 -10.689 1.000 1 A TYR 97.160 1
ATOM 1087 C CG . TYR 138 138 ? A 6.879 -1.633 -11.341 1.000 1 A TYR 97.411 1
ATOM 1088 C CD1 . TYR 138 138 ? A 6.720 -1.235 -12.668 1.000 1 A TYR 96.888 1
ATOM 1089 C CD2 . TYR 138 138 ? A 5.735 -1.942 -10.622 1.000 1 A TYR 96.954 1
ATOM 1090 C CE1 . TYR 138 138 ? A 5.470 -1.144 -13.237 1.000 1 A TYR 96.542 1
ATOM 1091 C CE2 . TYR 138 138 ? A 4.468 -1.867 -11.186 1.000 1 A TYR 96.228 1
ATOM 1092 C CZ . TYR 138 138 ? A 4.345 -1.464 -12.498 1.000 1 A TYR 96.688 1
ATOM 1093 O OH . TYR 138 138 ? A 3.084 -1.393 -13.072 1.000 1 A TYR 95.451 1
ATOM 1094 N N . GLY 139 139 ? A 11.409 -2.743 -10.496 1.000 1 A GLY 97.714 1
ATOM 1095 C CA . GLY 139 139 ? A 12.559 -2.704 -9.611 1.000 1 A GLY 97.470 1
ATOM 1096 C C . GLY 139 139 ? A 12.189 -2.574 -8.154 1.000 1 A GLY 97.848 1
ATOM 1097 O O . GLY 139 139 ? A 12.918 -1.950 -7.381 1.000 1 A GLY 97.187 1
ATOM 1098 N N . ILE 140 140 ? A 11.053 -3.156 -7.771 1.000 1 A ILE 98.279 1
ATOM 1099 C CA . ILE 140 140 ? A 10.566 -3.034 -6.394 1.000 1 A ILE 98.453 1
ATOM 1100 C C . ILE 140 140 ? A 10.324 -4.423 -5.844 1.000 1 A ILE 98.710 1
ATOM 1101 O O . ILE 140 140 ? A 10.162 -5.387 -6.590 1.000 1 A ILE 98.765 1
ATOM 1102 C CB . ILE 140 140 ? A 9.292 -2.175 -6.311 1.000 1 A ILE 98.302 1
ATOM 1103 C CG1 . ILE 140 140 ? A 8.087 -2.867 -6.959 1.000 1 A ILE 98.166 1
ATOM 1104 C CG2 . ILE 140 140 ? A 9.541 -0.783 -6.926 1.000 1 A ILE 98.275 1
ATOM 1105 C CD1 . ILE 140 140 ? A 6.797 -2.095 -6.820 1.000 1 A ILE 97.793 1
ATOM 1106 N N . PRO 141 141 ? A 10.269 -4.534 -4.514 1.000 1 A PRO 98.851 1
ATOM 1107 C CA . PRO 141 141 ? A 9.946 -5.823 -3.916 1.000 1 A PRO 98.881 1
ATOM 1108 C C . PRO 141 141 ? A 8.497 -6.214 -4.109 1.000 1 A PRO 98.923 1
ATOM 1109 O O . PRO 141 141 ? A 7.611 -5.385 -4.311 1.000 1 A PRO 98.917 1
ATOM 1110 C CB . PRO 141 141 ? A 10.252 -5.620 -2.423 1.000 1 A PRO 98.839 1
ATOM 1111 C CG . PRO 141 141 ? A 11.111 -4.394 -2.346 1.000 1 A PRO 98.701 1
ATOM 1112 C CD . PRO 141 141 ? A 10.671 -3.527 -3.512 1.000 1 A PRO 98.799 1
ATOM 1113 N N . PHE 142 142 ? A 8.257 -7.523 -4.018 1.000 1 A PHE 98.957 1
ATOM 1114 C CA . PHE 142 142 ? A 6.936 -8.090 -4.031 1.000 1 A PHE 98.964 1
ATOM 1115 C C . PHE 142 142 ? A 6.770 -9.004 -2.824 1.000 1 A PHE 98.955 1
ATOM 1116 O O . PHE 142 142 ? A 7.625 -9.843 -2.568 1.000 1 A PHE 98.903 1
ATOM 1117 C CB . PHE 142 142 ? A 6.686 -8.886 -5.305 1.000 1 A PHE 98.945 1
ATOM 1118 C CG . PHE 142 142 ? A 5.408 -9.678 -5.265 1.000 1 A PHE 98.941 1
ATOM 1119 C CD1 . PHE 142 142 ? A 4.190 -9.052 -5.087 1.000 1 A PHE 98.925 1
ATOM 1120 C CD2 . PHE 142 142 ? A 5.457 -11.063 -5.333 1.000 1 A PHE 98.903 1
ATOM 1121 C CE1 . PHE 142 142 ? A 3.021 -9.786 -5.010 1.000 1 A PHE 98.867 1
ATOM 1122 C CE2 . PHE 142 142 ? A 4.280 -11.812 -5.269 1.000 1 A PHE 98.806 1
ATOM 1123 C CZ . PHE 142 142 ? A 3.043 -11.165 -5.099 1.000 1 A PHE 98.825 1
ATOM 1124 N N . ILE 143 143 ? A 5.685 -8.800 -2.096 1.000 1 A ILE 98.960 1
ATOM 1125 C CA . ILE 143 143 ? A 5.412 -9.572 -0.889 1.000 1 A ILE 98.957 1
ATOM 1126 C C . ILE 143 143 ? A 3.956 -9.990 -0.908 1.000 1 A ILE 98.965 1
ATOM 1127 O O . ILE 143 143 ? A 3.071 -9.149 -1.106 1.000 1 A ILE 98.953 1
ATOM 1128 C CB . ILE 143 143 ? A 5.706 -8.749 0.374 1.000 1 A ILE 98.911 1
ATOM 1129 C CG1 . ILE 143 143 ? A 7.205 -8.420 0.439 1.000 1 A ILE 98.430 1
ATOM 1130 C CG2 . ILE 143 143 ? A 5.293 -9.529 1.643 1.000 1 A ILE 98.667 1
ATOM 1131 C CD1 . ILE 143 143 ? A 7.547 -7.418 1.518 1.000 1 A ILE 90.352 1
ATOM 1132 N N . GLU 144 144 ? A 3.668 -11.286 -0.731 1.000 1 A GLU 98.912 1
ATOM 1133 C CA . GLU 144 144 ? A 2.317 -11.742 -0.552 1.000 1 A GLU 98.879 1
ATOM 1134 C C . GLU 144 144 ? A 1.971 -11.699 0.929 1.000 1 A GLU 98.912 1
ATOM 1135 O O . GLU 144 144 ? A 2.796 -12.050 1.791 1.000 1 A GLU 98.782 1
ATOM 1136 C CB . GLU 144 144 ? A 2.091 -13.126 -1.136 1.000 1 A GLU 98.489 1
ATOM 1137 C CG . GLU 144 144 ? A 2.131 -13.136 -2.666 1.000 1 A GLU 94.868 1
ATOM 1138 C CD . GLU 144 144 ? A 1.593 -14.382 -3.319 1.000 1 A GLU 92.870 1
ATOM 1139 O OE1 . GLU 144 144 ? A 1.239 -15.331 -2.603 1.000 1 A GLU 87.190 1
ATOM 1140 O OE2 . GLU 144 144 ? A 1.513 -14.422 -4.562 1.000 1 A GLU 84.475 1
ATOM 1141 N N . THR 145 145 ? A 0.752 -11.258 1.223 1.000 1 A THR 98.979 1
ATOM 1142 C CA . THR 145 145 ? A 0.305 -11.075 2.596 1.000 1 A THR 98.985 1
ATOM 1143 C C . THR 145 145 ? A -1.075 -11.659 2.788 1.000 1 A THR 98.982 1
ATOM 1144 O O . THR 145 145 ? A -1.844 -11.847 1.839 1.000 1 A THR 98.971 1
ATOM 1145 C CB . THR 145 145 ? A 0.234 -9.579 2.954 1.000 1 A THR 98.987 1
ATOM 1146 O OG1 . THR 145 145 ? A -0.792 -8.956 2.170 1.000 1 A THR 98.972 1
ATOM 1147 C CG2 . THR 145 145 ? A 1.539 -8.879 2.727 1.000 1 A THR 98.982 1
ATOM 1148 N N . SER 146 146 ? A -1.399 -11.893 4.035 1.000 1 A SER 98.937 1
ATOM 1149 C CA . SER 146 146 ? A -2.769 -12.107 4.448 1.000 1 A SER 98.924 1
ATOM 1150 C C . SER 146 146 ? A -3.033 -11.270 5.686 1.000 1 A SER 98.908 1
ATOM 1151 O O . SER 146 146 ? A -2.461 -11.537 6.751 1.000 1 A SER 98.874 1
ATOM 1152 C CB . SER 146 146 ? A -3.077 -13.550 4.785 1.000 1 A SER 98.901 1
ATOM 1153 O OG . SER 146 146 ? A -4.373 -13.659 5.337 1.000 1 A SER 98.850 1
ATOM 1154 N N . ALA 147 147 ? A -3.924 -10.277 5.564 1.000 1 A ALA 98.718 1
ATOM 1155 C CA . ALA 147 147 ? A -4.363 -9.557 6.742 1.000 1 A ALA 98.583 1
ATOM 1156 C C . ALA 147 147 ? A -5.163 -10.450 7.683 1.000 1 A ALA 98.570 1
ATOM 1157 O O . ALA 147 147 ? A -5.279 -10.146 8.863 1.000 1 A ALA 98.429 1
ATOM 1158 C CB . ALA 147 147 ? A -5.161 -8.342 6.333 1.000 1 A ALA 98.341 1
ATOM 1159 N N . LYS 148 148 ? A -5.721 -11.547 7.155 1.000 1 A LYS 98.565 1
ATOM 1160 C CA . LYS 148 148 ? A -6.513 -12.450 7.991 1.000 1 A LYS 98.528 1
ATOM 1161 C C . LYS 148 148 ? A -5.633 -13.213 8.971 1.000 1 A LYS 98.564 1
ATOM 1162 O O . LYS 148 148 ? A -5.983 -13.318 10.142 1.000 1 A LYS 98.400 1
ATOM 1163 C CB . LYS 148 148 ? A -7.332 -13.384 7.125 1.000 1 A LYS 98.309 1
ATOM 1164 C CG . LYS 148 148 ? A -8.308 -14.257 7.897 1.000 1 A LYS 97.885 1
ATOM 1165 C CD . LYS 148 148 ? A -9.239 -15.018 6.957 1.000 1 A LYS 97.076 1
ATOM 1166 C CE . LYS 148 148 ? A -10.174 -15.910 7.728 1.000 1 A LYS 95.237 1
ATOM 1167 N NZ . LYS 148 148 ? A -11.111 -16.614 6.801 1.000 1 A LYS 91.392 1
ATOM 1168 N N . THR 149 149 ? A -4.541 -13.755 8.458 1.000 1 A THR 98.689 1
ATOM 1169 C CA . THR 149 149 ? A -3.630 -14.549 9.291 1.000 1 A THR 98.669 1
ATOM 1170 C C . THR 149 149 ? A -2.450 -13.753 9.812 1.000 1 A THR 98.691 1
ATOM 1171 O O . THR 149 149 ? A -1.696 -14.243 10.628 1.000 1 A THR 98.608 1
ATOM 1172 C CB . THR 149 149 ? A -3.097 -15.751 8.510 1.000 1 A THR 98.618 1
ATOM 1173 O OG1 . THR 149 149 ? A -2.191 -15.302 7.507 1.000 1 A THR 98.506 1
ATOM 1174 C CG2 . THR 149 149 ? A -4.240 -16.509 7.852 1.000 1 A THR 98.297 1
ATOM 1175 N N . ARG 150 150 ? A -2.258 -12.538 9.304 1.000 1 A ARG 98.557 1
ATOM 1176 C CA . ARG 150 150 ? A -1.136 -11.631 9.570 1.000 1 A ARG 98.532 1
ATOM 1177 C C . ARG 150 150 ? A 0.158 -12.065 8.872 1.000 1 A ARG 98.630 1
ATOM 1178 O O . ARG 150 150 ? A 1.185 -11.457 9.083 1.000 1 A ARG 98.558 1
ATOM 1179 C CB . ARG 150 150 ? A -0.898 -11.417 11.075 1.000 1 A ARG 98.164 1
ATOM 1180 C CG . ARG 150 150 ? A -0.314 -10.026 11.396 1.000 1 A ARG 97.424 1
ATOM 1181 C CD . ARG 150 150 ? A -0.331 -9.710 12.900 1.000 1 A ARG 97.012 1
ATOM 1182 N NE . ARG 150 150 ? A -0.015 -8.305 13.151 1.000 1 A ARG 96.666 1
ATOM 1183 C CZ . ARG 150 150 ? A 1.211 -7.818 13.091 1.000 1 A ARG 96.431 1
ATOM 1184 N NH1 . ARG 150 150 ? A 2.263 -8.576 12.838 1.000 1 A ARG 93.345 1
ATOM 1185 N NH2 . ARG 150 150 ? A 1.389 -6.506 13.311 1.000 1 A ARG 93.608 1
ATOM 1186 N N . GLN 151 151 ? A 0.067 -13.061 7.990 1.000 1 A GLN 98.757 1
ATOM 1187 C CA . GLN 151 151 ? A 1.229 -13.485 7.202 1.000 1 A GLN 98.751 1
ATOM 1188 C C . GLN 151 151 ? A 1.726 -12.325 6.368 1.000 1 A GLN 98.853 1
ATOM 1189 O O . GLN 151 151 ? A 0.983 -11.721 5.616 1.000 1 A GLN 98.797 1
ATOM 1190 C CB . GLN 151 151 ? A 0.886 -14.671 6.313 1.000 1 A GLN 98.437 1
ATOM 1191 C CG . GLN 151 151 ? A 2.007 -15.073 5.369 1.000 1 A GLN 94.179 1
ATOM 1192 C CD . GLN 151 151 ? A 1.825 -14.558 3.963 1.000 1 A GLN 83.628 1
ATOM 1193 O OE1 . GLN 151 151 ? A 0.771 -14.785 3.347 1.000 1 A GLN 73.747 1
ATOM 1194 N NE2 . GLN 151 151 ? A 2.849 -13.856 3.470 1.000 1 A GLN 75.125 1
ATOM 1195 N N . GLY 152 152 ? A 3.002 -12.012 6.518 1.000 1 A GLY 98.937 1
ATOM 1196 C CA . GLY 152 152 ? A 3.657 -11.021 5.701 1.000 1 A GLY 98.936 1
ATOM 1197 C C . GLY 152 152 ? A 3.390 -9.565 6.036 1.000 1 A GLY 98.954 1
ATOM 1198 O O . GLY 152 152 ? A 3.949 -8.693 5.400 1.000 1 A GLY 98.931 1
ATOM 1199 N N . VAL 153 153 ? A 2.551 -9.286 7.008 1.000 1 A VAL 98.916 1
ATOM 1200 C CA . VAL 153 153 ? A 2.134 -7.910 7.255 1.000 1 A VAL 98.914 1
ATOM 1201 C C . VAL 153 153 ? A 3.303 -7.061 7.734 1.000 1 A VAL 98.912 1
ATOM 1202 O O . VAL 153 153 ? A 3.608 -6.016 7.159 1.000 1 A VAL 98.902 1
ATOM 1203 C CB . VAL 153 153 ? A 0.957 -7.863 8.242 1.000 1 A VAL 98.856 1
ATOM 1204 C CG1 . VAL 153 153 ? A -0.244 -8.605 7.640 1.000 1 A VAL 98.810 1
ATOM 1205 C CG2 . VAL 153 153 ? A 0.602 -6.437 8.595 1.000 1 A VAL 98.761 1
ATOM 1206 N N . ASP 154 154 ? A 3.985 -7.517 8.792 1.000 1 A ASP 98.832 1
ATOM 1207 C CA . ASP 154 154 ? A 5.154 -6.748 9.244 1.000 1 A ASP 98.722 1
ATOM 1208 C C . ASP 154 154 ? A 6.201 -6.672 8.139 1.000 1 A ASP 98.752 1
ATOM 1209 O O . ASP 154 154 ? A 6.827 -5.622 7.957 1.000 1 A ASP 98.688 1
ATOM 1210 C CB . ASP 154 154 ? A 5.763 -7.368 10.504 1.000 1 A ASP 98.332 1
ATOM 1211 C CG . ASP 154 154 ? A 4.907 -7.189 11.728 1.000 1 A ASP 97.828 1
ATOM 1212 O OD1 . ASP 154 154 ? A 4.031 -6.307 11.719 1.000 1 A ASP 96.967 1
ATOM 1213 O OD2 . ASP 154 154 ? A 5.142 -7.920 12.707 1.000 1 A ASP 96.046 1
ATOM 1214 N N . ASP 155 155 ? A 6.368 -7.771 7.377 1.000 1 A ASP 98.816 1
ATOM 1215 C CA . ASP 155 155 ? A 7.392 -7.781 6.322 1.000 1 A ASP 98.828 1
ATOM 1216 C C . ASP 155 155 ? A 7.089 -6.719 5.264 1.000 1 A ASP 98.876 1
ATOM 1217 O O . ASP 155 155 ? A 7.993 -6.041 4.798 1.000 1 A ASP 98.854 1
ATOM 1218 C CB . ASP 155 155 ? A 7.438 -9.182 5.698 1.000 1 A ASP 98.680 1
ATOM 1219 C CG . ASP 155 155 ? A 8.653 -9.377 4.818 1.000 1 A ASP 95.298 1
ATOM 1220 O OD1 . ASP 155 155 ? A 9.646 -8.620 4.955 1.000 1 A ASP 94.592 1
ATOM 1221 O OD2 . ASP 155 155 ? A 8.611 -10.317 3.984 1.000 1 A ASP 93.747 1
ATOM 1222 N N . ALA 156 156 ? A 5.818 -6.577 4.899 1.000 1 A ALA 98.904 1
ATOM 1223 C CA . ALA 156 156 ? A 5.454 -5.573 3.881 1.000 1 A ALA 98.920 1
ATOM 1224 C C . ALA 156 156 ? A 5.774 -4.167 4.341 1.000 1 A ALA 98.918 1
ATOM 1225 O O . ALA 156 156 ? A 6.437 -3.422 3.612 1.000 1 A ALA 98.903 1
ATOM 1226 C CB . ALA 156 156 ? A 3.971 -5.700 3.540 1.000 1 A ALA 98.917 1
ATOM 1227 N N . PHE 157 157 ? A 5.349 -3.810 5.533 1.000 1 A PHE 98.898 1
ATOM 1228 C CA . PHE 157 157 ? A 5.605 -2.456 6.023 1.000 1 A PHE 98.870 1
ATOM 1229 C C . PHE 157 157 ? A 7.086 -2.236 6.315 1.000 1 A PHE 98.839 1
ATOM 1230 O O . PHE 157 157 ? A 7.630 -1.185 5.977 1.000 1 A PHE 98.804 1
ATOM 1231 C CB . PHE 157 157 ? A 4.752 -2.152 7.255 1.000 1 A PHE 98.828 1
ATOM 1232 C CG . PHE 157 157 ? A 3.298 -1.910 6.942 1.000 1 A PHE 98.844 1
ATOM 1233 C CD1 . PHE 157 157 ? A 2.870 -0.653 6.572 1.000 1 A PHE 98.814 1
ATOM 1234 C CD2 . PHE 157 157 ? A 2.377 -2.943 7.023 1.000 1 A PHE 98.792 1
ATOM 1235 C CE1 . PHE 157 157 ? A 1.514 -0.429 6.293 1.000 1 A PHE 98.721 1
ATOM 1236 C CE2 . PHE 157 157 ? A 1.050 -2.732 6.733 1.000 1 A PHE 98.709 1
ATOM 1237 C CZ . PHE 157 157 ? A 0.604 -1.459 6.378 1.000 1 A PHE 98.730 1
ATOM 1238 N N . TYR 158 158 ? A 7.751 -3.234 6.940 1.000 1 A TYR 98.799 1
ATOM 1239 C CA . TYR 158 158 ? A 9.167 -3.065 7.273 1.000 1 A TYR 98.730 1
ATOM 1240 C C . TYR 158 158 ? A 10.011 -2.989 6.005 1.000 1 A TYR 98.741 1
ATOM 1241 O O . TYR 158 158 ? A 10.994 -2.224 5.954 1.000 1 A TYR 98.672 1
ATOM 1242 C CB . TYR 158 158 ? A 9.648 -4.180 8.163 1.000 1 A TYR 98.537 1
ATOM 1243 C CG . TYR 158 158 ? A 9.096 -4.180 9.574 1.000 1 A TYR 98.261 1
ATOM 1244 C CD1 . TYR 158 158 ? A 8.085 -3.309 9.981 1.000 1 A TYR 97.763 1
ATOM 1245 C CD2 . TYR 158 158 ? A 9.591 -5.064 10.531 1.000 1 A TYR 97.739 1
ATOM 1246 C CE1 . TYR 158 158 ? A 7.579 -3.309 11.272 1.000 1 A TYR 97.129 1
ATOM 1247 C CE2 . TYR 158 158 ? A 9.115 -5.093 11.822 1.000 1 A TYR 96.747 1
ATOM 1248 C CZ . TYR 158 158 ? A 8.092 -4.214 12.185 1.000 1 A TYR 97.037 1
ATOM 1249 O OH . TYR 158 158 ? A 7.580 -4.221 13.461 1.000 1 A TYR 96.026 1
ATOM 1250 N N . THR 159 159 ? A 9.633 -3.763 4.971 1.000 1 A THR 98.795 1
ATOM 1251 C CA . THR 159 159 ? A 10.362 -3.700 3.701 1.000 1 A THR 98.809 1
ATOM 1252 C C . THR 159 159 ? A 10.209 -2.317 3.072 1.000 1 A THR 98.800 1
ATOM 1253 O O . THR 159 159 ? A 11.164 -1.786 2.507 1.000 1 A THR 98.769 1
ATOM 1254 C CB . THR 159 159 ? A 9.891 -4.810 2.764 1.000 1 A THR 98.825 1
ATOM 1255 O OG1 . THR 159 159 ? A 10.228 -6.075 3.338 1.000 1 A THR 98.762 1
ATOM 1256 C CG2 . THR 159 159 ? A 10.548 -4.708 1.393 1.000 1 A THR 98.747 1
ATOM 1257 N N . LEU 160 160 ? A 9.012 -1.733 3.167 1.000 1 A LEU 98.842 1
ATOM 1258 C CA . LEU 160 160 ? A 8.849 -0.386 2.630 1.000 1 A LEU 98.851 1
ATOM 1259 C C . LEU 160 160 ? A 9.728 0.609 3.367 1.000 1 A LEU 98.824 1
ATOM 1260 O O . LEU 160 160 ? A 10.337 1.479 2.717 1.000 1 A LEU 98.807 1
ATOM 1261 C CB . LEU 160 160 ? A 7.376 0.029 2.719 1.000 1 A LEU 98.850 1
ATOM 1262 C CG . LEU 160 160 ? A 7.066 1.392 2.158 1.000 1 A LEU 98.838 1
ATOM 1263 C CD1 . LEU 160 160 ? A 7.525 1.536 0.704 1.000 1 A LEU 98.821 1
ATOM 1264 C CD2 . LEU 160 160 ? A 5.560 1.663 2.256 1.000 1 A LEU 98.824 1
ATOM 1265 N N . VAL 161 161 ? A 9.816 0.478 4.684 1.000 1 A VAL 98.734 1
ATOM 1266 C CA . VAL 161 161 ? A 10.730 1.331 5.435 1.000 1 A VAL 98.620 1
ATOM 1267 C C . VAL 161 161 ? A 12.152 1.170 4.939 1.000 1 A VAL 98.583 1
ATOM 1268 O O . VAL 161 161 ? A 12.879 2.146 4.760 1.000 1 A VAL 98.525 1
ATOM 1269 C CB . VAL 161 161 ? A 10.611 1.053 6.949 1.000 1 A VAL 98.428 1
ATOM 1270 C CG1 . VAL 161 161 ? A 9.261 1.514 7.463 1.000 1 A VAL 98.446 1
ATOM 1271 C CG2 . VAL 161 161 ? A 11.757 1.714 7.711 1.000 1 A VAL 98.194 1
ATOM 1272 N N . ARG 162 162 ? A 12.547 -0.104 4.707 1.000 1 A ARG 98.484 1
ATOM 1273 C CA . ARG 162 162 ? A 13.904 -0.345 4.220 1.000 1 A ARG 98.336 1
ATOM 1274 C C . ARG 162 162 ? A 14.110 0.303 2.835 1.000 1 A ARG 98.293 1
ATOM 1275 O O . ARG 162 162 ? A 15.179 0.845 2.550 1.000 1 A ARG 98.211 1
ATOM 1276 C CB . ARG 162 162 ? A 14.219 -1.820 4.204 1.000 1 A ARG 98.327 1
ATOM 1277 C CG . ARG 162 162 ? A 14.244 -2.402 5.619 1.000 1 A ARG 97.802 1
ATOM 1278 C CD . ARG 162 162 ? A 14.561 -3.874 5.619 1.000 1 A ARG 97.576 1
ATOM 1279 N NE . ARG 162 162 ? A 14.473 -4.382 6.983 1.000 1 A ARG 97.352 1
ATOM 1280 C CZ . ARG 162 162 ? A 13.603 -5.254 7.416 1.000 1 A ARG 96.973 1
ATOM 1281 N NH1 . ARG 162 162 ? A 12.717 -5.819 6.611 1.000 1 A ARG 95.253 1
ATOM 1282 N NH2 . ARG 162 162 ? A 13.604 -5.577 8.698 1.000 1 A ARG 95.691 1
ATOM 1283 N N . GLU 163 163 ? A 13.075 0.258 1.970 1.000 1 A GLU 98.435 1
ATOM 1284 C CA . GLU 163 163 ? A 13.164 0.914 0.672 1.000 1 A GLU 98.420 1
ATOM 1285 C C . GLU 163 163 ? A 13.329 2.426 0.806 1.000 1 A GLU 98.411 1
ATOM 1286 O O . GLU 163 163 ? A 14.080 3.051 0.056 1.000 1 A GLU 98.255 1
ATOM 1287 C CB . GLU 163 163 ? A 11.934 0.601 -0.170 1.000 1 A GLU 98.461 1
ATOM 1288 C CG . GLU 163 163 ? A 11.863 -0.839 -0.633 1.000 1 A GLU 98.376 1
ATOM 1289 C CD . GLU 163 163 ? A 12.959 -1.187 -1.606 1.000 1 A GLU 98.075 1
ATOM 1290 O OE1 . GLU 163 163 ? A 12.928 -0.696 -2.748 1.000 1 A GLU 96.565 1
ATOM 1291 O OE2 . GLU 163 163 ? A 13.867 -1.942 -1.213 1.000 1 A GLU 96.338 1
ATOM 1292 N N . ILE 164 164 ? A 12.618 3.007 1.787 1.000 1 A ILE 98.533 1
ATOM 1293 C CA . ILE 164 164 ? A 12.761 4.458 2.017 1.000 1 A ILE 98.485 1
ATOM 1294 C C . ILE 164 164 ? A 14.169 4.768 2.484 1.000 1 A ILE 98.258 1
ATOM 1295 O O . ILE 164 164 ? A 14.768 5.750 2.039 1.000 1 A ILE 98.177 1
ATOM 1296 C CB . ILE 164 164 ? A 11.704 4.936 3.043 1.000 1 A ILE 98.543 1
ATOM 1297 C CG1 . ILE 164 164 ? A 10.303 4.811 2.451 1.000 1 A ILE 98.659 1
ATOM 1298 C CG2 . ILE 164 164 ? A 12.013 6.391 3.469 1.000 1 A ILE 98.489 1
ATOM 1299 C CD1 . ILE 164 164 ? A 9.203 4.911 3.480 1.000 1 A ILE 98.540 1
ATOM 1300 N N . ARG 165 165 ? A 14.722 3.917 3.373 1.000 1 A ARG 98.299 1
ATOM 1301 C CA . ARG 165 165 ? A 16.109 4.132 3.807 1.000 1 A ARG 97.852 1
ATOM 1302 C C . ARG 165 165 ? A 17.064 4.098 2.639 1.000 1 A ARG 97.676 1
ATOM 1303 O O . ARG 165 165 ? A 18.008 4.908 2.571 1.000 1 A ARG 97.423 1
ATOM 1304 C CB . ARG 165 165 ? A 16.511 3.068 4.828 1.000 1 A ARG 97.468 1
ATOM 1305 C CG . ARG 165 165 ? A 15.788 3.171 6.168 1.000 1 A ARG 96.342 1
ATOM 1306 C CD . ARG 165 165 ? A 16.182 2.003 7.032 1.000 1 A ARG 94.961 1
ATOM 1307 N NE . ARG 165 165 ? A 15.508 2.032 8.322 1.000 1 A ARG 94.281 1
ATOM 1308 C CZ . ARG 165 165 ? A 15.384 0.980 9.114 1.000 1 A ARG 93.555 1
ATOM 1309 N NH1 . ARG 165 165 ? A 15.912 -0.208 8.751 1.000 1 A ARG 91.024 1
ATOM 1310 N NH2 . ARG 165 165 ? A 14.745 1.081 10.284 1.000 1 A ARG 91.294 1
ATOM 1311 N N . LYS 166 166 ? A 16.852 3.131 1.698 1.000 1 A LYS 97.666 1
ATOM 1312 C CA . LYS 166 166 ? A 17.712 3.063 0.531 1.000 1 A LYS 97.219 1
ATOM 1313 C C . LYS 166 166 ? A 17.652 4.360 -0.269 1.000 1 A LYS 97.281 1
ATOM 1314 O O . LYS 166 166 ? A 18.672 4.864 -0.733 1.000 1 A LYS 96.704 1
ATOM 1315 C CB . LYS 166 166 ? A 17.320 1.873 -0.360 1.000 1 A LYS 96.726 1
ATOM 1316 C CG . LYS 166 166 ? A 17.627 0.508 0.215 1.000 1 A LYS 94.498 1
ATOM 1317 C CD . LYS 166 166 ? A 17.148 -0.588 -0.730 1.000 1 A LYS 89.122 1
ATOM 1318 C CE . LYS 166 166 ? A 17.290 -1.960 -0.091 1.000 1 A LYS 81.960 1
ATOM 1319 N NZ . LYS 166 166 ? A 16.711 -3.010 -0.986 1.000 1 A LYS 75.179 1
ATOM 1320 N N . HIS 167 167 ? A 16.421 4.888 -0.428 1.000 1 A HIS 97.699 1
ATOM 1321 C CA . HIS 167 167 ? A 16.257 6.130 -1.183 1.000 1 A HIS 97.366 1
ATOM 1322 C C . HIS 167 167 ? A 16.930 7.303 -0.515 1.000 1 A HIS 97.182 1
ATOM 1323 O O . HIS 167 167 ? A 17.578 8.120 -1.173 1.000 1 A HIS 96.389 1
ATOM 1324 C CB . HIS 167 167 ? A 14.759 6.407 -1.366 1.000 1 A HIS 97.168 1
ATOM 1325 C CG . HIS 167 167 ? A 14.483 7.683 -2.071 1.000 1 A HIS 96.870 1
ATOM 1326 N ND1 . HIS 167 167 ? A 14.499 7.798 -3.419 1.000 1 A HIS 87.228 1
ATOM 1327 C CD2 . HIS 167 167 ? A 14.152 8.907 -1.594 1.000 1 A HIS 88.959 1
ATOM 1328 C CE1 . HIS 167 167 ? A 14.209 9.026 -3.757 1.000 1 A HIS 89.392 1
ATOM 1329 N NE2 . HIS 167 167 ? A 13.973 9.722 -2.676 1.000 1 A HIS 91.036 1
ATOM 1330 N N . LYS 168 168 ? A 16.773 7.400 0.832 1.000 1 A LYS 96.664 1
ATOM 1331 C CA . LYS 168 168 ? A 17.332 8.549 1.562 1.000 1 A LYS 95.864 1
ATOM 1332 C C . LYS 168 168 ? A 18.838 8.545 1.564 1.000 1 A LYS 95.948 1
ATOM 1333 O O . LYS 168 168 ? A 19.446 9.615 1.741 1.000 1 A LYS 94.847 1
ATOM 1334 C CB . LYS 168 168 ? A 16.825 8.532 3.014 1.000 1 A LYS 94.091 1
ATOM 1335 C CG . LYS 168 168 ? A 15.318 8.792 3.123 1.000 1 A LYS 92.884 1
ATOM 1336 C CD . LYS 168 168 ? A 14.758 8.420 4.467 1.000 1 A LYS 90.193 1
ATOM 1337 C CE . LYS 168 168 ? A 15.327 9.244 5.596 1.000 1 A LYS 83.649 1
ATOM 1338 N NZ . LYS 168 168 ? A 14.721 8.840 6.878 1.000 1 A LYS 86.213 1
ATOM 1339 N N . GLU 169 169 ? A 19.469 7.367 1.371 1.000 1 A GLU 97.078 1
ATOM 1340 C CA . GLU 169 169 ? A 20.934 7.315 1.418 1.000 1 A GLU 96.597 1
ATOM 1341 C C . GLU 169 169 ? A 21.593 7.812 0.138 1.000 1 A GLU 96.344 1
ATOM 1342 O O . GLU 169 169 ? A 22.805 8.025 0.110 1.000 1 A GLU 94.796 1
ATOM 1343 C CB . GLU 169 169 ? A 21.403 5.877 1.696 1.000 1 A GLU 95.116 1
ATOM 1344 C CG . GLU 169 169 ? A 21.428 4.965 0.474 1.000 1 A GLU 90.770 1
ATOM 1345 C CD . GLU 169 169 ? A 21.816 3.541 0.806 1.000 1 A GLU 89.237 1
ATOM 1346 O OE1 . GLU 169 169 ? A 22.309 3.306 1.922 1.000 1 A GLU 84.463 1
ATOM 1347 O OE2 . GLU 169 169 ? A 21.620 2.663 -0.063 1.000 1 A GLU 83.753 1
ATOM 1348 N N . LYS 170 170 ? A 20.777 7.982 -0.943 1.000 1 A LYS 95.680 1
ATOM 1349 C CA . LYS 170 170 ? A 21.337 8.470 -2.211 1.000 1 A LYS 94.830 1
ATOM 1350 C C . LYS 170 170 ? A 21.738 9.935 -2.148 1.000 1 A LYS 91.760 1
ATOM 1351 O O . LYS 170 170 ? A 22.622 10.364 -2.824 1.000 1 A LYS 85.630 1
ATOM 1352 C CB . LYS 170 170 ? A 20.337 8.249 -3.328 1.000 1 A LYS 91.557 1
ATOM 1353 C CG . LYS 170 170 ? A 20.085 6.771 -3.587 1.000 1 A LYS 91.872 1
ATOM 1354 C CD . LYS 170 170 ? A 18.983 6.614 -4.649 1.000 1 A LYS 89.735 1
ATOM 1355 C CE . LYS 170 170 ? A 18.696 5.153 -4.892 1.000 1 A LYS 85.680 1
ATOM 1356 N NZ . LYS 170 170 ? A 17.657 4.976 -5.879 1.000 1 A LYS 81.097 1
HETATM 1357 C C1_1 . LIG2 . 1 ? B -13.268 1.321 -1.759 1.000 2 B LIG2 90.445 1
HETATM 1358 C C2_1 . LIG2 . 1 ? B -12.670 2.656 -1.662 1.000 2 B LIG2 91.515 1
HETATM 1359 C C3_1 . LIG2 . 1 ? B -11.158 2.512 -1.849 1.000 2 B LIG2 94.923 1
HETATM 1360 N N1_1 . LIG2 . 1 ? B -10.571 3.192 -2.764 1.000 2 B LIG2 94.552 1
HETATM 1361 C C4_1 . LIG2 . 1 ? B -9.252 3.144 -3.411 1.000 2 B LIG2 93.557 1
HETATM 1362 C C5_1 . LIG2 . 1 ? B -9.768 4.158 -4.487 1.000 2 B LIG2 92.577 1
HETATM 1363 C C6_1 . LIG2 . 1 ? B -11.003 4.322 -3.669 1.000 2 B LIG2 92.966 1
HETATM 1364 N N2_1 . LIG2 . 1 ? B -8.900 5.239 -4.608 1.000 2 B LIG2 90.836 1
HETATM 1365 C C7_1 . LIG2 . 1 ? B -9.530 6.580 -4.525 1.000 2 B LIG2 87.367 1
HETATM 1366 C C8_1 . LIG2 . 1 ? B -8.498 7.611 -4.592 1.000 2 B LIG2 81.861 1
HETATM 1367 N N3_1 . LIG2 . 1 ? B -7.650 7.427 -5.715 1.000 2 B LIG2 85.959 1
HETATM 1368 C C9_1 . LIG2 . 1 ? B -7.116 6.083 -5.942 1.000 2 B LIG2 81.137 1
HETATM 1369 C C10_1 . LIG2 . 1 ? B -8.192 5.085 -5.885 1.000 2 B LIG2 86.247 1
HETATM 1370 C C11_1 . LIG2 . 1 ? B -7.214 8.472 -6.568 1.000 2 B LIG2 84.675 1
HETATM 1371 C C12_1 . LIG2 . 1 ? B -7.296 9.910 -6.072 1.000 2 B LIG2 84.402 1
HETATM 1372 N N4_1 . LIG2 . 1 ? B -6.170 10.612 -6.621 1.000 2 B LIG2 85.620 1
HETATM 1373 C C13_1 . LIG2 . 1 ? B -4.835 10.297 -6.431 1.000 2 B LIG2 87.243 1
HETATM 1374 C C14_1 . LIG2 . 1 ? B -3.853 11.003 -7.139 1.000 2 B LIG2 84.787 1
HETATM 1375 O O1_1 . LIG2 . 1 ? B -4.226 11.968 -8.005 1.000 2 B LIG2 84.086 1
HETATM 1376 C C15_1 . LIG2 . 1 ? B -2.560 10.732 -6.954 1.000 2 B LIG2 88.318 1
HETATM 1377 C C16_1 . LIG2 . 1 ? B -2.185 9.740 -6.083 1.000 2 B LIG2 89.666 1
HETATM 1378 Cl CL1_1 . LIG2 . 1 ? B -0.517 9.470 -5.853 1.000 2 B LIG2 87.984 1
HETATM 1379 C C17_1 . LIG2 . 1 ? B -3.136 8.977 -5.373 1.000 2 B LIG2 91.704 1
HETATM 1380 C C18_1 . LIG2 . 1 ? B -2.806 7.856 -4.395 1.000 2 B LIG2 91.880 1
HETATM 1381 C C19_1 . LIG2 . 1 ? B -2.018 8.053 -3.252 1.000 2 B LIG2 81.761 1
HETATM 1382 C C20_1 . LIG2 . 1 ? B -3.480 7.792 -3.075 1.000 2 B LIG2 83.339 1
HETATM 1383 C C21_1 . LIG2 . 1 ? B -2.736 6.532 -5.143 1.000 2 B LIG2 81.771 1
HETATM 1384 C C22_1 . LIG2 . 1 ? B -4.476 9.270 -5.583 1.000 2 B LIG2 90.792 1
HETATM 1385 O O2_1 . LIG2 . 1 ? B -6.736 8.239 -7.655 1.000 2 B LIG2 79.740 1
HETATM 1386 O O3_1 . LIG2 . 1 ? B -10.556 1.705 -1.149 1.000 2 B LIG2 94.115 1
HETATM 1387 O O1_1 . LIG3 . 1 ? C -11.982 -3.141 3.682 1.000 3 C LIG3 91.441 1
HETATM 1388 P P1_1 . LIG3 . 1 ? C -10.695 -3.844 3.343 1.000 3 C LIG3 97.372 1
HETATM 1389 O O2_1 . LIG3 . 1 ? C -9.592 -3.797 4.312 1.000 3 C LIG3 90.744 1
HETATM 1390 O O3_1 . LIG3 . 1 ? C -10.215 -3.398 1.912 1.000 3 C LIG3 97.552 1
HETATM 1391 P P2_1 . LIG3 . 1 ? C -9.982 -1.897 1.499 1.000 3 C LIG3 97.244 1
HETATM 1392 O O4_1 . LIG3 . 1 ? C -11.242 -1.446 0.826 1.000 3 C LIG3 88.133 1
HETATM 1393 O O5_1 . LIG3 . 1 ? C -8.808 -1.948 0.552 1.000 3 C LIG3 86.120 1
HETATM 1394 O O6_1 . LIG3 . 1 ? C -9.672 -1.119 2.744 1.000 3 C LIG3 86.857 1
HETATM 1395 O O7_1 . LIG3 . 1 ? C -11.060 -5.368 3.070 1.000 3 C LIG3 97.441 1
HETATM 1396 C C1_1 . LIG3 . 1 ? C -12.074 -5.699 2.154 1.000 3 C LIG3 96.378 1
HETATM 1397 C C2_1 . LIG3 . 1 ? C -12.585 -7.046 2.547 1.000 3 C LIG3 96.790 1
HETATM 1398 O O8_1 . LIG3 . 1 ? C -11.534 -8.027 2.328 1.000 3 C LIG3 97.760 1
HETATM 1399 C C3_1 . LIG3 . 1 ? C -12.983 -7.086 3.991 1.000 3 C LIG3 96.458 1
HETATM 1400 O O9_1 . LIG3 . 1 ? C -14.142 -7.827 4.155 1.000 3 C LIG3 94.645 1
HETATM 1401 C C4_1 . LIG3 . 1 ? C -11.806 -7.738 4.623 1.000 3 C LIG3 97.154 1
HETATM 1402 O O10_1 . LIG3 . 1 ? C -12.135 -8.432 5.789 1.000 3 C LIG3 96.219 1
HETATM 1403 C C5_1 . LIG3 . 1 ? C -11.309 -8.651 3.581 1.000 3 C LIG3 97.926 1
HETATM 1404 N N1_1 . LIG3 . 1 ? C -9.883 -8.925 3.682 1.000 3 C LIG3 98.162 1
HETATM 1405 C C6_1 . LIG3 . 1 ? C -9.316 -10.106 3.618 1.000 3 C LIG3 98.425 1
HETATM 1406 N N2_1 . LIG3 . 1 ? C -9.883 -11.334 3.515 1.000 3 C LIG3 98.269 1
HETATM 1407 C C7_1 . LIG3 . 1 ? C -9.043 -12.370 3.487 1.000 3 C LIG3 98.341 1
HETATM 1408 N N3_1 . LIG3 . 1 ? C -9.581 -13.611 3.378 1.000 3 C LIG3 97.783 1
HETATM 1409 N N4_1 . LIG3 . 1 ? C -7.708 -12.282 3.563 1.000 3 C LIG3 98.647 1
HETATM 1410 C C8_1 . LIG3 . 1 ? C -7.096 -11.067 3.679 1.000 3 C LIG3 98.684 1
HETATM 1411 O O11_1 . LIG3 . 1 ? C -5.907 -10.976 3.764 1.000 3 C LIG3 98.512 1
HETATM 1412 C C9_1 . LIG3 . 1 ? C -7.950 -9.922 3.705 1.000 3 C LIG3 98.622 1
HETATM 1413 N N5_1 . LIG3 . 1 ? C -7.697 -8.598 3.800 1.000 3 C LIG3 98.361 1
HETATM 1414 C C10_1 . LIG3 . 1 ? C -8.900 -8.017 3.774 1.000 3 C LIG3 98.087 1
HETATM 1415 Mg MG1_1 . LIG4 . 1 ? D -10.171 0.557 3.437 1.000 4 D LIG4 95.916 1
#
#
loop_
_atom_type.symbol
C
Cl
Mg
N
O
P
S
#
#
loop_
_ma_qa_metric.id
_ma_qa_metric.name
_ma_qa_metric.description
_ma_qa_metric.type
_ma_qa_metric.mode
_ma_qa_metric.type_other_details
_ma_qa_metric.software_group_id
1 pLDDT 'Predicted lddt' pLDDT local . .
#
#
loop_
_ma_qa_metric_local.ordinal_id
_ma_qa_metric_local.model_id
_ma_qa_metric_local.label_asym_id
_ma_qa_metric_local.label_seq_id
_ma_qa_metric_local.label_comp_id
_ma_qa_metric_local.metric_id
_ma_qa_metric_local.metric_value
1 1 A 1 GLY 1 82.202
2 1 A 2 MET 1 91.926
3 1 A 3 THR 1 96.091
4 1 A 4 GLU 1 97.099
5 1 A 5 TYR 1 97.910
6 1 A 6 LYS 1 97.607
7 1 A 7 LEU 1 98.105
8 1 A 8 VAL 1 97.521
9 1 A 9 VAL 1 97.949
10 1 A 10 VAL 1 97.853
11 1 A 11 GLY 1 97.563
12 1 A 12 ALA 1 97.722
13 1 A 13 CYS 1 96.869
14 1 A 14 GLY 1 97.687
15 1 A 15 VAL 1 98.591
16 1 A 16 GLY 1 98.394
17 1 A 17 LYS 1 98.247
18 1 A 18 SER 1 97.517
19 1 A 19 ALA 1 97.990
20 1 A 20 LEU 1 98.399
21 1 A 21 THR 1 98.104
22 1 A 22 ILE 1 97.318
23 1 A 23 GLN 1 98.049
24 1 A 24 LEU 1 98.183
25 1 A 25 ILE 1 97.124
26 1 A 26 GLN 1 96.549
27 1 A 27 ASN 1 97.065
28 1 A 28 HIS 1 96.697
29 1 A 29 PHE 1 97.694
30 1 A 30 VAL 1 92.812
31 1 A 31 ASP 1 89.713
32 1 A 32 GLU 1 87.857
33 1 A 33 TYR 1 85.559
34 1 A 34 ASP 1 88.536
35 1 A 35 PRO 1 87.840
36 1 A 36 THR 1 87.349
37 1 A 37 ILE 1 90.293
38 1 A 38 GLU 1 91.859
39 1 A 39 ASP 1 91.390
40 1 A 40 SER 1 93.300
41 1 A 41 TYR 1 95.733
42 1 A 42 ARG 1 96.371
43 1 A 43 LYS 1 96.796
44 1 A 44 GLN 1 97.371
45 1 A 45 VAL 1 96.459
46 1 A 46 VAL 1 96.215
47 1 A 47 ILE 1 97.278
48 1 A 48 ASP 1 96.697
49 1 A 49 GLY 1 94.563
50 1 A 50 GLU 1 94.072
51 1 A 51 THR 1 96.081
52 1 A 52 SER 1 95.777
53 1 A 53 LEU 1 97.594
54 1 A 54 LEU 1 98.084
55 1 A 55 ASP 1 97.278
56 1 A 56 ILE 1 97.422
57 1 A 57 LEU 1 95.993
58 1 A 58 ASP 1 95.978
59 1 A 59 THR 1 93.739
60 1 A 60 ALA 1 92.447
61 1 A 61 GLY 1 77.948
62 1 A 62 GLN 1 78.818
63 1 A 63 GLU 1 78.380
64 1 A 64 GLU 1 81.544
65 1 A 65 TYR 1 78.948
66 1 A 66 SER 1 79.406
67 1 A 67 ALA 1 81.413
68 1 A 68 MET 1 78.820
69 1 A 69 ARG 1 81.890
70 1 A 70 ASP 1 83.261
71 1 A 71 GLN 1 85.064
72 1 A 72 TYR 1 82.949
73 1 A 73 MET 1 86.563
74 1 A 74 ARG 1 91.878
75 1 A 75 THR 1 91.915
76 1 A 76 GLY 1 96.534
77 1 A 77 GLU 1 98.146
78 1 A 78 GLY 1 98.394
79 1 A 79 PHE 1 98.600
80 1 A 80 LEU 1 98.776
81 1 A 81 SER 1 98.862
82 1 A 82 VAL 1 98.917
83 1 A 83 PHE 1 98.969
84 1 A 84 ALA 1 98.948
85 1 A 85 ILE 1 98.865
86 1 A 86 ASN 1 98.778
87 1 A 87 ASN 1 98.674
88 1 A 88 THR 1 98.781
89 1 A 89 LYS 1 98.799
90 1 A 90 SER 1 98.808
91 1 A 91 PHE 1 98.896
92 1 A 92 GLU 1 98.553
93 1 A 93 ASP 1 98.151
94 1 A 94 ILE 1 98.459
95 1 A 95 HIS 1 97.091
96 1 A 96 HIS 1 95.583
97 1 A 97 TYR 1 95.606
98 1 A 98 ARG 1 96.939
99 1 A 99 GLU 1 96.120
100 1 A 100 GLN 1 93.646
101 1 A 101 ILE 1 95.630
102 1 A 102 LYS 1 94.263
103 1 A 103 ARG 1 93.699
104 1 A 104 VAL 1 91.824
105 1 A 105 LYS 1 93.887
106 1 A 106 ASP 1 94.233
107 1 A 107 SER 1 93.703
108 1 A 108 GLU 1 93.891
109 1 A 109 ASP 1 94.550
110 1 A 110 VAL 1 97.749
111 1 A 111 PRO 1 98.587
112 1 A 112 MET 1 98.645
113 1 A 113 VAL 1 98.954
114 1 A 114 LEU 1 98.977
115 1 A 115 VAL 1 98.988
116 1 A 116 GLY 1 98.974
117 1 A 117 ASN 1 98.960
118 1 A 118 LYS 1 98.858
119 1 A 119 SER 1 98.753
120 1 A 120 ASP 1 98.814
121 1 A 121 LEU 1 98.455
122 1 A 122 PRO 1 97.346
123 1 A 123 SER 1 94.236
124 1 A 124 ARG 1 97.668
125 1 A 125 THR 1 98.662
126 1 A 126 VAL 1 98.615
127 1 A 127 ASP 1 97.957
128 1 A 128 THR 1 97.759
129 1 A 129 LYS 1 98.244
130 1 A 130 GLN 1 97.887
131 1 A 131 ALA 1 98.797
132 1 A 132 GLN 1 98.811
133 1 A 133 ASP 1 98.756
134 1 A 134 LEU 1 98.729
135 1 A 135 ALA 1 98.787
136 1 A 136 ARG 1 98.461
137 1 A 137 SER 1 97.979
138 1 A 138 TYR 1 97.383
139 1 A 139 GLY 1 97.470
140 1 A 140 ILE 1 98.453
141 1 A 141 PRO 1 98.881
142 1 A 142 PHE 1 98.964
143 1 A 143 ILE 1 98.957
144 1 A 144 GLU 1 98.879
145 1 A 145 THR 1 98.985
146 1 A 146 SER 1 98.924
147 1 A 147 ALA 1 98.583
148 1 A 148 LYS 1 98.528
149 1 A 149 THR 1 98.669
150 1 A 150 ARG 1 98.532
151 1 A 151 GLN 1 98.751
152 1 A 152 GLY 1 98.936
153 1 A 153 VAL 1 98.914
154 1 A 154 ASP 1 98.722
155 1 A 155 ASP 1 98.828
156 1 A 156 ALA 1 98.920
157 1 A 157 PHE 1 98.870
158 1 A 158 TYR 1 98.730
159 1 A 159 THR 1 98.809
160 1 A 160 LEU 1 98.851
161 1 A 161 VAL 1 98.620
162 1 A 162 ARG 1 98.336
163 1 A 163 GLU 1 98.420
164 1 A 164 ILE 1 98.485
165 1 A 165 ARG 1 97.852
166 1 A 166 LYS 1 97.219
167 1 A 167 HIS 1 97.366
168 1 A 168 LYS 1 95.864
169 1 A 169 GLU 1 96.597
170 1 A 170 LYS 1 94.830
#
