# Supplementary material for: Single‐Sequence Deep Learning Delivers Crystal‐Quality Models of Covalent K‐Ras G12 Hotspot Complexes
Source: IUBMB Life. 2026 Jun 13;78(6):e70108. doi: 10.1002/iub.70108 (PMC13263772; doi:10.1002/iub.70108)
Supplement: Supplementary file 1 — Data S1: iub70108‐sup‐0001‐DataS1.zip. [file IUB-78-0-s001.zip › Supplementary_Data/1_Without Covalent Restraint_Web/Predicted Structures/KRASG12C_ARS-853_GDP_Mg2+_without_restraint/pred.model_idx_0.cif]

data_model
_entry.id model
_struct.entry_id model
_struct.pdbx_model_details .
_struct.pdbx_structure_determination_methodology computational
_struct.title 'Chai-1 predicted structure'
_audit_conform.dict_location https://raw.githubusercontent.com/ihmwg/ModelCIF/80e1e22/dist/mmcif_ma.dic
_audit_conform.dict_name mmcif_ma.dic
_audit_conform.dict_version 1.4.7
#
loop_
_audit_author.name
_audit_author.pdbx_ordinal
'Chai Discovery team' 1
#
#
loop_
_chem_comp.id
_chem_comp.type
_chem_comp.name
_chem_comp.formula
_chem_comp.formula_weight
_chem_comp.ma_provenance
ALA 'L-peptide linking' . . . 'CCD Core'
ARG 'L-peptide linking' . . . 'CCD Core'
ASN 'L-peptide linking' . . . 'CCD Core'
ASP 'L-peptide linking' . . . 'CCD Core'
CYS 'L-peptide linking' . . . 'CCD Core'
GLN 'L-peptide linking' . . . 'CCD Core'
GLU 'L-peptide linking' . . . 'CCD Core'
GLY 'L-peptide linking' . . . 'CCD Core'
HIS 'L-peptide linking' . . . 'CCD Core'
ILE 'L-peptide linking' . . . 'CCD Core'
LEU 'L-peptide linking' . . . 'CCD Core'
LIG2 non-polymer . . . 'CCD Core'
LIG3 non-polymer . . . 'CCD Core'
LIG4 non-polymer . . . 'CCD Core'
LYS 'L-peptide linking' . . . 'CCD Core'
MET 'L-peptide linking' . . . 'CCD Core'
PHE 'L-peptide linking' . . . 'CCD Core'
PRO 'L-peptide linking' . . . 'CCD Core'
SER 'L-peptide linking' . . . 'CCD Core'
THR 'L-peptide linking' . . . 'CCD Core'
TYR 'L-peptide linking' . . . 'CCD Core'
VAL 'L-peptide linking' . . . 'CCD Core'
#
#
loop_
_entity.id
_entity.type
_entity.src_method
_entity.pdbx_description
_entity.formula_weight
_entity.pdbx_number_of_molecules
_entity.details
1 polymer man 'Entity A' . 1 .
2 non-polymer man 'Entity B' . 1 .
3 non-polymer man 'Entity C' . 1 .
4 non-polymer man 'Entity D' . 1 .
#
#
loop_
_entity_poly.entity_id
_entity_poly.type
_entity_poly.nstd_linkage
_entity_poly.nstd_monomer
_entity_poly.pdbx_strand_id
_entity_poly.pdbx_seq_one_letter_code
_entity_poly.pdbx_seq_one_letter_code_can
1 polypeptide(L) no no A
;GMTEYKLVVVGACGVGKSALTIQLIQNHFVDEYDPTIEDSYRKQVVIDGETSLLDILDTAGQEEYSAMRD
QYMRTGEGFLSVFAINNTKSFEDIHHYREQIKRVKDSEDVPMVLVGNKSDLPSRTVDTKQAQDLARSYGI
PFIETSAKTRQGVDDAFYTLVREIRKHKEK
;

;GMTEYKLVVVGACGVGKSALTIQLIQNHFVDEYDPTIEDSYRKQVVIDGETSLLDILDTAGQEEYSAMRD
QYMRTGEGFLSVFAINNTKSFEDIHHYREQIKRVKDSEDVPMVLVGNKSDLPSRTVDTKQAQDLARSYGI
PFIETSAKTRQGVDDAFYTLVREIRKHKEK
;

#
#
loop_
_pdbx_entity_nonpoly.entity_id
_pdbx_entity_nonpoly.name
_pdbx_entity_nonpoly.comp_id
_pdbx_entity_nonpoly.ma_model_mode
2 'Entity B' LIG2 .
3 'Entity C' LIG3 .
4 'Entity D' LIG4 .
#
#
loop_
_entity_poly_seq.entity_id
_entity_poly_seq.num
_entity_poly_seq.mon_id
_entity_poly_seq.hetero
1 1 GLY .
1 2 MET .
1 3 THR .
1 4 GLU .
1 5 TYR .
1 6 LYS .
1 7 LEU .
1 8 VAL .
1 9 VAL .
1 10 VAL .
1 11 GLY .
1 12 ALA .
1 13 CYS .
1 14 GLY .
1 15 VAL .
1 16 GLY .
1 17 LYS .
1 18 SER .
1 19 ALA .
1 20 LEU .
1 21 THR .
1 22 ILE .
1 23 GLN .
1 24 LEU .
1 25 ILE .
1 26 GLN .
1 27 ASN .
1 28 HIS .
1 29 PHE .
1 30 VAL .
1 31 ASP .
1 32 GLU .
1 33 TYR .
1 34 ASP .
1 35 PRO .
1 36 THR .
1 37 ILE .
1 38 GLU .
1 39 ASP .
1 40 SER .
1 41 TYR .
1 42 ARG .
1 43 LYS .
1 44 GLN .
1 45 VAL .
1 46 VAL .
1 47 ILE .
1 48 ASP .
1 49 GLY .
1 50 GLU .
1 51 THR .
1 52 SER .
1 53 LEU .
1 54 LEU .
1 55 ASP .
1 56 ILE .
1 57 LEU .
1 58 ASP .
1 59 THR .
1 60 ALA .
1 61 GLY .
1 62 GLN .
1 63 GLU .
1 64 GLU .
1 65 TYR .
1 66 SER .
1 67 ALA .
1 68 MET .
1 69 ARG .
1 70 ASP .
1 71 GLN .
1 72 TYR .
1 73 MET .
1 74 ARG .
1 75 THR .
1 76 GLY .
1 77 GLU .
1 78 GLY .
1 79 PHE .
1 80 LEU .
1 81 SER .
1 82 VAL .
1 83 PHE .
1 84 ALA .
1 85 ILE .
1 86 ASN .
1 87 ASN .
1 88 THR .
1 89 LYS .
1 90 SER .
1 91 PHE .
1 92 GLU .
1 93 ASP .
1 94 ILE .
1 95 HIS .
1 96 HIS .
1 97 TYR .
1 98 ARG .
1 99 GLU .
1 100 GLN .
1 101 ILE .
1 102 LYS .
1 103 ARG .
1 104 VAL .
1 105 LYS .
1 106 ASP .
1 107 SER .
1 108 GLU .
1 109 ASP .
1 110 VAL .
1 111 PRO .
1 112 MET .
1 113 VAL .
1 114 LEU .
1 115 VAL .
1 116 GLY .
1 117 ASN .
1 118 LYS .
1 119 SER .
1 120 ASP .
1 121 LEU .
1 122 PRO .
1 123 SER .
1 124 ARG .
1 125 THR .
1 126 VAL .
1 127 ASP .
1 128 THR .
1 129 LYS .
1 130 GLN .
1 131 ALA .
1 132 GLN .
1 133 ASP .
1 134 LEU .
1 135 ALA .
1 136 ARG .
1 137 SER .
1 138 TYR .
1 139 GLY .
1 140 ILE .
1 141 PRO .
1 142 PHE .
1 143 ILE .
1 144 GLU .
1 145 THR .
1 146 SER .
1 147 ALA .
1 148 LYS .
1 149 THR .
1 150 ARG .
1 151 GLN .
1 152 GLY .
1 153 VAL .
1 154 ASP .
1 155 ASP .
1 156 ALA .
1 157 PHE .
1 158 TYR .
1 159 THR .
1 160 LEU .
1 161 VAL .
1 162 ARG .
1 163 GLU .
1 164 ILE .
1 165 ARG .
1 166 LYS .
1 167 HIS .
1 168 LYS .
1 169 GLU .
1 170 LYS .
#
#
loop_
_struct_asym.id
_struct_asym.entity_id
_struct_asym.details
A 1 'Chain A'
B 2 'Chain B'
C 3 'Chain C'
D 4 'Chain D'
#
#
loop_
_pdbx_poly_seq_scheme.asym_id
_pdbx_poly_seq_scheme.entity_id
_pdbx_poly_seq_scheme.seq_id
_pdbx_poly_seq_scheme.mon_id
_pdbx_poly_seq_scheme.pdb_seq_num
_pdbx_poly_seq_scheme.auth_seq_num
_pdbx_poly_seq_scheme.pdb_mon_id
_pdbx_poly_seq_scheme.auth_mon_id
_pdbx_poly_seq_scheme.pdb_strand_id
_pdbx_poly_seq_scheme.pdb_ins_code
A 1 1 GLY 1 1 GLY GLY A .
A 1 2 MET 2 2 MET MET A .
A 1 3 THR 3 3 THR THR A .
A 1 4 GLU 4 4 GLU GLU A .
A 1 5 TYR 5 5 TYR TYR A .
A 1 6 LYS 6 6 LYS LYS A .
A 1 7 LEU 7 7 LEU LEU A .
A 1 8 VAL 8 8 VAL VAL A .
A 1 9 VAL 9 9 VAL VAL A .
A 1 10 VAL 10 10 VAL VAL A .
A 1 11 GLY 11 11 GLY GLY A .
A 1 12 ALA 12 12 ALA ALA A .
A 1 13 CYS 13 13 CYS CYS A .
A 1 14 GLY 14 14 GLY GLY A .
A 1 15 VAL 15 15 VAL VAL A .
A 1 16 GLY 16 16 GLY GLY A .
A 1 17 LYS 17 17 LYS LYS A .
A 1 18 SER 18 18 SER SER A .
A 1 19 ALA 19 19 ALA ALA A .
A 1 20 LEU 20 20 LEU LEU A .
A 1 21 THR 21 21 THR THR A .
A 1 22 ILE 22 22 ILE ILE A .
A 1 23 GLN 23 23 GLN GLN A .
A 1 24 LEU 24 24 LEU LEU A .
A 1 25 ILE 25 25 ILE ILE A .
A 1 26 GLN 26 26 GLN GLN A .
A 1 27 ASN 27 27 ASN ASN A .
A 1 28 HIS 28 28 HIS HIS A .
A 1 29 PHE 29 29 PHE PHE A .
A 1 30 VAL 30 30 VAL VAL A .
A 1 31 ASP 31 31 ASP ASP A .
A 1 32 GLU 32 32 GLU GLU A .
A 1 33 TYR 33 33 TYR TYR A .
A 1 34 ASP 34 34 ASP ASP A .
A 1 35 PRO 35 35 PRO PRO A .
A 1 36 THR 36 36 THR THR A .
A 1 37 ILE 37 37 ILE ILE A .
A 1 38 GLU 38 38 GLU GLU A .
A 1 39 ASP 39 39 ASP ASP A .
A 1 40 SER 40 40 SER SER A .
A 1 41 TYR 41 41 TYR TYR A .
A 1 42 ARG 42 42 ARG ARG A .
A 1 43 LYS 43 43 LYS LYS A .
A 1 44 GLN 44 44 GLN GLN A .
A 1 45 VAL 45 45 VAL VAL A .
A 1 46 VAL 46 46 VAL VAL A .
A 1 47 ILE 47 47 ILE ILE A .
A 1 48 ASP 48 48 ASP ASP A .
A 1 49 GLY 49 49 GLY GLY A .
A 1 50 GLU 50 50 GLU GLU A .
A 1 51 THR 51 51 THR THR A .
A 1 52 SER 52 52 SER SER A .
A 1 53 LEU 53 53 LEU LEU A .
A 1 54 LEU 54 54 LEU LEU A .
A 1 55 ASP 55 55 ASP ASP A .
A 1 56 ILE 56 56 ILE ILE A .
A 1 57 LEU 57 57 LEU LEU A .
A 1 58 ASP 58 58 ASP ASP A .
A 1 59 THR 59 59 THR THR A .
A 1 60 ALA 60 60 ALA ALA A .
A 1 61 GLY 61 61 GLY GLY A .
A 1 62 GLN 62 62 GLN GLN A .
A 1 63 GLU 63 63 GLU GLU A .
A 1 64 GLU 64 64 GLU GLU A .
A 1 65 TYR 65 65 TYR TYR A .
A 1 66 SER 66 66 SER SER A .
A 1 67 ALA 67 67 ALA ALA A .
A 1 68 MET 68 68 MET MET A .
A 1 69 ARG 69 69 ARG ARG A .
A 1 70 ASP 70 70 ASP ASP A .
A 1 71 GLN 71 71 GLN GLN A .
A 1 72 TYR 72 72 TYR TYR A .
A 1 73 MET 73 73 MET MET A .
A 1 74 ARG 74 74 ARG ARG A .
A 1 75 THR 75 75 THR THR A .
A 1 76 GLY 76 76 GLY GLY A .
A 1 77 GLU 77 77 GLU GLU A .
A 1 78 GLY 78 78 GLY GLY A .
A 1 79 PHE 79 79 PHE PHE A .
A 1 80 LEU 80 80 LEU LEU A .
A 1 81 SER 81 81 SER SER A .
A 1 82 VAL 82 82 VAL VAL A .
A 1 83 PHE 83 83 PHE PHE A .
A 1 84 ALA 84 84 ALA ALA A .
A 1 85 ILE 85 85 ILE ILE A .
A 1 86 ASN 86 86 ASN ASN A .
A 1 87 ASN 87 87 ASN ASN A .
A 1 88 THR 88 88 THR THR A .
A 1 89 LYS 89 89 LYS LYS A .
A 1 90 SER 90 90 SER SER A .
A 1 91 PHE 91 91 PHE PHE A .
A 1 92 GLU 92 92 GLU GLU A .
A 1 93 ASP 93 93 ASP ASP A .
A 1 94 ILE 94 94 ILE ILE A .
A 1 95 HIS 95 95 HIS HIS A .
A 1 96 HIS 96 96 HIS HIS A .
A 1 97 TYR 97 97 TYR TYR A .
A 1 98 ARG 98 98 ARG ARG A .
A 1 99 GLU 99 99 GLU GLU A .
A 1 100 GLN 100 100 GLN GLN A .
A 1 101 ILE 101 101 ILE ILE A .
A 1 102 LYS 102 102 LYS LYS A .
A 1 103 ARG 103 103 ARG ARG A .
A 1 104 VAL 104 104 VAL VAL A .
A 1 105 LYS 105 105 LYS LYS A .
A 1 106 ASP 106 106 ASP ASP A .
A 1 107 SER 107 107 SER SER A .
A 1 108 GLU 108 108 GLU GLU A .
A 1 109 ASP 109 109 ASP ASP A .
A 1 110 VAL 110 110 VAL VAL A .
A 1 111 PRO 111 111 PRO PRO A .
A 1 112 MET 112 112 MET MET A .
A 1 113 VAL 113 113 VAL VAL A .
A 1 114 LEU 114 114 LEU LEU A .
A 1 115 VAL 115 115 VAL VAL A .
A 1 116 GLY 116 116 GLY GLY A .
A 1 117 ASN 117 117 ASN ASN A .
A 1 118 LYS 118 118 LYS LYS A .
A 1 119 SER 119 119 SER SER A .
A 1 120 ASP 120 120 ASP ASP A .
A 1 121 LEU 121 121 LEU LEU A .
A 1 122 PRO 122 122 PRO PRO A .
A 1 123 SER 123 123 SER SER A .
A 1 124 ARG 124 124 ARG ARG A .
A 1 125 THR 125 125 THR THR A .
A 1 126 VAL 126 126 VAL VAL A .
A 1 127 ASP 127 127 ASP ASP A .
A 1 128 THR 128 128 THR THR A .
A 1 129 LYS 129 129 LYS LYS A .
A 1 130 GLN 130 130 GLN GLN A .
A 1 131 ALA 131 131 ALA ALA A .
A 1 132 GLN 132 132 GLN GLN A .
A 1 133 ASP 133 133 ASP ASP A .
A 1 134 LEU 134 134 LEU LEU A .
A 1 135 ALA 135 135 ALA ALA A .
A 1 136 ARG 136 136 ARG ARG A .
A 1 137 SER 137 137 SER SER A .
A 1 138 TYR 138 138 TYR TYR A .
A 1 139 GLY 139 139 GLY GLY A .
A 1 140 ILE 140 140 ILE ILE A .
A 1 141 PRO 141 141 PRO PRO A .
A 1 142 PHE 142 142 PHE PHE A .
A 1 143 ILE 143 143 ILE ILE A .
A 1 144 GLU 144 144 GLU GLU A .
A 1 145 THR 145 145 THR THR A .
A 1 146 SER 146 146 SER SER A .
A 1 147 ALA 147 147 ALA ALA A .
A 1 148 LYS 148 148 LYS LYS A .
A 1 149 THR 149 149 THR THR A .
A 1 150 ARG 150 150 ARG ARG A .
A 1 151 GLN 151 151 GLN GLN A .
A 1 152 GLY 152 152 GLY GLY A .
A 1 153 VAL 153 153 VAL VAL A .
A 1 154 ASP 154 154 ASP ASP A .
A 1 155 ASP 155 155 ASP ASP A .
A 1 156 ALA 156 156 ALA ALA A .
A 1 157 PHE 157 157 PHE PHE A .
A 1 158 TYR 158 158 TYR TYR A .
A 1 159 THR 159 159 THR THR A .
A 1 160 LEU 160 160 LEU LEU A .
A 1 161 VAL 161 161 VAL VAL A .
A 1 162 ARG 162 162 ARG ARG A .
A 1 163 GLU 163 163 GLU GLU A .
A 1 164 ILE 164 164 ILE ILE A .
A 1 165 ARG 165 165 ARG ARG A .
A 1 166 LYS 166 166 LYS LYS A .
A 1 167 HIS 167 167 HIS HIS A .
A 1 168 LYS 168 168 LYS LYS A .
A 1 169 GLU 169 169 GLU GLU A .
A 1 170 LYS 170 170 LYS LYS A .
#
#
loop_
_pdbx_nonpoly_scheme.asym_id
_pdbx_nonpoly_scheme.entity_id
_pdbx_nonpoly_scheme.mon_id
_pdbx_nonpoly_scheme.ndb_seq_num
_pdbx_nonpoly_scheme.pdb_seq_num
_pdbx_nonpoly_scheme.auth_seq_num
_pdbx_nonpoly_scheme.auth_mon_id
_pdbx_nonpoly_scheme.pdb_strand_id
_pdbx_nonpoly_scheme.pdb_ins_code
B 2 LIG2 1 1 1 LIG2 B .
C 3 LIG3 1 1 1 LIG3 C .
D 4 LIG4 1 1 1 LIG4 D .
#
#
loop_
_ma_data.id
_ma_data.name
_ma_data.content_type
_ma_data.content_type_other_details
1 'Entity A' target .
2 'Entity B' target .
3 'Entity C' target .
4 'Entity D' target .
5 pred_model_1 'model coordinates' .
#
#
loop_
_ma_target_entity.entity_id
_ma_target_entity.data_id
_ma_target_entity.origin
1 1 designed
2 2 designed
3 3 designed
4 4 designed
#
#
loop_
_ma_target_entity_instance.asym_id
_ma_target_entity_instance.entity_id
_ma_target_entity_instance.details
A 1 'Chain A'
B 2 'Chain B'
C 3 'Chain C'
D 4 'Chain D'
#
#
loop_
_ma_model_list.ordinal_id
_ma_model_list.model_name
_ma_model_list.data_id
_ma_model_list.model_type
_ma_model_list.model_type_other_details
1 pred_model_1 5 'Ab initio model' .
#
#
loop_
_ma_model_group.id
_ma_model_group.name
_ma_model_group.details
1 pred .
#
#
loop_
_ma_model_group_link.group_id
_ma_model_group_link.model_id
1 1
#
#
loop_
_atom_site.group_PDB
_atom_site.id
_atom_site.type_symbol
_atom_site.label_atom_id
_atom_site.label_alt_id
_atom_site.label_comp_id
_atom_site.label_seq_id
_atom_site.auth_seq_id
_atom_site.pdbx_PDB_ins_code
_atom_site.label_asym_id
_atom_site.Cartn_x
_atom_site.Cartn_y
_atom_site.Cartn_z
_atom_site.occupancy
_atom_site.label_entity_id
_atom_site.auth_asym_id
_atom_site.auth_comp_id
_atom_site.B_iso_or_equiv
_atom_site.pdbx_PDB_model_num
ATOM 1 N N . GLY 1 1 ? A -20.171 15.211 -6.758 1.000 1 A GLY 76.162 1
ATOM 2 C CA . GLY 1 1 ? A -19.948 14.969 -5.313 1.000 1 A GLY 81.525 1
ATOM 3 C C . GLY 1 1 ? A -18.607 14.321 -5.073 1.000 1 A GLY 85.386 1
ATOM 4 O O . GLY 1 1 ? A -17.901 13.977 -6.004 1.000 1 A GLY 83.138 1
ATOM 5 N N . MET 2 2 ? A -18.281 14.102 -3.792 1.000 1 A MET 87.617 1
ATOM 6 C CA . MET 2 2 ? A -17.018 13.494 -3.465 1.000 1 A MET 91.248 1
ATOM 7 C C . MET 2 2 ? A -17.034 11.999 -3.861 1.000 1 A MET 92.728 1
ATOM 8 O O . MET 2 2 ? A -18.089 11.375 -3.967 1.000 1 A MET 91.631 1
ATOM 9 C CB . MET 2 2 ? A -16.676 13.674 -1.994 1.000 1 A MET 89.803 1
ATOM 10 C CG . MET 2 2 ? A -17.467 12.815 -1.066 1.000 1 A MET 89.607 1
ATOM 11 S SD . MET 2 2 ? A -17.022 13.071 0.662 1.000 1 A MET 87.293 1
ATOM 12 C CE . MET 2 2 ? A -15.270 12.694 0.597 1.000 1 A MET 83.049 1
ATOM 13 N N . THR 3 3 ? A -15.822 11.461 -4.053 1.000 1 A THR 95.741 1
ATOM 14 C CA . THR 3 3 ? A -15.656 10.076 -4.401 1.000 1 A THR 95.989 1
ATOM 15 C C . THR 3 3 ? A -14.906 9.371 -3.296 1.000 1 A THR 96.773 1
ATOM 16 O O . THR 3 3 ? A -13.963 9.928 -2.736 1.000 1 A THR 96.380 1
ATOM 17 C CB . THR 3 3 ? A -14.888 9.940 -5.727 1.000 1 A THR 94.586 1
ATOM 18 O OG1 . THR 3 3 ? A -15.592 10.604 -6.762 1.000 1 A THR 90.222 1
ATOM 19 C CG2 . THR 3 3 ? A -14.707 8.479 -6.124 1.000 1 A THR 90.958 1
ATOM 20 N N . GLU 4 4 ? A -15.326 8.169 -2.971 1.000 1 A GLU 96.488 1
ATOM 21 C CA . GLU 4 4 ? A -14.648 7.333 -1.978 1.000 1 A GLU 96.836 1
ATOM 22 C C . GLU 4 4 ? A -13.747 6.344 -2.683 1.000 1 A GLU 97.137 1
ATOM 23 O O . GLU 4 4 ? A -14.123 5.803 -3.709 1.000 1 A GLU 96.622 1
ATOM 24 C CB . GLU 4 4 ? A -15.646 6.592 -1.090 1.000 1 A GLU 95.752 1
ATOM 25 C CG . GLU 4 4 ? A -16.523 7.510 -0.279 1.000 1 A GLU 89.110 1
ATOM 26 C CD . GLU 4 4 ? A -17.472 6.776 0.631 1.000 1 A GLU 88.537 1
ATOM 27 O OE1 . GLU 4 4 ? A -17.442 5.517 0.682 1.000 1 A GLU 85.910 1
ATOM 28 O OE2 . GLU 4 4 ? A -18.271 7.466 1.300 1.000 1 A GLU 83.862 1
ATOM 29 N N . TYR 5 5 ? A -12.568 6.113 -2.099 1.000 1 A TYR 97.731 1
ATOM 30 C CA . TYR 5 5 ? A -11.582 5.195 -2.622 1.000 1 A TYR 97.914 1
ATOM 31 C C . TYR 5 5 ? A -11.238 4.220 -1.528 1.000 1 A TYR 97.896 1
ATOM 32 O O . TYR 5 5 ? A -10.813 4.620 -0.443 1.000 1 A TYR 97.804 1
ATOM 33 C CB . TYR 5 5 ? A -10.325 5.942 -3.067 1.000 1 A TYR 97.831 1
ATOM 34 C CG . TYR 5 5 ? A -10.609 6.913 -4.178 1.000 1 A TYR 97.807 1
ATOM 35 C CD1 . TYR 5 5 ? A -10.584 6.482 -5.486 1.000 1 A TYR 97.310 1
ATOM 36 C CD2 . TYR 5 5 ? A -10.909 8.240 -3.912 1.000 1 A TYR 97.419 1
ATOM 37 C CE1 . TYR 5 5 ? A -10.846 7.361 -6.522 1.000 1 A TYR 96.587 1
ATOM 38 C CE2 . TYR 5 5 ? A -11.160 9.115 -4.933 1.000 1 A TYR 96.586 1
ATOM 39 C CZ . TYR 5 5 ? A -11.114 8.666 -6.235 1.000 1 A TYR 96.515 1
ATOM 40 O OH . TYR 5 5 ? A -11.360 9.544 -7.277 1.000 1 A TYR 94.984 1
ATOM 41 N N . LYS 6 6 ? A -11.419 2.910 -1.812 1.000 1 A LYS 97.728 1
ATOM 42 C CA . LYS 6 6 ? A -11.121 1.866 -0.847 1.000 1 A LYS 97.593 1
ATOM 43 C C . LYS 6 6 ? A -9.721 1.371 -1.129 1.000 1 A LYS 97.804 1
ATOM 44 O O . LYS 6 6 ? A -9.459 0.757 -2.171 1.000 1 A LYS 97.634 1
ATOM 45 C CB . LYS 6 6 ? A -12.142 0.738 -0.939 1.000 1 A LYS 96.986 1
ATOM 46 C CG . LYS 6 6 ? A -13.509 1.181 -0.484 1.000 1 A LYS 86.419 1
ATOM 47 C CD . LYS 6 6 ? A -14.531 0.053 -0.461 1.000 1 A LYS 80.202 1
ATOM 48 C CE . LYS 6 6 ? A -15.871 0.577 -0.022 1.000 1 A LYS 75.462 1
ATOM 49 N NZ . LYS 6 6 ? A -16.856 -0.489 0.150 1.000 1 A LYS 62.769 1
ATOM 50 N N . LEU 7 7 ? A -8.818 1.638 -0.175 1.000 1 A LEU 97.874 1
ATOM 51 C CA . LEU 7 7 ? A -7.397 1.359 -0.299 1.000 1 A LEU 98.090 1
ATOM 52 C C . LEU 7 7 ? A -6.981 0.330 0.728 1.000 1 A LEU 97.737 1
ATOM 53 O O . LEU 7 7 ? A -7.475 0.322 1.871 1.000 1 A LEU 97.464 1
ATOM 54 C CB . LEU 7 7 ? A -6.564 2.631 -0.054 1.000 1 A LEU 98.372 1
ATOM 55 C CG . LEU 7 7 ? A -6.987 3.930 -0.749 1.000 1 A LEU 98.226 1
ATOM 56 C CD1 . LEU 7 7 ? A -7.173 3.733 -2.246 1.000 1 A LEU 98.202 1
ATOM 57 C CD2 . LEU 7 7 ? A -5.943 5.003 -0.452 1.000 1 A LEU 98.332 1
ATOM 58 N N . VAL 8 8 ? A -6.045 -0.513 0.348 1.000 1 A VAL 97.785 1
ATOM 59 C CA . VAL 8 8 ? A -5.529 -1.575 1.222 1.000 1 A VAL 97.520 1
ATOM 60 C C . VAL 8 8 ? A -4.019 -1.477 1.267 1.000 1 A VAL 97.777 1
ATOM 61 O O . VAL 8 8 ? A -3.376 -1.428 0.210 1.000 1 A VAL 97.891 1
ATOM 62 C CB . VAL 8 8 ? A -5.958 -2.962 0.708 1.000 1 A VAL 96.746 1
ATOM 63 C CG1 . VAL 8 8 ? A -7.472 -2.991 0.521 1.000 1 A VAL 96.135 1
ATOM 64 C CG2 . VAL 8 8 ? A -5.529 -4.054 1.689 1.000 1 A VAL 96.112 1
ATOM 65 N N . VAL 9 9 ? A -3.464 -1.432 2.458 1.000 1 A VAL 97.777 1
ATOM 66 C CA . VAL 9 9 ? A -2.019 -1.318 2.658 1.000 1 A VAL 97.990 1
ATOM 67 C C . VAL 9 9 ? A -1.500 -2.679 3.065 1.000 1 A VAL 97.714 1
ATOM 68 O O . VAL 9 9 ? A -1.904 -3.210 4.102 1.000 1 A VAL 97.401 1
ATOM 69 C CB . VAL 9 9 ? A -1.680 -0.252 3.720 1.000 1 A VAL 98.208 1
ATOM 70 C CG1 . VAL 9 9 ? A -2.352 1.065 3.403 1.000 1 A VAL 98.386 1
ATOM 71 C CG2 . VAL 9 9 ? A -0.151 -0.084 3.833 1.000 1 A VAL 98.295 1
ATOM 72 N N . VAL 10 10 ? A -0.613 -3.237 2.251 1.000 1 A VAL 97.991 1
ATOM 73 C CA . VAL 10 10 ? A -0.127 -4.604 2.452 1.000 1 A VAL 97.898 1
ATOM 74 C C . VAL 10 10 ? A 1.374 -4.624 2.534 1.000 1 A VAL 98.182 1
ATOM 75 O O . VAL 10 10 ? A 2.043 -3.647 2.167 1.000 1 A VAL 98.431 1
ATOM 76 C CB . VAL 10 10 ? A -0.596 -5.548 1.339 1.000 1 A VAL 97.031 1
ATOM 77 C CG1 . VAL 10 10 ? A -2.117 -5.509 1.193 1.000 1 A VAL 96.588 1
ATOM 78 C CG2 . VAL 10 10 ? A 0.090 -5.233 0.013 1.000 1 A VAL 96.919 1
ATOM 79 N N . GLY 11 11 ? A 1.917 -5.705 3.021 1.000 1 A GLY 97.901 1
ATOM 80 C CA . GLY 11 11 ? A 3.356 -5.873 3.107 1.000 1 A GLY 97.600 1
ATOM 81 C C . GLY 11 11 ? A 3.716 -6.642 4.358 1.000 1 A GLY 97.273 1
ATOM 82 O O . GLY 11 11 ? A 2.890 -6.858 5.240 1.000 1 A GLY 96.775 1
ATOM 83 N N . ALA 12 12 ? A 4.974 -7.051 4.447 1.000 1 A ALA 97.972 1
ATOM 84 C CA . ALA 12 12 ? A 5.455 -7.862 5.542 1.000 1 A ALA 97.724 1
ATOM 85 C C . ALA 12 12 ? A 5.335 -7.119 6.873 1.000 1 A ALA 97.491 1
ATOM 86 O O . ALA 12 12 ? A 5.255 -5.889 6.907 1.000 1 A ALA 97.248 1
ATOM 87 C CB . ALA 12 12 ? A 6.893 -8.238 5.305 1.000 1 A ALA 97.510 1
ATOM 88 N N . CYS 13 13 ? A 5.338 -7.904 7.933 1.000 1 A CYS 96.955 1
ATOM 89 C CA . CYS 13 13 ? A 5.399 -7.303 9.263 1.000 1 A CYS 96.858 1
ATOM 90 C C . CYS 13 13 ? A 6.536 -6.338 9.359 1.000 1 A CYS 97.385 1
ATOM 91 O O . CYS 13 13 ? A 7.668 -6.636 8.924 1.000 1 A CYS 97.444 1
ATOM 92 C CB . CYS 13 13 ? A 5.604 -8.376 10.337 1.000 1 A CYS 95.414 1
ATOM 93 S SG . CYS 13 13 ? A 4.197 -9.333 10.624 1.000 1 A CYS 91.135 1
ATOM 94 N N . GLY 14 14 ? A 6.290 -5.207 9.981 1.000 1 A GLY 97.506 1
ATOM 95 C CA . GLY 14 14 ? A 7.329 -4.290 10.403 1.000 1 A GLY 97.654 1
ATOM 96 C C . GLY 14 14 ? A 7.826 -3.336 9.338 1.000 1 A GLY 98.245 1
ATOM 97 O O . GLY 14 14 ? A 8.755 -2.564 9.622 1.000 1 A GLY 98.190 1
ATOM 98 N N . VAL 15 15 ? A 7.276 -3.383 8.138 1.000 1 A VAL 98.306 1
ATOM 99 C CA . VAL 15 15 ? A 7.733 -2.482 7.080 1.000 1 A VAL 98.595 1
ATOM 100 C C . VAL 15 15 ? A 7.237 -1.057 7.255 1.000 1 A VAL 98.639 1
ATOM 101 O O . VAL 15 15 ? A 7.781 -0.145 6.606 1.000 1 A VAL 98.686 1
ATOM 102 C CB . VAL 15 15 ? A 7.338 -2.978 5.687 1.000 1 A VAL 98.676 1
ATOM 103 C CG1 . VAL 15 15 ? A 7.934 -4.345 5.416 1.000 1 A VAL 98.688 1
ATOM 104 C CG2 . VAL 15 15 ? A 5.825 -2.921 5.480 1.000 1 A VAL 98.798 1
ATOM 105 N N . GLY 16 16 ? A 6.190 -0.866 8.073 1.000 1 A GLY 98.516 1
ATOM 106 C CA . GLY 16 16 ? A 5.653 0.461 8.320 1.000 1 A GLY 98.402 1
ATOM 107 C C . GLY 16 16 ? A 4.285 0.713 7.767 1.000 1 A GLY 98.484 1
ATOM 108 O O . GLY 16 16 ? A 3.898 1.883 7.583 1.000 1 A GLY 98.458 1
ATOM 109 N N . LYS 17 17 ? A 3.521 -0.347 7.513 1.000 1 A LYS 98.346 1
ATOM 110 C CA . LYS 17 17 ? A 2.150 -0.153 7.031 1.000 1 A LYS 98.262 1
ATOM 111 C C . LYS 17 17 ? A 1.368 0.722 8.002 1.000 1 A LYS 98.026 1
ATOM 112 O O . LYS 17 17 ? A 0.720 1.670 7.592 1.000 1 A LYS 98.230 1
ATOM 113 C CB . LYS 17 17 ? A 1.437 -1.474 6.858 1.000 1 A LYS 98.119 1
ATOM 114 C CG . LYS 17 17 ? A 2.121 -2.398 5.843 1.000 1 A LYS 97.816 1
ATOM 115 C CD . LYS 17 17 ? A 1.389 -3.712 5.643 1.000 1 A LYS 97.491 1
ATOM 116 C CE . LYS 17 17 ? A 1.299 -4.530 6.912 1.000 1 A LYS 97.061 1
ATOM 117 N NZ . LYS 17 17 ? A 2.631 -4.904 7.444 1.000 1 A LYS 96.888 1
ATOM 118 N N . SER 18 18 ? A 1.425 0.399 9.295 1.000 1 A SER 97.887 1
ATOM 119 C CA . SER 18 18 ? A 0.688 1.188 10.285 1.000 1 A SER 97.545 1
ATOM 120 C C . SER 18 18 ? A 1.256 2.577 10.406 1.000 1 A SER 97.761 1
ATOM 121 O O . SER 18 18 ? A 0.494 3.552 10.485 1.000 1 A SER 97.902 1
ATOM 122 C CB . SER 18 18 ? A 0.690 0.484 11.635 1.000 1 A SER 96.876 1
ATOM 123 O OG . SER 18 18 ? A -0.000204 -0.753 11.536 1.000 1 A SER 93.832 1
ATOM 124 N N . ALA 19 19 ? A 2.560 2.699 10.400 1.000 1 A ALA 97.870 1
ATOM 125 C CA . ALA 19 19 ? A 3.166 4.029 10.535 1.000 1 A ALA 98.000 1
ATOM 126 C C . ALA 19 19 ? A 2.771 4.915 9.348 1.000 1 A ALA 98.233 1
ATOM 127 O O . ALA 19 19 ? A 2.500 6.107 9.538 1.000 1 A ALA 98.348 1
ATOM 128 C CB . ALA 19 19 ? A 4.665 3.913 10.661 1.000 1 A ALA 97.888 1
ATOM 129 N N . LEU 20 20 ? A 2.788 4.353 8.143 1.000 1 A LEU 98.193 1
ATOM 130 C CA . LEU 20 20 ? A 2.399 5.141 6.976 1.000 1 A LEU 98.402 1
ATOM 131 C C . LEU 20 20 ? A 0.945 5.583 7.070 1.000 1 A LEU 98.370 1
ATOM 132 O O . LEU 20 20 ? A 0.623 6.736 6.759 1.000 1 A LEU 98.432 1
ATOM 133 C CB . LEU 20 20 ? A 2.584 4.334 5.703 1.000 1 A LEU 98.620 1
ATOM 134 C CG . LEU 20 20 ? A 4.023 4.221 5.218 1.000 1 A LEU 98.702 1
ATOM 135 C CD1 . LEU 20 20 ? A 4.502 5.569 4.648 1.000 1 A LEU 98.715 1
ATOM 136 C CD2 . LEU 20 20 ? A 4.121 3.123 4.167 1.000 1 A LEU 98.744 1
ATOM 137 N N . THR 21 21 ? A 0.086 4.653 7.487 1.000 1 A THR 98.314 1
ATOM 138 C CA . THR 21 21 ? A -1.331 4.968 7.575 1.000 1 A THR 98.141 1
ATOM 139 C C . THR 21 21 ? A -1.606 6.030 8.622 1.000 1 A THR 98.050 1
ATOM 140 O O . THR 21 21 ? A -2.355 6.978 8.381 1.000 1 A THR 98.120 1
ATOM 141 C CB . THR 21 21 ? A -2.108 3.693 7.873 1.000 1 A THR 98.036 1
ATOM 142 O OG1 . THR 21 21 ? A -1.848 2.739 6.824 1.000 1 A THR 97.895 1
ATOM 143 C CG2 . THR 21 21 ? A -3.612 3.958 7.956 1.000 1 A THR 97.898 1
ATOM 144 N N . ILE 22 22 ? A -1.011 5.864 9.805 1.000 1 A ILE 97.697 1
ATOM 145 C CA . ILE 22 22 ? A -1.212 6.823 10.877 1.000 1 A ILE 97.384 1
ATOM 146 C C . ILE 22 22 ? A -0.651 8.172 10.494 1.000 1 A ILE 97.681 1
ATOM 147 O O . ILE 22 22 ? A -1.261 9.218 10.793 1.000 1 A ILE 97.882 1
ATOM 148 C CB . ILE 22 22 ? A -0.667 6.275 12.197 1.000 1 A ILE 96.801 1
ATOM 149 C CG1 . ILE 22 22 ? A -1.489 5.049 12.608 1.000 1 A ILE 96.284 1
ATOM 150 C CG2 . ILE 22 22 ? A -0.713 7.344 13.281 1.000 1 A ILE 95.709 1
ATOM 151 C CD1 . ILE 22 22 ? A -0.852 4.231 13.719 1.000 1 A ILE 94.050 1
ATOM 152 N N . GLN 23 23 ? A 0.509 8.178 9.823 1.000 1 A GLN 97.929 1
ATOM 153 C CA . GLN 23 23 ? A 1.076 9.451 9.347 1.000 1 A GLN 98.044 1
ATOM 154 C C . GLN 23 23 ? A 0.107 10.129 8.387 1.000 1 A GLN 98.128 1
ATOM 155 O O . GLN 23 23 ? A -0.080 11.341 8.477 1.000 1 A GLN 98.073 1
ATOM 156 C CB . GLN 23 23 ? A 2.431 9.203 8.702 1.000 1 A GLN 97.941 1
ATOM 157 C CG . GLN 23 23 ? A 3.110 10.487 8.262 1.000 1 A GLN 96.069 1
ATOM 158 C CD . GLN 23 23 ? A 3.449 11.405 9.417 1.000 1 A GLN 97.666 1
ATOM 159 O OE1 . GLN 23 23 ? A 2.786 12.424 9.626 1.000 1 A GLN 97.212 1
ATOM 160 N NE2 . GLN 23 23 ? A 4.462 11.055 10.195 1.000 1 A GLN 96.862 1
ATOM 161 N N . LEU 24 24 ? A -0.491 9.363 7.485 1.000 1 A LEU 98.127 1
ATOM 162 C CA . LEU 24 24 ? A -1.448 9.985 6.567 1.000 1 A LEU 98.171 1
ATOM 163 C C . LEU 24 24 ? A -2.685 10.539 7.297 1.000 1 A LEU 98.000 1
ATOM 164 O O . LEU 24 24 ? A -3.096 11.691 7.069 1.000 1 A LEU 97.841 1
ATOM 165 C CB . LEU 24 24 ? A -1.914 8.967 5.523 1.000 1 A LEU 98.295 1
ATOM 166 C CG . LEU 24 24 ? A -2.949 9.539 4.562 1.000 1 A LEU 98.204 1
ATOM 167 C CD1 . LEU 24 24 ? A -2.214 10.256 3.412 1.000 1 A LEU 97.914 1
ATOM 168 C CD2 . LEU 24 24 ? A -3.822 8.444 4.006 1.000 1 A LEU 98.036 1
ATOM 169 N N . ILE 25 25 ? A -3.244 9.722 8.178 1.000 1 A ILE 97.784 1
ATOM 170 C CA . ILE 25 25 ? A -4.529 10.057 8.776 1.000 1 A ILE 97.196 1
ATOM 171 C C . ILE 25 25 ? A -4.376 11.098 9.862 1.000 1 A ILE 96.951 1
ATOM 172 O O . ILE 25 25 ? A -5.178 12.024 9.966 1.000 1 A ILE 96.578 1
ATOM 173 C CB . ILE 25 25 ? A -5.198 8.784 9.333 1.000 1 A ILE 96.380 1
ATOM 174 C CG1 . ILE 25 25 ? A -5.442 7.765 8.217 1.000 1 A ILE 93.702 1
ATOM 175 C CG2 . ILE 25 25 ? A -6.484 9.127 10.069 1.000 1 A ILE 91.853 1
ATOM 176 C CD1 . ILE 25 25 ? A -6.433 8.228 7.190 1.000 1 A ILE 87.593 1
ATOM 177 N N . GLN 26 26 ? A -3.337 10.920 10.694 1.000 1 A GLN 96.975 1
ATOM 178 C CA . GLN 26 26 ? A -3.196 11.701 11.923 1.000 1 A GLN 96.389 1
ATOM 179 C C . GLN 26 26 ? A -2.062 12.707 11.862 1.000 1 A GLN 96.756 1
ATOM 180 O O . GLN 26 26 ? A -1.936 13.508 12.776 1.000 1 A GLN 95.973 1
ATOM 181 C CB . GLN 26 26 ? A -2.959 10.778 13.121 1.000 1 A GLN 95.119 1
ATOM 182 C CG . GLN 26 26 ? A -4.118 9.829 13.403 1.000 1 A GLN 90.416 1
ATOM 183 C CD . GLN 26 26 ? A -5.318 10.556 13.955 1.000 1 A GLN 83.882 1
ATOM 184 O OE1 . GLN 26 26 ? A -5.185 11.526 14.702 1.000 1 A GLN 74.963 1
ATOM 185 N NE2 . GLN 26 26 ? A -6.493 10.087 13.602 1.000 1 A GLN 73.742 1
ATOM 186 N N . ASN 27 27 ? A -1.239 12.668 10.814 1.000 1 A ASN 97.287 1
ATOM 187 C CA . ASN 27 27 ? A -0.139 13.617 10.651 1.000 1 A ASN 97.075 1
ATOM 188 C C . ASN 27 27 ? A 0.835 13.559 11.820 1.000 1 A ASN 97.282 1
ATOM 189 O O . ASN 27 27 ? A 1.311 14.574 12.297 1.000 1 A ASN 96.235 1
ATOM 190 C CB . ASN 27 27 ? A -0.669 15.041 10.443 1.000 1 A ASN 96.210 1
ATOM 191 C CG . ASN 27 27 ? A -1.425 15.177 9.142 1.000 1 A ASN 94.188 1
ATOM 192 O OD1 . ASN 27 27 ? A -0.807 15.310 8.091 1.000 1 A ASN 83.399 1
ATOM 193 N ND2 . ASN 27 27 ? A -2.745 15.159 9.224 1.000 1 A ASN 80.343 1
ATOM 194 N N . HIS 28 28 ? A 1.108 12.329 12.268 1.000 1 A HIS 97.194 1
ATOM 195 C CA . HIS 28 28 ? A 2.160 12.093 13.243 1.000 1 A HIS 96.652 1
ATOM 196 C C . HIS 28 28 ? A 2.708 10.692 13.091 1.000 1 A HIS 97.094 1
ATOM 197 O O . HIS 28 28 ? A 2.077 9.810 12.517 1.000 1 A HIS 96.570 1
ATOM 198 C CB . HIS 28 28 ? A 1.680 12.341 14.686 1.000 1 A HIS 94.613 1
ATOM 199 C CG . HIS 28 28 ? A 0.623 11.411 15.180 1.000 1 A HIS 89.475 1
ATOM 200 N ND1 . HIS 28 28 ? A 0.900 10.219 15.804 1.000 1 A HIS 79.690 1
ATOM 201 C CD2 . HIS 28 28 ? A -0.734 11.519 15.120 1.000 1 A HIS 81.125 1
ATOM 202 C CE1 . HIS 28 28 ? A -0.239 9.635 16.154 1.000 1 A HIS 80.597 1
ATOM 203 N NE2 . HIS 28 28 ? A -1.229 10.388 15.743 1.000 1 A HIS 80.077 1
ATOM 204 N N . PHE 29 29 ? A 3.921 10.502 13.603 1.000 1 A PHE 97.793 1
ATOM 205 C CA . PHE 29 29 ? A 4.632 9.252 13.505 1.000 1 A PHE 97.758 1
ATOM 206 C C . PHE 29 29 ? A 4.510 8.460 14.804 1.000 1 A PHE 96.886 1
ATOM 207 O O . PHE 29 29 ? A 4.789 9.003 15.882 1.000 1 A PHE 96.176 1
ATOM 208 C CB . PHE 29 29 ? A 6.114 9.518 13.225 1.000 1 A PHE 97.545 1
ATOM 209 C CG . PHE 29 29 ? A 6.972 8.276 13.175 1.000 1 A PHE 97.787 1
ATOM 210 C CD1 . PHE 29 29 ? A 6.678 7.250 12.282 1.000 1 A PHE 97.871 1
ATOM 211 C CD2 . PHE 29 29 ? A 8.055 8.141 14.033 1.000 1 A PHE 97.413 1
ATOM 212 C CE1 . PHE 29 29 ? A 7.465 6.121 12.245 1.000 1 A PHE 97.444 1
ATOM 213 C CE2 . PHE 29 29 ? A 8.828 7.008 14.001 1.000 1 A PHE 96.980 1
ATOM 214 C CZ . PHE 29 29 ? A 8.528 5.995 13.091 1.000 1 A PHE 97.255 1
ATOM 215 N N . VAL 30 30 ? A 4.082 7.221 14.701 1.000 1 A VAL 94.956 1
ATOM 216 C CA . VAL 30 30 ? A 3.998 6.318 15.831 1.000 1 A VAL 92.796 1
ATOM 217 C C . VAL 30 30 ? A 5.160 5.354 15.743 1.000 1 A VAL 92.455 1
ATOM 218 O O . VAL 30 30 ? A 5.264 4.587 14.791 1.000 1 A VAL 91.069 1
ATOM 219 C CB . VAL 30 30 ? A 2.660 5.540 15.846 1.000 1 A VAL 89.434 1
ATOM 220 C CG1 . VAL 30 30 ? A 1.501 6.527 16.012 1.000 1 A VAL 84.696 1
ATOM 221 C CG2 . VAL 30 30 ? A 2.654 4.523 16.978 1.000 1 A VAL 82.602 1
ATOM 222 N N . ASP 31 31 ? A 6.021 5.377 16.750 1.000 1 A ASP 90.519 1
ATOM 223 C CA . ASP 31 31 ? A 7.220 4.548 16.758 1.000 1 A ASP 89.533 1
ATOM 224 C C . ASP 31 31 ? A 6.914 3.127 17.196 1.000 1 A ASP 89.134 1
ATOM 225 O O . ASP 31 31 ? A 7.737 2.219 16.962 1.000 1 A ASP 84.064 1
ATOM 226 C CB . ASP 31 31 ? A 8.258 5.179 17.684 1.000 1 A ASP 85.864 1
ATOM 227 C CG . ASP 31 31 ? A 9.618 4.535 17.590 1.000 1 A ASP 81.582 1
ATOM 228 O OD1 . ASP 31 31 ? A 10.169 4.444 16.465 1.000 1 A ASP 77.607 1
ATOM 229 O OD2 . ASP 31 31 ? A 10.181 4.131 18.631 1.000 1 A ASP 78.188 1
ATOM 230 N N . GLU 32 32 ? A 5.773 2.900 17.818 1.000 1 A GLU 89.034 1
ATOM 231 C CA . GLU 32 32 ? A 5.407 1.598 18.326 1.000 1 A GLU 87.601 1
ATOM 232 C C . GLU 32 32 ? A 3.912 1.407 18.109 1.000 1 A GLU 85.367 1
ATOM 233 O O . GLU 32 32 ? A 3.119 2.225 18.555 1.000 1 A GLU 79.638 1
ATOM 234 C CB . GLU 32 32 ? A 5.713 1.500 19.819 1.000 1 A GLU 85.407 1
ATOM 235 C CG . GLU 32 32 ? A 5.406 0.127 20.417 1.000 1 A GLU 74.861 1
ATOM 236 C CD . GLU 32 32 ? A 5.701 0.070 21.908 1.000 1 A GLU 66.539 1
ATOM 237 O OE1 . GLU 32 32 ? A 6.320 1.001 22.447 1.000 1 A GLU 62.265 1
ATOM 238 O OE2 . GLU 32 32 ? A 5.288 -0.936 22.544 1.000 1 A GLU 59.005 1
ATOM 239 N N . TYR 33 33 ? A 3.536 0.327 17.395 1.000 1 A TYR 86.484 1
ATOM 240 C CA . TYR 33 33 ? A 2.129 0.071 17.079 1.000 1 A TYR 85.409 1
ATOM 241 C C . TYR 33 33 ? A 1.932 -1.432 17.020 1.000 1 A TYR 86.626 1
ATOM 242 O O . TYR 33 33 ? A 2.632 -2.141 16.285 1.000 1 A TYR 85.387 1
ATOM 243 C CB . TYR 33 33 ? A 1.758 0.723 15.750 1.000 1 A TYR 81.394 1
ATOM 244 C CG . TYR 33 33 ? A 0.274 0.818 15.513 1.000 1 A TYR 79.611 1
ATOM 245 C CD1 . TYR 33 33 ? A -0.473 1.844 16.057 1.000 1 A TYR 75.455 1
ATOM 246 C CD2 . TYR 33 33 ? A -0.370 -0.145 14.734 1.000 1 A TYR 74.531 1
ATOM 247 C CE1 . TYR 33 33 ? A -1.826 1.936 15.855 1.000 1 A TYR 72.128 1
ATOM 248 C CE2 . TYR 33 33 ? A -1.730 -0.056 14.498 1.000 1 A TYR 71.950 1
ATOM 249 C CZ . TYR 33 33 ? A -2.446 0.997 15.072 1.000 1 A TYR 73.373 1
ATOM 250 O OH . TYR 33 33 ? A -3.784 1.082 14.835 1.000 1 A TYR 68.149 1
ATOM 251 N N . ASP 34 34 ? A 0.976 -1.936 17.782 1.000 1 A ASP 87.635 1
ATOM 252 C CA . ASP 34 34 ? A 0.761 -3.366 17.900 1.000 1 A ASP 88.076 1
ATOM 253 C C . ASP 34 34 ? A 0.732 -4.040 16.519 1.000 1 A ASP 89.861 1
ATOM 254 O O . ASP 34 34 ? A -0.130 -3.708 15.689 1.000 1 A ASP 89.599 1
ATOM 255 C CB . ASP 34 34 ? A -0.564 -3.602 18.606 1.000 1 A ASP 86.211 1
ATOM 256 C CG . ASP 34 34 ? A -0.823 -5.060 18.984 1.000 1 A ASP 85.165 1
ATOM 257 O OD1 . ASP 34 34 ? A -0.363 -5.972 18.258 1.000 1 A ASP 83.344 1
ATOM 258 O OD2 . ASP 34 34 ? A -1.498 -5.276 19.999 1.000 1 A ASP 82.355 1
ATOM 259 N N . PRO 35 35 ? A 1.636 -4.957 16.264 1.000 1 A PRO 84.966 1
ATOM 260 C CA . PRO 35 35 ? A 1.701 -5.535 14.908 1.000 1 A PRO 87.377 1
ATOM 261 C C . PRO 35 35 ? A 0.556 -6.503 14.596 1.000 1 A PRO 88.687 1
ATOM 262 O O . PRO 35 35 ? A 0.449 -6.940 13.433 1.000 1 A PRO 87.331 1
ATOM 263 C CB . PRO 35 35 ? A 3.034 -6.249 14.903 1.000 1 A PRO 84.113 1
ATOM 264 C CG . PRO 35 35 ? A 3.260 -6.619 16.320 1.000 1 A PRO 83.849 1
ATOM 265 C CD . PRO 35 35 ? A 2.678 -5.512 17.138 1.000 1 A PRO 86.353 1
ATOM 266 N N . THR 36 36 ? A -0.254 -6.827 15.548 1.000 1 A THR 88.358 1
ATOM 267 C CA . THR 36 36 ? A -1.392 -7.734 15.323 1.000 1 A THR 87.284 1
ATOM 268 C C . THR 36 36 ? A -2.687 -6.984 15.032 1.000 1 A THR 89.156 1
ATOM 269 O O . THR 36 36 ? A -3.687 -7.613 14.693 1.000 1 A THR 87.867 1
ATOM 270 C CB . THR 36 36 ? A -1.623 -8.641 16.541 1.000 1 A THR 83.370 1
ATOM 271 O OG1 . THR 36 36 ? A -2.164 -7.873 17.605 1.000 1 A THR 78.684 1
ATOM 272 C CG2 . THR 36 36 ? A -0.326 -9.314 16.981 1.000 1 A THR 79.462 1
ATOM 273 N N . ILE 37 37 ? A -2.675 -5.654 15.151 1.000 1 A ILE 91.204 1
ATOM 274 C CA . ILE 37 37 ? A -3.921 -4.900 14.979 1.000 1 A ILE 90.198 1
ATOM 275 C C . ILE 37 37 ? A -4.135 -4.598 13.506 1.000 1 A ILE 90.941 1
ATOM 276 O O . ILE 37 37 ? A -3.272 -4.011 12.841 1.000 1 A ILE 90.081 1
ATOM 277 C CB . ILE 37 37 ? A -3.908 -3.579 15.776 1.000 1 A ILE 87.655 1
ATOM 278 C CG1 . ILE 37 37 ? A -3.905 -3.879 17.267 1.000 1 A ILE 87.080 1
ATOM 279 C CG2 . ILE 37 37 ? A -5.130 -2.709 15.402 1.000 1 A ILE 86.697 1
ATOM 280 C CD1 . ILE 37 37 ? A -3.782 -2.640 18.158 1.000 1 A ILE 83.925 1
ATOM 281 N N . GLU 38 38 ? A -5.304 -4.996 13.012 1.000 1 A GLU 91.254 1
ATOM 282 C CA . GLU 38 38 ? A -5.754 -4.650 11.674 1.000 1 A GLU 91.597 1
ATOM 283 C C . GLU 38 38 ? A -7.028 -3.842 11.797 1.000 1 A GLU 91.062 1
ATOM 284 O O . GLU 38 38 ? A -7.976 -4.299 12.438 1.000 1 A GLU 88.768 1
ATOM 285 C CB . GLU 38 38 ? A -6.006 -5.913 10.851 1.000 1 A GLU 90.345 1
ATOM 286 C CG . GLU 38 38 ? A -6.592 -5.683 9.480 1.000 1 A GLU 88.622 1
ATOM 287 C CD . GLU 38 38 ? A -6.733 -6.986 8.721 1.000 1 A GLU 88.954 1
ATOM 288 O OE1 . GLU 38 38 ? A -5.693 -7.597 8.380 1.000 1 A GLU 86.027 1
ATOM 289 O OE2 . GLU 38 38 ? A -7.885 -7.394 8.459 1.000 1 A GLU 85.354 1
ATOM 290 N N . ASP 39 39 ? A -7.031 -2.659 11.227 1.000 1 A ASP 92.212 1
ATOM 291 C CA . ASP 39 39 ? A -8.200 -1.793 11.328 1.000 1 A ASP 91.804 1
ATOM 292 C C . ASP 39 39 ? A -8.301 -0.920 10.093 1.000 1 A ASP 93.098 1
ATOM 293 O O . ASP 39 39 ? A -7.369 -0.849 9.287 1.000 1 A ASP 92.922 1
ATOM 294 C CB . ASP 39 39 ? A -8.136 -0.927 12.613 1.000 1 A ASP 89.730 1
ATOM 295 C CG . ASP 39 39 ? A -9.529 -0.518 13.136 1.000 1 A ASP 84.119 1
ATOM 296 O OD1 . ASP 39 39 ? A -10.526 -0.754 12.402 1.000 1 A ASP 80.939 1
ATOM 297 O OD2 . ASP 39 39 ? A -9.578 0.027 14.227 1.000 1 A ASP 78.595 1
ATOM 298 N N . SER 40 40 ? A -9.446 -0.293 9.955 1.000 1 A SER 93.549 1
ATOM 299 C CA . SER 40 40 ? A -9.671 0.623 8.850 1.000 1 A SER 93.426 1
ATOM 300 C C . SER 40 40 ? A -9.663 2.041 9.366 1.000 1 A SER 94.097 1
ATOM 301 O O . SER 40 40 ? A -9.938 2.319 10.533 1.000 1 A SER 92.572 1
ATOM 302 C CB . SER 40 40 ? A -10.972 0.295 8.125 1.000 1 A SER 90.797 1
ATOM 303 O OG . SER 40 40 ? A -12.074 0.516 8.982 1.000 1 A SER 86.204 1
ATOM 304 N N . TYR 41 41 ? A -9.342 2.957 8.463 1.000 1 A TYR 95.922 1
ATOM 305 C CA . TYR 41 41 ? A -9.291 4.386 8.760 1.000 1 A TYR 95.782 1
ATOM 306 C C . TYR 41 41 ? A -9.908 5.142 7.600 1.000 1 A TYR 96.300 1
ATOM 307 O O . TYR 41 41 ? A -9.862 4.686 6.463 1.000 1 A TYR 96.125 1
ATOM 308 C CB . TYR 41 41 ? A -7.849 4.864 8.938 1.000 1 A TYR 95.328 1
ATOM 309 C CG . TYR 41 41 ? A -7.116 4.156 10.043 1.000 1 A TYR 93.288 1
ATOM 310 C CD1 . TYR 41 41 ? A -7.010 4.718 11.287 1.000 1 A TYR 91.299 1
ATOM 311 C CD2 . TYR 41 41 ? A -6.546 2.905 9.813 1.000 1 A TYR 92.447 1
ATOM 312 C CE1 . TYR 41 41 ? A -6.334 4.076 12.313 1.000 1 A TYR 88.641 1
ATOM 313 C CE2 . TYR 41 41 ? A -5.877 2.237 10.827 1.000 1 A TYR 90.804 1
ATOM 314 C CZ . TYR 41 41 ? A -5.793 2.833 12.061 1.000 1 A TYR 87.956 1
ATOM 315 O OH . TYR 41 41 ? A -5.112 2.163 13.063 1.000 1 A TYR 84.419 1
ATOM 316 N N . ARG 42 42 ? A -10.456 6.314 7.930 1.000 1 A ARG 96.115 1
ATOM 317 C CA . ARG 42 42 ? A -11.043 7.163 6.911 1.000 1 A ARG 96.240 1
ATOM 318 C C . ARG 42 42 ? A -10.381 8.522 6.965 1.000 1 A ARG 96.582 1
ATOM 319 O O . ARG 42 42 ? A -10.084 9.016 8.038 1.000 1 A ARG 95.428 1
ATOM 320 C CB . ARG 42 42 ? A -12.542 7.287 7.122 1.000 1 A ARG 94.451 1
ATOM 321 C CG . ARG 42 42 ? A -13.381 6.273 6.342 1.000 1 A ARG 83.943 1
ATOM 322 C CD . ARG 42 42 ? A -13.328 4.835 6.903 1.000 1 A ARG 78.618 1
ATOM 323 N NE . ARG 42 42 ? A -13.642 4.826 8.316 1.000 1 A ARG 73.464 1
ATOM 324 C CZ . ARG 42 42 ? A -13.228 3.925 9.167 1.000 1 A ARG 67.508 1
ATOM 325 N NH1 . ARG 42 42 ? A -12.500 2.883 8.800 1.000 1 A ARG 60.968 1
ATOM 326 N NH2 . ARG 42 42 ? A -13.580 4.085 10.454 1.000 1 A ARG 58.474 1
ATOM 327 N N . LYS 43 43 ? A -10.116 9.117 5.803 1.000 1 A LYS 96.474 1
ATOM 328 C CA . LYS 43 43 ? A -9.483 10.431 5.734 1.000 1 A LYS 96.654 1
ATOM 329 C C . LYS 43 43 ? A -10.010 11.148 4.514 1.000 1 A LYS 96.930 1
ATOM 330 O O . LYS 43 43 ? A -9.928 10.663 3.403 1.000 1 A LYS 96.951 1
ATOM 331 C CB . LYS 43 43 ? A -7.974 10.265 5.609 1.000 1 A LYS 95.916 1
ATOM 332 C CG . LYS 43 43 ? A -7.196 11.562 5.426 1.000 1 A LYS 94.668 1
ATOM 333 C CD . LYS 43 43 ? A -7.253 12.429 6.669 1.000 1 A LYS 92.227 1
ATOM 334 C CE . LYS 43 43 ? A -6.294 13.597 6.547 1.000 1 A LYS 90.849 1
ATOM 335 N NZ . LYS 43 43 ? A -6.234 14.360 7.822 1.000 1 A LYS 86.718 1
ATOM 336 N N . GLN 44 44 ? A -10.560 12.354 4.744 1.000 1 A GLN 97.321 1
ATOM 337 C CA . GLN 44 44 ? A -10.979 13.191 3.640 1.000 1 A GLN 97.219 1
ATOM 338 C C . GLN 44 44 ? A -9.787 14.012 3.185 1.000 1 A GLN 96.935 1
ATOM 339 O O . GLN 44 44 ? A -9.127 14.646 4.016 1.000 1 A GLN 95.825 1
ATOM 340 C CB . GLN 44 44 ? A -12.157 14.066 4.034 1.000 1 A GLN 96.329 1
ATOM 341 C CG . GLN 44 44 ? A -12.691 14.891 2.877 1.000 1 A GLN 91.746 1
ATOM 342 C CD . GLN 44 44 ? A -13.977 15.573 3.229 1.000 1 A GLN 87.702 1
ATOM 343 O OE1 . GLN 44 44 ? A -14.986 14.916 3.538 1.000 1 A GLN 79.814 1
ATOM 344 N NE2 . GLN 44 44 ? A -13.980 16.896 3.153 1.000 1 A GLN 78.800 1
ATOM 345 N N . VAL 45 45 ? A -9.522 14.024 1.900 1.000 1 A VAL 96.883 1
ATOM 346 C CA . VAL 45 45 ? A -8.405 14.762 1.340 1.000 1 A VAL 96.491 1
ATOM 347 C C . VAL 45 45 ? A -8.867 15.419 0.052 1.000 1 A VAL 96.347 1
ATOM 348 O O . VAL 45 45 ? A -9.908 15.097 -0.493 1.000 1 A VAL 95.637 1
ATOM 349 C CB . VAL 45 45 ? A -7.179 13.872 1.039 1.000 1 A VAL 95.381 1
ATOM 350 C CG1 . VAL 45 45 ? A -6.661 13.249 2.338 1.000 1 A VAL 94.738 1
ATOM 351 C CG2 . VAL 45 45 ? A -7.518 12.786 0.041 1.000 1 A VAL 94.372 1
ATOM 352 N N . VAL 46 46 ? A -8.038 16.346 -0.423 1.000 1 A VAL 95.982 1
ATOM 353 C CA . VAL 46 46 ? A -8.256 16.915 -1.747 1.000 1 A VAL 96.204 1
ATOM 354 C C . VAL 46 46 ? A -7.084 16.484 -2.630 1.000 1 A VAL 96.773 1
ATOM 355 O O . VAL 46 46 ? A -5.941 16.705 -2.296 1.000 1 A VAL 96.219 1
ATOM 356 C CB . VAL 46 46 ? A -8.344 18.451 -1.694 1.000 1 A VAL 94.827 1
ATOM 357 C CG1 . VAL 46 46 ? A -9.520 18.866 -0.820 1.000 1 A VAL 93.505 1
ATOM 358 C CG2 . VAL 46 46 ? A -8.478 19.035 -3.128 1.000 1 A VAL 94.044 1
ATOM 359 N N . ILE 47 47 ? A -7.411 15.825 -3.737 1.000 1 A ILE 96.993 1
ATOM 360 C CA . ILE 47 47 ? A -6.405 15.318 -4.667 1.000 1 A ILE 97.276 1
ATOM 361 C C . ILE 47 47 ? A -6.774 15.837 -6.040 1.000 1 A ILE 97.084 1
ATOM 362 O O . ILE 47 47 ? A -7.858 15.553 -6.544 1.000 1 A ILE 96.503 1
ATOM 363 C CB . ILE 47 47 ? A -6.376 13.781 -4.688 1.000 1 A ILE 97.443 1
ATOM 364 C CG1 . ILE 47 47 ? A -6.110 13.253 -3.280 1.000 1 A ILE 97.016 1
ATOM 365 C CG2 . ILE 47 47 ? A -5.316 13.299 -5.685 1.000 1 A ILE 97.203 1
ATOM 366 C CD1 . ILE 47 47 ? A -6.359 11.762 -3.136 1.000 1 A ILE 96.431 1
ATOM 367 N N . ASP 48 48 ? A -5.855 16.619 -6.624 1.000 1 A ASP 97.223 1
ATOM 368 C CA . ASP 48 48 ? A -6.072 17.180 -7.957 1.000 1 A ASP 96.665 1
ATOM 369 C C . ASP 48 48 ? A -7.395 17.932 -8.033 1.000 1 A ASP 95.889 1
ATOM 370 O O . ASP 48 48 ? A -8.110 17.845 -9.018 1.000 1 A ASP 94.298 1
ATOM 371 C CB . ASP 48 48 ? A -5.994 16.110 -9.028 1.000 1 A ASP 96.311 1
ATOM 372 C CG . ASP 48 48 ? A -4.670 15.358 -9.014 1.000 1 A ASP 96.513 1
ATOM 373 O OD1 . ASP 48 48 ? A -3.615 16.001 -8.749 1.000 1 A ASP 95.290 1
ATOM 374 O OD2 . ASP 48 48 ? A -4.679 14.139 -9.284 1.000 1 A ASP 94.815 1
ATOM 375 N N . GLY 49 49 ? A -7.714 18.638 -6.939 1.000 1 A GLY 96.082 1
ATOM 376 C CA . GLY 49 49 ? A -8.909 19.441 -6.894 1.000 1 A GLY 94.567 1
ATOM 377 C C . GLY 49 49 ? A -10.195 18.711 -6.540 1.000 1 A GLY 94.618 1
ATOM 378 O O . GLY 49 49 ? A -11.244 19.347 -6.460 1.000 1 A GLY 93.164 1
ATOM 379 N N . GLU 50 50 ? A -10.113 17.392 -6.329 1.000 1 A GLU 94.241 1
ATOM 380 C CA . GLU 50 50 ? A -11.292 16.597 -6.033 1.000 1 A GLU 94.091 1
ATOM 381 C C . GLU 50 50 ? A -11.305 16.213 -4.560 1.000 1 A GLU 94.965 1
ATOM 382 O O . GLU 50 50 ? A -10.330 15.589 -4.072 1.000 1 A GLU 94.926 1
ATOM 383 C CB . GLU 50 50 ? A -11.333 15.325 -6.863 1.000 1 A GLU 91.866 1
ATOM 384 C CG . GLU 50 50 ? A -12.488 14.394 -6.539 1.000 1 A GLU 89.132 1
ATOM 385 C CD . GLU 50 50 ? A -12.478 13.111 -7.352 1.000 1 A GLU 86.876 1
ATOM 386 O OE1 . GLU 50 50 ? A -11.632 12.241 -7.100 1.000 1 A GLU 78.631 1
ATOM 387 O OE2 . GLU 50 50 ? A -13.340 12.966 -8.276 1.000 1 A GLU 77.418 1
ATOM 388 N N . THR 51 51 ? A -12.364 16.541 -3.824 1.000 1 A THR 96.013 1
ATOM 389 C CA . THR 51 51 ? A -12.497 16.097 -2.446 1.000 1 A THR 96.053 1
ATOM 390 C C . THR 51 51 ? A -12.833 14.603 -2.473 1.000 1 A THR 96.053 1
ATOM 391 O O . THR 51 51 ? A -13.771 14.180 -3.129 1.000 1 A THR 94.473 1
ATOM 392 C CB . THR 51 51 ? A -13.590 16.886 -1.714 1.000 1 A THR 95.324 1
ATOM 393 O OG1 . THR 51 51 ? A -13.269 18.290 -1.775 1.000 1 A THR 92.690 1
ATOM 394 C CG2 . THR 51 51 ? A -13.702 16.428 -0.263 1.000 1 A THR 93.219 1
ATOM 395 N N . SER 52 52 ? A -12.002 13.835 -1.771 1.000 1 A SER 95.778 1
ATOM 396 C CA . SER 52 52 ? A -12.049 12.377 -1.814 1.000 1 A SER 95.637 1
ATOM 397 C C . SER 52 52 ? A -11.984 11.835 -0.402 1.000 1 A SER 96.519 1
ATOM 398 O O . SER 52 52 ? A -11.267 12.358 0.437 1.000 1 A SER 96.273 1
ATOM 399 C CB . SER 52 52 ? A -10.863 11.845 -2.603 1.000 1 A SER 92.903 1
ATOM 400 O OG . SER 52 52 ? A -10.842 12.345 -3.939 1.000 1 A SER 85.307 1
ATOM 401 N N . LEU 53 53 ? A -12.742 10.767 -0.176 1.000 1 A LEU 96.911 1
ATOM 402 C CA . LEU 53 53 ? A -12.651 10.054 1.100 1.000 1 A LEU 97.350 1
ATOM 403 C C . LEU 53 53 ? A -11.838 8.802 0.871 1.000 1 A LEU 97.662 1
ATOM 404 O O . LEU 53 53 ? A -12.198 7.950 0.082 1.000 1 A LEU 97.260 1
ATOM 405 C CB . LEU 53 53 ? A -14.035 9.705 1.638 1.000 1 A LEU 96.538 1
ATOM 406 C CG . LEU 53 53 ? A -13.990 9.018 3.000 1.000 1 A LEU 93.869 1
ATOM 407 C CD1 . LEU 53 53 ? A -13.423 9.938 4.070 1.000 1 A LEU 92.477 1
ATOM 408 C CD2 . LEU 53 53 ? A -15.350 8.497 3.385 1.000 1 A LEU 91.863 1
ATOM 409 N N . LEU 54 54 ? A -10.726 8.712 1.583 1.000 1 A LEU 97.905 1
ATOM 410 C CA . LEU 54 54 ? A -9.868 7.529 1.513 1.000 1 A LEU 98.071 1
ATOM 411 C C . LEU 54 54 ? A -10.273 6.630 2.648 1.000 1 A LEU 97.919 1
ATOM 412 O O . LEU 54 54 ? A -10.260 7.023 3.810 1.000 1 A LEU 97.647 1
ATOM 413 C CB . LEU 54 54 ? A -8.388 7.903 1.670 1.000 1 A LEU 98.055 1
ATOM 414 C CG . LEU 54 54 ? A -7.892 9.012 0.736 1.000 1 A LEU 97.890 1
ATOM 415 C CD1 . LEU 54 54 ? A -8.290 8.748 -0.730 1.000 1 A LEU 97.780 1
ATOM 416 C CD2 . LEU 54 54 ? A -6.390 9.175 0.886 1.000 1 A LEU 97.881 1
ATOM 417 N N . ASP 55 55 ? A -10.692 5.403 2.313 1.000 1 A ASP 97.780 1
ATOM 418 C CA . ASP 55 55 ? A -11.114 4.422 3.277 1.000 1 A ASP 97.403 1
ATOM 419 C C . ASP 55 55 ? A -10.067 3.313 3.203 1.000 1 A ASP 97.399 1
ATOM 420 O O . ASP 55 55 ? A -9.988 2.578 2.214 1.000 1 A ASP 97.118 1
ATOM 421 C CB . ASP 55 55 ? A -12.511 3.929 2.914 1.000 1 A ASP 96.193 1
ATOM 422 C CG . ASP 55 55 ? A -13.097 2.993 3.932 1.000 1 A ASP 94.322 1
ATOM 423 O OD1 . ASP 55 55 ? A -12.487 2.765 4.996 1.000 1 A ASP 91.906 1
ATOM 424 O OD2 . ASP 55 55 ? A -14.230 2.518 3.677 1.000 1 A ASP 89.463 1
ATOM 425 N N . ILE 56 56 ? A -9.254 3.214 4.261 1.000 1 A ILE 97.495 1
ATOM 426 C CA . ILE 56 56 ? A -7.973 2.526 4.206 1.000 1 A ILE 97.582 1
ATOM 427 C C . ILE 56 56 ? A -7.962 1.356 5.174 1.000 1 A ILE 96.954 1
ATOM 428 O O . ILE 56 56 ? A -8.160 1.530 6.384 1.000 1 A ILE 96.779 1
ATOM 429 C CB . ILE 56 56 ? A -6.810 3.489 4.546 1.000 1 A ILE 97.867 1
ATOM 430 C CG1 . ILE 56 56 ? A -6.806 4.671 3.591 1.000 1 A ILE 97.168 1
ATOM 431 C CG2 . ILE 56 56 ? A -5.472 2.742 4.501 1.000 1 A ILE 97.764 1
ATOM 432 C CD1 . ILE 56 56 ? A -5.985 5.851 4.106 1.000 1 A ILE 94.108 1
ATOM 433 N N . LEU 57 57 ? A -7.687 0.163 4.653 1.000 1 A LEU 96.588 1
ATOM 434 C CA . LEU 57 57 ? A -7.455 -0.999 5.483 1.000 1 A LEU 96.001 1
ATOM 435 C C . LEU 57 57 ? A -5.960 -1.196 5.694 1.000 1 A LEU 96.191 1
ATOM 436 O O . LEU 57 57 ? A -5.207 -1.440 4.731 1.000 1 A LEU 96.260 1
ATOM 437 C CB . LEU 57 57 ? A -8.054 -2.273 4.877 1.000 1 A LEU 94.711 1
ATOM 438 C CG . LEU 57 57 ? A -7.898 -3.508 5.764 1.000 1 A LEU 92.924 1
ATOM 439 C CD1 . LEU 57 57 ? A -8.611 -3.334 7.094 1.000 1 A LEU 91.504 1
ATOM 440 C CD2 . LEU 57 57 ? A -8.404 -4.759 5.066 1.000 1 A LEU 90.892 1
ATOM 441 N N . ASP 58 58 ? A -5.536 -1.088 6.942 1.000 1 A ASP 96.151 1
ATOM 442 C CA . ASP 58 58 ? A -4.164 -1.335 7.344 1.000 1 A ASP 96.045 1
ATOM 443 C C . ASP 58 58 ? A -4.049 -2.783 7.785 1.000 1 A ASP 95.229 1
ATOM 444 O O . ASP 58 58 ? A -4.469 -3.135 8.895 1.000 1 A ASP 94.326 1
ATOM 445 C CB . ASP 58 58 ? A -3.811 -0.388 8.481 1.000 1 A ASP 96.147 1
ATOM 446 C CG . ASP 58 58 ? A -2.457 -0.675 9.070 1.000 1 A ASP 96.110 1
ATOM 447 O OD1 . ASP 58 58 ? A -1.561 -1.166 8.346 1.000 1 A ASP 95.345 1
ATOM 448 O OD2 . ASP 58 58 ? A -2.271 -0.408 10.274 1.000 1 A ASP 94.972 1
ATOM 449 N N . THR 59 59 ? A -3.537 -3.648 6.925 1.000 1 A THR 95.149 1
ATOM 450 C CA . THR 59 59 ? A -3.611 -5.082 7.156 1.000 1 A THR 94.218 1
ATOM 451 C C . THR 59 59 ? A -2.568 -5.553 8.175 1.000 1 A THR 92.277 1
ATOM 452 O O . THR 59 59 ? A -1.461 -5.033 8.245 1.000 1 A THR 90.473 1
ATOM 453 C CB . THR 59 59 ? A -3.409 -5.881 5.864 1.000 1 A THR 93.942 1
ATOM 454 O OG1 . THR 59 59 ? A -2.142 -5.578 5.316 1.000 1 A THR 88.056 1
ATOM 455 C CG2 . THR 59 59 ? A -4.512 -5.526 4.877 1.000 1 A THR 88.842 1
ATOM 456 N N . ALA 60 60 ? A -2.963 -6.562 8.941 1.000 1 A ALA 94.242 1
ATOM 457 C CA . ALA 60 60 ? A -2.062 -7.142 9.924 1.000 1 A ALA 92.577 1
ATOM 458 C C . ALA 60 60 ? A -2.340 -8.626 10.156 1.000 1 A ALA 89.717 1
ATOM 459 O O . ALA 60 60 ? A -1.922 -9.175 11.167 1.000 1 A ALA 84.317 1
ATOM 460 C CB . ALA 60 60 ? A -2.142 -6.367 11.239 1.000 1 A ALA 91.643 1
ATOM 461 N N . GLY 61 61 ? A -3.046 -9.277 9.228 1.000 1 A GLY 82.094 1
ATOM 462 C CA . GLY 61 61 ? A -3.302 -10.689 9.400 1.000 1 A GLY 78.965 1
ATOM 463 C C . GLY 61 61 ? A -4.560 -10.982 10.180 1.000 1 A GLY 79.960 1
ATOM 464 O O . GLY 61 61 ? A -5.444 -10.137 10.339 1.000 1 A GLY 75.351 1
ATOM 465 N N . GLN 62 62 ? A -4.641 -12.216 10.657 1.000 1 A GLN 79.690 1
ATOM 466 C CA . GLN 62 62 ? A -5.856 -12.696 11.278 1.000 1 A GLN 79.155 1
ATOM 467 C C . GLN 62 62 ? A -6.118 -11.980 12.597 1.000 1 A GLN 79.952 1
ATOM 468 O O . GLN 62 62 ? A -5.249 -11.860 13.446 1.000 1 A GLN 77.354 1
ATOM 469 C CB . GLN 62 62 ? A -5.756 -14.198 11.550 1.000 1 A GLN 75.446 1
ATOM 470 C CG . GLN 62 62 ? A -5.494 -15.008 10.292 1.000 1 A GLN 71.580 1
ATOM 471 C CD . GLN 62 62 ? A -6.555 -14.770 9.238 1.000 1 A GLN 64.228 1
ATOM 472 O OE1 . GLN 62 62 ? A -7.761 -14.866 9.513 1.000 1 A GLN 61.249 1
ATOM 473 N NE2 . GLN 62 62 ? A -6.135 -14.426 8.023 1.000 1 A GLN 62.913 1
ATOM 474 N N . GLU 63 63 ? A -7.326 -11.487 12.731 1.000 1 A GLU 79.796 1
ATOM 475 C CA . GLU 63 63 ? A -7.817 -10.917 14.000 1.000 1 A GLU 78.394 1
ATOM 476 C C . GLU 63 63 ? A -9.056 -11.679 14.413 1.000 1 A GLU 79.348 1
ATOM 477 O O . GLU 63 63 ? A -9.648 -12.410 13.647 1.000 1 A GLU 76.675 1
ATOM 478 C CB . GLU 63 63 ? A -8.133 -9.419 13.835 1.000 1 A GLU 74.188 1
ATOM 479 C CG . GLU 63 63 ? A -6.976 -8.570 13.366 1.000 1 A GLU 72.339 1
ATOM 480 C CD . GLU 63 63 ? A -5.863 -8.425 14.390 1.000 1 A GLU 69.487 1
ATOM 481 O OE1 . GLU 63 63 ? A -6.028 -8.840 15.547 1.000 1 A GLU 67.750 1
ATOM 482 O OE2 . GLU 63 63 ? A -4.824 -7.891 14.012 1.000 1 A GLU 67.372 1
ATOM 483 N N . GLU 64 64 ? A -9.450 -11.464 15.669 1.000 1 A GLU 81.845 1
ATOM 484 C CA . GLU 64 64 ? A -10.671 -12.063 16.190 1.000 1 A GLU 80.855 1
ATOM 485 C C . GLU 64 64 ? A -11.854 -11.741 15.268 1.000 1 A GLU 80.409 1
ATOM 486 O O . GLU 64 64 ? A -12.644 -12.610 14.904 1.000 1 A GLU 75.889 1
ATOM 487 C CB . GLU 64 64 ? A -10.927 -11.561 17.612 1.000 1 A GLU 75.418 1
ATOM 488 C CG . GLU 64 64 ? A -12.217 -12.103 18.204 1.000 1 A GLU 71.242 1
ATOM 489 C CD . GLU 64 64 ? A -12.395 -11.663 19.637 1.000 1 A GLU 65.009 1
ATOM 490 O OE1 . GLU 64 64 ? A -11.562 -10.883 20.151 1.000 1 A GLU 63.635 1
ATOM 491 O OE2 . GLU 64 64 ? A -13.383 -12.097 20.282 1.000 1 A GLU 61.719 1
ATOM 492 N N . TYR 65 65 ? A -11.956 -10.463 14.899 1.000 1 A TYR 79.455 1
ATOM 493 C CA . TYR 65 65 ? A -13.009 -10.014 13.987 1.000 1 A TYR 78.123 1
ATOM 494 C C . TYR 65 65 ? A -12.380 -9.705 12.649 1.000 1 A TYR 77.915 1
ATOM 495 O O . TYR 65 65 ? A -11.520 -8.840 12.543 1.000 1 A TYR 74.504 1
ATOM 496 C CB . TYR 65 65 ? A -13.778 -8.822 14.564 1.000 1 A TYR 74.123 1
ATOM 497 C CG . TYR 65 65 ? A -14.412 -9.124 15.890 1.000 1 A TYR 70.526 1
ATOM 498 C CD1 . TYR 65 65 ? A -15.538 -9.903 15.964 1.000 1 A TYR 67.033 1
ATOM 499 C CD2 . TYR 65 65 ? A -13.835 -8.667 17.061 1.000 1 A TYR 66.980 1
ATOM 500 C CE1 . TYR 65 65 ? A -16.125 -10.196 17.182 1.000 1 A TYR 62.683 1
ATOM 501 C CE2 . TYR 65 65 ? A -14.411 -8.947 18.277 1.000 1 A TYR 64.678 1
ATOM 502 C CZ . TYR 65 65 ? A -15.549 -9.714 18.335 1.000 1 A TYR 61.090 1
ATOM 503 O OH . TYR 65 65 ? A -16.129 -9.987 19.573 1.000 1 A TYR 69.666 1
ATOM 504 N N . SER 66 66 ? A -12.821 -10.404 11.610 1.000 1 A SER 79.929 1
ATOM 505 C CA . SER 66 66 ? A -12.195 -10.369 10.293 1.000 1 A SER 78.487 1
ATOM 506 C C . SER 66 66 ? A -13.034 -9.662 9.237 1.000 1 A SER 79.968 1
ATOM 507 O O . SER 66 66 ? A -12.643 -9.630 8.065 1.000 1 A SER 77.859 1
ATOM 508 C CB . SER 66 66 ? A -11.922 -11.791 9.823 1.000 1 A SER 72.695 1
ATOM 509 O OG . SER 66 66 ? A -13.149 -12.456 9.632 1.000 1 A SER 67.890 1
ATOM 510 N N . ALA 67 67 ? A -14.165 -9.102 9.629 1.000 1 A ALA 81.460 1
ATOM 511 C CA . ALA 67 67 ? A -15.071 -8.565 8.631 1.000 1 A ALA 81.269 1
ATOM 512 C C . ALA 67 67 ? A -14.448 -7.425 7.826 1.000 1 A ALA 82.259 1
ATOM 513 O O . ALA 67 67 ? A -14.658 -7.334 6.616 1.000 1 A ALA 81.917 1
ATOM 514 C CB . ALA 67 67 ? A -16.363 -8.104 9.290 1.000 1 A ALA 79.220 1
ATOM 515 N N . MET 68 68 ? A -13.692 -6.545 8.511 1.000 1 A MET 78.732 1
ATOM 516 C CA . MET 68 68 ? A -13.083 -5.437 7.766 1.000 1 A MET 78.693 1
ATOM 517 C C . MET 68 68 ? A -12.041 -5.955 6.789 1.000 1 A MET 79.812 1
ATOM 518 O O . MET 68 68 ? A -12.024 -5.540 5.621 1.000 1 A MET 78.909 1
ATOM 519 C CB . MET 68 68 ? A -12.499 -4.401 8.711 1.000 1 A MET 75.022 1
ATOM 520 C CG . MET 68 68 ? A -13.557 -3.652 9.513 1.000 1 A MET 70.782 1
ATOM 521 S SD . MET 68 68 ? A -12.879 -2.473 10.672 1.000 1 A MET 65.836 1
ATOM 522 C CE . MET 68 68 ? A -12.127 -3.529 11.895 1.000 1 A MET 60.609 1
ATOM 523 N N . ARG 69 69 ? A -11.198 -6.852 7.254 1.000 1 A ARG 81.263 1
ATOM 524 C CA . ARG 69 69 ? A -10.201 -7.464 6.363 1.000 1 A ARG 81.905 1
ATOM 525 C C . ARG 69 69 ? A -10.876 -8.091 5.152 1.000 1 A ARG 83.761 1
ATOM 526 O O . ARG 69 69 ? A -10.497 -7.821 3.993 1.000 1 A ARG 84.625 1
ATOM 527 C CB . ARG 69 69 ? A -9.393 -8.501 7.143 1.000 1 A ARG 78.948 1
ATOM 528 C CG . ARG 69 69 ? A -8.371 -9.245 6.271 1.000 1 A ARG 74.880 1
ATOM 529 C CD . ARG 69 69 ? A -8.022 -10.603 6.857 1.000 1 A ARG 70.584 1
ATOM 530 N NE . ARG 69 69 ? A -9.219 -11.428 6.845 1.000 1 A ARG 70.105 1
ATOM 531 C CZ . ARG 69 69 ? A -9.538 -12.364 7.744 1.000 1 A ARG 68.362 1
ATOM 532 N NH1 . ARG 69 69 ? A -8.706 -12.637 8.760 1.000 1 A ARG 64.071 1
ATOM 533 N NH2 . ARG 69 69 ? A -10.684 -13.013 7.642 1.000 1 A ARG 62.485 1
ATOM 534 N N . ASP 70 70 ? A -11.866 -8.930 5.410 1.000 1 A ASP 80.882 1
ATOM 535 C CA . ASP 70 70 ? A -12.499 -9.651 4.291 1.000 1 A ASP 83.376 1
ATOM 536 C C . ASP 70 70 ? A -13.214 -8.688 3.349 1.000 1 A ASP 84.780 1
ATOM 537 O O . ASP 70 70 ? A -13.170 -8.857 2.132 1.000 1 A ASP 84.615 1
ATOM 538 C CB . ASP 70 70 ? A -13.510 -10.669 4.822 1.000 1 A ASP 80.765 1
ATOM 539 C CG . ASP 70 70 ? A -12.844 -11.824 5.524 1.000 1 A ASP 81.627 1
ATOM 540 O OD1 . ASP 70 70 ? A -11.590 -11.950 5.471 1.000 1 A ASP 76.547 1
ATOM 541 O OD2 . ASP 70 70 ? A -13.581 -12.639 6.114 1.000 1 A ASP 76.003 1
ATOM 542 N N . GLN 71 71 ? A -13.854 -7.654 3.904 1.000 1 A GLN 85.600 1
ATOM 543 C CA . GLN 71 71 ? A -14.569 -6.687 3.063 1.000 1 A GLN 84.790 1
ATOM 544 C C . GLN 71 71 ? A -13.602 -5.961 2.152 1.000 1 A GLN 85.669 1
ATOM 545 O O . GLN 71 71 ? A -13.864 -5.762 0.968 1.000 1 A GLN 85.033 1
ATOM 546 C CB . GLN 71 71 ? A -15.365 -5.729 3.932 1.000 1 A GLN 82.006 1
ATOM 547 C CG . GLN 71 71 ? A -16.219 -4.757 3.149 1.000 1 A GLN 71.771 1
ATOM 548 C CD . GLN 71 71 ? A -17.413 -5.432 2.541 1.000 1 A GLN 65.771 1
ATOM 549 O OE1 . GLN 71 71 ? A -17.869 -6.465 3.026 1.000 1 A GLN 62.304 1
ATOM 550 N NE2 . GLN 71 71 ? A -17.941 -4.858 1.462 1.000 1 A GLN 59.801 1
ATOM 551 N N . TYR 72 72 ? A -12.463 -5.507 2.733 1.000 1 A TYR 83.471 1
ATOM 552 C CA . TYR 72 72 ? A -11.506 -4.764 1.926 1.000 1 A TYR 82.869 1
ATOM 553 C C . TYR 72 72 ? A -10.824 -5.643 0.893 1.000 1 A TYR 85.468 1
ATOM 554 O O . TYR 72 72 ? A -10.547 -5.179 -0.211 1.000 1 A TYR 85.808 1
ATOM 555 C CB . TYR 72 72 ? A -10.507 -4.042 2.817 1.000 1 A TYR 79.862 1
ATOM 556 C CG . TYR 72 72 ? A -11.061 -2.749 3.332 1.000 1 A TYR 75.947 1
ATOM 557 C CD1 . TYR 72 72 ? A -11.930 -2.715 4.421 1.000 1 A TYR 71.045 1
ATOM 558 C CD2 . TYR 72 72 ? A -10.788 -1.564 2.682 1.000 1 A TYR 70.145 1
ATOM 559 C CE1 . TYR 72 72 ? A -12.461 -1.550 4.886 1.000 1 A TYR 68.226 1
ATOM 560 C CE2 . TYR 72 72 ? A -11.341 -0.371 3.127 1.000 1 A TYR 68.498 1
ATOM 561 C CZ . TYR 72 72 ? A -12.174 -0.370 4.228 1.000 1 A TYR 66.591 1
ATOM 562 O OH . TYR 72 72 ? A -12.720 0.795 4.700 1.000 1 A TYR 71.180 1
ATOM 563 N N . MET 73 73 ? A -10.559 -6.896 1.254 1.000 1 A MET 85.353 1
ATOM 564 C CA . MET 73 73 ? A -9.971 -7.795 0.259 1.000 1 A MET 87.076 1
ATOM 565 C C . MET 73 73 ? A -10.954 -8.069 -0.879 1.000 1 A MET 89.490 1
ATOM 566 O O . MET 73 73 ? A -10.534 -8.195 -2.037 1.000 1 A MET 89.357 1
ATOM 567 C CB . MET 73 73 ? A -9.471 -9.064 0.931 1.000 1 A MET 84.066 1
ATOM 568 C CG . MET 73 73 ? A -8.244 -8.773 1.776 1.000 1 A MET 79.880 1
ATOM 569 S SD . MET 73 73 ? A -7.642 -10.145 2.731 1.000 1 A MET 76.345 1
ATOM 570 C CE . MET 73 73 ? A -6.322 -9.342 3.667 1.000 1 A MET 66.282 1
ATOM 571 N N . ARG 74 74 ? A -12.235 -8.125 -0.559 1.000 1 A ARG 91.234 1
ATOM 572 C CA . ARG 74 74 ? A -13.218 -8.322 -1.632 1.000 1 A ARG 91.528 1
ATOM 573 C C . ARG 74 74 ? A -13.447 -7.073 -2.467 1.000 1 A ARG 92.437 1
ATOM 574 O O . ARG 74 74 ? A -13.673 -7.156 -3.684 1.000 1 A ARG 92.415 1
ATOM 575 C CB . ARG 74 74 ? A -14.586 -8.756 -1.067 1.000 1 A ARG 89.571 1
ATOM 576 C CG . ARG 74 74 ? A -14.629 -10.178 -0.533 1.000 1 A ARG 86.554 1
ATOM 577 C CD . ARG 74 74 ? A -16.052 -10.582 -0.189 1.000 1 A ARG 85.391 1
ATOM 578 N NE . ARG 74 74 ? A -16.590 -9.766 0.865 1.000 1 A ARG 80.509 1
ATOM 579 C CZ . ARG 74 74 ? A -16.437 -10.059 2.172 1.000 1 A ARG 79.880 1
ATOM 580 N NH1 . ARG 74 74 ? A -15.734 -11.101 2.544 1.000 1 A ARG 71.699 1
ATOM 581 N NH2 . ARG 74 74 ? A -16.997 -9.268 3.077 1.000 1 A ARG 72.299 1
ATOM 582 N N . THR 75 75 ? A -13.420 -5.893 -1.801 1.000 1 A THR 93.083 1
ATOM 583 C CA . THR 75 75 ? A -13.898 -4.672 -2.427 1.000 1 A THR 92.131 1
ATOM 584 C C . THR 75 75 ? A -12.798 -3.623 -2.628 1.000 1 A THR 94.179 1
ATOM 585 O O . THR 75 75 ? A -13.066 -2.596 -3.238 1.000 1 A THR 93.680 1
ATOM 586 C CB . THR 75 75 ? A -15.012 -4.026 -1.574 1.000 1 A THR 88.688 1
ATOM 587 O OG1 . THR 75 75 ? A -14.505 -3.614 -0.316 1.000 1 A THR 81.904 1
ATOM 588 C CG2 . THR 75 75 ? A -16.158 -5.018 -1.379 1.000 1 A THR 81.460 1
ATOM 589 N N . GLY 76 76 ? A -11.570 -3.887 -2.118 1.000 1 A GLY 95.849 1
ATOM 590 C CA . GLY 76 76 ? A -10.513 -2.932 -2.237 1.000 1 A GLY 96.611 1
ATOM 591 C C . GLY 76 76 ? A -10.279 -2.547 -3.697 1.000 1 A GLY 97.405 1
ATOM 592 O O . GLY 76 76 ? A -10.200 -3.392 -4.574 1.000 1 A GLY 97.075 1
ATOM 593 N N . GLU 77 77 ? A -10.104 -1.260 -3.923 1.000 1 A GLU 97.978 1
ATOM 594 C CA . GLU 77 77 ? A -9.932 -0.723 -5.264 1.000 1 A GLU 98.147 1
ATOM 595 C C . GLU 77 77 ? A -8.478 -0.579 -5.661 1.000 1 A GLU 98.336 1
ATOM 596 O O . GLU 77 77 ? A -8.146 -0.569 -6.844 1.000 1 A GLU 98.124 1
ATOM 597 C CB . GLU 77 77 ? A -10.631 0.628 -5.377 1.000 1 A GLU 97.930 1
ATOM 598 C CG . GLU 77 77 ? A -12.129 0.532 -5.218 1.000 1 A GLU 97.570 1
ATOM 599 C CD . GLU 77 77 ? A -12.787 1.878 -5.297 1.000 1 A GLU 97.182 1
ATOM 600 O OE1 . GLU 77 77 ? A -12.823 2.603 -4.261 1.000 1 A GLU 93.631 1
ATOM 601 O OE2 . GLU 77 77 ? A -13.263 2.234 -6.388 1.000 1 A GLU 92.911 1
ATOM 602 N N . GLY 78 78 ? A -7.623 -0.416 -4.645 1.000 1 A GLY 98.441 1
ATOM 603 C CA . GLY 78 78 ? A -6.204 -0.244 -4.901 1.000 1 A GLY 98.457 1
ATOM 604 C C . GLY 78 78 ? A -5.397 -0.648 -3.687 1.000 1 A GLY 98.484 1
ATOM 605 O O . GLY 78 78 ? A -5.879 -0.594 -2.558 1.000 1 A GLY 98.424 1
ATOM 606 N N . PHE 79 79 ? A -4.155 -1.062 -3.948 1.000 1 A PHE 98.650 1
ATOM 607 C CA . PHE 79 79 ? A -3.309 -1.652 -2.951 1.000 1 A PHE 98.629 1
ATOM 608 C C . PHE 79 79 ? A -1.948 -0.963 -2.930 1.000 1 A PHE 98.726 1
ATOM 609 O O . PHE 79 79 ? A -1.298 -0.843 -3.973 1.000 1 A PHE 98.712 1
ATOM 610 C CB . PHE 79 79 ? A -3.129 -3.145 -3.239 1.000 1 A PHE 98.390 1
ATOM 611 C CG . PHE 79 79 ? A -4.402 -3.938 -3.123 1.000 1 A PHE 98.171 1
ATOM 612 C CD1 . PHE 79 79 ? A -4.663 -4.657 -1.991 1.000 1 A PHE 97.819 1
ATOM 613 C CD2 . PHE 79 79 ? A -5.318 -3.939 -4.161 1.000 1 A PHE 97.828 1
ATOM 614 C CE1 . PHE 79 79 ? A -5.831 -5.374 -1.855 1.000 1 A PHE 97.043 1
ATOM 615 C CE2 . PHE 79 79 ? A -6.497 -4.657 -4.038 1.000 1 A PHE 97.242 1
ATOM 616 C CZ . PHE 79 79 ? A -6.766 -5.389 -2.890 1.000 1 A PHE 96.888 1
ATOM 617 N N . LEU 80 80 ? A -1.532 -0.502 -1.745 1.000 1 A LEU 98.744 1
ATOM 618 C CA . LEU 80 80 ? A -0.168 -0.048 -1.530 1.000 1 A LEU 98.795 1
ATOM 619 C C . LEU 80 80 ? A 0.609 -1.268 -1.063 1.000 1 A LEU 98.808 1
ATOM 620 O O . LEU 80 80 ? A 0.314 -1.832 -0.023 1.000 1 A LEU 98.742 1
ATOM 621 C CB . LEU 80 80 ? A -0.066 0.970 -0.420 1.000 1 A LEU 98.551 1
ATOM 622 C CG . LEU 80 80 ? A -0.463 2.411 -0.623 1.000 1 A LEU 95.666 1
ATOM 623 C CD1 . LEU 80 80 ? A 0.081 2.982 -1.926 1.000 1 A LEU 97.546 1
ATOM 624 C CD2 . LEU 80 80 ? A 0.102 3.185 0.565 1.000 1 A LEU 97.722 1
ATOM 625 N N . SER 81 81 ? A 1.619 -1.658 -1.824 1.000 1 A SER 98.876 1
ATOM 626 C CA . SER 81 81 ? A 2.481 -2.784 -1.503 1.000 1 A SER 98.877 1
ATOM 627 C C . SER 81 81 ? A 3.788 -2.218 -0.945 1.000 1 A SER 98.936 1
ATOM 628 O O . SER 81 81 ? A 4.583 -1.624 -1.676 1.000 1 A SER 98.932 1
ATOM 629 C CB . SER 81 81 ? A 2.723 -3.655 -2.725 1.000 1 A SER 98.658 1
ATOM 630 O OG . SER 81 81 ? A 1.495 -4.259 -3.124 1.000 1 A SER 97.411 1
ATOM 631 N N . VAL 82 82 ? A 3.989 -2.415 0.345 1.000 1 A VAL 98.903 1
ATOM 632 C CA . VAL 82 82 ? A 5.039 -1.723 1.080 1.000 1 A VAL 98.922 1
ATOM 633 C C . VAL 82 82 ? A 6.158 -2.693 1.431 1.000 1 A VAL 98.916 1
ATOM 634 O O . VAL 82 82 ? A 5.896 -3.779 1.928 1.000 1 A VAL 98.871 1
ATOM 635 C CB . VAL 82 82 ? A 4.477 -1.087 2.367 1.000 1 A VAL 98.925 1
ATOM 636 C CG1 . VAL 82 82 ? A 3.235 -0.271 2.098 1.000 1 A VAL 98.928 1
ATOM 637 C CG2 . VAL 82 82 ? A 5.523 -0.226 3.069 1.000 1 A VAL 98.923 1
ATOM 638 N N . PHE 83 83 ? A 7.367 -2.289 1.184 1.000 1 A PHE 98.965 1
ATOM 639 C CA . PHE 83 83 ? A 8.557 -2.941 1.716 1.000 1 A PHE 98.968 1
ATOM 640 C C . PHE 83 83 ? A 9.379 -1.882 2.430 1.000 1 A PHE 98.969 1
ATOM 641 O O . PHE 83 83 ? A 9.133 -0.698 2.302 1.000 1 A PHE 98.970 1
ATOM 642 C CB . PHE 83 83 ? A 9.361 -3.662 0.640 1.000 1 A PHE 98.967 1
ATOM 643 C CG . PHE 83 83 ? A 10.064 -2.757 -0.326 1.000 1 A PHE 98.973 1
ATOM 644 C CD1 . PHE 83 83 ? A 9.381 -2.232 -1.429 1.000 1 A PHE 98.969 1
ATOM 645 C CD2 . PHE 83 83 ? A 11.378 -2.407 -0.136 1.000 1 A PHE 98.969 1
ATOM 646 C CE1 . PHE 83 83 ? A 10.002 -1.386 -2.313 1.000 1 A PHE 98.969 1
ATOM 647 C CE2 . PHE 83 83 ? A 12.013 -1.550 -1.020 1.000 1 A PHE 98.960 1
ATOM 648 C CZ . PHE 83 83 ? A 11.322 -1.036 -2.107 1.000 1 A PHE 98.962 1
ATOM 649 N N . ALA 84 84 ? A 10.333 -2.324 3.217 1.000 1 A ALA 98.947 1
ATOM 650 C CA . ALA 84 84 ? A 11.244 -1.410 3.901 1.000 1 A ALA 98.951 1
ATOM 651 C C . ALA 84 84 ? A 12.598 -1.468 3.215 1.000 1 A ALA 98.953 1
ATOM 652 O O . ALA 84 84 ? A 13.143 -2.547 2.936 1.000 1 A ALA 98.937 1
ATOM 653 C CB . ALA 84 84 ? A 11.359 -1.799 5.383 1.000 1 A ALA 98.916 1
ATOM 654 N N . ILE 85 85 ? A 13.171 -0.309 2.958 1.000 1 A ILE 98.904 1
ATOM 655 C CA . ILE 85 85 ? A 14.398 -0.252 2.157 1.000 1 A ILE 98.870 1
ATOM 656 C C . ILE 85 85 ? A 15.575 -0.868 2.886 1.000 1 A ILE 98.852 1
ATOM 657 O O . ILE 85 85 ? A 16.631 -1.089 2.269 1.000 1 A ILE 98.788 1
ATOM 658 C CB . ILE 85 85 ? A 14.689 1.163 1.626 1.000 1 A ILE 98.802 1
ATOM 659 C CG1 . ILE 85 85 ? A 14.905 2.190 2.757 1.000 1 A ILE 98.666 1
ATOM 660 C CG2 . ILE 85 85 ? A 13.521 1.619 0.721 1.000 1 A ILE 98.607 1
ATOM 661 C CD1 . ILE 85 85 ? A 16.307 2.267 3.257 1.000 1 A ILE 98.312 1
ATOM 662 N N . ASN 86 86 ? A 15.437 -1.130 4.172 1.000 1 A ASN 98.859 1
ATOM 663 C CA . ASN 86 86 ? A 16.474 -1.794 4.950 1.000 1 A ASN 98.831 1
ATOM 664 C C . ASN 86 86 ? A 16.205 -3.278 5.177 1.000 1 A ASN 98.822 1
ATOM 665 O O . ASN 86 86 ? A 16.852 -3.908 6.035 1.000 1 A ASN 98.740 1
ATOM 666 C CB . ASN 86 86 ? A 16.654 -1.083 6.300 1.000 1 A ASN 98.763 1
ATOM 667 C CG . ASN 86 86 ? A 15.439 -1.247 7.190 1.000 1 A ASN 98.714 1
ATOM 668 O OD1 . ASN 86 86 ? A 14.309 -1.369 6.721 1.000 1 A ASN 98.497 1
ATOM 669 N ND2 . ASN 86 86 ? A 15.646 -1.231 8.494 1.000 1 A ASN 97.897 1
ATOM 670 N N . ASN 87 87 ? A 15.215 -3.867 4.434 1.000 1 A ASN 98.725 1
ATOM 671 C CA . ASN 87 87 ? A 14.768 -5.237 4.682 1.000 1 A ASN 98.694 1
ATOM 672 C C . ASN 87 87 ? A 14.594 -5.947 3.351 1.000 1 A ASN 98.765 1
ATOM 673 O O . ASN 87 87 ? A 13.521 -5.921 2.753 1.000 1 A ASN 98.712 1
ATOM 674 C CB . ASN 87 87 ? A 13.460 -5.148 5.471 1.000 1 A ASN 98.404 1
ATOM 675 C CG . ASN 87 87 ? A 12.941 -6.492 5.924 1.000 1 A ASN 97.277 1
ATOM 676 O OD1 . ASN 87 87 ? A 13.268 -7.551 5.357 1.000 1 A ASN 92.673 1
ATOM 677 N ND2 . ASN 87 87 ? A 12.066 -6.461 6.918 1.000 1 A ASN 90.950 1
ATOM 678 N N . THR 88 88 ? A 15.647 -6.622 2.902 1.000 1 A THR 98.820 1
ATOM 679 C CA . THR 88 88 ? A 15.622 -7.253 1.584 1.000 1 A THR 98.789 1
ATOM 680 C C . THR 88 88 ? A 14.524 -8.306 1.507 1.000 1 A THR 98.819 1
ATOM 681 O O . THR 88 88 ? A 13.859 -8.468 0.465 1.000 1 A THR 98.748 1
ATOM 682 C CB . THR 88 88 ? A 16.992 -7.862 1.253 1.000 1 A THR 98.495 1
ATOM 683 O OG1 . THR 88 88 ? A 17.925 -6.790 1.105 1.000 1 A THR 93.745 1
ATOM 684 C CG2 . THR 88 88 ? A 16.919 -8.671 -0.028 1.000 1 A THR 92.913 1
ATOM 685 N N . LYS 89 89 ? A 14.293 -9.037 2.604 1.000 1 A LYS 98.824 1
ATOM 686 C CA . LYS 89 89 ? A 13.215 -10.041 2.588 1.000 1 A LYS 98.799 1
ATOM 687 C C . LYS 89 89 ? A 11.866 -9.412 2.311 1.000 1 A LYS 98.805 1
ATOM 688 O O . LYS 89 89 ? A 11.055 -9.942 1.541 1.000 1 A LYS 98.732 1
ATOM 689 C CB . LYS 89 89 ? A 13.200 -10.801 3.900 1.000 1 A LYS 98.665 1
ATOM 690 C CG . LYS 89 89 ? A 12.123 -11.917 3.966 1.000 1 A LYS 96.582 1
ATOM 691 C CD . LYS 89 89 ? A 12.261 -12.970 2.875 1.000 1 A LYS 90.215 1
ATOM 692 C CE . LYS 89 89 ? A 11.481 -14.220 3.246 1.000 1 A LYS 90.228 1
ATOM 693 N NZ . LYS 89 89 ? A 10.018 -13.967 3.260 1.000 1 A LYS 82.969 1
ATOM 694 N N . SER 90 90 ? A 11.593 -8.223 2.914 1.000 1 A SER 98.847 1
ATOM 695 C CA . SER 90 90 ? A 10.315 -7.576 2.649 1.000 1 A SER 98.817 1
ATOM 696 C C . SER 90 90 ? A 10.175 -7.198 1.178 1.000 1 A SER 98.799 1
ATOM 697 O O . SER 90 90 ? A 9.056 -7.237 0.632 1.000 1 A SER 98.717 1
ATOM 698 C CB . SER 90 90 ? A 10.106 -6.347 3.543 1.000 1 A SER 98.821 1
ATOM 699 O OG . SER 90 90 ? A 10.913 -5.266 3.179 1.000 1 A SER 98.860 1
ATOM 700 N N . PHE 91 91 ? A 11.278 -6.835 0.539 1.000 1 A PHE 98.916 1
ATOM 701 C CA . PHE 91 91 ? A 11.256 -6.547 -0.898 1.000 1 A PHE 98.908 1
ATOM 702 C C . PHE 91 91 ? A 10.992 -7.809 -1.707 1.000 1 A PHE 98.871 1
ATOM 703 O O . PHE 91 91 ? A 10.196 -7.798 -2.655 1.000 1 A PHE 98.802 1
ATOM 704 C CB . PHE 91 91 ? A 12.572 -5.878 -1.296 1.000 1 A PHE 98.879 1
ATOM 705 C CG . PHE 91 91 ? A 12.648 -5.474 -2.741 1.000 1 A PHE 98.879 1
ATOM 706 C CD1 . PHE 91 91 ? A 11.842 -4.464 -3.224 1.000 1 A PHE 98.857 1
ATOM 707 C CD2 . PHE 91 91 ? A 13.529 -6.117 -3.609 1.000 1 A PHE 98.816 1
ATOM 708 C CE1 . PHE 91 91 ? A 11.925 -4.061 -4.543 1.000 1 A PHE 98.770 1
ATOM 709 C CE2 . PHE 91 91 ? A 13.603 -5.727 -4.938 1.000 1 A PHE 98.685 1
ATOM 710 C CZ . PHE 91 91 ? A 12.801 -4.707 -5.404 1.000 1 A PHE 98.719 1
ATOM 711 N N . GLU 92 92 ? A 11.651 -8.896 -1.337 1.000 1 A GLU 98.740 1
ATOM 712 C CA . GLU 92 92 ? A 11.430 -10.165 -2.012 1.000 1 A GLU 98.560 1
ATOM 713 C C . GLU 92 92 ? A 10.004 -10.634 -1.893 1.000 1 A GLU 98.449 1
ATOM 714 O O . GLU 92 92 ? A 9.441 -11.245 -2.813 1.000 1 A GLU 98.060 1
ATOM 715 C CB . GLU 92 92 ? A 12.406 -11.216 -1.473 1.000 1 A GLU 98.364 1
ATOM 716 C CG . GLU 92 92 ? A 13.862 -10.885 -1.816 1.000 1 A GLU 97.882 1
ATOM 717 C CD . GLU 92 92 ? A 14.897 -11.695 -1.043 1.000 1 A GLU 97.120 1
ATOM 718 O OE1 . GLU 92 92 ? A 14.537 -12.394 -0.071 1.000 1 A GLU 94.165 1
ATOM 719 O OE2 . GLU 92 92 ? A 16.099 -11.608 -1.424 1.000 1 A GLU 94.292 1
ATOM 720 N N . ASP 93 93 ? A 9.355 -10.278 -0.757 1.000 1 A ASP 98.369 1
ATOM 721 C CA . ASP 93 93 ? A 7.958 -10.652 -0.522 1.000 1 A ASP 98.181 1
ATOM 722 C C . ASP 93 93 ? A 6.970 -9.942 -1.450 1.000 1 A ASP 98.218 1
ATOM 723 O O . ASP 93 93 ? A 5.800 -10.350 -1.510 1.000 1 A ASP 97.677 1
ATOM 724 C CB . ASP 93 93 ? A 7.542 -10.291 0.898 1.000 1 A ASP 97.848 1
ATOM 725 C CG . ASP 93 93 ? A 8.139 -11.209 1.974 1.000 1 A ASP 97.350 1
ATOM 726 O OD1 . ASP 93 93 ? A 8.676 -12.289 1.646 1.000 1 A ASP 95.692 1
ATOM 727 O OD2 . ASP 93 93 ? A 8.040 -10.807 3.148 1.000 1 A ASP 95.031 1
ATOM 728 N N . ILE 94 94 ? A 7.377 -8.860 -2.094 1.000 1 A ILE 98.567 1
ATOM 729 C CA . ILE 94 94 ? A 6.439 -8.070 -2.883 1.000 1 A ILE 98.500 1
ATOM 730 C C . ILE 94 94 ? A 5.756 -8.915 -3.958 1.000 1 A ILE 98.107 1
ATOM 731 O O . ILE 94 94 ? A 4.559 -8.749 -4.230 1.000 1 A ILE 97.777 1
ATOM 732 C CB . ILE 94 94 ? A 7.147 -6.837 -3.495 1.000 1 A ILE 98.575 1
ATOM 733 C CG1 . ILE 94 94 ? A 7.488 -5.831 -2.391 1.000 1 A ILE 98.647 1
ATOM 734 C CG2 . ILE 94 94 ? A 6.309 -6.193 -4.602 1.000 1 A ILE 98.471 1
ATOM 735 C CD1 . ILE 94 94 ? A 6.288 -5.237 -1.657 1.000 1 A ILE 98.574 1
ATOM 736 N N . HIS 95 95 ? A 6.510 -9.840 -4.554 1.000 1 A HIS 97.890 1
ATOM 737 C CA . HIS 95 95 ? A 5.917 -10.725 -5.556 1.000 1 A HIS 97.124 1
ATOM 738 C C . HIS 95 95 ? A 4.745 -11.499 -4.991 1.000 1 A HIS 96.998 1
ATOM 739 O O . HIS 95 95 ? A 3.682 -11.627 -5.634 1.000 1 A HIS 96.564 1
ATOM 740 C CB . HIS 95 95 ? A 6.978 -11.680 -6.103 1.000 1 A HIS 95.966 1
ATOM 741 C CG . HIS 95 95 ? A 6.421 -12.758 -6.961 1.000 1 A HIS 82.159 1
ATOM 742 N ND1 . HIS 95 95 ? A 6.059 -12.511 -8.286 1.000 1 A HIS 76.146 1
ATOM 743 C CD2 . HIS 95 95 ? A 6.159 -14.052 -6.681 1.000 1 A HIS 77.938 1
ATOM 744 C CE1 . HIS 95 95 ? A 5.581 -13.640 -8.800 1.000 1 A HIS 75.143 1
ATOM 745 N NE2 . HIS 95 95 ? A 5.634 -14.582 -7.849 1.000 1 A HIS 69.594 1
ATOM 746 N N . HIS 96 96 ? A 4.919 -12.033 -3.759 1.000 1 A HIS 96.623 1
ATOM 747 C CA . HIS 96 96 ? A 3.836 -12.780 -3.104 1.000 1 A HIS 95.722 1
ATOM 748 C C . HIS 96 96 ? A 2.577 -11.932 -2.970 1.000 1 A HIS 95.792 1
ATOM 749 O O . HIS 96 96 ? A 1.476 -12.384 -3.290 1.000 1 A HIS 95.087 1
ATOM 750 C CB . HIS 96 96 ? A 4.323 -13.248 -1.730 1.000 1 A HIS 94.184 1
ATOM 751 C CG . HIS 96 96 ? A 3.245 -13.750 -0.839 1.000 1 A HIS 89.936 1
ATOM 752 N ND1 . HIS 96 96 ? A 2.696 -15.016 -0.936 1.000 1 A HIS 85.199 1
ATOM 753 C CD2 . HIS 96 96 ? A 2.609 -13.136 0.175 1.000 1 A HIS 85.698 1
ATOM 754 C CE1 . HIS 96 96 ? A 1.779 -15.149 -0.003 1.000 1 A HIS 85.455 1
ATOM 755 N NE2 . HIS 96 96 ? A 1.712 -14.029 0.694 1.000 1 A HIS 82.984 1
ATOM 756 N N . TYR 97 97 ? A 2.763 -10.694 -2.490 1.000 1 A TYR 96.163 1
ATOM 757 C CA . TYR 97 97 ? A 1.594 -9.859 -2.280 1.000 1 A TYR 95.760 1
ATOM 758 C C . TYR 97 97 ? A 0.900 -9.518 -3.572 1.000 1 A TYR 95.945 1
ATOM 759 O O . TYR 97 97 ? A -0.351 -9.546 -3.643 1.000 1 A TYR 95.370 1
ATOM 760 C CB . TYR 97 97 ? A 1.960 -8.617 -1.488 1.000 1 A TYR 95.450 1
ATOM 761 C CG . TYR 97 97 ? A 2.370 -8.972 -0.073 1.000 1 A TYR 94.874 1
ATOM 762 C CD1 . TYR 97 97 ? A 1.423 -9.411 0.821 1.000 1 A TYR 92.895 1
ATOM 763 C CD2 . TYR 97 97 ? A 3.695 -8.932 0.298 1.000 1 A TYR 93.502 1
ATOM 764 C CE1 . TYR 97 97 ? A 1.798 -9.796 2.104 1.000 1 A TYR 91.409 1
ATOM 765 C CE2 . TYR 97 97 ? A 4.077 -9.321 1.560 1.000 1 A TYR 92.664 1
ATOM 766 C CZ . TYR 97 97 ? A 3.116 -9.734 2.477 1.000 1 A TYR 92.263 1
ATOM 767 O OH . TYR 97 97 ? A 3.468 -10.138 3.737 1.000 1 A TYR 90.721 1
ATOM 768 N N . ARG 98 98 ? A 1.667 -9.217 -4.624 1.000 1 A ARG 96.887 1
ATOM 769 C CA . ARG 98 98 ? A 1.043 -8.903 -5.915 1.000 1 A ARG 96.776 1
ATOM 770 C C . ARG 98 98 ? A 0.256 -10.103 -6.436 1.000 1 A ARG 96.687 1
ATOM 771 O O . ARG 98 98 ? A -0.846 -9.967 -6.986 1.000 1 A ARG 96.176 1
ATOM 772 C CB . ARG 98 98 ? A 2.137 -8.484 -6.908 1.000 1 A ARG 96.548 1
ATOM 773 C CG . ARG 98 98 ? A 1.600 -8.180 -8.308 1.000 1 A ARG 94.438 1
ATOM 774 C CD . ARG 98 98 ? A 2.660 -7.475 -9.106 1.000 1 A ARG 91.801 1
ATOM 775 N NE . ARG 98 98 ? A 2.216 -7.281 -10.494 1.000 1 A ARG 89.467 1
ATOM 776 C CZ . ARG 98 98 ? A 1.514 -6.232 -10.954 1.000 1 A ARG 88.868 1
ATOM 777 N NH1 . ARG 98 98 ? A 1.111 -5.288 -10.125 1.000 1 A ARG 81.420 1
ATOM 778 N NH2 . ARG 98 98 ? A 1.214 -6.165 -12.237 1.000 1 A ARG 82.408 1
ATOM 779 N N . GLU 99 99 ? A 0.812 -11.322 -6.256 1.000 1 A GLU 96.733 1
ATOM 780 C CA . GLU 99 99 ? A 0.107 -12.510 -6.761 1.000 1 A GLU 96.068 1
ATOM 781 C C . GLU 99 99 ? A -1.173 -12.765 -5.973 1.000 1 A GLU 94.959 1
ATOM 782 O O . GLU 99 99 ? A -2.208 -13.071 -6.567 1.000 1 A GLU 94.099 1
ATOM 783 C CB . GLU 99 99 ? A 1.024 -13.725 -6.707 1.000 1 A GLU 95.843 1
ATOM 784 C CG . GLU 99 99 ? A 2.132 -13.688 -7.749 1.000 1 A GLU 92.748 1
ATOM 785 C CD . GLU 99 99 ? A 1.586 -13.701 -9.157 1.000 1 A GLU 88.186 1
ATOM 786 O OE1 . GLU 99 99 ? A 0.740 -14.571 -9.455 1.000 1 A GLU 80.285 1
ATOM 787 O OE2 . GLU 99 99 ? A 2.017 -12.836 -9.969 1.000 1 A GLU 79.807 1
ATOM 788 N N . GLN 100 100 ? A -1.102 -12.610 -4.636 1.000 1 A GLN 94.842 1
ATOM 789 C CA . GLN 100 100 ? A -2.283 -12.814 -3.821 1.000 1 A GLN 93.703 1
ATOM 790 C C . GLN 100 100 ? A -3.377 -11.820 -4.163 1.000 1 A GLN 93.974 1
ATOM 791 O O . GLN 100 100 ? A -4.551 -12.163 -4.240 1.000 1 A GLN 93.005 1
ATOM 792 C CB . GLN 100 100 ? A -1.946 -12.734 -2.342 1.000 1 A GLN 91.932 1
ATOM 793 C CG . GLN 100 100 ? A -1.069 -13.884 -1.862 1.000 1 A GLN 86.597 1
ATOM 794 C CD . GLN 100 100 ? A -1.760 -15.215 -1.935 1.000 1 A GLN 82.477 1
ATOM 795 O OE1 . GLN 100 100 ? A -2.896 -15.361 -1.447 1.000 1 A GLN 77.625 1
ATOM 796 N NE2 . GLN 100 100 ? A -1.103 -16.189 -2.523 1.000 1 A GLN 75.579 1
ATOM 797 N N . ILE 101 101 ? A -2.973 -10.551 -4.367 1.000 1 A ILE 95.075 1
ATOM 798 C CA . ILE 101 101 ? A -3.944 -9.521 -4.704 1.000 1 A ILE 95.614 1
ATOM 799 C C . ILE 101 101 ? A -4.638 -9.855 -6.026 1.000 1 A ILE 95.871 1
ATOM 800 O O . ILE 101 101 ? A -5.857 -9.803 -6.134 1.000 1 A ILE 95.752 1
ATOM 801 C CB . ILE 101 101 ? A -3.298 -8.126 -4.747 1.000 1 A ILE 96.026 1
ATOM 802 C CG1 . ILE 101 101 ? A -2.884 -7.708 -3.341 1.000 1 A ILE 96.200 1
ATOM 803 C CG2 . ILE 101 101 ? A -4.223 -7.111 -5.385 1.000 1 A ILE 96.096 1
ATOM 804 C CD1 . ILE 101 101 ? A -1.846 -6.579 -3.348 1.000 1 A ILE 95.710 1
ATOM 805 N N . LYS 102 102 ? A -3.822 -10.216 -7.041 1.000 1 A LYS 96.062 1
ATOM 806 C CA . LYS 102 102 ? A -4.410 -10.544 -8.348 1.000 1 A LYS 95.745 1
ATOM 807 C C . LYS 102 102 ? A -5.339 -11.725 -8.253 1.000 1 A LYS 95.427 1
ATOM 808 O O . LYS 102 102 ? A -6.391 -11.767 -8.920 1.000 1 A LYS 95.189 1
ATOM 809 C CB . LYS 102 102 ? A -3.289 -10.807 -9.363 1.000 1 A LYS 95.640 1
ATOM 810 C CG . LYS 102 102 ? A -2.516 -9.567 -9.746 1.000 1 A LYS 93.280 1
ATOM 811 C CD . LYS 102 102 ? A -1.271 -9.876 -10.573 1.000 1 A LYS 90.889 1
ATOM 812 C CE . LYS 102 102 ? A -1.641 -10.638 -11.839 1.000 1 A LYS 86.596 1
ATOM 813 N NZ . LYS 102 102 ? A -0.421 -10.927 -12.652 1.000 1 A LYS 88.346 1
ATOM 814 N N . ARG 103 103 ? A -4.961 -12.749 -7.441 1.000 1 A ARG 95.507 1
ATOM 815 C CA . ARG 103 103 ? A -5.807 -13.922 -7.298 1.000 1 A ARG 93.904 1
ATOM 816 C C . ARG 103 103 ? A -7.132 -13.567 -6.628 1.000 1 A ARG 93.558 1
ATOM 817 O O . ARG 103 103 ? A -8.202 -14.003 -7.095 1.000 1 A ARG 93.323 1
ATOM 818 C CB . ARG 103 103 ? A -5.078 -15.016 -6.510 1.000 1 A ARG 92.282 1
ATOM 819 C CG . ARG 103 103 ? A -3.991 -15.677 -7.352 1.000 1 A ARG 80.706 1
ATOM 820 C CD . ARG 103 103 ? A -3.274 -16.739 -6.576 1.000 1 A ARG 76.502 1
ATOM 821 N NE . ARG 103 103 ? A -2.208 -17.338 -7.398 1.000 1 A ARG 70.680 1
ATOM 822 C CZ . ARG 103 103 ? A -1.394 -18.289 -6.982 1.000 1 A ARG 66.808 1
ATOM 823 N NH1 . ARG 103 103 ? A -1.505 -18.754 -5.724 1.000 1 A ARG 63.407 1
ATOM 824 N NH2 . ARG 103 103 ? A -0.462 -18.775 -7.790 1.000 1 A ARG 60.507 1
ATOM 825 N N . VAL 104 104 ? A -7.074 -12.761 -5.545 1.000 1 A VAL 92.772 1
ATOM 826 C CA . VAL 104 104 ? A -8.301 -12.429 -4.817 1.000 1 A VAL 91.691 1
ATOM 827 C C . VAL 104 104 ? A -9.215 -11.556 -5.653 1.000 1 A VAL 92.969 1
ATOM 828 O O . VAL 104 104 ? A -10.446 -11.705 -5.606 1.000 1 A VAL 91.956 1
ATOM 829 C CB . VAL 104 104 ? A -7.971 -11.773 -3.472 1.000 1 A VAL 88.851 1
ATOM 830 C CG1 . VAL 104 104 ? A -7.334 -12.779 -2.541 1.000 1 A VAL 85.433 1
ATOM 831 C CG2 . VAL 104 104 ? A -9.202 -11.146 -2.843 1.000 1 A VAL 83.254 1
ATOM 832 N N . LYS 105 105 ? A -8.630 -10.648 -6.406 1.000 1 A LYS 92.984 1
ATOM 833 C CA . LYS 105 105 ? A -9.397 -9.739 -7.263 1.000 1 A LYS 93.690 1
ATOM 834 C C . LYS 105 105 ? A -9.787 -10.378 -8.574 1.000 1 A LYS 93.410 1
ATOM 835 O O . LYS 105 105 ? A -10.572 -9.794 -9.307 1.000 1 A LYS 92.308 1
ATOM 836 C CB . LYS 105 105 ? A -8.590 -8.471 -7.527 1.000 1 A LYS 93.831 1
ATOM 837 C CG . LYS 105 105 ? A -8.320 -7.629 -6.272 1.000 1 A LYS 93.692 1
ATOM 838 C CD . LYS 105 105 ? A -9.611 -7.091 -5.582 1.000 1 A LYS 92.613 1
ATOM 839 C CE . LYS 105 105 ? A -10.223 -5.953 -6.395 1.000 1 A LYS 91.973 1
ATOM 840 N NZ . LYS 105 105 ? A -11.382 -5.348 -5.674 1.000 1 A LYS 92.438 1
ATOM 841 N N . ASP 106 106 ? A -9.235 -11.566 -8.876 1.000 1 A ASP 94.814 1
ATOM 842 C CA . ASP 106 106 ? A -9.505 -12.240 -10.144 1.000 1 A ASP 94.129 1
ATOM 843 C C . ASP 106 106 ? A -9.257 -11.291 -11.301 1.000 1 A ASP 94.409 1
ATOM 844 O O . ASP 106 106 ? A -10.071 -11.150 -12.209 1.000 1 A ASP 93.013 1
ATOM 845 C CB . ASP 106 106 ? A -10.930 -12.826 -10.188 1.000 1 A ASP 93.113 1
ATOM 846 C CG . ASP 106 106 ? A -11.159 -13.760 -11.359 1.000 1 A ASP 89.904 1
ATOM 847 O OD1 . ASP 106 106 ? A -10.170 -14.344 -11.875 1.000 1 A ASP 87.088 1
ATOM 848 O OD2 . ASP 106 106 ? A -12.309 -13.910 -11.769 1.000 1 A ASP 86.024 1
ATOM 849 N N . SER 107 107 ? A -8.108 -10.599 -11.237 1.000 1 A SER 94.560 1
ATOM 850 C CA . SER 107 107 ? A -7.799 -9.588 -12.222 1.000 1 A SER 93.637 1
ATOM 851 C C . SER 107 107 ? A -6.295 -9.464 -12.379 1.000 1 A SER 94.901 1
ATOM 852 O O . SER 107 107 ? A -5.556 -9.543 -11.385 1.000 1 A SER 95.335 1
ATOM 853 C CB . SER 107 107 ? A -8.371 -8.232 -11.818 1.000 1 A SER 92.252 1
ATOM 854 O OG . SER 107 107 ? A -7.925 -7.182 -12.682 1.000 1 A SER 88.873 1
ATOM 855 N N . GLU 108 108 ? A -5.835 -9.240 -13.575 1.000 1 A GLU 94.436 1
ATOM 856 C CA . GLU 108 108 ? A -4.442 -8.920 -13.861 1.000 1 A GLU 94.043 1
ATOM 857 C C . GLU 108 108 ? A -4.162 -7.433 -13.840 1.000 1 A GLU 94.259 1
ATOM 858 O O . GLU 108 108 ? A -3.028 -7.017 -13.995 1.000 1 A GLU 91.689 1
ATOM 859 C CB . GLU 108 108 ? A -4.045 -9.497 -15.210 1.000 1 A GLU 91.968 1
ATOM 860 C CG . GLU 108 108 ? A -4.075 -11.005 -15.243 1.000 1 A GLU 87.917 1
ATOM 861 C CD . GLU 108 108 ? A -3.592 -11.556 -16.567 1.000 1 A GLU 85.101 1
ATOM 862 O OE1 . GLU 108 108 ? A -4.214 -11.252 -17.616 1.000 1 A GLU 77.438 1
ATOM 863 O OE2 . GLU 108 108 ? A -2.604 -12.319 -16.572 1.000 1 A GLU 76.171 1
ATOM 864 N N . ASP 109 109 ? A -5.202 -6.625 -13.629 1.000 1 A ASP 93.929 1
ATOM 865 C CA . ASP 109 109 ? A -5.108 -5.173 -13.753 1.000 1 A ASP 94.564 1
ATOM 866 C C . ASP 109 109 ? A -5.735 -4.536 -12.503 1.000 1 A ASP 95.399 1
ATOM 867 O O . ASP 109 109 ? A -6.824 -3.991 -12.550 1.000 1 A ASP 94.102 1
ATOM 868 C CB . ASP 109 109 ? A -5.839 -4.702 -15.006 1.000 1 A ASP 92.875 1
ATOM 869 C CG . ASP 109 109 ? A -5.677 -3.209 -15.252 1.000 1 A ASP 91.207 1
ATOM 870 O OD1 . ASP 109 109 ? A -4.691 -2.617 -14.754 1.000 1 A ASP 88.651 1
ATOM 871 O OD2 . ASP 109 109 ? A -6.533 -2.636 -15.979 1.000 1 A ASP 87.140 1
ATOM 872 N N . VAL 110 110 ? A -4.977 -4.654 -11.402 1.000 1 A VAL 97.399 1
ATOM 873 C CA . VAL 110 110 ? A -5.434 -4.123 -10.127 1.000 1 A VAL 97.839 1
ATOM 874 C C . VAL 110 110 ? A -4.574 -2.914 -9.819 1.000 1 A VAL 98.188 1
ATOM 875 O O . VAL 110 110 ? A -3.350 -3.010 -9.858 1.000 1 A VAL 98.104 1
ATOM 876 C CB . VAL 110 110 ? A -5.270 -5.168 -9.003 1.000 1 A VAL 97.308 1
ATOM 877 C CG1 . VAL 110 110 ? A -6.032 -6.452 -9.304 1.000 1 A VAL 96.587 1
ATOM 878 C CG2 . VAL 110 110 ? A -5.693 -4.597 -7.662 1.000 1 A VAL 97.044 1
ATOM 879 N N . PRO 111 111 ? A -5.188 -1.778 -9.480 1.000 1 A PRO 98.488 1
ATOM 880 C CA . PRO 111 111 ? A -4.383 -0.601 -9.147 1.000 1 A PRO 98.610 1
ATOM 881 C C . PRO 111 111 ? A -3.462 -0.841 -7.950 1.000 1 A PRO 98.685 1
ATOM 882 O O . PRO 111 111 ? A -3.937 -1.268 -6.907 1.000 1 A PRO 98.662 1
ATOM 883 C CB . PRO 111 111 ? A -5.409 0.485 -8.816 1.000 1 A PRO 98.543 1
ATOM 884 C CG . PRO 111 111 ? A -6.618 0.058 -9.598 1.000 1 A PRO 98.346 1
ATOM 885 C CD . PRO 111 111 ? A -6.628 -1.430 -9.539 1.000 1 A PRO 98.398 1
ATOM 886 N N . MET 112 112 ? A -2.175 -0.638 -8.150 1.000 1 A MET 98.643 1
ATOM 887 C CA . MET 112 112 ? A -1.176 -0.876 -7.107 1.000 1 A MET 98.677 1
ATOM 888 C C . MET 112 112 ? A -0.079 0.175 -7.228 1.000 1 A MET 98.792 1
ATOM 889 O O . MET 112 112 ? A 0.181 0.685 -8.309 1.000 1 A MET 98.651 1
ATOM 890 C CB . MET 112 112 ? A -0.492 -2.233 -7.265 1.000 1 A MET 98.178 1
ATOM 891 C CG . MET 112 112 ? A -1.417 -3.413 -7.112 1.000 1 A MET 92.577 1
ATOM 892 S SD . MET 112 112 ? A -0.433 -4.924 -7.191 1.000 1 A MET 92.925 1
ATOM 893 C CE . MET 112 112 ? A -1.673 -6.018 -7.850 1.000 1 A MET 83.239 1
ATOM 894 N N . VAL 113 113 ? A 0.560 0.455 -6.090 1.000 1 A VAL 98.921 1
ATOM 895 C CA . VAL 113 113 ? A 1.744 1.316 -6.032 1.000 1 A VAL 98.956 1
ATOM 896 C C . VAL 113 113 ? A 2.776 0.594 -5.164 1.000 1 A VAL 98.964 1
ATOM 897 O O . VAL 113 113 ? A 2.447 0.089 -4.092 1.000 1 A VAL 98.952 1
ATOM 898 C CB . VAL 113 113 ? A 1.417 2.716 -5.453 1.000 1 A VAL 98.953 1
ATOM 899 C CG1 . VAL 113 113 ? A 0.464 3.456 -6.372 1.000 1 A VAL 98.915 1
ATOM 900 C CG2 . VAL 113 113 ? A 2.690 3.525 -5.232 1.000 1 A VAL 98.924 1
ATOM 901 N N . LEU 114 114 ? A 3.984 0.524 -5.635 1.000 1 A LEU 98.966 1
ATOM 902 C CA . LEU 114 114 ? A 5.093 -0.042 -4.878 1.000 1 A LEU 98.978 1
ATOM 903 C C . LEU 114 114 ? A 5.677 1.053 -4.002 1.000 1 A LEU 98.983 1
ATOM 904 O O . LEU 114 114 ? A 6.026 2.132 -4.496 1.000 1 A LEU 98.976 1
ATOM 905 C CB . LEU 114 114 ? A 6.161 -0.601 -5.815 1.000 1 A LEU 98.966 1
ATOM 906 C CG . LEU 114 114 ? A 7.361 -1.233 -5.138 1.000 1 A LEU 98.914 1
ATOM 907 C CD1 . LEU 114 114 ? A 6.959 -2.462 -4.354 1.000 1 A LEU 98.872 1
ATOM 908 C CD2 . LEU 114 114 ? A 8.424 -1.593 -6.187 1.000 1 A LEU 98.861 1
ATOM 909 N N . VAL 115 115 ? A 5.772 0.784 -2.709 1.000 1 A VAL 98.979 1
ATOM 910 C CA . VAL 115 115 ? A 6.239 1.780 -1.739 1.000 1 A VAL 98.988 1
ATOM 911 C C . VAL 115 115 ? A 7.456 1.229 -1.017 1.000 1 A VAL 98.989 1
ATOM 912 O O . VAL 115 115 ? A 7.395 0.145 -0.430 1.000 1 A VAL 98.985 1
ATOM 913 C CB . VAL 115 115 ? A 5.143 2.129 -0.728 1.000 1 A VAL 98.983 1
ATOM 914 C CG1 . VAL 115 115 ? A 3.933 2.773 -1.445 1.000 1 A VAL 98.974 1
ATOM 915 C CG2 . VAL 115 115 ? A 5.686 3.072 0.356 1.000 1 A VAL 98.973 1
ATOM 916 N N . GLY 116 116 ? A 8.530 1.955 -1.039 1.000 1 A GLY 98.980 1
ATOM 917 C CA . GLY 116 116 ? A 9.765 1.622 -0.347 1.000 1 A GLY 98.976 1
ATOM 918 C C . GLY 116 116 ? A 9.906 2.538 0.863 1.000 1 A GLY 98.975 1
ATOM 919 O O . GLY 116 116 ? A 10.384 3.676 0.736 1.000 1 A GLY 98.953 1
ATOM 920 N N . ASN 117 117 ? A 9.500 2.046 2.010 1.000 1 A ASN 98.963 1
ATOM 921 C CA . ASN 117 117 ? A 9.386 2.866 3.205 1.000 1 A ASN 98.961 1
ATOM 922 C C . ASN 117 117 ? A 10.676 2.857 4.024 1.000 1 A ASN 98.945 1
ATOM 923 O O . ASN 117 117 ? A 11.524 1.963 3.832 1.000 1 A ASN 98.911 1
ATOM 924 C CB . ASN 117 117 ? A 8.188 2.389 4.037 1.000 1 A ASN 98.953 1
ATOM 925 C CG . ASN 117 117 ? A 7.863 3.298 5.202 1.000 1 A ASN 98.937 1
ATOM 926 O OD1 . ASN 117 117 ? A 7.842 4.532 5.013 1.000 1 A ASN 98.685 1
ATOM 927 N ND2 . ASN 117 117 ? A 7.642 2.740 6.361 1.000 1 A ASN 98.691 1
ATOM 928 N N . LYS 118 118 ? A 10.783 3.790 4.924 1.000 1 A LYS 98.900 1
ATOM 929 C CA . LYS 118 118 ? A 11.903 3.987 5.847 1.000 1 A LYS 98.856 1
ATOM 930 C C . LYS 118 118 ? A 13.087 4.610 5.127 1.000 1 A LYS 98.863 1
ATOM 931 O O . LYS 118 118 ? A 14.240 4.308 5.449 1.000 1 A LYS 98.837 1
ATOM 932 C CB . LYS 118 118 ? A 12.292 2.699 6.589 1.000 1 A LYS 98.808 1
ATOM 933 C CG . LYS 118 118 ? A 11.149 1.972 7.287 1.000 1 A LYS 98.657 1
ATOM 934 C CD . LYS 118 118 ? A 11.636 0.961 8.284 1.000 1 A LYS 98.416 1
ATOM 935 C CE . LYS 118 118 ? A 10.471 0.184 8.848 1.000 1 A LYS 98.374 1
ATOM 936 N NZ . LYS 118 118 ? A 10.900 -0.784 9.895 1.000 1 A LYS 98.332 1
ATOM 937 N N . SER 119 119 ? A 12.800 5.495 4.171 1.000 1 A SER 98.827 1
ATOM 938 C CA . SER 119 119 ? A 13.828 6.149 3.369 1.000 1 A SER 98.756 1
ATOM 939 C C . SER 119 119 ? A 14.744 7.039 4.234 1.000 1 A SER 98.741 1
ATOM 940 O O . SER 119 119 ? A 15.822 7.412 3.786 1.000 1 A SER 98.453 1
ATOM 941 C CB . SER 119 119 ? A 13.226 6.981 2.256 1.000 1 A SER 98.532 1
ATOM 942 O OG . SER 119 119 ? A 12.503 8.062 2.808 1.000 1 A SER 94.019 1
ATOM 943 N N . ASP 120 120 ? A 14.294 7.369 5.454 1.000 1 A ASP 98.842 1
ATOM 944 C CA . ASP 120 120 ? A 15.164 8.124 6.367 1.000 1 A ASP 98.814 1
ATOM 945 C C . ASP 120 120 ? A 16.345 7.320 6.907 1.000 1 A ASP 98.758 1
ATOM 946 O O . ASP 120 120 ? A 17.277 7.924 7.432 1.000 1 A ASP 98.591 1
ATOM 947 C CB . ASP 120 120 ? A 14.335 8.616 7.554 1.000 1 A ASP 98.818 1
ATOM 948 C CG . ASP 120 120 ? A 13.629 7.448 8.250 1.000 1 A ASP 98.853 1
ATOM 949 O OD1 . ASP 120 120 ? A 12.665 6.908 7.680 1.000 1 A ASP 98.623 1
ATOM 950 O OD2 . ASP 120 120 ? A 14.061 7.040 9.357 1.000 1 A ASP 98.521 1
ATOM 951 N N . LEU 121 121 ? A 16.299 5.990 6.793 1.000 1 A LEU 98.626 1
ATOM 952 C CA . LEU 121 121 ? A 17.330 5.188 7.419 1.000 1 A LEU 98.462 1
ATOM 953 C C . LEU 121 121 ? A 18.615 5.166 6.591 1.000 1 A LEU 98.347 1
ATOM 954 O O . LEU 121 121 ? A 18.562 5.078 5.349 1.000 1 A LEU 98.152 1
ATOM 955 C CB . LEU 121 121 ? A 16.868 3.761 7.648 1.000 1 A LEU 98.256 1
ATOM 956 C CG . LEU 121 121 ? A 15.772 3.545 8.684 1.000 1 A LEU 97.928 1
ATOM 957 C CD1 . LEU 121 121 ? A 16.142 4.115 10.045 1.000 1 A LEU 97.231 1
ATOM 958 C CD2 . LEU 121 121 ? A 15.443 2.057 8.768 1.000 1 A LEU 97.410 1
ATOM 959 N N . PRO 122 122 ? A 19.770 5.194 7.248 1.000 1 A PRO 97.994 1
ATOM 960 C CA . PRO 122 122 ? A 21.025 5.030 6.509 1.000 1 A PRO 97.350 1
ATOM 961 C C . PRO 122 122 ? A 21.354 3.578 6.176 1.000 1 A PRO 96.938 1
ATOM 962 O O . PRO 122 122 ? A 22.291 3.340 5.408 1.000 1 A PRO 94.344 1
ATOM 963 C CB . PRO 122 122 ? A 22.060 5.595 7.486 1.000 1 A PRO 96.156 1
ATOM 964 C CG . PRO 122 122 ? A 21.463 5.300 8.847 1.000 1 A PRO 94.799 1
ATOM 965 C CD . PRO 122 122 ? A 19.963 5.451 8.666 1.000 1 A PRO 97.062 1
ATOM 966 N N . SER 123 123 ? A 20.610 2.631 6.760 1.000 1 A SER 95.293 1
ATOM 967 C CA . SER 123 123 ? A 20.906 1.203 6.633 1.000 1 A SER 94.195 1
ATOM 968 C C . SER 123 123 ? A 20.163 0.590 5.445 1.000 1 A SER 94.972 1
ATOM 969 O O . SER 123 123 ? A 19.449 -0.417 5.606 1.000 1 A SER 92.687 1
ATOM 970 C CB . SER 123 123 ? A 20.512 0.510 7.939 1.000 1 A SER 90.286 1
ATOM 971 O OG . SER 123 123 ? A 19.149 0.767 8.266 1.000 1 A SER 79.209 1
ATOM 972 N N . ARG 124 124 ? A 20.298 1.157 4.296 1.000 1 A ARG 97.477 1
ATOM 973 C CA . ARG 124 124 ? A 19.641 0.717 3.081 1.000 1 A ARG 97.737 1
ATOM 974 C C . ARG 124 124 ? A 20.249 -0.599 2.609 1.000 1 A ARG 98.058 1
ATOM 975 O O . ARG 124 124 ? A 21.464 -0.755 2.524 1.000 1 A ARG 97.245 1
ATOM 976 C CB . ARG 124 124 ? A 19.782 1.798 1.981 1.000 1 A ARG 97.049 1
ATOM 977 C CG . ARG 124 124 ? A 19.244 1.379 0.620 1.000 1 A ARG 96.512 1
ATOM 978 C CD . ARG 124 124 ? A 19.443 2.462 -0.408 1.000 1 A ARG 96.191 1
ATOM 979 N NE . ARG 124 124 ? A 18.559 3.613 -0.181 1.000 1 A ARG 96.046 1
ATOM 980 C CZ . ARG 124 124 ? A 17.289 3.646 -0.582 1.000 1 A ARG 96.856 1
ATOM 981 N NH1 . ARG 124 124 ? A 16.741 2.609 -1.223 1.000 1 A ARG 91.192 1
ATOM 982 N NH2 . ARG 124 124 ? A 16.563 4.740 -0.357 1.000 1 A ARG 90.667 1
ATOM 983 N N . THR 125 125 ? A 19.367 -1.568 2.241 1.000 1 A THR 98.684 1
ATOM 984 C CA . THR 125 125 ? A 19.798 -2.814 1.633 1.000 1 A THR 98.686 1
ATOM 985 C C . THR 125 125 ? A 19.161 -3.056 0.270 1.000 1 A THR 98.735 1
ATOM 986 O O . THR 125 125 ? A 19.525 -4.000 -0.432 1.000 1 A THR 98.483 1
ATOM 987 C CB . THR 125 125 ? A 19.486 -4.009 2.535 1.000 1 A THR 98.595 1
ATOM 988 O OG1 . THR 125 125 ? A 18.074 -4.128 2.707 1.000 1 A THR 98.341 1
ATOM 989 C CG2 . THR 125 125 ? A 20.160 -3.838 3.886 1.000 1 A THR 98.207 1
ATOM 990 N N . VAL 126 126 ? A 18.161 -2.232 -0.086 1.000 1 A VAL 98.700 1
ATOM 991 C CA . VAL 126 126 ? A 17.492 -2.335 -1.384 1.000 1 A VAL 98.637 1
ATOM 992 C C . VAL 126 126 ? A 17.754 -1.037 -2.131 1.000 1 A VAL 98.484 1
ATOM 993 O O . VAL 126 126 ? A 17.337 0.037 -1.690 1.000 1 A VAL 98.334 1
ATOM 994 C CB . VAL 126 126 ? A 15.979 -2.544 -1.220 1.000 1 A VAL 98.618 1
ATOM 995 C CG1 . VAL 126 126 ? A 15.735 -3.770 -0.337 1.000 1 A VAL 98.513 1
ATOM 996 C CG2 . VAL 126 126 ? A 15.275 -2.674 -2.567 1.000 1 A VAL 98.487 1
ATOM 997 N N . ASP 127 127 ? A 18.436 -1.122 -3.256 1.000 1 A ASP 98.261 1
ATOM 998 C CA . ASP 127 127 ? A 18.758 0.064 -4.038 1.000 1 A ASP 97.907 1
ATOM 999 C C . ASP 127 127 ? A 17.487 0.615 -4.676 1.000 1 A ASP 98.158 1
ATOM 1000 O O . ASP 127 127 ? A 16.637 -0.148 -5.139 1.000 1 A ASP 98.168 1
ATOM 1001 C CB . ASP 127 127 ? A 19.731 -0.248 -5.158 1.000 1 A ASP 96.727 1
ATOM 1002 C CG . ASP 127 127 ? A 21.115 -0.590 -4.696 1.000 1 A ASP 87.658 1
ATOM 1003 O OD1 . ASP 127 127 ? A 21.490 -0.260 -3.544 1.000 1 A ASP 83.851 1
ATOM 1004 O OD2 . ASP 127 127 ? A 21.851 -1.175 -5.504 1.000 1 A ASP 82.060 1
ATOM 1005 N N . THR 128 128 ? A 17.417 1.916 -4.779 1.000 1 A THR 97.686 1
ATOM 1006 C CA . THR 128 128 ? A 16.293 2.538 -5.480 1.000 1 A THR 97.804 1
ATOM 1007 C C . THR 128 128 ? A 16.169 1.990 -6.898 1.000 1 A THR 98.219 1
ATOM 1008 O O . THR 128 128 ? A 15.072 1.728 -7.375 1.000 1 A THR 98.207 1
ATOM 1009 C CB . THR 128 128 ? A 16.425 4.051 -5.494 1.000 1 A THR 97.245 1
ATOM 1010 O OG1 . THR 128 128 ? A 16.309 4.534 -4.149 1.000 1 A THR 96.378 1
ATOM 1011 C CG2 . THR 128 128 ? A 15.345 4.715 -6.329 1.000 1 A THR 96.292 1
ATOM 1012 N N . LYS 129 129 ? A 17.311 1.795 -7.582 1.000 1 A LYS 98.317 1
ATOM 1013 C CA . LYS 129 129 ? A 17.239 1.287 -8.955 1.000 1 A LYS 98.292 1
ATOM 1014 C C . LYS 129 129 ? A 16.591 -0.096 -9.024 1.000 1 A LYS 98.454 1
ATOM 1015 O O . LYS 129 129 ? A 15.824 -0.392 -9.948 1.000 1 A LYS 98.548 1
ATOM 1016 C CB . LYS 129 129 ? A 18.615 1.260 -9.606 1.000 1 A LYS 97.939 1
ATOM 1017 C CG . LYS 129 129 ? A 18.590 0.801 -11.068 1.000 1 A LYS 88.595 1
ATOM 1018 C CD . LYS 129 129 ? A 19.987 0.740 -11.625 1.000 1 A LYS 79.534 1
ATOM 1019 C CE . LYS 129 129 ? A 19.921 0.435 -13.127 1.000 1 A LYS 77.085 1
ATOM 1020 N NZ . LYS 129 129 ? A 19.286 -0.867 -13.432 1.000 1 A LYS 66.859 1
ATOM 1021 N N . GLN 130 130 ? A 16.906 -0.953 -8.054 1.000 1 A GLN 98.361 1
ATOM 1022 C CA . GLN 130 130 ? A 16.330 -2.300 -8.041 1.000 1 A GLN 98.291 1
ATOM 1023 C C . GLN 130 130 ? A 14.804 -2.220 -7.903 1.000 1 A GLN 98.548 1
ATOM 1024 O O . GLN 130 130 ? A 14.070 -2.942 -8.565 1.000 1 A GLN 98.532 1
ATOM 1025 C CB . GLN 130 130 ? A 16.917 -3.106 -6.882 1.000 1 A GLN 97.719 1
ATOM 1026 C CG . GLN 130 130 ? A 16.392 -4.521 -6.755 1.000 1 A GLN 88.590 1
ATOM 1027 C CD . GLN 130 130 ? A 16.997 -5.282 -5.602 1.000 1 A GLN 82.636 1
ATOM 1028 O OE1 . GLN 130 130 ? A 17.579 -4.680 -4.687 1.000 1 A GLN 83.081 1
ATOM 1029 N NE2 . GLN 130 130 ? A 16.852 -6.597 -5.632 1.000 1 A GLN 78.594 1
ATOM 1030 N N . ALA 131 131 ? A 14.330 -1.313 -7.032 1.000 1 A ALA 98.766 1
ATOM 1031 C CA . ALA 131 131 ? A 12.890 -1.151 -6.826 1.000 1 A ALA 98.829 1
ATOM 1032 C C . ALA 131 131 ? A 12.226 -0.533 -8.055 1.000 1 A ALA 98.879 1
ATOM 1033 O O . ALA 131 131 ? A 11.152 -0.959 -8.469 1.000 1 A ALA 98.864 1
ATOM 1034 C CB . ALA 131 131 ? A 12.643 -0.319 -5.583 1.000 1 A ALA 98.776 1
ATOM 1035 N N . GLN 132 132 ? A 12.910 0.455 -8.646 1.000 1 A GLN 98.830 1
ATOM 1036 C CA . GLN 132 132 ? A 12.376 1.064 -9.858 1.000 1 A GLN 98.824 1
ATOM 1037 C C . GLN 132 132 ? A 12.234 0.024 -10.952 1.000 1 A GLN 98.825 1
ATOM 1038 O O . GLN 132 132 ? A 11.251 0.028 -11.692 1.000 1 A GLN 98.782 1
ATOM 1039 C CB . GLN 132 132 ? A 13.259 2.203 -10.345 1.000 1 A GLN 98.703 1
ATOM 1040 C CG . GLN 132 132 ? A 13.248 3.440 -9.460 1.000 1 A GLN 97.577 1
ATOM 1041 C CD . GLN 132 132 ? A 14.302 4.449 -9.841 1.000 1 A GLN 97.285 1
ATOM 1042 O OE1 . GLN 132 132 ? A 15.290 4.143 -10.515 1.000 1 A GLN 96.034 1
ATOM 1043 N NE2 . GLN 132 132 ? A 14.101 5.694 -9.423 1.000 1 A GLN 94.242 1
ATOM 1044 N N . ASP 133 133 ? A 13.238 -0.855 -11.059 1.000 1 A ASP 98.817 1
ATOM 1045 C CA . ASP 133 133 ? A 13.188 -1.885 -12.103 1.000 1 A ASP 98.748 1
ATOM 1046 C C . ASP 133 133 ? A 12.043 -2.855 -11.851 1.000 1 A ASP 98.743 1
ATOM 1047 O O . ASP 133 133 ? A 11.363 -3.273 -12.807 1.000 1 A ASP 98.623 1
ATOM 1048 C CB . ASP 133 133 ? A 14.523 -2.616 -12.171 1.000 1 A ASP 98.582 1
ATOM 1049 C CG . ASP 133 133 ? A 15.638 -1.753 -12.744 1.000 1 A ASP 97.790 1
ATOM 1050 O OD1 . ASP 133 133 ? A 15.346 -0.658 -13.308 1.000 1 A ASP 96.402 1
ATOM 1051 O OD2 . ASP 133 133 ? A 16.801 -2.157 -12.638 1.000 1 A ASP 95.927 1
ATOM 1052 N N . LEU 134 134 ? A 11.798 -3.217 -10.596 1.000 1 A LEU 98.798 1
ATOM 1053 C CA . LEU 134 134 ? A 10.682 -4.106 -10.294 1.000 1 A LEU 98.769 1
ATOM 1054 C C . LEU 134 134 ? A 9.362 -3.444 -10.649 1.000 1 A LEU 98.794 1
ATOM 1055 O O . LEU 134 134 ? A 8.495 -4.052 -11.279 1.000 1 A LEU 98.734 1
ATOM 1056 C CB . LEU 134 134 ? A 10.687 -4.517 -8.836 1.000 1 A LEU 98.711 1
ATOM 1057 C CG . LEU 134 134 ? A 9.582 -5.517 -8.478 1.000 1 A LEU 98.447 1
ATOM 1058 C CD1 . LEU 134 134 ? A 9.835 -6.865 -9.180 1.000 1 A LEU 98.007 1
ATOM 1059 C CD2 . LEU 134 134 ? A 9.518 -5.711 -6.969 1.000 1 A LEU 98.066 1
ATOM 1060 N N . ALA 135 135 ? A 9.210 -2.187 -10.236 1.000 1 A ALA 98.830 1
ATOM 1061 C CA . ALA 135 135 ? A 7.965 -1.482 -10.538 1.000 1 A ALA 98.816 1
ATOM 1062 C C . ALA 135 135 ? A 7.747 -1.360 -12.051 1.000 1 A ALA 98.760 1
ATOM 1063 O O . ALA 135 135 ? A 6.635 -1.536 -12.532 1.000 1 A ALA 98.669 1
ATOM 1064 C CB . ALA 135 135 ? A 7.964 -0.101 -9.887 1.000 1 A ALA 98.807 1
ATOM 1065 N N . ARG 136 136 ? A 8.851 -1.113 -12.746 1.000 1 A ARG 98.704 1
ATOM 1066 C CA . ARG 136 136 ? A 8.731 -1.010 -14.208 1.000 1 A ARG 98.518 1
ATOM 1067 C C . ARG 136 136 ? A 8.276 -2.337 -14.793 1.000 1 A ARG 98.358 1
ATOM 1068 O O . ARG 136 136 ? A 7.378 -2.367 -15.675 1.000 1 A ARG 97.888 1
ATOM 1069 C CB . ARG 136 136 ? A 10.082 -0.556 -14.826 1.000 1 A ARG 98.374 1
ATOM 1070 C CG . ARG 136 136 ? A 9.971 -0.180 -16.321 1.000 1 A ARG 92.991 1
ATOM 1071 C CD . ARG 136 136 ? A 11.223 0.461 -16.945 1.000 1 A ARG 88.809 1
ATOM 1072 N NE . ARG 136 136 ? A 12.473 0.100 -16.300 1.000 1 A ARG 80.783 1
ATOM 1073 C CZ . ARG 136 136 ? A 13.062 0.806 -15.334 1.000 1 A ARG 73.349 1
ATOM 1074 N NH1 . ARG 136 136 ? A 14.201 0.334 -14.837 1.000 1 A ARG 70.094 1
ATOM 1075 N NH2 . ARG 136 136 ? A 12.499 1.930 -14.888 1.000 1 A ARG 64.501 1
ATOM 1076 N N . SER 137 137 ? A 8.765 -3.452 -14.286 1.000 1 A SER 98.470 1
ATOM 1077 C CA . SER 137 137 ? A 8.358 -4.756 -14.771 1.000 1 A SER 98.103 1
ATOM 1078 C C . SER 137 137 ? A 6.869 -5.007 -14.512 1.000 1 A SER 97.961 1
ATOM 1079 O O . SER 137 137 ? A 6.210 -5.675 -15.319 1.000 1 A SER 97.302 1
ATOM 1080 C CB . SER 137 137 ? A 9.203 -5.876 -14.154 1.000 1 A SER 97.446 1
ATOM 1081 O OG . SER 137 137 ? A 8.804 -6.170 -12.823 1.000 1 A SER 95.689 1
ATOM 1082 N N . TYR 138 138 ? A 6.353 -4.472 -13.421 1.000 1 A TYR 97.819 1
ATOM 1083 C CA . TYR 138 138 ? A 4.934 -4.618 -13.076 1.000 1 A TYR 97.576 1
ATOM 1084 C C . TYR 138 138 ? A 4.058 -3.581 -13.755 1.000 1 A TYR 97.349 1
ATOM 1085 O O . TYR 138 138 ? A 2.833 -3.679 -13.720 1.000 1 A TYR 96.916 1
ATOM 1086 C CB . TYR 138 138 ? A 4.716 -4.472 -11.574 1.000 1 A TYR 97.382 1
ATOM 1087 C CG . TYR 138 138 ? A 5.293 -5.541 -10.685 1.000 1 A TYR 97.576 1
ATOM 1088 C CD1 . TYR 138 138 ? A 5.484 -6.836 -11.132 1.000 1 A TYR 97.101 1
ATOM 1089 C CD2 . TYR 138 138 ? A 5.609 -5.222 -9.372 1.000 1 A TYR 97.169 1
ATOM 1090 C CE1 . TYR 138 138 ? A 5.984 -7.808 -10.274 1.000 1 A TYR 96.751 1
ATOM 1091 C CE2 . TYR 138 138 ? A 6.107 -6.198 -8.512 1.000 1 A TYR 96.519 1
ATOM 1092 C CZ . TYR 138 138 ? A 6.294 -7.486 -8.967 1.000 1 A TYR 96.889 1
ATOM 1093 O OH . TYR 138 138 ? A 6.760 -8.452 -8.118 1.000 1 A TYR 95.728 1
ATOM 1094 N N . GLY 139 139 ? A 4.669 -2.526 -14.301 1.000 1 A GLY 97.859 1
ATOM 1095 C CA . GLY 139 139 ? A 3.881 -1.429 -14.887 1.000 1 A GLY 97.647 1
ATOM 1096 C C . GLY 139 139 ? A 3.187 -0.567 -13.865 1.000 1 A GLY 97.975 1
ATOM 1097 O O . GLY 139 139 ? A 2.083 -0.110 -14.141 1.000 1 A GLY 97.366 1
ATOM 1098 N N . ILE 140 140 ? A 3.819 -0.371 -12.712 1.000 1 A ILE 98.342 1
ATOM 1099 C CA . ILE 140 140 ? A 3.174 0.387 -11.632 1.000 1 A ILE 98.509 1
ATOM 1100 C C . ILE 140 140 ? A 4.150 1.441 -11.106 1.000 1 A ILE 98.735 1
ATOM 1101 O O . ILE 140 140 ? A 5.372 1.321 -11.310 1.000 1 A ILE 98.782 1
ATOM 1102 C CB . ILE 140 140 ? A 2.693 -0.519 -10.479 1.000 1 A ILE 98.372 1
ATOM 1103 C CG1 . ILE 140 140 ? A 3.854 -1.141 -9.718 1.000 1 A ILE 98.254 1
ATOM 1104 C CG2 . ILE 140 140 ? A 1.735 -1.565 -10.990 1.000 1 A ILE 98.346 1
ATOM 1105 C CD1 . ILE 140 140 ? A 3.409 -1.934 -8.510 1.000 1 A ILE 97.918 1
ATOM 1106 N N . PRO 141 141 ? A 3.611 2.472 -10.456 1.000 1 A PRO 98.852 1
ATOM 1107 C CA . PRO 141 141 ? A 4.514 3.480 -9.878 1.000 1 A PRO 98.884 1
ATOM 1108 C C . PRO 141 141 ? A 5.290 2.953 -8.681 1.000 1 A PRO 98.924 1
ATOM 1109 O O . PRO 141 141 ? A 4.852 2.035 -7.997 1.000 1 A PRO 98.914 1
ATOM 1110 C CB . PRO 141 141 ? A 3.570 4.620 -9.433 1.000 1 A PRO 98.841 1
ATOM 1111 C CG . PRO 141 141 ? A 2.296 4.382 -10.184 1.000 1 A PRO 98.708 1
ATOM 1112 C CD . PRO 141 141 ? A 2.203 2.884 -10.333 1.000 1 A PRO 98.805 1
ATOM 1113 N N . PHE 142 142 ? A 6.420 3.584 -8.431 1.000 1 A PHE 98.959 1
ATOM 1114 C CA . PHE 142 142 ? A 7.245 3.312 -7.267 1.000 1 A PHE 98.964 1
ATOM 1115 C C . PHE 142 142 ? A 7.513 4.619 -6.548 1.000 1 A PHE 98.957 1
ATOM 1116 O O . PHE 142 142 ? A 7.901 5.601 -7.192 1.000 1 A PHE 98.907 1
ATOM 1117 C CB . PHE 142 142 ? A 8.580 2.679 -7.658 1.000 1 A PHE 98.946 1
ATOM 1118 C CG . PHE 142 142 ? A 9.581 2.654 -6.536 1.000 1 A PHE 98.942 1
ATOM 1119 C CD1 . PHE 142 142 ? A 9.288 2.016 -5.345 1.000 1 A PHE 98.931 1
ATOM 1120 C CD2 . PHE 142 142 ? A 10.792 3.311 -6.651 1.000 1 A PHE 98.909 1
ATOM 1121 C CE1 . PHE 142 142 ? A 10.186 2.002 -4.301 1.000 1 A PHE 98.879 1
ATOM 1122 C CE2 . PHE 142 142 ? A 11.703 3.305 -5.610 1.000 1 A PHE 98.822 1
ATOM 1123 C CZ . PHE 142 142 ? A 11.394 2.661 -4.438 1.000 1 A PHE 98.838 1
ATOM 1124 N N . ILE 143 143 ? A 7.278 4.639 -5.222 1.000 1 A ILE 98.960 1
ATOM 1125 C CA . ILE 143 143 ? A 7.487 5.844 -4.432 1.000 1 A ILE 98.956 1
ATOM 1126 C C . ILE 143 143 ? A 8.305 5.430 -3.200 1.000 1 A ILE 98.964 1
ATOM 1127 O O . ILE 143 143 ? A 7.971 4.474 -2.521 1.000 1 A ILE 98.952 1
ATOM 1128 C CB . ILE 143 143 ? A 6.163 6.473 -3.978 1.000 1 A ILE 98.911 1
ATOM 1129 C CG1 . ILE 143 143 ? A 5.297 6.860 -5.188 1.000 1 A ILE 98.448 1
ATOM 1130 C CG2 . ILE 143 143 ? A 6.405 7.668 -3.056 1.000 1 A ILE 98.668 1
ATOM 1131 C CD1 . ILE 143 143 ? A 5.823 7.982 -6.033 1.000 1 A ILE 90.450 1
ATOM 1132 N N . GLU 144 144 ? A 9.372 6.170 -2.907 1.000 1 A GLU 98.915 1
ATOM 1133 C CA . GLU 144 144 ? A 10.058 5.994 -1.635 1.000 1 A GLU 98.884 1
ATOM 1134 C C . GLU 144 144 ? A 9.440 6.929 -0.597 1.000 1 A GLU 98.913 1
ATOM 1135 O O . GLU 144 144 ? A 9.055 8.072 -0.893 1.000 1 A GLU 98.792 1
ATOM 1136 C CB . GLU 144 144 ? A 11.548 6.255 -1.761 1.000 1 A GLU 98.523 1
ATOM 1137 C CG . GLU 144 144 ? A 12.269 5.096 -2.413 1.000 1 A GLU 95.205 1
ATOM 1138 C CD . GLU 144 144 ? A 13.765 5.099 -2.262 1.000 1 A GLU 93.196 1
ATOM 1139 O OE1 . GLU 144 144 ? A 14.342 6.097 -1.751 1.000 1 A GLU 87.435 1
ATOM 1140 O OE2 . GLU 144 144 ? A 14.417 4.094 -2.640 1.000 1 A GLU 84.491 1
ATOM 1141 N N . THR 145 145 ? A 9.252 6.387 0.625 1.000 1 A THR 98.980 1
ATOM 1142 C CA . THR 145 145 ? A 8.580 7.109 1.698 1.000 1 A THR 98.986 1
ATOM 1143 C C . THR 145 145 ? A 9.361 6.996 2.978 1.000 1 A THR 98.982 1
ATOM 1144 O O . THR 145 145 ? A 10.154 6.061 3.164 1.000 1 A THR 98.970 1
ATOM 1145 C CB . THR 145 145 ? A 7.168 6.576 1.942 1.000 1 A THR 98.988 1
ATOM 1146 O OG1 . THR 145 145 ? A 7.242 5.219 2.416 1.000 1 A THR 98.972 1
ATOM 1147 C CG2 . THR 145 145 ? A 6.315 6.620 0.691 1.000 1 A THR 98.981 1
ATOM 1148 N N . SER 146 146 ? A 9.109 7.927 3.860 1.000 1 A SER 98.934 1
ATOM 1149 C CA . SER 146 146 ? A 9.480 7.772 5.263 1.000 1 A SER 98.926 1
ATOM 1150 C C . SER 146 146 ? A 8.264 8.151 6.073 1.000 1 A SER 98.910 1
ATOM 1151 O O . SER 146 146 ? A 7.848 9.325 6.083 1.000 1 A SER 98.871 1
ATOM 1152 C CB . SER 146 146 ? A 10.638 8.682 5.672 1.000 1 A SER 98.903 1
ATOM 1153 O OG . SER 146 146 ? A 10.812 8.640 7.090 1.000 1 A SER 98.858 1
ATOM 1154 N N . ALA 147 147 ? A 7.675 7.168 6.758 1.000 1 A ALA 98.714 1
ATOM 1155 C CA . ALA 147 147 ? A 6.605 7.490 7.690 1.000 1 A ALA 98.584 1
ATOM 1156 C C . ALA 147 147 ? A 7.131 8.347 8.849 1.000 1 A ALA 98.578 1
ATOM 1157 O O . ALA 147 147 ? A 6.343 9.047 9.475 1.000 1 A ALA 98.436 1
ATOM 1158 C CB . ALA 147 147 ? A 5.974 6.224 8.230 1.000 1 A ALA 98.331 1
ATOM 1159 N N . LYS 148 148 ? A 8.437 8.288 9.115 1.000 1 A LYS 98.526 1
ATOM 1160 C CA . LYS 148 148 ? A 8.989 9.057 10.215 1.000 1 A LYS 98.522 1
ATOM 1161 C C . LYS 148 148 ? A 9.038 10.543 9.869 1.000 1 A LYS 98.567 1
ATOM 1162 O O . LYS 148 148 ? A 8.629 11.373 10.676 1.000 1 A LYS 98.411 1
ATOM 1163 C CB . LYS 148 148 ? A 10.399 8.564 10.546 1.000 1 A LYS 98.310 1
ATOM 1164 C CG . LYS 148 148 ? A 11.046 9.266 11.727 1.000 1 A LYS 97.903 1
ATOM 1165 C CD . LYS 148 148 ? A 12.380 8.625 12.054 1.000 1 A LYS 97.112 1
ATOM 1166 C CE . LYS 148 148 ? A 12.989 9.258 13.306 1.000 1 A LYS 95.436 1
ATOM 1167 N NZ . LYS 148 148 ? A 14.206 8.533 13.726 1.000 1 A LYS 91.891 1
ATOM 1168 N N . THR 149 149 ? A 9.506 10.869 8.674 1.000 1 A THR 98.689 1
ATOM 1169 C CA . THR 149 149 ? A 9.645 12.284 8.268 1.000 1 A THR 98.669 1
ATOM 1170 C C . THR 149 149 ? A 8.463 12.769 7.438 1.000 1 A THR 98.691 1
ATOM 1171 O O . THR 149 149 ? A 8.362 13.958 7.159 1.000 1 A THR 98.608 1
ATOM 1172 C CB . THR 149 149 ? A 10.891 12.485 7.420 1.000 1 A THR 98.618 1
ATOM 1173 O OG1 . THR 149 149 ? A 10.704 11.865 6.132 1.000 1 A THR 98.506 1
ATOM 1174 C CG2 . THR 149 149 ? A 12.113 11.882 8.117 1.000 1 A THR 98.313 1
ATOM 1175 N N . ARG 150 150 ? A 7.598 11.849 7.026 1.000 1 A ARG 98.556 1
ATOM 1176 C CA . ARG 150 150 ? A 6.464 12.108 6.141 1.000 1 A ARG 98.528 1
ATOM 1177 C C . ARG 150 150 ? A 6.857 12.321 4.676 1.000 1 A ARG 98.613 1
ATOM 1178 O O . ARG 150 150 ? A 6.017 12.688 3.864 1.000 1 A ARG 98.535 1
ATOM 1179 C CB . ARG 150 150 ? A 5.511 13.214 6.662 1.000 1 A ARG 98.155 1
ATOM 1180 C CG . ARG 150 150 ? A 4.078 12.994 6.231 1.000 1 A ARG 97.436 1
ATOM 1181 C CD . ARG 150 150 ? A 3.083 13.896 6.986 1.000 1 A ARG 96.989 1
ATOM 1182 N NE . ARG 150 150 ? A 1.721 13.510 6.690 1.000 1 A ARG 96.673 1
ATOM 1183 C CZ . ARG 150 150 ? A 1.036 13.887 5.610 1.000 1 A ARG 96.429 1
ATOM 1184 N NH1 . ARG 150 150 ? A 1.565 14.754 4.734 1.000 1 A ARG 93.353 1
ATOM 1185 N NH2 . ARG 150 150 ? A -0.188 13.427 5.413 1.000 1 A ARG 93.759 1
ATOM 1186 N N . GLN 151 151 ? A 8.141 12.119 4.370 1.000 1 A GLN 98.737 1
ATOM 1187 C CA . GLN 151 151 ? A 8.545 12.158 2.965 1.000 1 A GLN 98.728 1
ATOM 1188 C C . GLN 151 151 ? A 7.716 11.159 2.167 1.000 1 A GLN 98.834 1
ATOM 1189 O O . GLN 151 151 ? A 7.684 9.960 2.494 1.000 1 A GLN 98.781 1
ATOM 1190 C CB . GLN 151 151 ? A 10.029 11.861 2.801 1.000 1 A GLN 98.387 1
ATOM 1191 C CG . GLN 151 151 ? A 10.528 11.942 1.346 1.000 1 A GLN 93.866 1
ATOM 1192 C CD . GLN 151 151 ? A 10.300 10.661 0.563 1.000 1 A GLN 82.947 1
ATOM 1193 O OE1 . GLN 151 151 ? A 10.429 9.556 1.127 1.000 1 A GLN 73.109 1
ATOM 1194 N NE2 . GLN 151 151 ? A 9.979 10.824 -0.701 1.000 1 A GLN 74.305 1
ATOM 1195 N N . GLY 152 152 ? A 7.072 11.631 1.142 1.000 1 A GLY 98.935 1
ATOM 1196 C CA . GLY 152 152 ? A 6.433 10.753 0.171 1.000 1 A GLY 98.937 1
ATOM 1197 C C . GLY 152 152 ? A 5.095 10.162 0.569 1.000 1 A GLY 98.952 1
ATOM 1198 O O . GLY 152 152 ? A 4.484 9.458 -0.233 1.000 1 A GLY 98.928 1
ATOM 1199 N N . VAL 153 153 ? A 4.640 10.411 1.801 1.000 1 A VAL 98.912 1
ATOM 1200 C CA . VAL 153 153 ? A 3.437 9.721 2.283 1.000 1 A VAL 98.909 1
ATOM 1201 C C . VAL 153 153 ? A 2.200 10.152 1.493 1.000 1 A VAL 98.909 1
ATOM 1202 O O . VAL 153 153 ? A 1.454 9.294 0.992 1.000 1 A VAL 98.900 1
ATOM 1203 C CB . VAL 153 153 ? A 3.254 9.980 3.799 1.000 1 A VAL 98.848 1
ATOM 1204 C CG1 . VAL 153 153 ? A 4.406 9.352 4.565 1.000 1 A VAL 98.802 1
ATOM 1205 C CG2 . VAL 153 153 ? A 1.921 9.407 4.275 1.000 1 A VAL 98.750 1
ATOM 1206 N N . ASP 154 154 ? A 2.005 11.436 1.351 1.000 1 A ASP 98.832 1
ATOM 1207 C CA . ASP 154 154 ? A 0.873 11.889 0.519 1.000 1 A ASP 98.721 1
ATOM 1208 C C . ASP 154 154 ? A 1.054 11.417 -0.911 1.000 1 A ASP 98.746 1
ATOM 1209 O O . ASP 154 154 ? A 0.071 10.985 -1.542 1.000 1 A ASP 98.688 1
ATOM 1210 C CB . ASP 154 154 ? A 0.716 13.409 0.551 1.000 1 A ASP 98.334 1
ATOM 1211 C CG . ASP 154 154 ? A 0.150 13.956 1.851 1.000 1 A ASP 97.828 1
ATOM 1212 O OD1 . ASP 154 154 ? A -0.425 13.176 2.632 1.000 1 A ASP 96.964 1
ATOM 1213 O OD2 . ASP 154 154 ? A 0.280 15.171 2.080 1.000 1 A ASP 96.055 1
ATOM 1214 N N . ASP 155 155 ? A 2.278 11.445 -1.420 1.000 1 A ASP 98.804 1
ATOM 1215 C CA . ASP 155 155 ? A 2.520 11.046 -2.792 1.000 1 A ASP 98.818 1
ATOM 1216 C C . ASP 155 155 ? A 2.134 9.590 -2.996 1.000 1 A ASP 98.869 1
ATOM 1217 O O . ASP 155 155 ? A 1.519 9.235 -3.999 1.000 1 A ASP 98.850 1
ATOM 1218 C CB . ASP 155 155 ? A 3.986 11.274 -3.142 1.000 1 A ASP 98.662 1
ATOM 1219 C CG . ASP 155 155 ? A 4.274 11.187 -4.640 1.000 1 A ASP 95.117 1
ATOM 1220 O OD1 . ASP 155 155 ? A 3.318 11.247 -5.450 1.000 1 A ASP 94.486 1
ATOM 1221 O OD2 . ASP 155 155 ? A 5.458 11.067 -4.991 1.000 1 A ASP 93.624 1
ATOM 1222 N N . ALA 156 156 ? A 2.457 8.728 -2.044 1.000 1 A ALA 98.901 1
ATOM 1223 C CA . ALA 156 156 ? A 2.147 7.311 -2.191 1.000 1 A ALA 98.917 1
ATOM 1224 C C . ALA 156 156 ? A 0.648 7.076 -2.216 1.000 1 A ALA 98.915 1
ATOM 1225 O O . ALA 156 156 ? A 0.140 6.383 -3.104 1.000 1 A ALA 98.898 1
ATOM 1226 C CB . ALA 156 156 ? A 2.787 6.516 -1.055 1.000 1 A ALA 98.909 1
ATOM 1227 N N . PHE 157 157 ? A -0.061 7.630 -1.249 1.000 1 A PHE 98.894 1
ATOM 1228 C CA . PHE 157 157 ? A -1.509 7.422 -1.222 1.000 1 A PHE 98.868 1
ATOM 1229 C C . PHE 157 157 ? A -2.207 8.134 -2.366 1.000 1 A PHE 98.833 1
ATOM 1230 O O . PHE 157 157 ? A -3.129 7.575 -2.985 1.000 1 A PHE 98.804 1
ATOM 1231 C CB . PHE 157 157 ? A -2.095 7.871 0.113 1.000 1 A PHE 98.826 1
ATOM 1232 C CG . PHE 157 157 ? A -1.810 6.905 1.232 1.000 1 A PHE 98.848 1
ATOM 1233 C CD1 . PHE 157 157 ? A -2.648 5.819 1.447 1.000 1 A PHE 98.809 1
ATOM 1234 C CD2 . PHE 157 157 ? A -0.719 7.099 2.071 1.000 1 A PHE 98.795 1
ATOM 1235 C CE1 . PHE 157 157 ? A -2.401 4.927 2.475 1.000 1 A PHE 98.723 1
ATOM 1236 C CE2 . PHE 157 157 ? A -0.466 6.199 3.095 1.000 1 A PHE 98.706 1
ATOM 1237 C CZ . PHE 157 157 ? A -1.307 5.136 3.324 1.000 1 A PHE 98.732 1
ATOM 1238 N N . TYR 158 158 ? A -1.762 9.367 -2.672 1.000 1 A TYR 98.795 1
ATOM 1239 C CA . TYR 158 158 ? A -2.456 10.099 -3.730 1.000 1 A TYR 98.723 1
ATOM 1240 C C . TYR 158 158 ? A -2.168 9.457 -5.108 1.000 1 A TYR 98.737 1
ATOM 1241 O O . TYR 158 158 ? A -3.043 9.441 -5.985 1.000 1 A TYR 98.671 1
ATOM 1242 C CB . TYR 158 158 ? A -2.061 11.567 -3.769 1.000 1 A TYR 98.532 1
ATOM 1243 C CG . TYR 158 158 ? A -2.478 12.401 -2.578 1.000 1 A TYR 98.252 1
ATOM 1244 C CD1 . TYR 158 158 ? A -3.163 11.873 -1.509 1.000 1 A TYR 97.748 1
ATOM 1245 C CD2 . TYR 158 158 ? A -2.155 13.763 -2.548 1.000 1 A TYR 97.727 1
ATOM 1246 C CE1 . TYR 158 158 ? A -3.529 12.646 -0.426 1.000 1 A TYR 97.107 1
ATOM 1247 C CE2 . TYR 158 158 ? A -2.509 14.563 -1.464 1.000 1 A TYR 96.720 1
ATOM 1248 C CZ . TYR 158 158 ? A -3.190 14.002 -0.389 1.000 1 A TYR 97.017 1
ATOM 1249 O OH . TYR 158 158 ? A -3.563 14.751 0.681 1.000 1 A TYR 96.070 1
ATOM 1250 N N . THR 159 159 ? A -0.974 8.895 -5.264 1.000 1 A THR 98.784 1
ATOM 1251 C CA . THR 159 159 ? A -0.662 8.211 -6.510 1.000 1 A THR 98.798 1
ATOM 1252 C C . THR 159 159 ? A -1.554 6.980 -6.674 1.000 1 A THR 98.789 1
ATOM 1253 O O . THR 159 159 ? A -2.021 6.685 -7.769 1.000 1 A THR 98.759 1
ATOM 1254 C CB . THR 159 159 ? A 0.824 7.853 -6.565 1.000 1 A THR 98.812 1
ATOM 1255 O OG1 . THR 159 159 ? A 1.592 9.069 -6.600 1.000 1 A THR 98.746 1
ATOM 1256 C CG2 . THR 159 159 ? A 1.128 7.048 -7.830 1.000 1 A THR 98.734 1
ATOM 1257 N N . LEU 160 160 ? A -1.785 6.265 -5.571 1.000 1 A LEU 98.843 1
ATOM 1258 C CA . LEU 160 160 ? A -2.689 5.135 -5.648 1.000 1 A LEU 98.847 1
ATOM 1259 C C . LEU 160 160 ? A -4.100 5.571 -6.057 1.000 1 A LEU 98.822 1
ATOM 1260 O O . LEU 160 160 ? A -4.744 4.910 -6.892 1.000 1 A LEU 98.810 1
ATOM 1261 C CB . LEU 160 160 ? A -2.717 4.364 -4.319 1.000 1 A LEU 98.846 1
ATOM 1262 C CG . LEU 160 160 ? A -3.604 3.135 -4.317 1.000 1 A LEU 98.833 1
ATOM 1263 C CD1 . LEU 160 160 ? A -3.182 2.130 -5.396 1.000 1 A LEU 98.819 1
ATOM 1264 C CD2 . LEU 160 160 ? A -3.551 2.473 -2.940 1.000 1 A LEU 98.819 1
ATOM 1265 N N . VAL 161 161 ? A -4.553 6.680 -5.483 1.000 1 A VAL 98.727 1
ATOM 1266 C CA . VAL 161 161 ? A -5.866 7.187 -5.898 1.000 1 A VAL 98.611 1
ATOM 1267 C C . VAL 161 161 ? A -5.884 7.478 -7.390 1.000 1 A VAL 98.575 1
ATOM 1268 O O . VAL 161 161 ? A -6.849 7.145 -8.105 1.000 1 A VAL 98.518 1
ATOM 1269 C CB . VAL 161 161 ? A -6.252 8.432 -5.091 1.000 1 A VAL 98.422 1
ATOM 1270 C CG1 . VAL 161 161 ? A -6.524 8.021 -3.638 1.000 1 A VAL 98.440 1
ATOM 1271 C CG2 . VAL 161 161 ? A -7.470 9.136 -5.690 1.000 1 A VAL 98.179 1
ATOM 1272 N N . ARG 162 162 ? A -4.782 8.070 -7.878 1.000 1 A ARG 98.473 1
ATOM 1273 C CA . ARG 162 162 ? A -4.722 8.388 -9.308 1.000 1 A ARG 98.331 1
ATOM 1274 C C . ARG 162 162 ? A -4.729 7.091 -10.133 1.000 1 A ARG 98.289 1
ATOM 1275 O O . ARG 162 162 ? A -5.363 7.046 -11.201 1.000 1 A ARG 98.208 1
ATOM 1276 C CB . ARG 162 162 ? A -3.504 9.256 -9.607 1.000 1 A ARG 98.326 1
ATOM 1277 C CG . ARG 162 162 ? A -3.628 10.634 -8.985 1.000 1 A ARG 97.799 1
ATOM 1278 C CD . ARG 162 162 ? A -2.411 11.482 -9.234 1.000 1 A ARG 97.574 1
ATOM 1279 N NE . ARG 162 162 ? A -2.581 12.721 -8.519 1.000 1 A ARG 97.347 1
ATOM 1280 C CZ . ARG 162 162 ? A -1.747 13.177 -7.583 1.000 1 A ARG 96.958 1
ATOM 1281 N NH1 . ARG 162 162 ? A -0.654 12.509 -7.249 1.000 1 A ARG 95.251 1
ATOM 1282 N NH2 . ARG 162 162 ? A -2.024 14.328 -6.986 1.000 1 A ARG 95.779 1
ATOM 1283 N N . GLU 163 163 ? A -4.068 6.047 -9.631 1.000 1 A GLU 98.418 1
ATOM 1284 C CA . GLU 163 163 ? A -4.110 4.769 -10.344 1.000 1 A GLU 98.400 1
ATOM 1285 C C . GLU 163 163 ? A -5.522 4.197 -10.373 1.000 1 A GLU 98.386 1
ATOM 1286 O O . GLU 163 163 ? A -5.958 3.603 -11.368 1.000 1 A GLU 98.206 1
ATOM 1287 C CB . GLU 163 163 ? A -3.148 3.771 -9.684 1.000 1 A GLU 98.434 1
ATOM 1288 C CG . GLU 163 163 ? A -1.687 4.106 -9.907 1.000 1 A GLU 98.351 1
ATOM 1289 C CD . GLU 163 163 ? A -1.297 4.038 -11.370 1.000 1 A GLU 98.031 1
ATOM 1290 O OE1 . GLU 163 163 ? A -1.269 2.917 -11.900 1.000 1 A GLU 96.407 1
ATOM 1291 O OE2 . GLU 163 163 ? A -1.028 5.097 -11.989 1.000 1 A GLU 96.121 1
ATOM 1292 N N . ILE 164 164 ? A -6.254 4.359 -9.253 1.000 1 A ILE 98.535 1
ATOM 1293 C CA . ILE 164 164 ? A -7.650 3.872 -9.222 1.000 1 A ILE 98.481 1
ATOM 1294 C C . ILE 164 164 ? A -8.480 4.634 -10.238 1.000 1 A ILE 98.265 1
ATOM 1295 O O . ILE 164 164 ? A -9.291 4.020 -10.967 1.000 1 A ILE 98.175 1
ATOM 1296 C CB . ILE 164 164 ? A -8.225 3.990 -7.802 1.000 1 A ILE 98.540 1
ATOM 1297 C CG1 . ILE 164 164 ? A -7.499 3.020 -6.882 1.000 1 A ILE 98.650 1
ATOM 1298 C CG2 . ILE 164 164 ? A -9.741 3.758 -7.802 1.000 1 A ILE 98.487 1
ATOM 1299 C CD1 . ILE 164 164 ? A -7.723 3.278 -5.394 1.000 1 A ILE 98.527 1
ATOM 1300 N N . ARG 165 165 ? A -8.281 5.936 -10.280 1.000 1 A ARG 98.294 1
ATOM 1301 C CA . ARG 165 165 ? A -9.024 6.740 -11.267 1.000 1 A ARG 97.845 1
ATOM 1302 C C . ARG 165 165 ? A -8.739 6.252 -12.681 1.000 1 A ARG 97.673 1
ATOM 1303 O O . ARG 165 165 ? A -9.663 6.166 -13.529 1.000 1 A ARG 97.419 1
ATOM 1304 C CB . ARG 165 165 ? A -8.636 8.210 -11.166 1.000 1 A ARG 97.466 1
ATOM 1305 C CG . ARG 165 165 ? A -9.091 8.903 -9.912 1.000 1 A ARG 96.343 1
ATOM 1306 C CD . ARG 165 165 ? A -8.532 10.303 -9.868 1.000 1 A ARG 94.974 1
ATOM 1307 N NE . ARG 165 165 ? A -8.982 11.027 -8.685 1.000 1 A ARG 94.273 1
ATOM 1308 C CZ . ARG 165 165 ? A -8.427 12.150 -8.270 1.000 1 A ARG 93.601 1
ATOM 1309 N NH1 . ARG 165 165 ? A -7.407 12.682 -8.934 1.000 1 A ARG 91.080 1
ATOM 1310 N NH2 . ARG 165 165 ? A -8.876 12.753 -7.182 1.000 1 A ARG 91.289 1
ATOM 1311 N N . LYS 166 166 ? A -7.460 5.941 -12.968 1.000 1 A LYS 97.631 1
ATOM 1312 C CA . LYS 166 166 ? A -7.109 5.446 -14.298 1.000 1 A LYS 97.178 1
ATOM 1313 C C . LYS 166 166 ? A -7.844 4.137 -14.597 1.000 1 A LYS 97.265 1
ATOM 1314 O O . LYS 166 166 ? A -8.289 3.901 -15.739 1.000 1 A LYS 96.697 1
ATOM 1315 C CB . LYS 166 166 ? A -5.602 5.245 -14.404 1.000 1 A LYS 96.669 1
ATOM 1316 C CG . LYS 166 166 ? A -4.795 6.531 -14.457 1.000 1 A LYS 94.395 1
ATOM 1317 C CD . LYS 166 166 ? A -3.313 6.230 -14.442 1.000 1 A LYS 88.924 1
ATOM 1318 C CE . LYS 166 166 ? A -2.493 7.509 -14.372 1.000 1 A LYS 81.792 1
ATOM 1319 N NZ . LYS 166 166 ? A -1.058 7.201 -14.173 1.000 1 A LYS 74.963 1
ATOM 1320 N N . HIS 167 167 ? A -7.944 3.267 -13.570 1.000 1 A HIS 97.608 1
ATOM 1321 C CA . HIS 167 167 ? A -8.695 2.027 -13.769 1.000 1 A HIS 97.248 1
ATOM 1322 C C . HIS 167 167 ? A -10.177 2.255 -14.006 1.000 1 A HIS 97.060 1
ATOM 1323 O O . HIS 167 167 ? A -10.801 1.645 -14.870 1.000 1 A HIS 96.312 1
ATOM 1324 C CB . HIS 167 167 ? A -8.499 1.143 -12.534 1.000 1 A HIS 97.086 1
ATOM 1325 C CG . HIS 167 167 ? A -9.140 -0.199 -12.688 1.000 1 A HIS 96.833 1
ATOM 1326 N ND1 . HIS 167 167 ? A -10.413 -0.458 -12.223 1.000 1 A HIS 86.909 1
ATOM 1327 C CD2 . HIS 167 167 ? A -8.716 -1.345 -13.227 1.000 1 A HIS 88.672 1
ATOM 1328 C CE1 . HIS 167 167 ? A -10.716 -1.716 -12.454 1.000 1 A HIS 89.324 1
ATOM 1329 N NE2 . HIS 167 167 ? A -9.701 -2.288 -13.074 1.000 1 A HIS 91.133 1
ATOM 1330 N N . LYS 168 168 ? A -10.765 3.199 -13.201 1.000 1 A LYS 96.582 1
ATOM 1331 C CA . LYS 168 168 ? A -12.199 3.439 -13.300 1.000 1 A LYS 95.799 1
ATOM 1332 C C . LYS 168 168 ? A -12.606 4.053 -14.639 1.000 1 A LYS 95.928 1
ATOM 1333 O O . LYS 168 168 ? A -13.730 3.852 -15.074 1.000 1 A LYS 94.910 1
ATOM 1334 C CB . LYS 168 168 ? A -12.666 4.337 -12.162 1.000 1 A LYS 93.991 1
ATOM 1335 C CG . LYS 168 168 ? A -12.566 3.670 -10.791 1.000 1 A LYS 92.821 1
ATOM 1336 C CD . LYS 168 168 ? A -12.772 4.636 -9.653 1.000 1 A LYS 90.146 1
ATOM 1337 C CE . LYS 168 168 ? A -14.206 5.199 -9.661 1.000 1 A LYS 83.601 1
ATOM 1338 N NZ . LYS 168 168 ? A -14.409 6.125 -8.537 1.000 1 A LYS 86.281 1
ATOM 1339 N N . GLU 169 169 ? A -11.687 4.788 -15.263 1.000 1 A GLU 97.035 1
ATOM 1340 C CA . GLU 169 169 ? A -12.048 5.460 -16.519 1.000 1 A GLU 96.554 1
ATOM 1341 C C . GLU 169 169 ? A -12.066 4.480 -17.697 1.000 1 A GLU 96.316 1
ATOM 1342 O O . GLU 169 169 ? A -12.539 4.847 -18.795 1.000 1 A GLU 94.753 1
ATOM 1343 C CB . GLU 169 169 ? A -11.097 6.626 -16.797 1.000 1 A GLU 95.056 1
ATOM 1344 C CG . GLU 169 169 ? A -9.737 6.239 -17.378 1.000 1 A GLU 90.751 1
ATOM 1345 C CD . GLU 169 169 ? A -8.824 7.440 -17.572 1.000 1 A GLU 89.179 1
ATOM 1346 O OE1 . GLU 169 169 ? A -9.281 8.588 -17.353 1.000 1 A GLU 84.496 1
ATOM 1347 O OE2 . GLU 169 169 ? A -7.660 7.227 -17.931 1.000 1 A GLU 83.764 1
ATOM 1348 N N . LYS 170 170 ? A -11.600 3.244 -17.483 1.000 1 A LYS 95.639 1
ATOM 1349 C CA . LYS 170 170 ? A -11.630 2.252 -18.573 1.000 1 A LYS 94.781 1
ATOM 1350 C C . LYS 170 170 ? A -13.048 1.760 -18.881 1.000 1 A LYS 91.698 1
ATOM 1351 O O . LYS 170 170 ? A -13.276 1.234 -19.970 1.000 1 A LYS 85.535 1
ATOM 1352 C CB . LYS 170 170 ? A -10.757 1.044 -18.194 1.000 1 A LYS 91.382 1
ATOM 1353 C CG . LYS 170 170 ? A -9.275 1.393 -18.208 1.000 1 A LYS 91.736 1
ATOM 1354 C CD . LYS 170 170 ? A -8.453 0.204 -17.773 1.000 1 A LYS 89.487 1
ATOM 1355 C CE . LYS 170 170 ? A -6.973 0.523 -17.866 1.000 1 A LYS 85.345 1
ATOM 1356 N NZ . LYS 170 170 ? A -6.166 -0.581 -17.340 1.000 1 A LYS 80.758 1
HETATM 1357 C C1_1 . LIG2 . 1 ? B 3.318 -8.211 11.585 1.000 2 B LIG2 90.491 1
HETATM 1358 C C2_1 . LIG2 . 1 ? B 1.958 -8.453 11.143 1.000 2 B LIG2 91.500 1
HETATM 1359 C C3_1 . LIG2 . 1 ? B 1.731 -7.873 9.774 1.000 2 B LIG2 94.911 1
HETATM 1360 N N1_1 . LIG2 . 1 ? B 1.423 -8.687 8.823 1.000 2 B LIG2 94.541 1
HETATM 1361 C C4_1 . LIG2 . 1 ? B 1.389 -8.545 7.374 1.000 2 B LIG2 93.723 1
HETATM 1362 C C5_1 . LIG2 . 1 ? B 1.314 -10.091 7.273 1.000 2 B LIG2 92.620 1
HETATM 1363 C C6_1 . LIG2 . 1 ? B 1.071 -10.134 8.753 1.000 2 B LIG2 92.942 1
HETATM 1364 N N2_1 . LIG2 . 1 ? B 0.240 -10.557 6.408 1.000 2 B LIG2 90.610 1
HETATM 1365 C C7_1 . LIG2 . 1 ? B -1.017 -10.823 6.965 1.000 2 B LIG2 87.318 1
HETATM 1366 C C8_1 . LIG2 . 1 ? B -2.052 -11.050 5.929 1.000 2 B LIG2 82.434 1
HETATM 1367 N N3_1 . LIG2 . 1 ? B -1.636 -11.963 4.936 1.000 2 B LIG2 85.982 1
HETATM 1368 C C9_1 . LIG2 . 1 ? B -0.299 -11.876 4.456 1.000 2 B LIG2 82.056 1
HETATM 1369 C C10_1 . LIG2 . 1 ? B 0.702 -11.645 5.546 1.000 2 B LIG2 87.262 1
HETATM 1370 C C11_1 . LIG2 . 1 ? B -2.513 -12.854 4.370 1.000 2 B LIG2 84.633 1
HETATM 1371 C C12_1 . LIG2 . 1 ? B -3.991 -12.753 4.727 1.000 2 B LIG2 84.391 1
HETATM 1372 N N4_1 . LIG2 . 1 ? B -4.781 -13.175 3.594 1.000 2 B LIG2 85.542 1
HETATM 1373 C C13_1 . LIG2 . 1 ? B -4.848 -12.445 2.412 1.000 2 B LIG2 87.080 1
HETATM 1374 C C14_1 . LIG2 . 1 ? B -5.699 -12.819 1.409 1.000 2 B LIG2 84.648 1
HETATM 1375 O O1_1 . LIG2 . 1 ? B -6.501 -13.887 1.543 1.000 2 B LIG2 83.719 1
HETATM 1376 C C15_1 . LIG2 . 1 ? B -5.746 -12.108 0.251 1.000 2 B LIG2 88.633 1
HETATM 1377 C C16_1 . LIG2 . 1 ? B -4.938 -10.994 0.072 1.000 2 B LIG2 89.668 1
HETATM 1378 Cl CL1_1 . LIG2 . 1 ? B -5.077 -10.125 -1.368 1.000 2 B LIG2 87.897
1
HETATM 1379 C C17_1 . LIG2 . 1 ? B -4.056 -10.584 1.092 1.000 2 B LIG2 91.929 1
HETATM 1380 C C18_1 . LIG2 . 1 ? B -3.109 -9.402 0.971 1.000 2 B LIG2 91.933 1
HETATM 1381 C C19_1 . LIG2 . 1 ? B -1.689 -9.581 1.244 1.000 2 B LIG2 84.849 1
HETATM 1382 C C20_1 . LIG2 . 1 ? B -2.141 -9.194 -0.032 1.000 2 B LIG2 84.561 1
HETATM 1383 C C21_1 . LIG2 . 1 ? B -3.718 -8.193 1.655 1.000 2 B LIG2 83.609 1
HETATM 1384 C C22_1 . LIG2 . 1 ? B -4.014 -11.332 2.263 1.000 2 B LIG2 91.097 1
HETATM 1385 O O2_1 . LIG2 . 1 ? B -2.137 -13.634 3.555 1.000 2 B LIG2 79.302 1
HETATM 1386 O O3_1 . LIG2 . 1 ? B 1.906 -6.686 9.574 1.000 2 B LIG2 94.120 1
HETATM 1387 O O1_1 . LIG3 . 1 ? C 4.431 -1.204 13.090 1.000 3 C LIG3 91.697 1
HETATM 1388 P P1_1 . LIG3 . 1 ? C 4.871 -0.650 11.797 1.000 3 C LIG3 97.356 1
HETATM 1389 O O2_1 . LIG3 . 1 ? C 4.132 0.516 11.260 1.000 3 C LIG3 90.847 1
HETATM 1390 O O3_1 . LIG3 . 1 ? C 4.939 -1.763 10.707 1.000 3 C LIG3 97.518 1
HETATM 1391 P P2_1 . LIG3 . 1 ? C 3.772 -2.735 10.215 1.000 3 C LIG3 97.230 1
HETATM 1392 O O4_1 . LIG3 . 1 ? C 3.990 -2.858 8.724 1.000 3 C LIG3 85.437 1
HETATM 1393 O O5_1 . LIG3 . 1 ? C 2.465 -2.085 10.532 1.000 3 C LIG3 86.231 1
HETATM 1394 O O6_1 . LIG3 . 1 ? C 3.938 -4.035 10.909 1.000 3 C LIG3 87.498 1
HETATM 1395 O O7_1 . LIG3 . 1 ? C 6.396 -0.197 11.888 1.000 3 C LIG3 97.488 1
HETATM 1396 C C1_1 . LIG3 . 1 ? C 7.329 -1.142 12.395 1.000 3 C LIG3 96.456 1
HETATM 1397 C C2_1 . LIG3 . 1 ? C 8.445 -0.356 13.007 1.000 3 C LIG3 96.793 1
HETATM 1398 O O8_1 . LIG3 . 1 ? C 9.104 0.405 11.979 1.000 3 C LIG3 97.750 1
HETATM 1399 C C3_1 . LIG3 . 1 ? C 7.899 0.625 14.044 1.000 3 C LIG3 96.282 1
HETATM 1400 O O9_1 . LIG3 . 1 ? C 8.788 0.694 15.122 1.000 3 C LIG3 94.652 1
HETATM 1401 C C4_1 . LIG3 . 1 ? C 7.839 1.915 13.277 1.000 3 C LIG3 97.133 1
HETATM 1402 O O10_1 . LIG3 . 1 ? C 7.941 3.038 14.105 1.000 3 C LIG3 96.119 1
HETATM 1403 C C5_1 . LIG3 . 1 ? C 9.009 1.780 12.359 1.000 3 C LIG3 97.940 1
HETATM 1404 N N1_1 . LIG3 . 1 ? C 8.861 2.554 11.172 1.000 3 C LIG3 98.165 1
HETATM 1405 C C6_1 . LIG3 . 1 ? C 9.754 3.398 10.679 1.000 3 C LIG3 98.428 1
HETATM 1406 N N2_1 . LIG3 . 1 ? C 10.976 3.751 11.137 1.000 3 C LIG3 98.276 1
HETATM 1407 C C7_1 . LIG3 . 1 ? C 11.637 4.658 10.396 1.000 3 C LIG3 98.345 1
HETATM 1408 N N3_1 . LIG3 . 1 ? C 12.874 5.047 10.807 1.000 3 C LIG3 97.811 1
HETATM 1409 N N4_1 . LIG3 . 1 ? C 11.171 5.180 9.232 1.000 3 C LIG3 98.661 1
HETATM 1410 C C8_1 . LIG3 . 1 ? C 9.963 4.836 8.756 1.000 3 C LIG3 98.686 1
HETATM 1411 O O11_1 . LIG3 . 1 ? C 9.543 5.321 7.729 1.000 3 C LIG3 98.510 1
HETATM 1412 C C9_1 . LIG3 . 1 ? C 9.218 3.901 9.514 1.000 3 C LIG3 98.620 1
HETATM 1413 N N5_1 . LIG3 . 1 ? C 8.004 3.321 9.319 1.000 3 C LIG3 98.350 1
HETATM 1414 C C10_1 . LIG3 . 1 ? C 7.821 2.493 10.351 1.000 3 C LIG3 98.072 1
HETATM 1415 Mg MG1_1 . LIG4 . 1 ? D 0.991 -2.614 11.433 1.000 4 D LIG4 96.003 1
#
#
loop_
_atom_type.symbol
C
Cl
Mg
N
O
P
S
#
#
loop_
_ma_qa_metric.id
_ma_qa_metric.name
_ma_qa_metric.description
_ma_qa_metric.type
_ma_qa_metric.mode
_ma_qa_metric.type_other_details
_ma_qa_metric.software_group_id
1 pLDDT 'Predicted lddt' pLDDT local . .
#
#
loop_
_ma_qa_metric_local.ordinal_id
_ma_qa_metric_local.model_id
_ma_qa_metric_local.label_asym_id
_ma_qa_metric_local.label_seq_id
_ma_qa_metric_local.label_comp_id
_ma_qa_metric_local.metric_id
_ma_qa_metric_local.metric_value
1 1 A 1 GLY 1 81.525
2 1 A 2 MET 1 91.248
3 1 A 3 THR 1 95.989
4 1 A 4 GLU 1 96.836
5 1 A 5 TYR 1 97.914
6 1 A 6 LYS 1 97.593
7 1 A 7 LEU 1 98.090
8 1 A 8 VAL 1 97.520
9 1 A 9 VAL 1 97.990
10 1 A 10 VAL 1 97.898
11 1 A 11 GLY 1 97.600
12 1 A 12 ALA 1 97.724
13 1 A 13 CYS 1 96.858
14 1 A 14 GLY 1 97.654
15 1 A 15 VAL 1 98.595
16 1 A 16 GLY 1 98.402
17 1 A 17 LYS 1 98.262
18 1 A 18 SER 1 97.545
19 1 A 19 ALA 1 98.000
20 1 A 20 LEU 1 98.402
21 1 A 21 THR 1 98.141
22 1 A 22 ILE 1 97.384
23 1 A 23 GLN 1 98.044
24 1 A 24 LEU 1 98.171
25 1 A 25 ILE 1 97.196
26 1 A 26 GLN 1 96.389
27 1 A 27 ASN 1 97.075
28 1 A 28 HIS 1 96.652
29 1 A 29 PHE 1 97.758
30 1 A 30 VAL 1 92.796
31 1 A 31 ASP 1 89.533
32 1 A 32 GLU 1 87.601
33 1 A 33 TYR 1 85.409
34 1 A 34 ASP 1 88.076
35 1 A 35 PRO 1 87.377
36 1 A 36 THR 1 87.284
37 1 A 37 ILE 1 90.198
38 1 A 38 GLU 1 91.597
39 1 A 39 ASP 1 91.804
40 1 A 40 SER 1 93.426
41 1 A 41 TYR 1 95.782
42 1 A 42 ARG 1 96.240
43 1 A 43 LYS 1 96.654
44 1 A 44 GLN 1 97.219
45 1 A 45 VAL 1 96.491
46 1 A 46 VAL 1 96.204
47 1 A 47 ILE 1 97.276
48 1 A 48 ASP 1 96.665
49 1 A 49 GLY 1 94.567
50 1 A 50 GLU 1 94.091
51 1 A 51 THR 1 96.053
52 1 A 52 SER 1 95.637
53 1 A 53 LEU 1 97.350
54 1 A 54 LEU 1 98.071
55 1 A 55 ASP 1 97.403
56 1 A 56 ILE 1 97.582
57 1 A 57 LEU 1 96.001
58 1 A 58 ASP 1 96.045
59 1 A 59 THR 1 94.218
60 1 A 60 ALA 1 92.577
61 1 A 61 GLY 1 78.965
62 1 A 62 GLN 1 79.155
63 1 A 63 GLU 1 78.394
64 1 A 64 GLU 1 80.855
65 1 A 65 TYR 1 78.123
66 1 A 66 SER 1 78.487
67 1 A 67 ALA 1 81.269
68 1 A 68 MET 1 78.693
69 1 A 69 ARG 1 81.905
70 1 A 70 ASP 1 83.376
71 1 A 71 GLN 1 84.790
72 1 A 72 TYR 1 82.869
73 1 A 73 MET 1 87.076
74 1 A 74 ARG 1 91.528
75 1 A 75 THR 1 92.131
76 1 A 76 GLY 1 96.611
77 1 A 77 GLU 1 98.147
78 1 A 78 GLY 1 98.457
79 1 A 79 PHE 1 98.629
80 1 A 80 LEU 1 98.795
81 1 A 81 SER 1 98.877
82 1 A 82 VAL 1 98.922
83 1 A 83 PHE 1 98.968
84 1 A 84 ALA 1 98.951
85 1 A 85 ILE 1 98.870
86 1 A 86 ASN 1 98.831
87 1 A 87 ASN 1 98.694
88 1 A 88 THR 1 98.789
89 1 A 89 LYS 1 98.799
90 1 A 90 SER 1 98.817
91 1 A 91 PHE 1 98.908
92 1 A 92 GLU 1 98.560
93 1 A 93 ASP 1 98.181
94 1 A 94 ILE 1 98.500
95 1 A 95 HIS 1 97.124
96 1 A 96 HIS 1 95.722
97 1 A 97 TYR 1 95.760
98 1 A 98 ARG 1 96.776
99 1 A 99 GLU 1 96.068
100 1 A 100 GLN 1 93.703
101 1 A 101 ILE 1 95.614
102 1 A 102 LYS 1 95.745
103 1 A 103 ARG 1 93.904
104 1 A 104 VAL 1 91.691
105 1 A 105 LYS 1 93.690
106 1 A 106 ASP 1 94.129
107 1 A 107 SER 1 93.637
108 1 A 108 GLU 1 94.043
109 1 A 109 ASP 1 94.564
110 1 A 110 VAL 1 97.839
111 1 A 111 PRO 1 98.610
112 1 A 112 MET 1 98.677
113 1 A 113 VAL 1 98.956
114 1 A 114 LEU 1 98.978
115 1 A 115 VAL 1 98.988
116 1 A 116 GLY 1 98.976
117 1 A 117 ASN 1 98.961
118 1 A 118 LYS 1 98.856
119 1 A 119 SER 1 98.756
120 1 A 120 ASP 1 98.814
121 1 A 121 LEU 1 98.462
122 1 A 122 PRO 1 97.350
123 1 A 123 SER 1 94.195
124 1 A 124 ARG 1 97.737
125 1 A 125 THR 1 98.686
126 1 A 126 VAL 1 98.637
127 1 A 127 ASP 1 97.907
128 1 A 128 THR 1 97.804
129 1 A 129 LYS 1 98.292
130 1 A 130 GLN 1 98.291
131 1 A 131 ALA 1 98.829
132 1 A 132 GLN 1 98.824
133 1 A 133 ASP 1 98.748
134 1 A 134 LEU 1 98.769
135 1 A 135 ALA 1 98.816
136 1 A 136 ARG 1 98.518
137 1 A 137 SER 1 98.103
138 1 A 138 TYR 1 97.576
139 1 A 139 GLY 1 97.647
140 1 A 140 ILE 1 98.509
141 1 A 141 PRO 1 98.884
142 1 A 142 PHE 1 98.964
143 1 A 143 ILE 1 98.956
144 1 A 144 GLU 1 98.884
145 1 A 145 THR 1 98.986
146 1 A 146 SER 1 98.926
147 1 A 147 ALA 1 98.584
148 1 A 148 LYS 1 98.522
149 1 A 149 THR 1 98.669
150 1 A 150 ARG 1 98.528
151 1 A 151 GLN 1 98.728
152 1 A 152 GLY 1 98.937
153 1 A 153 VAL 1 98.909
154 1 A 154 ASP 1 98.721
155 1 A 155 ASP 1 98.818
156 1 A 156 ALA 1 98.917
157 1 A 157 PHE 1 98.868
158 1 A 158 TYR 1 98.723
159 1 A 159 THR 1 98.798
160 1 A 160 LEU 1 98.847
161 1 A 161 VAL 1 98.611
162 1 A 162 ARG 1 98.331
163 1 A 163 GLU 1 98.400
164 1 A 164 ILE 1 98.481
165 1 A 165 ARG 1 97.845
166 1 A 166 LYS 1 97.178
167 1 A 167 HIS 1 97.248
168 1 A 168 LYS 1 95.799
169 1 A 169 GLU 1 96.554
170 1 A 170 LYS 1 94.781
#
