# Supplementary material for: Single‐Sequence Deep Learning Delivers Crystal‐Quality Models of Covalent K‐Ras G12 Hotspot Complexes
Source: IUBMB Life. 2026 Jun 13;78(6):e70108. doi: 10.1002/iub.70108 (PMC13263772; doi:10.1002/iub.70108)
Supplement: Supplementary file 1 — Data S1: iub70108‐sup‐0001‐DataS1.zip. [file IUB-78-0-s001.zip › Supplementary_Data/1_Without Covalent Restraint_Web/Predicted Structures/KRASG12C_ARS-853_GDP_Mg2+_without_restraint/pred.model_idx_1.cif]

data_model
_entry.id model
_struct.entry_id model
_struct.pdbx_model_details .
_struct.pdbx_structure_determination_methodology computational
_struct.title 'Chai-1 predicted structure'
_audit_conform.dict_location https://raw.githubusercontent.com/ihmwg/ModelCIF/80e1e22/dist/mmcif_ma.dic
_audit_conform.dict_name mmcif_ma.dic
_audit_conform.dict_version 1.4.7
#
loop_
_audit_author.name
_audit_author.pdbx_ordinal
'Chai Discovery team' 1
#
#
loop_
_chem_comp.id
_chem_comp.type
_chem_comp.name
_chem_comp.formula
_chem_comp.formula_weight
_chem_comp.ma_provenance
ALA 'L-peptide linking' . . . 'CCD Core'
ARG 'L-peptide linking' . . . 'CCD Core'
ASN 'L-peptide linking' . . . 'CCD Core'
ASP 'L-peptide linking' . . . 'CCD Core'
CYS 'L-peptide linking' . . . 'CCD Core'
GLN 'L-peptide linking' . . . 'CCD Core'
GLU 'L-peptide linking' . . . 'CCD Core'
GLY 'L-peptide linking' . . . 'CCD Core'
HIS 'L-peptide linking' . . . 'CCD Core'
ILE 'L-peptide linking' . . . 'CCD Core'
LEU 'L-peptide linking' . . . 'CCD Core'
LIG2 non-polymer . . . 'CCD Core'
LIG3 non-polymer . . . 'CCD Core'
LIG4 non-polymer . . . 'CCD Core'
LYS 'L-peptide linking' . . . 'CCD Core'
MET 'L-peptide linking' . . . 'CCD Core'
PHE 'L-peptide linking' . . . 'CCD Core'
PRO 'L-peptide linking' . . . 'CCD Core'
SER 'L-peptide linking' . . . 'CCD Core'
THR 'L-peptide linking' . . . 'CCD Core'
TYR 'L-peptide linking' . . . 'CCD Core'
VAL 'L-peptide linking' . . . 'CCD Core'
#
#
loop_
_entity.id
_entity.type
_entity.src_method
_entity.pdbx_description
_entity.formula_weight
_entity.pdbx_number_of_molecules
_entity.details
1 polymer man 'Entity A' . 1 .
2 non-polymer man 'Entity B' . 1 .
3 non-polymer man 'Entity C' . 1 .
4 non-polymer man 'Entity D' . 1 .
#
#
loop_
_entity_poly.entity_id
_entity_poly.type
_entity_poly.nstd_linkage
_entity_poly.nstd_monomer
_entity_poly.pdbx_strand_id
_entity_poly.pdbx_seq_one_letter_code
_entity_poly.pdbx_seq_one_letter_code_can
1 polypeptide(L) no no A
;GMTEYKLVVVGACGVGKSALTIQLIQNHFVDEYDPTIEDSYRKQVVIDGETSLLDILDTAGQEEYSAMRD
QYMRTGEGFLSVFAINNTKSFEDIHHYREQIKRVKDSEDVPMVLVGNKSDLPSRTVDTKQAQDLARSYGI
PFIETSAKTRQGVDDAFYTLVREIRKHKEK
;

;GMTEYKLVVVGACGVGKSALTIQLIQNHFVDEYDPTIEDSYRKQVVIDGETSLLDILDTAGQEEYSAMRD
QYMRTGEGFLSVFAINNTKSFEDIHHYREQIKRVKDSEDVPMVLVGNKSDLPSRTVDTKQAQDLARSYGI
PFIETSAKTRQGVDDAFYTLVREIRKHKEK
;

#
#
loop_
_pdbx_entity_nonpoly.entity_id
_pdbx_entity_nonpoly.name
_pdbx_entity_nonpoly.comp_id
_pdbx_entity_nonpoly.ma_model_mode
2 'Entity B' LIG2 .
3 'Entity C' LIG3 .
4 'Entity D' LIG4 .
#
#
loop_
_entity_poly_seq.entity_id
_entity_poly_seq.num
_entity_poly_seq.mon_id
_entity_poly_seq.hetero
1 1 GLY .
1 2 MET .
1 3 THR .
1 4 GLU .
1 5 TYR .
1 6 LYS .
1 7 LEU .
1 8 VAL .
1 9 VAL .
1 10 VAL .
1 11 GLY .
1 12 ALA .
1 13 CYS .
1 14 GLY .
1 15 VAL .
1 16 GLY .
1 17 LYS .
1 18 SER .
1 19 ALA .
1 20 LEU .
1 21 THR .
1 22 ILE .
1 23 GLN .
1 24 LEU .
1 25 ILE .
1 26 GLN .
1 27 ASN .
1 28 HIS .
1 29 PHE .
1 30 VAL .
1 31 ASP .
1 32 GLU .
1 33 TYR .
1 34 ASP .
1 35 PRO .
1 36 THR .
1 37 ILE .
1 38 GLU .
1 39 ASP .
1 40 SER .
1 41 TYR .
1 42 ARG .
1 43 LYS .
1 44 GLN .
1 45 VAL .
1 46 VAL .
1 47 ILE .
1 48 ASP .
1 49 GLY .
1 50 GLU .
1 51 THR .
1 52 SER .
1 53 LEU .
1 54 LEU .
1 55 ASP .
1 56 ILE .
1 57 LEU .
1 58 ASP .
1 59 THR .
1 60 ALA .
1 61 GLY .
1 62 GLN .
1 63 GLU .
1 64 GLU .
1 65 TYR .
1 66 SER .
1 67 ALA .
1 68 MET .
1 69 ARG .
1 70 ASP .
1 71 GLN .
1 72 TYR .
1 73 MET .
1 74 ARG .
1 75 THR .
1 76 GLY .
1 77 GLU .
1 78 GLY .
1 79 PHE .
1 80 LEU .
1 81 SER .
1 82 VAL .
1 83 PHE .
1 84 ALA .
1 85 ILE .
1 86 ASN .
1 87 ASN .
1 88 THR .
1 89 LYS .
1 90 SER .
1 91 PHE .
1 92 GLU .
1 93 ASP .
1 94 ILE .
1 95 HIS .
1 96 HIS .
1 97 TYR .
1 98 ARG .
1 99 GLU .
1 100 GLN .
1 101 ILE .
1 102 LYS .
1 103 ARG .
1 104 VAL .
1 105 LYS .
1 106 ASP .
1 107 SER .
1 108 GLU .
1 109 ASP .
1 110 VAL .
1 111 PRO .
1 112 MET .
1 113 VAL .
1 114 LEU .
1 115 VAL .
1 116 GLY .
1 117 ASN .
1 118 LYS .
1 119 SER .
1 120 ASP .
1 121 LEU .
1 122 PRO .
1 123 SER .
1 124 ARG .
1 125 THR .
1 126 VAL .
1 127 ASP .
1 128 THR .
1 129 LYS .
1 130 GLN .
1 131 ALA .
1 132 GLN .
1 133 ASP .
1 134 LEU .
1 135 ALA .
1 136 ARG .
1 137 SER .
1 138 TYR .
1 139 GLY .
1 140 ILE .
1 141 PRO .
1 142 PHE .
1 143 ILE .
1 144 GLU .
1 145 THR .
1 146 SER .
1 147 ALA .
1 148 LYS .
1 149 THR .
1 150 ARG .
1 151 GLN .
1 152 GLY .
1 153 VAL .
1 154 ASP .
1 155 ASP .
1 156 ALA .
1 157 PHE .
1 158 TYR .
1 159 THR .
1 160 LEU .
1 161 VAL .
1 162 ARG .
1 163 GLU .
1 164 ILE .
1 165 ARG .
1 166 LYS .
1 167 HIS .
1 168 LYS .
1 169 GLU .
1 170 LYS .
#
#
loop_
_struct_asym.id
_struct_asym.entity_id
_struct_asym.details
A 1 'Chain A'
B 2 'Chain B'
C 3 'Chain C'
D 4 'Chain D'
#
#
loop_
_pdbx_poly_seq_scheme.asym_id
_pdbx_poly_seq_scheme.entity_id
_pdbx_poly_seq_scheme.seq_id
_pdbx_poly_seq_scheme.mon_id
_pdbx_poly_seq_scheme.pdb_seq_num
_pdbx_poly_seq_scheme.auth_seq_num
_pdbx_poly_seq_scheme.pdb_mon_id
_pdbx_poly_seq_scheme.auth_mon_id
_pdbx_poly_seq_scheme.pdb_strand_id
_pdbx_poly_seq_scheme.pdb_ins_code
A 1 1 GLY 1 1 GLY GLY A .
A 1 2 MET 2 2 MET MET A .
A 1 3 THR 3 3 THR THR A .
A 1 4 GLU 4 4 GLU GLU A .
A 1 5 TYR 5 5 TYR TYR A .
A 1 6 LYS 6 6 LYS LYS A .
A 1 7 LEU 7 7 LEU LEU A .
A 1 8 VAL 8 8 VAL VAL A .
A 1 9 VAL 9 9 VAL VAL A .
A 1 10 VAL 10 10 VAL VAL A .
A 1 11 GLY 11 11 GLY GLY A .
A 1 12 ALA 12 12 ALA ALA A .
A 1 13 CYS 13 13 CYS CYS A .
A 1 14 GLY 14 14 GLY GLY A .
A 1 15 VAL 15 15 VAL VAL A .
A 1 16 GLY 16 16 GLY GLY A .
A 1 17 LYS 17 17 LYS LYS A .
A 1 18 SER 18 18 SER SER A .
A 1 19 ALA 19 19 ALA ALA A .
A 1 20 LEU 20 20 LEU LEU A .
A 1 21 THR 21 21 THR THR A .
A 1 22 ILE 22 22 ILE ILE A .
A 1 23 GLN 23 23 GLN GLN A .
A 1 24 LEU 24 24 LEU LEU A .
A 1 25 ILE 25 25 ILE ILE A .
A 1 26 GLN 26 26 GLN GLN A .
A 1 27 ASN 27 27 ASN ASN A .
A 1 28 HIS 28 28 HIS HIS A .
A 1 29 PHE 29 29 PHE PHE A .
A 1 30 VAL 30 30 VAL VAL A .
A 1 31 ASP 31 31 ASP ASP A .
A 1 32 GLU 32 32 GLU GLU A .
A 1 33 TYR 33 33 TYR TYR A .
A 1 34 ASP 34 34 ASP ASP A .
A 1 35 PRO 35 35 PRO PRO A .
A 1 36 THR 36 36 THR THR A .
A 1 37 ILE 37 37 ILE ILE A .
A 1 38 GLU 38 38 GLU GLU A .
A 1 39 ASP 39 39 ASP ASP A .
A 1 40 SER 40 40 SER SER A .
A 1 41 TYR 41 41 TYR TYR A .
A 1 42 ARG 42 42 ARG ARG A .
A 1 43 LYS 43 43 LYS LYS A .
A 1 44 GLN 44 44 GLN GLN A .
A 1 45 VAL 45 45 VAL VAL A .
A 1 46 VAL 46 46 VAL VAL A .
A 1 47 ILE 47 47 ILE ILE A .
A 1 48 ASP 48 48 ASP ASP A .
A 1 49 GLY 49 49 GLY GLY A .
A 1 50 GLU 50 50 GLU GLU A .
A 1 51 THR 51 51 THR THR A .
A 1 52 SER 52 52 SER SER A .
A 1 53 LEU 53 53 LEU LEU A .
A 1 54 LEU 54 54 LEU LEU A .
A 1 55 ASP 55 55 ASP ASP A .
A 1 56 ILE 56 56 ILE ILE A .
A 1 57 LEU 57 57 LEU LEU A .
A 1 58 ASP 58 58 ASP ASP A .
A 1 59 THR 59 59 THR THR A .
A 1 60 ALA 60 60 ALA ALA A .
A 1 61 GLY 61 61 GLY GLY A .
A 1 62 GLN 62 62 GLN GLN A .
A 1 63 GLU 63 63 GLU GLU A .
A 1 64 GLU 64 64 GLU GLU A .
A 1 65 TYR 65 65 TYR TYR A .
A 1 66 SER 66 66 SER SER A .
A 1 67 ALA 67 67 ALA ALA A .
A 1 68 MET 68 68 MET MET A .
A 1 69 ARG 69 69 ARG ARG A .
A 1 70 ASP 70 70 ASP ASP A .
A 1 71 GLN 71 71 GLN GLN A .
A 1 72 TYR 72 72 TYR TYR A .
A 1 73 MET 73 73 MET MET A .
A 1 74 ARG 74 74 ARG ARG A .
A 1 75 THR 75 75 THR THR A .
A 1 76 GLY 76 76 GLY GLY A .
A 1 77 GLU 77 77 GLU GLU A .
A 1 78 GLY 78 78 GLY GLY A .
A 1 79 PHE 79 79 PHE PHE A .
A 1 80 LEU 80 80 LEU LEU A .
A 1 81 SER 81 81 SER SER A .
A 1 82 VAL 82 82 VAL VAL A .
A 1 83 PHE 83 83 PHE PHE A .
A 1 84 ALA 84 84 ALA ALA A .
A 1 85 ILE 85 85 ILE ILE A .
A 1 86 ASN 86 86 ASN ASN A .
A 1 87 ASN 87 87 ASN ASN A .
A 1 88 THR 88 88 THR THR A .
A 1 89 LYS 89 89 LYS LYS A .
A 1 90 SER 90 90 SER SER A .
A 1 91 PHE 91 91 PHE PHE A .
A 1 92 GLU 92 92 GLU GLU A .
A 1 93 ASP 93 93 ASP ASP A .
A 1 94 ILE 94 94 ILE ILE A .
A 1 95 HIS 95 95 HIS HIS A .
A 1 96 HIS 96 96 HIS HIS A .
A 1 97 TYR 97 97 TYR TYR A .
A 1 98 ARG 98 98 ARG ARG A .
A 1 99 GLU 99 99 GLU GLU A .
A 1 100 GLN 100 100 GLN GLN A .
A 1 101 ILE 101 101 ILE ILE A .
A 1 102 LYS 102 102 LYS LYS A .
A 1 103 ARG 103 103 ARG ARG A .
A 1 104 VAL 104 104 VAL VAL A .
A 1 105 LYS 105 105 LYS LYS A .
A 1 106 ASP 106 106 ASP ASP A .
A 1 107 SER 107 107 SER SER A .
A 1 108 GLU 108 108 GLU GLU A .
A 1 109 ASP 109 109 ASP ASP A .
A 1 110 VAL 110 110 VAL VAL A .
A 1 111 PRO 111 111 PRO PRO A .
A 1 112 MET 112 112 MET MET A .
A 1 113 VAL 113 113 VAL VAL A .
A 1 114 LEU 114 114 LEU LEU A .
A 1 115 VAL 115 115 VAL VAL A .
A 1 116 GLY 116 116 GLY GLY A .
A 1 117 ASN 117 117 ASN ASN A .
A 1 118 LYS 118 118 LYS LYS A .
A 1 119 SER 119 119 SER SER A .
A 1 120 ASP 120 120 ASP ASP A .
A 1 121 LEU 121 121 LEU LEU A .
A 1 122 PRO 122 122 PRO PRO A .
A 1 123 SER 123 123 SER SER A .
A 1 124 ARG 124 124 ARG ARG A .
A 1 125 THR 125 125 THR THR A .
A 1 126 VAL 126 126 VAL VAL A .
A 1 127 ASP 127 127 ASP ASP A .
A 1 128 THR 128 128 THR THR A .
A 1 129 LYS 129 129 LYS LYS A .
A 1 130 GLN 130 130 GLN GLN A .
A 1 131 ALA 131 131 ALA ALA A .
A 1 132 GLN 132 132 GLN GLN A .
A 1 133 ASP 133 133 ASP ASP A .
A 1 134 LEU 134 134 LEU LEU A .
A 1 135 ALA 135 135 ALA ALA A .
A 1 136 ARG 136 136 ARG ARG A .
A 1 137 SER 137 137 SER SER A .
A 1 138 TYR 138 138 TYR TYR A .
A 1 139 GLY 139 139 GLY GLY A .
A 1 140 ILE 140 140 ILE ILE A .
A 1 141 PRO 141 141 PRO PRO A .
A 1 142 PHE 142 142 PHE PHE A .
A 1 143 ILE 143 143 ILE ILE A .
A 1 144 GLU 144 144 GLU GLU A .
A 1 145 THR 145 145 THR THR A .
A 1 146 SER 146 146 SER SER A .
A 1 147 ALA 147 147 ALA ALA A .
A 1 148 LYS 148 148 LYS LYS A .
A 1 149 THR 149 149 THR THR A .
A 1 150 ARG 150 150 ARG ARG A .
A 1 151 GLN 151 151 GLN GLN A .
A 1 152 GLY 152 152 GLY GLY A .
A 1 153 VAL 153 153 VAL VAL A .
A 1 154 ASP 154 154 ASP ASP A .
A 1 155 ASP 155 155 ASP ASP A .
A 1 156 ALA 156 156 ALA ALA A .
A 1 157 PHE 157 157 PHE PHE A .
A 1 158 TYR 158 158 TYR TYR A .
A 1 159 THR 159 159 THR THR A .
A 1 160 LEU 160 160 LEU LEU A .
A 1 161 VAL 161 161 VAL VAL A .
A 1 162 ARG 162 162 ARG ARG A .
A 1 163 GLU 163 163 GLU GLU A .
A 1 164 ILE 164 164 ILE ILE A .
A 1 165 ARG 165 165 ARG ARG A .
A 1 166 LYS 166 166 LYS LYS A .
A 1 167 HIS 167 167 HIS HIS A .
A 1 168 LYS 168 168 LYS LYS A .
A 1 169 GLU 169 169 GLU GLU A .
A 1 170 LYS 170 170 LYS LYS A .
#
#
loop_
_pdbx_nonpoly_scheme.asym_id
_pdbx_nonpoly_scheme.entity_id
_pdbx_nonpoly_scheme.mon_id
_pdbx_nonpoly_scheme.ndb_seq_num
_pdbx_nonpoly_scheme.pdb_seq_num
_pdbx_nonpoly_scheme.auth_seq_num
_pdbx_nonpoly_scheme.auth_mon_id
_pdbx_nonpoly_scheme.pdb_strand_id
_pdbx_nonpoly_scheme.pdb_ins_code
B 2 LIG2 1 1 1 LIG2 B .
C 3 LIG3 1 1 1 LIG3 C .
D 4 LIG4 1 1 1 LIG4 D .
#
#
loop_
_ma_data.id
_ma_data.name
_ma_data.content_type
_ma_data.content_type_other_details
1 'Entity A' target .
2 'Entity B' target .
3 'Entity C' target .
4 'Entity D' target .
5 pred_model_1 'model coordinates' .
#
#
loop_
_ma_target_entity.entity_id
_ma_target_entity.data_id
_ma_target_entity.origin
1 1 designed
2 2 designed
3 3 designed
4 4 designed
#
#
loop_
_ma_target_entity_instance.asym_id
_ma_target_entity_instance.entity_id
_ma_target_entity_instance.details
A 1 'Chain A'
B 2 'Chain B'
C 3 'Chain C'
D 4 'Chain D'
#
#
loop_
_ma_model_list.ordinal_id
_ma_model_list.model_name
_ma_model_list.data_id
_ma_model_list.model_type
_ma_model_list.model_type_other_details
1 pred_model_1 5 'Ab initio model' .
#
#
loop_
_ma_model_group.id
_ma_model_group.name
_ma_model_group.details
1 pred .
#
#
loop_
_ma_model_group_link.group_id
_ma_model_group_link.model_id
1 1
#
#
loop_
_atom_site.group_PDB
_atom_site.id
_atom_site.type_symbol
_atom_site.label_atom_id
_atom_site.label_alt_id
_atom_site.label_comp_id
_atom_site.label_seq_id
_atom_site.auth_seq_id
_atom_site.pdbx_PDB_ins_code
_atom_site.label_asym_id
_atom_site.Cartn_x
_atom_site.Cartn_y
_atom_site.Cartn_z
_atom_site.occupancy
_atom_site.label_entity_id
_atom_site.auth_asym_id
_atom_site.auth_comp_id
_atom_site.B_iso_or_equiv
_atom_site.pdbx_PDB_model_num
ATOM 1 N N . GLY 1 1 ? A 11.615 -8.143 20.305 1.000 1 A GLY 76.793 1
ATOM 2 C CA . GLY 1 1 ? A 10.520 -7.216 20.520 1.000 1 A GLY 82.149 1
ATOM 3 C C . GLY 1 1 ? A 9.362 -7.488 19.570 1.000 1 A GLY 85.753 1
ATOM 4 O O . GLY 1 1 ? A 9.369 -8.466 18.831 1.000 1 A GLY 83.393 1
ATOM 5 N N . MET 2 2 ? A 8.358 -6.593 19.602 1.000 1 A MET 88.125 1
ATOM 6 C CA . MET 2 2 ? A 7.218 -6.763 18.718 1.000 1 A MET 91.576 1
ATOM 7 C C . MET 2 2 ? A 7.656 -6.655 17.249 1.000 1 A MET 92.926 1
ATOM 8 O O . MET 2 2 ? A 8.694 -6.042 16.930 1.000 1 A MET 91.795 1
ATOM 9 C CB . MET 2 2 ? A 6.129 -5.734 18.992 1.000 1 A MET 90.167 1
ATOM 10 C CG . MET 2 2 ? A 6.435 -4.346 18.482 1.000 1 A MET 89.908 1
ATOM 11 S SD . MET 2 2 ? A 4.986 -3.293 18.589 1.000 1 A MET 87.637 1
ATOM 12 C CE . MET 2 2 ? A 4.714 -3.316 20.361 1.000 1 A MET 83.332 1
ATOM 13 N N . THR 3 3 ? A 6.867 -7.255 16.371 1.000 1 A THR 95.841 1
ATOM 14 C CA . THR 3 3 ? A 7.178 -7.244 14.958 1.000 1 A THR 96.022 1
ATOM 15 C C . THR 3 3 ? A 6.890 -5.869 14.391 1.000 1 A THR 96.776 1
ATOM 16 O O . THR 3 3 ? A 5.862 -5.255 14.690 1.000 1 A THR 96.378 1
ATOM 17 C CB . THR 3 3 ? A 6.381 -8.315 14.228 1.000 1 A THR 94.639 1
ATOM 18 O OG1 . THR 3 3 ? A 6.690 -9.599 14.774 1.000 1 A THR 90.307 1
ATOM 19 C CG2 . THR 3 3 ? A 6.684 -8.327 12.732 1.000 1 A THR 90.947 1
ATOM 20 N N . GLU 4 4 ? A 7.767 -5.373 13.524 1.000 1 A GLU 96.754 1
ATOM 21 C CA . GLU 4 4 ? A 7.595 -4.098 12.843 1.000 1 A GLU 97.055 1
ATOM 22 C C . GLU 4 4 ? A 7.438 -4.377 11.356 1.000 1 A GLU 97.322 1
ATOM 23 O O . GLU 4 4 ? A 8.183 -5.179 10.785 1.000 1 A GLU 96.835 1
ATOM 24 C CB . GLU 4 4 ? A 8.776 -3.169 13.061 1.000 1 A GLU 96.109 1
ATOM 25 C CG . GLU 4 4 ? A 8.897 -2.753 14.506 1.000 1 A GLU 89.944 1
ATOM 26 C CD . GLU 4 4 ? A 10.078 -1.823 14.744 1.000 1 A GLU 89.322 1
ATOM 27 O OE1 . GLU 4 4 ? A 10.800 -1.491 13.783 1.000 1 A GLU 86.525 1
ATOM 28 O OE2 . GLU 4 4 ? A 10.304 -1.471 15.917 1.000 1 A GLU 84.572 1
ATOM 29 N N . TYR 5 5 ? A 6.447 -3.698 10.730 1.000 1 A TYR 97.735 1
ATOM 30 C CA . TYR 5 5 ? A 6.136 -3.875 9.317 1.000 1 A TYR 97.915 1
ATOM 31 C C . TYR 5 5 ? A 6.347 -2.549 8.619 1.000 1 A TYR 97.919 1
ATOM 32 O O . TYR 5 5 ? A 5.701 -1.553 8.939 1.000 1 A TYR 97.812 1
ATOM 33 C CB . TYR 5 5 ? A 4.690 -4.329 9.156 1.000 1 A TYR 97.828 1
ATOM 34 C CG . TYR 5 5 ? A 4.431 -5.681 9.748 1.000 1 A TYR 97.798 1
ATOM 35 C CD1 . TYR 5 5 ? A 4.666 -6.825 9.032 1.000 1 A TYR 97.299 1
ATOM 36 C CD2 . TYR 5 5 ? A 3.941 -5.788 11.059 1.000 1 A TYR 97.409 1
ATOM 37 C CE1 . TYR 5 5 ? A 4.430 -8.064 9.559 1.000 1 A TYR 96.578 1
ATOM 38 C CE2 . TYR 5 5 ? A 3.684 -7.025 11.598 1.000 1 A TYR 96.558 1
ATOM 39 C CZ . TYR 5 5 ? A 3.943 -8.161 10.842 1.000 1 A TYR 96.489 1
ATOM 40 O OH . TYR 5 5 ? A 3.718 -9.414 11.372 1.000 1 A TYR 94.840 1
ATOM 41 N N . LYS 6 6 ? A 7.257 -2.498 7.636 1.000 1 A LYS 97.736 1
ATOM 42 C CA . LYS 6 6 ? A 7.551 -1.327 6.842 1.000 1 A LYS 97.610 1
ATOM 43 C C . LYS 6 6 ? A 6.646 -1.329 5.635 1.000 1 A LYS 97.820 1
ATOM 44 O O . LYS 6 6 ? A 6.829 -2.120 4.710 1.000 1 A LYS 97.659 1
ATOM 45 C CB . LYS 6 6 ? A 9.021 -1.259 6.444 1.000 1 A LYS 97.014 1
ATOM 46 C CG . LYS 6 6 ? A 9.954 -1.145 7.620 1.000 1 A LYS 86.461 1
ATOM 47 C CD . LYS 6 6 ? A 11.390 -0.959 7.140 1.000 1 A LYS 80.182 1
ATOM 48 C CE . LYS 6 6 ? A 12.332 -0.824 8.326 1.000 1 A LYS 75.467 1
ATOM 49 N NZ . LYS 6 6 ? A 12.338 -2.039 9.159 1.000 1 A LYS 62.686 1
ATOM 50 N N . LEU 7 7 ? A 5.646 -0.424 5.614 1.000 1 A LEU 97.929 1
ATOM 51 C CA . LEU 7 7 ? A 4.642 -0.352 4.570 1.000 1 A LEU 98.128 1
ATOM 52 C C . LEU 7 7 ? A 4.805 0.930 3.783 1.000 1 A LEU 97.769 1
ATOM 53 O O . LEU 7 7 ? A 5.160 1.960 4.327 1.000 1 A LEU 97.496 1
ATOM 54 C CB . LEU 7 7 ? A 3.231 -0.415 5.136 1.000 1 A LEU 98.398 1
ATOM 55 C CG . LEU 7 7 ? A 2.903 -1.481 6.168 1.000 1 A LEU 98.272 1
ATOM 56 C CD1 . LEU 7 7 ? A 3.295 -2.862 5.665 1.000 1 A LEU 98.248 1
ATOM 57 C CD2 . LEU 7 7 ? A 1.435 -1.409 6.523 1.000 1 A LEU 98.365 1
ATOM 58 N N . VAL 8 8 ? A 4.495 0.865 2.484 1.000 1 A VAL 97.831 1
ATOM 59 C CA . VAL 8 8 ? A 4.576 2.039 1.616 1.000 1 A VAL 97.566 1
ATOM 60 C C . VAL 8 8 ? A 3.277 2.164 0.867 1.000 1 A VAL 97.817 1
ATOM 61 O O . VAL 8 8 ? A 2.784 1.193 0.291 1.000 1 A VAL 97.922 1
ATOM 62 C CB . VAL 8 8 ? A 5.751 1.911 0.627 1.000 1 A VAL 96.797 1
ATOM 63 C CG1 . VAL 8 8 ? A 7.030 1.559 1.376 1.000 1 A VAL 96.167 1
ATOM 64 C CG2 . VAL 8 8 ? A 5.913 3.180 -0.200 1.000 1 A VAL 96.145 1
ATOM 65 N N . VAL 9 9 ? A 2.703 3.377 0.888 1.000 1 A VAL 97.807 1
ATOM 66 C CA . VAL 9 9 ? A 1.464 3.656 0.193 1.000 1 A VAL 98.018 1
ATOM 67 C C . VAL 9 9 ? A 1.787 4.453 -1.058 1.000 1 A VAL 97.742 1
ATOM 68 O O . VAL 9 9 ? A 2.339 5.548 -0.968 1.000 1 A VAL 97.435 1
ATOM 69 C CB . VAL 9 9 ? A 0.480 4.451 1.067 1.000 1 A VAL 98.231 1
ATOM 70 C CG1 . VAL 9 9 ? A 0.297 3.760 2.421 1.000 1 A VAL 98.415 1
ATOM 71 C CG2 . VAL 9 9 ? A -0.860 4.625 0.344 1.000 1 A VAL 98.319 1
ATOM 72 N N . VAL 10 10 ? A 1.473 3.885 -2.227 1.000 1 A VAL 97.989 1
ATOM 73 C CA . VAL 10 10 ? A 1.833 4.476 -3.493 1.000 1 A VAL 97.903 1
ATOM 74 C C . VAL 10 10 ? A 0.592 4.689 -4.336 1.000 1 A VAL 98.193 1
ATOM 75 O O . VAL 10 10 ? A -0.461 4.114 -4.087 1.000 1 A VAL 98.437 1
ATOM 76 C CB . VAL 10 10 ? A 2.855 3.649 -4.275 1.000 1 A VAL 97.042 1
ATOM 77 C CG1 . VAL 10 10 ? A 4.058 3.349 -3.404 1.000 1 A VAL 96.600 1
ATOM 78 C CG2 . VAL 10 10 ? A 2.226 2.363 -4.801 1.000 1 A VAL 96.934 1
ATOM 79 N N . GLY 11 11 ? A 0.719 5.521 -5.366 1.000 1 A GLY 97.907 1
ATOM 80 C CA . GLY 11 11 ? A -0.373 5.777 -6.286 1.000 1 A GLY 97.606 1
ATOM 81 C C . GLY 11 11 ? A -0.318 7.223 -6.766 1.000 1 A GLY 97.270 1
ATOM 82 O O . GLY 11 11 ? A 0.409 8.040 -6.233 1.000 1 A GLY 96.759 1
ATOM 83 N N . ALA 12 12 ? A -1.125 7.491 -7.768 1.000 1 A ALA 97.956 1
ATOM 84 C CA . ALA 12 12 ? A -1.165 8.812 -8.379 1.000 1 A ALA 97.692 1
ATOM 85 C C . ALA 12 12 ? A -1.627 9.873 -7.397 1.000 1 A ALA 97.445 1
ATOM 86 O O . ALA 12 12 ? A -2.252 9.591 -6.363 1.000 1 A ALA 97.200 1
ATOM 87 C CB . ALA 12 12 ? A -2.074 8.800 -9.588 1.000 1 A ALA 97.464 1
ATOM 88 N N . CYS 13 13 ? A -1.310 11.128 -7.720 1.000 1 A CYS 96.948 1
ATOM 89 C CA . CYS 13 13 ? A -1.811 12.239 -6.927 1.000 1 A CYS 96.838 1
ATOM 90 C C . CYS 13 13 ? A -3.327 12.153 -6.782 1.000 1 A CYS 97.379 1
ATOM 91 O O . CYS 13 13 ? A -4.052 11.857 -7.751 1.000 1 A CYS 97.434 1
ATOM 92 C CB . CYS 13 13 ? A -1.440 13.553 -7.571 1.000 1 A CYS 95.360 1
ATOM 93 S SG . CYS 13 13 ? A 0.249 13.939 -7.460 1.000 1 A CYS 91.122 1
ATOM 94 N N . GLY 14 14 ? A -3.802 12.430 -5.564 1.000 1 A GLY 97.478 1
ATOM 95 C CA . GLY 14 14 ? A -5.212 12.671 -5.347 1.000 1 A GLY 97.628 1
ATOM 96 C C . GLY 14 14 ? A -6.061 11.447 -5.153 1.000 1 A GLY 98.231 1
ATOM 97 O O . GLY 14 14 ? A -7.269 11.589 -4.942 1.000 1 A GLY 98.173 1
ATOM 98 N N . VAL 15 15 ? A -5.491 10.234 -5.192 1.000 1 A VAL 98.295 1
ATOM 99 C CA . VAL 15 15 ? A -6.283 9.022 -5.005 1.000 1 A VAL 98.587 1
ATOM 100 C C . VAL 15 15 ? A -6.708 8.822 -3.562 1.000 1 A VAL 98.636 1
ATOM 101 O O . VAL 15 15 ? A -7.666 8.075 -3.295 1.000 1 A VAL 98.676 1
ATOM 102 C CB . VAL 15 15 ? A -5.573 7.765 -5.500 1.000 1 A VAL 98.666 1
ATOM 103 C CG1 . VAL 15 15 ? A -5.246 7.878 -6.992 1.000 1 A VAL 98.695 1
ATOM 104 C CG2 . VAL 15 15 ? A -4.308 7.488 -4.680 1.000 1 A VAL 98.797 1
ATOM 105 N N . GLY 16 16 ? A -6.002 9.460 -2.617 1.000 1 A GLY 98.523 1
ATOM 106 C CA . GLY 16 16 ? A -6.316 9.324 -1.195 1.000 1 A GLY 98.405 1
ATOM 107 C C . GLY 16 16 ? A -5.279 8.596 -0.399 1.000 1 A GLY 98.486 1
ATOM 108 O O . GLY 16 16 ? A -5.604 8.055 0.667 1.000 1 A GLY 98.456 1
ATOM 109 N N . LYS 17 17 ? A -4.025 8.567 -0.857 1.000 1 A LYS 98.364 1
ATOM 110 C CA . LYS 17 17 ? A -2.968 7.946 -0.081 1.000 1 A LYS 98.287 1
ATOM 111 C C . LYS 17 17 ? A -2.875 8.550 1.304 1.000 1 A LYS 98.064 1
ATOM 112 O O . LYS 17 17 ? A -2.845 7.819 2.299 1.000 1 A LYS 98.251 1
ATOM 113 C CB . LYS 17 17 ? A -1.635 8.074 -0.791 1.000 1 A LYS 98.148 1
ATOM 114 C CG . LYS 17 17 ? A -1.612 7.402 -2.156 1.000 1 A LYS 97.845 1
ATOM 115 C CD . LYS 17 17 ? A -0.235 7.523 -2.822 1.000 1 A LYS 97.528 1
ATOM 116 C CE . LYS 17 17 ? A 0.190 8.952 -3.075 1.000 1 A LYS 97.095 1
ATOM 117 N NZ . LYS 17 17 ? A -0.668 9.644 -4.060 1.000 1 A LYS 96.924 1
ATOM 118 N N . SER 18 18 ? A -2.807 9.875 1.399 1.000 1 A SER 97.930 1
ATOM 119 C CA . SER 18 18 ? A -2.711 10.536 2.693 1.000 1 A SER 97.597 1
ATOM 120 C C . SER 18 18 ? A -3.961 10.318 3.509 1.000 1 A SER 97.795 1
ATOM 121 O O . SER 18 18 ? A -3.885 10.050 4.716 1.000 1 A SER 97.932 1
ATOM 122 C CB . SER 18 18 ? A -2.425 12.025 2.524 1.000 1 A SER 96.937 1
ATOM 123 O OG . SER 18 18 ? A -1.217 12.223 1.832 1.000 1 A SER 93.919 1
ATOM 124 N N . ALA 19 19 ? A -5.137 10.401 2.883 1.000 1 A ALA 97.877 1
ATOM 125 C CA . ALA 19 19 ? A -6.382 10.248 3.630 1.000 1 A ALA 97.999 1
ATOM 126 C C . ALA 19 19 ? A -6.501 8.847 4.217 1.000 1 A ALA 98.237 1
ATOM 127 O O . ALA 19 19 ? A -6.944 8.675 5.352 1.000 1 A ALA 98.354 1
ATOM 128 C CB . ALA 19 19 ? A -7.569 10.570 2.746 1.000 1 A ALA 97.882 1
ATOM 129 N N . LEU 20 20 ? A -6.096 7.821 3.436 1.000 1 A LEU 98.218 1
ATOM 130 C CA . LEU 20 20 ? A -6.140 6.466 3.946 1.000 1 A LEU 98.421 1
ATOM 131 C C . LEU 20 20 ? A -5.195 6.301 5.139 1.000 1 A LEU 98.413 1
ATOM 132 O O . LEU 20 20 ? A -5.543 5.669 6.145 1.000 1 A LEU 98.457 1
ATOM 133 C CB . LEU 20 20 ? A -5.749 5.478 2.852 1.000 1 A LEU 98.631 1
ATOM 134 C CG . LEU 20 20 ? A -6.814 5.211 1.800 1.000 1 A LEU 98.710 1
ATOM 135 C CD1 . LEU 20 20 ? A -7.944 4.390 2.369 1.000 1 A LEU 98.716 1
ATOM 136 C CD2 . LEU 20 20 ? A -6.187 4.566 0.568 1.000 1 A LEU 98.744 1
ATOM 137 N N . THR 21 21 ? A -3.991 6.855 5.009 1.000 1 A THR 98.345 1
ATOM 138 C CA . THR 21 21 ? A -3.011 6.736 6.085 1.000 1 A THR 98.175 1
ATOM 139 C C . THR 21 21 ? A -3.485 7.425 7.351 1.000 1 A THR 98.093 1
ATOM 140 O O . THR 21 21 ? A -3.384 6.878 8.443 1.000 1 A THR 98.156 1
ATOM 141 C CB . THR 21 21 ? A -1.668 7.292 5.615 1.000 1 A THR 98.076 1
ATOM 142 O OG1 . THR 21 21 ? A -1.223 6.563 4.459 1.000 1 A THR 97.948 1
ATOM 143 C CG2 . THR 21 21 ? A -0.615 7.186 6.710 1.000 1 A THR 97.945 1
ATOM 144 N N . ILE 22 22 ? A -4.009 8.639 7.201 1.000 1 A ILE 97.689 1
ATOM 145 C CA . ILE 22 22 ? A -4.446 9.387 8.365 1.000 1 A ILE 97.375 1
ATOM 146 C C . ILE 22 22 ? A -5.663 8.738 8.999 1.000 1 A ILE 97.672 1
ATOM 147 O O . ILE 22 22 ? A -5.788 8.708 10.243 1.000 1 A ILE 97.880 1
ATOM 148 C CB . ILE 22 22 ? A -4.710 10.866 7.965 1.000 1 A ILE 96.800 1
ATOM 149 C CG1 . ILE 22 22 ? A -3.385 11.509 7.546 1.000 1 A ILE 96.271 1
ATOM 150 C CG2 . ILE 22 22 ? A -5.356 11.635 9.113 1.000 1 A ILE 95.691 1
ATOM 151 C CD1 . ILE 22 22 ? A -3.528 12.860 6.905 1.000 1 A ILE 94.066 1
ATOM 152 N N . GLN 23 23 ? A -6.581 8.161 8.203 1.000 1 A GLN 97.987 1
ATOM 153 C CA . GLN 23 23 ? A -7.674 7.408 8.804 1.000 1 A GLN 98.084 1
ATOM 154 C C . GLN 23 23 ? A -7.145 6.224 9.609 1.000 1 A GLN 98.156 1
ATOM 155 O O . GLN 23 23 ? A -7.646 5.966 10.730 1.000 1 A GLN 98.101 1
ATOM 156 C CB . GLN 23 23 ? A -8.645 6.915 7.734 1.000 1 A GLN 97.981 1
ATOM 157 C CG . GLN 23 23 ? A -9.777 7.889 7.466 1.000 1 A GLN 96.157 1
ATOM 158 C CD . GLN 23 23 ? A -10.816 7.908 8.578 1.000 1 A GLN 97.702 1
ATOM 159 O OE1 . GLN 23 23 ? A -10.612 7.422 9.687 1.000 1 A GLN 97.260 1
ATOM 160 N NE2 . GLN 23 23 ? A -11.974 8.450 8.240 1.000 1 A GLN 96.913 1
ATOM 161 N N . LEU 24 24 ? A -6.182 5.492 9.083 1.000 1 A LEU 98.144 1
ATOM 162 C CA . LEU 24 24 ? A -5.626 4.368 9.828 1.000 1 A LEU 98.186 1
ATOM 163 C C . LEU 24 24 ? A -4.979 4.838 11.123 1.000 1 A LEU 98.006 1
ATOM 164 O O . LEU 24 24 ? A -5.215 4.248 12.193 1.000 1 A LEU 97.845 1
ATOM 165 C CB . LEU 24 24 ? A -4.590 3.633 8.996 1.000 1 A LEU 98.294 1
ATOM 166 C CG . LEU 24 24 ? A -3.941 2.435 9.695 1.000 1 A LEU 98.212 1
ATOM 167 C CD1 . LEU 24 24 ? A -4.863 1.226 9.616 1.000 1 A LEU 97.920 1
ATOM 168 C CD2 . LEU 24 24 ? A -2.586 2.119 9.061 1.000 1 A LEU 98.043 1
ATOM 169 N N . ILE 25 25 ? A -4.175 5.894 11.069 1.000 1 A ILE 97.792 1
ATOM 170 C CA . ILE 25 25 ? A -3.342 6.313 12.184 1.000 1 A ILE 97.221 1
ATOM 171 C C . ILE 25 25 ? A -4.123 7.097 13.224 1.000 1 A ILE 96.974 1
ATOM 172 O O . ILE 25 25 ? A -3.920 6.904 14.421 1.000 1 A ILE 96.613 1
ATOM 173 C CB . ILE 25 25 ? A -2.166 7.146 11.674 1.000 1 A ILE 96.413 1
ATOM 174 C CG1 . ILE 25 25 ? A -1.329 6.334 10.671 1.000 1 A ILE 93.794 1
ATOM 175 C CG2 . ILE 25 25 ? A -1.274 7.621 12.828 1.000 1 A ILE 91.871 1
ATOM 176 C CD1 . ILE 25 25 ? A -0.732 5.077 11.230 1.000 1 A ILE 87.623 1
ATOM 177 N N . GLN 26 26 ? A -5.007 7.972 12.768 1.000 1 A GLN 96.984 1
ATOM 178 C CA . GLN 26 26 ? A -5.635 8.981 13.615 1.000 1 A GLN 96.384 1
ATOM 179 C C . GLN 26 26 ? A -7.149 8.892 13.678 1.000 1 A GLN 96.761 1
ATOM 180 O O . GLN 26 26 ? A -7.765 9.624 14.445 1.000 1 A GLN 95.979 1
ATOM 181 C CB . GLN 26 26 ? A -5.213 10.379 13.153 1.000 1 A GLN 95.141 1
ATOM 182 C CG . GLN 26 26 ? A -3.739 10.635 13.291 1.000 1 A GLN 90.407 1
ATOM 183 C CD . GLN 26 26 ? A -3.348 12.050 12.918 1.000 1 A GLN 83.949 1
ATOM 184 O OE1 . GLN 26 26 ? A -4.174 12.881 12.558 1.000 1 A GLN 75.009 1
ATOM 185 N NE2 . GLN 26 26 ? A -2.054 12.339 13.023 1.000 1 A GLN 73.669 1
ATOM 186 N N . ASN 27 27 ? A -7.757 8.013 12.887 1.000 1 A ASN 97.294 1
ATOM 187 C CA . ASN 27 27 ? A -9.216 7.809 12.905 1.000 1 A ASN 97.077 1
ATOM 188 C C . ASN 27 27 ? A -9.987 9.082 12.584 1.000 1 A ASN 97.287 1
ATOM 189 O O . ASN 27 27 ? A -11.015 9.370 13.204 1.000 1 A ASN 96.258 1
ATOM 190 C CB . ASN 27 27 ? A -9.679 7.216 14.235 1.000 1 A ASN 96.238 1
ATOM 191 C CG . ASN 27 27 ? A -9.252 5.791 14.393 1.000 1 A ASN 94.203 1
ATOM 192 O OD1 . ASN 27 27 ? A -9.788 4.902 13.713 1.000 1 A ASN 83.544 1
ATOM 193 N ND2 . ASN 27 27 ? A -8.266 5.527 15.236 1.000 1 A ASN 80.720 1
ATOM 194 N N . HIS 28 28 ? A -9.493 9.861 11.610 1.000 1 A HIS 97.185 1
ATOM 195 C CA . HIS 28 28 ? A -10.245 11.007 11.101 1.000 1 A HIS 96.644 1
ATOM 196 C C . HIS 28 28 ? A -9.957 11.197 9.625 1.000 1 A HIS 97.100 1
ATOM 197 O O . HIS 28 28 ? A -8.950 10.742 9.102 1.000 1 A HIS 96.593 1
ATOM 198 C CB . HIS 28 28 ? A -9.980 12.275 11.933 1.000 1 A HIS 94.619 1
ATOM 199 C CG . HIS 28 28 ? A -8.604 12.832 11.776 1.000 1 A HIS 89.477 1
ATOM 200 N ND1 . HIS 28 28 ? A -8.301 13.856 10.892 1.000 1 A HIS 79.652 1
ATOM 201 C CD2 . HIS 28 28 ? A -7.462 12.505 12.428 1.000 1 A HIS 81.105 1
ATOM 202 C CE1 . HIS 28 28 ? A -7.004 14.132 11.010 1.000 1 A HIS 80.537 1
ATOM 203 N NE2 . HIS 28 28 ? A -6.489 13.347 11.933 1.000 1 A HIS 79.958 1
ATOM 204 N N . PHE 29 29 ? A -10.903 11.872 8.966 1.000 1 A PHE 97.772 1
ATOM 205 C CA . PHE 29 29 ? A -10.813 12.142 7.544 1.000 1 A PHE 97.723 1
ATOM 206 C C . PHE 29 29 ? A -10.414 13.581 7.324 1.000 1 A PHE 96.844 1
ATOM 207 O O . PHE 29 29 ? A -11.052 14.487 7.849 1.000 1 A PHE 96.141 1
ATOM 208 C CB . PHE 29 29 ? A -12.156 11.866 6.882 1.000 1 A PHE 97.512 1
ATOM 209 C CG . PHE 29 29 ? A -12.184 12.188 5.401 1.000 1 A PHE 97.764 1
ATOM 210 C CD1 . PHE 29 29 ? A -11.303 11.584 4.520 1.000 1 A PHE 97.851 1
ATOM 211 C CD2 . PHE 29 29 ? A -13.113 13.119 4.928 1.000 1 A PHE 97.376 1
ATOM 212 C CE1 . PHE 29 29 ? A -11.338 11.887 3.162 1.000 1 A PHE 97.429 1
ATOM 213 C CE2 . PHE 29 29 ? A -13.137 13.415 3.574 1.000 1 A PHE 96.966 1
ATOM 214 C CZ . PHE 29 29 ? A -12.262 12.798 2.685 1.000 1 A PHE 97.232 1
ATOM 215 N N . VAL 30 30 ? A -9.347 13.789 6.537 1.000 1 A VAL 94.943 1
ATOM 216 C CA . VAL 30 30 ? A -8.878 15.114 6.186 1.000 1 A VAL 92.763 1
ATOM 217 C C . VAL 30 30 ? A -9.314 15.406 4.758 1.000 1 A VAL 92.466 1
ATOM 218 O O . VAL 30 30 ? A -8.873 14.727 3.824 1.000 1 A VAL 91.154 1
ATOM 219 C CB . VAL 30 30 ? A -7.349 15.223 6.330 1.000 1 A VAL 89.387 1
ATOM 220 C CG1 . VAL 30 30 ? A -6.940 14.923 7.763 1.000 1 A VAL 84.623 1
ATOM 221 C CG2 . VAL 30 30 ? A -6.881 16.597 5.917 1.000 1 A VAL 82.539 1
ATOM 222 N N . ASP 31 31 ? A -10.195 16.390 4.595 1.000 1 A ASP 90.450 1
ATOM 223 C CA . ASP 31 31 ? A -10.720 16.716 3.287 1.000 1 A ASP 89.453 1
ATOM 224 C C . ASP 31 31 ? A -9.654 17.334 2.401 1.000 1 A ASP 89.065 1
ATOM 225 O O . ASP 31 31 ? A -9.711 17.190 1.167 1.000 1 A ASP 84.152 1
ATOM 226 C CB . ASP 31 31 ? A -11.926 17.661 3.429 1.000 1 A ASP 85.855 1
ATOM 227 C CG . ASP 31 31 ? A -12.630 17.899 2.111 1.000 1 A ASP 81.583 1
ATOM 228 O OD1 . ASP 31 31 ? A -12.993 16.908 1.452 1.000 1 A ASP 77.588 1
ATOM 229 O OD2 . ASP 31 31 ? A -12.843 19.066 1.775 1.000 1 A ASP 78.211 1
ATOM 230 N N . GLU 32 32 ? A -8.711 18.053 2.999 1.000 1 A GLU 89.124 1
ATOM 231 C CA . GLU 32 32 ? A -7.652 18.746 2.252 1.000 1 A GLU 87.722 1
ATOM 232 C C . GLU 32 32 ? A -6.341 18.497 2.953 1.000 1 A GLU 85.604 1
ATOM 233 O O . GLU 32 32 ? A -6.193 18.785 4.135 1.000 1 A GLU 79.921 1
ATOM 234 C CB . GLU 32 32 ? A -7.959 20.233 2.137 1.000 1 A GLU 85.557 1
ATOM 235 C CG . GLU 32 32 ? A -9.211 20.542 1.356 1.000 1 A GLU 75.053 1
ATOM 236 C CD . GLU 32 32 ? A -9.447 22.029 1.163 1.000 1 A GLU 66.842 1
ATOM 237 O OE1 . GLU 32 32 ? A -8.664 22.843 1.692 1.000 1 A GLU 62.586 1
ATOM 238 O OE2 . GLU 32 32 ? A -10.429 22.375 0.484 1.000 1 A GLU 59.353 1
ATOM 239 N N . TYR 33 33 ? A -5.353 17.933 2.240 1.000 1 A TYR 86.062 1
ATOM 240 C CA . TYR 33 33 ? A -4.036 17.622 2.754 1.000 1 A TYR 84.931 1
ATOM 241 C C . TYR 33 33 ? A -3.048 17.852 1.642 1.000 1 A TYR 86.243 1
ATOM 242 O O . TYR 33 33 ? A -3.160 17.265 0.576 1.000 1 A TYR 84.936 1
ATOM 243 C CB . TYR 33 33 ? A -3.956 16.191 3.253 1.000 1 A TYR 80.826 1
ATOM 244 C CG . TYR 33 33 ? A -2.698 15.852 4.014 1.000 1 A TYR 79.041 1
ATOM 245 C CD1 . TYR 33 33 ? A -2.565 16.151 5.365 1.000 1 A TYR 74.941 1
ATOM 246 C CD2 . TYR 33 33 ? A -1.634 15.233 3.371 1.000 1 A TYR 73.937 1
ATOM 247 C CE1 . TYR 33 33 ? A -1.436 15.825 6.071 1.000 1 A TYR 71.457 1
ATOM 248 C CE2 . TYR 33 33 ? A -0.491 14.923 4.066 1.000 1 A TYR 71.423 1
ATOM 249 C CZ . TYR 33 33 ? A -0.402 15.214 5.400 1.000 1 A TYR 72.775 1
ATOM 250 O OH . TYR 33 33 ? A 0.758 14.909 6.099 1.000 1 A TYR 67.459 1
ATOM 251 N N . ASP 34 34 ? A -2.056 18.724 1.880 1.000 1 A ASP 87.823 1
ATOM 252 C CA . ASP 34 34 ? A -1.100 19.116 0.854 1.000 1 A ASP 88.073 1
ATOM 253 C C . ASP 34 34 ? A -0.625 17.886 0.086 1.000 1 A ASP 89.951 1
ATOM 254 O O . ASP 34 34 ? A -0.039 16.981 0.677 1.000 1 A ASP 89.583 1
ATOM 255 C CB . ASP 34 34 ? A 0.062 19.862 1.478 1.000 1 A ASP 86.268 1
ATOM 256 C CG . ASP 34 34 ? A 1.050 20.436 0.464 1.000 1 A ASP 85.225 1
ATOM 257 O OD1 . ASP 34 34 ? A 1.177 19.871 -0.637 1.000 1 A ASP 83.372 1
ATOM 258 O OD2 . ASP 34 34 ? A 1.683 21.457 0.790 1.000 1 A ASP 82.446 1
ATOM 259 N N . PRO 35 35 ? A -0.848 17.836 -1.229 1.000 1 A PRO 84.227 1
ATOM 260 C CA . PRO 35 35 ? A -0.512 16.622 -1.979 1.000 1 A PRO 86.943 1
ATOM 261 C C . PRO 35 35 ? A 0.981 16.453 -2.211 1.000 1 A PRO 88.419 1
ATOM 262 O O . PRO 35 35 ? A 1.382 15.411 -2.742 1.000 1 A PRO 86.969 1
ATOM 263 C CB . PRO 35 35 ? A -1.248 16.826 -3.303 1.000 1 A PRO 83.346 1
ATOM 264 C CG . PRO 35 35 ? A -1.283 18.301 -3.479 1.000 1 A PRO 83.158 1
ATOM 265 C CD . PRO 35 35 ? A -1.480 18.843 -2.088 1.000 1 A PRO 85.492 1
ATOM 266 N N . THR 36 36 ? A 1.798 17.402 -1.818 1.000 1 A THR 88.237 1
ATOM 267 C CA . THR 36 36 ? A 3.252 17.323 -2.014 1.000 1 A THR 87.262 1
ATOM 268 C C . THR 36 36 ? A 3.986 16.825 -0.777 1.000 1 A THR 89.255 1
ATOM 269 O O . THR 36 36 ? A 5.185 16.595 -0.858 1.000 1 A THR 87.894 1
ATOM 270 C CB . THR 36 36 ? A 3.824 18.688 -2.420 1.000 1 A THR 83.413 1
ATOM 271 O OG1 . THR 36 36 ? A 3.830 19.555 -1.274 1.000 1 A THR 78.785 1
ATOM 272 C CG2 . THR 36 36 ? A 3.041 19.302 -3.561 1.000 1 A THR 79.682 1
ATOM 273 N N . ILE 37 37 ? A 3.286 16.674 0.353 1.000 1 A ILE 91.139 1
ATOM 274 C CA . ILE 37 37 ? A 3.946 16.327 1.603 1.000 1 A ILE 90.304 1
ATOM 275 C C . ILE 37 37 ? A 4.110 14.818 1.695 1.000 1 A ILE 91.095 1
ATOM 276 O O . ILE 37 37 ? A 3.128 14.078 1.639 1.000 1 A ILE 90.338 1
ATOM 277 C CB . ILE 37 37 ? A 3.178 16.855 2.810 1.000 1 A ILE 87.769 1
ATOM 278 C CG1 . ILE 37 37 ? A 3.207 18.388 2.821 1.000 1 A ILE 87.214 1
ATOM 279 C CG2 . ILE 37 37 ? A 3.778 16.296 4.100 1.000 1 A ILE 86.856 1
ATOM 280 C CD1 . ILE 37 37 ? A 2.360 19.016 3.914 1.000 1 A ILE 83.956 1
ATOM 281 N N . GLU 38 38 ? A 5.345 14.354 1.861 1.000 1 A GLU 91.397 1
ATOM 282 C CA . GLU 38 38 ? A 5.678 12.966 2.058 1.000 1 A GLU 91.732 1
ATOM 283 C C . GLU 38 38 ? A 6.218 12.800 3.465 1.000 1 A GLU 91.277 1
ATOM 284 O O . GLU 38 38 ? A 7.152 13.497 3.860 1.000 1 A GLU 88.998 1
ATOM 285 C CB . GLU 38 38 ? A 6.698 12.489 1.025 1.000 1 A GLU 90.397 1
ATOM 286 C CG . GLU 38 38 ? A 7.223 11.096 1.272 1.000 1 A GLU 88.600 1
ATOM 287 C CD . GLU 38 38 ? A 8.012 10.558 0.106 1.000 1 A GLU 88.902 1
ATOM 288 O OE1 . GLU 38 38 ? A 7.411 10.392 -0.991 1.000 1 A GLU 86.001 1
ATOM 289 O OE2 . GLU 38 38 ? A 9.211 10.301 0.286 1.000 1 A GLU 85.283 1
ATOM 290 N N . ASP 39 39 ? A 5.618 11.913 4.247 1.000 1 A ASP 92.599 1
ATOM 291 C CA . ASP 39 39 ? A 6.028 11.721 5.616 1.000 1 A ASP 92.316 1
ATOM 292 C C . ASP 39 39 ? A 5.755 10.284 6.014 1.000 1 A ASP 93.537 1
ATOM 293 O O . ASP 39 39 ? A 5.039 9.549 5.322 1.000 1 A ASP 93.243 1
ATOM 294 C CB . ASP 39 39 ? A 5.276 12.697 6.543 1.000 1 A ASP 90.349 1
ATOM 295 C CG . ASP 39 39 ? A 6.044 13.018 7.817 1.000 1 A ASP 84.948 1
ATOM 296 O OD1 . ASP 39 39 ? A 7.040 12.317 8.118 1.000 1 A ASP 81.770 1
ATOM 297 O OD2 . ASP 39 39 ? A 5.638 13.966 8.507 1.000 1 A ASP 79.567 1
ATOM 298 N N . SER 40 40 ? A 6.329 9.870 7.117 1.000 1 A SER 93.860 1
ATOM 299 C CA . SER 40 40 ? A 6.126 8.547 7.649 1.000 1 A SER 93.704 1
ATOM 300 C C . SER 40 40 ? A 5.324 8.628 8.931 1.000 1 A SER 94.270 1
ATOM 301 O O . SER 40 40 ? A 5.288 9.640 9.612 1.000 1 A SER 92.790 1
ATOM 302 C CB . SER 40 40 ? A 7.443 7.808 7.870 1.000 1 A SER 91.171 1
ATOM 303 O OG . SER 40 40 ? A 8.201 8.444 8.874 1.000 1 A SER 86.445 1
ATOM 304 N N . TYR 41 41 ? A 4.626 7.529 9.243 1.000 1 A TYR 95.921 1
ATOM 305 C CA . TYR 41 41 ? A 3.694 7.458 10.359 1.000 1 A TYR 95.771 1
ATOM 306 C C . TYR 41 41 ? A 3.816 6.085 10.990 1.000 1 A TYR 96.287 1
ATOM 307 O O . TYR 41 41 ? A 4.098 5.090 10.329 1.000 1 A TYR 96.121 1
ATOM 308 C CB . TYR 41 41 ? A 2.271 7.692 9.882 1.000 1 A TYR 95.322 1
ATOM 309 C CG . TYR 41 41 ? A 2.058 9.038 9.249 1.000 1 A TYR 93.294 1
ATOM 310 C CD1 . TYR 41 41 ? A 1.579 10.103 10.004 1.000 1 A TYR 91.401 1
ATOM 311 C CD2 . TYR 41 41 ? A 2.363 9.262 7.902 1.000 1 A TYR 92.504 1
ATOM 312 C CE1 . TYR 41 41 ? A 1.373 11.333 9.416 1.000 1 A TYR 88.626 1
ATOM 313 C CE2 . TYR 41 41 ? A 2.175 10.507 7.327 1.000 1 A TYR 90.860 1
ATOM 314 C CZ . TYR 41 41 ? A 1.680 11.532 8.086 1.000 1 A TYR 88.053 1
ATOM 315 O OH . TYR 41 41 ? A 1.517 12.781 7.516 1.000 1 A TYR 84.604 1
ATOM 316 N N . ARG 42 42 ? A 3.623 6.090 12.311 1.000 1 A ARG 96.272 1
ATOM 317 C CA . ARG 42 42 ? A 3.775 4.862 13.085 1.000 1 A ARG 96.369 1
ATOM 318 C C . ARG 42 42 ? A 2.452 4.572 13.803 1.000 1 A ARG 96.693 1
ATOM 319 O O . ARG 42 42 ? A 1.796 5.465 14.259 1.000 1 A ARG 95.560 1
ATOM 320 C CB . ARG 42 42 ? A 4.870 5.020 14.133 1.000 1 A ARG 94.664 1
ATOM 321 C CG . ARG 42 42 ? A 6.261 4.767 13.609 1.000 1 A ARG 84.240 1
ATOM 322 C CD . ARG 42 42 ? A 6.794 5.883 12.700 1.000 1 A ARG 78.829 1
ATOM 323 N NE . ARG 42 42 ? A 6.480 7.198 13.202 1.000 1 A ARG 73.684 1
ATOM 324 C CZ . ARG 42 42 ? A 6.263 8.249 12.424 1.000 1 A ARG 67.751 1
ATOM 325 N NH1 . ARG 42 42 ? A 6.339 8.138 11.102 1.000 1 A ARG 61.090 1
ATOM 326 N NH2 . ARG 42 42 ? A 5.972 9.433 12.968 1.000 1 A ARG 58.613 1
ATOM 327 N N . LYS 43 43 ? A 2.065 3.306 13.844 1.000 1 A LYS 96.471 1
ATOM 328 C CA . LYS 43 43 ? A 0.821 2.903 14.492 1.000 1 A LYS 96.658 1
ATOM 329 C C . LYS 43 43 ? A 0.999 1.526 15.090 1.000 1 A LYS 96.932 1
ATOM 330 O O . LYS 43 43 ? A 1.337 0.582 14.390 1.000 1 A LYS 96.947 1
ATOM 331 C CB . LYS 43 43 ? A -0.331 2.916 13.490 1.000 1 A LYS 95.932 1
ATOM 332 C CG . LYS 43 43 ? A -1.662 2.443 14.056 1.000 1 A LYS 94.680 1
ATOM 333 C CD . LYS 43 43 ? A -2.212 3.448 15.071 1.000 1 A LYS 92.267 1
ATOM 334 C CE . LYS 43 43 ? A -3.622 3.077 15.490 1.000 1 A LYS 90.799 1
ATOM 335 N NZ . LYS 43 43 ? A -4.203 4.127 16.324 1.000 1 A LYS 86.719 1
ATOM 336 N N . GLN 44 44 ? A 0.735 1.404 16.385 1.000 1 A GLN 97.434 1
ATOM 337 C CA . GLN 44 44 ? A 0.706 0.114 17.038 1.000 1 A GLN 97.322 1
ATOM 338 C C . GLN 44 44 ? A -0.680 -0.482 16.873 1.000 1 A GLN 97.032 1
ATOM 339 O O . GLN 44 44 ? A -1.679 0.152 17.151 1.000 1 A GLN 95.946 1
ATOM 340 C CB . GLN 44 44 ? A 0.999 0.271 18.515 1.000 1 A GLN 96.466 1
ATOM 341 C CG . GLN 44 44 ? A 1.092 -1.051 19.288 1.000 1 A GLN 91.874 1
ATOM 342 C CD . GLN 44 44 ? A 1.297 -0.811 20.754 1.000 1 A GLN 87.802 1
ATOM 343 O OE1 . GLN 44 44 ? A 2.411 -0.541 21.199 1.000 1 A GLN 79.918 1
ATOM 344 N NE2 . GLN 44 44 ? A 0.221 -0.935 21.529 1.000 1 A GLN 78.759 1
ATOM 345 N N . VAL 45 45 ? A -0.761 -1.713 16.362 1.000 1 A VAL 96.782 1
ATOM 346 C CA . VAL 45 45 ? A -2.020 -2.363 16.060 1.000 1 A VAL 96.371 1
ATOM 347 C C . VAL 45 45 ? A -1.964 -3.814 16.495 1.000 1 A VAL 96.249 1
ATOM 348 O O . VAL 45 45 ? A -0.896 -4.375 16.752 1.000 1 A VAL 95.534 1
ATOM 349 C CB . VAL 45 45 ? A -2.387 -2.328 14.568 1.000 1 A VAL 95.206 1
ATOM 350 C CG1 . VAL 45 45 ? A -2.484 -0.901 14.057 1.000 1 A VAL 94.569 1
ATOM 351 C CG2 . VAL 45 45 ? A -1.370 -3.136 13.744 1.000 1 A VAL 94.236 1
ATOM 352 N N . VAL 46 46 ? A -3.149 -4.420 16.588 1.000 1 A VAL 95.958 1
ATOM 353 C CA . VAL 46 46 ? A -3.274 -5.842 16.858 1.000 1 A VAL 96.187 1
ATOM 354 C C . VAL 46 46 ? A -3.878 -6.468 15.606 1.000 1 A VAL 96.770 1
ATOM 355 O O . VAL 46 46 ? A -4.972 -6.102 15.174 1.000 1 A VAL 96.209 1
ATOM 356 C CB . VAL 46 46 ? A -4.141 -6.126 18.071 1.000 1 A VAL 94.810 1
ATOM 357 C CG1 . VAL 46 46 ? A -3.534 -5.459 19.308 1.000 1 A VAL 93.419 1
ATOM 358 C CG2 . VAL 46 46 ? A -4.299 -7.623 18.290 1.000 1 A VAL 94.009 1
ATOM 359 N N . ILE 47 47 ? A -3.181 -7.407 14.995 1.000 1 A ILE 96.969 1
ATOM 360 C CA . ILE 47 47 ? A -3.609 -8.068 13.782 1.000 1 A ILE 97.242 1
ATOM 361 C C . ILE 47 47 ? A -3.535 -9.576 14.042 1.000 1 A ILE 97.049 1
ATOM 362 O O . ILE 47 47 ? A -2.456 -10.117 14.249 1.000 1 A ILE 96.477 1
ATOM 363 C CB . ILE 47 47 ? A -2.745 -7.698 12.575 1.000 1 A ILE 97.406 1
ATOM 364 C CG1 . ILE 47 47 ? A -2.813 -6.182 12.343 1.000 1 A ILE 96.981 1
ATOM 365 C CG2 . ILE 47 47 ? A -3.175 -8.473 11.316 1.000 1 A ILE 97.170 1
ATOM 366 C CD1 . ILE 47 47 ? A -1.816 -5.689 11.315 1.000 1 A ILE 96.404 1
ATOM 367 N N . ASP 48 48 ? A -4.707 -10.233 13.999 1.000 1 A ASP 97.215 1
ATOM 368 C CA . ASP 48 48 ? A -4.763 -11.669 14.236 1.000 1 A ASP 96.654 1
ATOM 369 C C . ASP 48 48 ? A -4.070 -12.054 15.523 1.000 1 A ASP 95.876 1
ATOM 370 O O . ASP 48 48 ? A -3.384 -13.057 15.593 1.000 1 A ASP 94.314 1
ATOM 371 C CB . ASP 48 48 ? A -4.153 -12.436 13.048 1.000 1 A ASP 96.287 1
ATOM 372 C CG . ASP 48 48 ? A -4.819 -12.087 11.730 1.000 1 A ASP 96.491 1
ATOM 373 O OD1 . ASP 48 48 ? A -6.054 -11.994 11.694 1.000 1 A ASP 95.271 1
ATOM 374 O OD2 . ASP 48 48 ? A -4.083 -11.901 10.727 1.000 1 A ASP 94.805 1
ATOM 375 N N . GLY 49 49 ? A -4.277 -11.216 16.539 1.000 1 A GLY 96.091 1
ATOM 376 C CA . GLY 49 49 ? A -3.736 -11.476 17.861 1.000 1 A GLY 94.545 1
ATOM 377 C C . GLY 49 49 ? A -2.324 -10.998 18.096 1.000 1 A GLY 94.593 1
ATOM 378 O O . GLY 49 49 ? A -1.845 -11.071 19.230 1.000 1 A GLY 93.113 1
ATOM 379 N N . GLU 50 50 ? A -1.640 -10.517 17.076 1.000 1 A GLU 93.914 1
ATOM 380 C CA . GLU 50 50 ? A -0.246 -10.088 17.189 1.000 1 A GLU 93.696 1
ATOM 381 C C . GLU 50 50 ? A -0.162 -8.574 17.328 1.000 1 A GLU 94.572 1
ATOM 382 O O . GLU 50 50 ? A -0.597 -7.849 16.419 1.000 1 A GLU 94.546 1
ATOM 383 C CB . GLU 50 50 ? A 0.556 -10.525 15.961 1.000 1 A GLU 91.214 1
ATOM 384 C CG . GLU 50 50 ? A 1.999 -10.029 15.978 1.000 1 A GLU 88.457 1
ATOM 385 C CD . GLU 50 50 ? A 2.800 -10.462 14.781 1.000 1 A GLU 86.227 1
ATOM 386 O OE1 . GLU 50 50 ? A 2.541 -9.926 13.680 1.000 1 A GLU 78.257 1
ATOM 387 O OE2 . GLU 50 50 ? A 3.676 -11.309 14.947 1.000 1 A GLU 76.977 1
ATOM 388 N N . THR 51 51 ? A 0.354 -8.068 18.408 1.000 1 A THR 95.906 1
ATOM 389 C CA . THR 51 51 ? A 0.626 -6.653 18.566 1.000 1 A THR 95.985 1
ATOM 390 C C . THR 51 51 ? A 1.852 -6.317 17.705 1.000 1 A THR 96.001 1
ATOM 391 O O . THR 51 51 ? A 2.902 -6.930 17.867 1.000 1 A THR 94.424 1
ATOM 392 C CB . THR 51 51 ? A 0.864 -6.277 20.024 1.000 1 A THR 95.266 1
ATOM 393 O OG1 . THR 51 51 ? A -0.297 -6.606 20.796 1.000 1 A THR 92.655 1
ATOM 394 C CG2 . THR 51 51 ? A 1.141 -4.773 20.157 1.000 1 A THR 93.156 1
ATOM 395 N N . SER 52 52 ? A 1.659 -5.320 16.813 1.000 1 A SER 95.784 1
ATOM 396 C CA . SER 52 52 ? A 2.664 -5.041 15.798 1.000 1 A SER 95.695 1
ATOM 397 C C . SER 52 52 ? A 2.777 -3.548 15.613 1.000 1 A SER 96.600 1
ATOM 398 O O . SER 52 52 ? A 1.841 -2.804 15.888 1.000 1 A SER 96.342 1
ATOM 399 C CB . SER 52 52 ? A 2.283 -5.691 14.475 1.000 1 A SER 92.976 1
ATOM 400 O OG . SER 52 52 ? A 2.138 -7.083 14.617 1.000 1 A SER 85.321 1
ATOM 401 N N . LEU 53 53 ? A 3.903 -3.119 15.072 1.000 1 A LEU 96.801 1
ATOM 402 C CA . LEU 53 53 ? A 4.129 -1.718 14.745 1.000 1 A LEU 97.274 1
ATOM 403 C C . LEU 53 53 ? A 4.132 -1.558 13.241 1.000 1 A LEU 97.593 1
ATOM 404 O O . LEU 53 53 ? A 4.976 -2.162 12.556 1.000 1 A LEU 97.194 1
ATOM 405 C CB . LEU 53 53 ? A 5.444 -1.214 15.340 1.000 1 A LEU 96.466 1
ATOM 406 C CG . LEU 53 53 ? A 5.760 0.246 15.002 1.000 1 A LEU 93.860 1
ATOM 407 C CD1 . LEU 53 53 ? A 4.801 1.180 15.723 1.000 1 A LEU 92.562 1
ATOM 408 C CD2 . LEU 53 53 ? A 7.206 0.569 15.377 1.000 1 A LEU 91.946 1
ATOM 409 N N . LEU 54 54 ? A 3.188 -0.777 12.711 1.000 1 A LEU 97.909 1
ATOM 410 C CA . LEU 54 54 ? A 3.191 -0.429 11.309 1.000 1 A LEU 98.085 1
ATOM 411 C C . LEU 54 54 ? A 3.963 0.860 11.118 1.000 1 A LEU 97.935 1
ATOM 412 O O . LEU 54 54 ? A 3.650 1.885 11.728 1.000 1 A LEU 97.681 1
ATOM 413 C CB . LEU 54 54 ? A 1.763 -0.239 10.792 1.000 1 A LEU 98.088 1
ATOM 414 C CG . LEU 54 54 ? A 0.790 -1.360 11.089 1.000 1 A LEU 97.920 1
ATOM 415 C CD1 . LEU 54 54 ? A 1.361 -2.720 10.682 1.000 1 A LEU 97.824 1
ATOM 416 C CD2 . LEU 54 54 ? A -0.529 -1.092 10.359 1.000 1 A LEU 97.913 1
ATOM 417 N N . ASP 55 55 ? A 5.002 0.804 10.306 1.000 1 A ASP 97.782 1
ATOM 418 C CA . ASP 55 55 ? A 5.804 1.944 9.941 1.000 1 A ASP 97.419 1
ATOM 419 C C . ASP 55 55 ? A 5.500 2.256 8.480 1.000 1 A ASP 97.412 1
ATOM 420 O O . ASP 55 55 ? A 5.889 1.495 7.576 1.000 1 A ASP 97.145 1
ATOM 421 C CB . ASP 55 55 ? A 7.279 1.601 10.172 1.000 1 A ASP 96.235 1
ATOM 422 C CG . ASP 55 55 ? A 8.203 2.789 9.975 1.000 1 A ASP 94.385 1
ATOM 423 O OD1 . ASP 55 55 ? A 7.708 3.883 9.681 1.000 1 A ASP 92.006 1
ATOM 424 O OD2 . ASP 55 55 ? A 9.434 2.586 10.108 1.000 1 A ASP 89.606 1
ATOM 425 N N . ILE 56 56 ? A 4.775 3.352 8.240 1.000 1 A ILE 97.499 1
ATOM 426 C CA . ILE 56 56 ? A 4.100 3.601 6.974 1.000 1 A ILE 97.600 1
ATOM 427 C C . ILE 56 56 ? A 4.647 4.854 6.321 1.000 1 A ILE 96.980 1
ATOM 428 O O . ILE 56 56 ? A 4.576 5.933 6.915 1.000 1 A ILE 96.839 1
ATOM 429 C CB . ILE 56 56 ? A 2.593 3.738 7.164 1.000 1 A ILE 97.879 1
ATOM 430 C CG1 . ILE 56 56 ? A 2.024 2.503 7.880 1.000 1 A ILE 97.173 1
ATOM 431 C CG2 . ILE 56 56 ? A 1.904 3.992 5.836 1.000 1 A ILE 97.786 1
ATOM 432 C CD1 . ILE 56 56 ? A 0.638 2.717 8.418 1.000 1 A ILE 94.189 1
ATOM 433 N N . LEU 57 57 ? A 5.153 4.727 5.099 1.000 1 A LEU 96.665 1
ATOM 434 C CA . LEU 57 57 ? A 5.542 5.861 4.288 1.000 1 A LEU 96.092 1
ATOM 435 C C . LEU 57 57 ? A 4.388 6.216 3.363 1.000 1 A LEU 96.291 1
ATOM 436 O O . LEU 57 57 ? A 3.941 5.411 2.542 1.000 1 A LEU 96.342 1
ATOM 437 C CB . LEU 57 57 ? A 6.788 5.569 3.470 1.000 1 A LEU 94.859 1
ATOM 438 C CG . LEU 57 57 ? A 7.194 6.706 2.540 1.000 1 A LEU 93.085 1
ATOM 439 C CD1 . LEU 57 57 ? A 7.577 7.951 3.336 1.000 1 A LEU 91.704 1
ATOM 440 C CD2 . LEU 57 57 ? A 8.342 6.287 1.648 1.000 1 A LEU 91.120 1
ATOM 441 N N . ASP 58 58 ? A 3.866 7.436 3.528 1.000 1 A ASP 96.273 1
ATOM 442 C CA . ASP 58 58 ? A 2.856 7.998 2.648 1.000 1 A ASP 96.193 1
ATOM 443 C C . ASP 58 58 ? A 3.583 8.789 1.585 1.000 1 A ASP 95.396 1
ATOM 444 O O . ASP 58 58 ? A 4.037 9.901 1.821 1.000 1 A ASP 94.479 1
ATOM 445 C CB . ASP 58 58 ? A 1.908 8.881 3.470 1.000 1 A ASP 96.305 1
ATOM 446 C CG . ASP 58 58 ? A 0.967 9.685 2.580 1.000 1 A ASP 96.250 1
ATOM 447 O OD1 . ASP 58 58 ? A 0.546 9.145 1.525 1.000 1 A ASP 95.522 1
ATOM 448 O OD2 . ASP 58 58 ? A 0.644 10.838 2.943 1.000 1 A ASP 95.195 1
ATOM 449 N N . THR 59 59 ? A 3.724 8.206 0.398 1.000 1 A THR 95.224 1
ATOM 450 C CA . THR 59 59 ? A 4.533 8.801 -0.658 1.000 1 A THR 94.256 1
ATOM 451 C C . THR 59 59 ? A 3.821 9.973 -1.300 1.000 1 A THR 92.387 1
ATOM 452 O O . THR 59 59 ? A 2.585 10.040 -1.373 1.000 1 A THR 90.514 1
ATOM 453 C CB . THR 59 59 ? A 4.869 7.797 -1.750 1.000 1 A THR 93.956 1
ATOM 454 O OG1 . THR 59 59 ? A 3.660 7.374 -2.390 1.000 1 A THR 88.272 1
ATOM 455 C CG2 . THR 59 59 ? A 5.592 6.587 -1.163 1.000 1 A THR 88.602 1
ATOM 456 N N . ALA 60 60 ? A 4.615 10.914 -1.803 1.000 1 A ALA 94.040 1
ATOM 457 C CA . ALA 60 60 ? A 4.061 12.035 -2.560 1.000 1 A ALA 92.336 1
ATOM 458 C C . ALA 60 60 ? A 5.084 12.429 -3.627 1.000 1 A ALA 89.614 1
ATOM 459 O O . ALA 60 60 ? A 5.417 11.644 -4.482 1.000 1 A ALA 84.354 1
ATOM 460 C CB . ALA 60 60 ? A 3.740 13.184 -1.621 1.000 1 A ALA 91.408 1
ATOM 461 N N . GLY 61 61 ? A 5.566 13.680 -3.545 1.000 1 A GLY 82.395 1
ATOM 462 C CA . GLY 61 61 ? A 6.531 14.143 -4.530 1.000 1 A GLY 79.399 1
ATOM 463 C C . GLY 61 61 ? A 7.928 14.222 -3.964 1.000 1 A GLY 80.267 1
ATOM 464 O O . GLY 61 61 ? A 8.149 13.932 -2.780 1.000 1 A GLY 75.622 1
ATOM 465 N N . GLN 62 62 ? A 8.891 14.578 -4.783 1.000 1 A GLN 79.307 1
ATOM 466 C CA . GLN 62 62 ? A 10.256 14.761 -4.332 1.000 1 A GLN 78.614 1
ATOM 467 C C . GLN 62 62 ? A 10.308 15.908 -3.334 1.000 1 A GLN 79.295 1
ATOM 468 O O . GLN 62 62 ? A 9.622 16.930 -3.475 1.000 1 A GLN 76.543 1
ATOM 469 C CB . GLN 62 62 ? A 11.172 15.077 -5.497 1.000 1 A GLN 74.727 1
ATOM 470 C CG . GLN 62 62 ? A 11.198 13.994 -6.548 1.000 1 A GLN 70.934 1
ATOM 471 C CD . GLN 62 62 ? A 11.611 12.669 -6.000 1.000 1 A GLN 63.622 1
ATOM 472 O OE1 . GLN 62 62 ? A 12.575 12.579 -5.235 1.000 1 A GLN 60.641 1
ATOM 473 N NE2 . GLN 62 62 ? A 10.873 11.624 -6.378 1.000 1 A GLN 62.323 1
ATOM 474 N N . GLU 63 63 ? A 11.105 15.738 -2.292 1.000 1 A GLU 78.941 1
ATOM 475 C CA . GLU 63 63 ? A 11.381 16.798 -1.332 1.000 1 A GLU 77.356 1
ATOM 476 C C . GLU 63 63 ? A 12.834 17.246 -1.525 1.000 1 A GLU 78.568 1
ATOM 477 O O . GLU 63 63 ? A 13.525 16.754 -2.413 1.000 1 A GLU 75.904 1
ATOM 478 C CB . GLU 63 63 ? A 11.127 16.305 0.091 1.000 1 A GLU 73.007 1
ATOM 479 C CG . GLU 63 63 ? A 9.773 15.652 0.287 1.000 1 A GLU 71.133 1
ATOM 480 C CD . GLU 63 63 ? A 8.609 16.608 0.069 1.000 1 A GLU 68.153 1
ATOM 481 O OE1 . GLU 63 63 ? A 8.797 17.836 0.171 1.000 1 A GLU 66.890 1
ATOM 482 O OE2 . GLU 63 63 ? A 7.486 16.109 -0.177 1.000 1 A GLU 66.550 1
ATOM 483 N N . GLU 64 64 ? A 13.239 18.188 -0.663 1.000 1 A GLU 82.054 1
ATOM 484 C CA . GLU 64 64 ? A 14.638 18.631 -0.730 1.000 1 A GLU 81.274 1
ATOM 485 C C . GLU 64 64 ? A 15.599 17.481 -0.478 1.000 1 A GLU 80.744 1
ATOM 486 O O . GLU 64 64 ? A 16.593 17.328 -1.175 1.000 1 A GLU 75.858 1
ATOM 487 C CB . GLU 64 64 ? A 14.847 19.764 0.287 1.000 1 A GLU 75.762 1
ATOM 488 C CG . GLU 64 64 ? A 16.282 20.243 0.350 1.000 1 A GLU 71.529 1
ATOM 489 C CD . GLU 64 64 ? A 16.433 21.382 1.337 1.000 1 A GLU 65.322 1
ATOM 490 O OE1 . GLU 64 64 ? A 17.435 22.114 1.243 1.000 1 A GLU 63.991 1
ATOM 491 O OE2 . GLU 64 64 ? A 15.519 21.582 2.178 1.000 1 A GLU 61.986 1
ATOM 492 N N . TYR 65 65 ? A 15.288 16.666 0.545 1.000 1 A TYR 79.811 1
ATOM 493 C CA . TYR 65 65 ? A 16.110 15.476 0.829 1.000 1 A TYR 78.443 1
ATOM 494 C C . TYR 65 65 ? A 15.262 14.236 0.571 1.000 1 A TYR 78.430 1
ATOM 495 O O . TYR 65 65 ? A 14.076 14.208 0.870 1.000 1 A TYR 75.065 1
ATOM 496 C CB . TYR 65 65 ? A 16.603 15.494 2.283 1.000 1 A TYR 74.575 1
ATOM 497 C CG . TYR 65 65 ? A 17.583 16.626 2.547 1.000 1 A TYR 70.941 1
ATOM 498 C CD1 . TYR 65 65 ? A 18.922 16.503 2.256 1.000 1 A TYR 67.309 1
ATOM 499 C CD2 . TYR 65 65 ? A 17.129 17.818 3.088 1.000 1 A TYR 67.221 1
ATOM 500 C CE1 . TYR 65 65 ? A 19.810 17.520 2.491 1.000 1 A TYR 62.975 1
ATOM 501 C CE2 . TYR 65 65 ? A 18.005 18.851 3.338 1.000 1 A TYR 64.949 1
ATOM 502 C CZ . TYR 65 65 ? A 19.334 18.695 3.033 1.000 1 A TYR 61.484 1
ATOM 503 O OH . TYR 65 65 ? A 20.208 19.722 3.261 1.000 1 A TYR 70.159 1
ATOM 504 N N . SER 66 66 ? A 15.870 13.222 0.029 1.000 1 A SER 80.249 1
ATOM 505 C CA . SER 66 66 ? A 15.188 12.055 -0.486 1.000 1 A SER 78.987 1
ATOM 506 C C . SER 66 66 ? A 15.469 10.809 0.360 1.000 1 A SER 80.296 1
ATOM 507 O O . SER 66 66 ? A 15.054 9.705 -0.022 1.000 1 A SER 78.103 1
ATOM 508 C CB . SER 66 66 ? A 15.615 11.770 -1.912 1.000 1 A SER 73.217 1
ATOM 509 O OG . SER 66 66 ? A 15.468 12.918 -2.701 1.000 1 A SER 68.399 1
ATOM 510 N N . ALA 67 67 ? A 16.156 10.946 1.475 1.000 1 A ALA 82.068 1
ATOM 511 C CA . ALA 67 67 ? A 16.634 9.787 2.201 1.000 1 A ALA 81.644 1
ATOM 512 C C . ALA 67 67 ? A 15.500 8.921 2.713 1.000 1 A ALA 82.476 1
ATOM 513 O O . ALA 67 67 ? A 15.580 7.685 2.678 1.000 1 A ALA 82.201 1
ATOM 514 C CB . ALA 67 67 ? A 17.527 10.223 3.363 1.000 1 A ALA 79.766 1
ATOM 515 N N . MET 68 68 ? A 14.399 9.546 3.217 1.000 1 A MET 79.070 1
ATOM 516 C CA . MET 68 68 ? A 13.321 8.737 3.745 1.000 1 A MET 78.924 1
ATOM 517 C C . MET 68 68 ? A 12.637 7.969 2.622 1.000 1 A MET 80.036 1
ATOM 518 O O . MET 68 68 ? A 12.312 6.775 2.775 1.000 1 A MET 79.159 1
ATOM 519 C CB . MET 68 68 ? A 12.314 9.611 4.517 1.000 1 A MET 75.237 1
ATOM 520 C CG . MET 68 68 ? A 12.841 10.084 5.841 1.000 1 A MET 70.962 1
ATOM 521 S SD . MET 68 68 ? A 11.640 11.001 6.829 1.000 1 A MET 66.215 1
ATOM 522 C CE . MET 68 68 ? A 10.562 9.644 7.341 1.000 1 A MET 60.579 1
ATOM 523 N N . ARG 69 69 ? A 12.426 8.639 1.485 1.000 1 A ARG 81.100 1
ATOM 524 C CA . ARG 69 69 ? A 11.844 7.947 0.322 1.000 1 A ARG 81.954 1
ATOM 525 C C . ARG 69 69 ? A 12.742 6.803 -0.117 1.000 1 A ARG 83.664 1
ATOM 526 O O . ARG 69 69 ? A 12.283 5.665 -0.319 1.000 1 A ARG 84.711 1
ATOM 527 C CB . ARG 69 69 ? A 11.614 8.919 -0.838 1.000 1 A ARG 78.950 1
ATOM 528 C CG . ARG 69 69 ? A 11.159 8.236 -2.133 1.000 1 A ARG 74.872 1
ATOM 529 C CD . ARG 69 69 ? A 11.565 9.024 -3.347 1.000 1 A ARG 70.625 1
ATOM 530 N NE . ARG 69 69 ? A 13.020 9.064 -3.433 1.000 1 A ARG 70.118 1
ATOM 531 C CZ . ARG 69 69 ? A 13.682 9.875 -4.226 1.000 1 A ARG 68.431 1
ATOM 532 N NH1 . ARG 69 69 ? A 13.029 10.723 -4.991 1.000 1 A ARG 64.309 1
ATOM 533 N NH2 . ARG 69 69 ? A 15.002 9.827 -4.243 1.000 1 A ARG 62.655 1
ATOM 534 N N . ASP 70 70 ? A 14.037 7.070 -0.233 1.000 1 A ASP 80.586 1
ATOM 535 C CA . ASP 70 70 ? A 14.941 6.038 -0.689 1.000 1 A ASP 83.049 1
ATOM 536 C C . ASP 70 70 ? A 14.991 4.874 0.277 1.000 1 A ASP 84.456 1
ATOM 537 O O . ASP 70 70 ? A 15.040 3.701 -0.132 1.000 1 A ASP 84.485 1
ATOM 538 C CB . ASP 70 70 ? A 16.353 6.619 -0.858 1.000 1 A ASP 80.599 1
ATOM 539 C CG . ASP 70 70 ? A 16.466 7.539 -2.060 1.000 1 A ASP 81.582 1
ATOM 540 O OD1 . ASP 70 70 ? A 15.472 7.683 -2.811 1.000 1 A ASP 76.313 1
ATOM 541 O OD2 . ASP 70 70 ? A 17.551 8.117 -2.253 1.000 1 A ASP 75.876 1
ATOM 542 N N . GLN 71 71 ? A 14.951 5.167 1.584 1.000 1 A GLN 85.764 1
ATOM 543 C CA . GLN 71 71 ? A 14.985 4.109 2.592 1.000 1 A GLN 84.992 1
ATOM 544 C C . GLN 71 71 ? A 13.774 3.185 2.451 1.000 1 A GLN 85.845 1
ATOM 545 O O . GLN 71 71 ? A 13.910 1.965 2.481 1.000 1 A GLN 85.233 1
ATOM 546 C CB . GLN 71 71 ? A 15.029 4.712 3.991 1.000 1 A GLN 82.270 1
ATOM 547 C CG . GLN 71 71 ? A 15.079 3.672 5.101 1.000 1 A GLN 72.126 1
ATOM 548 C CD . GLN 71 71 ? A 16.425 2.984 5.169 1.000 1 A GLN 66.076 1
ATOM 549 O OE1 . GLN 71 71 ? A 17.390 3.400 4.515 1.000 1 A GLN 62.701 1
ATOM 550 N NE2 . GLN 71 71 ? A 16.482 1.950 5.968 1.000 1 A GLN 60.118 1
ATOM 551 N N . TYR 72 72 ? A 12.584 3.791 2.290 1.000 1 A TYR 83.559 1
ATOM 552 C CA . TYR 72 72 ? A 11.382 2.975 2.166 1.000 1 A TYR 82.903 1
ATOM 553 C C . TYR 72 72 ? A 11.292 2.261 0.821 1.000 1 A TYR 85.521 1
ATOM 554 O O . TYR 72 72 ? A 10.753 1.170 0.733 1.000 1 A TYR 85.753 1
ATOM 555 C CB . TYR 72 72 ? A 10.144 3.820 2.415 1.000 1 A TYR 79.864 1
ATOM 556 C CG . TYR 72 72 ? A 9.837 3.953 3.891 1.000 1 A TYR 76.048 1
ATOM 557 C CD1 . TYR 72 72 ? A 8.996 3.085 4.524 1.000 1 A TYR 71.269 1
ATOM 558 C CD2 . TYR 72 72 ? A 10.404 4.972 4.640 1.000 1 A TYR 70.283 1
ATOM 559 C CE1 . TYR 72 72 ? A 8.700 3.231 5.872 1.000 1 A TYR 68.317 1
ATOM 560 C CE2 . TYR 72 72 ? A 10.134 5.119 5.967 1.000 1 A TYR 68.861 1
ATOM 561 C CZ . TYR 72 72 ? A 9.282 4.257 6.572 1.000 1 A TYR 66.773 1
ATOM 562 O OH . TYR 72 72 ? A 8.986 4.380 7.908 1.000 1 A TYR 71.902 1
ATOM 563 N N . MET 73 73 ? A 11.804 2.876 -0.252 1.000 1 A MET 86.175 1
ATOM 564 C CA . MET 73 73 ? A 11.868 2.189 -1.524 1.000 1 A MET 87.637 1
ATOM 565 C C . MET 73 73 ? A 12.817 0.991 -1.445 1.000 1 A MET 90.060 1
ATOM 566 O O . MET 73 73 ? A 12.513 -0.062 -2.028 1.000 1 A MET 89.833 1
ATOM 567 C CB . MET 73 73 ? A 12.304 3.143 -2.634 1.000 1 A MET 84.821 1
ATOM 568 C CG . MET 73 73 ? A 11.275 4.192 -2.989 1.000 1 A MET 80.443 1
ATOM 569 S SD . MET 73 73 ? A 9.599 3.579 -3.257 1.000 1 A MET 76.740 1
ATOM 570 C CE . MET 73 73 ? A 8.828 3.944 -1.676 1.000 1 A MET 66.596 1
ATOM 571 N N . ARG 74 74 ? A 13.899 1.159 -0.725 1.000 1 A ARG 91.365 1
ATOM 572 C CA . ARG 74 74 ? A 14.876 0.051 -0.637 1.000 1 A ARG 91.747 1
ATOM 573 C C . ARG 74 74 ? A 14.432 -1.016 0.340 1.000 1 A ARG 92.642 1
ATOM 574 O O . ARG 74 74 ? A 14.581 -2.215 0.072 1.000 1 A ARG 92.644 1
ATOM 575 C CB . ARG 74 74 ? A 16.242 0.591 -0.217 1.000 1 A ARG 89.801 1
ATOM 576 C CG . ARG 74 74 ? A 16.942 1.411 -1.265 1.000 1 A ARG 86.837 1
ATOM 577 C CD . ARG 74 74 ? A 18.355 1.749 -0.848 1.000 1 A ARG 85.616 1
ATOM 578 N NE . ARG 74 74 ? A 18.973 2.700 -1.772 1.000 1 A ARG 80.815 1
ATOM 579 C CZ . ARG 74 74 ? A 19.022 4.002 -1.564 1.000 1 A ARG 80.387 1
ATOM 580 N NH1 . ARG 74 74 ? A 18.532 4.543 -0.460 1.000 1 A ARG 72.055 1
ATOM 581 N NH2 . ARG 74 74 ? A 19.589 4.789 -2.475 1.000 1 A ARG 72.645 1
ATOM 582 N N . THR 75 75 ? A 13.863 -0.595 1.492 1.000 1 A THR 92.959 1
ATOM 583 C CA . THR 75 75 ? A 13.591 -1.537 2.591 1.000 1 A THR 91.998 1
ATOM 584 C C . THR 75 75 ? A 12.127 -1.801 2.815 1.000 1 A THR 94.083 1
ATOM 585 O O . THR 75 75 ? A 11.817 -2.630 3.657 1.000 1 A THR 93.592 1
ATOM 586 C CB . THR 75 75 ? A 14.211 -1.024 3.889 1.000 1 A THR 88.506 1
ATOM 587 O OG1 . THR 75 75 ? A 13.575 0.165 4.319 1.000 1 A THR 81.532 1
ATOM 588 C CG2 . THR 75 75 ? A 15.697 -0.750 3.690 1.000 1 A THR 81.224 1
ATOM 589 N N . GLY 76 76 ? A 11.227 -1.107 2.118 1.000 1 A GLY 95.804 1
ATOM 590 C CA . GLY 76 76 ? A 9.816 -1.362 2.288 1.000 1 A GLY 96.568 1
ATOM 591 C C . GLY 76 76 ? A 9.481 -2.821 2.066 1.000 1 A GLY 97.380 1
ATOM 592 O O . GLY 76 76 ? A 9.896 -3.423 1.078 1.000 1 A GLY 97.054 1
ATOM 593 N N . GLU 77 77 ? A 8.704 -3.370 2.973 1.000 1 A GLU 97.984 1
ATOM 594 C CA . GLU 77 77 ? A 8.374 -4.786 2.940 1.000 1 A GLU 98.148 1
ATOM 595 C C . GLU 77 77 ? A 7.116 -5.074 2.166 1.000 1 A GLU 98.332 1
ATOM 596 O O . GLU 77 77 ? A 6.931 -6.174 1.632 1.000 1 A GLU 98.125 1
ATOM 597 C CB . GLU 77 77 ? A 8.236 -5.311 4.367 1.000 1 A GLU 97.927 1
ATOM 598 C CG . GLU 77 77 ? A 9.528 -5.259 5.136 1.000 1 A GLU 97.563 1
ATOM 599 C CD . GLU 77 77 ? A 9.352 -5.739 6.559 1.000 1 A GLU 97.179 1
ATOM 600 O OE1 . GLU 77 77 ? A 8.855 -4.972 7.401 1.000 1 A GLU 93.613 1
ATOM 601 O OE2 . GLU 77 77 ? A 9.744 -6.900 6.832 1.000 1 A GLU 92.853 1
ATOM 602 N N . GLY 78 78 ? A 6.191 -4.077 2.117 1.000 1 A GLY 98.431 1
ATOM 603 C CA . GLY 78 78 ? A 4.926 -4.256 1.430 1.000 1 A GLY 98.440 1
ATOM 604 C C . GLY 78 78 ? A 4.385 -2.934 0.942 1.000 1 A GLY 98.471 1
ATOM 605 O O . GLY 78 78 ? A 4.677 -1.880 1.505 1.000 1 A GLY 98.410 1
ATOM 606 N N . PHE 79 79 ? A 3.576 -3.005 -0.109 1.000 1 A PHE 98.644 1
ATOM 607 C CA . PHE 79 79 ? A 3.137 -1.811 -0.825 1.000 1 A PHE 98.627 1
ATOM 608 C C . PHE 79 79 ? A 1.641 -1.846 -1.032 1.000 1 A PHE 98.727 1
ATOM 609 O O . PHE 79 79 ? A 1.100 -2.821 -1.571 1.000 1 A PHE 98.710 1
ATOM 610 C CB . PHE 79 79 ? A 3.853 -1.723 -2.183 1.000 1 A PHE 98.387 1
ATOM 611 C CG . PHE 79 79 ? A 5.342 -1.519 -2.078 1.000 1 A PHE 98.161 1
ATOM 612 C CD1 . PHE 79 79 ? A 5.890 -0.259 -2.261 1.000 1 A PHE 97.807 1
ATOM 613 C CD2 . PHE 79 79 ? A 6.173 -2.582 -1.765 1.000 1 A PHE 97.818 1
ATOM 614 C CE1 . PHE 79 79 ? A 7.248 -0.047 -2.138 1.000 1 A PHE 97.022 1
ATOM 615 C CE2 . PHE 79 79 ? A 7.543 -2.377 -1.642 1.000 1 A PHE 97.221 1
ATOM 616 C CZ . PHE 79 79 ? A 8.080 -1.115 -1.839 1.000 1 A PHE 96.873 1
ATOM 617 N N . LEU 80 80 ? A 0.934 -0.762 -0.618 1.000 1 A LEU 98.745 1
ATOM 618 C CA . LEU 80 80 ? A -0.434 -0.545 -1.002 1.000 1 A LEU 98.796 1
ATOM 619 C C . LEU 80 80 ? A -0.400 0.285 -2.282 1.000 1 A LEU 98.808 1
ATOM 620 O O . LEU 80 80 ? A 0.105 1.400 -2.288 1.000 1 A LEU 98.747 1
ATOM 621 C CB . LEU 80 80 ? A -1.214 0.229 0.052 1.000 1 A LEU 98.559 1
ATOM 622 C CG . LEU 80 80 ? A -1.591 -0.450 1.344 1.000 1 A LEU 95.740 1
ATOM 623 C CD1 . LEU 80 80 ? A -2.302 -1.777 1.114 1.000 1 A LEU 97.581 1
ATOM 624 C CD2 . LEU 80 80 ? A -2.505 0.494 2.136 1.000 1 A LEU 97.769 1
ATOM 625 N N . SER 81 81 ? A -0.961 -0.274 -3.346 1.000 1 A SER 98.874 1
ATOM 626 C CA . SER 81 81 ? A -1.054 0.418 -4.626 1.000 1 A SER 98.874 1
ATOM 627 C C . SER 81 81 ? A -2.479 0.929 -4.758 1.000 1 A SER 98.935 1
ATOM 628 O O . SER 81 81 ? A -3.408 0.144 -4.939 1.000 1 A SER 98.933 1
ATOM 629 C CB . SER 81 81 ? A -0.715 -0.511 -5.770 1.000 1 A SER 98.654 1
ATOM 630 O OG . SER 81 81 ? A 0.683 -0.819 -5.743 1.000 1 A SER 97.390 1
ATOM 631 N N . VAL 82 82 ? A -2.620 2.236 -4.675 1.000 1 A VAL 98.904 1
ATOM 632 C CA . VAL 82 82 ? A -3.943 2.863 -4.545 1.000 1 A VAL 98.924 1
ATOM 633 C C . VAL 82 82 ? A -4.346 3.550 -5.832 1.000 1 A VAL 98.916 1
ATOM 634 O O . VAL 82 82 ? A -3.548 4.290 -6.429 1.000 1 A VAL 98.875 1
ATOM 635 C CB . VAL 82 82 ? A -3.951 3.882 -3.401 1.000 1 A VAL 98.926 1
ATOM 636 C CG1 . VAL 82 82 ? A -3.408 3.274 -2.102 1.000 1 A VAL 98.928 1
ATOM 637 C CG2 . VAL 82 82 ? A -5.338 4.441 -3.167 1.000 1 A VAL 98.922 1
ATOM 638 N N . PHE 83 83 ? A -5.594 3.315 -6.239 1.000 1 A PHE 98.969 1
ATOM 639 C CA . PHE 83 83 ? A -6.216 4.090 -7.288 1.000 1 A PHE 98.972 1
ATOM 640 C C . PHE 83 83 ? A -7.555 4.578 -6.751 1.000 1 A PHE 98.972 1
ATOM 641 O O . PHE 83 83 ? A -8.033 4.104 -5.713 1.000 1 A PHE 98.971 1
ATOM 642 C CB . PHE 83 83 ? A -6.388 3.313 -8.578 1.000 1 A PHE 98.971 1
ATOM 643 C CG . PHE 83 83 ? A -7.398 2.217 -8.506 1.000 1 A PHE 98.976 1
ATOM 644 C CD1 . PHE 83 83 ? A -7.032 0.959 -8.046 1.000 1 A PHE 98.972 1
ATOM 645 C CD2 . PHE 83 83 ? A -8.709 2.414 -8.912 1.000 1 A PHE 98.973 1
ATOM 646 C CE1 . PHE 83 83 ? A -7.969 -0.064 -7.970 1.000 1 A PHE 98.971 1
ATOM 647 C CE2 . PHE 83 83 ? A -9.636 1.399 -8.857 1.000 1 A PHE 98.964 1
ATOM 648 C CZ . PHE 83 83 ? A -9.260 0.154 -8.390 1.000 1 A PHE 98.964 1
ATOM 649 N N . ALA 84 84 ? A -8.148 5.530 -7.434 1.000 1 A ALA 98.947 1
ATOM 650 C CA . ALA 84 84 ? A -9.467 6.054 -7.075 1.000 1 A ALA 98.950 1
ATOM 651 C C . ALA 84 84 ? A -10.490 5.520 -8.060 1.000 1 A ALA 98.954 1
ATOM 652 O O . ALA 84 84 ? A -10.277 5.562 -9.264 1.000 1 A ALA 98.938 1
ATOM 653 C CB . ALA 84 84 ? A -9.476 7.569 -7.047 1.000 1 A ALA 98.915 1
ATOM 654 N N . ILE 85 85 ? A -11.625 5.035 -7.535 1.000 1 A ILE 98.915 1
ATOM 655 C CA . ILE 85 85 ? A -12.605 4.396 -8.394 1.000 1 A ILE 98.887 1
ATOM 656 C C . ILE 85 85 ? A -13.296 5.395 -9.344 1.000 1 A ILE 98.872 1
ATOM 657 O O . ILE 85 85 ? A -14.045 4.973 -10.221 1.000 1 A ILE 98.811 1
ATOM 658 C CB . ILE 85 85 ? A -13.654 3.602 -7.608 1.000 1 A ILE 98.834 1
ATOM 659 C CG1 . ILE 85 85 ? A -14.415 4.461 -6.619 1.000 1 A ILE 98.708 1
ATOM 660 C CG2 . ILE 85 85 ? A -12.946 2.445 -6.890 1.000 1 A ILE 98.659 1
ATOM 661 C CD1 . ILE 85 85 ? A -15.659 5.089 -7.205 1.000 1 A ILE 98.392 1
ATOM 662 N N . ASN 86 86 ? A -13.053 6.702 -9.146 1.000 1 A ASN 98.866 1
ATOM 663 C CA . ASN 86 86 ? A -13.559 7.735 -10.047 1.000 1 A ASN 98.834 1
ATOM 664 C C . ASN 86 86 ? A -12.486 8.350 -10.922 1.000 1 A ASN 98.823 1
ATOM 665 O O . ASN 86 86 ? A -12.683 9.435 -11.454 1.000 1 A ASN 98.737 1
ATOM 666 C CB . ASN 86 86 ? A -14.277 8.832 -9.247 1.000 1 A ASN 98.769 1
ATOM 667 C CG . ASN 86 86 ? A -13.311 9.599 -8.391 1.000 1 A ASN 98.717 1
ATOM 668 O OD1 . ASN 86 86 ? A -12.241 9.081 -8.005 1.000 1 A ASN 98.496 1
ATOM 669 N ND2 . ASN 86 86 ? A -13.643 10.835 -8.057 1.000 1 A ASN 97.918 1
ATOM 670 N N . ASN 87 87 ? A -11.341 7.667 -11.064 1.000 1 A ASN 98.729 1
ATOM 671 C CA . ASN 87 87 ? A -10.206 8.227 -11.821 1.000 1 A ASN 98.696 1
ATOM 672 C C . ASN 87 87 ? A -9.556 7.120 -12.642 1.000 1 A ASN 98.766 1
ATOM 673 O O . ASN 87 87 ? A -8.687 6.396 -12.166 1.000 1 A ASN 98.711 1
ATOM 674 C CB . ASN 87 87 ? A -9.214 8.887 -10.870 1.000 1 A ASN 98.403 1
ATOM 675 C CG . ASN 87 87 ? A -8.136 9.666 -11.570 1.000 1 A ASN 97.279 1
ATOM 676 O OD1 . ASN 87 87 ? A -7.612 9.250 -12.611 1.000 1 A ASN 92.664 1
ATOM 677 N ND2 . ASN 87 87 ? A -7.780 10.809 -11.000 1.000 1 A ASN 90.894 1
ATOM 678 N N . THR 88 88 ? A -9.967 7.002 -13.888 1.000 1 A THR 98.825 1
ATOM 679 C CA . THR 88 88 ? A -9.486 5.920 -14.743 1.000 1 A THR 98.798 1
ATOM 680 C C . THR 88 88 ? A -7.973 5.991 -14.940 1.000 1 A THR 98.828 1
ATOM 681 O O . THR 88 88 ? A -7.290 4.966 -15.006 1.000 1 A THR 98.761 1
ATOM 682 C CB . THR 88 88 ? A -10.199 5.927 -16.080 1.000 1 A THR 98.528 1
ATOM 683 O OG1 . THR 88 88 ? A -11.612 5.679 -15.861 1.000 1 A THR 93.972 1
ATOM 684 C CG2 . THR 88 88 ? A -9.639 4.870 -17.010 1.000 1 A THR 93.251 1
ATOM 685 N N . LYS 89 89 ? A -7.426 7.214 -15.044 1.000 1 A LYS 98.832 1
ATOM 686 C CA . LYS 89 89 ? A -5.984 7.351 -15.235 1.000 1 A LYS 98.806 1
ATOM 687 C C . LYS 89 89 ? A -5.233 6.778 -14.030 1.000 1 A LYS 98.810 1
ATOM 688 O O . LYS 89 89 ? A -4.182 6.157 -14.198 1.000 1 A LYS 98.744 1
ATOM 689 C CB . LYS 89 89 ? A -5.593 8.817 -15.472 1.000 1 A LYS 98.675 1
ATOM 690 C CG . LYS 89 89 ? A -4.104 9.058 -15.683 1.000 1 A LYS 96.597 1
ATOM 691 C CD . LYS 89 89 ? A -3.562 8.254 -16.846 1.000 1 A LYS 90.135 1
ATOM 692 C CE . LYS 89 89 ? A -2.214 8.805 -17.283 1.000 1 A LYS 90.217 1
ATOM 693 N NZ . LYS 89 89 ? A -1.204 8.708 -16.186 1.000 1 A LYS 83.067 1
ATOM 694 N N . SER 90 90 ? A -5.755 7.009 -12.797 1.000 1 A SER 98.849 1
ATOM 695 C CA . SER 90 90 ? A -5.082 6.474 -11.631 1.000 1 A SER 98.822 1
ATOM 696 C C . SER 90 90 ? A -5.054 4.940 -11.664 1.000 1 A SER 98.808 1
ATOM 697 O O . SER 90 90 ? A -4.098 4.328 -11.217 1.000 1 A SER 98.725 1
ATOM 698 C CB . SER 90 90 ? A -5.739 6.973 -10.353 1.000 1 A SER 98.830 1
ATOM 699 O OG . SER 90 90 ? A -7.001 6.378 -10.124 1.000 1 A SER 98.869 1
ATOM 700 N N . PHE 91 91 ? A -6.131 4.323 -12.189 1.000 1 A PHE 98.914 1
ATOM 701 C CA . PHE 91 91 ? A -6.126 2.873 -12.341 1.000 1 A PHE 98.906 1
ATOM 702 C C . PHE 91 91 ? A -5.119 2.422 -13.395 1.000 1 A PHE 98.868 1
ATOM 703 O O . PHE 91 91 ? A -4.413 1.439 -13.198 1.000 1 A PHE 98.795 1
ATOM 704 C CB . PHE 91 91 ? A -7.547 2.432 -12.727 1.000 1 A PHE 98.875 1
ATOM 705 C CG . PHE 91 91 ? A -7.686 0.944 -12.919 1.000 1 A PHE 98.878 1
ATOM 706 C CD1 . PHE 91 91 ? A -7.636 0.096 -11.851 1.000 1 A PHE 98.850 1
ATOM 707 C CD2 . PHE 91 91 ? A -7.861 0.420 -14.194 1.000 1 A PHE 98.810 1
ATOM 708 C CE1 . PHE 91 91 ? A -7.771 -1.263 -11.995 1.000 1 A PHE 98.762 1
ATOM 709 C CE2 . PHE 91 91 ? A -8.004 -0.950 -14.355 1.000 1 A PHE 98.677 1
ATOM 710 C CZ . PHE 91 91 ? A -7.964 -1.780 -13.254 1.000 1 A PHE 98.711 1
ATOM 711 N N . GLU 92 92 ? A -5.021 3.197 -14.486 1.000 1 A GLU 98.743 1
ATOM 712 C CA . GLU 92 92 ? A -4.054 2.863 -15.523 1.000 1 A GLU 98.568 1
ATOM 713 C C . GLU 92 92 ? A -2.629 3.009 -15.005 1.000 1 A GLU 98.459 1
ATOM 714 O O . GLU 92 92 ? A -1.720 2.315 -15.463 1.000 1 A GLU 98.062 1
ATOM 715 C CB . GLU 92 92 ? A -4.279 3.770 -16.748 1.000 1 A GLU 98.365 1
ATOM 716 C CG . GLU 92 92 ? A -5.611 3.472 -17.429 1.000 1 A GLU 97.875 1
ATOM 717 C CD . GLU 92 92 ? A -5.970 4.476 -18.513 1.000 1 A GLU 97.107 1
ATOM 718 O OE1 . GLU 92 92 ? A -5.380 5.580 -18.545 1.000 1 A GLU 94.117 1
ATOM 719 O OE2 . GLU 92 92 ? A -6.900 4.153 -19.304 1.000 1 A GLU 94.243 1
ATOM 720 N N . ASP 93 93 ? A -2.409 3.901 -14.014 1.000 1 A ASP 98.396 1
ATOM 721 C CA . ASP 93 93 ? A -1.079 4.104 -13.428 1.000 1 A ASP 98.223 1
ATOM 722 C C . ASP 93 93 ? A -0.602 2.935 -12.599 1.000 1 A ASP 98.259 1
ATOM 723 O O . ASP 93 93 ? A 0.597 2.823 -12.303 1.000 1 A ASP 97.731 1
ATOM 724 C CB . ASP 93 93 ? A -1.071 5.336 -12.505 1.000 1 A ASP 97.905 1
ATOM 725 C CG . ASP 93 93 ? A -1.126 6.664 -13.240 1.000 1 A ASP 97.409 1
ATOM 726 O OD1 . ASP 93 93 ? A -0.915 6.702 -14.471 1.000 1 A ASP 95.767 1
ATOM 727 O OD2 . ASP 93 93 ? A -1.383 7.659 -12.548 1.000 1 A ASP 95.045 1
ATOM 728 N N . ILE 94 94 ? A -1.504 2.051 -12.180 1.000 1 A ILE 98.569 1
ATOM 729 C CA . ILE 94 94 ? A -1.125 0.962 -11.286 1.000 1 A ILE 98.497 1
ATOM 730 C C . ILE 94 94 ? A -0.006 0.118 -11.874 1.000 1 A ILE 98.093 1
ATOM 731 O O . ILE 94 94 ? A 0.916 -0.305 -11.171 1.000 1 A ILE 97.763 1
ATOM 732 C CB . ILE 94 94 ? A -2.351 0.084 -10.956 1.000 1 A ILE 98.569 1
ATOM 733 C CG1 . ILE 94 94 ? A -3.335 0.856 -10.089 1.000 1 A ILE 98.644 1
ATOM 734 C CG2 . ILE 94 94 ? A -1.923 -1.240 -10.272 1.000 1 A ILE 98.470 1
ATOM 735 C CD1 . ILE 94 94 ? A -2.828 1.209 -8.711 1.000 1 A ILE 98.573 1
ATOM 736 N N . HIS 95 95 ? A -0.068 -0.131 -13.186 1.000 1 A HIS 97.846 1
ATOM 737 C CA . HIS 95 95 ? A 0.959 -0.908 -13.841 1.000 1 A HIS 97.063 1
ATOM 738 C C . HIS 95 95 ? A 2.345 -0.280 -13.668 1.000 1 A HIS 96.951 1
ATOM 739 O O . HIS 95 95 ? A 3.320 -0.957 -13.368 1.000 1 A HIS 96.532 1
ATOM 740 C CB . HIS 95 95 ? A 0.634 -1.055 -15.330 1.000 1 A HIS 95.948 1
ATOM 741 C CG . HIS 95 95 ? A 1.771 -1.614 -16.139 1.000 1 A HIS 82.311 1
ATOM 742 N ND1 . HIS 95 95 ? A 2.023 -2.989 -16.186 1.000 1 A HIS 76.773 1
ATOM 743 C CD2 . HIS 95 95 ? A 2.677 -1.007 -16.931 1.000 1 A HIS 78.376 1
ATOM 744 C CE1 . HIS 95 95 ? A 3.070 -3.192 -16.956 1.000 1 A HIS 75.886 1
ATOM 745 N NE2 . HIS 95 95 ? A 3.478 -1.999 -17.444 1.000 1 A HIS 70.391 1
ATOM 746 N N . HIS 96 96 ? A 2.407 1.051 -13.819 1.000 1 A HIS 96.602 1
ATOM 747 C CA . HIS 96 96 ? A 3.673 1.774 -13.659 1.000 1 A HIS 95.691 1
ATOM 748 C C . HIS 96 96 ? A 4.220 1.598 -12.254 1.000 1 A HIS 95.781 1
ATOM 749 O O . HIS 96 96 ? A 5.411 1.309 -12.076 1.000 1 A HIS 95.092 1
ATOM 750 C CB . HIS 96 96 ? A 3.462 3.271 -13.953 1.000 1 A HIS 94.130 1
ATOM 751 C CG . HIS 96 96 ? A 4.562 4.169 -13.446 1.000 1 A HIS 89.901 1
ATOM 752 N ND1 . HIS 96 96 ? A 5.764 4.305 -14.107 1.000 1 A HIS 85.054 1
ATOM 753 C CD2 . HIS 96 96 ? A 4.604 4.933 -12.348 1.000 1 A HIS 85.744 1
ATOM 754 C CE1 . HIS 96 96 ? A 6.515 5.150 -13.418 1.000 1 A HIS 85.380 1
ATOM 755 N NE2 . HIS 96 96 ? A 5.835 5.556 -12.352 1.000 1 A HIS 82.819 1
ATOM 756 N N . TYR 97 97 ? A 3.357 1.766 -11.249 1.000 1 A TYR 96.278 1
ATOM 757 C CA . TYR 97 97 ? A 3.867 1.671 -9.879 1.000 1 A TYR 95.889 1
ATOM 758 C C . TYR 97 97 ? A 4.307 0.260 -9.559 1.000 1 A TYR 96.055 1
ATOM 759 O O . TYR 97 97 ? A 5.320 0.079 -8.867 1.000 1 A TYR 95.484 1
ATOM 760 C CB . TYR 97 97 ? A 2.800 2.160 -8.908 1.000 1 A TYR 95.568 1
ATOM 761 C CG . TYR 97 97 ? A 2.537 3.641 -9.023 1.000 1 A TYR 94.992 1
ATOM 762 C CD1 . TYR 97 97 ? A 3.526 4.561 -8.709 1.000 1 A TYR 93.035 1
ATOM 763 C CD2 . TYR 97 97 ? A 1.317 4.119 -9.491 1.000 1 A TYR 93.667 1
ATOM 764 C CE1 . TYR 97 97 ? A 3.325 5.915 -8.850 1.000 1 A TYR 91.572 1
ATOM 765 C CE2 . TYR 97 97 ? A 1.089 5.468 -9.621 1.000 1 A TYR 92.809 1
ATOM 766 C CZ . TYR 97 97 ? A 2.099 6.353 -9.302 1.000 1 A TYR 92.456 1
ATOM 767 O OH . TYR 97 97 ? A 1.883 7.711 -9.434 1.000 1 A TYR 91.107 1
ATOM 768 N N . ARG 98 98 ? A 3.574 -0.757 -10.049 1.000 1 A ARG 97.265 1
ATOM 769 C CA . ARG 98 98 ? A 4.020 -2.141 -9.805 1.000 1 A ARG 97.176 1
ATOM 770 C C . ARG 98 98 ? A 5.375 -2.387 -10.458 1.000 1 A ARG 97.047 1
ATOM 771 O O . ARG 98 98 ? A 6.243 -3.045 -9.849 1.000 1 A ARG 96.576 1
ATOM 772 C CB . ARG 98 98 ? A 2.974 -3.117 -10.358 1.000 1 A ARG 97.053 1
ATOM 773 C CG . ARG 98 98 ? A 3.382 -4.576 -10.236 1.000 1 A ARG 95.179 1
ATOM 774 C CD . ARG 98 98 ? A 2.192 -5.481 -10.494 1.000 1 A ARG 92.762 1
ATOM 775 N NE . ARG 98 98 ? A 2.644 -6.857 -10.610 1.000 1 A ARG 90.585 1
ATOM 776 C CZ . ARG 98 98 ? A 2.616 -7.747 -9.637 1.000 1 A ARG 90.070 1
ATOM 777 N NH1 . ARG 98 98 ? A 2.182 -7.410 -8.417 1.000 1 A ARG 83.087 1
ATOM 778 N NH2 . ARG 98 98 ? A 3.017 -8.991 -9.859 1.000 1 A ARG 83.860 1
ATOM 779 N N . GLU 99 99 ? A 5.569 -1.857 -11.680 1.000 1 A GLU 96.738 1
ATOM 780 C CA . GLU 99 99 ? A 6.862 -2.070 -12.343 1.000 1 A GLU 96.069 1
ATOM 781 C C . GLU 99 99 ? A 7.993 -1.396 -11.551 1.000 1 A GLU 94.980 1
ATOM 782 O O . GLU 99 99 ? A 9.054 -2.002 -11.378 1.000 1 A GLU 94.101 1
ATOM 783 C CB . GLU 99 99 ? A 6.824 -1.517 -13.758 1.000 1 A GLU 95.832 1
ATOM 784 C CG . GLU 99 99 ? A 5.960 -2.362 -14.682 1.000 1 A GLU 92.720 1
ATOM 785 C CD . GLU 99 99 ? A 6.471 -3.766 -14.841 1.000 1 A GLU 88.162 1
ATOM 786 O OE1 . GLU 99 99 ? A 7.651 -3.944 -15.195 1.000 1 A GLU 80.271 1
ATOM 787 O OE2 . GLU 99 99 ? A 5.686 -4.715 -14.605 1.000 1 A GLU 79.809 1
ATOM 788 N N . GLN 100 100 ? A 7.752 -0.186 -11.070 1.000 1 A GLN 94.778 1
ATOM 789 C CA . GLN 100 100 ? A 8.792 0.516 -10.290 1.000 1 A GLN 93.619 1
ATOM 790 C C . GLN 100 100 ? A 9.116 -0.226 -9.011 1.000 1 A GLN 93.946 1
ATOM 791 O O . GLN 100 100 ? A 10.277 -0.318 -8.619 1.000 1 A GLN 92.978 1
ATOM 792 C CB . GLN 100 100 ? A 8.366 1.961 -9.991 1.000 1 A GLN 91.848 1
ATOM 793 C CG . GLN 100 100 ? A 8.208 2.824 -11.232 1.000 1 A GLN 86.422 1
ATOM 794 C CD . GLN 100 100 ? A 9.482 2.894 -12.017 1.000 1 A GLN 82.358 1
ATOM 795 O OE1 . GLN 100 100 ? A 10.498 3.390 -11.510 1.000 1 A GLN 77.547 1
ATOM 796 N NE2 . GLN 100 100 ? A 9.462 2.418 -13.236 1.000 1 A GLN 75.498 1
ATOM 797 N N . ILE 101 101 ? A 8.078 -0.723 -8.336 1.000 1 A ILE 95.090 1
ATOM 798 C CA . ILE 101 101 ? A 8.295 -1.451 -7.088 1.000 1 A ILE 95.640 1
ATOM 799 C C . ILE 101 101 ? A 9.129 -2.697 -7.339 1.000 1 A ILE 95.905 1
ATOM 800 O O . ILE 101 101 ? A 10.093 -2.979 -6.625 1.000 1 A ILE 95.783 1
ATOM 801 C CB . ILE 101 101 ? A 6.960 -1.775 -6.416 1.000 1 A ILE 96.031 1
ATOM 802 C CG1 . ILE 101 101 ? A 6.268 -0.487 -5.973 1.000 1 A ILE 96.151 1
ATOM 803 C CG2 . ILE 101 101 ? A 7.180 -2.728 -5.233 1.000 1 A ILE 96.098 1
ATOM 804 C CD1 . ILE 101 101 ? A 4.768 -0.690 -5.693 1.000 1 A ILE 95.694 1
ATOM 805 N N . LYS 102 102 ? A 8.748 -3.482 -8.364 1.000 1 A LYS 96.041 1
ATOM 806 C CA . LYS 102 102 ? A 9.498 -4.689 -8.678 1.000 1 A LYS 95.696 1
ATOM 807 C C . LYS 102 102 ? A 10.936 -4.392 -9.053 1.000 1 A LYS 95.420 1
ATOM 808 O O . LYS 102 102 ? A 11.855 -5.133 -8.702 1.000 1 A LYS 95.180 1
ATOM 809 C CB . LYS 102 102 ? A 8.796 -5.448 -9.805 1.000 1 A LYS 95.636 1
ATOM 810 C CG . LYS 102 102 ? A 7.465 -6.073 -9.398 1.000 1 A LYS 93.277 1
ATOM 811 C CD . LYS 102 102 ? A 6.626 -6.483 -10.599 1.000 1 A LYS 90.937 1
ATOM 812 C CE . LYS 102 102 ? A 7.352 -7.523 -11.417 1.000 1 A LYS 86.752 1
ATOM 813 N NZ . LYS 102 102 ? A 6.584 -7.884 -12.618 1.000 1 A LYS 88.434 1
ATOM 814 N N . ARG 103 103 ? A 11.119 -3.276 -9.768 1.000 1 A ARG 95.436 1
ATOM 815 C CA . ARG 103 103 ? A 12.479 -2.896 -10.166 1.000 1 A ARG 93.829 1
ATOM 816 C C . ARG 103 103 ? A 13.328 -2.542 -8.945 1.000 1 A ARG 93.505 1
ATOM 817 O O . ARG 103 103 ? A 14.480 -2.972 -8.840 1.000 1 A ARG 93.252 1
ATOM 818 C CB . ARG 103 103 ? A 12.470 -1.731 -11.164 1.000 1 A ARG 92.187 1
ATOM 819 C CG . ARG 103 103 ? A 12.058 -2.166 -12.562 1.000 1 A ARG 80.629 1
ATOM 820 C CD . ARG 103 103 ? A 12.034 -1.014 -13.523 1.000 1 A ARG 76.438 1
ATOM 821 N NE . ARG 103 103 ? A 11.476 -1.425 -14.839 1.000 1 A ARG 70.543 1
ATOM 822 C CZ . ARG 103 103 ? A 11.192 -0.584 -15.806 1.000 1 A ARG 66.864 1
ATOM 823 N NH1 . ARG 103 103 ? A 11.407 0.715 -15.665 1.000 1 A ARG 63.414 1
ATOM 824 N NH2 . ARG 103 103 ? A 10.693 -1.030 -16.965 1.000 1 A ARG 60.756 1
ATOM 825 N N . VAL 104 104 ? A 12.775 -1.727 -8.015 1.000 1 A VAL 92.757 1
ATOM 826 C CA . VAL 104 104 ? A 13.612 -1.290 -6.897 1.000 1 A VAL 91.792 1
ATOM 827 C C . VAL 104 104 ? A 13.865 -2.416 -5.919 1.000 1 A VAL 93.040 1
ATOM 828 O O . VAL 104 104 ? A 14.918 -2.450 -5.263 1.000 1 A VAL 92.008 1
ATOM 829 C CB . VAL 104 104 ? A 13.031 -0.068 -6.168 1.000 1 A VAL 89.018 1
ATOM 830 C CG1 . VAL 104 104 ? A 12.900 1.105 -7.133 1.000 1 A VAL 85.611 1
ATOM 831 C CG2 . VAL 104 104 ? A 11.720 -0.408 -5.494 1.000 1 A VAL 83.386 1
ATOM 832 N N . LYS 105 105 ? A 12.914 -3.346 -5.812 1.000 1 A LYS 93.207 1
ATOM 833 C CA . LYS 105 105 ? A 13.077 -4.524 -4.966 1.000 1 A LYS 93.810 1
ATOM 834 C C . LYS 105 105 ? A 13.891 -5.626 -5.644 1.000 1 A LYS 93.493 1
ATOM 835 O O . LYS 105 105 ? A 14.257 -6.603 -4.978 1.000 1 A LYS 92.351 1
ATOM 836 C CB . LYS 105 105 ? A 11.742 -5.077 -4.509 1.000 1 A LYS 93.962 1
ATOM 837 C CG . LYS 105 105 ? A 10.905 -4.081 -3.705 1.000 1 A LYS 93.761 1
ATOM 838 C CD . LYS 105 105 ? A 11.553 -3.644 -2.401 1.000 1 A LYS 92.692 1
ATOM 839 C CE . LYS 105 105 ? A 11.588 -4.767 -1.379 1.000 1 A LYS 92.024 1
ATOM 840 N NZ . LYS 105 105 ? A 12.167 -4.293 -0.084 1.000 1 A LYS 92.447 1
ATOM 841 N N . ASP 106 106 ? A 14.109 -5.478 -6.933 1.000 1 A ASP 94.930 1
ATOM 842 C CA . ASP 106 106 ? A 14.788 -6.506 -7.725 1.000 1 A ASP 94.184 1
ATOM 843 C C . ASP 106 106 ? A 14.145 -7.868 -7.505 1.000 1 A ASP 94.416 1
ATOM 844 O O . ASP 106 106 ? A 14.823 -8.861 -7.283 1.000 1 A ASP 92.998 1
ATOM 845 C CB . ASP 106 106 ? A 16.294 -6.546 -7.425 1.000 1 A ASP 93.233 1
ATOM 846 C CG . ASP 106 106 ? A 17.091 -7.375 -8.434 1.000 1 A ASP 90.023 1
ATOM 847 O OD1 . ASP 106 106 ? A 16.568 -7.588 -9.552 1.000 1 A ASP 87.136 1
ATOM 848 O OD2 . ASP 106 106 ? A 18.200 -7.817 -8.081 1.000 1 A ASP 86.109 1
ATOM 849 N N . SER 107 107 ? A 12.808 -7.859 -7.556 1.000 1 A SER 94.541 1
ATOM 850 C CA . SER 107 107 ? A 12.063 -9.087 -7.258 1.000 1 A SER 93.619 1
ATOM 851 C C . SER 107 107 ? A 10.699 -9.043 -7.969 1.000 1 A SER 94.841 1
ATOM 852 O O . SER 107 107 ? A 10.103 -7.970 -8.093 1.000 1 A SER 95.290 1
ATOM 853 C CB . SER 107 107 ? A 11.861 -9.218 -5.751 1.000 1 A SER 92.222 1
ATOM 854 O OG . SER 107 107 ? A 10.919 -10.235 -5.476 1.000 1 A SER 88.905 1
ATOM 855 N N . GLU 108 108 ? A 10.219 -10.194 -8.391 1.000 1 A GLU 94.329 1
ATOM 856 C CA . GLU 108 108 ? A 8.879 -10.340 -8.922 1.000 1 A GLU 93.942 1
ATOM 857 C C . GLU 108 108 ? A 7.896 -10.767 -7.845 1.000 1 A GLU 94.190 1
ATOM 858 O O . GLU 108 108 ? A 6.708 -10.955 -8.137 1.000 1 A GLU 91.621 1
ATOM 859 C CB . GLU 108 108 ? A 8.859 -11.356 -10.066 1.000 1 A GLU 91.822 1
ATOM 860 C CG . GLU 108 108 ? A 9.468 -10.841 -11.343 1.000 1 A GLU 87.723 1
ATOM 861 C CD . GLU 108 108 ? A 9.242 -11.770 -12.511 1.000 1 A GLU 84.964 1
ATOM 862 O OE1 . GLU 108 108 ? A 9.793 -12.896 -12.480 1.000 1 A GLU 77.250 1
ATOM 863 O OE2 . GLU 108 108 ? A 8.513 -11.399 -13.456 1.000 1 A GLU 76.045 1
ATOM 864 N N . ASP 109 109 ? A 8.348 -10.929 -6.616 1.000 1 A ASP 94.034 1
ATOM 865 C CA . ASP 109 109 ? A 7.550 -11.439 -5.510 1.000 1 A ASP 94.640 1
ATOM 866 C C . ASP 109 109 ? A 7.628 -10.458 -4.357 1.000 1 A ASP 95.448 1
ATOM 867 O O . ASP 109 109 ? A 8.306 -10.703 -3.353 1.000 1 A ASP 94.171 1
ATOM 868 C CB . ASP 109 109 ? A 8.054 -12.822 -5.090 1.000 1 A ASP 92.970 1
ATOM 869 C CG . ASP 109 109 ? A 7.135 -13.484 -4.082 1.000 1 A ASP 91.292 1
ATOM 870 O OD1 . ASP 109 109 ? A 5.943 -13.198 -4.093 1.000 1 A ASP 88.652 1
ATOM 871 O OD2 . ASP 109 109 ? A 7.651 -14.317 -3.277 1.000 1 A ASP 87.196 1
ATOM 872 N N . VAL 110 110 ? A 6.925 -9.335 -4.520 1.000 1 A VAL 97.386 1
ATOM 873 C CA . VAL 110 110 ? A 6.893 -8.271 -3.520 1.000 1 A VAL 97.823 1
ATOM 874 C C . VAL 110 110 ? A 5.479 -8.203 -2.957 1.000 1 A VAL 98.178 1
ATOM 875 O O . VAL 110 110 ? A 4.530 -8.130 -3.718 1.000 1 A VAL 98.091 1
ATOM 876 C CB . VAL 110 110 ? A 7.265 -6.916 -4.139 1.000 1 A VAL 97.288 1
ATOM 877 C CG1 . VAL 110 110 ? A 8.673 -6.993 -4.764 1.000 1 A VAL 96.569 1
ATOM 878 C CG2 . VAL 110 110 ? A 7.213 -5.812 -3.081 1.000 1 A VAL 97.021 1
ATOM 879 N N . PRO 111 111 ? A 5.305 -8.231 -1.624 1.000 1 A PRO 98.476 1
ATOM 880 C CA . PRO 111 111 ? A 3.959 -8.130 -1.074 1.000 1 A PRO 98.601 1
ATOM 881 C C . PRO 111 111 ? A 3.290 -6.830 -1.513 1.000 1 A PRO 98.681 1
ATOM 882 O O . PRO 111 111 ? A 3.847 -5.740 -1.303 1.000 1 A PRO 98.660 1
ATOM 883 C CB . PRO 111 111 ? A 4.179 -8.174 0.419 1.000 1 A PRO 98.542 1
ATOM 884 C CG . PRO 111 111 ? A 5.481 -8.905 0.563 1.000 1 A PRO 98.346 1
ATOM 885 C CD . PRO 111 111 ? A 6.307 -8.453 -0.588 1.000 1 A PRO 98.394 1
ATOM 886 N N . MET 112 112 ? A 2.101 -6.937 -2.072 1.000 1 A MET 98.625 1
ATOM 887 C CA . MET 112 112 ? A 1.338 -5.784 -2.541 1.000 1 A MET 98.660 1
ATOM 888 C C . MET 112 112 ? A -0.144 -6.070 -2.365 1.000 1 A MET 98.783 1
ATOM 889 O O . MET 112 112 ? A -0.579 -7.227 -2.375 1.000 1 A MET 98.640 1
ATOM 890 C CB . MET 112 112 ? A 1.574 -5.509 -4.027 1.000 1 A MET 98.134 1
ATOM 891 C CG . MET 112 112 ? A 2.994 -5.105 -4.373 1.000 1 A MET 92.410 1
ATOM 892 S SD . MET 112 112 ? A 3.055 -4.527 -6.085 1.000 1 A MET 92.783 1
ATOM 893 C CE . MET 112 112 ? A 4.634 -5.164 -6.585 1.000 1 A MET 83.179 1
ATOM 894 N N . VAL 113 113 ? A -0.906 -4.991 -2.190 1.000 1 A VAL 98.920 1
ATOM 895 C CA . VAL 113 113 ? A -2.381 -5.038 -2.184 1.000 1 A VAL 98.955 1
ATOM 896 C C . VAL 113 113 ? A -2.872 -3.926 -3.090 1.000 1 A VAL 98.965 1
ATOM 897 O O . VAL 113 113 ? A -2.380 -2.796 -3.013 1.000 1 A VAL 98.952 1
ATOM 898 C CB . VAL 113 113 ? A -2.946 -4.826 -0.764 1.000 1 A VAL 98.953 1
ATOM 899 C CG1 . VAL 113 113 ? A -2.515 -6.008 0.135 1.000 1 A VAL 98.915 1
ATOM 900 C CG2 . VAL 113 113 ? A -4.471 -4.706 -0.800 1.000 1 A VAL 98.918 1
ATOM 901 N N . LEU 114 114 ? A -3.834 -4.272 -3.967 1.000 1 A LEU 98.966 1
ATOM 902 C CA . LEU 114 114 ? A -4.472 -3.274 -4.812 1.000 1 A LEU 98.978 1
ATOM 903 C C . LEU 114 114 ? A -5.649 -2.680 -4.050 1.000 1 A LEU 98.983 1
ATOM 904 O O . LEU 114 114 ? A -6.504 -3.410 -3.528 1.000 1 A LEU 98.975 1
ATOM 905 C CB . LEU 114 114 ? A -4.968 -3.935 -6.103 1.000 1 A LEU 98.966 1
ATOM 906 C CG . LEU 114 114 ? A -5.645 -3.021 -7.099 1.000 1 A LEU 98.913 1
ATOM 907 C CD1 . LEU 114 114 ? A -4.673 -1.966 -7.626 1.000 1 A LEU 98.875 1
ATOM 908 C CD2 . LEU 114 114 ? A -6.204 -3.840 -8.269 1.000 1 A LEU 98.865 1
ATOM 909 N N . VAL 115 115 ? A -5.685 -1.358 -3.960 1.000 1 A VAL 98.978 1
ATOM 910 C CA . VAL 115 115 ? A -6.697 -0.648 -3.192 1.000 1 A VAL 98.986 1
ATOM 911 C C . VAL 115 115 ? A -7.451 0.302 -4.116 1.000 1 A VAL 98.988 1
ATOM 912 O O . VAL 115 115 ? A -6.853 1.157 -4.756 1.000 1 A VAL 98.984 1
ATOM 913 C CB . VAL 115 115 ? A -6.074 0.144 -2.040 1.000 1 A VAL 98.980 1
ATOM 914 C CG1 . VAL 115 115 ? A -5.391 -0.817 -1.072 1.000 1 A VAL 98.971 1
ATOM 915 C CG2 . VAL 115 115 ? A -7.137 0.986 -1.321 1.000 1 A VAL 98.971 1
ATOM 916 N N . GLY 116 116 ? A -8.765 0.136 -4.163 1.000 1 A GLY 98.980 1
ATOM 917 C CA . GLY 116 116 ? A -9.627 1.013 -4.940 1.000 1 A GLY 98.976 1
ATOM 918 C C . GLY 116 116 ? A -10.359 1.943 -3.977 1.000 1 A GLY 98.975 1
ATOM 919 O O . GLY 116 116 ? A -11.354 1.556 -3.357 1.000 1 A GLY 98.954 1
ATOM 920 N N . ASN 117 117 ? A -9.883 3.169 -3.861 1.000 1 A ASN 98.962 1
ATOM 921 C CA . ASN 117 117 ? A -10.345 4.113 -2.875 1.000 1 A ASN 98.961 1
ATOM 922 C C . ASN 117 117 ? A -11.442 5.005 -3.415 1.000 1 A ASN 98.946 1
ATOM 923 O O . ASN 117 117 ? A -11.669 5.079 -4.620 1.000 1 A ASN 98.908 1
ATOM 924 C CB . ASN 117 117 ? A -9.157 4.948 -2.378 1.000 1 A ASN 98.953 1
ATOM 925 C CG . ASN 117 117 ? A -9.493 5.751 -1.138 1.000 1 A ASN 98.939 1
ATOM 926 O OD1 . ASN 117 117 ? A -10.088 5.199 -0.214 1.000 1 A ASN 98.689 1
ATOM 927 N ND2 . ASN 117 117 ? A -9.135 7.014 -1.121 1.000 1 A ASN 98.709 1
ATOM 928 N N . LYS 118 118 ? A -12.137 5.674 -2.495 1.000 1 A LYS 98.901 1
ATOM 929 C CA . LYS 118 118 ? A -13.229 6.594 -2.788 1.000 1 A LYS 98.859 1
ATOM 930 C C . LYS 118 118 ? A -14.501 5.849 -3.167 1.000 1 A LYS 98.865 1
ATOM 931 O O . LYS 118 118 ? A -15.299 6.296 -3.966 1.000 1 A LYS 98.835 1
ATOM 932 C CB . LYS 118 118 ? A -12.850 7.670 -3.814 1.000 1 A LYS 98.805 1
ATOM 933 C CG . LYS 118 118 ? A -11.549 8.415 -3.541 1.000 1 A LYS 98.657 1
ATOM 934 C CD . LYS 118 118 ? A -11.463 9.717 -4.307 1.000 1 A LYS 98.410 1
ATOM 935 C CE . LYS 118 118 ? A -10.093 10.349 -4.091 1.000 1 A LYS 98.361 1
ATOM 936 N NZ . LYS 118 118 ? A -9.989 11.668 -4.772 1.000 1 A LYS 98.327 1
ATOM 937 N N . SER 119 119 ? A -14.722 4.680 -2.535 1.000 1 A SER 98.830 1
ATOM 938 C CA . SER 119 119 ? A -15.886 3.858 -2.821 1.000 1 A SER 98.760 1
ATOM 939 C C . SER 119 119 ? A -17.190 4.525 -2.433 1.000 1 A SER 98.740 1
ATOM 940 O O . SER 119 119 ? A -18.268 4.084 -2.852 1.000 1 A SER 98.460 1
ATOM 941 C CB . SER 119 119 ? A -15.786 2.504 -2.135 1.000 1 A SER 98.532 1
ATOM 942 O OG . SER 119 119 ? A -15.914 2.652 -0.742 1.000 1 A SER 94.132 1
ATOM 943 N N . ASP 120 120 ? A -17.120 5.570 -1.606 1.000 1 A ASP 98.847 1
ATOM 944 C CA . ASP 120 120 ? A -18.334 6.300 -1.233 1.000 1 A ASP 98.816 1
ATOM 945 C C . ASP 120 120 ? A -18.908 7.127 -2.373 1.000 1 A ASP 98.772 1
ATOM 946 O O . ASP 120 120 ? A -20.071 7.501 -2.332 1.000 1 A ASP 98.594 1
ATOM 947 C CB . ASP 120 120 ? A -18.018 7.232 -0.057 1.000 1 A ASP 98.824 1
ATOM 948 C CG . ASP 120 120 ? A -16.900 8.194 -0.379 1.000 1 A ASP 98.850 1
ATOM 949 O OD1 . ASP 120 120 ? A -15.731 7.731 -0.450 1.000 1 A ASP 98.635 1
ATOM 950 O OD2 . ASP 120 120 ? A -17.152 9.409 -0.571 1.000 1 A ASP 98.537 1
ATOM 951 N N . LEU 121 121 ? A -18.079 7.435 -3.399 1.000 1 A LEU 98.639 1
ATOM 952 C CA . LEU 121 121 ? A -18.539 8.358 -4.440 1.000 1 A LEU 98.477 1
ATOM 953 C C . LEU 121 121 ? A -19.460 7.651 -5.452 1.000 1 A LEU 98.369 1
ATOM 954 O O . LEU 121 121 ? A -19.254 6.489 -5.798 1.000 1 A LEU 98.186 1
ATOM 955 C CB . LEU 121 121 ? A -17.365 8.963 -5.185 1.000 1 A LEU 98.282 1
ATOM 956 C CG . LEU 121 121 ? A -16.495 9.933 -4.366 1.000 1 A LEU 97.948 1
ATOM 957 C CD1 . LEU 121 121 ? A -17.327 11.114 -3.849 1.000 1 A LEU 97.272 1
ATOM 958 C CD2 . LEU 121 121 ? A -15.346 10.408 -5.245 1.000 1 A LEU 97.449 1
ATOM 959 N N . PRO 122 122 ? A -20.477 8.365 -5.962 1.000 1 A PRO 98.025 1
ATOM 960 C CA . PRO 122 122 ? A -21.370 7.784 -6.970 1.000 1 A PRO 97.392 1
ATOM 961 C C . PRO 122 122 ? A -20.809 7.833 -8.381 1.000 1 A PRO 96.964 1
ATOM 962 O O . PRO 122 122 ? A -21.374 7.235 -9.299 1.000 1 A PRO 94.276 1
ATOM 963 C CB . PRO 122 122 ? A -22.611 8.676 -6.863 1.000 1 A PRO 96.185 1
ATOM 964 C CG . PRO 122 122 ? A -22.040 9.999 -6.537 1.000 1 A PRO 94.811 1
ATOM 965 C CD . PRO 122 122 ? A -20.892 9.725 -5.596 1.000 1 A PRO 97.071 1
ATOM 966 N N . SER 123 123 ? A -19.693 8.561 -8.577 1.000 1 A SER 95.392 1
ATOM 967 C CA . SER 123 123 ? A -19.138 8.816 -9.904 1.000 1 A SER 94.253 1
ATOM 968 C C . SER 123 123 ? A -18.065 7.787 -10.288 1.000 1 A SER 95.017 1
ATOM 969 O O . SER 123 123 ? A -16.946 8.154 -10.671 1.000 1 A SER 92.779 1
ATOM 970 C CB . SER 123 123 ? A -18.583 10.229 -9.976 1.000 1 A SER 90.356 1
ATOM 971 O OG . SER 123 123 ? A -17.653 10.464 -8.919 1.000 1 A SER 79.369 1
ATOM 972 N N . ARG 124 124 ? A -18.400 6.514 -10.193 1.000 1 A ARG 97.503 1
ATOM 973 C CA . ARG 124 124 ? A -17.470 5.450 -10.493 1.000 1 A ARG 97.757 1
ATOM 974 C C . ARG 124 124 ? A -17.149 5.388 -11.973 1.000 1 A ARG 98.070 1
ATOM 975 O O . ARG 124 124 ? A -18.029 5.459 -12.811 1.000 1 A ARG 97.268 1
ATOM 976 C CB . ARG 124 124 ? A -18.063 4.109 -10.040 1.000 1 A ARG 97.086 1
ATOM 977 C CG . ARG 124 124 ? A -17.268 2.880 -10.435 1.000 1 A ARG 96.542 1
ATOM 978 C CD . ARG 124 124 ? A -17.949 1.612 -9.948 1.000 1 A ARG 96.229 1
ATOM 979 N NE . ARG 124 124 ? A -17.906 1.461 -8.503 1.000 1 A ARG 96.078 1
ATOM 980 C CZ . ARG 124 124 ? A -16.926 0.913 -7.841 1.000 1 A ARG 96.868 1
ATOM 981 N NH1 . ARG 124 124 ? A -15.855 0.448 -8.488 1.000 1 A ARG 91.295 1
ATOM 982 N NH2 . ARG 124 124 ? A -16.988 0.817 -6.522 1.000 1 A ARG 90.816 1
ATOM 983 N N . THR 125 125 ? A -15.851 5.259 -12.310 1.000 1 A THR 98.710 1
ATOM 984 C CA . THR 125 125 ? A -15.437 4.995 -13.692 1.000 1 A THR 98.712 1
ATOM 985 C C . THR 125 125 ? A -14.663 3.708 -13.837 1.000 1 A THR 98.750 1
ATOM 986 O O . THR 125 125 ? A -14.398 3.276 -14.952 1.000 1 A THR 98.499 1
ATOM 987 C CB . THR 125 125 ? A -14.567 6.143 -14.220 1.000 1 A THR 98.620 1
ATOM 988 O OG1 . THR 125 125 ? A -13.389 6.227 -13.434 1.000 1 A THR 98.366 1
ATOM 989 C CG2 . THR 125 125 ? A -15.343 7.473 -14.187 1.000 1 A THR 98.234 1
ATOM 990 N N . VAL 126 126 ? A -14.271 3.075 -12.707 1.000 1 A VAL 98.699 1
ATOM 991 C CA . VAL 126 126 ? A -13.525 1.827 -12.722 1.000 1 A VAL 98.633 1
ATOM 992 C C . VAL 126 126 ? A -14.377 0.783 -12.030 1.000 1 A VAL 98.483 1
ATOM 993 O O . VAL 126 126 ? A -14.654 0.894 -10.842 1.000 1 A VAL 98.334 1
ATOM 994 C CB . VAL 126 126 ? A -12.170 1.960 -12.029 1.000 1 A VAL 98.608 1
ATOM 995 C CG1 . VAL 126 126 ? A -11.353 3.077 -12.688 1.000 1 A VAL 98.506 1
ATOM 996 C CG2 . VAL 126 126 ? A -11.410 0.646 -12.050 1.000 1 A VAL 98.481 1
ATOM 997 N N . ASP 127 127 ? A -14.832 -0.212 -12.764 1.000 1 A ASP 98.271 1
ATOM 998 C CA . ASP 127 127 ? A -15.708 -1.233 -12.220 1.000 1 A ASP 97.918 1
ATOM 999 C C . ASP 127 127 ? A -14.952 -2.159 -11.294 1.000 1 A ASP 98.171 1
ATOM 1000 O O . ASP 127 127 ? A -13.780 -2.448 -11.507 1.000 1 A ASP 98.178 1
ATOM 1001 C CB . ASP 127 127 ? A -16.326 -2.051 -13.336 1.000 1 A ASP 96.774 1
ATOM 1002 C CG . ASP 127 127 ? A -17.296 -1.261 -14.195 1.000 1 A ASP 87.762 1
ATOM 1003 O OD1 . ASP 127 127 ? A -18.007 -0.370 -13.658 1.000 1 A ASP 84.001 1
ATOM 1004 O OD2 . ASP 127 127 ? A -17.387 -1.557 -15.412 1.000 1 A ASP 82.139 1
ATOM 1005 N N . THR 128 128 ? A -15.625 -2.643 -10.259 1.000 1 A THR 97.682 1
ATOM 1006 C CA . THR 128 128 ? A -15.033 -3.620 -9.371 1.000 1 A THR 97.792 1
ATOM 1007 C C . THR 128 128 ? A -14.486 -4.820 -10.148 1.000 1 A THR 98.211 1
ATOM 1008 O O . THR 128 128 ? A -13.401 -5.299 -9.874 1.000 1 A THR 98.195 1
ATOM 1009 C CB . THR 128 128 ? A -16.050 -4.070 -8.326 1.000 1 A THR 97.238 1
ATOM 1010 O OG1 . THR 128 128 ? A -16.369 -2.970 -7.474 1.000 1 A THR 96.399 1
ATOM 1011 C CG2 . THR 128 128 ? A -15.487 -5.214 -7.498 1.000 1 A THR 96.290 1
ATOM 1012 N N . LYS 129 129 ? A -15.273 -5.282 -11.142 1.000 1 A LYS 98.300 1
ATOM 1013 C CA . LYS 129 129 ? A -14.799 -6.429 -11.927 1.000 1 A LYS 98.285 1
ATOM 1014 C C . LYS 129 129 ? A -13.482 -6.144 -12.622 1.000 1 A LYS 98.441 1
ATOM 1015 O O . LYS 129 129 ? A -12.585 -6.998 -12.666 1.000 1 A LYS 98.534 1
ATOM 1016 C CB . LYS 129 129 ? A -15.862 -6.830 -12.950 1.000 1 A LYS 97.914 1
ATOM 1017 C CG . LYS 129 129 ? A -15.481 -8.079 -13.746 1.000 1 A LYS 88.564 1
ATOM 1018 C CD . LYS 129 129 ? A -16.557 -8.422 -14.768 1.000 1 A LYS 79.538 1
ATOM 1019 C CE . LYS 129 129 ? A -16.238 -9.786 -15.380 1.000 1 A LYS 77.122 1
ATOM 1020 N NZ . LYS 129 129 ? A -14.870 -9.762 -15.988 1.000 1 A LYS 66.882 1
ATOM 1021 N N . GLN 130 130 ? A -13.341 -4.930 -13.192 1.000 1 A GLN 98.352 1
ATOM 1022 C CA . GLN 130 130 ? A -12.089 -4.554 -13.863 1.000 1 A GLN 98.283 1
ATOM 1023 C C . GLN 130 130 ? A -10.916 -4.602 -12.902 1.000 1 A GLN 98.547 1
ATOM 1024 O O . GLN 130 130 ? A -9.850 -5.099 -13.243 1.000 1 A GLN 98.523 1
ATOM 1025 C CB . GLN 130 130 ? A -12.269 -3.153 -14.464 1.000 1 A GLN 97.702 1
ATOM 1026 C CG . GLN 130 130 ? A -11.076 -2.684 -15.273 1.000 1 A GLN 88.561 1
ATOM 1027 C CD . GLN 130 130 ? A -11.327 -1.300 -15.878 1.000 1 A GLN 82.621 1
ATOM 1028 O OE1 . GLN 130 130 ? A -12.276 -0.607 -15.514 1.000 1 A GLN 83.044 1
ATOM 1029 N NE2 . GLN 130 130 ? A -10.471 -0.890 -16.812 1.000 1 A GLN 78.441 1
ATOM 1030 N N . ALA 131 131 ? A -11.099 -4.065 -11.675 1.000 1 A ALA 98.747 1
ATOM 1031 C CA . ALA 131 131 ? A -10.033 -4.062 -10.700 1.000 1 A ALA 98.816 1
ATOM 1032 C C . ALA 131 131 ? A -9.732 -5.464 -10.180 1.000 1 A ALA 98.866 1
ATOM 1033 O O . ALA 131 131 ? A -8.569 -5.820 -9.978 1.000 1 A ALA 98.852 1
ATOM 1034 C CB . ALA 131 131 ? A -10.384 -3.120 -9.560 1.000 1 A ALA 98.761 1
ATOM 1035 N N . GLN 132 132 ? A -10.784 -6.266 -9.991 1.000 1 A GLN 98.830 1
ATOM 1036 C CA . GLN 132 132 ? A -10.578 -7.646 -9.585 1.000 1 A GLN 98.821 1
ATOM 1037 C C . GLN 132 132 ? A -9.751 -8.393 -10.634 1.000 1 A GLN 98.823 1
ATOM 1038 O O . GLN 132 132 ? A -8.878 -9.178 -10.276 1.000 1 A GLN 98.784 1
ATOM 1039 C CB . GLN 132 132 ? A -11.916 -8.354 -9.393 1.000 1 A GLN 98.703 1
ATOM 1040 C CG . GLN 132 132 ? A -12.695 -7.895 -8.176 1.000 1 A GLN 97.652 1
ATOM 1041 C CD . GLN 132 132 ? A -14.093 -8.472 -8.125 1.000 1 A GLN 97.322 1
ATOM 1042 O OE1 . GLN 132 132 ? A -14.652 -8.884 -9.157 1.000 1 A GLN 96.096 1
ATOM 1043 N NE2 . GLN 132 132 ? A -14.654 -8.523 -6.934 1.000 1 A GLN 94.273 1
ATOM 1044 N N . ASP 133 133 ? A -10.043 -8.156 -11.916 1.000 1 A ASP 98.822 1
ATOM 1045 C CA . ASP 133 133 ? A -9.313 -8.832 -12.968 1.000 1 A ASP 98.765 1
ATOM 1046 C C . ASP 133 133 ? A -7.841 -8.444 -12.956 1.000 1 A ASP 98.763 1
ATOM 1047 O O . ASP 133 133 ? A -6.969 -9.297 -13.143 1.000 1 A ASP 98.654 1
ATOM 1048 C CB . ASP 133 133 ? A -9.913 -8.546 -14.333 1.000 1 A ASP 98.614 1
ATOM 1049 C CG . ASP 133 133 ? A -11.288 -9.171 -14.522 1.000 1 A ASP 97.907 1
ATOM 1050 O OD1 . ASP 133 133 ? A -11.666 -10.059 -13.733 1.000 1 A ASP 96.506 1
ATOM 1051 O OD2 . ASP 133 133 ? A -11.997 -8.773 -15.482 1.000 1 A ASP 96.067 1
ATOM 1052 N N . LEU 134 134 ? A -7.539 -7.163 -12.697 1.000 1 A LEU 98.774 1
ATOM 1053 C CA . LEU 134 134 ? A -6.143 -6.724 -12.629 1.000 1 A LEU 98.759 1
ATOM 1054 C C . LEU 134 134 ? A -5.436 -7.387 -11.463 1.000 1 A LEU 98.786 1
ATOM 1055 O O . LEU 134 134 ? A -4.324 -7.941 -11.610 1.000 1 A LEU 98.725 1
ATOM 1056 C CB . LEU 134 134 ? A -6.059 -5.205 -12.500 1.000 1 A LEU 98.699 1
ATOM 1057 C CG . LEU 134 134 ? A -4.631 -4.669 -12.423 1.000 1 A LEU 98.426 1
ATOM 1058 C CD1 . LEU 134 134 ? A -3.881 -4.984 -13.711 1.000 1 A LEU 97.970 1
ATOM 1059 C CD2 . LEU 134 134 ? A -4.666 -3.159 -12.149 1.000 1 A LEU 98.038 1
ATOM 1060 N N . ALA 135 135 ? A -6.054 -7.356 -10.279 1.000 1 A ALA 98.822 1
ATOM 1061 C CA . ALA 135 135 ? A -5.421 -7.971 -9.132 1.000 1 A ALA 98.808 1
ATOM 1062 C C . ALA 135 135 ? A -5.196 -9.464 -9.327 1.000 1 A ALA 98.747 1
ATOM 1063 O O . ALA 135 135 ? A -4.156 -9.999 -8.939 1.000 1 A ALA 98.658 1
ATOM 1064 C CB . ALA 135 135 ? A -6.241 -7.685 -7.882 1.000 1 A ALA 98.799 1
ATOM 1065 N N . ARG 136 136 ? A -6.169 -10.142 -9.964 1.000 1 A ARG 98.683 1
ATOM 1066 C CA . ARG 136 136 ? A -6.060 -11.562 -10.214 1.000 1 A ARG 98.481 1
ATOM 1067 C C . ARG 136 136 ? A -4.873 -11.813 -11.149 1.000 1 A ARG 98.308 1
ATOM 1068 O O . ARG 136 136 ? A -4.069 -12.746 -10.925 1.000 1 A ARG 97.838 1
ATOM 1069 C CB . ARG 136 136 ? A -7.340 -12.134 -10.820 1.000 1 A ARG 98.318 1
ATOM 1070 C CG . ARG 136 136 ? A -7.261 -13.620 -11.126 1.000 1 A ARG 92.577 1
ATOM 1071 C CD . ARG 136 136 ? A -8.523 -14.164 -11.689 1.000 1 A ARG 88.393 1
ATOM 1072 N NE . ARG 136 136 ? A -9.747 -13.746 -10.986 1.000 1 A ARG 80.326 1
ATOM 1073 C CZ . ARG 136 136 ? A -10.576 -12.777 -11.334 1.000 1 A ARG 72.941 1
ATOM 1074 N NH1 . ARG 136 136 ? A -11.648 -12.511 -10.589 1.000 1 A ARG 69.878 1
ATOM 1075 N NH2 . ARG 136 136 ? A -10.348 -12.054 -12.440 1.000 1 A ARG 64.438 1
ATOM 1076 N N . SER 137 137 ? A -4.680 -10.952 -12.164 1.000 1 A SER 98.447 1
ATOM 1077 C CA . SER 137 137 ? A -3.540 -11.131 -13.059 1.000 1 A SER 98.020 1
ATOM 1078 C C . SER 137 137 ? A -2.233 -10.989 -12.314 1.000 1 A SER 97.848 1
ATOM 1079 O O . SER 137 137 ? A -1.237 -11.611 -12.661 1.000 1 A SER 97.089 1
ATOM 1080 C CB . SER 137 137 ? A -3.618 -10.129 -14.217 1.000 1 A SER 97.367 1
ATOM 1081 O OG . SER 137 137 ? A -3.257 -8.815 -13.794 1.000 1 A SER 95.812 1
ATOM 1082 N N . TYR 138 138 ? A -2.211 -10.150 -11.251 1.000 1 A TYR 97.704 1
ATOM 1083 C CA . TYR 138 138 ? A -1.008 -9.934 -10.452 1.000 1 A TYR 97.463 1
ATOM 1084 C C . TYR 138 138 ? A -0.841 -10.963 -9.327 1.000 1 A TYR 97.242 1
ATOM 1085 O O . TYR 138 138 ? A 0.218 -11.055 -8.726 1.000 1 A TYR 96.801 1
ATOM 1086 C CB . TYR 138 138 ? A -1.046 -8.545 -9.818 1.000 1 A TYR 97.266 1
ATOM 1087 C CG . TYR 138 138 ? A -0.962 -7.392 -10.758 1.000 1 A TYR 97.499 1
ATOM 1088 C CD1 . TYR 138 138 ? A -0.432 -7.514 -12.030 1.000 1 A TYR 97.000 1
ATOM 1089 C CD2 . TYR 138 138 ? A -1.407 -6.143 -10.366 1.000 1 A TYR 97.052 1
ATOM 1090 C CE1 . TYR 138 138 ? A -0.350 -6.433 -12.891 1.000 1 A TYR 96.650 1
ATOM 1091 C CE2 . TYR 138 138 ? A -1.335 -5.039 -11.210 1.000 1 A TYR 96.346 1
ATOM 1092 C CZ . TYR 138 138 ? A -0.792 -5.200 -12.459 1.000 1 A TYR 96.811 1
ATOM 1093 O OH . TYR 138 138 ? A -0.730 -4.103 -13.316 1.000 1 A TYR 95.621 1
ATOM 1094 N N . GLY 139 139 ? A -1.914 -11.681 -9.005 1.000 1 A GLY 97.760 1
ATOM 1095 C CA . GLY 139 139 ? A -1.870 -12.599 -7.872 1.000 1 A GLY 97.521 1
ATOM 1096 C C . GLY 139 139 ? A -1.823 -11.908 -6.527 1.000 1 A GLY 97.872 1
ATOM 1097 O O . GLY 139 139 ? A -1.152 -12.393 -5.615 1.000 1 A GLY 97.212 1
ATOM 1098 N N . ILE 140 140 ? A -2.544 -10.780 -6.386 1.000 1 A ILE 98.323 1
ATOM 1099 C CA . ILE 140 140 ? A -2.529 -10.027 -5.155 1.000 1 A ILE 98.487 1
ATOM 1100 C C . ILE 140 140 ? A -3.967 -9.722 -4.750 1.000 1 A ILE 98.725 1
ATOM 1101 O O . ILE 140 140 ? A -4.871 -9.750 -5.560 1.000 1 A ILE 98.777 1
ATOM 1102 C CB . ILE 140 140 ? A -1.735 -8.702 -5.286 1.000 1 A ILE 98.349 1
ATOM 1103 C CG1 . ILE 140 140 ? A -2.427 -7.716 -6.249 1.000 1 A ILE 98.224 1
ATOM 1104 C CG2 . ILE 140 140 ? A -0.326 -9.000 -5.756 1.000 1 A ILE 98.314 1
ATOM 1105 C CD1 . ILE 140 140 ? A -1.677 -6.412 -6.401 1.000 1 A ILE 97.876 1
ATOM 1106 N N . PRO 141 141 ? A -4.173 -9.393 -3.482 1.000 1 A PRO 98.861 1
ATOM 1107 C CA . PRO 141 141 ? A -5.544 -9.031 -3.060 1.000 1 A PRO 98.892 1
ATOM 1108 C C . PRO 141 141 ? A -5.981 -7.691 -3.589 1.000 1 A PRO 98.928 1
ATOM 1109 O O . PRO 141 141 ? A -5.174 -6.822 -3.895 1.000 1 A PRO 98.920 1
ATOM 1110 C CB . PRO 141 141 ? A -5.438 -8.995 -1.523 1.000 1 A PRO 98.854 1
ATOM 1111 C CG . PRO 141 141 ? A -4.191 -9.745 -1.200 1.000 1 A PRO 98.734 1
ATOM 1112 C CD . PRO 141 141 ? A -3.274 -9.503 -2.352 1.000 1 A PRO 98.815 1
ATOM 1113 N N . PHE 142 142 ? A -7.298 -7.526 -3.647 1.000 1 A PHE 98.957 1
ATOM 1114 C CA . PHE 142 142 ? A -7.929 -6.250 -4.007 1.000 1 A PHE 98.965 1
ATOM 1115 C C . PHE 142 142 ? A -8.947 -5.902 -2.918 1.000 1 A PHE 98.956 1
ATOM 1116 O O . PHE 142 142 ? A -9.735 -6.735 -2.518 1.000 1 A PHE 98.904 1
ATOM 1117 C CB . PHE 142 142 ? A -8.631 -6.355 -5.351 1.000 1 A PHE 98.945 1
ATOM 1118 C CG . PHE 142 142 ? A -9.541 -5.194 -5.646 1.000 1 A PHE 98.942 1
ATOM 1119 C CD1 . PHE 142 142 ? A -9.023 -3.912 -5.769 1.000 1 A PHE 98.928 1
ATOM 1120 C CD2 . PHE 142 142 ? A -10.902 -5.362 -5.816 1.000 1 A PHE 98.908 1
ATOM 1121 C CE1 . PHE 142 142 ? A -9.851 -2.849 -6.039 1.000 1 A PHE 98.876 1
ATOM 1122 C CE2 . PHE 142 142 ? A -11.726 -4.294 -6.094 1.000 1 A PHE 98.818 1
ATOM 1123 C CZ . PHE 142 142 ? A -11.209 -3.035 -6.188 1.000 1 A PHE 98.832 1
ATOM 1124 N N . ILE 143 143 ? A -8.867 -4.663 -2.431 1.000 1 A ILE 98.960 1
ATOM 1125 C CA . ILE 143 143 ? A -9.735 -4.176 -1.360 1.000 1 A ILE 98.956 1
ATOM 1126 C C . ILE 143 143 ? A -10.293 -2.827 -1.792 1.000 1 A ILE 98.963 1
ATOM 1127 O O . ILE 143 143 ? A -9.533 -1.952 -2.209 1.000 1 A ILE 98.951 1
ATOM 1128 C CB . ILE 143 143 ? A -8.980 -4.012 -0.043 1.000 1 A ILE 98.910 1
ATOM 1129 C CG1 . ILE 143 143 ? A -8.317 -5.328 0.362 1.000 1 A ILE 98.428 1
ATOM 1130 C CG2 . ILE 143 143 ? A -9.918 -3.523 1.038 1.000 1 A ILE 98.660 1
ATOM 1131 C CD1 . ILE 143 143 ? A -9.290 -6.437 0.720 1.000 1 A ILE 90.403 1
ATOM 1132 N N . GLU 144 144 ? A -11.624 -2.671 -1.705 1.000 1 A GLU 98.913 1
ATOM 1133 C CA . GLU 144 144 ? A -12.209 -1.364 -1.921 1.000 1 A GLU 98.883 1
ATOM 1134 C C . GLU 144 144 ? A -12.277 -0.642 -0.594 1.000 1 A GLU 98.913 1
ATOM 1135 O O . GLU 144 144 ? A -12.585 -1.245 0.439 1.000 1 A GLU 98.784 1
ATOM 1136 C CB . GLU 144 144 ? A -13.601 -1.463 -2.533 1.000 1 A GLU 98.505 1
ATOM 1137 C CG . GLU 144 144 ? A -13.567 -1.828 -4.016 1.000 1 A GLU 95.069 1
ATOM 1138 C CD . GLU 144 144 ? A -14.887 -1.564 -4.731 1.000 1 A GLU 93.022 1
ATOM 1139 O OE1 . GLU 144 144 ? A -15.949 -1.534 -4.072 1.000 1 A GLU 87.134 1
ATOM 1140 O OE2 . GLU 144 144 ? A -14.847 -1.368 -5.967 1.000 1 A GLU 84.235 1
ATOM 1141 N N . THR 145 145 ? A -11.980 0.644 -0.605 1.000 1 A THR 98.980 1
ATOM 1142 C CA . THR 145 145 ? A -11.943 1.461 0.592 1.000 1 A THR 98.985 1
ATOM 1143 C C . THR 145 145 ? A -12.634 2.781 0.370 1.000 1 A THR 98.982 1
ATOM 1144 O O . THR 145 145 ? A -12.763 3.269 -0.766 1.000 1 A THR 98.971 1
ATOM 1145 C CB . THR 145 145 ? A -10.507 1.754 1.044 1.000 1 A THR 98.988 1
ATOM 1146 O OG1 . THR 145 145 ? A -9.847 2.572 0.081 1.000 1 A THR 98.972 1
ATOM 1147 C CG2 . THR 145 145 ? A -9.733 0.475 1.237 1.000 1 A THR 98.981 1
ATOM 1148 N N . SER 146 146 ? A -13.024 3.393 1.476 1.000 1 A SER 98.935 1
ATOM 1149 C CA . SER 146 146 ? A -13.330 4.820 1.516 1.000 1 A SER 98.926 1
ATOM 1150 C C . SER 146 146 ? A -12.613 5.425 2.686 1.000 1 A SER 98.911 1
ATOM 1151 O O . SER 146 146 ? A -12.915 5.111 3.846 1.000 1 A SER 98.873 1
ATOM 1152 C CB . SER 146 146 ? A -14.830 5.085 1.665 1.000 1 A SER 98.901 1
ATOM 1153 O OG . SER 146 146 ? A -15.055 6.465 1.886 1.000 1 A SER 98.858 1
ATOM 1154 N N . ALA 147 147 ? A -11.635 6.307 2.419 1.000 1 A ALA 98.713 1
ATOM 1155 C CA . ALA 147 147 ? A -11.017 7.070 3.498 1.000 1 A ALA 98.579 1
ATOM 1156 C C . ALA 147 147 ? A -12.015 7.990 4.159 1.000 1 A ALA 98.565 1
ATOM 1157 O O . ALA 147 147 ? A -11.813 8.395 5.310 1.000 1 A ALA 98.420 1
ATOM 1158 C CB . ALA 147 147 ? A -9.804 7.840 2.992 1.000 1 A ALA 98.329 1
ATOM 1159 N N . LYS 148 148 ? A -13.099 8.351 3.441 1.000 1 A LYS 98.516 1
ATOM 1160 C CA . LYS 148 148 ? A -14.098 9.262 4.009 1.000 1 A LYS 98.514 1
ATOM 1161 C C . LYS 148 148 ? A -14.920 8.532 5.074 1.000 1 A LYS 98.560 1
ATOM 1162 O O . LYS 148 148 ? A -15.080 9.050 6.192 1.000 1 A LYS 98.402 1
ATOM 1163 C CB . LYS 148 148 ? A -14.997 9.800 2.918 1.000 1 A LYS 98.296 1
ATOM 1164 C CG . LYS 148 148 ? A -16.051 10.770 3.440 1.000 1 A LYS 97.893 1
ATOM 1165 C CD . LYS 148 148 ? A -16.822 11.378 2.254 1.000 1 A LYS 97.092 1
ATOM 1166 C CE . LYS 148 148 ? A -17.866 12.353 2.744 1.000 1 A LYS 95.348 1
ATOM 1167 N NZ . LYS 148 148 ? A -18.659 12.877 1.614 1.000 1 A LYS 91.830 1
ATOM 1168 N N . THR 149 149 ? A -15.443 7.338 4.764 1.000 1 A THR 98.690 1
ATOM 1169 C CA . THR 149 149 ? A -16.295 6.592 5.716 1.000 1 A THR 98.675 1
ATOM 1170 C C . THR 149 149 ? A -15.506 5.581 6.556 1.000 1 A THR 98.690 1
ATOM 1171 O O . THR 149 149 ? A -16.050 4.988 7.471 1.000 1 A THR 98.613 1
ATOM 1172 C CB . THR 149 149 ? A -17.396 5.853 4.981 1.000 1 A THR 98.618 1
ATOM 1173 O OG1 . THR 149 149 ? A -16.829 4.737 4.265 1.000 1 A THR 98.512 1
ATOM 1174 C CG2 . THR 149 149 ? A -18.075 6.789 3.991 1.000 1 A THR 98.303 1
ATOM 1175 N N . ARG 150 150 ? A -14.229 5.384 6.228 1.000 1 A ARG 98.558 1
ATOM 1176 C CA . ARG 150 150 ? A -13.326 4.413 6.832 1.000 1 A ARG 98.527 1
ATOM 1177 C C . ARG 150 150 ? A -13.650 2.958 6.440 1.000 1 A ARG 98.619 1
ATOM 1178 O O . ARG 150 150 ? A -13.022 2.024 6.961 1.000 1 A ARG 98.547 1
ATOM 1179 C CB . ARG 150 150 ? A -13.257 4.566 8.375 1.000 1 A ARG 98.159 1
ATOM 1180 C CG . ARG 150 150 ? A -11.933 4.127 8.939 1.000 1 A ARG 97.428 1
ATOM 1181 C CD . ARG 150 150 ? A -11.753 4.543 10.391 1.000 1 A ARG 96.981 1
ATOM 1182 N NE . ARG 150 150 ? A -10.367 4.292 10.780 1.000 1 A ARG 96.645 1
ATOM 1183 C CZ . ARG 150 150 ? A -9.854 3.109 11.077 1.000 1 A ARG 96.404 1
ATOM 1184 N NH1 . ARG 150 150 ? A -10.635 2.038 11.046 1.000 1 A ARG 93.373 1
ATOM 1185 N NH2 . ARG 150 150 ? A -8.582 3.009 11.433 1.000 1 A ARG 93.602 1
ATOM 1186 N N . GLN 151 151 ? A -14.600 2.773 5.496 1.000 1 A GLN 98.757 1
ATOM 1187 C CA . GLN 151 151 ? A -14.871 1.450 4.980 1.000 1 A GLN 98.749 1
ATOM 1188 C C . GLN 151 151 ? A -13.594 0.821 4.406 1.000 1 A GLN 98.850 1
ATOM 1189 O O . GLN 151 151 ? A -12.937 1.421 3.545 1.000 1 A GLN 98.800 1
ATOM 1190 C CB . GLN 151 151 ? A -15.959 1.503 3.901 1.000 1 A GLN 98.432 1
ATOM 1191 C CG . GLN 151 151 ? A -16.277 0.177 3.270 1.000 1 A GLN 94.133 1
ATOM 1192 C CD . GLN 151 151 ? A -17.108 0.317 2.015 1.000 1 A GLN 83.547 1
ATOM 1193 O OE1 . GLN 151 151 ? A -17.657 1.395 1.742 1.000 1 A GLN 73.760 1
ATOM 1194 N NE2 . GLN 151 151 ? A -17.185 -0.758 1.244 1.000 1 A GLN 74.925 1
ATOM 1195 N N . GLY 152 152 ? A -13.242 -0.344 4.885 1.000 1 A GLY 98.934 1
ATOM 1196 C CA . GLY 152 152 ? A -12.152 -1.108 4.289 1.000 1 A GLY 98.935 1
ATOM 1197 C C . GLY 152 152 ? A -10.745 -0.645 4.629 1.000 1 A GLY 98.952 1
ATOM 1198 O O . GLY 152 152 ? A -9.796 -1.247 4.130 1.000 1 A GLY 98.929 1
ATOM 1199 N N . VAL 153 153 ? A -10.585 0.379 5.451 1.000 1 A VAL 98.916 1
ATOM 1200 C CA . VAL 153 153 ? A -9.257 0.927 5.681 1.000 1 A VAL 98.913 1
ATOM 1201 C C . VAL 153 153 ? A -8.395 -0.048 6.463 1.000 1 A VAL 98.912 1
ATOM 1202 O O . VAL 153 153 ? A -7.272 -0.403 6.046 1.000 1 A VAL 98.903 1
ATOM 1203 C CB . VAL 153 153 ? A -9.337 2.305 6.388 1.000 1 A VAL 98.855 1
ATOM 1204 C CG1 . VAL 153 153 ? A -10.077 3.301 5.495 1.000 1 A VAL 98.811 1
ATOM 1205 C CG2 . VAL 153 153 ? A -7.933 2.823 6.726 1.000 1 A VAL 98.761 1
ATOM 1206 N N . ASP 154 154 ? A -8.906 -0.524 7.596 1.000 1 A ASP 98.829 1
ATOM 1207 C CA . ASP 154 154 ? A -8.132 -1.509 8.348 1.000 1 A ASP 98.714 1
ATOM 1208 C C . ASP 154 154 ? A -7.912 -2.753 7.518 1.000 1 A ASP 98.743 1
ATOM 1209 O O . ASP 154 154 ? A -6.846 -3.356 7.565 1.000 1 A ASP 98.676 1
ATOM 1210 C CB . ASP 154 154 ? A -8.838 -1.865 9.666 1.000 1 A ASP 98.319 1
ATOM 1211 C CG . ASP 154 154 ? A -8.808 -0.738 10.680 1.000 1 A ASP 97.811 1
ATOM 1212 O OD1 . ASP 154 154 ? A -7.970 0.175 10.555 1.000 1 A ASP 96.942 1
ATOM 1213 O OD2 . ASP 154 154 ? A -9.636 -0.800 11.615 1.000 1 A ASP 96.024 1
ATOM 1214 N N . ASP 155 155 ? A -8.931 -3.157 6.757 1.000 1 A ASP 98.803 1
ATOM 1215 C CA . ASP 155 155 ? A -8.813 -4.359 5.915 1.000 1 A ASP 98.818 1
ATOM 1216 C C . ASP 155 155 ? A -7.656 -4.200 4.931 1.000 1 A ASP 98.870 1
ATOM 1217 O O . ASP 155 155 ? A -6.898 -5.152 4.695 1.000 1 A ASP 98.849 1
ATOM 1218 C CB . ASP 155 155 ? A -10.130 -4.609 5.207 1.000 1 A ASP 98.655 1
ATOM 1219 C CG . ASP 155 155 ? A -10.197 -5.963 4.540 1.000 1 A ASP 95.212 1
ATOM 1220 O OD1 . ASP 155 155 ? A -9.364 -6.841 4.859 1.000 1 A ASP 94.525 1
ATOM 1221 O OD2 . ASP 155 155 ? A -11.097 -6.163 3.700 1.000 1 A ASP 93.682 1
ATOM 1222 N N . ALA 156 156 ? A -7.517 -3.017 4.341 1.000 1 A ALA 98.897 1
ATOM 1223 C CA . ALA 156 156 ? A -6.435 -2.830 3.356 1.000 1 A ALA 98.912 1
ATOM 1224 C C . ALA 156 156 ? A -5.061 -2.980 3.992 1.000 1 A ALA 98.912 1
ATOM 1225 O O . ALA 156 156 ? A -4.207 -3.712 3.506 1.000 1 A ALA 98.897 1
ATOM 1226 C CB . ALA 156 156 ? A -6.573 -1.464 2.690 1.000 1 A ALA 98.906 1
ATOM 1227 N N . PHE 157 157 ? A -4.831 -2.258 5.100 1.000 1 A PHE 98.891 1
ATOM 1228 C CA . PHE 157 157 ? A -3.530 -2.311 5.745 1.000 1 A PHE 98.861 1
ATOM 1229 C C . PHE 157 157 ? A -3.285 -3.667 6.384 1.000 1 A PHE 98.832 1
ATOM 1230 O O . PHE 157 157 ? A -2.166 -4.202 6.308 1.000 1 A PHE 98.797 1
ATOM 1231 C CB . PHE 157 157 ? A -3.380 -1.196 6.757 1.000 1 A PHE 98.827 1
ATOM 1232 C CG . PHE 157 157 ? A -3.167 0.157 6.141 1.000 1 A PHE 98.843 1
ATOM 1233 C CD1 . PHE 157 157 ? A -1.882 0.587 5.799 1.000 1 A PHE 98.809 1
ATOM 1234 C CD2 . PHE 157 157 ? A -4.240 0.992 5.880 1.000 1 A PHE 98.791 1
ATOM 1235 C CE1 . PHE 157 157 ? A -1.682 1.830 5.233 1.000 1 A PHE 98.722 1
ATOM 1236 C CE2 . PHE 157 157 ? A -4.039 2.228 5.289 1.000 1 A PHE 98.704 1
ATOM 1237 C CZ . PHE 157 157 ? A -2.757 2.652 4.975 1.000 1 A PHE 98.727 1
ATOM 1238 N N . TYR 158 158 ? A -4.295 -4.250 7.014 1.000 1 A TYR 98.787 1
ATOM 1239 C CA . TYR 158 158 ? A -4.112 -5.527 7.680 1.000 1 A TYR 98.715 1
ATOM 1240 C C . TYR 158 158 ? A -3.870 -6.649 6.670 1.000 1 A TYR 98.731 1
ATOM 1241 O O . TYR 158 158 ? A -3.077 -7.569 6.931 1.000 1 A TYR 98.661 1
ATOM 1242 C CB . TYR 158 158 ? A -5.299 -5.866 8.586 1.000 1 A TYR 98.512 1
ATOM 1243 C CG . TYR 158 158 ? A -5.449 -5.024 9.830 1.000 1 A TYR 98.230 1
ATOM 1244 C CD1 . TYR 158 158 ? A -4.658 -3.899 10.067 1.000 1 A TYR 97.706 1
ATOM 1245 C CD2 . TYR 158 158 ? A -6.406 -5.355 10.769 1.000 1 A TYR 97.679 1
ATOM 1246 C CE1 . TYR 158 158 ? A -4.818 -3.128 11.214 1.000 1 A TYR 97.051 1
ATOM 1247 C CE2 . TYR 158 158 ? A -6.586 -4.592 11.919 1.000 1 A TYR 96.639 1
ATOM 1248 C CZ . TYR 158 158 ? A -5.785 -3.483 12.132 1.000 1 A TYR 96.966 1
ATOM 1249 O OH . TYR 158 158 ? A -5.958 -2.742 13.289 1.000 1 A TYR 95.977 1
ATOM 1250 N N . THR 159 159 ? A -4.547 -6.572 5.510 1.000 1 A THR 98.787 1
ATOM 1251 C CA . THR 159 159 ? A -4.320 -7.564 4.476 1.000 1 A THR 98.797 1
ATOM 1252 C C . THR 159 159 ? A -2.884 -7.484 3.976 1.000 1 A THR 98.794 1
ATOM 1253 O O . THR 159 159 ? A -2.242 -8.491 3.713 1.000 1 A THR 98.766 1
ATOM 1254 C CB . THR 159 159 ? A -5.311 -7.393 3.321 1.000 1 A THR 98.814 1
ATOM 1255 O OG1 . THR 159 159 ? A -6.632 -7.641 3.826 1.000 1 A THR 98.742 1
ATOM 1256 C CG2 . THR 159 159 ? A -5.017 -8.366 2.193 1.000 1 A THR 98.730 1
ATOM 1257 N N . LEU 160 160 ? A -2.347 -6.253 3.863 1.000 1 A LEU 98.843 1
ATOM 1258 C CA . LEU 160 160 ? A -0.949 -6.119 3.448 1.000 1 A LEU 98.847 1
ATOM 1259 C C . LEU 160 160 ? A -0.015 -6.755 4.461 1.000 1 A LEU 98.823 1
ATOM 1260 O O . LEU 160 160 ? A 0.951 -7.436 4.087 1.000 1 A LEU 98.810 1
ATOM 1261 C CB . LEU 160 160 ? A -0.602 -4.638 3.233 1.000 1 A LEU 98.842 1
ATOM 1262 C CG . LEU 160 160 ? A 0.827 -4.389 2.780 1.000 1 A LEU 98.833 1
ATOM 1263 C CD1 . LEU 160 160 ? A 1.162 -5.148 1.482 1.000 1 A LEU 98.822 1
ATOM 1264 C CD2 . LEU 160 160 ? A 1.066 -2.893 2.566 1.000 1 A LEU 98.819 1
ATOM 1265 N N . VAL 161 161 ? A -0.295 -6.536 5.731 1.000 1 A VAL 98.723 1
ATOM 1266 C CA . VAL 161 161 ? A 0.503 -7.189 6.773 1.000 1 A VAL 98.608 1
ATOM 1267 C C . VAL 161 161 ? A 0.441 -8.703 6.618 1.000 1 A VAL 98.570 1
ATOM 1268 O O . VAL 161 161 ? A 1.482 -9.388 6.711 1.000 1 A VAL 98.506 1
ATOM 1269 C CB . VAL 161 161 ? A 0.051 -6.759 8.162 1.000 1 A VAL 98.414 1
ATOM 1270 C CG1 . VAL 161 161 ? A 0.416 -5.284 8.393 1.000 1 A VAL 98.437 1
ATOM 1271 C CG2 . VAL 161 161 ? A 0.659 -7.644 9.248 1.000 1 A VAL 98.178 1
ATOM 1272 N N . ARG 162 162 ? A -0.769 -9.230 6.356 1.000 1 A ARG 98.475 1
ATOM 1273 C CA . ARG 162 162 ? A -0.880 -10.661 6.170 1.000 1 A ARG 98.327 1
ATOM 1274 C C . ARG 162 162 ? A -0.081 -11.138 4.972 1.000 1 A ARG 98.281 1
ATOM 1275 O O . ARG 162 162 ? A 0.548 -12.182 5.000 1.000 1 A ARG 98.196 1
ATOM 1276 C CB . ARG 162 162 ? A -2.349 -11.043 6.067 1.000 1 A ARG 98.323 1
ATOM 1277 C CG . ARG 162 162 ? A -3.106 -10.762 7.355 1.000 1 A ARG 97.797 1
ATOM 1278 C CD . ARG 162 162 ? A -4.574 -11.168 7.304 1.000 1 A ARG 97.559 1
ATOM 1279 N NE . ARG 162 162 ? A -5.195 -10.796 8.562 1.000 1 A ARG 97.356 1
ATOM 1280 C CZ . ARG 162 162 ? A -6.147 -9.874 8.695 1.000 1 A ARG 96.961 1
ATOM 1281 N NH1 . ARG 162 162 ? A -6.596 -9.203 7.635 1.000 1 A ARG 95.270 1
ATOM 1282 N NH2 . ARG 162 162 ? A -6.629 -9.572 9.900 1.000 1 A ARG 95.678 1
ATOM 1283 N N . GLU 163 163 ? A -0.064 -10.328 3.885 1.000 1 A GLU 98.432 1
ATOM 1284 C CA . GLU 163 163 ? A 0.735 -10.684 2.715 1.000 1 A GLU 98.417 1
ATOM 1285 C C . GLU 163 163 ? A 2.222 -10.688 3.044 1.000 1 A GLU 98.397 1
ATOM 1286 O O . GLU 163 163 ? A 2.986 -11.537 2.557 1.000 1 A GLU 98.227 1
ATOM 1287 C CB . GLU 163 163 ? A 0.447 -9.732 1.555 1.000 1 A GLU 98.454 1
ATOM 1288 C CG . GLU 163 163 ? A -0.938 -9.926 0.984 1.000 1 A GLU 98.362 1
ATOM 1289 C CD . GLU 163 163 ? A -1.101 -11.286 0.360 1.000 1 A GLU 98.071 1
ATOM 1290 O OE1 . GLU 163 163 ? A -0.393 -11.586 -0.631 1.000 1 A GLU 96.497 1
ATOM 1291 O OE2 . GLU 163 163 ? A -1.905 -12.081 0.854 1.000 1 A GLU 96.244 1
ATOM 1292 N N . ILE 164 164 ? A 2.667 -9.700 3.860 1.000 1 A ILE 98.531 1
ATOM 1293 C CA . ILE 164 164 ? A 4.074 -9.666 4.257 1.000 1 A ILE 98.478 1
ATOM 1294 C C . ILE 164 164 ? A 4.426 -10.894 5.082 1.000 1 A ILE 98.267 1
ATOM 1295 O O . ILE 164 164 ? A 5.471 -11.519 4.894 1.000 1 A ILE 98.162 1
ATOM 1296 C CB . ILE 164 164 ? A 4.408 -8.372 5.014 1.000 1 A ILE 98.541 1
ATOM 1297 C CG1 . ILE 164 164 ? A 4.220 -7.177 4.107 1.000 1 A ILE 98.651 1
ATOM 1298 C CG2 . ILE 164 164 ? A 5.805 -8.438 5.612 1.000 1 A ILE 98.482 1
ATOM 1299 C CD1 . ILE 164 164 ? A 4.230 -5.846 4.814 1.000 1 A ILE 98.528 1
ATOM 1300 N N . ARG 165 165 ? A 3.505 -11.269 6.009 1.000 1 A ARG 98.288 1
ATOM 1301 C CA . ARG 165 165 ? A 3.742 -12.476 6.797 1.000 1 A ARG 97.843 1
ATOM 1302 C C . ARG 165 165 ? A 3.926 -13.703 5.913 1.000 1 A ARG 97.673 1
ATOM 1303 O O . ARG 165 165 ? A 4.802 -14.532 6.146 1.000 1 A ARG 97.417 1
ATOM 1304 C CB . ARG 165 165 ? A 2.575 -12.709 7.771 1.000 1 A ARG 97.470 1
ATOM 1305 C CG . ARG 165 165 ? A 2.477 -11.699 8.892 1.000 1 A ARG 96.346 1
ATOM 1306 C CD . ARG 165 165 ? A 1.277 -12.015 9.750 1.000 1 A ARG 94.979 1
ATOM 1307 N NE . ARG 165 165 ? A 1.098 -11.029 10.816 1.000 1 A ARG 94.338 1
ATOM 1308 C CZ . ARG 165 165 ? A -0.040 -10.848 11.466 1.000 1 A ARG 93.611 1
ATOM 1309 N NH1 . ARG 165 165 ? A -1.126 -11.543 11.162 1.000 1 A ARG 91.088 1
ATOM 1310 N NH2 . ARG 165 165 ? A -0.109 -9.941 12.446 1.000 1 A ARG 91.287 1
ATOM 1311 N N . LYS 166 166 ? A 3.053 -13.809 4.853 1.000 1 A LYS 97.625 1
ATOM 1312 C CA . LYS 166 166 ? A 3.151 -14.947 3.957 1.000 1 A LYS 97.187 1
ATOM 1313 C C . LYS 166 166 ? A 4.526 -14.954 3.250 1.000 1 A LYS 97.272 1
ATOM 1314 O O . LYS 166 166 ? A 5.147 -16.002 3.073 1.000 1 A LYS 96.708 1
ATOM 1315 C CB . LYS 166 166 ? A 2.048 -14.923 2.912 1.000 1 A LYS 96.669 1
ATOM 1316 C CG . LYS 166 166 ? A 0.657 -15.161 3.466 1.000 1 A LYS 94.393 1
ATOM 1317 C CD . LYS 166 166 ? A -0.354 -15.119 2.322 1.000 1 A LYS 88.908 1
ATOM 1318 C CE . LYS 166 166 ? A -1.758 -15.194 2.824 1.000 1 A LYS 81.715 1
ATOM 1319 N NZ . LYS 166 166 ? A -2.731 -15.174 1.714 1.000 1 A LYS 74.804 1
ATOM 1320 N N . HIS 167 167 ? A 4.983 -13.746 2.834 1.000 1 A HIS 97.732 1
ATOM 1321 C CA . HIS 167 167 ? A 6.275 -13.667 2.164 1.000 1 A HIS 97.407 1
ATOM 1322 C C . HIS 167 167 ? A 7.408 -14.061 3.103 1.000 1 A HIS 97.216 1
ATOM 1323 O O . HIS 167 167 ? A 8.342 -14.788 2.694 1.000 1 A HIS 96.444 1
ATOM 1324 C CB . HIS 167 167 ? A 6.490 -12.230 1.663 1.000 1 A HIS 97.213 1
ATOM 1325 C CG . HIS 167 167 ? A 7.825 -12.030 0.998 1.000 1 A HIS 96.918 1
ATOM 1326 N ND1 . HIS 167 167 ? A 8.046 -12.374 -0.332 1.000 1 A HIS 87.414 1
ATOM 1327 C CD2 . HIS 167 167 ? A 8.983 -11.516 1.434 1.000 1 A HIS 89.242 1
ATOM 1328 C CE1 . HIS 167 167 ? A 9.290 -12.062 -0.637 1.000 1 A HIS 89.530 1
ATOM 1329 N NE2 . HIS 167 167 ? A 9.868 -11.560 0.406 1.000 1 A HIS 91.272 1
ATOM 1330 N N . LYS 168 168 ? A 7.334 -13.587 4.349 1.000 1 A LYS 96.580 1
ATOM 1331 C CA . LYS 168 168 ? A 8.409 -13.847 5.303 1.000 1 A LYS 95.753 1
ATOM 1332 C C . LYS 168 168 ? A 8.514 -15.340 5.635 1.000 1 A LYS 95.895 1
ATOM 1333 O O . LYS 168 168 ? A 9.601 -15.802 5.977 1.000 1 A LYS 94.844 1
ATOM 1334 C CB . LYS 168 168 ? A 8.199 -13.038 6.574 1.000 1 A LYS 93.935 1
ATOM 1335 C CG . LYS 168 168 ? A 8.380 -11.535 6.397 1.000 1 A LYS 92.762 1
ATOM 1336 C CD . LYS 168 168 ? A 7.906 -10.760 7.594 1.000 1 A LYS 90.095 1
ATOM 1337 C CE . LYS 168 168 ? A 8.793 -11.006 8.814 1.000 1 A LYS 83.613 1
ATOM 1338 N NZ . LYS 168 168 ? A 8.447 -10.059 9.918 1.000 1 A LYS 86.269 1
ATOM 1339 N N . GLU 169 169 ? A 7.383 -16.046 5.558 1.000 1 A GLU 97.039 1
ATOM 1340 C CA . GLU 169 169 ? A 7.402 -17.436 5.998 1.000 1 A GLU 96.562 1
ATOM 1341 C C . GLU 169 169 ? A 8.015 -18.382 4.952 1.000 1 A GLU 96.315 1
ATOM 1342 O O . GLU 169 169 ? A 8.228 -19.561 5.238 1.000 1 A GLU 94.750 1
ATOM 1343 C CB . GLU 169 169 ? A 5.969 -17.894 6.349 1.000 1 A GLU 95.072 1
ATOM 1344 C CG . GLU 169 169 ? A 5.086 -18.193 5.168 1.000 1 A GLU 90.775 1
ATOM 1345 C CD . GLU 169 169 ? A 3.712 -18.689 5.596 1.000 1 A GLU 89.205 1
ATOM 1346 O OE1 . GLU 169 169 ? A 3.458 -18.716 6.825 1.000 1 A GLU 84.499 1
ATOM 1347 O OE2 . GLU 169 169 ? A 2.923 -19.032 4.703 1.000 1 A GLU 83.641 1
ATOM 1348 N N . LYS 170 170 ? A 8.312 -17.824 3.758 1.000 1 A LYS 95.662 1
ATOM 1349 C CA . LYS 170 170 ? A 8.905 -18.663 2.705 1.000 1 A LYS 94.806 1
ATOM 1350 C C . LYS 170 170 ? A 10.359 -19.008 3.009 1.000 1 A LYS 91.741 1
ATOM 1351 O O . LYS 170 170 ? A 10.899 -19.936 2.412 1.000 1 A LYS 85.568 1
ATOM 1352 C CB . LYS 170 170 ? A 8.787 -17.966 1.367 1.000 1 A LYS 91.508 1
ATOM 1353 C CG . LYS 170 170 ? A 7.357 -17.795 0.928 1.000 1 A LYS 91.884 1
ATOM 1354 C CD . LYS 170 170 ? A 7.281 -16.991 -0.360 1.000 1 A LYS 89.699 1
ATOM 1355 C CE . LYS 170 170 ? A 5.847 -16.882 -0.846 1.000 1 A LYS 85.512 1
ATOM 1356 N NZ . LYS 170 170 ? A 5.764 -16.035 -2.044 1.000 1 A LYS 81.014 1
HETATM 1357 C C1_1 . LIG2 . 1 ? B 0.242 14.663 -5.790 1.000 2 B LIG2 90.697 1
HETATM 1358 C C2_1 . LIG2 . 1 ? B 1.593 14.082 -5.720 1.000 2 B LIG2 91.526 1
HETATM 1359 C C3_1 . LIG2 . 1 ? B 1.545 12.590 -5.383 1.000 2 B LIG2 94.820 1
HETATM 1360 N N1_1 . LIG2 . 1 ? B 2.333 11.812 -6.038 1.000 2 B LIG2 94.519 1
HETATM 1361 C C4_1 . LIG2 . 1 ? B 2.534 10.348 -6.022 1.000 2 B LIG2 93.725 1
HETATM 1362 C C5_1 . LIG2 . 1 ? B 3.464 10.486 -7.248 1.000 2 B LIG2 92.580 1
HETATM 1363 C C6_1 . LIG2 . 1 ? B 3.400 11.993 -7.076 1.000 2 B LIG2 92.894 1
HETATM 1364 N N2_1 . LIG2 . 1 ? B 4.713 9.821 -7.097 1.000 2 B LIG2 90.824 1
HETATM 1365 C C7_1 . LIG2 . 1 ? B 5.798 10.518 -6.413 1.000 2 B LIG2 87.257 1
HETATM 1366 C C8_1 . LIG2 . 1 ? B 6.993 9.695 -6.250 1.000 2 B LIG2 82.795 1
HETATM 1367 N N3_1 . LIG2 . 1 ? B 7.352 8.977 -7.453 1.000 2 B LIG2 86.454 1
HETATM 1368 C C9_1 . LIG2 . 1 ? B 6.297 8.568 -8.367 1.000 2 B LIG2 82.280 1
HETATM 1369 C C10_1 . LIG2 . 1 ? B 5.214 9.573 -8.466 1.000 2 B LIG2 86.587 1
HETATM 1370 C C11_1 . LIG2 . 1 ? B 8.636 8.605 -7.755 1.000 2 B LIG2 84.665 1
HETATM 1371 C C12_1 . LIG2 . 1 ? B 9.719 8.755 -6.707 1.000 2 B LIG2 84.459 1
HETATM 1372 N N4_1 . LIG2 . 1 ? B 10.672 7.730 -6.902 1.000 2 B LIG2 85.540 1
HETATM 1373 C C13_1 . LIG2 . 1 ? B 10.339 6.410 -6.813 1.000 2 B LIG2 87.236 1
HETATM 1374 C C14_1 . LIG2 . 1 ? B 11.277 5.400 -7.041 1.000 2 B LIG2 84.840 1
HETATM 1375 O O1_1 . LIG2 . 1 ? B 12.543 5.669 -7.397 1.000 2 B LIG2 83.985 1
HETATM 1376 C C15_1 . LIG2 . 1 ? B 10.955 4.105 -6.911 1.000 2 B LIG2 88.693 1
HETATM 1377 C C16_1 . LIG2 . 1 ? B 9.674 3.778 -6.550 1.000 2 B LIG2 89.737 1
HETATM 1378 Cl CL1_1 . LIG2 . 1 ? B 9.330 2.166 -6.385 1.000 2 B LIG2 88.000 1
HETATM 1379 C C17_1 . LIG2 . 1 ? B 8.666 4.771 -6.340 1.000 2 B LIG2 91.951 1
HETATM 1380 C C18_1 . LIG2 . 1 ? B 7.224 4.524 -5.976 1.000 2 B LIG2 91.990 1
HETATM 1381 C C19_1 . LIG2 . 1 ? B 6.250 4.354 -7.045 1.000 2 B LIG2 84.444 1
HETATM 1382 C C20_1 . LIG2 . 1 ? B 6.522 3.334 -6.024 1.000 2 B LIG2 84.654 1
HETATM 1383 C C21_1 . LIG2 . 1 ? B 6.810 5.557 -4.924 1.000 2 B LIG2 84.816 1
HETATM 1384 C C22_1 . LIG2 . 1 ? B 9.033 6.081 -6.469 1.000 2 B LIG2 90.872 1
HETATM 1385 O O2_1 . LIG2 . 1 ? B 8.905 8.110 -8.792 1.000 2 B LIG2 79.752 1
HETATM 1386 O O3_1 . LIG2 . 1 ? B 0.767 12.121 -4.552 1.000 2 B LIG2 94.101 1
HETATM 1387 O O1_1 . LIG3 . 1 ? C -5.314 11.988 0.549 1.000 3 C LIG3 88.154 1
HETATM 1388 P P1_1 . LIG3 . 1 ? C -5.311 12.835 -0.637 1.000 3 C LIG3 97.341 1
HETATM 1389 O O2_1 . LIG3 . 1 ? C -4.708 14.199 -0.489 1.000 3 C LIG3 91.406 1
HETATM 1390 O O3_1 . LIG3 . 1 ? C -4.662 12.090 -1.867 1.000 3 C LIG3 97.557 1
HETATM 1391 P P2_1 . LIG3 . 1 ? C -3.112 11.847 -2.139 1.000 3 C LIG3 97.237 1
HETATM 1392 O O4_1 . LIG3 . 1 ? C -2.393 11.876 -0.822 1.000 3 C LIG3 86.358 1
HETATM 1393 O O5_1 . LIG3 . 1 ? C -2.673 12.948 -3.038 1.000 3 C LIG3 87.599 1
HETATM 1394 O O6_1 . LIG3 . 1 ? C -3.101 10.507 -2.816 1.000 3 C LIG3 84.759 1
HETATM 1395 O O7_1 . LIG3 . 1 ? C -6.824 12.991 -1.156 1.000 3 C LIG3 97.484 1
HETATM 1396 C C1_1 . LIG3 . 1 ? C -7.120 13.688 -2.355 1.000 3 C LIG3 96.424 1
HETATM 1397 C C2_1 . LIG3 . 1 ? C -8.498 14.216 -2.194 1.000 3 C LIG3 96.781 1
HETATM 1398 O O8_1 . LIG3 . 1 ? C -9.413 13.111 -2.198 1.000 3 C LIG3 97.793 1
HETATM 1399 C C3_1 . LIG3 . 1 ? C -8.712 15.013 -0.914 1.000 3 C LIG3 96.270 1
HETATM 1400 O O9_1 . LIG3 . 1 ? C -9.504 16.122 -1.223 1.000 3 C LIG3 94.632 1
HETATM 1401 C C4_1 . LIG3 . 1 ? C -9.419 14.020 -0.045 1.000 3 C LIG3 97.139 1
HETATM 1402 O O10_1 . LIG3 . 1 ? C -10.317 14.632 0.839 1.000 3 C LIG3 96.197 1
HETATM 1403 C C5_1 . LIG3 . 1 ? C -10.172 13.199 -1.038 1.000 3 C LIG3 97.936 1
HETATM 1404 N N1_1 . LIG3 . 1 ? C -10.406 11.797 -0.602 1.000 3 C LIG3 98.180 1
HETATM 1405 C C6_1 . LIG3 . 1 ? C -11.590 11.182 -0.613 1.000 3 C LIG3 98.432 1
HETATM 1406 N N2_1 . LIG3 . 1 ? C -12.834 11.640 -0.948 1.000 3 C LIG3 98.268 1
HETATM 1407 C C7_1 . LIG3 . 1 ? C -13.846 10.788 -0.853 1.000 3 C LIG3 98.337 1
HETATM 1408 N N3_1 . LIG3 . 1 ? C -15.083 11.206 -1.152 1.000 3 C LIG3 97.788 1
HETATM 1409 N N4_1 . LIG3 . 1 ? C -13.686 9.485 -0.446 1.000 3 C LIG3 98.647 1
HETATM 1410 C C8_1 . LIG3 . 1 ? C -12.460 9.011 -0.104 1.000 3 C LIG3 98.684 1
HETATM 1411 O O11_1 . LIG3 . 1 ? C -12.320 7.839 0.250 1.000 3 C LIG3 98.510 1
HETATM 1412 C C9_1 . LIG3 . 1 ? C -11.342 9.899 -0.185 1.000 3 C LIG3 98.621 1
HETATM 1413 N N5_1 . LIG3 . 1 ? C -10.007 9.750 0.065 1.000 3 C LIG3 98.360 1
HETATM 1414 C C10_1 . LIG3 . 1 ? C -9.462 10.930 -0.208 1.000 3 C LIG3 98.076 1
HETATM 1415 Mg MG1_1 . LIG4 . 1 ? D -0.830 12.767 -0.112 1.000 4 D LIG4 96.028 1
#
#
loop_
_atom_type.symbol
C
Cl
Mg
N
O
P
S
#
#
loop_
_ma_qa_metric.id
_ma_qa_metric.name
_ma_qa_metric.description
_ma_qa_metric.type
_ma_qa_metric.mode
_ma_qa_metric.type_other_details
_ma_qa_metric.software_group_id
1 pLDDT 'Predicted lddt' pLDDT local . .
#
#
loop_
_ma_qa_metric_local.ordinal_id
_ma_qa_metric_local.model_id
_ma_qa_metric_local.label_asym_id
_ma_qa_metric_local.label_seq_id
_ma_qa_metric_local.label_comp_id
_ma_qa_metric_local.metric_id
_ma_qa_metric_local.metric_value
1 1 A 1 GLY 1 82.149
2 1 A 2 MET 1 91.576
3 1 A 3 THR 1 96.022
4 1 A 4 GLU 1 97.055
5 1 A 5 TYR 1 97.915
6 1 A 6 LYS 1 97.610
7 1 A 7 LEU 1 98.128
8 1 A 8 VAL 1 97.566
9 1 A 9 VAL 1 98.018
10 1 A 10 VAL 1 97.903
11 1 A 11 GLY 1 97.606
12 1 A 12 ALA 1 97.692
13 1 A 13 CYS 1 96.838
14 1 A 14 GLY 1 97.628
15 1 A 15 VAL 1 98.587
16 1 A 16 GLY 1 98.405
17 1 A 17 LYS 1 98.287
18 1 A 18 SER 1 97.597
19 1 A 19 ALA 1 97.999
20 1 A 20 LEU 1 98.421
21 1 A 21 THR 1 98.175
22 1 A 22 ILE 1 97.375
23 1 A 23 GLN 1 98.084
24 1 A 24 LEU 1 98.186
25 1 A 25 ILE 1 97.221
26 1 A 26 GLN 1 96.384
27 1 A 27 ASN 1 97.077
28 1 A 28 HIS 1 96.644
29 1 A 29 PHE 1 97.723
30 1 A 30 VAL 1 92.763
31 1 A 31 ASP 1 89.453
32 1 A 32 GLU 1 87.722
33 1 A 33 TYR 1 84.931
34 1 A 34 ASP 1 88.073
35 1 A 35 PRO 1 86.943
36 1 A 36 THR 1 87.262
37 1 A 37 ILE 1 90.304
38 1 A 38 GLU 1 91.732
39 1 A 39 ASP 1 92.316
40 1 A 40 SER 1 93.704
41 1 A 41 TYR 1 95.771
42 1 A 42 ARG 1 96.369
43 1 A 43 LYS 1 96.658
44 1 A 44 GLN 1 97.322
45 1 A 45 VAL 1 96.371
46 1 A 46 VAL 1 96.187
47 1 A 47 ILE 1 97.242
48 1 A 48 ASP 1 96.654
49 1 A 49 GLY 1 94.545
50 1 A 50 GLU 1 93.696
51 1 A 51 THR 1 95.985
52 1 A 52 SER 1 95.695
53 1 A 53 LEU 1 97.274
54 1 A 54 LEU 1 98.085
55 1 A 55 ASP 1 97.419
56 1 A 56 ILE 1 97.600
57 1 A 57 LEU 1 96.092
58 1 A 58 ASP 1 96.193
59 1 A 59 THR 1 94.256
60 1 A 60 ALA 1 92.336
61 1 A 61 GLY 1 79.399
62 1 A 62 GLN 1 78.614
63 1 A 63 GLU 1 77.356
64 1 A 64 GLU 1 81.274
65 1 A 65 TYR 1 78.443
66 1 A 66 SER 1 78.987
67 1 A 67 ALA 1 81.644
68 1 A 68 MET 1 78.924
69 1 A 69 ARG 1 81.954
70 1 A 70 ASP 1 83.049
71 1 A 71 GLN 1 84.992
72 1 A 72 TYR 1 82.903
73 1 A 73 MET 1 87.637
74 1 A 74 ARG 1 91.747
75 1 A 75 THR 1 91.998
76 1 A 76 GLY 1 96.568
77 1 A 77 GLU 1 98.148
78 1 A 78 GLY 1 98.440
79 1 A 79 PHE 1 98.627
80 1 A 80 LEU 1 98.796
81 1 A 81 SER 1 98.874
82 1 A 82 VAL 1 98.924
83 1 A 83 PHE 1 98.972
84 1 A 84 ALA 1 98.950
85 1 A 85 ILE 1 98.887
86 1 A 86 ASN 1 98.834
87 1 A 87 ASN 1 98.696
88 1 A 88 THR 1 98.798
89 1 A 89 LYS 1 98.806
90 1 A 90 SER 1 98.822
91 1 A 91 PHE 1 98.906
92 1 A 92 GLU 1 98.568
93 1 A 93 ASP 1 98.223
94 1 A 94 ILE 1 98.497
95 1 A 95 HIS 1 97.063
96 1 A 96 HIS 1 95.691
97 1 A 97 TYR 1 95.889
98 1 A 98 ARG 1 97.176
99 1 A 99 GLU 1 96.069
100 1 A 100 GLN 1 93.619
101 1 A 101 ILE 1 95.640
102 1 A 102 LYS 1 95.696
103 1 A 103 ARG 1 93.829
104 1 A 104 VAL 1 91.792
105 1 A 105 LYS 1 93.810
106 1 A 106 ASP 1 94.184
107 1 A 107 SER 1 93.619
108 1 A 108 GLU 1 93.942
109 1 A 109 ASP 1 94.640
110 1 A 110 VAL 1 97.823
111 1 A 111 PRO 1 98.601
112 1 A 112 MET 1 98.660
113 1 A 113 VAL 1 98.955
114 1 A 114 LEU 1 98.978
115 1 A 115 VAL 1 98.986
116 1 A 116 GLY 1 98.976
117 1 A 117 ASN 1 98.961
118 1 A 118 LYS 1 98.859
119 1 A 119 SER 1 98.760
120 1 A 120 ASP 1 98.816
121 1 A 121 LEU 1 98.477
122 1 A 122 PRO 1 97.392
123 1 A 123 SER 1 94.253
124 1 A 124 ARG 1 97.757
125 1 A 125 THR 1 98.712
126 1 A 126 VAL 1 98.633
127 1 A 127 ASP 1 97.918
128 1 A 128 THR 1 97.792
129 1 A 129 LYS 1 98.285
130 1 A 130 GLN 1 98.283
131 1 A 131 ALA 1 98.816
132 1 A 132 GLN 1 98.821
133 1 A 133 ASP 1 98.765
134 1 A 134 LEU 1 98.759
135 1 A 135 ALA 1 98.808
136 1 A 136 ARG 1 98.481
137 1 A 137 SER 1 98.020
138 1 A 138 TYR 1 97.463
139 1 A 139 GLY 1 97.521
140 1 A 140 ILE 1 98.487
141 1 A 141 PRO 1 98.892
142 1 A 142 PHE 1 98.965
143 1 A 143 ILE 1 98.956
144 1 A 144 GLU 1 98.883
145 1 A 145 THR 1 98.985
146 1 A 146 SER 1 98.926
147 1 A 147 ALA 1 98.579
148 1 A 148 LYS 1 98.514
149 1 A 149 THR 1 98.675
150 1 A 150 ARG 1 98.527
151 1 A 151 GLN 1 98.749
152 1 A 152 GLY 1 98.935
153 1 A 153 VAL 1 98.913
154 1 A 154 ASP 1 98.714
155 1 A 155 ASP 1 98.818
156 1 A 156 ALA 1 98.912
157 1 A 157 PHE 1 98.861
158 1 A 158 TYR 1 98.715
159 1 A 159 THR 1 98.797
160 1 A 160 LEU 1 98.847
161 1 A 161 VAL 1 98.608
162 1 A 162 ARG 1 98.327
163 1 A 163 GLU 1 98.417
164 1 A 164 ILE 1 98.478
165 1 A 165 ARG 1 97.843
166 1 A 166 LYS 1 97.187
167 1 A 167 HIS 1 97.407
168 1 A 168 LYS 1 95.753
169 1 A 169 GLU 1 96.562
170 1 A 170 LYS 1 94.806
#
