# Supplementary material for: Single‐Sequence Deep Learning Delivers Crystal‐Quality Models of Covalent K‐Ras G12 Hotspot Complexes
Source: IUBMB Life. 2026 Jun 13;78(6):e70108. doi: 10.1002/iub.70108 (PMC13263772; doi:10.1002/iub.70108)
Supplement: Supplementary file 1 — Data S1: iub70108‐sup‐0001‐DataS1.zip. [file IUB-78-0-s001.zip › Supplementary_Data/1_Without Covalent Restraint_Web/Predicted Structures/KRASG12C_ARS-853_GDP_Mg2+_without_restraint/pred.model_idx_3.cif]

data_model
_entry.id model
_struct.entry_id model
_struct.pdbx_model_details .
_struct.pdbx_structure_determination_methodology computational
_struct.title 'Chai-1 predicted structure'
_audit_conform.dict_location https://raw.githubusercontent.com/ihmwg/ModelCIF/80e1e22/dist/mmcif_ma.dic
_audit_conform.dict_name mmcif_ma.dic
_audit_conform.dict_version 1.4.7
#
loop_
_audit_author.name
_audit_author.pdbx_ordinal
'Chai Discovery team' 1
#
#
loop_
_chem_comp.id
_chem_comp.type
_chem_comp.name
_chem_comp.formula
_chem_comp.formula_weight
_chem_comp.ma_provenance
ALA 'L-peptide linking' . . . 'CCD Core'
ARG 'L-peptide linking' . . . 'CCD Core'
ASN 'L-peptide linking' . . . 'CCD Core'
ASP 'L-peptide linking' . . . 'CCD Core'
CYS 'L-peptide linking' . . . 'CCD Core'
GLN 'L-peptide linking' . . . 'CCD Core'
GLU 'L-peptide linking' . . . 'CCD Core'
GLY 'L-peptide linking' . . . 'CCD Core'
HIS 'L-peptide linking' . . . 'CCD Core'
ILE 'L-peptide linking' . . . 'CCD Core'
LEU 'L-peptide linking' . . . 'CCD Core'
LIG2 non-polymer . . . 'CCD Core'
LIG3 non-polymer . . . 'CCD Core'
LIG4 non-polymer . . . 'CCD Core'
LYS 'L-peptide linking' . . . 'CCD Core'
MET 'L-peptide linking' . . . 'CCD Core'
PHE 'L-peptide linking' . . . 'CCD Core'
PRO 'L-peptide linking' . . . 'CCD Core'
SER 'L-peptide linking' . . . 'CCD Core'
THR 'L-peptide linking' . . . 'CCD Core'
TYR 'L-peptide linking' . . . 'CCD Core'
VAL 'L-peptide linking' . . . 'CCD Core'
#
#
loop_
_entity.id
_entity.type
_entity.src_method
_entity.pdbx_description
_entity.formula_weight
_entity.pdbx_number_of_molecules
_entity.details
1 polymer man 'Entity A' . 1 .
2 non-polymer man 'Entity B' . 1 .
3 non-polymer man 'Entity C' . 1 .
4 non-polymer man 'Entity D' . 1 .
#
#
loop_
_entity_poly.entity_id
_entity_poly.type
_entity_poly.nstd_linkage
_entity_poly.nstd_monomer
_entity_poly.pdbx_strand_id
_entity_poly.pdbx_seq_one_letter_code
_entity_poly.pdbx_seq_one_letter_code_can
1 polypeptide(L) no no A
;GMTEYKLVVVGACGVGKSALTIQLIQNHFVDEYDPTIEDSYRKQVVIDGETSLLDILDTAGQEEYSAMRD
QYMRTGEGFLSVFAINNTKSFEDIHHYREQIKRVKDSEDVPMVLVGNKSDLPSRTVDTKQAQDLARSYGI
PFIETSAKTRQGVDDAFYTLVREIRKHKEK
;

;GMTEYKLVVVGACGVGKSALTIQLIQNHFVDEYDPTIEDSYRKQVVIDGETSLLDILDTAGQEEYSAMRD
QYMRTGEGFLSVFAINNTKSFEDIHHYREQIKRVKDSEDVPMVLVGNKSDLPSRTVDTKQAQDLARSYGI
PFIETSAKTRQGVDDAFYTLVREIRKHKEK
;

#
#
loop_
_pdbx_entity_nonpoly.entity_id
_pdbx_entity_nonpoly.name
_pdbx_entity_nonpoly.comp_id
_pdbx_entity_nonpoly.ma_model_mode
2 'Entity B' LIG2 .
3 'Entity C' LIG3 .
4 'Entity D' LIG4 .
#
#
loop_
_entity_poly_seq.entity_id
_entity_poly_seq.num
_entity_poly_seq.mon_id
_entity_poly_seq.hetero
1 1 GLY .
1 2 MET .
1 3 THR .
1 4 GLU .
1 5 TYR .
1 6 LYS .
1 7 LEU .
1 8 VAL .
1 9 VAL .
1 10 VAL .
1 11 GLY .
1 12 ALA .
1 13 CYS .
1 14 GLY .
1 15 VAL .
1 16 GLY .
1 17 LYS .
1 18 SER .
1 19 ALA .
1 20 LEU .
1 21 THR .
1 22 ILE .
1 23 GLN .
1 24 LEU .
1 25 ILE .
1 26 GLN .
1 27 ASN .
1 28 HIS .
1 29 PHE .
1 30 VAL .
1 31 ASP .
1 32 GLU .
1 33 TYR .
1 34 ASP .
1 35 PRO .
1 36 THR .
1 37 ILE .
1 38 GLU .
1 39 ASP .
1 40 SER .
1 41 TYR .
1 42 ARG .
1 43 LYS .
1 44 GLN .
1 45 VAL .
1 46 VAL .
1 47 ILE .
1 48 ASP .
1 49 GLY .
1 50 GLU .
1 51 THR .
1 52 SER .
1 53 LEU .
1 54 LEU .
1 55 ASP .
1 56 ILE .
1 57 LEU .
1 58 ASP .
1 59 THR .
1 60 ALA .
1 61 GLY .
1 62 GLN .
1 63 GLU .
1 64 GLU .
1 65 TYR .
1 66 SER .
1 67 ALA .
1 68 MET .
1 69 ARG .
1 70 ASP .
1 71 GLN .
1 72 TYR .
1 73 MET .
1 74 ARG .
1 75 THR .
1 76 GLY .
1 77 GLU .
1 78 GLY .
1 79 PHE .
1 80 LEU .
1 81 SER .
1 82 VAL .
1 83 PHE .
1 84 ALA .
1 85 ILE .
1 86 ASN .
1 87 ASN .
1 88 THR .
1 89 LYS .
1 90 SER .
1 91 PHE .
1 92 GLU .
1 93 ASP .
1 94 ILE .
1 95 HIS .
1 96 HIS .
1 97 TYR .
1 98 ARG .
1 99 GLU .
1 100 GLN .
1 101 ILE .
1 102 LYS .
1 103 ARG .
1 104 VAL .
1 105 LYS .
1 106 ASP .
1 107 SER .
1 108 GLU .
1 109 ASP .
1 110 VAL .
1 111 PRO .
1 112 MET .
1 113 VAL .
1 114 LEU .
1 115 VAL .
1 116 GLY .
1 117 ASN .
1 118 LYS .
1 119 SER .
1 120 ASP .
1 121 LEU .
1 122 PRO .
1 123 SER .
1 124 ARG .
1 125 THR .
1 126 VAL .
1 127 ASP .
1 128 THR .
1 129 LYS .
1 130 GLN .
1 131 ALA .
1 132 GLN .
1 133 ASP .
1 134 LEU .
1 135 ALA .
1 136 ARG .
1 137 SER .
1 138 TYR .
1 139 GLY .
1 140 ILE .
1 141 PRO .
1 142 PHE .
1 143 ILE .
1 144 GLU .
1 145 THR .
1 146 SER .
1 147 ALA .
1 148 LYS .
1 149 THR .
1 150 ARG .
1 151 GLN .
1 152 GLY .
1 153 VAL .
1 154 ASP .
1 155 ASP .
1 156 ALA .
1 157 PHE .
1 158 TYR .
1 159 THR .
1 160 LEU .
1 161 VAL .
1 162 ARG .
1 163 GLU .
1 164 ILE .
1 165 ARG .
1 166 LYS .
1 167 HIS .
1 168 LYS .
1 169 GLU .
1 170 LYS .
#
#
loop_
_struct_asym.id
_struct_asym.entity_id
_struct_asym.details
A 1 'Chain A'
B 2 'Chain B'
C 3 'Chain C'
D 4 'Chain D'
#
#
loop_
_pdbx_poly_seq_scheme.asym_id
_pdbx_poly_seq_scheme.entity_id
_pdbx_poly_seq_scheme.seq_id
_pdbx_poly_seq_scheme.mon_id
_pdbx_poly_seq_scheme.pdb_seq_num
_pdbx_poly_seq_scheme.auth_seq_num
_pdbx_poly_seq_scheme.pdb_mon_id
_pdbx_poly_seq_scheme.auth_mon_id
_pdbx_poly_seq_scheme.pdb_strand_id
_pdbx_poly_seq_scheme.pdb_ins_code
A 1 1 GLY 1 1 GLY GLY A .
A 1 2 MET 2 2 MET MET A .
A 1 3 THR 3 3 THR THR A .
A 1 4 GLU 4 4 GLU GLU A .
A 1 5 TYR 5 5 TYR TYR A .
A 1 6 LYS 6 6 LYS LYS A .
A 1 7 LEU 7 7 LEU LEU A .
A 1 8 VAL 8 8 VAL VAL A .
A 1 9 VAL 9 9 VAL VAL A .
A 1 10 VAL 10 10 VAL VAL A .
A 1 11 GLY 11 11 GLY GLY A .
A 1 12 ALA 12 12 ALA ALA A .
A 1 13 CYS 13 13 CYS CYS A .
A 1 14 GLY 14 14 GLY GLY A .
A 1 15 VAL 15 15 VAL VAL A .
A 1 16 GLY 16 16 GLY GLY A .
A 1 17 LYS 17 17 LYS LYS A .
A 1 18 SER 18 18 SER SER A .
A 1 19 ALA 19 19 ALA ALA A .
A 1 20 LEU 20 20 LEU LEU A .
A 1 21 THR 21 21 THR THR A .
A 1 22 ILE 22 22 ILE ILE A .
A 1 23 GLN 23 23 GLN GLN A .
A 1 24 LEU 24 24 LEU LEU A .
A 1 25 ILE 25 25 ILE ILE A .
A 1 26 GLN 26 26 GLN GLN A .
A 1 27 ASN 27 27 ASN ASN A .
A 1 28 HIS 28 28 HIS HIS A .
A 1 29 PHE 29 29 PHE PHE A .
A 1 30 VAL 30 30 VAL VAL A .
A 1 31 ASP 31 31 ASP ASP A .
A 1 32 GLU 32 32 GLU GLU A .
A 1 33 TYR 33 33 TYR TYR A .
A 1 34 ASP 34 34 ASP ASP A .
A 1 35 PRO 35 35 PRO PRO A .
A 1 36 THR 36 36 THR THR A .
A 1 37 ILE 37 37 ILE ILE A .
A 1 38 GLU 38 38 GLU GLU A .
A 1 39 ASP 39 39 ASP ASP A .
A 1 40 SER 40 40 SER SER A .
A 1 41 TYR 41 41 TYR TYR A .
A 1 42 ARG 42 42 ARG ARG A .
A 1 43 LYS 43 43 LYS LYS A .
A 1 44 GLN 44 44 GLN GLN A .
A 1 45 VAL 45 45 VAL VAL A .
A 1 46 VAL 46 46 VAL VAL A .
A 1 47 ILE 47 47 ILE ILE A .
A 1 48 ASP 48 48 ASP ASP A .
A 1 49 GLY 49 49 GLY GLY A .
A 1 50 GLU 50 50 GLU GLU A .
A 1 51 THR 51 51 THR THR A .
A 1 52 SER 52 52 SER SER A .
A 1 53 LEU 53 53 LEU LEU A .
A 1 54 LEU 54 54 LEU LEU A .
A 1 55 ASP 55 55 ASP ASP A .
A 1 56 ILE 56 56 ILE ILE A .
A 1 57 LEU 57 57 LEU LEU A .
A 1 58 ASP 58 58 ASP ASP A .
A 1 59 THR 59 59 THR THR A .
A 1 60 ALA 60 60 ALA ALA A .
A 1 61 GLY 61 61 GLY GLY A .
A 1 62 GLN 62 62 GLN GLN A .
A 1 63 GLU 63 63 GLU GLU A .
A 1 64 GLU 64 64 GLU GLU A .
A 1 65 TYR 65 65 TYR TYR A .
A 1 66 SER 66 66 SER SER A .
A 1 67 ALA 67 67 ALA ALA A .
A 1 68 MET 68 68 MET MET A .
A 1 69 ARG 69 69 ARG ARG A .
A 1 70 ASP 70 70 ASP ASP A .
A 1 71 GLN 71 71 GLN GLN A .
A 1 72 TYR 72 72 TYR TYR A .
A 1 73 MET 73 73 MET MET A .
A 1 74 ARG 74 74 ARG ARG A .
A 1 75 THR 75 75 THR THR A .
A 1 76 GLY 76 76 GLY GLY A .
A 1 77 GLU 77 77 GLU GLU A .
A 1 78 GLY 78 78 GLY GLY A .
A 1 79 PHE 79 79 PHE PHE A .
A 1 80 LEU 80 80 LEU LEU A .
A 1 81 SER 81 81 SER SER A .
A 1 82 VAL 82 82 VAL VAL A .
A 1 83 PHE 83 83 PHE PHE A .
A 1 84 ALA 84 84 ALA ALA A .
A 1 85 ILE 85 85 ILE ILE A .
A 1 86 ASN 86 86 ASN ASN A .
A 1 87 ASN 87 87 ASN ASN A .
A 1 88 THR 88 88 THR THR A .
A 1 89 LYS 89 89 LYS LYS A .
A 1 90 SER 90 90 SER SER A .
A 1 91 PHE 91 91 PHE PHE A .
A 1 92 GLU 92 92 GLU GLU A .
A 1 93 ASP 93 93 ASP ASP A .
A 1 94 ILE 94 94 ILE ILE A .
A 1 95 HIS 95 95 HIS HIS A .
A 1 96 HIS 96 96 HIS HIS A .
A 1 97 TYR 97 97 TYR TYR A .
A 1 98 ARG 98 98 ARG ARG A .
A 1 99 GLU 99 99 GLU GLU A .
A 1 100 GLN 100 100 GLN GLN A .
A 1 101 ILE 101 101 ILE ILE A .
A 1 102 LYS 102 102 LYS LYS A .
A 1 103 ARG 103 103 ARG ARG A .
A 1 104 VAL 104 104 VAL VAL A .
A 1 105 LYS 105 105 LYS LYS A .
A 1 106 ASP 106 106 ASP ASP A .
A 1 107 SER 107 107 SER SER A .
A 1 108 GLU 108 108 GLU GLU A .
A 1 109 ASP 109 109 ASP ASP A .
A 1 110 VAL 110 110 VAL VAL A .
A 1 111 PRO 111 111 PRO PRO A .
A 1 112 MET 112 112 MET MET A .
A 1 113 VAL 113 113 VAL VAL A .
A 1 114 LEU 114 114 LEU LEU A .
A 1 115 VAL 115 115 VAL VAL A .
A 1 116 GLY 116 116 GLY GLY A .
A 1 117 ASN 117 117 ASN ASN A .
A 1 118 LYS 118 118 LYS LYS A .
A 1 119 SER 119 119 SER SER A .
A 1 120 ASP 120 120 ASP ASP A .
A 1 121 LEU 121 121 LEU LEU A .
A 1 122 PRO 122 122 PRO PRO A .
A 1 123 SER 123 123 SER SER A .
A 1 124 ARG 124 124 ARG ARG A .
A 1 125 THR 125 125 THR THR A .
A 1 126 VAL 126 126 VAL VAL A .
A 1 127 ASP 127 127 ASP ASP A .
A 1 128 THR 128 128 THR THR A .
A 1 129 LYS 129 129 LYS LYS A .
A 1 130 GLN 130 130 GLN GLN A .
A 1 131 ALA 131 131 ALA ALA A .
A 1 132 GLN 132 132 GLN GLN A .
A 1 133 ASP 133 133 ASP ASP A .
A 1 134 LEU 134 134 LEU LEU A .
A 1 135 ALA 135 135 ALA ALA A .
A 1 136 ARG 136 136 ARG ARG A .
A 1 137 SER 137 137 SER SER A .
A 1 138 TYR 138 138 TYR TYR A .
A 1 139 GLY 139 139 GLY GLY A .
A 1 140 ILE 140 140 ILE ILE A .
A 1 141 PRO 141 141 PRO PRO A .
A 1 142 PHE 142 142 PHE PHE A .
A 1 143 ILE 143 143 ILE ILE A .
A 1 144 GLU 144 144 GLU GLU A .
A 1 145 THR 145 145 THR THR A .
A 1 146 SER 146 146 SER SER A .
A 1 147 ALA 147 147 ALA ALA A .
A 1 148 LYS 148 148 LYS LYS A .
A 1 149 THR 149 149 THR THR A .
A 1 150 ARG 150 150 ARG ARG A .
A 1 151 GLN 151 151 GLN GLN A .
A 1 152 GLY 152 152 GLY GLY A .
A 1 153 VAL 153 153 VAL VAL A .
A 1 154 ASP 154 154 ASP ASP A .
A 1 155 ASP 155 155 ASP ASP A .
A 1 156 ALA 156 156 ALA ALA A .
A 1 157 PHE 157 157 PHE PHE A .
A 1 158 TYR 158 158 TYR TYR A .
A 1 159 THR 159 159 THR THR A .
A 1 160 LEU 160 160 LEU LEU A .
A 1 161 VAL 161 161 VAL VAL A .
A 1 162 ARG 162 162 ARG ARG A .
A 1 163 GLU 163 163 GLU GLU A .
A 1 164 ILE 164 164 ILE ILE A .
A 1 165 ARG 165 165 ARG ARG A .
A 1 166 LYS 166 166 LYS LYS A .
A 1 167 HIS 167 167 HIS HIS A .
A 1 168 LYS 168 168 LYS LYS A .
A 1 169 GLU 169 169 GLU GLU A .
A 1 170 LYS 170 170 LYS LYS A .
#
#
loop_
_pdbx_nonpoly_scheme.asym_id
_pdbx_nonpoly_scheme.entity_id
_pdbx_nonpoly_scheme.mon_id
_pdbx_nonpoly_scheme.ndb_seq_num
_pdbx_nonpoly_scheme.pdb_seq_num
_pdbx_nonpoly_scheme.auth_seq_num
_pdbx_nonpoly_scheme.auth_mon_id
_pdbx_nonpoly_scheme.pdb_strand_id
_pdbx_nonpoly_scheme.pdb_ins_code
B 2 LIG2 1 1 1 LIG2 B .
C 3 LIG3 1 1 1 LIG3 C .
D 4 LIG4 1 1 1 LIG4 D .
#
#
loop_
_ma_data.id
_ma_data.name
_ma_data.content_type
_ma_data.content_type_other_details
1 'Entity A' target .
2 'Entity B' target .
3 'Entity C' target .
4 'Entity D' target .
5 pred_model_1 'model coordinates' .
#
#
loop_
_ma_target_entity.entity_id
_ma_target_entity.data_id
_ma_target_entity.origin
1 1 designed
2 2 designed
3 3 designed
4 4 designed
#
#
loop_
_ma_target_entity_instance.asym_id
_ma_target_entity_instance.entity_id
_ma_target_entity_instance.details
A 1 'Chain A'
B 2 'Chain B'
C 3 'Chain C'
D 4 'Chain D'
#
#
loop_
_ma_model_list.ordinal_id
_ma_model_list.model_name
_ma_model_list.data_id
_ma_model_list.model_type
_ma_model_list.model_type_other_details
1 pred_model_1 5 'Ab initio model' .
#
#
loop_
_ma_model_group.id
_ma_model_group.name
_ma_model_group.details
1 pred .
#
#
loop_
_ma_model_group_link.group_id
_ma_model_group_link.model_id
1 1
#
#
loop_
_atom_site.group_PDB
_atom_site.id
_atom_site.type_symbol
_atom_site.label_atom_id
_atom_site.label_alt_id
_atom_site.label_comp_id
_atom_site.label_seq_id
_atom_site.auth_seq_id
_atom_site.pdbx_PDB_ins_code
_atom_site.label_asym_id
_atom_site.Cartn_x
_atom_site.Cartn_y
_atom_site.Cartn_z
_atom_site.occupancy
_atom_site.label_entity_id
_atom_site.auth_asym_id
_atom_site.auth_comp_id
_atom_site.B_iso_or_equiv
_atom_site.pdbx_PDB_model_num
ATOM 1 N N . GLY 1 1 ? A -17.710 -2.711 17.140 1.000 1 A GLY 76.792 1
ATOM 2 C CA . GLY 1 1 ? A -17.485 -1.483 16.424 1.000 1 A GLY 82.045 1
ATOM 3 C C . GLY 1 1 ? A -16.861 -1.705 15.071 1.000 1 A GLY 85.734 1
ATOM 4 O O . GLY 1 1 ? A -16.598 -2.841 14.688 1.000 1 A GLY 83.366 1
ATOM 5 N N . MET 2 2 ? A -16.571 -0.597 14.343 1.000 1 A MET 88.016 1
ATOM 6 C CA . MET 2 2 ? A -15.920 -0.738 13.046 1.000 1 A MET 91.512 1
ATOM 7 C C . MET 2 2 ? A -14.478 -1.216 13.219 1.000 1 A MET 92.853 1
ATOM 8 O O . MET 2 2 ? A -13.851 -0.984 14.270 1.000 1 A MET 91.754 1
ATOM 9 C CB . MET 2 2 ? A -15.953 0.591 12.278 1.000 1 A MET 90.073 1
ATOM 10 C CG . MET 2 2 ? A -15.164 1.700 12.919 1.000 1 A MET 89.810 1
ATOM 11 S SD . MET 2 2 ? A -15.323 3.241 12.013 1.000 1 A MET 87.498 1
ATOM 12 C CE . MET 2 2 ? A -14.512 2.800 10.505 1.000 1 A MET 83.341 1
ATOM 13 N N . THR 3 3 ? A -13.938 -1.899 12.201 1.000 1 A THR 95.741 1
ATOM 14 C CA . THR 3 3 ? A -12.588 -2.434 12.277 1.000 1 A THR 95.987 1
ATOM 15 C C . THR 3 3 ? A -11.621 -1.406 11.706 1.000 1 A THR 96.783 1
ATOM 16 O O . THR 3 3 ? A -11.877 -0.783 10.686 1.000 1 A THR 96.391 1
ATOM 17 C CB . THR 3 3 ? A -12.499 -3.733 11.465 1.000 1 A THR 94.609 1
ATOM 18 O OG1 . THR 3 3 ? A -13.446 -4.660 12.018 1.000 1 A THR 90.385 1
ATOM 19 C CG2 . THR 3 3 ? A -11.112 -4.349 11.577 1.000 1 A THR 91.036 1
ATOM 20 N N . GLU 4 4 ? A -10.467 -1.216 12.382 1.000 1 A GLU 96.731 1
ATOM 21 C CA . GLU 4 4 ? A -9.421 -0.334 11.906 1.000 1 A GLU 97.047 1
ATOM 22 C C . GLU 4 4 ? A -8.259 -1.155 11.376 1.000 1 A GLU 97.311 1
ATOM 23 O O . GLU 4 4 ? A -7.930 -2.218 11.917 1.000 1 A GLU 96.814 1
ATOM 24 C CB . GLU 4 4 ? A -8.934 0.593 13.014 1.000 1 A GLU 96.075 1
ATOM 25 C CG . GLU 4 4 ? A -10.021 1.511 13.512 1.000 1 A GLU 89.926 1
ATOM 26 C CD . GLU 4 4 ? A -9.548 2.478 14.591 1.000 1 A GLU 89.278 1
ATOM 27 O OE1 . GLU 4 4 ? A -8.497 2.213 15.220 1.000 1 A GLU 86.493 1
ATOM 28 O OE2 . GLU 4 4 ? A -10.246 3.489 14.803 1.000 1 A GLU 84.643 1
ATOM 29 N N . TYR 5 5 ? A -7.646 -0.658 10.287 1.000 1 A TYR 97.758 1
ATOM 30 C CA . TYR 5 5 ? A -6.526 -1.317 9.636 1.000 1 A TYR 97.940 1
ATOM 31 C C . TYR 5 5 ? A -5.389 -0.316 9.527 1.000 1 A TYR 97.946 1
ATOM 32 O O . TYR 5 5 ? A -5.555 0.772 8.998 1.000 1 A TYR 97.838 1
ATOM 33 C CB . TYR 5 5 ? A -6.910 -1.815 8.246 1.000 1 A TYR 97.854 1
ATOM 34 C CG . TYR 5 5 ? A -7.953 -2.898 8.271 1.000 1 A TYR 97.818 1
ATOM 35 C CD1 . TYR 5 5 ? A -7.564 -4.226 8.340 1.000 1 A TYR 97.318 1
ATOM 36 C CD2 . TYR 5 5 ? A -9.301 -2.596 8.235 1.000 1 A TYR 97.427 1
ATOM 37 C CE1 . TYR 5 5 ? A -8.523 -5.233 8.380 1.000 1 A TYR 96.594 1
ATOM 38 C CE2 . TYR 5 5 ? A -10.244 -3.585 8.279 1.000 1 A TYR 96.602 1
ATOM 39 C CZ . TYR 5 5 ? A -9.852 -4.906 8.348 1.000 1 A TYR 96.518 1
ATOM 40 O OH . TYR 5 5 ? A -10.796 -5.887 8.366 1.000 1 A TYR 94.895 1
ATOM 41 N N . LYS 6 6 ? A -4.199 -0.684 10.043 1.000 1 A LYS 97.762 1
ATOM 42 C CA . LYS 6 6 ? A -3.026 0.165 9.979 1.000 1 A LYS 97.627 1
ATOM 43 C C . LYS 6 6 ? A -2.171 -0.260 8.792 1.000 1 A LYS 97.825 1
ATOM 44 O O . LYS 6 6 ? A -1.569 -1.321 8.813 1.000 1 A LYS 97.663 1
ATOM 45 C CB . LYS 6 6 ? A -2.235 0.099 11.277 1.000 1 A LYS 97.032 1
ATOM 46 C CG . LYS 6 6 ? A -3.005 0.656 12.473 1.000 1 A LYS 86.397 1
ATOM 47 C CD . LYS 6 6 ? A -2.139 0.654 13.735 1.000 1 A LYS 80.076 1
ATOM 48 C CE . LYS 6 6 ? A -2.904 1.254 14.903 1.000 1 A LYS 75.327 1
ATOM 49 N NZ . LYS 6 6 ? A -4.149 0.494 15.205 1.000 1 A LYS 62.575 1
ATOM 50 N N . LEU 7 7 ? A -2.130 0.599 7.766 1.000 1 A LEU 97.950 1
ATOM 51 C CA . LEU 7 7 ? A -1.438 0.325 6.508 1.000 1 A LEU 98.145 1
ATOM 52 C C . LEU 7 7 ? A -0.266 1.276 6.334 1.000 1 A LEU 97.796 1
ATOM 53 O O . LEU 7 7 ? A -0.336 2.457 6.696 1.000 1 A LEU 97.509 1
ATOM 54 C CB . LEU 7 7 ? A -2.374 0.491 5.310 1.000 1 A LEU 98.417 1
ATOM 55 C CG . LEU 7 7 ? A -3.783 -0.098 5.390 1.000 1 A LEU 98.275 1
ATOM 56 C CD1 . LEU 7 7 ? A -3.730 -1.570 5.773 1.000 1 A LEU 98.252 1
ATOM 57 C CD2 . LEU 7 7 ? A -4.490 0.073 4.056 1.000 1 A LEU 98.378 1
ATOM 58 N N . VAL 8 8 ? A 0.809 0.761 5.749 1.000 1 A VAL 97.814 1
ATOM 59 C CA . VAL 8 8 ? A 2.018 1.544 5.478 1.000 1 A VAL 97.564 1
ATOM 60 C C . VAL 8 8 ? A 2.363 1.427 4.006 1.000 1 A VAL 97.817 1
ATOM 61 O O . VAL 8 8 ? A 2.363 0.315 3.460 1.000 1 A VAL 97.923 1
ATOM 62 C CB . VAL 8 8 ? A 3.205 1.064 6.366 1.000 1 A VAL 96.802 1
ATOM 63 C CG1 . VAL 8 8 ? A 2.777 1.030 7.825 1.000 1 A VAL 96.171 1
ATOM 64 C CG2 . VAL 8 8 ? A 4.404 1.967 6.157 1.000 1 A VAL 96.175 1
ATOM 65 N N . VAL 9 9 ? A 2.654 2.566 3.365 1.000 1 A VAL 97.778 1
ATOM 66 C CA . VAL 9 9 ? A 3.020 2.591 1.956 1.000 1 A VAL 97.989 1
ATOM 67 C C . VAL 9 9 ? A 4.513 2.876 1.865 1.000 1 A VAL 97.699 1
ATOM 68 O O . VAL 9 9 ? A 5.001 3.871 2.380 1.000 1 A VAL 97.379 1
ATOM 69 C CB . VAL 9 9 ? A 2.216 3.679 1.194 1.000 1 A VAL 98.213 1
ATOM 70 C CG1 . VAL 9 9 ? A 0.726 3.550 1.494 1.000 1 A VAL 98.400 1
ATOM 71 C CG2 . VAL 9 9 ? A 2.512 3.605 -0.298 1.000 1 A VAL 98.296 1
ATOM 72 N N . VAL 10 10 ? A 5.243 1.953 1.227 1.000 1 A VAL 97.989 1
ATOM 73 C CA . VAL 10 10 ? A 6.702 1.995 1.182 1.000 1 A VAL 97.911 1
ATOM 74 C C . VAL 10 10 ? A 7.185 1.887 -0.239 1.000 1 A VAL 98.200 1
ATOM 75 O O . VAL 10 10 ? A 6.465 1.474 -1.144 1.000 1 A VAL 98.439 1
ATOM 76 C CB . VAL 10 10 ? A 7.321 0.888 2.058 1.000 1 A VAL 97.059 1
ATOM 77 C CG1 . VAL 10 10 ? A 6.755 0.905 3.455 1.000 1 A VAL 96.638 1
ATOM 78 C CG2 . VAL 10 10 ? A 7.138 -0.491 1.406 1.000 1 A VAL 96.964 1
ATOM 79 N N . GLY 11 11 ? A 8.440 2.279 -0.464 1.000 1 A GLY 97.898 1
ATOM 80 C CA . GLY 11 11 ? A 9.054 2.238 -1.772 1.000 1 A GLY 97.587 1
ATOM 81 C C . GLY 11 11 ? A 10.006 3.401 -1.959 1.000 1 A GLY 97.249 1
ATOM 82 O O . GLY 11 11 ? A 10.056 4.331 -1.146 1.000 1 A GLY 96.732 1
ATOM 83 N N . ALA 12 12 ? A 10.795 3.336 -3.038 1.000 1 A ALA 97.986 1
ATOM 84 C CA . ALA 12 12 ? A 11.787 4.352 -3.322 1.000 1 A ALA 97.738 1
ATOM 85 C C . ALA 12 12 ? A 11.128 5.710 -3.577 1.000 1 A ALA 97.522 1
ATOM 86 O O . ALA 12 12 ? A 9.927 5.809 -3.847 1.000 1 A ALA 97.272 1
ATOM 87 C CB . ALA 12 12 ? A 12.599 3.940 -4.553 1.000 1 A ALA 97.527 1
ATOM 88 N N . CYS 13 13 ? A 11.941 6.743 -3.477 1.000 1 A CYS 97.047 1
ATOM 89 C CA . CYS 13 13 ? A 11.495 8.084 -3.848 1.000 1 A CYS 96.943 1
ATOM 90 C C . CYS 13 13 ? A 10.920 8.058 -5.253 1.000 1 A CYS 97.434 1
ATOM 91 O O . CYS 13 13 ? A 11.464 7.446 -6.169 1.000 1 A CYS 97.480 1
ATOM 92 C CB . CYS 13 13 ? A 12.664 9.053 -3.838 1.000 1 A CYS 95.514 1
ATOM 93 S SG . CYS 13 13 ? A 13.216 9.474 -2.252 1.000 1 A CYS 91.261 1
ATOM 94 N N . GLY 14 14 ? A 9.831 8.789 -5.438 1.000 1 A GLY 97.532 1
ATOM 95 C CA . GLY 14 14 ? A 9.324 9.100 -6.752 1.000 1 A GLY 97.680 1
ATOM 96 C C . GLY 14 14 ? A 8.461 8.059 -7.413 1.000 1 A GLY 98.261 1
ATOM 97 O O . GLY 14 14 ? A 7.993 8.275 -8.527 1.000 1 A GLY 98.212 1
ATOM 98 N N . VAL 15 15 ? A 8.206 6.913 -6.731 1.000 1 A VAL 98.313 1
ATOM 99 C CA . VAL 15 15 ? A 7.404 5.881 -7.346 1.000 1 A VAL 98.594 1
ATOM 100 C C . VAL 15 15 ? A 5.927 6.179 -7.347 1.000 1 A VAL 98.639 1
ATOM 101 O O . VAL 15 15 ? A 5.163 5.505 -8.045 1.000 1 A VAL 98.690 1
ATOM 102 C CB . VAL 15 15 ? A 7.657 4.507 -6.689 1.000 1 A VAL 98.673 1
ATOM 103 C CG1 . VAL 15 15 ? A 9.096 4.077 -6.834 1.000 1 A VAL 98.696 1
ATOM 104 C CG2 . VAL 15 15 ? A 7.192 4.477 -5.233 1.000 1 A VAL 98.798 1
ATOM 105 N N . GLY 16 16 ? A 5.504 7.148 -6.525 1.000 1 A GLY 98.530 1
ATOM 106 C CA . GLY 16 16 ? A 4.102 7.537 -6.421 1.000 1 A GLY 98.410 1
ATOM 107 C C . GLY 16 16 ? A 3.425 7.133 -5.158 1.000 1 A GLY 98.484 1
ATOM 108 O O . GLY 16 16 ? A 2.192 7.022 -5.122 1.000 1 A GLY 98.457 1
ATOM 109 N N . LYS 17 17 ? A 4.175 6.928 -4.046 1.000 1 A LYS 98.353 1
ATOM 110 C CA . LYS 17 17 ? A 3.556 6.588 -2.772 1.000 1 A LYS 98.268 1
ATOM 111 C C . LYS 17 17 ? A 2.560 7.650 -2.364 1.000 1 A LYS 98.035 1
ATOM 112 O O . LYS 17 17 ? A 1.432 7.353 -1.984 1.000 1 A LYS 98.232 1
ATOM 113 C CB . LYS 17 17 ? A 4.620 6.410 -1.711 1.000 1 A LYS 98.127 1
ATOM 114 C CG . LYS 17 17 ? A 5.643 5.311 -2.025 1.000 1 A LYS 97.817 1
ATOM 115 C CD . LYS 17 17 ? A 6.653 5.148 -0.898 1.000 1 A LYS 97.490 1
ATOM 116 C CE . LYS 17 17 ? A 7.469 6.414 -0.655 1.000 1 A LYS 97.067 1
ATOM 117 N NZ . LYS 17 17 ? A 8.298 6.824 -1.819 1.000 1 A LYS 96.903 1
ATOM 118 N N . SER 18 18 ? A 2.985 8.922 -2.399 1.000 1 A SER 97.879 1
ATOM 119 C CA . SER 18 18 ? A 2.103 10.020 -2.004 1.000 1 A SER 97.536 1
ATOM 120 C C . SER 18 18 ? A 0.936 10.156 -2.978 1.000 1 A SER 97.751 1
ATOM 121 O O . SER 18 18 ? A -0.199 10.350 -2.532 1.000 1 A SER 97.900 1
ATOM 122 C CB . SER 18 18 ? A 2.863 11.329 -1.898 1.000 1 A SER 96.863 1
ATOM 123 O OG . SER 18 18 ? A 3.880 11.247 -0.928 1.000 1 A SER 93.828 1
ATOM 124 N N . ALA 19 19 ? A 1.206 10.036 -4.264 1.000 1 A ALA 97.852 1
ATOM 125 C CA . ALA 19 19 ? A 0.132 10.198 -5.241 1.000 1 A ALA 97.987 1
ATOM 126 C C . ALA 19 19 ? A -0.940 9.124 -5.083 1.000 1 A ALA 98.231 1
ATOM 127 O O . ALA 19 19 ? A -2.123 9.388 -5.169 1.000 1 A ALA 98.356 1
ATOM 128 C CB . ALA 19 19 ? A 0.686 10.170 -6.669 1.000 1 A ALA 97.867 1
ATOM 129 N N . LEU 20 20 ? A -0.488 7.878 -4.810 1.000 1 A LEU 98.209 1
ATOM 130 C CA . LEU 20 20 ? A -1.436 6.776 -4.589 1.000 1 A LEU 98.415 1
ATOM 131 C C . LEU 20 20 ? A -2.274 7.040 -3.357 1.000 1 A LEU 98.387 1
ATOM 132 O O . LEU 20 20 ? A -3.486 6.776 -3.357 1.000 1 A LEU 98.447 1
ATOM 133 C CB . LEU 20 20 ? A -0.694 5.443 -4.446 1.000 1 A LEU 98.624 1
ATOM 134 C CG . LEU 20 20 ? A -0.198 4.806 -5.744 1.000 1 A LEU 98.705 1
ATOM 135 C CD1 . LEU 20 20 ? A -1.378 4.311 -6.550 1.000 1 A LEU 98.718 1
ATOM 136 C CD2 . LEU 20 20 ? A 0.772 3.703 -5.436 1.000 1 A LEU 98.746 1
ATOM 137 N N . THR 21 21 ? A -1.627 7.470 -2.272 1.000 1 A THR 98.312 1
ATOM 138 C CA . THR 21 21 ? A -2.326 7.701 -1.017 1.000 1 A THR 98.132 1
ATOM 139 C C . THR 21 21 ? A -3.346 8.831 -1.166 1.000 1 A THR 98.044 1
ATOM 140 O O . THR 21 21 ? A -4.493 8.699 -0.727 1.000 1 A THR 98.114 1
ATOM 141 C CB . THR 21 21 ? A -1.330 8.016 0.085 1.000 1 A THR 98.025 1
ATOM 142 O OG1 . THR 21 21 ? A -0.412 6.925 0.209 1.000 1 A THR 97.883 1
ATOM 143 C CG2 . THR 21 21 ? A -2.046 8.246 1.411 1.000 1 A THR 97.886 1
ATOM 144 N N . ILE 22 22 ? A -2.915 9.927 -1.783 1.000 1 A ILE 97.674 1
ATOM 145 C CA . ILE 22 22 ? A -3.817 11.057 -1.961 1.000 1 A ILE 97.359 1
ATOM 146 C C . ILE 22 22 ? A -4.983 10.700 -2.880 1.000 1 A ILE 97.657 1
ATOM 147 O O . ILE 22 22 ? A -6.114 11.124 -2.636 1.000 1 A ILE 97.862 1
ATOM 148 C CB . ILE 22 22 ? A -3.042 12.293 -2.446 1.000 1 A ILE 96.765 1
ATOM 149 C CG1 . ILE 22 22 ? A -2.077 12.736 -1.338 1.000 1 A ILE 96.257 1
ATOM 150 C CG2 . ILE 22 22 ? A -3.994 13.439 -2.793 1.000 1 A ILE 95.654 1
ATOM 151 C CD1 . ILE 22 22 ? A -1.076 13.769 -1.790 1.000 1 A ILE 94.046 1
ATOM 152 N N . GLN 23 23 ? A -4.723 9.901 -3.918 1.000 1 A GLN 97.951 1
ATOM 153 C CA . GLN 23 23 ? A -5.849 9.436 -4.759 1.000 1 A GLN 98.063 1
ATOM 154 C C . GLN 23 23 ? A -6.862 8.649 -3.918 1.000 1 A GLN 98.145 1
ATOM 155 O O . GLN 23 23 ? A -8.078 8.806 -4.114 1.000 1 A GLN 98.100 1
ATOM 156 C CB . GLN 23 23 ? A -5.345 8.587 -5.924 1.000 1 A GLN 97.959 1
ATOM 157 C CG . GLN 23 23 ? A -5.029 9.390 -7.150 1.000 1 A GLN 96.126 1
ATOM 158 C CD . GLN 23 23 ? A -6.260 9.854 -7.899 1.000 1 A GLN 97.683 1
ATOM 159 O OE1 . GLN 23 23 ? A -7.394 9.769 -7.424 1.000 1 A GLN 97.252 1
ATOM 160 N NE2 . GLN 23 23 ? A -6.062 10.386 -9.103 1.000 1 A GLN 96.907 1
ATOM 161 N N . LEU 24 24 ? A -6.366 7.771 -3.029 1.000 1 A LEU 98.162 1
ATOM 162 C CA . LEU 24 24 ? A -7.279 6.993 -2.211 1.000 1 A LEU 98.197 1
ATOM 163 C C . LEU 24 24 ? A -8.086 7.874 -1.271 1.000 1 A LEU 98.039 1
ATOM 164 O O . LEU 24 24 ? A -9.308 7.697 -1.128 1.000 1 A LEU 97.868 1
ATOM 165 C CB . LEU 24 24 ? A -6.516 5.955 -1.389 1.000 1 A LEU 98.312 1
ATOM 166 C CG . LEU 24 24 ? A -7.437 5.058 -0.583 1.000 1 A LEU 98.234 1
ATOM 167 C CD1 . LEU 24 24 ? A -7.974 3.939 -1.476 1.000 1 A LEU 97.947 1
ATOM 168 C CD2 . LEU 24 24 ? A -6.734 4.482 0.633 1.000 1 A LEU 98.061 1
ATOM 169 N N . ILE 25 25 ? A -7.416 8.828 -0.620 1.000 1 A ILE 97.790 1
ATOM 170 C CA . ILE 25 25 ? A -8.071 9.604 0.431 1.000 1 A ILE 97.213 1
ATOM 171 C C . ILE 25 25 ? A -8.876 10.761 -0.138 1.000 1 A ILE 96.972 1
ATOM 172 O O . ILE 25 25 ? A -9.988 11.042 0.325 1.000 1 A ILE 96.606 1
ATOM 173 C CB . ILE 25 25 ? A -7.007 10.155 1.402 1.000 1 A ILE 96.397 1
ATOM 174 C CG1 . ILE 25 25 ? A -6.192 9.010 1.994 1.000 1 A ILE 93.735 1
ATOM 175 C CG2 . ILE 25 25 ? A -7.655 11.007 2.497 1.000 1 A ILE 91.852 1
ATOM 176 C CD1 . ILE 25 25 ? A -6.995 7.989 2.779 1.000 1 A ILE 87.544 1
ATOM 177 N N . GLN 26 26 ? A -8.354 11.466 -1.159 1.000 1 A GLN 97.028 1
ATOM 178 C CA . GLN 26 26 ? A -8.958 12.683 -1.655 1.000 1 A GLN 96.449 1
ATOM 179 C C . GLN 26 26 ? A -9.517 12.578 -3.068 1.000 1 A GLN 96.810 1
ATOM 180 O O . GLN 26 26 ? A -10.160 13.536 -3.517 1.000 1 A GLN 96.058 1
ATOM 181 C CB . GLN 26 26 ? A -7.929 13.829 -1.633 1.000 1 A GLN 95.195 1
ATOM 182 C CG . GLN 26 26 ? A -7.285 14.066 -0.280 1.000 1 A GLN 90.495 1
ATOM 183 C CD . GLN 26 26 ? A -8.188 14.728 0.711 1.000 1 A GLN 84.026 1
ATOM 184 O OE1 . GLN 26 26 ? A -9.371 14.957 0.437 1.000 1 A GLN 75.060 1
ATOM 185 N NE2 . GLN 26 26 ? A -7.657 15.040 1.884 1.000 1 A GLN 73.864 1
ATOM 186 N N . ASN 27 27 ? A -9.213 11.499 -3.775 1.000 1 A ASN 97.261 1
ATOM 187 C CA . ASN 27 27 ? A -9.738 11.278 -5.113 1.000 1 A ASN 97.036 1
ATOM 188 C C . ASN 27 27 ? A -9.319 12.368 -6.093 1.000 1 A ASN 97.249 1
ATOM 189 O O . ASN 27 27 ? A -10.102 12.803 -6.915 1.000 1 A ASN 96.198 1
ATOM 190 C CB . ASN 27 27 ? A -11.269 11.106 -5.101 1.000 1 A ASN 96.185 1
ATOM 191 C CG . ASN 27 27 ? A -11.704 9.849 -4.399 1.000 1 A ASN 94.151 1
ATOM 192 O OD1 . ASN 27 27 ? A -11.668 8.762 -4.983 1.000 1 A ASN 83.473 1
ATOM 193 N ND2 . ASN 27 27 ? A -12.090 9.985 -3.136 1.000 1 A ASN 80.489 1
ATOM 194 N N . HIS 28 28 ? A -8.030 12.800 -5.983 1.000 1 A HIS 97.207 1
ATOM 195 C CA . HIS 28 28 ? A -7.453 13.700 -6.979 1.000 1 A HIS 96.677 1
ATOM 196 C C . HIS 28 28 ? A -5.971 13.371 -7.117 1.000 1 A HIS 97.126 1
ATOM 197 O O . HIS 28 28 ? A -5.356 12.829 -6.202 1.000 1 A HIS 96.610 1
ATOM 198 C CB . HIS 28 28 ? A -7.678 15.163 -6.642 1.000 1 A HIS 94.643 1
ATOM 199 C CG . HIS 28 28 ? A -7.034 15.628 -5.377 1.000 1 A HIS 89.480 1
ATOM 200 N ND1 . HIS 28 28 ? A -5.803 16.243 -5.347 1.000 1 A HIS 79.732 1
ATOM 201 C CD2 . HIS 28 28 ? A -7.464 15.548 -4.105 1.000 1 A HIS 81.094 1
ATOM 202 C CE1 . HIS 28 28 ? A -5.526 16.549 -4.115 1.000 1 A HIS 80.647 1
ATOM 203 N NE2 . HIS 28 28 ? A -6.498 16.141 -3.330 1.000 1 A HIS 79.980 1
ATOM 204 N N . PHE 29 29 ? A -5.429 13.675 -8.306 1.000 1 A PHE 97.813 1
ATOM 205 C CA . PHE 29 29 ? A -4.018 13.416 -8.609 1.000 1 A PHE 97.761 1
ATOM 206 C C . PHE 29 29 ? A -3.213 14.673 -8.349 1.000 1 A PHE 96.889 1
ATOM 207 O O . PHE 29 29 ? A -3.527 15.753 -8.893 1.000 1 A PHE 96.162 1
ATOM 208 C CB . PHE 29 29 ? A -3.873 12.989 -10.068 1.000 1 A PHE 97.518 1
ATOM 209 C CG . PHE 29 29 ? A -2.442 12.764 -10.493 1.000 1 A PHE 97.772 1
ATOM 210 C CD1 . PHE 29 29 ? A -1.653 11.815 -9.845 1.000 1 A PHE 97.852 1
ATOM 211 C CD2 . PHE 29 29 ? A -1.903 13.504 -11.541 1.000 1 A PHE 97.398 1
ATOM 212 C CE1 . PHE 29 29 ? A -0.343 11.604 -10.254 1.000 1 A PHE 97.447 1
ATOM 213 C CE2 . PHE 29 29 ? A -0.595 13.285 -11.940 1.000 1 A PHE 96.969 1
ATOM 214 C CZ . PHE 29 29 ? A 0.179 12.333 -11.298 1.000 1 A PHE 97.261 1
ATOM 215 N N . VAL 30 30 ? A -2.176 14.559 -7.543 1.000 1 A VAL 94.870 1
ATOM 216 C CA . VAL 30 30 ? A -1.271 15.655 -7.252 1.000 1 A VAL 92.653 1
ATOM 217 C C . VAL 30 30 ? A 0.030 15.388 -7.988 1.000 1 A VAL 92.269 1
ATOM 218 O O . VAL 30 30 ? A 0.744 14.465 -7.684 1.000 1 A VAL 90.912 1
ATOM 219 C CB . VAL 30 30 ? A -1.005 15.804 -5.741 1.000 1 A VAL 89.192 1
ATOM 220 C CG1 . VAL 30 30 ? A -2.308 16.065 -5.023 1.000 1 A VAL 84.171 1
ATOM 221 C CG2 . VAL 30 30 ? A -0.001 16.917 -5.462 1.000 1 A VAL 82.243 1
ATOM 222 N N . ASP 31 31 ? A 0.326 16.247 -8.975 1.000 1 A ASP 90.950 1
ATOM 223 C CA . ASP 31 31 ? A 1.514 16.087 -9.803 1.000 1 A ASP 89.961 1
ATOM 224 C C . ASP 31 31 ? A 2.786 16.428 -9.024 1.000 1 A ASP 89.519 1
ATOM 225 O O . ASP 31 31 ? A 3.863 15.916 -9.349 1.000 1 A ASP 84.541 1
ATOM 226 C CB . ASP 31 31 ? A 1.407 16.949 -11.072 1.000 1 A ASP 86.483 1
ATOM 227 C CG . ASP 31 31 ? A 2.427 16.595 -12.120 1.000 1 A ASP 82.077 1
ATOM 228 O OD1 . ASP 31 31 ? A 2.653 15.394 -12.335 1.000 1 A ASP 78.084 1
ATOM 229 O OD2 . ASP 31 31 ? A 3.000 17.524 -12.728 1.000 1 A ASP 78.700 1
ATOM 230 N N . GLU 32 32 ? A 2.666 17.295 -8.038 1.000 1 A GLU 89.037 1
ATOM 231 C CA . GLU 32 32 ? A 3.818 17.788 -7.281 1.000 1 A GLU 87.590 1
ATOM 232 C C . GLU 32 32 ? A 3.473 17.706 -5.788 1.000 1 A GLU 85.370 1
ATOM 233 O O . GLU 32 32 ? A 2.716 18.534 -5.288 1.000 1 A GLU 79.650 1
ATOM 234 C CB . GLU 32 32 ? A 4.160 19.212 -7.688 1.000 1 A GLU 85.496 1
ATOM 235 C CG . GLU 32 32 ? A 5.403 19.764 -7.019 1.000 1 A GLU 74.909 1
ATOM 236 C CD . GLU 32 32 ? A 5.691 21.208 -7.430 1.000 1 A GLU 66.544 1
ATOM 237 O OE1 . GLU 32 32 ? A 4.943 21.779 -8.245 1.000 1 A GLU 62.301 1
ATOM 238 O OE2 . GLU 32 32 ? A 6.678 21.756 -6.902 1.000 1 A GLU 58.989 1
ATOM 239 N N . TYR 33 33 ? A 4.062 16.712 -5.089 1.000 1 A TYR 86.571 1
ATOM 240 C CA . TYR 33 33 ? A 3.818 16.512 -3.660 1.000 1 A TYR 85.542 1
ATOM 241 C C . TYR 33 33 ? A 5.184 16.427 -2.998 1.000 1 A TYR 86.769 1
ATOM 242 O O . TYR 33 33 ? A 6.031 15.642 -3.382 1.000 1 A TYR 85.537 1
ATOM 243 C CB . TYR 33 33 ? A 3.032 15.237 -3.399 1.000 1 A TYR 81.542 1
ATOM 244 C CG . TYR 33 33 ? A 2.546 15.112 -1.981 1.000 1 A TYR 79.777 1
ATOM 245 C CD1 . TYR 33 33 ? A 1.391 15.786 -1.578 1.000 1 A TYR 75.703 1
ATOM 246 C CD2 . TYR 33 33 ? A 3.190 14.305 -1.076 1.000 1 A TYR 74.632 1
ATOM 247 C CE1 . TYR 33 33 ? A 0.903 15.673 -0.311 1.000 1 A TYR 72.236 1
ATOM 248 C CE2 . TYR 33 33 ? A 2.719 14.195 0.205 1.000 1 A TYR 72.103 1
ATOM 249 C CZ . TYR 33 33 ? A 1.585 14.867 0.586 1.000 1 A TYR 73.517 1
ATOM 250 O OH . TYR 33 33 ? A 1.083 14.734 1.878 1.000 1 A TYR 68.489 1
ATOM 251 N N . ASP 34 34 ? A 5.434 17.277 -1.997 1.000 1 A ASP 88.433 1
ATOM 252 C CA . ASP 34 34 ? A 6.749 17.380 -1.388 1.000 1 A ASP 88.646 1
ATOM 253 C C . ASP 34 34 ? A 7.260 16.002 -0.980 1.000 1 A ASP 90.290 1
ATOM 254 O O . ASP 34 34 ? A 6.642 15.343 -0.150 1.000 1 A ASP 89.920 1
ATOM 255 C CB . ASP 34 34 ? A 6.690 18.305 -0.197 1.000 1 A ASP 86.823 1
ATOM 256 C CG . ASP 34 34 ? A 8.065 18.615 0.394 1.000 1 A ASP 85.654 1
ATOM 257 O OD1 . ASP 34 34 ? A 8.988 17.790 0.294 1.000 1 A ASP 83.684 1
ATOM 258 O OD2 . ASP 34 34 ? A 8.196 19.705 0.997 1.000 1 A ASP 82.774 1
ATOM 259 N N . PRO 35 35 ? A 8.382 15.546 -1.546 1.000 1 A PRO 85.438 1
ATOM 260 C CA . PRO 35 35 ? A 8.830 14.177 -1.280 1.000 1 A PRO 87.837 1
ATOM 261 C C . PRO 35 35 ? A 9.345 14.000 0.123 1.000 1 A PRO 89.070 1
ATOM 262 O O . PRO 35 35 ? A 9.535 12.856 0.564 1.000 1 A PRO 87.639 1
ATOM 263 C CB . PRO 35 35 ? A 9.931 13.969 -2.320 1.000 1 A PRO 84.444 1
ATOM 264 C CG . PRO 35 35 ? A 10.447 15.331 -2.549 1.000 1 A PRO 84.118 1
ATOM 265 C CD . PRO 35 35 ? A 9.276 16.257 -2.480 1.000 1 A PRO 86.631 1
ATOM 266 N N . THR 36 36 ? A 9.582 15.072 0.871 1.000 1 A THR 88.516 1
ATOM 267 C CA . THR 36 36 ? A 10.065 14.967 2.246 1.000 1 A THR 87.517 1
ATOM 268 C C . THR 36 36 ? A 8.954 14.866 3.261 1.000 1 A THR 89.365 1
ATOM 269 O O . THR 36 36 ? A 9.239 14.631 4.440 1.000 1 A THR 88.041 1
ATOM 270 C CB . THR 36 36 ? A 10.957 16.172 2.591 1.000 1 A THR 83.653 1
ATOM 271 O OG1 . THR 36 36 ? A 10.169 17.353 2.678 1.000 1 A THR 79.092 1
ATOM 272 C CG2 . THR 36 36 ? A 12.050 16.351 1.533 1.000 1 A THR 79.995 1
ATOM 273 N N . ILE 37 37 ? A 7.693 15.018 2.846 1.000 1 A ILE 91.009 1
ATOM 274 C CA . ILE 37 37 ? A 6.581 15.027 3.789 1.000 1 A ILE 90.082 1
ATOM 275 C C . ILE 37 37 ? A 6.089 13.603 3.994 1.000 1 A ILE 90.719 1
ATOM 276 O O . ILE 37 37 ? A 5.646 12.952 3.055 1.000 1 A ILE 90.004 1
ATOM 277 C CB . ILE 37 37 ? A 5.432 15.925 3.309 1.000 1 A ILE 87.474 1
ATOM 278 C CG1 . ILE 37 37 ? A 5.896 17.376 3.303 1.000 1 A ILE 87.084 1
ATOM 279 C CG2 . ILE 37 37 ? A 4.203 15.758 4.209 1.000 1 A ILE 86.585 1
ATOM 280 C CD1 . ILE 37 37 ? A 4.825 18.349 2.884 1.000 1 A ILE 83.774 1
ATOM 281 N N . GLU 38 38 ? A 6.139 13.126 5.258 1.000 1 A GLU 91.405 1
ATOM 282 C CA . GLU 38 38 ? A 5.613 11.848 5.660 1.000 1 A GLU 91.614 1
ATOM 283 C C . GLU 38 38 ? A 4.522 12.089 6.681 1.000 1 A GLU 91.120 1
ATOM 284 O O . GLU 38 38 ? A 4.744 12.798 7.665 1.000 1 A GLU 88.724 1
ATOM 285 C CB . GLU 38 38 ? A 6.730 10.987 6.258 1.000 1 A GLU 90.356 1
ATOM 286 C CG . GLU 38 38 ? A 6.248 9.673 6.818 1.000 1 A GLU 88.583 1
ATOM 287 C CD . GLU 38 38 ? A 7.374 8.810 7.333 1.000 1 A GLU 88.927 1
ATOM 288 O OE1 . GLU 38 38 ? A 8.177 8.293 6.524 1.000 1 A GLU 85.953 1
ATOM 289 O OE2 . GLU 38 38 ? A 7.491 8.666 8.568 1.000 1 A GLU 85.258 1
ATOM 290 N N . ASP 39 39 ? A 3.336 11.546 6.424 1.000 1 A ASP 92.177 1
ATOM 291 C CA . ASP 39 39 ? A 2.238 11.767 7.354 1.000 1 A ASP 91.700 1
ATOM 292 C C . ASP 39 39 ? A 1.262 10.606 7.239 1.000 1 A ASP 92.905 1
ATOM 293 O O . ASP 39 39 ? A 1.354 9.774 6.332 1.000 1 A ASP 92.749 1
ATOM 294 C CB . ASP 39 39 ? A 1.528 13.096 7.071 1.000 1 A ASP 89.641 1
ATOM 295 C CG . ASP 39 39 ? A 0.880 13.701 8.297 1.000 1 A ASP 83.858 1
ATOM 296 O OD1 . ASP 39 39 ? A 0.762 12.997 9.331 1.000 1 A ASP 80.795 1
ATOM 297 O OD2 . ASP 39 39 ? A 0.459 14.879 8.207 1.000 1 A ASP 78.378 1
ATOM 298 N N . SER 40 40 ? A 0.346 10.555 8.188 1.000 1 A SER 93.503 1
ATOM 299 C CA . SER 40 40 ? A -0.685 9.523 8.205 1.000 1 A SER 93.394 1
ATOM 300 C C . SER 40 40 ? A -2.032 10.137 7.808 1.000 1 A SER 94.021 1
ATOM 301 O O . SER 40 40 ? A -2.292 11.324 8.039 1.000 1 A SER 92.521 1
ATOM 302 C CB . SER 40 40 ? A -0.782 8.873 9.565 1.000 1 A SER 90.784 1
ATOM 303 O OG . SER 40 40 ? A -1.218 9.774 10.562 1.000 1 A SER 86.094 1
ATOM 304 N N . TYR 41 41 ? A -2.849 9.324 7.208 1.000 1 A TYR 95.959 1
ATOM 305 C CA . TYR 41 41 ? A -4.159 9.704 6.690 1.000 1 A TYR 95.809 1
ATOM 306 C C . TYR 41 41 ? A -5.168 8.658 7.142 1.000 1 A TYR 96.326 1
ATOM 307 O O . TYR 41 41 ? A -4.812 7.491 7.409 1.000 1 A TYR 96.153 1
ATOM 308 C CB . TYR 41 41 ? A -4.140 9.724 5.158 1.000 1 A TYR 95.362 1
ATOM 309 C CG . TYR 41 41 ? A -3.186 10.742 4.580 1.000 1 A TYR 93.311 1
ATOM 310 C CD1 . TYR 41 41 ? A -3.641 11.974 4.141 1.000 1 A TYR 91.363 1
ATOM 311 C CD2 . TYR 41 41 ? A -1.828 10.479 4.498 1.000 1 A TYR 92.486 1
ATOM 312 C CE1 . TYR 41 41 ? A -2.766 12.906 3.632 1.000 1 A TYR 88.562 1
ATOM 313 C CE2 . TYR 41 41 ? A -0.938 11.422 3.985 1.000 1 A TYR 90.811 1
ATOM 314 C CZ . TYR 41 41 ? A -1.425 12.633 3.559 1.000 1 A TYR 87.981 1
ATOM 315 O OH . TYR 41 41 ? A -0.554 13.569 3.048 1.000 1 A TYR 84.623 1
ATOM 316 N N . ARG 42 42 ? A -6.424 9.083 7.260 1.000 1 A ARG 96.206 1
ATOM 317 C CA . ARG 42 42 ? A -7.468 8.159 7.680 1.000 1 A ARG 96.311 1
ATOM 318 C C . ARG 42 42 ? A -8.581 8.203 6.646 1.000 1 A ARG 96.640 1
ATOM 319 O O . ARG 42 42 ? A -8.880 9.225 6.080 1.000 1 A ARG 95.508 1
ATOM 320 C CB . ARG 42 42 ? A -8.032 8.546 9.056 1.000 1 A ARG 94.570 1
ATOM 321 C CG . ARG 42 42 ? A -7.083 8.249 10.207 1.000 1 A ARG 84.091 1
ATOM 322 C CD . ARG 42 42 ? A -6.908 9.454 11.145 1.000 1 A ARG 78.701 1
ATOM 323 N NE . ARG 42 42 ? A -6.330 10.584 10.469 1.000 1 A ARG 73.644 1
ATOM 324 C CZ . ARG 42 42 ? A -4.981 10.805 10.302 1.000 1 A ARG 67.772 1
ATOM 325 N NH1 . ARG 42 42 ? A -4.105 9.911 10.780 1.000 1 A ARG 60.944 1
ATOM 326 N NH2 . ARG 42 42 ? A -4.566 11.852 9.647 1.000 1 A ARG 58.605 1
ATOM 327 N N . LYS 43 43 ? A -9.165 7.046 6.362 1.000 1 A LYS 96.505 1
ATOM 328 C CA . LYS 43 43 ? A -10.225 6.946 5.355 1.000 1 A LYS 96.698 1
ATOM 329 C C . LYS 43 43 ? A -11.209 5.884 5.797 1.000 1 A LYS 96.979 1
ATOM 330 O O . LYS 43 43 ? A -10.840 4.735 6.010 1.000 1 A LYS 96.991 1
ATOM 331 C CB . LYS 43 43 ? A -9.655 6.611 3.984 1.000 1 A LYS 95.962 1
ATOM 332 C CG . LYS 43 43 ? A -10.672 6.355 2.886 1.000 1 A LYS 94.698 1
ATOM 333 C CD . LYS 43 43 ? A -11.346 7.663 2.455 1.000 1 A LYS 92.295 1
ATOM 334 C CE . LYS 43 43 ? A -12.153 7.417 1.209 1.000 1 A LYS 90.895 1
ATOM 335 N NZ . LYS 43 43 ? A -12.610 8.675 0.582 1.000 1 A LYS 86.756 1
ATOM 336 N N . GLN 44 44 ? A -12.475 6.271 5.975 1.000 1 A GLN 97.463 1
ATOM 337 C CA . GLN 44 44 ? A -13.525 5.318 6.266 1.000 1 A GLN 97.361 1
ATOM 338 C C . GLN 44 44 ? A -14.020 4.727 4.967 1.000 1 A GLN 97.099 1
ATOM 339 O O . GLN 44 44 ? A -14.430 5.460 4.070 1.000 1 A GLN 96.027 1
ATOM 340 C CB . GLN 44 44 ? A -14.665 5.972 7.036 1.000 1 A GLN 96.521 1
ATOM 341 C CG . GLN 44 44 ? A -15.742 4.995 7.472 1.000 1 A GLN 91.965 1
ATOM 342 C CD . GLN 44 44 ? A -16.724 5.599 8.426 1.000 1 A GLN 87.916 1
ATOM 343 O OE1 . GLN 44 44 ? A -16.336 6.182 9.437 1.000 1 A GLN 79.968 1
ATOM 344 N NE2 . GLN 44 44 ? A -17.997 5.443 8.122 1.000 1 A GLN 78.831 1
ATOM 345 N N . VAL 45 45 ? A -13.971 3.429 4.829 1.000 1 A VAL 96.897 1
ATOM 346 C CA . VAL 45 45 ? A -14.337 2.736 3.599 1.000 1 A VAL 96.536 1
ATOM 347 C C . VAL 45 45 ? A -15.208 1.545 3.942 1.000 1 A VAL 96.440 1
ATOM 348 O O . VAL 45 45 ? A -15.308 1.119 5.109 1.000 1 A VAL 95.738 1
ATOM 349 C CB . VAL 45 45 ? A -13.112 2.231 2.817 1.000 1 A VAL 95.443 1
ATOM 350 C CG1 . VAL 45 45 ? A -12.212 3.406 2.432 1.000 1 A VAL 94.824 1
ATOM 351 C CG2 . VAL 45 45 ? A -12.327 1.226 3.640 1.000 1 A VAL 94.468 1
ATOM 352 N N . VAL 46 46 ? A -15.847 0.994 2.920 1.000 1 A VAL 96.230 1
ATOM 353 C CA . VAL 46 46 ? A -16.578 -0.263 3.045 1.000 1 A VAL 96.463 1
ATOM 354 C C . VAL 46 46 ? A -15.889 -1.272 2.121 1.000 1 A VAL 96.973 1
ATOM 355 O O . VAL 46 46 ? A -15.821 -1.051 0.913 1.000 1 A VAL 96.442 1
ATOM 356 C CB . VAL 46 46 ? A -18.050 -0.115 2.675 1.000 1 A VAL 95.332 1
ATOM 357 C CG1 . VAL 46 46 ? A -18.716 0.874 3.616 1.000 1 A VAL 94.072 1
ATOM 358 C CG2 . VAL 46 46 ? A -18.767 -1.462 2.737 1.000 1 A VAL 94.478 1
ATOM 359 N N . ILE 47 47 ? A -15.329 -2.332 2.702 1.000 1 A ILE 97.250 1
ATOM 360 C CA . ILE 47 47 ? A -14.624 -3.340 1.937 1.000 1 A ILE 97.463 1
ATOM 361 C C . ILE 47 47 ? A -15.280 -4.683 2.196 1.000 1 A ILE 97.276 1
ATOM 362 O O . ILE 47 47 ? A -15.289 -5.166 3.334 1.000 1 A ILE 96.714 1
ATOM 363 C CB . ILE 47 47 ? A -13.135 -3.397 2.333 1.000 1 A ILE 97.596 1
ATOM 364 C CG1 . ILE 47 47 ? A -12.483 -2.056 2.069 1.000 1 A ILE 97.192 1
ATOM 365 C CG2 . ILE 47 47 ? A -12.428 -4.516 1.571 1.000 1 A ILE 97.345 1
ATOM 366 C CD1 . ILE 47 47 ? A -11.086 -1.933 2.671 1.000 1 A ILE 96.578 1
ATOM 367 N N . ASP 48 48 ? A -15.842 -5.283 1.148 1.000 1 A ASP 97.258 1
ATOM 368 C CA . ASP 48 48 ? A -16.560 -6.549 1.275 1.000 1 A ASP 96.671 1
ATOM 369 C C . ASP 48 48 ? A -17.629 -6.473 2.341 1.000 1 A ASP 95.862 1
ATOM 370 O O . ASP 48 48 ? A -17.794 -7.404 3.157 1.000 1 A ASP 94.256 1
ATOM 371 C CB . ASP 48 48 ? A -15.596 -7.698 1.561 1.000 1 A ASP 96.291 1
ATOM 372 C CG . ASP 48 48 ? A -14.544 -7.871 0.481 1.000 1 A ASP 96.521 1
ATOM 373 O OD1 . ASP 48 48 ? A -14.897 -7.791 -0.715 1.000 1 A ASP 95.265 1
ATOM 374 O OD2 . ASP 48 48 ? A -13.363 -8.055 0.836 1.000 1 A ASP 94.786 1
ATOM 375 N N . GLY 49 49 ? A -18.323 -5.344 2.388 1.000 1 A GLY 96.091 1
ATOM 376 C CA . GLY 49 49 ? A -19.414 -5.158 3.344 1.000 1 A GLY 94.569 1
ATOM 377 C C . GLY 49 49 ? A -19.027 -4.660 4.719 1.000 1 A GLY 94.616 1
ATOM 378 O O . GLY 49 49 ? A -19.910 -4.352 5.515 1.000 1 A GLY 93.139 1
ATOM 379 N N . GLU 50 50 ? A -17.729 -4.559 5.017 1.000 1 A GLU 93.965 1
ATOM 380 C CA . GLU 50 50 ? A -17.281 -4.147 6.348 1.000 1 A GLU 93.800 1
ATOM 381 C C . GLU 50 50 ? A -16.913 -2.681 6.333 1.000 1 A GLU 94.729 1
ATOM 382 O O . GLU 50 50 ? A -15.977 -2.258 5.631 1.000 1 A GLU 94.742 1
ATOM 383 C CB . GLU 50 50 ? A -16.069 -4.952 6.803 1.000 1 A GLU 91.326 1
ATOM 384 C CG . GLU 50 50 ? A -15.531 -4.516 8.169 1.000 1 A GLU 88.575 1
ATOM 385 C CD . GLU 50 50 ? A -14.179 -5.131 8.505 1.000 1 A GLU 86.392 1
ATOM 386 O OE1 . GLU 50 50 ? A -13.205 -4.858 7.765 1.000 1 A GLU 78.379 1
ATOM 387 O OE2 . GLU 50 50 ? A -14.091 -5.859 9.510 1.000 1 A GLU 77.042 1
ATOM 388 N N . THR 51 51 ? A -17.607 -1.869 7.118 1.000 1 A THR 95.844 1
ATOM 389 C CA . THR 51 51 ? A -17.203 -0.483 7.330 1.000 1 A THR 95.974 1
ATOM 390 C C . THR 51 51 ? A -15.929 -0.476 8.147 1.000 1 A THR 95.984 1
ATOM 391 O O . THR 51 51 ? A -15.890 -0.987 9.274 1.000 1 A THR 94.429 1
ATOM 392 C CB . THR 51 51 ? A -18.294 0.334 8.039 1.000 1 A THR 95.295 1
ATOM 393 O OG1 . THR 51 51 ? A -19.477 0.345 7.231 1.000 1 A THR 92.668 1
ATOM 394 C CG2 . THR 51 51 ? A -17.836 1.780 8.259 1.000 1 A THR 93.247 1
ATOM 395 N N . SER 52 52 ? A -14.853 0.106 7.589 1.000 1 A SER 95.808 1
ATOM 396 C CA . SER 52 52 ? A -13.520 0.003 8.165 1.000 1 A SER 95.683 1
ATOM 397 C C . SER 52 52 ? A -12.844 1.362 8.118 1.000 1 A SER 96.582 1
ATOM 398 O O . SER 52 52 ? A -13.095 2.178 7.225 1.000 1 A SER 96.321 1
ATOM 399 C CB . SER 52 52 ? A -12.682 -1.025 7.401 1.000 1 A SER 92.934 1
ATOM 400 O OG . SER 52 52 ? A -13.359 -2.257 7.319 1.000 1 A SER 85.202 1
ATOM 401 N N . LEU 53 53 ? A -11.948 1.581 9.068 1.000 1 A LEU 97.259 1
ATOM 402 C CA . LEU 53 53 ? A -11.119 2.786 9.086 1.000 1 A LEU 97.602 1
ATOM 403 C C . LEU 53 53 ? A -9.714 2.398 8.677 1.000 1 A LEU 97.855 1
ATOM 404 O O . LEU 53 53 ? A -9.040 1.649 9.392 1.000 1 A LEU 97.494 1
ATOM 405 C CB . LEU 53 53 ? A -11.130 3.439 10.480 1.000 1 A LEU 96.959 1
ATOM 406 C CG . LEU 53 53 ? A -10.317 4.727 10.571 1.000 1 A LEU 94.604 1
ATOM 407 C CD1 . LEU 53 53 ? A -10.990 5.815 9.700 1.000 1 A LEU 93.255 1
ATOM 408 C CD2 . LEU 53 53 ? A -10.231 5.174 12.017 1.000 1 A LEU 92.730 1
ATOM 409 N N . LEU 54 54 ? A -9.269 2.898 7.515 1.000 1 A LEU 97.926 1
ATOM 410 C CA . LEU 54 54 ? A -7.897 2.709 7.062 1.000 1 A LEU 98.105 1
ATOM 411 C C . LEU 54 54 ? A -7.041 3.838 7.639 1.000 1 A LEU 97.954 1
ATOM 412 O O . LEU 54 54 ? A -7.323 5.016 7.411 1.000 1 A LEU 97.718 1
ATOM 413 C CB . LEU 54 54 ? A -7.811 2.723 5.537 1.000 1 A LEU 98.101 1
ATOM 414 C CG . LEU 54 54 ? A -8.738 1.778 4.804 1.000 1 A LEU 97.941 1
ATOM 415 C CD1 . LEU 54 54 ? A -8.691 0.377 5.394 1.000 1 A LEU 97.844 1
ATOM 416 C CD2 . LEU 54 54 ? A -8.360 1.743 3.322 1.000 1 A LEU 97.927 1
ATOM 417 N N . ASP 55 55 ? A -6.000 3.460 8.391 1.000 1 A ASP 97.775 1
ATOM 418 C CA . ASP 55 55 ? A -5.031 4.401 8.963 1.000 1 A ASP 97.390 1
ATOM 419 C C . ASP 55 55 ? A -3.734 4.160 8.191 1.000 1 A ASP 97.373 1
ATOM 420 O O . ASP 55 55 ? A -3.072 3.156 8.388 1.000 1 A ASP 97.102 1
ATOM 421 C CB . ASP 55 55 ? A -4.886 4.149 10.449 1.000 1 A ASP 96.153 1
ATOM 422 C CG . ASP 55 55 ? A -3.963 5.132 11.148 1.000 1 A ASP 94.224 1
ATOM 423 O OD1 . ASP 55 55 ? A -3.415 6.023 10.495 1.000 1 A ASP 91.784 1
ATOM 424 O OD2 . ASP 55 55 ? A -3.802 4.969 12.379 1.000 1 A ASP 89.386 1
ATOM 425 N N . ILE 56 56 ? A -3.370 5.113 7.308 1.000 1 A ILE 97.440 1
ATOM 426 C CA . ILE 56 56 ? A -2.358 4.893 6.287 1.000 1 A ILE 97.540 1
ATOM 427 C C . ILE 56 56 ? A -1.182 5.822 6.519 1.000 1 A ILE 96.886 1
ATOM 428 O O . ILE 56 56 ? A -1.317 7.050 6.499 1.000 1 A ILE 96.742 1
ATOM 429 C CB . ILE 56 56 ? A -2.928 5.132 4.887 1.000 1 A ILE 97.849 1
ATOM 430 C CG1 . ILE 56 56 ? A -4.149 4.239 4.629 1.000 1 A ILE 97.146 1
ATOM 431 C CG2 . ILE 56 56 ? A -1.852 4.908 3.827 1.000 1 A ILE 97.756 1
ATOM 432 C CD1 . ILE 56 56 ? A -4.983 4.645 3.420 1.000 1 A ILE 94.018 1
ATOM 433 N N . LEU 57 57 ? A 0.020 5.236 6.686 1.000 1 A LEU 96.648 1
ATOM 434 C CA . LEU 57 57 ? A 1.263 5.979 6.735 1.000 1 A LEU 96.044 1
ATOM 435 C C . LEU 57 57 ? A 1.897 6.024 5.356 1.000 1 A LEU 96.244 1
ATOM 436 O O . LEU 57 57 ? A 2.254 5.010 4.789 1.000 1 A LEU 96.309 1
ATOM 437 C CB . LEU 57 57 ? A 2.221 5.363 7.745 1.000 1 A LEU 94.782 1
ATOM 438 C CG . LEU 57 57 ? A 3.580 6.073 7.845 1.000 1 A LEU 93.016 1
ATOM 439 C CD1 . LEU 57 57 ? A 3.390 7.485 8.422 1.000 1 A LEU 91.590 1
ATOM 440 C CD2 . LEU 57 57 ? A 4.553 5.281 8.671 1.000 1 A LEU 91.030 1
ATOM 441 N N . ASP 58 58 ? A 2.013 7.259 4.811 1.000 1 A ASP 96.157 1
ATOM 442 C CA . ASP 58 58 ? A 2.692 7.505 3.555 1.000 1 A ASP 96.078 1
ATOM 443 C C . ASP 58 58 ? A 4.148 7.872 3.856 1.000 1 A ASP 95.274 1
ATOM 444 O O . ASP 58 58 ? A 4.434 8.971 4.300 1.000 1 A ASP 94.358 1
ATOM 445 C CB . ASP 58 58 ? A 1.977 8.643 2.812 1.000 1 A ASP 96.188 1
ATOM 446 C CG . ASP 58 58 ? A 2.741 9.106 1.595 1.000 1 A ASP 96.167 1
ATOM 447 O OD1 . ASP 58 58 ? A 3.435 8.261 0.961 1.000 1 A ASP 95.392 1
ATOM 448 O OD2 . ASP 58 58 ? A 2.647 10.305 1.260 1.000 1 A ASP 95.083 1
ATOM 449 N N . THR 59 59 ? A 5.072 6.905 3.684 1.000 1 A THR 95.267 1
ATOM 450 C CA . THR 59 59 ? A 6.430 7.076 4.147 1.000 1 A THR 94.345 1
ATOM 451 C C . THR 59 59 ? A 7.241 7.975 3.220 1.000 1 A THR 92.539 1
ATOM 452 O O . THR 59 59 ? A 7.056 7.999 2.003 1.000 1 A THR 90.820 1
ATOM 453 C CB . THR 59 59 ? A 7.152 5.732 4.274 1.000 1 A THR 94.022 1
ATOM 454 O OG1 . THR 59 59 ? A 7.276 5.119 3.006 1.000 1 A THR 88.004 1
ATOM 455 C CG2 . THR 59 59 ? A 6.386 4.827 5.204 1.000 1 A THR 88.792 1
ATOM 456 N N . ALA 60 60 ? A 8.178 8.724 3.815 1.000 1 A ALA 94.167 1
ATOM 457 C CA . ALA 60 60 ? A 8.994 9.668 3.029 1.000 1 A ALA 92.475 1
ATOM 458 C C . ALA 60 60 ? A 10.369 9.938 3.648 1.000 1 A ALA 89.791 1
ATOM 459 O O . ALA 60 60 ? A 11.201 10.578 3.020 1.000 1 A ALA 84.480 1
ATOM 460 C CB . ALA 60 60 ? A 8.252 10.972 2.802 1.000 1 A ALA 91.577 1
ATOM 461 N N . GLY 61 61 ? A 10.595 9.485 4.906 1.000 1 A GLY 82.323 1
ATOM 462 C CA . GLY 61 61 ? A 11.838 9.818 5.538 1.000 1 A GLY 79.290 1
ATOM 463 C C . GLY 61 61 ? A 11.656 10.231 6.971 1.000 1 A GLY 80.283 1
ATOM 464 O O . GLY 61 61 ? A 11.024 9.524 7.750 1.000 1 A GLY 75.602 1
ATOM 465 N N . GLN 62 62 ? A 12.198 11.370 7.335 1.000 1 A GLN 79.979 1
ATOM 466 C CA . GLN 62 62 ? A 12.126 11.840 8.726 1.000 1 A GLN 79.319 1
ATOM 467 C C . GLN 62 62 ? A 10.860 12.632 8.989 1.000 1 A GLN 79.997 1
ATOM 468 O O . GLN 62 62 ? A 10.341 13.318 8.111 1.000 1 A GLN 77.231 1
ATOM 469 C CB . GLN 62 62 ? A 13.332 12.719 9.053 1.000 1 A GLN 75.632 1
ATOM 470 C CG . GLN 62 62 ? A 14.646 11.986 9.011 1.000 1 A GLN 71.708 1
ATOM 471 C CD . GLN 62 62 ? A 14.721 10.888 10.037 1.000 1 A GLN 64.352 1
ATOM 472 O OE1 . GLN 62 62 ? A 14.468 11.133 11.227 1.000 1 A GLN 61.372 1
ATOM 473 N NE2 . GLN 62 62 ? A 15.064 9.670 9.601 1.000 1 A GLN 63.018 1
ATOM 474 N N . GLU 63 63 ? A 10.388 12.554 10.222 1.000 1 A GLU 79.506 1
ATOM 475 C CA . GLU 63 63 ? A 9.291 13.386 10.711 1.000 1 A GLU 77.963 1
ATOM 476 C C . GLU 63 63 ? A 9.846 14.331 11.760 1.000 1 A GLU 79.020 1
ATOM 477 O O . GLU 63 63 ? A 10.982 14.186 12.185 1.000 1 A GLU 76.146 1
ATOM 478 C CB . GLU 63 63 ? A 8.183 12.539 11.337 1.000 1 A GLU 73.747 1
ATOM 479 C CG . GLU 63 63 ? A 7.428 11.675 10.353 1.000 1 A GLU 71.819 1
ATOM 480 C CD . GLU 63 63 ? A 6.214 12.368 9.783 1.000 1 A GLU 68.914 1
ATOM 481 O OE1 . GLU 63 63 ? A 6.346 13.561 9.403 1.000 1 A GLU 67.007 1
ATOM 482 O OE2 . GLU 63 63 ? A 5.139 11.730 9.721 1.000 1 A GLU 66.658 1
ATOM 483 N N . GLU 64 64 ? A 9.045 15.331 12.174 1.000 1 A GLU 81.456 1
ATOM 484 C CA . GLU 64 64 ? A 9.440 16.171 13.300 1.000 1 A GLU 80.651 1
ATOM 485 C C . GLU 64 64 ? A 9.770 15.323 14.506 1.000 1 A GLU 80.338 1
ATOM 486 O O . GLU 64 64 ? A 10.777 15.535 15.194 1.000 1 A GLU 75.579 1
ATOM 487 C CB . GLU 64 64 ? A 8.322 17.154 13.647 1.000 1 A GLU 75.153 1
ATOM 488 C CG . GLU 64 64 ? A 8.692 18.069 14.800 1.000 1 A GLU 70.971 1
ATOM 489 C CD . GLU 64 64 ? A 7.561 19.021 15.157 1.000 1 A GLU 64.822 1
ATOM 490 O OE1 . GLU 64 64 ? A 6.525 19.014 14.450 1.000 1 A GLU 63.608 1
ATOM 491 O OE2 . GLU 64 64 ? A 7.710 19.794 16.144 1.000 1 A GLU 61.620 1
ATOM 492 N N . TYR 65 65 ? A 8.945 14.319 14.763 1.000 1 A TYR 80.057 1
ATOM 493 C CA . TYR 65 65 ? A 9.211 13.359 15.825 1.000 1 A TYR 78.838 1
ATOM 494 C C . TYR 65 65 ? A 9.191 11.970 15.191 1.000 1 A TYR 78.514 1
ATOM 495 O O . TYR 65 65 ? A 8.164 11.496 14.721 1.000 1 A TYR 75.100 1
ATOM 496 C CB . TYR 65 65 ? A 8.176 13.454 16.934 1.000 1 A TYR 75.083 1
ATOM 497 C CG . TYR 65 65 ? A 8.187 14.793 17.603 1.000 1 A TYR 71.365 1
ATOM 498 C CD1 . TYR 65 65 ? A 9.048 15.059 18.665 1.000 1 A TYR 67.867 1
ATOM 499 C CD2 . TYR 65 65 ? A 7.335 15.811 17.176 1.000 1 A TYR 67.775 1
ATOM 500 C CE1 . TYR 65 65 ? A 9.061 16.300 19.274 1.000 1 A TYR 63.392 1
ATOM 501 C CE2 . TYR 65 65 ? A 7.364 17.042 17.768 1.000 1 A TYR 65.245 1
ATOM 502 C CZ . TYR 65 65 ? A 8.217 17.269 18.815 1.000 1 A TYR 62.011 1
ATOM 503 O OH . TYR 65 65 ? A 8.249 18.531 19.417 1.000 1 A TYR 70.238 1
ATOM 504 N N . SER 66 66 ? A 10.354 11.300 15.199 1.000 1 A SER 80.047 1
ATOM 505 C CA . SER 66 66 ? A 10.521 9.988 14.592 1.000 1 A SER 78.497 1
ATOM 506 C C . SER 66 66 ? A 9.573 8.979 15.218 1.000 1 A SER 79.866 1
ATOM 507 O O . SER 66 66 ? A 9.306 7.929 14.612 1.000 1 A SER 77.855 1
ATOM 508 C CB . SER 66 66 ? A 11.941 9.521 14.721 1.000 1 A SER 72.583 1
ATOM 509 O OG . SER 66 66 ? A 12.294 9.302 16.080 1.000 1 A SER 67.664 1
ATOM 510 N N . ALA 67 67 ? A 9.043 9.268 16.399 1.000 1 A ALA 81.898 1
ATOM 511 C CA . ALA 67 67 ? A 8.128 8.363 17.053 1.000 1 A ALA 81.387 1
ATOM 512 C C . ALA 67 67 ? A 6.915 8.052 16.178 1.000 1 A ALA 82.313 1
ATOM 513 O O . ALA 67 67 ? A 6.330 6.976 16.287 1.000 1 A ALA 82.077 1
ATOM 514 C CB . ALA 67 67 ? A 7.667 8.932 18.407 1.000 1 A ALA 79.490 1
ATOM 515 N N . MET 68 68 ? A 6.474 9.003 15.338 1.000 1 A MET 78.150 1
ATOM 516 C CA . MET 68 68 ? A 5.359 8.731 14.446 1.000 1 A MET 78.194 1
ATOM 517 C C . MET 68 68 ? A 5.718 7.576 13.513 1.000 1 A MET 79.454 1
ATOM 518 O O . MET 68 68 ? A 4.931 6.614 13.362 1.000 1 A MET 78.831 1
ATOM 519 C CB . MET 68 68 ? A 4.959 9.958 13.649 1.000 1 A MET 74.470 1
ATOM 520 C CG . MET 68 68 ? A 4.303 11.061 14.484 1.000 1 A MET 70.142 1
ATOM 521 S SD . MET 68 68 ? A 3.789 12.471 13.493 1.000 1 A MET 65.080 1
ATOM 522 C CE . MET 68 68 ? A 2.472 11.724 12.518 1.000 1 A MET 59.933 1
ATOM 523 N N . ARG 69 69 ? A 6.907 7.656 12.902 1.000 1 A ARG 80.780 1
ATOM 524 C CA . ARG 69 69 ? A 7.359 6.572 12.030 1.000 1 A ARG 81.696 1
ATOM 525 C C . ARG 69 69 ? A 7.476 5.266 12.822 1.000 1 A ARG 83.643 1
ATOM 526 O O . ARG 69 69 ? A 6.987 4.200 12.376 1.000 1 A ARG 84.594 1
ATOM 527 C CB . ARG 69 69 ? A 8.696 6.906 11.397 1.000 1 A ARG 78.634 1
ATOM 528 C CG . ARG 69 69 ? A 9.322 5.831 10.545 1.000 1 A ARG 74.408 1
ATOM 529 C CD . ARG 69 69 ? A 10.821 6.024 10.418 1.000 1 A ARG 70.157 1
ATOM 530 N NE . ARG 69 69 ? A 11.466 5.871 11.721 1.000 1 A ARG 69.633 1
ATOM 531 C CZ . ARG 69 69 ? A 12.442 6.650 12.162 1.000 1 A ARG 68.005 1
ATOM 532 N NH1 . ARG 69 69 ? A 12.911 7.649 11.418 1.000 1 A ARG 63.844 1
ATOM 533 N NH2 . ARG 69 69 ? A 12.929 6.435 13.369 1.000 1 A ARG 62.223 1
ATOM 534 N N . ASP 70 70 ? A 8.145 5.318 13.979 1.000 1 A ASP 80.844 1
ATOM 535 C CA . ASP 70 70 ? A 8.402 4.120 14.732 1.000 1 A ASP 83.212 1
ATOM 536 C C . ASP 70 70 ? A 7.098 3.462 15.166 1.000 1 A ASP 84.768 1
ATOM 537 O O . ASP 70 70 ? A 6.977 2.225 15.149 1.000 1 A ASP 84.716 1
ATOM 538 C CB . ASP 70 70 ? A 9.237 4.423 15.976 1.000 1 A ASP 80.746 1
ATOM 539 C CG . ASP 70 70 ? A 10.639 4.906 15.615 1.000 1 A ASP 81.620 1
ATOM 540 O OD1 . ASP 70 70 ? A 11.031 4.866 14.437 1.000 1 A ASP 76.633 1
ATOM 541 O OD2 . ASP 70 70 ? A 11.343 5.309 16.562 1.000 1 A ASP 75.978 1
ATOM 542 N N . GLN 71 71 ? A 6.102 4.268 15.563 1.000 1 A GLN 85.868 1
ATOM 543 C CA . GLN 71 71 ? A 4.818 3.711 15.992 1.000 1 A GLN 85.035 1
ATOM 544 C C . GLN 71 71 ? A 4.183 2.938 14.837 1.000 1 A GLN 85.896 1
ATOM 545 O O . GLN 71 71 ? A 3.672 1.834 15.035 1.000 1 A GLN 85.306 1
ATOM 546 C CB . GLN 71 71 ? A 3.887 4.798 16.474 1.000 1 A GLN 82.273 1
ATOM 547 C CG . GLN 71 71 ? A 2.553 4.299 16.968 1.000 1 A GLN 71.992 1
ATOM 548 C CD . GLN 71 71 ? A 2.690 3.509 18.261 1.000 1 A GLN 65.926 1
ATOM 549 O OE1 . GLN 71 71 ? A 3.696 3.635 18.969 1.000 1 A GLN 62.600 1
ATOM 550 N NE2 . GLN 71 71 ? A 1.679 2.703 18.578 1.000 1 A GLN 60.001 1
ATOM 551 N N . TYR 72 72 ? A 4.183 3.543 13.626 1.000 1 A TYR 83.498 1
ATOM 552 C CA . TYR 72 72 ? A 3.522 2.882 12.503 1.000 1 A TYR 82.955 1
ATOM 553 C C . TYR 72 72 ? A 4.315 1.661 12.059 1.000 1 A TYR 85.594 1
ATOM 554 O O . TYR 72 72 ? A 3.709 0.652 11.636 1.000 1 A TYR 85.829 1
ATOM 555 C CB . TYR 72 72 ? A 3.314 3.831 11.344 1.000 1 A TYR 79.854 1
ATOM 556 C CG . TYR 72 72 ? A 2.054 4.667 11.529 1.000 1 A TYR 75.903 1
ATOM 557 C CD1 . TYR 72 72 ? A 2.111 5.909 12.151 1.000 1 A TYR 71.096 1
ATOM 558 C CD2 . TYR 72 72 ? A 0.833 4.219 11.053 1.000 1 A TYR 70.089 1
ATOM 559 C CE1 . TYR 72 72 ? A 0.978 6.677 12.314 1.000 1 A TYR 68.259 1
ATOM 560 C CE2 . TYR 72 72 ? A -0.302 4.973 11.225 1.000 1 A TYR 68.632 1
ATOM 561 C CZ . TYR 72 72 ? A -0.219 6.206 11.861 1.000 1 A TYR 66.445 1
ATOM 562 O OH . TYR 72 72 ? A -1.362 6.978 12.011 1.000 1 A TYR 71.213 1
ATOM 563 N N . MET 73 73 ? A 5.645 1.685 12.107 1.000 1 A MET 87.287 1
ATOM 564 C CA . MET 73 73 ? A 6.436 0.509 11.744 1.000 1 A MET 88.571 1
ATOM 565 C C . MET 73 73 ? A 6.188 -0.615 12.725 1.000 1 A MET 90.899 1
ATOM 566 O O . MET 73 73 ? A 6.106 -1.789 12.336 1.000 1 A MET 90.746 1
ATOM 567 C CB . MET 73 73 ? A 7.904 0.879 11.688 1.000 1 A MET 86.051 1
ATOM 568 C CG . MET 73 73 ? A 8.247 1.772 10.526 1.000 1 A MET 81.657 1
ATOM 569 S SD . MET 73 73 ? A 9.941 2.312 10.492 1.000 1 A MET 77.421 1
ATOM 570 C CE . MET 73 73 ? A 9.915 3.286 8.988 1.000 1 A MET 68.123 1
ATOM 571 N N . ARG 74 74 ? A 6.058 -0.280 14.011 1.000 1 A ARG 91.365 1
ATOM 572 C CA . ARG 74 74 ? A 5.818 -1.308 15.029 1.000 1 A ARG 91.681 1
ATOM 573 C C . ARG 74 74 ? A 4.393 -1.855 14.940 1.000 1 A ARG 92.557 1
ATOM 574 O O . ARG 74 74 ? A 4.187 -3.085 15.056 1.000 1 A ARG 92.525 1
ATOM 575 C CB . ARG 74 74 ? A 6.083 -0.745 16.412 1.000 1 A ARG 89.687 1
ATOM 576 C CG . ARG 74 74 ? A 5.773 -1.730 17.545 1.000 1 A ARG 86.682 1
ATOM 577 C CD . ARG 74 74 ? A 6.258 -1.199 18.881 1.000 1 A ARG 85.529 1
ATOM 578 N NE . ARG 74 74 ? A 5.728 0.140 19.118 1.000 1 A ARG 80.660 1
ATOM 579 C CZ . ARG 74 74 ? A 6.477 1.265 19.029 1.000 1 A ARG 80.129 1
ATOM 580 N NH1 . ARG 74 74 ? A 7.738 1.202 18.686 1.000 1 A ARG 71.726 1
ATOM 581 N NH2 . ARG 74 74 ? A 5.915 2.435 19.268 1.000 1 A ARG 72.358 1
ATOM 582 N N . THR 75 75 ? A 3.427 -0.962 14.730 1.000 1 A THR 93.052 1
ATOM 583 C CA . THR 75 75 ? A 2.019 -1.372 14.778 1.000 1 A THR 92.075 1
ATOM 584 C C . THR 75 75 ? A 1.414 -1.633 13.394 1.000 1 A THR 94.095 1
ATOM 585 O O . THR 75 75 ? A 0.318 -2.189 13.328 1.000 1 A THR 93.590 1
ATOM 586 C CB . THR 75 75 ? A 1.153 -0.342 15.508 1.000 1 A THR 88.673 1
ATOM 587 O OG1 . THR 75 75 ? A 1.151 0.881 14.767 1.000 1 A THR 81.959 1
ATOM 588 C CG2 . THR 75 75 ? A 1.679 -0.082 16.921 1.000 1 A THR 81.389 1
ATOM 589 N N . GLY 76 76 ? A 2.104 -1.237 12.315 1.000 1 A GLY 95.680 1
ATOM 590 C CA . GLY 76 76 ? A 1.569 -1.444 10.988 1.000 1 A GLY 96.424 1
ATOM 591 C C . GLY 76 76 ? A 1.229 -2.903 10.766 1.000 1 A GLY 97.323 1
ATOM 592 O O . GLY 76 76 ? A 2.008 -3.795 11.075 1.000 1 A GLY 97.007 1
ATOM 593 N N . GLU 77 77 ? A 0.039 -3.125 10.228 1.000 1 A GLU 97.971 1
ATOM 594 C CA . GLU 77 77 ? A -0.486 -4.469 10.029 1.000 1 A GLU 98.143 1
ATOM 595 C C . GLU 77 77 ? A -0.255 -4.969 8.606 1.000 1 A GLU 98.325 1
ATOM 596 O O . GLU 77 77 ? A -0.262 -6.176 8.377 1.000 1 A GLU 98.117 1
ATOM 597 C CB . GLU 77 77 ? A -1.992 -4.500 10.329 1.000 1 A GLU 97.920 1
ATOM 598 C CG . GLU 77 77 ? A -2.325 -4.181 11.781 1.000 1 A GLU 97.567 1
ATOM 599 C CD . GLU 77 77 ? A -3.814 -4.116 11.987 1.000 1 A GLU 97.178 1
ATOM 600 O OE1 . GLU 77 77 ? A -4.452 -3.118 11.600 1.000 1 A GLU 93.695 1
ATOM 601 O OE2 . GLU 77 77 ? A -4.370 -5.093 12.578 1.000 1 A GLU 93.021 1
ATOM 602 N N . GLY 78 78 ? A -0.084 -4.039 7.660 1.000 1 A GLY 98.431 1
ATOM 603 C CA . GLY 78 78 ? A 0.089 -4.422 6.271 1.000 1 A GLY 98.447 1
ATOM 604 C C . GLY 78 78 ? A 0.824 -3.330 5.514 1.000 1 A GLY 98.473 1
ATOM 605 O O . GLY 78 78 ? A 0.765 -2.150 5.861 1.000 1 A GLY 98.385 1
ATOM 606 N N . PHE 79 79 ? A 1.511 -3.735 4.466 1.000 1 A PHE 98.635 1
ATOM 607 C CA . PHE 79 79 ? A 2.414 -2.866 3.730 1.000 1 A PHE 98.619 1
ATOM 608 C C . PHE 79 79 ? A 2.143 -2.944 2.231 1.000 1 A PHE 98.721 1
ATOM 609 O O . PHE 79 79 ? A 2.074 -4.044 1.687 1.000 1 A PHE 98.707 1
ATOM 610 C CB . PHE 79 79 ? A 3.848 -3.215 3.994 1.000 1 A PHE 98.375 1
ATOM 611 C CG . PHE 79 79 ? A 4.239 -3.049 5.434 1.000 1 A PHE 98.153 1
ATOM 612 C CD1 . PHE 79 79 ? A 4.941 -1.913 5.835 1.000 1 A PHE 97.803 1
ATOM 613 C CD2 . PHE 79 79 ? A 3.898 -3.995 6.387 1.000 1 A PHE 97.812 1
ATOM 614 C CE1 . PHE 79 79 ? A 5.279 -1.732 7.165 1.000 1 A PHE 97.019 1
ATOM 615 C CE2 . PHE 79 79 ? A 4.231 -3.822 7.715 1.000 1 A PHE 97.232 1
ATOM 616 C CZ . PHE 79 79 ? A 4.916 -2.678 8.095 1.000 1 A PHE 96.885 1
ATOM 617 N N . LEU 80 80 ? A 1.986 -1.781 1.584 1.000 1 A LEU 98.731 1
ATOM 618 C CA . LEU 80 80 ? A 2.030 -1.693 0.120 1.000 1 A LEU 98.786 1
ATOM 619 C C . LEU 80 80 ? A 3.493 -1.415 -0.246 1.000 1 A LEU 98.802 1
ATOM 620 O O . LEU 80 80 ? A 4.057 -0.399 0.166 1.000 1 A LEU 98.736 1
ATOM 621 C CB . LEU 80 80 ? A 1.191 -0.527 -0.407 1.000 1 A LEU 98.538 1
ATOM 622 C CG . LEU 80 80 ? A -0.332 -0.632 -0.379 1.000 1 A LEU 95.617 1
ATOM 623 C CD1 . LEU 80 80 ? A -0.825 -1.984 -0.869 1.000 1 A LEU 97.531 1
ATOM 624 C CD2 . LEU 80 80 ? A -0.890 0.466 -1.275 1.000 1 A LEU 97.721 1
ATOM 625 N N . SER 81 81 ? A 4.087 -2.311 -1.011 1.000 1 A SER 98.869 1
ATOM 626 C CA . SER 81 81 ? A 5.441 -2.144 -1.517 1.000 1 A SER 98.871 1
ATOM 627 C C . SER 81 81 ? A 5.346 -1.663 -2.959 1.000 1 A SER 98.934 1
ATOM 628 O O . SER 81 81 ? A 5.003 -2.425 -3.846 1.000 1 A SER 98.932 1
ATOM 629 C CB . SER 81 81 ? A 6.237 -3.447 -1.417 1.000 1 A SER 98.641 1
ATOM 630 O OG . SER 81 81 ? A 6.443 -3.797 -0.051 1.000 1 A SER 97.355 1
ATOM 631 N N . VAL 82 82 ? A 5.691 -0.395 -3.177 1.000 1 A VAL 98.899 1
ATOM 632 C CA . VAL 82 82 ? A 5.433 0.267 -4.453 1.000 1 A VAL 98.920 1
ATOM 633 C C . VAL 82 82 ? A 6.706 0.445 -5.243 1.000 1 A VAL 98.916 1
ATOM 634 O O . VAL 82 82 ? A 7.732 0.876 -4.703 1.000 1 A VAL 98.872 1
ATOM 635 C CB . VAL 82 82 ? A 4.766 1.645 -4.241 1.000 1 A VAL 98.921 1
ATOM 636 C CG1 . VAL 82 82 ? A 3.535 1.516 -3.334 1.000 1 A VAL 98.928 1
ATOM 637 C CG2 . VAL 82 82 ? A 4.375 2.262 -5.578 1.000 1 A VAL 98.920 1
ATOM 638 N N . PHE 83 83 ? A 6.668 0.084 -6.515 1.000 1 A PHE 98.966 1
ATOM 639 C CA . PHE 83 83 ? A 7.690 0.465 -7.486 1.000 1 A PHE 98.969 1
ATOM 640 C C . PHE 83 83 ? A 7.008 1.150 -8.660 1.000 1 A PHE 98.971 1
ATOM 641 O O . PHE 83 83 ? A 5.792 1.107 -8.788 1.000 1 A PHE 98.970 1
ATOM 642 C CB . PHE 83 83 ? A 8.542 -0.745 -7.959 1.000 1 A PHE 98.967 1
ATOM 643 C CG . PHE 83 83 ? A 7.790 -1.699 -8.811 1.000 1 A PHE 98.971 1
ATOM 644 C CD1 . PHE 83 83 ? A 6.962 -2.681 -8.268 1.000 1 A PHE 98.965 1
ATOM 645 C CD2 . PHE 83 83 ? A 7.879 -1.633 -10.201 1.000 1 A PHE 98.965 1
ATOM 646 C CE1 . PHE 83 83 ? A 6.268 -3.574 -9.075 1.000 1 A PHE 98.961 1
ATOM 647 C CE2 . PHE 83 83 ? A 7.195 -2.503 -11.027 1.000 1 A PHE 98.951 1
ATOM 648 C CZ . PHE 83 83 ? A 6.385 -3.489 -10.462 1.000 1 A PHE 98.952 1
ATOM 649 N N . ALA 84 84 ? A 7.801 1.809 -9.508 1.000 1 A ALA 98.945 1
ATOM 650 C CA . ALA 84 84 ? A 7.286 2.447 -10.725 1.000 1 A ALA 98.949 1
ATOM 651 C C . ALA 84 84 ? A 7.677 1.623 -11.935 1.000 1 A ALA 98.951 1
ATOM 652 O O . ALA 84 84 ? A 8.833 1.215 -12.067 1.000 1 A ALA 98.936 1
ATOM 653 C CB . ALA 84 84 ? A 7.813 3.869 -10.859 1.000 1 A ALA 98.914 1
ATOM 654 N N . ILE 85 85 ? A 6.727 1.347 -12.812 1.000 1 A ILE 98.907 1
ATOM 655 C CA . ILE 85 85 ? A 6.964 0.427 -13.931 1.000 1 A ILE 98.880 1
ATOM 656 C C . ILE 85 85 ? A 7.946 0.989 -14.943 1.000 1 A ILE 98.862 1
ATOM 657 O O . ILE 85 85 ? A 8.404 0.273 -15.815 1.000 1 A ILE 98.799 1
ATOM 658 C CB . ILE 85 85 ? A 5.668 -0.014 -14.635 1.000 1 A ILE 98.823 1
ATOM 659 C CG1 . ILE 85 85 ? A 4.919 1.199 -15.239 1.000 1 A ILE 98.695 1
ATOM 660 C CG2 . ILE 85 85 ? A 4.773 -0.766 -13.657 1.000 1 A ILE 98.640 1
ATOM 661 C CD1 . ILE 85 85 ? A 5.255 1.463 -16.689 1.000 1 A ILE 98.371 1
ATOM 662 N N . ASN 86 86 ? A 8.307 2.276 -14.804 1.000 1 A ASN 98.826 1
ATOM 663 C CA . ASN 86 86 ? A 9.308 2.889 -15.668 1.000 1 A ASN 98.778 1
ATOM 664 C C . ASN 86 86 ? A 10.646 3.097 -14.955 1.000 1 A ASN 98.767 1
ATOM 665 O O . ASN 86 86 ? A 11.477 3.867 -15.436 1.000 1 A ASN 98.663 1
ATOM 666 C CB . ASN 86 86 ? A 8.798 4.227 -16.213 1.000 1 A ASN 98.710 1
ATOM 667 C CG . ASN 86 86 ? A 8.669 5.262 -15.120 1.000 1 A ASN 98.663 1
ATOM 668 O OD1 . ASN 86 86 ? A 8.385 4.928 -13.964 1.000 1 A ASN 98.449 1
ATOM 669 N ND2 . ASN 86 86 ? A 8.863 6.510 -15.465 1.000 1 A ASN 97.801 1
ATOM 670 N N . ASN 87 87 ? A 10.855 2.410 -13.811 1.000 1 A ASN 98.752 1
ATOM 671 C CA . ASN 87 87 ? A 12.060 2.635 -13.014 1.000 1 A ASN 98.731 1
ATOM 672 C C . ASN 87 87 ? A 12.559 1.315 -12.472 1.000 1 A ASN 98.792 1
ATOM 673 O O . ASN 87 87 ? A 12.111 0.852 -11.421 1.000 1 A ASN 98.740 1
ATOM 674 C CB . ASN 87 87 ? A 11.781 3.632 -11.897 1.000 1 A ASN 98.508 1
ATOM 675 C CG . ASN 87 87 ? A 13.042 4.036 -11.157 1.000 1 A ASN 97.616 1
ATOM 676 O OD1 . ASN 87 87 ? A 13.884 3.201 -10.834 1.000 1 A ASN 93.432 1
ATOM 677 N ND2 . ASN 87 87 ? A 13.180 5.331 -10.877 1.000 1 A ASN 91.703 1
ATOM 678 N N . THR 88 88 ? A 13.504 0.700 -13.189 1.000 1 A THR 98.811 1
ATOM 679 C CA . THR 88 88 ? A 13.964 -0.636 -12.866 1.000 1 A THR 98.782 1
ATOM 680 C C . THR 88 88 ? A 14.582 -0.691 -11.477 1.000 1 A THR 98.814 1
ATOM 681 O O . THR 88 88 ? A 14.375 -1.651 -10.731 1.000 1 A THR 98.744 1
ATOM 682 C CB . THR 88 88 ? A 14.966 -1.151 -13.914 1.000 1 A THR 98.479 1
ATOM 683 O OG1 . THR 88 88 ? A 14.303 -1.281 -15.168 1.000 1 A THR 93.668 1
ATOM 684 C CG2 . THR 88 88 ? A 15.535 -2.488 -13.508 1.000 1 A THR 92.909 1
ATOM 685 N N . LYS 89 89 ? A 15.331 0.346 -11.099 1.000 1 A LYS 98.828 1
ATOM 686 C CA . LYS 89 89 ? A 15.941 0.360 -9.763 1.000 1 A LYS 98.803 1
ATOM 687 C C . LYS 89 89 ? A 14.893 0.300 -8.676 1.000 1 A LYS 98.806 1
ATOM 688 O O . LYS 89 89 ? A 15.077 -0.381 -7.682 1.000 1 A LYS 98.733 1
ATOM 689 C CB . LYS 89 89 ? A 16.839 1.592 -9.619 1.000 1 A LYS 98.671 1
ATOM 690 C CG . LYS 89 89 ? A 17.511 1.729 -8.267 1.000 1 A LYS 96.603 1
ATOM 691 C CD . LYS 89 89 ? A 18.469 0.588 -7.995 1.000 1 A LYS 90.239 1
ATOM 692 C CE . LYS 89 89 ? A 19.464 0.981 -6.931 1.000 1 A LYS 90.261 1
ATOM 693 N NZ . LYS 89 89 ? A 18.832 1.191 -5.598 1.000 1 A LYS 83.066 1
ATOM 694 N N . SER 90 90 ? A 13.761 1.026 -8.871 1.000 1 A SER 98.852 1
ATOM 695 C CA . SER 90 90 ? A 12.704 0.973 -7.859 1.000 1 A SER 98.825 1
ATOM 696 C C . SER 90 90 ? A 12.150 -0.425 -7.730 1.000 1 A SER 98.813 1
ATOM 697 O O . SER 90 90 ? A 11.732 -0.838 -6.635 1.000 1 A SER 98.738 1
ATOM 698 C CB . SER 90 90 ? A 11.589 1.969 -8.161 1.000 1 A SER 98.828 1
ATOM 699 O OG . SER 90 90 ? A 10.764 1.546 -9.227 1.000 1 A SER 98.858 1
ATOM 700 N N . PHE 91 91 ? A 12.122 -1.212 -8.808 1.000 1 A PHE 98.908 1
ATOM 701 C CA . PHE 91 91 ? A 11.692 -2.616 -8.738 1.000 1 A PHE 98.898 1
ATOM 702 C C . PHE 91 91 ? A 12.752 -3.451 -8.028 1.000 1 A PHE 98.859 1
ATOM 703 O O . PHE 91 91 ? A 12.431 -4.289 -7.201 1.000 1 A PHE 98.784 1
ATOM 704 C CB . PHE 91 91 ? A 11.443 -3.151 -10.147 1.000 1 A PHE 98.863 1
ATOM 705 C CG . PHE 91 91 ? A 11.016 -4.583 -10.181 1.000 1 A PHE 98.863 1
ATOM 706 C CD1 . PHE 91 91 ? A 9.787 -4.946 -9.686 1.000 1 A PHE 98.834 1
ATOM 707 C CD2 . PHE 91 91 ? A 11.840 -5.554 -10.734 1.000 1 A PHE 98.784 1
ATOM 708 C CE1 . PHE 91 91 ? A 9.379 -6.250 -9.717 1.000 1 A PHE 98.720 1
ATOM 709 C CE2 . PHE 91 91 ? A 11.430 -6.869 -10.777 1.000 1 A PHE 98.622 1
ATOM 710 C CZ . PHE 91 91 ? A 10.182 -7.220 -10.267 1.000 1 A PHE 98.655 1
ATOM 711 N N . GLU 92 92 ? A 14.043 -3.209 -8.343 1.000 1 A GLU 98.727 1
ATOM 712 C CA . GLU 92 92 ? A 15.107 -3.924 -7.680 1.000 1 A GLU 98.544 1
ATOM 713 C C . GLU 92 92 ? A 15.110 -3.643 -6.176 1.000 1 A GLU 98.430 1
ATOM 714 O O . GLU 92 92 ? A 15.495 -4.518 -5.385 1.000 1 A GLU 98.038 1
ATOM 715 C CB . GLU 92 92 ? A 16.448 -3.538 -8.316 1.000 1 A GLU 98.331 1
ATOM 716 C CG . GLU 92 92 ? A 16.558 -4.026 -9.765 1.000 1 A GLU 97.799 1
ATOM 717 C CD . GLU 92 92 ? A 17.776 -3.516 -10.503 1.000 1 A GLU 97.064 1
ATOM 718 O OE1 . GLU 92 92 ? A 18.407 -2.519 -10.091 1.000 1 A GLU 94.061 1
ATOM 719 O OE2 . GLU 92 92 ? A 18.084 -4.120 -11.554 1.000 1 A GLU 94.158 1
ATOM 720 N N . ASP 93 93 ? A 14.651 -2.455 -5.772 1.000 1 A ASP 98.316 1
ATOM 721 C CA . ASP 93 93 ? A 14.568 -2.073 -4.364 1.000 1 A ASP 98.108 1
ATOM 722 C C . ASP 93 93 ? A 13.549 -2.884 -3.577 1.000 1 A ASP 98.138 1
ATOM 723 O O . ASP 93 93 ? A 13.594 -2.884 -2.339 1.000 1 A ASP 97.587 1
ATOM 724 C CB . ASP 93 93 ? A 14.163 -0.602 -4.209 1.000 1 A ASP 97.769 1
ATOM 725 C CG . ASP 93 93 ? A 15.273 0.376 -4.530 1.000 1 A ASP 97.263 1
ATOM 726 O OD1 . ASP 93 93 ? A 16.454 -0.016 -4.595 1.000 1 A ASP 95.652 1
ATOM 727 O OD2 . ASP 93 93 ? A 14.947 1.578 -4.661 1.000 1 A ASP 94.941 1
ATOM 728 N N . ILE 94 94 ? A 12.596 -3.542 -4.232 1.000 1 A ILE 98.518 1
ATOM 729 C CA . ILE 94 94 ? A 11.513 -4.200 -3.533 1.000 1 A ILE 98.440 1
ATOM 730 C C . ILE 94 94 ? A 12.048 -5.224 -2.532 1.000 1 A ILE 97.997 1
ATOM 731 O O . ILE 94 94 ? A 11.562 -5.348 -1.411 1.000 1 A ILE 97.653 1
ATOM 732 C CB . ILE 94 94 ? A 10.523 -4.870 -4.496 1.000 1 A ILE 98.516 1
ATOM 733 C CG1 . ILE 94 94 ? A 9.800 -3.796 -5.313 1.000 1 A ILE 98.603 1
ATOM 734 C CG2 . ILE 94 94 ? A 9.535 -5.790 -3.765 1.000 1 A ILE 98.408 1
ATOM 735 C CD1 . ILE 94 94 ? A 8.893 -2.884 -4.469 1.000 1 A ILE 98.531 1
ATOM 736 N N . HIS 95 95 ? A 13.116 -5.952 -2.927 1.000 1 A HIS 97.843 1
ATOM 737 C CA . HIS 95 95 ? A 13.694 -6.947 -2.018 1.000 1 A HIS 97.050 1
ATOM 738 C C . HIS 95 95 ? A 14.164 -6.309 -0.714 1.000 1 A HIS 96.923 1
ATOM 739 O O . HIS 95 95 ? A 13.935 -6.833 0.370 1.000 1 A HIS 96.497 1
ATOM 740 C CB . HIS 95 95 ? A 14.879 -7.625 -2.719 1.000 1 A HIS 95.919 1
ATOM 741 C CG . HIS 95 95 ? A 15.724 -8.440 -1.795 1.000 1 A HIS 82.056 1
ATOM 742 N ND1 . HIS 95 95 ? A 15.376 -9.724 -1.443 1.000 1 A HIS 76.233 1
ATOM 743 C CD2 . HIS 95 95 ? A 16.878 -8.130 -1.162 1.000 1 A HIS 78.100 1
ATOM 744 C CE1 . HIS 95 95 ? A 16.301 -10.179 -0.606 1.000 1 A HIS 75.305 1
ATOM 745 N NE2 . HIS 95 95 ? A 17.223 -9.244 -0.426 1.000 1 A HIS 69.694 1
ATOM 746 N N . HIS 96 96 ? A 14.813 -5.127 -0.808 1.000 1 A HIS 96.647 1
ATOM 747 C CA . HIS 96 96 ? A 15.309 -4.444 0.381 1.000 1 A HIS 95.737 1
ATOM 748 C C . HIS 96 96 ? A 14.161 -4.084 1.326 1.000 1 A HIS 95.799 1
ATOM 749 O O . HIS 96 96 ? A 14.273 -4.310 2.532 1.000 1 A HIS 95.088 1
ATOM 750 C CB . HIS 96 96 ? A 16.070 -3.187 -0.041 1.000 1 A HIS 94.236 1
ATOM 751 C CG . HIS 96 96 ? A 16.139 -2.148 1.042 1.000 1 A HIS 89.928 1
ATOM 752 N ND1 . HIS 96 96 ? A 16.982 -2.273 2.118 1.000 1 A HIS 84.933 1
ATOM 753 C CD2 . HIS 96 96 ? A 15.483 -0.972 1.182 1.000 1 A HIS 85.844 1
ATOM 754 C CE1 . HIS 96 96 ? A 16.814 -1.229 2.906 1.000 1 A HIS 85.397 1
ATOM 755 N NE2 . HIS 96 96 ? A 15.927 -0.426 2.343 1.000 1 A HIS 82.922 1
ATOM 756 N N . TYR 97 97 ? A 13.082 -3.523 0.769 1.000 1 A TYR 96.221 1
ATOM 757 C CA . TYR 97 97 ? A 11.968 -3.117 1.610 1.000 1 A TYR 95.817 1
ATOM 758 C C . TYR 97 97 ? A 11.287 -4.305 2.260 1.000 1 A TYR 96.012 1
ATOM 759 O O . TYR 97 97 ? A 10.921 -4.252 3.428 1.000 1 A TYR 95.491 1
ATOM 760 C CB . TYR 97 97 ? A 10.975 -2.283 0.822 1.000 1 A TYR 95.489 1
ATOM 761 C CG . TYR 97 97 ? A 11.550 -0.942 0.447 1.000 1 A TYR 94.945 1
ATOM 762 C CD1 . TYR 97 97 ? A 11.719 0.048 1.400 1.000 1 A TYR 92.977 1
ATOM 763 C CD2 . TYR 97 97 ? A 11.940 -0.665 -0.868 1.000 1 A TYR 93.639 1
ATOM 764 C CE1 . TYR 97 97 ? A 12.274 1.268 1.066 1.000 1 A TYR 91.466 1
ATOM 765 C CE2 . TYR 97 97 ? A 12.501 0.536 -1.199 1.000 1 A TYR 92.715 1
ATOM 766 C CZ . TYR 97 97 ? A 12.658 1.511 -0.246 1.000 1 A TYR 92.388 1
ATOM 767 O OH . TYR 97 97 ? A 13.202 2.727 -0.580 1.000 1 A TYR 90.929 1
ATOM 768 N N . ARG 98 98 ? A 11.135 -5.421 1.513 1.000 1 A ARG 96.856 1
ATOM 769 C CA . ARG 98 98 ? A 10.500 -6.616 2.097 1.000 1 A ARG 96.756 1
ATOM 770 C C . ARG 98 98 ? A 11.354 -7.181 3.231 1.000 1 A ARG 96.660 1
ATOM 771 O O . ARG 98 98 ? A 10.824 -7.554 4.298 1.000 1 A ARG 96.143 1
ATOM 772 C CB . ARG 98 98 ? A 10.248 -7.674 1.040 1.000 1 A ARG 96.524 1
ATOM 773 C CG . ARG 98 98 ? A 9.544 -8.907 1.611 1.000 1 A ARG 94.344 1
ATOM 774 C CD . ARG 98 98 ? A 9.001 -9.770 0.484 1.000 1 A ARG 91.666 1
ATOM 775 N NE . ARG 98 98 ? A 8.358 -10.957 1.020 1.000 1 A ARG 89.220 1
ATOM 776 C CZ . ARG 98 98 ? A 8.937 -12.133 1.196 1.000 1 A ARG 88.602 1
ATOM 777 N NH1 . ARG 98 98 ? A 10.222 -12.292 0.897 1.000 1 A ARG 81.264 1
ATOM 778 N NH2 . ARG 98 98 ? A 8.253 -13.161 1.699 1.000 1 A ARG 82.017 1
ATOM 779 N N . GLU 99 99 ? A 12.681 -7.202 3.046 1.000 1 A GLU 96.733 1
ATOM 780 C CA . GLU 99 99 ? A 13.555 -7.702 4.105 1.000 1 A GLU 96.083 1
ATOM 781 C C . GLU 99 99 ? A 13.514 -6.820 5.341 1.000 1 A GLU 95.025 1
ATOM 782 O O . GLU 99 99 ? A 13.464 -7.303 6.454 1.000 1 A GLU 94.178 1
ATOM 783 C CB . GLU 99 99 ? A 14.990 -7.852 3.599 1.000 1 A GLU 95.828 1
ATOM 784 C CG . GLU 99 99 ? A 15.172 -8.992 2.603 1.000 1 A GLU 92.678 1
ATOM 785 C CD . GLU 99 99 ? A 14.942 -10.341 3.199 1.000 1 A GLU 88.106 1
ATOM 786 O OE1 . GLU 99 99 ? A 15.706 -10.718 4.120 1.000 1 A GLU 80.259 1
ATOM 787 O OE2 . GLU 99 99 ? A 14.002 -11.047 2.776 1.000 1 A GLU 79.778 1
ATOM 788 N N . GLN 100 100 ? A 13.535 -5.491 5.114 1.000 1 A GLN 94.784 1
ATOM 789 C CA . GLN 100 100 ? A 13.512 -4.535 6.214 1.000 1 A GLN 93.725 1
ATOM 790 C C . GLN 100 100 ? A 12.216 -4.674 7.021 1.000 1 A GLN 94.141 1
ATOM 791 O O . GLN 100 100 ? A 12.237 -4.657 8.245 1.000 1 A GLN 93.169 1
ATOM 792 C CB . GLN 100 100 ? A 13.685 -3.127 5.653 1.000 1 A GLN 91.916 1
ATOM 793 C CG . GLN 100 100 ? A 13.929 -2.067 6.692 1.000 1 A GLN 86.506 1
ATOM 794 C CD . GLN 100 100 ? A 14.275 -0.746 6.062 1.000 1 A GLN 82.538 1
ATOM 795 O OE1 . GLN 100 100 ? A 13.774 -0.363 5.024 1.000 1 A GLN 77.649 1
ATOM 796 N NE2 . GLN 100 100 ? A 15.186 0.011 6.703 1.000 1 A GLN 75.577 1
ATOM 797 N N . ILE 101 101 ? A 11.099 -4.800 6.309 1.000 1 A ILE 95.064 1
ATOM 798 C CA . ILE 101 101 ? A 9.799 -4.949 6.964 1.000 1 A ILE 95.644 1
ATOM 799 C C . ILE 101 101 ? A 9.782 -6.223 7.801 1.000 1 A ILE 95.921 1
ATOM 800 O O . ILE 101 101 ? A 9.383 -6.184 8.963 1.000 1 A ILE 95.810 1
ATOM 801 C CB . ILE 101 101 ? A 8.659 -4.938 5.934 1.000 1 A ILE 96.073 1
ATOM 802 C CG1 . ILE 101 101 ? A 8.534 -3.537 5.318 1.000 1 A ILE 96.196 1
ATOM 803 C CG2 . ILE 101 101 ? A 7.336 -5.399 6.564 1.000 1 A ILE 96.140 1
ATOM 804 C CD1 . ILE 101 101 ? A 7.731 -3.523 4.038 1.000 1 A ILE 95.758 1
ATOM 805 N N . LYS 102 102 ? A 10.211 -7.339 7.222 1.000 1 A LYS 94.558 1
ATOM 806 C CA . LYS 102 102 ? A 10.161 -8.614 7.942 1.000 1 A LYS 93.964 1
ATOM 807 C C . LYS 102 102 ? A 11.059 -8.596 9.174 1.000 1 A LYS 93.713 1
ATOM 808 O O . LYS 102 102 ? A 10.705 -9.147 10.209 1.000 1 A LYS 93.919 1
ATOM 809 C CB . LYS 102 102 ? A 10.548 -9.754 6.998 1.000 1 A LYS 93.853 1
ATOM 810 C CG . LYS 102 102 ? A 9.482 -10.013 5.948 1.000 1 A LYS 91.408 1
ATOM 811 C CD . LYS 102 102 ? A 10.002 -10.860 4.802 1.000 1 A LYS 89.318 1
ATOM 812 C CE . LYS 102 102 ? A 10.676 -12.132 5.285 1.000 1 A LYS 85.243 1
ATOM 813 N NZ . LYS 102 102 ? A 11.184 -12.936 4.130 1.000 1 A LYS 87.674 1
ATOM 814 N N . ARG 103 103 ? A 12.258 -7.932 9.046 1.000 1 A ARG 95.298 1
ATOM 815 C CA . ARG 103 103 ? A 13.145 -7.857 10.195 1.000 1 A ARG 93.714 1
ATOM 816 C C . ARG 103 103 ? A 12.569 -6.999 11.296 1.000 1 A ARG 93.403 1
ATOM 817 O O . ARG 103 103 ? A 12.644 -7.367 12.475 1.000 1 A ARG 93.161 1
ATOM 818 C CB . ARG 103 103 ? A 14.518 -7.349 9.742 1.000 1 A ARG 92.130 1
ATOM 819 C CG . ARG 103 103 ? A 15.244 -8.363 8.881 1.000 1 A ARG 80.557 1
ATOM 820 C CD . ARG 103 103 ? A 16.601 -7.865 8.421 1.000 1 A ARG 76.300 1
ATOM 821 N NE . ARG 103 103 ? A 17.218 -8.844 7.501 1.000 1 A ARG 70.376 1
ATOM 822 C CZ . ARG 103 103 ? A 18.419 -8.734 6.992 1.000 1 A ARG 66.719 1
ATOM 823 N NH1 . ARG 103 103 ? A 19.173 -7.696 7.297 1.000 1 A ARG 63.139 1
ATOM 824 N NH2 . ARG 103 103 ? A 18.899 -9.688 6.184 1.000 1 A ARG 60.492 1
ATOM 825 N N . VAL 104 104 ? A 11.987 -5.830 10.931 1.000 1 A VAL 92.738 1
ATOM 826 C CA . VAL 104 104 ? A 11.418 -4.925 11.931 1.000 1 A VAL 91.733 1
ATOM 827 C C . VAL 104 104 ? A 10.208 -5.552 12.600 1.000 1 A VAL 92.960 1
ATOM 828 O O . VAL 104 104 ? A 10.016 -5.395 13.815 1.000 1 A VAL 91.971 1
ATOM 829 C CB . VAL 104 104 ? A 11.076 -3.564 11.314 1.000 1 A VAL 88.923 1
ATOM 830 C CG1 . VAL 104 104 ? A 12.364 -2.830 10.993 1.000 1 A VAL 85.478 1
ATOM 831 C CG2 . VAL 104 104 ? A 10.194 -2.752 12.249 1.000 1 A VAL 83.237 1
ATOM 832 N N . LYS 105 105 ? A 9.384 -6.259 11.834 1.000 1 A LYS 93.100 1
ATOM 833 C CA . LYS 105 105 ? A 8.172 -6.916 12.366 1.000 1 A LYS 93.690 1
ATOM 834 C C . LYS 105 105 ? A 8.522 -8.222 13.060 1.000 1 A LYS 93.333 1
ATOM 835 O O . LYS 105 105 ? A 7.660 -8.836 13.706 1.000 1 A LYS 92.202 1
ATOM 836 C CB . LYS 105 105 ? A 7.166 -7.170 11.268 1.000 1 A LYS 93.837 1
ATOM 837 C CG . LYS 105 105 ? A 6.605 -5.919 10.616 1.000 1 A LYS 93.709 1
ATOM 838 C CD . LYS 105 105 ? A 5.743 -5.092 11.567 1.000 1 A LYS 92.633 1
ATOM 839 C CE . LYS 105 105 ? A 4.486 -5.801 11.929 1.000 1 A LYS 92.028 1
ATOM 840 N NZ . LYS 105 105 ? A 3.698 -4.971 12.868 1.000 1 A LYS 92.492 1
ATOM 841 N N . ASP 106 106 ? A 9.781 -8.702 12.911 1.000 1 A ASP 94.856 1
ATOM 842 C CA . ASP 106 106 ? A 10.186 -10.001 13.459 1.000 1 A ASP 94.107 1
ATOM 843 C C . ASP 106 106 ? A 9.195 -11.081 13.028 1.000 1 A ASP 94.397 1
ATOM 844 O O . ASP 106 106 ? A 8.686 -11.841 13.843 1.000 1 A ASP 92.990 1
ATOM 845 C CB . ASP 106 106 ? A 10.317 -9.932 14.979 1.000 1 A ASP 93.150 1
ATOM 846 C CG . ASP 106 106 ? A 11.039 -11.132 15.563 1.000 1 A ASP 89.840 1
ATOM 847 O OD1 . ASP 106 106 ? A 11.763 -11.808 14.801 1.000 1 A ASP 87.088 1
ATOM 848 O OD2 . ASP 106 106 ? A 10.887 -11.395 16.771 1.000 1 A ASP 86.036 1
ATOM 849 N N . SER 107 107 ? A 8.955 -11.120 11.707 1.000 1 A SER 94.455 1
ATOM 850 C CA . SER 107 107 ? A 7.962 -12.049 11.174 1.000 1 A SER 93.526 1
ATOM 851 C C . SER 107 107 ? A 8.254 -12.333 9.713 1.000 1 A SER 94.792 1
ATOM 852 O O . SER 107 107 ? A 8.559 -11.439 8.943 1.000 1 A SER 95.251 1
ATOM 853 C CB . SER 107 107 ? A 6.543 -11.497 11.317 1.000 1 A SER 92.114 1
ATOM 854 O OG . SER 107 107 ? A 5.584 -12.321 10.674 1.000 1 A SER 88.755 1
ATOM 855 N N . GLU 108 108 ? A 8.152 -13.586 9.367 1.000 1 A GLU 94.368 1
ATOM 856 C CA . GLU 108 108 ? A 8.260 -14.020 7.957 1.000 1 A GLU 93.966 1
ATOM 857 C C . GLU 108 108 ? A 6.908 -13.930 7.252 1.000 1 A GLU 94.203 1
ATOM 858 O O . GLU 108 108 ? A 6.863 -14.088 6.034 1.000 1 A GLU 91.618 1
ATOM 859 C CB . GLU 108 108 ? A 8.802 -15.434 7.861 1.000 1 A GLU 91.868 1
ATOM 860 C CG . GLU 108 108 ? A 10.252 -15.569 8.297 1.000 1 A GLU 87.725 1
ATOM 861 C CD . GLU 108 108 ? A 11.226 -15.235 7.174 1.000 1 A GLU 84.961 1
ATOM 862 O OE1 . GLU 108 108 ? A 11.146 -15.868 6.108 1.000 1 A GLU 77.359 1
ATOM 863 O OE2 . GLU 108 108 ? A 12.062 -14.314 7.355 1.000 1 A GLU 76.075 1
ATOM 864 N N . ASP 109 109 ? A 5.847 -13.701 7.991 1.000 1 A ASP 93.839 1
ATOM 865 C CA . ASP 109 109 ? A 4.485 -13.693 7.475 1.000 1 A ASP 94.459 1
ATOM 866 C C . ASP 109 109 ? A 3.835 -12.345 7.769 1.000 1 A ASP 95.273 1
ATOM 867 O O . ASP 109 109 ? A 3.088 -12.207 8.735 1.000 1 A ASP 93.995 1
ATOM 868 C CB . ASP 109 109 ? A 3.682 -14.841 8.109 1.000 1 A ASP 92.749 1
ATOM 869 C CG . ASP 109 109 ? A 2.280 -14.995 7.498 1.000 1 A ASP 91.095 1
ATOM 870 O OD1 . ASP 109 109 ? A 2.053 -14.515 6.371 1.000 1 A ASP 88.519 1
ATOM 871 O OD2 . ASP 109 109 ? A 1.423 -15.593 8.170 1.000 1 A ASP 87.058 1
ATOM 872 N N . VAL 110 110 ? A 4.187 -11.340 6.949 1.000 1 A VAL 97.295 1
ATOM 873 C CA . VAL 110 110 ? A 3.657 -9.988 7.109 1.000 1 A VAL 97.754 1
ATOM 874 C C . VAL 110 110 ? A 2.776 -9.682 5.900 1.000 1 A VAL 98.130 1
ATOM 875 O O . VAL 110 110 ? A 3.242 -9.826 4.765 1.000 1 A VAL 98.046 1
ATOM 876 C CB . VAL 110 110 ? A 4.792 -8.961 7.188 1.000 1 A VAL 97.177 1
ATOM 877 C CG1 . VAL 110 110 ? A 5.727 -9.284 8.350 1.000 1 A VAL 96.421 1
ATOM 878 C CG2 . VAL 110 110 ? A 4.236 -7.556 7.311 1.000 1 A VAL 96.906 1
ATOM 879 N N . PRO 111 111 ? A 1.545 -9.222 6.112 1.000 1 A PRO 98.452 1
ATOM 880 C CA . PRO 111 111 ? A 0.706 -8.911 4.951 1.000 1 A PRO 98.582 1
ATOM 881 C C . PRO 111 111 ? A 1.319 -7.832 4.087 1.000 1 A PRO 98.668 1
ATOM 882 O O . PRO 111 111 ? A 1.669 -6.755 4.573 1.000 1 A PRO 98.648 1
ATOM 883 C CB . PRO 111 111 ? A -0.629 -8.477 5.566 1.000 1 A PRO 98.514 1
ATOM 884 C CG . PRO 111 111 ? A -0.637 -9.144 6.911 1.000 1 A PRO 98.311 1
ATOM 885 C CD . PRO 111 111 ? A 0.783 -9.104 7.372 1.000 1 A PRO 98.374 1
ATOM 886 N N . MET 112 112 ? A 1.466 -8.091 2.796 1.000 1 A MET 98.621 1
ATOM 887 C CA . MET 112 112 ? A 2.030 -7.151 1.842 1.000 1 A MET 98.657 1
ATOM 888 C C . MET 112 112 ? A 1.334 -7.319 0.504 1.000 1 A MET 98.780 1
ATOM 889 O O . MET 112 112 ? A 0.822 -8.377 0.183 1.000 1 A MET 98.634 1
ATOM 890 C CB . MET 112 112 ? A 3.521 -7.415 1.628 1.000 1 A MET 98.128 1
ATOM 891 C CG . MET 112 112 ? A 4.380 -7.251 2.844 1.000 1 A MET 92.374 1
ATOM 892 S SD . MET 112 112 ? A 6.115 -7.396 2.366 1.000 1 A MET 92.762 1
ATOM 893 C CE . MET 112 112 ? A 6.826 -7.872 3.900 1.000 1 A MET 83.130 1
ATOM 894 N N . VAL 113 113 ? A 1.362 -6.237 -0.283 1.000 1 A VAL 98.918 1
ATOM 895 C CA . VAL 113 113 ? A 0.940 -6.253 -1.672 1.000 1 A VAL 98.954 1
ATOM 896 C C . VAL 113 113 ? A 2.026 -5.566 -2.495 1.000 1 A VAL 98.963 1
ATOM 897 O O . VAL 113 113 ? A 2.515 -4.499 -2.103 1.000 1 A VAL 98.951 1
ATOM 898 C CB . VAL 113 113 ? A -0.414 -5.555 -1.875 1.000 1 A VAL 98.951 1
ATOM 899 C CG1 . VAL 113 113 ? A -1.527 -6.320 -1.155 1.000 1 A VAL 98.912 1
ATOM 900 C CG2 . VAL 113 113 ? A -0.732 -5.414 -3.358 1.000 1 A VAL 98.920 1
ATOM 901 N N . LEU 114 114 ? A 2.431 -6.165 -3.610 1.000 1 A LEU 98.964 1
ATOM 902 C CA . LEU 114 114 ? A 3.365 -5.546 -4.526 1.000 1 A LEU 98.975 1
ATOM 903 C C . LEU 114 114 ? A 2.580 -4.685 -5.507 1.000 1 A LEU 98.981 1
ATOM 904 O O . LEU 114 114 ? A 1.634 -5.160 -6.146 1.000 1 A LEU 98.972 1
ATOM 905 C CB . LEU 114 114 ? A 4.137 -6.620 -5.302 1.000 1 A LEU 98.963 1
ATOM 906 C CG . LEU 114 114 ? A 5.180 -6.123 -6.292 1.000 1 A LEU 98.902 1
ATOM 907 C CD1 . LEU 114 114 ? A 6.303 -5.414 -5.583 1.000 1 A LEU 98.856 1
ATOM 908 C CD2 . LEU 114 114 ? A 5.697 -7.286 -7.145 1.000 1 A LEU 98.843 1
ATOM 909 N N . VAL 115 115 ? A 2.956 -3.407 -5.617 1.000 1 A VAL 98.978 1
ATOM 910 C CA . VAL 115 115 ? A 2.247 -2.460 -6.453 1.000 1 A VAL 98.986 1
ATOM 911 C C . VAL 115 115 ? A 3.173 -1.899 -7.504 1.000 1 A VAL 98.988 1
ATOM 912 O O . VAL 115 115 ? A 4.214 -1.341 -7.184 1.000 1 A VAL 98.984 1
ATOM 913 C CB . VAL 115 115 ? A 1.620 -1.337 -5.626 1.000 1 A VAL 98.980 1
ATOM 914 C CG1 . VAL 115 115 ? A 0.622 -1.893 -4.629 1.000 1 A VAL 98.972 1
ATOM 915 C CG2 . VAL 115 115 ? A 0.957 -0.282 -6.517 1.000 1 A VAL 98.971 1
ATOM 916 N N . GLY 116 116 ? A 2.815 -2.045 -8.770 1.000 1 A GLY 98.979 1
ATOM 917 C CA . GLY 116 116 ? A 3.565 -1.478 -9.892 1.000 1 A GLY 98.974 1
ATOM 918 C C . GLY 116 116 ? A 2.832 -0.251 -10.379 1.000 1 A GLY 98.974 1
ATOM 919 O O . GLY 116 116 ? A 1.873 -0.332 -11.135 1.000 1 A GLY 98.950 1
ATOM 920 N N . ASN 117 117 ? A 3.298 0.920 -9.932 1.000 1 A ASN 98.961 1
ATOM 921 C CA . ASN 117 117 ? A 2.574 2.179 -10.196 1.000 1 A ASN 98.960 1
ATOM 922 C C . ASN 117 117 ? A 3.028 2.839 -11.483 1.000 1 A ASN 98.945 1
ATOM 923 O O . ASN 117 117 ? A 4.073 2.460 -12.041 1.000 1 A ASN 98.905 1
ATOM 924 C CB . ASN 117 117 ? A 2.755 3.105 -9.000 1.000 1 A ASN 98.951 1
ATOM 925 C CG . ASN 117 117 ? A 1.844 4.316 -9.093 1.000 1 A ASN 98.934 1
ATOM 926 O OD1 . ASN 117 117 ? A 0.658 4.183 -9.385 1.000 1 A ASN 98.681 1
ATOM 927 N ND2 . ASN 117 117 ? A 2.396 5.493 -8.865 1.000 1 A ASN 98.686 1
ATOM 928 N N . LYS 118 118 ? A 2.278 3.837 -11.916 1.000 1 A LYS 98.898 1
ATOM 929 C CA . LYS 118 118 ? A 2.515 4.603 -13.157 1.000 1 A LYS 98.861 1
ATOM 930 C C . LYS 118 118 ? A 2.212 3.785 -14.394 1.000 1 A LYS 98.864 1
ATOM 931 O O . LYS 118 118 ? A 2.881 3.897 -15.421 1.000 1 A LYS 98.835 1
ATOM 932 C CB . LYS 118 118 ? A 3.922 5.194 -13.204 1.000 1 A LYS 98.810 1
ATOM 933 C CG . LYS 118 118 ? A 4.324 5.954 -11.955 1.000 1 A LYS 98.656 1
ATOM 934 C CD . LYS 118 118 ? A 5.499 6.859 -12.203 1.000 1 A LYS 98.413 1
ATOM 935 C CE . LYS 118 118 ? A 5.986 7.498 -10.926 1.000 1 A LYS 98.372 1
ATOM 936 N NZ . LYS 118 118 ? A 7.016 8.536 -11.163 1.000 1 A LYS 98.330 1
ATOM 937 N N . SER 119 119 ? A 1.175 2.937 -14.304 1.000 1 A SER 98.829 1
ATOM 938 C CA . SER 119 119 ? A 0.770 2.093 -15.422 1.000 1 A SER 98.758 1
ATOM 939 C C . SER 119 119 ? A 0.315 2.908 -16.626 1.000 1 A SER 98.742 1
ATOM 940 O O . SER 119 119 ? A 0.256 2.372 -17.733 1.000 1 A SER 98.460 1
ATOM 941 C CB . SER 119 119 ? A -0.339 1.117 -15.026 1.000 1 A SER 98.535 1
ATOM 942 O OG . SER 119 119 ? A -1.556 1.810 -14.771 1.000 1 A SER 94.095 1
ATOM 943 N N . ASP 120 120 ? A -0.026 4.176 -16.416 1.000 1 A ASP 98.846 1
ATOM 944 C CA . ASP 120 120 ? A -0.408 5.044 -17.533 1.000 1 A ASP 98.816 1
ATOM 945 C C . ASP 120 120 ? A 0.754 5.394 -18.451 1.000 1 A ASP 98.776 1
ATOM 946 O O . ASP 120 120 ? A 0.526 5.868 -19.561 1.000 1 A ASP 98.601 1
ATOM 947 C CB . ASP 120 120 ? A -1.015 6.348 -16.989 1.000 1 A ASP 98.819 1
ATOM 948 C CG . ASP 120 120 ? A -0.048 7.081 -16.083 1.000 1 A ASP 98.848 1
ATOM 949 O OD1 . ASP 120 120 ? A 0.231 6.574 -14.976 1.000 1 A ASP 98.628 1
ATOM 950 O OD2 . ASP 120 120 ? A 0.457 8.156 -16.497 1.000 1 A ASP 98.519 1
ATOM 951 N N . LEU 121 121 ? A 2.014 5.196 -17.999 1.000 1 A LEU 98.631 1
ATOM 952 C CA . LEU 121 121 ? A 3.151 5.619 -18.803 1.000 1 A LEU 98.465 1
ATOM 953 C C . LEU 121 121 ? A 3.489 4.633 -19.905 1.000 1 A LEU 98.350 1
ATOM 954 O O . LEU 121 121 ? A 3.379 3.415 -19.700 1.000 1 A LEU 98.155 1
ATOM 955 C CB . LEU 121 121 ? A 4.382 5.847 -17.918 1.000 1 A LEU 98.265 1
ATOM 956 C CG . LEU 121 121 ? A 4.336 7.039 -16.964 1.000 1 A LEU 97.923 1
ATOM 957 C CD1 . LEU 121 121 ? A 4.090 8.329 -17.715 1.000 1 A LEU 97.234 1
ATOM 958 C CD2 . LEU 121 121 ? A 5.633 7.085 -16.190 1.000 1 A LEU 97.424 1
ATOM 959 N N . PRO 122 122 ? A 3.918 5.125 -21.061 1.000 1 A PRO 97.994 1
ATOM 960 C CA . PRO 122 122 ? A 4.327 4.211 -22.135 1.000 1 A PRO 97.358 1
ATOM 961 C C . PRO 122 122 ? A 5.742 3.659 -21.994 1.000 1 A PRO 96.959 1
ATOM 962 O O . PRO 122 122 ? A 6.091 2.701 -22.696 1.000 1 A PRO 94.392 1
ATOM 963 C CB . PRO 122 122 ? A 4.203 5.075 -23.389 1.000 1 A PRO 96.163 1
ATOM 964 C CG . PRO 122 122 ? A 4.536 6.447 -22.902 1.000 1 A PRO 94.810 1
ATOM 965 C CD . PRO 122 122 ? A 3.960 6.528 -21.497 1.000 1 A PRO 97.069 1
ATOM 966 N N . SER 123 123 ? A 6.556 4.253 -21.130 1.000 1 A SER 95.292 1
ATOM 967 C CA . SER 123 123 ? A 7.990 3.969 -21.109 1.000 1 A SER 94.198 1
ATOM 968 C C . SER 123 123 ? A 8.336 2.855 -20.123 1.000 1 A SER 94.960 1
ATOM 969 O O . SER 123 123 ? A 9.260 2.984 -19.307 1.000 1 A SER 92.714 1
ATOM 970 C CB . SER 123 123 ? A 8.779 5.230 -20.770 1.000 1 A SER 90.271 1
ATOM 971 O OG . SER 123 123 ? A 8.343 5.782 -19.540 1.000 1 A SER 79.156 1
ATOM 972 N N . ARG 124 124 ? A 7.599 1.763 -20.183 1.000 1 A ARG 97.403 1
ATOM 973 C CA . ARG 124 124 ? A 7.784 0.634 -19.282 1.000 1 A ARG 97.669 1
ATOM 974 C C . ARG 124 124 ? A 9.214 0.068 -19.386 1.000 1 A ARG 98.000 1
ATOM 975 O O . ARG 124 124 ? A 9.690 -0.172 -20.484 1.000 1 A ARG 97.180 1
ATOM 976 C CB . ARG 124 124 ? A 6.743 -0.450 -19.581 1.000 1 A ARG 96.989 1
ATOM 977 C CG . ARG 124 124 ? A 6.894 -1.694 -18.716 1.000 1 A ARG 96.488 1
ATOM 978 C CD . ARG 124 124 ? A 5.845 -2.720 -19.136 1.000 1 A ARG 96.166 1
ATOM 979 N NE . ARG 124 124 ? A 4.481 -2.306 -18.780 1.000 1 A ARG 96.073 1
ATOM 980 C CZ . ARG 124 124 ? A 3.943 -2.557 -17.602 1.000 1 A ARG 96.850 1
ATOM 981 N NH1 . ARG 124 124 ? A 4.624 -3.170 -16.651 1.000 1 A ARG 91.172 1
ATOM 982 N NH2 . ARG 124 124 ? A 2.673 -2.151 -17.342 1.000 1 A ARG 90.622 1
ATOM 983 N N . THR 125 125 ? A 9.847 -0.155 -18.258 1.000 1 A THR 98.666 1
ATOM 984 C CA . THR 125 125 ? A 11.127 -0.865 -18.209 1.000 1 A THR 98.665 1
ATOM 985 C C . THR 125 125 ? A 11.052 -2.112 -17.372 1.000 1 A THR 98.710 1
ATOM 986 O O . THR 125 125 ? A 11.983 -2.920 -17.384 1.000 1 A THR 98.431 1
ATOM 987 C CB . THR 125 125 ? A 12.239 0.036 -17.669 1.000 1 A THR 98.573 1
ATOM 988 O OG1 . THR 125 125 ? A 11.936 0.411 -16.329 1.000 1 A THR 98.315 1
ATOM 989 C CG2 . THR 125 125 ? A 12.411 1.272 -18.532 1.000 1 A THR 98.159 1
ATOM 990 N N . VAL 126 126 ? A 9.948 -2.345 -16.630 1.000 1 A VAL 98.679 1
ATOM 991 C CA . VAL 126 126 ? A 9.752 -3.541 -15.805 1.000 1 A VAL 98.608 1
ATOM 992 C C . VAL 126 126 ? A 8.529 -4.267 -16.376 1.000 1 A VAL 98.449 1
ATOM 993 O O . VAL 126 126 ? A 7.425 -3.744 -16.341 1.000 1 A VAL 98.300 1
ATOM 994 C CB . VAL 126 126 ? A 9.512 -3.166 -14.338 1.000 1 A VAL 98.592 1
ATOM 995 C CG1 . VAL 126 126 ? A 10.693 -2.371 -13.809 1.000 1 A VAL 98.488 1
ATOM 996 C CG2 . VAL 126 126 ? A 9.281 -4.447 -13.514 1.000 1 A VAL 98.463 1
ATOM 997 N N . ASP 127 127 ? A 8.746 -5.471 -16.899 1.000 1 A ASP 98.287 1
ATOM 998 C CA . ASP 127 127 ? A 7.658 -6.226 -17.501 1.000 1 A ASP 97.946 1
ATOM 999 C C . ASP 127 127 ? A 6.677 -6.656 -16.425 1.000 1 A ASP 98.182 1
ATOM 1000 O O . ASP 127 127 ? A 7.062 -6.990 -15.308 1.000 1 A ASP 98.188 1
ATOM 1001 C CB . ASP 127 127 ? A 8.161 -7.463 -18.228 1.000 1 A ASP 96.836 1
ATOM 1002 C CG . ASP 127 127 ? A 9.016 -7.135 -19.435 1.000 1 A ASP 87.891 1
ATOM 1003 O OD1 . ASP 127 127 ? A 8.885 -6.020 -20.002 1.000 1 A ASP 84.075 1
ATOM 1004 O OD2 . ASP 127 127 ? A 9.778 -8.002 -19.869 1.000 1 A ASP 82.261 1
ATOM 1005 N N . THR 128 128 ? A 5.393 -6.706 -16.779 1.000 1 A THR 97.603 1
ATOM 1006 C CA . THR 128 128 ? A 4.405 -7.230 -15.857 1.000 1 A THR 97.723 1
ATOM 1007 C C . THR 128 128 ? A 4.783 -8.628 -15.394 1.000 1 A THR 98.157 1
ATOM 1008 O O . THR 128 128 ? A 4.611 -8.967 -14.218 1.000 1 A THR 98.153 1
ATOM 1009 C CB . THR 128 128 ? A 3.013 -7.230 -16.511 1.000 1 A THR 97.158 1
ATOM 1010 O OG1 . THR 128 128 ? A 2.596 -5.890 -16.739 1.000 1 A THR 96.317 1
ATOM 1011 C CG2 . THR 128 128 ? A 1.989 -7.939 -15.644 1.000 1 A THR 96.192 1
ATOM 1012 N N . LYS 129 129 ? A 5.323 -9.427 -16.317 1.000 1 A LYS 98.260 1
ATOM 1013 C CA . LYS 129 129 ? A 5.687 -10.782 -15.949 1.000 1 A LYS 98.242 1
ATOM 1014 C C . LYS 129 129 ? A 6.785 -10.794 -14.880 1.000 1 A LYS 98.389 1
ATOM 1015 O O . LYS 129 129 ? A 6.768 -11.625 -13.977 1.000 1 A LYS 98.502 1
ATOM 1016 C CB . LYS 129 129 ? A 6.136 -11.570 -17.175 1.000 1 A LYS 97.865 1
ATOM 1017 C CG . LYS 129 129 ? A 6.590 -13.004 -16.831 1.000 1 A LYS 88.319 1
ATOM 1018 C CD . LYS 129 129 ? A 6.949 -13.774 -18.058 1.000 1 A LYS 79.427 1
ATOM 1019 C CE . LYS 129 129 ? A 7.308 -15.223 -17.687 1.000 1 A LYS 76.948 1
ATOM 1020 N NZ . LYS 129 129 ? A 8.466 -15.301 -16.749 1.000 1 A LYS 66.524 1
ATOM 1021 N N . GLN 130 130 ? A 7.785 -9.879 -15.008 1.000 1 A GLN 97.981 1
ATOM 1022 C CA . GLN 130 130 ? A 8.841 -9.804 -13.999 1.000 1 A GLN 97.886 1
ATOM 1023 C C . GLN 130 130 ? A 8.238 -9.584 -12.614 1.000 1 A GLN 98.288 1
ATOM 1024 O O . GLN 130 130 ? A 8.635 -10.251 -11.635 1.000 1 A GLN 98.344 1
ATOM 1025 C CB . GLN 130 130 ? A 9.816 -8.666 -14.285 1.000 1 A GLN 97.207 1
ATOM 1026 C CG . GLN 130 130 ? A 10.637 -8.795 -15.549 1.000 1 A GLN 87.652 1
ATOM 1027 C CD . GLN 130 130 ? A 11.522 -7.587 -15.748 1.000 1 A GLN 81.462 1
ATOM 1028 O OE1 . GLN 130 130 ? A 11.159 -6.651 -16.475 1.000 1 A GLN 82.439 1
ATOM 1029 N NE2 . GLN 130 130 ? A 12.667 -7.581 -15.085 1.000 1 A GLN 77.845 1
ATOM 1030 N N . ALA 131 131 ? A 7.297 -8.646 -12.514 1.000 1 A ALA 98.730 1
ATOM 1031 C CA . ALA 131 131 ? A 6.674 -8.335 -11.231 1.000 1 A ALA 98.810 1
ATOM 1032 C C . ALA 131 131 ? A 5.781 -9.466 -10.759 1.000 1 A ALA 98.862 1
ATOM 1033 O O . ALA 131 131 ? A 5.765 -9.791 -9.580 1.000 1 A ALA 98.850 1
ATOM 1034 C CB . ALA 131 131 ? A 5.902 -7.036 -11.329 1.000 1 A ALA 98.751 1
ATOM 1035 N N . GLN 132 132 ? A 5.029 -10.074 -11.678 1.000 1 A GLN 98.819 1
ATOM 1036 C CA . GLN 132 132 ? A 4.194 -11.205 -11.292 1.000 1 A GLN 98.812 1
ATOM 1037 C C . GLN 132 132 ? A 5.050 -12.347 -10.754 1.000 1 A GLN 98.819 1
ATOM 1038 O O . GLN 132 132 ? A 4.670 -12.996 -9.774 1.000 1 A GLN 98.776 1
ATOM 1039 C CB . GLN 132 132 ? A 3.411 -11.704 -12.505 1.000 1 A GLN 98.680 1
ATOM 1040 C CG . GLN 132 132 ? A 2.260 -10.810 -12.922 1.000 1 A GLN 97.561 1
ATOM 1041 C CD . GLN 132 132 ? A 1.604 -11.264 -14.229 1.000 1 A GLN 97.223 1
ATOM 1042 O OE1 . GLN 132 132 ? A 2.191 -12.027 -15.016 1.000 1 A GLN 95.996 1
ATOM 1043 N NE2 . GLN 132 132 ? A 0.377 -10.803 -14.450 1.000 1 A GLN 94.186 1
ATOM 1044 N N . ASP 133 133 ? A 6.214 -12.580 -11.366 1.000 1 A ASP 98.801 1
ATOM 1045 C CA . ASP 133 133 ? A 7.081 -13.671 -10.914 1.000 1 A ASP 98.743 1
ATOM 1046 C C . ASP 133 133 ? A 7.648 -13.391 -9.541 1.000 1 A ASP 98.741 1
ATOM 1047 O O . ASP 133 133 ? A 7.740 -14.272 -8.705 1.000 1 A ASP 98.628 1
ATOM 1048 C CB . ASP 133 133 ? A 8.208 -13.895 -11.922 1.000 1 A ASP 98.570 1
ATOM 1049 C CG . ASP 133 133 ? A 7.735 -14.507 -13.235 1.000 1 A ASP 97.813 1
ATOM 1050 O OD1 . ASP 133 133 ? A 6.576 -15.005 -13.307 1.000 1 A ASP 96.399 1
ATOM 1051 O OD2 . ASP 133 133 ? A 8.523 -14.493 -14.198 1.000 1 A ASP 95.970 1
ATOM 1052 N N . LEU 134 134 ? A 8.041 -12.114 -9.293 1.000 1 A LEU 98.754 1
ATOM 1053 C CA . LEU 134 134 ? A 8.533 -11.767 -7.961 1.000 1 A LEU 98.736 1
ATOM 1054 C C . LEU 134 134 ? A 7.441 -11.942 -6.927 1.000 1 A LEU 98.769 1
ATOM 1055 O O . LEU 134 134 ? A 7.675 -12.522 -5.862 1.000 1 A LEU 98.704 1
ATOM 1056 C CB . LEU 134 134 ? A 9.046 -10.337 -7.968 1.000 1 A LEU 98.677 1
ATOM 1057 C CG . LEU 134 134 ? A 9.670 -9.892 -6.644 1.000 1 A LEU 98.401 1
ATOM 1058 C CD1 . LEU 134 134 ? A 10.926 -10.718 -6.342 1.000 1 A LEU 97.927 1
ATOM 1059 C CD2 . LEU 134 134 ? A 9.987 -8.405 -6.678 1.000 1 A LEU 97.986 1
ATOM 1060 N N . ALA 135 135 ? A 6.237 -11.430 -7.206 1.000 1 A ALA 98.804 1
ATOM 1061 C CA . ALA 135 135 ? A 5.147 -11.542 -6.257 1.000 1 A ALA 98.790 1
ATOM 1062 C C . ALA 135 135 ? A 4.808 -13.009 -5.981 1.000 1 A ALA 98.723 1
ATOM 1063 O O . ALA 135 135 ? A 4.563 -13.383 -4.829 1.000 1 A ALA 98.641 1
ATOM 1064 C CB . ALA 135 135 ? A 3.912 -10.787 -6.749 1.000 1 A ALA 98.780 1
ATOM 1065 N N . ARG 136 136 ? A 4.831 -13.837 -7.006 1.000 1 A ARG 98.691 1
ATOM 1066 C CA . ARG 136 136 ? A 4.564 -15.250 -6.804 1.000 1 A ARG 98.490 1
ATOM 1067 C C . ARG 136 136 ? A 5.620 -15.881 -5.897 1.000 1 A ARG 98.314 1
ATOM 1068 O O . ARG 136 136 ? A 5.293 -16.689 -5.029 1.000 1 A ARG 97.847 1
ATOM 1069 C CB . ARG 136 136 ? A 4.500 -15.972 -8.155 1.000 1 A ARG 98.340 1
ATOM 1070 C CG . ARG 136 136 ? A 4.182 -17.460 -8.047 1.000 1 A ARG 92.948 1
ATOM 1071 C CD . ARG 136 136 ? A 3.928 -18.064 -9.419 1.000 1 A ARG 88.763 1
ATOM 1072 N NE . ARG 136 136 ? A 2.835 -17.427 -10.170 1.000 1 A ARG 80.762 1
ATOM 1073 C CZ . ARG 136 136 ? A 1.534 -17.653 -9.938 1.000 1 A ARG 73.399 1
ATOM 1074 N NH1 . ARG 136 136 ? A 1.180 -18.538 -9.034 1.000 1 A ARG 70.234 1
ATOM 1075 N NH2 . ARG 136 136 ? A 0.631 -17.004 -10.632 1.000 1 A ARG 64.601 1
ATOM 1076 N N . SER 137 137 ? A 6.884 -15.487 -6.093 1.000 1 A SER 98.413 1
ATOM 1077 C CA . SER 137 137 ? A 7.953 -16.007 -5.248 1.000 1 A SER 98.018 1
ATOM 1078 C C . SER 137 137 ? A 7.737 -15.642 -3.785 1.000 1 A SER 97.874 1
ATOM 1079 O O . SER 137 137 ? A 8.122 -16.391 -2.891 1.000 1 A SER 97.189 1
ATOM 1080 C CB . SER 137 137 ? A 9.320 -15.538 -5.714 1.000 1 A SER 97.311 1
ATOM 1081 O OG . SER 137 137 ? A 9.579 -14.200 -5.350 1.000 1 A SER 95.498 1
ATOM 1082 N N . TYR 138 138 ? A 7.125 -14.471 -3.531 1.000 1 A TYR 97.748 1
ATOM 1083 C CA . TYR 138 138 ? A 6.823 -14.016 -2.171 1.000 1 A TYR 97.459 1
ATOM 1084 C C . TYR 138 138 ? A 5.494 -14.549 -1.653 1.000 1 A TYR 97.189 1
ATOM 1085 O O . TYR 138 138 ? A 5.215 -14.420 -0.464 1.000 1 A TYR 96.730 1
ATOM 1086 C CB . TYR 138 138 ? A 6.774 -12.486 -2.116 1.000 1 A TYR 97.242 1
ATOM 1087 C CG . TYR 138 138 ? A 8.069 -11.771 -2.395 1.000 1 A TYR 97.484 1
ATOM 1088 C CD1 . TYR 138 138 ? A 9.285 -12.366 -2.233 1.000 1 A TYR 96.988 1
ATOM 1089 C CD2 . TYR 138 138 ? A 8.023 -10.447 -2.791 1.000 1 A TYR 97.050 1
ATOM 1090 C CE1 . TYR 138 138 ? A 10.467 -11.675 -2.490 1.000 1 A TYR 96.638 1
ATOM 1091 C CE2 . TYR 138 138 ? A 9.180 -9.743 -3.064 1.000 1 A TYR 96.372 1
ATOM 1092 C CZ . TYR 138 138 ? A 10.400 -10.371 -2.907 1.000 1 A TYR 96.773 1
ATOM 1093 O OH . TYR 138 138 ? A 11.553 -9.668 -3.161 1.000 1 A TYR 95.622 1
ATOM 1094 N N . GLY 139 139 ? A 4.656 -15.092 -2.548 1.000 1 A GLY 97.773 1
ATOM 1095 C CA . GLY 139 139 ? A 3.325 -15.533 -2.157 1.000 1 A GLY 97.537 1
ATOM 1096 C C . GLY 139 139 ? A 2.403 -14.384 -1.802 1.000 1 A GLY 97.891 1
ATOM 1097 O O . GLY 139 139 ? A 1.574 -14.513 -0.889 1.000 1 A GLY 97.246 1
ATOM 1098 N N . ILE 140 140 ? A 2.537 -13.242 -2.504 1.000 1 A ILE 98.262 1
ATOM 1099 C CA . ILE 140 140 ? A 1.723 -12.057 -2.232 1.000 1 A ILE 98.438 1
ATOM 1100 C C . ILE 140 140 ? A 1.076 -11.567 -3.522 1.000 1 A ILE 98.702 1
ATOM 1101 O O . ILE 140 140 ? A 1.546 -11.865 -4.607 1.000 1 A ILE 98.756 1
ATOM 1102 C CB . ILE 140 140 ? A 2.529 -10.928 -1.567 1.000 1 A ILE 98.295 1
ATOM 1103 C CG1 . ILE 140 140 ? A 3.561 -10.316 -2.547 1.000 1 A ILE 98.165 1
ATOM 1104 C CG2 . ILE 140 140 ? A 3.202 -11.432 -0.297 1.000 1 A ILE 98.274 1
ATOM 1105 C CD1 . ILE 140 140 ? A 4.301 -9.120 -1.978 1.000 1 A ILE 97.790 1
ATOM 1106 N N . PRO 141 141 ? A 0.011 -10.792 -3.397 1.000 1 A PRO 98.852 1
ATOM 1107 C CA . PRO 141 141 ? A -0.636 -10.264 -4.609 1.000 1 A PRO 98.884 1
ATOM 1108 C C . PRO 141 141 ? A 0.205 -9.192 -5.290 1.000 1 A PRO 98.922 1
ATOM 1109 O O . PRO 141 141 ? A 1.021 -8.498 -4.668 1.000 1 A PRO 98.912 1
ATOM 1110 C CB . PRO 141 141 ? A -1.940 -9.638 -4.093 1.000 1 A PRO 98.841 1
ATOM 1111 C CG . PRO 141 141 ? A -2.159 -10.268 -2.759 1.000 1 A PRO 98.710 1
ATOM 1112 C CD . PRO 141 141 ? A -0.782 -10.459 -2.199 1.000 1 A PRO 98.806 1
ATOM 1113 N N . PHE 142 142 ? A 0.015 -9.028 -6.603 1.000 1 A PHE 98.958 1
ATOM 1114 C CA . PHE 142 142 ? A 0.595 -7.966 -7.395 1.000 1 A PHE 98.962 1
ATOM 1115 C C . PHE 142 142 ? A -0.526 -7.211 -8.085 1.000 1 A PHE 98.953 1
ATOM 1116 O O . PHE 142 142 ? A -1.375 -7.815 -8.726 1.000 1 A PHE 98.903 1
ATOM 1117 C CB . PHE 142 142 ? A 1.559 -8.544 -8.449 1.000 1 A PHE 98.945 1
ATOM 1118 C CG . PHE 142 142 ? A 1.987 -7.534 -9.481 1.000 1 A PHE 98.940 1
ATOM 1119 C CD1 . PHE 142 142 ? A 2.693 -6.411 -9.113 1.000 1 A PHE 98.924 1
ATOM 1120 C CD2 . PHE 142 142 ? A 1.683 -7.722 -10.827 1.000 1 A PHE 98.902 1
ATOM 1121 C CE1 . PHE 142 142 ? A 3.094 -5.464 -10.056 1.000 1 A PHE 98.868 1
ATOM 1122 C CE2 . PHE 142 142 ? A 2.059 -6.791 -11.782 1.000 1 A PHE 98.806 1
ATOM 1123 C CZ . PHE 142 142 ? A 2.783 -5.656 -11.386 1.000 1 A PHE 98.819 1
ATOM 1124 N N . ILE 143 143 ? A -0.501 -5.884 -7.962 1.000 1 A ILE 98.962 1
ATOM 1125 C CA . ILE 143 143 ? A -1.494 -5.029 -8.603 1.000 1 A ILE 98.959 1
ATOM 1126 C C . ILE 143 143 ? A -0.748 -3.928 -9.357 1.000 1 A ILE 98.965 1
ATOM 1127 O O . ILE 143 143 ? A 0.162 -3.312 -8.828 1.000 1 A ILE 98.952 1
ATOM 1128 C CB . ILE 143 143 ? A -2.426 -4.365 -7.564 1.000 1 A ILE 98.914 1
ATOM 1129 C CG1 . ILE 143 143 ? A -3.120 -5.435 -6.700 1.000 1 A ILE 98.451 1
ATOM 1130 C CG2 . ILE 143 143 ? A -3.452 -3.470 -8.250 1.000 1 A ILE 98.673 1
ATOM 1131 C CD1 . ILE 143 143 ? A -4.084 -6.333 -7.464 1.000 1 A ILE 90.531 1
ATOM 1132 N N . GLU 144 144 ? A -1.131 -3.664 -10.612 1.000 1 A GLU 98.912 1
ATOM 1133 C CA . GLU 144 144 ? A -0.640 -2.502 -11.316 1.000 1 A GLU 98.881 1
ATOM 1134 C C . GLU 144 144 ? A -1.603 -1.341 -11.103 1.000 1 A GLU 98.911 1
ATOM 1135 O O . GLU 144 144 ? A -2.822 -1.537 -11.099 1.000 1 A GLU 98.785 1
ATOM 1136 C CB . GLU 144 144 ? A -0.455 -2.770 -12.808 1.000 1 A GLU 98.511 1
ATOM 1137 C CG . GLU 144 144 ? A 0.846 -3.515 -13.100 1.000 1 A GLU 95.127 1
ATOM 1138 C CD . GLU 144 144 ? A 1.325 -3.407 -14.523 1.000 1 A GLU 93.119 1
ATOM 1139 O OE1 . GLU 144 144 ? A 0.612 -2.861 -15.383 1.000 1 A GLU 87.210 1
ATOM 1140 O OE2 . GLU 144 144 ? A 2.460 -3.869 -14.814 1.000 1 A GLU 84.425 1
ATOM 1141 N N . THR 145 145 ? A -1.039 -0.156 -10.907 1.000 1 A THR 98.979 1
ATOM 1142 C CA . THR 145 145 ? A -1.852 1.014 -10.595 1.000 1 A THR 98.986 1
ATOM 1143 C C . THR 145 145 ? A -1.372 2.226 -11.389 1.000 1 A THR 98.981 1
ATOM 1144 O O . THR 145 145 ? A -0.222 2.267 -11.874 1.000 1 A THR 98.971 1
ATOM 1145 C CB . THR 145 145 ? A -1.773 1.382 -9.113 1.000 1 A THR 98.988 1
ATOM 1146 O OG1 . THR 145 145 ? A -0.435 1.759 -8.784 1.000 1 A THR 98.972 1
ATOM 1147 C CG2 . THR 145 145 ? A -2.225 0.226 -8.230 1.000 1 A THR 98.981 1
ATOM 1148 N N . SER 146 146 ? A -2.241 3.198 -11.513 1.000 1 A SER 98.934 1
ATOM 1149 C CA . SER 146 146 ? A -1.873 4.544 -11.923 1.000 1 A SER 98.929 1
ATOM 1150 C C . SER 146 146 ? A -2.499 5.516 -10.958 1.000 1 A SER 98.914 1
ATOM 1151 O O . SER 146 146 ? A -3.719 5.645 -10.902 1.000 1 A SER 98.877 1
ATOM 1152 C CB . SER 146 146 ? A -2.320 4.873 -13.350 1.000 1 A SER 98.904 1
ATOM 1153 O OG . SER 146 146 ? A -2.109 6.272 -13.577 1.000 1 A SER 98.858 1
ATOM 1154 N N . ALA 147 147 ? A -1.659 6.217 -10.181 1.000 1 A ALA 98.715 1
ATOM 1155 C CA . ALA 147 147 ? A -2.183 7.303 -9.359 1.000 1 A ALA 98.589 1
ATOM 1156 C C . ALA 147 147 ? A -2.739 8.438 -10.220 1.000 1 A ALA 98.590 1
ATOM 1157 O O . ALA 147 147 ? A -3.570 9.219 -9.751 1.000 1 A ALA 98.453 1
ATOM 1158 C CB . ALA 147 147 ? A -1.127 7.812 -8.400 1.000 1 A ALA 98.357 1
ATOM 1159 N N . LYS 148 148 ? A -2.274 8.538 -11.475 1.000 1 A LYS 98.528 1
ATOM 1160 C CA . LYS 148 148 ? A -2.744 9.604 -12.357 1.000 1 A LYS 98.519 1
ATOM 1161 C C . LYS 148 148 ? A -4.173 9.346 -12.799 1.000 1 A LYS 98.569 1
ATOM 1162 O O . LYS 148 148 ? A -5.011 10.237 -12.724 1.000 1 A LYS 98.411 1
ATOM 1163 C CB . LYS 148 148 ? A -1.836 9.743 -13.565 1.000 1 A LYS 98.307 1
ATOM 1164 C CG . LYS 148 148 ? A -2.218 10.884 -14.480 1.000 1 A LYS 97.902 1
ATOM 1165 C CD . LYS 148 148 ? A -1.164 11.082 -15.571 1.000 1 A LYS 97.110 1
ATOM 1166 C CE . LYS 148 148 ? A -1.495 12.261 -16.452 1.000 1 A LYS 95.414 1
ATOM 1167 N NZ . LYS 148 148 ? A -0.427 12.481 -17.481 1.000 1 A LYS 91.875 1
ATOM 1168 N N . THR 149 149 ? A -4.464 8.130 -13.287 1.000 1 A THR 98.696 1
ATOM 1169 C CA . THR 149 149 ? A -5.815 7.802 -13.784 1.000 1 A THR 98.678 1
ATOM 1170 C C . THR 149 149 ? A -6.698 7.195 -12.724 1.000 1 A THR 98.695 1
ATOM 1171 O O . THR 149 149 ? A -7.894 7.024 -12.961 1.000 1 A THR 98.612 1
ATOM 1172 C CB . THR 149 149 ? A -5.758 6.820 -14.943 1.000 1 A THR 98.636 1
ATOM 1173 O OG1 . THR 149 149 ? A -5.325 5.528 -14.480 1.000 1 A THR 98.554 1
ATOM 1174 C CG2 . THR 149 149 ? A -4.799 7.309 -16.032 1.000 1 A THR 98.354 1
ATOM 1175 N N . ARG 150 150 ? A -6.155 6.844 -11.563 1.000 1 A ARG 98.601 1
ATOM 1176 C CA . ARG 150 150 ? A -6.798 6.152 -10.439 1.000 1 A ARG 98.582 1
ATOM 1177 C C . ARG 150 150 ? A -7.038 4.646 -10.718 1.000 1 A ARG 98.665 1
ATOM 1178 O O . ARG 150 150 ? A -7.657 3.959 -9.908 1.000 1 A ARG 98.580 1
ATOM 1179 C CB . ARG 150 150 ? A -8.136 6.828 -10.015 1.000 1 A ARG 98.238 1
ATOM 1180 C CG . ARG 150 150 ? A -8.431 6.561 -8.525 1.000 1 A ARG 97.524 1
ATOM 1181 C CD . ARG 150 150 ? A -9.658 7.326 -8.014 1.000 1 A ARG 97.100 1
ATOM 1182 N NE . ARG 150 150 ? A -9.637 7.355 -6.562 1.000 1 A ARG 96.797 1
ATOM 1183 C CZ . ARG 150 150 ? A -10.039 6.346 -5.802 1.000 1 A ARG 96.598 1
ATOM 1184 N NH1 . ARG 150 150 ? A -10.567 5.246 -6.356 1.000 1 A ARG 93.525 1
ATOM 1185 N NH2 . ARG 150 150 ? A -9.900 6.424 -4.474 1.000 1 A ARG 93.937 1
ATOM 1186 N N . GLN 151 151 ? A -6.507 4.154 -11.853 1.000 1 A GLN 98.775 1
ATOM 1187 C CA . GLN 151 151 ? A -6.663 2.745 -12.161 1.000 1 A GLN 98.765 1
ATOM 1188 C C . GLN 151 151 ? A -6.003 1.906 -11.092 1.000 1 A GLN 98.860 1
ATOM 1189 O O . GLN 151 151 ? A -4.830 2.100 -10.774 1.000 1 A GLN 98.810 1
ATOM 1190 C CB . GLN 151 151 ? A -6.048 2.434 -13.529 1.000 1 A GLN 98.465 1
ATOM 1191 C CG . GLN 151 151 ? A -6.179 0.969 -13.931 1.000 1 A GLN 94.280 1
ATOM 1192 C CD . GLN 151 151 ? A -5.569 0.708 -15.294 1.000 1 A GLN 83.809 1
ATOM 1193 O OE1 . GLN 151 151 ? A -4.690 1.453 -15.747 1.000 1 A GLN 73.850 1
ATOM 1194 N NE2 . GLN 151 151 ? A -6.017 -0.364 -15.949 1.000 1 A GLN 75.086 1
ATOM 1195 N N . GLY 152 152 ? A -6.736 0.953 -10.549 1.000 1 A GLY 98.936 1
ATOM 1196 C CA . GLY 152 152 ? A -6.196 0.007 -9.625 1.000 1 A GLY 98.937 1
ATOM 1197 C C . GLY 152 152 ? A -5.943 0.511 -8.216 1.000 1 A GLY 98.952 1
ATOM 1198 O O . GLY 152 152 ? A -5.505 -0.253 -7.365 1.000 1 A GLY 98.928 1
ATOM 1199 N N . VAL 153 153 ? A -6.220 1.776 -7.930 1.000 1 A VAL 98.918 1
ATOM 1200 C CA . VAL 153 153 ? A -5.859 2.358 -6.640 1.000 1 A VAL 98.915 1
ATOM 1201 C C . VAL 153 153 ? A -6.669 1.729 -5.516 1.000 1 A VAL 98.915 1
ATOM 1202 O O . VAL 153 153 ? A -6.112 1.232 -4.547 1.000 1 A VAL 98.906 1
ATOM 1203 C CB . VAL 153 153 ? A -6.011 3.892 -6.649 1.000 1 A VAL 98.855 1
ATOM 1204 C CG1 . VAL 153 153 ? A -5.044 4.505 -7.645 1.000 1 A VAL 98.815 1
ATOM 1205 C CG2 . VAL 153 153 ? A -5.801 4.472 -5.261 1.000 1 A VAL 98.765 1
ATOM 1206 N N . ASP 154 154 ? A -7.999 1.731 -5.658 1.000 1 A ASP 98.837 1
ATOM 1207 C CA . ASP 154 154 ? A -8.827 1.067 -4.650 1.000 1 A ASP 98.735 1
ATOM 1208 C C . ASP 154 154 ? A -8.445 -0.415 -4.531 1.000 1 A ASP 98.756 1
ATOM 1209 O O . ASP 154 154 ? A -8.332 -0.936 -3.427 1.000 1 A ASP 98.695 1
ATOM 1210 C CB . ASP 154 154 ? A -10.304 1.195 -4.983 1.000 1 A ASP 98.356 1
ATOM 1211 C CG . ASP 154 154 ? A -10.861 2.579 -4.761 1.000 1 A ASP 97.883 1
ATOM 1212 O OD1 . ASP 154 154 ? A -10.298 3.329 -3.932 1.000 1 A ASP 96.985 1
ATOM 1213 O OD2 . ASP 154 154 ? A -11.890 2.911 -5.387 1.000 1 A ASP 96.075 1
ATOM 1214 N N . ASP 155 155 ? A -8.207 -1.058 -5.663 1.000 1 A ASP 98.812 1
ATOM 1215 C CA . ASP 155 155 ? A -7.896 -2.483 -5.656 1.000 1 A ASP 98.822 1
ATOM 1216 C C . ASP 155 155 ? A -6.629 -2.754 -4.847 1.000 1 A ASP 98.875 1
ATOM 1217 O O . ASP 155 155 ? A -6.583 -3.704 -4.071 1.000 1 A ASP 98.850 1
ATOM 1218 C CB . ASP 155 155 ? A -7.726 -2.995 -7.094 1.000 1 A ASP 98.671 1
ATOM 1219 C CG . ASP 155 155 ? A -7.692 -4.509 -7.202 1.000 1 A ASP 95.198 1
ATOM 1220 O OD1 . ASP 155 155 ? A -8.118 -5.200 -6.239 1.000 1 A ASP 94.584 1
ATOM 1221 O OD2 . ASP 155 155 ? A -7.202 -4.993 -8.243 1.000 1 A ASP 93.764 1
ATOM 1222 N N . ALA 156 156 ? A -5.604 -1.905 -4.995 1.000 1 A ALA 98.903 1
ATOM 1223 C CA . ALA 156 156 ? A -4.354 -2.108 -4.261 1.000 1 A ALA 98.919 1
ATOM 1224 C C . ALA 156 156 ? A -4.572 -2.021 -2.762 1.000 1 A ALA 98.917 1
ATOM 1225 O O . ALA 156 156 ? A -4.143 -2.907 -2.003 1.000 1 A ALA 98.900 1
ATOM 1226 C CB . ALA 156 156 ? A -3.306 -1.090 -4.716 1.000 1 A ALA 98.912 1
ATOM 1227 N N . PHE 157 157 ? A -5.242 -0.963 -2.295 1.000 1 A PHE 98.896 1
ATOM 1228 C CA . PHE 157 157 ? A -5.458 -0.796 -0.876 1.000 1 A PHE 98.869 1
ATOM 1229 C C . PHE 157 157 ? A -6.418 -1.836 -0.312 1.000 1 A PHE 98.842 1
ATOM 1230 O O . PHE 157 157 ? A -6.204 -2.402 0.762 1.000 1 A PHE 98.810 1
ATOM 1231 C CB . PHE 157 157 ? A -5.953 0.617 -0.549 1.000 1 A PHE 98.830 1
ATOM 1232 C CG . PHE 157 157 ? A -4.853 1.655 -0.641 1.000 1 A PHE 98.851 1
ATOM 1233 C CD1 . PHE 157 157 ? A -4.051 1.902 0.434 1.000 1 A PHE 98.809 1
ATOM 1234 C CD2 . PHE 157 157 ? A -4.661 2.375 -1.825 1.000 1 A PHE 98.797 1
ATOM 1235 C CE1 . PHE 157 157 ? A -3.032 2.850 0.371 1.000 1 A PHE 98.728 1
ATOM 1236 C CE2 . PHE 157 157 ? A -3.661 3.318 -1.893 1.000 1 A PHE 98.708 1
ATOM 1237 C CZ . PHE 157 157 ? A -2.847 3.552 -0.808 1.000 1 A PHE 98.728 1
ATOM 1238 N N . TYR 158 158 ? A -7.506 -2.127 -1.055 1.000 1 A TYR 98.792 1
ATOM 1239 C CA . TYR 158 158 ? A -8.492 -3.090 -0.571 1.000 1 A TYR 98.721 1
ATOM 1240 C C . TYR 158 158 ? A -7.934 -4.503 -0.565 1.000 1 A TYR 98.733 1
ATOM 1241 O O . TYR 158 158 ? A -8.256 -5.293 0.316 1.000 1 A TYR 98.665 1
ATOM 1242 C CB . TYR 158 158 ? A -9.790 -3.022 -1.395 1.000 1 A TYR 98.522 1
ATOM 1243 C CG . TYR 158 158 ? A -10.580 -1.717 -1.271 1.000 1 A TYR 98.247 1
ATOM 1244 C CD1 . TYR 158 158 ? A -10.093 -0.650 -0.510 1.000 1 A TYR 97.733 1
ATOM 1245 C CD2 . TYR 158 158 ? A -11.798 -1.589 -1.922 1.000 1 A TYR 97.715 1
ATOM 1246 C CE1 . TYR 158 158 ? A -10.823 0.529 -0.439 1.000 1 A TYR 97.103 1
ATOM 1247 C CE2 . TYR 158 158 ? A -12.515 -0.417 -1.833 1.000 1 A TYR 96.697 1
ATOM 1248 C CZ . TYR 158 158 ? A -12.015 0.646 -1.092 1.000 1 A TYR 96.997 1
ATOM 1249 O OH . TYR 158 158 ? A -12.726 1.816 -1.001 1.000 1 A TYR 96.057 1
ATOM 1250 N N . THR 159 159 ? A -7.053 -4.826 -1.530 1.000 1 A THR 98.789 1
ATOM 1251 C CA . THR 159 159 ? A -6.396 -6.128 -1.530 1.000 1 A THR 98.800 1
ATOM 1252 C C . THR 159 159 ? A -5.517 -6.293 -0.300 1.000 1 A THR 98.796 1
ATOM 1253 O O . THR 159 159 ? A -5.472 -7.348 0.314 1.000 1 A THR 98.766 1
ATOM 1254 C CB . THR 159 159 ? A -5.590 -6.341 -2.816 1.000 1 A THR 98.820 1
ATOM 1255 O OG1 . THR 159 159 ? A -6.497 -6.350 -3.929 1.000 1 A THR 98.746 1
ATOM 1256 C CG2 . THR 159 159 ? A -4.817 -7.653 -2.795 1.000 1 A THR 98.734 1
ATOM 1257 N N . LEU 160 160 ? A -4.792 -5.220 0.082 1.000 1 A LEU 98.849 1
ATOM 1258 C CA . LEU 160 160 ? A -3.992 -5.273 1.296 1.000 1 A LEU 98.855 1
ATOM 1259 C C . LEU 160 160 ? A -4.874 -5.537 2.508 1.000 1 A LEU 98.833 1
ATOM 1260 O O . LEU 160 160 ? A -4.515 -6.347 3.383 1.000 1 A LEU 98.821 1
ATOM 1261 C CB . LEU 160 160 ? A -3.181 -3.994 1.458 1.000 1 A LEU 98.855 1
ATOM 1262 C CG . LEU 160 160 ? A -2.268 -3.950 2.675 1.000 1 A LEU 98.846 1
ATOM 1263 C CD1 . LEU 160 160 ? A -1.292 -5.122 2.681 1.000 1 A LEU 98.829 1
ATOM 1264 C CD2 . LEU 160 160 ? A -1.514 -2.621 2.693 1.000 1 A LEU 98.837 1
ATOM 1265 N N . VAL 161 161 ? A -6.011 -4.872 2.582 1.000 1 A VAL 98.732 1
ATOM 1266 C CA . VAL 161 161 ? A -6.952 -5.142 3.688 1.000 1 A VAL 98.624 1
ATOM 1267 C C . VAL 161 161 ? A -7.351 -6.608 3.700 1.000 1 A VAL 98.585 1
ATOM 1268 O O . VAL 161 161 ? A -7.342 -7.245 4.761 1.000 1 A VAL 98.525 1
ATOM 1269 C CB . VAL 161 161 ? A -8.175 -4.239 3.600 1.000 1 A VAL 98.441 1
ATOM 1270 C CG1 . VAL 161 161 ? A -7.782 -2.784 3.882 1.000 1 A VAL 98.453 1
ATOM 1271 C CG2 . VAL 161 161 ? A -9.253 -4.687 4.582 1.000 1 A VAL 98.210 1
ATOM 1272 N N . ARG 162 162 ? A -7.655 -7.154 2.547 1.000 1 A ARG 98.471 1
ATOM 1273 C CA . ARG 162 162 ? A -8.040 -8.573 2.503 1.000 1 A ARG 98.322 1
ATOM 1274 C C . ARG 162 162 ? A -6.885 -9.473 2.943 1.000 1 A ARG 98.277 1
ATOM 1275 O O . ARG 162 162 ? A -7.091 -10.504 3.602 1.000 1 A ARG 98.193 1
ATOM 1276 C CB . ARG 162 162 ? A -8.541 -8.950 1.097 1.000 1 A ARG 98.313 1
ATOM 1277 C CG . ARG 162 162 ? A -9.773 -8.175 0.708 1.000 1 A ARG 97.781 1
ATOM 1278 C CD . ARG 162 162 ? A -10.300 -8.567 -0.668 1.000 1 A ARG 97.562 1
ATOM 1279 N NE . ARG 162 162 ? A -11.507 -7.787 -0.977 1.000 1 A ARG 97.379 1
ATOM 1280 C CZ . ARG 162 162 ? A -11.583 -6.856 -1.910 1.000 1 A ARG 96.953 1
ATOM 1281 N NH1 . ARG 162 162 ? A -10.507 -6.569 -2.665 1.000 1 A ARG 95.253 1
ATOM 1282 N NH2 . ARG 162 162 ? A -12.707 -6.194 -2.098 1.000 1 A ARG 95.694 1
ATOM 1283 N N . GLU 163 163 ? A -5.619 -9.076 2.624 1.000 1 A GLU 98.426 1
ATOM 1284 C CA . GLU 163 163 ? A -4.479 -9.868 3.073 1.000 1 A GLU 98.409 1
ATOM 1285 C C . GLU 163 163 ? A -4.353 -9.811 4.583 1.000 1 A GLU 98.402 1
ATOM 1286 O O . GLU 163 163 ? A -3.982 -10.811 5.229 1.000 1 A GLU 98.238 1
ATOM 1287 C CB . GLU 163 163 ? A -3.188 -9.383 2.420 1.000 1 A GLU 98.457 1
ATOM 1288 C CG . GLU 163 163 ? A -3.093 -9.705 0.953 1.000 1 A GLU 98.362 1
ATOM 1289 C CD . GLU 163 163 ? A -3.031 -11.206 0.724 1.000 1 A GLU 98.087 1
ATOM 1290 O OE1 . GLU 163 163 ? A -2.012 -11.809 1.091 1.000 1 A GLU 96.533 1
ATOM 1291 O OE2 . GLU 163 163 ? A -4.011 -11.777 0.198 1.000 1 A GLU 96.297 1
ATOM 1292 N N . ILE 164 164 ? A -4.605 -8.636 5.188 1.000 1 A ILE 98.523 1
ATOM 1293 C CA . ILE 164 164 ? A -4.582 -8.499 6.633 1.000 1 A ILE 98.467 1
ATOM 1294 C C . ILE 164 164 ? A -5.638 -9.381 7.277 1.000 1 A ILE 98.249 1
ATOM 1295 O O . ILE 164 164 ? A -5.386 -10.057 8.263 1.000 1 A ILE 98.168 1
ATOM 1296 C CB . ILE 164 164 ? A -4.734 -7.030 7.054 1.000 1 A ILE 98.534 1
ATOM 1297 C CG1 . ILE 164 164 ? A -3.509 -6.243 6.615 1.000 1 A ILE 98.654 1
ATOM 1298 C CG2 . ILE 164 164 ? A -4.927 -6.920 8.562 1.000 1 A ILE 98.475 1
ATOM 1299 C CD1 . ILE 164 164 ? A -3.700 -4.735 6.661 1.000 1 A ILE 98.533 1
ATOM 1300 N N . ARG 165 165 ? A -6.856 -9.359 6.701 1.000 1 A ARG 98.278 1
ATOM 1301 C CA . ARG 165 165 ? A -7.914 -10.222 7.206 1.000 1 A ARG 97.824 1
ATOM 1302 C C . ARG 165 165 ? A -7.498 -11.685 7.215 1.000 1 A ARG 97.647 1
ATOM 1303 O O . ARG 165 165 ? A -7.789 -12.429 8.165 1.000 1 A ARG 97.387 1
ATOM 1304 C CB . ARG 165 165 ? A -9.193 -10.071 6.373 1.000 1 A ARG 97.437 1
ATOM 1305 C CG . ARG 165 165 ? A -9.920 -8.747 6.546 1.000 1 A ARG 96.307 1
ATOM 1306 C CD . ARG 165 165 ? A -11.086 -8.698 5.585 1.000 1 A ARG 94.927 1
ATOM 1307 N NE . ARG 165 165 ? A -11.814 -7.442 5.661 1.000 1 A ARG 94.255 1
ATOM 1308 C CZ . ARG 165 165 ? A -12.600 -6.976 4.713 1.000 1 A ARG 93.531 1
ATOM 1309 N NH1 . ARG 165 165 ? A -12.780 -7.682 3.595 1.000 1 A ARG 90.989 1
ATOM 1310 N NH2 . ARG 165 165 ? A -13.235 -5.826 4.886 1.000 1 A ARG 91.263 1
ATOM 1311 N N . LYS 166 166 ? A -6.834 -12.127 6.113 1.000 1 A LYS 97.560 1
ATOM 1312 C CA . LYS 166 166 ? A -6.374 -13.522 6.027 1.000 1 A LYS 97.061 1
ATOM 1313 C C . LYS 166 166 ? A -5.378 -13.837 7.127 1.000 1 A LYS 97.139 1
ATOM 1314 O O . LYS 166 166 ? A -5.375 -14.923 7.687 1.000 1 A LYS 96.547 1
ATOM 1315 C CB . LYS 166 166 ? A -5.793 -13.821 4.649 1.000 1 A LYS 96.532 1
ATOM 1316 C CG . LYS 166 166 ? A -6.806 -13.912 3.522 1.000 1 A LYS 94.168 1
ATOM 1317 C CD . LYS 166 166 ? A -6.150 -14.228 2.191 1.000 1 A LYS 88.597 1
ATOM 1318 C CE . LYS 166 166 ? A -7.181 -14.570 1.118 1.000 1 A LYS 81.293 1
ATOM 1319 N NZ . LYS 166 166 ? A -8.105 -13.404 0.881 1.000 1 A LYS 74.434 1
ATOM 1320 N N . HIS 167 167 ? A -4.482 -12.861 7.406 1.000 1 A HIS 97.667 1
ATOM 1321 C CA . HIS 167 167 ? A -3.503 -13.069 8.475 1.000 1 A HIS 97.322 1
ATOM 1322 C C . HIS 167 167 ? A -4.179 -13.153 9.854 1.000 1 A HIS 97.125 1
ATOM 1323 O O . HIS 167 167 ? A -3.811 -13.986 10.683 1.000 1 A HIS 96.355 1
ATOM 1324 C CB . HIS 167 167 ? A -2.496 -11.938 8.439 1.000 1 A HIS 97.131 1
ATOM 1325 C CG . HIS 167 167 ? A -1.506 -11.993 9.552 1.000 1 A HIS 96.861 1
ATOM 1326 N ND1 . HIS 167 167 ? A -0.433 -12.850 9.525 1.000 1 A HIS 87.031 1
ATOM 1327 C CD2 . HIS 167 167 ? A -1.443 -11.352 10.728 1.000 1 A HIS 88.863 1
ATOM 1328 C CE1 . HIS 167 167 ? A 0.283 -12.693 10.638 1.000 1 A HIS 89.354 1
ATOM 1329 N NE2 . HIS 167 167 ? A -0.333 -11.781 11.381 1.000 1 A HIS 91.137 1
ATOM 1330 N N . LYS 168 168 ? A -5.180 -12.273 10.073 1.000 1 A LYS 96.609 1
ATOM 1331 C CA . LYS 168 168 ? A -5.844 -12.216 11.363 1.000 1 A LYS 95.810 1
ATOM 1332 C C . LYS 168 168 ? A -6.617 -13.486 11.685 1.000 1 A LYS 95.936 1
ATOM 1333 O O . LYS 168 168 ? A -6.813 -13.810 12.855 1.000 1 A LYS 94.903 1
ATOM 1334 C CB . LYS 168 168 ? A -6.777 -11.012 11.442 1.000 1 A LYS 94.007 1
ATOM 1335 C CG . LYS 168 168 ? A -6.031 -9.700 11.490 1.000 1 A LYS 92.819 1
ATOM 1336 C CD . LYS 168 168 ? A -6.969 -8.514 11.296 1.000 1 A LYS 90.135 1
ATOM 1337 C CE . LYS 168 168 ? A -7.910 -8.355 12.461 1.000 1 A LYS 83.624 1
ATOM 1338 N NZ . LYS 168 168 ? A -8.831 -7.223 12.255 1.000 1 A LYS 86.314 1
ATOM 1339 N N . GLU 169 169 ? A -7.092 -14.180 10.653 1.000 1 A GLU 97.056 1
ATOM 1340 C CA . GLU 169 169 ? A -7.869 -15.393 10.899 1.000 1 A GLU 96.570 1
ATOM 1341 C C . GLU 169 169 ? A -6.999 -16.610 11.266 1.000 1 A GLU 96.314 1
ATOM 1342 O O . GLU 169 169 ? A -7.533 -17.664 11.633 1.000 1 A GLU 94.748 1
ATOM 1343 C CB . GLU 169 169 ? A -8.740 -15.725 9.671 1.000 1 A GLU 95.084 1
ATOM 1344 C CG . GLU 169 169 ? A -7.995 -16.366 8.537 1.000 1 A GLU 90.786 1
ATOM 1345 C CD . GLU 169 169 ? A -8.891 -16.721 7.369 1.000 1 A GLU 89.211 1
ATOM 1346 O OE1 . GLU 169 169 ? A -10.113 -16.486 7.465 1.000 1 A GLU 84.464 1
ATOM 1347 O OE2 . GLU 169 169 ? A -8.377 -17.251 6.370 1.000 1 A GLU 83.710 1
ATOM 1348 N N . LYS 170 170 ? A -5.654 -16.452 11.165 1.000 1 A LYS 95.701 1
ATOM 1349 C CA . LYS 170 170 ? A -4.760 -17.569 11.478 1.000 1 A LYS 94.836 1
ATOM 1350 C C . LYS 170 170 ? A -4.727 -17.883 12.965 1.000 1 A LYS 91.764 1
ATOM 1351 O O . LYS 170 170 ? A -4.356 -18.971 13.379 1.000 1 A LYS 85.553 1
ATOM 1352 C CB . LYS 170 170 ? A -3.361 -17.283 10.978 1.000 1 A LYS 91.520 1
ATOM 1353 C CG . LYS 170 170 ? A -3.222 -17.301 9.476 1.000 1 A LYS 91.884 1
ATOM 1354 C CD . LYS 170 170 ? A -1.805 -17.063 9.026 1.000 1 A LYS 89.729 1
ATOM 1355 C CE . LYS 170 170 ? A -1.710 -17.164 7.521 1.000 1 A LYS 85.478 1
ATOM 1356 N NZ . LYS 170 170 ? A -0.369 -16.768 7.063 1.000 1 A LYS 81.066 1
HETATM 1357 C C1_1 . LIG2 . 1 ? B 11.939 10.603 -1.844 1.000 2 B LIG2 90.404 1
HETATM 1358 C C2_1 . LIG2 . 1 ? B 11.747 10.369 -0.426 1.000 2 B LIG2 91.532 1
HETATM 1359 C C3_1 . LIG2 . 1 ? B 10.852 9.116 -0.247 1.000 2 B LIG2 94.907 1
HETATM 1360 N N1_1 . LIG2 . 1 ? B 11.433 8.132 0.399 1.000 2 B LIG2 94.483 1
HETATM 1361 C C4_1 . LIG2 . 1 ? B 11.066 6.725 0.574 1.000 2 B LIG2 93.704 1
HETATM 1362 C C5_1 . LIG2 . 1 ? B 12.481 6.491 1.114 1.000 2 B LIG2 92.654 1
HETATM 1363 C C6_1 . LIG2 . 1 ? B 12.683 7.987 1.160 1.000 2 B LIG2 92.992 1
HETATM 1364 N N2_1 . LIG2 . 1 ? B 12.447 5.750 2.352 1.000 2 B LIG2 90.687 1
HETATM 1365 C C7_1 . LIG2 . 1 ? B 12.573 6.520 3.576 1.000 2 B LIG2 87.089 1
HETATM 1366 C C8_1 . LIG2 . 1 ? B 12.397 5.607 4.741 1.000 2 B LIG2 82.364 1
HETATM 1367 N N3_1 . LIG2 . 1 ? B 13.238 4.456 4.654 1.000 2 B LIG2 85.775 1
HETATM 1368 C C9_1 . LIG2 . 1 ? B 13.373 3.831 3.327 1.000 2 B LIG2 81.999 1
HETATM 1369 C C10_1 . LIG2 . 1 ? B 13.554 4.809 2.262 1.000 2 B LIG2 87.024 1
HETATM 1370 C C11_1 . LIG2 . 1 ? B 13.790 3.861 5.745 1.000 2 B LIG2 84.483 1
HETATM 1371 C C12_1 . LIG2 . 1 ? B 13.408 4.390 7.134 1.000 2 B LIG2 84.456 1
HETATM 1372 N N4_1 . LIG2 . 1 ? B 13.506 3.322 8.074 1.000 2 B LIG2 85.466 1
HETATM 1373 C C13_1 . LIG2 . 1 ? B 12.686 2.197 8.039 1.000 2 B LIG2 87.122 1
HETATM 1374 C C14_1 . LIG2 . 1 ? B 12.781 1.268 9.040 1.000 2 B LIG2 84.807 1
HETATM 1375 O O1_1 . LIG2 . 1 ? B 13.673 1.453 10.027 1.000 2 B LIG2 83.694 1
HETATM 1376 C C15_1 . LIG2 . 1 ? B 11.996 0.174 9.048 1.000 2 B LIG2 88.616 1
HETATM 1377 C C16_1 . LIG2 . 1 ? B 11.080 -0.034 8.031 1.000 2 B LIG2 89.705 1
HETATM 1378 Cl CL1_1 . LIG2 . 1 ? B 10.119 -1.427 8.097 1.000 2 B LIG2 87.908 1
HETATM 1379 C C17_1 . LIG2 . 1 ? B 10.999 0.892 6.975 1.000 2 B LIG2 91.957 1
HETATM 1380 C C18_1 . LIG2 . 1 ? B 10.080 0.742 5.757 1.000 2 B LIG2 91.948 1
HETATM 1381 C C19_1 . LIG2 . 1 ? B 10.127 -0.367 4.869 1.000 2 B LIG2 84.542 1
HETATM 1382 C C20_1 . LIG2 . 1 ? B 10.663 0.933 4.404 1.000 2 B LIG2 84.434 1
HETATM 1383 C C21_1 . LIG2 . 1 ? B 8.798 1.442 5.977 1.000 2 B LIG2 83.692 1
HETATM 1384 C C22_1 . LIG2 . 1 ? B 11.802 2.008 7.000 1.000 2 B LIG2 90.971 1
HETATM 1385 O O2_1 . LIG2 . 1 ? B 14.518 2.923 5.618 1.000 2 B LIG2 79.284 1
HETATM 1386 O O3_1 . LIG2 . 1 ? B 9.751 9.046 -0.696 1.000 2 B LIG2 94.180 1
HETATM 1387 O O1_1 . LIG3 . 1 ? C 3.726 10.529 -5.276 1.000 3 C LIG3 88.137 1
HETATM 1388 P P1_1 . LIG3 . 1 ? C 5.122 11.001 -5.607 1.000 3 C LIG3 97.373 1
HETATM 1389 O O2_1 . LIG3 . 1 ? C 5.603 12.287 -5.090 1.000 3 C LIG3 91.282 1
HETATM 1390 O O3_1 . LIG3 . 1 ? C 6.128 9.830 -5.302 1.000 3 C LIG3 97.534 1
HETATM 1391 P P2_1 . LIG3 . 1 ? C 6.731 9.488 -3.857 1.000 3 C LIG3 97.280 1
HETATM 1392 O O4_1 . LIG3 . 1 ? C 8.036 10.256 -3.786 1.000 3 C LIG3 88.396 1
HETATM 1393 O O5_1 . LIG3 . 1 ? C 6.918 7.998 -3.865 1.000 3 C LIG3 85.924 1
HETATM 1394 O O6_1 . LIG3 . 1 ? C 5.702 9.930 -2.833 1.000 3 C LIG3 87.045 1
HETATM 1395 O O7_1 . LIG3 . 1 ? C 5.185 11.011 -7.207 1.000 3 C LIG3 97.467 1
HETATM 1396 C C1_1 . LIG3 . 1 ? C 6.430 11.299 -7.850 1.000 3 C LIG3 96.423 1
HETATM 1397 C C2_1 . LIG3 . 1 ? C 6.152 11.850 -9.233 1.000 3 C LIG3 96.779 1
HETATM 1398 O O8_1 . LIG3 . 1 ? C 5.520 10.840 -10.013 1.000 3 C LIG3 97.753 1
HETATM 1399 C C3_1 . LIG3 . 1 ? C 5.233 13.073 -9.202 1.000 3 C LIG3 96.537 1
HETATM 1400 O O9_1 . LIG3 . 1 ? C 5.640 13.945 -10.207 1.000 3 C LIG3 94.696 1
HETATM 1401 C C4_1 . LIG3 . 1 ? C 3.915 12.448 -9.455 1.000 3 C LIG3 97.145 1
HETATM 1402 O O10_1 . LIG3 . 1 ? C 2.961 13.339 -9.984 1.000 3 C LIG3 96.208 1
HETATM 1403 C C5_1 . LIG3 . 1 ? C 4.265 11.375 -10.401 1.000 3 C LIG3 97.947 1
HETATM 1404 N N1_1 . LIG3 . 1 ? C 3.341 10.244 -10.350 1.000 3 C LIG3 98.180 1
HETATM 1405 C C6_1 . LIG3 . 1 ? C 2.782 9.691 -11.399 1.000 3 C LIG3 98.434 1
HETATM 1406 N N2_1 . LIG3 . 1 ? C 2.864 10.004 -12.702 1.000 3 C LIG3 98.256 1
HETATM 1407 C C7_1 . LIG3 . 1 ? C 2.179 9.222 -13.555 1.000 3 C LIG3 98.339 1
HETATM 1408 N N3_1 . LIG3 . 1 ? C 2.247 9.511 -14.865 1.000 3 C LIG3 97.792 1
HETATM 1409 N N4_1 . LIG3 . 1 ? C 1.426 8.177 -13.145 1.000 3 C LIG3 98.650 1
HETATM 1410 C C8_1 . LIG3 . 1 ? C 1.302 7.825 -11.845 1.000 3 C LIG3 98.690 1
HETATM 1411 O O11_1 . LIG3 . 1 ? C 0.650 6.860 -11.510 1.000 3 C LIG3 98.507 1
HETATM 1412 C C9_1 . LIG3 . 1 ? C 2.032 8.614 -10.928 1.000 3 C LIG3 98.615 1
HETATM 1413 N N5_1 . LIG3 . 1 ? C 2.162 8.548 -9.591 1.000 3 C LIG3 98.363 1
HETATM 1414 C C10_1 . LIG3 . 1 ? C 2.984 9.545 -9.263 1.000 3 C LIG3 98.078 1
HETATM 1415 Mg MG1_1 . LIG4 . 1 ? D 5.922 11.087 -1.248 1.000 4 D LIG4 95.980 1
#
#
loop_
_atom_type.symbol
C
Cl
Mg
N
O
P
S
#
#
loop_
_ma_qa_metric.id
_ma_qa_metric.name
_ma_qa_metric.description
_ma_qa_metric.type
_ma_qa_metric.mode
_ma_qa_metric.type_other_details
_ma_qa_metric.software_group_id
1 pLDDT 'Predicted lddt' pLDDT local . .
#
#
loop_
_ma_qa_metric_local.ordinal_id
_ma_qa_metric_local.model_id
_ma_qa_metric_local.label_asym_id
_ma_qa_metric_local.label_seq_id
_ma_qa_metric_local.label_comp_id
_ma_qa_metric_local.metric_id
_ma_qa_metric_local.metric_value
1 1 A 1 GLY 1 82.045
2 1 A 2 MET 1 91.512
3 1 A 3 THR 1 95.987
4 1 A 4 GLU 1 97.047
5 1 A 5 TYR 1 97.940
6 1 A 6 LYS 1 97.627
7 1 A 7 LEU 1 98.145
8 1 A 8 VAL 1 97.564
9 1 A 9 VAL 1 97.989
10 1 A 10 VAL 1 97.911
11 1 A 11 GLY 1 97.587
12 1 A 12 ALA 1 97.738
13 1 A 13 CYS 1 96.943
14 1 A 14 GLY 1 97.680
15 1 A 15 VAL 1 98.594
16 1 A 16 GLY 1 98.410
17 1 A 17 LYS 1 98.268
18 1 A 18 SER 1 97.536
19 1 A 19 ALA 1 97.987
20 1 A 20 LEU 1 98.415
21 1 A 21 THR 1 98.132
22 1 A 22 ILE 1 97.359
23 1 A 23 GLN 1 98.063
24 1 A 24 LEU 1 98.197
25 1 A 25 ILE 1 97.213
26 1 A 26 GLN 1 96.449
27 1 A 27 ASN 1 97.036
28 1 A 28 HIS 1 96.677
29 1 A 29 PHE 1 97.761
30 1 A 30 VAL 1 92.653
31 1 A 31 ASP 1 89.961
32 1 A 32 GLU 1 87.590
33 1 A 33 TYR 1 85.542
34 1 A 34 ASP 1 88.646
35 1 A 35 PRO 1 87.837
36 1 A 36 THR 1 87.517
37 1 A 37 ILE 1 90.082
38 1 A 38 GLU 1 91.614
39 1 A 39 ASP 1 91.700
40 1 A 40 SER 1 93.394
41 1 A 41 TYR 1 95.809
42 1 A 42 ARG 1 96.311
43 1 A 43 LYS 1 96.698
44 1 A 44 GLN 1 97.361
45 1 A 45 VAL 1 96.536
46 1 A 46 VAL 1 96.463
47 1 A 47 ILE 1 97.463
48 1 A 48 ASP 1 96.671
49 1 A 49 GLY 1 94.569
50 1 A 50 GLU 1 93.800
51 1 A 51 THR 1 95.974
52 1 A 52 SER 1 95.683
53 1 A 53 LEU 1 97.602
54 1 A 54 LEU 1 98.105
55 1 A 55 ASP 1 97.390
56 1 A 56 ILE 1 97.540
57 1 A 57 LEU 1 96.044
58 1 A 58 ASP 1 96.078
59 1 A 59 THR 1 94.345
60 1 A 60 ALA 1 92.475
61 1 A 61 GLY 1 79.290
62 1 A 62 GLN 1 79.319
63 1 A 63 GLU 1 77.963
64 1 A 64 GLU 1 80.651
65 1 A 65 TYR 1 78.838
66 1 A 66 SER 1 78.497
67 1 A 67 ALA 1 81.387
68 1 A 68 MET 1 78.194
69 1 A 69 ARG 1 81.696
70 1 A 70 ASP 1 83.212
71 1 A 71 GLN 1 85.035
72 1 A 72 TYR 1 82.955
73 1 A 73 MET 1 88.571
74 1 A 74 ARG 1 91.681
75 1 A 75 THR 1 92.075
76 1 A 76 GLY 1 96.424
77 1 A 77 GLU 1 98.143
78 1 A 78 GLY 1 98.447
79 1 A 79 PHE 1 98.619
80 1 A 80 LEU 1 98.786
81 1 A 81 SER 1 98.871
82 1 A 82 VAL 1 98.920
83 1 A 83 PHE 1 98.969
84 1 A 84 ALA 1 98.949
85 1 A 85 ILE 1 98.880
86 1 A 86 ASN 1 98.778
87 1 A 87 ASN 1 98.731
88 1 A 88 THR 1 98.782
89 1 A 89 LYS 1 98.803
90 1 A 90 SER 1 98.825
91 1 A 91 PHE 1 98.898
92 1 A 92 GLU 1 98.544
93 1 A 93 ASP 1 98.108
94 1 A 94 ILE 1 98.440
95 1 A 95 HIS 1 97.050
96 1 A 96 HIS 1 95.737
97 1 A 97 TYR 1 95.817
98 1 A 98 ARG 1 96.756
99 1 A 99 GLU 1 96.083
100 1 A 100 GLN 1 93.725
101 1 A 101 ILE 1 95.644
102 1 A 102 LYS 1 93.964
103 1 A 103 ARG 1 93.714
104 1 A 104 VAL 1 91.733
105 1 A 105 LYS 1 93.690
106 1 A 106 ASP 1 94.107
107 1 A 107 SER 1 93.526
108 1 A 108 GLU 1 93.966
109 1 A 109 ASP 1 94.459
110 1 A 110 VAL 1 97.754
111 1 A 111 PRO 1 98.582
112 1 A 112 MET 1 98.657
113 1 A 113 VAL 1 98.954
114 1 A 114 LEU 1 98.975
115 1 A 115 VAL 1 98.986
116 1 A 116 GLY 1 98.974
117 1 A 117 ASN 1 98.960
118 1 A 118 LYS 1 98.861
119 1 A 119 SER 1 98.758
120 1 A 120 ASP 1 98.816
121 1 A 121 LEU 1 98.465
122 1 A 122 PRO 1 97.358
123 1 A 123 SER 1 94.198
124 1 A 124 ARG 1 97.669
125 1 A 125 THR 1 98.665
126 1 A 126 VAL 1 98.608
127 1 A 127 ASP 1 97.946
128 1 A 128 THR 1 97.723
129 1 A 129 LYS 1 98.242
130 1 A 130 GLN 1 97.886
131 1 A 131 ALA 1 98.810
132 1 A 132 GLN 1 98.812
133 1 A 133 ASP 1 98.743
134 1 A 134 LEU 1 98.736
135 1 A 135 ALA 1 98.790
136 1 A 136 ARG 1 98.490
137 1 A 137 SER 1 98.018
138 1 A 138 TYR 1 97.459
139 1 A 139 GLY 1 97.537
140 1 A 140 ILE 1 98.438
141 1 A 141 PRO 1 98.884
142 1 A 142 PHE 1 98.962
143 1 A 143 ILE 1 98.959
144 1 A 144 GLU 1 98.881
145 1 A 145 THR 1 98.986
146 1 A 146 SER 1 98.929
147 1 A 147 ALA 1 98.589
148 1 A 148 LYS 1 98.519
149 1 A 149 THR 1 98.678
150 1 A 150 ARG 1 98.582
151 1 A 151 GLN 1 98.765
152 1 A 152 GLY 1 98.937
153 1 A 153 VAL 1 98.915
154 1 A 154 ASP 1 98.735
155 1 A 155 ASP 1 98.822
156 1 A 156 ALA 1 98.919
157 1 A 157 PHE 1 98.869
158 1 A 158 TYR 1 98.721
159 1 A 159 THR 1 98.800
160 1 A 160 LEU 1 98.855
161 1 A 161 VAL 1 98.624
162 1 A 162 ARG 1 98.322
163 1 A 163 GLU 1 98.409
164 1 A 164 ILE 1 98.467
165 1 A 165 ARG 1 97.824
166 1 A 166 LYS 1 97.061
167 1 A 167 HIS 1 97.322
168 1 A 168 LYS 1 95.810
169 1 A 169 GLU 1 96.570
170 1 A 170 LYS 1 94.836
#
