# Supplementary material for: Single‐Sequence Deep Learning Delivers Crystal‐Quality Models of Covalent K‐Ras G12 Hotspot Complexes
Source: IUBMB Life. 2026 Jun 13;78(6):e70108. doi: 10.1002/iub.70108 (PMC13263772; doi:10.1002/iub.70108)
Supplement: Supplementary file 1 — Data S1: iub70108‐sup‐0001‐DataS1.zip. [file IUB-78-0-s001.zip › Supplementary_Data/1_Without Covalent Restraint_Web/Predicted Structures/KRASG12C_ARS-853_GDP_Mg2+_without_restraint/pred.model_idx_2.cif]

data_model
_entry.id model
_struct.entry_id model
_struct.pdbx_model_details .
_struct.pdbx_structure_determination_methodology computational
_struct.title 'Chai-1 predicted structure'
_audit_conform.dict_location https://raw.githubusercontent.com/ihmwg/ModelCIF/80e1e22/dist/mmcif_ma.dic
_audit_conform.dict_name mmcif_ma.dic
_audit_conform.dict_version 1.4.7
#
loop_
_audit_author.name
_audit_author.pdbx_ordinal
'Chai Discovery team' 1
#
#
loop_
_chem_comp.id
_chem_comp.type
_chem_comp.name
_chem_comp.formula
_chem_comp.formula_weight
_chem_comp.ma_provenance
ALA 'L-peptide linking' . . . 'CCD Core'
ARG 'L-peptide linking' . . . 'CCD Core'
ASN 'L-peptide linking' . . . 'CCD Core'
ASP 'L-peptide linking' . . . 'CCD Core'
CYS 'L-peptide linking' . . . 'CCD Core'
GLN 'L-peptide linking' . . . 'CCD Core'
GLU 'L-peptide linking' . . . 'CCD Core'
GLY 'L-peptide linking' . . . 'CCD Core'
HIS 'L-peptide linking' . . . 'CCD Core'
ILE 'L-peptide linking' . . . 'CCD Core'
LEU 'L-peptide linking' . . . 'CCD Core'
LIG2 non-polymer . . . 'CCD Core'
LIG3 non-polymer . . . 'CCD Core'
LIG4 non-polymer . . . 'CCD Core'
LYS 'L-peptide linking' . . . 'CCD Core'
MET 'L-peptide linking' . . . 'CCD Core'
PHE 'L-peptide linking' . . . 'CCD Core'
PRO 'L-peptide linking' . . . 'CCD Core'
SER 'L-peptide linking' . . . 'CCD Core'
THR 'L-peptide linking' . . . 'CCD Core'
TYR 'L-peptide linking' . . . 'CCD Core'
VAL 'L-peptide linking' . . . 'CCD Core'
#
#
loop_
_entity.id
_entity.type
_entity.src_method
_entity.pdbx_description
_entity.formula_weight
_entity.pdbx_number_of_molecules
_entity.details
1 polymer man 'Entity A' . 1 .
2 non-polymer man 'Entity B' . 1 .
3 non-polymer man 'Entity C' . 1 .
4 non-polymer man 'Entity D' . 1 .
#
#
loop_
_entity_poly.entity_id
_entity_poly.type
_entity_poly.nstd_linkage
_entity_poly.nstd_monomer
_entity_poly.pdbx_strand_id
_entity_poly.pdbx_seq_one_letter_code
_entity_poly.pdbx_seq_one_letter_code_can
1 polypeptide(L) no no A
;GMTEYKLVVVGACGVGKSALTIQLIQNHFVDEYDPTIEDSYRKQVVIDGETSLLDILDTAGQEEYSAMRD
QYMRTGEGFLSVFAINNTKSFEDIHHYREQIKRVKDSEDVPMVLVGNKSDLPSRTVDTKQAQDLARSYGI
PFIETSAKTRQGVDDAFYTLVREIRKHKEK
;

;GMTEYKLVVVGACGVGKSALTIQLIQNHFVDEYDPTIEDSYRKQVVIDGETSLLDILDTAGQEEYSAMRD
QYMRTGEGFLSVFAINNTKSFEDIHHYREQIKRVKDSEDVPMVLVGNKSDLPSRTVDTKQAQDLARSYGI
PFIETSAKTRQGVDDAFYTLVREIRKHKEK
;

#
#
loop_
_pdbx_entity_nonpoly.entity_id
_pdbx_entity_nonpoly.name
_pdbx_entity_nonpoly.comp_id
_pdbx_entity_nonpoly.ma_model_mode
2 'Entity B' LIG2 .
3 'Entity C' LIG3 .
4 'Entity D' LIG4 .
#
#
loop_
_entity_poly_seq.entity_id
_entity_poly_seq.num
_entity_poly_seq.mon_id
_entity_poly_seq.hetero
1 1 GLY .
1 2 MET .
1 3 THR .
1 4 GLU .
1 5 TYR .
1 6 LYS .
1 7 LEU .
1 8 VAL .
1 9 VAL .
1 10 VAL .
1 11 GLY .
1 12 ALA .
1 13 CYS .
1 14 GLY .
1 15 VAL .
1 16 GLY .
1 17 LYS .
1 18 SER .
1 19 ALA .
1 20 LEU .
1 21 THR .
1 22 ILE .
1 23 GLN .
1 24 LEU .
1 25 ILE .
1 26 GLN .
1 27 ASN .
1 28 HIS .
1 29 PHE .
1 30 VAL .
1 31 ASP .
1 32 GLU .
1 33 TYR .
1 34 ASP .
1 35 PRO .
1 36 THR .
1 37 ILE .
1 38 GLU .
1 39 ASP .
1 40 SER .
1 41 TYR .
1 42 ARG .
1 43 LYS .
1 44 GLN .
1 45 VAL .
1 46 VAL .
1 47 ILE .
1 48 ASP .
1 49 GLY .
1 50 GLU .
1 51 THR .
1 52 SER .
1 53 LEU .
1 54 LEU .
1 55 ASP .
1 56 ILE .
1 57 LEU .
1 58 ASP .
1 59 THR .
1 60 ALA .
1 61 GLY .
1 62 GLN .
1 63 GLU .
1 64 GLU .
1 65 TYR .
1 66 SER .
1 67 ALA .
1 68 MET .
1 69 ARG .
1 70 ASP .
1 71 GLN .
1 72 TYR .
1 73 MET .
1 74 ARG .
1 75 THR .
1 76 GLY .
1 77 GLU .
1 78 GLY .
1 79 PHE .
1 80 LEU .
1 81 SER .
1 82 VAL .
1 83 PHE .
1 84 ALA .
1 85 ILE .
1 86 ASN .
1 87 ASN .
1 88 THR .
1 89 LYS .
1 90 SER .
1 91 PHE .
1 92 GLU .
1 93 ASP .
1 94 ILE .
1 95 HIS .
1 96 HIS .
1 97 TYR .
1 98 ARG .
1 99 GLU .
1 100 GLN .
1 101 ILE .
1 102 LYS .
1 103 ARG .
1 104 VAL .
1 105 LYS .
1 106 ASP .
1 107 SER .
1 108 GLU .
1 109 ASP .
1 110 VAL .
1 111 PRO .
1 112 MET .
1 113 VAL .
1 114 LEU .
1 115 VAL .
1 116 GLY .
1 117 ASN .
1 118 LYS .
1 119 SER .
1 120 ASP .
1 121 LEU .
1 122 PRO .
1 123 SER .
1 124 ARG .
1 125 THR .
1 126 VAL .
1 127 ASP .
1 128 THR .
1 129 LYS .
1 130 GLN .
1 131 ALA .
1 132 GLN .
1 133 ASP .
1 134 LEU .
1 135 ALA .
1 136 ARG .
1 137 SER .
1 138 TYR .
1 139 GLY .
1 140 ILE .
1 141 PRO .
1 142 PHE .
1 143 ILE .
1 144 GLU .
1 145 THR .
1 146 SER .
1 147 ALA .
1 148 LYS .
1 149 THR .
1 150 ARG .
1 151 GLN .
1 152 GLY .
1 153 VAL .
1 154 ASP .
1 155 ASP .
1 156 ALA .
1 157 PHE .
1 158 TYR .
1 159 THR .
1 160 LEU .
1 161 VAL .
1 162 ARG .
1 163 GLU .
1 164 ILE .
1 165 ARG .
1 166 LYS .
1 167 HIS .
1 168 LYS .
1 169 GLU .
1 170 LYS .
#
#
loop_
_struct_asym.id
_struct_asym.entity_id
_struct_asym.details
A 1 'Chain A'
B 2 'Chain B'
C 3 'Chain C'
D 4 'Chain D'
#
#
loop_
_pdbx_poly_seq_scheme.asym_id
_pdbx_poly_seq_scheme.entity_id
_pdbx_poly_seq_scheme.seq_id
_pdbx_poly_seq_scheme.mon_id
_pdbx_poly_seq_scheme.pdb_seq_num
_pdbx_poly_seq_scheme.auth_seq_num
_pdbx_poly_seq_scheme.pdb_mon_id
_pdbx_poly_seq_scheme.auth_mon_id
_pdbx_poly_seq_scheme.pdb_strand_id
_pdbx_poly_seq_scheme.pdb_ins_code
A 1 1 GLY 1 1 GLY GLY A .
A 1 2 MET 2 2 MET MET A .
A 1 3 THR 3 3 THR THR A .
A 1 4 GLU 4 4 GLU GLU A .
A 1 5 TYR 5 5 TYR TYR A .
A 1 6 LYS 6 6 LYS LYS A .
A 1 7 LEU 7 7 LEU LEU A .
A 1 8 VAL 8 8 VAL VAL A .
A 1 9 VAL 9 9 VAL VAL A .
A 1 10 VAL 10 10 VAL VAL A .
A 1 11 GLY 11 11 GLY GLY A .
A 1 12 ALA 12 12 ALA ALA A .
A 1 13 CYS 13 13 CYS CYS A .
A 1 14 GLY 14 14 GLY GLY A .
A 1 15 VAL 15 15 VAL VAL A .
A 1 16 GLY 16 16 GLY GLY A .
A 1 17 LYS 17 17 LYS LYS A .
A 1 18 SER 18 18 SER SER A .
A 1 19 ALA 19 19 ALA ALA A .
A 1 20 LEU 20 20 LEU LEU A .
A 1 21 THR 21 21 THR THR A .
A 1 22 ILE 22 22 ILE ILE A .
A 1 23 GLN 23 23 GLN GLN A .
A 1 24 LEU 24 24 LEU LEU A .
A 1 25 ILE 25 25 ILE ILE A .
A 1 26 GLN 26 26 GLN GLN A .
A 1 27 ASN 27 27 ASN ASN A .
A 1 28 HIS 28 28 HIS HIS A .
A 1 29 PHE 29 29 PHE PHE A .
A 1 30 VAL 30 30 VAL VAL A .
A 1 31 ASP 31 31 ASP ASP A .
A 1 32 GLU 32 32 GLU GLU A .
A 1 33 TYR 33 33 TYR TYR A .
A 1 34 ASP 34 34 ASP ASP A .
A 1 35 PRO 35 35 PRO PRO A .
A 1 36 THR 36 36 THR THR A .
A 1 37 ILE 37 37 ILE ILE A .
A 1 38 GLU 38 38 GLU GLU A .
A 1 39 ASP 39 39 ASP ASP A .
A 1 40 SER 40 40 SER SER A .
A 1 41 TYR 41 41 TYR TYR A .
A 1 42 ARG 42 42 ARG ARG A .
A 1 43 LYS 43 43 LYS LYS A .
A 1 44 GLN 44 44 GLN GLN A .
A 1 45 VAL 45 45 VAL VAL A .
A 1 46 VAL 46 46 VAL VAL A .
A 1 47 ILE 47 47 ILE ILE A .
A 1 48 ASP 48 48 ASP ASP A .
A 1 49 GLY 49 49 GLY GLY A .
A 1 50 GLU 50 50 GLU GLU A .
A 1 51 THR 51 51 THR THR A .
A 1 52 SER 52 52 SER SER A .
A 1 53 LEU 53 53 LEU LEU A .
A 1 54 LEU 54 54 LEU LEU A .
A 1 55 ASP 55 55 ASP ASP A .
A 1 56 ILE 56 56 ILE ILE A .
A 1 57 LEU 57 57 LEU LEU A .
A 1 58 ASP 58 58 ASP ASP A .
A 1 59 THR 59 59 THR THR A .
A 1 60 ALA 60 60 ALA ALA A .
A 1 61 GLY 61 61 GLY GLY A .
A 1 62 GLN 62 62 GLN GLN A .
A 1 63 GLU 63 63 GLU GLU A .
A 1 64 GLU 64 64 GLU GLU A .
A 1 65 TYR 65 65 TYR TYR A .
A 1 66 SER 66 66 SER SER A .
A 1 67 ALA 67 67 ALA ALA A .
A 1 68 MET 68 68 MET MET A .
A 1 69 ARG 69 69 ARG ARG A .
A 1 70 ASP 70 70 ASP ASP A .
A 1 71 GLN 71 71 GLN GLN A .
A 1 72 TYR 72 72 TYR TYR A .
A 1 73 MET 73 73 MET MET A .
A 1 74 ARG 74 74 ARG ARG A .
A 1 75 THR 75 75 THR THR A .
A 1 76 GLY 76 76 GLY GLY A .
A 1 77 GLU 77 77 GLU GLU A .
A 1 78 GLY 78 78 GLY GLY A .
A 1 79 PHE 79 79 PHE PHE A .
A 1 80 LEU 80 80 LEU LEU A .
A 1 81 SER 81 81 SER SER A .
A 1 82 VAL 82 82 VAL VAL A .
A 1 83 PHE 83 83 PHE PHE A .
A 1 84 ALA 84 84 ALA ALA A .
A 1 85 ILE 85 85 ILE ILE A .
A 1 86 ASN 86 86 ASN ASN A .
A 1 87 ASN 87 87 ASN ASN A .
A 1 88 THR 88 88 THR THR A .
A 1 89 LYS 89 89 LYS LYS A .
A 1 90 SER 90 90 SER SER A .
A 1 91 PHE 91 91 PHE PHE A .
A 1 92 GLU 92 92 GLU GLU A .
A 1 93 ASP 93 93 ASP ASP A .
A 1 94 ILE 94 94 ILE ILE A .
A 1 95 HIS 95 95 HIS HIS A .
A 1 96 HIS 96 96 HIS HIS A .
A 1 97 TYR 97 97 TYR TYR A .
A 1 98 ARG 98 98 ARG ARG A .
A 1 99 GLU 99 99 GLU GLU A .
A 1 100 GLN 100 100 GLN GLN A .
A 1 101 ILE 101 101 ILE ILE A .
A 1 102 LYS 102 102 LYS LYS A .
A 1 103 ARG 103 103 ARG ARG A .
A 1 104 VAL 104 104 VAL VAL A .
A 1 105 LYS 105 105 LYS LYS A .
A 1 106 ASP 106 106 ASP ASP A .
A 1 107 SER 107 107 SER SER A .
A 1 108 GLU 108 108 GLU GLU A .
A 1 109 ASP 109 109 ASP ASP A .
A 1 110 VAL 110 110 VAL VAL A .
A 1 111 PRO 111 111 PRO PRO A .
A 1 112 MET 112 112 MET MET A .
A 1 113 VAL 113 113 VAL VAL A .
A 1 114 LEU 114 114 LEU LEU A .
A 1 115 VAL 115 115 VAL VAL A .
A 1 116 GLY 116 116 GLY GLY A .
A 1 117 ASN 117 117 ASN ASN A .
A 1 118 LYS 118 118 LYS LYS A .
A 1 119 SER 119 119 SER SER A .
A 1 120 ASP 120 120 ASP ASP A .
A 1 121 LEU 121 121 LEU LEU A .
A 1 122 PRO 122 122 PRO PRO A .
A 1 123 SER 123 123 SER SER A .
A 1 124 ARG 124 124 ARG ARG A .
A 1 125 THR 125 125 THR THR A .
A 1 126 VAL 126 126 VAL VAL A .
A 1 127 ASP 127 127 ASP ASP A .
A 1 128 THR 128 128 THR THR A .
A 1 129 LYS 129 129 LYS LYS A .
A 1 130 GLN 130 130 GLN GLN A .
A 1 131 ALA 131 131 ALA ALA A .
A 1 132 GLN 132 132 GLN GLN A .
A 1 133 ASP 133 133 ASP ASP A .
A 1 134 LEU 134 134 LEU LEU A .
A 1 135 ALA 135 135 ALA ALA A .
A 1 136 ARG 136 136 ARG ARG A .
A 1 137 SER 137 137 SER SER A .
A 1 138 TYR 138 138 TYR TYR A .
A 1 139 GLY 139 139 GLY GLY A .
A 1 140 ILE 140 140 ILE ILE A .
A 1 141 PRO 141 141 PRO PRO A .
A 1 142 PHE 142 142 PHE PHE A .
A 1 143 ILE 143 143 ILE ILE A .
A 1 144 GLU 144 144 GLU GLU A .
A 1 145 THR 145 145 THR THR A .
A 1 146 SER 146 146 SER SER A .
A 1 147 ALA 147 147 ALA ALA A .
A 1 148 LYS 148 148 LYS LYS A .
A 1 149 THR 149 149 THR THR A .
A 1 150 ARG 150 150 ARG ARG A .
A 1 151 GLN 151 151 GLN GLN A .
A 1 152 GLY 152 152 GLY GLY A .
A 1 153 VAL 153 153 VAL VAL A .
A 1 154 ASP 154 154 ASP ASP A .
A 1 155 ASP 155 155 ASP ASP A .
A 1 156 ALA 156 156 ALA ALA A .
A 1 157 PHE 157 157 PHE PHE A .
A 1 158 TYR 158 158 TYR TYR A .
A 1 159 THR 159 159 THR THR A .
A 1 160 LEU 160 160 LEU LEU A .
A 1 161 VAL 161 161 VAL VAL A .
A 1 162 ARG 162 162 ARG ARG A .
A 1 163 GLU 163 163 GLU GLU A .
A 1 164 ILE 164 164 ILE ILE A .
A 1 165 ARG 165 165 ARG ARG A .
A 1 166 LYS 166 166 LYS LYS A .
A 1 167 HIS 167 167 HIS HIS A .
A 1 168 LYS 168 168 LYS LYS A .
A 1 169 GLU 169 169 GLU GLU A .
A 1 170 LYS 170 170 LYS LYS A .
#
#
loop_
_pdbx_nonpoly_scheme.asym_id
_pdbx_nonpoly_scheme.entity_id
_pdbx_nonpoly_scheme.mon_id
_pdbx_nonpoly_scheme.ndb_seq_num
_pdbx_nonpoly_scheme.pdb_seq_num
_pdbx_nonpoly_scheme.auth_seq_num
_pdbx_nonpoly_scheme.auth_mon_id
_pdbx_nonpoly_scheme.pdb_strand_id
_pdbx_nonpoly_scheme.pdb_ins_code
B 2 LIG2 1 1 1 LIG2 B .
C 3 LIG3 1 1 1 LIG3 C .
D 4 LIG4 1 1 1 LIG4 D .
#
#
loop_
_ma_data.id
_ma_data.name
_ma_data.content_type
_ma_data.content_type_other_details
1 'Entity A' target .
2 'Entity B' target .
3 'Entity C' target .
4 'Entity D' target .
5 pred_model_1 'model coordinates' .
#
#
loop_
_ma_target_entity.entity_id
_ma_target_entity.data_id
_ma_target_entity.origin
1 1 designed
2 2 designed
3 3 designed
4 4 designed
#
#
loop_
_ma_target_entity_instance.asym_id
_ma_target_entity_instance.entity_id
_ma_target_entity_instance.details
A 1 'Chain A'
B 2 'Chain B'
C 3 'Chain C'
D 4 'Chain D'
#
#
loop_
_ma_model_list.ordinal_id
_ma_model_list.model_name
_ma_model_list.data_id
_ma_model_list.model_type
_ma_model_list.model_type_other_details
1 pred_model_1 5 'Ab initio model' .
#
#
loop_
_ma_model_group.id
_ma_model_group.name
_ma_model_group.details
1 pred .
#
#
loop_
_ma_model_group_link.group_id
_ma_model_group_link.model_id
1 1
#
#
loop_
_atom_site.group_PDB
_atom_site.id
_atom_site.type_symbol
_atom_site.label_atom_id
_atom_site.label_alt_id
_atom_site.label_comp_id
_atom_site.label_seq_id
_atom_site.auth_seq_id
_atom_site.pdbx_PDB_ins_code
_atom_site.label_asym_id
_atom_site.Cartn_x
_atom_site.Cartn_y
_atom_site.Cartn_z
_atom_site.occupancy
_atom_site.label_entity_id
_atom_site.auth_asym_id
_atom_site.auth_comp_id
_atom_site.B_iso_or_equiv
_atom_site.pdbx_PDB_model_num
ATOM 1 N N . GLY 1 1 ? A -24.204 8.923 -2.740 1.000 1 A GLY 72.266 1
ATOM 2 C CA . GLY 1 1 ? A -23.166 9.852 -3.200 1.000 1 A GLY 78.553 1
ATOM 3 C C . GLY 1 1 ? A -21.805 9.212 -3.161 1.000 1 A GLY 83.204 1
ATOM 4 O O . GLY 1 1 ? A -21.634 8.160 -2.544 1.000 1 A GLY 81.279 1
ATOM 5 N N . MET 2 2 ? A -20.824 9.850 -3.759 1.000 1 A MET 85.313 1
ATOM 6 C CA . MET 2 2 ? A -19.477 9.291 -3.766 1.000 1 A MET 90.269 1
ATOM 7 C C . MET 2 2 ? A -18.878 9.317 -2.351 1.000 1 A MET 92.165 1
ATOM 8 O O . MET 2 2 ? A -19.223 10.162 -1.521 1.000 1 A MET 91.118 1
ATOM 9 C CB . MET 2 2 ? A -18.581 10.021 -4.769 1.000 1 A MET 88.678 1
ATOM 10 C CG . MET 2 2 ? A -18.175 11.388 -4.359 1.000 1 A MET 88.731 1
ATOM 11 S SD . MET 2 2 ? A -17.032 12.127 -5.550 1.000 1 A MET 86.538 1
ATOM 12 C CE . MET 2 2 ? A -15.625 11.024 -5.402 1.000 1 A MET 82.342 1
ATOM 13 N N . THR 3 3 ? A -17.975 8.365 -2.100 1.000 1 A THR 95.684 1
ATOM 14 C CA . THR 3 3 ? A -17.340 8.237 -0.806 1.000 1 A THR 95.970 1
ATOM 15 C C . THR 3 3 ? A -15.839 8.284 -1.021 1.000 1 A THR 96.771 1
ATOM 16 O O . THR 3 3 ? A -15.323 7.820 -2.032 1.000 1 A THR 96.363 1
ATOM 17 C CB . THR 3 3 ? A -17.747 6.929 -0.131 1.000 1 A THR 94.588 1
ATOM 18 O OG1 . THR 3 3 ? A -19.165 6.855 -0.055 1.000 1 A THR 90.317 1
ATOM 19 C CG2 . THR 3 3 ? A -17.163 6.797 1.263 1.000 1 A THR 91.023 1
ATOM 20 N N . GLU 4 4 ? A -15.116 8.870 -0.067 1.000 1 A GLU 96.809 1
ATOM 21 C CA . GLU 4 4 ? A -13.667 8.930 -0.115 1.000 1 A GLU 97.121 1
ATOM 22 C C . GLU 4 4 ? A -13.091 7.812 0.739 1.000 1 A GLU 97.387 1
ATOM 23 O O . GLU 4 4 ? A -13.625 7.492 1.803 1.000 1 A GLU 96.910 1
ATOM 24 C CB . GLU 4 4 ? A -13.142 10.288 0.359 1.000 1 A GLU 96.165 1
ATOM 25 C CG . GLU 4 4 ? A -13.618 11.437 -0.501 1.000 1 A GLU 89.977 1
ATOM 26 C CD . GLU 4 4 ? A -13.008 12.772 -0.143 1.000 1 A GLU 89.357 1
ATOM 27 O OE1 . GLU 4 4 ? A -12.134 12.804 0.759 1.000 1 A GLU 86.532 1
ATOM 28 O OE2 . GLU 4 4 ? A -13.389 13.773 -0.765 1.000 1 A GLU 84.686 1
ATOM 29 N N . TYR 5 5 ? A -11.995 7.196 0.240 1.000 1 A TYR 97.726 1
ATOM 30 C CA . TYR 5 5 ? A -11.326 6.090 0.913 1.000 1 A TYR 97.910 1
ATOM 31 C C . TYR 5 5 ? A -9.827 6.405 0.965 1.000 1 A TYR 97.901 1
ATOM 32 O O . TYR 5 5 ? A -9.216 6.690 -0.065 1.000 1 A TYR 97.811 1
ATOM 33 C CB . TYR 5 5 ? A -11.507 4.790 0.151 1.000 1 A TYR 97.846 1
ATOM 34 C CG . TYR 5 5 ? A -12.954 4.330 0.077 1.000 1 A TYR 97.818 1
ATOM 35 C CD1 . TYR 5 5 ? A -13.475 3.551 1.091 1.000 1 A TYR 97.335 1
ATOM 36 C CD2 . TYR 5 5 ? A -13.768 4.721 -0.980 1.000 1 A TYR 97.446 1
ATOM 37 C CE1 . TYR 5 5 ? A -14.796 3.141 1.048 1.000 1 A TYR 96.642 1
ATOM 38 C CE2 . TYR 5 5 ? A -15.090 4.310 -1.020 1.000 1 A TYR 96.617 1
ATOM 39 C CZ . TYR 5 5 ? A -15.594 3.522 -0.008 1.000 1 A TYR 96.577 1
ATOM 40 O OH . TYR 5 5 ? A -16.887 3.099 -0.040 1.000 1 A TYR 94.974 1
ATOM 41 N N . LYS 6 6 ? A -9.239 6.404 2.175 1.000 1 A LYS 97.803 1
ATOM 42 C CA . LYS 6 6 ? A -7.822 6.641 2.352 1.000 1 A LYS 97.663 1
ATOM 43 C C . LYS 6 6 ? A -7.123 5.290 2.406 1.000 1 A LYS 97.838 1
ATOM 44 O O . LYS 6 6 ? A -7.320 4.513 3.354 1.000 1 A LYS 97.655 1
ATOM 45 C CB . LYS 6 6 ? A -7.552 7.448 3.620 1.000 1 A LYS 97.080 1
ATOM 46 C CG . LYS 6 6 ? A -6.080 7.825 3.765 1.000 1 A LYS 86.441 1
ATOM 47 C CD . LYS 6 6 ? A -5.877 8.836 4.884 1.000 1 A LYS 80.018 1
ATOM 48 C CE . LYS 6 6 ? A -6.365 10.208 4.468 1.000 1 A LYS 75.306 1
ATOM 49 N NZ . LYS 6 6 ? A -5.733 10.715 3.244 1.000 1 A LYS 62.537 1
ATOM 50 N N . LEU 7 7 ? A -6.337 4.991 1.362 1.000 1 A LEU 97.880 1
ATOM 51 C CA . LEU 7 7 ? A -5.630 3.729 1.211 1.000 1 A LEU 98.088 1
ATOM 52 C C . LEU 7 7 ? A -4.138 3.972 1.323 1.000 1 A LEU 97.727 1
ATOM 53 O O . LEU 7 7 ? A -3.651 5.008 0.890 1.000 1 A LEU 97.449 1
ATOM 54 C CB . LEU 7 7 ? A -5.913 3.076 -0.142 1.000 1 A LEU 98.379 1
ATOM 55 C CG . LEU 7 7 ? A -7.351 3.073 -0.676 1.000 1 A LEU 98.241 1
ATOM 56 C CD1 . LEU 7 7 ? A -8.324 2.476 0.321 1.000 1 A LEU 98.229 1
ATOM 57 C CD2 . LEU 7 7 ? A -7.387 2.299 -2.009 1.000 1 A LEU 98.353 1
ATOM 58 N N . VAL 8 8 ? A -3.430 3.005 1.911 1.000 1 A VAL 97.811 1
ATOM 59 C CA . VAL 8 8 ? A -1.987 3.111 2.078 1.000 1 A VAL 97.547 1
ATOM 60 C C . VAL 8 8 ? A -1.353 1.869 1.479 1.000 1 A VAL 97.810 1
ATOM 61 O O . VAL 8 8 ? A -1.776 0.748 1.764 1.000 1 A VAL 97.924 1
ATOM 62 C CB . VAL 8 8 ? A -1.612 3.253 3.559 1.000 1 A VAL 96.794 1
ATOM 63 C CG1 . VAL 8 8 ? A -2.396 4.387 4.217 1.000 1 A VAL 96.174 1
ATOM 64 C CG2 . VAL 8 8 ? A -0.129 3.463 3.720 1.000 1 A VAL 96.149 1
ATOM 65 N N . VAL 9 9 ? A -0.357 2.050 0.613 1.000 1 A VAL 97.714 1
ATOM 66 C CA . VAL 9 9 ? A 0.333 0.957 -0.049 1.000 1 A VAL 97.924 1
ATOM 67 C C . VAL 9 9 ? A 1.683 0.771 0.639 1.000 1 A VAL 97.623 1
ATOM 68 O O . VAL 9 9 ? A 2.518 1.682 0.655 1.000 1 A VAL 97.309 1
ATOM 69 C CB . VAL 9 9 ? A 0.524 1.252 -1.543 1.000 1 A VAL 98.142 1
ATOM 70 C CG1 . VAL 9 9 ? A -0.809 1.643 -2.176 1.000 1 A VAL 98.340 1
ATOM 71 C CG2 . VAL 9 9 ? A 1.122 0.050 -2.259 1.000 1 A VAL 98.242 1
ATOM 72 N N . VAL 10 10 ? A 1.915 -0.425 1.197 1.000 1 A VAL 97.981 1
ATOM 73 C CA . VAL 10 10 ? A 3.104 -0.685 2.002 1.000 1 A VAL 97.900 1
ATOM 74 C C . VAL 10 10 ? A 3.801 -1.930 1.482 1.000 1 A VAL 98.187 1
ATOM 75 O O . VAL 10 10 ? A 3.225 -2.765 0.774 1.000 1 A VAL 98.433 1
ATOM 76 C CB . VAL 10 10 ? A 2.766 -0.845 3.482 1.000 1 A VAL 97.034 1
ATOM 77 C CG1 . VAL 10 10 ? A 2.031 0.388 3.991 1.000 1 A VAL 96.604 1
ATOM 78 C CG2 . VAL 10 10 ? A 1.957 -2.096 3.728 1.000 1 A VAL 96.936 1
ATOM 79 N N . GLY 11 11 ? A 5.047 -2.073 1.871 1.000 1 A GLY 97.935 1
ATOM 80 C CA . GLY 11 11 ? A 5.863 -3.193 1.454 1.000 1 A GLY 97.637 1
ATOM 81 C C . GLY 11 11 ? A 7.318 -2.774 1.297 1.000 1 A GLY 97.321 1
ATOM 82 O O . GLY 11 11 ? A 7.650 -1.599 1.318 1.000 1 A GLY 96.820 1
ATOM 83 N N . ALA 12 12 ? A 8.198 -3.762 1.134 1.000 1 A ALA 98.002 1
ATOM 84 C CA . ALA 12 12 ? A 9.618 -3.503 1.035 1.000 1 A ALA 97.768 1
ATOM 85 C C . ALA 12 12 ? A 9.960 -2.703 -0.220 1.000 1 A ALA 97.549 1
ATOM 86 O O . ALA 12 12 ? A 9.168 -2.596 -1.148 1.000 1 A ALA 97.312 1
ATOM 87 C CB . ALA 12 12 ? A 10.375 -4.817 1.026 1.000 1 A ALA 97.545 1
ATOM 88 N N . CYS 13 13 ? A 11.156 -2.166 -0.224 1.000 1 A CYS 97.038 1
ATOM 89 C CA . CYS 13 13 ? A 11.688 -1.500 -1.418 1.000 1 A CYS 96.912 1
ATOM 90 C C . CYS 13 13 ? A 11.591 -2.415 -2.623 1.000 1 A CYS 97.410 1
ATOM 91 O O . CYS 13 13 ? A 11.921 -3.610 -2.537 1.000 1 A CYS 97.474 1
ATOM 92 C CB . CYS 13 13 ? A 13.145 -1.110 -1.232 1.000 1 A CYS 95.460 1
ATOM 93 S SG . CYS 13 13 ? A 13.378 0.317 -0.300 1.000 1 A CYS 91.199 1
ATOM 94 N N . GLY 14 14 ? A 11.169 -1.872 -3.724 1.000 1 A GLY 97.549 1
ATOM 95 C CA . GLY 14 14 ? A 11.306 -2.517 -5.021 1.000 1 A GLY 97.699 1
ATOM 96 C C . GLY 14 14 ? A 10.239 -3.529 -5.371 1.000 1 A GLY 98.278 1
ATOM 97 O O . GLY 14 14 ? A 10.304 -4.108 -6.452 1.000 1 A GLY 98.222 1
ATOM 98 N N . VAL 15 15 ? A 9.245 -3.714 -4.507 1.000 1 A VAL 98.330 1
ATOM 99 C CA . VAL 15 15 ? A 8.205 -4.685 -4.790 1.000 1 A VAL 98.607 1
ATOM 100 C C . VAL 15 15 ? A 7.231 -4.202 -5.848 1.000 1 A VAL 98.659 1
ATOM 101 O O . VAL 15 15 ? A 6.482 -5.015 -6.427 1.000 1 A VAL 98.696 1
ATOM 102 C CB . VAL 15 15 ? A 7.446 -5.082 -3.521 1.000 1 A VAL 98.686 1
ATOM 103 C CG1 . VAL 15 15 ? A 8.372 -5.702 -2.487 1.000 1 A VAL 98.705 1
ATOM 104 C CG2 . VAL 15 15 ? A 6.665 -3.896 -2.927 1.000 1 A VAL 98.807 1
ATOM 105 N N . GLY 16 16 ? A 7.189 -2.876 -6.084 1.000 1 A GLY 98.511 1
ATOM 106 C CA . GLY 16 16 ? A 6.296 -2.306 -7.057 1.000 1 A GLY 98.383 1
ATOM 107 C C . GLY 16 16 ? A 5.194 -1.459 -6.495 1.000 1 A GLY 98.464 1
ATOM 108 O O . GLY 16 16 ? A 4.175 -1.271 -7.173 1.000 1 A GLY 98.438 1
ATOM 109 N N . LYS 17 17 ? A 5.357 -0.927 -5.273 1.000 1 A LYS 98.294 1
ATOM 110 C CA . LYS 17 17 ? A 4.325 -0.046 -4.702 1.000 1 A LYS 98.209 1
ATOM 111 C C . LYS 17 17 ? A 4.056 1.123 -5.603 1.000 1 A LYS 97.964 1
ATOM 112 O O . LYS 17 17 ? A 2.908 1.425 -5.917 1.000 1 A LYS 98.190 1
ATOM 113 C CB . LYS 17 17 ? A 4.724 0.418 -3.307 1.000 1 A LYS 98.067 1
ATOM 114 C CG . LYS 17 17 ? A 4.980 -0.693 -2.306 1.000 1 A LYS 97.762 1
ATOM 115 C CD . LYS 17 17 ? A 5.353 -0.140 -0.910 1.000 1 A LYS 97.453 1
ATOM 116 C CE . LYS 17 17 ? A 6.658 0.636 -0.905 1.000 1 A LYS 97.028 1
ATOM 117 N NZ . LYS 17 17 ? A 7.801 -0.184 -1.312 1.000 1 A LYS 96.882 1
ATOM 118 N N . SER 18 18 ? A 5.115 1.819 -6.030 1.000 1 A SER 97.823 1
ATOM 119 C CA . SER 18 18 ? A 4.945 2.995 -6.903 1.000 1 A SER 97.458 1
ATOM 120 C C . SER 18 18 ? A 4.399 2.582 -8.257 1.000 1 A SER 97.681 1
ATOM 121 O O . SER 18 18 ? A 3.485 3.230 -8.779 1.000 1 A SER 97.845 1
ATOM 122 C CB . SER 18 18 ? A 6.253 3.737 -7.062 1.000 1 A SER 96.760 1
ATOM 123 O OG . SER 18 18 ? A 6.675 4.285 -5.828 1.000 1 A SER 93.534 1
ATOM 124 N N . ALA 19 19 ? A 4.904 1.481 -8.827 1.000 1 A ALA 97.828 1
ATOM 125 C CA . ALA 19 19 ? A 4.432 1.061 -10.141 1.000 1 A ALA 97.962 1
ATOM 126 C C . ALA 19 19 ? A 2.960 0.713 -10.114 1.000 1 A ALA 98.192 1
ATOM 127 O O . ALA 19 19 ? A 2.210 1.029 -11.035 1.000 1 A ALA 98.322 1
ATOM 128 C CB . ALA 19 19 ? A 5.267 -0.098 -10.658 1.000 1 A ALA 97.851 1
ATOM 129 N N . LEU 20 20 ? A 2.519 0.024 -9.030 1.000 1 A LEU 98.116 1
ATOM 130 C CA . LEU 20 20 ? A 1.099 -0.304 -8.918 1.000 1 A LEU 98.338 1
ATOM 131 C C . LEU 20 20 ? A 0.254 0.945 -8.804 1.000 1 A LEU 98.304 1
ATOM 132 O O . LEU 20 20 ? A -0.813 1.045 -9.402 1.000 1 A LEU 98.363 1
ATOM 133 C CB . LEU 20 20 ? A 0.853 -1.208 -7.699 1.000 1 A LEU 98.592 1
ATOM 134 C CG . LEU 20 20 ? A 1.293 -2.664 -7.857 1.000 1 A LEU 98.682 1
ATOM 135 C CD1 . LEU 20 20 ? A 0.349 -3.371 -8.814 1.000 1 A LEU 98.693 1
ATOM 136 C CD2 . LEU 20 20 ? A 1.304 -3.333 -6.512 1.000 1 A LEU 98.728 1
ATOM 137 N N . THR 21 21 ? A 0.727 1.910 -7.975 1.000 1 A THR 98.270 1
ATOM 138 C CA . THR 21 21 ? A -0.061 3.119 -7.759 1.000 1 A THR 98.075 1
ATOM 139 C C . THR 21 21 ? A -0.146 3.942 -9.030 1.000 1 A THR 97.979 1
ATOM 140 O O . THR 21 21 ? A -1.247 4.412 -9.395 1.000 1 A THR 98.058 1
ATOM 141 C CB . THR 21 21 ? A 0.564 3.930 -6.613 1.000 1 A THR 97.949 1
ATOM 142 O OG1 . THR 21 21 ? A 0.576 3.110 -5.439 1.000 1 A THR 97.787 1
ATOM 143 C CG2 . THR 21 21 ? A -0.252 5.182 -6.326 1.000 1 A THR 97.806 1
ATOM 144 N N . ILE 22 22 ? A 0.962 4.109 -9.719 1.000 1 A ILE 97.602 1
ATOM 145 C CA . ILE 22 22 ? A 0.964 4.904 -10.942 1.000 1 A ILE 97.263 1
ATOM 146 C C . ILE 22 22 ? A 0.141 4.214 -12.026 1.000 1 A ILE 97.584 1
ATOM 147 O O . ILE 22 22 ? A -0.579 4.865 -12.798 1.000 1 A ILE 97.814 1
ATOM 148 C CB . ILE 22 22 ? A 2.404 5.196 -11.393 1.000 1 A ILE 96.644 1
ATOM 149 C CG1 . ILE 22 22 ? A 3.090 6.062 -10.337 1.000 1 A ILE 96.128 1
ATOM 150 C CG2 . ILE 22 22 ? A 2.433 5.898 -12.758 1.000 1 A ILE 95.523 1
ATOM 151 C CD1 . ILE 22 22 ? A 4.597 6.093 -10.473 1.000 1 A ILE 93.835 1
ATOM 152 N N . GLN 23 23 ? A 0.215 2.862 -12.096 1.000 1 A GLN 97.935 1
ATOM 153 C CA . GLN 23 23 ? A -0.617 2.147 -13.079 1.000 1 A GLN 98.049 1
ATOM 154 C C . GLN 23 23 ? A -2.101 2.404 -12.807 1.000 1 A GLN 98.131 1
ATOM 155 O O . GLN 23 23 ? A -2.876 2.662 -13.742 1.000 1 A GLN 98.095 1
ATOM 156 C CB . GLN 23 23 ? A -0.289 0.660 -13.053 1.000 1 A GLN 97.951 1
ATOM 157 C CG . GLN 23 23 ? A -1.064 -0.165 -14.036 1.000 1 A GLN 96.121 1
ATOM 158 C CD . GLN 23 23 ? A -0.690 0.147 -15.471 1.000 1 A GLN 97.696 1
ATOM 159 O OE1 . GLN 23 23 ? A -1.384 0.910 -16.147 1.000 1 A GLN 97.259 1
ATOM 160 N NE2 . GLN 23 23 ? A 0.389 -0.459 -15.932 1.000 1 A GLN 96.937 1
ATOM 161 N N . LEU 24 24 ? A -2.496 2.374 -11.514 1.000 1 A LEU 98.088 1
ATOM 162 C CA . LEU 24 24 ? A -3.892 2.642 -11.196 1.000 1 A LEU 98.141 1
ATOM 163 C C . LEU 24 24 ? A -4.294 4.062 -11.589 1.000 1 A LEU 97.975 1
ATOM 164 O O . LEU 24 24 ? A -5.356 4.268 -12.181 1.000 1 A LEU 97.831 1
ATOM 165 C CB . LEU 24 24 ? A -4.140 2.433 -9.715 1.000 1 A LEU 98.264 1
ATOM 166 C CG . LEU 24 24 ? A -5.584 2.707 -9.278 1.000 1 A LEU 98.181 1
ATOM 167 C CD1 . LEU 24 24 ? A -6.444 1.488 -9.525 1.000 1 A LEU 97.921 1
ATOM 168 C CD2 . LEU 24 24 ? A -5.618 3.065 -7.804 1.000 1 A LEU 98.040 1
ATOM 169 N N . ILE 25 25 ? A -3.454 5.034 -11.220 1.000 1 A ILE 97.611 1
ATOM 170 C CA . ILE 25 25 ? A -3.829 6.438 -11.339 1.000 1 A ILE 96.955 1
ATOM 171 C C . ILE 25 25 ? A -3.727 6.929 -12.782 1.000 1 A ILE 96.686 1
ATOM 172 O O . ILE 25 25 ? A -4.592 7.673 -13.231 1.000 1 A ILE 96.357 1
ATOM 173 C CB . ILE 25 25 ? A -2.969 7.298 -10.406 1.000 1 A ILE 96.101 1
ATOM 174 C CG1 . ILE 25 25 ? A -3.184 6.882 -8.962 1.000 1 A ILE 93.425 1
ATOM 175 C CG2 . ILE 25 25 ? A -3.284 8.789 -10.581 1.000 1 A ILE 91.548 1
ATOM 176 C CD1 . ILE 25 25 ? A -4.624 6.994 -8.495 1.000 1 A ILE 87.211 1
ATOM 177 N N . GLN 26 26 ? A -2.665 6.505 -13.482 1.000 1 A GLN 97.292 1
ATOM 178 C CA . GLN 26 26 ? A -2.358 7.042 -14.814 1.000 1 A GLN 96.721 1
ATOM 179 C C . GLN 26 26 ? A -2.452 6.040 -15.943 1.000 1 A GLN 97.034 1
ATOM 180 O O . GLN 26 26 ? A -2.239 6.399 -17.086 1.000 1 A GLN 96.309 1
ATOM 181 C CB . GLN 26 26 ? A -0.961 7.654 -14.795 1.000 1 A GLN 95.553 1
ATOM 182 C CG . GLN 26 26 ? A -0.843 8.821 -13.822 1.000 1 A GLN 90.891 1
ATOM 183 C CD . GLN 26 26 ? A 0.536 9.458 -13.846 1.000 1 A GLN 84.449 1
ATOM 184 O OE1 . GLN 26 26 ? A 1.431 9.023 -14.573 1.000 1 A GLN 75.437 1
ATOM 185 N NE2 . GLN 26 26 ? A 0.697 10.530 -13.070 1.000 1 A GLN 74.116 1
ATOM 186 N N . ASN 27 27 ? A -2.741 4.762 -15.620 1.000 1 A ASN 97.349 1
ATOM 187 C CA . ASN 27 27 ? A -2.969 3.749 -16.649 1.000 1 A ASN 97.153 1
ATOM 188 C C . ASN 27 27 ? A -1.752 3.541 -17.551 1.000 1 A ASN 97.360 1
ATOM 189 O O . ASN 27 27 ? A -1.896 3.401 -18.748 1.000 1 A ASN 96.355 1
ATOM 190 C CB . ASN 27 27 ? A -4.231 4.061 -17.469 1.000 1 A ASN 96.344 1
ATOM 191 C CG . ASN 27 27 ? A -5.470 4.089 -16.619 1.000 1 A ASN 94.378 1
ATOM 192 O OD1 . ASN 27 27 ? A -6.020 3.048 -16.291 1.000 1 A ASN 83.676 1
ATOM 193 N ND2 . ASN 27 27 ? A -5.905 5.282 -16.212 1.000 1 A ASN 80.849 1
ATOM 194 N N . HIS 28 28 ? A -0.545 3.527 -16.938 1.000 1 A HIS 97.285 1
ATOM 195 C CA . HIS 28 28 ? A 0.662 3.179 -17.649 1.000 1 A HIS 96.772 1
ATOM 196 C C . HIS 28 28 ? A 1.685 2.679 -16.655 1.000 1 A HIS 97.165 1
ATOM 197 O O . HIS 28 28 ? A 1.574 2.913 -15.438 1.000 1 A HIS 96.584 1
ATOM 198 C CB . HIS 28 28 ? A 1.198 4.347 -18.470 1.000 1 A HIS 94.835 1
ATOM 199 C CG . HIS 28 28 ? A 1.745 5.481 -17.677 1.000 1 A HIS 89.700 1
ATOM 200 N ND1 . HIS 28 28 ? A 3.074 5.651 -17.408 1.000 1 A HIS 80.150 1
ATOM 201 C CD2 . HIS 28 28 ? A 1.095 6.518 -17.063 1.000 1 A HIS 81.404 1
ATOM 202 C CE1 . HIS 28 28 ? A 3.238 6.731 -16.680 1.000 1 A HIS 80.865 1
ATOM 203 N NE2 . HIS 28 28 ? A 2.067 7.287 -16.462 1.000 1 A HIS 80.244 1
ATOM 204 N N . PHE 29 29 ? A 2.666 1.927 -17.154 1.000 1 A PHE 97.830 1
ATOM 205 C CA . PHE 29 29 ? A 3.723 1.335 -16.349 1.000 1 A PHE 97.769 1
ATOM 206 C C . PHE 29 29 ? A 4.965 2.214 -16.407 1.000 1 A PHE 96.925 1
ATOM 207 O O . PHE 29 29 ? A 5.460 2.574 -17.481 1.000 1 A PHE 96.221 1
ATOM 208 C CB . PHE 29 29 ? A 4.048 -0.057 -16.878 1.000 1 A PHE 97.545 1
ATOM 209 C CG . PHE 29 29 ? A 5.183 -0.738 -16.145 1.000 1 A PHE 97.783 1
ATOM 210 C CD1 . PHE 29 29 ? A 5.084 -0.975 -14.776 1.000 1 A PHE 97.864 1
ATOM 211 C CD2 . PHE 29 29 ? A 6.306 -1.187 -16.810 1.000 1 A PHE 97.409 1
ATOM 212 C CE1 . PHE 29 29 ? A 6.096 -1.606 -14.101 1.000 1 A PHE 97.440 1
ATOM 213 C CE2 . PHE 29 29 ? A 7.314 -1.817 -16.142 1.000 1 A PHE 97.012 1
ATOM 214 C CZ . PHE 29 29 ? A 7.222 -2.031 -14.780 1.000 1 A PHE 97.258 1
ATOM 215 N N . VAL 30 30 ? A 5.447 2.601 -15.228 1.000 1 A VAL 94.924 1
ATOM 216 C CA . VAL 30 30 ? A 6.663 3.401 -15.126 1.000 1 A VAL 92.712 1
ATOM 217 C C . VAL 30 30 ? A 7.764 2.473 -14.647 1.000 1 A VAL 92.314 1
ATOM 218 O O . VAL 30 30 ? A 7.753 1.981 -13.514 1.000 1 A VAL 90.923 1
ATOM 219 C CB . VAL 30 30 ? A 6.470 4.586 -14.156 1.000 1 A VAL 89.382 1
ATOM 220 C CG1 . VAL 30 30 ? A 5.356 5.487 -14.659 1.000 1 A VAL 84.632 1
ATOM 221 C CG2 . VAL 30 30 ? A 7.761 5.355 -13.992 1.000 1 A VAL 82.466 1
ATOM 222 N N . ASP 31 31 ? A 8.751 2.205 -15.496 1.000 1 A ASP 90.969 1
ATOM 223 C CA . ASP 31 31 ? A 9.822 1.286 -15.167 1.000 1 A ASP 89.938 1
ATOM 224 C C . ASP 31 31 ? A 10.708 1.820 -14.041 1.000 1 A ASP 89.434 1
ATOM 225 O O . ASP 31 31 ? A 11.196 1.045 -13.215 1.000 1 A ASP 84.464 1
ATOM 226 C CB . ASP 31 31 ? A 10.681 0.978 -16.401 1.000 1 A ASP 86.394 1
ATOM 227 C CG . ASP 31 31 ? A 11.711 -0.089 -16.145 1.000 1 A ASP 81.969 1
ATOM 228 O OD1 . ASP 31 31 ? A 11.297 -1.259 -15.975 1.000 1 A ASP 77.914 1
ATOM 229 O OD2 . ASP 31 31 ? A 12.921 0.231 -16.143 1.000 1 A ASP 78.544 1
ATOM 230 N N . GLU 32 32 ? A 10.921 3.132 -14.008 1.000 1 A GLU 88.927 1
ATOM 231 C CA . GLU 32 32 ? A 11.770 3.760 -13.002 1.000 1 A GLU 87.519 1
ATOM 232 C C . GLU 32 32 ? A 10.983 4.878 -12.333 1.000 1 A GLU 85.281 1
ATOM 233 O O . GLU 32 32 ? A 10.450 5.753 -13.000 1.000 1 A GLU 79.518 1
ATOM 234 C CB . GLU 32 32 ? A 13.032 4.305 -13.628 1.000 1 A GLU 85.355 1
ATOM 235 C CG . GLU 32 32 ? A 13.927 3.232 -14.223 1.000 1 A GLU 74.762 1
ATOM 236 C CD . GLU 32 32 ? A 15.221 3.790 -14.807 1.000 1 A GLU 66.518 1
ATOM 237 O OE1 . GLU 32 32 ? A 15.381 5.014 -14.855 1.000 1 A GLU 62.216 1
ATOM 238 O OE2 . GLU 32 32 ? A 16.096 2.959 -15.190 1.000 1 A GLU 59.006 1
ATOM 239 N N . TYR 33 33 ? A 10.906 4.832 -10.997 1.000 1 A TYR 86.419 1
ATOM 240 C CA . TYR 33 33 ? A 10.248 5.879 -10.204 1.000 1 A TYR 85.248 1
ATOM 241 C C . TYR 33 33 ? A 11.010 5.965 -8.893 1.000 1 A TYR 86.536 1
ATOM 242 O O . TYR 33 33 ? A 11.184 4.973 -8.196 1.000 1 A TYR 85.237 1
ATOM 243 C CB . TYR 33 33 ? A 8.781 5.551 -9.959 1.000 1 A TYR 81.296 1
ATOM 244 C CG . TYR 33 33 ? A 8.012 6.703 -9.362 1.000 1 A TYR 79.544 1
ATOM 245 C CD1 . TYR 33 33 ? A 7.568 7.768 -10.161 1.000 1 A TYR 75.282 1
ATOM 246 C CD2 . TYR 33 33 ? A 7.717 6.714 -8.010 1.000 1 A TYR 74.313 1
ATOM 247 C CE1 . TYR 33 33 ? A 6.857 8.815 -9.629 1.000 1 A TYR 71.916 1
ATOM 248 C CE2 . TYR 33 33 ? A 7.008 7.755 -7.462 1.000 1 A TYR 71.744 1
ATOM 249 C CZ . TYR 33 33 ? A 6.580 8.796 -8.261 1.000 1 A TYR 73.155 1
ATOM 250 O OH . TYR 33 33 ? A 5.867 9.850 -7.736 1.000 1 A TYR 68.040 1
ATOM 251 N N . ASP 34 34 ? A 11.471 7.191 -8.545 1.000 1 A ASP 87.463 1
ATOM 252 C CA . ASP 34 34 ? A 12.388 7.387 -7.433 1.000 1 A ASP 87.840 1
ATOM 253 C C . ASP 34 34 ? A 11.949 6.594 -6.201 1.000 1 A ASP 89.715 1
ATOM 254 O O . ASP 34 34 ? A 10.854 6.839 -5.674 1.000 1 A ASP 89.462 1
ATOM 255 C CB . ASP 34 34 ? A 12.457 8.877 -7.093 1.000 1 A ASP 85.936 1
ATOM 256 C CG . ASP 34 34 ? A 13.543 9.227 -6.082 1.000 1 A ASP 84.950 1
ATOM 257 O OD1 . ASP 34 34 ? A 13.922 8.350 -5.272 1.000 1 A ASP 83.206 1
ATOM 258 O OD2 . ASP 34 34 ? A 13.982 10.372 -6.095 1.000 1 A ASP 82.325 1
ATOM 259 N N . PRO 35 35 ? A 12.782 5.656 -5.709 1.000 1 A PRO 84.937 1
ATOM 260 C CA . PRO 35 35 ? A 12.340 4.826 -4.587 1.000 1 A PRO 87.465 1
ATOM 261 C C . PRO 35 35 ? A 12.264 5.562 -3.278 1.000 1 A PRO 88.885 1
ATOM 262 O O . PRO 35 35 ? A 11.718 5.000 -2.313 1.000 1 A PRO 87.424 1
ATOM 263 C CB . PRO 35 35 ? A 13.404 3.727 -4.538 1.000 1 A PRO 83.950 1
ATOM 264 C CG . PRO 35 35 ? A 14.623 4.372 -5.103 1.000 1 A PRO 83.526 1
ATOM 265 C CD . PRO 35 35 ? A 14.139 5.304 -6.175 1.000 1 A PRO 86.030 1
ATOM 266 N N . THR 36 36 ? A 12.764 6.780 -3.178 1.000 1 A THR 88.418 1
ATOM 267 C CA . THR 36 36 ? A 12.740 7.536 -1.936 1.000 1 A THR 87.354 1
ATOM 268 C C . THR 36 36 ? A 11.536 8.471 -1.825 1.000 1 A THR 89.262 1
ATOM 269 O O . THR 36 36 ? A 11.361 9.121 -0.801 1.000 1 A THR 87.867 1
ATOM 270 C CB . THR 36 36 ? A 14.030 8.361 -1.778 1.000 1 A THR 83.353 1
ATOM 271 O OG1 . THR 36 36 ? A 14.030 9.452 -2.700 1.000 1 A THR 78.880 1
ATOM 272 C CG2 . THR 36 36 ? A 15.251 7.482 -1.976 1.000 1 A THR 79.539 1
ATOM 273 N N . ILE 37 37 ? A 10.709 8.555 -2.870 1.000 1 A ILE 91.263 1
ATOM 274 C CA . ILE 37 37 ? A 9.586 9.488 -2.879 1.000 1 A ILE 90.148 1
ATOM 275 C C . ILE 37 37 ? A 8.380 8.817 -2.254 1.000 1 A ILE 90.606 1
ATOM 276 O O . ILE 37 37 ? A 7.973 7.724 -2.672 1.000 1 A ILE 89.695 1
ATOM 277 C CB . ILE 37 37 ? A 9.256 9.971 -4.288 1.000 1 A ILE 87.693 1
ATOM 278 C CG1 . ILE 37 37 ? A 10.394 10.828 -4.829 1.000 1 A ILE 87.225 1
ATOM 279 C CG2 . ILE 37 37 ? A 7.933 10.759 -4.297 1.000 1 A ILE 86.661 1
ATOM 280 C CD1 . ILE 37 37 ? A 10.199 11.293 -6.256 1.000 1 A ILE 83.873 1
ATOM 281 N N . GLU 38 38 ? A 7.785 9.461 -1.247 1.000 1 A GLU 91.888 1
ATOM 282 C CA . GLU 38 38 ? A 6.527 9.052 -0.636 1.000 1 A GLU 92.019 1
ATOM 283 C C . GLU 38 38 ? A 5.543 10.178 -0.872 1.000 1 A GLU 91.270 1
ATOM 284 O O . GLU 38 38 ? A 5.785 11.299 -0.448 1.000 1 A GLU 88.727 1
ATOM 285 C CB . GLU 38 38 ? A 6.695 8.792 0.849 1.000 1 A GLU 90.768 1
ATOM 286 C CG . GLU 38 38 ? A 5.388 8.549 1.582 1.000 1 A GLU 89.069 1
ATOM 287 C CD . GLU 38 38 ? A 5.608 8.253 3.033 1.000 1 A GLU 89.399 1
ATOM 288 O OE1 . GLU 38 38 ? A 6.265 7.219 3.338 1.000 1 A GLU 86.358 1
ATOM 289 O OE2 . GLU 38 38 ? A 5.154 9.045 3.877 1.000 1 A GLU 85.721 1
ATOM 290 N N . ASP 39 39 ? A 4.425 9.887 -1.545 1.000 1 A ASP 91.980 1
ATOM 291 C CA . ASP 39 39 ? A 3.465 10.916 -1.873 1.000 1 A ASP 91.273 1
ATOM 292 C C . ASP 39 39 ? A 2.092 10.288 -2.011 1.000 1 A ASP 92.647 1
ATOM 293 O O . ASP 39 39 ? A 1.942 9.078 -1.996 1.000 1 A ASP 92.389 1
ATOM 294 C CB . ASP 39 39 ? A 3.877 11.639 -3.164 1.000 1 A ASP 89.038 1
ATOM 295 C CG . ASP 39 39 ? A 3.297 13.062 -3.258 1.000 1 A ASP 83.274 1
ATOM 296 O OD1 . ASP 39 39 ? A 2.442 13.438 -2.422 1.000 1 A ASP 79.931 1
ATOM 297 O OD2 . ASP 39 39 ? A 3.717 13.790 -4.180 1.000 1 A ASP 77.442 1
ATOM 298 N N . SER 40 40 ? A 1.087 11.136 -2.114 1.000 1 A SER 92.735 1
ATOM 299 C CA . SER 40 40 ? A -0.291 10.708 -2.210 1.000 1 A SER 92.830 1
ATOM 300 C C . SER 40 40 ? A -0.872 11.044 -3.575 1.000 1 A SER 93.550 1
ATOM 301 O O . SER 40 40 ? A -0.421 11.987 -4.235 1.000 1 A SER 92.053 1
ATOM 302 C CB . SER 40 40 ? A -1.138 11.292 -1.100 1.000 1 A SER 90.080 1
ATOM 303 O OG . SER 40 40 ? A -1.215 12.711 -1.230 1.000 1 A SER 85.079 1
ATOM 304 N N . TYR 41 41 ? A -1.847 10.264 -3.962 1.000 1 A TYR 95.752 1
ATOM 305 C CA . TYR 41 41 ? A -2.453 10.366 -5.289 1.000 1 A TYR 95.609 1
ATOM 306 C C . TYR 41 41 ? A -3.941 10.173 -5.128 1.000 1 A TYR 96.204 1
ATOM 307 O O . TYR 41 41 ? A -4.384 9.445 -4.254 1.000 1 A TYR 96.024 1
ATOM 308 C CB . TYR 41 41 ? A -1.883 9.292 -6.212 1.000 1 A TYR 95.127 1
ATOM 309 C CG . TYR 41 41 ? A -0.379 9.393 -6.356 1.000 1 A TYR 92.889 1
ATOM 310 C CD1 . TYR 41 41 ? A 0.176 10.108 -7.391 1.000 1 A TYR 90.917 1
ATOM 311 C CD2 . TYR 41 41 ? A 0.455 8.765 -5.438 1.000 1 A TYR 92.027 1
ATOM 312 C CE1 . TYR 41 41 ? A 1.535 10.202 -7.524 1.000 1 A TYR 88.168 1
ATOM 313 C CE2 . TYR 41 41 ? A 1.837 8.866 -5.563 1.000 1 A TYR 90.421 1
ATOM 314 C CZ . TYR 41 41 ? A 2.366 9.592 -6.619 1.000 1 A TYR 87.464 1
ATOM 315 O OH . TYR 41 41 ? A 3.742 9.697 -6.776 1.000 1 A TYR 84.121 1
ATOM 316 N N . ARG 42 42 ? A -4.725 10.840 -5.990 1.000 1 A ARG 95.530 1
ATOM 317 C CA . ARG 42 42 ? A -6.173 10.763 -5.917 1.000 1 A ARG 95.781 1
ATOM 318 C C . ARG 42 42 ? A -6.686 10.267 -7.270 1.000 1 A ARG 96.244 1
ATOM 319 O O . ARG 42 42 ? A -6.186 10.615 -8.305 1.000 1 A ARG 95.116 1
ATOM 320 C CB . ARG 42 42 ? A -6.760 12.139 -5.566 1.000 1 A ARG 93.916 1
ATOM 321 C CG . ARG 42 42 ? A -6.430 12.572 -4.137 1.000 1 A ARG 83.394 1
ATOM 322 C CD . ARG 42 42 ? A -6.924 13.991 -3.865 1.000 1 A ARG 78.307 1
ATOM 323 N NE . ARG 42 42 ? A -6.200 14.936 -4.714 1.000 1 A ARG 73.366 1
ATOM 324 C CZ . ARG 42 42 ? A -6.509 16.232 -4.821 1.000 1 A ARG 67.561 1
ATOM 325 N NH1 . ARG 42 42 ? A -7.511 16.730 -4.091 1.000 1 A ARG 61.058 1
ATOM 326 N NH2 . ARG 42 42 ? A -5.808 17.010 -5.644 1.000 1 A ARG 58.542 1
ATOM 327 N N . LYS 43 43 ? A -7.717 9.414 -7.211 1.000 1 A LYS 96.497 1
ATOM 328 C CA . LYS 43 43 ? A -8.333 8.863 -8.412 1.000 1 A LYS 96.697 1
ATOM 329 C C . LYS 43 43 ? A -9.809 8.675 -8.149 1.000 1 A LYS 96.989 1
ATOM 330 O O . LYS 43 43 ? A -10.201 8.001 -7.198 1.000 1 A LYS 97.000 1
ATOM 331 C CB . LYS 43 43 ? A -7.703 7.519 -8.754 1.000 1 A LYS 95.957 1
ATOM 332 C CG . LYS 43 43 ? A -8.305 6.772 -9.937 1.000 1 A LYS 94.712 1
ATOM 333 C CD . LYS 43 43 ? A -7.966 7.477 -11.256 1.000 1 A LYS 92.263 1
ATOM 334 C CE . LYS 43 43 ? A -8.322 6.609 -12.426 1.000 1 A LYS 90.900 1
ATOM 335 N NZ . LYS 43 43 ? A -7.847 7.177 -13.708 1.000 1 A LYS 86.852 1
ATOM 336 N N . GLN 44 44 ? A -10.651 9.282 -8.978 1.000 1 A GLN 97.469 1
ATOM 337 C CA . GLN 44 44 ? A -12.088 9.067 -8.910 1.000 1 A GLN 97.361 1
ATOM 338 C C . GLN 44 44 ? A -12.395 7.817 -9.713 1.000 1 A GLN 97.090 1
ATOM 339 O O . GLN 44 44 ? A -11.997 7.716 -10.871 1.000 1 A GLN 96.012 1
ATOM 340 C CB . GLN 44 44 ? A -12.830 10.274 -9.462 1.000 1 A GLN 96.510 1
ATOM 341 C CG . GLN 44 44 ? A -14.341 10.188 -9.311 1.000 1 A GLN 91.945 1
ATOM 342 C CD . GLN 44 44 ? A -15.011 11.463 -9.778 1.000 1 A GLN 87.917 1
ATOM 343 O OE1 . GLN 44 44 ? A -14.723 12.527 -9.249 1.000 1 A GLN 80.007 1
ATOM 344 N NE2 . GLN 44 44 ? A -15.904 11.357 -10.752 1.000 1 A GLN 78.988 1
ATOM 345 N N . VAL 45 45 ? A -13.063 6.850 -9.106 1.000 1 A VAL 96.905 1
ATOM 346 C CA . VAL 45 45 ? A -13.402 5.579 -9.732 1.000 1 A VAL 96.512 1
ATOM 347 C C . VAL 45 45 ? A -14.858 5.238 -9.432 1.000 1 A VAL 96.379 1
ATOM 348 O O . VAL 45 45 ? A -15.485 5.834 -8.540 1.000 1 A VAL 95.689 1
ATOM 349 C CB . VAL 45 45 ? A -12.498 4.433 -9.279 1.000 1 A VAL 95.419 1
ATOM 350 C CG1 . VAL 45 45 ? A -11.037 4.724 -9.645 1.000 1 A VAL 94.778 1
ATOM 351 C CG2 . VAL 45 45 ? A -12.651 4.198 -7.782 1.000 1 A VAL 94.446 1
ATOM 352 N N . VAL 46 46 ? A -15.359 4.282 -10.171 1.000 1 A VAL 95.933 1
ATOM 353 C CA . VAL 46 46 ? A -16.685 3.709 -9.924 1.000 1 A VAL 96.187 1
ATOM 354 C C . VAL 46 46 ? A -16.487 2.261 -9.513 1.000 1 A VAL 96.778 1
ATOM 355 O O . VAL 46 46 ? A -15.945 1.473 -10.283 1.000 1 A VAL 96.227 1
ATOM 356 C CB . VAL 46 46 ? A -17.601 3.828 -11.135 1.000 1 A VAL 94.856 1
ATOM 357 C CG1 . VAL 46 46 ? A -17.775 5.288 -11.546 1.000 1 A VAL 93.520 1
ATOM 358 C CG2 . VAL 46 46 ? A -18.970 3.200 -10.830 1.000 1 A VAL 94.065 1
ATOM 359 N N . ILE 47 47 ? A -16.891 1.916 -8.282 1.000 1 A ILE 97.273 1
ATOM 360 C CA . ILE 47 47 ? A -16.728 0.576 -7.744 1.000 1 A ILE 97.500 1
ATOM 361 C C . ILE 47 47 ? A -18.108 0.099 -7.341 1.000 1 A ILE 97.322 1
ATOM 362 O O . ILE 47 47 ? A -18.753 0.683 -6.464 1.000 1 A ILE 96.759 1
ATOM 363 C CB . ILE 47 47 ? A -15.784 0.558 -6.525 1.000 1 A ILE 97.626 1
ATOM 364 C CG1 . ILE 47 47 ? A -14.420 1.144 -6.900 1.000 1 A ILE 97.193 1
ATOM 365 C CG2 . ILE 47 47 ? A -15.629 -0.877 -5.987 1.000 1 A ILE 97.372 1
ATOM 366 C CD1 . ILE 47 47 ? A -13.519 1.419 -5.720 1.000 1 A ILE 96.592 1
ATOM 367 N N . ASP 48 48 ? A -18.590 -0.970 -7.996 1.000 1 A ASP 97.308 1
ATOM 368 C CA . ASP 48 48 ? A -19.901 -1.531 -7.711 1.000 1 A ASP 96.739 1
ATOM 369 C C . ASP 48 48 ? A -20.993 -0.465 -7.793 1.000 1 A ASP 95.976 1
ATOM 370 O O . ASP 48 48 ? A -21.896 -0.450 -6.970 1.000 1 A ASP 94.420 1
ATOM 371 C CB . ASP 48 48 ? A -19.906 -2.212 -6.357 1.000 1 A ASP 96.398 1
ATOM 372 C CG . ASP 48 48 ? A -18.891 -3.345 -6.268 1.000 1 A ASP 96.533 1
ATOM 373 O OD1 . ASP 48 48 ? A -18.693 -4.049 -7.281 1.000 1 A ASP 95.315 1
ATOM 374 O OD2 . ASP 48 48 ? A -18.312 -3.532 -5.189 1.000 1 A ASP 94.861 1
ATOM 375 N N . GLY 49 49 ? A -20.854 0.429 -8.767 1.000 1 A GLY 96.089 1
ATOM 376 C CA . GLY 49 49 ? A -21.853 1.452 -8.984 1.000 1 A GLY 94.570 1
ATOM 377 C C . GLY 49 49 ? A -21.720 2.680 -8.104 1.000 1 A GLY 94.642 1
ATOM 378 O O . GLY 49 49 ? A -22.493 3.622 -8.245 1.000 1 A GLY 93.187 1
ATOM 379 N N . GLU 50 50 ? A -20.764 2.690 -7.186 1.000 1 A GLU 94.042 1
ATOM 380 C CA . GLU 50 50 ? A -20.523 3.839 -6.311 1.000 1 A GLU 93.902 1
ATOM 381 C C . GLU 50 50 ? A -19.352 4.662 -6.854 1.000 1 A GLU 94.726 1
ATOM 382 O O . GLU 50 50 ? A -18.235 4.142 -6.998 1.000 1 A GLU 94.712 1
ATOM 383 C CB . GLU 50 50 ? A -20.203 3.392 -4.879 1.000 1 A GLU 91.660 1
ATOM 384 C CG . GLU 50 50 ? A -19.857 4.551 -3.949 1.000 1 A GLU 88.946 1
ATOM 385 C CD . GLU 50 50 ? A -19.309 4.085 -2.596 1.000 1 A GLU 86.789 1
ATOM 386 O OE1 . GLU 50 50 ? A -18.267 3.393 -2.584 1.000 1 A GLU 78.599 1
ATOM 387 O OE2 . GLU 50 50 ? A -19.915 4.424 -1.548 1.000 1 A GLU 77.385 1
ATOM 388 N N . THR 51 51 ? A -19.575 5.925 -7.140 1.000 1 A THR 95.763 1
ATOM 389 C CA . THR 51 51 ? A -18.487 6.814 -7.509 1.000 1 A THR 95.855 1
ATOM 390 C C . THR 51 51 ? A -17.685 7.108 -6.251 1.000 1 A THR 95.852 1
ATOM 391 O O . THR 51 51 ? A -18.204 7.649 -5.279 1.000 1 A THR 94.331 1
ATOM 392 C CB . THR 51 51 ? A -19.013 8.107 -8.153 1.000 1 A THR 95.167 1
ATOM 393 O OG1 . THR 51 51 ? A -19.788 7.768 -9.301 1.000 1 A THR 92.592 1
ATOM 394 C CG2 . THR 51 51 ? A -17.844 8.999 -8.557 1.000 1 A THR 93.211 1
ATOM 395 N N . SER 52 52 ? A -16.406 6.735 -6.260 1.000 1 A SER 95.699 1
ATOM 396 C CA . SER 52 52 ? A -15.550 6.801 -5.092 1.000 1 A SER 95.547 1
ATOM 397 C C . SER 52 52 ? A -14.288 7.582 -5.422 1.000 1 A SER 96.412 1
ATOM 398 O O . SER 52 52 ? A -13.777 7.510 -6.533 1.000 1 A SER 96.196 1
ATOM 399 C CB . SER 52 52 ? A -15.150 5.401 -4.623 1.000 1 A SER 92.945 1
ATOM 400 O OG . SER 52 52 ? A -16.316 4.639 -4.293 1.000 1 A SER 85.570 1
ATOM 401 N N . LEU 53 53 ? A -13.784 8.289 -4.443 1.000 1 A LEU 97.238 1
ATOM 402 C CA . LEU 53 53 ? A -12.505 8.983 -4.546 1.000 1 A LEU 97.584 1
ATOM 403 C C . LEU 53 53 ? A -11.496 8.231 -3.689 1.000 1 A LEU 97.840 1
ATOM 404 O O . LEU 53 53 ? A -11.645 8.123 -2.477 1.000 1 A LEU 97.469 1
ATOM 405 C CB . LEU 53 53 ? A -12.644 10.422 -4.061 1.000 1 A LEU 96.945 1
ATOM 406 C CG . LEU 53 53 ? A -11.360 11.250 -4.109 1.000 1 A LEU 94.578 1
ATOM 407 C CD1 . LEU 53 53 ? A -10.947 11.469 -5.568 1.000 1 A LEU 93.232 1
ATOM 408 C CD2 . LEU 53 53 ? A -11.545 12.575 -3.400 1.000 1 A LEU 92.686 1
ATOM 409 N N . LEU 54 54 ? A -10.459 7.661 -4.361 1.000 1 A LEU 97.904 1
ATOM 410 C CA . LEU 54 54 ? A -9.396 6.954 -3.663 1.000 1 A LEU 98.078 1
ATOM 411 C C . LEU 54 54 ? A -8.255 7.934 -3.392 1.000 1 A LEU 97.900 1
ATOM 412 O O . LEU 54 54 ? A -7.747 8.555 -4.333 1.000 1 A LEU 97.657 1
ATOM 413 C CB . LEU 54 54 ? A -8.901 5.778 -4.468 1.000 1 A LEU 98.091 1
ATOM 414 C CG . LEU 54 54 ? A -9.972 4.825 -4.989 1.000 1 A LEU 97.944 1
ATOM 415 C CD1 . LEU 54 54 ? A -10.907 4.378 -3.860 1.000 1 A LEU 97.865 1
ATOM 416 C CD2 . LEU 54 54 ? A -9.335 3.612 -5.654 1.000 1 A LEU 97.940 1
ATOM 417 N N . ASP 55 55 ? A -7.870 8.051 -2.122 1.000 1 A ASP 97.580 1
ATOM 418 C CA . ASP 55 55 ? A -6.754 8.882 -1.710 1.000 1 A ASP 97.161 1
ATOM 419 C C . ASP 55 55 ? A -5.667 7.917 -1.262 1.000 1 A ASP 97.213 1
ATOM 420 O O . ASP 55 55 ? A -5.763 7.319 -0.195 1.000 1 A ASP 96.983 1
ATOM 421 C CB . ASP 55 55 ? A -7.172 9.807 -0.568 1.000 1 A ASP 95.782 1
ATOM 422 C CG . ASP 55 55 ? A -6.094 10.768 -0.151 1.000 1 A ASP 93.780 1
ATOM 423 O OD1 . ASP 55 55 ? A -5.010 10.768 -0.767 1.000 1 A ASP 91.353 1
ATOM 424 O OD2 . ASP 55 55 ? A -6.345 11.535 0.815 1.000 1 A ASP 88.890 1
ATOM 425 N N . ILE 56 56 ? A -4.641 7.730 -2.104 1.000 1 A ILE 97.400 1
ATOM 426 C CA . ILE 56 56 ? A -3.681 6.638 -1.954 1.000 1 A ILE 97.509 1
ATOM 427 C C . ILE 56 56 ? A -2.335 7.188 -1.561 1.000 1 A ILE 96.874 1
ATOM 428 O O . ILE 56 56 ? A -1.765 8.003 -2.286 1.000 1 A ILE 96.728 1
ATOM 429 C CB . ILE 56 56 ? A -3.562 5.841 -3.274 1.000 1 A ILE 97.815 1
ATOM 430 C CG1 . ILE 56 56 ? A -4.923 5.282 -3.695 1.000 1 A ILE 97.089 1
ATOM 431 C CG2 . ILE 56 56 ? A -2.522 4.750 -3.144 1.000 1 A ILE 97.730 1
ATOM 432 C CD1 . ILE 56 56 ? A -4.986 4.794 -5.123 1.000 1 A ILE 93.955 1
ATOM 433 N N . LEU 57 57 ? A -1.789 6.726 -0.439 1.000 1 A LEU 96.547 1
ATOM 434 C CA . LEU 57 57 ? A -0.433 7.042 -0.041 1.000 1 A LEU 95.951 1
ATOM 435 C C . LEU 57 57 ? A 0.493 5.925 -0.512 1.000 1 A LEU 96.173 1
ATOM 436 O O . LEU 57 57 ? A 0.351 4.752 -0.092 1.000 1 A LEU 96.253 1
ATOM 437 C CB . LEU 57 57 ? A -0.302 7.199 1.469 1.000 1 A LEU 94.672 1
ATOM 438 C CG . LEU 57 57 ? A 1.122 7.485 1.961 1.000 1 A LEU 92.894 1
ATOM 439 C CD1 . LEU 57 57 ? A 1.628 8.830 1.435 1.000 1 A LEU 91.437 1
ATOM 440 C CD2 . LEU 57 57 ? A 1.214 7.446 3.462 1.000 1 A LEU 90.874 1
ATOM 441 N N . ASP 58 58 ? A 1.437 6.254 -1.390 1.000 1 A ASP 96.086 1
ATOM 442 C CA . ASP 58 58 ? A 2.473 5.348 -1.865 1.000 1 A ASP 95.979 1
ATOM 443 C C . ASP 58 58 ? A 3.681 5.526 -0.955 1.000 1 A ASP 95.176 1
ATOM 444 O O . ASP 58 58 ? A 4.449 6.464 -1.121 1.000 1 A ASP 94.255 1
ATOM 445 C CB . ASP 58 58 ? A 2.800 5.669 -3.311 1.000 1 A ASP 96.077 1
ATOM 446 C CG . ASP 58 58 ? A 4.001 4.893 -3.827 1.000 1 A ASP 96.061 1
ATOM 447 O OD1 . ASP 58 58 ? A 4.247 3.757 -3.335 1.000 1 A ASP 95.250 1
ATOM 448 O OD2 . ASP 58 58 ? A 4.683 5.412 -4.730 1.000 1 A ASP 94.918 1
ATOM 449 N N . THR 59 59 ? A 3.837 4.639 0.029 1.000 1 A THR 94.859 1
ATOM 450 C CA . THR 59 59 ? A 4.810 4.841 1.099 1.000 1 A THR 93.950 1
ATOM 451 C C . THR 59 59 ? A 6.225 4.537 0.620 1.000 1 A THR 92.099 1
ATOM 452 O O . THR 59 59 ? A 6.456 3.650 -0.209 1.000 1 A THR 90.260 1
ATOM 453 C CB . THR 59 59 ? A 4.507 3.981 2.319 1.000 1 A THR 93.685 1
ATOM 454 O OG1 . THR 59 59 ? A 4.566 2.590 1.984 1.000 1 A THR 87.724 1
ATOM 455 C CG2 . THR 59 59 ? A 3.113 4.316 2.844 1.000 1 A THR 88.538 1
ATOM 456 N N . ALA 60 60 ? A 7.175 5.283 1.195 1.000 1 A ALA 94.246 1
ATOM 457 C CA . ALA 60 60 ? A 8.590 5.069 0.902 1.000 1 A ALA 92.539 1
ATOM 458 C C . ALA 60 60 ? A 9.503 5.513 2.020 1.000 1 A ALA 89.706 1
ATOM 459 O O . ALA 60 60 ? A 10.716 5.276 1.953 1.000 1 A ALA 84.296 1
ATOM 460 C CB . ALA 60 60 ? A 8.979 5.773 -0.388 1.000 1 A ALA 91.652 1
ATOM 461 N N . GLY 61 61 ? A 8.922 6.135 3.050 1.000 1 A GLY 81.933 1
ATOM 462 C CA . GLY 61 61 ? A 9.750 6.764 4.062 1.000 1 A GLY 78.892 1
ATOM 463 C C . GLY 61 61 ? A 9.222 8.130 4.401 1.000 1 A GLY 80.091 1
ATOM 464 O O . GLY 61 61 ? A 8.026 8.414 4.273 1.000 1 A GLY 75.430 1
ATOM 465 N N . GLN 62 62 ? A 10.113 9.006 4.839 1.000 1 A GLN 79.550 1
ATOM 466 C CA . GLN 62 62 ? A 9.746 10.353 5.283 1.000 1 A GLN 78.872 1
ATOM 467 C C . GLN 62 62 ? A 9.811 11.360 4.152 1.000 1 A GLN 79.766 1
ATOM 468 O O . GLN 62 62 ? A 10.755 11.365 3.358 1.000 1 A GLN 77.234 1
ATOM 469 C CB . GLN 62 62 ? A 10.640 10.806 6.424 1.000 1 A GLN 75.253 1
ATOM 470 C CG . GLN 62 62 ? A 10.410 10.061 7.733 1.000 1 A GLN 71.469 1
ATOM 471 C CD . GLN 62 62 ? A 11.227 10.617 8.870 1.000 1 A GLN 64.042 1
ATOM 472 O OE1 . GLN 62 62 ? A 12.056 11.515 8.660 1.000 1 A GLN 60.961 1
ATOM 473 N NE2 . GLN 62 62 ? A 10.998 10.099 10.057 1.000 1 A GLN 62.748 1
ATOM 474 N N . GLU 63 63 ? A 8.784 12.214 4.064 1.000 1 A GLU 79.506 1
ATOM 475 C CA . GLU 63 63 ? A 8.849 13.403 3.249 1.000 1 A GLU 78.176 1
ATOM 476 C C . GLU 63 63 ? A 9.495 14.527 4.069 1.000 1 A GLU 79.157 1
ATOM 477 O O . GLU 63 63 ? A 9.930 14.303 5.200 1.000 1 A GLU 76.614 1
ATOM 478 C CB . GLU 63 63 ? A 7.443 13.783 2.789 1.000 1 A GLU 74.105 1
ATOM 479 C CG . GLU 63 63 ? A 6.837 12.844 1.763 1.000 1 A GLU 72.131 1
ATOM 480 C CD . GLU 63 63 ? A 7.161 13.222 0.334 1.000 1 A GLU 69.216 1
ATOM 481 O OE1 . GLU 63 63 ? A 8.196 13.917 0.119 1.000 1 A GLU 67.398 1
ATOM 482 O OE2 . GLU 63 63 ? A 6.415 12.804 -0.581 1.000 1 A GLU 67.077 1
ATOM 483 N N . GLU 64 64 ? A 9.541 15.735 3.517 1.000 1 A GLU 82.462 1
ATOM 484 C CA . GLU 64 64 ? A 10.060 16.871 4.274 1.000 1 A GLU 81.699 1
ATOM 485 C C . GLU 64 64 ? A 9.308 17.026 5.606 1.000 1 A GLU 81.529 1
ATOM 486 O O . GLU 64 64 ? A 9.910 17.286 6.646 1.000 1 A GLU 77.170 1
ATOM 487 C CB . GLU 64 64 ? A 9.947 18.153 3.460 1.000 1 A GLU 76.485 1
ATOM 488 C CG . GLU 64 64 ? A 10.426 19.381 4.191 1.000 1 A GLU 72.265 1
ATOM 489 C CD . GLU 64 64 ? A 10.318 20.650 3.341 1.000 1 A GLU 65.966 1
ATOM 490 O OE1 . GLU 64 64 ? A 10.007 20.552 2.125 1.000 1 A GLU 64.308 1
ATOM 491 O OE2 . GLU 64 64 ? A 10.539 21.757 3.892 1.000 1 A GLU 62.426 1
ATOM 492 N N . TYR 65 65 ? A 7.989 16.879 5.547 1.000 1 A TYR 81.301 1
ATOM 493 C CA . TYR 65 65 ? A 7.151 16.942 6.746 1.000 1 A TYR 80.202 1
ATOM 494 C C . TYR 65 65 ? A 6.578 15.576 7.021 1.000 1 A TYR 80.086 1
ATOM 495 O O . TYR 65 65 ? A 5.661 15.118 6.345 1.000 1 A TYR 76.769 1
ATOM 496 C CB . TYR 65 65 ? A 6.022 17.968 6.570 1.000 1 A TYR 76.461 1
ATOM 497 C CG . TYR 65 65 ? A 6.528 19.383 6.479 1.000 1 A TYR 72.422 1
ATOM 498 C CD1 . TYR 65 65 ? A 6.806 20.114 7.625 1.000 1 A TYR 68.745 1
ATOM 499 C CD2 . TYR 65 65 ? A 6.769 19.982 5.242 1.000 1 A TYR 68.811 1
ATOM 500 C CE1 . TYR 65 65 ? A 7.273 21.419 7.561 1.000 1 A TYR 64.646 1
ATOM 501 C CE2 . TYR 65 65 ? A 7.249 21.288 5.167 1.000 1 A TYR 66.574 1
ATOM 502 C CZ . TYR 65 65 ? A 7.495 21.992 6.322 1.000 1 A TYR 63.721 1
ATOM 503 O OH . TYR 65 65 ? A 7.976 23.265 6.268 1.000 1 A TYR 68.941 1
ATOM 504 N N . SER 66 66 ? A 7.104 14.903 8.048 1.000 1 A SER 81.248 1
ATOM 505 C CA . SER 66 66 ? A 6.620 13.613 8.435 1.000 1 A SER 79.404 1
ATOM 506 C C . SER 66 66 ? A 5.148 13.643 8.856 1.000 1 A SER 80.662 1
ATOM 507 O O . SER 66 66 ? A 4.499 12.603 8.904 1.000 1 A SER 78.259 1
ATOM 508 C CB . SER 66 66 ? A 7.470 13.074 9.591 1.000 1 A SER 73.452 1
ATOM 509 O OG . SER 66 66 ? A 7.404 13.943 10.690 1.000 1 A SER 68.387 1
ATOM 510 N N . ALA 67 67 ? A 4.605 14.820 9.127 1.000 1 A ALA 82.515 1
ATOM 511 C CA . ALA 67 67 ? A 3.195 14.912 9.507 1.000 1 A ALA 82.005 1
ATOM 512 C C . ALA 67 67 ? A 2.285 14.309 8.457 1.000 1 A ALA 82.804 1
ATOM 513 O O . ALA 67 67 ? A 1.220 13.774 8.794 1.000 1 A ALA 82.559 1
ATOM 514 C CB . ALA 67 67 ? A 2.811 16.352 9.817 1.000 1 A ALA 80.112 1
ATOM 515 N N . MET 68 68 ? A 2.675 14.400 7.159 1.000 1 A MET 78.665 1
ATOM 516 C CA . MET 68 68 ? A 1.844 13.794 6.108 1.000 1 A MET 78.686 1
ATOM 517 C C . MET 68 68 ? A 1.808 12.288 6.276 1.000 1 A MET 79.798 1
ATOM 518 O O . MET 68 68 ? A 0.729 11.673 6.246 1.000 1 A MET 78.941 1
ATOM 519 C CB . MET 68 68 ? A 2.364 14.170 4.718 1.000 1 A MET 75.027 1
ATOM 520 C CG . MET 68 68 ? A 2.174 15.644 4.384 1.000 1 A MET 70.774 1
ATOM 521 S SD . MET 68 68 ? A 2.621 16.044 2.689 1.000 1 A MET 65.925 1
ATOM 522 C CE . MET 68 68 ? A 1.272 15.267 1.813 1.000 1 A MET 60.466 1
ATOM 523 N N . ARG 69 69 ? A 2.980 11.670 6.473 1.000 1 A ARG 81.249 1
ATOM 524 C CA . ARG 69 69 ? A 3.012 10.216 6.693 1.000 1 A ARG 81.977 1
ATOM 525 C C . ARG 69 69 ? A 2.229 9.836 7.935 1.000 1 A ARG 83.957 1
ATOM 526 O O . ARG 69 69 ? A 1.378 8.919 7.915 1.000 1 A ARG 85.022 1
ATOM 527 C CB . ARG 69 69 ? A 4.457 9.730 6.819 1.000 1 A ARG 78.987 1
ATOM 528 C CG . ARG 69 69 ? A 4.580 8.239 7.087 1.000 1 A ARG 74.834 1
ATOM 529 C CD . ARG 69 69 ? A 5.878 7.919 7.792 1.000 1 A ARG 70.480 1
ATOM 530 N NE . ARG 69 69 ? A 5.941 8.640 9.050 1.000 1 A ARG 70.096 1
ATOM 531 C CZ . ARG 69 69 ? A 7.064 9.193 9.539 1.000 1 A ARG 68.299 1
ATOM 532 N NH1 . ARG 69 69 ? A 8.186 9.159 8.852 1.000 1 A ARG 64.074 1
ATOM 533 N NH2 . ARG 69 69 ? A 7.029 9.773 10.722 1.000 1 A ARG 62.458 1
ATOM 534 N N . ASP 70 70 ? A 2.452 10.586 9.025 1.000 1 A ASP 81.894 1
ATOM 535 C CA . ASP 70 70 ? A 1.769 10.254 10.274 1.000 1 A ASP 83.959 1
ATOM 536 C C . ASP 70 70 ? A 0.261 10.379 10.136 1.000 1 A ASP 85.597 1
ATOM 537 O O . ASP 70 70 ? A -0.486 9.583 10.717 1.000 1 A ASP 85.705 1
ATOM 538 C CB . ASP 70 70 ? A 2.270 11.147 11.411 1.000 1 A ASP 81.700 1
ATOM 539 C CG . ASP 70 70 ? A 3.712 10.873 11.770 1.000 1 A ASP 82.366 1
ATOM 540 O OD1 . ASP 70 70 ? A 4.265 9.820 11.361 1.000 1 A ASP 77.421 1
ATOM 541 O OD2 . ASP 70 70 ? A 4.274 11.725 12.494 1.000 1 A ASP 76.951 1
ATOM 542 N N . GLN 71 71 ? A -0.216 11.366 9.353 1.000 1 A GLN 86.007 1
ATOM 543 C CA . GLN 71 71 ? A -1.657 11.523 9.171 1.000 1 A GLN 85.102 1
ATOM 544 C C . GLN 71 71 ? A -2.238 10.295 8.495 1.000 1 A GLN 85.891 1
ATOM 545 O O . GLN 71 71 ? A -3.298 9.801 8.906 1.000 1 A GLN 85.306 1
ATOM 546 C CB . GLN 71 71 ? A -1.982 12.779 8.385 1.000 1 A GLN 82.396 1
ATOM 547 C CG . GLN 71 71 ? A -3.466 13.010 8.134 1.000 1 A GLN 72.170 1
ATOM 548 C CD . GLN 71 71 ? A -4.219 13.359 9.400 1.000 1 A GLN 66.109 1
ATOM 549 O OE1 . GLN 71 71 ? A -3.625 13.766 10.400 1.000 1 A GLN 62.811 1
ATOM 550 N NE2 . GLN 71 71 ? A -5.535 13.173 9.370 1.000 1 A GLN 60.055 1
ATOM 551 N N . TYR 72 72 ? A -1.568 9.782 7.433 1.000 1 A TYR 83.728 1
ATOM 552 C CA . TYR 72 72 ? A -2.087 8.587 6.787 1.000 1 A TYR 83.044 1
ATOM 553 C C . TYR 72 72 ? A -2.025 7.378 7.708 1.000 1 A TYR 85.646 1
ATOM 554 O O . TYR 72 72 ? A -2.924 6.545 7.692 1.000 1 A TYR 85.851 1
ATOM 555 C CB . TYR 72 72 ? A -1.321 8.299 5.490 1.000 1 A TYR 80.015 1
ATOM 556 C CG . TYR 72 72 ? A -1.803 9.092 4.309 1.000 1 A TYR 76.107 1
ATOM 557 C CD1 . TYR 72 72 ? A -2.765 8.556 3.449 1.000 1 A TYR 71.318 1
ATOM 558 C CD2 . TYR 72 72 ? A -1.348 10.362 4.043 1.000 1 A TYR 70.395 1
ATOM 559 C CE1 . TYR 72 72 ? A -3.211 9.285 2.363 1.000 1 A TYR 68.498 1
ATOM 560 C CE2 . TYR 72 72 ? A -1.779 11.080 2.983 1.000 1 A TYR 68.990 1
ATOM 561 C CZ . TYR 72 72 ? A -2.726 10.539 2.133 1.000 1 A TYR 66.709 1
ATOM 562 O OH . TYR 72 72 ? A -3.172 11.256 1.048 1.000 1 A TYR 71.771 1
ATOM 563 N N . MET 73 73 ? A -0.958 7.272 8.516 1.000 1 A MET 84.919 1
ATOM 564 C CA . MET 73 73 ? A -0.901 6.161 9.466 1.000 1 A MET 86.761 1
ATOM 565 C C . MET 73 73 ? A -2.052 6.224 10.459 1.000 1 A MET 89.201 1
ATOM 566 O O . MET 73 73 ? A -2.648 5.176 10.777 1.000 1 A MET 88.885 1
ATOM 567 C CB . MET 73 73 ? A 0.450 6.159 10.187 1.000 1 A MET 83.546 1
ATOM 568 C CG . MET 73 73 ? A 1.614 5.823 9.263 1.000 1 A MET 79.142 1
ATOM 569 S SD . MET 73 73 ? A 3.185 6.038 10.055 1.000 1 A MET 75.948 1
ATOM 570 C CE . MET 73 73 ? A 4.293 5.582 8.705 1.000 1 A MET 65.062 1
ATOM 571 N N . ARG 74 74 ? A -2.396 7.420 10.910 1.000 1 A ARG 91.190 1
ATOM 572 C CA . ARG 74 74 ? A -3.497 7.568 11.867 1.000 1 A ARG 91.523 1
ATOM 573 C C . ARG 74 74 ? A -4.870 7.387 11.214 1.000 1 A ARG 92.506 1
ATOM 574 O O . ARG 74 74 ? A -5.771 6.806 11.811 1.000 1 A ARG 92.534 1
ATOM 575 C CB . ARG 74 74 ? A -3.479 8.933 12.559 1.000 1 A ARG 89.698 1
ATOM 576 C CG . ARG 74 74 ? A -2.367 9.096 13.603 1.000 1 A ARG 86.812 1
ATOM 577 C CD . ARG 74 74 ? A -2.519 10.434 14.356 1.000 1 A ARG 85.643 1
ATOM 578 N NE . ARG 74 74 ? A -2.459 11.566 13.461 1.000 1 A ARG 80.793 1
ATOM 579 C CZ . ARG 74 74 ? A -1.324 12.202 13.157 1.000 1 A ARG 80.267 1
ATOM 580 N NH1 . ARG 74 74 ? A -0.192 11.826 13.682 1.000 1 A ARG 71.865 1
ATOM 581 N NH2 . ARG 74 74 ? A -1.396 13.237 12.337 1.000 1 A ARG 72.510 1
ATOM 582 N N . THR 75 75 ? A -5.026 7.898 9.988 1.000 1 A THR 92.931 1
ATOM 583 C CA . THR 75 75 ? A -6.354 8.002 9.389 1.000 1 A THR 92.076 1
ATOM 584 C C . THR 75 75 ? A -6.564 7.042 8.224 1.000 1 A THR 94.161 1
ATOM 585 O O . THR 75 75 ? A -7.687 6.945 7.714 1.000 1 A THR 93.685 1
ATOM 586 C CB . THR 75 75 ? A -6.633 9.427 8.907 1.000 1 A THR 88.709 1
ATOM 587 O OG1 . THR 75 75 ? A -5.708 9.759 7.868 1.000 1 A THR 81.955 1
ATOM 588 C CG2 . THR 75 75 ? A -6.503 10.419 10.046 1.000 1 A THR 81.499 1
ATOM 589 N N . GLY 76 76 ? A -5.502 6.342 7.791 1.000 1 A GLY 95.841 1
ATOM 590 C CA . GLY 76 76 ? A -5.654 5.386 6.694 1.000 1 A GLY 96.594 1
ATOM 591 C C . GLY 76 76 ? A -6.685 4.335 7.065 1.000 1 A GLY 97.389 1
ATOM 592 O O . GLY 76 76 ? A -6.686 3.797 8.165 1.000 1 A GLY 97.061 1
ATOM 593 N N . GLU 77 77 ? A -7.539 4.030 6.111 1.000 1 A GLU 97.998 1
ATOM 594 C CA . GLU 77 77 ? A -8.646 3.116 6.344 1.000 1 A GLU 98.165 1
ATOM 595 C C . GLU 77 77 ? A -8.356 1.702 5.903 1.000 1 A GLU 98.349 1
ATOM 596 O O . GLU 77 77 ? A -9.023 0.769 6.357 1.000 1 A GLU 98.142 1
ATOM 597 C CB . GLU 77 77 ? A -9.899 3.594 5.608 1.000 1 A GLU 97.942 1
ATOM 598 C CG . GLU 77 77 ? A -10.402 4.947 6.060 1.000 1 A GLU 97.589 1
ATOM 599 C CD . GLU 77 77 ? A -11.572 5.426 5.255 1.000 1 A GLU 97.193 1
ATOM 600 O OE1 . GLU 77 77 ? A -11.368 5.823 4.082 1.000 1 A GLU 93.661 1
ATOM 601 O OE2 . GLU 77 77 ? A -12.724 5.347 5.756 1.000 1 A GLU 92.934 1
ATOM 602 N N . GLY 78 78 ? A -7.375 1.537 5.001 1.000 1 A GLY 98.438 1
ATOM 603 C CA . GLY 78 78 ? A -7.057 0.239 4.464 1.000 1 A GLY 98.452 1
ATOM 604 C C . GLY 78 78 ? A -5.643 0.241 3.895 1.000 1 A GLY 98.454 1
ATOM 605 O O . GLY 78 78 ? A -5.134 1.280 3.483 1.000 1 A GLY 98.382 1
ATOM 606 N N . PHE 79 79 ? A -5.054 -0.946 3.863 1.000 1 A PHE 98.641 1
ATOM 607 C CA . PHE 79 79 ? A -3.636 -1.091 3.522 1.000 1 A PHE 98.623 1
ATOM 608 C C . PHE 79 79 ? A -3.466 -2.220 2.541 1.000 1 A PHE 98.723 1
ATOM 609 O O . PHE 79 79 ? A -3.910 -3.333 2.782 1.000 1 A PHE 98.707 1
ATOM 610 C CB . PHE 79 79 ? A -2.830 -1.360 4.791 1.000 1 A PHE 98.381 1
ATOM 611 C CG . PHE 79 79 ? A -2.839 -0.227 5.785 1.000 1 A PHE 98.155 1
ATOM 612 C CD1 . PHE 79 79 ? A -1.770 0.663 5.854 1.000 1 A PHE 97.809 1
ATOM 613 C CD2 . PHE 79 79 ? A -3.926 -0.051 6.639 1.000 1 A PHE 97.823 1
ATOM 614 C CE1 . PHE 79 79 ? A -1.786 1.711 6.747 1.000 1 A PHE 97.039 1
ATOM 615 C CE2 . PHE 79 79 ? A -3.930 1.005 7.538 1.000 1 A PHE 97.237 1
ATOM 616 C CZ . PHE 79 79 ? A -2.859 1.872 7.608 1.000 1 A PHE 96.893 1
ATOM 617 N N . LEU 80 80 ? A -2.793 -1.940 1.408 1.000 1 A LEU 98.722 1
ATOM 618 C CA . LEU 80 80 ? A -2.295 -2.992 0.544 1.000 1 A LEU 98.780 1
ATOM 619 C C . LEU 80 80 ? A -0.899 -3.353 1.035 1.000 1 A LEU 98.793 1
ATOM 620 O O . LEU 80 80 ? A -0.026 -2.496 1.117 1.000 1 A LEU 98.730 1
ATOM 621 C CB . LEU 80 80 ? A -2.179 -2.531 -0.911 1.000 1 A LEU 98.527 1
ATOM 622 C CG . LEU 80 80 ? A -3.405 -2.281 -1.771 1.000 1 A LEU 95.606 1
ATOM 623 C CD1 . LEU 80 80 ? A -4.447 -3.369 -1.627 1.000 1 A LEU 97.524 1
ATOM 624 C CD2 . LEU 80 80 ? A -2.942 -2.167 -3.211 1.000 1 A LEU 97.717 1
ATOM 625 N N . SER 81 81 ? A -0.719 -4.638 1.349 1.000 1 A SER 98.867 1
ATOM 626 C CA . SER 81 81 ? A 0.571 -5.157 1.769 1.000 1 A SER 98.868 1
ATOM 627 C C . SER 81 81 ? A 1.180 -5.896 0.582 1.000 1 A SER 98.931 1
ATOM 628 O O . SER 81 81 ? A 0.730 -6.994 0.225 1.000 1 A SER 98.928 1
ATOM 629 C CB . SER 81 81 ? A 0.411 -6.083 2.965 1.000 1 A SER 98.630 1
ATOM 630 O OG . SER 81 81 ? A -0.134 -5.337 4.079 1.000 1 A SER 97.314 1
ATOM 631 N N . VAL 82 82 ? A 2.210 -5.297 -0.031 1.000 1 A VAL 98.905 1
ATOM 632 C CA . VAL 82 82 ? A 2.734 -5.752 -1.307 1.000 1 A VAL 98.925 1
ATOM 633 C C . VAL 82 82 ? A 4.037 -6.481 -1.112 1.000 1 A VAL 98.919 1
ATOM 634 O O . VAL 82 82 ? A 4.951 -5.959 -0.444 1.000 1 A VAL 98.883 1
ATOM 635 C CB . VAL 82 82 ? A 2.919 -4.583 -2.282 1.000 1 A VAL 98.925 1
ATOM 636 C CG1 . VAL 82 82 ? A 1.647 -3.727 -2.391 1.000 1 A VAL 98.930 1
ATOM 637 C CG2 . VAL 82 82 ? A 3.340 -5.075 -3.661 1.000 1 A VAL 98.923 1
ATOM 638 N N . PHE 83 83 ? A 4.172 -7.662 -1.709 1.000 1 A PHE 98.966 1
ATOM 639 C CA . PHE 83 83 ? A 5.444 -8.336 -1.877 1.000 1 A PHE 98.971 1
ATOM 640 C C . PHE 83 83 ? A 5.626 -8.629 -3.345 1.000 1 A PHE 98.972 1
ATOM 641 O O . PHE 83 83 ? A 4.703 -8.523 -4.134 1.000 1 A PHE 98.970 1
ATOM 642 C CB . PHE 83 83 ? A 5.534 -9.618 -1.031 1.000 1 A PHE 98.969 1
ATOM 643 C CG . PHE 83 83 ? A 4.634 -10.735 -1.495 1.000 1 A PHE 98.973 1
ATOM 644 C CD1 . PHE 83 83 ? A 3.291 -10.767 -1.105 1.000 1 A PHE 98.969 1
ATOM 645 C CD2 . PHE 83 83 ? A 5.149 -11.757 -2.292 1.000 1 A PHE 98.970 1
ATOM 646 C CE1 . PHE 83 83 ? A 2.489 -11.786 -1.524 1.000 1 A PHE 98.965 1
ATOM 647 C CE2 . PHE 83 83 ? A 4.319 -12.788 -2.693 1.000 1 A PHE 98.957 1
ATOM 648 C CZ . PHE 83 83 ? A 2.983 -12.809 -2.315 1.000 1 A PHE 98.960 1
ATOM 649 N N . ALA 84 84 ? A 6.863 -8.960 -3.730 1.000 1 A ALA 98.948 1
ATOM 650 C CA . ALA 84 84 ? A 7.192 -9.306 -5.109 1.000 1 A ALA 98.952 1
ATOM 651 C C . ALA 84 84 ? A 7.383 -10.823 -5.190 1.000 1 A ALA 98.953 1
ATOM 652 O O . ALA 84 84 ? A 8.103 -11.414 -4.369 1.000 1 A ALA 98.938 1
ATOM 653 C CB . ALA 84 84 ? A 8.433 -8.579 -5.581 1.000 1 A ALA 98.917 1
ATOM 654 N N . ILE 85 85 ? A 6.761 -11.471 -6.162 1.000 1 A ILE 98.935 1
ATOM 655 C CA . ILE 85 85 ? A 6.751 -12.913 -6.220 1.000 1 A ILE 98.915 1
ATOM 656 C C . ILE 85 85 ? A 8.133 -13.493 -6.525 1.000 1 A ILE 98.899 1
ATOM 657 O O . ILE 85 85 ? A 8.312 -14.720 -6.441 1.000 1 A ILE 98.837 1
ATOM 658 C CB . ILE 85 85 ? A 5.702 -13.444 -7.218 1.000 1 A ILE 98.875 1
ATOM 659 C CG1 . ILE 85 85 ? A 5.975 -13.007 -8.656 1.000 1 A ILE 98.776 1
ATOM 660 C CG2 . ILE 85 85 ? A 4.328 -13.079 -6.747 1.000 1 A ILE 98.726 1
ATOM 661 C CD1 . ILE 85 85 ? A 6.874 -13.928 -9.435 1.000 1 A ILE 98.504 1
ATOM 662 N N . ASN 86 86 ? A 9.118 -12.666 -6.899 1.000 1 A ASN 98.865 1
ATOM 663 C CA . ASN 86 86 ? A 10.482 -13.080 -7.135 1.000 1 A ASN 98.825 1
ATOM 664 C C . ASN 86 86 ? A 11.428 -12.658 -6.021 1.000 1 A ASN 98.812 1
ATOM 665 O O . ASN 86 86 ? A 12.647 -12.630 -6.235 1.000 1 A ASN 98.714 1
ATOM 666 C CB . ASN 86 86 ? A 10.976 -12.542 -8.469 1.000 1 A ASN 98.754 1
ATOM 667 C CG . ASN 86 86 ? A 11.060 -11.018 -8.471 1.000 1 A ASN 98.700 1
ATOM 668 O OD1 . ASN 86 86 ? A 10.425 -10.335 -7.673 1.000 1 A ASN 98.496 1
ATOM 669 N ND2 . ASN 86 86 ? A 11.867 -10.470 -9.365 1.000 1 A ASN 97.916 1
ATOM 670 N N . ASN 87 87 ? A 10.885 -12.318 -4.827 1.000 1 A ASN 98.783 1
ATOM 671 C CA . ASN 87 87 ? A 11.687 -11.797 -3.727 1.000 1 A ASN 98.757 1
ATOM 672 C C . ASN 87 87 ? A 11.160 -12.366 -2.432 1.000 1 A ASN 98.810 1
ATOM 673 O O . ASN 87 87 ? A 10.251 -11.823 -1.813 1.000 1 A ASN 98.761 1
ATOM 674 C CB . ASN 87 87 ? A 11.660 -10.261 -3.748 1.000 1 A ASN 98.548 1
ATOM 675 C CG . ASN 87 87 ? A 12.624 -9.649 -2.767 1.000 1 A ASN 97.647 1
ATOM 676 O OD1 . ASN 87 87 ? A 12.954 -10.227 -1.735 1.000 1 A ASN 93.415 1
ATOM 677 N ND2 . ASN 87 87 ? A 13.103 -8.451 -3.099 1.000 1 A ASN 91.760 1
ATOM 678 N N . THR 88 88 ? A 11.725 -13.501 -1.994 1.000 1 A THR 98.817 1
ATOM 679 C CA . THR 88 88 ? A 11.219 -14.194 -0.808 1.000 1 A THR 98.788 1
ATOM 680 C C . THR 88 88 ? A 11.295 -13.279 0.423 1.000 1 A THR 98.823 1
ATOM 681 O O . THR 88 88 ? A 10.397 -13.314 1.284 1.000 1 A THR 98.755 1
ATOM 682 C CB . THR 88 88 ? A 12.000 -15.482 -0.583 1.000 1 A THR 98.491 1
ATOM 683 O OG1 . THR 88 88 ? A 11.729 -16.376 -1.665 1.000 1 A THR 93.791 1
ATOM 684 C CG2 . THR 88 88 ? A 11.590 -16.155 0.725 1.000 1 A THR 92.982 1
ATOM 685 N N . LYS 89 89 ? A 12.357 -12.450 0.534 1.000 1 A LYS 98.819 1
ATOM 686 C CA . LYS 89 89 ? A 12.472 -11.578 1.687 1.000 1 A LYS 98.789 1
ATOM 687 C C . LYS 89 89 ? A 11.303 -10.620 1.779 1.000 1 A LYS 98.796 1
ATOM 688 O O . LYS 89 89 ? A 10.791 -10.338 2.870 1.000 1 A LYS 98.729 1
ATOM 689 C CB . LYS 89 89 ? A 13.805 -10.817 1.663 1.000 1 A LYS 98.645 1
ATOM 690 C CG . LYS 89 89 ? A 14.000 -9.874 2.848 1.000 1 A LYS 96.590 1
ATOM 691 C CD . LYS 89 89 ? A 13.949 -10.578 4.158 1.000 1 A LYS 90.525 1
ATOM 692 C CE . LYS 89 89 ? A 14.660 -9.756 5.229 1.000 1 A LYS 90.233 1
ATOM 693 N NZ . LYS 89 89 ? A 14.023 -8.405 5.372 1.000 1 A LYS 82.796 1
ATOM 694 N N . SER 90 90 ? A 10.839 -10.083 0.631 1.000 1 A SER 98.856 1
ATOM 695 C CA . SER 90 90 ? A 9.697 -9.177 0.658 1.000 1 A SER 98.829 1
ATOM 696 C C . SER 90 90 ? A 8.448 -9.889 1.173 1.000 1 A SER 98.811 1
ATOM 697 O O . SER 90 90 ? A 7.611 -9.260 1.832 1.000 1 A SER 98.740 1
ATOM 698 C CB . SER 90 90 ? A 9.466 -8.550 -0.704 1.000 1 A SER 98.832 1
ATOM 699 O OG . SER 90 90 ? A 8.946 -9.481 -1.623 1.000 1 A SER 98.873 1
ATOM 700 N N . PHE 91 91 ? A 8.311 -11.186 0.892 1.000 1 A PHE 98.913 1
ATOM 701 C CA . PHE 91 91 ? A 7.192 -11.948 1.431 1.000 1 A PHE 98.905 1
ATOM 702 C C . PHE 91 91 ? A 7.344 -12.156 2.933 1.000 1 A PHE 98.870 1
ATOM 703 O O . PHE 91 91 ? A 6.386 -12.013 3.698 1.000 1 A PHE 98.796 1
ATOM 704 C CB . PHE 91 91 ? A 7.108 -13.280 0.696 1.000 1 A PHE 98.869 1
ATOM 705 C CG . PHE 91 91 ? A 5.966 -14.160 1.140 1.000 1 A PHE 98.873 1
ATOM 706 C CD1 . PHE 91 91 ? A 4.664 -13.784 0.875 1.000 1 A PHE 98.841 1
ATOM 707 C CD2 . PHE 91 91 ? A 6.213 -15.354 1.774 1.000 1 A PHE 98.800 1
ATOM 708 C CE1 . PHE 91 91 ? A 3.617 -14.601 1.258 1.000 1 A PHE 98.740 1
ATOM 709 C CE2 . PHE 91 91 ? A 5.170 -16.176 2.148 1.000 1 A PHE 98.655 1
ATOM 710 C CZ . PHE 91 91 ? A 3.878 -15.785 1.900 1.000 1 A PHE 98.689 1
ATOM 711 N N . GLU 92 92 ? A 8.581 -12.471 3.375 1.000 1 A GLU 98.746 1
ATOM 712 C CA . GLU 92 92 ? A 8.836 -12.604 4.799 1.000 1 A GLU 98.571 1
ATOM 713 C C . GLU 92 92 ? A 8.543 -11.322 5.560 1.000 1 A GLU 98.479 1
ATOM 714 O O . GLU 92 92 ? A 8.105 -11.368 6.714 1.000 1 A GLU 98.102 1
ATOM 715 C CB . GLU 92 92 ? A 10.275 -13.043 5.036 1.000 1 A GLU 98.381 1
ATOM 716 C CG . GLU 92 92 ? A 10.583 -14.429 4.467 1.000 1 A GLU 97.878 1
ATOM 717 C CD . GLU 92 92 ? A 12.056 -14.768 4.463 1.000 1 A GLU 97.123 1
ATOM 718 O OE1 . GLU 92 92 ? A 12.903 -13.863 4.714 1.000 1 A GLU 94.189 1
ATOM 719 O OE2 . GLU 92 92 ? A 12.379 -15.953 4.212 1.000 1 A GLU 94.321 1
ATOM 720 N N . ASP 93 93 ? A 8.765 -10.159 4.910 1.000 1 A ASP 98.439 1
ATOM 721 C CA . ASP 93 93 ? A 8.531 -8.855 5.557 1.000 1 A ASP 98.265 1
ATOM 722 C C . ASP 93 93 ? A 7.067 -8.563 5.795 1.000 1 A ASP 98.284 1
ATOM 723 O O . ASP 93 93 ? A 6.749 -7.650 6.552 1.000 1 A ASP 97.755 1
ATOM 724 C CB . ASP 93 93 ? A 9.071 -7.736 4.669 1.000 1 A ASP 97.972 1
ATOM 725 C CG . ASP 93 93 ? A 10.591 -7.584 4.752 1.000 1 A ASP 97.503 1
ATOM 726 O OD1 . ASP 93 93 ? A 11.197 -8.081 5.716 1.000 1 A ASP 95.841 1
ATOM 727 O OD2 . ASP 93 93 ? A 11.145 -6.936 3.842 1.000 1 A ASP 95.089 1
ATOM 728 N N . ILE 94 94 ? A 6.146 -9.301 5.163 1.000 1 A ILE 98.584 1
ATOM 729 C CA . ILE 94 94 ? A 4.735 -8.991 5.281 1.000 1 A ILE 98.511 1
ATOM 730 C C . ILE 94 94 ? A 4.302 -8.997 6.737 1.000 1 A ILE 98.103 1
ATOM 731 O O . ILE 94 94 ? A 3.510 -8.134 7.172 1.000 1 A ILE 97.763 1
ATOM 732 C CB . ILE 94 94 ? A 3.898 -9.963 4.429 1.000 1 A ILE 98.567 1
ATOM 733 C CG1 . ILE 94 94 ? A 4.153 -9.675 2.949 1.000 1 A ILE 98.647 1
ATOM 734 C CG2 . ILE 94 94 ? A 2.403 -9.839 4.767 1.000 1 A ILE 98.461 1
ATOM 735 C CD1 . ILE 94 94 ? A 3.629 -8.323 2.459 1.000 1 A ILE 98.574 1
ATOM 736 N N . HIS 95 95 ? A 4.837 -9.946 7.519 1.000 1 A HIS 97.889 1
ATOM 737 C CA . HIS 95 95 ? A 4.482 -10.010 8.942 1.000 1 A HIS 97.123 1
ATOM 738 C C . HIS 95 95 ? A 4.796 -8.697 9.650 1.000 1 A HIS 96.999 1
ATOM 739 O O . HIS 95 95 ? A 4.013 -8.194 10.443 1.000 1 A HIS 96.575 1
ATOM 740 C CB . HIS 95 95 ? A 5.222 -11.165 9.590 1.000 1 A HIS 96.000 1
ATOM 741 C CG . HIS 95 95 ? A 5.107 -11.169 11.097 1.000 1 A HIS 82.319 1
ATOM 742 N ND1 . HIS 95 95 ? A 3.969 -11.661 11.724 1.000 1 A HIS 76.608 1
ATOM 743 C CD2 . HIS 95 95 ? A 5.948 -10.743 12.055 1.000 1 A HIS 78.320 1
ATOM 744 C CE1 . HIS 95 95 ? A 4.110 -11.541 13.029 1.000 1 A HIS 75.839 1
ATOM 745 N NE2 . HIS 95 95 ? A 5.311 -10.987 13.258 1.000 1 A HIS 70.572 1
ATOM 746 N N . HIS 96 96 ? A 6.019 -8.151 9.375 1.000 1 A HIS 96.581 1
ATOM 747 C CA . HIS 96 96 ? A 6.431 -6.893 9.991 1.000 1 A HIS 95.697 1
ATOM 748 C C . HIS 96 96 ? A 5.472 -5.752 9.681 1.000 1 A HIS 95.759 1
ATOM 749 O O . HIS 96 96 ? A 5.057 -5.011 10.574 1.000 1 A HIS 95.051 1
ATOM 750 C CB . HIS 96 96 ? A 7.853 -6.518 9.555 1.000 1 A HIS 94.184 1
ATOM 751 C CG . HIS 96 96 ? A 8.195 -5.095 9.834 1.000 1 A HIS 89.924 1
ATOM 752 N ND1 . HIS 96 96 ? A 8.394 -4.604 11.084 1.000 1 A HIS 84.896 1
ATOM 753 C CD2 . HIS 96 96 ? A 8.340 -4.067 8.960 1.000 1 A HIS 85.621 1
ATOM 754 C CE1 . HIS 96 96 ? A 8.670 -3.311 11.018 1.000 1 A HIS 85.265 1
ATOM 755 N NE2 . HIS 96 96 ? A 8.652 -2.949 9.725 1.000 1 A HIS 82.730 1
ATOM 756 N N . TYR 97 97 ? A 5.091 -5.625 8.386 1.000 1 A TYR 96.287 1
ATOM 757 C CA . TYR 97 97 ? A 4.204 -4.541 8.018 1.000 1 A TYR 95.871 1
ATOM 758 C C . TYR 97 97 ? A 2.839 -4.707 8.655 1.000 1 A TYR 96.035 1
ATOM 759 O O . TYR 97 97 ? A 2.238 -3.712 9.099 1.000 1 A TYR 95.466 1
ATOM 760 C CB . TYR 97 97 ? A 4.112 -4.431 6.495 1.000 1 A TYR 95.555 1
ATOM 761 C CG . TYR 97 97 ? A 5.445 -4.021 5.907 1.000 1 A TYR 94.989 1
ATOM 762 C CD1 . TYR 97 97 ? A 5.958 -2.757 6.176 1.000 1 A TYR 93.031 1
ATOM 763 C CD2 . TYR 97 97 ? A 6.229 -4.903 5.166 1.000 1 A TYR 93.686 1
ATOM 764 C CE1 . TYR 97 97 ? A 7.189 -2.374 5.683 1.000 1 A TYR 91.623 1
ATOM 765 C CE2 . TYR 97 97 ? A 7.461 -4.518 4.681 1.000 1 A TYR 92.853 1
ATOM 766 C CZ . TYR 97 97 ? A 7.932 -3.262 4.936 1.000 1 A TYR 92.474 1
ATOM 767 O OH . TYR 97 97 ? A 9.165 -2.886 4.466 1.000 1 A TYR 91.013 1
ATOM 768 N N . ARG 98 98 ? A 2.338 -5.949 8.687 1.000 1 A ARG 96.891 1
ATOM 769 C CA . ARG 98 98 ? A 1.010 -6.151 9.308 1.000 1 A ARG 96.810 1
ATOM 770 C C . ARG 98 98 ? A 1.049 -5.807 10.799 1.000 1 A ARG 96.730 1
ATOM 771 O O . ARG 98 98 ? A 0.147 -5.131 11.314 1.000 1 A ARG 96.257 1
ATOM 772 C CB . ARG 98 98 ? A 0.548 -7.584 9.109 1.000 1 A ARG 96.596 1
ATOM 773 C CG . ARG 98 98 ? A -0.803 -7.859 9.760 1.000 1 A ARG 94.509 1
ATOM 774 C CD . ARG 98 98 ? A -1.321 -9.202 9.301 1.000 1 A ARG 91.943 1
ATOM 775 N NE . ARG 98 98 ? A -2.596 -9.525 9.935 1.000 1 A ARG 89.668 1
ATOM 776 C CZ . ARG 98 98 ? A -3.769 -9.162 9.479 1.000 1 A ARG 89.030 1
ATOM 777 N NH1 . ARG 98 98 ? A -3.900 -8.416 8.390 1.000 1 A ARG 81.656 1
ATOM 778 N NH2 . ARG 98 98 ? A -4.881 -9.518 10.155 1.000 1 A ARG 82.486 1
ATOM 779 N N . GLU 99 99 ? A 2.132 -6.208 11.498 1.000 1 A GLU 96.800 1
ATOM 780 C CA . GLU 99 99 ? A 2.220 -5.888 12.914 1.000 1 A GLU 96.152 1
ATOM 781 C C . GLU 99 99 ? A 2.347 -4.375 13.140 1.000 1 A GLU 95.091 1
ATOM 782 O O . GLU 99 99 ? A 1.700 -3.828 14.047 1.000 1 A GLU 94.230 1
ATOM 783 C CB . GLU 99 99 ? A 3.422 -6.606 13.532 1.000 1 A GLU 95.917 1
ATOM 784 C CG . GLU 99 99 ? A 3.186 -8.103 13.674 1.000 1 A GLU 92.838 1
ATOM 785 C CD . GLU 99 99 ? A 2.087 -8.440 14.633 1.000 1 A GLU 88.289 1
ATOM 786 O OE1 . GLU 99 99 ? A 2.047 -7.807 15.719 1.000 1 A GLU 80.472 1
ATOM 787 O OE2 . GLU 99 99 ? A 1.280 -9.326 14.335 1.000 1 A GLU 79.896 1
ATOM 788 N N . GLN 100 100 ? A 3.140 -3.695 12.301 1.000 1 A GLN 95.029 1
ATOM 789 C CA . GLN 100 100 ? A 3.293 -2.266 12.442 1.000 1 A GLN 94.012 1
ATOM 790 C C . GLN 100 100 ? A 1.972 -1.536 12.239 1.000 1 A GLN 94.342 1
ATOM 791 O O . GLN 100 100 ? A 1.598 -0.643 12.995 1.000 1 A GLN 93.402 1
ATOM 792 C CB . GLN 100 100 ? A 4.353 -1.759 11.452 1.000 1 A GLN 92.251 1
ATOM 793 C CG . GLN 100 100 ? A 4.719 -0.311 11.638 1.000 1 A GLN 86.837 1
ATOM 794 C CD . GLN 100 100 ? A 6.019 0.041 10.937 1.000 1 A GLN 82.924 1
ATOM 795 O OE1 . GLN 100 100 ? A 6.846 0.756 11.500 1.000 1 A GLN 77.963 1
ATOM 796 N NE2 . GLN 100 100 ? A 6.190 -0.423 9.711 1.000 1 A GLN 76.032 1
ATOM 797 N N . ILE 101 101 ? A 1.211 -1.959 11.200 1.000 1 A ILE 95.181 1
ATOM 798 C CA . ILE 101 101 ? A -0.089 -1.335 10.920 1.000 1 A ILE 95.716 1
ATOM 799 C C . ILE 101 101 ? A -1.037 -1.562 12.107 1.000 1 A ILE 96.019 1
ATOM 800 O O . ILE 101 101 ? A -1.681 -0.611 12.572 1.000 1 A ILE 95.927 1
ATOM 801 C CB . ILE 101 101 ? A -0.680 -1.902 9.624 1.000 1 A ILE 96.080 1
ATOM 802 C CG1 . ILE 101 101 ? A 0.166 -1.449 8.431 1.000 1 A ILE 96.205 1
ATOM 803 C CG2 . ILE 101 101 ? A -2.137 -1.486 9.480 1.000 1 A ILE 96.143 1
ATOM 804 C CD1 . ILE 101 101 ? A -0.111 -2.265 7.180 1.000 1 A ILE 95.702 1
ATOM 805 N N . LYS 102 102 ? A -1.099 -2.790 12.597 1.000 1 A LYS 96.049 1
ATOM 806 C CA . LYS 102 102 ? A -2.028 -3.096 13.700 1.000 1 A LYS 95.752 1
ATOM 807 C C . LYS 102 102 ? A -1.656 -2.310 14.944 1.000 1 A LYS 95.480 1
ATOM 808 O O . LYS 102 102 ? A -2.542 -1.866 15.681 1.000 1 A LYS 95.239 1
ATOM 809 C CB . LYS 102 102 ? A -2.044 -4.579 13.980 1.000 1 A LYS 95.674 1
ATOM 810 C CG . LYS 102 102 ? A -2.744 -5.392 12.901 1.000 1 A LYS 93.283 1
ATOM 811 C CD . LYS 102 102 ? A -2.437 -6.879 12.995 1.000 1 A LYS 90.976 1
ATOM 812 C CE . LYS 102 102 ? A -2.930 -7.479 14.286 1.000 1 A LYS 86.839 1
ATOM 813 N NZ . LYS 102 102 ? A -2.611 -8.902 14.357 1.000 1 A LYS 88.472 1
ATOM 814 N N . ARG 103 103 ? A -0.344 -2.149 15.179 1.000 1 A ARG 95.542 1
ATOM 815 C CA . ARG 103 103 ? A 0.077 -1.398 16.374 1.000 1 A ARG 93.964 1
ATOM 816 C C . ARG 103 103 ? A -0.287 0.083 16.255 1.000 1 A ARG 93.649 1
ATOM 817 O O . ARG 103 103 ? A -0.824 0.689 17.202 1.000 1 A ARG 93.403 1
ATOM 818 C CB . ARG 103 103 ? A 1.570 -1.575 16.607 1.000 1 A ARG 92.325 1
ATOM 819 C CG . ARG 103 103 ? A 1.924 -2.970 17.098 1.000 1 A ARG 80.838 1
ATOM 820 C CD . ARG 103 103 ? A 3.405 -3.148 17.260 1.000 1 A ARG 76.643 1
ATOM 821 N NE . ARG 103 103 ? A 3.742 -4.516 17.637 1.000 1 A ARG 70.844 1
ATOM 822 C CZ . ARG 103 103 ? A 4.962 -4.994 17.755 1.000 1 A ARG 67.019 1
ATOM 823 N NH1 . ARG 103 103 ? A 5.999 -4.200 17.558 1.000 1 A ARG 63.460 1
ATOM 824 N NH2 . ARG 103 103 ? A 5.171 -6.265 18.101 1.000 1 A ARG 60.718 1
ATOM 825 N N . VAL 104 104 ? A -0.027 0.696 15.074 1.000 1 A VAL 92.933 1
ATOM 826 C CA . VAL 104 104 ? A -0.313 2.108 14.887 1.000 1 A VAL 91.916 1
ATOM 827 C C . VAL 104 104 ? A -1.818 2.362 14.933 1.000 1 A VAL 93.194 1
ATOM 828 O O . VAL 104 104 ? A -2.277 3.362 15.499 1.000 1 A VAL 92.173 1
ATOM 829 C CB . VAL 104 104 ? A 0.296 2.626 13.581 1.000 1 A VAL 89.186 1
ATOM 830 C CG1 . VAL 104 104 ? A 1.805 2.664 13.718 1.000 1 A VAL 85.881 1
ATOM 831 C CG2 . VAL 104 104 ? A -0.234 4.007 13.220 1.000 1 A VAL 83.629 1
ATOM 832 N N . LYS 105 105 ? A -2.585 1.461 14.328 1.000 1 A LYS 93.453 1
ATOM 833 C CA . LYS 105 105 ? A -4.057 1.609 14.324 1.000 1 A LYS 94.082 1
ATOM 834 C C . LYS 105 105 ? A -4.694 1.140 15.616 1.000 1 A LYS 93.771 1
ATOM 835 O O . LYS 105 105 ? A -5.895 1.344 15.791 1.000 1 A LYS 92.708 1
ATOM 836 C CB . LYS 105 105 ? A -4.623 0.858 13.130 1.000 1 A LYS 94.247 1
ATOM 837 C CG . LYS 105 105 ? A -4.142 1.340 11.770 1.000 1 A LYS 94.003 1
ATOM 838 C CD . LYS 105 105 ? A -4.675 2.689 11.373 1.000 1 A LYS 92.928 1
ATOM 839 C CE . LYS 105 105 ? A -6.163 2.653 11.135 1.000 1 A LYS 92.320 1
ATOM 840 N NZ . LYS 105 105 ? A -6.690 4.017 10.760 1.000 1 A LYS 92.606 1
ATOM 841 N N . ASP 106 106 ? A -3.895 0.534 16.487 1.000 1 A ASP 94.987 1
ATOM 842 C CA . ASP 106 106 ? A -4.407 0.019 17.767 1.000 1 A ASP 94.269 1
ATOM 843 C C . ASP 106 106 ? A -5.646 -0.852 17.527 1.000 1 A ASP 94.508 1
ATOM 844 O O . ASP 106 106 ? A -6.690 -0.682 18.149 1.000 1 A ASP 93.091 1
ATOM 845 C CB . ASP 106 106 ? A -4.699 1.150 18.752 1.000 1 A ASP 93.292 1
ATOM 846 C CG . ASP 106 106 ? A -4.946 0.647 20.152 1.000 1 A ASP 90.044 1
ATOM 847 O OD1 . ASP 106 106 ? A -4.524 -0.508 20.456 1.000 1 A ASP 87.184 1
ATOM 848 O OD2 . ASP 106 106 ? A -5.522 1.385 20.963 1.000 1 A ASP 86.108 1
ATOM 849 N N . SER 107 107 ? A -5.514 -1.783 16.585 1.000 1 A SER 94.575 1
ATOM 850 C CA . SER 107 107 ? A -6.645 -2.616 16.217 1.000 1 A SER 93.650 1
ATOM 851 C C . SER 107 107 ? A -6.128 -3.941 15.651 1.000 1 A SER 94.902 1
ATOM 852 O O . SER 107 107 ? A -5.095 -3.992 14.976 1.000 1 A SER 95.340 1
ATOM 853 C CB . SER 107 107 ? A -7.506 -1.926 15.183 1.000 1 A SER 92.293 1
ATOM 854 O OG . SER 107 107 ? A -8.506 -2.780 14.661 1.000 1 A SER 88.980 1
ATOM 855 N N . GLU 108 108 ? A -6.852 -5.006 15.940 1.000 1 A GLU 94.461 1
ATOM 856 C CA . GLU 108 108 ? A -6.567 -6.291 15.340 1.000 1 A GLU 94.080 1
ATOM 857 C C . GLU 108 108 ? A -7.453 -6.556 14.134 1.000 1 A GLU 94.337 1
ATOM 858 O O . GLU 108 108 ? A -7.414 -7.655 13.553 1.000 1 A GLU 91.798 1
ATOM 859 C CB . GLU 108 108 ? A -6.751 -7.391 16.386 1.000 1 A GLU 92.051 1
ATOM 860 C CG . GLU 108 108 ? A -5.721 -7.343 17.494 1.000 1 A GLU 87.973 1
ATOM 861 C CD . GLU 108 108 ? A -5.791 -8.485 18.454 1.000 1 A GLU 85.174 1
ATOM 862 O OE1 . GLU 108 108 ? A -6.753 -9.290 18.371 1.000 1 A GLU 77.576 1
ATOM 863 O OE2 . GLU 108 108 ? A -4.893 -8.626 19.307 1.000 1 A GLU 76.266 1
ATOM 864 N N . ASP 109 109 ? A -8.273 -5.577 13.745 1.000 1 A ASP 94.394 1
ATOM 865 C CA . ASP 109 109 ? A -9.234 -5.727 12.664 1.000 1 A ASP 94.895 1
ATOM 866 C C . ASP 109 109 ? A -9.093 -4.530 11.735 1.000 1 A ASP 95.624 1
ATOM 867 O O . ASP 109 109 ? A -9.901 -3.615 11.775 1.000 1 A ASP 94.378 1
ATOM 868 C CB . ASP 109 109 ? A -10.650 -5.827 13.237 1.000 1 A ASP 93.273 1
ATOM 869 C CG . ASP 109 109 ? A -11.682 -6.052 12.159 1.000 1 A ASP 91.587 1
ATOM 870 O OD1 . ASP 109 109 ? A -11.356 -6.635 11.114 1.000 1 A ASP 88.959 1
ATOM 871 O OD2 . ASP 109 109 ? A -12.859 -5.675 12.371 1.000 1 A ASP 87.500 1
ATOM 872 N N . VAL 110 110 ? A -8.043 -4.549 10.905 1.000 1 A VAL 97.390 1
ATOM 873 C CA . VAL 110 110 ? A -7.742 -3.460 9.991 1.000 1 A VAL 97.822 1
ATOM 874 C C . VAL 110 110 ? A -7.904 -3.969 8.559 1.000 1 A VAL 98.172 1
ATOM 875 O O . VAL 110 110 ? A -7.329 -4.997 8.212 1.000 1 A VAL 98.083 1
ATOM 876 C CB . VAL 110 110 ? A -6.309 -2.929 10.193 1.000 1 A VAL 97.282 1
ATOM 877 C CG1 . VAL 110 110 ? A -6.115 -2.434 11.622 1.000 1 A VAL 96.550 1
ATOM 878 C CG2 . VAL 110 110 ? A -6.009 -1.820 9.191 1.000 1 A VAL 97.023 1
ATOM 879 N N . PRO 111 111 ? A -8.681 -3.277 7.731 1.000 1 A PRO 98.476 1
ATOM 880 C CA . PRO 111 111 ? A -8.814 -3.738 6.342 1.000 1 A PRO 98.598 1
ATOM 881 C C . PRO 111 111 ? A -7.474 -3.788 5.637 1.000 1 A PRO 98.676 1
ATOM 882 O O . PRO 111 111 ? A -6.724 -2.825 5.623 1.000 1 A PRO 98.658 1
ATOM 883 C CB . PRO 111 111 ? A -9.759 -2.698 5.710 1.000 1 A PRO 98.535 1
ATOM 884 C CG . PRO 111 111 ? A -10.535 -2.181 6.858 1.000 1 A PRO 98.343 1
ATOM 885 C CD . PRO 111 111 ? A -9.546 -2.120 7.987 1.000 1 A PRO 98.401 1
ATOM 886 N N . MET 112 112 ? A -7.164 -4.964 5.088 1.000 1 A MET 98.635 1
ATOM 887 C CA . MET 112 112 ? A -5.925 -5.188 4.355 1.000 1 A MET 98.667 1
ATOM 888 C C . MET 112 112 ? A -6.152 -6.170 3.225 1.000 1 A MET 98.787 1
ATOM 889 O O . MET 112 112 ? A -7.069 -6.998 3.278 1.000 1 A MET 98.644 1
ATOM 890 C CB . MET 112 112 ? A -4.847 -5.781 5.267 1.000 1 A MET 98.148 1
ATOM 891 C CG . MET 112 112 ? A -4.371 -4.905 6.382 1.000 1 A MET 92.529 1
ATOM 892 S SD . MET 112 112 ? A -2.933 -5.638 7.157 1.000 1 A MET 92.866 1
ATOM 893 C CE . MET 112 112 ? A -3.134 -4.994 8.804 1.000 1 A MET 83.177 1
ATOM 894 N N . VAL 113 113 ? A -5.296 -6.074 2.200 1.000 1 A VAL 98.921 1
ATOM 895 C CA . VAL 113 113 ? A -5.235 -7.039 1.108 1.000 1 A VAL 98.956 1
ATOM 896 C C . VAL 113 113 ? A -3.779 -7.393 0.886 1.000 1 A VAL 98.962 1
ATOM 897 O O . VAL 113 113 ? A -2.927 -6.501 0.831 1.000 1 A VAL 98.953 1
ATOM 898 C CB . VAL 113 113 ? A -5.861 -6.468 -0.183 1.000 1 A VAL 98.953 1
ATOM 899 C CG1 . VAL 113 113 ? A -7.333 -6.167 0.020 1.000 1 A VAL 98.912 1
ATOM 900 C CG2 . VAL 113 113 ? A -5.650 -7.434 -1.348 1.000 1 A VAL 98.920 1
ATOM 901 N N . LEU 114 114 ? A -3.486 -8.691 0.767 1.000 1 A LEU 98.967 1
ATOM 902 C CA . LEU 114 114 ? A -2.143 -9.160 0.440 1.000 1 A LEU 98.978 1
ATOM 903 C C . LEU 114 114 ? A -1.996 -9.166 -1.073 1.000 1 A LEU 98.983 1
ATOM 904 O O . LEU 114 114 ? A -2.833 -9.726 -1.781 1.000 1 A LEU 98.975 1
ATOM 905 C CB . LEU 114 114 ? A -1.930 -10.554 1.001 1.000 1 A LEU 98.964 1
ATOM 906 C CG . LEU 114 114 ? A -0.529 -11.158 0.797 1.000 1 A LEU 98.912 1
ATOM 907 C CD1 . LEU 114 114 ? A 0.514 -10.344 1.553 1.000 1 A LEU 98.869 1
ATOM 908 C CD2 . LEU 114 114 ? A -0.524 -12.629 1.223 1.000 1 A LEU 98.859 1
ATOM 909 N N . VAL 115 115 ? A -0.954 -8.530 -1.573 1.000 1 A VAL 98.977 1
ATOM 910 C CA . VAL 115 115 ? A -0.740 -8.408 -3.020 1.000 1 A VAL 98.986 1
ATOM 911 C C . VAL 115 115 ? A 0.601 -8.999 -3.379 1.000 1 A VAL 98.988 1
ATOM 912 O O . VAL 115 115 ? A 1.643 -8.603 -2.830 1.000 1 A VAL 98.984 1
ATOM 913 C CB . VAL 115 115 ? A -0.798 -6.918 -3.469 1.000 1 A VAL 98.980 1
ATOM 914 C CG1 . VAL 115 115 ? A -2.174 -6.363 -3.189 1.000 1 A VAL 98.971 1
ATOM 915 C CG2 . VAL 115 115 ? A -0.445 -6.794 -4.944 1.000 1 A VAL 98.971 1
ATOM 916 N N . GLY 116 116 ? A 0.611 -9.952 -4.283 1.000 1 A GLY 98.981 1
ATOM 917 C CA . GLY 116 116 ? A 1.843 -10.522 -4.821 1.000 1 A GLY 98.977 1
ATOM 918 C C . GLY 116 116 ? A 2.070 -9.955 -6.208 1.000 1 A GLY 98.975 1
ATOM 919 O O . GLY 116 116 ? A 1.460 -10.358 -7.187 1.000 1 A GLY 98.954 1
ATOM 920 N N . ASN 117 117 ? A 2.981 -8.994 -6.278 1.000 1 A ASN 98.960 1
ATOM 921 C CA . ASN 117 117 ? A 3.194 -8.248 -7.521 1.000 1 A ASN 98.960 1
ATOM 922 C C . ASN 117 117 ? A 4.277 -8.875 -8.386 1.000 1 A ASN 98.945 1
ATOM 923 O O . ASN 117 117 ? A 5.057 -9.699 -7.905 1.000 1 A ASN 98.912 1
ATOM 924 C CB . ASN 117 117 ? A 3.527 -6.784 -7.181 1.000 1 A ASN 98.951 1
ATOM 925 C CG . ASN 117 117 ? A 3.454 -5.892 -8.388 1.000 1 A ASN 98.937 1
ATOM 926 O OD1 . ASN 117 117 ? A 2.537 -5.981 -9.188 1.000 1 A ASN 98.682 1
ATOM 927 N ND2 . ASN 117 117 ? A 4.440 -5.033 -8.543 1.000 1 A ASN 98.691 1
ATOM 928 N N . LYS 118 118 ? A 4.336 -8.454 -9.623 1.000 1 A LYS 98.903 1
ATOM 929 C CA . LYS 118 118 ? A 5.283 -8.910 -10.642 1.000 1 A LYS 98.863 1
ATOM 930 C C . LYS 118 118 ? A 4.927 -10.296 -11.155 1.000 1 A LYS 98.868 1
ATOM 931 O O . LYS 118 118 ? A 5.820 -11.103 -11.482 1.000 1 A LYS 98.834 1
ATOM 932 C CB . LYS 118 118 ? A 6.733 -8.836 -10.165 1.000 1 A LYS 98.816 1
ATOM 933 C CG . LYS 118 118 ? A 7.125 -7.493 -9.548 1.000 1 A LYS 98.669 1
ATOM 934 C CD . LYS 118 118 ? A 8.623 -7.327 -9.467 1.000 1 A LYS 98.441 1
ATOM 935 C CE . LYS 118 118 ? A 8.972 -6.043 -8.755 1.000 1 A LYS 98.393 1
ATOM 936 N NZ . LYS 118 118 ? A 10.434 -5.793 -8.776 1.000 1 A LYS 98.350 1
ATOM 937 N N . SER 119 119 ? A 3.624 -10.592 -11.239 1.000 1 A SER 98.829 1
ATOM 938 C CA . SER 119 119 ? A 3.169 -11.879 -11.723 1.000 1 A SER 98.761 1
ATOM 939 C C . SER 119 119 ? A 3.602 -12.185 -13.151 1.000 1 A SER 98.743 1
ATOM 940 O O . SER 119 119 ? A 3.577 -13.356 -13.550 1.000 1 A SER 98.465 1
ATOM 941 C CB . SER 119 119 ? A 1.649 -11.977 -11.626 1.000 1 A SER 98.538 1
ATOM 942 O OG . SER 119 119 ? A 1.035 -11.078 -12.520 1.000 1 A SER 94.131 1
ATOM 943 N N . ASP 120 120 ? A 4.010 -11.169 -13.884 1.000 1 A ASP 98.844 1
ATOM 944 C CA . ASP 120 120 ? A 4.487 -11.370 -15.262 1.000 1 A ASP 98.823 1
ATOM 945 C C . ASP 120 120 ? A 5.835 -12.078 -15.315 1.000 1 A ASP 98.775 1
ATOM 946 O O . ASP 120 120 ? A 6.206 -12.582 -16.384 1.000 1 A ASP 98.594 1
ATOM 947 C CB . ASP 120 120 ? A 4.577 -10.019 -15.974 1.000 1 A ASP 98.816 1
ATOM 948 C CG . ASP 120 120 ? A 5.480 -9.050 -15.243 1.000 1 A ASP 98.848 1
ATOM 949 O OD1 . ASP 120 120 ? A 5.084 -8.572 -14.128 1.000 1 A ASP 98.632 1
ATOM 950 O OD2 . ASP 120 120 ? A 6.590 -8.772 -15.742 1.000 1 A ASP 98.518 1
ATOM 951 N N . LEU 121 121 ? A 6.603 -12.087 -14.201 1.000 1 A LEU 98.637 1
ATOM 952 C CA . LEU 121 121 ? A 7.955 -12.620 -14.234 1.000 1 A LEU 98.479 1
ATOM 953 C C . LEU 121 121 ? A 7.956 -14.140 -14.165 1.000 1 A LEU 98.365 1
ATOM 954 O O . LEU 121 121 ? A 7.149 -14.742 -13.451 1.000 1 A LEU 98.175 1
ATOM 955 C CB . LEU 121 121 ? A 8.793 -12.067 -13.084 1.000 1 A LEU 98.276 1
ATOM 956 C CG . LEU 121 121 ? A 9.098 -10.578 -13.163 1.000 1 A LEU 97.940 1
ATOM 957 C CD1 . LEU 121 121 ? A 9.856 -10.248 -14.445 1.000 1 A LEU 97.255 1
ATOM 958 C CD2 . LEU 121 121 ? A 9.874 -10.128 -11.939 1.000 1 A LEU 97.431 1
ATOM 959 N N . PRO 122 122 ? A 8.884 -14.807 -14.865 1.000 1 A PRO 98.038 1
ATOM 960 C CA . PRO 122 122 ? A 8.979 -16.257 -14.778 1.000 1 A PRO 97.424 1
ATOM 961 C C . PRO 122 122 ? A 9.809 -16.765 -13.602 1.000 1 A PRO 97.014 1
ATOM 962 O O . PRO 122 122 ? A 9.789 -17.970 -13.327 1.000 1 A PRO 94.443 1
ATOM 963 C CB . PRO 122 122 ? A 9.676 -16.633 -16.095 1.000 1 A PRO 96.241 1
ATOM 964 C CG . PRO 122 122 ? A 10.600 -15.503 -16.330 1.000 1 A PRO 94.862 1
ATOM 965 C CD . PRO 122 122 ? A 9.846 -14.266 -15.849 1.000 1 A PRO 97.074 1
ATOM 966 N N . SER 123 123 ? A 10.528 -15.885 -12.925 1.000 1 A SER 95.501 1
ATOM 967 C CA . SER 123 123 ? A 11.489 -16.260 -11.892 1.000 1 A SER 94.385 1
ATOM 968 C C . SER 123 123 ? A 10.859 -16.206 -10.499 1.000 1 A SER 95.136 1
ATOM 969 O O . SER 123 123 ? A 11.358 -15.549 -9.596 1.000 1 A SER 92.953 1
ATOM 970 C CB . SER 123 123 ? A 12.732 -15.379 -11.948 1.000 1 A SER 90.625 1
ATOM 971 O OG . SER 123 123 ? A 12.412 -14.002 -11.900 1.000 1 A SER 79.362 1
ATOM 972 N N . ARG 124 124 ? A 9.751 -16.899 -10.351 1.000 1 A ARG 97.555 1
ATOM 973 C CA . ARG 124 124 ? A 9.012 -16.945 -9.075 1.000 1 A ARG 97.798 1
ATOM 974 C C . ARG 124 124 ? A 9.821 -17.671 -7.998 1.000 1 A ARG 98.102 1
ATOM 975 O O . ARG 124 124 ? A 10.406 -18.731 -8.233 1.000 1 A ARG 97.323 1
ATOM 976 C CB . ARG 124 124 ? A 7.667 -17.655 -9.288 1.000 1 A ARG 97.166 1
ATOM 977 C CG . ARG 124 124 ? A 6.843 -17.862 -8.029 1.000 1 A ARG 96.608 1
ATOM 978 C CD . ARG 124 124 ? A 5.601 -18.611 -8.356 1.000 1 A ARG 96.294 1
ATOM 979 N NE . ARG 124 124 ? A 4.640 -17.839 -9.131 1.000 1 A ARG 96.163 1
ATOM 980 C CZ . ARG 124 124 ? A 3.782 -16.972 -8.579 1.000 1 A ARG 96.940 1
ATOM 981 N NH1 . ARG 124 124 ? A 3.761 -16.777 -7.261 1.000 1 A ARG 91.328 1
ATOM 982 N NH2 . ARG 124 124 ? A 2.945 -16.316 -9.343 1.000 1 A ARG 90.981 1
ATOM 983 N N . THR 125 125 ? A 9.838 -17.105 -6.788 1.000 1 A THR 98.720 1
ATOM 984 C CA . THR 125 125 ? A 10.357 -17.763 -5.607 1.000 1 A THR 98.718 1
ATOM 985 C C . THR 125 125 ? A 9.294 -17.946 -4.530 1.000 1 A THR 98.756 1
ATOM 986 O O . THR 125 125 ? A 9.472 -18.782 -3.634 1.000 1 A THR 98.502 1
ATOM 987 C CB . THR 125 125 ? A 11.534 -17.010 -4.993 1.000 1 A THR 98.635 1
ATOM 988 O OG1 . THR 125 125 ? A 11.117 -15.704 -4.593 1.000 1 A THR 98.384 1
ATOM 989 C CG2 . THR 125 125 ? A 12.678 -16.904 -5.988 1.000 1 A THR 98.252 1
ATOM 990 N N . VAL 126 126 ? A 8.174 -17.184 -4.585 1.000 1 A VAL 98.707 1
ATOM 991 C CA . VAL 126 126 ? A 7.087 -17.318 -3.629 1.000 1 A VAL 98.644 1
ATOM 992 C C . VAL 126 126 ? A 5.908 -17.934 -4.371 1.000 1 A VAL 98.497 1
ATOM 993 O O . VAL 126 126 ? A 5.277 -17.281 -5.183 1.000 1 A VAL 98.358 1
ATOM 994 C CB . VAL 126 126 ? A 6.696 -15.958 -3.026 1.000 1 A VAL 98.620 1
ATOM 995 C CG1 . VAL 126 126 ? A 7.912 -15.321 -2.386 1.000 1 A VAL 98.524 1
ATOM 996 C CG2 . VAL 126 126 ? A 5.567 -16.133 -2.019 1.000 1 A VAL 98.498 1
ATOM 997 N N . ASP 127 127 ? A 5.640 -19.195 -4.084 1.000 1 A ASP 98.325 1
ATOM 998 C CA . ASP 127 127 ? A 4.555 -19.901 -4.752 1.000 1 A ASP 98.006 1
ATOM 999 C C . ASP 127 127 ? A 3.208 -19.325 -4.342 1.000 1 A ASP 98.242 1
ATOM 1000 O O . ASP 127 127 ? A 3.034 -18.868 -3.205 1.000 1 A ASP 98.236 1
ATOM 1001 C CB . ASP 127 127 ? A 4.581 -21.380 -4.438 1.000 1 A ASP 96.944 1
ATOM 1002 C CG . ASP 127 127 ? A 5.813 -22.095 -4.987 1.000 1 A ASP 88.160 1
ATOM 1003 O OD1 . ASP 127 127 ? A 6.404 -21.583 -5.961 1.000 1 A ASP 84.269 1
ATOM 1004 O OD2 . ASP 127 127 ? A 6.134 -23.168 -4.470 1.000 1 A ASP 82.496 1
ATOM 1005 N N . THR 128 128 ? A 2.258 -19.347 -5.245 1.000 1 A THR 97.743 1
ATOM 1006 C CA . THR 128 128 ? A 0.914 -18.871 -4.937 1.000 1 A THR 97.842 1
ATOM 1007 C C . THR 128 128 ? A 0.339 -19.557 -3.715 1.000 1 A THR 98.245 1
ATOM 1008 O O . THR 128 128 ? A -0.288 -18.898 -2.874 1.000 1 A THR 98.225 1
ATOM 1009 C CB . THR 128 128 ? A -0.017 -19.063 -6.129 1.000 1 A THR 97.308 1
ATOM 1010 O OG1 . THR 128 128 ? A 0.396 -18.205 -7.208 1.000 1 A THR 96.439 1
ATOM 1011 C CG2 . THR 128 128 ? A -1.456 -18.731 -5.777 1.000 1 A THR 96.329 1
ATOM 1012 N N . LYS 129 129 ? A 0.592 -20.859 -3.558 1.000 1 A LYS 98.324 1
ATOM 1013 C CA . LYS 129 129 ? A 0.063 -21.578 -2.381 1.000 1 A LYS 98.308 1
ATOM 1014 C C . LYS 129 129 ? A 0.580 -20.968 -1.068 1.000 1 A LYS 98.458 1
ATOM 1015 O O . LYS 129 129 ? A -0.172 -20.850 -0.117 1.000 1 A LYS 98.551 1
ATOM 1016 C CB . LYS 129 129 ? A 0.382 -23.059 -2.459 1.000 1 A LYS 97.942 1
ATOM 1017 C CG . LYS 129 129 ? A -0.132 -23.875 -1.273 1.000 1 A LYS 88.720 1
ATOM 1018 C CD . LYS 129 129 ? A -0.006 -25.361 -1.518 1.000 1 A LYS 79.755 1
ATOM 1019 C CE . LYS 129 129 ? A -0.571 -26.195 -0.369 1.000 1 A LYS 77.370 1
ATOM 1020 N NZ . LYS 129 129 ? A 0.068 -25.904 0.922 1.000 1 A LYS 67.135 1
ATOM 1021 N N . GLN 130 130 ? A 1.896 -20.618 -1.035 1.000 1 A GLN 98.204 1
ATOM 1022 C CA . GLN 130 130 ? A 2.447 -19.998 0.177 1.000 1 A GLN 98.137 1
ATOM 1023 C C . GLN 130 130 ? A 1.707 -18.717 0.490 1.000 1 A GLN 98.446 1
ATOM 1024 O O . GLN 130 130 ? A 1.366 -18.460 1.669 1.000 1 A GLN 98.455 1
ATOM 1025 C CB . GLN 130 130 ? A 3.913 -19.661 0.002 1.000 1 A GLN 97.529 1
ATOM 1026 C CG . GLN 130 130 ? A 4.845 -20.820 -0.243 1.000 1 A GLN 88.038 1
ATOM 1027 C CD . GLN 130 130 ? A 6.242 -20.289 -0.558 1.000 1 A GLN 81.939 1
ATOM 1028 O OE1 . GLN 130 130 ? A 6.687 -20.276 -1.713 1.000 1 A GLN 82.808 1
ATOM 1029 N NE2 . GLN 130 130 ? A 6.930 -19.822 0.482 1.000 1 A GLN 78.123 1
ATOM 1030 N N . ALA 131 131 ? A 1.477 -17.879 -0.505 1.000 1 A ALA 98.749 1
ATOM 1031 C CA . ALA 131 131 ? A 0.815 -16.602 -0.284 1.000 1 A ALA 98.817 1
ATOM 1032 C C . ALA 131 131 ? A -0.630 -16.792 0.097 1.000 1 A ALA 98.867 1
ATOM 1033 O O . ALA 131 131 ? A -1.143 -16.097 0.972 1.000 1 A ALA 98.854 1
ATOM 1034 C CB . ALA 131 131 ? A 0.943 -15.730 -1.507 1.000 1 A ALA 98.758 1
ATOM 1035 N N . GLN 132 132 ? A -1.299 -17.752 -0.549 1.000 1 A GLN 98.840 1
ATOM 1036 C CA . GLN 132 132 ? A -2.689 -18.034 -0.190 1.000 1 A GLN 98.831 1
ATOM 1037 C C . GLN 132 132 ? A -2.773 -18.489 1.262 1.000 1 A GLN 98.832 1
ATOM 1038 O O . GLN 132 132 ? A -3.690 -18.083 1.987 1.000 1 A GLN 98.787 1
ATOM 1039 C CB . GLN 132 132 ? A -3.263 -19.086 -1.108 1.000 1 A GLN 98.717 1
ATOM 1040 C CG . GLN 132 132 ? A -3.529 -18.603 -2.509 1.000 1 A GLN 97.704 1
ATOM 1041 C CD . GLN 132 132 ? A -3.913 -19.712 -3.452 1.000 1 A GLN 97.403 1
ATOM 1042 O OE1 . GLN 132 132 ? A -3.532 -20.866 -3.281 1.000 1 A GLN 96.187 1
ATOM 1043 N NE2 . GLN 132 132 ? A -4.700 -19.353 -4.492 1.000 1 A GLN 94.463 1
ATOM 1044 N N . ASP 133 133 ? A -1.816 -19.332 1.694 1.000 1 A ASP 98.821 1
ATOM 1045 C CA . ASP 133 133 ? A -1.854 -19.810 3.064 1.000 1 A ASP 98.770 1
ATOM 1046 C C . ASP 133 133 ? A -1.651 -18.676 4.058 1.000 1 A ASP 98.762 1
ATOM 1047 O O . ASP 133 133 ? A -2.331 -18.618 5.089 1.000 1 A ASP 98.654 1
ATOM 1048 C CB . ASP 133 133 ? A -0.792 -20.894 3.258 1.000 1 A ASP 98.611 1
ATOM 1049 C CG . ASP 133 133 ? A -1.146 -22.196 2.556 1.000 1 A ASP 97.930 1
ATOM 1050 O OD1 . ASP 133 133 ? A -2.316 -22.356 2.148 1.000 1 A ASP 96.545 1
ATOM 1051 O OD2 . ASP 133 133 ? A -0.242 -23.059 2.425 1.000 1 A ASP 96.124 1
ATOM 1052 N N . LEU 134 134 ? A -0.718 -17.755 3.754 1.000 1 A LEU 98.774 1
ATOM 1053 C CA . LEU 134 134 ? A -0.520 -16.623 4.660 1.000 1 A LEU 98.753 1
ATOM 1054 C C . LEU 134 134 ? A -1.767 -15.761 4.734 1.000 1 A LEU 98.784 1
ATOM 1055 O O . LEU 134 134 ? A -2.220 -15.390 5.829 1.000 1 A LEU 98.731 1
ATOM 1056 C CB . LEU 134 134 ? A 0.671 -15.771 4.220 1.000 1 A LEU 98.699 1
ATOM 1057 C CG . LEU 134 134 ? A 0.965 -14.600 5.136 1.000 1 A LEU 98.424 1
ATOM 1058 C CD1 . LEU 134 134 ? A 1.376 -15.090 6.525 1.000 1 A LEU 97.976 1
ATOM 1059 C CD2 . LEU 134 134 ? A 2.067 -13.720 4.526 1.000 1 A LEU 98.031 1
ATOM 1060 N N . ALA 135 135 ? A -2.357 -15.443 3.590 1.000 1 A ALA 98.826 1
ATOM 1061 C CA . ALA 135 135 ? A -3.570 -14.627 3.604 1.000 1 A ALA 98.812 1
ATOM 1062 C C . ALA 135 135 ? A -4.689 -15.316 4.355 1.000 1 A ALA 98.755 1
ATOM 1063 O O . ALA 135 135 ? A -5.446 -14.674 5.086 1.000 1 A ALA 98.672 1
ATOM 1064 C CB . ALA 135 135 ? A -3.991 -14.275 2.188 1.000 1 A ALA 98.804 1
ATOM 1065 N N . ARG 136 136 ? A -4.798 -16.625 4.175 1.000 1 A ARG 98.662 1
ATOM 1066 C CA . ARG 136 136 ? A -5.824 -17.381 4.911 1.000 1 A ARG 98.439 1
ATOM 1067 C C . ARG 136 136 ? A -5.607 -17.259 6.415 1.000 1 A ARG 98.244 1
ATOM 1068 O O . ARG 136 136 ? A -6.563 -17.041 7.178 1.000 1 A ARG 97.780 1
ATOM 1069 C CB . ARG 136 136 ? A -5.787 -18.849 4.488 1.000 1 A ARG 98.282 1
ATOM 1070 C CG . ARG 136 136 ? A -6.756 -19.748 5.238 1.000 1 A ARG 92.682 1
ATOM 1071 C CD . ARG 136 136 ? A -6.696 -21.177 4.697 1.000 1 A ARG 88.607 1
ATOM 1072 N NE . ARG 136 136 ? A -5.363 -21.768 4.962 1.000 1 A ARG 80.667 1
ATOM 1073 C CZ . ARG 136 136 ? A -4.935 -22.904 4.480 1.000 1 A ARG 73.108 1
ATOM 1074 N NH1 . ARG 136 136 ? A -5.690 -23.593 3.665 1.000 1 A ARG 69.866 1
ATOM 1075 N NH2 . ARG 136 136 ? A -3.722 -23.334 4.781 1.000 1 A ARG 64.520 1
ATOM 1076 N N . SER 137 137 ? A -4.329 -17.315 6.883 1.000 1 A SER 98.454 1
ATOM 1077 C CA . SER 137 137 ? A -4.043 -17.184 8.290 1.000 1 A SER 98.037 1
ATOM 1078 C C . SER 137 137 ? A -4.430 -15.803 8.809 1.000 1 A SER 97.863 1
ATOM 1079 O O . SER 137 137 ? A -4.793 -15.665 9.974 1.000 1 A SER 97.126 1
ATOM 1080 C CB . SER 137 137 ? A -2.575 -17.458 8.604 1.000 1 A SER 97.385 1
ATOM 1081 O OG . SER 137 137 ? A -1.738 -16.372 8.233 1.000 1 A SER 95.824 1
ATOM 1082 N N . TYR 138 138 ? A -4.334 -14.777 7.944 1.000 1 A TYR 97.750 1
ATOM 1083 C CA . TYR 138 138 ? A -4.727 -13.420 8.311 1.000 1 A TYR 97.529 1
ATOM 1084 C C . TYR 138 138 ? A -6.212 -13.152 8.146 1.000 1 A TYR 97.323 1
ATOM 1085 O O . TYR 138 138 ? A -6.705 -12.146 8.636 1.000 1 A TYR 96.882 1
ATOM 1086 C CB . TYR 138 138 ? A -3.987 -12.407 7.447 1.000 1 A TYR 97.319 1
ATOM 1087 C CG . TYR 138 138 ? A -2.492 -12.311 7.642 1.000 1 A TYR 97.537 1
ATOM 1088 C CD1 . TYR 138 138 ? A -1.861 -12.721 8.800 1.000 1 A TYR 97.025 1
ATOM 1089 C CD2 . TYR 138 138 ? A -1.721 -11.718 6.642 1.000 1 A TYR 97.087 1
ATOM 1090 C CE1 . TYR 138 138 ? A -0.485 -12.594 8.931 1.000 1 A TYR 96.686 1
ATOM 1091 C CE2 . TYR 138 138 ? A -0.345 -11.603 6.785 1.000 1 A TYR 96.421 1
ATOM 1092 C CZ . TYR 138 138 ? A 0.266 -12.032 7.941 1.000 1 A TYR 96.843 1
ATOM 1093 O OH . TYR 138 138 ? A 1.632 -11.930 8.083 1.000 1 A TYR 95.593 1
ATOM 1094 N N . GLY 139 139 ? A -6.913 -14.008 7.407 1.000 1 A GLY 97.862 1
ATOM 1095 C CA . GLY 139 139 ? A -8.304 -13.739 7.094 1.000 1 A GLY 97.656 1
ATOM 1096 C C . GLY 139 139 ? A -8.507 -12.575 6.175 1.000 1 A GLY 97.991 1
ATOM 1097 O O . GLY 139 139 ? A -9.443 -11.807 6.340 1.000 1 A GLY 97.380 1
ATOM 1098 N N . ILE 140 140 ? A -7.599 -12.419 5.182 1.000 1 A ILE 98.349 1
ATOM 1099 C CA . ILE 140 140 ? A -7.699 -11.308 4.244 1.000 1 A ILE 98.504 1
ATOM 1100 C C . ILE 140 140 ? A -7.584 -11.829 2.820 1.000 1 A ILE 98.732 1
ATOM 1101 O O . ILE 140 140 ? A -7.095 -12.926 2.588 1.000 1 A ILE 98.778 1
ATOM 1102 C CB . ILE 140 140 ? A -6.610 -10.251 4.508 1.000 1 A ILE 98.376 1
ATOM 1103 C CG1 . ILE 140 140 ? A -5.221 -10.800 4.214 1.000 1 A ILE 98.245 1
ATOM 1104 C CG2 . ILE 140 140 ? A -6.704 -9.716 5.935 1.000 1 A ILE 98.336 1
ATOM 1105 C CD1 . ILE 140 140 ? A -4.125 -9.771 4.412 1.000 1 A ILE 97.894 1
ATOM 1106 N N . PRO 141 141 ? A -8.021 -11.030 1.852 1.000 1 A PRO 98.858 1
ATOM 1107 C CA . PRO 141 141 ? A -7.864 -11.474 0.463 1.000 1 A PRO 98.886 1
ATOM 1108 C C . PRO 141 141 ? A -6.413 -11.443 0.007 1.000 1 A PRO 98.927 1
ATOM 1109 O O . PRO 141 141 ? A -5.603 -10.681 0.524 1.000 1 A PRO 98.915 1
ATOM 1110 C CB . PRO 141 141 ? A -8.717 -10.448 -0.330 1.000 1 A PRO 98.842 1
ATOM 1111 C CG . PRO 141 141 ? A -9.656 -9.851 0.684 1.000 1 A PRO 98.713 1
ATOM 1112 C CD . PRO 141 141 ? A -8.848 -9.821 1.947 1.000 1 A PRO 98.807 1
ATOM 1113 N N . PHE 142 142 ? A -6.117 -12.294 -0.985 1.000 1 A PHE 98.959 1
ATOM 1114 C CA . PHE 142 142 ? A -4.815 -12.305 -1.669 1.000 1 A PHE 98.965 1
ATOM 1115 C C . PHE 142 142 ? A -5.067 -12.142 -3.160 1.000 1 A PHE 98.956 1
ATOM 1116 O O . PHE 142 142 ? A -5.957 -12.807 -3.706 1.000 1 A PHE 98.902 1
ATOM 1117 C CB . PHE 142 142 ? A -4.079 -13.614 -1.426 1.000 1 A PHE 98.947 1
ATOM 1118 C CG . PHE 142 142 ? A -2.881 -13.802 -2.311 1.000 1 A PHE 98.943 1
ATOM 1119 C CD1 . PHE 142 142 ? A -1.844 -12.895 -2.292 1.000 1 A PHE 98.930 1
ATOM 1120 C CD2 . PHE 142 142 ? A -2.818 -14.889 -3.175 1.000 1 A PHE 98.909 1
ATOM 1121 C CE1 . PHE 142 142 ? A -0.747 -13.076 -3.115 1.000 1 A PHE 98.880 1
ATOM 1122 C CE2 . PHE 142 142 ? A -1.729 -15.079 -4.002 1.000 1 A PHE 98.823 1
ATOM 1123 C CZ . PHE 142 142 ? A -0.673 -14.160 -3.963 1.000 1 A PHE 98.835 1
ATOM 1124 N N . ILE 143 143 ? A -4.295 -11.271 -3.772 1.000 1 A ILE 98.963 1
ATOM 1125 C CA . ILE 143 143 ? A -4.435 -11.025 -5.213 1.000 1 A ILE 98.961 1
ATOM 1126 C C . ILE 143 143 ? A -3.055 -10.954 -5.830 1.000 1 A ILE 98.968 1
ATOM 1127 O O . ILE 143 143 ? A -2.190 -10.232 -5.335 1.000 1 A ILE 98.957 1
ATOM 1128 C CB . ILE 143 143 ? A -5.209 -9.735 -5.497 1.000 1 A ILE 98.919 1
ATOM 1129 C CG1 . ILE 143 143 ? A -6.636 -9.866 -4.956 1.000 1 A ILE 98.469 1
ATOM 1130 C CG2 . ILE 143 143 ? A -5.196 -9.410 -7.010 1.000 1 A ILE 98.689 1
ATOM 1131 C CD1 . ILE 143 143 ? A -7.396 -8.561 -4.903 1.000 1 A ILE 90.650 1
ATOM 1132 N N . GLU 144 144 ? A -2.794 -11.693 -6.906 1.000 1 A GLU 98.910 1
ATOM 1133 C CA . GLU 144 144 ? A -1.553 -11.514 -7.660 1.000 1 A GLU 98.884 1
ATOM 1134 C C . GLU 144 144 ? A -1.769 -10.444 -8.698 1.000 1 A GLU 98.914 1
ATOM 1135 O O . GLU 144 144 ? A -2.828 -10.376 -9.336 1.000 1 A GLU 98.789 1
ATOM 1136 C CB . GLU 144 144 ? A -1.099 -12.809 -8.285 1.000 1 A GLU 98.496 1
ATOM 1137 C CG . GLU 144 144 ? A -0.451 -13.750 -7.259 1.000 1 A GLU 94.993 1
ATOM 1138 C CD . GLU 144 144 ? A 0.450 -14.799 -7.862 1.000 1 A GLU 92.991 1
ATOM 1139 O OE1 . GLU 144 144 ? A 0.535 -14.933 -9.094 1.000 1 A GLU 87.230 1
ATOM 1140 O OE2 . GLU 144 144 ? A 1.118 -15.512 -7.075 1.000 1 A GLU 84.464 1
ATOM 1141 N N . THR 145 145 ? A -0.745 -9.597 -8.889 1.000 1 A THR 98.979 1
ATOM 1142 C CA . THR 145 145 ? A -0.822 -8.461 -9.793 1.000 1 A THR 98.985 1
ATOM 1143 C C . THR 145 145 ? A 0.436 -8.381 -10.638 1.000 1 A THR 98.982 1
ATOM 1144 O O . THR 145 145 ? A 1.490 -8.945 -10.293 1.000 1 A THR 98.971 1
ATOM 1145 C CB . THR 145 145 ? A -0.984 -7.122 -9.054 1.000 1 A THR 98.988 1
ATOM 1146 O OG1 . THR 145 145 ? A 0.214 -6.883 -8.282 1.000 1 A THR 98.973 1
ATOM 1147 C CG2 . THR 145 145 ? A -2.197 -7.144 -8.132 1.000 1 A THR 98.982 1
ATOM 1148 N N . SER 146 146 ? A 0.335 -7.672 -11.728 1.000 1 A SER 98.938 1
ATOM 1149 C CA . SER 146 146 ? A 1.498 -7.220 -12.485 1.000 1 A SER 98.929 1
ATOM 1150 C C . SER 146 146 ? A 1.287 -5.762 -12.840 1.000 1 A SER 98.916 1
ATOM 1151 O O . SER 146 146 ? A 0.448 -5.450 -13.686 1.000 1 A SER 98.874 1
ATOM 1152 C CB . SER 146 146 ? A 1.707 -8.031 -13.755 1.000 1 A SER 98.901 1
ATOM 1153 O OG . SER 146 146 ? A 2.743 -7.419 -14.551 1.000 1 A SER 98.863 1
ATOM 1154 N N . ALA 147 147 ? A 2.067 -4.861 -12.228 1.000 1 A ALA 98.714 1
ATOM 1155 C CA . ALA 147 147 ? A 2.000 -3.472 -12.651 1.000 1 A ALA 98.584 1
ATOM 1156 C C . ALA 147 147 ? A 2.467 -3.306 -14.072 1.000 1 A ALA 98.577 1
ATOM 1157 O O . ALA 147 147 ? A 2.104 -2.330 -14.733 1.000 1 A ALA 98.431 1
ATOM 1158 C CB . ALA 147 147 ? A 2.821 -2.596 -11.699 1.000 1 A ALA 98.345 1
ATOM 1159 N N . LYS 148 148 ? A 3.291 -4.247 -14.589 1.000 1 A LYS 98.548 1
ATOM 1160 C CA . LYS 148 148 ? A 3.804 -4.130 -15.948 1.000 1 A LYS 98.548 1
ATOM 1161 C C . LYS 148 148 ? A 2.683 -4.352 -16.978 1.000 1 A LYS 98.592 1
ATOM 1162 O O . LYS 148 148 ? A 2.553 -3.583 -17.909 1.000 1 A LYS 98.435 1
ATOM 1163 C CB . LYS 148 148 ? A 4.929 -5.106 -16.184 1.000 1 A LYS 98.348 1
ATOM 1164 C CG . LYS 148 148 ? A 5.569 -4.977 -17.561 1.000 1 A LYS 97.952 1
ATOM 1165 C CD . LYS 148 148 ? A 6.794 -5.859 -17.668 1.000 1 A LYS 97.201 1
ATOM 1166 C CE . LYS 148 148 ? A 7.457 -5.703 -19.013 1.000 1 A LYS 95.614 1
ATOM 1167 N NZ . LYS 148 148 ? A 8.704 -6.501 -19.092 1.000 1 A LYS 92.130 1
ATOM 1168 N N . THR 149 149 ? A 1.864 -5.407 -16.756 1.000 1 A THR 98.699 1
ATOM 1169 C CA . THR 149 149 ? A 0.795 -5.720 -17.705 1.000 1 A THR 98.679 1
ATOM 1170 C C . THR 149 149 ? A -0.558 -5.188 -17.281 1.000 1 A THR 98.698 1
ATOM 1171 O O . THR 149 149 ? A -1.508 -5.239 -18.034 1.000 1 A THR 98.608 1
ATOM 1172 C CB . THR 149 149 ? A 0.659 -7.234 -17.888 1.000 1 A THR 98.640 1
ATOM 1173 O OG1 . THR 149 149 ? A 0.123 -7.812 -16.684 1.000 1 A THR 98.546 1
ATOM 1174 C CG2 . THR 149 149 ? A 2.001 -7.860 -18.155 1.000 1 A THR 98.340 1
ATOM 1175 N N . ARG 150 150 ? A -0.661 -4.685 -16.038 1.000 1 A ARG 98.610 1
ATOM 1176 C CA . ARG 150 150 ? A -1.888 -4.186 -15.408 1.000 1 A ARG 98.597 1
ATOM 1177 C C . ARG 150 150 ? A -2.807 -5.304 -14.923 1.000 1 A ARG 98.677 1
ATOM 1178 O O . ARG 150 150 ? A -3.895 -5.034 -14.397 1.000 1 A ARG 98.586 1
ATOM 1179 C CB . ARG 150 150 ? A -2.660 -3.193 -16.291 1.000 1 A ARG 98.257 1
ATOM 1180 C CG . ARG 150 150 ? A -3.390 -2.129 -15.471 1.000 1 A ARG 97.580 1
ATOM 1181 C CD . ARG 150 150 ? A -4.065 -1.104 -16.337 1.000 1 A ARG 97.146 1
ATOM 1182 N NE . ARG 150 150 ? A -4.545 0.019 -15.543 1.000 1 A ARG 96.888 1
ATOM 1183 C CZ . ARG 150 150 ? A -5.650 0.007 -14.809 1.000 1 A ARG 96.691 1
ATOM 1184 N NH1 . ARG 150 150 ? A -6.413 -1.083 -14.784 1.000 1 A ARG 93.802 1
ATOM 1185 N NH2 . ARG 150 150 ? A -5.967 1.065 -14.083 1.000 1 A ARG 94.205 1
ATOM 1186 N N . GLN 151 151 ? A -2.380 -6.581 -15.050 1.000 1 A GLN 98.774 1
ATOM 1187 C CA . GLN 151 151 ? A -3.164 -7.676 -14.511 1.000 1 A GLN 98.762 1
ATOM 1188 C C . GLN 151 151 ? A -3.406 -7.459 -13.023 1.000 1 A GLN 98.858 1
ATOM 1189 O O . GLN 151 151 ? A -2.478 -7.215 -12.256 1.000 1 A GLN 98.809 1
ATOM 1190 C CB . GLN 151 151 ? A -2.480 -9.018 -14.737 1.000 1 A GLN 98.458 1
ATOM 1191 C CG . GLN 151 151 ? A -3.232 -10.212 -14.166 1.000 1 A GLN 94.220 1
ATOM 1192 C CD . GLN 151 151 ? A -2.480 -11.507 -14.336 1.000 1 A GLN 83.713 1
ATOM 1193 O OE1 . GLN 151 151 ? A -1.251 -11.504 -14.487 1.000 1 A GLN 73.861 1
ATOM 1194 N NE2 . GLN 151 151 ? A -3.198 -12.615 -14.277 1.000 1 A GLN 75.069 1
ATOM 1195 N N . GLY 152 152 ? A -4.673 -7.514 -12.589 1.000 1 A GLY 98.939 1
ATOM 1196 C CA . GLY 152 152 ? A -5.031 -7.483 -11.186 1.000 1 A GLY 98.938 1
ATOM 1197 C C . GLY 152 152 ? A -4.948 -6.139 -10.481 1.000 1 A GLY 98.954 1
ATOM 1198 O O . GLY 152 152 ? A -5.244 -6.074 -9.288 1.000 1 A GLY 98.930 1
ATOM 1199 N N . VAL 153 153 ? A -4.508 -5.103 -11.161 1.000 1 A VAL 98.916 1
ATOM 1200 C CA . VAL 153 153 ? A -4.257 -3.822 -10.487 1.000 1 A VAL 98.914 1
ATOM 1201 C C . VAL 153 153 ? A -5.549 -3.221 -9.937 1.000 1 A VAL 98.911 1
ATOM 1202 O O . VAL 153 153 ? A -5.666 -2.927 -8.744 1.000 1 A VAL 98.900 1
ATOM 1203 C CB . VAL 153 153 ? A -3.518 -2.848 -11.415 1.000 1 A VAL 98.853 1
ATOM 1204 C CG1 . VAL 153 153 ? A -2.144 -3.390 -11.777 1.000 1 A VAL 98.814 1
ATOM 1205 C CG2 . VAL 153 153 ? A -3.406 -1.477 -10.778 1.000 1 A VAL 98.765 1
ATOM 1206 N N . ASP 154 154 ? A -6.561 -3.064 -10.809 1.000 1 A ASP 98.838 1
ATOM 1207 C CA . ASP 154 154 ? A -7.839 -2.536 -10.324 1.000 1 A ASP 98.733 1
ATOM 1208 C C . ASP 154 154 ? A -8.434 -3.480 -9.276 1.000 1 A ASP 98.761 1
ATOM 1209 O O . ASP 154 154 ? A -8.981 -3.026 -8.271 1.000 1 A ASP 98.691 1
ATOM 1210 C CB . ASP 154 154 ? A -8.825 -2.334 -11.472 1.000 1 A ASP 98.363 1
ATOM 1211 C CG . ASP 154 154 ? A -8.483 -1.140 -12.345 1.000 1 A ASP 97.884 1
ATOM 1212 O OD1 . ASP 154 154 ? A -7.798 -0.220 -11.865 1.000 1 A ASP 96.992 1
ATOM 1213 O OD2 . ASP 154 154 ? A -8.950 -1.119 -13.504 1.000 1 A ASP 96.094 1
ATOM 1214 N N . ASP 155 155 ? A -8.291 -4.804 -9.478 1.000 1 A ASP 98.809 1
ATOM 1215 C CA . ASP 155 155 ? A -8.858 -5.757 -8.532 1.000 1 A ASP 98.818 1
ATOM 1216 C C . ASP 155 155 ? A -8.255 -5.570 -7.155 1.000 1 A ASP 98.871 1
ATOM 1217 O O . ASP 155 155 ? A -8.965 -5.628 -6.146 1.000 1 A ASP 98.853 1
ATOM 1218 C CB . ASP 155 155 ? A -8.612 -7.178 -9.066 1.000 1 A ASP 98.672 1
ATOM 1219 C CG . ASP 155 155 ? A -9.317 -8.244 -8.253 1.000 1 A ASP 95.144 1
ATOM 1220 O OD1 . ASP 155 155 ? A -10.243 -7.912 -7.498 1.000 1 A ASP 94.542 1
ATOM 1221 O OD2 . ASP 155 155 ? A -8.940 -9.430 -8.407 1.000 1 A ASP 93.719 1
ATOM 1222 N N . ALA 156 156 ? A -6.935 -5.342 -7.080 1.000 1 A ALA 98.905 1
ATOM 1223 C CA . ALA 156 156 ? A -6.280 -5.173 -5.783 1.000 1 A ALA 98.918 1
ATOM 1224 C C . ALA 156 156 ? A -6.812 -3.962 -5.049 1.000 1 A ALA 98.918 1
ATOM 1225 O O . ALA 156 156 ? A -7.188 -4.061 -3.877 1.000 1 A ALA 98.901 1
ATOM 1226 C CB . ALA 156 156 ? A -4.777 -5.061 -5.981 1.000 1 A ALA 98.915 1
ATOM 1227 N N . PHE 157 157 ? A -6.864 -2.816 -5.703 1.000 1 A PHE 98.894 1
ATOM 1228 C CA . PHE 157 157 ? A -7.335 -1.602 -5.042 1.000 1 A PHE 98.869 1
ATOM 1229 C C . PHE 157 157 ? A -8.827 -1.664 -4.764 1.000 1 A PHE 98.838 1
ATOM 1230 O O . PHE 157 157 ? A -9.285 -1.262 -3.688 1.000 1 A PHE 98.810 1
ATOM 1231 C CB . PHE 157 157 ? A -6.973 -0.365 -5.842 1.000 1 A PHE 98.829 1
ATOM 1232 C CG . PHE 157 157 ? A -5.527 -0.009 -5.819 1.000 1 A PHE 98.847 1
ATOM 1233 C CD1 . PHE 157 157 ? A -4.994 0.726 -4.779 1.000 1 A PHE 98.808 1
ATOM 1234 C CD2 . PHE 157 157 ? A -4.680 -0.433 -6.841 1.000 1 A PHE 98.795 1
ATOM 1235 C CE1 . PHE 157 157 ? A -3.646 1.056 -4.758 1.000 1 A PHE 98.721 1
ATOM 1236 C CE2 . PHE 157 157 ? A -3.332 -0.121 -6.824 1.000 1 A PHE 98.704 1
ATOM 1237 C CZ . PHE 157 157 ? A -2.832 0.619 -5.783 1.000 1 A PHE 98.732 1
ATOM 1238 N N . TYR 158 158 ? A -9.617 -2.145 -5.741 1.000 1 A TYR 98.797 1
ATOM 1239 C CA . TYR 158 158 ? A -11.062 -2.181 -5.536 1.000 1 A TYR 98.728 1
ATOM 1240 C C . TYR 158 158 ? A -11.434 -3.186 -4.449 1.000 1 A TYR 98.741 1
ATOM 1241 O O . TYR 158 158 ? A -12.360 -2.921 -3.665 1.000 1 A TYR 98.678 1
ATOM 1242 C CB . TYR 158 158 ? A -11.784 -2.528 -6.842 1.000 1 A TYR 98.537 1
ATOM 1243 C CG . TYR 158 158 ? A -11.715 -1.461 -7.919 1.000 1 A TYR 98.259 1
ATOM 1244 C CD1 . TYR 158 158 ? A -10.957 -0.302 -7.786 1.000 1 A TYR 97.755 1
ATOM 1245 C CD2 . TYR 158 158 ? A -12.398 -1.648 -9.122 1.000 1 A TYR 97.735 1
ATOM 1246 C CE1 . TYR 158 158 ? A -10.887 0.644 -8.784 1.000 1 A TYR 97.146 1
ATOM 1247 C CE2 . TYR 158 158 ? A -12.333 -0.688 -10.149 1.000 1 A TYR 96.772 1
ATOM 1248 C CZ . TYR 158 158 ? A -11.568 0.444 -9.971 1.000 1 A TYR 97.040 1
ATOM 1249 O OH . TYR 158 158 ? A -11.519 1.389 -10.977 1.000 1 A TYR 96.151 1
ATOM 1250 N N . THR 159 159 ? A -10.704 -4.310 -4.349 1.000 1 A THR 98.798 1
ATOM 1251 C CA . THR 159 159 ? A -10.970 -5.272 -3.296 1.000 1 A THR 98.810 1
ATOM 1252 C C . THR 159 159 ? A -10.654 -4.657 -1.939 1.000 1 A THR 98.804 1
ATOM 1253 O O . THR 159 159 ? A -11.375 -4.887 -0.952 1.000 1 A THR 98.776 1
ATOM 1254 C CB . THR 159 159 ? A -10.148 -6.555 -3.525 1.000 1 A THR 98.831 1
ATOM 1255 O OG1 . THR 159 159 ? A -10.597 -7.186 -4.722 1.000 1 A THR 98.762 1
ATOM 1256 C CG2 . THR 159 159 ? A -10.317 -7.542 -2.368 1.000 1 A THR 98.751 1
ATOM 1257 N N . LEU 160 160 ? A -9.598 -3.844 -1.846 1.000 1 A LEU 98.847 1
ATOM 1258 C CA . LEU 160 160 ? A -9.323 -3.155 -0.587 1.000 1 A LEU 98.852 1
ATOM 1259 C C . LEU 160 160 ? A -10.472 -2.217 -0.213 1.000 1 A LEU 98.834 1
ATOM 1260 O O . LEU 160 160 ? A -10.874 -2.144 0.945 1.000 1 A LEU 98.812 1
ATOM 1261 C CB . LEU 160 160 ? A -8.009 -2.386 -0.675 1.000 1 A LEU 98.852 1
ATOM 1262 C CG . LEU 160 160 ? A -7.622 -1.633 0.611 1.000 1 A LEU 98.846 1
ATOM 1263 C CD1 . LEU 160 160 ? A -7.529 -2.578 1.804 1.000 1 A LEU 98.825 1
ATOM 1264 C CD2 . LEU 160 160 ? A -6.304 -0.914 0.410 1.000 1 A LEU 98.828 1
ATOM 1265 N N . VAL 161 161 ? A -11.008 -1.509 -1.202 1.000 1 A VAL 98.742 1
ATOM 1266 C CA . VAL 161 161 ? A -12.168 -0.652 -0.935 1.000 1 A VAL 98.633 1
ATOM 1267 C C . VAL 161 161 ? A -13.334 -1.490 -0.407 1.000 1 A VAL 98.597 1
ATOM 1268 O O . VAL 161 161 ? A -13.990 -1.095 0.571 1.000 1 A VAL 98.533 1
ATOM 1269 C CB . VAL 161 161 ? A -12.581 0.137 -2.190 1.000 1 A VAL 98.457 1
ATOM 1270 C CG1 . VAL 161 161 ? A -11.484 1.154 -2.514 1.000 1 A VAL 98.472 1
ATOM 1271 C CG2 . VAL 161 161 ? A -13.928 0.828 -1.987 1.000 1 A VAL 98.224 1
ATOM 1272 N N . ARG 162 162 ? A -13.554 -2.655 -1.017 1.000 1 A ARG 98.488 1
ATOM 1273 C CA . ARG 162 162 ? A -14.647 -3.505 -0.552 1.000 1 A ARG 98.349 1
ATOM 1274 C C . ARG 162 162 ? A -14.404 -3.976 0.865 1.000 1 A ARG 98.310 1
ATOM 1275 O O . ARG 162 162 ? A -15.344 -4.067 1.679 1.000 1 A ARG 98.218 1
ATOM 1276 C CB . ARG 162 162 ? A -14.830 -4.681 -1.510 1.000 1 A ARG 98.349 1
ATOM 1277 C CG . ARG 162 162 ? A -15.266 -4.210 -2.896 1.000 1 A ARG 97.833 1
ATOM 1278 C CD . ARG 162 162 ? A -15.371 -5.354 -3.905 1.000 1 A ARG 97.604 1
ATOM 1279 N NE . ARG 162 162 ? A -15.799 -4.846 -5.204 1.000 1 A ARG 97.415 1
ATOM 1280 C CZ . ARG 162 162 ? A -15.153 -4.976 -6.333 1.000 1 A ARG 97.018 1
ATOM 1281 N NH1 . ARG 162 162 ? A -14.015 -5.671 -6.377 1.000 1 A ARG 95.261 1
ATOM 1282 N NH2 . ARG 162 162 ? A -15.656 -4.456 -7.444 1.000 1 A ARG 95.800 1
ATOM 1283 N N . GLU 163 163 ? A -13.129 -4.260 1.228 1.000 1 A GLU 98.436 1
ATOM 1284 C CA . GLU 163 163 ? A -12.802 -4.647 2.594 1.000 1 A GLU 98.421 1
ATOM 1285 C C . GLU 163 163 ? A -13.060 -3.501 3.570 1.000 1 A GLU 98.410 1
ATOM 1286 O O . GLU 163 163 ? A -13.533 -3.738 4.690 1.000 1 A GLU 98.233 1
ATOM 1287 C CB . GLU 163 163 ? A -11.346 -5.098 2.685 1.000 1 A GLU 98.456 1
ATOM 1288 C CG . GLU 163 163 ? A -11.091 -6.443 2.018 1.000 1 A GLU 98.379 1
ATOM 1289 C CD . GLU 163 163 ? A -11.842 -7.555 2.696 1.000 1 A GLU 98.091 1
ATOM 1290 O OE1 . GLU 163 163 ? A -11.507 -7.884 3.860 1.000 1 A GLU 96.508 1
ATOM 1291 O OE2 . GLU 163 163 ? A -12.780 -8.107 2.067 1.000 1 A GLU 96.236 1
ATOM 1292 N N . ILE 164 164 ? A -12.770 -2.264 3.171 1.000 1 A ILE 98.549 1
ATOM 1293 C CA . ILE 164 164 ? A -13.064 -1.119 4.006 1.000 1 A ILE 98.489 1
ATOM 1294 C C . ILE 164 164 ? A -14.569 -0.993 4.208 1.000 1 A ILE 98.278 1
ATOM 1295 O O . ILE 164 164 ? A -15.039 -0.726 5.328 1.000 1 A ILE 98.188 1
ATOM 1296 C CB . ILE 164 164 ? A -12.490 0.180 3.410 1.000 1 A ILE 98.552 1
ATOM 1297 C CG1 . ILE 164 164 ? A -10.959 0.100 3.398 1.000 1 A ILE 98.663 1
ATOM 1298 C CG2 . ILE 164 164 ? A -12.978 1.408 4.175 1.000 1 A ILE 98.501 1
ATOM 1299 C CD1 . ILE 164 164 ? A -10.301 1.156 2.528 1.000 1 A ILE 98.538 1
ATOM 1300 N N . ARG 165 165 ? A -15.334 -1.191 3.138 1.000 1 A ARG 98.299 1
ATOM 1301 C CA . ARG 165 165 ? A -16.792 -1.144 3.279 1.000 1 A ARG 97.851 1
ATOM 1302 C C . ARG 165 165 ? A -17.287 -2.172 4.296 1.000 1 A ARG 97.691 1
ATOM 1303 O O . ARG 165 165 ? A -18.170 -1.860 5.099 1.000 1 A ARG 97.438 1
ATOM 1304 C CB . ARG 165 165 ? A -17.465 -1.373 1.934 1.000 1 A ARG 97.475 1
ATOM 1305 C CG . ARG 165 165 ? A -17.264 -0.285 0.912 1.000 1 A ARG 96.358 1
ATOM 1306 C CD . ARG 165 165 ? A -17.884 -0.707 -0.407 1.000 1 A ARG 94.981 1
ATOM 1307 N NE . ARG 165 165 ? A -17.650 0.259 -1.467 1.000 1 A ARG 94.265 1
ATOM 1308 C CZ . ARG 165 165 ? A -17.903 0.052 -2.748 1.000 1 A ARG 93.609 1
ATOM 1309 N NH1 . ARG 165 165 ? A -18.365 -1.146 -3.129 1.000 1 A ARG 91.080 1
ATOM 1310 N NH2 . ARG 165 165 ? A -17.686 0.997 -3.644 1.000 1 A ARG 91.252 1
ATOM 1311 N N . LYS 166 166 ? A -16.709 -3.394 4.239 1.000 1 A LYS 97.656 1
ATOM 1312 C CA . LYS 166 166 ? A -17.111 -4.409 5.195 1.000 1 A LYS 97.216 1
ATOM 1313 C C . LYS 166 166 ? A -16.815 -3.968 6.617 1.000 1 A LYS 97.286 1
ATOM 1314 O O . LYS 166 166 ? A -17.607 -4.202 7.531 1.000 1 A LYS 96.723 1
ATOM 1315 C CB . LYS 166 166 ? A -16.373 -5.733 4.892 1.000 1 A LYS 96.734 1
ATOM 1316 C CG . LYS 166 166 ? A -16.896 -6.467 3.666 1.000 1 A LYS 94.520 1
ATOM 1317 C CD . LYS 166 166 ? A -16.092 -7.755 3.446 1.000 1 A LYS 89.139 1
ATOM 1318 C CE . LYS 166 166 ? A -16.646 -8.535 2.274 1.000 1 A LYS 81.980 1
ATOM 1319 N NZ . LYS 166 166 ? A -16.576 -7.744 0.999 1.000 1 A LYS 75.207 1
ATOM 1320 N N . HIS 167 167 ? A -15.648 -3.325 6.811 1.000 1 A HIS 97.734 1
ATOM 1321 C CA . HIS 167 167 ? A -15.300 -2.853 8.150 1.000 1 A HIS 97.420 1
ATOM 1322 C C . HIS 167 167 ? A -16.233 -1.747 8.610 1.000 1 A HIS 97.240 1
ATOM 1323 O O . HIS 167 167 ? A -16.667 -1.733 9.765 1.000 1 A HIS 96.475 1
ATOM 1324 C CB . HIS 167 167 ? A -13.846 -2.347 8.144 1.000 1 A HIS 97.228 1
ATOM 1325 C CG . HIS 167 167 ? A -13.395 -1.906 9.491 1.000 1 A HIS 96.923 1
ATOM 1326 N ND1 . HIS 167 167 ? A -13.426 -0.585 9.888 1.000 1 A HIS 87.365 1
ATOM 1327 C CD2 . HIS 167 167 ? A -12.899 -2.583 10.552 1.000 1 A HIS 89.172 1
ATOM 1328 C CE1 . HIS 167 167 ? A -12.935 -0.486 11.111 1.000 1 A HIS 89.581 1
ATOM 1329 N NE2 . HIS 167 167 ? A -12.627 -1.689 11.537 1.000 1 A HIS 91.268 1
ATOM 1330 N N . LYS 168 168 ? A -16.578 -0.817 7.691 1.000 1 A LYS 96.669 1
ATOM 1331 C CA . LYS 168 168 ? A -17.416 0.313 8.071 1.000 1 A LYS 95.884 1
ATOM 1332 C C . LYS 168 168 ? A -18.818 -0.124 8.448 1.000 1 A LYS 96.010 1
ATOM 1333 O O . LYS 168 168 ? A -19.471 0.538 9.290 1.000 1 A LYS 94.983 1
ATOM 1334 C CB . LYS 168 168 ? A -17.489 1.326 6.905 1.000 1 A LYS 94.082 1
ATOM 1335 C CG . LYS 168 168 ? A -16.170 2.068 6.700 1.000 1 A LYS 92.894 1
ATOM 1336 C CD . LYS 168 168 ? A -16.138 2.827 5.360 1.000 1 A LYS 90.243 1
ATOM 1337 C CE . LYS 168 168 ? A -17.124 3.990 5.393 1.000 1 A LYS 83.650 1
ATOM 1338 N NZ . LYS 168 168 ? A -17.089 4.707 4.102 1.000 1 A LYS 86.373 1
ATOM 1339 N N . GLU 169 169 ? A -19.306 -1.208 7.851 1.000 1 A GLU 97.080 1
ATOM 1340 C CA . GLU 169 169 ? A -20.677 -1.654 8.088 1.000 1 A GLU 96.602 1
ATOM 1341 C C . GLU 169 169 ? A -20.853 -2.254 9.486 1.000 1 A GLU 96.369 1
ATOM 1342 O O . GLU 169 169 ? A -22.003 -2.495 9.908 1.000 1 A GLU 94.827 1
ATOM 1343 C CB . GLU 169 169 ? A -21.105 -2.678 7.037 1.000 1 A GLU 95.134 1
ATOM 1344 C CG . GLU 169 169 ? A -20.653 -4.105 7.324 1.000 1 A GLU 90.823 1
ATOM 1345 C CD . GLU 169 169 ? A -21.074 -5.081 6.253 1.000 1 A GLU 89.292 1
ATOM 1346 O OE1 . GLU 169 169 ? A -21.757 -4.676 5.293 1.000 1 A GLU 84.625 1
ATOM 1347 O OE2 . GLU 169 169 ? A -20.711 -6.269 6.385 1.000 1 A GLU 83.843 1
ATOM 1348 N N . LYS 170 170 ? A -19.735 -2.482 10.194 1.000 1 A LYS 95.768 1
ATOM 1349 C CA . LYS 170 170 ? A -19.843 -3.052 11.535 1.000 1 A LYS 94.935 1
ATOM 1350 C C . LYS 170 170 ? A -20.389 -2.053 12.550 1.000 1 A LYS 91.880 1
ATOM 1351 O O . LYS 170 170 ? A -20.906 -2.455 13.597 1.000 1 A LYS 85.770 1
ATOM 1352 C CB . LYS 170 170 ? A -18.484 -3.547 12.005 1.000 1 A LYS 91.676 1
ATOM 1353 C CG . LYS 170 170 ? A -17.973 -4.730 11.200 1.000 1 A LYS 91.991 1
ATOM 1354 C CD . LYS 170 170 ? A -16.652 -5.194 11.738 1.000 1 A LYS 89.786 1
ATOM 1355 C CE . LYS 170 170 ? A -16.145 -6.328 10.871 1.000 1 A LYS 85.592 1
ATOM 1356 N NZ . LYS 170 170 ? A -14.815 -6.782 11.297 1.000 1 A LYS 81.115 1
HETATM 1357 C C1_1 . LIG2 . 1 ? B 12.868 1.659 -1.397 1.000 2 B LIG2 90.466 1
HETATM 1358 C C2_1 . LIG2 . 1 ? B 12.315 2.477 -0.314 1.000 2 B LIG2 91.587 1
HETATM 1359 C C3_1 . LIG2 . 1 ? B 10.918 1.967 0.023 1.000 2 B LIG2 94.969 1
HETATM 1360 N N1_1 . LIG2 . 1 ? B 10.679 1.691 1.251 1.000 2 B LIG2 94.734 1
HETATM 1361 C C4_1 . LIG2 . 1 ? B 9.573 0.948 1.918 1.000 2 B LIG2 93.802 1
HETATM 1362 C C5_1 . LIG2 . 1 ? B 10.310 1.107 3.286 1.000 2 B LIG2 92.656 1
HETATM 1363 C C6_1 . LIG2 . 1 ? B 11.336 1.983 2.607 1.000 2 B LIG2 93.023 1
HETATM 1364 N N2_1 . LIG2 . 1 ? B 9.444 1.650 4.268 1.000 2 B LIG2 90.851 1
HETATM 1365 C C7_1 . LIG2 . 1 ? B 9.396 0.671 5.349 1.000 2 B LIG2 87.081 1
HETATM 1366 C C8_1 . LIG2 . 1 ? B 8.395 1.023 6.357 1.000 2 B LIG2 82.384 1
HETATM 1367 N N3_1 . LIG2 . 1 ? B 8.533 2.387 6.804 1.000 2 B LIG2 86.218 1
HETATM 1368 C C9_1 . LIG2 . 1 ? B 8.742 3.389 5.780 1.000 2 B LIG2 82.756 1
HETATM 1369 C C10_1 . LIG2 . 1 ? B 9.783 2.992 4.804 1.000 2 B LIG2 87.407 1
HETATM 1370 C C11_1 . LIG2 . 1 ? B 8.403 2.658 8.160 1.000 2 B LIG2 84.756 1
HETATM 1371 C C12_1 . LIG2 . 1 ? B 8.165 4.096 8.649 1.000 2 B LIG2 84.738 1
HETATM 1372 N N4_1 . LIG2 . 1 ? B 7.321 4.084 9.812 1.000 2 B LIG2 85.603 1
HETATM 1373 C C13_1 . LIG2 . 1 ? B 6.061 3.515 9.857 1.000 2 B LIG2 87.429 1
HETATM 1374 C C14_1 . LIG2 . 1 ? B 5.324 3.466 11.031 1.000 2 B LIG2 84.914 1
HETATM 1375 O O1_1 . LIG2 . 1 ? B 5.861 3.954 12.167 1.000 2 B LIG2 84.542 1
HETATM 1376 C C15_1 . LIG2 . 1 ? B 4.092 2.907 11.058 1.000 2 B LIG2 88.680 1
HETATM 1377 C C16_1 . LIG2 . 1 ? B 3.532 2.368 9.900 1.000 2 B LIG2 89.914 1
HETATM 1378 Cl CL1_1 . LIG2 . 1 ? B 1.974 1.695 9.989 1.000 2 B LIG2 88.072 1
HETATM 1379 C C17_1 . LIG2 . 1 ? B 4.240 2.345 8.672 1.000 2 B LIG2 92.063 1
HETATM 1380 C C18_1 . LIG2 . 1 ? B 3.702 1.734 7.392 1.000 2 B LIG2 92.024 1
HETATM 1381 C C19_1 . LIG2 . 1 ? B 3.132 0.448 7.346 1.000 2 B LIG2 84.752 1
HETATM 1382 C C20_1 . LIG2 . 1 ? B 4.431 0.604 6.771 1.000 2 B LIG2 84.231 1
HETATM 1383 C C21_1 . LIG2 . 1 ? B 3.240 2.776 6.441 1.000 2 B LIG2 83.949 1
HETATM 1384 C C22_1 . LIG2 . 1 ? B 5.515 2.951 8.677 1.000 2 B LIG2 90.927 1
HETATM 1385 O O2_1 . LIG2 . 1 ? B 8.386 1.777 8.997 1.000 2 B LIG2 79.697 1
HETATM 1386 O O3_1 . LIG2 . 1 ? B 10.079 1.762 -0.858 1.000 2 B LIG2 94.281 1
HETATM 1387 O O1_1 . LIG3 . 1 ? C 9.787 1.473 -7.833 1.000 3 C LIG3 91.390 1
HETATM 1388 P P1_1 . LIG3 . 1 ? C 8.825 0.362 -7.738 1.000 3 C LIG3 97.364 1
HETATM 1389 O O2_1 . LIG3 . 1 ? C 7.420 0.650 -8.086 1.000 3 C LIG3 90.841 1
HETATM 1390 O O3_1 . LIG3 . 1 ? C 8.936 -0.323 -6.341 1.000 3 C LIG3 97.511 1
HETATM 1391 P P2_1 . LIG3 . 1 ? C 8.688 0.346 -4.897 1.000 3 C LIG3 97.293 1
HETATM 1392 O O4_1 . LIG3 . 1 ? C 10.047 0.582 -4.343 1.000 3 C LIG3 88.690 1
HETATM 1393 O O5_1 . LIG3 . 1 ? C 7.900 -0.628 -4.131 1.000 3 C LIG3 86.216 1
HETATM 1394 O O6_1 . LIG3 . 1 ? C 7.920 1.604 -5.128 1.000 3 C LIG3 87.379 1
HETATM 1395 O O7_1 . LIG3 . 1 ? C 9.326 -0.837 -8.649 1.000 3 C LIG3 97.515 1
HETATM 1396 C C1_1 . LIG3 . 1 ? C 10.683 -1.312 -8.542 1.000 3 C LIG3 96.437 1
HETATM 1397 C C2_1 . LIG3 . 1 ? C 11.081 -1.979 -9.820 1.000 3 C LIG3 96.788 1
HETATM 1398 O O8_1 . LIG3 . 1 ? C 10.181 -3.081 -10.093 1.000 3 C LIG3 97.829 1
HETATM 1399 C C3_1 . LIG3 . 1 ? C 10.971 -1.041 -11.016 1.000 3 C LIG3 96.529 1
HETATM 1400 O O9_1 . LIG3 . 1 ? C 12.061 -1.231 -11.862 1.000 3 C LIG3 94.889 1
HETATM 1401 C C4_1 . LIG3 . 1 ? C 9.693 -1.424 -11.655 1.000 3 C LIG3 97.084 1
HETATM 1402 O O10_1 . LIG3 . 1 ? C 9.680 -1.131 -13.036 1.000 3 C LIG3 96.241 1
HETATM 1403 C C5_1 . LIG3 . 1 ? C 9.626 -2.863 -11.389 1.000 3 C LIG3 97.949 1
HETATM 1404 N N1_1 . LIG3 . 1 ? C 8.284 -3.394 -11.356 1.000 3 C LIG3 98.176 1
HETATM 1405 C C6_1 . LIG3 . 1 ? C 7.824 -4.450 -12.027 1.000 3 C LIG3 98.444 1
HETATM 1406 N N2_1 . LIG3 . 1 ? C 8.466 -5.262 -12.926 1.000 3 C LIG3 98.281 1
HETATM 1407 C C7_1 . LIG3 . 1 ? C 7.739 -6.235 -13.446 1.000 3 C LIG3 98.344 1
HETATM 1408 N N3_1 . LIG3 . 1 ? C 8.348 -7.070 -14.340 1.000 3 C LIG3 97.789 1
HETATM 1409 N N4_1 . LIG3 . 1 ? C 6.426 -6.484 -13.121 1.000 3 C LIG3 98.653 1
HETATM 1410 C C8_1 . LIG3 . 1 ? C 5.791 -5.674 -12.216 1.000 3 C LIG3 98.683 1
HETATM 1411 O O11_1 . LIG3 . 1 ? C 4.620 -5.890 -11.918 1.000 3 C LIG3 98.505 1
HETATM 1412 C C9_1 . LIG3 . 1 ? C 6.520 -4.613 -11.637 1.000 3 C LIG3 98.622 1
HETATM 1413 N N5_1 . LIG3 . 1 ? C 6.195 -3.654 -10.741 1.000 3 C LIG3 98.367 1
HETATM 1414 C C10_1 . LIG3 . 1 ? C 7.298 -2.935 -10.567 1.000 3 C LIG3 98.069 1
HETATM 1415 Mg MG1_1 . LIG4 . 1 ? D 8.277 3.439 -4.622 1.000 4 D LIG4 95.857 1
#
#
loop_
_atom_type.symbol
C
Cl
Mg
N
O
P
S
#
#
loop_
_ma_qa_metric.id
_ma_qa_metric.name
_ma_qa_metric.description
_ma_qa_metric.type
_ma_qa_metric.mode
_ma_qa_metric.type_other_details
_ma_qa_metric.software_group_id
1 pLDDT 'Predicted lddt' pLDDT local . .
#
#
loop_
_ma_qa_metric_local.ordinal_id
_ma_qa_metric_local.model_id
_ma_qa_metric_local.label_asym_id
_ma_qa_metric_local.label_seq_id
_ma_qa_metric_local.label_comp_id
_ma_qa_metric_local.metric_id
_ma_qa_metric_local.metric_value
1 1 A 1 GLY 1 78.553
2 1 A 2 MET 1 90.269
3 1 A 3 THR 1 95.970
4 1 A 4 GLU 1 97.121
5 1 A 5 TYR 1 97.910
6 1 A 6 LYS 1 97.663
7 1 A 7 LEU 1 98.088
8 1 A 8 VAL 1 97.547
9 1 A 9 VAL 1 97.924
10 1 A 10 VAL 1 97.900
11 1 A 11 GLY 1 97.637
12 1 A 12 ALA 1 97.768
13 1 A 13 CYS 1 96.912
14 1 A 14 GLY 1 97.699
15 1 A 15 VAL 1 98.607
16 1 A 16 GLY 1 98.383
17 1 A 17 LYS 1 98.209
18 1 A 18 SER 1 97.458
19 1 A 19 ALA 1 97.962
20 1 A 20 LEU 1 98.338
21 1 A 21 THR 1 98.075
22 1 A 22 ILE 1 97.263
23 1 A 23 GLN 1 98.049
24 1 A 24 LEU 1 98.141
25 1 A 25 ILE 1 96.955
26 1 A 26 GLN 1 96.721
27 1 A 27 ASN 1 97.153
28 1 A 28 HIS 1 96.772
29 1 A 29 PHE 1 97.769
30 1 A 30 VAL 1 92.712
31 1 A 31 ASP 1 89.938
32 1 A 32 GLU 1 87.519
33 1 A 33 TYR 1 85.248
34 1 A 34 ASP 1 87.840
35 1 A 35 PRO 1 87.465
36 1 A 36 THR 1 87.354
37 1 A 37 ILE 1 90.148
38 1 A 38 GLU 1 92.019
39 1 A 39 ASP 1 91.273
40 1 A 40 SER 1 92.830
41 1 A 41 TYR 1 95.609
42 1 A 42 ARG 1 95.781
43 1 A 43 LYS 1 96.697
44 1 A 44 GLN 1 97.361
45 1 A 45 VAL 1 96.512
46 1 A 46 VAL 1 96.187
47 1 A 47 ILE 1 97.500
48 1 A 48 ASP 1 96.739
49 1 A 49 GLY 1 94.570
50 1 A 50 GLU 1 93.902
51 1 A 51 THR 1 95.855
52 1 A 52 SER 1 95.547
53 1 A 53 LEU 1 97.584
54 1 A 54 LEU 1 98.078
55 1 A 55 ASP 1 97.161
56 1 A 56 ILE 1 97.509
57 1 A 57 LEU 1 95.951
58 1 A 58 ASP 1 95.979
59 1 A 59 THR 1 93.950
60 1 A 60 ALA 1 92.539
61 1 A 61 GLY 1 78.892
62 1 A 62 GLN 1 78.872
63 1 A 63 GLU 1 78.176
64 1 A 64 GLU 1 81.699
65 1 A 65 TYR 1 80.202
66 1 A 66 SER 1 79.404
67 1 A 67 ALA 1 82.005
68 1 A 68 MET 1 78.686
69 1 A 69 ARG 1 81.977
70 1 A 70 ASP 1 83.959
71 1 A 71 GLN 1 85.102
72 1 A 72 TYR 1 83.044
73 1 A 73 MET 1 86.761
74 1 A 74 ARG 1 91.523
75 1 A 75 THR 1 92.076
76 1 A 76 GLY 1 96.594
77 1 A 77 GLU 1 98.165
78 1 A 78 GLY 1 98.452
79 1 A 79 PHE 1 98.623
80 1 A 80 LEU 1 98.780
81 1 A 81 SER 1 98.868
82 1 A 82 VAL 1 98.925
83 1 A 83 PHE 1 98.971
84 1 A 84 ALA 1 98.952
85 1 A 85 ILE 1 98.915
86 1 A 86 ASN 1 98.825
87 1 A 87 ASN 1 98.757
88 1 A 88 THR 1 98.788
89 1 A 89 LYS 1 98.789
90 1 A 90 SER 1 98.829
91 1 A 91 PHE 1 98.905
92 1 A 92 GLU 1 98.571
93 1 A 93 ASP 1 98.265
94 1 A 94 ILE 1 98.511
95 1 A 95 HIS 1 97.123
96 1 A 96 HIS 1 95.697
97 1 A 97 TYR 1 95.871
98 1 A 98 ARG 1 96.810
99 1 A 99 GLU 1 96.152
100 1 A 100 GLN 1 94.012
101 1 A 101 ILE 1 95.716
102 1 A 102 LYS 1 95.752
103 1 A 103 ARG 1 93.964
104 1 A 104 VAL 1 91.916
105 1 A 105 LYS 1 94.082
106 1 A 106 ASP 1 94.269
107 1 A 107 SER 1 93.650
108 1 A 108 GLU 1 94.080
109 1 A 109 ASP 1 94.895
110 1 A 110 VAL 1 97.822
111 1 A 111 PRO 1 98.598
112 1 A 112 MET 1 98.667
113 1 A 113 VAL 1 98.956
114 1 A 114 LEU 1 98.978
115 1 A 115 VAL 1 98.986
116 1 A 116 GLY 1 98.977
117 1 A 117 ASN 1 98.960
118 1 A 118 LYS 1 98.863
119 1 A 119 SER 1 98.761
120 1 A 120 ASP 1 98.823
121 1 A 121 LEU 1 98.479
122 1 A 122 PRO 1 97.424
123 1 A 123 SER 1 94.385
124 1 A 124 ARG 1 97.798
125 1 A 125 THR 1 98.718
126 1 A 126 VAL 1 98.644
127 1 A 127 ASP 1 98.006
128 1 A 128 THR 1 97.842
129 1 A 129 LYS 1 98.308
130 1 A 130 GLN 1 98.137
131 1 A 131 ALA 1 98.817
132 1 A 132 GLN 1 98.831
133 1 A 133 ASP 1 98.770
134 1 A 134 LEU 1 98.753
135 1 A 135 ALA 1 98.812
136 1 A 136 ARG 1 98.439
137 1 A 137 SER 1 98.037
138 1 A 138 TYR 1 97.529
139 1 A 139 GLY 1 97.656
140 1 A 140 ILE 1 98.504
141 1 A 141 PRO 1 98.886
142 1 A 142 PHE 1 98.965
143 1 A 143 ILE 1 98.961
144 1 A 144 GLU 1 98.884
145 1 A 145 THR 1 98.985
146 1 A 146 SER 1 98.929
147 1 A 147 ALA 1 98.584
148 1 A 148 LYS 1 98.548
149 1 A 149 THR 1 98.679
150 1 A 150 ARG 1 98.597
151 1 A 151 GLN 1 98.762
152 1 A 152 GLY 1 98.938
153 1 A 153 VAL 1 98.914
154 1 A 154 ASP 1 98.733
155 1 A 155 ASP 1 98.818
156 1 A 156 ALA 1 98.918
157 1 A 157 PHE 1 98.869
158 1 A 158 TYR 1 98.728
159 1 A 159 THR 1 98.810
160 1 A 160 LEU 1 98.852
161 1 A 161 VAL 1 98.633
162 1 A 162 ARG 1 98.349
163 1 A 163 GLU 1 98.421
164 1 A 164 ILE 1 98.489
165 1 A 165 ARG 1 97.851
166 1 A 166 LYS 1 97.216
167 1 A 167 HIS 1 97.420
168 1 A 168 LYS 1 95.884
169 1 A 169 GLU 1 96.602
170 1 A 170 LYS 1 94.935
#
