# Supplementary material for: Single‐Sequence Deep Learning Delivers Crystal‐Quality Models of Covalent K‐Ras G12 Hotspot Complexes
Source: IUBMB Life. 2026 Jun 13;78(6):e70108. doi: 10.1002/iub.70108 (PMC13263772; doi:10.1002/iub.70108)
Supplement: Supplementary file 1 — Data S1: iub70108‐sup‐0001‐DataS1.zip. [file IUB-78-0-s001.zip › Supplementary_Data/1_Without Covalent Restraint_Web/Predicted Structures/KRASG12C_ARS-853_GDP_Mg2+_without_restraint/scores.rank_4.json]

{
  "aggregate_score": 0.9278830289840698,
  "ptm": 0.9534193277359009,
  "iptm": 0.9214988946914673,
  "per_chain_ptm": [
    [
      0.9391790628433228,
      0.7411946654319763,
      0.8888456225395203,
      0.0
    ]
  ],
  "per_chain_pair_iptm": [
    [
      [
        0.9391790628433228,
        0.6743848919868469,
        0.8272518515586853,
        0.2543821334838867
      ],
      [
        0.7317066788673401,
        0.7411946654319763,
        0.3120318651199341,
        0.06721994280815125
      ],
      [
        0.9110895991325378,
        0.5485876798629761,
        0.8888456225395203,
        0.20356634259223938
      ],
      [
        0.0,
        0.0,
        0.0,
        0.0
      ]
    ]
  ],
  "has_inter_chain_clashes": false,
  "chain_chain_clashes": [
    [
      [
        0,
        0,
        0,
        0
      ],
      [
        0,
        0,
        0,
        0
      ],
      [
        0,
        0,
        0,
        0
      ],
      [
        0,
        0,
        0,
        0
      ]
    ]
  ]
}
