# Supplementary material for: Single‐Sequence Deep Learning Delivers Crystal‐Quality Models of Covalent K‐Ras G12 Hotspot Complexes
Source: IUBMB Life. 2026 Jun 13;78(6):e70108. doi: 10.1002/iub.70108 (PMC13263772; doi:10.1002/iub.70108)
Supplement: Supplementary file 1 — Data S1: iub70108‐sup‐0001‐DataS1.zip. [file IUB-78-0-s001.zip › Supplementary_Data/1_Without Covalent Restraint_Web/Predicted Structures/KRASG12C_ARS-853_GDP_Mg2+_without_restraint/scores.rank_1.json]

{
  "aggregate_score": 0.9283283352851868,
  "ptm": 0.9537314176559448,
  "iptm": 0.9219775199890137,
  "per_chain_ptm": [
    [
      0.9388775825500488,
      0.7475816607475281,
      0.8871282935142517,
      0.0
    ]
  ],
  "per_chain_pair_iptm": [
    [
      [
        0.9388775825500488,
        0.682326078414917,
        0.8243736028671265,
        0.25437623262405396
      ],
      [
        0.7354425191879272,
        0.7475816607475281,
        0.2994855046272278,
        0.06849731504917145
      ],
      [
        0.9113648533821106,
        0.5524452328681946,
        0.8871282935142517,
        0.20008933544158936
      ],
      [
        0.0,
        0.0,
        0.0,
        0.0
      ]
    ]
  ],
  "has_inter_chain_clashes": false,
  "chain_chain_clashes": [
    [
      [
        0,
        0,
        0,
        0
      ],
      [
        0,
        0,
        0,
        0
      ],
      [
        0,
        0,
        0,
        0
      ],
      [
        0,
        0,
        0,
        0
      ]
    ]
  ]
}
