# Supplementary material for: Single‐Sequence Deep Learning Delivers Crystal‐Quality Models of Covalent K‐Ras G12 Hotspot Complexes
Source: IUBMB Life. 2026 Jun 13;78(6):e70108. doi: 10.1002/iub.70108 (PMC13263772; doi:10.1002/iub.70108)
Supplement: Supplementary file 1 — Data S1: iub70108‐sup‐0001‐DataS1.zip. [file IUB-78-0-s001.zip › Supplementary_Data/1_Without Covalent Restraint_Web/Predicted Structures/KRASG12C_ARS-853_GDP_Mg2+_without_restraint/scores.rank_0.json]

{
  "aggregate_score": 0.9284433722496033,
  "ptm": 0.9537732005119324,
  "iptm": 0.922110915184021,
  "per_chain_ptm": [
    [
      0.9387466311454773,
      0.7464910745620728,
      0.8885645866394043,
      0.0
    ]
  ],
  "per_chain_pair_iptm": [
    [
      [
        0.9387466311454773,
        0.6816123723983765,
        0.8255646824836731,
        0.25438183546066284
      ],
      [
        0.7359902262687683,
        0.7464910745620728,
        0.31305521726608276,
        0.06858497112989426
      ],
      [
        0.9115227460861206,
        0.5526531338691711,
        0.8885645866394043,
        0.2023525834083557
      ],
      [
        0.0,
        0.0,
        0.0,
        0.0
      ]
    ]
  ],
  "has_inter_chain_clashes": false,
  "chain_chain_clashes": [
    [
      [
        0,
        0,
        0,
        0
      ],
      [
        0,
        0,
        0,
        0
      ],
      [
        0,
        0,
        0,
        0
      ],
      [
        0,
        0,
        0,
        0
      ]
    ]
  ]
}
