# Supplementary material for: Single‐Sequence Deep Learning Delivers Crystal‐Quality Models of Covalent K‐Ras G12 Hotspot Complexes
Source: IUBMB Life. 2026 Jun 13;78(6):e70108. doi: 10.1002/iub.70108 (PMC13263772; doi:10.1002/iub.70108)
Supplement: Supplementary file 1 — Data S1: iub70108‐sup‐0001‐DataS1.zip. [file IUB-78-0-s001.zip › Supplementary_Data/1_Without Covalent Restraint_Web/Predicted Structures/KRASG12D_G12Di-1_AfterReaction_GDP_Mg2+_without_restraint/pred.model_idx_4.cif]

data_model
_entry.id model
_struct.entry_id model
_struct.pdbx_model_details .
_struct.pdbx_structure_determination_methodology computational
_struct.title 'Chai-1 predicted structure'
_audit_conform.dict_location https://raw.githubusercontent.com/ihmwg/ModelCIF/80e1e22/dist/mmcif_ma.dic
_audit_conform.dict_name mmcif_ma.dic
_audit_conform.dict_version 1.4.7
#
loop_
_audit_author.name
_audit_author.pdbx_ordinal
'Chai Discovery team' 1
#
#
loop_
_chem_comp.id
_chem_comp.type
_chem_comp.name
_chem_comp.formula
_chem_comp.formula_weight
_chem_comp.ma_provenance
ALA 'L-peptide linking' . . . 'CCD Core'
ARG 'L-peptide linking' . . . 'CCD Core'
ASN 'L-peptide linking' . . . 'CCD Core'
ASP 'L-peptide linking' . . . 'CCD Core'
GLN 'L-peptide linking' . . . 'CCD Core'
GLU 'L-peptide linking' . . . 'CCD Core'
GLY 'L-peptide linking' . . . 'CCD Core'
HIS 'L-peptide linking' . . . 'CCD Core'
ILE 'L-peptide linking' . . . 'CCD Core'
LEU 'L-peptide linking' . . . 'CCD Core'
LIG2 non-polymer . . . 'CCD Core'
LIG3 non-polymer . . . 'CCD Core'
LIG4 non-polymer . . . 'CCD Core'
LYS 'L-peptide linking' . . . 'CCD Core'
MET 'L-peptide linking' . . . 'CCD Core'
PHE 'L-peptide linking' . . . 'CCD Core'
PRO 'L-peptide linking' . . . 'CCD Core'
SER 'L-peptide linking' . . . 'CCD Core'
THR 'L-peptide linking' . . . 'CCD Core'
TYR 'L-peptide linking' . . . 'CCD Core'
VAL 'L-peptide linking' . . . 'CCD Core'
#
#
loop_
_entity.id
_entity.type
_entity.src_method
_entity.pdbx_description
_entity.formula_weight
_entity.pdbx_number_of_molecules
_entity.details
1 polymer man 'Entity A' . 1 .
2 non-polymer man 'Entity B' . 1 .
3 non-polymer man 'Entity C' . 1 .
4 non-polymer man 'Entity D' . 1 .
#
#
loop_
_entity_poly.entity_id
_entity_poly.type
_entity_poly.nstd_linkage
_entity_poly.nstd_monomer
_entity_poly.pdbx_strand_id
_entity_poly.pdbx_seq_one_letter_code
_entity_poly.pdbx_seq_one_letter_code_can
1 polypeptide(L) no no A
;GMTEYKLVVVGADGVGKSALTIQLIQNHFVDEYDPTIEDSYRKQVVIDGETSLLDILDTAGQEEYSAMRD
QYMRTGEGFLSVFAINNTKSFEDIHHYREQIKRVKDSEDVPMVLVGNKSDLPSRTVDTKQAQDLARSYGI
PFIETSAKTRQGVDDAFYTLVREIRKHKEK
;

;GMTEYKLVVVGADGVGKSALTIQLIQNHFVDEYDPTIEDSYRKQVVIDGETSLLDILDTAGQEEYSAMRD
QYMRTGEGFLSVFAINNTKSFEDIHHYREQIKRVKDSEDVPMVLVGNKSDLPSRTVDTKQAQDLARSYGI
PFIETSAKTRQGVDDAFYTLVREIRKHKEK
;

#
#
loop_
_pdbx_entity_nonpoly.entity_id
_pdbx_entity_nonpoly.name
_pdbx_entity_nonpoly.comp_id
_pdbx_entity_nonpoly.ma_model_mode
2 'Entity B' LIG2 .
3 'Entity C' LIG3 .
4 'Entity D' LIG4 .
#
#
loop_
_entity_poly_seq.entity_id
_entity_poly_seq.num
_entity_poly_seq.mon_id
_entity_poly_seq.hetero
1 1 GLY .
1 2 MET .
1 3 THR .
1 4 GLU .
1 5 TYR .
1 6 LYS .
1 7 LEU .
1 8 VAL .
1 9 VAL .
1 10 VAL .
1 11 GLY .
1 12 ALA .
1 13 ASP .
1 14 GLY .
1 15 VAL .
1 16 GLY .
1 17 LYS .
1 18 SER .
1 19 ALA .
1 20 LEU .
1 21 THR .
1 22 ILE .
1 23 GLN .
1 24 LEU .
1 25 ILE .
1 26 GLN .
1 27 ASN .
1 28 HIS .
1 29 PHE .
1 30 VAL .
1 31 ASP .
1 32 GLU .
1 33 TYR .
1 34 ASP .
1 35 PRO .
1 36 THR .
1 37 ILE .
1 38 GLU .
1 39 ASP .
1 40 SER .
1 41 TYR .
1 42 ARG .
1 43 LYS .
1 44 GLN .
1 45 VAL .
1 46 VAL .
1 47 ILE .
1 48 ASP .
1 49 GLY .
1 50 GLU .
1 51 THR .
1 52 SER .
1 53 LEU .
1 54 LEU .
1 55 ASP .
1 56 ILE .
1 57 LEU .
1 58 ASP .
1 59 THR .
1 60 ALA .
1 61 GLY .
1 62 GLN .
1 63 GLU .
1 64 GLU .
1 65 TYR .
1 66 SER .
1 67 ALA .
1 68 MET .
1 69 ARG .
1 70 ASP .
1 71 GLN .
1 72 TYR .
1 73 MET .
1 74 ARG .
1 75 THR .
1 76 GLY .
1 77 GLU .
1 78 GLY .
1 79 PHE .
1 80 LEU .
1 81 SER .
1 82 VAL .
1 83 PHE .
1 84 ALA .
1 85 ILE .
1 86 ASN .
1 87 ASN .
1 88 THR .
1 89 LYS .
1 90 SER .
1 91 PHE .
1 92 GLU .
1 93 ASP .
1 94 ILE .
1 95 HIS .
1 96 HIS .
1 97 TYR .
1 98 ARG .
1 99 GLU .
1 100 GLN .
1 101 ILE .
1 102 LYS .
1 103 ARG .
1 104 VAL .
1 105 LYS .
1 106 ASP .
1 107 SER .
1 108 GLU .
1 109 ASP .
1 110 VAL .
1 111 PRO .
1 112 MET .
1 113 VAL .
1 114 LEU .
1 115 VAL .
1 116 GLY .
1 117 ASN .
1 118 LYS .
1 119 SER .
1 120 ASP .
1 121 LEU .
1 122 PRO .
1 123 SER .
1 124 ARG .
1 125 THR .
1 126 VAL .
1 127 ASP .
1 128 THR .
1 129 LYS .
1 130 GLN .
1 131 ALA .
1 132 GLN .
1 133 ASP .
1 134 LEU .
1 135 ALA .
1 136 ARG .
1 137 SER .
1 138 TYR .
1 139 GLY .
1 140 ILE .
1 141 PRO .
1 142 PHE .
1 143 ILE .
1 144 GLU .
1 145 THR .
1 146 SER .
1 147 ALA .
1 148 LYS .
1 149 THR .
1 150 ARG .
1 151 GLN .
1 152 GLY .
1 153 VAL .
1 154 ASP .
1 155 ASP .
1 156 ALA .
1 157 PHE .
1 158 TYR .
1 159 THR .
1 160 LEU .
1 161 VAL .
1 162 ARG .
1 163 GLU .
1 164 ILE .
1 165 ARG .
1 166 LYS .
1 167 HIS .
1 168 LYS .
1 169 GLU .
1 170 LYS .
#
#
loop_
_struct_asym.id
_struct_asym.entity_id
_struct_asym.details
A 1 'Chain A'
B 2 'Chain B'
C 3 'Chain C'
D 4 'Chain D'
#
#
loop_
_pdbx_poly_seq_scheme.asym_id
_pdbx_poly_seq_scheme.entity_id
_pdbx_poly_seq_scheme.seq_id
_pdbx_poly_seq_scheme.mon_id
_pdbx_poly_seq_scheme.pdb_seq_num
_pdbx_poly_seq_scheme.auth_seq_num
_pdbx_poly_seq_scheme.pdb_mon_id
_pdbx_poly_seq_scheme.auth_mon_id
_pdbx_poly_seq_scheme.pdb_strand_id
_pdbx_poly_seq_scheme.pdb_ins_code
A 1 1 GLY 1 1 GLY GLY A .
A 1 2 MET 2 2 MET MET A .
A 1 3 THR 3 3 THR THR A .
A 1 4 GLU 4 4 GLU GLU A .
A 1 5 TYR 5 5 TYR TYR A .
A 1 6 LYS 6 6 LYS LYS A .
A 1 7 LEU 7 7 LEU LEU A .
A 1 8 VAL 8 8 VAL VAL A .
A 1 9 VAL 9 9 VAL VAL A .
A 1 10 VAL 10 10 VAL VAL A .
A 1 11 GLY 11 11 GLY GLY A .
A 1 12 ALA 12 12 ALA ALA A .
A 1 13 ASP 13 13 ASP ASP A .
A 1 14 GLY 14 14 GLY GLY A .
A 1 15 VAL 15 15 VAL VAL A .
A 1 16 GLY 16 16 GLY GLY A .
A 1 17 LYS 17 17 LYS LYS A .
A 1 18 SER 18 18 SER SER A .
A 1 19 ALA 19 19 ALA ALA A .
A 1 20 LEU 20 20 LEU LEU A .
A 1 21 THR 21 21 THR THR A .
A 1 22 ILE 22 22 ILE ILE A .
A 1 23 GLN 23 23 GLN GLN A .
A 1 24 LEU 24 24 LEU LEU A .
A 1 25 ILE 25 25 ILE ILE A .
A 1 26 GLN 26 26 GLN GLN A .
A 1 27 ASN 27 27 ASN ASN A .
A 1 28 HIS 28 28 HIS HIS A .
A 1 29 PHE 29 29 PHE PHE A .
A 1 30 VAL 30 30 VAL VAL A .
A 1 31 ASP 31 31 ASP ASP A .
A 1 32 GLU 32 32 GLU GLU A .
A 1 33 TYR 33 33 TYR TYR A .
A 1 34 ASP 34 34 ASP ASP A .
A 1 35 PRO 35 35 PRO PRO A .
A 1 36 THR 36 36 THR THR A .
A 1 37 ILE 37 37 ILE ILE A .
A 1 38 GLU 38 38 GLU GLU A .
A 1 39 ASP 39 39 ASP ASP A .
A 1 40 SER 40 40 SER SER A .
A 1 41 TYR 41 41 TYR TYR A .
A 1 42 ARG 42 42 ARG ARG A .
A 1 43 LYS 43 43 LYS LYS A .
A 1 44 GLN 44 44 GLN GLN A .
A 1 45 VAL 45 45 VAL VAL A .
A 1 46 VAL 46 46 VAL VAL A .
A 1 47 ILE 47 47 ILE ILE A .
A 1 48 ASP 48 48 ASP ASP A .
A 1 49 GLY 49 49 GLY GLY A .
A 1 50 GLU 50 50 GLU GLU A .
A 1 51 THR 51 51 THR THR A .
A 1 52 SER 52 52 SER SER A .
A 1 53 LEU 53 53 LEU LEU A .
A 1 54 LEU 54 54 LEU LEU A .
A 1 55 ASP 55 55 ASP ASP A .
A 1 56 ILE 56 56 ILE ILE A .
A 1 57 LEU 57 57 LEU LEU A .
A 1 58 ASP 58 58 ASP ASP A .
A 1 59 THR 59 59 THR THR A .
A 1 60 ALA 60 60 ALA ALA A .
A 1 61 GLY 61 61 GLY GLY A .
A 1 62 GLN 62 62 GLN GLN A .
A 1 63 GLU 63 63 GLU GLU A .
A 1 64 GLU 64 64 GLU GLU A .
A 1 65 TYR 65 65 TYR TYR A .
A 1 66 SER 66 66 SER SER A .
A 1 67 ALA 67 67 ALA ALA A .
A 1 68 MET 68 68 MET MET A .
A 1 69 ARG 69 69 ARG ARG A .
A 1 70 ASP 70 70 ASP ASP A .
A 1 71 GLN 71 71 GLN GLN A .
A 1 72 TYR 72 72 TYR TYR A .
A 1 73 MET 73 73 MET MET A .
A 1 74 ARG 74 74 ARG ARG A .
A 1 75 THR 75 75 THR THR A .
A 1 76 GLY 76 76 GLY GLY A .
A 1 77 GLU 77 77 GLU GLU A .
A 1 78 GLY 78 78 GLY GLY A .
A 1 79 PHE 79 79 PHE PHE A .
A 1 80 LEU 80 80 LEU LEU A .
A 1 81 SER 81 81 SER SER A .
A 1 82 VAL 82 82 VAL VAL A .
A 1 83 PHE 83 83 PHE PHE A .
A 1 84 ALA 84 84 ALA ALA A .
A 1 85 ILE 85 85 ILE ILE A .
A 1 86 ASN 86 86 ASN ASN A .
A 1 87 ASN 87 87 ASN ASN A .
A 1 88 THR 88 88 THR THR A .
A 1 89 LYS 89 89 LYS LYS A .
A 1 90 SER 90 90 SER SER A .
A 1 91 PHE 91 91 PHE PHE A .
A 1 92 GLU 92 92 GLU GLU A .
A 1 93 ASP 93 93 ASP ASP A .
A 1 94 ILE 94 94 ILE ILE A .
A 1 95 HIS 95 95 HIS HIS A .
A 1 96 HIS 96 96 HIS HIS A .
A 1 97 TYR 97 97 TYR TYR A .
A 1 98 ARG 98 98 ARG ARG A .
A 1 99 GLU 99 99 GLU GLU A .
A 1 100 GLN 100 100 GLN GLN A .
A 1 101 ILE 101 101 ILE ILE A .
A 1 102 LYS 102 102 LYS LYS A .
A 1 103 ARG 103 103 ARG ARG A .
A 1 104 VAL 104 104 VAL VAL A .
A 1 105 LYS 105 105 LYS LYS A .
A 1 106 ASP 106 106 ASP ASP A .
A 1 107 SER 107 107 SER SER A .
A 1 108 GLU 108 108 GLU GLU A .
A 1 109 ASP 109 109 ASP ASP A .
A 1 110 VAL 110 110 VAL VAL A .
A 1 111 PRO 111 111 PRO PRO A .
A 1 112 MET 112 112 MET MET A .
A 1 113 VAL 113 113 VAL VAL A .
A 1 114 LEU 114 114 LEU LEU A .
A 1 115 VAL 115 115 VAL VAL A .
A 1 116 GLY 116 116 GLY GLY A .
A 1 117 ASN 117 117 ASN ASN A .
A 1 118 LYS 118 118 LYS LYS A .
A 1 119 SER 119 119 SER SER A .
A 1 120 ASP 120 120 ASP ASP A .
A 1 121 LEU 121 121 LEU LEU A .
A 1 122 PRO 122 122 PRO PRO A .
A 1 123 SER 123 123 SER SER A .
A 1 124 ARG 124 124 ARG ARG A .
A 1 125 THR 125 125 THR THR A .
A 1 126 VAL 126 126 VAL VAL A .
A 1 127 ASP 127 127 ASP ASP A .
A 1 128 THR 128 128 THR THR A .
A 1 129 LYS 129 129 LYS LYS A .
A 1 130 GLN 130 130 GLN GLN A .
A 1 131 ALA 131 131 ALA ALA A .
A 1 132 GLN 132 132 GLN GLN A .
A 1 133 ASP 133 133 ASP ASP A .
A 1 134 LEU 134 134 LEU LEU A .
A 1 135 ALA 135 135 ALA ALA A .
A 1 136 ARG 136 136 ARG ARG A .
A 1 137 SER 137 137 SER SER A .
A 1 138 TYR 138 138 TYR TYR A .
A 1 139 GLY 139 139 GLY GLY A .
A 1 140 ILE 140 140 ILE ILE A .
A 1 141 PRO 141 141 PRO PRO A .
A 1 142 PHE 142 142 PHE PHE A .
A 1 143 ILE 143 143 ILE ILE A .
A 1 144 GLU 144 144 GLU GLU A .
A 1 145 THR 145 145 THR THR A .
A 1 146 SER 146 146 SER SER A .
A 1 147 ALA 147 147 ALA ALA A .
A 1 148 LYS 148 148 LYS LYS A .
A 1 149 THR 149 149 THR THR A .
A 1 150 ARG 150 150 ARG ARG A .
A 1 151 GLN 151 151 GLN GLN A .
A 1 152 GLY 152 152 GLY GLY A .
A 1 153 VAL 153 153 VAL VAL A .
A 1 154 ASP 154 154 ASP ASP A .
A 1 155 ASP 155 155 ASP ASP A .
A 1 156 ALA 156 156 ALA ALA A .
A 1 157 PHE 157 157 PHE PHE A .
A 1 158 TYR 158 158 TYR TYR A .
A 1 159 THR 159 159 THR THR A .
A 1 160 LEU 160 160 LEU LEU A .
A 1 161 VAL 161 161 VAL VAL A .
A 1 162 ARG 162 162 ARG ARG A .
A 1 163 GLU 163 163 GLU GLU A .
A 1 164 ILE 164 164 ILE ILE A .
A 1 165 ARG 165 165 ARG ARG A .
A 1 166 LYS 166 166 LYS LYS A .
A 1 167 HIS 167 167 HIS HIS A .
A 1 168 LYS 168 168 LYS LYS A .
A 1 169 GLU 169 169 GLU GLU A .
A 1 170 LYS 170 170 LYS LYS A .
#
#
loop_
_pdbx_nonpoly_scheme.asym_id
_pdbx_nonpoly_scheme.entity_id
_pdbx_nonpoly_scheme.mon_id
_pdbx_nonpoly_scheme.ndb_seq_num
_pdbx_nonpoly_scheme.pdb_seq_num
_pdbx_nonpoly_scheme.auth_seq_num
_pdbx_nonpoly_scheme.auth_mon_id
_pdbx_nonpoly_scheme.pdb_strand_id
_pdbx_nonpoly_scheme.pdb_ins_code
B 2 LIG2 1 1 1 LIG2 B .
C 3 LIG3 1 1 1 LIG3 C .
D 4 LIG4 1 1 1 LIG4 D .
#
#
loop_
_ma_data.id
_ma_data.name
_ma_data.content_type
_ma_data.content_type_other_details
1 'Entity A' target .
2 'Entity B' target .
3 'Entity C' target .
4 'Entity D' target .
5 pred_model_1 'model coordinates' .
#
#
loop_
_ma_target_entity.entity_id
_ma_target_entity.data_id
_ma_target_entity.origin
1 1 designed
2 2 designed
3 3 designed
4 4 designed
#
#
loop_
_ma_target_entity_instance.asym_id
_ma_target_entity_instance.entity_id
_ma_target_entity_instance.details
A 1 'Chain A'
B 2 'Chain B'
C 3 'Chain C'
D 4 'Chain D'
#
#
loop_
_ma_model_list.ordinal_id
_ma_model_list.model_name
_ma_model_list.data_id
_ma_model_list.model_type
_ma_model_list.model_type_other_details
1 pred_model_1 5 'Ab initio model' .
#
#
loop_
_ma_model_group.id
_ma_model_group.name
_ma_model_group.details
1 pred .
#
#
loop_
_ma_model_group_link.group_id
_ma_model_group_link.model_id
1 1
#
#
loop_
_atom_site.group_PDB
_atom_site.id
_atom_site.type_symbol
_atom_site.label_atom_id
_atom_site.label_alt_id
_atom_site.label_comp_id
_atom_site.label_seq_id
_atom_site.auth_seq_id
_atom_site.pdbx_PDB_ins_code
_atom_site.label_asym_id
_atom_site.Cartn_x
_atom_site.Cartn_y
_atom_site.Cartn_z
_atom_site.occupancy
_atom_site.label_entity_id
_atom_site.auth_asym_id
_atom_site.auth_comp_id
_atom_site.B_iso_or_equiv
_atom_site.pdbx_PDB_model_num
ATOM 1 N N . GLY 1 1 ? A -16.213 -18.016 -9.045 1.000 1 A GLY 71.152 1
ATOM 2 C CA . GLY 1 1 ? A -15.997 -16.959 -10.034 1.000 1 A GLY 76.631 1
ATOM 3 C C . GLY 1 1 ? A -14.954 -15.983 -9.586 1.000 1 A GLY 81.182 1
ATOM 4 O O . GLY 1 1 ? A -14.567 -15.980 -8.429 1.000 1 A GLY 78.773 1
ATOM 5 N N . MET 2 2 ? A -14.501 -15.146 -10.508 1.000 1 A MET 83.604 1
ATOM 6 C CA . MET 2 2 ? A -13.470 -14.179 -10.164 1.000 1 A MET 88.651 1
ATOM 7 C C . MET 2 2 ? A -14.051 -13.035 -9.330 1.000 1 A MET 91.070 1
ATOM 8 O O . MET 2 2 ? A -15.235 -12.737 -9.383 1.000 1 A MET 89.895 1
ATOM 9 C CB . MET 2 2 ? A -12.788 -13.645 -11.419 1.000 1 A MET 86.299 1
ATOM 10 C CG . MET 2 2 ? A -13.592 -12.600 -12.181 1.000 1 A MET 85.420 1
ATOM 11 S SD . MET 2 2 ? A -12.700 -11.974 -13.594 1.000 1 A MET 83.379 1
ATOM 12 C CE . MET 2 2 ? A -11.224 -11.390 -12.814 1.000 1 A MET 78.701 1
ATOM 13 N N . THR 3 3 ? A -13.166 -12.388 -8.551 1.000 1 A THR 95.442 1
ATOM 14 C CA . THR 3 3 ? A -13.550 -11.255 -7.718 1.000 1 A THR 95.820 1
ATOM 15 C C . THR 3 3 ? A -12.670 -10.073 -8.099 1.000 1 A THR 96.713 1
ATOM 16 O O . THR 3 3 ? A -11.486 -10.236 -8.407 1.000 1 A THR 96.240 1
ATOM 17 C CB . THR 3 3 ? A -13.394 -11.589 -6.241 1.000 1 A THR 94.349 1
ATOM 18 O OG1 . THR 3 3 ? A -14.200 -12.730 -5.941 1.000 1 A THR 89.154 1
ATOM 19 C CG2 . THR 3 3 ? A -13.852 -10.437 -5.371 1.000 1 A THR 90.122 1
ATOM 20 N N . GLU 4 4 ? A -13.258 -8.877 -8.086 1.000 1 A GLU 96.995 1
ATOM 21 C CA . GLU 4 4 ? A -12.523 -7.650 -8.312 1.000 1 A GLU 97.316 1
ATOM 22 C C . GLU 4 4 ? A -12.114 -7.028 -6.989 1.000 1 A GLU 97.595 1
ATOM 23 O O . GLU 4 4 ? A -12.878 -7.059 -6.022 1.000 1 A GLU 97.187 1
ATOM 24 C CB . GLU 4 4 ? A -13.357 -6.644 -9.115 1.000 1 A GLU 96.428 1
ATOM 25 C CG . GLU 4 4 ? A -13.737 -7.142 -10.487 1.000 1 A GLU 88.701 1
ATOM 26 C CD . GLU 4 4 ? A -14.514 -6.129 -11.272 1.000 1 A GLU 87.454 1
ATOM 27 O OE1 . GLU 4 4 ? A -14.704 -4.977 -10.800 1.000 1 A GLU 84.072 1
ATOM 28 O OE2 . GLU 4 4 ? A -14.936 -6.485 -12.389 1.000 1 A GLU 81.147 1
ATOM 29 N N . TYR 5 5 ? A -10.909 -6.457 -6.935 1.000 1 A TYR 98.045 1
ATOM 30 C CA . TYR 5 5 ? A -10.395 -5.778 -5.744 1.000 1 A TYR 98.225 1
ATOM 31 C C . TYR 5 5 ? A -9.901 -4.422 -6.165 1.000 1 A TYR 98.270 1
ATOM 32 O O . TYR 5 5 ? A -9.105 -4.310 -7.078 1.000 1 A TYR 98.135 1
ATOM 33 C CB . TYR 5 5 ? A -9.241 -6.584 -5.124 1.000 1 A TYR 98.102 1
ATOM 34 C CG . TYR 5 5 ? A -9.634 -7.964 -4.703 1.000 1 A TYR 97.969 1
ATOM 35 C CD1 . TYR 5 5 ? A -10.095 -8.219 -3.429 1.000 1 A TYR 97.377 1
ATOM 36 C CD2 . TYR 5 5 ? A -9.536 -9.022 -5.597 1.000 1 A TYR 97.471 1
ATOM 37 C CE1 . TYR 5 5 ? A -10.465 -9.482 -3.042 1.000 1 A TYR 96.507 1
ATOM 38 C CE2 . TYR 5 5 ? A -9.902 -10.305 -5.216 1.000 1 A TYR 96.479 1
ATOM 39 C CZ . TYR 5 5 ? A -10.363 -10.516 -3.939 1.000 1 A TYR 96.372 1
ATOM 40 O OH . TYR 5 5 ? A -10.722 -11.783 -3.547 1.000 1 A TYR 94.665 1
ATOM 41 N N . LYS 6 6 ? A -10.371 -3.362 -5.460 1.000 1 A LYS 98.450 1
ATOM 42 C CA . LYS 6 6 ? A -9.905 -2.007 -5.698 1.000 1 A LYS 98.387 1
ATOM 43 C C . LYS 6 6 ? A -8.843 -1.690 -4.685 1.000 1 A LYS 98.540 1
ATOM 44 O O . LYS 6 6 ? A -9.125 -1.538 -3.496 1.000 1 A LYS 98.364 1
ATOM 45 C CB . LYS 6 6 ? A -11.064 -1.022 -5.626 1.000 1 A LYS 97.886 1
ATOM 46 C CG . LYS 6 6 ? A -12.007 -1.133 -6.795 1.000 1 A LYS 94.993 1
ATOM 47 C CD . LYS 6 6 ? A -12.969 0.052 -6.821 1.000 1 A LYS 89.503 1
ATOM 48 C CE . LYS 6 6 ? A -13.849 0.037 -8.061 1.000 1 A LYS 84.756 1
ATOM 49 N NZ . LYS 6 6 ? A -13.050 0.178 -9.314 1.000 1 A LYS 73.559 1
ATOM 50 N N . LEU 7 7 ? A -7.602 -1.569 -5.130 1.000 1 A LEU 98.566 1
ATOM 51 C CA . LEU 7 7 ? A -6.435 -1.374 -4.270 1.000 1 A LEU 98.669 1
ATOM 52 C C . LEU 7 7 ? A -5.858 0.003 -4.497 1.000 1 A LEU 98.484 1
ATOM 53 O O . LEU 7 7 ? A -5.790 0.491 -5.631 1.000 1 A LEU 98.182 1
ATOM 54 C CB . LEU 7 7 ? A -5.340 -2.396 -4.564 1.000 1 A LEU 98.784 1
ATOM 55 C CG . LEU 7 7 ? A -5.754 -3.859 -4.699 1.000 1 A LEU 98.590 1
ATOM 56 C CD1 . LEU 7 7 ? A -6.509 -4.314 -3.459 1.000 1 A LEU 98.405 1
ATOM 57 C CD2 . LEU 7 7 ? A -4.538 -4.721 -4.942 1.000 1 A LEU 98.521 1
ATOM 58 N N . VAL 8 8 ? A -5.436 0.658 -3.406 1.000 1 A VAL 98.478 1
ATOM 59 C CA . VAL 8 8 ? A -4.850 2.007 -3.492 1.000 1 A VAL 98.236 1
ATOM 60 C C . VAL 8 8 ? A -3.442 1.954 -2.915 1.000 1 A VAL 98.319 1
ATOM 61 O O . VAL 8 8 ? A -3.227 1.388 -1.847 1.000 1 A VAL 98.332 1
ATOM 62 C CB . VAL 8 8 ? A -5.700 3.020 -2.722 1.000 1 A VAL 97.595 1
ATOM 63 C CG1 . VAL 8 8 ? A -7.144 2.970 -3.181 1.000 1 A VAL 96.950 1
ATOM 64 C CG2 . VAL 8 8 ? A -5.144 4.429 -2.905 1.000 1 A VAL 96.826 1
ATOM 65 N N . VAL 9 9 ? A -2.481 2.509 -3.635 1.000 1 A VAL 98.171 1
ATOM 66 C CA . VAL 9 9 ? A -1.085 2.545 -3.202 1.000 1 A VAL 98.270 1
ATOM 67 C C . VAL 9 9 ? A -0.777 3.949 -2.735 1.000 1 A VAL 97.892 1
ATOM 68 O O . VAL 9 9 ? A -0.867 4.914 -3.529 1.000 1 A VAL 97.565 1
ATOM 69 C CB . VAL 9 9 ? A -0.134 2.133 -4.327 1.000 1 A VAL 98.455 1
ATOM 70 C CG1 . VAL 9 9 ? A -0.597 0.811 -4.957 1.000 1 A VAL 98.568 1
ATOM 71 C CG2 . VAL 9 9 ? A 1.295 1.983 -3.816 1.000 1 A VAL 98.460 1
ATOM 72 N N . VAL 10 10 ? A -0.437 4.121 -1.448 1.000 1 A VAL 97.884 1
ATOM 73 C CA . VAL 10 10 ? A -0.225 5.429 -0.846 1.000 1 A VAL 97.666 1
ATOM 74 C C . VAL 10 10 ? A 1.186 5.515 -0.248 1.000 1 A VAL 97.865 1
ATOM 75 O O . VAL 10 10 ? A 1.879 4.517 -0.057 1.000 1 A VAL 98.162 1
ATOM 76 C CB . VAL 10 10 ? A -1.265 5.754 0.237 1.000 1 A VAL 96.776 1
ATOM 77 C CG1 . VAL 10 10 ? A -2.664 5.705 -0.333 1.000 1 A VAL 96.369 1
ATOM 78 C CG2 . VAL 10 10 ? A -1.122 4.823 1.437 1.000 1 A VAL 96.648 1
ATOM 79 N N . GLY 11 11 ? A 1.605 6.729 0.043 1.000 1 A GLY 97.571 1
ATOM 80 C CA . GLY 11 11 ? A 2.909 6.988 0.641 1.000 1 A GLY 97.271 1
ATOM 81 C C . GLY 11 11 ? A 3.541 8.236 0.064 1.000 1 A GLY 97.011 1
ATOM 82 O O . GLY 11 11 ? A 3.078 8.765 -0.954 1.000 1 A GLY 96.558 1
ATOM 83 N N . ALA 12 12 ? A 4.613 8.681 0.680 1.000 1 A ALA 97.021 1
ATOM 84 C CA . ALA 12 12 ? A 5.268 9.921 0.298 1.000 1 A ALA 96.543 1
ATOM 85 C C . ALA 12 12 ? A 5.819 9.862 -1.118 1.000 1 A ALA 96.191 1
ATOM 86 O O . ALA 12 12 ? A 6.088 8.792 -1.657 1.000 1 A ALA 96.464 1
ATOM 87 C CB . ALA 12 12 ? A 6.383 10.251 1.275 1.000 1 A ALA 96.294 1
ATOM 88 N N . ASP 13 13 ? A 5.998 11.046 -1.697 1.000 1 A ASP 96.367 1
ATOM 89 C CA . ASP 13 13 ? A 6.611 11.145 -3.022 1.000 1 A ASP 96.006 1
ATOM 90 C C . ASP 13 13 ? A 7.985 10.481 -2.988 1.000 1 A ASP 96.703 1
ATOM 91 O O . ASP 13 13 ? A 8.781 10.683 -2.070 1.000 1 A ASP 97.060 1
ATOM 92 C CB . ASP 13 13 ? A 6.769 12.591 -3.424 1.000 1 A ASP 94.733 1
ATOM 93 C CG . ASP 13 13 ? A 5.470 13.268 -3.799 1.000 1 A ASP 89.065 1
ATOM 94 O OD1 . ASP 13 13 ? A 4.413 12.574 -3.862 1.000 1 A ASP 86.958 1
ATOM 95 O OD2 . ASP 13 13 ? A 5.511 14.486 -4.028 1.000 1 A ASP 85.859 1
ATOM 96 N N . GLY 14 14 ? A 8.249 9.642 -3.984 1.000 1 A GLY 96.578 1
ATOM 97 C CA . GLY 14 14 ? A 9.570 9.088 -4.200 1.000 1 A GLY 96.889 1
ATOM 98 C C . GLY 14 14 ? A 9.833 7.753 -3.559 1.000 1 A GLY 97.771 1
ATOM 99 O O . GLY 14 14 ? A 10.925 7.211 -3.721 1.000 1 A GLY 97.798 1
ATOM 100 N N . VAL 15 15 ? A 8.847 7.148 -2.850 1.000 1 A VAL 97.958 1
ATOM 101 C CA . VAL 15 15 ? A 9.107 5.880 -2.189 1.000 1 A VAL 98.339 1
ATOM 102 C C . VAL 15 15 ? A 9.036 4.693 -3.146 1.000 1 A VAL 98.450 1
ATOM 103 O O . VAL 15 15 ? A 9.473 3.600 -2.792 1.000 1 A VAL 98.575 1
ATOM 104 C CB . VAL 15 15 ? A 8.160 5.636 -1.000 1.000 1 A VAL 98.414 1
ATOM 105 C CG1 . VAL 15 15 ? A 8.324 6.751 0.061 1.000 1 A VAL 98.424 1
ATOM 106 C CG2 . VAL 15 15 ? A 6.710 5.488 -1.466 1.000 1 A VAL 98.640 1
ATOM 107 N N . GLY 16 16 ? A 8.466 4.900 -4.338 1.000 1 A GLY 98.423 1
ATOM 108 C CA . GLY 16 16 ? A 8.359 3.853 -5.326 1.000 1 A GLY 98.281 1
ATOM 109 C C . GLY 16 16 ? A 6.984 3.308 -5.536 1.000 1 A GLY 98.384 1
ATOM 110 O O . GLY 16 16 ? A 6.841 2.162 -5.991 1.000 1 A GLY 98.396 1
ATOM 111 N N . LYS 17 17 ? A 5.933 4.086 -5.242 1.000 1 A LYS 98.019 1
ATOM 112 C CA . LYS 17 17 ? A 4.571 3.632 -5.491 1.000 1 A LYS 97.887 1
ATOM 113 C C . LYS 17 17 ? A 4.361 3.275 -6.968 1.000 1 A LYS 97.596 1
ATOM 114 O O . LYS 17 17 ? A 3.840 2.228 -7.273 1.000 1 A LYS 97.928 1
ATOM 115 C CB . LYS 17 17 ? A 3.548 4.701 -5.069 1.000 1 A LYS 97.609 1
ATOM 116 C CG . LYS 17 17 ? A 3.647 5.084 -3.606 1.000 1 A LYS 97.187 1
ATOM 117 C CD . LYS 17 17 ? A 2.581 6.135 -3.212 1.000 1 A LYS 96.719 1
ATOM 118 C CE . LYS 17 17 ? A 2.722 7.424 -3.972 1.000 1 A LYS 96.002 1
ATOM 119 N NZ . LYS 17 17 ? A 3.986 8.081 -3.666 1.000 1 A LYS 95.867 1
ATOM 120 N N . SER 18 18 ? A 4.802 4.165 -7.859 1.000 1 A SER 97.385 1
ATOM 121 C CA . SER 18 18 ? A 4.667 3.909 -9.290 1.000 1 A SER 96.985 1
ATOM 122 C C . SER 18 18 ? A 5.520 2.731 -9.727 1.000 1 A SER 97.322 1
ATOM 123 O O . SER 18 18 ? A 5.085 1.893 -10.500 1.000 1 A SER 97.543 1
ATOM 124 C CB . SER 18 18 ? A 5.017 5.161 -10.088 1.000 1 A SER 96.069 1
ATOM 125 O OG . SER 18 18 ? A 4.061 6.177 -9.847 1.000 1 A SER 90.659 1
ATOM 126 N N . ALA 19 19 ? A 6.747 2.653 -9.213 1.000 1 A ALA 97.662 1
ATOM 127 C CA . ALA 19 19 ? A 7.641 1.547 -9.609 1.000 1 A ALA 97.854 1
ATOM 128 C C . ALA 19 19 ? A 7.076 0.209 -9.199 1.000 1 A ALA 98.143 1
ATOM 129 O O . ALA 19 19 ? A 7.128 -0.750 -9.959 1.000 1 A ALA 98.311 1
ATOM 130 C CB . ALA 19 19 ? A 9.014 1.751 -9.023 1.000 1 A ALA 97.750 1
ATOM 131 N N . LEU 20 20 ? A 6.492 0.129 -7.965 1.000 1 A LEU 98.237 1
ATOM 132 C CA . LEU 20 20 ? A 5.868 -1.109 -7.508 1.000 1 A LEU 98.455 1
ATOM 133 C C . LEU 20 20 ? A 4.683 -1.487 -8.396 1.000 1 A LEU 98.420 1
ATOM 134 O O . LEU 20 20 ? A 4.524 -2.652 -8.761 1.000 1 A LEU 98.465 1
ATOM 135 C CB . LEU 20 20 ? A 5.412 -0.971 -6.071 1.000 1 A LEU 98.659 1
ATOM 136 C CG . LEU 20 20 ? A 6.502 -1.023 -5.007 1.000 1 A LEU 98.719 1
ATOM 137 C CD1 . LEU 20 20 ? A 7.035 -2.439 -4.896 1.000 1 A LEU 98.731 1
ATOM 138 C CD2 . LEU 20 20 ? A 5.968 -0.536 -3.677 1.000 1 A LEU 98.752 1
ATOM 139 N N . THR 21 21 ? A 3.840 -0.498 -8.720 1.000 1 A THR 98.209 1
ATOM 140 C CA . THR 21 21 ? A 2.656 -0.762 -9.509 1.000 1 A THR 97.980 1
ATOM 141 C C . THR 21 21 ? A 3.023 -1.229 -10.910 1.000 1 A THR 97.869 1
ATOM 142 O O . THR 21 21 ? A 2.458 -2.209 -11.417 1.000 1 A THR 97.967 1
ATOM 143 C CB . THR 21 21 ? A 1.777 0.488 -9.562 1.000 1 A THR 97.873 1
ATOM 144 O OG1 . THR 21 21 ? A 1.365 0.830 -8.225 1.000 1 A THR 97.719 1
ATOM 145 C CG2 . THR 21 21 ? A 0.530 0.251 -10.408 1.000 1 A THR 97.755 1
ATOM 146 N N . ILE 22 22 ? A 3.972 -0.553 -11.522 1.000 1 A ILE 97.455 1
ATOM 147 C CA . ILE 22 22 ? A 4.371 -0.920 -12.866 1.000 1 A ILE 97.046 1
ATOM 148 C C . ILE 22 22 ? A 5.040 -2.289 -12.892 1.000 1 A ILE 97.405 1
ATOM 149 O O . ILE 22 22 ? A 4.825 -3.087 -13.805 1.000 1 A ILE 97.638 1
ATOM 150 C CB . ILE 22 22 ? A 5.252 0.165 -13.495 1.000 1 A ILE 96.362 1
ATOM 151 C CG1 . ILE 22 22 ? A 4.428 1.448 -13.636 1.000 1 A ILE 95.703 1
ATOM 152 C CG2 . ILE 22 22 ? A 5.768 -0.276 -14.859 1.000 1 A ILE 94.947 1
ATOM 153 C CD1 . ILE 22 22 ? A 5.261 2.663 -13.983 1.000 1 A ILE 92.966 1
ATOM 154 N N . GLN 23 23 ? A 5.840 -2.608 -11.862 1.000 1 A GLN 97.907 1
ATOM 155 C CA . GLN 23 23 ? A 6.387 -3.969 -11.776 1.000 1 A GLN 98.067 1
ATOM 156 C C . GLN 23 23 ? A 5.289 -5.019 -11.699 1.000 1 A GLN 98.161 1
ATOM 157 O O . GLN 23 23 ? A 5.392 -6.082 -12.327 1.000 1 A GLN 98.107 1
ATOM 158 C CB . GLN 23 23 ? A 7.343 -4.079 -10.583 1.000 1 A GLN 97.934 1
ATOM 159 C CG . GLN 23 23 ? A 8.802 -3.813 -10.968 1.000 1 A GLN 95.692 1
ATOM 160 C CD . GLN 23 23 ? A 9.421 -4.949 -11.773 1.000 1 A GLN 97.622 1
ATOM 161 O OE1 . GLN 23 23 ? A 8.730 -5.856 -12.256 1.000 1 A GLN 97.187 1
ATOM 162 N NE2 . GLN 23 23 ? A 10.719 -4.904 -11.939 1.000 1 A GLN 96.753 1
ATOM 163 N N . LEU 24 24 ? A 4.226 -4.748 -10.925 1.000 1 A LEU 98.218 1
ATOM 164 C CA . LEU 24 24 ? A 3.138 -5.721 -10.834 1.000 1 A LEU 98.270 1
ATOM 165 C C . LEU 24 24 ? A 2.437 -5.898 -12.188 1.000 1 A LEU 98.128 1
ATOM 166 O O . LEU 24 24 ? A 2.184 -7.015 -12.636 1.000 1 A LEU 97.970 1
ATOM 167 C CB . LEU 24 24 ? A 2.140 -5.307 -9.769 1.000 1 A LEU 98.398 1
ATOM 168 C CG . LEU 24 24 ? A 1.047 -6.333 -9.517 1.000 1 A LEU 98.311 1
ATOM 169 C CD1 . LEU 24 24 ? A 1.535 -7.384 -8.520 1.000 1 A LEU 97.952 1
ATOM 170 C CD2 . LEU 24 24 ? A -0.221 -5.662 -9.034 1.000 1 A LEU 98.092 1
ATOM 171 N N . ILE 25 25 ? A 2.109 -4.771 -12.815 1.000 1 A ILE 97.648 1
ATOM 172 C CA . ILE 25 25 ? A 1.257 -4.808 -14.025 1.000 1 A ILE 97.016 1
ATOM 173 C C . ILE 25 25 ? A 2.047 -5.177 -15.271 1.000 1 A ILE 96.726 1
ATOM 174 O O . ILE 25 25 ? A 1.598 -6.012 -16.057 1.000 1 A ILE 96.413 1
ATOM 175 C CB . ILE 25 25 ? A 0.563 -3.447 -14.227 1.000 1 A ILE 96.168 1
ATOM 176 C CG1 . ILE 25 25 ? A -0.286 -3.064 -12.993 1.000 1 A ILE 93.410 1
ATOM 177 C CG2 . ILE 25 25 ? A -0.281 -3.458 -15.485 1.000 1 A ILE 91.685 1
ATOM 178 C CD1 . ILE 25 25 ? A -1.357 -4.050 -12.670 1.000 1 A ILE 86.832 1
ATOM 179 N N . GLN 26 26 ? A 3.229 -4.579 -15.440 1.000 1 A GLN 97.262 1
ATOM 180 C CA . GLN 26 26 ? A 3.964 -4.678 -16.705 1.000 1 A GLN 96.646 1
ATOM 181 C C . GLN 26 26 ? A 5.242 -5.513 -16.593 1.000 1 A GLN 96.873 1
ATOM 182 O O . GLN 26 26 ? A 5.847 -5.791 -17.617 1.000 1 A GLN 96.086 1
ATOM 183 C CB . GLN 26 26 ? A 4.323 -3.286 -17.204 1.000 1 A GLN 95.415 1
ATOM 184 C CG . GLN 26 26 ? A 3.118 -2.441 -17.583 1.000 1 A GLN 89.703 1
ATOM 185 C CD . GLN 26 26 ? A 2.414 -2.968 -18.790 1.000 1 A GLN 84.271 1
ATOM 186 O OE1 . GLN 26 26 ? A 3.023 -3.577 -19.684 1.000 1 A GLN 76.125 1
ATOM 187 N NE2 . GLN 26 26 ? A 1.123 -2.735 -18.877 1.000 1 A GLN 74.243 1
ATOM 188 N N . ASN 27 27 ? A 5.637 -5.893 -15.372 1.000 1 A ASN 97.023 1
ATOM 189 C CA . ASN 27 27 ? A 6.798 -6.731 -15.135 1.000 1 A ASN 96.774 1
ATOM 190 C C . ASN 27 27 ? A 8.085 -6.135 -15.672 1.000 1 A ASN 96.962 1
ATOM 191 O O . ASN 27 27 ? A 8.921 -6.847 -16.240 1.000 1 A ASN 95.732 1
ATOM 192 C CB . ASN 27 27 ? A 6.567 -8.135 -15.679 1.000 1 A ASN 95.831 1
ATOM 193 C CG . ASN 27 27 ? A 5.418 -8.824 -14.994 1.000 1 A ASN 94.120 1
ATOM 194 O OD1 . ASN 27 27 ? A 4.293 -8.777 -15.468 1.000 1 A ASN 82.627 1
ATOM 195 N ND2 . ASN 27 27 ? A 5.690 -9.443 -13.862 1.000 1 A ASN 79.846 1
ATOM 196 N N . HIS 28 28 ? A 8.239 -4.822 -15.476 1.000 1 A HIS 96.632 1
ATOM 197 C CA . HIS 28 28 ? A 9.491 -4.142 -15.759 1.000 1 A HIS 96.035 1
ATOM 198 C C . HIS 28 28 ? A 9.666 -2.987 -14.785 1.000 1 A HIS 96.587 1
ATOM 199 O O . HIS 28 28 ? A 8.710 -2.467 -14.221 1.000 1 A HIS 96.245 1
ATOM 200 C CB . HIS 28 28 ? A 9.560 -3.652 -17.211 1.000 1 A HIS 93.883 1
ATOM 201 C CG . HIS 28 28 ? A 8.500 -2.702 -17.583 1.000 1 A HIS 87.762 1
ATOM 202 N ND1 . HIS 28 28 ? A 8.650 -1.329 -17.550 1.000 1 A HIS 78.012 1
ATOM 203 C CD2 . HIS 28 28 ? A 7.237 -2.926 -18.043 1.000 1 A HIS 80.346 1
ATOM 204 C CE1 . HIS 28 28 ? A 7.549 -0.763 -17.955 1.000 1 A HIS 79.302 1
ATOM 205 N NE2 . HIS 28 28 ? A 6.687 -1.687 -18.254 1.000 1 A HIS 77.775 1
ATOM 206 N N . PHE 29 29 ? A 10.924 -2.619 -14.581 1.000 1 A PHE 97.620 1
ATOM 207 C CA . PHE 29 29 ? A 11.283 -1.555 -13.628 1.000 1 A PHE 97.608 1
ATOM 208 C C . PHE 29 29 ? A 11.516 -0.258 -14.397 1.000 1 A PHE 96.756 1
ATOM 209 O O . PHE 29 29 ? A 12.335 -0.217 -15.315 1.000 1 A PHE 96.172 1
ATOM 210 C CB . PHE 29 29 ? A 12.547 -1.914 -12.847 1.000 1 A PHE 97.404 1
ATOM 211 C CG . PHE 29 29 ? A 13.038 -0.803 -11.945 1.000 1 A PHE 97.719 1
ATOM 212 C CD1 . PHE 29 29 ? A 12.244 -0.335 -10.920 1.000 1 A PHE 97.827 1
ATOM 213 C CD2 . PHE 29 29 ? A 14.274 -0.215 -12.138 1.000 1 A PHE 97.385 1
ATOM 214 C CE1 . PHE 29 29 ? A 12.666 0.679 -10.087 1.000 1 A PHE 97.450 1
ATOM 215 C CE2 . PHE 29 29 ? A 14.715 0.781 -11.328 1.000 1 A PHE 96.966 1
ATOM 216 C CZ . PHE 29 29 ? A 13.921 1.241 -10.283 1.000 1 A PHE 97.261 1
ATOM 217 N N . VAL 30 30 ? A 10.771 0.781 -14.017 1.000 1 A VAL 94.657 1
ATOM 218 C CA . VAL 30 30 ? A 10.910 2.089 -14.643 1.000 1 A VAL 92.256 1
ATOM 219 C C . VAL 30 30 ? A 11.739 2.952 -13.701 1.000 1 A VAL 91.835 1
ATOM 220 O O . VAL 30 30 ? A 11.303 3.289 -12.608 1.000 1 A VAL 90.202 1
ATOM 221 C CB . VAL 30 30 ? A 9.550 2.738 -14.912 1.000 1 A VAL 88.433 1
ATOM 222 C CG1 . VAL 30 30 ? A 8.739 1.836 -15.846 1.000 1 A VAL 84.162 1
ATOM 223 C CG2 . VAL 30 30 ? A 9.715 4.120 -15.516 1.000 1 A VAL 81.648 1
ATOM 224 N N . ASP 31 31 ? A 12.946 3.301 -14.128 1.000 1 A ASP 90.815 1
ATOM 225 C CA . ASP 31 31 ? A 13.884 4.033 -13.278 1.000 1 A ASP 89.837 1
ATOM 226 C C . ASP 31 31 ? A 13.388 5.428 -12.956 1.000 1 A ASP 89.691 1
ATOM 227 O O . ASP 31 31 ? A 13.520 5.901 -11.821 1.000 1 A ASP 84.110 1
ATOM 228 C CB . ASP 31 31 ? A 15.257 4.098 -13.931 1.000 1 A ASP 85.796 1
ATOM 229 C CG . ASP 31 31 ? A 16.349 4.563 -12.988 1.000 1 A ASP 81.224 1
ATOM 230 O OD1 . ASP 31 31 ? A 16.165 4.470 -11.758 1.000 1 A ASP 77.134 1
ATOM 231 O OD2 . ASP 31 31 ? A 17.397 5.023 -13.492 1.000 1 A ASP 77.669 1
ATOM 232 N N . GLU 32 32 ? A 12.821 6.132 -13.959 1.000 1 A GLU 88.653 1
ATOM 233 C CA . GLU 32 32 ? A 12.323 7.494 -13.801 1.000 1 A GLU 87.341 1
ATOM 234 C C . GLU 32 32 ? A 10.861 7.529 -14.218 1.000 1 A GLU 85.696 1
ATOM 235 O O . GLU 32 32 ? A 10.518 7.047 -15.312 1.000 1 A GLU 80.456 1
ATOM 236 C CB . GLU 32 32 ? A 13.143 8.447 -14.635 1.000 1 A GLU 85.283 1
ATOM 237 C CG . GLU 32 32 ? A 12.630 9.868 -14.605 1.000 1 A GLU 74.916 1
ATOM 238 C CD . GLU 32 32 ? A 13.528 10.850 -15.333 1.000 1 A GLU 67.171 1
ATOM 239 O OE1 . GLU 32 32 ? A 14.663 10.464 -15.706 1.000 1 A GLU 62.882 1
ATOM 240 O OE2 . GLU 32 32 ? A 13.100 12.003 -15.511 1.000 1 A GLU 59.999 1
ATOM 241 N N . TYR 33 33 ? A 9.980 8.078 -13.359 1.000 1 A TYR 87.458 1
ATOM 242 C CA . TYR 33 33 ? A 8.555 8.123 -13.653 1.000 1 A TYR 85.589 1
ATOM 243 C C . TYR 33 33 ? A 8.005 9.389 -13.048 1.000 1 A TYR 86.045 1
ATOM 244 O O . TYR 33 33 ? A 8.159 9.633 -11.857 1.000 1 A TYR 84.464 1
ATOM 245 C CB . TYR 33 33 ? A 7.865 6.895 -13.014 1.000 1 A TYR 81.792 1
ATOM 246 C CG . TYR 33 33 ? A 6.426 6.744 -13.417 1.000 1 A TYR 81.371 1
ATOM 247 C CD1 . TYR 33 33 ? A 6.085 6.029 -14.567 1.000 1 A TYR 76.865 1
ATOM 248 C CD2 . TYR 33 33 ? A 5.404 7.304 -12.672 1.000 1 A TYR 75.676 1
ATOM 249 C CE1 . TYR 33 33 ? A 4.783 5.870 -14.937 1.000 1 A TYR 74.389 1
ATOM 250 C CE2 . TYR 33 33 ? A 4.079 7.140 -13.047 1.000 1 A TYR 74.036 1
ATOM 251 C CZ . TYR 33 33 ? A 3.782 6.424 -14.190 1.000 1 A TYR 74.560 1
ATOM 252 O OH . TYR 33 33 ? A 2.481 6.269 -14.573 1.000 1 A TYR 73.557 1
ATOM 253 N N . ASP 34 34 ? A 7.344 10.232 -13.877 1.000 1 A ASP 86.333 1
ATOM 254 C CA . ASP 34 34 ? A 6.830 11.526 -13.450 1.000 1 A ASP 85.741 1
ATOM 255 C C . ASP 34 34 ? A 6.175 11.400 -12.069 1.000 1 A ASP 87.024 1
ATOM 256 O O . ASP 34 34 ? A 5.214 10.648 -11.952 1.000 1 A ASP 86.520 1
ATOM 257 C CB . ASP 34 34 ? A 5.836 12.061 -14.473 1.000 1 A ASP 84.119 1
ATOM 258 C CG . ASP 34 34 ? A 5.400 13.487 -14.200 1.000 1 A ASP 81.601 1
ATOM 259 O OD1 . ASP 34 34 ? A 5.248 13.875 -13.023 1.000 1 A ASP 79.099 1
ATOM 260 O OD2 . ASP 34 34 ? A 5.191 14.218 -15.192 1.000 1 A ASP 79.064 1
ATOM 261 N N . PRO 35 35 ? A 6.660 12.115 -11.042 1.000 1 A PRO 79.810 1
ATOM 262 C CA . PRO 35 35 ? A 6.157 11.898 -9.709 1.000 1 A PRO 82.159 1
ATOM 263 C C . PRO 35 35 ? A 4.772 12.486 -9.479 1.000 1 A PRO 83.767 1
ATOM 264 O O . PRO 35 35 ? A 4.167 12.195 -8.439 1.000 1 A PRO 82.489 1
ATOM 265 C CB . PRO 35 35 ? A 7.191 12.591 -8.834 1.000 1 A PRO 77.942 1
ATOM 266 C CG . PRO 35 35 ? A 7.733 13.663 -9.700 1.000 1 A PRO 77.868 1
ATOM 267 C CD . PRO 35 35 ? A 7.761 13.082 -11.091 1.000 1 A PRO 81.432 1
ATOM 268 N N . THR 36 36 ? A 4.258 13.280 -10.402 1.000 1 A THR 83.636 1
ATOM 269 C CA . THR 36 36 ? A 2.974 13.961 -10.229 1.000 1 A THR 82.246 1
ATOM 270 C C . THR 36 36 ? A 1.827 13.213 -10.884 1.000 1 A THR 84.417 1
ATOM 271 O O . THR 36 36 ? A 0.689 13.635 -10.722 1.000 1 A THR 83.201 1
ATOM 272 C CB . THR 36 36 ? A 3.033 15.381 -10.821 1.000 1 A THR 77.839 1
ATOM 273 O OG1 . THR 36 36 ? A 3.129 15.307 -12.248 1.000 1 A THR 70.522 1
ATOM 274 C CG2 . THR 36 36 ? A 4.235 16.148 -10.280 1.000 1 A THR 73.711 1
ATOM 275 N N . ILE 37 37 ? A 2.100 12.113 -11.613 1.000 1 A ILE 87.116 1
ATOM 276 C CA . ILE 37 37 ? A 1.066 11.408 -12.371 1.000 1 A ILE 85.864 1
ATOM 277 C C . ILE 37 37 ? A 0.348 10.421 -11.459 1.000 1 A ILE 86.903 1
ATOM 278 O O . ILE 37 37 ? A 0.967 9.600 -10.797 1.000 1 A ILE 83.680 1
ATOM 279 C CB . ILE 37 37 ? A 1.643 10.675 -13.568 1.000 1 A ILE 81.893 1
ATOM 280 C CG1 . ILE 37 37 ? A 2.116 11.695 -14.624 1.000 1 A ILE 82.836 1
ATOM 281 C CG2 . ILE 37 37 ? A 0.615 9.712 -14.178 1.000 1 A ILE 81.704 1
ATOM 282 C CD1 . ILE 37 37 ? A 2.773 11.054 -15.816 1.000 1 A ILE 79.086 1
ATOM 283 N N . GLU 38 38 ? A -1.002 10.530 -11.418 1.000 1 A GLU 87.457 1
ATOM 284 C CA . GLU 38 38 ? A -1.860 9.546 -10.718 1.000 1 A GLU 89.191 1
ATOM 285 C C . GLU 38 38 ? A -2.635 8.796 -11.777 1.000 1 A GLU 89.714 1
ATOM 286 O O . GLU 38 38 ? A -3.316 9.388 -12.589 1.000 1 A GLU 86.407 1
ATOM 287 C CB . GLU 38 38 ? A -2.800 10.260 -9.758 1.000 1 A GLU 86.950 1
ATOM 288 C CG . GLU 38 38 ? A -3.841 9.322 -9.182 1.000 1 A GLU 84.216 1
ATOM 289 C CD . GLU 38 38 ? A -4.694 10.023 -8.168 1.000 1 A GLU 84.606 1
ATOM 290 O OE1 . GLU 38 38 ? A -4.176 10.439 -7.088 1.000 1 A GLU 82.798 1
ATOM 291 O OE2 . GLU 38 38 ? A -5.892 10.193 -8.453 1.000 1 A GLU 81.213 1
ATOM 292 N N . ASP 39 39 ? A -2.508 7.452 -11.773 1.000 1 A ASP 91.095 1
ATOM 293 C CA . ASP 39 39 ? A -3.147 6.631 -12.784 1.000 1 A ASP 91.332 1
ATOM 294 C C . ASP 39 39 ? A -3.675 5.361 -12.164 1.000 1 A ASP 93.483 1
ATOM 295 O O . ASP 39 39 ? A -3.344 5.029 -11.011 1.000 1 A ASP 93.452 1
ATOM 296 C CB . ASP 39 39 ? A -2.153 6.319 -13.905 1.000 1 A ASP 88.836 1
ATOM 297 C CG . ASP 39 39 ? A -2.812 6.124 -15.265 1.000 1 A ASP 80.772 1
ATOM 298 O OD1 . ASP 39 39 ? A -4.069 6.190 -15.331 1.000 1 A ASP 77.713 1
ATOM 299 O OD2 . ASP 39 39 ? A -2.080 5.902 -16.254 1.000 1 A ASP 75.756 1
ATOM 300 N N . SER 40 40 ? A -4.530 4.656 -12.884 1.000 1 A SER 93.650 1
ATOM 301 C CA . SER 40 40 ? A -5.078 3.393 -12.432 1.000 1 A SER 94.428 1
ATOM 302 C C . SER 40 40 ? A -4.733 2.319 -13.448 1.000 1 A SER 95.071 1
ATOM 303 O O . SER 40 40 ? A -4.582 2.563 -14.637 1.000 1 A SER 93.188 1
ATOM 304 C CB . SER 40 40 ? A -6.585 3.478 -12.229 1.000 1 A SER 91.933 1
ATOM 305 O OG . SER 40 40 ? A -7.257 3.740 -13.435 1.000 1 A SER 86.251 1
ATOM 306 N N . TYR 41 41 ? A -4.608 1.081 -12.924 1.000 1 A TYR 97.056 1
ATOM 307 C CA . TYR 41 41 ? A -4.212 -0.059 -13.706 1.000 1 A TYR 96.733 1
ATOM 308 C C . TYR 41 41 ? A -5.105 -1.225 -13.355 1.000 1 A TYR 97.130 1
ATOM 309 O O . TYR 41 41 ? A -5.648 -1.306 -12.248 1.000 1 A TYR 97.176 1
ATOM 310 C CB . TYR 41 41 ? A -2.755 -0.441 -13.399 1.000 1 A TYR 96.255 1
ATOM 311 C CG . TYR 41 41 ? A -1.769 0.666 -13.655 1.000 1 A TYR 94.070 1
ATOM 312 C CD1 . TYR 41 41 ? A -1.113 0.737 -14.865 1.000 1 A TYR 91.559 1
ATOM 313 C CD2 . TYR 41 41 ? A -1.490 1.639 -12.704 1.000 1 A TYR 92.606 1
ATOM 314 C CE1 . TYR 41 41 ? A -0.192 1.719 -15.141 1.000 1 A TYR 88.290 1
ATOM 315 C CE2 . TYR 41 41 ? A -0.584 2.656 -12.956 1.000 1 A TYR 90.610 1
ATOM 316 C CZ . TYR 41 41 ? A 0.055 2.681 -14.171 1.000 1 A TYR 88.215 1
ATOM 317 O OH . TYR 41 41 ? A 0.955 3.682 -14.435 1.000 1 A TYR 83.916 1
ATOM 318 N N . ARG 42 42 ? A -5.288 -2.147 -14.298 1.000 1 A ARG 97.055 1
ATOM 319 C CA . ARG 42 42 ? A -6.047 -3.384 -14.110 1.000 1 A ARG 96.936 1
ATOM 320 C C . ARG 42 42 ? A -5.179 -4.588 -14.453 1.000 1 A ARG 97.039 1
ATOM 321 O O . ARG 42 42 ? A -4.449 -4.567 -15.435 1.000 1 A ARG 96.068 1
ATOM 322 C CB . ARG 42 42 ? A -7.318 -3.360 -14.959 1.000 1 A ARG 95.517 1
ATOM 323 C CG . ARG 42 42 ? A -8.231 -4.512 -14.692 1.000 1 A ARG 87.393 1
ATOM 324 C CD . ARG 42 42 ? A -9.620 -4.235 -15.267 1.000 1 A ARG 81.656 1
ATOM 325 N NE . ARG 42 42 ? A -10.305 -3.203 -14.527 1.000 1 A ARG 76.444 1
ATOM 326 C CZ . ARG 42 42 ? A -11.558 -2.875 -14.736 1.000 1 A ARG 70.423 1
ATOM 327 N NH1 . ARG 42 42 ? A -12.281 -3.528 -15.646 1.000 1 A ARG 63.788 1
ATOM 328 N NH2 . ARG 42 42 ? A -12.145 -1.906 -14.019 1.000 1 A ARG 60.748 1
ATOM 329 N N . LYS 43 43 ? A -5.207 -5.620 -13.585 1.000 1 A LYS 97.054 1
ATOM 330 C CA . LYS 43 43 ? A -4.408 -6.817 -13.791 1.000 1 A LYS 97.090 1
ATOM 331 C C . LYS 43 43 ? A -5.197 -8.011 -13.309 1.000 1 A LYS 97.176 1
ATOM 332 O O . LYS 43 43 ? A -5.683 -8.029 -12.172 1.000 1 A LYS 96.945 1
ATOM 333 C CB . LYS 43 43 ? A -3.081 -6.707 -13.016 1.000 1 A LYS 96.377 1
ATOM 334 C CG . LYS 43 43 ? A -2.146 -7.908 -13.146 1.000 1 A LYS 95.242 1
ATOM 335 C CD . LYS 43 43 ? A -1.580 -8.017 -14.555 1.000 1 A LYS 92.579 1
ATOM 336 C CE . LYS 43 43 ? A -0.446 -9.033 -14.576 1.000 1 A LYS 91.286 1
ATOM 337 N NZ . LYS 43 43 ? A 0.164 -9.139 -15.913 1.000 1 A LYS 86.837 1
ATOM 338 N N . GLN 44 44 ? A -5.343 -9.023 -14.155 1.000 1 A GLN 97.494 1
ATOM 339 C CA . GLN 44 44 ? A -5.997 -10.275 -13.773 1.000 1 A GLN 97.303 1
ATOM 340 C C . GLN 44 44 ? A -4.920 -11.268 -13.320 1.000 1 A GLN 97.047 1
ATOM 341 O O . GLN 44 44 ? A -3.951 -11.519 -14.039 1.000 1 A GLN 95.990 1
ATOM 342 C CB . GLN 44 44 ? A -6.790 -10.838 -14.944 1.000 1 A GLN 96.440 1
ATOM 343 C CG . GLN 44 44 ? A -7.661 -12.018 -14.612 1.000 1 A GLN 92.233 1
ATOM 344 C CD . GLN 44 44 ? A -8.466 -12.492 -15.780 1.000 1 A GLN 88.622 1
ATOM 345 O OE1 . GLN 44 44 ? A -9.179 -11.694 -16.415 1.000 1 A GLN 80.611 1
ATOM 346 N NE2 . GLN 44 44 ? A -8.404 -13.788 -16.081 1.000 1 A GLN 79.389 1
ATOM 347 N N . VAL 45 45 ? A -5.080 -11.793 -12.120 1.000 1 A VAL 96.699 1
ATOM 348 C CA . VAL 45 45 ? A -4.136 -12.731 -11.530 1.000 1 A VAL 96.260 1
ATOM 349 C C . VAL 45 45 ? A -4.925 -13.844 -10.869 1.000 1 A VAL 96.077 1
ATOM 350 O O . VAL 45 45 ? A -6.144 -13.783 -10.703 1.000 1 A VAL 95.301 1
ATOM 351 C CB . VAL 45 45 ? A -3.229 -12.059 -10.484 1.000 1 A VAL 95.180 1
ATOM 352 C CG1 . VAL 45 45 ? A -2.339 -11.008 -11.122 1.000 1 A VAL 94.546 1
ATOM 353 C CG2 . VAL 45 45 ? A -4.056 -11.467 -9.353 1.000 1 A VAL 93.985 1
ATOM 354 N N . VAL 46 46 ? A -4.205 -14.909 -10.462 1.000 1 A VAL 96.155 1
ATOM 355 C CA . VAL 46 46 ? A -4.788 -15.993 -9.676 1.000 1 A VAL 96.318 1
ATOM 356 C C . VAL 46 46 ? A -4.094 -15.991 -8.325 1.000 1 A VAL 96.828 1
ATOM 357 O O . VAL 46 46 ? A -2.877 -16.106 -8.255 1.000 1 A VAL 96.273 1
ATOM 358 C CB . VAL 46 46 ? A -4.636 -17.349 -10.365 1.000 1 A VAL 95.123 1
ATOM 359 C CG1 . VAL 46 46 ? A -5.345 -17.355 -11.714 1.000 1 A VAL 93.792 1
ATOM 360 C CG2 . VAL 46 46 ? A -5.185 -18.447 -9.457 1.000 1 A VAL 94.223 1
ATOM 361 N N . ILE 47 47 ? A -4.877 -15.828 -7.253 1.000 1 A ILE 96.958 1
ATOM 362 C CA . ILE 47 47 ? A -4.335 -15.773 -5.901 1.000 1 A ILE 97.224 1
ATOM 363 C C . ILE 47 47 ? A -5.030 -16.839 -5.076 1.000 1 A ILE 96.997 1
ATOM 364 O O . ILE 47 47 ? A -6.251 -16.788 -4.884 1.000 1 A ILE 96.404 1
ATOM 365 C CB . ILE 47 47 ? A -4.542 -14.372 -5.268 1.000 1 A ILE 97.425 1
ATOM 366 C CG1 . ILE 47 47 ? A -3.880 -13.304 -6.129 1.000 1 A ILE 96.980 1
ATOM 367 C CG2 . ILE 47 47 ? A -3.996 -14.379 -3.828 1.000 1 A ILE 97.202 1
ATOM 368 C CD1 . ILE 47 47 ? A -4.255 -11.901 -5.720 1.000 1 A ILE 96.399 1
ATOM 369 N N . ASP 48 48 ? A -4.270 -17.830 -4.590 1.000 1 A ASP 97.119 1
ATOM 370 C CA . ASP 48 48 ? A -4.807 -18.928 -3.787 1.000 1 A ASP 96.531 1
ATOM 371 C C . ASP 48 48 ? A -5.951 -19.626 -4.527 1.000 1 A ASP 95.790 1
ATOM 372 O O . ASP 48 48 ? A -6.966 -19.976 -3.933 1.000 1 A ASP 94.288 1
ATOM 373 C CB . ASP 48 48 ? A -5.261 -18.441 -2.419 1.000 1 A ASP 96.212 1
ATOM 374 C CG . ASP 48 48 ? A -4.138 -17.789 -1.638 1.000 1 A ASP 96.455 1
ATOM 375 O OD1 . ASP 48 48 ? A -3.006 -18.321 -1.669 1.000 1 A ASP 95.196 1
ATOM 376 O OD2 . ASP 48 48 ? A -4.391 -16.748 -0.990 1.000 1 A ASP 94.754 1
ATOM 377 N N . GLY 49 49 ? A -5.776 -19.760 -5.857 1.000 1 A GLY 95.896 1
ATOM 378 C CA . GLY 49 49 ? A -6.765 -20.469 -6.652 1.000 1 A GLY 94.329 1
ATOM 379 C C . GLY 49 49 ? A -7.944 -19.649 -7.130 1.000 1 A GLY 94.397 1
ATOM 380 O O . GLY 49 49 ? A -8.774 -20.170 -7.886 1.000 1 A GLY 92.862 1
ATOM 381 N N . GLU 50 50 ? A -8.041 -18.388 -6.731 1.000 1 A GLU 93.543 1
ATOM 382 C CA . GLU 50 50 ? A -9.127 -17.496 -7.126 1.000 1 A GLU 93.243 1
ATOM 383 C C . GLU 50 50 ? A -8.640 -16.560 -8.254 1.000 1 A GLU 94.176 1
ATOM 384 O O . GLU 50 50 ? A -7.629 -15.858 -8.090 1.000 1 A GLU 94.152 1
ATOM 385 C CB . GLU 50 50 ? A -9.610 -16.655 -5.946 1.000 1 A GLU 90.659 1
ATOM 386 C CG . GLU 50 50 ? A -10.688 -15.645 -6.299 1.000 1 A GLU 88.480 1
ATOM 387 C CD . GLU 50 50 ? A -11.048 -14.742 -5.156 1.000 1 A GLU 86.229 1
ATOM 388 O OE1 . GLU 50 50 ? A -10.226 -13.857 -4.818 1.000 1 A GLU 77.358 1
ATOM 389 O OE2 . GLU 50 50 ? A -12.160 -14.891 -4.580 1.000 1 A GLU 76.679 1
ATOM 390 N N . THR 51 51 ? A -9.329 -16.540 -9.382 1.000 1 A THR 95.291 1
ATOM 391 C CA . THR 51 51 ? A -9.048 -15.557 -10.405 1.000 1 A THR 95.401 1
ATOM 392 C C . THR 51 51 ? A -9.494 -14.189 -9.887 1.000 1 A THR 95.430 1
ATOM 393 O O . THR 51 51 ? A -10.669 -13.994 -9.579 1.000 1 A THR 93.852 1
ATOM 394 C CB . THR 51 51 ? A -9.755 -15.887 -11.720 1.000 1 A THR 94.621 1
ATOM 395 O OG1 . THR 51 51 ? A -9.250 -17.123 -12.239 1.000 1 A THR 92.381 1
ATOM 396 C CG2 . THR 51 51 ? A -9.488 -14.790 -12.756 1.000 1 A THR 92.867 1
ATOM 397 N N . SER 52 52 ? A -8.550 -13.266 -9.779 1.000 1 A SER 95.194 1
ATOM 398 C CA . SER 52 52 ? A -8.776 -11.989 -9.111 1.000 1 A SER 95.135 1
ATOM 399 C C . SER 52 52 ? A -8.407 -10.864 -10.085 1.000 1 A SER 96.143 1
ATOM 400 O O . SER 52 52 ? A -7.307 -10.851 -10.631 1.000 1 A SER 95.817 1
ATOM 401 C CB . SER 52 52 ? A -7.890 -11.895 -7.872 1.000 1 A SER 92.515 1
ATOM 402 O OG . SER 52 52 ? A -8.178 -12.947 -6.968 1.000 1 A SER 85.462 1
ATOM 403 N N . LEU 53 53 ? A -9.323 -9.942 -10.281 1.000 1 A LEU 97.264 1
ATOM 404 C CA . LEU 53 53 ? A -9.072 -8.755 -11.074 1.000 1 A LEU 97.646 1
ATOM 405 C C . LEU 53 53 ? A -8.704 -7.617 -10.133 1.000 1 A LEU 97.938 1
ATOM 406 O O . LEU 53 53 ? A -9.525 -7.157 -9.342 1.000 1 A LEU 97.643 1
ATOM 407 C CB . LEU 53 53 ? A -10.299 -8.388 -11.904 1.000 1 A LEU 96.973 1
ATOM 408 C CG . LEU 53 53 ? A -10.085 -7.223 -12.848 1.000 1 A LEU 92.628 1
ATOM 409 C CD1 . LEU 53 53 ? A -9.138 -7.644 -13.966 1.000 1 A LEU 91.910 1
ATOM 410 C CD2 . LEU 53 53 ? A -11.421 -6.765 -13.428 1.000 1 A LEU 91.164 1
ATOM 411 N N . LEU 54 54 ? A -7.438 -7.179 -10.197 1.000 1 A LEU 98.378 1
ATOM 412 C CA . LEU 54 54 ? A -6.950 -6.117 -9.344 1.000 1 A LEU 98.518 1
ATOM 413 C C . LEU 54 54 ? A -7.091 -4.794 -10.063 1.000 1 A LEU 98.457 1
ATOM 414 O O . LEU 54 54 ? A -6.503 -4.597 -11.128 1.000 1 A LEU 98.134 1
ATOM 415 C CB . LEU 54 54 ? A -5.492 -6.352 -8.963 1.000 1 A LEU 98.514 1
ATOM 416 C CG . LEU 54 54 ? A -5.151 -7.755 -8.442 1.000 1 A LEU 98.305 1
ATOM 417 C CD1 . LEU 54 54 ? A -6.069 -8.126 -7.289 1.000 1 A LEU 98.154 1
ATOM 418 C CD2 . LEU 54 54 ? A -3.691 -7.807 -8.000 1.000 1 A LEU 98.217 1
ATOM 419 N N . ASP 55 55 ? A -7.872 -3.875 -9.500 1.000 1 A ASP 98.378 1
ATOM 420 C CA . ASP 55 55 ? A -7.951 -2.502 -9.949 1.000 1 A ASP 98.171 1
ATOM 421 C C . ASP 55 55 ? A -7.097 -1.695 -8.999 1.000 1 A ASP 98.201 1
ATOM 422 O O . ASP 55 55 ? A -7.411 -1.583 -7.797 1.000 1 A ASP 97.941 1
ATOM 423 C CB . ASP 55 55 ? A -9.388 -2.007 -9.938 1.000 1 A ASP 97.148 1
ATOM 424 C CG . ASP 55 55 ? A -10.243 -2.694 -10.990 1.000 1 A ASP 92.355 1
ATOM 425 O OD1 . ASP 55 55 ? A -9.723 -3.040 -12.057 1.000 1 A ASP 90.420 1
ATOM 426 O OD2 . ASP 55 55 ? A -11.447 -2.857 -10.728 1.000 1 A ASP 88.998 1
ATOM 427 N N . ILE 56 56 ? A -6.008 -1.133 -9.495 1.000 1 A ILE 98.038 1
ATOM 428 C CA . ILE 56 56 ? A -4.991 -0.520 -8.650 1.000 1 A ILE 98.042 1
ATOM 429 C C . ILE 56 56 ? A -4.915 0.974 -8.968 1.000 1 A ILE 97.625 1
ATOM 430 O O . ILE 56 56 ? A -4.636 1.354 -10.103 1.000 1 A ILE 97.338 1
ATOM 431 C CB . ILE 56 56 ? A -3.612 -1.172 -8.868 1.000 1 A ILE 98.166 1
ATOM 432 C CG1 . ILE 56 56 ? A -3.683 -2.650 -8.515 1.000 1 A ILE 97.447 1
ATOM 433 C CG2 . ILE 56 56 ? A -2.542 -0.462 -8.049 1.000 1 A ILE 97.984 1
ATOM 434 C CD1 . ILE 56 56 ? A -2.602 -3.455 -9.202 1.000 1 A ILE 94.805 1
ATOM 435 N N . LEU 57 57 ? A -5.134 1.800 -7.938 1.000 1 A LEU 97.776 1
ATOM 436 C CA . LEU 57 57 ? A -4.924 3.241 -8.068 1.000 1 A LEU 97.367 1
ATOM 437 C C . LEU 57 57 ? A -3.534 3.587 -7.525 1.000 1 A LEU 97.223 1
ATOM 438 O O . LEU 57 57 ? A -3.256 3.378 -6.343 1.000 1 A LEU 97.104 1
ATOM 439 C CB . LEU 57 57 ? A -5.989 4.032 -7.326 1.000 1 A LEU 96.424 1
ATOM 440 C CG . LEU 57 57 ? A -5.773 5.543 -7.342 1.000 1 A LEU 95.075 1
ATOM 441 C CD1 . LEU 57 57 ? A -5.822 6.080 -8.761 1.000 1 A LEU 93.295 1
ATOM 442 C CD2 . LEU 57 57 ? A -6.785 6.246 -6.469 1.000 1 A LEU 92.463 1
ATOM 443 N N . ASP 58 58 ? A -2.668 4.056 -8.397 1.000 1 A ASP 96.938 1
ATOM 444 C CA . ASP 58 58 ? A -1.327 4.522 -8.053 1.000 1 A ASP 96.586 1
ATOM 445 C C . ASP 58 58 ? A -1.424 6.003 -7.779 1.000 1 A ASP 95.693 1
ATOM 446 O O . ASP 58 58 ? A -1.574 6.797 -8.719 1.000 1 A ASP 94.712 1
ATOM 447 C CB . ASP 58 58 ? A -0.387 4.219 -9.208 1.000 1 A ASP 96.457 1
ATOM 448 C CG . ASP 58 58 ? A 0.990 4.826 -9.004 1.000 1 A ASP 96.450 1
ATOM 449 O OD1 . ASP 58 58 ? A 1.471 4.901 -7.861 1.000 1 A ASP 95.912 1
ATOM 450 O OD2 . ASP 58 58 ? A 1.618 5.217 -10.031 1.000 1 A ASP 95.471 1
ATOM 451 N N . THR 59 59 ? A -1.354 6.403 -6.495 1.000 1 A THR 95.163 1
ATOM 452 C CA . THR 59 59 ? A -1.603 7.788 -6.118 1.000 1 A THR 94.211 1
ATOM 453 C C . THR 59 59 ? A -0.334 8.637 -6.254 1.000 1 A THR 92.395 1
ATOM 454 O O . THR 59 59 ? A 0.796 8.136 -6.321 1.000 1 A THR 90.299 1
ATOM 455 C CB . THR 59 59 ? A -2.130 7.912 -4.688 1.000 1 A THR 93.690 1
ATOM 456 O OG1 . THR 59 59 ? A -1.102 7.554 -3.751 1.000 1 A THR 90.012 1
ATOM 457 C CG2 . THR 59 59 ? A -3.316 7.002 -4.478 1.000 1 A THR 90.504 1
ATOM 458 N N . ALA 60 60 ? A -0.534 9.937 -6.268 1.000 1 A ALA 94.077 1
ATOM 459 C CA . ALA 60 60 ? A 0.589 10.880 -6.374 1.000 1 A ALA 92.462 1
ATOM 460 C C . ALA 60 60 ? A 0.363 12.073 -5.446 1.000 1 A ALA 89.699 1
ATOM 461 O O . ALA 60 60 ? A 0.632 13.221 -5.815 1.000 1 A ALA 84.653 1
ATOM 462 C CB . ALA 60 60 ? A 0.771 11.322 -7.805 1.000 1 A ALA 91.149 1
ATOM 463 N N . GLY 61 61 ? A -0.120 11.796 -4.227 1.000 1 A GLY 81.238 1
ATOM 464 C CA . GLY 61 61 ? A -0.373 12.884 -3.305 1.000 1 A GLY 77.536 1
ATOM 465 C C . GLY 61 61 ? A -1.748 13.479 -3.465 1.000 1 A GLY 78.220 1
ATOM 466 O O . GLY 61 61 ? A -2.733 12.761 -3.684 1.000 1 A GLY 73.908 1
ATOM 467 N N . GLN 62 62 ? A -1.830 14.803 -3.359 1.000 1 A GLN 76.618 1
ATOM 468 C CA . GLN 62 62 ? A -3.116 15.507 -3.389 1.000 1 A GLN 76.615 1
ATOM 469 C C . GLN 62 62 ? A -3.638 15.564 -4.818 1.000 1 A GLN 78.530 1
ATOM 470 O O . GLN 62 62 ? A -2.906 15.822 -5.749 1.000 1 A GLN 76.742 1
ATOM 471 C CB . GLN 62 62 ? A -2.957 16.924 -2.841 1.000 1 A GLN 72.768 1
ATOM 472 C CG . GLN 62 62 ? A -2.526 17.007 -1.400 1.000 1 A GLN 71.244 1
ATOM 473 C CD . GLN 62 62 ? A -3.545 16.370 -0.462 1.000 1 A GLN 63.996 1
ATOM 474 O OE1 . GLN 62 62 ? A -3.288 15.313 0.104 1.000 1 A GLN 62.570 1
ATOM 475 N NE2 . GLN 62 62 ? A -4.719 16.993 -0.349 1.000 1 A GLN 65.584 1
ATOM 476 N N . GLU 63 63 ? A -4.951 15.333 -4.958 1.000 1 A GLU 79.920 1
ATOM 477 C CA . GLU 63 63 ? A -5.643 15.705 -6.185 1.000 1 A GLU 78.711 1
ATOM 478 C C . GLU 63 63 ? A -5.894 17.206 -6.158 1.000 1 A GLU 80.755 1
ATOM 479 O O . GLU 63 63 ? A -5.541 17.889 -5.205 1.000 1 A GLU 79.498 1
ATOM 480 C CB . GLU 63 63 ? A -6.950 14.921 -6.301 1.000 1 A GLU 74.628 1
ATOM 481 C CG . GLU 63 63 ? A -6.776 13.421 -6.373 1.000 1 A GLU 73.271 1
ATOM 482 C CD . GLU 63 63 ? A -6.247 12.937 -7.717 1.000 1 A GLU 71.009 1
ATOM 483 O OE1 . GLU 63 63 ? A -6.085 13.760 -8.652 1.000 1 A GLU 69.744 1
ATOM 484 O OE2 . GLU 63 63 ? A -6.011 11.706 -7.836 1.000 1 A GLU 69.521 1
ATOM 485 N N . GLU 64 64 ? A -6.532 17.726 -7.209 1.000 1 A GLU 83.241 1
ATOM 486 C CA . GLU 64 64 ? A -6.834 19.145 -7.277 1.000 1 A GLU 82.512 1
ATOM 487 C C . GLU 64 64 ? A -7.662 19.555 -6.069 1.000 1 A GLU 82.648 1
ATOM 488 O O . GLU 64 64 ? A -7.424 20.599 -5.476 1.000 1 A GLU 77.469 1
ATOM 489 C CB . GLU 64 64 ? A -7.570 19.467 -8.561 1.000 1 A GLU 77.032 1
ATOM 490 C CG . GLU 64 64 ? A -7.955 20.930 -8.683 1.000 1 A GLU 73.126 1
ATOM 491 C CD . GLU 64 64 ? A -8.610 21.240 -10.011 1.000 1 A GLU 66.515 1
ATOM 492 O OE1 . GLU 64 64 ? A -8.769 20.282 -10.825 1.000 1 A GLU 65.428 1
ATOM 493 O OE2 . GLU 64 64 ? A -8.947 22.414 -10.265 1.000 1 A GLU 63.663 1
ATOM 494 N N . TYR 65 65 ? A -8.669 18.743 -5.714 1.000 1 A TYR 82.263 1
ATOM 495 C CA . TYR 65 65 ? A -9.520 19.011 -4.575 1.000 1 A TYR 81.467 1
ATOM 496 C C . TYR 65 65 ? A -9.398 17.882 -3.565 1.000 1 A TYR 81.592 1
ATOM 497 O O . TYR 65 65 ? A -9.347 16.718 -3.925 1.000 1 A TYR 78.979 1
ATOM 498 C CB . TYR 65 65 ? A -10.973 19.190 -4.979 1.000 1 A TYR 78.014 1
ATOM 499 C CG . TYR 65 65 ? A -11.176 20.321 -5.936 1.000 1 A TYR 74.383 1
ATOM 500 C CD1 . TYR 65 65 ? A -11.264 21.623 -5.485 1.000 1 A TYR 71.387 1
ATOM 501 C CD2 . TYR 65 65 ? A -11.264 20.086 -7.285 1.000 1 A TYR 72.018 1
ATOM 502 C CE1 . TYR 65 65 ? A -11.449 22.669 -6.359 1.000 1 A TYR 67.718 1
ATOM 503 C CE2 . TYR 65 65 ? A -11.430 21.115 -8.178 1.000 1 A TYR 69.440 1
ATOM 504 C CZ . TYR 65 65 ? A -11.519 22.397 -7.694 1.000 1 A TYR 67.686 1
ATOM 505 O OH . TYR 65 65 ? A -11.701 23.421 -8.595 1.000 1 A TYR 73.344 1
ATOM 506 N N . SER 66 66 ? A -9.396 18.250 -2.275 1.000 1 A SER 82.767 1
ATOM 507 C CA . SER 66 66 ? A -9.327 17.235 -1.224 1.000 1 A SER 81.407 1
ATOM 508 C C . SER 66 66 ? A -10.494 16.252 -1.312 1.000 1 A SER 83.338 1
ATOM 509 O O . SER 66 66 ? A -10.364 15.120 -0.899 1.000 1 A SER 81.713 1
ATOM 510 C CB . SER 66 66 ? A -9.286 17.883 0.154 1.000 1 A SER 76.344 1
ATOM 511 O OG . SER 66 66 ? A -10.535 18.488 0.448 1.000 1 A SER 72.053 1
ATOM 512 N N . ALA 67 67 ? A -11.630 16.695 -1.866 1.000 1 A ALA 86.240 1
ATOM 513 C CA . ALA 67 67 ? A -12.753 15.775 -2.018 1.000 1 A ALA 85.846 1
ATOM 514 C C . ALA 67 67 ? A -12.406 14.620 -2.965 1.000 1 A ALA 86.762 1
ATOM 515 O O . ALA 67 67 ? A -12.911 13.509 -2.794 1.000 1 A ALA 85.955 1
ATOM 516 C CB . ALA 67 67 ? A -13.985 16.523 -2.533 1.000 1 A ALA 84.363 1
ATOM 517 N N . MET 68 68 ? A -11.570 14.886 -3.971 1.000 1 A MET 83.033 1
ATOM 518 C CA . MET 68 68 ? A -11.176 13.809 -4.875 1.000 1 A MET 82.514 1
ATOM 519 C C . MET 68 68 ? A -10.249 12.811 -4.153 1.000 1 A MET 83.963 1
ATOM 520 O O . MET 68 68 ? A -10.381 11.597 -4.318 1.000 1 A MET 83.066 1
ATOM 521 C CB . MET 68 68 ? A -10.494 14.379 -6.102 1.000 1 A MET 79.063 1
ATOM 522 C CG . MET 68 68 ? A -11.439 15.180 -6.995 1.000 1 A MET 75.548 1
ATOM 523 S SD . MET 68 68 ? A -10.603 16.194 -8.233 1.000 1 A MET 72.398 1
ATOM 524 C CE . MET 68 68 ? A -9.879 14.920 -9.240 1.000 1 A MET 65.613 1
ATOM 525 N N . ARG 69 69 ? A -9.328 13.339 -3.291 1.000 1 A ARG 86.419 1
ATOM 526 C CA . ARG 69 69 ? A -8.533 12.490 -2.440 1.000 1 A ARG 86.816 1
ATOM 527 C C . ARG 69 69 ? A -9.415 11.620 -1.568 1.000 1 A ARG 88.589 1
ATOM 528 O O . ARG 69 69 ? A -9.206 10.398 -1.453 1.000 1 A ARG 89.503 1
ATOM 529 C CB . ARG 69 69 ? A -7.619 13.338 -1.580 1.000 1 A ARG 84.185 1
ATOM 530 C CG . ARG 69 69 ? A -6.895 12.587 -0.480 1.000 1 A ARG 80.953 1
ATOM 531 C CD . ARG 69 69 ? A -6.488 13.503 0.649 1.000 1 A ARG 75.402 1
ATOM 532 N NE . ARG 69 69 ? A -7.663 14.070 1.319 1.000 1 A ARG 74.885 1
ATOM 533 C CZ . ARG 69 69 ? A -7.648 15.179 2.011 1.000 1 A ARG 73.868 1
ATOM 534 N NH1 . ARG 69 69 ? A -6.539 15.911 2.131 1.000 1 A ARG 69.138 1
ATOM 535 N NH2 . ARG 69 69 ? A -8.758 15.594 2.608 1.000 1 A ARG 67.941 1
ATOM 536 N N . ASP 70 70 ? A -10.420 12.218 -0.930 1.000 1 A ASP 88.939 1
ATOM 537 C CA . ASP 70 70 ? A -11.329 11.463 -0.072 1.000 1 A ASP 90.075 1
ATOM 538 C C . ASP 70 70 ? A -12.054 10.405 -0.872 1.000 1 A ASP 91.149 1
ATOM 539 O O . ASP 70 70 ? A -12.315 9.313 -0.371 1.000 1 A ASP 91.390 1
ATOM 540 C CB . ASP 70 70 ? A -12.330 12.390 0.602 1.000 1 A ASP 88.744 1
ATOM 541 C CG . ASP 70 70 ? A -11.707 13.248 1.691 1.000 1 A ASP 88.286 1
ATOM 542 O OD1 . ASP 70 70 ? A -10.478 13.142 1.921 1.000 1 A ASP 83.297 1
ATOM 543 O OD2 . ASP 70 70 ? A -12.441 14.056 2.286 1.000 1 A ASP 82.603 1
ATOM 544 N N . GLN 71 71 ? A -12.381 10.698 -2.138 1.000 1 A GLN 89.711 1
ATOM 545 C CA . GLN 71 71 ? A -13.111 9.761 -2.975 1.000 1 A GLN 89.080 1
ATOM 546 C C . GLN 71 71 ? A -12.315 8.497 -3.215 1.000 1 A GLN 90.062 1
ATOM 547 O O . GLN 71 71 ? A -12.868 7.389 -3.112 1.000 1 A GLN 89.535 1
ATOM 548 C CB . GLN 71 71 ? A -13.514 10.404 -4.299 1.000 1 A GLN 87.185 1
ATOM 549 C CG . GLN 71 71 ? A -14.338 9.469 -5.149 1.000 1 A GLN 74.724 1
ATOM 550 C CD . GLN 71 71 ? A -15.688 9.174 -4.548 1.000 1 A GLN 67.668 1
ATOM 551 O OE1 . GLN 71 71 ? A -16.389 10.074 -4.075 1.000 1 A GLN 63.671 1
ATOM 552 N NE2 . GLN 71 71 ? A -16.058 7.919 -4.558 1.000 1 A GLN 60.862 1
ATOM 553 N N . TYR 72 72 ? A -11.025 8.615 -3.545 1.000 1 A TYR 89.435 1
ATOM 554 C CA . TYR 72 72 ? A -10.287 7.380 -3.819 1.000 1 A TYR 89.199 1
ATOM 555 C C . TYR 72 72 ? A -10.079 6.591 -2.551 1.000 1 A TYR 91.521 1
ATOM 556 O O . TYR 72 72 ? A -10.037 5.354 -2.596 1.000 1 A TYR 92.182 1
ATOM 557 C CB . TYR 72 72 ? A -8.993 7.601 -4.643 1.000 1 A TYR 86.627 1
ATOM 558 C CG . TYR 72 72 ? A -7.809 8.255 -4.001 1.000 1 A TYR 84.508 1
ATOM 559 C CD1 . TYR 72 72 ? A -7.276 9.443 -4.496 1.000 1 A TYR 81.086 1
ATOM 560 C CD2 . TYR 72 72 ? A -7.160 7.660 -2.901 1.000 1 A TYR 80.294 1
ATOM 561 C CE1 . TYR 72 72 ? A -6.162 10.042 -3.934 1.000 1 A TYR 78.200 1
ATOM 562 C CE2 . TYR 72 72 ? A -6.041 8.254 -2.347 1.000 1 A TYR 79.255 1
ATOM 563 C CZ . TYR 72 72 ? A -5.563 9.436 -2.851 1.000 1 A TYR 77.269 1
ATOM 564 O OH . TYR 72 72 ? A -4.425 10.014 -2.292 1.000 1 A TYR 80.030 1
ATOM 565 N N . MET 73 73 ? A -9.943 7.249 -1.404 1.000 1 A MET 92.527 1
ATOM 566 C CA . MET 73 73 ? A -9.806 6.516 -0.143 1.000 1 A MET 92.758 1
ATOM 567 C C . MET 73 73 ? A -11.102 5.835 0.230 1.000 1 A MET 93.984 1
ATOM 568 O O . MET 73 73 ? A -11.128 4.710 0.734 1.000 1 A MET 93.857 1
ATOM 569 C CB . MET 73 73 ? A -9.328 7.450 0.961 1.000 1 A MET 91.399 1
ATOM 570 C CG . MET 73 73 ? A -7.910 7.932 0.693 1.000 1 A MET 88.472 1
ATOM 571 S SD . MET 73 73 ? A -7.149 8.798 2.073 1.000 1 A MET 85.006 1
ATOM 572 C CE . MET 73 73 ? A -5.567 9.204 1.376 1.000 1 A MET 77.172 1
ATOM 573 N N . ARG 74 74 ? A -12.259 6.491 -0.038 1.000 1 A ARG 94.949 1
ATOM 574 C CA . ARG 74 74 ? A -13.566 5.883 0.260 1.000 1 A ARG 95.031 1
ATOM 575 C C . ARG 74 74 ? A -13.809 4.695 -0.666 1.000 1 A ARG 95.917 1
ATOM 576 O O . ARG 74 74 ? A -14.336 3.671 -0.237 1.000 1 A ARG 95.923 1
ATOM 577 C CB . ARG 74 74 ? A -14.666 6.920 0.089 1.000 1 A ARG 94.039 1
ATOM 578 C CG . ARG 74 74 ? A -16.039 6.446 0.449 1.000 1 A ARG 90.728 1
ATOM 579 C CD . ARG 74 74 ? A -17.064 7.579 0.385 1.000 1 A ARG 89.425 1
ATOM 580 N NE . ARG 74 74 ? A -16.599 8.684 1.236 1.000 1 A ARG 83.113 1
ATOM 581 C CZ . ARG 74 74 ? A -16.135 9.835 0.784 1.000 1 A ARG 82.915 1
ATOM 582 N NH1 . ARG 74 74 ? A -16.041 10.083 -0.519 1.000 1 A ARG 72.597 1
ATOM 583 N NH2 . ARG 74 74 ? A -15.809 10.794 1.654 1.000 1 A ARG 73.414 1
ATOM 584 N N . THR 75 75 ? A -13.416 4.818 -1.947 1.000 1 A THR 94.677 1
ATOM 585 C CA . THR 75 75 ? A -13.645 3.766 -2.940 1.000 1 A THR 94.748 1
ATOM 586 C C . THR 75 75 ? A -12.759 2.553 -2.707 1.000 1 A THR 96.249 1
ATOM 587 O O . THR 75 75 ? A -13.170 1.414 -2.908 1.000 1 A THR 95.999 1
ATOM 588 C CB . THR 75 75 ? A -13.429 4.317 -4.337 1.000 1 A THR 93.115 1
ATOM 589 O OG1 . THR 75 75 ? A -14.349 5.373 -4.564 1.000 1 A THR 88.473 1
ATOM 590 C CG2 . THR 75 75 ? A -13.629 3.230 -5.401 1.000 1 A THR 88.914 1
ATOM 591 N N . GLY 76 76 ? A -11.499 2.793 -2.293 1.000 1 A GLY 97.116 1
ATOM 592 C CA . GLY 76 76 ? A -10.569 1.701 -2.146 1.000 1 A GLY 97.600 1
ATOM 593 C C . GLY 76 76 ? A -10.952 0.706 -1.104 1.000 1 A GLY 98.106 1
ATOM 594 O O . GLY 76 76 ? A -11.411 1.072 -0.022 1.000 1 A GLY 97.905 1
ATOM 595 N N . GLU 77 77 ? A -10.743 -0.587 -1.398 1.000 1 A GLU 98.308 1
ATOM 596 C CA . GLU 77 77 ? A -11.061 -1.637 -0.449 1.000 1 A GLU 98.423 1
ATOM 597 C C . GLU 77 77 ? A -9.850 -2.008 0.395 1.000 1 A GLU 98.538 1
ATOM 598 O O . GLU 77 77 ? A -10.007 -2.566 1.461 1.000 1 A GLU 98.312 1
ATOM 599 C CB . GLU 77 77 ? A -11.548 -2.873 -1.179 1.000 1 A GLU 98.228 1
ATOM 600 C CG . GLU 77 77 ? A -12.830 -2.650 -1.947 1.000 1 A GLU 97.884 1
ATOM 601 C CD . GLU 77 77 ? A -13.238 -3.870 -2.716 1.000 1 A GLU 97.462 1
ATOM 602 O OE1 . GLU 77 77 ? A -12.667 -4.090 -3.810 1.000 1 A GLU 92.631 1
ATOM 603 O OE2 . GLU 77 77 ? A -14.108 -4.621 -2.220 1.000 1 A GLU 91.775 1
ATOM 604 N N . GLY 78 78 ? A -8.646 -1.730 -0.098 1.000 1 A GLY 98.612 1
ATOM 605 C CA . GLY 78 78 ? A -7.445 -2.022 0.608 1.000 1 A GLY 98.654 1
ATOM 606 C C . GLY 78 78 ? A -6.312 -1.109 0.174 1.000 1 A GLY 98.716 1
ATOM 607 O O . GLY 78 78 ? A -6.314 -0.599 -0.948 1.000 1 A GLY 98.673 1
ATOM 608 N N . PHE 79 79 ? A -5.341 -0.936 1.045 1.000 1 A PHE 98.782 1
ATOM 609 C CA . PHE 79 79 ? A -4.300 0.080 0.854 1.000 1 A PHE 98.766 1
ATOM 610 C C . PHE 79 79 ? A -2.938 -0.508 1.131 1.000 1 A PHE 98.825 1
ATOM 611 O O . PHE 79 79 ? A -2.714 -1.147 2.162 1.000 1 A PHE 98.805 1
ATOM 612 C CB . PHE 79 79 ? A -4.547 1.255 1.808 1.000 1 A PHE 98.607 1
ATOM 613 C CG . PHE 79 79 ? A -5.858 1.943 1.565 1.000 1 A PHE 98.466 1
ATOM 614 C CD1 . PHE 79 79 ? A -5.902 3.065 0.757 1.000 1 A PHE 98.265 1
ATOM 615 C CD2 . PHE 79 79 ? A -7.018 1.457 2.131 1.000 1 A PHE 98.229 1
ATOM 616 C CE1 . PHE 79 79 ? A -7.099 3.711 0.516 1.000 1 A PHE 97.709 1
ATOM 617 C CE2 . PHE 79 79 ? A -8.220 2.091 1.892 1.000 1 A PHE 97.822 1
ATOM 618 C CZ . PHE 79 79 ? A -8.254 3.212 1.080 1.000 1 A PHE 97.602 1
ATOM 619 N N . LEU 80 80 ? A -1.996 -0.291 0.181 1.000 1 A LEU 98.830 1
ATOM 620 C CA . LEU 80 80 ? A -0.580 -0.502 0.448 1.000 1 A LEU 98.857 1
ATOM 621 C C . LEU 80 80 ? A -0.006 0.823 0.937 1.000 1 A LEU 98.820 1
ATOM 622 O O . LEU 80 80 ? A -0.081 1.822 0.217 1.000 1 A LEU 98.710 1
ATOM 623 C CB . LEU 80 80 ? A 0.200 -0.904 -0.806 1.000 1 A LEU 98.752 1
ATOM 624 C CG . LEU 80 80 ? A -0.076 -2.266 -1.419 1.000 1 A LEU 96.527 1
ATOM 625 C CD1 . LEU 80 80 ? A -0.037 -3.378 -0.371 1.000 1 A LEU 97.821 1
ATOM 626 C CD2 . LEU 80 80 ? A 0.988 -2.537 -2.476 1.000 1 A LEU 98.158 1
ATOM 627 N N . SER 81 81 ? A 0.537 0.824 2.155 1.000 1 A SER 98.799 1
ATOM 628 C CA . SER 81 81 ? A 1.190 2.009 2.700 1.000 1 A SER 98.785 1
ATOM 629 C C . SER 81 81 ? A 2.687 1.830 2.535 1.000 1 A SER 98.872 1
ATOM 630 O O . SER 81 81 ? A 3.310 1.005 3.209 1.000 1 A SER 98.888 1
ATOM 631 C CB . SER 81 81 ? A 0.823 2.210 4.174 1.000 1 A SER 98.500 1
ATOM 632 O OG . SER 81 81 ? A -0.555 2.572 4.269 1.000 1 A SER 97.419 1
ATOM 633 N N . VAL 82 82 ? A 3.289 2.583 1.621 1.000 1 A VAL 98.798 1
ATOM 634 C CA . VAL 82 82 ? A 4.657 2.362 1.183 1.000 1 A VAL 98.818 1
ATOM 635 C C . VAL 82 82 ? A 5.566 3.413 1.772 1.000 1 A VAL 98.776 1
ATOM 636 O O . VAL 82 82 ? A 5.304 4.618 1.666 1.000 1 A VAL 98.679 1
ATOM 637 C CB . VAL 82 82 ? A 4.762 2.391 -0.345 1.000 1 A VAL 98.832 1
ATOM 638 C CG1 . VAL 82 82 ? A 3.752 1.415 -0.976 1.000 1 A VAL 98.872 1
ATOM 639 C CG2 . VAL 82 82 ? A 6.170 2.047 -0.799 1.000 1 A VAL 98.845 1
ATOM 640 N N . PHE 83 83 ? A 6.648 2.954 2.385 1.000 1 A PHE 98.900 1
ATOM 641 C CA . PHE 83 83 ? A 7.785 3.835 2.726 1.000 1 A PHE 98.906 1
ATOM 642 C C . PHE 83 83 ? A 9.036 3.262 2.082 1.000 1 A PHE 98.900 1
ATOM 643 O O . PHE 83 83 ? A 9.025 2.127 1.611 1.000 1 A PHE 98.911 1
ATOM 644 C CB . PHE 83 83 ? A 7.962 3.997 4.243 1.000 1 A PHE 98.907 1
ATOM 645 C CG . PHE 83 83 ? A 8.445 2.745 4.927 1.000 1 A PHE 98.936 1
ATOM 646 C CD1 . PHE 83 83 ? A 7.573 1.722 5.277 1.000 1 A PHE 98.936 1
ATOM 647 C CD2 . PHE 83 83 ? A 9.787 2.594 5.219 1.000 1 A PHE 98.940 1
ATOM 648 C CE1 . PHE 83 83 ? A 8.024 0.570 5.891 1.000 1 A PHE 98.939 1
ATOM 649 C CE2 . PHE 83 83 ? A 10.251 1.453 5.852 1.000 1 A PHE 98.929 1
ATOM 650 C CZ . PHE 83 83 ? A 9.362 0.432 6.184 1.000 1 A PHE 98.931 1
ATOM 651 N N . ALA 84 84 ? A 10.095 4.058 2.035 1.000 1 A ALA 98.918 1
ATOM 652 C CA . ALA 84 84 ? A 11.377 3.612 1.483 1.000 1 A ALA 98.929 1
ATOM 653 C C . ALA 84 84 ? A 12.328 3.343 2.637 1.000 1 A ALA 98.933 1
ATOM 654 O O . ALA 84 84 ? A 12.461 4.166 3.551 1.000 1 A ALA 98.917 1
ATOM 655 C CB . ALA 84 84 ? A 11.947 4.648 0.534 1.000 1 A ALA 98.891 1
ATOM 656 N N . ILE 85 85 ? A 13.020 2.191 2.599 1.000 1 A ILE 98.924 1
ATOM 657 C CA . ILE 85 85 ? A 13.864 1.792 3.730 1.000 1 A ILE 98.905 1
ATOM 658 C C . ILE 85 85 ? A 15.075 2.712 3.901 1.000 1 A ILE 98.890 1
ATOM 659 O O . ILE 85 85 ? A 15.766 2.657 4.915 1.000 1 A ILE 98.818 1
ATOM 660 C CB . ILE 85 85 ? A 14.298 0.313 3.631 1.000 1 A ILE 98.865 1
ATOM 661 C CG1 . ILE 85 85 ? A 15.121 0.052 2.363 1.000 1 A ILE 98.743 1
ATOM 662 C CG2 . ILE 85 85 ? A 13.088 -0.587 3.700 1.000 1 A ILE 98.706 1
ATOM 663 C CD1 . ILE 85 85 ? A 16.604 0.241 2.556 1.000 1 A ILE 98.444 1
ATOM 664 N N . ASN 86 86 ? A 15.330 3.567 2.903 1.000 1 A ASN 98.842 1
ATOM 665 C CA . ASN 86 86 ? A 16.415 4.531 2.988 1.000 1 A ASN 98.785 1
ATOM 666 C C . ASN 86 86 ? A 15.931 5.942 3.256 1.000 1 A ASN 98.754 1
ATOM 667 O O . ASN 86 86 ? A 16.681 6.908 3.032 1.000 1 A ASN 98.626 1
ATOM 668 C CB . ASN 86 86 ? A 17.255 4.511 1.722 1.000 1 A ASN 98.700 1
ATOM 669 C CG . ASN 86 86 ? A 16.504 5.043 0.556 1.000 1 A ASN 98.638 1
ATOM 670 O OD1 . ASN 86 86 ? A 15.280 4.920 0.476 1.000 1 A ASN 98.386 1
ATOM 671 N ND2 . ASN 86 86 ? A 17.227 5.630 -0.388 1.000 1 A ASN 97.709 1
ATOM 672 N N . ASN 87 87 ? A 14.674 6.110 3.702 1.000 1 A ASN 98.592 1
ATOM 673 C CA . ASN 87 87 ? A 14.048 7.437 3.827 1.000 1 A ASN 98.514 1
ATOM 674 C C . ASN 87 87 ? A 13.231 7.470 5.102 1.000 1 A ASN 98.612 1
ATOM 675 O O . ASN 87 87 ? A 12.045 7.094 5.105 1.000 1 A ASN 98.562 1
ATOM 676 C CB . ASN 87 87 ? A 13.204 7.695 2.584 1.000 1 A ASN 98.121 1
ATOM 677 C CG . ASN 87 87 ? A 12.558 9.055 2.578 1.000 1 A ASN 96.742 1
ATOM 678 O OD1 . ASN 87 87 ? A 12.332 9.671 3.609 1.000 1 A ASN 92.291 1
ATOM 679 N ND2 . ASN 87 87 ? A 12.240 9.528 1.377 1.000 1 A ASN 90.256 1
ATOM 680 N N . THR 88 88 ? A 13.847 7.909 6.193 1.000 1 A THR 98.722 1
ATOM 681 C CA . THR 88 88 ? A 13.204 7.882 7.498 1.000 1 A THR 98.690 1
ATOM 682 C C . THR 88 88 ? A 11.942 8.734 7.519 1.000 1 A THR 98.706 1
ATOM 683 O O . THR 88 88 ? A 10.931 8.359 8.130 1.000 1 A THR 98.606 1
ATOM 684 C CB . THR 88 88 ? A 14.191 8.323 8.594 1.000 1 A THR 98.385 1
ATOM 685 O OG1 . THR 88 88 ? A 15.240 7.362 8.674 1.000 1 A THR 92.840 1
ATOM 686 C CG2 . THR 88 88 ? A 13.492 8.418 9.947 1.000 1 A THR 92.149 1
ATOM 687 N N . LYS 89 89 ? A 11.964 9.877 6.842 1.000 1 A LYS 98.692 1
ATOM 688 C CA . LYS 89 89 ? A 10.768 10.725 6.806 1.000 1 A LYS 98.598 1
ATOM 689 C C . LYS 89 89 ? A 9.574 9.986 6.217 1.000 1 A LYS 98.551 1
ATOM 690 O O . LYS 89 89 ? A 8.458 10.098 6.708 1.000 1 A LYS 98.471 1
ATOM 691 C CB . LYS 89 89 ? A 11.060 12.022 6.039 1.000 1 A LYS 98.374 1
ATOM 692 C CG . LYS 89 89 ? A 9.816 12.952 5.940 1.000 1 A LYS 96.205 1
ATOM 693 C CD . LYS 89 89 ? A 9.350 13.459 7.282 1.000 1 A LYS 90.342 1
ATOM 694 C CE . LYS 89 89 ? A 8.470 14.678 7.089 1.000 1 A LYS 90.085 1
ATOM 695 N NZ . LYS 89 89 ? A 7.249 14.399 6.324 1.000 1 A LYS 82.661 1
ATOM 696 N N . SER 90 90 ? A 9.803 9.201 5.151 1.000 1 A SER 98.536 1
ATOM 697 C CA . SER 90 90 ? A 8.694 8.459 4.558 1.000 1 A SER 98.449 1
ATOM 698 C C . SER 90 90 ? A 8.138 7.441 5.541 1.000 1 A SER 98.454 1
ATOM 699 O O . SER 90 90 ? A 6.921 7.174 5.534 1.000 1 A SER 98.359 1
ATOM 700 C CB . SER 90 90 ? A 9.129 7.764 3.258 1.000 1 A SER 98.468 1
ATOM 701 O OG . SER 90 90 ? A 9.985 6.650 3.510 1.000 1 A SER 98.638 1
ATOM 702 N N . PHE 91 91 ? A 8.973 6.849 6.392 1.000 1 A PHE 98.783 1
ATOM 703 C CA . PHE 91 91 ? A 8.490 5.929 7.435 1.000 1 A PHE 98.794 1
ATOM 704 C C . PHE 91 91 ? A 7.681 6.674 8.483 1.000 1 A PHE 98.728 1
ATOM 705 O O . PHE 91 91 ? A 6.607 6.220 8.890 1.000 1 A PHE 98.636 1
ATOM 706 C CB . PHE 91 91 ? A 9.685 5.227 8.072 1.000 1 A PHE 98.777 1
ATOM 707 C CG . PHE 91 91 ? A 9.304 4.226 9.132 1.000 1 A PHE 98.802 1
ATOM 708 C CD1 . PHE 91 91 ? A 8.628 3.070 8.785 1.000 1 A PHE 98.778 1
ATOM 709 C CD2 . PHE 91 91 ? A 9.610 4.457 10.465 1.000 1 A PHE 98.717 1
ATOM 710 C CE1 . PHE 91 91 ? A 8.273 2.149 9.759 1.000 1 A PHE 98.678 1
ATOM 711 C CE2 . PHE 91 91 ? A 9.250 3.541 11.446 1.000 1 A PHE 98.553 1
ATOM 712 C CZ . PHE 91 91 ? A 8.576 2.388 11.078 1.000 1 A PHE 98.606 1
ATOM 713 N N . GLU 92 92 ? A 8.186 7.852 8.889 1.000 1 A GLU 98.611 1
ATOM 714 C CA . GLU 92 92 ? A 7.454 8.677 9.840 1.000 1 A GLU 98.332 1
ATOM 715 C C . GLU 92 92 ? A 6.087 9.086 9.312 1.000 1 A GLU 98.077 1
ATOM 716 O O . GLU 92 92 ? A 5.139 9.257 10.077 1.000 1 A GLU 97.634 1
ATOM 717 C CB . GLU 92 92 ? A 8.294 9.904 10.219 1.000 1 A GLU 98.122 1
ATOM 718 C CG . GLU 92 92 ? A 9.588 9.518 10.937 1.000 1 A GLU 97.577 1
ATOM 719 C CD . GLU 92 92 ? A 10.561 10.681 11.086 1.000 1 A GLU 96.873 1
ATOM 720 O OE1 . GLU 92 92 ? A 10.460 11.690 10.345 1.000 1 A GLU 93.817 1
ATOM 721 O OE2 . GLU 92 92 ? A 11.475 10.578 11.942 1.000 1 A GLU 94.024 1
ATOM 722 N N . ASP 93 93 ? A 5.964 9.237 7.982 1.000 1 A ASP 97.991 1
ATOM 723 C CA . ASP 93 93 ? A 4.709 9.630 7.346 1.000 1 A ASP 97.536 1
ATOM 724 C C . ASP 93 93 ? A 3.654 8.548 7.360 1.000 1 A ASP 97.488 1
ATOM 725 O O . ASP 93 93 ? A 2.475 8.838 7.096 1.000 1 A ASP 96.893 1
ATOM 726 C CB . ASP 93 93 ? A 4.944 10.021 5.892 1.000 1 A ASP 97.023 1
ATOM 727 C CG . ASP 93 93 ? A 5.654 11.366 5.699 1.000 1 A ASP 96.245 1
ATOM 728 O OD1 . ASP 93 93 ? A 5.687 12.165 6.660 1.000 1 A ASP 94.467 1
ATOM 729 O OD2 . ASP 93 93 ? A 6.131 11.597 4.587 1.000 1 A ASP 93.497 1
ATOM 730 N N . ILE 94 94 ? A 4.006 7.290 7.643 1.000 1 A ILE 97.843 1
ATOM 731 C CA . ILE 94 94 ? A 3.039 6.195 7.550 1.000 1 A ILE 97.892 1
ATOM 732 C C . ILE 94 94 ? A 1.866 6.421 8.497 1.000 1 A ILE 97.394 1
ATOM 733 O O . ILE 94 94 ? A 0.714 6.157 8.134 1.000 1 A ILE 97.177 1
ATOM 734 C CB . ILE 94 94 ? A 3.712 4.848 7.847 1.000 1 A ILE 98.149 1
ATOM 735 C CG1 . ILE 94 94 ? A 4.687 4.490 6.716 1.000 1 A ILE 98.329 1
ATOM 736 C CG2 . ILE 94 94 ? A 2.677 3.730 8.078 1.000 1 A ILE 98.138 1
ATOM 737 C CD1 . ILE 94 94 ? A 4.031 4.309 5.380 1.000 1 A ILE 98.316 1
ATOM 738 N N . HIS 95 95 ? A 2.143 6.941 9.704 1.000 1 A HIS 97.308 1
ATOM 739 C CA . HIS 95 95 ? A 1.058 7.197 10.662 1.000 1 A HIS 96.300 1
ATOM 740 C C . HIS 95 95 ? A 0.030 8.177 10.073 1.000 1 A HIS 96.085 1
ATOM 741 O O . HIS 95 95 ? A -1.190 7.986 10.237 1.000 1 A HIS 95.713 1
ATOM 742 C CB . HIS 95 95 ? A 1.631 7.738 11.951 1.000 1 A HIS 95.212 1
ATOM 743 C CG . HIS 95 95 ? A 0.587 8.271 12.890 1.000 1 A HIS 81.789 1
ATOM 744 N ND1 . HIS 95 95 ? A -0.128 7.455 13.720 1.000 1 A HIS 75.387 1
ATOM 745 C CD2 . HIS 95 95 ? A 0.167 9.546 13.099 1.000 1 A HIS 77.782 1
ATOM 746 C CE1 . HIS 95 95 ? A -0.977 8.193 14.419 1.000 1 A HIS 75.649 1
ATOM 747 N NE2 . HIS 95 95 ? A -0.803 9.458 14.056 1.000 1 A HIS 68.917 1
ATOM 748 N N . HIS 96 96 ? A 0.504 9.212 9.359 1.000 1 A HIS 95.434 1
ATOM 749 C CA . HIS 96 96 ? A -0.407 10.169 8.736 1.000 1 A HIS 94.335 1
ATOM 750 C C . HIS 96 96 ? A -1.322 9.517 7.732 1.000 1 A HIS 94.434 1
ATOM 751 O O . HIS 96 96 ? A -2.532 9.752 7.735 1.000 1 A HIS 93.920 1
ATOM 752 C CB . HIS 96 96 ? A 0.391 11.299 8.076 1.000 1 A HIS 92.668 1
ATOM 753 C CG . HIS 96 96 ? A -0.401 12.081 7.104 1.000 1 A HIS 86.787 1
ATOM 754 N ND1 . HIS 96 96 ? A -1.282 13.056 7.468 1.000 1 A HIS 81.316 1
ATOM 755 C CD2 . HIS 96 96 ? A -0.395 12.033 5.753 1.000 1 A HIS 82.434 1
ATOM 756 C CE1 . HIS 96 96 ? A -1.822 13.565 6.369 1.000 1 A HIS 82.238 1
ATOM 757 N NE2 . HIS 96 96 ? A -1.281 12.964 5.326 1.000 1 A HIS 79.405 1
ATOM 758 N N . TYR 97 97 ? A -0.741 8.667 6.869 1.000 1 A TYR 95.389 1
ATOM 759 C CA . TYR 97 97 ? A -1.573 8.011 5.861 1.000 1 A TYR 95.077 1
ATOM 760 C C . TYR 97 97 ? A -2.584 7.078 6.486 1.000 1 A TYR 95.474 1
ATOM 761 O O . TYR 97 97 ? A -3.749 7.042 6.064 1.000 1 A TYR 95.069 1
ATOM 762 C CB . TYR 97 97 ? A -0.698 7.296 4.833 1.000 1 A TYR 94.928 1
ATOM 763 C CG . TYR 97 97 ? A 0.088 8.253 3.965 1.000 1 A TYR 94.354 1
ATOM 764 C CD1 . TYR 97 97 ? A -0.544 9.008 3.004 1.000 1 A TYR 93.047 1
ATOM 765 C CD2 . TYR 97 97 ? A 1.461 8.423 4.149 1.000 1 A TYR 94.058 1
ATOM 766 C CE1 . TYR 97 97 ? A 0.174 9.898 2.204 1.000 1 A TYR 92.115 1
ATOM 767 C CE2 . TYR 97 97 ? A 2.177 9.305 3.368 1.000 1 A TYR 93.295 1
ATOM 768 C CZ . TYR 97 97 ? A 1.514 10.051 2.396 1.000 1 A TYR 92.512 1
ATOM 769 O OH . TYR 97 97 ? A 2.228 10.940 1.626 1.000 1 A TYR 91.169 1
ATOM 770 N N . ARG 98 98 ? A -2.176 6.302 7.514 1.000 1 A ARG 95.790 1
ATOM 771 C CA . ARG 98 98 ? A -3.120 5.385 8.161 1.000 1 A ARG 95.950 1
ATOM 772 C C . ARG 98 98 ? A -4.266 6.133 8.840 1.000 1 A ARG 95.992 1
ATOM 773 O O . ARG 98 98 ? A -5.439 5.745 8.704 1.000 1 A ARG 95.869 1
ATOM 774 C CB . ARG 98 98 ? A -2.417 4.479 9.171 1.000 1 A ARG 96.010 1
ATOM 775 C CG . ARG 98 98 ? A -3.361 3.505 9.887 1.000 1 A ARG 94.148 1
ATOM 776 C CD . ARG 98 98 ? A -2.586 2.487 10.666 1.000 1 A ARG 91.872 1
ATOM 777 N NE . ARG 98 98 ? A -3.479 1.614 11.418 1.000 1 A ARG 89.876 1
ATOM 778 C CZ . ARG 98 98 ? A -3.983 0.476 10.930 1.000 1 A ARG 89.213 1
ATOM 779 N NH1 . ARG 98 98 ? A -3.719 0.115 9.683 1.000 1 A ARG 82.046 1
ATOM 780 N NH2 . ARG 98 98 ? A -4.752 -0.271 11.700 1.000 1 A ARG 82.986 1
ATOM 781 N N . GLU 99 99 ? A -3.957 7.245 9.527 1.000 1 A GLU 96.182 1
ATOM 782 C CA . GLU 99 99 ? A -4.997 8.014 10.191 1.000 1 A GLU 95.540 1
ATOM 783 C C . GLU 99 99 ? A -5.948 8.646 9.177 1.000 1 A GLU 94.594 1
ATOM 784 O O . GLU 99 99 ? A -7.175 8.645 9.396 1.000 1 A GLU 94.293 1
ATOM 785 C CB . GLU 99 99 ? A -4.376 9.072 11.087 1.000 1 A GLU 95.434 1
ATOM 786 C CG . GLU 99 99 ? A -3.717 8.493 12.328 1.000 1 A GLU 92.568 1
ATOM 787 C CD . GLU 99 99 ? A -4.706 7.891 13.296 1.000 1 A GLU 88.063 1
ATOM 788 O OE1 . GLU 99 99 ? A -5.828 8.425 13.424 1.000 1 A GLU 81.223 1
ATOM 789 O OE2 . GLU 99 99 ? A -4.368 6.882 13.950 1.000 1 A GLU 81.104 1
ATOM 790 N N . GLN 100 100 ? A -5.386 9.153 8.065 1.000 1 A GLN 94.772 1
ATOM 791 C CA . GLN 100 100 ? A -6.214 9.769 7.026 1.000 1 A GLN 93.656 1
ATOM 792 C C . GLN 100 100 ? A -7.187 8.772 6.443 1.000 1 A GLN 94.292 1
ATOM 793 O O . GLN 100 100 ? A -8.375 9.069 6.251 1.000 1 A GLN 93.649 1
ATOM 794 C CB . GLN 100 100 ? A -5.305 10.341 5.948 1.000 1 A GLN 91.905 1
ATOM 795 C CG . GLN 100 100 ? A -5.989 11.120 4.854 1.000 1 A GLN 83.933 1
ATOM 796 C CD . GLN 100 100 ? A -4.971 11.714 3.903 1.000 1 A GLN 80.940 1
ATOM 797 O OE1 . GLN 100 100 ? A -3.799 11.348 3.918 1.000 1 A GLN 77.173 1
ATOM 798 N NE2 . GLN 100 100 ? A -5.408 12.635 3.076 1.000 1 A GLN 73.391 1
ATOM 799 N N . ILE 101 101 ? A -6.722 7.558 6.158 1.000 1 A ILE 94.781 1
ATOM 800 C CA . ILE 101 101 ? A -7.601 6.532 5.573 1.000 1 A ILE 95.582 1
ATOM 801 C C . ILE 101 101 ? A -8.684 6.139 6.567 1.000 1 A ILE 96.008 1
ATOM 802 O O . ILE 101 101 ? A -9.870 6.045 6.192 1.000 1 A ILE 96.042 1
ATOM 803 C CB . ILE 101 101 ? A -6.759 5.311 5.137 1.000 1 A ILE 96.093 1
ATOM 804 C CG1 . ILE 101 101 ? A -5.831 5.705 3.976 1.000 1 A ILE 96.013 1
ATOM 805 C CG2 . ILE 101 101 ? A -7.657 4.129 4.768 1.000 1 A ILE 96.147 1
ATOM 806 C CD1 . ILE 101 101 ? A -4.667 4.748 3.797 1.000 1 A ILE 95.585 1
ATOM 807 N N . LYS 102 102 ? A -8.325 5.913 7.832 1.000 1 A LYS 95.859 1
ATOM 808 C CA . LYS 102 102 ? A -9.322 5.508 8.834 1.000 1 A LYS 95.287 1
ATOM 809 C C . LYS 102 102 ? A -10.359 6.595 9.040 1.000 1 A LYS 95.032 1
ATOM 810 O O . LYS 102 102 ? A -11.540 6.301 9.215 1.000 1 A LYS 94.969 1
ATOM 811 C CB . LYS 102 102 ? A -8.626 5.158 10.150 1.000 1 A LYS 94.900 1
ATOM 812 C CG . LYS 102 102 ? A -7.783 3.875 10.050 1.000 1 A LYS 90.005 1
ATOM 813 C CD . LYS 102 102 ? A -6.824 3.707 11.195 1.000 1 A LYS 87.145 1
ATOM 814 C CE . LYS 102 102 ? A -7.549 3.607 12.516 1.000 1 A LYS 82.835 1
ATOM 815 N NZ . LYS 102 102 ? A -6.549 3.445 13.637 1.000 1 A LYS 83.850 1
ATOM 816 N N . ARG 103 103 ? A -9.921 7.886 9.029 1.000 1 A ARG 95.619 1
ATOM 817 C CA . ARG 103 103 ? A -10.863 8.972 9.171 1.000 1 A ARG 94.333 1
ATOM 818 C C . ARG 103 103 ? A -11.831 9.029 8.011 1.000 1 A ARG 94.347 1
ATOM 819 O O . ARG 103 103 ? A -13.042 9.182 8.213 1.000 1 A ARG 93.745 1
ATOM 820 C CB . ARG 103 103 ? A -10.134 10.297 9.344 1.000 1 A ARG 92.627 1
ATOM 821 C CG . ARG 103 103 ? A -9.500 10.486 10.685 1.000 1 A ARG 82.328 1
ATOM 822 C CD . ARG 103 103 ? A -8.738 11.786 10.797 1.000 1 A ARG 78.119 1
ATOM 823 N NE . ARG 103 103 ? A -8.076 11.901 12.109 1.000 1 A ARG 72.393 1
ATOM 824 C CZ . ARG 103 103 ? A -7.205 12.836 12.407 1.000 1 A ARG 68.338 1
ATOM 825 N NH1 . ARG 103 103 ? A -6.906 13.804 11.533 1.000 1 A ARG 64.688 1
ATOM 826 N NH2 . ARG 103 103 ? A -6.657 12.860 13.609 1.000 1 A ARG 61.132 1
ATOM 827 N N . VAL 104 104 ? A -11.335 8.895 6.773 1.000 1 A VAL 95.054 1
ATOM 828 C CA . VAL 104 104 ? A -12.191 9.021 5.597 1.000 1 A VAL 94.516 1
ATOM 829 C C . VAL 104 104 ? A -13.193 7.868 5.517 1.000 1 A VAL 95.225 1
ATOM 830 O O . VAL 104 104 ? A -14.363 8.066 5.168 1.000 1 A VAL 94.210 1
ATOM 831 C CB . VAL 104 104 ? A -11.340 9.105 4.320 1.000 1 A VAL 92.799 1
ATOM 832 C CG1 . VAL 104 104 ? A -10.651 10.461 4.282 1.000 1 A VAL 91.065 1
ATOM 833 C CG2 . VAL 104 104 ? A -12.188 8.917 3.061 1.000 1 A VAL 89.187 1
ATOM 834 N N . LYS 105 105 ? A -12.749 6.647 5.852 1.000 1 A LYS 94.801 1
ATOM 835 C CA . LYS 105 105 ? A -13.624 5.476 5.794 1.000 1 A LYS 95.116 1
ATOM 836 C C . LYS 105 105 ? A -14.419 5.274 7.064 1.000 1 A LYS 94.793 1
ATOM 837 O O . LYS 105 105 ? A -15.270 4.378 7.114 1.000 1 A LYS 93.672 1
ATOM 838 C CB . LYS 105 105 ? A -12.792 4.232 5.450 1.000 1 A LYS 95.049 1
ATOM 839 C CG . LYS 105 105 ? A -12.157 4.311 4.085 1.000 1 A LYS 94.885 1
ATOM 840 C CD . LYS 105 105 ? A -11.512 3.027 3.671 1.000 1 A LYS 94.126 1
ATOM 841 C CE . LYS 105 105 ? A -12.523 1.996 3.220 1.000 1 A LYS 94.127 1
ATOM 842 N NZ . LYS 105 105 ? A -13.070 2.286 1.857 1.000 1 A LYS 94.211 1
ATOM 843 N N . ASP 106 106 ? A -14.157 6.079 8.102 1.000 1 A ASP 95.680 1
ATOM 844 C CA . ASP 106 106 ? A -14.896 6.004 9.375 1.000 1 A ASP 94.986 1
ATOM 845 C C . ASP 106 106 ? A -14.841 4.588 9.950 1.000 1 A ASP 95.181 1
ATOM 846 O O . ASP 106 106 ? A -15.840 4.027 10.397 1.000 1 A ASP 93.869 1
ATOM 847 C CB . ASP 106 106 ? A -16.340 6.483 9.203 1.000 1 A ASP 94.016 1
ATOM 848 C CG . ASP 106 106 ? A -17.023 6.772 10.530 1.000 1 A ASP 90.839 1
ATOM 849 O OD1 . ASP 106 106 ? A -16.298 6.985 11.538 1.000 1 A ASP 88.206 1
ATOM 850 O OD2 . ASP 106 106 ? A -18.261 6.798 10.559 1.000 1 A ASP 87.327 1
ATOM 851 N N . SER 107 107 ? A -13.640 4.015 9.933 1.000 1 A SER 93.562 1
ATOM 852 C CA . SER 107 107 ? A -13.474 2.618 10.343 1.000 1 A SER 92.629 1
ATOM 853 C C . SER 107 107 ? A -12.073 2.376 10.908 1.000 1 A SER 94.050 1
ATOM 854 O O . SER 107 107 ? A -11.091 2.894 10.342 1.000 1 A SER 94.442 1
ATOM 855 C CB . SER 107 107 ? A -13.722 1.672 9.177 1.000 1 A SER 91.177 1
ATOM 856 O OG . SER 107 107 ? A -13.424 0.337 9.524 1.000 1 A SER 88.245 1
ATOM 857 N N . GLU 108 108 ? A -12.021 1.638 11.994 1.000 1 A GLU 93.645 1
ATOM 858 C CA . GLU 108 108 ? A -10.746 1.193 12.548 1.000 1 A GLU 93.247 1
ATOM 859 C C . GLU 108 108 ? A -10.251 -0.090 11.872 1.000 1 A GLU 93.608 1
ATOM 860 O O . GLU 108 108 ? A -9.135 -0.536 12.176 1.000 1 A GLU 91.138 1
ATOM 861 C CB . GLU 108 108 ? A -10.891 0.962 14.037 1.000 1 A GLU 90.975 1
ATOM 862 C CG . GLU 108 108 ? A -11.213 2.200 14.832 1.000 1 A GLU 87.282 1
ATOM 863 C CD . GLU 108 108 ? A -10.017 3.104 15.027 1.000 1 A GLU 84.304 1
ATOM 864 O OE1 . GLU 108 108 ? A -8.942 2.565 15.363 1.000 1 A GLU 76.771 1
ATOM 865 O OE2 . GLU 108 108 ? A -10.154 4.342 14.847 1.000 1 A GLU 75.624 1
ATOM 866 N N . ASP 109 109 ? A -11.057 -0.676 10.979 1.000 1 A ASP 93.973 1
ATOM 867 C CA . ASP 109 109 ? A -10.778 -1.984 10.364 1.000 1 A ASP 94.357 1
ATOM 868 C C . ASP 109 109 ? A -10.752 -1.847 8.871 1.000 1 A ASP 95.206 1
ATOM 869 O O . ASP 109 109 ? A -11.746 -2.130 8.181 1.000 1 A ASP 93.901 1
ATOM 870 C CB . ASP 109 109 ? A -11.837 -2.987 10.817 1.000 1 A ASP 92.501 1
ATOM 871 C CG . ASP 109 109 ? A -11.589 -4.382 10.264 1.000 1 A ASP 90.428 1
ATOM 872 O OD1 . ASP 109 109 ? A -10.435 -4.717 9.950 1.000 1 A ASP 87.848 1
ATOM 873 O OD2 . ASP 109 109 ? A -12.582 -5.146 10.150 1.000 1 A ASP 86.346 1
ATOM 874 N N . VAL 110 110 ? A -9.612 -1.346 8.331 1.000 1 A VAL 97.288 1
ATOM 875 C CA . VAL 110 110 ? A -9.428 -1.123 6.920 1.000 1 A VAL 97.800 1
ATOM 876 C C . VAL 110 110 ? A -8.261 -1.990 6.465 1.000 1 A VAL 98.151 1
ATOM 877 O O . VAL 110 110 ? A -7.178 -1.880 7.018 1.000 1 A VAL 98.051 1
ATOM 878 C CB . VAL 110 110 ? A -9.149 0.342 6.600 1.000 1 A VAL 97.341 1
ATOM 879 C CG1 . VAL 110 110 ? A -10.274 1.241 7.103 1.000 1 A VAL 96.749 1
ATOM 880 C CG2 . VAL 110 110 ? A -8.935 0.531 5.103 1.000 1 A VAL 97.132 1
ATOM 881 N N . PRO 111 111 ? A -8.458 -2.852 5.446 1.000 1 A PRO 98.517 1
ATOM 882 C CA . PRO 111 111 ? A -7.344 -3.710 5.021 1.000 1 A PRO 98.621 1
ATOM 883 C C . PRO 111 111 ? A -6.145 -2.885 4.536 1.000 1 A PRO 98.707 1
ATOM 884 O O . PRO 111 111 ? A -6.273 -2.040 3.660 1.000 1 A PRO 98.693 1
ATOM 885 C CB . PRO 111 111 ? A -7.950 -4.548 3.904 1.000 1 A PRO 98.560 1
ATOM 886 C CG . PRO 111 111 ? A -9.417 -4.524 4.174 1.000 1 A PRO 98.372 1
ATOM 887 C CD . PRO 111 111 ? A -9.695 -3.156 4.727 1.000 1 A PRO 98.407 1
ATOM 888 N N . MET 112 112 ? A -4.984 -3.137 5.149 1.000 1 A MET 98.679 1
ATOM 889 C CA . MET 112 112 ? A -3.762 -2.420 4.819 1.000 1 A MET 98.689 1
ATOM 890 C C . MET 112 112 ? A -2.570 -3.369 4.918 1.000 1 A MET 98.799 1
ATOM 891 O O . MET 112 112 ? A -2.601 -4.279 5.721 1.000 1 A MET 98.649 1
ATOM 892 C CB . MET 112 112 ? A -3.519 -1.243 5.766 1.000 1 A MET 98.108 1
ATOM 893 C CG . MET 112 112 ? A -4.512 -0.102 5.610 1.000 1 A MET 90.551 1
ATOM 894 S SD . MET 112 112 ? A -4.182 1.185 6.820 1.000 1 A MET 91.732 1
ATOM 895 C CE . MET 112 112 ? A -2.661 1.845 6.131 1.000 1 A MET 82.626 1
ATOM 896 N N . VAL 113 113 ? A -1.545 -3.068 4.143 1.000 1 A VAL 98.922 1
ATOM 897 C CA . VAL 113 113 ? A -0.264 -3.736 4.281 1.000 1 A VAL 98.957 1
ATOM 898 C C . VAL 113 113 ? A 0.824 -2.681 4.307 1.000 1 A VAL 98.962 1
ATOM 899 O O . VAL 113 113 ? A 0.827 -1.758 3.481 1.000 1 A VAL 98.951 1
ATOM 900 C CB . VAL 113 113 ? A -0.021 -4.717 3.111 1.000 1 A VAL 98.958 1
ATOM 901 C CG1 . VAL 113 113 ? A -1.064 -5.839 3.126 1.000 1 A VAL 98.926 1
ATOM 902 C CG2 . VAL 113 113 ? A 1.382 -5.297 3.168 1.000 1 A VAL 98.936 1
ATOM 903 N N . LEU 114 114 ? A 1.731 -2.784 5.263 1.000 1 A LEU 98.966 1
ATOM 904 C CA . LEU 114 114 ? A 2.883 -1.886 5.343 1.000 1 A LEU 98.976 1
ATOM 905 C C . LEU 114 114 ? A 3.989 -2.436 4.429 1.000 1 A LEU 98.982 1
ATOM 906 O O . LEU 114 114 ? A 4.365 -3.604 4.540 1.000 1 A LEU 98.975 1
ATOM 907 C CB . LEU 114 114 ? A 3.394 -1.791 6.781 1.000 1 A LEU 98.963 1
ATOM 908 C CG . LEU 114 114 ? A 4.593 -0.865 6.984 1.000 1 A LEU 98.907 1
ATOM 909 C CD1 . LEU 114 114 ? A 4.242 0.573 6.671 1.000 1 A LEU 98.858 1
ATOM 910 C CD2 . LEU 114 114 ? A 5.095 -0.992 8.432 1.000 1 A LEU 98.844 1
ATOM 911 N N . VAL 115 115 ? A 4.476 -1.607 3.541 1.000 1 A VAL 98.977 1
ATOM 912 C CA . VAL 115 115 ? A 5.483 -2.017 2.567 1.000 1 A VAL 98.986 1
ATOM 913 C C . VAL 115 115 ? A 6.723 -1.157 2.723 1.000 1 A VAL 98.988 1
ATOM 914 O O . VAL 115 115 ? A 6.661 0.073 2.633 1.000 1 A VAL 98.982 1
ATOM 915 C CB . VAL 115 115 ? A 4.953 -1.910 1.118 1.000 1 A VAL 98.983 1
ATOM 916 C CG1 . VAL 115 115 ? A 3.784 -2.873 0.938 1.000 1 A VAL 98.975 1
ATOM 917 C CG2 . VAL 115 115 ? A 6.063 -2.215 0.112 1.000 1 A VAL 98.975 1
ATOM 918 N N . GLY 116 116 ? A 7.869 -1.799 2.949 1.000 1 A GLY 98.982 1
ATOM 919 C CA . GLY 116 116 ? A 9.161 -1.125 3.004 1.000 1 A GLY 98.979 1
ATOM 920 C C . GLY 116 116 ? A 9.921 -1.367 1.708 1.000 1 A GLY 98.979 1
ATOM 921 O O . GLY 116 116 ? A 10.506 -2.420 1.516 1.000 1 A GLY 98.960 1
ATOM 922 N N . ASN 117 117 ? A 9.864 -0.400 0.813 1.000 1 A ASN 98.958 1
ATOM 923 C CA . ASN 117 117 ? A 10.375 -0.560 -0.532 1.000 1 A ASN 98.959 1
ATOM 924 C C . ASN 117 117 ? A 11.848 -0.131 -0.627 1.000 1 A ASN 98.942 1
ATOM 925 O O . ASN 117 117 ? A 12.379 0.492 0.278 1.000 1 A ASN 98.910 1
ATOM 926 C CB . ASN 117 117 ? A 9.507 0.242 -1.514 1.000 1 A ASN 98.957 1
ATOM 927 C CG . ASN 117 117 ? A 9.819 -0.070 -2.963 1.000 1 A ASN 98.941 1
ATOM 928 O OD1 . ASN 117 117 ? A 9.962 -1.245 -3.314 1.000 1 A ASN 98.650 1
ATOM 929 N ND2 . ASN 117 117 ? A 9.960 0.935 -3.782 1.000 1 A ASN 98.675 1
ATOM 930 N N . LYS 118 118 ? A 12.471 -0.496 -1.736 1.000 1 A LYS 98.899 1
ATOM 931 C CA . LYS 118 118 ? A 13.871 -0.212 -2.045 1.000 1 A LYS 98.856 1
ATOM 932 C C . LYS 118 118 ? A 14.808 -1.070 -1.209 1.000 1 A LYS 98.865 1
ATOM 933 O O . LYS 118 118 ? A 15.884 -0.637 -0.819 1.000 1 A LYS 98.833 1
ATOM 934 C CB . LYS 118 118 ? A 14.203 1.269 -1.945 1.000 1 A LYS 98.806 1
ATOM 935 C CG . LYS 118 118 ? A 13.276 2.171 -2.737 1.000 1 A LYS 98.652 1
ATOM 936 C CD . LYS 118 118 ? A 13.889 3.557 -2.904 1.000 1 A LYS 98.403 1
ATOM 937 C CE . LYS 118 118 ? A 12.893 4.500 -3.540 1.000 1 A LYS 98.352 1
ATOM 938 N NZ . LYS 118 118 ? A 13.546 5.801 -3.931 1.000 1 A LYS 98.337 1
ATOM 939 N N . SER 119 119 ? A 14.389 -2.335 -0.937 1.000 1 A SER 98.819 1
ATOM 940 C CA . SER 119 119 ? A 15.197 -3.246 -0.136 1.000 1 A SER 98.739 1
ATOM 941 C C . SER 119 119 ? A 16.531 -3.601 -0.802 1.000 1 A SER 98.725 1
ATOM 942 O O . SER 119 119 ? A 17.442 -4.088 -0.134 1.000 1 A SER 98.418 1
ATOM 943 C CB . SER 119 119 ? A 14.431 -4.521 0.182 1.000 1 A SER 98.507 1
ATOM 944 O OG . SER 119 119 ? A 14.247 -5.308 -0.968 1.000 1 A SER 93.611 1
ATOM 945 N N . ASP 120 120 ? A 16.612 -3.382 -2.114 1.000 1 A ASP 98.824 1
ATOM 946 C CA . ASP 120 120 ? A 17.879 -3.625 -2.823 1.000 1 A ASP 98.790 1
ATOM 947 C C . ASP 120 120 ? A 18.977 -2.641 -2.438 1.000 1 A ASP 98.736 1
ATOM 948 O O . ASP 120 120 ? A 20.142 -2.905 -2.721 1.000 1 A ASP 98.580 1
ATOM 949 C CB . ASP 120 120 ? A 17.652 -3.533 -4.321 1.000 1 A ASP 98.792 1
ATOM 950 C CG . ASP 120 120 ? A 17.065 -2.208 -4.747 1.000 1 A ASP 98.825 1
ATOM 951 O OD1 . ASP 120 120 ? A 15.873 -2.008 -4.494 1.000 1 A ASP 98.571 1
ATOM 952 O OD2 . ASP 120 120 ? A 17.791 -1.355 -5.293 1.000 1 A ASP 98.418 1
ATOM 953 N N . LEU 121 121 ? A 18.603 -1.487 -1.854 1.000 1 A LEU 98.615 1
ATOM 954 C CA . LEU 121 121 ? A 19.597 -0.442 -1.604 1.000 1 A LEU 98.434 1
ATOM 955 C C . LEU 121 121 ? A 20.428 -0.759 -0.372 1.000 1 A LEU 98.296 1
ATOM 956 O O . LEU 121 121 ? A 19.925 -1.307 0.589 1.000 1 A LEU 98.087 1
ATOM 957 C CB . LEU 121 121 ? A 18.933 0.935 -1.446 1.000 1 A LEU 98.259 1
ATOM 958 C CG . LEU 121 121 ? A 18.282 1.508 -2.698 1.000 1 A LEU 97.938 1
ATOM 959 C CD1 . LEU 121 121 ? A 19.307 1.638 -3.831 1.000 1 A LEU 97.201 1
ATOM 960 C CD2 . LEU 121 121 ? A 17.680 2.867 -2.374 1.000 1 A LEU 97.391 1
ATOM 961 N N . PRO 122 122 ? A 21.721 -0.369 -0.384 1.000 1 A PRO 97.876 1
ATOM 962 C CA . PRO 122 122 ? A 22.553 -0.563 0.796 1.000 1 A PRO 97.113 1
ATOM 963 C C . PRO 122 122 ? A 22.422 0.539 1.835 1.000 1 A PRO 96.594 1
ATOM 964 O O . PRO 122 122 ? A 22.929 0.400 2.938 1.000 1 A PRO 93.680 1
ATOM 965 C CB . PRO 122 122 ? A 23.957 -0.553 0.211 1.000 1 A PRO 95.874 1
ATOM 966 C CG . PRO 122 122 ? A 23.863 0.388 -0.930 1.000 1 A PRO 94.760 1
ATOM 967 C CD . PRO 122 122 ? A 22.471 0.199 -1.498 1.000 1 A PRO 96.967 1
ATOM 968 N N . SER 123 123 ? A 21.732 1.641 1.512 1.000 1 A SER 94.541 1
ATOM 969 C CA . SER 123 123 ? A 21.731 2.847 2.336 1.000 1 A SER 93.049 1
ATOM 970 C C . SER 123 123 ? A 20.492 2.886 3.236 1.000 1 A SER 94.095 1
ATOM 971 O O . SER 123 123 ? A 19.751 3.875 3.257 1.000 1 A SER 91.958 1
ATOM 972 C CB . SER 123 123 ? A 21.821 4.090 1.465 1.000 1 A SER 88.701 1
ATOM 973 O OG . SER 123 123 ? A 20.805 4.067 0.475 1.000 1 A SER 76.495 1
ATOM 974 N N . ARG 124 124 ? A 20.262 1.805 3.968 1.000 1 A ARG 97.351 1
ATOM 975 C CA . ARG 124 124 ? A 19.130 1.661 4.867 1.000 1 A ARG 97.695 1
ATOM 976 C C . ARG 124 124 ? A 19.196 2.633 6.044 1.000 1 A ARG 98.018 1
ATOM 977 O O . ARG 124 124 ? A 20.235 2.783 6.681 1.000 1 A ARG 97.184 1
ATOM 978 C CB . ARG 124 124 ? A 19.042 0.223 5.404 1.000 1 A ARG 97.074 1
ATOM 979 C CG . ARG 124 124 ? A 17.915 0.008 6.434 1.000 1 A ARG 96.760 1
ATOM 980 C CD . ARG 124 124 ? A 17.916 -1.398 6.951 1.000 1 A ARG 96.401 1
ATOM 981 N NE . ARG 124 124 ? A 17.511 -2.362 5.933 1.000 1 A ARG 96.337 1
ATOM 982 C CZ . ARG 124 124 ? A 16.242 -2.722 5.720 1.000 1 A ARG 97.171 1
ATOM 983 N NH1 . ARG 124 124 ? A 15.271 -2.183 6.431 1.000 1 A ARG 91.567 1
ATOM 984 N NH2 . ARG 124 124 ? A 15.966 -3.609 4.762 1.000 1 A ARG 91.181 1
ATOM 985 N N . THR 125 125 ? A 18.071 3.279 6.364 1.000 1 A THR 98.659 1
ATOM 986 C CA . THR 125 125 ? A 17.933 4.104 7.560 1.000 1 A THR 98.639 1
ATOM 987 C C . THR 125 125 ? A 16.820 3.620 8.477 1.000 1 A THR 98.686 1
ATOM 988 O O . THR 125 125 ? A 16.791 4.016 9.623 1.000 1 A THR 98.356 1
ATOM 989 C CB . THR 125 125 ? A 17.662 5.563 7.185 1.000 1 A THR 98.523 1
ATOM 990 O OG1 . THR 125 125 ? A 16.451 5.644 6.417 1.000 1 A THR 98.221 1
ATOM 991 C CG2 . THR 125 125 ? A 18.827 6.105 6.380 1.000 1 A THR 98.044 1
ATOM 992 N N . VAL 126 126 ? A 15.916 2.752 7.973 1.000 1 A VAL 98.652 1
ATOM 993 C CA . VAL 126 126 ? A 14.831 2.179 8.773 1.000 1 A VAL 98.589 1
ATOM 994 C C . VAL 126 126 ? A 15.103 0.703 8.902 1.000 1 A VAL 98.457 1
ATOM 995 O O . VAL 126 126 ? A 15.097 -0.032 7.923 1.000 1 A VAL 98.314 1
ATOM 996 C CB . VAL 126 126 ? A 13.459 2.419 8.129 1.000 1 A VAL 98.555 1
ATOM 997 C CG1 . VAL 126 126 ? A 13.263 3.897 7.888 1.000 1 A VAL 98.403 1
ATOM 998 C CG2 . VAL 126 126 ? A 12.343 1.845 9.010 1.000 1 A VAL 98.404 1
ATOM 999 N N . ASP 127 127 ? A 15.332 0.249 10.134 1.000 1 A ASP 98.254 1
ATOM 1000 C CA . ASP 127 127 ? A 15.630 -1.145 10.399 1.000 1 A ASP 97.921 1
ATOM 1001 C C . ASP 127 127 ? A 14.382 -1.993 10.216 1.000 1 A ASP 98.158 1
ATOM 1002 O O . ASP 127 127 ? A 13.265 -1.554 10.526 1.000 1 A ASP 98.201 1
ATOM 1003 C CB . ASP 127 127 ? A 16.163 -1.360 11.820 1.000 1 A ASP 96.946 1
ATOM 1004 C CG . ASP 127 127 ? A 17.543 -0.762 12.026 1.000 1 A ASP 88.347 1
ATOM 1005 O OD1 . ASP 127 127 ? A 18.233 -0.441 11.030 1.000 1 A ASP 84.447 1
ATOM 1006 O OD2 . ASP 127 127 ? A 17.940 -0.583 13.185 1.000 1 A ASP 82.198 1
ATOM 1007 N N . THR 128 128 ? A 14.552 -3.224 9.750 1.000 1 A THR 97.635 1
ATOM 1008 C CA . THR 128 128 ? A 13.420 -4.153 9.612 1.000 1 A THR 97.761 1
ATOM 1009 C C . THR 128 128 ? A 12.671 -4.295 10.932 1.000 1 A THR 98.182 1
ATOM 1010 O O . THR 128 128 ? A 11.449 -4.283 10.954 1.000 1 A THR 98.178 1
ATOM 1011 C CB . THR 128 128 ? A 13.939 -5.513 9.144 1.000 1 A THR 97.237 1
ATOM 1012 O OG1 . THR 128 128 ? A 14.501 -5.398 7.841 1.000 1 A THR 96.322 1
ATOM 1013 C CG2 . THR 128 128 ? A 12.807 -6.534 9.124 1.000 1 A THR 96.199 1
ATOM 1014 N N . LYS 129 129 ? A 13.400 -4.391 12.061 1.000 1 A LYS 98.276 1
ATOM 1015 C CA . LYS 129 129 ? A 12.734 -4.531 13.348 1.000 1 A LYS 98.240 1
ATOM 1016 C C . LYS 129 129 ? A 11.850 -3.328 13.668 1.000 1 A LYS 98.359 1
ATOM 1017 O O . LYS 129 129 ? A 10.747 -3.472 14.206 1.000 1 A LYS 98.473 1
ATOM 1018 C CB . LYS 129 129 ? A 13.748 -4.738 14.488 1.000 1 A LYS 97.862 1
ATOM 1019 C CG . LYS 129 129 ? A 13.101 -4.911 15.855 1.000 1 A LYS 89.029 1
ATOM 1020 C CD . LYS 129 129 ? A 14.150 -5.147 16.920 1.000 1 A LYS 80.075 1
ATOM 1021 C CE . LYS 129 129 ? A 13.478 -5.443 18.254 1.000 1 A LYS 77.046 1
ATOM 1022 N NZ . LYS 129 129 ? A 12.559 -4.328 18.687 1.000 1 A LYS 66.535 1
ATOM 1023 N N . GLN 130 130 ? A 12.322 -2.116 13.331 1.000 1 A GLN 98.323 1
ATOM 1024 C CA . GLN 130 130 ? A 11.546 -0.910 13.563 1.000 1 A GLN 98.220 1
ATOM 1025 C C . GLN 130 130 ? A 10.217 -0.956 12.813 1.000 1 A GLN 98.484 1
ATOM 1026 O O . GLN 130 130 ? A 9.158 -0.627 13.381 1.000 1 A GLN 98.489 1
ATOM 1027 C CB . GLN 130 130 ? A 12.366 0.301 13.147 1.000 1 A GLN 97.670 1
ATOM 1028 C CG . GLN 130 130 ? A 11.735 1.642 13.468 1.000 1 A GLN 87.535 1
ATOM 1029 C CD . GLN 130 130 ? A 12.643 2.780 13.024 1.000 1 A GLN 81.247 1
ATOM 1030 O OE1 . GLN 130 130 ? A 13.638 2.553 12.331 1.000 1 A GLN 81.493 1
ATOM 1031 N NE2 . GLN 130 130 ? A 12.313 3.989 13.422 1.000 1 A GLN 76.633 1
ATOM 1032 N N . ALA 131 131 ? A 10.263 -1.385 11.554 1.000 1 A ALA 98.740 1
ATOM 1033 C CA . ALA 131 131 ? A 9.042 -1.470 10.750 1.000 1 A ALA 98.813 1
ATOM 1034 C C . ALA 131 131 ? A 8.139 -2.603 11.202 1.000 1 A ALA 98.857 1
ATOM 1035 O O . ALA 131 131 ? A 6.918 -2.462 11.225 1.000 1 A ALA 98.840 1
ATOM 1036 C CB . ALA 131 131 ? A 9.402 -1.615 9.278 1.000 1 A ALA 98.763 1
ATOM 1037 N N . GLN 132 132 ? A 8.742 -3.747 11.567 1.000 1 A GLN 98.817 1
ATOM 1038 C CA . GLN 132 132 ? A 7.939 -4.856 12.095 1.000 1 A GLN 98.808 1
ATOM 1039 C C . GLN 132 132 ? A 7.189 -4.422 13.359 1.000 1 A GLN 98.813 1
ATOM 1040 O O . GLN 132 132 ? A 6.027 -4.771 13.554 1.000 1 A GLN 98.771 1
ATOM 1041 C CB . GLN 132 132 ? A 8.823 -6.050 12.420 1.000 1 A GLN 98.691 1
ATOM 1042 C CG . GLN 132 132 ? A 9.324 -6.803 11.208 1.000 1 A GLN 97.368 1
ATOM 1043 C CD . GLN 132 132 ? A 10.340 -7.853 11.563 1.000 1 A GLN 96.913 1
ATOM 1044 O OE1 . GLN 132 132 ? A 10.963 -7.797 12.636 1.000 1 A GLN 95.987 1
ATOM 1045 N NE2 . GLN 132 132 ? A 10.518 -8.842 10.691 1.000 1 A GLN 94.082 1
ATOM 1046 N N . ASP 133 133 ? A 7.869 -3.670 14.229 1.000 1 A ASP 98.799 1
ATOM 1047 C CA . ASP 133 133 ? A 7.229 -3.202 15.465 1.000 1 A ASP 98.712 1
ATOM 1048 C C . ASP 133 133 ? A 6.044 -2.311 15.149 1.000 1 A ASP 98.702 1
ATOM 1049 O O . ASP 133 133 ? A 4.991 -2.420 15.815 1.000 1 A ASP 98.574 1
ATOM 1050 C CB . ASP 133 133 ? A 8.243 -2.456 16.335 1.000 1 A ASP 98.521 1
ATOM 1051 C CG . ASP 133 133 ? A 9.275 -3.386 16.973 1.000 1 A ASP 97.337 1
ATOM 1052 O OD1 . ASP 133 133 ? A 9.129 -4.611 16.885 1.000 1 A ASP 95.713 1
ATOM 1053 O OD2 . ASP 133 133 ? A 10.237 -2.849 17.586 1.000 1 A ASP 95.116 1
ATOM 1054 N N . LEU 134 134 ? A 6.174 -1.420 14.152 1.000 1 A LEU 98.735 1
ATOM 1055 C CA . LEU 134 134 ? A 5.053 -0.565 13.790 1.000 1 A LEU 98.692 1
ATOM 1056 C C . LEU 134 134 ? A 3.902 -1.391 13.245 1.000 1 A LEU 98.712 1
ATOM 1057 O O . LEU 134 134 ? A 2.746 -1.193 13.634 1.000 1 A LEU 98.630 1
ATOM 1058 C CB . LEU 134 134 ? A 5.486 0.490 12.792 1.000 1 A LEU 98.628 1
ATOM 1059 C CG . LEU 134 134 ? A 4.382 1.470 12.390 1.000 1 A LEU 98.336 1
ATOM 1060 C CD1 . LEU 134 134 ? A 3.999 2.338 13.581 1.000 1 A LEU 97.836 1
ATOM 1061 C CD2 . LEU 134 134 ? A 4.806 2.317 11.204 1.000 1 A LEU 97.859 1
ATOM 1062 N N . ALA 135 135 ? A 4.197 -2.303 12.325 1.000 1 A ALA 98.761 1
ATOM 1063 C CA . ALA 135 135 ? A 3.125 -3.094 11.727 1.000 1 A ALA 98.744 1
ATOM 1064 C C . ALA 135 135 ? A 2.428 -3.942 12.803 1.000 1 A ALA 98.679 1
ATOM 1065 O O . ALA 135 135 ? A 1.199 -4.089 12.756 1.000 1 A ALA 98.575 1
ATOM 1066 C CB . ALA 135 135 ? A 3.686 -3.986 10.625 1.000 1 A ALA 98.750 1
ATOM 1067 N N . ARG 136 136 ? A 3.198 -4.482 13.735 1.000 1 A ARG 98.656 1
ATOM 1068 C CA . ARG 136 136 ? A 2.590 -5.266 14.811 1.000 1 A ARG 98.468 1
ATOM 1069 C C . ARG 136 136 ? A 1.643 -4.418 15.649 1.000 1 A ARG 98.245 1
ATOM 1070 O O . ARG 136 136 ? A 0.546 -4.835 15.992 1.000 1 A ARG 97.783 1
ATOM 1071 C CB . ARG 136 136 ? A 3.686 -5.876 15.708 1.000 1 A ARG 98.330 1
ATOM 1072 C CG . ARG 136 136 ? A 3.118 -6.773 16.851 1.000 1 A ARG 94.096 1
ATOM 1073 C CD . ARG 136 136 ? A 4.216 -7.455 17.658 1.000 1 A ARG 90.819 1
ATOM 1074 N NE . ARG 136 136 ? A 4.926 -6.476 18.500 1.000 1 A ARG 81.256 1
ATOM 1075 C CZ . ARG 136 136 ? A 6.104 -5.930 18.192 1.000 1 A ARG 73.332 1
ATOM 1076 N NH1 . ARG 136 136 ? A 6.736 -6.241 17.077 1.000 1 A ARG 68.906 1
ATOM 1077 N NH2 . ARG 136 136 ? A 6.629 -5.065 19.029 1.000 1 A ARG 63.382 1
ATOM 1078 N N . SER 137 137 ? A 2.028 -3.166 15.931 1.000 1 A SER 98.330 1
ATOM 1079 C CA . SER 137 137 ? A 1.182 -2.274 16.697 1.000 1 A SER 97.879 1
ATOM 1080 C C . SER 137 137 ? A -0.121 -1.968 15.959 1.000 1 A SER 97.733 1
ATOM 1081 O O . SER 137 137 ? A -1.142 -1.732 16.595 1.000 1 A SER 97.026 1
ATOM 1082 C CB . SER 137 137 ? A 1.911 -0.968 17.029 1.000 1 A SER 97.119 1
ATOM 1083 O OG . SER 137 137 ? A 1.946 -0.096 15.904 1.000 1 A SER 95.312 1
ATOM 1084 N N . TYR 138 138 ? A -0.074 -1.955 14.620 1.000 1 A TYR 97.529 1
ATOM 1085 C CA . TYR 138 138 ? A -1.279 -1.748 13.804 1.000 1 A TYR 97.268 1
ATOM 1086 C C . TYR 138 138 ? A -2.054 -3.033 13.576 1.000 1 A TYR 96.982 1
ATOM 1087 O O . TYR 138 138 ? A -3.216 -2.960 13.159 1.000 1 A TYR 96.515 1
ATOM 1088 C CB . TYR 138 138 ? A -0.908 -1.192 12.428 1.000 1 A TYR 97.096 1
ATOM 1089 C CG . TYR 138 138 ? A -0.315 0.184 12.398 1.000 1 A TYR 97.337 1
ATOM 1090 C CD1 . TYR 138 138 ? A -0.488 1.090 13.419 1.000 1 A TYR 96.689 1
ATOM 1091 C CD2 . TYR 138 138 ? A 0.418 0.599 11.264 1.000 1 A TYR 96.842 1
ATOM 1092 C CE1 . TYR 138 138 ? A 0.051 2.373 13.341 1.000 1 A TYR 96.336 1
ATOM 1093 C CE2 . TYR 138 138 ? A 0.957 1.858 11.189 1.000 1 A TYR 96.021 1
ATOM 1094 C CZ . TYR 138 138 ? A 0.765 2.761 12.203 1.000 1 A TYR 96.442 1
ATOM 1095 O OH . TYR 138 138 ? A 1.275 4.020 12.105 1.000 1 A TYR 95.128 1
ATOM 1096 N N . GLY 139 139 ? A -1.442 -4.189 13.773 1.000 1 A GLY 97.646 1
ATOM 1097 C CA . GLY 139 139 ? A -2.083 -5.464 13.471 1.000 1 A GLY 97.418 1
ATOM 1098 C C . GLY 139 139 ? A -2.160 -5.780 12.002 1.000 1 A GLY 97.796 1
ATOM 1099 O O . GLY 139 139 ? A -3.097 -6.416 11.530 1.000 1 A GLY 97.185 1
ATOM 1100 N N . ILE 140 140 ? A -1.165 -5.311 11.227 1.000 1 A ILE 98.290 1
ATOM 1101 C CA . ILE 140 140 ? A -1.173 -5.506 9.789 1.000 1 A ILE 98.463 1
ATOM 1102 C C . ILE 140 140 ? A 0.135 -6.157 9.350 1.000 1 A ILE 98.712 1
ATOM 1103 O O . ILE 140 140 ? A 1.148 -6.095 10.061 1.000 1 A ILE 98.758 1
ATOM 1104 C CB . ILE 140 140 ? A -1.364 -4.181 9.015 1.000 1 A ILE 98.336 1
ATOM 1105 C CG1 . ILE 140 140 ? A -0.156 -3.274 9.174 1.000 1 A ILE 98.207 1
ATOM 1106 C CG2 . ILE 140 140 ? A -2.667 -3.515 9.455 1.000 1 A ILE 98.304 1
ATOM 1107 C CD1 . ILE 140 140 ? A -0.262 -1.965 8.382 1.000 1 A ILE 97.844 1
ATOM 1108 N N . PRO 141 141 ? A 0.130 -6.780 8.166 1.000 1 A PRO 98.812 1
ATOM 1109 C CA . PRO 141 141 ? A 1.390 -7.359 7.680 1.000 1 A PRO 98.851 1
ATOM 1110 C C . PRO 141 141 ? A 2.405 -6.294 7.295 1.000 1 A PRO 98.903 1
ATOM 1111 O O . PRO 141 141 ? A 2.062 -5.174 6.951 1.000 1 A PRO 98.895 1
ATOM 1112 C CB . PRO 141 141 ? A 0.968 -8.153 6.437 1.000 1 A PRO 98.793 1
ATOM 1113 C CG . PRO 141 141 ? A -0.505 -8.353 6.594 1.000 1 A PRO 98.646 1
ATOM 1114 C CD . PRO 141 141 ? A -0.992 -7.120 7.303 1.000 1 A PRO 98.756 1
ATOM 1115 N N . PHE 142 142 ? A 3.685 -6.686 7.349 1.000 1 A PHE 98.952 1
ATOM 1116 C CA . PHE 142 142 ? A 4.790 -5.892 6.863 1.000 1 A PHE 98.961 1
ATOM 1117 C C . PHE 142 142 ? A 5.566 -6.727 5.849 1.000 1 A PHE 98.953 1
ATOM 1118 O O . PHE 142 142 ? A 5.889 -7.867 6.133 1.000 1 A PHE 98.906 1
ATOM 1119 C CB . PHE 142 142 ? A 5.693 -5.448 8.014 1.000 1 A PHE 98.942 1
ATOM 1120 C CG . PHE 142 142 ? A 7.002 -4.868 7.539 1.000 1 A PHE 98.942 1
ATOM 1121 C CD1 . PHE 142 142 ? A 7.023 -3.747 6.713 1.000 1 A PHE 98.928 1
ATOM 1122 C CD2 . PHE 142 142 ? A 8.201 -5.441 7.878 1.000 1 A PHE 98.907 1
ATOM 1123 C CE1 . PHE 142 142 ? A 8.219 -3.203 6.273 1.000 1 A PHE 98.882 1
ATOM 1124 C CE2 . PHE 142 142 ? A 9.413 -4.909 7.443 1.000 1 A PHE 98.823 1
ATOM 1125 C CZ . PHE 142 142 ? A 9.417 -3.782 6.642 1.000 1 A PHE 98.839 1
ATOM 1126 N N . ILE 143 143 ? A 5.829 -6.135 4.691 1.000 1 A ILE 98.966 1
ATOM 1127 C CA . ILE 143 143 ? A 6.575 -6.809 3.642 1.000 1 A ILE 98.966 1
ATOM 1128 C C . ILE 143 143 ? A 7.631 -5.857 3.087 1.000 1 A ILE 98.970 1
ATOM 1129 O O . ILE 143 143 ? A 7.344 -4.713 2.756 1.000 1 A ILE 98.961 1
ATOM 1130 C CB . ILE 143 143 ? A 5.633 -7.280 2.505 1.000 1 A ILE 98.932 1
ATOM 1131 C CG1 . ILE 143 143 ? A 4.638 -8.316 3.042 1.000 1 A ILE 98.503 1
ATOM 1132 C CG2 . ILE 143 143 ? A 6.426 -7.848 1.329 1.000 1 A ILE 98.731 1
ATOM 1133 C CD1 . ILE 143 143 ? A 3.508 -8.627 2.082 1.000 1 A ILE 89.266 1
ATOM 1134 N N . GLU 144 144 ? A 8.872 -6.311 3.033 1.000 1 A GLU 98.913 1
ATOM 1135 C CA . GLU 144 144 ? A 9.918 -5.545 2.343 1.000 1 A GLU 98.880 1
ATOM 1136 C C . GLU 144 144 ? A 9.913 -5.915 0.857 1.000 1 A GLU 98.913 1
ATOM 1137 O O . GLU 144 144 ? A 9.778 -7.088 0.503 1.000 1 A GLU 98.782 1
ATOM 1138 C CB . GLU 144 144 ? A 11.284 -5.794 2.963 1.000 1 A GLU 98.533 1
ATOM 1139 C CG . GLU 144 144 ? A 11.437 -5.115 4.312 1.000 1 A GLU 95.197 1
ATOM 1140 C CD . GLU 144 144 ? A 12.875 -5.053 4.819 1.000 1 A GLU 93.491 1
ATOM 1141 O OE1 . GLU 144 144 ? A 13.763 -5.720 4.237 1.000 1 A GLU 88.338 1
ATOM 1142 O OE2 . GLU 144 144 ? A 13.115 -4.307 5.798 1.000 1 A GLU 85.926 1
ATOM 1143 N N . THR 145 145 ? A 10.055 -4.910 0.011 1.000 1 A THR 98.977 1
ATOM 1144 C CA . THR 145 145 ? A 10.025 -5.092 -1.427 1.000 1 A THR 98.984 1
ATOM 1145 C C . THR 145 145 ? A 11.180 -4.356 -2.083 1.000 1 A THR 98.980 1
ATOM 1146 O O . THR 145 145 ? A 11.744 -3.402 -1.555 1.000 1 A THR 98.967 1
ATOM 1147 C CB . THR 145 145 ? A 8.722 -4.557 -2.053 1.000 1 A THR 98.988 1
ATOM 1148 O OG1 . THR 145 145 ? A 8.670 -3.139 -1.930 1.000 1 A THR 98.974 1
ATOM 1149 C CG2 . THR 145 145 ? A 7.499 -5.180 -1.398 1.000 1 A THR 98.982 1
ATOM 1150 N N . SER 146 146 ? A 11.496 -4.791 -3.285 1.000 1 A SER 98.938 1
ATOM 1151 C CA . SER 146 146 ? A 12.306 -3.999 -4.212 1.000 1 A SER 98.927 1
ATOM 1152 C C . SER 146 146 ? A 11.593 -3.948 -5.536 1.000 1 A SER 98.912 1
ATOM 1153 O O . SER 146 146 ? A 11.445 -4.962 -6.239 1.000 1 A SER 98.875 1
ATOM 1154 C CB . SER 146 146 ? A 13.691 -4.612 -4.434 1.000 1 A SER 98.898 1
ATOM 1155 O OG . SER 146 146 ? A 14.358 -3.929 -5.491 1.000 1 A SER 98.863 1
ATOM 1156 N N . ALA 147 147 ? A 11.106 -2.757 -5.942 1.000 1 A ALA 98.621 1
ATOM 1157 C CA . ALA 147 147 ? A 10.551 -2.629 -7.270 1.000 1 A ALA 98.459 1
ATOM 1158 C C . ALA 147 147 ? A 11.614 -2.837 -8.338 1.000 1 A ALA 98.424 1
ATOM 1159 O O . ALA 147 147 ? A 11.301 -3.180 -9.473 1.000 1 A ALA 98.270 1
ATOM 1160 C CB . ALA 147 147 ? A 9.879 -1.266 -7.442 1.000 1 A ALA 98.185 1
ATOM 1161 N N . LYS 148 148 ? A 12.918 -2.644 -7.973 1.000 1 A LYS 98.376 1
ATOM 1162 C CA . LYS 148 148 ? A 13.966 -2.827 -8.956 1.000 1 A LYS 98.346 1
ATOM 1163 C C . LYS 148 148 ? A 14.149 -4.301 -9.293 1.000 1 A LYS 98.390 1
ATOM 1164 O O . LYS 148 148 ? A 14.145 -4.666 -10.475 1.000 1 A LYS 98.228 1
ATOM 1165 C CB . LYS 148 148 ? A 15.275 -2.250 -8.432 1.000 1 A LYS 98.117 1
ATOM 1166 C CG . LYS 148 148 ? A 16.398 -2.310 -9.456 1.000 1 A LYS 97.630 1
ATOM 1167 C CD . LYS 148 148 ? A 17.652 -1.614 -8.933 1.000 1 A LYS 96.741 1
ATOM 1168 C CE . LYS 148 148 ? A 18.775 -1.722 -9.943 1.000 1 A LYS 94.857 1
ATOM 1169 N NZ . LYS 148 148 ? A 20.024 -1.073 -9.421 1.000 1 A LYS 90.495 1
ATOM 1170 N N . THR 149 149 ? A 14.281 -5.154 -8.285 1.000 1 A THR 98.659 1
ATOM 1171 C CA . THR 149 149 ? A 14.507 -6.590 -8.511 1.000 1 A THR 98.633 1
ATOM 1172 C C . THR 149 149 ? A 13.218 -7.389 -8.584 1.000 1 A THR 98.668 1
ATOM 1173 O O . THR 149 149 ? A 13.235 -8.593 -8.906 1.000 1 A THR 98.619 1
ATOM 1174 C CB . THR 149 149 ? A 15.382 -7.181 -7.422 1.000 1 A THR 98.577 1
ATOM 1175 O OG1 . THR 149 149 ? A 14.623 -7.246 -6.186 1.000 1 A THR 98.497 1
ATOM 1176 C CG2 . THR 149 149 ? A 16.641 -6.342 -7.200 1.000 1 A THR 98.259 1
ATOM 1177 N N . ARG 150 150 ? A 12.091 -6.790 -8.247 1.000 1 A ARG 98.477 1
ATOM 1178 C CA . ARG 150 150 ? A 10.740 -7.411 -8.162 1.000 1 A ARG 98.438 1
ATOM 1179 C C . ARG 150 150 ? A 10.589 -8.266 -6.914 1.000 1 A ARG 98.546 1
ATOM 1180 O O . ARG 150 150 ? A 9.503 -8.841 -6.682 1.000 1 A ARG 98.449 1
ATOM 1181 C CB . ARG 150 150 ? A 10.370 -8.198 -9.421 1.000 1 A ARG 97.997 1
ATOM 1182 C CG . ARG 150 150 ? A 8.869 -8.200 -9.687 1.000 1 A ARG 97.102 1
ATOM 1183 C CD . ARG 150 150 ? A 8.479 -8.848 -11.016 1.000 1 A ARG 96.456 1
ATOM 1184 N NE . ARG 150 150 ? A 7.072 -8.616 -11.311 1.000 1 A ARG 96.067 1
ATOM 1185 C CZ . ARG 150 150 ? A 6.081 -9.299 -10.771 1.000 1 A ARG 95.861 1
ATOM 1186 N NH1 . ARG 150 150 ? A 6.281 -10.316 -9.920 1.000 1 A ARG 91.837 1
ATOM 1187 N NH2 . ARG 150 150 ? A 4.827 -8.949 -11.058 1.000 1 A ARG 92.416 1
ATOM 1188 N N . GLN 151 151 ? A 11.588 -8.276 -6.024 1.000 1 A GLN 98.721 1
ATOM 1189 C CA . GLN 151 151 ? A 11.501 -9.041 -4.797 1.000 1 A GLN 98.720 1
ATOM 1190 C C . GLN 151 151 ? A 10.364 -8.499 -3.930 1.000 1 A GLN 98.833 1
ATOM 1191 O O . GLN 151 151 ? A 10.256 -7.310 -3.662 1.000 1 A GLN 98.785 1
ATOM 1192 C CB . GLN 151 151 ? A 12.817 -8.976 -4.020 1.000 1 A GLN 98.418 1
ATOM 1193 C CG . GLN 151 151 ? A 12.833 -9.811 -2.748 1.000 1 A GLN 93.455 1
ATOM 1194 C CD . GLN 151 151 ? A 14.195 -9.818 -2.091 1.000 1 A GLN 81.938 1
ATOM 1195 O OE1 . GLN 151 151 ? A 14.932 -8.847 -2.154 1.000 1 A GLN 71.491 1
ATOM 1196 N NE2 . GLN 151 151 ? A 14.533 -10.959 -1.463 1.000 1 A GLN 72.069 1
ATOM 1197 N N . GLY 152 152 ? A 9.481 -9.405 -3.502 1.000 1 A GLY 98.941 1
ATOM 1198 C CA . GLY 152 152 ? A 8.395 -9.065 -2.611 1.000 1 A GLY 98.945 1
ATOM 1199 C C . GLY 152 152 ? A 7.201 -8.380 -3.258 1.000 1 A GLY 98.959 1
ATOM 1200 O O . GLY 152 152 ? A 6.208 -8.113 -2.577 1.000 1 A GLY 98.940 1
ATOM 1201 N N . VAL 153 153 ? A 7.261 -8.082 -4.555 1.000 1 A VAL 98.913 1
ATOM 1202 C CA . VAL 153 153 ? A 6.209 -7.278 -5.186 1.000 1 A VAL 98.913 1
ATOM 1203 C C . VAL 153 153 ? A 4.881 -8.015 -5.235 1.000 1 A VAL 98.917 1
ATOM 1204 O O . VAL 153 153 ? A 3.861 -7.515 -4.762 1.000 1 A VAL 98.907 1
ATOM 1205 C CB . VAL 153 153 ? A 6.633 -6.782 -6.571 1.000 1 A VAL 98.854 1
ATOM 1206 C CG1 . VAL 153 153 ? A 7.806 -5.820 -6.439 1.000 1 A VAL 98.812 1
ATOM 1207 C CG2 . VAL 153 153 ? A 5.462 -6.082 -7.267 1.000 1 A VAL 98.768 1
ATOM 1208 N N . ASP 154 154 ? A 4.880 -9.232 -5.804 1.000 1 A ASP 98.842 1
ATOM 1209 C CA . ASP 154 154 ? A 3.633 -10.004 -5.824 1.000 1 A ASP 98.741 1
ATOM 1210 C C . ASP 154 154 ? A 3.152 -10.263 -4.409 1.000 1 A ASP 98.771 1
ATOM 1211 O O . ASP 154 154 ? A 1.963 -10.186 -4.132 1.000 1 A ASP 98.708 1
ATOM 1212 C CB . ASP 154 154 ? A 3.832 -11.340 -6.546 1.000 1 A ASP 98.353 1
ATOM 1213 C CG . ASP 154 154 ? A 3.903 -11.208 -8.062 1.000 1 A ASP 97.849 1
ATOM 1214 O OD1 . ASP 154 154 ? A 3.517 -10.160 -8.600 1.000 1 A ASP 96.771 1
ATOM 1215 O OD2 . ASP 154 154 ? A 4.339 -12.190 -8.686 1.000 1 A ASP 95.732 1
ATOM 1216 N N . ASP 155 155 ? A 4.088 -10.543 -3.486 1.000 1 A ASP 98.819 1
ATOM 1217 C CA . ASP 155 155 ? A 3.701 -10.851 -2.110 1.000 1 A ASP 98.821 1
ATOM 1218 C C . ASP 155 155 ? A 2.972 -9.668 -1.487 1.000 1 A ASP 98.875 1
ATOM 1219 O O . ASP 155 155 ? A 1.969 -9.854 -0.786 1.000 1 A ASP 98.855 1
ATOM 1220 C CB . ASP 155 155 ? A 4.968 -11.211 -1.327 1.000 1 A ASP 98.647 1
ATOM 1221 C CG . ASP 155 155 ? A 4.662 -11.843 0.025 1.000 1 A ASP 92.491 1
ATOM 1222 O OD1 . ASP 155 155 ? A 3.518 -12.285 0.251 1.000 1 A ASP 92.528 1
ATOM 1223 O OD2 . ASP 155 155 ? A 5.598 -11.909 0.854 1.000 1 A ASP 91.386 1
ATOM 1224 N N . ALA 156 156 ? A 3.428 -8.454 -1.741 1.000 1 A ALA 98.916 1
ATOM 1225 C CA . ALA 156 156 ? A 2.798 -7.277 -1.128 1.000 1 A ALA 98.934 1
ATOM 1226 C C . ALA 156 156 ? A 1.376 -7.107 -1.627 1.000 1 A ALA 98.934 1
ATOM 1227 O O . ALA 156 156 ? A 0.439 -6.944 -0.816 1.000 1 A ALA 98.921 1
ATOM 1228 C CB . ALA 156 156 ? A 3.618 -6.017 -1.435 1.000 1 A ALA 98.932 1
ATOM 1229 N N . PHE 157 157 ? A 1.157 -7.151 -2.949 1.000 1 A PHE 98.914 1
ATOM 1230 C CA . PHE 157 157 ? A -0.197 -6.978 -3.481 1.000 1 A PHE 98.896 1
ATOM 1231 C C . PHE 157 157 ? A -1.089 -8.160 -3.133 1.000 1 A PHE 98.862 1
ATOM 1232 O O . PHE 157 157 ? A -2.255 -7.987 -2.767 1.000 1 A PHE 98.825 1
ATOM 1233 C CB . PHE 157 157 ? A -0.145 -6.765 -4.988 1.000 1 A PHE 98.874 1
ATOM 1234 C CG . PHE 157 157 ? A 0.338 -5.388 -5.393 1.000 1 A PHE 98.885 1
ATOM 1235 C CD1 . PHE 157 157 ? A -0.538 -4.323 -5.457 1.000 1 A PHE 98.850 1
ATOM 1236 C CD2 . PHE 157 157 ? A 1.677 -5.176 -5.707 1.000 1 A PHE 98.838 1
ATOM 1237 C CE1 . PHE 157 157 ? A -0.100 -3.059 -5.821 1.000 1 A PHE 98.770 1
ATOM 1238 C CE2 . PHE 157 157 ? A 2.121 -3.922 -6.070 1.000 1 A PHE 98.763 1
ATOM 1239 C CZ . PHE 157 157 ? A 1.234 -2.856 -6.142 1.000 1 A PHE 98.778 1
ATOM 1240 N N . TYR 158 158 ? A -0.558 -9.391 -3.234 1.000 1 A TYR 98.825 1
ATOM 1241 C CA . TYR 158 158 ? A -1.375 -10.567 -2.954 1.000 1 A TYR 98.752 1
ATOM 1242 C C . TYR 158 158 ? A -1.738 -10.639 -1.463 1.000 1 A TYR 98.755 1
ATOM 1243 O O . TYR 158 158 ? A -2.851 -11.051 -1.115 1.000 1 A TYR 98.682 1
ATOM 1244 C CB . TYR 158 158 ? A -0.675 -11.853 -3.374 1.000 1 A TYR 98.567 1
ATOM 1245 C CG . TYR 158 158 ? A -0.466 -12.053 -4.863 1.000 1 A TYR 98.290 1
ATOM 1246 C CD1 . TYR 158 158 ? A -0.784 -11.067 -5.796 1.000 1 A TYR 97.773 1
ATOM 1247 C CD2 . TYR 158 158 ? A 0.037 -13.266 -5.327 1.000 1 A TYR 97.777 1
ATOM 1248 C CE1 . TYR 158 158 ? A -0.573 -11.268 -7.153 1.000 1 A TYR 97.119 1
ATOM 1249 C CE2 . TYR 158 158 ? A 0.234 -13.474 -6.699 1.000 1 A TYR 96.781 1
ATOM 1250 C CZ . TYR 158 158 ? A -0.063 -12.476 -7.593 1.000 1 A TYR 96.991 1
ATOM 1251 O OH . TYR 158 158 ? A 0.132 -12.682 -8.938 1.000 1 A TYR 95.955 1
ATOM 1252 N N . THR 159 159 ? A -0.826 -10.209 -0.571 1.000 1 A THR 98.809 1
ATOM 1253 C CA . THR 159 159 ? A -1.132 -10.160 0.850 1.000 1 A THR 98.823 1
ATOM 1254 C C . THR 159 159 ? A -2.244 -9.164 1.107 1.000 1 A THR 98.812 1
ATOM 1255 O O . THR 159 159 ? A -3.137 -9.412 1.927 1.000 1 A THR 98.781 1
ATOM 1256 C CB . THR 159 159 ? A 0.115 -9.847 1.654 1.000 1 A THR 98.836 1
ATOM 1257 O OG1 . THR 159 159 ? A 1.030 -10.937 1.529 1.000 1 A THR 98.767 1
ATOM 1258 C CG2 . THR 159 159 ? A -0.221 -9.650 3.122 1.000 1 A THR 98.758 1
ATOM 1259 N N . LEU 160 160 ? A -2.232 -8.028 0.399 1.000 1 A LEU 98.871 1
ATOM 1260 C CA . LEU 160 160 ? A -3.307 -7.063 0.566 1.000 1 A LEU 98.882 1
ATOM 1261 C C . LEU 160 160 ? A -4.638 -7.677 0.145 1.000 1 A LEU 98.846 1
ATOM 1262 O O . LEU 160 160 ? A -5.660 -7.478 0.835 1.000 1 A LEU 98.823 1
ATOM 1263 C CB . LEU 160 160 ? A -3.027 -5.810 -0.217 1.000 1 A LEU 98.900 1
ATOM 1264 C CG . LEU 160 160 ? A -4.093 -4.713 -0.133 1.000 1 A LEU 98.896 1
ATOM 1265 C CD1 . LEU 160 160 ? A -4.386 -4.329 1.322 1.000 1 A LEU 98.878 1
ATOM 1266 C CD2 . LEU 160 160 ? A -3.666 -3.504 -0.938 1.000 1 A LEU 98.881 1
ATOM 1267 N N . VAL 161 161 ? A -4.651 -8.410 -0.973 1.000 1 A VAL 98.754 1
ATOM 1268 C CA . VAL 161 161 ? A -5.882 -9.073 -1.384 1.000 1 A VAL 98.634 1
ATOM 1269 C C . VAL 161 161 ? A -6.360 -10.040 -0.293 1.000 1 A VAL 98.590 1
ATOM 1270 O O . VAL 161 161 ? A -7.557 -10.082 0.024 1.000 1 A VAL 98.516 1
ATOM 1271 C CB . VAL 161 161 ? A -5.689 -9.803 -2.724 1.000 1 A VAL 98.452 1
ATOM 1272 C CG1 . VAL 161 161 ? A -5.479 -8.793 -3.840 1.000 1 A VAL 98.473 1
ATOM 1273 C CG2 . VAL 161 161 ? A -6.882 -10.737 -3.016 1.000 1 A VAL 98.211 1
ATOM 1274 N N . ARG 162 162 ? A -5.416 -10.800 0.273 1.000 1 A ARG 98.470 1
ATOM 1275 C CA . ARG 162 162 ? A -5.821 -11.718 1.341 1.000 1 A ARG 98.333 1
ATOM 1276 C C . ARG 162 162 ? A -6.394 -10.987 2.541 1.000 1 A ARG 98.280 1
ATOM 1277 O O . ARG 162 162 ? A -7.339 -11.451 3.183 1.000 1 A ARG 98.196 1
ATOM 1278 C CB . ARG 162 162 ? A -4.605 -12.578 1.761 1.000 1 A ARG 98.308 1
ATOM 1279 C CG . ARG 162 162 ? A -4.140 -13.493 0.653 1.000 1 A ARG 97.965 1
ATOM 1280 C CD . ARG 162 162 ? A -2.945 -14.364 1.057 1.000 1 A ARG 97.801 1
ATOM 1281 N NE . ARG 162 162 ? A -2.512 -15.157 -0.092 1.000 1 A ARG 97.709 1
ATOM 1282 C CZ . ARG 162 162 ? A -1.342 -15.036 -0.701 1.000 1 A ARG 97.456 1
ATOM 1283 N NH1 . ARG 162 162 ? A -0.434 -14.201 -0.235 1.000 1 A ARG 96.080 1
ATOM 1284 N NH2 . ARG 162 162 ? A -1.078 -15.787 -1.754 1.000 1 A ARG 96.565 1
ATOM 1285 N N . GLU 163 163 ? A -5.853 -9.787 2.861 1.000 1 A GLU 98.440 1
ATOM 1286 C CA . GLU 163 163 ? A -6.380 -9.000 3.963 1.000 1 A GLU 98.410 1
ATOM 1287 C C . GLU 163 163 ? A -7.786 -8.500 3.661 1.000 1 A GLU 98.382 1
ATOM 1288 O O . GLU 163 163 ? A -8.645 -8.443 4.561 1.000 1 A GLU 98.217 1
ATOM 1289 C CB . GLU 163 163 ? A -5.460 -7.834 4.278 1.000 1 A GLU 98.458 1
ATOM 1290 C CG . GLU 163 163 ? A -4.161 -8.255 4.927 1.000 1 A GLU 98.391 1
ATOM 1291 C CD . GLU 163 163 ? A -4.398 -8.841 6.311 1.000 1 A GLU 98.079 1
ATOM 1292 O OE1 . GLU 163 163 ? A -4.933 -8.118 7.177 1.000 1 A GLU 96.547 1
ATOM 1293 O OE2 . GLU 163 163 ? A -4.048 -10.001 6.523 1.000 1 A GLU 96.299 1
ATOM 1294 N N . ILE 164 164 ? A -8.057 -8.138 2.391 1.000 1 A ILE 98.558 1
ATOM 1295 C CA . ILE 164 164 ? A -9.395 -7.743 1.987 1.000 1 A ILE 98.525 1
ATOM 1296 C C . ILE 164 164 ? A -10.342 -8.910 2.131 1.000 1 A ILE 98.274 1
ATOM 1297 O O . ILE 164 164 ? A -11.454 -8.737 2.634 1.000 1 A ILE 98.180 1
ATOM 1298 C CB . ILE 164 164 ? A -9.396 -7.184 0.546 1.000 1 A ILE 98.609 1
ATOM 1299 C CG1 . ILE 164 164 ? A -8.622 -5.857 0.491 1.000 1 A ILE 98.721 1
ATOM 1300 C CG2 . ILE 164 164 ? A -10.831 -6.979 0.051 1.000 1 A ILE 98.555 1
ATOM 1301 C CD1 . ILE 164 164 ? A -8.305 -5.403 -0.910 1.000 1 A ILE 98.602 1
ATOM 1302 N N . ARG 165 165 ? A -9.929 -10.111 1.681 1.000 1 A ARG 98.265 1
ATOM 1303 C CA . ARG 165 165 ? A -10.776 -11.292 1.834 1.000 1 A ARG 97.773 1
ATOM 1304 C C . ARG 165 165 ? A -11.159 -11.524 3.289 1.000 1 A ARG 97.570 1
ATOM 1305 O O . ARG 165 165 ? A -12.310 -11.830 3.606 1.000 1 A ARG 97.256 1
ATOM 1306 C CB . ARG 165 165 ? A -10.080 -12.532 1.288 1.000 1 A ARG 97.283 1
ATOM 1307 C CG . ARG 165 165 ? A -9.913 -12.559 -0.224 1.000 1 A ARG 96.280 1
ATOM 1308 C CD . ARG 165 165 ? A -9.184 -13.813 -0.667 1.000 1 A ARG 95.095 1
ATOM 1309 N NE . ARG 165 165 ? A -8.941 -13.851 -2.087 1.000 1 A ARG 94.622 1
ATOM 1310 C CZ . ARG 165 165 ? A -7.963 -14.554 -2.649 1.000 1 A ARG 93.979 1
ATOM 1311 N NH1 . ARG 165 165 ? A -7.124 -15.262 -1.890 1.000 1 A ARG 91.658 1
ATOM 1312 N NH2 . ARG 165 165 ? A -7.819 -14.585 -3.981 1.000 1 A ARG 91.949 1
ATOM 1313 N N . LYS 166 166 ? A -10.177 -11.371 4.198 1.000 1 A LYS 97.413 1
ATOM 1314 C CA . LYS 166 166 ? A -10.433 -11.564 5.618 1.000 1 A LYS 96.892 1
ATOM 1315 C C . LYS 166 166 ? A -11.461 -10.559 6.118 1.000 1 A LYS 96.988 1
ATOM 1316 O O . LYS 166 166 ? A -12.367 -10.887 6.891 1.000 1 A LYS 96.378 1
ATOM 1317 C CB . LYS 166 166 ? A -9.131 -11.450 6.406 1.000 1 A LYS 96.399 1
ATOM 1318 C CG . LYS 166 166 ? A -8.208 -12.645 6.242 1.000 1 A LYS 94.094 1
ATOM 1319 C CD . LYS 166 166 ? A -6.855 -12.395 6.884 1.000 1 A LYS 89.116 1
ATOM 1320 C CE . LYS 166 166 ? A -5.881 -13.499 6.559 1.000 1 A LYS 80.840 1
ATOM 1321 N NZ . LYS 166 166 ? A -4.487 -13.160 6.983 1.000 1 A LYS 74.729 1
ATOM 1322 N N . HIS 167 167 ? A -11.333 -9.292 5.655 1.000 1 A HIS 97.365 1
ATOM 1323 C CA . HIS 167 167 ? A -12.293 -8.273 6.046 1.000 1 A HIS 97.017 1
ATOM 1324 C C . HIS 167 167 ? A -13.698 -8.603 5.548 1.000 1 A HIS 96.797 1
ATOM 1325 O O . HIS 167 167 ? A -14.663 -8.478 6.291 1.000 1 A HIS 95.907 1
ATOM 1326 C CB . HIS 167 167 ? A -11.840 -6.909 5.546 1.000 1 A HIS 96.785 1
ATOM 1327 C CG . HIS 167 167 ? A -12.773 -5.812 5.892 1.000 1 A HIS 96.363 1
ATOM 1328 N ND1 . HIS 167 167 ? A -13.783 -5.382 5.064 1.000 1 A HIS 86.222 1
ATOM 1329 C CD2 . HIS 167 167 ? A -12.842 -4.996 6.983 1.000 1 A HIS 88.277 1
ATOM 1330 C CE1 . HIS 167 167 ? A -14.432 -4.389 5.628 1.000 1 A HIS 88.658 1
ATOM 1331 N NE2 . HIS 167 167 ? A -13.882 -4.134 6.801 1.000 1 A HIS 89.870 1
ATOM 1332 N N . LYS 168 168 ? A -13.794 -9.020 4.259 1.000 1 A LYS 96.270 1
ATOM 1333 C CA . LYS 168 168 ? A -15.096 -9.325 3.684 1.000 1 A LYS 95.395 1
ATOM 1334 C C . LYS 168 168 ? A -15.760 -10.506 4.357 1.000 1 A LYS 95.594 1
ATOM 1335 O O . LYS 168 168 ? A -16.998 -10.571 4.364 1.000 1 A LYS 94.358 1
ATOM 1336 C CB . LYS 168 168 ? A -14.967 -9.576 2.175 1.000 1 A LYS 93.306 1
ATOM 1337 C CG . LYS 168 168 ? A -14.619 -8.362 1.359 1.000 1 A LYS 92.037 1
ATOM 1338 C CD . LYS 168 168 ? A -14.965 -8.596 -0.121 1.000 1 A LYS 89.570 1
ATOM 1339 C CE . LYS 168 168 ? A -14.109 -9.710 -0.700 1.000 1 A LYS 82.788 1
ATOM 1340 N NZ . LYS 168 168 ? A -14.393 -9.854 -2.147 1.000 1 A LYS 84.991 1
ATOM 1341 N N . GLU 169 169 ? A -14.979 -11.440 4.894 1.000 1 A GLU 96.788 1
ATOM 1342 C CA . GLU 169 169 ? A -15.599 -12.647 5.461 1.000 1 A GLU 96.287 1
ATOM 1343 C C . GLU 169 169 ? A -16.213 -12.411 6.838 1.000 1 A GLU 95.985 1
ATOM 1344 O O . GLU 169 169 ? A -16.957 -13.250 7.323 1.000 1 A GLU 94.361 1
ATOM 1345 C CB . GLU 169 169 ? A -14.569 -13.789 5.531 1.000 1 A GLU 94.858 1
ATOM 1346 C CG . GLU 169 169 ? A -13.611 -13.680 6.696 1.000 1 A GLU 90.649 1
ATOM 1347 C CD . GLU 169 169 ? A -12.631 -14.839 6.746 1.000 1 A GLU 88.828 1
ATOM 1348 O OE1 . GLU 169 169 ? A -12.747 -15.756 5.905 1.000 1 A GLU 83.595 1
ATOM 1349 O OE2 . GLU 169 169 ? A -11.738 -14.823 7.618 1.000 1 A GLU 82.277 1
ATOM 1350 N N . LYS 170 170 ? A -15.879 -11.250 7.471 1.000 1 A LYS 94.795 1
ATOM 1351 C CA . LYS 170 170 ? A -16.488 -10.908 8.750 1.000 1 A LYS 93.823 1
ATOM 1352 C C . LYS 170 170 ? A -17.963 -10.596 8.632 1.000 1 A LYS 90.124 1
ATOM 1353 O O . LYS 170 170 ? A -18.713 -10.682 9.612 1.000 1 A LYS 83.270 1
ATOM 1354 C CB . LYS 170 170 ? A -15.753 -9.741 9.389 1.000 1 A LYS 89.992 1
ATOM 1355 C CG . LYS 170 170 ? A -14.314 -10.070 9.798 1.000 1 A LYS 90.683 1
ATOM 1356 C CD . LYS 170 170 ? A -13.614 -8.831 10.329 1.000 1 A LYS 87.607 1
ATOM 1357 C CE . LYS 170 170 ? A -12.183 -9.116 10.675 1.000 1 A LYS 83.021 1
ATOM 1358 N NZ . LYS 170 170 ? A -11.478 -7.893 11.124 1.000 1 A LYS 77.748 1
HETATM 1359 C C1_1 . LIG2 . 1 ? B -11.227 6.401 -6.966 1.000 2 B LIG2 71.262 1
HETATM 1360 C C2_1 . LIG2 . 1 ? B -10.683 5.336 -7.150 1.000 2 B LIG2 79.313 1
HETATM 1361 C C3_1 . LIG2 . 1 ? B -10.122 4.057 -7.166 1.000 2 B LIG2 90.804 1
HETATM 1362 C C4_1 . LIG2 . 1 ? B -9.767 3.565 -5.909 1.000 2 B LIG2 88.956 1
HETATM 1363 C C5_1 . LIG2 . 1 ? B -9.219 2.290 -5.751 1.000 2 B LIG2 90.089 1
HETATM 1364 C C6_1 . LIG2 . 1 ? B -9.039 1.489 -6.858 1.000 2 B LIG2 91.606 1
HETATM 1365 C C7_1 . LIG2 . 1 ? B -9.904 3.224 -8.325 1.000 2 B LIG2 93.216 1
HETATM 1366 C C8_1 . LIG2 . 1 ? B -9.388 1.936 -8.132 1.000 2 B LIG2 93.182 1
HETATM 1367 C C9_1 . LIG2 . 1 ? B -9.218 1.105 -9.251 1.000 2 B LIG2 88.379 1
HETATM 1368 C C10_1 . LIG2 . 1 ? B -9.539 1.523 -10.500 1.000 2 B LIG2 79.719 1
HETATM 1369 C C11_1 . LIG2 . 1 ? B -10.012 2.802 -10.714 1.000 2 B LIG2 84.356 1
HETATM 1370 C C12_1 . LIG2 . 1 ? B -10.195 3.638 -9.639 1.000 2 B LIG2 92.152 1
HETATM 1371 C C13_1 . LIG2 . 1 ? B -10.584 5.005 -9.924 1.000 2 B LIG2 91.232 1
HETATM 1372 N N1_1 . LIG2 . 1 ? B -11.867 5.352 -9.857 1.000 2 B LIG2 87.056 1
HETATM 1373 C C14_1 . LIG2 . 1 ? B -12.238 6.617 -10.107 1.000 2 B LIG2 86.562 1
HETATM 1374 C C15_1 . LIG2 . 1 ? B -9.611 5.927 -10.240 1.000 2 B LIG2 90.267 1
HETATM 1375 F F1_1 . LIG2 . 1 ? B -8.350 5.610 -10.321 1.000 2 B LIG2 88.995 1
HETATM 1376 C C16_1 . LIG2 . 1 ? B -9.982 7.247 -10.498 1.000 2 B LIG2 88.870 1
HETATM 1377 C C17_1 . LIG2 . 1 ? B -11.334 7.599 -10.427 1.000 2 B LIG2 87.540 1
HETATM 1378 C C18_1 . LIG2 . 1 ? B -11.660 8.965 -10.691 1.000 2 B LIG2 83.776 1
HETATM 1379 N N2_1 . LIG2 . 1 ? B -12.942 9.499 -10.550 1.000 2 B LIG2 75.879 1
HETATM 1380 C C19_1 . LIG2 . 1 ? B -13.747 9.100 -9.359 1.000 2 B LIG2 67.515 1
HETATM 1381 C C20_1 . LIG2 . 1 ? B -13.782 10.263 -8.346 1.000 2 B LIG2 67.375 1
HETATM 1382 C C21_1 . LIG2 . 1 ? B -12.428 10.775 -7.989 1.000 2 B LIG2 63.165 1
HETATM 1383 C C22_1 . LIG2 . 1 ? B -12.101 11.783 -9.008 1.000 2 B LIG2 65.178 1
HETATM 1384 C C23_1 . LIG2 . 1 ? B -13.241 11.890 -9.980 1.000 2 B LIG2 68.602 1
HETATM 1385 N N3_1 . LIG2 . 1 ? B -14.332 11.455 -9.034 1.000 2 B LIG2 69.571 1
HETATM 1386 C C24_1 . LIG2 . 1 ? B -15.479 12.050 -8.927 1.000 2 B LIG2 64.743 1
HETATM 1387 C C25_1 . LIG2 . 1 ? B -16.511 11.512 -7.944 1.000 2 B LIG2 55.377 1
HETATM 1388 C C26_1 . LIG2 . 1 ? B -17.610 12.482 -7.573 1.000 2 B LIG2 55.562 1
HETATM 1389 C C27_1 . LIG2 . 1 ? B -18.585 12.684 -8.712 1.000 2 B LIG2 54.211 1
HETATM 1390 O O1_1 . LIG2 . 1 ? B -18.677 11.753 -9.543 1.000 2 B LIG2 38.607 1
HETATM 1391 O O2_1 . LIG2 . 1 ? B -19.222 13.757 -8.807 1.000 2 B LIG2 47.175 1
HETATM 1392 O O3_1 . LIG2 . 1 ? B -15.776 12.995 -9.582 1.000 2 B LIG2 58.245 1
HETATM 1393 C C28_1 . LIG2 . 1 ? B -13.181 10.829 -11.098 1.000 2 B LIG2 66.320
1
HETATM 1394 N N4_1 . LIG2 . 1 ? B -10.686 9.787 -11.034 1.000 2 B LIG2 86.822 1
HETATM 1395 C C29_1 . LIG2 . 1 ? B -9.415 9.372 -11.042 1.000 2 B LIG2 83.380 1
HETATM 1396 O O4_1 . LIG2 . 1 ? B -8.453 10.250 -11.327 1.000 2 B LIG2 78.413 1
HETATM 1397 C C30_1 . LIG2 . 1 ? B -8.736 11.598 -11.641 1.000 2 B LIG2 74.035 1
HETATM 1398 C C31_1 . LIG2 . 1 ? B -7.509 12.343 -12.102 1.000 2 B LIG2 76.619 1
HETATM 1399 C C32_1 . LIG2 . 1 ? B -6.950 11.747 -13.372 1.000 2 B LIG2 68.241 1
HETATM 1400 C C33_1 . LIG2 . 1 ? B -5.660 11.116 -13.036 1.000 2 B LIG2 64.881 1
HETATM 1401 C C34_1 . LIG2 . 1 ? B -5.286 11.555 -11.727 1.000 2 B LIG2 66.484 1
HETATM 1402 N N5_1 . LIG2 . 1 ? B -6.375 12.284 -11.088 1.000 2 B LIG2 68.232 1
HETATM 1403 C C35_1 . LIG2 . 1 ? B -5.913 13.583 -10.904 1.000 2 B LIG2 65.818 1
HETATM 1404 C C36_1 . LIG2 . 1 ? B -6.976 14.519 -11.224 1.000 2 B LIG2 65.274 1
HETATM 1405 C C37_1 . LIG2 . 1 ? B -7.780 13.846 -12.234 1.000 2 B LIG2 67.415 1
HETATM 1406 N N6_1 . LIG2 . 1 ? B -9.035 8.144 -10.831 1.000 2 B LIG2 88.414 1
HETATM 1407 O O1_1 . LIG3 . 1 ? C 7.931 4.989 -8.376 1.000 3 C LIG3 85.672 1
HETATM 1408 P P1_1 . LIG3 . 1 ? C 8.532 6.285 -8.022 1.000 3 C LIG3 97.070 1
HETATM 1409 O O2_1 . LIG3 . 1 ? C 8.478 7.372 -9.047 1.000 3 C LIG3 89.448 1
HETATM 1410 O O3_1 . LIG3 . 1 ? C 8.001 6.806 -6.635 1.000 3 C LIG3 97.253 1
HETATM 1411 P P2_1 . LIG3 . 1 ? C 6.585 7.418 -6.289 1.000 3 C LIG3 96.938 1
HETATM 1412 O O4_1 . LIG3 . 1 ? C 6.239 6.836 -4.952 1.000 3 C LIG3 83.322 1
HETATM 1413 O O5_1 . LIG3 . 1 ? C 5.632 7.002 -7.363 1.000 3 C LIG3 84.148 1
HETATM 1414 O O6_1 . LIG3 . 1 ? C 6.750 8.927 -6.248 1.000 3 C LIG3 84.956 1
HETATM 1415 O O7_1 . LIG3 . 1 ? C 10.031 6.001 -7.658 1.000 3 C LIG3 97.281 1
HETATM 1416 C C1_1 . LIG3 . 1 ? C 10.887 7.101 -7.271 1.000 3 C LIG3 95.995 1
HETATM 1417 C C2_1 . LIG3 . 1 ? C 12.311 6.754 -7.667 1.000 3 C LIG3 96.667 1
HETATM 1418 O O8_1 . LIG3 . 1 ? C 12.733 5.633 -6.867 1.000 3 C LIG3 97.742 1
HETATM 1419 C C3_1 . LIG3 . 1 ? C 12.425 6.357 -9.125 1.000 3 C LIG3 96.324 1
HETATM 1420 O O9_1 . LIG3 . 1 ? C 13.627 6.820 -9.667 1.000 3 C LIG3 94.327 1
HETATM 1421 C C4_1 . LIG3 . 1 ? C 12.392 4.842 -9.045 1.000 3 C LIG3 97.222 1
HETATM 1422 O O10_1 . LIG3 . 1 ? C 13.035 4.221 -10.152 1.000 3 C LIG3 95.673 1
HETATM 1423 C C5_1 . LIG3 . 1 ? C 13.104 4.594 -7.788 1.000 3 C LIG3 97.885 1
HETATM 1424 N N1_1 . LIG3 . 1 ? C 12.698 3.324 -7.150 1.000 3 C LIG3 98.227 1
HETATM 1425 C C6_1 . LIG3 . 1 ? C 13.521 2.383 -6.693 1.000 3 C LIG3 98.452 1
HETATM 1426 N N2_1 . LIG3 . 1 ? C 14.854 2.317 -6.712 1.000 3 C LIG3 98.201 1
HETATM 1427 C C7_1 . LIG3 . 1 ? C 15.407 1.212 -6.187 1.000 3 C LIG3 98.225 1
HETATM 1428 N N3_1 . LIG3 . 1 ? C 16.768 1.089 -6.179 1.000 3 C LIG3 97.814 1
HETATM 1429 N N4_1 . LIG3 . 1 ? C 14.693 0.188 -5.640 1.000 3 C LIG3 98.642 1
HETATM 1430 C C8_1 . LIG3 . 1 ? C 13.329 0.242 -5.619 1.000 3 C LIG3 98.662 1
HETATM 1431 O O11_1 . LIG3 . 1 ? C 12.683 -0.691 -5.136 1.000 3 C LIG3 98.455 1
HETATM 1432 C C9_1 . LIG3 . 1 ? C 12.713 1.383 -6.162 1.000 3 C LIG3 98.640 1
HETATM 1433 N N5_1 . LIG3 . 1 ? C 11.394 1.763 -6.290 1.000 3 C LIG3 98.413 1
HETATM 1434 C C10_1 . LIG3 . 1 ? C 11.422 2.956 -6.889 1.000 3 C LIG3 98.226 1
HETATM 1435 Mg MG1_1 . LIG4 . 1 ? D 4.537 7.869 -8.589 1.000 4 D LIG4 95.054 1
#
#
loop_
_atom_type.symbol
C
F
Mg
N
O
P
S
#
#
loop_
_ma_qa_metric.id
_ma_qa_metric.name
_ma_qa_metric.description
_ma_qa_metric.type
_ma_qa_metric.mode
_ma_qa_metric.type_other_details
_ma_qa_metric.software_group_id
1 pLDDT 'Predicted lddt' pLDDT local . .
#
#
loop_
_ma_qa_metric_local.ordinal_id
_ma_qa_metric_local.model_id
_ma_qa_metric_local.label_asym_id
_ma_qa_metric_local.label_seq_id
_ma_qa_metric_local.label_comp_id
_ma_qa_metric_local.metric_id
_ma_qa_metric_local.metric_value
1 1 A 1 GLY 1 76.631
2 1 A 2 MET 1 88.651
3 1 A 3 THR 1 95.820
4 1 A 4 GLU 1 97.316
5 1 A 5 TYR 1 98.225
6 1 A 6 LYS 1 98.387
7 1 A 7 LEU 1 98.669
8 1 A 8 VAL 1 98.236
9 1 A 9 VAL 1 98.270
10 1 A 10 VAL 1 97.666
11 1 A 11 GLY 1 97.271
12 1 A 12 ALA 1 96.543
13 1 A 13 ASP 1 96.006
14 1 A 14 GLY 1 96.889
15 1 A 15 VAL 1 98.339
16 1 A 16 GLY 1 98.281
17 1 A 17 LYS 1 97.887
18 1 A 18 SER 1 96.985
19 1 A 19 ALA 1 97.854
20 1 A 20 LEU 1 98.455
21 1 A 21 THR 1 97.980
22 1 A 22 ILE 1 97.046
23 1 A 23 GLN 1 98.067
24 1 A 24 LEU 1 98.270
25 1 A 25 ILE 1 97.016
26 1 A 26 GLN 1 96.646
27 1 A 27 ASN 1 96.774
28 1 A 28 HIS 1 96.035
29 1 A 29 PHE 1 97.608
30 1 A 30 VAL 1 92.256
31 1 A 31 ASP 1 89.837
32 1 A 32 GLU 1 87.341
33 1 A 33 TYR 1 85.589
34 1 A 34 ASP 1 85.741
35 1 A 35 PRO 1 82.159
36 1 A 36 THR 1 82.246
37 1 A 37 ILE 1 85.864
38 1 A 38 GLU 1 89.191
39 1 A 39 ASP 1 91.332
40 1 A 40 SER 1 94.428
41 1 A 41 TYR 1 96.733
42 1 A 42 ARG 1 96.936
43 1 A 43 LYS 1 97.090
44 1 A 44 GLN 1 97.303
45 1 A 45 VAL 1 96.260
46 1 A 46 VAL 1 96.318
47 1 A 47 ILE 1 97.224
48 1 A 48 ASP 1 96.531
49 1 A 49 GLY 1 94.329
50 1 A 50 GLU 1 93.243
51 1 A 51 THR 1 95.401
52 1 A 52 SER 1 95.135
53 1 A 53 LEU 1 97.646
54 1 A 54 LEU 1 98.518
55 1 A 55 ASP 1 98.171
56 1 A 56 ILE 1 98.042
57 1 A 57 LEU 1 97.367
58 1 A 58 ASP 1 96.586
59 1 A 59 THR 1 94.211
60 1 A 60 ALA 1 92.462
61 1 A 61 GLY 1 77.536
62 1 A 62 GLN 1 76.615
63 1 A 63 GLU 1 78.711
64 1 A 64 GLU 1 82.512
65 1 A 65 TYR 1 81.467
66 1 A 66 SER 1 81.407
67 1 A 67 ALA 1 85.846
68 1 A 68 MET 1 82.514
69 1 A 69 ARG 1 86.816
70 1 A 70 ASP 1 90.075
71 1 A 71 GLN 1 89.080
72 1 A 72 TYR 1 89.199
73 1 A 73 MET 1 92.758
74 1 A 74 ARG 1 95.031
75 1 A 75 THR 1 94.748
76 1 A 76 GLY 1 97.600
77 1 A 77 GLU 1 98.423
78 1 A 78 GLY 1 98.654
79 1 A 79 PHE 1 98.766
80 1 A 80 LEU 1 98.857
81 1 A 81 SER 1 98.785
82 1 A 82 VAL 1 98.818
83 1 A 83 PHE 1 98.906
84 1 A 84 ALA 1 98.929
85 1 A 85 ILE 1 98.905
86 1 A 86 ASN 1 98.785
87 1 A 87 ASN 1 98.514
88 1 A 88 THR 1 98.690
89 1 A 89 LYS 1 98.598
90 1 A 90 SER 1 98.449
91 1 A 91 PHE 1 98.794
92 1 A 92 GLU 1 98.332
93 1 A 93 ASP 1 97.536
94 1 A 94 ILE 1 97.892
95 1 A 95 HIS 1 96.300
96 1 A 96 HIS 1 94.335
97 1 A 97 TYR 1 95.077
98 1 A 98 ARG 1 95.950
99 1 A 99 GLU 1 95.540
100 1 A 100 GLN 1 93.656
101 1 A 101 ILE 1 95.582
102 1 A 102 LYS 1 95.287
103 1 A 103 ARG 1 94.333
104 1 A 104 VAL 1 94.516
105 1 A 105 LYS 1 95.116
106 1 A 106 ASP 1 94.986
107 1 A 107 SER 1 92.629
108 1 A 108 GLU 1 93.247
109 1 A 109 ASP 1 94.357
110 1 A 110 VAL 1 97.800
111 1 A 111 PRO 1 98.621
112 1 A 112 MET 1 98.689
113 1 A 113 VAL 1 98.957
114 1 A 114 LEU 1 98.976
115 1 A 115 VAL 1 98.986
116 1 A 116 GLY 1 98.979
117 1 A 117 ASN 1 98.959
118 1 A 118 LYS 1 98.856
119 1 A 119 SER 1 98.739
120 1 A 120 ASP 1 98.790
121 1 A 121 LEU 1 98.434
122 1 A 122 PRO 1 97.113
123 1 A 123 SER 1 93.049
124 1 A 124 ARG 1 97.695
125 1 A 125 THR 1 98.639
126 1 A 126 VAL 1 98.589
127 1 A 127 ASP 1 97.921
128 1 A 128 THR 1 97.761
129 1 A 129 LYS 1 98.240
130 1 A 130 GLN 1 98.220
131 1 A 131 ALA 1 98.813
132 1 A 132 GLN 1 98.808
133 1 A 133 ASP 1 98.712
134 1 A 134 LEU 1 98.692
135 1 A 135 ALA 1 98.744
136 1 A 136 ARG 1 98.468
137 1 A 137 SER 1 97.879
138 1 A 138 TYR 1 97.268
139 1 A 139 GLY 1 97.418
140 1 A 140 ILE 1 98.463
141 1 A 141 PRO 1 98.851
142 1 A 142 PHE 1 98.961
143 1 A 143 ILE 1 98.966
144 1 A 144 GLU 1 98.880
145 1 A 145 THR 1 98.984
146 1 A 146 SER 1 98.927
147 1 A 147 ALA 1 98.459
148 1 A 148 LYS 1 98.346
149 1 A 149 THR 1 98.633
150 1 A 150 ARG 1 98.438
151 1 A 151 GLN 1 98.720
152 1 A 152 GLY 1 98.945
153 1 A 153 VAL 1 98.913
154 1 A 154 ASP 1 98.741
155 1 A 155 ASP 1 98.821
156 1 A 156 ALA 1 98.934
157 1 A 157 PHE 1 98.896
158 1 A 158 TYR 1 98.752
159 1 A 159 THR 1 98.823
160 1 A 160 LEU 1 98.882
161 1 A 161 VAL 1 98.634
162 1 A 162 ARG 1 98.333
163 1 A 163 GLU 1 98.410
164 1 A 164 ILE 1 98.525
165 1 A 165 ARG 1 97.773
166 1 A 166 LYS 1 96.892
167 1 A 167 HIS 1 97.017
168 1 A 168 LYS 1 95.395
169 1 A 169 GLU 1 96.287
170 1 A 170 LYS 1 93.823
#
