# Supplementary material for: Single‐Sequence Deep Learning Delivers Crystal‐Quality Models of Covalent K‐Ras G12 Hotspot Complexes
Source: IUBMB Life. 2026 Jun 13;78(6):e70108. doi: 10.1002/iub.70108 (PMC13263772; doi:10.1002/iub.70108)
Supplement: Supplementary file 1 — Data S1: iub70108‐sup‐0001‐DataS1.zip. [file IUB-78-0-s001.zip › Supplementary_Data/1_Without Covalent Restraint_Web/Predicted Structures/KRASG12D_G12Di-1_AfterReaction_GDP_Mg2+_without_restraint/pred.model_idx_0.cif]

data_model
_entry.id model
_struct.entry_id model
_struct.pdbx_model_details .
_struct.pdbx_structure_determination_methodology computational
_struct.title 'Chai-1 predicted structure'
_audit_conform.dict_location https://raw.githubusercontent.com/ihmwg/ModelCIF/80e1e22/dist/mmcif_ma.dic
_audit_conform.dict_name mmcif_ma.dic
_audit_conform.dict_version 1.4.7
#
loop_
_audit_author.name
_audit_author.pdbx_ordinal
'Chai Discovery team' 1
#
#
loop_
_chem_comp.id
_chem_comp.type
_chem_comp.name
_chem_comp.formula
_chem_comp.formula_weight
_chem_comp.ma_provenance
ALA 'L-peptide linking' . . . 'CCD Core'
ARG 'L-peptide linking' . . . 'CCD Core'
ASN 'L-peptide linking' . . . 'CCD Core'
ASP 'L-peptide linking' . . . 'CCD Core'
GLN 'L-peptide linking' . . . 'CCD Core'
GLU 'L-peptide linking' . . . 'CCD Core'
GLY 'L-peptide linking' . . . 'CCD Core'
HIS 'L-peptide linking' . . . 'CCD Core'
ILE 'L-peptide linking' . . . 'CCD Core'
LEU 'L-peptide linking' . . . 'CCD Core'
LIG2 non-polymer . . . 'CCD Core'
LIG3 non-polymer . . . 'CCD Core'
LIG4 non-polymer . . . 'CCD Core'
LYS 'L-peptide linking' . . . 'CCD Core'
MET 'L-peptide linking' . . . 'CCD Core'
PHE 'L-peptide linking' . . . 'CCD Core'
PRO 'L-peptide linking' . . . 'CCD Core'
SER 'L-peptide linking' . . . 'CCD Core'
THR 'L-peptide linking' . . . 'CCD Core'
TYR 'L-peptide linking' . . . 'CCD Core'
VAL 'L-peptide linking' . . . 'CCD Core'
#
#
loop_
_entity.id
_entity.type
_entity.src_method
_entity.pdbx_description
_entity.formula_weight
_entity.pdbx_number_of_molecules
_entity.details
1 polymer man 'Entity A' . 1 .
2 non-polymer man 'Entity B' . 1 .
3 non-polymer man 'Entity C' . 1 .
4 non-polymer man 'Entity D' . 1 .
#
#
loop_
_entity_poly.entity_id
_entity_poly.type
_entity_poly.nstd_linkage
_entity_poly.nstd_monomer
_entity_poly.pdbx_strand_id
_entity_poly.pdbx_seq_one_letter_code
_entity_poly.pdbx_seq_one_letter_code_can
1 polypeptide(L) no no A
;GMTEYKLVVVGADGVGKSALTIQLIQNHFVDEYDPTIEDSYRKQVVIDGETSLLDILDTAGQEEYSAMRD
QYMRTGEGFLSVFAINNTKSFEDIHHYREQIKRVKDSEDVPMVLVGNKSDLPSRTVDTKQAQDLARSYGI
PFIETSAKTRQGVDDAFYTLVREIRKHKEK
;

;GMTEYKLVVVGADGVGKSALTIQLIQNHFVDEYDPTIEDSYRKQVVIDGETSLLDILDTAGQEEYSAMRD
QYMRTGEGFLSVFAINNTKSFEDIHHYREQIKRVKDSEDVPMVLVGNKSDLPSRTVDTKQAQDLARSYGI
PFIETSAKTRQGVDDAFYTLVREIRKHKEK
;

#
#
loop_
_pdbx_entity_nonpoly.entity_id
_pdbx_entity_nonpoly.name
_pdbx_entity_nonpoly.comp_id
_pdbx_entity_nonpoly.ma_model_mode
2 'Entity B' LIG2 .
3 'Entity C' LIG3 .
4 'Entity D' LIG4 .
#
#
loop_
_entity_poly_seq.entity_id
_entity_poly_seq.num
_entity_poly_seq.mon_id
_entity_poly_seq.hetero
1 1 GLY .
1 2 MET .
1 3 THR .
1 4 GLU .
1 5 TYR .
1 6 LYS .
1 7 LEU .
1 8 VAL .
1 9 VAL .
1 10 VAL .
1 11 GLY .
1 12 ALA .
1 13 ASP .
1 14 GLY .
1 15 VAL .
1 16 GLY .
1 17 LYS .
1 18 SER .
1 19 ALA .
1 20 LEU .
1 21 THR .
1 22 ILE .
1 23 GLN .
1 24 LEU .
1 25 ILE .
1 26 GLN .
1 27 ASN .
1 28 HIS .
1 29 PHE .
1 30 VAL .
1 31 ASP .
1 32 GLU .
1 33 TYR .
1 34 ASP .
1 35 PRO .
1 36 THR .
1 37 ILE .
1 38 GLU .
1 39 ASP .
1 40 SER .
1 41 TYR .
1 42 ARG .
1 43 LYS .
1 44 GLN .
1 45 VAL .
1 46 VAL .
1 47 ILE .
1 48 ASP .
1 49 GLY .
1 50 GLU .
1 51 THR .
1 52 SER .
1 53 LEU .
1 54 LEU .
1 55 ASP .
1 56 ILE .
1 57 LEU .
1 58 ASP .
1 59 THR .
1 60 ALA .
1 61 GLY .
1 62 GLN .
1 63 GLU .
1 64 GLU .
1 65 TYR .
1 66 SER .
1 67 ALA .
1 68 MET .
1 69 ARG .
1 70 ASP .
1 71 GLN .
1 72 TYR .
1 73 MET .
1 74 ARG .
1 75 THR .
1 76 GLY .
1 77 GLU .
1 78 GLY .
1 79 PHE .
1 80 LEU .
1 81 SER .
1 82 VAL .
1 83 PHE .
1 84 ALA .
1 85 ILE .
1 86 ASN .
1 87 ASN .
1 88 THR .
1 89 LYS .
1 90 SER .
1 91 PHE .
1 92 GLU .
1 93 ASP .
1 94 ILE .
1 95 HIS .
1 96 HIS .
1 97 TYR .
1 98 ARG .
1 99 GLU .
1 100 GLN .
1 101 ILE .
1 102 LYS .
1 103 ARG .
1 104 VAL .
1 105 LYS .
1 106 ASP .
1 107 SER .
1 108 GLU .
1 109 ASP .
1 110 VAL .
1 111 PRO .
1 112 MET .
1 113 VAL .
1 114 LEU .
1 115 VAL .
1 116 GLY .
1 117 ASN .
1 118 LYS .
1 119 SER .
1 120 ASP .
1 121 LEU .
1 122 PRO .
1 123 SER .
1 124 ARG .
1 125 THR .
1 126 VAL .
1 127 ASP .
1 128 THR .
1 129 LYS .
1 130 GLN .
1 131 ALA .
1 132 GLN .
1 133 ASP .
1 134 LEU .
1 135 ALA .
1 136 ARG .
1 137 SER .
1 138 TYR .
1 139 GLY .
1 140 ILE .
1 141 PRO .
1 142 PHE .
1 143 ILE .
1 144 GLU .
1 145 THR .
1 146 SER .
1 147 ALA .
1 148 LYS .
1 149 THR .
1 150 ARG .
1 151 GLN .
1 152 GLY .
1 153 VAL .
1 154 ASP .
1 155 ASP .
1 156 ALA .
1 157 PHE .
1 158 TYR .
1 159 THR .
1 160 LEU .
1 161 VAL .
1 162 ARG .
1 163 GLU .
1 164 ILE .
1 165 ARG .
1 166 LYS .
1 167 HIS .
1 168 LYS .
1 169 GLU .
1 170 LYS .
#
#
loop_
_struct_asym.id
_struct_asym.entity_id
_struct_asym.details
A 1 'Chain A'
B 2 'Chain B'
C 3 'Chain C'
D 4 'Chain D'
#
#
loop_
_pdbx_poly_seq_scheme.asym_id
_pdbx_poly_seq_scheme.entity_id
_pdbx_poly_seq_scheme.seq_id
_pdbx_poly_seq_scheme.mon_id
_pdbx_poly_seq_scheme.pdb_seq_num
_pdbx_poly_seq_scheme.auth_seq_num
_pdbx_poly_seq_scheme.pdb_mon_id
_pdbx_poly_seq_scheme.auth_mon_id
_pdbx_poly_seq_scheme.pdb_strand_id
_pdbx_poly_seq_scheme.pdb_ins_code
A 1 1 GLY 1 1 GLY GLY A .
A 1 2 MET 2 2 MET MET A .
A 1 3 THR 3 3 THR THR A .
A 1 4 GLU 4 4 GLU GLU A .
A 1 5 TYR 5 5 TYR TYR A .
A 1 6 LYS 6 6 LYS LYS A .
A 1 7 LEU 7 7 LEU LEU A .
A 1 8 VAL 8 8 VAL VAL A .
A 1 9 VAL 9 9 VAL VAL A .
A 1 10 VAL 10 10 VAL VAL A .
A 1 11 GLY 11 11 GLY GLY A .
A 1 12 ALA 12 12 ALA ALA A .
A 1 13 ASP 13 13 ASP ASP A .
A 1 14 GLY 14 14 GLY GLY A .
A 1 15 VAL 15 15 VAL VAL A .
A 1 16 GLY 16 16 GLY GLY A .
A 1 17 LYS 17 17 LYS LYS A .
A 1 18 SER 18 18 SER SER A .
A 1 19 ALA 19 19 ALA ALA A .
A 1 20 LEU 20 20 LEU LEU A .
A 1 21 THR 21 21 THR THR A .
A 1 22 ILE 22 22 ILE ILE A .
A 1 23 GLN 23 23 GLN GLN A .
A 1 24 LEU 24 24 LEU LEU A .
A 1 25 ILE 25 25 ILE ILE A .
A 1 26 GLN 26 26 GLN GLN A .
A 1 27 ASN 27 27 ASN ASN A .
A 1 28 HIS 28 28 HIS HIS A .
A 1 29 PHE 29 29 PHE PHE A .
A 1 30 VAL 30 30 VAL VAL A .
A 1 31 ASP 31 31 ASP ASP A .
A 1 32 GLU 32 32 GLU GLU A .
A 1 33 TYR 33 33 TYR TYR A .
A 1 34 ASP 34 34 ASP ASP A .
A 1 35 PRO 35 35 PRO PRO A .
A 1 36 THR 36 36 THR THR A .
A 1 37 ILE 37 37 ILE ILE A .
A 1 38 GLU 38 38 GLU GLU A .
A 1 39 ASP 39 39 ASP ASP A .
A 1 40 SER 40 40 SER SER A .
A 1 41 TYR 41 41 TYR TYR A .
A 1 42 ARG 42 42 ARG ARG A .
A 1 43 LYS 43 43 LYS LYS A .
A 1 44 GLN 44 44 GLN GLN A .
A 1 45 VAL 45 45 VAL VAL A .
A 1 46 VAL 46 46 VAL VAL A .
A 1 47 ILE 47 47 ILE ILE A .
A 1 48 ASP 48 48 ASP ASP A .
A 1 49 GLY 49 49 GLY GLY A .
A 1 50 GLU 50 50 GLU GLU A .
A 1 51 THR 51 51 THR THR A .
A 1 52 SER 52 52 SER SER A .
A 1 53 LEU 53 53 LEU LEU A .
A 1 54 LEU 54 54 LEU LEU A .
A 1 55 ASP 55 55 ASP ASP A .
A 1 56 ILE 56 56 ILE ILE A .
A 1 57 LEU 57 57 LEU LEU A .
A 1 58 ASP 58 58 ASP ASP A .
A 1 59 THR 59 59 THR THR A .
A 1 60 ALA 60 60 ALA ALA A .
A 1 61 GLY 61 61 GLY GLY A .
A 1 62 GLN 62 62 GLN GLN A .
A 1 63 GLU 63 63 GLU GLU A .
A 1 64 GLU 64 64 GLU GLU A .
A 1 65 TYR 65 65 TYR TYR A .
A 1 66 SER 66 66 SER SER A .
A 1 67 ALA 67 67 ALA ALA A .
A 1 68 MET 68 68 MET MET A .
A 1 69 ARG 69 69 ARG ARG A .
A 1 70 ASP 70 70 ASP ASP A .
A 1 71 GLN 71 71 GLN GLN A .
A 1 72 TYR 72 72 TYR TYR A .
A 1 73 MET 73 73 MET MET A .
A 1 74 ARG 74 74 ARG ARG A .
A 1 75 THR 75 75 THR THR A .
A 1 76 GLY 76 76 GLY GLY A .
A 1 77 GLU 77 77 GLU GLU A .
A 1 78 GLY 78 78 GLY GLY A .
A 1 79 PHE 79 79 PHE PHE A .
A 1 80 LEU 80 80 LEU LEU A .
A 1 81 SER 81 81 SER SER A .
A 1 82 VAL 82 82 VAL VAL A .
A 1 83 PHE 83 83 PHE PHE A .
A 1 84 ALA 84 84 ALA ALA A .
A 1 85 ILE 85 85 ILE ILE A .
A 1 86 ASN 86 86 ASN ASN A .
A 1 87 ASN 87 87 ASN ASN A .
A 1 88 THR 88 88 THR THR A .
A 1 89 LYS 89 89 LYS LYS A .
A 1 90 SER 90 90 SER SER A .
A 1 91 PHE 91 91 PHE PHE A .
A 1 92 GLU 92 92 GLU GLU A .
A 1 93 ASP 93 93 ASP ASP A .
A 1 94 ILE 94 94 ILE ILE A .
A 1 95 HIS 95 95 HIS HIS A .
A 1 96 HIS 96 96 HIS HIS A .
A 1 97 TYR 97 97 TYR TYR A .
A 1 98 ARG 98 98 ARG ARG A .
A 1 99 GLU 99 99 GLU GLU A .
A 1 100 GLN 100 100 GLN GLN A .
A 1 101 ILE 101 101 ILE ILE A .
A 1 102 LYS 102 102 LYS LYS A .
A 1 103 ARG 103 103 ARG ARG A .
A 1 104 VAL 104 104 VAL VAL A .
A 1 105 LYS 105 105 LYS LYS A .
A 1 106 ASP 106 106 ASP ASP A .
A 1 107 SER 107 107 SER SER A .
A 1 108 GLU 108 108 GLU GLU A .
A 1 109 ASP 109 109 ASP ASP A .
A 1 110 VAL 110 110 VAL VAL A .
A 1 111 PRO 111 111 PRO PRO A .
A 1 112 MET 112 112 MET MET A .
A 1 113 VAL 113 113 VAL VAL A .
A 1 114 LEU 114 114 LEU LEU A .
A 1 115 VAL 115 115 VAL VAL A .
A 1 116 GLY 116 116 GLY GLY A .
A 1 117 ASN 117 117 ASN ASN A .
A 1 118 LYS 118 118 LYS LYS A .
A 1 119 SER 119 119 SER SER A .
A 1 120 ASP 120 120 ASP ASP A .
A 1 121 LEU 121 121 LEU LEU A .
A 1 122 PRO 122 122 PRO PRO A .
A 1 123 SER 123 123 SER SER A .
A 1 124 ARG 124 124 ARG ARG A .
A 1 125 THR 125 125 THR THR A .
A 1 126 VAL 126 126 VAL VAL A .
A 1 127 ASP 127 127 ASP ASP A .
A 1 128 THR 128 128 THR THR A .
A 1 129 LYS 129 129 LYS LYS A .
A 1 130 GLN 130 130 GLN GLN A .
A 1 131 ALA 131 131 ALA ALA A .
A 1 132 GLN 132 132 GLN GLN A .
A 1 133 ASP 133 133 ASP ASP A .
A 1 134 LEU 134 134 LEU LEU A .
A 1 135 ALA 135 135 ALA ALA A .
A 1 136 ARG 136 136 ARG ARG A .
A 1 137 SER 137 137 SER SER A .
A 1 138 TYR 138 138 TYR TYR A .
A 1 139 GLY 139 139 GLY GLY A .
A 1 140 ILE 140 140 ILE ILE A .
A 1 141 PRO 141 141 PRO PRO A .
A 1 142 PHE 142 142 PHE PHE A .
A 1 143 ILE 143 143 ILE ILE A .
A 1 144 GLU 144 144 GLU GLU A .
A 1 145 THR 145 145 THR THR A .
A 1 146 SER 146 146 SER SER A .
A 1 147 ALA 147 147 ALA ALA A .
A 1 148 LYS 148 148 LYS LYS A .
A 1 149 THR 149 149 THR THR A .
A 1 150 ARG 150 150 ARG ARG A .
A 1 151 GLN 151 151 GLN GLN A .
A 1 152 GLY 152 152 GLY GLY A .
A 1 153 VAL 153 153 VAL VAL A .
A 1 154 ASP 154 154 ASP ASP A .
A 1 155 ASP 155 155 ASP ASP A .
A 1 156 ALA 156 156 ALA ALA A .
A 1 157 PHE 157 157 PHE PHE A .
A 1 158 TYR 158 158 TYR TYR A .
A 1 159 THR 159 159 THR THR A .
A 1 160 LEU 160 160 LEU LEU A .
A 1 161 VAL 161 161 VAL VAL A .
A 1 162 ARG 162 162 ARG ARG A .
A 1 163 GLU 163 163 GLU GLU A .
A 1 164 ILE 164 164 ILE ILE A .
A 1 165 ARG 165 165 ARG ARG A .
A 1 166 LYS 166 166 LYS LYS A .
A 1 167 HIS 167 167 HIS HIS A .
A 1 168 LYS 168 168 LYS LYS A .
A 1 169 GLU 169 169 GLU GLU A .
A 1 170 LYS 170 170 LYS LYS A .
#
#
loop_
_pdbx_nonpoly_scheme.asym_id
_pdbx_nonpoly_scheme.entity_id
_pdbx_nonpoly_scheme.mon_id
_pdbx_nonpoly_scheme.ndb_seq_num
_pdbx_nonpoly_scheme.pdb_seq_num
_pdbx_nonpoly_scheme.auth_seq_num
_pdbx_nonpoly_scheme.auth_mon_id
_pdbx_nonpoly_scheme.pdb_strand_id
_pdbx_nonpoly_scheme.pdb_ins_code
B 2 LIG2 1 1 1 LIG2 B .
C 3 LIG3 1 1 1 LIG3 C .
D 4 LIG4 1 1 1 LIG4 D .
#
#
loop_
_ma_data.id
_ma_data.name
_ma_data.content_type
_ma_data.content_type_other_details
1 'Entity A' target .
2 'Entity B' target .
3 'Entity C' target .
4 'Entity D' target .
5 pred_model_1 'model coordinates' .
#
#
loop_
_ma_target_entity.entity_id
_ma_target_entity.data_id
_ma_target_entity.origin
1 1 designed
2 2 designed
3 3 designed
4 4 designed
#
#
loop_
_ma_target_entity_instance.asym_id
_ma_target_entity_instance.entity_id
_ma_target_entity_instance.details
A 1 'Chain A'
B 2 'Chain B'
C 3 'Chain C'
D 4 'Chain D'
#
#
loop_
_ma_model_list.ordinal_id
_ma_model_list.model_name
_ma_model_list.data_id
_ma_model_list.model_type
_ma_model_list.model_type_other_details
1 pred_model_1 5 'Ab initio model' .
#
#
loop_
_ma_model_group.id
_ma_model_group.name
_ma_model_group.details
1 pred .
#
#
loop_
_ma_model_group_link.group_id
_ma_model_group_link.model_id
1 1
#
#
loop_
_atom_site.group_PDB
_atom_site.id
_atom_site.type_symbol
_atom_site.label_atom_id
_atom_site.label_alt_id
_atom_site.label_comp_id
_atom_site.label_seq_id
_atom_site.auth_seq_id
_atom_site.pdbx_PDB_ins_code
_atom_site.label_asym_id
_atom_site.Cartn_x
_atom_site.Cartn_y
_atom_site.Cartn_z
_atom_site.occupancy
_atom_site.label_entity_id
_atom_site.auth_asym_id
_atom_site.auth_comp_id
_atom_site.B_iso_or_equiv
_atom_site.pdbx_PDB_model_num
ATOM 1 N N . GLY 1 1 ? A 14.567 13.149 -15.484 1.000 1 A GLY 75.019 1
ATOM 2 C CA . GLY 1 1 ? A 14.173 11.736 -15.547 1.000 1 A GLY 79.756 1
ATOM 3 C C . GLY 1 1 ? A 12.792 11.550 -14.977 1.000 1 A GLY 83.298 1
ATOM 4 O O . GLY 1 1 ? A 12.114 12.492 -14.591 1.000 1 A GLY 80.407 1
ATOM 5 N N . MET 2 2 ? A 12.393 10.276 -14.922 1.000 1 A MET 85.207 1
ATOM 6 C CA . MET 2 2 ? A 11.071 9.973 -14.363 1.000 1 A MET 89.445 1
ATOM 7 C C . MET 2 2 ? A 11.072 10.197 -12.856 1.000 1 A MET 91.587 1
ATOM 8 O O . MET 2 2 ? A 12.122 10.139 -12.188 1.000 1 A MET 90.307 1
ATOM 9 C CB . MET 2 2 ? A 10.654 8.543 -14.721 1.000 1 A MET 86.953 1
ATOM 10 C CG . MET 2 2 ? A 11.421 7.515 -13.947 1.000 1 A MET 85.837 1
ATOM 11 S SD . MET 2 2 ? A 11.057 5.840 -14.489 1.000 1 A MET 83.757 1
ATOM 12 C CE . MET 2 2 ? A 11.700 5.889 -16.159 1.000 1 A MET 79.080 1
ATOM 13 N N . THR 3 3 ? A 9.868 10.454 -12.293 1.000 1 A THR 95.180 1
ATOM 14 C CA . THR 3 3 ? A 9.696 10.630 -10.859 1.000 1 A THR 95.505 1
ATOM 15 C C . THR 3 3 ? A 9.650 9.255 -10.201 1.000 1 A THR 96.450 1
ATOM 16 O O . THR 3 3 ? A 9.054 8.316 -10.732 1.000 1 A THR 95.919 1
ATOM 17 C CB . THR 3 3 ? A 8.432 11.409 -10.577 1.000 1 A THR 93.852 1
ATOM 18 O OG1 . THR 3 3 ? A 8.489 12.643 -11.288 1.000 1 A THR 89.089 1
ATOM 19 C CG2 . THR 3 3 ? A 8.284 11.717 -9.077 1.000 1 A THR 89.552 1
ATOM 20 N N . GLU 4 4 ? A 10.313 9.110 -9.046 1.000 1 A GLU 97.025 1
ATOM 21 C CA . GLU 4 4 ? A 10.304 7.881 -8.274 1.000 1 A GLU 97.332 1
ATOM 22 C C . GLU 4 4 ? A 9.453 8.064 -7.023 1.000 1 A GLU 97.620 1
ATOM 23 O O . GLU 4 4 ? A 9.461 9.138 -6.416 1.000 1 A GLU 97.220 1
ATOM 24 C CB . GLU 4 4 ? A 11.733 7.507 -7.881 1.000 1 A GLU 96.446 1
ATOM 25 C CG . GLU 4 4 ? A 12.626 7.295 -9.096 1.000 1 A GLU 88.856 1
ATOM 26 C CD . GLU 4 4 ? A 14.041 6.897 -8.720 1.000 1 A GLU 87.595 1
ATOM 27 O OE1 . GLU 4 4 ? A 14.303 6.590 -7.535 1.000 1 A GLU 84.063 1
ATOM 28 O OE2 . GLU 4 4 ? A 14.898 6.906 -9.629 1.000 1 A GLU 81.252 1
ATOM 29 N N . TYR 5 5 ? A 8.691 7.011 -6.650 1.000 1 A TYR 98.078 1
ATOM 30 C CA . TYR 5 5 ? A 7.771 7.037 -5.525 1.000 1 A TYR 98.253 1
ATOM 31 C C . TYR 5 5 ? A 8.064 5.832 -4.656 1.000 1 A TYR 98.305 1
ATOM 32 O O . TYR 5 5 ? A 7.977 4.711 -5.142 1.000 1 A TYR 98.179 1
ATOM 33 C CB . TYR 5 5 ? A 6.311 6.980 -6.006 1.000 1 A TYR 98.124 1
ATOM 34 C CG . TYR 5 5 ? A 5.910 8.158 -6.854 1.000 1 A TYR 97.985 1
ATOM 35 C CD1 . TYR 5 5 ? A 5.412 9.299 -6.256 1.000 1 A TYR 97.399 1
ATOM 36 C CD2 . TYR 5 5 ? A 6.062 8.124 -8.225 1.000 1 A TYR 97.489 1
ATOM 37 C CE1 . TYR 5 5 ? A 5.051 10.404 -7.013 1.000 1 A TYR 96.542 1
ATOM 38 C CE2 . TYR 5 5 ? A 5.701 9.217 -8.988 1.000 1 A TYR 96.536 1
ATOM 39 C CZ . TYR 5 5 ? A 5.188 10.342 -8.374 1.000 1 A TYR 96.409 1
ATOM 40 O OH . TYR 5 5 ? A 4.844 11.426 -9.125 1.000 1 A TYR 94.724 1
ATOM 41 N N . LYS 6 6 ? A 8.440 6.054 -3.388 1.000 1 A LYS 98.493 1
ATOM 42 C CA . LYS 6 6 ? A 8.642 4.954 -2.422 1.000 1 A LYS 98.434 1
ATOM 43 C C . LYS 6 6 ? A 7.320 4.689 -1.730 1.000 1 A LYS 98.569 1
ATOM 44 O O . LYS 6 6 ? A 6.839 5.504 -0.933 1.000 1 A LYS 98.389 1
ATOM 45 C CB . LYS 6 6 ? A 9.728 5.288 -1.433 1.000 1 A LYS 97.958 1
ATOM 46 C CG . LYS 6 6 ? A 11.122 5.274 -2.027 1.000 1 A LYS 95.184 1
ATOM 47 C CD . LYS 6 6 ? A 12.178 5.296 -0.944 1.000 1 A LYS 89.779 1
ATOM 48 C CE . LYS 6 6 ? A 13.606 5.146 -1.516 1.000 1 A LYS 84.878 1
ATOM 49 N NZ . LYS 6 6 ? A 13.783 3.809 -2.127 1.000 1 A LYS 73.489 1
ATOM 50 N N . LEU 7 7 ? A 6.721 3.525 -2.013 1.000 1 A LEU 98.537 1
ATOM 51 C CA . LEU 7 7 ? A 5.425 3.117 -1.472 1.000 1 A LEU 98.643 1
ATOM 52 C C . LEU 7 7 ? A 5.620 1.969 -0.501 1.000 1 A LEU 98.413 1
ATOM 53 O O . LEU 7 7 ? A 6.381 1.047 -0.778 1.000 1 A LEU 98.062 1
ATOM 54 C CB . LEU 7 7 ? A 4.483 2.636 -2.589 1.000 1 A LEU 98.747 1
ATOM 55 C CG . LEU 7 7 ? A 4.310 3.518 -3.829 1.000 1 A LEU 98.488 1
ATOM 56 C CD1 . LEU 7 7 ? A 3.934 4.932 -3.455 1.000 1 A LEU 98.287 1
ATOM 57 C CD2 . LEU 7 7 ? A 3.279 2.883 -4.744 1.000 1 A LEU 98.403 1
ATOM 58 N N . VAL 8 8 ? A 4.914 2.009 0.630 1.000 1 A VAL 98.477 1
ATOM 59 C CA . VAL 8 8 ? A 5.007 0.974 1.659 1.000 1 A VAL 98.228 1
ATOM 60 C C . VAL 8 8 ? A 3.628 0.360 1.829 1.000 1 A VAL 98.305 1
ATOM 61 O O . VAL 8 8 ? A 2.635 1.073 1.990 1.000 1 A VAL 98.316 1
ATOM 62 C CB . VAL 8 8 ? A 5.516 1.530 2.983 1.000 1 A VAL 97.555 1
ATOM 63 C CG1 . VAL 8 8 ? A 6.824 2.279 2.754 1.000 1 A VAL 96.884 1
ATOM 64 C CG2 . VAL 8 8 ? A 5.685 0.444 4.027 1.000 1 A VAL 96.757 1
ATOM 65 N N . VAL 9 9 ? A 3.553 -0.972 1.757 1.000 1 A VAL 98.161 1
ATOM 66 C CA . VAL 9 9 ? A 2.293 -1.731 1.904 1.000 1 A VAL 98.254 1
ATOM 67 C C . VAL 9 9 ? A 2.271 -2.316 3.324 1.000 1 A VAL 97.877 1
ATOM 68 O O . VAL 9 9 ? A 3.114 -3.155 3.647 1.000 1 A VAL 97.530 1
ATOM 69 C CB . VAL 9 9 ? A 2.179 -2.817 0.848 1.000 1 A VAL 98.448 1
ATOM 70 C CG1 . VAL 9 9 ? A 2.448 -2.237 -0.551 1.000 1 A VAL 98.575 1
ATOM 71 C CG2 . VAL 9 9 ? A 0.806 -3.453 0.887 1.000 1 A VAL 98.467 1
ATOM 72 N N . VAL 10 10 ? A 1.307 -1.886 4.145 1.000 1 A VAL 97.876 1
ATOM 73 C CA . VAL 10 10 ? A 1.213 -2.289 5.544 1.000 1 A VAL 97.647 1
ATOM 74 C C . VAL 10 10 ? A -0.138 -2.935 5.795 1.000 1 A VAL 97.835 1
ATOM 75 O O . VAL 10 10 ? A -1.101 -2.737 5.048 1.000 1 A VAL 98.135 1
ATOM 76 C CB . VAL 10 10 ? A 1.435 -1.122 6.517 1.000 1 A VAL 96.751 1
ATOM 77 C CG1 . VAL 10 10 ? A 2.796 -0.471 6.258 1.000 1 A VAL 96.354 1
ATOM 78 C CG2 . VAL 10 10 ? A 0.286 -0.109 6.436 1.000 1 A VAL 96.634 1
ATOM 79 N N . GLY 11 11 ? A -0.228 -3.715 6.871 1.000 1 A GLY 97.562 1
ATOM 80 C CA . GLY 11 11 ? A -1.459 -4.380 7.249 1.000 1 A GLY 97.269 1
ATOM 81 C C . GLY 11 11 ? A -1.152 -5.706 7.895 1.000 1 A GLY 96.999 1
ATOM 82 O O . GLY 11 11 ? A -0.032 -6.220 7.799 1.000 1 A GLY 96.562 1
ATOM 83 N N . ALA 12 12 ? A -2.153 -6.290 8.552 1.000 1 A ALA 97.113 1
ATOM 84 C CA . ALA 12 12 ? A -2.008 -7.541 9.286 1.000 1 A ALA 96.672 1
ATOM 85 C C . ALA 12 12 ? A -1.572 -8.685 8.384 1.000 1 A ALA 96.335 1
ATOM 86 O O . ALA 12 12 ? A -1.770 -8.663 7.161 1.000 1 A ALA 96.559 1
ATOM 87 C CB . ALA 12 12 ? A -3.335 -7.873 9.952 1.000 1 A ALA 96.402 1
ATOM 88 N N . ASP 13 13 ? A -0.986 -9.721 9.010 1.000 1 A ASP 96.427 1
ATOM 89 C CA . ASP 13 13 ? A -0.650 -10.925 8.280 1.000 1 A ASP 96.067 1
ATOM 90 C C . ASP 13 13 ? A -1.882 -11.480 7.583 1.000 1 A ASP 96.720 1
ATOM 91 O O . ASP 13 13 ? A -2.945 -11.567 8.169 1.000 1 A ASP 97.052 1
ATOM 92 C CB . ASP 13 13 ? A -0.105 -11.994 9.238 1.000 1 A ASP 94.794 1
ATOM 93 C CG . ASP 13 13 ? A 1.225 -11.639 9.856 1.000 1 A ASP 89.351 1
ATOM 94 O OD1 . ASP 13 13 ? A 1.924 -10.755 9.320 1.000 1 A ASP 87.119 1
ATOM 95 O OD2 . ASP 13 13 ? A 1.566 -12.256 10.891 1.000 1 A ASP 85.933 1
ATOM 96 N N . GLY 14 14 ? A -1.710 -11.876 6.310 1.000 1 A GLY 96.788 1
ATOM 97 C CA . GLY 14 14 ? A -2.725 -12.617 5.589 1.000 1 A GLY 97.068 1
ATOM 98 C C . GLY 14 14 ? A -3.739 -11.787 4.843 1.000 1 A GLY 97.856 1
ATOM 99 O O . GLY 14 14 ? A -4.624 -12.348 4.209 1.000 1 A GLY 97.866 1
ATOM 100 N N . VAL 15 15 ? A -3.615 -10.434 4.880 1.000 1 A VAL 98.047 1
ATOM 101 C CA . VAL 15 15 ? A -4.619 -9.610 4.197 1.000 1 A VAL 98.394 1
ATOM 102 C C . VAL 15 15 ? A -4.384 -9.519 2.693 1.000 1 A VAL 98.500 1
ATOM 103 O O . VAL 15 15 ? A -5.299 -9.109 1.963 1.000 1 A VAL 98.606 1
ATOM 104 C CB . VAL 15 15 ? A -4.692 -8.203 4.806 1.000 1 A VAL 98.454 1
ATOM 105 C CG1 . VAL 15 15 ? A -5.050 -8.283 6.282 1.000 1 A VAL 98.450 1
ATOM 106 C CG2 . VAL 15 15 ? A -3.419 -7.414 4.560 1.000 1 A VAL 98.654 1
ATOM 107 N N . GLY 16 16 ? A -3.191 -9.897 2.211 1.000 1 A GLY 98.458 1
ATOM 108 C CA . GLY 16 16 ? A -2.880 -9.855 0.794 1.000 1 A GLY 98.332 1
ATOM 109 C C . GLY 16 16 ? A -1.877 -8.818 0.381 1.000 1 A GLY 98.431 1
ATOM 110 O O . GLY 16 16 ? A -1.834 -8.452 -0.798 1.000 1 A GLY 98.444 1
ATOM 111 N N . LYS 17 17 ? A -1.009 -8.357 1.328 1.000 1 A LYS 98.052 1
ATOM 112 C CA . LYS 17 17 ? A 0.024 -7.373 0.972 1.000 1 A LYS 97.941 1
ATOM 113 C C . LYS 17 17 ? A 0.910 -7.912 -0.159 1.000 1 A LYS 97.691 1
ATOM 114 O O . LYS 17 17 ? A 1.131 -7.245 -1.144 1.000 1 A LYS 98.002 1
ATOM 115 C CB . LYS 17 17 ? A 0.848 -6.966 2.172 1.000 1 A LYS 97.693 1
ATOM 116 C CG . LYS 17 17 ? A 0.020 -6.384 3.320 1.000 1 A LYS 97.286 1
ATOM 117 C CD . LYS 17 17 ? A 0.906 -6.027 4.496 1.000 1 A LYS 96.850 1
ATOM 118 C CE . LYS 17 17 ? A 1.583 -7.250 5.114 1.000 1 A LYS 96.168 1
ATOM 119 N NZ . LYS 17 17 ? A 0.615 -8.145 5.782 1.000 1 A LYS 96.013 1
ATOM 120 N N . SER 18 18 ? A 1.460 -9.124 0.033 1.000 1 A SER 97.646 1
ATOM 121 C CA . SER 18 18 ? A 2.336 -9.707 -0.967 1.000 1 A SER 97.345 1
ATOM 122 C C . SER 18 18 ? A 1.583 -9.998 -2.254 1.000 1 A SER 97.616 1
ATOM 123 O O . SER 18 18 ? A 2.078 -9.725 -3.353 1.000 1 A SER 97.770 1
ATOM 124 C CB . SER 18 18 ? A 2.982 -10.999 -0.448 1.000 1 A SER 96.525 1
ATOM 125 O OG . SER 18 18 ? A 3.818 -10.734 0.686 1.000 1 A SER 91.605 1
ATOM 126 N N . ALA 19 19 ? A 0.353 -10.506 -2.171 1.000 1 A ALA 97.910 1
ATOM 127 C CA . ALA 19 19 ? A -0.411 -10.823 -3.364 1.000 1 A ALA 98.066 1
ATOM 128 C C . ALA 19 19 ? A -0.722 -9.589 -4.193 1.000 1 A ALA 98.300 1
ATOM 129 O O . ALA 19 19 ? A -0.646 -9.600 -5.431 1.000 1 A ALA 98.425 1
ATOM 130 C CB . ALA 19 19 ? A -1.692 -11.564 -3.025 1.000 1 A ALA 97.974 1
ATOM 131 N N . LEU 20 20 ? A -1.061 -8.467 -3.516 1.000 1 A LEU 98.283 1
ATOM 132 C CA . LEU 20 20 ? A -1.323 -7.204 -4.226 1.000 1 A LEU 98.485 1
ATOM 133 C C . LEU 20 20 ? A -0.082 -6.705 -4.934 1.000 1 A LEU 98.450 1
ATOM 134 O O . LEU 20 20 ? A -0.140 -6.260 -6.077 1.000 1 A LEU 98.493 1
ATOM 135 C CB . LEU 20 20 ? A -1.832 -6.131 -3.263 1.000 1 A LEU 98.674 1
ATOM 136 C CG . LEU 20 20 ? A -3.270 -6.265 -2.794 1.000 1 A LEU 98.739 1
ATOM 137 C CD1 . LEU 20 20 ? A -4.246 -6.003 -3.947 1.000 1 A LEU 98.744 1
ATOM 138 C CD2 . LEU 20 20 ? A -3.530 -5.345 -1.634 1.000 1 A LEU 98.768 1
ATOM 139 N N . THR 21 21 ? A 1.078 -6.773 -4.224 1.000 1 A THR 98.291 1
ATOM 140 C CA . THR 21 21 ? A 2.324 -6.259 -4.779 1.000 1 A THR 98.111 1
ATOM 141 C C . THR 21 21 ? A 2.751 -7.093 -5.976 1.000 1 A THR 98.028 1
ATOM 142 O O . THR 21 21 ? A 3.110 -6.555 -7.032 1.000 1 A THR 98.107 1
ATOM 143 C CB . THR 21 21 ? A 3.411 -6.255 -3.704 1.000 1 A THR 98.014 1
ATOM 144 O OG1 . THR 21 21 ? A 2.967 -5.397 -2.640 1.000 1 A THR 97.886 1
ATOM 145 C CG2 . THR 21 21 ? A 4.731 -5.766 -4.233 1.000 1 A THR 97.917 1
ATOM 146 N N . ILE 22 22 ? A 2.703 -8.426 -5.851 1.000 1 A ILE 97.741 1
ATOM 147 C CA . ILE 22 22 ? A 3.128 -9.294 -6.931 1.000 1 A ILE 97.391 1
ATOM 148 C C . ILE 22 22 ? A 2.168 -9.160 -8.128 1.000 1 A ILE 97.668 1
ATOM 149 O O . ILE 22 22 ? A 2.600 -9.196 -9.292 1.000 1 A ILE 97.839 1
ATOM 150 C CB . ILE 22 22 ? A 3.271 -10.740 -6.436 1.000 1 A ILE 96.780 1
ATOM 151 C CG1 . ILE 22 22 ? A 4.431 -10.802 -5.432 1.000 1 A ILE 96.153 1
ATOM 152 C CG2 . ILE 22 22 ? A 3.473 -11.697 -7.607 1.000 1 A ILE 95.415 1
ATOM 153 C CD1 . ILE 22 22 ? A 4.505 -12.073 -4.643 1.000 1 A ILE 93.664 1
ATOM 154 N N . GLN 23 23 ? A 0.870 -8.965 -7.857 1.000 1 A GLN 97.987 1
ATOM 155 C CA . GLN 23 23 ? A -0.084 -8.757 -8.959 1.000 1 A GLN 98.119 1
ATOM 156 C C . GLN 23 23 ? A 0.265 -7.502 -9.735 1.000 1 A GLN 98.194 1
ATOM 157 O O . GLN 23 23 ? A 0.250 -7.500 -10.978 1.000 1 A GLN 98.124 1
ATOM 158 C CB . GLN 23 23 ? A -1.514 -8.685 -8.417 1.000 1 A GLN 97.965 1
ATOM 159 C CG . GLN 23 23 ? A -2.559 -8.548 -9.529 1.000 1 A GLN 95.589 1
ATOM 160 C CD . GLN 23 23 ? A -2.586 -9.697 -10.476 1.000 1 A GLN 97.612 1
ATOM 161 O OE1 . GLN 23 23 ? A -2.186 -9.590 -11.609 1.000 1 A GLN 97.161 1
ATOM 162 N NE2 . GLN 23 23 ? A -3.121 -10.825 -9.987 1.000 1 A GLN 96.699 1
ATOM 163 N N . LEU 24 24 ? A 0.614 -6.401 -8.999 1.000 1 A LEU 98.260 1
ATOM 164 C CA . LEU 24 24 ? A 0.963 -5.157 -9.677 1.000 1 A LEU 98.298 1
ATOM 165 C C . LEU 24 24 ? A 2.244 -5.315 -10.505 1.000 1 A LEU 98.154 1
ATOM 166 O O . LEU 24 24 ? A 2.303 -4.871 -11.651 1.000 1 A LEU 97.990 1
ATOM 167 C CB . LEU 24 24 ? A 1.173 -4.038 -8.652 1.000 1 A LEU 98.423 1
ATOM 168 C CG . LEU 24 24 ? A 1.581 -2.693 -9.253 1.000 1 A LEU 98.332 1
ATOM 169 C CD1 . LEU 24 24 ? A 0.317 -1.948 -9.728 1.000 1 A LEU 97.966 1
ATOM 170 C CD2 . LEU 24 24 ? A 2.332 -1.838 -8.236 1.000 1 A LEU 98.114 1
ATOM 171 N N . ILE 25 25 ? A 3.259 -5.947 -9.908 1.000 1 A ILE 97.762 1
ATOM 172 C CA . ILE 25 25 ? A 4.584 -5.990 -10.511 1.000 1 A ILE 97.194 1
ATOM 173 C C . ILE 25 25 ? A 4.668 -7.060 -11.596 1.000 1 A ILE 96.935 1
ATOM 174 O O . ILE 25 25 ? A 5.246 -6.829 -12.657 1.000 1 A ILE 96.589 1
ATOM 175 C CB . ILE 25 25 ? A 5.660 -6.248 -9.422 1.000 1 A ILE 96.400 1
ATOM 176 C CG1 . ILE 25 25 ? A 5.632 -5.122 -8.385 1.000 1 A ILE 93.633 1
ATOM 177 C CG2 . ILE 25 25 ? A 7.020 -6.417 -10.045 1.000 1 A ILE 91.994 1
ATOM 178 C CD1 . ILE 25 25 ? A 5.953 -3.742 -8.915 1.000 1 A ILE 87.094 1
ATOM 179 N N . GLN 26 26 ? A 4.069 -8.235 -11.343 1.000 1 A GLN 97.338 1
ATOM 180 C CA . GLN 26 26 ? A 4.282 -9.402 -12.219 1.000 1 A GLN 96.753 1
ATOM 181 C C . GLN 26 26 ? A 3.015 -9.830 -12.964 1.000 1 A GLN 96.965 1
ATOM 182 O O . GLN 26 26 ? A 3.099 -10.747 -13.786 1.000 1 A GLN 96.174 1
ATOM 183 C CB . GLN 26 26 ? A 4.841 -10.571 -11.409 1.000 1 A GLN 95.548 1
ATOM 184 C CG . GLN 26 26 ? A 6.176 -10.271 -10.743 1.000 1 A GLN 89.861 1
ATOM 185 C CD . GLN 26 26 ? A 6.743 -11.440 -9.975 1.000 1 A GLN 84.417 1
ATOM 186 O OE1 . GLN 26 26 ? A 6.309 -12.580 -10.149 1.000 1 A GLN 76.182 1
ATOM 187 N NE2 . GLN 26 26 ? A 7.744 -11.167 -9.132 1.000 1 A GLN 74.299 1
ATOM 188 N N . ASN 27 27 ? A 1.871 -9.207 -12.656 1.000 1 A ASN 97.487 1
ATOM 189 C CA . ASN 27 27 ? A 0.594 -9.576 -13.287 1.000 1 A ASN 97.259 1
ATOM 190 C C . ASN 27 27 ? A 0.280 -11.044 -13.070 1.000 1 A ASN 97.347 1
ATOM 191 O O . ASN 27 27 ? A -0.151 -11.743 -13.974 1.000 1 A ASN 96.234 1
ATOM 192 C CB . ASN 27 27 ? A 0.580 -9.208 -14.778 1.000 1 A ASN 96.536 1
ATOM 193 C CG . ASN 27 27 ? A 0.626 -7.710 -15.006 1.000 1 A ASN 94.846 1
ATOM 194 O OD1 . ASN 27 27 ? A -0.395 -7.045 -14.941 1.000 1 A ASN 83.418 1
ATOM 195 N ND2 . ASN 27 27 ? A 1.819 -7.183 -15.214 1.000 1 A ASN 80.567 1
ATOM 196 N N . HIS 28 28 ? A 0.521 -11.532 -11.824 1.000 1 A HIS 97.063 1
ATOM 197 C CA . HIS 28 28 ? A 0.321 -12.931 -11.438 1.000 1 A HIS 96.531 1
ATOM 198 C C . HIS 28 28 ? A -0.223 -12.978 -10.047 1.000 1 A HIS 97.009 1
ATOM 199 O O . HIS 28 28 ? A 0.261 -12.287 -9.155 1.000 1 A HIS 96.591 1
ATOM 200 C CB . HIS 28 28 ? A 1.631 -13.679 -11.531 1.000 1 A HIS 94.457 1
ATOM 201 C CG . HIS 28 28 ? A 1.594 -15.066 -10.971 1.000 1 A HIS 88.215 1
ATOM 202 N ND1 . HIS 28 28 ? A 0.895 -16.087 -11.561 1.000 1 A HIS 79.123 1
ATOM 203 C CD2 . HIS 28 28 ? A 2.177 -15.582 -9.860 1.000 1 A HIS 80.727 1
ATOM 204 C CE1 . HIS 28 28 ? A 1.051 -17.181 -10.851 1.000 1 A HIS 79.795 1
ATOM 205 N NE2 . HIS 28 28 ? A 1.833 -16.908 -9.806 1.000 1 A HIS 78.326 1
ATOM 206 N N . PHE 29 29 ? A -1.231 -13.823 -9.817 1.000 1 A PHE 97.706 1
ATOM 207 C CA . PHE 29 29 ? A -1.794 -14.036 -8.486 1.000 1 A PHE 97.696 1
ATOM 208 C C . PHE 29 29 ? A -1.076 -15.205 -7.802 1.000 1 A PHE 96.861 1
ATOM 209 O O . PHE 29 29 ? A -1.054 -16.313 -8.311 1.000 1 A PHE 96.291 1
ATOM 210 C CB . PHE 29 29 ? A -3.284 -14.340 -8.569 1.000 1 A PHE 97.486 1
ATOM 211 C CG . PHE 29 29 ? A -3.895 -14.635 -7.224 1.000 1 A PHE 97.797 1
ATOM 212 C CD1 . PHE 29 29 ? A -3.746 -13.754 -6.157 1.000 1 A PHE 97.908 1
ATOM 213 C CD2 . PHE 29 29 ? A -4.609 -15.811 -7.013 1.000 1 A PHE 97.463 1
ATOM 214 C CE1 . PHE 29 29 ? A -4.304 -14.030 -4.905 1.000 1 A PHE 97.564 1
ATOM 215 C CE2 . PHE 29 29 ? A -5.171 -16.077 -5.779 1.000 1 A PHE 97.084 1
ATOM 216 C CZ . PHE 29 29 ? A -5.027 -15.188 -4.721 1.000 1 A PHE 97.387 1
ATOM 217 N N . VAL 30 30 ? A -0.466 -14.911 -6.640 1.000 1 A VAL 95.591 1
ATOM 218 C CA . VAL 30 30 ? A 0.228 -15.923 -5.856 1.000 1 A VAL 93.710 1
ATOM 219 C C . VAL 30 30 ? A -0.754 -16.445 -4.820 1.000 1 A VAL 93.525 1
ATOM 220 O O . VAL 30 30 ? A -1.097 -15.754 -3.876 1.000 1 A VAL 92.280 1
ATOM 221 C CB . VAL 30 30 ? A 1.475 -15.361 -5.187 1.000 1 A VAL 90.395 1
ATOM 222 C CG1 . VAL 30 30 ? A 2.446 -14.863 -6.245 1.000 1 A VAL 86.391 1
ATOM 223 C CG2 . VAL 30 30 ? A 2.144 -16.414 -4.312 1.000 1 A VAL 84.070 1
ATOM 224 N N . ASP 31 31 ? A -1.250 -17.681 -5.013 1.000 1 A ASP 92.895 1
ATOM 225 C CA . ASP 31 31 ? A -2.231 -18.300 -4.141 1.000 1 A ASP 92.093 1
ATOM 226 C C . ASP 31 31 ? A -1.497 -19.071 -3.050 1.000 1 A ASP 92.032 1
ATOM 227 O O . ASP 31 31 ? A -1.594 -20.316 -2.977 1.000 1 A ASP 86.902 1
ATOM 228 C CB . ASP 31 31 ? A -3.156 -19.203 -4.959 1.000 1 A ASP 88.808 1
ATOM 229 C CG . ASP 31 31 ? A -4.378 -19.703 -4.177 1.000 1 A ASP 83.744 1
ATOM 230 O OD1 . ASP 31 31 ? A -4.561 -19.281 -3.021 1.000 1 A ASP 79.017 1
ATOM 231 O OD2 . ASP 31 31 ? A -5.110 -20.527 -4.743 1.000 1 A ASP 79.583 1
ATOM 232 N N . GLU 32 32 ? A -0.747 -18.359 -2.212 1.000 1 A GLU 90.522 1
ATOM 233 C CA . GLU 32 32 ? A 0.067 -18.927 -1.139 1.000 1 A GLU 89.291 1
ATOM 234 C C . GLU 32 32 ? A 0.070 -17.912 0.002 1.000 1 A GLU 88.116 1
ATOM 235 O O . GLU 32 32 ? A -0.235 -16.747 -0.201 1.000 1 A GLU 83.325 1
ATOM 236 C CB . GLU 32 32 ? A 1.500 -19.199 -1.607 1.000 1 A GLU 87.200 1
ATOM 237 C CG . GLU 32 32 ? A 1.625 -20.254 -2.662 1.000 1 A GLU 76.608 1
ATOM 238 C CD . GLU 32 32 ? A 2.985 -20.295 -3.327 1.000 1 A GLU 68.362 1
ATOM 239 O OE1 . GLU 32 32 ? A 3.834 -19.450 -2.995 1.000 1 A GLU 63.689 1
ATOM 240 O OE2 . GLU 32 32 ? A 3.185 -21.142 -4.233 1.000 1 A GLU 60.703 1
ATOM 241 N N . TYR 33 33 ? A 0.414 -18.349 1.214 1.000 1 A TYR 89.018 1
ATOM 242 C CA . TYR 33 33 ? A 0.481 -17.456 2.374 1.000 1 A TYR 87.654 1
ATOM 243 C C . TYR 33 33 ? A 1.764 -17.761 3.123 1.000 1 A TYR 87.425 1
ATOM 244 O O . TYR 33 33 ? A 1.831 -18.739 3.868 1.000 1 A TYR 84.694 1
ATOM 245 C CB . TYR 33 33 ? A -0.729 -17.655 3.268 1.000 1 A TYR 83.728 1
ATOM 246 C CG . TYR 33 33 ? A -0.702 -16.917 4.611 1.000 1 A TYR 83.129 1
ATOM 247 C CD1 . TYR 33 33 ? A -0.076 -15.691 4.778 1.000 1 A TYR 79.361 1
ATOM 248 C CD2 . TYR 33 33 ? A -1.367 -17.470 5.697 1.000 1 A TYR 78.177 1
ATOM 249 C CE1 . TYR 33 33 ? A -0.058 -15.056 5.995 1.000 1 A TYR 76.967 1
ATOM 250 C CE2 . TYR 33 33 ? A -1.390 -16.835 6.915 1.000 1 A TYR 76.014 1
ATOM 251 C CZ . TYR 33 33 ? A -0.708 -15.626 7.071 1.000 1 A TYR 77.433 1
ATOM 252 O OH . TYR 33 33 ? A -0.720 -14.986 8.276 1.000 1 A TYR 74.849 1
ATOM 253 N N . ASP 34 34 ? A 2.793 -16.912 2.917 1.000 1 A ASP 88.717 1
ATOM 254 C CA . ASP 34 34 ? A 4.035 -16.999 3.685 1.000 1 A ASP 87.700 1
ATOM 255 C C . ASP 34 34 ? A 4.143 -15.759 4.575 1.000 1 A ASP 88.441 1
ATOM 256 O O . ASP 34 34 ? A 4.490 -14.699 4.071 1.000 1 A ASP 87.609 1
ATOM 257 C CB . ASP 34 34 ? A 5.247 -17.094 2.761 1.000 1 A ASP 85.830 1
ATOM 258 C CG . ASP 34 34 ? A 6.531 -17.363 3.548 1.000 1 A ASP 82.820 1
ATOM 259 O OD1 . ASP 34 34 ? A 6.618 -16.953 4.729 1.000 1 A ASP 80.301 1
ATOM 260 O OD2 . ASP 34 34 ? A 7.450 -17.967 2.970 1.000 1 A ASP 80.254 1
ATOM 261 N N . PRO 35 35 ? A 3.834 -15.869 5.877 1.000 1 A PRO 84.409 1
ATOM 262 C CA . PRO 35 35 ? A 3.842 -14.696 6.745 1.000 1 A PRO 84.890 1
ATOM 263 C C . PRO 35 35 ? A 5.216 -14.096 6.956 1.000 1 A PRO 85.407 1
ATOM 264 O O . PRO 35 35 ? A 5.299 -13.017 7.538 1.000 1 A PRO 83.607 1
ATOM 265 C CB . PRO 35 35 ? A 3.300 -15.249 8.059 1.000 1 A PRO 80.758 1
ATOM 266 C CG . PRO 35 35 ? A 2.542 -16.477 7.692 1.000 1 A PRO 80.491 1
ATOM 267 C CD . PRO 35 35 ? A 3.306 -17.068 6.547 1.000 1 A PRO 84.300 1
ATOM 268 N N . THR 36 36 ? A 6.301 -14.742 6.511 1.000 1 A THR 85.374 1
ATOM 269 C CA . THR 36 36 ? A 7.673 -14.321 6.842 1.000 1 A THR 83.163 1
ATOM 270 C C . THR 36 36 ? A 8.374 -13.621 5.704 1.000 1 A THR 84.583 1
ATOM 271 O O . THR 36 36 ? A 9.475 -13.110 5.911 1.000 1 A THR 82.884 1
ATOM 272 C CB . THR 36 36 ? A 8.524 -15.493 7.283 1.000 1 A THR 78.689 1
ATOM 273 O OG1 . THR 36 36 ? A 8.819 -16.330 6.183 1.000 1 A THR 71.347 1
ATOM 274 C CG2 . THR 36 36 ? A 7.817 -16.297 8.373 1.000 1 A THR 74.165 1
ATOM 275 N N . ILE 37 37 ? A 7.799 -13.571 4.493 1.000 1 A ILE 87.485 1
ATOM 276 C CA . ILE 37 37 ? A 8.502 -12.982 3.345 1.000 1 A ILE 85.865 1
ATOM 277 C C . ILE 37 37 ? A 8.229 -11.489 3.308 1.000 1 A ILE 86.550 1
ATOM 278 O O . ILE 37 37 ? A 7.073 -11.055 3.225 1.000 1 A ILE 82.978 1
ATOM 279 C CB . ILE 37 37 ? A 8.138 -13.649 2.009 1.000 1 A ILE 82.123 1
ATOM 280 C CG1 . ILE 37 37 ? A 8.670 -15.083 1.998 1.000 1 A ILE 83.038 1
ATOM 281 C CG2 . ILE 37 37 ? A 8.712 -12.839 0.816 1.000 1 A ILE 81.855 1
ATOM 282 C CD1 . ILE 37 37 ? A 8.353 -15.831 0.752 1.000 1 A ILE 79.742 1
ATOM 283 N N . GLU 38 38 ? A 9.306 -10.669 3.339 1.000 1 A GLU 85.626 1
ATOM 284 C CA . GLU 38 38 ? A 9.238 -9.215 3.197 1.000 1 A GLU 87.538 1
ATOM 285 C C . GLU 38 38 ? A 10.280 -8.827 2.162 1.000 1 A GLU 88.557 1
ATOM 286 O O . GLU 38 38 ? A 11.447 -9.198 2.273 1.000 1 A GLU 85.486 1
ATOM 287 C CB . GLU 38 38 ? A 9.504 -8.529 4.534 1.000 1 A GLU 84.765 1
ATOM 288 C CG . GLU 38 38 ? A 9.565 -7.028 4.396 1.000 1 A GLU 81.940 1
ATOM 289 C CD . GLU 38 38 ? A 9.603 -6.327 5.745 1.000 1 A GLU 82.246 1
ATOM 290 O OE1 . GLU 38 38 ? A 8.651 -6.530 6.514 1.000 1 A GLU 80.922 1
ATOM 291 O OE2 . GLU 38 38 ? A 10.573 -5.599 6.009 1.000 1 A GLU 79.148 1
ATOM 292 N N . ASP 39 39 ? A 9.840 -8.105 1.113 1.000 1 A ASP 90.902 1
ATOM 293 C CA . ASP 39 39 ? A 10.726 -7.804 -0.010 1.000 1 A ASP 91.600 1
ATOM 294 C C . ASP 39 39 ? A 10.352 -6.467 -0.616 1.000 1 A ASP 93.874 1
ATOM 295 O O . ASP 39 39 ? A 9.303 -5.882 -0.288 1.000 1 A ASP 93.889 1
ATOM 296 C CB . ASP 39 39 ? A 10.660 -8.933 -1.047 1.000 1 A ASP 89.120 1
ATOM 297 C CG . ASP 39 39 ? A 11.948 -9.083 -1.860 1.000 1 A ASP 80.869 1
ATOM 298 O OD1 . ASP 39 39 ? A 12.817 -8.185 -1.781 1.000 1 A ASP 78.291 1
ATOM 299 O OD2 . ASP 39 39 ? A 12.064 -10.095 -2.583 1.000 1 A ASP 76.150 1
ATOM 300 N N . SER 40 40 ? A 11.236 -5.957 -1.485 1.000 1 A SER 93.687 1
ATOM 301 C CA . SER 40 40 ? A 10.988 -4.725 -2.227 1.000 1 A SER 94.617 1
ATOM 302 C C . SER 40 40 ? A 11.034 -4.997 -3.697 1.000 1 A SER 95.283 1
ATOM 303 O O . SER 40 40 ? A 11.704 -5.915 -4.172 1.000 1 A SER 93.617 1
ATOM 304 C CB . SER 40 40 ? A 11.969 -3.644 -1.802 1.000 1 A SER 92.161 1
ATOM 305 O OG . SER 40 40 ? A 13.280 -4.061 -2.027 1.000 1 A SER 86.502 1
ATOM 306 N N . TYR 41 41 ? A 10.286 -4.196 -4.459 1.000 1 A TYR 97.133 1
ATOM 307 C CA . TYR 41 41 ? A 10.004 -4.385 -5.878 1.000 1 A TYR 96.820 1
ATOM 308 C C . TYR 41 41 ? A 10.021 -3.053 -6.561 1.000 1 A TYR 97.222 1
ATOM 309 O O . TYR 41 41 ? A 9.718 -2.022 -5.948 1.000 1 A TYR 97.239 1
ATOM 310 C CB . TYR 41 41 ? A 8.638 -5.036 -6.063 1.000 1 A TYR 96.307 1
ATOM 311 C CG . TYR 41 41 ? A 8.489 -6.373 -5.385 1.000 1 A TYR 94.065 1
ATOM 312 C CD1 . TYR 41 41 ? A 8.606 -7.552 -6.108 1.000 1 A TYR 91.584 1
ATOM 313 C CD2 . TYR 41 41 ? A 8.224 -6.459 -4.025 1.000 1 A TYR 92.674 1
ATOM 314 C CE1 . TYR 41 41 ? A 8.460 -8.780 -5.502 1.000 1 A TYR 88.232 1
ATOM 315 C CE2 . TYR 41 41 ? A 8.059 -7.688 -3.414 1.000 1 A TYR 90.624 1
ATOM 316 C CZ . TYR 41 41 ? A 8.164 -8.834 -4.153 1.000 1 A TYR 88.134 1
ATOM 317 O OH . TYR 41 41 ? A 7.991 -10.058 -3.546 1.000 1 A TYR 84.288 1
ATOM 318 N N . ARG 42 42 ? A 10.407 -3.026 -7.862 1.000 1 A ARG 97.150 1
ATOM 319 C CA . ARG 42 42 ? A 10.347 -1.817 -8.673 1.000 1 A ARG 97.033 1
ATOM 320 C C . ARG 42 42 ? A 9.480 -2.082 -9.907 1.000 1 A ARG 97.090 1
ATOM 321 O O . ARG 42 42 ? A 9.497 -3.176 -10.464 1.000 1 A ARG 96.078 1
ATOM 322 C CB . ARG 42 42 ? A 11.734 -1.398 -9.107 1.000 1 A ARG 95.691 1
ATOM 323 C CG . ARG 42 42 ? A 12.540 -0.802 -7.972 1.000 1 A ARG 87.735 1
ATOM 324 C CD . ARG 42 42 ? A 13.853 -0.261 -8.469 1.000 1 A ARG 81.890 1
ATOM 325 N NE . ARG 42 42 ? A 14.542 0.512 -7.454 1.000 1 A ARG 76.437 1
ATOM 326 C CZ . ARG 42 42 ? A 15.817 0.839 -7.537 1.000 1 A ARG 70.444 1
ATOM 327 N NH1 . ARG 42 42 ? A 16.552 0.455 -8.566 1.000 1 A ARG 63.557 1
ATOM 328 N NH2 . ARG 42 42 ? A 16.367 1.571 -6.579 1.000 1 A ARG 60.520 1
ATOM 329 N N . LYS 43 43 ? A 8.715 -1.066 -10.342 1.000 1 A LYS 97.123 1
ATOM 330 C CA . LYS 43 43 ? A 7.857 -1.154 -11.507 1.000 1 A LYS 97.134 1
ATOM 331 C C . LYS 43 43 ? A 7.767 0.202 -12.169 1.000 1 A LYS 97.185 1
ATOM 332 O O . LYS 43 43 ? A 7.366 1.184 -11.515 1.000 1 A LYS 96.932 1
ATOM 333 C CB . LYS 43 43 ? A 6.469 -1.641 -11.131 1.000 1 A LYS 96.431 1
ATOM 334 C CG . LYS 43 43 ? A 5.465 -1.701 -12.235 1.000 1 A LYS 95.287 1
ATOM 335 C CD . LYS 43 43 ? A 5.770 -2.821 -13.225 1.000 1 A LYS 92.588 1
ATOM 336 C CE . LYS 43 43 ? A 4.593 -2.953 -14.191 1.000 1 A LYS 91.296 1
ATOM 337 N NZ . LYS 43 43 ? A 4.835 -4.033 -15.156 1.000 1 A LYS 86.904 1
ATOM 338 N N . GLN 44 44 ? A 8.154 0.303 -13.439 1.000 1 A GLN 97.527 1
ATOM 339 C CA . GLN 44 44 ? A 7.928 1.526 -14.198 1.000 1 A GLN 97.300 1
ATOM 340 C C . GLN 44 44 ? A 6.497 1.522 -14.735 1.000 1 A GLN 96.997 1
ATOM 341 O O . GLN 44 44 ? A 6.043 0.533 -15.312 1.000 1 A GLN 95.887 1
ATOM 342 C CB . GLN 44 44 ? A 8.913 1.652 -15.363 1.000 1 A GLN 96.402 1
ATOM 343 C CG . GLN 44 44 ? A 8.773 2.936 -16.133 1.000 1 A GLN 92.115 1
ATOM 344 C CD . GLN 44 44 ? A 9.761 3.065 -17.243 1.000 1 A GLN 88.486 1
ATOM 345 O OE1 . GLN 44 44 ? A 10.966 2.841 -17.058 1.000 1 A GLN 80.406 1
ATOM 346 N NE2 . GLN 44 44 ? A 9.273 3.411 -18.439 1.000 1 A GLN 79.123 1
ATOM 347 N N . VAL 45 45 ? A 5.779 2.605 -14.508 1.000 1 A VAL 96.704 1
ATOM 348 C CA . VAL 45 45 ? A 4.385 2.754 -14.916 1.000 1 A VAL 96.250 1
ATOM 349 C C . VAL 45 45 ? A 4.206 4.155 -15.487 1.000 1 A VAL 96.045 1
ATOM 350 O O . VAL 45 45 ? A 5.060 5.041 -15.340 1.000 1 A VAL 95.275 1
ATOM 351 C CB . VAL 45 45 ? A 3.416 2.563 -13.747 1.000 1 A VAL 95.179 1
ATOM 352 C CG1 . VAL 45 45 ? A 3.491 1.127 -13.216 1.000 1 A VAL 94.558 1
ATOM 353 C CG2 . VAL 45 45 ? A 3.639 3.588 -12.658 1.000 1 A VAL 93.946 1
ATOM 354 N N . VAL 46 46 ? A 3.062 4.363 -16.122 1.000 1 A VAL 95.736 1
ATOM 355 C CA . VAL 46 46 ? A 2.644 5.696 -16.553 1.000 1 A VAL 95.919 1
ATOM 356 C C . VAL 46 46 ? A 1.374 6.025 -15.790 1.000 1 A VAL 96.553 1
ATOM 357 O O . VAL 46 46 ? A 0.386 5.305 -15.869 1.000 1 A VAL 95.963 1
ATOM 358 C CB . VAL 46 46 ? A 2.391 5.767 -18.062 1.000 1 A VAL 94.468 1
ATOM 359 C CG1 . VAL 46 46 ? A 3.645 5.393 -18.820 1.000 1 A VAL 93.080 1
ATOM 360 C CG2 . VAL 46 46 ? A 1.915 7.160 -18.473 1.000 1 A VAL 93.682 1
ATOM 361 N N . ILE 47 47 ? A 1.393 7.137 -15.025 1.000 1 A ILE 96.955 1
ATOM 362 C CA . ILE 47 47 ? A 0.250 7.572 -14.238 1.000 1 A ILE 97.248 1
ATOM 363 C C . ILE 47 47 ? A -0.043 9.003 -14.633 1.000 1 A ILE 97.028 1
ATOM 364 O O . ILE 47 47 ? A 0.784 9.899 -14.470 1.000 1 A ILE 96.426 1
ATOM 365 C CB . ILE 47 47 ? A 0.533 7.472 -12.737 1.000 1 A ILE 97.450 1
ATOM 366 C CG1 . ILE 47 47 ? A 0.901 6.039 -12.347 1.000 1 A ILE 96.997 1
ATOM 367 C CG2 . ILE 47 47 ? A -0.672 7.981 -11.929 1.000 1 A ILE 97.231 1
ATOM 368 C CD1 . ILE 47 47 ? A 1.353 5.895 -10.893 1.000 1 A ILE 96.420 1
ATOM 369 N N . ASP 48 48 ? A -1.269 9.226 -15.185 1.000 1 A ASP 97.113 1
ATOM 370 C CA . ASP 48 48 ? A -1.667 10.572 -15.617 1.000 1 A ASP 96.529 1
ATOM 371 C C . ASP 48 48 ? A -0.617 11.174 -16.572 1.000 1 A ASP 95.789 1
ATOM 372 O O . ASP 48 48 ? A -0.267 12.351 -16.432 1.000 1 A ASP 94.267 1
ATOM 373 C CB . ASP 48 48 ? A -1.931 11.477 -14.412 1.000 1 A ASP 96.197 1
ATOM 374 C CG . ASP 48 48 ? A -2.992 10.935 -13.495 1.000 1 A ASP 96.438 1
ATOM 375 O OD1 . ASP 48 48 ? A -3.958 10.320 -13.978 1.000 1 A ASP 95.188 1
ATOM 376 O OD2 . ASP 48 48 ? A -2.836 11.117 -12.274 1.000 1 A ASP 94.746 1
ATOM 377 N N . GLY 49 49 ? A -0.102 10.347 -17.475 1.000 1 A GLY 95.964 1
ATOM 378 C CA . GLY 49 49 ? A 0.828 10.801 -18.473 1.000 1 A GLY 94.411 1
ATOM 379 C C . GLY 49 49 ? A 2.247 11.036 -18.011 1.000 1 A GLY 94.465 1
ATOM 380 O O . GLY 49 49 ? A 3.076 11.522 -18.773 1.000 1 A GLY 92.912 1
ATOM 381 N N . GLU 50 50 ? A 2.545 10.649 -16.752 1.000 1 A GLU 93.858 1
ATOM 382 C CA . GLU 50 50 ? A 3.901 10.790 -16.210 1.000 1 A GLU 93.576 1
ATOM 383 C C . GLU 50 50 ? A 4.524 9.408 -16.071 1.000 1 A GLU 94.405 1
ATOM 384 O O . GLU 50 50 ? A 3.966 8.537 -15.372 1.000 1 A GLU 94.305 1
ATOM 385 C CB . GLU 50 50 ? A 3.838 11.478 -14.848 1.000 1 A GLU 91.104 1
ATOM 386 C CG . GLU 50 50 ? A 5.232 11.598 -14.205 1.000 1 A GLU 88.969 1
ATOM 387 C CD . GLU 50 50 ? A 5.160 12.289 -12.867 1.000 1 A GLU 86.661 1
ATOM 388 O OE1 . GLU 50 50 ? A 4.957 11.588 -11.847 1.000 1 A GLU 77.659 1
ATOM 389 O OE2 . GLU 50 50 ? A 5.270 13.545 -12.790 1.000 1 A GLU 77.022 1
ATOM 390 N N . THR 51 51 ? A 5.655 9.177 -16.707 1.000 1 A THR 95.531 1
ATOM 391 C CA . THR 51 51 ? A 6.402 7.950 -16.515 1.000 1 A THR 95.611 1
ATOM 392 C C . THR 51 51 ? A 6.990 7.987 -15.109 1.000 1 A THR 95.641 1
ATOM 393 O O . THR 51 51 ? A 7.735 8.915 -14.759 1.000 1 A THR 94.034 1
ATOM 394 C CB . THR 51 51 ? A 7.481 7.798 -17.586 1.000 1 A THR 94.806 1
ATOM 395 O OG1 . THR 51 51 ? A 6.807 7.734 -18.879 1.000 1 A THR 92.545 1
ATOM 396 C CG2 . THR 51 51 ? A 8.267 6.507 -17.396 1.000 1 A THR 92.942 1
ATOM 397 N N . SER 52 52 ? A 6.611 6.996 -14.284 1.000 1 A SER 95.313 1
ATOM 398 C CA . SER 52 52 ? A 6.931 7.005 -12.864 1.000 1 A SER 95.243 1
ATOM 399 C C . SER 52 52 ? A 7.516 5.654 -12.506 1.000 1 A SER 96.223 1
ATOM 400 O O . SER 52 52 ? A 7.095 4.623 -13.029 1.000 1 A SER 95.864 1
ATOM 401 C CB . SER 52 52 ? A 5.663 7.236 -12.052 1.000 1 A SER 92.549 1
ATOM 402 O OG . SER 52 52 ? A 5.056 8.491 -12.368 1.000 1 A SER 85.164 1
ATOM 403 N N . LEU 53 53 ? A 8.495 5.664 -11.593 1.000 1 A LEU 97.273 1
ATOM 404 C CA . LEU 53 53 ? A 9.104 4.450 -11.081 1.000 1 A LEU 97.673 1
ATOM 405 C C . LEU 53 53 ? A 8.574 4.249 -9.661 1.000 1 A LEU 97.952 1
ATOM 406 O O . LEU 53 53 ? A 8.790 5.085 -8.783 1.000 1 A LEU 97.654 1
ATOM 407 C CB . LEU 53 53 ? A 10.628 4.593 -11.068 1.000 1 A LEU 97.052 1
ATOM 408 C CG . LEU 53 53 ? A 11.364 3.352 -10.597 1.000 1 A LEU 92.787 1
ATOM 409 C CD1 . LEU 53 53 ? A 11.088 2.191 -11.561 1.000 1 A LEU 92.023 1
ATOM 410 C CD2 . LEU 53 53 ? A 12.854 3.627 -10.503 1.000 1 A LEU 91.282 1
ATOM 411 N N . LEU 54 54 ? A 7.835 3.138 -9.444 1.000 1 A LEU 98.377 1
ATOM 412 C CA . LEU 54 54 ? A 7.285 2.802 -8.130 1.000 1 A LEU 98.526 1
ATOM 413 C C . LEU 54 54 ? A 8.263 1.859 -7.443 1.000 1 A LEU 98.482 1
ATOM 414 O O . LEU 54 54 ? A 8.574 0.787 -7.981 1.000 1 A LEU 98.179 1
ATOM 415 C CB . LEU 54 54 ? A 5.927 2.117 -8.261 1.000 1 A LEU 98.513 1
ATOM 416 C CG . LEU 54 54 ? A 4.879 2.820 -9.126 1.000 1 A LEU 98.312 1
ATOM 417 C CD1 . LEU 54 54 ? A 4.732 4.303 -8.736 1.000 1 A LEU 98.142 1
ATOM 418 C CD2 . LEU 54 54 ? A 3.550 2.092 -8.977 1.000 1 A LEU 98.207 1
ATOM 419 N N . ASP 55 55 ? A 8.751 2.255 -6.281 1.000 1 A ASP 98.428 1
ATOM 420 C CA . ASP 55 55 ? A 9.646 1.470 -5.457 1.000 1 A ASP 98.261 1
ATOM 421 C C . ASP 55 55 ? A 8.802 1.044 -4.253 1.000 1 A ASP 98.277 1
ATOM 422 O O . ASP 55 55 ? A 8.426 1.852 -3.421 1.000 1 A ASP 98.021 1
ATOM 423 C CB . ASP 55 55 ? A 10.840 2.332 -5.018 1.000 1 A ASP 97.354 1
ATOM 424 C CG . ASP 55 55 ? A 12.040 1.508 -4.583 1.000 1 A ASP 92.883 1
ATOM 425 O OD1 . ASP 55 55 ? A 11.993 0.270 -4.688 1.000 1 A ASP 91.059 1
ATOM 426 O OD2 . ASP 55 55 ? A 13.015 2.136 -4.152 1.000 1 A ASP 89.660 1
ATOM 427 N N . ILE 56 56 ? A 8.437 -0.272 -4.190 1.000 1 A ILE 98.134 1
ATOM 428 C CA . ILE 56 56 ? A 7.381 -0.753 -3.301 1.000 1 A ILE 98.136 1
ATOM 429 C C . ILE 56 56 ? A 7.985 -1.688 -2.255 1.000 1 A ILE 97.754 1
ATOM 430 O O . ILE 56 56 ? A 8.573 -2.710 -2.616 1.000 1 A ILE 97.475 1
ATOM 431 C CB . ILE 56 56 ? A 6.287 -1.489 -4.100 1.000 1 A ILE 98.232 1
ATOM 432 C CG1 . ILE 56 56 ? A 5.687 -0.541 -5.132 1.000 1 A ILE 97.555 1
ATOM 433 C CG2 . ILE 56 56 ? A 5.215 -2.032 -3.124 1.000 1 A ILE 98.047 1
ATOM 434 C CD1 . ILE 56 56 ? A 4.888 -1.248 -6.208 1.000 1 A ILE 94.958 1
ATOM 435 N N . LEU 57 57 ? A 7.819 -1.332 -0.979 1.000 1 A LEU 97.877 1
ATOM 436 C CA . LEU 57 57 ? A 8.221 -2.194 0.118 1.000 1 A LEU 97.478 1
ATOM 437 C C . LEU 57 57 ? A 7.015 -2.985 0.607 1.000 1 A LEU 97.335 1
ATOM 438 O O . LEU 57 57 ? A 6.036 -2.419 1.112 1.000 1 A LEU 97.199 1
ATOM 439 C CB . LEU 57 57 ? A 8.818 -1.386 1.266 1.000 1 A LEU 96.540 1
ATOM 440 C CG . LEU 57 57 ? A 9.263 -2.227 2.464 1.000 1 A LEU 95.154 1
ATOM 441 C CD1 . LEU 57 57 ? A 10.285 -3.266 2.051 1.000 1 A LEU 93.365 1
ATOM 442 C CD2 . LEU 57 57 ? A 9.792 -1.351 3.575 1.000 1 A LEU 92.665 1
ATOM 443 N N . ASP 58 58 ? A 7.058 -4.309 0.417 1.000 1 A ASP 97.054 1
ATOM 444 C CA . ASP 58 58 ? A 6.022 -5.244 0.890 1.000 1 A ASP 96.736 1
ATOM 445 C C . ASP 58 58 ? A 6.425 -5.711 2.282 1.000 1 A ASP 95.827 1
ATOM 446 O O . ASP 58 58 ? A 7.301 -6.573 2.431 1.000 1 A ASP 94.811 1
ATOM 447 C CB . ASP 58 58 ? A 5.948 -6.414 -0.110 1.000 1 A ASP 96.618 1
ATOM 448 C CG . ASP 58 58 ? A 5.029 -7.503 0.391 1.000 1 A ASP 96.634 1
ATOM 449 O OD1 . ASP 58 58 ? A 4.035 -7.177 1.079 1.000 1 A ASP 96.116 1
ATOM 450 O OD2 . ASP 58 58 ? A 5.301 -8.695 0.080 1.000 1 A ASP 95.687 1
ATOM 451 N N . THR 59 59 ? A 5.796 -5.139 3.312 1.000 1 A THR 95.283 1
ATOM 452 C CA . THR 59 59 ? A 6.214 -5.368 4.697 1.000 1 A THR 94.301 1
ATOM 453 C C . THR 59 59 ? A 5.606 -6.645 5.256 1.000 1 A THR 92.460 1
ATOM 454 O O . THR 59 59 ? A 4.713 -7.247 4.674 1.000 1 A THR 90.321 1
ATOM 455 C CB . THR 59 59 ? A 5.836 -4.171 5.605 1.000 1 A THR 93.799 1
ATOM 456 O OG1 . THR 59 59 ? A 4.421 -4.116 5.729 1.000 1 A THR 90.073 1
ATOM 457 C CG2 . THR 59 59 ? A 6.368 -2.870 5.020 1.000 1 A THR 90.445 1
ATOM 458 N N . ALA 60 60 ? A 6.113 -7.038 6.414 1.000 1 A ALA 94.119 1
ATOM 459 C CA . ALA 60 60 ? A 5.690 -8.287 7.070 1.000 1 A ALA 92.458 1
ATOM 460 C C . ALA 60 60 ? A 5.519 -8.146 8.559 1.000 1 A ALA 89.549 1
ATOM 461 O O . ALA 60 60 ? A 5.417 -9.161 9.260 1.000 1 A ALA 84.284 1
ATOM 462 C CB . ALA 60 60 ? A 6.659 -9.409 6.733 1.000 1 A ALA 91.136 1
ATOM 463 N N . GLY 61 61 ? A 5.521 -6.911 9.089 1.000 1 A GLY 80.818 1
ATOM 464 C CA . GLY 61 61 ? A 5.343 -6.724 10.520 1.000 1 A GLY 77.235 1
ATOM 465 C C . GLY 61 61 ? A 6.636 -6.273 11.154 1.000 1 A GLY 77.940 1
ATOM 466 O O . GLY 61 61 ? A 7.387 -5.489 10.589 1.000 1 A GLY 73.697 1
ATOM 467 N N . GLN 62 62 ? A 6.899 -6.762 12.370 1.000 1 A GLN 77.223 1
ATOM 468 C CA . GLN 62 62 ? A 8.100 -6.334 13.077 1.000 1 A GLN 77.216 1
ATOM 469 C C . GLN 62 62 ? A 9.353 -6.757 12.339 1.000 1 A GLN 79.128 1
ATOM 470 O O . GLN 62 62 ? A 9.499 -7.900 11.908 1.000 1 A GLN 77.393 1
ATOM 471 C CB . GLN 62 62 ? A 8.138 -6.895 14.488 1.000 1 A GLN 73.563 1
ATOM 472 C CG . GLN 62 62 ? A 7.019 -6.376 15.367 1.000 1 A GLN 71.945 1
ATOM 473 C CD . GLN 62 62 ? A 7.070 -4.883 15.547 1.000 1 A GLN 64.691 1
ATOM 474 O OE1 . GLN 62 62 ? A 8.162 -4.318 15.767 1.000 1 A GLN 63.441 1
ATOM 475 N NE2 . GLN 62 62 ? A 5.915 -4.239 15.450 1.000 1 A GLN 66.282 1
ATOM 476 N N . GLU 63 63 ? A 10.305 -5.808 12.222 1.000 1 A GLU 79.910 1
ATOM 477 C CA . GLU 63 63 ? A 11.646 -6.112 11.702 1.000 1 A GLU 78.460 1
ATOM 478 C C . GLU 63 63 ? A 12.473 -6.704 12.838 1.000 1 A GLU 80.384 1
ATOM 479 O O . GLU 63 63 ? A 12.058 -6.693 13.986 1.000 1 A GLU 78.956 1
ATOM 480 C CB . GLU 63 63 ? A 12.298 -4.818 11.181 1.000 1 A GLU 74.443 1
ATOM 481 C CG . GLU 63 63 ? A 11.513 -4.120 10.082 1.000 1 A GLU 73.060 1
ATOM 482 C CD . GLU 63 63 ? A 11.464 -4.895 8.793 1.000 1 A GLU 70.723 1
ATOM 483 O OE1 . GLU 63 63 ? A 12.248 -5.838 8.604 1.000 1 A GLU 69.502 1
ATOM 484 O OE2 . GLU 63 63 ? A 10.614 -4.563 7.936 1.000 1 A GLU 69.330 1
ATOM 485 N N . GLU 64 64 ? A 13.674 -7.228 12.493 1.000 1 A GLU 83.257 1
ATOM 486 C CA . GLU 64 64 ? A 14.572 -7.775 13.491 1.000 1 A GLU 82.462 1
ATOM 487 C C . GLU 64 64 ? A 14.929 -6.729 14.553 1.000 1 A GLU 82.558 1
ATOM 488 O O . GLU 64 64 ? A 15.054 -7.062 15.728 1.000 1 A GLU 77.456 1
ATOM 489 C CB . GLU 64 64 ? A 15.844 -8.313 12.833 1.000 1 A GLU 77.122 1
ATOM 490 C CG . GLU 64 64 ? A 16.843 -8.860 13.830 1.000 1 A GLU 73.171 1
ATOM 491 C CD . GLU 64 64 ? A 18.093 -9.433 13.196 1.000 1 A GLU 66.626 1
ATOM 492 O OE1 . GLU 64 64 ? A 18.209 -9.375 11.940 1.000 1 A GLU 65.479 1
ATOM 493 O OE2 . GLU 64 64 ? A 18.980 -9.919 13.942 1.000 1 A GLU 63.747 1
ATOM 494 N N . TYR 65 65 ? A 15.120 -5.464 14.110 1.000 1 A TYR 82.127 1
ATOM 495 C CA . TYR 65 65 ? A 15.378 -4.360 15.035 1.000 1 A TYR 81.302 1
ATOM 496 C C . TYR 65 65 ? A 14.360 -3.284 14.778 1.000 1 A TYR 81.208 1
ATOM 497 O O . TYR 65 65 ? A 14.026 -2.956 13.640 1.000 1 A TYR 78.554 1
ATOM 498 C CB . TYR 65 65 ? A 16.792 -3.816 14.866 1.000 1 A TYR 77.886 1
ATOM 499 C CG . TYR 65 65 ? A 17.859 -4.840 15.126 1.000 1 A TYR 74.467 1
ATOM 500 C CD1 . TYR 65 65 ? A 18.277 -5.101 16.431 1.000 1 A TYR 71.464 1
ATOM 501 C CD2 . TYR 65 65 ? A 18.410 -5.584 14.101 1.000 1 A TYR 72.125 1
ATOM 502 C CE1 . TYR 65 65 ? A 19.243 -6.066 16.669 1.000 1 A TYR 67.493 1
ATOM 503 C CE2 . TYR 65 65 ? A 19.358 -6.552 14.340 1.000 1 A TYR 69.426 1
ATOM 504 C CZ . TYR 65 65 ? A 19.760 -6.786 15.630 1.000 1 A TYR 67.775 1
ATOM 505 O OH . TYR 65 65 ? A 20.736 -7.740 15.892 1.000 1 A TYR 72.757 1
ATOM 506 N N . SER 66 66 ? A 13.853 -2.649 15.860 1.000 1 A SER 82.516 1
ATOM 507 C CA . SER 66 66 ? A 12.830 -1.620 15.735 1.000 1 A SER 80.993 1
ATOM 508 C C . SER 66 66 ? A 13.322 -0.454 14.879 1.000 1 A SER 83.116 1
ATOM 509 O O . SER 66 66 ? A 12.501 0.185 14.219 1.000 1 A SER 81.664 1
ATOM 510 C CB . SER 66 66 ? A 12.408 -1.131 17.126 1.000 1 A SER 75.475 1
ATOM 511 O OG . SER 66 66 ? A 13.482 -0.511 17.799 1.000 1 A SER 71.097 1
ATOM 512 N N . ALA 67 67 ? A 14.629 -0.190 14.834 1.000 1 A ALA 85.610 1
ATOM 513 C CA . ALA 67 67 ? A 15.152 0.908 14.024 1.000 1 A ALA 85.377 1
ATOM 514 C C . ALA 67 67 ? A 14.919 0.632 12.542 1.000 1 A ALA 86.467 1
ATOM 515 O O . ALA 67 67 ? A 14.781 1.569 11.751 1.000 1 A ALA 85.817 1
ATOM 516 C CB . ALA 67 67 ? A 16.624 1.134 14.328 1.000 1 A ALA 84.103 1
ATOM 517 N N . MET 68 68 ? A 14.880 -0.644 12.123 1.000 1 A MET 81.694 1
ATOM 518 C CA . MET 68 68 ? A 14.599 -0.970 10.728 1.000 1 A MET 81.650 1
ATOM 519 C C . MET 68 68 ? A 13.129 -0.652 10.394 1.000 1 A MET 83.468 1
ATOM 520 O O . MET 68 68 ? A 12.816 -0.117 9.303 1.000 1 A MET 82.798 1
ATOM 521 C CB . MET 68 68 ? A 14.910 -2.442 10.471 1.000 1 A MET 78.230 1
ATOM 522 C CG . MET 68 68 ? A 16.377 -2.770 10.701 1.000 1 A MET 74.940 1
ATOM 523 S SD . MET 68 68 ? A 16.780 -4.510 10.514 1.000 1 A MET 71.982 1
ATOM 524 C CE . MET 68 68 ? A 16.432 -4.740 8.776 1.000 1 A MET 65.123 1
ATOM 525 N N . ARG 69 69 ? A 12.216 -0.928 11.345 1.000 1 A ARG 86.244 1
ATOM 526 C CA . ARG 69 69 ? A 10.815 -0.533 11.184 1.000 1 A ARG 86.770 1
ATOM 527 C C . ARG 69 69 ? A 10.699 0.963 11.022 1.000 1 A ARG 88.562 1
ATOM 528 O O . ARG 69 69 ? A 10.015 1.505 10.128 1.000 1 A ARG 89.399 1
ATOM 529 C CB . ARG 69 69 ? A 9.991 -0.964 12.392 1.000 1 A ARG 84.056 1
ATOM 530 C CG . ARG 69 69 ? A 8.580 -0.406 12.427 1.000 1 A ARG 80.609 1
ATOM 531 C CD . ARG 69 69 ? A 7.982 -0.499 13.801 1.000 1 A ARG 75.051 1
ATOM 532 N NE . ARG 69 69 ? A 8.636 0.479 14.679 1.000 1 A ARG 74.577 1
ATOM 533 C CZ . ARG 69 69 ? A 8.511 0.490 16.010 1.000 1 A ARG 73.495 1
ATOM 534 N NH1 . ARG 69 69 ? A 7.744 -0.401 16.624 1.000 1 A ARG 69.066 1
ATOM 535 N NH2 . ARG 69 69 ? A 9.150 1.424 16.715 1.000 1 A ARG 67.661 1
ATOM 536 N N . ASP 70 70 ? A 11.390 1.719 11.923 1.000 1 A ASP 88.471 1
ATOM 537 C CA . ASP 70 70 ? A 11.308 3.163 11.869 1.000 1 A ASP 89.705 1
ATOM 538 C C . ASP 70 70 ? A 11.912 3.703 10.576 1.000 1 A ASP 90.993 1
ATOM 539 O O . ASP 70 70 ? A 11.399 4.689 10.026 1.000 1 A ASP 91.186 1
ATOM 540 C CB . ASP 70 70 ? A 12.016 3.787 13.065 1.000 1 A ASP 88.057 1
ATOM 541 C CG . ASP 70 70 ? A 11.286 3.567 14.389 1.000 1 A ASP 87.521 1
ATOM 542 O OD1 . ASP 70 70 ? A 10.124 3.104 14.369 1.000 1 A ASP 82.491 1
ATOM 543 O OD2 . ASP 70 70 ? A 11.884 3.868 15.429 1.000 1 A ASP 81.631 1
ATOM 544 N N . GLN 71 71 ? A 12.978 3.060 10.044 1.000 1 A GLN 89.593 1
ATOM 545 C CA . GLN 71 71 ? A 13.605 3.554 8.824 1.000 1 A GLN 89.028 1
ATOM 546 C C . GLN 71 71 ? A 12.679 3.431 7.647 1.000 1 A GLN 90.128 1
ATOM 547 O O . GLN 71 71 ? A 12.567 4.381 6.845 1.000 1 A GLN 89.599 1
ATOM 548 C CB . GLN 71 71 ? A 14.907 2.826 8.544 1.000 1 A GLN 87.126 1
ATOM 549 C CG . GLN 71 71 ? A 15.627 3.346 7.313 1.000 1 A GLN 74.691 1
ATOM 550 C CD . GLN 71 71 ? A 15.969 4.827 7.388 1.000 1 A GLN 67.671 1
ATOM 551 O OE1 . GLN 71 71 ? A 16.504 5.289 8.399 1.000 1 A GLN 63.683 1
ATOM 552 N NE2 . GLN 71 71 ? A 15.671 5.544 6.330 1.000 1 A GLN 60.839 1
ATOM 553 N N . TYR 72 72 ? A 11.975 2.294 7.482 1.000 1 A TYR 90.274 1
ATOM 554 C CA . TYR 72 72 ? A 11.094 2.215 6.308 1.000 1 A TYR 89.981 1
ATOM 555 C C . TYR 72 72 ? A 9.938 3.188 6.448 1.000 1 A TYR 92.169 1
ATOM 556 O O . TYR 72 72 ? A 9.477 3.762 5.453 1.000 1 A TYR 92.716 1
ATOM 557 C CB . TYR 72 72 ? A 10.674 0.790 5.961 1.000 1 A TYR 87.496 1
ATOM 558 C CG . TYR 72 72 ? A 9.586 0.116 6.761 1.000 1 A TYR 85.218 1
ATOM 559 C CD1 . TYR 72 72 ? A 9.848 -1.034 7.480 1.000 1 A TYR 81.739 1
ATOM 560 C CD2 . TYR 72 72 ? A 8.272 0.562 6.709 1.000 1 A TYR 81.049 1
ATOM 561 C CE1 . TYR 72 72 ? A 8.862 -1.711 8.175 1.000 1 A TYR 79.086 1
ATOM 562 C CE2 . TYR 72 72 ? A 7.263 -0.089 7.403 1.000 1 A TYR 80.304 1
ATOM 563 C CZ . TYR 72 72 ? A 7.555 -1.212 8.115 1.000 1 A TYR 78.107 1
ATOM 564 O OH . TYR 72 72 ? A 6.551 -1.885 8.791 1.000 1 A TYR 81.512 1
ATOM 565 N N . MET 73 73 ? A 9.449 3.413 7.680 1.000 1 A MET 92.216 1
ATOM 566 C CA . MET 73 73 ? A 8.349 4.367 7.863 1.000 1 A MET 92.525 1
ATOM 567 C C . MET 73 73 ? A 8.815 5.785 7.581 1.000 1 A MET 93.819 1
ATOM 568 O O . MET 73 73 ? A 8.078 6.558 6.953 1.000 1 A MET 93.805 1
ATOM 569 C CB . MET 73 73 ? A 7.739 4.217 9.231 1.000 1 A MET 91.011 1
ATOM 570 C CG . MET 73 73 ? A 6.986 2.903 9.372 1.000 1 A MET 88.117 1
ATOM 571 S SD . MET 73 73 ? A 6.090 2.780 10.913 1.000 1 A MET 84.141 1
ATOM 572 C CE . MET 73 73 ? A 5.302 1.197 10.682 1.000 1 A MET 76.376 1
ATOM 573 N N . ARG 74 74 ? A 10.044 6.158 8.024 1.000 1 A ARG 95.035 1
ATOM 574 C CA . ARG 74 74 ? A 10.523 7.539 7.751 1.000 1 A ARG 95.100 1
ATOM 575 C C . ARG 74 74 ? A 10.798 7.733 6.291 1.000 1 A ARG 95.960 1
ATOM 576 O O . ARG 74 74 ? A 10.568 8.840 5.759 1.000 1 A ARG 95.968 1
ATOM 577 C CB . ARG 74 74 ? A 11.778 7.833 8.550 1.000 1 A ARG 94.096 1
ATOM 578 C CG . ARG 74 74 ? A 11.543 8.019 10.018 1.000 1 A ARG 90.804 1
ATOM 579 C CD . ARG 74 74 ? A 12.727 8.646 10.672 1.000 1 A ARG 89.505 1
ATOM 580 N NE . ARG 74 74 ? A 12.527 8.567 12.105 1.000 1 A ARG 83.153 1
ATOM 581 C CZ . ARG 74 74 ? A 12.990 7.583 12.862 1.000 1 A ARG 83.015 1
ATOM 582 N NH1 . ARG 74 74 ? A 13.677 6.588 12.334 1.000 1 A ARG 72.666 1
ATOM 583 N NH2 . ARG 74 74 ? A 12.746 7.594 14.182 1.000 1 A ARG 73.293 1
ATOM 584 N N . THR 75 75 ? A 11.286 6.688 5.570 1.000 1 A THR 95.378 1
ATOM 585 C CA . THR 75 75 ? A 11.695 6.832 4.183 1.000 1 A THR 95.441 1
ATOM 586 C C . THR 75 75 ? A 10.511 6.730 3.213 1.000 1 A THR 96.646 1
ATOM 587 O O . THR 75 75 ? A 10.525 7.371 2.166 1.000 1 A THR 96.334 1
ATOM 588 C CB . THR 75 75 ? A 12.755 5.766 3.875 1.000 1 A THR 94.103 1
ATOM 589 O OG1 . THR 75 75 ? A 13.861 5.967 4.749 1.000 1 A THR 89.706 1
ATOM 590 C CG2 . THR 75 75 ? A 13.237 5.856 2.437 1.000 1 A THR 90.191 1
ATOM 591 N N . GLY 76 76 ? A 9.503 5.924 3.551 1.000 1 A GLY 97.308 1
ATOM 592 C CA . GLY 76 76 ? A 8.338 5.762 2.705 1.000 1 A GLY 97.690 1
ATOM 593 C C . GLY 76 76 ? A 7.637 7.084 2.492 1.000 1 A GLY 98.153 1
ATOM 594 O O . GLY 76 76 ? A 7.471 7.899 3.407 1.000 1 A GLY 97.940 1
ATOM 595 N N . GLU 77 77 ? A 7.217 7.334 1.236 1.000 1 A GLU 98.348 1
ATOM 596 C CA . GLU 77 77 ? A 6.519 8.577 0.886 1.000 1 A GLU 98.441 1
ATOM 597 C C . GLU 77 77 ? A 5.011 8.422 0.985 1.000 1 A GLU 98.542 1
ATOM 598 O O . GLU 77 77 ? A 4.297 9.426 1.129 1.000 1 A GLU 98.322 1
ATOM 599 C CB . GLU 77 77 ? A 6.874 8.998 -0.524 1.000 1 A GLU 98.259 1
ATOM 600 C CG . GLU 77 77 ? A 8.328 9.313 -0.724 1.000 1 A GLU 97.917 1
ATOM 601 C CD . GLU 77 77 ? A 8.612 9.660 -2.150 1.000 1 A GLU 97.508 1
ATOM 602 O OE1 . GLU 77 77 ? A 8.570 8.757 -3.020 1.000 1 A GLU 92.770 1
ATOM 603 O OE2 . GLU 77 77 ? A 8.866 10.853 -2.427 1.000 1 A GLU 91.846 1
ATOM 604 N N . GLY 78 78 ? A 4.506 7.181 0.872 1.000 1 A GLY 98.640 1
ATOM 605 C CA . GLY 78 78 ? A 3.071 6.930 0.915 1.000 1 A GLY 98.666 1
ATOM 606 C C . GLY 78 78 ? A 2.848 5.481 1.304 1.000 1 A GLY 98.715 1
ATOM 607 O O . GLY 78 78 ? A 3.678 4.607 1.073 1.000 1 A GLY 98.668 1
ATOM 608 N N . PHE 79 79 ? A 1.681 5.239 1.911 1.000 1 A PHE 98.776 1
ATOM 609 C CA . PHE 79 79 ? A 1.359 3.964 2.539 1.000 1 A PHE 98.765 1
ATOM 610 C C . PHE 79 79 ? A 0.015 3.462 2.075 1.000 1 A PHE 98.822 1
ATOM 611 O O . PHE 79 79 ? A -0.985 4.189 2.148 1.000 1 A PHE 98.808 1
ATOM 612 C CB . PHE 79 79 ? A 1.346 4.122 4.066 1.000 1 A PHE 98.598 1
ATOM 613 C CG . PHE 79 79 ? A 2.679 4.536 4.600 1.000 1 A PHE 98.454 1
ATOM 614 C CD1 . PHE 79 79 ? A 3.549 3.576 5.106 1.000 1 A PHE 98.253 1
ATOM 615 C CD2 . PHE 79 79 ? A 3.090 5.861 4.572 1.000 1 A PHE 98.213 1
ATOM 616 C CE1 . PHE 79 79 ? A 4.804 3.924 5.584 1.000 1 A PHE 97.686 1
ATOM 617 C CE2 . PHE 79 79 ? A 4.346 6.229 5.050 1.000 1 A PHE 97.803 1
ATOM 618 C CZ . PHE 79 79 ? A 5.187 5.250 5.539 1.000 1 A PHE 97.578 1
ATOM 619 N N . LEU 80 80 ? A -0.024 2.191 1.586 1.000 1 A LEU 98.830 1
ATOM 620 C CA . LEU 80 80 ? A -1.270 1.475 1.434 1.000 1 A LEU 98.857 1
ATOM 621 C C . LEU 80 80 ? A -1.543 0.764 2.759 1.000 1 A LEU 98.819 1
ATOM 622 O O . LEU 80 80 ? A -0.727 -0.037 3.183 1.000 1 A LEU 98.701 1
ATOM 623 C CB . LEU 80 80 ? A -1.189 0.433 0.336 1.000 1 A LEU 98.756 1
ATOM 624 C CG . LEU 80 80 ? A -1.098 0.847 -1.104 1.000 1 A LEU 96.549 1
ATOM 625 C CD1 . LEU 80 80 ? A -2.062 1.983 -1.455 1.000 1 A LEU 97.845 1
ATOM 626 C CD2 . LEU 80 80 ? A -1.385 -0.370 -1.985 1.000 1 A LEU 98.176 1
ATOM 627 N N . SER 81 81 ? A -2.676 1.067 3.394 1.000 1 A SER 98.782 1
ATOM 628 C CA . SER 81 81 ? A -3.107 0.424 4.628 1.000 1 A SER 98.765 1
ATOM 629 C C . SER 81 81 ? A -4.144 -0.599 4.253 1.000 1 A SER 98.862 1
ATOM 630 O O . SER 81 81 ? A -5.258 -0.263 3.881 1.000 1 A SER 98.878 1
ATOM 631 C CB . SER 81 81 ? A -3.674 1.458 5.599 1.000 1 A SER 98.461 1
ATOM 632 O OG . SER 81 81 ? A -2.652 2.376 6.009 1.000 1 A SER 97.358 1
ATOM 633 N N . VAL 82 82 ? A -3.769 -1.885 4.308 1.000 1 A VAL 98.791 1
ATOM 634 C CA . VAL 82 82 ? A -4.560 -2.977 3.750 1.000 1 A VAL 98.817 1
ATOM 635 C C . VAL 82 82 ? A -5.259 -3.772 4.838 1.000 1 A VAL 98.775 1
ATOM 636 O O . VAL 82 82 ? A -4.616 -4.177 5.837 1.000 1 A VAL 98.670 1
ATOM 637 C CB . VAL 82 82 ? A -3.676 -3.928 2.898 1.000 1 A VAL 98.827 1
ATOM 638 C CG1 . VAL 82 82 ? A -2.845 -3.144 1.864 1.000 1 A VAL 98.879 1
ATOM 639 C CG2 . VAL 82 82 ? A -4.555 -4.981 2.220 1.000 1 A VAL 98.845 1
ATOM 640 N N . PHE 83 83 ? A -6.571 -3.984 4.677 1.000 1 A PHE 98.899 1
ATOM 641 C CA . PHE 83 83 ? A -7.299 -4.944 5.460 1.000 1 A PHE 98.902 1
ATOM 642 C C . PHE 83 83 ? A -8.007 -5.914 4.503 1.000 1 A PHE 98.900 1
ATOM 643 O O . PHE 83 83 ? A -8.114 -5.648 3.308 1.000 1 A PHE 98.912 1
ATOM 644 C CB . PHE 83 83 ? A -8.294 -4.280 6.419 1.000 1 A PHE 98.903 1
ATOM 645 C CG . PHE 83 83 ? A -9.475 -3.625 5.740 1.000 1 A PHE 98.932 1
ATOM 646 C CD1 . PHE 83 83 ? A -9.373 -2.348 5.218 1.000 1 A PHE 98.935 1
ATOM 647 C CD2 . PHE 83 83 ? A -10.691 -4.309 5.617 1.000 1 A PHE 98.936 1
ATOM 648 C CE1 . PHE 83 83 ? A -10.449 -1.743 4.589 1.000 1 A PHE 98.939 1
ATOM 649 C CE2 . PHE 83 83 ? A -11.763 -3.693 4.975 1.000 1 A PHE 98.929 1
ATOM 650 C CZ . PHE 83 83 ? A -11.637 -2.424 4.468 1.000 1 A PHE 98.931 1
ATOM 651 N N . ALA 84 84 ? A -8.434 -7.038 5.038 1.000 1 A ALA 98.918 1
ATOM 652 C CA . ALA 84 84 ? A -9.188 -8.027 4.250 1.000 1 A ALA 98.927 1
ATOM 653 C C . ALA 84 84 ? A -10.650 -7.894 4.597 1.000 1 A ALA 98.934 1
ATOM 654 O O . ALA 84 84 ? A -11.033 -7.868 5.775 1.000 1 A ALA 98.918 1
ATOM 655 C CB . ALA 84 84 ? A -8.701 -9.429 4.549 1.000 1 A ALA 98.889 1
ATOM 656 N N . ILE 85 85 ? A -11.509 -7.795 3.555 1.000 1 A ILE 98.884 1
ATOM 657 C CA . ILE 85 85 ? A -12.936 -7.530 3.774 1.000 1 A ILE 98.853 1
ATOM 658 C C . ILE 85 85 ? A -13.637 -8.665 4.513 1.000 1 A ILE 98.836 1
ATOM 659 O O . ILE 85 85 ? A -14.770 -8.496 4.983 1.000 1 A ILE 98.762 1
ATOM 660 C CB . ILE 85 85 ? A -13.648 -7.146 2.466 1.000 1 A ILE 98.786 1
ATOM 661 C CG1 . ILE 85 85 ? A -13.594 -8.304 1.439 1.000 1 A ILE 98.625 1
ATOM 662 C CG2 . ILE 85 85 ? A -13.018 -5.888 1.866 1.000 1 A ILE 98.570 1
ATOM 663 C CD1 . ILE 85 85 ? A -14.680 -9.339 1.647 1.000 1 A ILE 98.231 1
ATOM 664 N N . ASN 86 86 ? A -12.977 -9.833 4.644 1.000 1 A ASN 98.828 1
ATOM 665 C CA . ASN 86 86 ? A -13.521 -10.974 5.382 1.000 1 A ASN 98.769 1
ATOM 666 C C . ASN 86 86 ? A -12.864 -11.191 6.736 1.000 1 A ASN 98.741 1
ATOM 667 O O . ASN 86 86 ? A -12.955 -12.283 7.310 1.000 1 A ASN 98.622 1
ATOM 668 C CB . ASN 86 86 ? A -13.399 -12.243 4.550 1.000 1 A ASN 98.695 1
ATOM 669 C CG . ASN 86 86 ? A -11.950 -12.661 4.340 1.000 1 A ASN 98.635 1
ATOM 670 O OD1 . ASN 86 86 ? A -11.045 -11.830 4.348 1.000 1 A ASN 98.376 1
ATOM 671 N ND2 . ASN 86 86 ? A -11.730 -13.933 4.099 1.000 1 A ASN 97.679 1
ATOM 672 N N . ASN 87 87 ? A -12.129 -10.163 7.262 1.000 1 A ASN 98.664 1
ATOM 673 C CA . ASN 87 87 ? A -11.360 -10.287 8.496 1.000 1 A ASN 98.606 1
ATOM 674 C C . ASN 87 87 ? A -11.492 -9.006 9.288 1.000 1 A ASN 98.678 1
ATOM 675 O O . ASN 87 87 ? A -10.749 -8.063 9.082 1.000 1 A ASN 98.636 1
ATOM 676 C CB . ASN 87 87 ? A -9.917 -10.598 8.153 1.000 1 A ASN 98.326 1
ATOM 677 C CG . ASN 87 87 ? A -9.064 -10.894 9.365 1.000 1 A ASN 97.238 1
ATOM 678 O OD1 . ASN 87 87 ? A -9.261 -10.320 10.447 1.000 1 A ASN 93.128 1
ATOM 679 N ND2 . ASN 87 87 ? A -8.077 -11.777 9.179 1.000 1 A ASN 91.319 1
ATOM 680 N N . THR 88 88 ? A -12.493 -8.962 10.185 1.000 1 A THR 98.736 1
ATOM 681 C CA . THR 88 88 ? A -12.797 -7.738 10.948 1.000 1 A THR 98.707 1
ATOM 682 C C . THR 88 88 ? A -11.606 -7.303 11.800 1.000 1 A THR 98.719 1
ATOM 683 O O . THR 88 88 ? A -11.350 -6.096 11.940 1.000 1 A THR 98.623 1
ATOM 684 C CB . THR 88 88 ? A -14.032 -7.954 11.817 1.000 1 A THR 98.432 1
ATOM 685 O OG1 . THR 88 88 ? A -15.158 -8.167 10.964 1.000 1 A THR 93.196 1
ATOM 686 C CG2 . THR 88 88 ? A -14.301 -6.744 12.701 1.000 1 A THR 92.564 1
ATOM 687 N N . LYS 89 89 ? A -10.829 -8.254 12.350 1.000 1 A LYS 98.687 1
ATOM 688 C CA . LYS 89 89 ? A -9.646 -7.874 13.158 1.000 1 A LYS 98.581 1
ATOM 689 C C . LYS 89 89 ? A -8.670 -7.079 12.308 1.000 1 A LYS 98.546 1
ATOM 690 O O . LYS 89 89 ? A -8.073 -6.103 12.782 1.000 1 A LYS 98.448 1
ATOM 691 C CB . LYS 89 89 ? A -8.969 -9.103 13.737 1.000 1 A LYS 98.359 1
ATOM 692 C CG . LYS 89 89 ? A -7.678 -8.783 14.533 1.000 1 A LYS 96.181 1
ATOM 693 C CD . LYS 89 89 ? A -7.970 -7.894 15.743 1.000 1 A LYS 90.388 1
ATOM 694 C CE . LYS 89 89 ? A -6.830 -7.996 16.755 1.000 1 A LYS 90.102 1
ATOM 695 N NZ . LYS 89 89 ? A -5.571 -7.393 16.239 1.000 1 A LYS 82.711 1
ATOM 696 N N . SER 90 90 ? A -8.490 -7.471 11.023 1.000 1 A SER 98.515 1
ATOM 697 C CA . SER 90 90 ? A -7.569 -6.734 10.162 1.000 1 A SER 98.419 1
ATOM 698 C C . SER 90 90 ? A -8.050 -5.308 9.934 1.000 1 A SER 98.410 1
ATOM 699 O O . SER 90 90 ? A -7.224 -4.390 9.828 1.000 1 A SER 98.321 1
ATOM 700 C CB . SER 90 90 ? A -7.353 -7.459 8.824 1.000 1 A SER 98.438 1
ATOM 701 O OG . SER 90 90 ? A -8.471 -7.340 7.964 1.000 1 A SER 98.612 1
ATOM 702 N N . PHE 91 91 ? A -9.364 -5.076 9.869 1.000 1 A PHE 98.780 1
ATOM 703 C CA . PHE 91 91 ? A -9.926 -3.727 9.755 1.000 1 A PHE 98.794 1
ATOM 704 C C . PHE 91 91 ? A -9.720 -2.950 11.050 1.000 1 A PHE 98.723 1
ATOM 705 O O . PHE 91 91 ? A -9.325 -1.785 11.026 1.000 1 A PHE 98.628 1
ATOM 706 C CB . PHE 91 91 ? A -11.425 -3.818 9.428 1.000 1 A PHE 98.777 1
ATOM 707 C CG . PHE 91 91 ? A -12.101 -2.484 9.228 1.000 1 A PHE 98.801 1
ATOM 708 C CD1 . PHE 91 91 ? A -11.732 -1.657 8.185 1.000 1 A PHE 98.774 1
ATOM 709 C CD2 . PHE 91 91 ? A -13.097 -2.068 10.099 1.000 1 A PHE 98.713 1
ATOM 710 C CE1 . PHE 91 91 ? A -12.377 -0.441 7.996 1.000 1 A PHE 98.667 1
ATOM 711 C CE2 . PHE 91 91 ? A -13.744 -0.861 9.908 1.000 1 A PHE 98.540 1
ATOM 712 C CZ . PHE 91 91 ? A -13.383 -0.053 8.851 1.000 1 A PHE 98.596 1
ATOM 713 N N . GLU 92 92 ? A -9.908 -3.636 12.206 1.000 1 A GLU 98.604 1
ATOM 714 C CA . GLU 92 92 ? A -9.672 -2.994 13.496 1.000 1 A GLU 98.317 1
ATOM 715 C C . GLU 92 92 ? A -8.188 -2.605 13.650 1.000 1 A GLU 98.038 1
ATOM 716 O O . GLU 92 92 ? A -7.888 -1.600 14.305 1.000 1 A GLU 97.593 1
ATOM 717 C CB . GLU 92 92 ? A -10.138 -3.904 14.626 1.000 1 A GLU 98.118 1
ATOM 718 C CG . GLU 92 92 ? A -11.646 -4.075 14.610 1.000 1 A GLU 97.553 1
ATOM 719 C CD . GLU 92 92 ? A -12.171 -5.192 15.509 1.000 1 A GLU 96.846 1
ATOM 720 O OE1 . GLU 92 92 ? A -11.351 -5.963 16.057 1.000 1 A GLU 93.728 1
ATOM 721 O OE2 . GLU 92 92 ? A -13.424 -5.284 15.648 1.000 1 A GLU 93.884 1
ATOM 722 N N . ASP 93 93 ? A -7.264 -3.352 13.009 1.000 1 A ASP 97.885 1
ATOM 723 C CA . ASP 93 93 ? A -5.831 -3.087 13.066 1.000 1 A ASP 97.388 1
ATOM 724 C C . ASP 93 93 ? A -5.416 -1.824 12.332 1.000 1 A ASP 97.354 1
ATOM 725 O O . ASP 93 93 ? A -4.309 -1.335 12.553 1.000 1 A ASP 96.744 1
ATOM 726 C CB . ASP 93 93 ? A -5.045 -4.256 12.475 1.000 1 A ASP 96.872 1
ATOM 727 C CG . ASP 93 93 ? A -4.991 -5.482 13.369 1.000 1 A ASP 96.053 1
ATOM 728 O OD1 . ASP 93 93 ? A -5.389 -5.410 14.546 1.000 1 A ASP 94.226 1
ATOM 729 O OD2 . ASP 93 93 ? A -4.538 -6.537 12.857 1.000 1 A ASP 93.300 1
ATOM 730 N N . ILE 94 94 ? A -6.267 -1.299 11.426 1.000 1 A ILE 97.823 1
ATOM 731 C CA . ILE 94 94 ? A -5.898 -0.164 10.583 1.000 1 A ILE 97.904 1
ATOM 732 C C . ILE 94 94 ? A -5.470 1.022 11.427 1.000 1 A ILE 97.434 1
ATOM 733 O O . ILE 94 94 ? A -4.487 1.706 11.093 1.000 1 A ILE 97.244 1
ATOM 734 C CB . ILE 94 94 ? A -7.022 0.199 9.610 1.000 1 A ILE 98.180 1
ATOM 735 C CG1 . ILE 94 94 ? A -7.177 -0.875 8.553 1.000 1 A ILE 98.352 1
ATOM 736 C CG2 . ILE 94 94 ? A -6.803 1.585 8.975 1.000 1 A ILE 98.181 1
ATOM 737 C CD1 . ILE 94 94 ? A -6.021 -0.995 7.615 1.000 1 A ILE 98.334 1
ATOM 738 N N . HIS 95 95 ? A -6.192 1.292 12.529 1.000 1 A HIS 97.265 1
ATOM 739 C CA . HIS 95 95 ? A -5.856 2.436 13.377 1.000 1 A HIS 96.230 1
ATOM 740 C C . HIS 95 95 ? A -4.421 2.347 13.911 1.000 1 A HIS 96.054 1
ATOM 741 O O . HIS 95 95 ? A -3.704 3.348 13.945 1.000 1 A HIS 95.729 1
ATOM 742 C CB . HIS 95 95 ? A -6.818 2.527 14.552 1.000 1 A HIS 95.113 1
ATOM 743 C CG . HIS 95 95 ? A -6.386 3.510 15.598 1.000 1 A HIS 81.565 1
ATOM 744 N ND1 . HIS 95 95 ? A -6.545 4.869 15.445 1.000 1 A HIS 75.158 1
ATOM 745 C CD2 . HIS 95 95 ? A -5.790 3.309 16.790 1.000 1 A HIS 77.496 1
ATOM 746 C CE1 . HIS 95 95 ? A -6.051 5.482 16.518 1.000 1 A HIS 75.312 1
ATOM 747 N NE2 . HIS 95 95 ? A -5.613 4.543 17.356 1.000 1 A HIS 68.667 1
ATOM 748 N N . HIS 96 96 ? A -3.997 1.113 14.305 1.000 1 A HIS 95.211 1
ATOM 749 C CA . HIS 96 96 ? A -2.633 0.925 14.808 1.000 1 A HIS 93.958 1
ATOM 750 C C . HIS 96 96 ? A -1.599 1.317 13.746 1.000 1 A HIS 94.077 1
ATOM 751 O O . HIS 96 96 ? A -0.636 2.018 14.059 1.000 1 A HIS 93.572 1
ATOM 752 C CB . HIS 96 96 ? A -2.454 -0.526 15.224 1.000 1 A HIS 92.088 1
ATOM 753 C CG . HIS 96 96 ? A -1.007 -0.930 15.297 1.000 1 A HIS 86.186 1
ATOM 754 N ND1 . HIS 96 96 ? A -0.195 -0.550 16.337 1.000 1 A HIS 81.203 1
ATOM 755 C CD2 . HIS 96 96 ? A -0.270 -1.666 14.449 1.000 1 A HIS 81.716 1
ATOM 756 C CE1 . HIS 96 96 ? A 1.022 -1.048 16.124 1.000 1 A HIS 81.744 1
ATOM 757 N NE2 . HIS 96 96 ? A 1.001 -1.748 14.980 1.000 1 A HIS 78.878 1
ATOM 758 N N . TYR 97 97 ? A -1.807 0.848 12.501 1.000 1 A TYR 95.354 1
ATOM 759 C CA . TYR 97 97 ? A -0.829 1.159 11.462 1.000 1 A TYR 95.074 1
ATOM 760 C C . TYR 97 97 ? A -0.767 2.644 11.163 1.000 1 A TYR 95.492 1
ATOM 761 O O . TYR 97 97 ? A 0.324 3.197 11.015 1.000 1 A TYR 95.079 1
ATOM 762 C CB . TYR 97 97 ? A -1.102 0.363 10.203 1.000 1 A TYR 94.944 1
ATOM 763 C CG . TYR 97 97 ? A -0.837 -1.102 10.433 1.000 1 A TYR 94.396 1
ATOM 764 C CD1 . TYR 97 97 ? A 0.482 -1.568 10.520 1.000 1 A TYR 93.048 1
ATOM 765 C CD2 . TYR 97 97 ? A -1.895 -1.994 10.591 1.000 1 A TYR 94.067 1
ATOM 766 C CE1 . TYR 97 97 ? A 0.717 -2.902 10.771 1.000 1 A TYR 92.187 1
ATOM 767 C CE2 . TYR 97 97 ? A -1.642 -3.336 10.856 1.000 1 A TYR 93.377 1
ATOM 768 C CZ . TYR 97 97 ? A -0.345 -3.769 10.934 1.000 1 A TYR 92.573 1
ATOM 769 O OH . TYR 97 97 ? A -0.085 -5.093 11.208 1.000 1 A TYR 91.191 1
ATOM 770 N N . ARG 98 98 ? A -1.950 3.316 11.087 1.000 1 A ARG 95.809 1
ATOM 771 C CA . ARG 98 98 ? A -1.973 4.760 10.803 1.000 1 A ARG 95.968 1
ATOM 772 C C . ARG 98 98 ? A -1.277 5.555 11.913 1.000 1 A ARG 96.038 1
ATOM 773 O O . ARG 98 98 ? A -0.479 6.444 11.648 1.000 1 A ARG 95.890 1
ATOM 774 C CB . ARG 98 98 ? A -3.410 5.268 10.611 1.000 1 A ARG 96.044 1
ATOM 775 C CG . ARG 98 98 ? A -3.474 6.738 10.316 1.000 1 A ARG 94.209 1
ATOM 776 C CD . ARG 98 98 ? A -4.830 7.106 9.748 1.000 1 A ARG 91.926 1
ATOM 777 N NE . ARG 98 98 ? A -4.962 8.559 9.646 1.000 1 A ARG 89.826 1
ATOM 778 C CZ . ARG 98 98 ? A -4.674 9.247 8.556 1.000 1 A ARG 89.264 1
ATOM 779 N NH1 . ARG 98 98 ? A -4.196 8.654 7.498 1.000 1 A ARG 82.255 1
ATOM 780 N NH2 . ARG 98 98 ? A -4.859 10.558 8.538 1.000 1 A ARG 82.937 1
ATOM 781 N N . GLU 99 99 ? A -1.588 5.198 13.211 1.000 1 A GLU 96.161 1
ATOM 782 C CA . GLU 99 99 ? A -0.970 5.915 14.317 1.000 1 A GLU 95.452 1
ATOM 783 C C . GLU 99 99 ? A 0.530 5.682 14.373 1.000 1 A GLU 94.439 1
ATOM 784 O O . GLU 99 99 ? A 1.297 6.613 14.634 1.000 1 A GLU 94.119 1
ATOM 785 C CB . GLU 99 99 ? A -1.617 5.540 15.637 1.000 1 A GLU 95.339 1
ATOM 786 C CG . GLU 99 99 ? A -3.024 6.071 15.781 1.000 1 A GLU 92.450 1
ATOM 787 C CD . GLU 99 99 ? A -3.073 7.578 15.770 1.000 1 A GLU 87.970 1
ATOM 788 O OE1 . GLU 99 99 ? A -2.389 8.182 16.634 1.000 1 A GLU 81.054 1
ATOM 789 O OE2 . GLU 99 99 ? A -3.774 8.180 14.928 1.000 1 A GLU 81.023 1
ATOM 790 N N . GLN 100 100 ? A 0.983 4.430 14.118 1.000 1 A GLN 94.505 1
ATOM 791 C CA . GLN 100 100 ? A 2.413 4.129 14.132 1.000 1 A GLN 93.303 1
ATOM 792 C C . GLN 100 100 ? A 3.152 4.916 13.065 1.000 1 A GLN 94.002 1
ATOM 793 O O . GLN 100 100 ? A 4.202 5.503 13.318 1.000 1 A GLN 93.388 1
ATOM 794 C CB . GLN 100 100 ? A 2.596 2.620 13.967 1.000 1 A GLN 91.592 1
ATOM 795 C CG . GLN 100 100 ? A 4.034 2.159 14.036 1.000 1 A GLN 83.498 1
ATOM 796 C CD . GLN 100 100 ? A 4.110 0.665 13.993 1.000 1 A GLN 80.591 1
ATOM 797 O OE1 . GLN 100 100 ? A 3.543 0.036 13.095 1.000 1 A GLN 76.963 1
ATOM 798 N NE2 . GLN 100 100 ? A 4.811 0.052 14.957 1.000 1 A GLN 73.050 1
ATOM 799 N N . ILE 101 101 ? A 2.593 4.969 11.841 1.000 1 A ILE 94.819 1
ATOM 800 C CA . ILE 101 101 ? A 3.221 5.693 10.751 1.000 1 A ILE 95.595 1
ATOM 801 C C . ILE 101 101 ? A 3.313 7.181 11.056 1.000 1 A ILE 95.999 1
ATOM 802 O O . ILE 101 101 ? A 4.361 7.794 10.886 1.000 1 A ILE 96.035 1
ATOM 803 C CB . ILE 101 101 ? A 2.477 5.446 9.434 1.000 1 A ILE 96.093 1
ATOM 804 C CG1 . ILE 101 101 ? A 2.636 3.986 9.002 1.000 1 A ILE 96.035 1
ATOM 805 C CG2 . ILE 101 101 ? A 2.975 6.395 8.341 1.000 1 A ILE 96.150 1
ATOM 806 C CD1 . ILE 101 101 ? A 1.599 3.542 7.983 1.000 1 A ILE 95.560 1
ATOM 807 N N . LYS 102 102 ? A 2.201 7.787 11.531 1.000 1 A LYS 95.860 1
ATOM 808 C CA . LYS 102 102 ? A 2.170 9.221 11.830 1.000 1 A LYS 95.278 1
ATOM 809 C C . LYS 102 102 ? A 3.150 9.563 12.938 1.000 1 A LYS 95.028 1
ATOM 810 O O . LYS 102 102 ? A 3.793 10.605 12.878 1.000 1 A LYS 94.941 1
ATOM 811 C CB . LYS 102 102 ? A 0.747 9.669 12.178 1.000 1 A LYS 94.894 1
ATOM 812 C CG . LYS 102 102 ? A -0.189 9.662 10.992 1.000 1 A LYS 90.056 1
ATOM 813 C CD . LYS 102 102 ? A -1.633 9.820 11.387 1.000 1 A LYS 87.195 1
ATOM 814 C CE . LYS 102 102 ? A -1.840 11.132 12.115 1.000 1 A LYS 82.763 1
ATOM 815 N NZ . LYS 102 102 ? A -3.241 11.270 12.586 1.000 1 A LYS 83.901 1
ATOM 816 N N . ARG 103 103 ? A 3.265 8.674 13.981 1.000 1 A ARG 95.603 1
ATOM 817 C CA . ARG 103 103 ? A 4.199 8.959 15.064 1.000 1 A ARG 94.395 1
ATOM 818 C C . ARG 103 103 ? A 5.655 8.876 14.590 1.000 1 A ARG 94.429 1
ATOM 819 O O . ARG 103 103 ? A 6.471 9.724 14.923 1.000 1 A ARG 93.904 1
ATOM 820 C CB . ARG 103 103 ? A 3.962 7.979 16.230 1.000 1 A ARG 92.791 1
ATOM 821 C CG . ARG 103 103 ? A 2.710 8.300 16.996 1.000 1 A ARG 82.583 1
ATOM 822 C CD . ARG 103 103 ? A 2.520 7.365 18.158 1.000 1 A ARG 78.542 1
ATOM 823 N NE . ARG 103 103 ? A 1.239 7.592 18.829 1.000 1 A ARG 72.573 1
ATOM 824 C CZ . ARG 103 103 ? A 0.836 6.965 19.920 1.000 1 A ARG 68.670 1
ATOM 825 N NH1 . ARG 103 103 ? A 1.616 6.071 20.496 1.000 1 A ARG 65.026 1
ATOM 826 N NH2 . ARG 103 103 ? A -0.345 7.245 20.451 1.000 1 A ARG 61.436 1
ATOM 827 N N . VAL 104 104 ? A 6.009 7.853 13.771 1.000 1 A VAL 94.770 1
ATOM 828 C CA . VAL 104 104 ? A 7.387 7.687 13.314 1.000 1 A VAL 94.152 1
ATOM 829 C C . VAL 104 104 ? A 7.792 8.835 12.421 1.000 1 A VAL 94.911 1
ATOM 830 O O . VAL 104 104 ? A 8.933 9.322 12.498 1.000 1 A VAL 93.879 1
ATOM 831 C CB . VAL 104 104 ? A 7.577 6.345 12.623 1.000 1 A VAL 92.270 1
ATOM 832 C CG1 . VAL 104 104 ? A 7.498 5.235 13.678 1.000 1 A VAL 90.505 1
ATOM 833 C CG2 . VAL 104 104 ? A 8.890 6.301 11.875 1.000 1 A VAL 88.553 1
ATOM 834 N N . LYS 105 105 ? A 6.875 9.310 11.541 1.000 1 A LYS 94.680 1
ATOM 835 C CA . LYS 105 105 ? A 7.175 10.412 10.618 1.000 1 A LYS 94.956 1
ATOM 836 C C . LYS 105 105 ? A 6.935 11.773 11.238 1.000 1 A LYS 94.619 1
ATOM 837 O O . LYS 105 105 ? A 7.207 12.784 10.591 1.000 1 A LYS 93.512 1
ATOM 838 C CB . LYS 105 105 ? A 6.372 10.242 9.339 1.000 1 A LYS 94.894 1
ATOM 839 C CG . LYS 105 105 ? A 6.769 8.994 8.560 1.000 1 A LYS 94.801 1
ATOM 840 C CD . LYS 105 105 ? A 6.003 8.834 7.263 1.000 1 A LYS 94.059 1
ATOM 841 C CE . LYS 105 105 ? A 6.386 9.874 6.233 1.000 1 A LYS 94.056 1
ATOM 842 N NZ . LYS 105 105 ? A 7.810 9.687 5.764 1.000 1 A LYS 94.188 1
ATOM 843 N N . ASP 106 106 ? A 6.404 11.822 12.486 1.000 1 A ASP 95.514 1
ATOM 844 C CA . ASP 106 106 ? A 6.112 13.085 13.204 1.000 1 A ASP 94.839 1
ATOM 845 C C . ASP 106 106 ? A 5.278 14.004 12.322 1.000 1 A ASP 95.080 1
ATOM 846 O O . ASP 106 106 ? A 5.594 15.190 12.151 1.000 1 A ASP 93.774 1
ATOM 847 C CB . ASP 106 106 ? A 7.390 13.777 13.679 1.000 1 A ASP 93.884 1
ATOM 848 C CG . ASP 106 106 ? A 7.120 14.938 14.644 1.000 1 A ASP 90.741 1
ATOM 849 O OD1 . ASP 106 106 ? A 6.033 14.921 15.295 1.000 1 A ASP 88.185 1
ATOM 850 O OD2 . ASP 106 106 ? A 7.978 15.835 14.755 1.000 1 A ASP 87.365 1
ATOM 851 N N . SER 107 107 ? A 4.204 13.456 11.736 1.000 1 A SER 93.543 1
ATOM 852 C CA . SER 107 107 ? A 3.356 14.204 10.836 1.000 1 A SER 92.612 1
ATOM 853 C C . SER 107 107 ? A 1.920 13.680 10.905 1.000 1 A SER 94.054 1
ATOM 854 O O . SER 107 107 ? A 1.690 12.478 10.963 1.000 1 A SER 94.454 1
ATOM 855 C CB . SER 107 107 ? A 3.857 14.089 9.390 1.000 1 A SER 91.155 1
ATOM 856 O OG . SER 107 107 ? A 2.997 14.698 8.468 1.000 1 A SER 88.328 1
ATOM 857 N N . GLU 108 108 ? A 0.974 14.608 10.867 1.000 1 A GLU 93.666 1
ATOM 858 C CA . GLU 108 108 ? A -0.450 14.292 10.782 1.000 1 A GLU 93.292 1
ATOM 859 C C . GLU 108 108 ? A -0.912 14.193 9.329 1.000 1 A GLU 93.622 1
ATOM 860 O O . GLU 108 108 ? A -2.080 13.914 9.089 1.000 1 A GLU 91.190 1
ATOM 861 C CB . GLU 108 108 ? A -1.258 15.355 11.488 1.000 1 A GLU 91.009 1
ATOM 862 C CG . GLU 108 108 ? A -0.985 15.470 12.989 1.000 1 A GLU 87.331 1
ATOM 863 C CD . GLU 108 108 ? A -1.507 14.284 13.743 1.000 1 A GLU 84.380 1
ATOM 864 O OE1 . GLU 108 108 ? A -2.623 13.815 13.455 1.000 1 A GLU 76.882 1
ATOM 865 O OE2 . GLU 108 108 ? A -0.790 13.831 14.667 1.000 1 A GLU 75.757 1
ATOM 866 N N . ASP 109 109 ? A -0.021 14.470 8.359 1.000 1 A ASP 94.121 1
ATOM 867 C CA . ASP 109 109 ? A -0.360 14.595 6.945 1.000 1 A ASP 94.478 1
ATOM 868 C C . ASP 109 109 ? A 0.547 13.686 6.134 1.000 1 A ASP 95.307 1
ATOM 869 O O . ASP 109 109 ? A 1.430 14.139 5.422 1.000 1 A ASP 94.032 1
ATOM 870 C CB . ASP 109 109 ? A -0.200 16.068 6.522 1.000 1 A ASP 92.668 1
ATOM 871 C CG . ASP 109 109 ? A -0.575 16.320 5.088 1.000 1 A ASP 90.578 1
ATOM 872 O OD1 . ASP 109 109 ? A -1.428 15.603 4.551 1.000 1 A ASP 88.013 1
ATOM 873 O OD2 . ASP 109 109 ? A 0.013 17.281 4.528 1.000 1 A ASP 86.533 1
ATOM 874 N N . VAL 110 110 ? A 0.331 12.363 6.244 1.000 1 A VAL 97.288 1
ATOM 875 C CA . VAL 110 110 ? A 1.103 11.370 5.539 1.000 1 A VAL 97.792 1
ATOM 876 C C . VAL 110 110 ? A 0.225 10.766 4.455 1.000 1 A VAL 98.140 1
ATOM 877 O O . VAL 110 110 ? A -0.861 10.273 4.751 1.000 1 A VAL 98.037 1
ATOM 878 C CB . VAL 110 110 ? A 1.608 10.276 6.486 1.000 1 A VAL 97.329 1
ATOM 879 C CG1 . VAL 110 110 ? A 2.488 10.878 7.586 1.000 1 A VAL 96.756 1
ATOM 880 C CG2 . VAL 110 110 ? A 2.355 9.219 5.700 1.000 1 A VAL 97.139 1
ATOM 881 N N . PRO 111 111 ? A 0.678 10.775 3.204 1.000 1 A PRO 98.519 1
ATOM 882 C CA . PRO 111 111 ? A -0.162 10.185 2.154 1.000 1 A PRO 98.626 1
ATOM 883 C C . PRO 111 111 ? A -0.478 8.716 2.429 1.000 1 A PRO 98.701 1
ATOM 884 O O . PRO 111 111 ? A 0.424 7.918 2.681 1.000 1 A PRO 98.697 1
ATOM 885 C CB . PRO 111 111 ? A 0.697 10.335 0.897 1.000 1 A PRO 98.561 1
ATOM 886 C CG . PRO 111 111 ? A 1.529 11.536 1.187 1.000 1 A PRO 98.383 1
ATOM 887 C CD . PRO 111 111 ? A 1.874 11.393 2.648 1.000 1 A PRO 98.413 1
ATOM 888 N N . MET 112 112 ? A -1.784 8.388 2.389 1.000 1 A MET 98.681 1
ATOM 889 C CA . MET 112 112 ? A -2.232 7.013 2.645 1.000 1 A MET 98.693 1
ATOM 890 C C . MET 112 112 ? A -3.448 6.729 1.799 1.000 1 A MET 98.801 1
ATOM 891 O O . MET 112 112 ? A -4.184 7.642 1.430 1.000 1 A MET 98.650 1
ATOM 892 C CB . MET 112 112 ? A -2.634 6.823 4.102 1.000 1 A MET 98.116 1
ATOM 893 C CG . MET 112 112 ? A -1.527 6.896 5.114 1.000 1 A MET 90.585 1
ATOM 894 S SD . MET 112 112 ? A -2.116 6.406 6.732 1.000 1 A MET 91.938 1
ATOM 895 C CE . MET 112 112 ? A -0.810 7.079 7.767 1.000 1 A MET 82.585 1
ATOM 896 N N . VAL 113 113 ? A -3.663 5.436 1.524 1.000 1 A VAL 98.924 1
ATOM 897 C CA . VAL 113 113 ? A -4.898 4.946 0.912 1.000 1 A VAL 98.957 1
ATOM 898 C C . VAL 113 113 ? A -5.346 3.745 1.727 1.000 1 A VAL 98.964 1
ATOM 899 O O . VAL 113 113 ? A -4.549 2.864 2.030 1.000 1 A VAL 98.950 1
ATOM 900 C CB . VAL 113 113 ? A -4.705 4.567 -0.570 1.000 1 A VAL 98.959 1
ATOM 901 C CG1 . VAL 113 113 ? A -4.282 5.769 -1.380 1.000 1 A VAL 98.930 1
ATOM 902 C CG2 . VAL 113 113 ? A -5.969 3.930 -1.148 1.000 1 A VAL 98.936 1
ATOM 903 N N . LEU 114 114 ? A -6.641 3.712 2.100 1.000 1 A LEU 98.967 1
ATOM 904 C CA . LEU 114 114 ? A -7.237 2.573 2.775 1.000 1 A LEU 98.977 1
ATOM 905 C C . LEU 114 114 ? A -7.667 1.555 1.700 1.000 1 A LEU 98.983 1
ATOM 906 O O . LEU 114 114 ? A -8.408 1.899 0.786 1.000 1 A LEU 98.975 1
ATOM 907 C CB . LEU 114 114 ? A -8.441 3.013 3.596 1.000 1 A LEU 98.964 1
ATOM 908 C CG . LEU 114 114 ? A -9.157 1.887 4.367 1.000 1 A LEU 98.908 1
ATOM 909 C CD1 . LEU 114 114 ? A -8.224 1.302 5.420 1.000 1 A LEU 98.864 1
ATOM 910 C CD2 . LEU 114 114 ? A -10.418 2.435 4.996 1.000 1 A LEU 98.855 1
ATOM 911 N N . VAL 115 115 ? A -7.157 0.320 1.823 1.000 1 A VAL 98.977 1
ATOM 912 C CA . VAL 115 115 ? A -7.430 -0.711 0.824 1.000 1 A VAL 98.986 1
ATOM 913 C C . VAL 115 115 ? A -8.135 -1.889 1.489 1.000 1 A VAL 98.987 1
ATOM 914 O O . VAL 115 115 ? A -7.634 -2.464 2.453 1.000 1 A VAL 98.982 1
ATOM 915 C CB . VAL 115 115 ? A -6.105 -1.197 0.179 1.000 1 A VAL 98.983 1
ATOM 916 C CG1 . VAL 115 115 ? A -5.450 -0.037 -0.573 1.000 1 A VAL 98.976 1
ATOM 917 C CG2 . VAL 115 115 ? A -6.381 -2.363 -0.763 1.000 1 A VAL 98.975 1
ATOM 918 N N . GLY 116 116 ? A -9.326 -2.237 0.968 1.000 1 A GLY 98.982 1
ATOM 919 C CA . GLY 116 116 ? A -10.078 -3.379 1.434 1.000 1 A GLY 98.980 1
ATOM 920 C C . GLY 116 116 ? A -9.921 -4.535 0.442 1.000 1 A GLY 98.979 1
ATOM 921 O O . GLY 116 116 ? A -10.581 -4.573 -0.611 1.000 1 A GLY 98.961 1
ATOM 922 N N . ASN 117 117 ? A -9.032 -5.469 0.744 1.000 1 A ASN 98.958 1
ATOM 923 C CA . ASN 117 117 ? A -8.630 -6.498 -0.217 1.000 1 A ASN 98.959 1
ATOM 924 C C . ASN 117 117 ? A -9.483 -7.745 -0.064 1.000 1 A ASN 98.942 1
ATOM 925 O O . ASN 117 117 ? A -10.171 -7.924 0.948 1.000 1 A ASN 98.912 1
ATOM 926 C CB . ASN 117 117 ? A -7.148 -6.813 -0.039 1.000 1 A ASN 98.955 1
ATOM 927 C CG . ASN 117 117 ? A -6.610 -7.689 -1.145 1.000 1 A ASN 98.941 1
ATOM 928 O OD1 . ASN 117 117 ? A -6.852 -7.426 -2.331 1.000 1 A ASN 98.646 1
ATOM 929 N ND2 . ASN 117 117 ? A -5.894 -8.739 -0.775 1.000 1 A ASN 98.651 1
ATOM 930 N N . LYS 118 118 ? A -9.453 -8.612 -1.073 1.000 1 A LYS 98.898 1
ATOM 931 C CA . LYS 118 118 ? A -10.163 -9.881 -1.166 1.000 1 A LYS 98.858 1
ATOM 932 C C . LYS 118 118 ? A -11.621 -9.647 -1.496 1.000 1 A LYS 98.865 1
ATOM 933 O O . LYS 118 118 ? A -12.502 -10.368 -1.039 1.000 1 A LYS 98.834 1
ATOM 934 C CB . LYS 118 118 ? A -9.989 -10.743 0.091 1.000 1 A LYS 98.803 1
ATOM 935 C CG . LYS 118 118 ? A -8.539 -10.960 0.500 1.000 1 A LYS 98.650 1
ATOM 936 C CD . LYS 118 118 ? A -8.382 -12.118 1.465 1.000 1 A LYS 98.395 1
ATOM 937 C CE . LYS 118 118 ? A -6.948 -12.224 1.916 1.000 1 A LYS 98.368 1
ATOM 938 N NZ . LYS 118 118 ? A -6.776 -13.379 2.844 1.000 1 A LYS 98.342 1
ATOM 939 N N . SER 119 119 ? A -11.905 -8.600 -2.318 1.000 1 A SER 98.816 1
ATOM 940 C CA . SER 119 119 ? A -13.273 -8.259 -2.698 1.000 1 A SER 98.734 1
ATOM 941 C C . SER 119 119 ? A -13.976 -9.375 -3.480 1.000 1 A SER 98.719 1
ATOM 942 O O . SER 119 119 ? A -15.207 -9.373 -3.572 1.000 1 A SER 98.419 1
ATOM 943 C CB . SER 119 119 ? A -13.282 -6.988 -3.529 1.000 1 A SER 98.487 1
ATOM 944 O OG . SER 119 119 ? A -12.650 -7.218 -4.773 1.000 1 A SER 93.562 1
ATOM 945 N N . ASP 120 120 ? A -13.188 -10.317 -4.025 1.000 1 A ASP 98.838 1
ATOM 946 C CA . ASP 120 120 ? A -13.778 -11.442 -4.750 1.000 1 A ASP 98.816 1
ATOM 947 C C . ASP 120 120 ? A -14.476 -12.458 -3.830 1.000 1 A ASP 98.758 1
ATOM 948 O O . ASP 120 120 ? A -15.312 -13.243 -4.289 1.000 1 A ASP 98.614 1
ATOM 949 C CB . ASP 120 120 ? A -12.691 -12.165 -5.532 1.000 1 A ASP 98.813 1
ATOM 950 C CG . ASP 120 120 ? A -11.551 -12.575 -4.619 1.000 1 A ASP 98.846 1
ATOM 951 O OD1 . ASP 120 120 ? A -10.803 -11.677 -4.159 1.000 1 A ASP 98.626 1
ATOM 952 O OD2 . ASP 120 120 ? A -11.384 -13.793 -4.348 1.000 1 A ASP 98.509 1
ATOM 953 N N . LEU 121 121 ? A -14.135 -12.448 -2.526 1.000 1 A LEU 98.625 1
ATOM 954 C CA . LEU 121 121 ? A -14.709 -13.444 -1.622 1.000 1 A LEU 98.448 1
ATOM 955 C C . LEU 121 121 ? A -16.130 -13.076 -1.245 1.000 1 A LEU 98.314 1
ATOM 956 O O . LEU 121 121 ? A -16.490 -11.905 -1.074 1.000 1 A LEU 98.091 1
ATOM 957 C CB . LEU 121 121 ? A -13.859 -13.559 -0.360 1.000 1 A LEU 98.269 1
ATOM 958 C CG . LEU 121 121 ? A -12.447 -14.117 -0.555 1.000 1 A LEU 97.942 1
ATOM 959 C CD1 . LEU 121 121 ? A -12.480 -15.535 -1.141 1.000 1 A LEU 97.227 1
ATOM 960 C CD2 . LEU 121 121 ? A -11.726 -14.100 0.785 1.000 1 A LEU 97.406 1
ATOM 961 N N . PRO 122 122 ? A -16.995 -14.082 -1.066 1.000 1 A PRO 97.902 1
ATOM 962 C CA . PRO 122 122 ? A -18.413 -13.852 -0.695 1.000 1 A PRO 97.122 1
ATOM 963 C C . PRO 122 122 ? A -18.616 -13.627 0.806 1.000 1 A PRO 96.616 1
ATOM 964 O O . PRO 122 122 ? A -19.713 -13.204 1.187 1.000 1 A PRO 93.714 1
ATOM 965 C CB . PRO 122 122 ? A -19.094 -15.157 -1.128 1.000 1 A PRO 95.889 1
ATOM 966 C CG . PRO 122 122 ? A -18.041 -16.179 -0.945 1.000 1 A PRO 94.734 1
ATOM 967 C CD . PRO 122 122 ? A -16.748 -15.516 -1.346 1.000 1 A PRO 96.943 1
ATOM 968 N N . SER 123 123 ? A -17.627 -13.941 1.647 1.000 1 A SER 94.684 1
ATOM 969 C CA . SER 123 123 ? A -17.781 -13.970 3.096 1.000 1 A SER 93.222 1
ATOM 970 C C . SER 123 123 ? A -17.348 -12.634 3.717 1.000 1 A SER 94.237 1
ATOM 971 O O . SER 123 123 ? A -16.385 -12.568 4.483 1.000 1 A SER 92.182 1
ATOM 972 C CB . SER 123 123 ? A -17.004 -15.150 3.701 1.000 1 A SER 88.984 1
ATOM 973 O OG . SER 123 123 ? A -17.289 -15.280 5.075 1.000 1 A SER 76.535 1
ATOM 974 N N . ARG 124 124 ? A -18.084 -11.569 3.365 1.000 1 A ARG 97.350 1
ATOM 975 C CA . ARG 124 124 ? A -17.739 -10.214 3.820 1.000 1 A ARG 97.692 1
ATOM 976 C C . ARG 124 124 ? A -18.145 -10.022 5.271 1.000 1 A ARG 98.014 1
ATOM 977 O O . ARG 124 124 ? A -19.274 -10.311 5.653 1.000 1 A ARG 97.177 1
ATOM 978 C CB . ARG 124 124 ? A -18.466 -9.182 2.945 1.000 1 A ARG 97.072 1
ATOM 979 C CG . ARG 124 124 ? A -18.247 -7.739 3.400 1.000 1 A ARG 96.734 1
ATOM 980 C CD . ARG 124 124 ? A -18.998 -6.771 2.475 1.000 1 A ARG 96.392 1
ATOM 981 N NE . ARG 124 124 ? A -18.382 -6.679 1.164 1.000 1 A ARG 96.328 1
ATOM 982 C CZ . ARG 124 124 ? A -17.423 -5.825 0.866 1.000 1 A ARG 97.164 1
ATOM 983 N NH1 . ARG 124 124 ? A -16.934 -5.012 1.794 1.000 1 A ARG 91.640 1
ATOM 984 N NH2 . ARG 124 124 ? A -16.911 -5.802 -0.366 1.000 1 A ARG 91.192 1
ATOM 985 N N . THR 125 125 ? A -17.230 -9.494 6.101 1.000 1 A THR 98.655 1
ATOM 986 C CA . THR 125 125 ? A -17.555 -9.105 7.477 1.000 1 A THR 98.640 1
ATOM 987 C C . THR 125 125 ? A -17.374 -7.618 7.709 1.000 1 A THR 98.691 1
ATOM 988 O O . THR 125 125 ? A -17.786 -7.128 8.775 1.000 1 A THR 98.373 1
ATOM 989 C CB . THR 125 125 ? A -16.684 -9.876 8.480 1.000 1 A THR 98.533 1
ATOM 990 O OG1 . THR 125 125 ? A -15.317 -9.535 8.264 1.000 1 A THR 98.240 1
ATOM 991 C CG2 . THR 125 125 ? A -16.912 -11.352 8.331 1.000 1 A THR 98.074 1
ATOM 992 N N . VAL 126 126 ? A -16.743 -6.877 6.766 1.000 1 A VAL 98.659 1
ATOM 993 C CA . VAL 126 126 ? A -16.593 -5.436 6.884 1.000 1 A VAL 98.594 1
ATOM 994 C C . VAL 126 126 ? A -17.378 -4.809 5.745 1.000 1 A VAL 98.461 1
ATOM 995 O O . VAL 126 126 ? A -17.036 -4.976 4.560 1.000 1 A VAL 98.321 1
ATOM 996 C CB . VAL 126 126 ? A -15.106 -5.022 6.775 1.000 1 A VAL 98.568 1
ATOM 997 C CG1 . VAL 126 126 ? A -14.292 -5.735 7.834 1.000 1 A VAL 98.415 1
ATOM 998 C CG2 . VAL 126 126 ? A -14.978 -3.500 6.916 1.000 1 A VAL 98.418 1
ATOM 999 N N . ASP 127 127 ? A -18.465 -4.091 6.097 1.000 1 A ASP 98.271 1
ATOM 1000 C CA . ASP 127 127 ? A -19.298 -3.443 5.092 1.000 1 A ASP 97.948 1
ATOM 1001 C C . ASP 127 127 ? A -18.522 -2.369 4.361 1.000 1 A ASP 98.180 1
ATOM 1002 O O . ASP 127 127 ? A -17.714 -1.667 4.955 1.000 1 A ASP 98.212 1
ATOM 1003 C CB . ASP 127 127 ? A -20.513 -2.783 5.731 1.000 1 A ASP 96.963 1
ATOM 1004 C CG . ASP 127 127 ? A -21.567 -3.753 6.209 1.000 1 A ASP 88.398 1
ATOM 1005 O OD1 . ASP 127 127 ? A -21.483 -4.965 5.895 1.000 1 A ASP 84.499 1
ATOM 1006 O OD2 . ASP 127 127 ? A -22.518 -3.278 6.863 1.000 1 A ASP 82.283 1
ATOM 1007 N N . THR 128 128 ? A -18.790 -2.192 3.064 1.000 1 A THR 97.660 1
ATOM 1008 C CA . THR 128 128 ? A -18.175 -1.094 2.311 1.000 1 A THR 97.775 1
ATOM 1009 C C . THR 128 128 ? A -18.439 0.239 3.001 1.000 1 A THR 98.190 1
ATOM 1010 O O . THR 128 128 ? A -17.534 1.079 3.094 1.000 1 A THR 98.183 1
ATOM 1011 C CB . THR 128 128 ? A -18.726 -1.084 0.883 1.000 1 A THR 97.261 1
ATOM 1012 O OG1 . THR 128 128 ? A -18.335 -2.302 0.227 1.000 1 A THR 96.348 1
ATOM 1013 C CG2 . THR 128 128 ? A -18.221 0.109 0.101 1.000 1 A THR 96.220 1
ATOM 1014 N N . LYS 129 129 ? A -19.670 0.447 3.509 1.000 1 A LYS 98.279 1
ATOM 1015 C CA . LYS 129 129 ? A -19.988 1.716 4.172 1.000 1 A LYS 98.249 1
ATOM 1016 C C . LYS 129 129 ? A -19.119 1.932 5.412 1.000 1 A LYS 98.375 1
ATOM 1017 O O . LYS 129 129 ? A -18.703 3.061 5.689 1.000 1 A LYS 98.474 1
ATOM 1018 C CB . LYS 129 129 ? A -21.467 1.779 4.551 1.000 1 A LYS 97.884 1
ATOM 1019 C CG . LYS 129 129 ? A -21.889 3.117 5.140 1.000 1 A LYS 89.051 1
ATOM 1020 C CD . LYS 129 129 ? A -23.346 3.117 5.533 1.000 1 A LYS 80.064 1
ATOM 1021 C CE . LYS 129 129 ? A -23.763 4.492 6.030 1.000 1 A LYS 77.101 1
ATOM 1022 N NZ . LYS 129 129 ? A -22.964 4.963 7.187 1.000 1 A LYS 66.612 1
ATOM 1023 N N . GLN 130 130 ? A -18.857 0.860 6.189 1.000 1 A GLN 98.311 1
ATOM 1024 C CA . GLN 130 130 ? A -18.027 0.982 7.382 1.000 1 A GLN 98.214 1
ATOM 1025 C C . GLN 130 130 ? A -16.610 1.444 7.015 1.000 1 A GLN 98.471 1
ATOM 1026 O O . GLN 130 130 ? A -16.042 2.327 7.678 1.000 1 A GLN 98.485 1
ATOM 1027 C CB . GLN 130 130 ? A -17.980 -0.373 8.113 1.000 1 A GLN 97.660 1
ATOM 1028 C CG . GLN 130 130 ? A -17.256 -0.301 9.458 1.000 1 A GLN 87.585 1
ATOM 1029 C CD . GLN 130 130 ? A -17.267 -1.658 10.185 1.000 1 A GLN 81.340 1
ATOM 1030 O OE1 . GLN 130 130 ? A -17.594 -2.705 9.599 1.000 1 A GLN 81.680 1
ATOM 1031 N NE2 . GLN 130 130 ? A -16.934 -1.633 11.456 1.000 1 A GLN 76.904 1
ATOM 1032 N N . ALA 131 131 ? A -16.041 0.878 5.944 1.000 1 A ALA 98.743 1
ATOM 1033 C CA . ALA 131 131 ? A -14.717 1.257 5.497 1.000 1 A ALA 98.812 1
ATOM 1034 C C . ALA 131 131 ? A -14.713 2.670 4.898 1.000 1 A ALA 98.861 1
ATOM 1035 O O . ALA 131 131 ? A -13.771 3.418 5.124 1.000 1 A ALA 98.840 1
ATOM 1036 C CB . ALA 131 131 ? A -14.187 0.261 4.499 1.000 1 A ALA 98.766 1
ATOM 1037 N N . GLN 132 132 ? A -15.797 3.023 4.156 1.000 1 A GLN 98.813 1
ATOM 1038 C CA . GLN 132 132 ? A -15.905 4.384 3.614 1.000 1 A GLN 98.809 1
ATOM 1039 C C . GLN 132 132 ? A -15.944 5.400 4.758 1.000 1 A GLN 98.810 1
ATOM 1040 O O . GLN 132 132 ? A -15.325 6.476 4.650 1.000 1 A GLN 98.769 1
ATOM 1041 C CB . GLN 132 132 ? A -17.167 4.526 2.773 1.000 1 A GLN 98.692 1
ATOM 1042 C CG . GLN 132 132 ? A -17.114 3.817 1.430 1.000 1 A GLN 97.454 1
ATOM 1043 C CD . GLN 132 132 ? A -18.445 3.828 0.728 1.000 1 A GLN 96.984 1
ATOM 1044 O OE1 . GLN 132 132 ? A -19.508 3.965 1.335 1.000 1 A GLN 96.054 1
ATOM 1045 N NE2 . GLN 132 132 ? A -18.412 3.697 -0.593 1.000 1 A GLN 94.209 1
ATOM 1046 N N . ASP 133 133 ? A -16.679 5.093 5.843 1.000 1 A ASP 98.801 1
ATOM 1047 C CA . ASP 133 133 ? A -16.785 6.003 6.981 1.000 1 A ASP 98.718 1
ATOM 1048 C C . ASP 133 133 ? A -15.423 6.193 7.635 1.000 1 A ASP 98.711 1
ATOM 1049 O O . ASP 133 133 ? A -15.061 7.323 8.016 1.000 1 A ASP 98.587 1
ATOM 1050 C CB . ASP 133 133 ? A -17.788 5.467 8.006 1.000 1 A ASP 98.534 1
ATOM 1051 C CG . ASP 133 133 ? A -19.225 5.520 7.529 1.000 1 A ASP 97.372 1
ATOM 1052 O OD1 . ASP 133 133 ? A -19.510 6.140 6.481 1.000 1 A ASP 95.779 1
ATOM 1053 O OD2 . ASP 133 133 ? A -20.077 4.950 8.231 1.000 1 A ASP 95.171 1
ATOM 1054 N N . LEU 134 134 ? A -14.635 5.119 7.775 1.000 1 A LEU 98.740 1
ATOM 1055 C CA . LEU 134 134 ? A -13.300 5.228 8.362 1.000 1 A LEU 98.698 1
ATOM 1056 C C . LEU 134 134 ? A -12.407 6.099 7.485 1.000 1 A LEU 98.725 1
ATOM 1057 O O . LEU 134 134 ? A -11.732 7.007 7.979 1.000 1 A LEU 98.654 1
ATOM 1058 C CB . LEU 134 134 ? A -12.666 3.866 8.558 1.000 1 A LEU 98.629 1
ATOM 1059 C CG . LEU 134 134 ? A -11.282 3.897 9.225 1.000 1 A LEU 98.337 1
ATOM 1060 C CD1 . LEU 134 134 ? A -11.418 4.386 10.670 1.000 1 A LEU 97.830 1
ATOM 1061 C CD2 . LEU 134 134 ? A -10.635 2.529 9.180 1.000 1 A LEU 97.862 1
ATOM 1062 N N . ALA 135 135 ? A -12.411 5.840 6.175 1.000 1 A ALA 98.770 1
ATOM 1063 C CA . ALA 135 135 ? A -11.576 6.618 5.261 1.000 1 A ALA 98.749 1
ATOM 1064 C C . ALA 135 135 ? A -11.961 8.076 5.281 1.000 1 A ALA 98.685 1
ATOM 1065 O O . ALA 135 135 ? A -11.083 8.949 5.267 1.000 1 A ALA 98.582 1
ATOM 1066 C CB . ALA 135 135 ? A -11.660 6.035 3.867 1.000 1 A ALA 98.754 1
ATOM 1067 N N . ARG 136 136 ? A -13.285 8.356 5.300 1.000 1 A ARG 98.658 1
ATOM 1068 C CA . ARG 136 136 ? A -13.739 9.749 5.357 1.000 1 A ARG 98.473 1
ATOM 1069 C C . ARG 136 136 ? A -13.252 10.428 6.634 1.000 1 A ARG 98.258 1
ATOM 1070 O O . ARG 136 136 ? A -12.800 11.587 6.607 1.000 1 A ARG 97.795 1
ATOM 1071 C CB . ARG 136 136 ? A -15.268 9.842 5.264 1.000 1 A ARG 98.339 1
ATOM 1072 C CG . ARG 136 136 ? A -15.791 11.269 5.248 1.000 1 A ARG 94.124 1
ATOM 1073 C CD . ARG 136 136 ? A -17.289 11.343 5.023 1.000 1 A ARG 90.897 1
ATOM 1074 N NE . ARG 136 136 ? A -18.010 10.598 6.063 1.000 1 A ARG 81.249 1
ATOM 1075 C CZ . ARG 136 136 ? A -18.450 9.350 5.917 1.000 1 A ARG 73.463 1
ATOM 1076 N NH1 . ARG 136 136 ? A -18.310 8.683 4.777 1.000 1 A ARG 69.153 1
ATOM 1077 N NH2 . ARG 136 136 ? A -19.053 8.791 6.939 1.000 1 A ARG 63.716 1
ATOM 1078 N N . SER 137 137 ? A -13.283 9.708 7.768 1.000 1 A SER 98.339 1
ATOM 1079 C CA . SER 137 137 ? A -12.810 10.250 9.041 1.000 1 A SER 97.888 1
ATOM 1080 C C . SER 137 137 ? A -11.323 10.580 8.969 1.000 1 A SER 97.736 1
ATOM 1081 O O . SER 137 137 ? A -10.893 11.543 9.587 1.000 1 A SER 97.040 1
ATOM 1082 C CB . SER 137 137 ? A -13.090 9.297 10.206 1.000 1 A SER 97.134 1
ATOM 1083 O OG . SER 137 137 ? A -12.141 8.251 10.262 1.000 1 A SER 95.356 1
ATOM 1084 N N . TYR 138 138 ? A -10.530 9.799 8.205 1.000 1 A TYR 97.556 1
ATOM 1085 C CA . TYR 138 138 ? A -9.101 10.048 8.015 1.000 1 A TYR 97.330 1
ATOM 1086 C C . TYR 138 138 ? A -8.792 11.058 6.937 1.000 1 A TYR 97.071 1
ATOM 1087 O O . TYR 138 138 ? A -7.684 11.551 6.852 1.000 1 A TYR 96.635 1
ATOM 1088 C CB . TYR 138 138 ? A -8.360 8.763 7.625 1.000 1 A TYR 97.182 1
ATOM 1089 C CG . TYR 138 138 ? A -8.286 7.651 8.655 1.000 1 A TYR 97.392 1
ATOM 1090 C CD1 . TYR 138 138 ? A -8.515 7.869 9.993 1.000 1 A TYR 96.765 1
ATOM 1091 C CD2 . TYR 138 138 ? A -7.963 6.375 8.221 1.000 1 A TYR 96.912 1
ATOM 1092 C CE1 . TYR 138 138 ? A -8.407 6.834 10.913 1.000 1 A TYR 96.421 1
ATOM 1093 C CE2 . TYR 138 138 ? A -7.863 5.314 9.130 1.000 1 A TYR 96.120 1
ATOM 1094 C CZ . TYR 138 138 ? A -8.082 5.554 10.464 1.000 1 A TYR 96.509 1
ATOM 1095 O OH . TYR 138 138 ? A -7.978 4.534 11.359 1.000 1 A TYR 95.027 1
ATOM 1096 N N . GLY 139 139 ? A -9.769 11.349 6.065 1.000 1 A GLY 97.648 1
ATOM 1097 C CA . GLY 139 139 ? A -9.547 12.245 4.936 1.000 1 A GLY 97.416 1
ATOM 1098 C C . GLY 139 139 ? A -8.695 11.583 3.849 1.000 1 A GLY 97.788 1
ATOM 1099 O O . GLY 139 139 ? A -7.896 12.263 3.228 1.000 1 A GLY 97.174 1
ATOM 1100 N N . ILE 140 140 ? A -8.867 10.263 3.628 1.000 1 A ILE 98.318 1
ATOM 1101 C CA . ILE 140 140 ? A -8.042 9.524 2.678 1.000 1 A ILE 98.484 1
ATOM 1102 C C . ILE 140 140 ? A -8.942 8.715 1.740 1.000 1 A ILE 98.720 1
ATOM 1103 O O . ILE 140 140 ? A -10.087 8.400 2.088 1.000 1 A ILE 98.767 1
ATOM 1104 C CB . ILE 140 140 ? A -7.022 8.598 3.370 1.000 1 A ILE 98.364 1
ATOM 1105 C CG1 . ILE 140 140 ? A -7.715 7.436 4.058 1.000 1 A ILE 98.223 1
ATOM 1106 C CG2 . ILE 140 140 ? A -6.155 9.419 4.330 1.000 1 A ILE 98.322 1
ATOM 1107 C CD1 . ILE 140 140 ? A -6.750 6.451 4.689 1.000 1 A ILE 97.871 1
ATOM 1108 N N . PRO 141 141 ? A -8.426 8.345 0.567 1.000 1 A PRO 98.815 1
ATOM 1109 C CA . PRO 141 141 ? A -9.215 7.506 -0.314 1.000 1 A PRO 98.856 1
ATOM 1110 C C . PRO 141 141 ? A -9.382 6.098 0.233 1.000 1 A PRO 98.904 1
ATOM 1111 O O . PRO 141 141 ? A -8.555 5.602 0.996 1.000 1 A PRO 98.899 1
ATOM 1112 C CB . PRO 141 141 ? A -8.378 7.473 -1.612 1.000 1 A PRO 98.800 1
ATOM 1113 C CG . PRO 141 141 ? A -7.518 8.690 -1.543 1.000 1 A PRO 98.659 1
ATOM 1114 C CD . PRO 141 141 ? A -7.218 8.843 -0.060 1.000 1 A PRO 98.763 1
ATOM 1115 N N . PHE 142 142 ? A -10.491 5.437 -0.181 1.000 1 A PHE 98.951 1
ATOM 1116 C CA . PHE 142 142 ? A -10.734 4.038 0.090 1.000 1 A PHE 98.962 1
ATOM 1117 C C . PHE 142 142 ? A -10.998 3.328 -1.225 1.000 1 A PHE 98.954 1
ATOM 1118 O O . PHE 142 142 ? A -11.816 3.795 -2.035 1.000 1 A PHE 98.907 1
ATOM 1119 C CB . PHE 142 142 ? A -11.945 3.856 1.009 1.000 1 A PHE 98.942 1
ATOM 1120 C CG . PHE 142 142 ? A -12.419 2.414 1.105 1.000 1 A PHE 98.943 1
ATOM 1121 C CD1 . PHE 142 142 ? A -11.539 1.422 1.523 1.000 1 A PHE 98.928 1
ATOM 1122 C CD2 . PHE 142 142 ? A -13.716 2.086 0.765 1.000 1 A PHE 98.908 1
ATOM 1123 C CE1 . PHE 142 142 ? A -11.969 0.101 1.605 1.000 1 A PHE 98.882 1
ATOM 1124 C CE2 . PHE 142 142 ? A -14.134 0.764 0.844 1.000 1 A PHE 98.824 1
ATOM 1125 C CZ . PHE 142 142 ? A -13.250 -0.236 1.261 1.000 1 A PHE 98.841 1
ATOM 1126 N N . ILE 143 143 ? A -10.277 2.214 -1.447 1.000 1 A ILE 98.965 1
ATOM 1127 C CA . ILE 143 143 ? A -10.436 1.430 -2.667 1.000 1 A ILE 98.962 1
ATOM 1128 C C . ILE 143 143 ? A -10.552 -0.034 -2.281 1.000 1 A ILE 98.969 1
ATOM 1129 O O . ILE 143 143 ? A -9.727 -0.532 -1.499 1.000 1 A ILE 98.958 1
ATOM 1130 C CB . ILE 143 143 ? A -9.268 1.652 -3.645 1.000 1 A ILE 98.928 1
ATOM 1131 C CG1 . ILE 143 143 ? A -9.248 3.114 -4.091 1.000 1 A ILE 98.480 1
ATOM 1132 C CG2 . ILE 143 143 ? A -9.382 0.682 -4.834 1.000 1 A ILE 98.721 1
ATOM 1133 C CD1 . ILE 143 143 ? A -8.060 3.466 -4.966 1.000 1 A ILE 89.208 1
ATOM 1134 N N . GLU 144 144 ? A -11.562 -0.745 -2.792 1.000 1 A GLU 98.909 1
ATOM 1135 C CA . GLU 144 144 ? A -11.669 -2.194 -2.640 1.000 1 A GLU 98.879 1
ATOM 1136 C C . GLU 144 144 ? A -10.909 -2.875 -3.763 1.000 1 A GLU 98.909 1
ATOM 1137 O O . GLU 144 144 ? A -10.986 -2.462 -4.904 1.000 1 A GLU 98.783 1
ATOM 1138 C CB . GLU 144 144 ? A -13.119 -2.672 -2.568 1.000 1 A GLU 98.526 1
ATOM 1139 C CG . GLU 144 144 ? A -13.772 -2.284 -1.251 1.000 1 A GLU 95.155 1
ATOM 1140 C CD . GLU 144 144 ? A -15.005 -3.077 -0.895 1.000 1 A GLU 93.480 1
ATOM 1141 O OE1 . GLU 144 144 ? A -15.638 -3.637 -1.814 1.000 1 A GLU 88.373 1
ATOM 1142 O OE2 . GLU 144 144 ? A -15.356 -3.147 0.308 1.000 1 A GLU 85.778 1
ATOM 1143 N N . THR 145 145 ? A -10.158 -3.941 -3.417 1.000 1 A THR 98.977 1
ATOM 1144 C CA . THR 145 145 ? A -9.310 -4.631 -4.371 1.000 1 A THR 98.985 1
ATOM 1145 C C . THR 145 145 ? A -9.517 -6.131 -4.257 1.000 1 A THR 98.980 1
ATOM 1146 O O . THR 145 145 ? A -9.946 -6.652 -3.225 1.000 1 A THR 98.967 1
ATOM 1147 C CB . THR 145 145 ? A -7.831 -4.317 -4.142 1.000 1 A THR 98.988 1
ATOM 1148 O OG1 . THR 145 145 ? A -7.404 -4.890 -2.893 1.000 1 A THR 98.974 1
ATOM 1149 C CG2 . THR 145 145 ? A -7.537 -2.835 -4.145 1.000 1 A THR 98.981 1
ATOM 1150 N N . SER 146 146 ? A -9.170 -6.837 -5.330 1.000 1 A SER 98.933 1
ATOM 1151 C CA . SER 146 146 ? A -8.948 -8.257 -5.290 1.000 1 A SER 98.926 1
ATOM 1152 C C . SER 146 146 ? A -7.604 -8.546 -5.958 1.000 1 A SER 98.911 1
ATOM 1153 O O . SER 146 146 ? A -7.461 -8.335 -7.150 1.000 1 A SER 98.874 1
ATOM 1154 C CB . SER 146 146 ? A -10.002 -9.040 -6.031 1.000 1 A SER 98.901 1
ATOM 1155 O OG . SER 146 146 ? A -9.615 -10.413 -6.113 1.000 1 A SER 98.860 1
ATOM 1156 N N . ALA 147 147 ? A -6.606 -9.030 -5.177 1.000 1 A ALA 98.686 1
ATOM 1157 C CA . ALA 147 147 ? A -5.370 -9.491 -5.804 1.000 1 A ALA 98.556 1
ATOM 1158 C C . ALA 147 147 ? A -5.607 -10.700 -6.675 1.000 1 A ALA 98.531 1
ATOM 1159 O O . ALA 147 147 ? A -4.779 -10.997 -7.542 1.000 1 A ALA 98.385 1
ATOM 1160 C CB . ALA 147 147 ? A -4.319 -9.776 -4.742 1.000 1 A ALA 98.308 1
ATOM 1161 N N . LYS 148 148 ? A -6.704 -11.444 -6.449 1.000 1 A LYS 98.398 1
ATOM 1162 C CA . LYS 148 148 ? A -6.998 -12.643 -7.246 1.000 1 A LYS 98.375 1
ATOM 1163 C C . LYS 148 148 ? A -7.437 -12.292 -8.672 1.000 1 A LYS 98.430 1
ATOM 1164 O O . LYS 148 148 ? A -6.953 -12.864 -9.623 1.000 1 A LYS 98.276 1
ATOM 1165 C CB . LYS 148 148 ? A -8.054 -13.475 -6.560 1.000 1 A LYS 98.165 1
ATOM 1166 C CG . LYS 148 148 ? A -8.364 -14.796 -7.269 1.000 1 A LYS 97.697 1
ATOM 1167 C CD . LYS 148 148 ? A -9.296 -15.646 -6.433 1.000 1 A LYS 96.846 1
ATOM 1168 C CE . LYS 148 148 ? A -9.616 -16.948 -7.166 1.000 1 A LYS 95.059 1
ATOM 1169 N NZ . LYS 148 148 ? A -10.478 -17.826 -6.329 1.000 1 A LYS 90.361 1
ATOM 1170 N N . THR 149 149 ? A -8.356 -11.317 -8.803 1.000 1 A THR 98.578 1
ATOM 1171 C CA . THR 149 149 ? A -8.908 -10.924 -10.102 1.000 1 A THR 98.519 1
ATOM 1172 C C . THR 149 149 ? A -8.194 -9.726 -10.713 1.000 1 A THR 98.569 1
ATOM 1173 O O . THR 149 149 ? A -8.455 -9.388 -11.886 1.000 1 A THR 98.499 1
ATOM 1174 C CB . THR 149 149 ? A -10.388 -10.563 -9.985 1.000 1 A THR 98.398 1
ATOM 1175 O OG1 . THR 149 149 ? A -10.492 -9.355 -9.224 1.000 1 A THR 98.313 1
ATOM 1176 C CG2 . THR 149 149 ? A -11.170 -11.670 -9.278 1.000 1 A THR 97.918 1
ATOM 1177 N N . ARG 150 150 ? A -7.342 -9.035 -9.935 1.000 1 A ARG 98.470 1
ATOM 1178 C CA . ARG 150 150 ? A -6.711 -7.739 -10.262 1.000 1 A ARG 98.440 1
ATOM 1179 C C . ARG 150 150 ? A -7.670 -6.568 -10.175 1.000 1 A ARG 98.563 1
ATOM 1180 O O . ARG 150 150 ? A -7.301 -5.441 -10.505 1.000 1 A ARG 98.469 1
ATOM 1181 C CB . ARG 150 150 ? A -5.966 -7.756 -11.609 1.000 1 A ARG 97.985 1
ATOM 1182 C CG . ARG 150 150 ? A -4.695 -6.938 -11.565 1.000 1 A ARG 97.085 1
ATOM 1183 C CD . ARG 150 150 ? A -3.865 -7.088 -12.829 1.000 1 A ARG 96.419 1
ATOM 1184 N NE . ARG 150 150 ? A -2.544 -6.500 -12.634 1.000 1 A ARG 95.980 1
ATOM 1185 C CZ . ARG 150 150 ? A -2.274 -5.211 -12.698 1.000 1 A ARG 95.816 1
ATOM 1186 N NH1 . ARG 150 150 ? A -3.225 -4.317 -12.963 1.000 1 A ARG 91.839 1
ATOM 1187 N NH2 . ARG 150 150 ? A -1.020 -4.798 -12.474 1.000 1 A ARG 92.398 1
ATOM 1188 N N . GLN 151 151 ? A -8.935 -6.770 -9.704 1.000 1 A GLN 98.745 1
ATOM 1189 C CA . GLN 151 151 ? A -9.860 -5.669 -9.539 1.000 1 A GLN 98.731 1
ATOM 1190 C C . GLN 151 151 ? A -9.231 -4.625 -8.599 1.000 1 A GLN 98.843 1
ATOM 1191 O O . GLN 151 151 ? A -8.853 -4.927 -7.471 1.000 1 A GLN 98.798 1
ATOM 1192 C CB . GLN 151 151 ? A -11.188 -6.144 -8.990 1.000 1 A GLN 98.425 1
ATOM 1193 C CG . GLN 151 151 ? A -12.176 -5.024 -8.731 1.000 1 A GLN 93.415 1
ATOM 1194 C CD . GLN 151 151 ? A -13.403 -5.459 -7.960 1.000 1 A GLN 81.871 1
ATOM 1195 O OE1 . GLN 151 151 ? A -13.553 -6.658 -7.663 1.000 1 A GLN 71.786 1
ATOM 1196 N NE2 . GLN 151 151 ? A -14.254 -4.494 -7.631 1.000 1 A GLN 72.509 1
ATOM 1197 N N . GLY 152 152 ? A -9.150 -3.397 -9.051 1.000 1 A GLY 98.942 1
ATOM 1198 C CA . GLY 152 152 ? A -8.738 -2.279 -8.213 1.000 1 A GLY 98.945 1
ATOM 1199 C C . GLY 152 152 ? A -7.267 -2.189 -7.894 1.000 1 A GLY 98.960 1
ATOM 1200 O O . GLY 152 152 ? A -6.863 -1.235 -7.215 1.000 1 A GLY 98.941 1
ATOM 1201 N N . VAL 153 153 ? A -6.441 -3.123 -8.366 1.000 1 A VAL 98.919 1
ATOM 1202 C CA . VAL 153 153 ? A -5.025 -3.145 -7.966 1.000 1 A VAL 98.917 1
ATOM 1203 C C . VAL 153 153 ? A -4.297 -1.909 -8.484 1.000 1 A VAL 98.920 1
ATOM 1204 O O . VAL 153 153 ? A -3.649 -1.186 -7.723 1.000 1 A VAL 98.911 1
ATOM 1205 C CB . VAL 153 153 ? A -4.350 -4.438 -8.411 1.000 1 A VAL 98.861 1
ATOM 1206 C CG1 . VAL 153 153 ? A -5.005 -5.614 -7.702 1.000 1 A VAL 98.822 1
ATOM 1207 C CG2 . VAL 153 153 ? A -2.844 -4.389 -8.151 1.000 1 A VAL 98.775 1
ATOM 1208 N N . ASP 154 154 ? A -4.391 -1.626 -9.794 1.000 1 A ASP 98.845 1
ATOM 1209 C CA . ASP 154 154 ? A -3.764 -0.419 -10.330 1.000 1 A ASP 98.742 1
ATOM 1210 C C . ASP 154 154 ? A -4.350 0.828 -9.676 1.000 1 A ASP 98.764 1
ATOM 1211 O O . ASP 154 154 ? A -3.607 1.754 -9.323 1.000 1 A ASP 98.699 1
ATOM 1212 C CB . ASP 154 154 ? A -3.956 -0.323 -11.843 1.000 1 A ASP 98.345 1
ATOM 1213 C CG . ASP 154 154 ? A -3.087 -1.292 -12.631 1.000 1 A ASP 97.836 1
ATOM 1214 O OD1 . ASP 154 154 ? A -2.075 -1.792 -12.096 1.000 1 A ASP 96.745 1
ATOM 1215 O OD2 . ASP 154 154 ? A -3.415 -1.518 -13.804 1.000 1 A ASP 95.683 1
ATOM 1216 N N . ASP 155 155 ? A -5.687 0.854 -9.459 1.000 1 A ASP 98.815 1
ATOM 1217 C CA . ASP 155 155 ? A -6.322 2.035 -8.875 1.000 1 A ASP 98.819 1
ATOM 1218 C C . ASP 155 155 ? A -5.770 2.313 -7.489 1.000 1 A ASP 98.876 1
ATOM 1219 O O . ASP 155 155 ? A -5.555 3.473 -7.130 1.000 1 A ASP 98.851 1
ATOM 1220 C CB . ASP 155 155 ? A -7.853 1.839 -8.818 1.000 1 A ASP 98.643 1
ATOM 1221 C CG . ASP 155 155 ? A -8.516 1.974 -10.167 1.000 1 A ASP 92.607 1
ATOM 1222 O OD1 . ASP 155 155 ? A -7.892 2.540 -11.090 1.000 1 A ASP 92.550 1
ATOM 1223 O OD2 . ASP 155 155 ? A -9.679 1.547 -10.289 1.000 1 A ASP 91.424 1
ATOM 1224 N N . ALA 156 156 ? A -5.503 1.260 -6.688 1.000 1 A ALA 98.918 1
ATOM 1225 C CA . ALA 156 156 ? A -5.023 1.471 -5.329 1.000 1 A ALA 98.933 1
ATOM 1226 C C . ALA 156 156 ? A -3.621 2.076 -5.334 1.000 1 A ALA 98.932 1
ATOM 1227 O O . ALA 156 156 ? A -3.369 3.081 -4.649 1.000 1 A ALA 98.921 1
ATOM 1228 C CB . ALA 156 156 ? A -5.026 0.140 -4.572 1.000 1 A ALA 98.931 1
ATOM 1229 N N . PHE 157 157 ? A -2.701 1.477 -6.107 1.000 1 A PHE 98.914 1
ATOM 1230 C CA . PHE 157 157 ? A -1.325 2.003 -6.149 1.000 1 A PHE 98.900 1
ATOM 1231 C C . PHE 157 157 ? A -1.261 3.363 -6.844 1.000 1 A PHE 98.875 1
ATOM 1232 O O . PHE 157 157 ? A -0.552 4.258 -6.379 1.000 1 A PHE 98.841 1
ATOM 1233 C CB . PHE 157 157 ? A -0.413 1.011 -6.855 1.000 1 A PHE 98.881 1
ATOM 1234 C CG . PHE 157 157 ? A -0.067 -0.198 -6.014 1.000 1 A PHE 98.891 1
ATOM 1235 C CD1 . PHE 157 157 ? A 0.987 -0.163 -5.129 1.000 1 A PHE 98.854 1
ATOM 1236 C CD2 . PHE 157 157 ? A -0.820 -1.368 -6.121 1.000 1 A PHE 98.845 1
ATOM 1237 C CE1 . PHE 157 157 ? A 1.313 -1.264 -4.340 1.000 1 A PHE 98.781 1
ATOM 1238 C CE2 . PHE 157 157 ? A -0.493 -2.483 -5.373 1.000 1 A PHE 98.768 1
ATOM 1239 C CZ . PHE 157 157 ? A 0.559 -2.434 -4.468 1.000 1 A PHE 98.789 1
ATOM 1240 N N . TYR 158 158 ? A -2.003 3.536 -7.954 1.000 1 A TYR 98.834 1
ATOM 1241 C CA . TYR 158 158 ? A -1.952 4.813 -8.662 1.000 1 A TYR 98.760 1
ATOM 1242 C C . TYR 158 158 ? A -2.588 5.930 -7.830 1.000 1 A TYR 98.763 1
ATOM 1243 O O . TYR 158 158 ? A -2.109 7.076 -7.857 1.000 1 A TYR 98.690 1
ATOM 1244 C CB . TYR 158 158 ? A -2.604 4.698 -10.034 1.000 1 A TYR 98.575 1
ATOM 1245 C CG . TYR 158 158 ? A -1.900 3.790 -11.051 1.000 1 A TYR 98.296 1
ATOM 1246 C CD1 . TYR 158 158 ? A -0.792 3.049 -10.700 1.000 1 A TYR 97.786 1
ATOM 1247 C CD2 . TYR 158 158 ? A -2.387 3.701 -12.335 1.000 1 A TYR 97.790 1
ATOM 1248 C CE1 . TYR 158 158 ? A -0.178 2.209 -11.618 1.000 1 A TYR 97.153 1
ATOM 1249 C CE2 . TYR 158 158 ? A -1.769 2.876 -13.259 1.000 1 A TYR 96.809 1
ATOM 1250 C CZ . TYR 158 158 ? A -0.677 2.117 -12.915 1.000 1 A TYR 97.003 1
ATOM 1251 O OH . TYR 158 158 ? A -0.081 1.277 -13.802 1.000 1 A TYR 96.045 1
ATOM 1252 N N . THR 159 159 ? A -3.674 5.634 -7.089 1.000 1 A THR 98.813 1
ATOM 1253 C CA . THR 159 159 ? A -4.284 6.632 -6.212 1.000 1 A THR 98.827 1
ATOM 1254 C C . THR 159 159 ? A -3.297 7.065 -5.125 1.000 1 A THR 98.813 1
ATOM 1255 O O . THR 159 159 ? A -3.224 8.245 -4.778 1.000 1 A THR 98.783 1
ATOM 1256 C CB . THR 159 159 ? A -5.599 6.126 -5.609 1.000 1 A THR 98.842 1
ATOM 1257 O OG1 . THR 159 159 ? A -6.524 5.908 -6.678 1.000 1 A THR 98.778 1
ATOM 1258 C CG2 . THR 159 159 ? A -6.185 7.144 -4.633 1.000 1 A THR 98.773 1
ATOM 1259 N N . LEU 160 160 ? A -2.517 6.090 -4.585 1.000 1 A LEU 98.877 1
ATOM 1260 C CA . LEU 160 160 ? A -1.515 6.467 -3.572 1.000 1 A LEU 98.890 1
ATOM 1261 C C . LEU 160 160 ? A -0.465 7.407 -4.197 1.000 1 A LEU 98.848 1
ATOM 1262 O O . LEU 160 160 ? A -0.068 8.387 -3.537 1.000 1 A LEU 98.827 1
ATOM 1263 C CB . LEU 160 160 ? A -0.858 5.231 -3.003 1.000 1 A LEU 98.909 1
ATOM 1264 C CG . LEU 160 160 ? A 0.199 5.492 -1.952 1.000 1 A LEU 98.905 1
ATOM 1265 C CD1 . LEU 160 160 ? A -0.371 6.323 -0.778 1.000 1 A LEU 98.891 1
ATOM 1266 C CD2 . LEU 160 160 ? A 0.756 4.165 -1.436 1.000 1 A LEU 98.894 1
ATOM 1267 N N . VAL 161 161 ? A -0.040 7.142 -5.425 1.000 1 A VAL 98.769 1
ATOM 1268 C CA . VAL 161 161 ? A 0.891 8.054 -6.090 1.000 1 A VAL 98.656 1
ATOM 1269 C C . VAL 161 161 ? A 0.262 9.440 -6.219 1.000 1 A VAL 98.618 1
ATOM 1270 O O . VAL 161 161 ? A 0.918 10.447 -5.955 1.000 1 A VAL 98.550 1
ATOM 1271 C CB . VAL 161 161 ? A 1.308 7.500 -7.461 1.000 1 A VAL 98.481 1
ATOM 1272 C CG1 . VAL 161 161 ? A 2.169 6.259 -7.266 1.000 1 A VAL 98.504 1
ATOM 1273 C CG2 . VAL 161 161 ? A 2.007 8.554 -8.280 1.000 1 A VAL 98.252 1
ATOM 1274 N N . ARG 162 162 ? A -1.045 9.507 -6.577 1.000 1 A ARG 98.491 1
ATOM 1275 C CA . ARG 162 162 ? A -1.698 10.805 -6.687 1.000 1 A ARG 98.353 1
ATOM 1276 C C . ARG 162 162 ? A -1.752 11.522 -5.341 1.000 1 A ARG 98.296 1
ATOM 1277 O O . ARG 162 162 ? A -1.605 12.742 -5.257 1.000 1 A ARG 98.206 1
ATOM 1278 C CB . ARG 162 162 ? A -3.092 10.651 -7.291 1.000 1 A ARG 98.326 1
ATOM 1279 C CG . ARG 162 162 ? A -3.040 10.150 -8.728 1.000 1 A ARG 97.984 1
ATOM 1280 C CD . ARG 162 162 ? A -4.417 10.109 -9.387 1.000 1 A ARG 97.819 1
ATOM 1281 N NE . ARG 162 162 ? A -4.325 9.565 -10.726 1.000 1 A ARG 97.723 1
ATOM 1282 C CZ . ARG 162 162 ? A -4.722 8.358 -11.092 1.000 1 A ARG 97.462 1
ATOM 1283 N NH1 . ARG 162 162 ? A -5.300 7.550 -10.216 1.000 1 A ARG 96.084 1
ATOM 1284 N NH2 . ARG 162 162 ? A -4.524 7.957 -12.335 1.000 1 A ARG 96.593 1
ATOM 1285 N N . GLU 163 163 ? A -1.948 10.749 -4.225 1.000 1 A GLU 98.459 1
ATOM 1286 C CA . GLU 163 163 ? A -1.915 11.359 -2.885 1.000 1 A GLU 98.430 1
ATOM 1287 C C . GLU 163 163 ? A -0.526 11.918 -2.581 1.000 1 A GLU 98.414 1
ATOM 1288 O O . GLU 163 163 ? A -0.399 12.989 -1.988 1.000 1 A GLU 98.241 1
ATOM 1289 C CB . GLU 163 163 ? A -2.322 10.336 -1.830 1.000 1 A GLU 98.463 1
ATOM 1290 C CG . GLU 163 163 ? A -3.792 9.976 -1.892 1.000 1 A GLU 98.401 1
ATOM 1291 C CD . GLU 163 163 ? A -4.682 11.134 -1.492 1.000 1 A GLU 98.073 1
ATOM 1292 O OE1 . GLU 163 163 ? A -4.658 11.507 -0.285 1.000 1 A GLU 96.594 1
ATOM 1293 O OE2 . GLU 163 163 ? A -5.388 11.670 -2.358 1.000 1 A GLU 96.329 1
ATOM 1294 N N . ILE 164 164 ? A 0.559 11.180 -2.977 1.000 1 A ILE 98.572 1
ATOM 1295 C CA . ILE 164 164 ? A 1.906 11.685 -2.750 1.000 1 A ILE 98.540 1
ATOM 1296 C C . ILE 164 164 ? A 2.144 12.954 -3.549 1.000 1 A ILE 98.304 1
ATOM 1297 O O . ILE 164 164 ? A 2.710 13.925 -3.030 1.000 1 A ILE 98.183 1
ATOM 1298 C CB . ILE 164 164 ? A 2.937 10.597 -3.114 1.000 1 A ILE 98.616 1
ATOM 1299 C CG1 . ILE 164 164 ? A 2.810 9.404 -2.150 1.000 1 A ILE 98.725 1
ATOM 1300 C CG2 . ILE 164 164 ? A 4.370 11.168 -3.077 1.000 1 A ILE 98.565 1
ATOM 1301 C CD1 . ILE 164 164 ? A 3.589 8.186 -2.593 1.000 1 A ILE 98.605 1
ATOM 1302 N N . ARG 165 165 ? A 1.680 13.002 -4.822 1.000 1 A ARG 98.299 1
ATOM 1303 C CA . ARG 165 165 ? A 1.842 14.204 -5.625 1.000 1 A ARG 97.821 1
ATOM 1304 C C . ARG 165 165 ? A 1.167 15.397 -4.968 1.000 1 A ARG 97.624 1
ATOM 1305 O O . ARG 165 165 ? A 1.726 16.494 -4.947 1.000 1 A ARG 97.318 1
ATOM 1306 C CB . ARG 165 165 ? A 1.247 14.014 -7.014 1.000 1 A ARG 97.342 1
ATOM 1307 C CG . ARG 165 165 ? A 2.008 13.038 -7.901 1.000 1 A ARG 96.355 1
ATOM 1308 C CD . ARG 165 165 ? A 1.267 12.859 -9.204 1.000 1 A ARG 95.171 1
ATOM 1309 N NE . ARG 165 165 ? A 1.950 11.952 -10.094 1.000 1 A ARG 94.718 1
ATOM 1310 C CZ . ARG 165 165 ? A 1.375 11.381 -11.133 1.000 1 A ARG 94.108 1
ATOM 1311 N NH1 . ARG 165 165 ? A 0.099 11.624 -11.397 1.000 1 A ARG 91.803 1
ATOM 1312 N NH2 . ARG 165 165 ? A 2.072 10.571 -11.920 1.000 1 A ARG 92.072 1
ATOM 1313 N N . LYS 166 166 ? A -0.064 15.195 -4.407 1.000 1 A LYS 97.492 1
ATOM 1314 C CA . LYS 166 166 ? A -0.780 16.286 -3.750 1.000 1 A LYS 96.986 1
ATOM 1315 C C . LYS 166 166 ? A -0.003 16.797 -2.533 1.000 1 A LYS 97.087 1
ATOM 1316 O O . LYS 166 166 ? A 0.064 17.990 -2.288 1.000 1 A LYS 96.486 1
ATOM 1317 C CB . LYS 166 166 ? A -2.173 15.799 -3.304 1.000 1 A LYS 96.471 1
ATOM 1318 C CG . LYS 166 166 ? A -3.158 15.594 -4.464 1.000 1 A LYS 94.147 1
ATOM 1319 C CD . LYS 166 166 ? A -4.398 14.811 -4.033 1.000 1 A LYS 89.100 1
ATOM 1320 C CE . LYS 166 166 ? A -5.075 15.509 -2.864 1.000 1 A LYS 80.665 1
ATOM 1321 N NZ . LYS 166 166 ? A -6.360 14.810 -2.542 1.000 1 A LYS 74.504 1
ATOM 1322 N N . HIS 167 167 ? A 0.593 15.833 -1.780 1.000 1 A HIS 97.433 1
ATOM 1323 C CA . HIS 167 167 ? A 1.380 16.211 -0.614 1.000 1 A HIS 97.087 1
ATOM 1324 C C . HIS 167 167 ? A 2.621 17.012 -0.996 1.000 1 A HIS 96.904 1
ATOM 1325 O O . HIS 167 167 ? A 2.969 18.007 -0.344 1.000 1 A HIS 96.009 1
ATOM 1326 C CB . HIS 167 167 ? A 1.801 14.955 0.161 1.000 1 A HIS 96.840 1
ATOM 1327 C CG . HIS 167 167 ? A 2.693 15.238 1.331 1.000 1 A HIS 96.409 1
ATOM 1328 N ND1 . HIS 167 167 ? A 4.061 15.237 1.225 1.000 1 A HIS 86.653 1
ATOM 1329 C CD2 . HIS 167 167 ? A 2.407 15.521 2.607 1.000 1 A HIS 88.412 1
ATOM 1330 C CE1 . HIS 167 167 ? A 4.563 15.518 2.407 1.000 1 A HIS 88.783 1
ATOM 1331 N NE2 . HIS 167 167 ? A 3.571 15.690 3.257 1.000 1 A HIS 90.058 1
ATOM 1332 N N . LYS 168 168 ? A 3.290 16.585 -2.103 1.000 1 A LYS 96.785 1
ATOM 1333 C CA . LYS 168 168 ? A 4.511 17.281 -2.549 1.000 1 A LYS 96.100 1
ATOM 1334 C C . LYS 168 168 ? A 4.231 18.688 -3.068 1.000 1 A LYS 96.270 1
ATOM 1335 O O . LYS 168 168 ? A 5.147 19.511 -3.066 1.000 1 A LYS 95.041 1
ATOM 1336 C CB . LYS 168 168 ? A 5.189 16.461 -3.644 1.000 1 A LYS 94.363 1
ATOM 1337 C CG . LYS 168 168 ? A 5.743 15.130 -3.156 1.000 1 A LYS 92.845 1
ATOM 1338 C CD . LYS 168 168 ? A 6.083 14.193 -4.284 1.000 1 A LYS 90.238 1
ATOM 1339 C CE . LYS 168 168 ? A 7.170 14.737 -5.164 1.000 1 A LYS 83.421 1
ATOM 1340 N NZ . LYS 168 168 ? A 7.426 13.783 -6.276 1.000 1 A LYS 85.581 1
ATOM 1341 N N . GLU 169 169 ? A 2.996 18.961 -3.481 1.000 1 A GLU 96.844 1
ATOM 1342 C CA . GLU 169 169 ? A 2.661 20.297 -3.993 1.000 1 A GLU 96.326 1
ATOM 1343 C C . GLU 169 169 ? A 2.520 21.328 -2.889 1.000 1 A GLU 95.997 1
ATOM 1344 O O . GLU 169 169 ? A 2.539 22.532 -3.170 1.000 1 A GLU 94.347 1
ATOM 1345 C CB . GLU 169 169 ? A 1.350 20.230 -4.769 1.000 1 A GLU 94.909 1
ATOM 1346 C CG . GLU 169 169 ? A 1.492 19.540 -6.113 1.000 1 A GLU 90.709 1
ATOM 1347 C CD . GLU 169 169 ? A 0.154 19.289 -6.817 1.000 1 A GLU 88.885 1
ATOM 1348 O OE1 . GLU 169 169 ? A -0.911 19.572 -6.199 1.000 1 A GLU 83.602 1
ATOM 1349 O OE2 . GLU 169 169 ? A 0.175 18.809 -7.969 1.000 1 A GLU 82.293 1
ATOM 1350 N N . LYS 170 170 ? A 2.375 20.846 -1.619 1.000 1 A LYS 94.915 1
ATOM 1351 C CA . LYS 170 170 ? A 2.198 21.750 -0.495 1.000 1 A LYS 93.876 1
ATOM 1352 C C . LYS 170 170 ? A 3.497 22.504 -0.167 1.000 1 A LYS 90.121 1
ATOM 1353 O O . LYS 170 170 ? A 4.567 22.114 -0.582 1.000 1 A LYS 83.138 1
ATOM 1354 C CB . LYS 170 170 ? A 1.735 20.978 0.717 1.000 1 A LYS 90.100 1
ATOM 1355 C CG . LYS 170 170 ? A 0.335 20.431 0.506 1.000 1 A LYS 90.729 1
ATOM 1356 C CD . LYS 170 170 ? A -0.043 19.468 1.620 1.000 1 A LYS 87.735 1
ATOM 1357 C CE . LYS 170 170 ? A -1.415 18.861 1.355 1.000 1 A LYS 83.205 1
ATOM 1358 N NZ . LYS 170 170 ? A -1.714 17.850 2.375 1.000 1 A LYS 77.962 1
HETATM 1359 C C1_1 . LIG2 . 1 ? B 12.574 -0.774 -2.213 1.000 2 B LIG2 86.413 1
HETATM 1360 C C2_1 . LIG2 . 1 ? B 12.205 -0.146 -1.325 1.000 2 B LIG2 89.956 1
HETATM 1361 C C3_1 . LIG2 . 1 ? B 11.583 0.657 -0.434 1.000 2 B LIG2 92.595 1
HETATM 1362 C C4_1 . LIG2 . 1 ? B 10.343 1.067 -0.872 1.000 2 B LIG2 90.578 1
HETATM 1363 C C5_1 . LIG2 . 1 ? B 9.560 1.917 -0.061 1.000 2 B LIG2 91.159 1
HETATM 1364 C C6_1 . LIG2 . 1 ? B 10.008 2.330 1.148 1.000 2 B LIG2 92.304 1
HETATM 1365 C C7_1 . LIG2 . 1 ? B 12.072 1.096 0.848 1.000 2 B LIG2 93.942 1
HETATM 1366 C C8_1 . LIG2 . 1 ? B 11.251 1.938 1.623 1.000 2 B LIG2 93.585 1
HETATM 1367 C C9_1 . LIG2 . 1 ? B 11.703 2.383 2.856 1.000 2 B LIG2 88.509 1
HETATM 1368 C C10_1 . LIG2 . 1 ? B 12.946 1.999 3.333 1.000 2 B LIG2 86.220 1
HETATM 1369 C C11_1 . LIG2 . 1 ? B 13.762 1.143 2.608 1.000 2 B LIG2 86.692 1
HETATM 1370 C C12_1 . LIG2 . 1 ? B 13.321 0.697 1.396 1.000 2 B LIG2 92.520 1
HETATM 1371 C C13_1 . LIG2 . 1 ? B 14.218 -0.211 0.667 1.000 2 B LIG2 92.857 1
HETATM 1372 N N1_1 . LIG2 . 1 ? B 14.982 0.313 -0.270 1.000 2 B LIG2 90.727 1
HETATM 1373 C C14_1 . LIG2 . 1 ? B 15.833 -0.460 -0.971 1.000 2 B LIG2 89.529 1
HETATM 1374 C C15_1 . LIG2 . 1 ? B 14.264 -1.553 0.986 1.000 2 B LIG2 92.164 1
HETATM 1375 F F1_1 . LIG2 . 1 ? B 13.510 -2.095 1.919 1.000 2 B LIG2 89.981 1
HETATM 1376 C C16_1 . LIG2 . 1 ? B 15.130 -2.404 0.279 1.000 2 B LIG2 90.869 1
HETATM 1377 C C17_1 . LIG2 . 1 ? B 15.925 -1.827 -0.746 1.000 2 B LIG2 90.893 1
HETATM 1378 C C18_1 . LIG2 . 1 ? B 16.808 -2.733 -1.498 1.000 2 B LIG2 89.452 1
HETATM 1379 N N2_1 . LIG2 . 1 ? B 17.604 -2.392 -2.528 1.000 2 B LIG2 86.644 1
HETATM 1380 C C19_1 . LIG2 . 1 ? B 17.270 -1.285 -3.407 1.000 2 B LIG2 75.512 1
HETATM 1381 C C20_1 . LIG2 . 1 ? B 16.794 -1.779 -4.764 1.000 2 B LIG2 76.221 1
HETATM 1382 C C21_1 . LIG2 . 1 ? B 15.614 -2.720 -4.545 1.000 2 B LIG2 72.813 1
HETATM 1383 C C22_1 . LIG2 . 1 ? B 16.200 -4.024 -4.395 1.000 2 B LIG2 71.981 1
HETATM 1384 C C23_1 . LIG2 . 1 ? B 17.686 -3.869 -4.525 1.000 2 B LIG2 75.245 1
HETATM 1385 N N3_1 . LIG2 . 1 ? B 17.803 -2.670 -5.356 1.000 2 B LIG2 80.561 1
HETATM 1386 C C24_1 . LIG2 . 1 ? B 18.641 -2.406 -6.367 1.000 2 B LIG2 73.697 1
HETATM 1387 C C25_1 . LIG2 . 1 ? B 19.451 -3.504 -6.974 1.000 2 B LIG2 64.299 1
HETATM 1388 C C26_1 . LIG2 . 1 ? B 20.308 -2.950 -8.080 1.000 2 B LIG2 63.562 1
HETATM 1389 C C27_1 . LIG2 . 1 ? B 20.795 -4.022 -9.017 1.000 2 B LIG2 61.857 1
HETATM 1390 O O1_1 . LIG2 . 1 ? B 21.695 -3.657 -9.844 1.000 2 B LIG2 45.173 1
HETATM 1391 O O2_1 . LIG2 . 1 ? B 20.261 -5.121 -8.997 1.000 2 B LIG2 51.221 1
HETATM 1392 O O3_1 . LIG2 . 1 ? B 18.701 -1.313 -6.822 1.000 2 B LIG2 69.424 1
HETATM 1393 C C28_1 . LIG2 . 1 ? B 18.331 -3.504 -3.188 1.000 2 B LIG2 77.082 1
HETATM 1394 N N4_1 . LIG2 . 1 ? B 16.851 -4.034 -1.140 1.000 2 B LIG2 88.140 1
HETATM 1395 C C29_1 . LIG2 . 1 ? B 16.059 -4.487 -0.163 1.000 2 B LIG2 88.742 1
HETATM 1396 O O4_1 . LIG2 . 1 ? B 16.148 -5.804 0.105 1.000 2 B LIG2 86.142 1
HETATM 1397 C C30_1 . LIG2 . 1 ? B 15.315 -6.401 1.051 1.000 2 B LIG2 78.203 1
HETATM 1398 C C31_1 . LIG2 . 1 ? B 15.745 -7.794 1.350 1.000 2 B LIG2 79.903 1
HETATM 1399 C C32_1 . LIG2 . 1 ? B 17.176 -7.839 1.918 1.000 2 B LIG2 69.745 1
HETATM 1400 C C33_1 . LIG2 . 1 ? B 17.058 -8.186 3.351 1.000 2 B LIG2 65.421 1
HETATM 1401 C C34_1 . LIG2 . 1 ? B 15.771 -8.823 3.457 1.000 2 B LIG2 67.608 1
HETATM 1402 N N5_1 . LIG2 . 1 ? B 14.939 -8.404 2.405 1.000 2 B LIG2 69.187 1
HETATM 1403 C C35_1 . LIG2 . 1 ? B 14.260 -9.548 1.878 1.000 2 B LIG2 66.513 1
HETATM 1404 C C36_1 . LIG2 . 1 ? B 14.723 -9.851 0.572 1.000 2 B LIG2 66.680 1
HETATM 1405 C C37_1 . LIG2 . 1 ? B 15.622 -8.746 0.151 1.000 2 B LIG2 70.039 1
HETATM 1406 N N6_1 . LIG2 . 1 ? B 15.207 -3.728 0.557 1.000 2 B LIG2 89.968 1
HETATM 1407 O O1_1 . LIG3 . 1 ? C -0.360 -11.993 0.072 1.000 3 C LIG3 86.290 1
HETATM 1408 P P1_1 . LIG3 . 1 ? C -0.632 -12.805 1.257 1.000 3 C LIG3 97.184 1
HETATM 1409 O O2_1 . LIG3 . 1 ? C 0.333 -13.890 1.626 1.000 3 C LIG3 89.801 1
HETATM 1410 O O3_1 . LIG3 . 1 ? C -0.857 -11.849 2.541 1.000 3 C LIG3 97.449 1
HETATM 1411 P P2_1 . LIG3 . 1 ? C 0.241 -11.000 3.340 1.000 3 C LIG3 97.051 1
HETATM 1412 O O4_1 . LIG3 . 1 ? C 1.392 -10.701 2.430 1.000 3 C LIG3 85.015 1
HETATM 1413 O O5_1 . LIG3 . 1 ? C -0.524 -9.773 3.761 1.000 3 C LIG3 83.632 1
HETATM 1414 O O6_1 . LIG3 . 1 ? C 0.646 -11.829 4.518 1.000 3 C LIG3 85.333 1
HETATM 1415 O O7_1 . LIG3 . 1 ? C -2.099 -13.412 1.144 1.000 3 C LIG3 97.534 1
HETATM 1416 C C1_1 . LIG3 . 1 ? C -2.600 -14.285 2.132 1.000 3 C LIG3 96.298 1
HETATM 1417 C C2_1 . LIG3 . 1 ? C -3.506 -15.285 1.498 1.000 3 C LIG3 96.804 1
HETATM 1418 O O8_1 . LIG3 . 1 ? C -4.647 -14.597 0.950 1.000 3 C LIG3 97.827 1
HETATM 1419 C C3_1 . LIG3 . 1 ? C -2.828 -16.065 0.383 1.000 3 C LIG3 96.685 1
HETATM 1420 O O9_1 . LIG3 . 1 ? C -3.240 -17.398 0.426 1.000 3 C LIG3 94.745 1
HETATM 1421 C C4_1 . LIG3 . 1 ? C -3.305 -15.343 -0.830 1.000 3 C LIG3 97.553 1
HETATM 1422 O O10_1 . LIG3 . 1 ? C -3.361 -16.166 -1.983 1.000 3 C LIG3 96.358 1
HETATM 1423 C C5_1 . LIG3 . 1 ? C -4.671 -14.899 -0.419 1.000 3 C LIG3 97.962 1
HETATM 1424 N N1_1 . LIG3 . 1 ? C -5.119 -13.676 -1.088 1.000 3 C LIG3 98.344 1
HETATM 1425 C C6_1 . LIG3 . 1 ? C -6.308 -13.511 -1.676 1.000 3 C LIG3 98.508 1
HETATM 1426 N N2_1 . LIG3 . 1 ? C -7.309 -14.366 -1.879 1.000 3 C LIG3 98.282 1
HETATM 1427 C C7_1 . LIG3 . 1 ? C -8.382 -13.917 -2.544 1.000 3 C LIG3 98.298 1
HETATM 1428 N N3_1 . LIG3 . 1 ? C -9.424 -14.769 -2.754 1.000 3 C LIG3 97.838 1
HETATM 1429 N N4_1 . LIG3 . 1 ? C -8.501 -12.635 -3.016 1.000 3 C LIG3 98.670 1
HETATM 1430 C C8_1 . LIG3 . 1 ? C -7.477 -11.757 -2.818 1.000 3 C LIG3 98.700 1
HETATM 1431 O O11_1 . LIG3 . 1 ? C -7.585 -10.600 -3.231 1.000 3 C LIG3 98.493 1
HETATM 1432 C C9_1 . LIG3 . 1 ? C -6.328 -12.211 -2.136 1.000 3 C LIG3 98.685 1
HETATM 1433 N N5_1 . LIG3 . 1 ? C -5.162 -11.600 -1.769 1.000 3 C LIG3 98.495 1
HETATM 1434 C C10_1 . LIG3 . 1 ? C -4.441 -12.539 -1.122 1.000 3 C LIG3 98.304 1
HETATM 1435 Mg MG1_1 . LIG4 . 1 ? D 3.373 -11.187 2.547 1.000 4 D LIG4 95.239 1
#
#
loop_
_atom_type.symbol
C
F
Mg
N
O
P
S
#
#
loop_
_ma_qa_metric.id
_ma_qa_metric.name
_ma_qa_metric.description
_ma_qa_metric.type
_ma_qa_metric.mode
_ma_qa_metric.type_other_details
_ma_qa_metric.software_group_id
1 pLDDT 'Predicted lddt' pLDDT local . .
#
#
loop_
_ma_qa_metric_local.ordinal_id
_ma_qa_metric_local.model_id
_ma_qa_metric_local.label_asym_id
_ma_qa_metric_local.label_seq_id
_ma_qa_metric_local.label_comp_id
_ma_qa_metric_local.metric_id
_ma_qa_metric_local.metric_value
1 1 A 1 GLY 1 79.756
2 1 A 2 MET 1 89.445
3 1 A 3 THR 1 95.505
4 1 A 4 GLU 1 97.332
5 1 A 5 TYR 1 98.253
6 1 A 6 LYS 1 98.434
7 1 A 7 LEU 1 98.643
8 1 A 8 VAL 1 98.228
9 1 A 9 VAL 1 98.254
10 1 A 10 VAL 1 97.647
11 1 A 11 GLY 1 97.269
12 1 A 12 ALA 1 96.672
13 1 A 13 ASP 1 96.067
14 1 A 14 GLY 1 97.068
15 1 A 15 VAL 1 98.394
16 1 A 16 GLY 1 98.332
17 1 A 17 LYS 1 97.941
18 1 A 18 SER 1 97.345
19 1 A 19 ALA 1 98.066
20 1 A 20 LEU 1 98.485
21 1 A 21 THR 1 98.111
22 1 A 22 ILE 1 97.391
23 1 A 23 GLN 1 98.119
24 1 A 24 LEU 1 98.298
25 1 A 25 ILE 1 97.194
26 1 A 26 GLN 1 96.753
27 1 A 27 ASN 1 97.259
28 1 A 28 HIS 1 96.531
29 1 A 29 PHE 1 97.696
30 1 A 30 VAL 1 93.710
31 1 A 31 ASP 1 92.093
32 1 A 32 GLU 1 89.291
33 1 A 33 TYR 1 87.654
34 1 A 34 ASP 1 87.700
35 1 A 35 PRO 1 84.890
36 1 A 36 THR 1 83.163
37 1 A 37 ILE 1 85.865
38 1 A 38 GLU 1 87.538
39 1 A 39 ASP 1 91.600
40 1 A 40 SER 1 94.617
41 1 A 41 TYR 1 96.820
42 1 A 42 ARG 1 97.033
43 1 A 43 LYS 1 97.134
44 1 A 44 GLN 1 97.300
45 1 A 45 VAL 1 96.250
46 1 A 46 VAL 1 95.919
47 1 A 47 ILE 1 97.248
48 1 A 48 ASP 1 96.529
49 1 A 49 GLY 1 94.411
50 1 A 50 GLU 1 93.576
51 1 A 51 THR 1 95.611
52 1 A 52 SER 1 95.243
53 1 A 53 LEU 1 97.673
54 1 A 54 LEU 1 98.526
55 1 A 55 ASP 1 98.261
56 1 A 56 ILE 1 98.136
57 1 A 57 LEU 1 97.478
58 1 A 58 ASP 1 96.736
59 1 A 59 THR 1 94.301
60 1 A 60 ALA 1 92.458
61 1 A 61 GLY 1 77.235
62 1 A 62 GLN 1 77.216
63 1 A 63 GLU 1 78.460
64 1 A 64 GLU 1 82.462
65 1 A 65 TYR 1 81.302
66 1 A 66 SER 1 80.993
67 1 A 67 ALA 1 85.377
68 1 A 68 MET 1 81.650
69 1 A 69 ARG 1 86.770
70 1 A 70 ASP 1 89.705
71 1 A 71 GLN 1 89.028
72 1 A 72 TYR 1 89.981
73 1 A 73 MET 1 92.525
74 1 A 74 ARG 1 95.100
75 1 A 75 THR 1 95.441
76 1 A 76 GLY 1 97.690
77 1 A 77 GLU 1 98.441
78 1 A 78 GLY 1 98.666
79 1 A 79 PHE 1 98.765
80 1 A 80 LEU 1 98.857
81 1 A 81 SER 1 98.765
82 1 A 82 VAL 1 98.817
83 1 A 83 PHE 1 98.902
84 1 A 84 ALA 1 98.927
85 1 A 85 ILE 1 98.853
86 1 A 86 ASN 1 98.769
87 1 A 87 ASN 1 98.606
88 1 A 88 THR 1 98.707
89 1 A 89 LYS 1 98.581
90 1 A 90 SER 1 98.419
91 1 A 91 PHE 1 98.794
92 1 A 92 GLU 1 98.317
93 1 A 93 ASP 1 97.388
94 1 A 94 ILE 1 97.904
95 1 A 95 HIS 1 96.230
96 1 A 96 HIS 1 93.958
97 1 A 97 TYR 1 95.074
98 1 A 98 ARG 1 95.968
99 1 A 99 GLU 1 95.452
100 1 A 100 GLN 1 93.303
101 1 A 101 ILE 1 95.595
102 1 A 102 LYS 1 95.278
103 1 A 103 ARG 1 94.395
104 1 A 104 VAL 1 94.152
105 1 A 105 LYS 1 94.956
106 1 A 106 ASP 1 94.839
107 1 A 107 SER 1 92.612
108 1 A 108 GLU 1 93.292
109 1 A 109 ASP 1 94.478
110 1 A 110 VAL 1 97.792
111 1 A 111 PRO 1 98.626
112 1 A 112 MET 1 98.693
113 1 A 113 VAL 1 98.957
114 1 A 114 LEU 1 98.977
115 1 A 115 VAL 1 98.986
116 1 A 116 GLY 1 98.980
117 1 A 117 ASN 1 98.959
118 1 A 118 LYS 1 98.858
119 1 A 119 SER 1 98.734
120 1 A 120 ASP 1 98.816
121 1 A 121 LEU 1 98.448
122 1 A 122 PRO 1 97.122
123 1 A 123 SER 1 93.222
124 1 A 124 ARG 1 97.692
125 1 A 125 THR 1 98.640
126 1 A 126 VAL 1 98.594
127 1 A 127 ASP 1 97.948
128 1 A 128 THR 1 97.775
129 1 A 129 LYS 1 98.249
130 1 A 130 GLN 1 98.214
131 1 A 131 ALA 1 98.812
132 1 A 132 GLN 1 98.809
133 1 A 133 ASP 1 98.718
134 1 A 134 LEU 1 98.698
135 1 A 135 ALA 1 98.749
136 1 A 136 ARG 1 98.473
137 1 A 137 SER 1 97.888
138 1 A 138 TYR 1 97.330
139 1 A 139 GLY 1 97.416
140 1 A 140 ILE 1 98.484
141 1 A 141 PRO 1 98.856
142 1 A 142 PHE 1 98.962
143 1 A 143 ILE 1 98.962
144 1 A 144 GLU 1 98.879
145 1 A 145 THR 1 98.985
146 1 A 146 SER 1 98.926
147 1 A 147 ALA 1 98.556
148 1 A 148 LYS 1 98.375
149 1 A 149 THR 1 98.519
150 1 A 150 ARG 1 98.440
151 1 A 151 GLN 1 98.731
152 1 A 152 GLY 1 98.945
153 1 A 153 VAL 1 98.917
154 1 A 154 ASP 1 98.742
155 1 A 155 ASP 1 98.819
156 1 A 156 ALA 1 98.933
157 1 A 157 PHE 1 98.900
158 1 A 158 TYR 1 98.760
159 1 A 159 THR 1 98.827
160 1 A 160 LEU 1 98.890
161 1 A 161 VAL 1 98.656
162 1 A 162 ARG 1 98.353
163 1 A 163 GLU 1 98.430
164 1 A 164 ILE 1 98.540
165 1 A 165 ARG 1 97.821
166 1 A 166 LYS 1 96.986
167 1 A 167 HIS 1 97.087
168 1 A 168 LYS 1 96.100
169 1 A 169 GLU 1 96.326
170 1 A 170 LYS 1 93.876
#
