# Supplementary material for: Single‐Sequence Deep Learning Delivers Crystal‐Quality Models of Covalent K‐Ras G12 Hotspot Complexes
Source: IUBMB Life. 2026 Jun 13;78(6):e70108. doi: 10.1002/iub.70108 (PMC13263772; doi:10.1002/iub.70108)
Supplement: Supplementary file 1 — Data S1: iub70108‐sup‐0001‐DataS1.zip. [file IUB-78-0-s001.zip › Supplementary_Data/1_Without Covalent Restraint_Web/Predicted Structures/KRASG12D_G12Di-1_AfterReaction_GDP_Mg2+_without_restraint/pred.model_idx_1.cif]

data_model
_entry.id model
_struct.entry_id model
_struct.pdbx_model_details .
_struct.pdbx_structure_determination_methodology computational
_struct.title 'Chai-1 predicted structure'
_audit_conform.dict_location https://raw.githubusercontent.com/ihmwg/ModelCIF/80e1e22/dist/mmcif_ma.dic
_audit_conform.dict_name mmcif_ma.dic
_audit_conform.dict_version 1.4.7
#
loop_
_audit_author.name
_audit_author.pdbx_ordinal
'Chai Discovery team' 1
#
#
loop_
_chem_comp.id
_chem_comp.type
_chem_comp.name
_chem_comp.formula
_chem_comp.formula_weight
_chem_comp.ma_provenance
ALA 'L-peptide linking' . . . 'CCD Core'
ARG 'L-peptide linking' . . . 'CCD Core'
ASN 'L-peptide linking' . . . 'CCD Core'
ASP 'L-peptide linking' . . . 'CCD Core'
GLN 'L-peptide linking' . . . 'CCD Core'
GLU 'L-peptide linking' . . . 'CCD Core'
GLY 'L-peptide linking' . . . 'CCD Core'
HIS 'L-peptide linking' . . . 'CCD Core'
ILE 'L-peptide linking' . . . 'CCD Core'
LEU 'L-peptide linking' . . . 'CCD Core'
LIG2 non-polymer . . . 'CCD Core'
LIG3 non-polymer . . . 'CCD Core'
LIG4 non-polymer . . . 'CCD Core'
LYS 'L-peptide linking' . . . 'CCD Core'
MET 'L-peptide linking' . . . 'CCD Core'
PHE 'L-peptide linking' . . . 'CCD Core'
PRO 'L-peptide linking' . . . 'CCD Core'
SER 'L-peptide linking' . . . 'CCD Core'
THR 'L-peptide linking' . . . 'CCD Core'
TYR 'L-peptide linking' . . . 'CCD Core'
VAL 'L-peptide linking' . . . 'CCD Core'
#
#
loop_
_entity.id
_entity.type
_entity.src_method
_entity.pdbx_description
_entity.formula_weight
_entity.pdbx_number_of_molecules
_entity.details
1 polymer man 'Entity A' . 1 .
2 non-polymer man 'Entity B' . 1 .
3 non-polymer man 'Entity C' . 1 .
4 non-polymer man 'Entity D' . 1 .
#
#
loop_
_entity_poly.entity_id
_entity_poly.type
_entity_poly.nstd_linkage
_entity_poly.nstd_monomer
_entity_poly.pdbx_strand_id
_entity_poly.pdbx_seq_one_letter_code
_entity_poly.pdbx_seq_one_letter_code_can
1 polypeptide(L) no no A
;GMTEYKLVVVGADGVGKSALTIQLIQNHFVDEYDPTIEDSYRKQVVIDGETSLLDILDTAGQEEYSAMRD
QYMRTGEGFLSVFAINNTKSFEDIHHYREQIKRVKDSEDVPMVLVGNKSDLPSRTVDTKQAQDLARSYGI
PFIETSAKTRQGVDDAFYTLVREIRKHKEK
;

;GMTEYKLVVVGADGVGKSALTIQLIQNHFVDEYDPTIEDSYRKQVVIDGETSLLDILDTAGQEEYSAMRD
QYMRTGEGFLSVFAINNTKSFEDIHHYREQIKRVKDSEDVPMVLVGNKSDLPSRTVDTKQAQDLARSYGI
PFIETSAKTRQGVDDAFYTLVREIRKHKEK
;

#
#
loop_
_pdbx_entity_nonpoly.entity_id
_pdbx_entity_nonpoly.name
_pdbx_entity_nonpoly.comp_id
_pdbx_entity_nonpoly.ma_model_mode
2 'Entity B' LIG2 .
3 'Entity C' LIG3 .
4 'Entity D' LIG4 .
#
#
loop_
_entity_poly_seq.entity_id
_entity_poly_seq.num
_entity_poly_seq.mon_id
_entity_poly_seq.hetero
1 1 GLY .
1 2 MET .
1 3 THR .
1 4 GLU .
1 5 TYR .
1 6 LYS .
1 7 LEU .
1 8 VAL .
1 9 VAL .
1 10 VAL .
1 11 GLY .
1 12 ALA .
1 13 ASP .
1 14 GLY .
1 15 VAL .
1 16 GLY .
1 17 LYS .
1 18 SER .
1 19 ALA .
1 20 LEU .
1 21 THR .
1 22 ILE .
1 23 GLN .
1 24 LEU .
1 25 ILE .
1 26 GLN .
1 27 ASN .
1 28 HIS .
1 29 PHE .
1 30 VAL .
1 31 ASP .
1 32 GLU .
1 33 TYR .
1 34 ASP .
1 35 PRO .
1 36 THR .
1 37 ILE .
1 38 GLU .
1 39 ASP .
1 40 SER .
1 41 TYR .
1 42 ARG .
1 43 LYS .
1 44 GLN .
1 45 VAL .
1 46 VAL .
1 47 ILE .
1 48 ASP .
1 49 GLY .
1 50 GLU .
1 51 THR .
1 52 SER .
1 53 LEU .
1 54 LEU .
1 55 ASP .
1 56 ILE .
1 57 LEU .
1 58 ASP .
1 59 THR .
1 60 ALA .
1 61 GLY .
1 62 GLN .
1 63 GLU .
1 64 GLU .
1 65 TYR .
1 66 SER .
1 67 ALA .
1 68 MET .
1 69 ARG .
1 70 ASP .
1 71 GLN .
1 72 TYR .
1 73 MET .
1 74 ARG .
1 75 THR .
1 76 GLY .
1 77 GLU .
1 78 GLY .
1 79 PHE .
1 80 LEU .
1 81 SER .
1 82 VAL .
1 83 PHE .
1 84 ALA .
1 85 ILE .
1 86 ASN .
1 87 ASN .
1 88 THR .
1 89 LYS .
1 90 SER .
1 91 PHE .
1 92 GLU .
1 93 ASP .
1 94 ILE .
1 95 HIS .
1 96 HIS .
1 97 TYR .
1 98 ARG .
1 99 GLU .
1 100 GLN .
1 101 ILE .
1 102 LYS .
1 103 ARG .
1 104 VAL .
1 105 LYS .
1 106 ASP .
1 107 SER .
1 108 GLU .
1 109 ASP .
1 110 VAL .
1 111 PRO .
1 112 MET .
1 113 VAL .
1 114 LEU .
1 115 VAL .
1 116 GLY .
1 117 ASN .
1 118 LYS .
1 119 SER .
1 120 ASP .
1 121 LEU .
1 122 PRO .
1 123 SER .
1 124 ARG .
1 125 THR .
1 126 VAL .
1 127 ASP .
1 128 THR .
1 129 LYS .
1 130 GLN .
1 131 ALA .
1 132 GLN .
1 133 ASP .
1 134 LEU .
1 135 ALA .
1 136 ARG .
1 137 SER .
1 138 TYR .
1 139 GLY .
1 140 ILE .
1 141 PRO .
1 142 PHE .
1 143 ILE .
1 144 GLU .
1 145 THR .
1 146 SER .
1 147 ALA .
1 148 LYS .
1 149 THR .
1 150 ARG .
1 151 GLN .
1 152 GLY .
1 153 VAL .
1 154 ASP .
1 155 ASP .
1 156 ALA .
1 157 PHE .
1 158 TYR .
1 159 THR .
1 160 LEU .
1 161 VAL .
1 162 ARG .
1 163 GLU .
1 164 ILE .
1 165 ARG .
1 166 LYS .
1 167 HIS .
1 168 LYS .
1 169 GLU .
1 170 LYS .
#
#
loop_
_struct_asym.id
_struct_asym.entity_id
_struct_asym.details
A 1 'Chain A'
B 2 'Chain B'
C 3 'Chain C'
D 4 'Chain D'
#
#
loop_
_pdbx_poly_seq_scheme.asym_id
_pdbx_poly_seq_scheme.entity_id
_pdbx_poly_seq_scheme.seq_id
_pdbx_poly_seq_scheme.mon_id
_pdbx_poly_seq_scheme.pdb_seq_num
_pdbx_poly_seq_scheme.auth_seq_num
_pdbx_poly_seq_scheme.pdb_mon_id
_pdbx_poly_seq_scheme.auth_mon_id
_pdbx_poly_seq_scheme.pdb_strand_id
_pdbx_poly_seq_scheme.pdb_ins_code
A 1 1 GLY 1 1 GLY GLY A .
A 1 2 MET 2 2 MET MET A .
A 1 3 THR 3 3 THR THR A .
A 1 4 GLU 4 4 GLU GLU A .
A 1 5 TYR 5 5 TYR TYR A .
A 1 6 LYS 6 6 LYS LYS A .
A 1 7 LEU 7 7 LEU LEU A .
A 1 8 VAL 8 8 VAL VAL A .
A 1 9 VAL 9 9 VAL VAL A .
A 1 10 VAL 10 10 VAL VAL A .
A 1 11 GLY 11 11 GLY GLY A .
A 1 12 ALA 12 12 ALA ALA A .
A 1 13 ASP 13 13 ASP ASP A .
A 1 14 GLY 14 14 GLY GLY A .
A 1 15 VAL 15 15 VAL VAL A .
A 1 16 GLY 16 16 GLY GLY A .
A 1 17 LYS 17 17 LYS LYS A .
A 1 18 SER 18 18 SER SER A .
A 1 19 ALA 19 19 ALA ALA A .
A 1 20 LEU 20 20 LEU LEU A .
A 1 21 THR 21 21 THR THR A .
A 1 22 ILE 22 22 ILE ILE A .
A 1 23 GLN 23 23 GLN GLN A .
A 1 24 LEU 24 24 LEU LEU A .
A 1 25 ILE 25 25 ILE ILE A .
A 1 26 GLN 26 26 GLN GLN A .
A 1 27 ASN 27 27 ASN ASN A .
A 1 28 HIS 28 28 HIS HIS A .
A 1 29 PHE 29 29 PHE PHE A .
A 1 30 VAL 30 30 VAL VAL A .
A 1 31 ASP 31 31 ASP ASP A .
A 1 32 GLU 32 32 GLU GLU A .
A 1 33 TYR 33 33 TYR TYR A .
A 1 34 ASP 34 34 ASP ASP A .
A 1 35 PRO 35 35 PRO PRO A .
A 1 36 THR 36 36 THR THR A .
A 1 37 ILE 37 37 ILE ILE A .
A 1 38 GLU 38 38 GLU GLU A .
A 1 39 ASP 39 39 ASP ASP A .
A 1 40 SER 40 40 SER SER A .
A 1 41 TYR 41 41 TYR TYR A .
A 1 42 ARG 42 42 ARG ARG A .
A 1 43 LYS 43 43 LYS LYS A .
A 1 44 GLN 44 44 GLN GLN A .
A 1 45 VAL 45 45 VAL VAL A .
A 1 46 VAL 46 46 VAL VAL A .
A 1 47 ILE 47 47 ILE ILE A .
A 1 48 ASP 48 48 ASP ASP A .
A 1 49 GLY 49 49 GLY GLY A .
A 1 50 GLU 50 50 GLU GLU A .
A 1 51 THR 51 51 THR THR A .
A 1 52 SER 52 52 SER SER A .
A 1 53 LEU 53 53 LEU LEU A .
A 1 54 LEU 54 54 LEU LEU A .
A 1 55 ASP 55 55 ASP ASP A .
A 1 56 ILE 56 56 ILE ILE A .
A 1 57 LEU 57 57 LEU LEU A .
A 1 58 ASP 58 58 ASP ASP A .
A 1 59 THR 59 59 THR THR A .
A 1 60 ALA 60 60 ALA ALA A .
A 1 61 GLY 61 61 GLY GLY A .
A 1 62 GLN 62 62 GLN GLN A .
A 1 63 GLU 63 63 GLU GLU A .
A 1 64 GLU 64 64 GLU GLU A .
A 1 65 TYR 65 65 TYR TYR A .
A 1 66 SER 66 66 SER SER A .
A 1 67 ALA 67 67 ALA ALA A .
A 1 68 MET 68 68 MET MET A .
A 1 69 ARG 69 69 ARG ARG A .
A 1 70 ASP 70 70 ASP ASP A .
A 1 71 GLN 71 71 GLN GLN A .
A 1 72 TYR 72 72 TYR TYR A .
A 1 73 MET 73 73 MET MET A .
A 1 74 ARG 74 74 ARG ARG A .
A 1 75 THR 75 75 THR THR A .
A 1 76 GLY 76 76 GLY GLY A .
A 1 77 GLU 77 77 GLU GLU A .
A 1 78 GLY 78 78 GLY GLY A .
A 1 79 PHE 79 79 PHE PHE A .
A 1 80 LEU 80 80 LEU LEU A .
A 1 81 SER 81 81 SER SER A .
A 1 82 VAL 82 82 VAL VAL A .
A 1 83 PHE 83 83 PHE PHE A .
A 1 84 ALA 84 84 ALA ALA A .
A 1 85 ILE 85 85 ILE ILE A .
A 1 86 ASN 86 86 ASN ASN A .
A 1 87 ASN 87 87 ASN ASN A .
A 1 88 THR 88 88 THR THR A .
A 1 89 LYS 89 89 LYS LYS A .
A 1 90 SER 90 90 SER SER A .
A 1 91 PHE 91 91 PHE PHE A .
A 1 92 GLU 92 92 GLU GLU A .
A 1 93 ASP 93 93 ASP ASP A .
A 1 94 ILE 94 94 ILE ILE A .
A 1 95 HIS 95 95 HIS HIS A .
A 1 96 HIS 96 96 HIS HIS A .
A 1 97 TYR 97 97 TYR TYR A .
A 1 98 ARG 98 98 ARG ARG A .
A 1 99 GLU 99 99 GLU GLU A .
A 1 100 GLN 100 100 GLN GLN A .
A 1 101 ILE 101 101 ILE ILE A .
A 1 102 LYS 102 102 LYS LYS A .
A 1 103 ARG 103 103 ARG ARG A .
A 1 104 VAL 104 104 VAL VAL A .
A 1 105 LYS 105 105 LYS LYS A .
A 1 106 ASP 106 106 ASP ASP A .
A 1 107 SER 107 107 SER SER A .
A 1 108 GLU 108 108 GLU GLU A .
A 1 109 ASP 109 109 ASP ASP A .
A 1 110 VAL 110 110 VAL VAL A .
A 1 111 PRO 111 111 PRO PRO A .
A 1 112 MET 112 112 MET MET A .
A 1 113 VAL 113 113 VAL VAL A .
A 1 114 LEU 114 114 LEU LEU A .
A 1 115 VAL 115 115 VAL VAL A .
A 1 116 GLY 116 116 GLY GLY A .
A 1 117 ASN 117 117 ASN ASN A .
A 1 118 LYS 118 118 LYS LYS A .
A 1 119 SER 119 119 SER SER A .
A 1 120 ASP 120 120 ASP ASP A .
A 1 121 LEU 121 121 LEU LEU A .
A 1 122 PRO 122 122 PRO PRO A .
A 1 123 SER 123 123 SER SER A .
A 1 124 ARG 124 124 ARG ARG A .
A 1 125 THR 125 125 THR THR A .
A 1 126 VAL 126 126 VAL VAL A .
A 1 127 ASP 127 127 ASP ASP A .
A 1 128 THR 128 128 THR THR A .
A 1 129 LYS 129 129 LYS LYS A .
A 1 130 GLN 130 130 GLN GLN A .
A 1 131 ALA 131 131 ALA ALA A .
A 1 132 GLN 132 132 GLN GLN A .
A 1 133 ASP 133 133 ASP ASP A .
A 1 134 LEU 134 134 LEU LEU A .
A 1 135 ALA 135 135 ALA ALA A .
A 1 136 ARG 136 136 ARG ARG A .
A 1 137 SER 137 137 SER SER A .
A 1 138 TYR 138 138 TYR TYR A .
A 1 139 GLY 139 139 GLY GLY A .
A 1 140 ILE 140 140 ILE ILE A .
A 1 141 PRO 141 141 PRO PRO A .
A 1 142 PHE 142 142 PHE PHE A .
A 1 143 ILE 143 143 ILE ILE A .
A 1 144 GLU 144 144 GLU GLU A .
A 1 145 THR 145 145 THR THR A .
A 1 146 SER 146 146 SER SER A .
A 1 147 ALA 147 147 ALA ALA A .
A 1 148 LYS 148 148 LYS LYS A .
A 1 149 THR 149 149 THR THR A .
A 1 150 ARG 150 150 ARG ARG A .
A 1 151 GLN 151 151 GLN GLN A .
A 1 152 GLY 152 152 GLY GLY A .
A 1 153 VAL 153 153 VAL VAL A .
A 1 154 ASP 154 154 ASP ASP A .
A 1 155 ASP 155 155 ASP ASP A .
A 1 156 ALA 156 156 ALA ALA A .
A 1 157 PHE 157 157 PHE PHE A .
A 1 158 TYR 158 158 TYR TYR A .
A 1 159 THR 159 159 THR THR A .
A 1 160 LEU 160 160 LEU LEU A .
A 1 161 VAL 161 161 VAL VAL A .
A 1 162 ARG 162 162 ARG ARG A .
A 1 163 GLU 163 163 GLU GLU A .
A 1 164 ILE 164 164 ILE ILE A .
A 1 165 ARG 165 165 ARG ARG A .
A 1 166 LYS 166 166 LYS LYS A .
A 1 167 HIS 167 167 HIS HIS A .
A 1 168 LYS 168 168 LYS LYS A .
A 1 169 GLU 169 169 GLU GLU A .
A 1 170 LYS 170 170 LYS LYS A .
#
#
loop_
_pdbx_nonpoly_scheme.asym_id
_pdbx_nonpoly_scheme.entity_id
_pdbx_nonpoly_scheme.mon_id
_pdbx_nonpoly_scheme.ndb_seq_num
_pdbx_nonpoly_scheme.pdb_seq_num
_pdbx_nonpoly_scheme.auth_seq_num
_pdbx_nonpoly_scheme.auth_mon_id
_pdbx_nonpoly_scheme.pdb_strand_id
_pdbx_nonpoly_scheme.pdb_ins_code
B 2 LIG2 1 1 1 LIG2 B .
C 3 LIG3 1 1 1 LIG3 C .
D 4 LIG4 1 1 1 LIG4 D .
#
#
loop_
_ma_data.id
_ma_data.name
_ma_data.content_type
_ma_data.content_type_other_details
1 'Entity A' target .
2 'Entity B' target .
3 'Entity C' target .
4 'Entity D' target .
5 pred_model_1 'model coordinates' .
#
#
loop_
_ma_target_entity.entity_id
_ma_target_entity.data_id
_ma_target_entity.origin
1 1 designed
2 2 designed
3 3 designed
4 4 designed
#
#
loop_
_ma_target_entity_instance.asym_id
_ma_target_entity_instance.entity_id
_ma_target_entity_instance.details
A 1 'Chain A'
B 2 'Chain B'
C 3 'Chain C'
D 4 'Chain D'
#
#
loop_
_ma_model_list.ordinal_id
_ma_model_list.model_name
_ma_model_list.data_id
_ma_model_list.model_type
_ma_model_list.model_type_other_details
1 pred_model_1 5 'Ab initio model' .
#
#
loop_
_ma_model_group.id
_ma_model_group.name
_ma_model_group.details
1 pred .
#
#
loop_
_ma_model_group_link.group_id
_ma_model_group_link.model_id
1 1
#
#
loop_
_atom_site.group_PDB
_atom_site.id
_atom_site.type_symbol
_atom_site.label_atom_id
_atom_site.label_alt_id
_atom_site.label_comp_id
_atom_site.label_seq_id
_atom_site.auth_seq_id
_atom_site.pdbx_PDB_ins_code
_atom_site.label_asym_id
_atom_site.Cartn_x
_atom_site.Cartn_y
_atom_site.Cartn_z
_atom_site.occupancy
_atom_site.label_entity_id
_atom_site.auth_asym_id
_atom_site.auth_comp_id
_atom_site.B_iso_or_equiv
_atom_site.pdbx_PDB_model_num
ATOM 1 N N . GLY 1 1 ? A 2.276 23.606 -10.776 1.000 1 A GLY 74.512 1
ATOM 2 C CA . GLY 1 1 ? A 1.385 22.722 -11.511 1.000 1 A GLY 79.584 1
ATOM 3 C C . GLY 1 1 ? A 0.702 21.759 -10.557 1.000 1 A GLY 83.286 1
ATOM 4 O O . GLY 1 1 ? A 0.713 21.966 -9.348 1.000 1 A GLY 80.429 1
ATOM 5 N N . MET 2 2 ? A 0.112 20.690 -11.098 1.000 1 A MET 85.770 1
ATOM 6 C CA . MET 2 2 ? A -0.552 19.692 -10.261 1.000 1 A MET 89.838 1
ATOM 7 C C . MET 2 2 ? A 0.473 19.002 -9.352 1.000 1 A MET 91.944 1
ATOM 8 O O . MET 2 2 ? A 1.664 18.893 -9.681 1.000 1 A MET 90.725 1
ATOM 9 C CB . MET 2 2 ? A -1.313 18.700 -11.127 1.000 1 A MET 87.651 1
ATOM 10 C CG . MET 2 2 ? A -0.411 17.826 -11.947 1.000 1 A MET 86.430 1
ATOM 11 S SD . MET 2 2 ? A -1.350 16.784 -13.078 1.000 1 A MET 84.126 1
ATOM 12 C CE . MET 2 2 ? A -2.042 15.610 -11.929 1.000 1 A MET 79.517 1
ATOM 13 N N . THR 3 3 ? A -0.036 18.548 -8.177 1.000 1 A THR 95.152 1
ATOM 14 C CA . THR 3 3 ? A 0.854 17.974 -7.204 1.000 1 A THR 95.492 1
ATOM 15 C C . THR 3 3 ? A 1.020 16.477 -7.476 1.000 1 A THR 96.432 1
ATOM 16 O O . THR 3 3 ? A 0.043 15.768 -7.792 1.000 1 A THR 95.910 1
ATOM 17 C CB . THR 3 3 ? A 0.293 18.174 -5.803 1.000 1 A THR 93.818 1
ATOM 18 O OG1 . THR 3 3 ? A 0.112 19.575 -5.569 1.000 1 A THR 89.046 1
ATOM 19 C CG2 . THR 3 3 ? A 1.263 17.658 -4.724 1.000 1 A THR 89.488 1
ATOM 20 N N . GLU 4 4 ? A 2.276 15.983 -7.370 1.000 1 A GLU 97.006 1
ATOM 21 C CA . GLU 4 4 ? A 2.572 14.563 -7.544 1.000 1 A GLU 97.303 1
ATOM 22 C C . GLU 4 4 ? A 2.906 13.954 -6.188 1.000 1 A GLU 97.587 1
ATOM 23 O O . GLU 4 4 ? A 3.486 14.607 -5.329 1.000 1 A GLU 97.180 1
ATOM 24 C CB . GLU 4 4 ? A 3.735 14.359 -8.483 1.000 1 A GLU 96.373 1
ATOM 25 C CG . GLU 4 4 ? A 3.441 14.784 -9.908 1.000 1 A GLU 88.602 1
ATOM 26 C CD . GLU 4 4 ? A 4.602 14.567 -10.850 1.000 1 A GLU 87.318 1
ATOM 27 O OE1 . GLU 4 4 ? A 5.678 14.134 -10.377 1.000 1 A GLU 83.814 1
ATOM 28 O OE2 . GLU 4 4 ? A 4.454 14.852 -12.059 1.000 1 A GLU 80.899 1
ATOM 29 N N . TYR 5 5 ? A 2.480 12.710 -6.007 1.000 1 A TYR 98.074 1
ATOM 30 C CA . TYR 5 5 ? A 2.728 11.965 -4.761 1.000 1 A TYR 98.251 1
ATOM 31 C C . TYR 5 5 ? A 3.319 10.610 -5.118 1.000 1 A TYR 98.302 1
ATOM 32 O O . TYR 5 5 ? A 2.779 9.889 -5.955 1.000 1 A TYR 98.165 1
ATOM 33 C CB . TYR 5 5 ? A 1.449 11.769 -3.976 1.000 1 A TYR 98.131 1
ATOM 34 C CG . TYR 5 5 ? A 0.751 13.051 -3.586 1.000 1 A TYR 97.988 1
ATOM 35 C CD1 . TYR 5 5 ? A 1.067 13.659 -2.391 1.000 1 A TYR 97.401 1
ATOM 36 C CD2 . TYR 5 5 ? A -0.193 13.603 -4.423 1.000 1 A TYR 97.490 1
ATOM 37 C CE1 . TYR 5 5 ? A 0.427 14.839 -2.027 1.000 1 A TYR 96.519 1
ATOM 38 C CE2 . TYR 5 5 ? A -0.819 14.795 -4.066 1.000 1 A TYR 96.525 1
ATOM 39 C CZ . TYR 5 5 ? A -0.516 15.390 -2.868 1.000 1 A TYR 96.403 1
ATOM 40 O OH . TYR 5 5 ? A -1.127 16.576 -2.511 1.000 1 A TYR 94.793 1
ATOM 41 N N . LYS 6 6 ? A 4.444 10.239 -4.483 1.000 1 A LYS 98.481 1
ATOM 42 C CA . LYS 6 6 ? A 5.053 8.930 -4.658 1.000 1 A LYS 98.421 1
ATOM 43 C C . LYS 6 6 ? A 4.641 8.040 -3.508 1.000 1 A LYS 98.565 1
ATOM 44 O O . LYS 6 6 ? A 5.050 8.219 -2.378 1.000 1 A LYS 98.389 1
ATOM 45 C CB . LYS 6 6 ? A 6.560 9.025 -4.757 1.000 1 A LYS 97.941 1
ATOM 46 C CG . LYS 6 6 ? A 7.026 9.760 -6.003 1.000 1 A LYS 95.104 1
ATOM 47 C CD . LYS 6 6 ? A 8.474 9.467 -6.306 1.000 1 A LYS 89.654 1
ATOM 48 C CE . LYS 6 6 ? A 8.810 9.940 -7.701 1.000 1 A LYS 84.745 1
ATOM 49 N NZ . LYS 6 6 ? A 10.050 9.321 -8.199 1.000 1 A LYS 73.492 1
ATOM 50 N N . LEU 7 7 ? A 3.778 7.034 -3.813 1.000 1 A LEU 98.572 1
ATOM 51 C CA . LEU 7 7 ? A 3.182 6.152 -2.816 1.000 1 A LEU 98.670 1
ATOM 52 C C . LEU 7 7 ? A 3.743 4.744 -2.992 1.000 1 A LEU 98.470 1
ATOM 53 O O . LEU 7 7 ? A 3.817 4.240 -4.124 1.000 1 A LEU 98.155 1
ATOM 54 C CB . LEU 7 7 ? A 1.659 6.092 -2.965 1.000 1 A LEU 98.778 1
ATOM 55 C CG . LEU 7 7 ? A 0.897 7.400 -3.111 1.000 1 A LEU 98.574 1
ATOM 56 C CD1 . LEU 7 7 ? A 1.294 8.399 -2.028 1.000 1 A LEU 98.393 1
ATOM 57 C CD2 . LEU 7 7 ? A -0.606 7.155 -3.125 1.000 1 A LEU 98.501 1
ATOM 58 N N . VAL 8 8 ? A 4.091 4.108 -1.882 1.000 1 A VAL 98.504 1
ATOM 59 C CA . VAL 8 8 ? A 4.642 2.755 -1.905 1.000 1 A VAL 98.238 1
ATOM 60 C C . VAL 8 8 ? A 3.687 1.843 -1.153 1.000 1 A VAL 98.294 1
ATOM 61 O O . VAL 8 8 ? A 3.265 2.142 -0.038 1.000 1 A VAL 98.296 1
ATOM 62 C CB . VAL 8 8 ? A 6.027 2.713 -1.239 1.000 1 A VAL 97.603 1
ATOM 63 C CG1 . VAL 8 8 ? A 6.951 3.737 -1.875 1.000 1 A VAL 96.997 1
ATOM 64 C CG2 . VAL 8 8 ? A 6.628 1.303 -1.380 1.000 1 A VAL 96.824 1
ATOM 65 N N . VAL 9 9 ? A 3.329 0.702 -1.777 1.000 1 A VAL 98.200 1
ATOM 66 C CA . VAL 9 9 ? A 2.448 -0.285 -1.167 1.000 1 A VAL 98.299 1
ATOM 67 C C . VAL 9 9 ? A 3.297 -1.454 -0.697 1.000 1 A VAL 97.940 1
ATOM 68 O O . VAL 9 9 ? A 3.939 -2.103 -1.519 1.000 1 A VAL 97.588 1
ATOM 69 C CB . VAL 9 9 ? A 1.361 -0.748 -2.145 1.000 1 A VAL 98.473 1
ATOM 70 C CG1 . VAL 9 9 ? A 0.632 0.453 -2.758 1.000 1 A VAL 98.584 1
ATOM 71 C CG2 . VAL 9 9 ? A 0.378 -1.678 -1.447 1.000 1 A VAL 98.477 1
ATOM 72 N N . VAL 10 10 ? A 3.310 -1.699 0.604 1.000 1 A VAL 97.904 1
ATOM 73 C CA . VAL 10 10 ? A 4.149 -2.718 1.214 1.000 1 A VAL 97.687 1
ATOM 74 C C . VAL 10 10 ? A 3.304 -3.704 1.993 1.000 1 A VAL 97.885 1
ATOM 75 O O . VAL 10 10 ? A 2.157 -3.442 2.321 1.000 1 A VAL 98.169 1
ATOM 76 C CB . VAL 10 10 ? A 5.230 -2.139 2.140 1.000 1 A VAL 96.806 1
ATOM 77 C CG1 . VAL 10 10 ? A 6.097 -1.133 1.412 1.000 1 A VAL 96.410 1
ATOM 78 C CG2 . VAL 10 10 ? A 4.599 -1.523 3.384 1.000 1 A VAL 96.694 1
ATOM 79 N N . GLY 11 11 ? A 3.877 -4.861 2.267 1.000 1 A GLY 97.628 1
ATOM 80 C CA . GLY 11 11 ? A 3.175 -5.902 3.002 1.000 1 A GLY 97.340 1
ATOM 81 C C . GLY 11 11 ? A 3.576 -7.281 2.538 1.000 1 A GLY 97.074 1
ATOM 82 O O . GLY 11 11 ? A 4.201 -7.435 1.484 1.000 1 A GLY 96.618 1
ATOM 83 N N . ALA 12 12 ? A 3.211 -8.280 3.295 1.000 1 A ALA 97.021 1
ATOM 84 C CA . ALA 12 12 ? A 3.579 -9.655 2.991 1.000 1 A ALA 96.573 1
ATOM 85 C C . ALA 12 12 ? A 3.005 -10.119 1.668 1.000 1 A ALA 96.245 1
ATOM 86 O O . ALA 12 12 ? A 1.991 -9.603 1.189 1.000 1 A ALA 96.485 1
ATOM 87 C CB . ALA 12 12 ? A 3.110 -10.585 4.110 1.000 1 A ALA 96.308 1
ATOM 88 N N . ASP 13 13 ? A 3.648 -11.135 1.087 1.000 1 A ASP 96.428 1
ATOM 89 C CA . ASP 13 13 ? A 3.163 -11.738 -0.163 1.000 1 A ASP 96.083 1
ATOM 90 C C . ASP 13 13 ? A 1.732 -12.228 0.053 1.000 1 A ASP 96.758 1
ATOM 91 O O . ASP 13 13 ? A 1.440 -12.920 1.024 1.000 1 A ASP 97.097 1
ATOM 92 C CB . ASP 13 13 ? A 4.079 -12.874 -0.571 1.000 1 A ASP 94.783 1
ATOM 93 C CG . ASP 13 13 ? A 3.687 -13.494 -1.902 1.000 1 A ASP 89.084 1
ATOM 94 O OD1 . ASP 13 13 ? A 3.404 -12.729 -2.862 1.000 1 A ASP 86.949 1
ATOM 95 O OD2 . ASP 13 13 ? A 3.664 -14.753 -2.001 1.000 1 A ASP 85.712 1
ATOM 96 N N . GLY 14 14 ? A 0.840 -11.862 -0.884 1.000 1 A GLY 96.674 1
ATOM 97 C CA . GLY 14 14 ? A -0.501 -12.394 -0.886 1.000 1 A GLY 96.975 1
ATOM 98 C C . GLY 14 14 ? A -1.547 -11.583 -0.154 1.000 1 A GLY 97.821 1
ATOM 99 O O . GLY 14 14 ? A -2.716 -12.005 -0.155 1.000 1 A GLY 97.847 1
ATOM 100 N N . VAL 15 15 ? A -1.198 -10.448 0.422 1.000 1 A VAL 97.965 1
ATOM 101 C CA . VAL 15 15 ? A -2.190 -9.669 1.181 1.000 1 A VAL 98.341 1
ATOM 102 C C . VAL 15 15 ? A -3.092 -8.851 0.289 1.000 1 A VAL 98.457 1
ATOM 103 O O . VAL 15 15 ? A -4.150 -8.375 0.760 1.000 1 A VAL 98.572 1
ATOM 104 C CB . VAL 15 15 ? A -1.538 -8.750 2.241 1.000 1 A VAL 98.422 1
ATOM 105 C CG1 . VAL 15 15 ? A -0.691 -9.574 3.206 1.000 1 A VAL 98.427 1
ATOM 106 C CG2 . VAL 15 15 ? A -0.744 -7.634 1.577 1.000 1 A VAL 98.640 1
ATOM 107 N N . GLY 16 16 ? A -2.721 -8.645 -0.972 1.000 1 A GLY 98.414 1
ATOM 108 C CA . GLY 16 16 ? A -3.536 -7.902 -1.903 1.000 1 A GLY 98.270 1
ATOM 109 C C . GLY 16 16 ? A -2.953 -6.586 -2.335 1.000 1 A GLY 98.376 1
ATOM 110 O O . GLY 16 16 ? A -3.707 -5.710 -2.784 1.000 1 A GLY 98.389 1
ATOM 111 N N . LYS 17 17 ? A -1.635 -6.425 -2.245 1.000 1 A LYS 98.058 1
ATOM 112 C CA . LYS 17 17 ? A -1.008 -5.177 -2.699 1.000 1 A LYS 97.928 1
ATOM 113 C C . LYS 17 17 ? A -1.315 -4.905 -4.170 1.000 1 A LYS 97.637 1
ATOM 114 O O . LYS 17 17 ? A -1.720 -3.804 -4.533 1.000 1 A LYS 97.959 1
ATOM 115 C CB . LYS 17 17 ? A 0.496 -5.201 -2.467 1.000 1 A LYS 97.661 1
ATOM 116 C CG . LYS 17 17 ? A 0.892 -5.396 -1.004 1.000 1 A LYS 97.249 1
ATOM 117 C CD . LYS 17 17 ? A 2.405 -5.394 -0.830 1.000 1 A LYS 96.792 1
ATOM 118 C CE . LYS 17 17 ? A 3.057 -6.569 -1.549 1.000 1 A LYS 96.097 1
ATOM 119 N NZ . LYS 17 17 ? A 2.645 -7.881 -1.037 1.000 1 A LYS 95.962 1
ATOM 120 N N . SER 18 18 ? A -1.099 -5.902 -5.010 1.000 1 A SER 97.506 1
ATOM 121 C CA . SER 18 18 ? A -1.394 -5.767 -6.450 1.000 1 A SER 97.154 1
ATOM 122 C C . SER 18 18 ? A -2.875 -5.572 -6.709 1.000 1 A SER 97.462 1
ATOM 123 O O . SER 18 18 ? A -3.261 -4.749 -7.511 1.000 1 A SER 97.655 1
ATOM 124 C CB . SER 18 18 ? A -0.870 -6.962 -7.209 1.000 1 A SER 96.280 1
ATOM 125 O OG . SER 18 18 ? A 0.534 -7.009 -7.157 1.000 1 A SER 91.194 1
ATOM 126 N N . ALA 19 19 ? A -3.721 -6.354 -6.025 1.000 1 A ALA 97.667 1
ATOM 127 C CA . ALA 19 19 ? A -5.146 -6.255 -6.244 1.000 1 A ALA 97.854 1
ATOM 128 C C . ALA 19 19 ? A -5.671 -4.871 -5.904 1.000 1 A ALA 98.143 1
ATOM 129 O O . ALA 19 19 ? A -6.481 -4.300 -6.622 1.000 1 A ALA 98.299 1
ATOM 130 C CB . ALA 19 19 ? A -5.896 -7.325 -5.463 1.000 1 A ALA 97.754 1
ATOM 131 N N . LEU 20 20 ? A -5.196 -4.310 -4.757 1.000 1 A LEU 98.252 1
ATOM 132 C CA . LEU 20 20 ? A -5.602 -2.961 -4.379 1.000 1 A LEU 98.470 1
ATOM 133 C C . LEU 20 20 ? A -5.164 -1.926 -5.387 1.000 1 A LEU 98.415 1
ATOM 134 O O . LEU 20 20 ? A -5.929 -1.036 -5.770 1.000 1 A LEU 98.470 1
ATOM 135 C CB . LEU 20 20 ? A -5.046 -2.603 -2.990 1.000 1 A LEU 98.662 1
ATOM 136 C CG . LEU 20 20 ? A -5.691 -3.290 -1.788 1.000 1 A LEU 98.735 1
ATOM 137 C CD1 . LEU 20 20 ? A -7.085 -2.696 -1.551 1.000 1 A LEU 98.732 1
ATOM 138 C CD2 . LEU 20 20 ? A -4.807 -3.126 -0.557 1.000 1 A LEU 98.752 1
ATOM 139 N N . THR 21 21 ? A -3.902 -2.038 -5.840 1.000 1 A THR 98.259 1
ATOM 140 C CA . THR 21 21 ? A -3.350 -1.061 -6.763 1.000 1 A THR 98.051 1
ATOM 141 C C . THR 21 21 ? A -4.076 -1.103 -8.107 1.000 1 A THR 97.943 1
ATOM 142 O O . THR 21 21 ? A -4.449 -0.076 -8.679 1.000 1 A THR 98.022 1
ATOM 143 C CB . THR 21 21 ? A -1.859 -1.303 -6.956 1.000 1 A THR 97.947 1
ATOM 144 O OG1 . THR 21 21 ? A -1.195 -1.186 -5.682 1.000 1 A THR 97.810 1
ATOM 145 C CG2 . THR 21 21 ? A -1.278 -0.291 -7.930 1.000 1 A THR 97.840 1
ATOM 146 N N . ILE 22 22 ? A -4.301 -2.315 -8.616 1.000 1 A ILE 97.438 1
ATOM 147 C CA . ILE 22 22 ? A -4.977 -2.443 -9.909 1.000 1 A ILE 97.011 1
ATOM 148 C C . ILE 22 22 ? A -6.427 -2.011 -9.817 1.000 1 A ILE 97.326 1
ATOM 149 O O . ILE 22 22 ? A -6.965 -1.418 -10.765 1.000 1 A ILE 97.576 1
ATOM 150 C CB . ILE 22 22 ? A -4.802 -3.874 -10.434 1.000 1 A ILE 96.319 1
ATOM 151 C CG1 . ILE 22 22 ? A -3.315 -4.113 -10.771 1.000 1 A ILE 95.657 1
ATOM 152 C CG2 . ILE 22 22 ? A -5.672 -4.101 -11.678 1.000 1 A ILE 94.873 1
ATOM 153 C CD1 . ILE 22 22 ? A -2.966 -5.549 -11.058 1.000 1 A ILE 92.920 1
ATOM 154 N N . GLN 23 23 ? A -7.081 -2.271 -8.673 1.000 1 A GLN 97.924 1
ATOM 155 C CA . GLN 23 23 ? A -8.456 -1.795 -8.486 1.000 1 A GLN 98.064 1
ATOM 156 C C . GLN 23 23 ? A -8.506 -0.286 -8.569 1.000 1 A GLN 98.147 1
ATOM 157 O O . GLN 23 23 ? A -9.400 0.288 -9.211 1.000 1 A GLN 98.088 1
ATOM 158 C CB . GLN 23 23 ? A -9.023 -2.322 -7.173 1.000 1 A GLN 97.923 1
ATOM 159 C CG . GLN 23 23 ? A -10.468 -1.904 -6.917 1.000 1 A GLN 95.683 1
ATOM 160 C CD . GLN 23 23 ? A -11.428 -2.459 -7.924 1.000 1 A GLN 97.603 1
ATOM 161 O OE1 . GLN 23 23 ? A -11.904 -1.734 -8.798 1.000 1 A GLN 97.173 1
ATOM 162 N NE2 . GLN 23 23 ? A -11.719 -3.762 -7.873 1.000 1 A GLN 96.757 1
ATOM 163 N N . LEU 24 24 ? A -7.548 0.386 -7.894 1.000 1 A LEU 98.211 1
ATOM 164 C CA . LEU 24 24 ? A -7.503 1.848 -7.941 1.000 1 A LEU 98.266 1
ATOM 165 C C . LEU 24 24 ? A -7.251 2.343 -9.368 1.000 1 A LEU 98.101 1
ATOM 166 O O . LEU 24 24 ? A -7.940 3.251 -9.846 1.000 1 A LEU 97.956 1
ATOM 167 C CB . LEU 24 24 ? A -6.422 2.386 -7.018 1.000 1 A LEU 98.405 1
ATOM 168 C CG . LEU 24 24 ? A -6.293 3.907 -6.994 1.000 1 A LEU 98.321 1
ATOM 169 C CD1 . LEU 24 24 ? A -7.259 4.486 -5.972 1.000 1 A LEU 97.961 1
ATOM 170 C CD2 . LEU 24 24 ? A -4.866 4.322 -6.692 1.000 1 A LEU 98.103 1
ATOM 171 N N . ILE 25 25 ? A -6.287 1.746 -10.048 1.000 1 A ILE 97.707 1
ATOM 172 C CA . ILE 25 25 ? A -5.850 2.254 -11.341 1.000 1 A ILE 97.117 1
ATOM 173 C C . ILE 25 25 ? A -6.836 1.904 -12.452 1.000 1 A ILE 96.825 1
ATOM 174 O O . ILE 25 25 ? A -7.117 2.746 -13.314 1.000 1 A ILE 96.476 1
ATOM 175 C CB . ILE 25 25 ? A -4.457 1.725 -11.689 1.000 1 A ILE 96.306 1
ATOM 176 C CG1 . ILE 25 25 ? A -3.442 2.152 -10.625 1.000 1 A ILE 93.538 1
ATOM 177 C CG2 . ILE 25 25 ? A -4.027 2.194 -13.063 1.000 1 A ILE 91.837 1
ATOM 178 C CD1 . ILE 25 25 ? A -3.302 3.660 -10.463 1.000 1 A ILE 87.041 1
ATOM 179 N N . GLN 26 26 ? A -7.343 0.676 -12.454 1.000 1 A GLN 97.266 1
ATOM 180 C CA . GLN 26 26 ? A -8.129 0.139 -13.551 1.000 1 A GLN 96.648 1
ATOM 181 C C . GLN 26 26 ? A -9.582 -0.112 -13.205 1.000 1 A GLN 96.874 1
ATOM 182 O O . GLN 26 26 ? A -10.357 -0.469 -14.089 1.000 1 A GLN 96.089 1
ATOM 183 C CB . GLN 26 26 ? A -7.507 -1.135 -14.098 1.000 1 A GLN 95.431 1
ATOM 184 C CG . GLN 26 26 ? A -6.166 -0.923 -14.744 1.000 1 A GLN 89.745 1
ATOM 185 C CD . GLN 26 26 ? A -6.272 -0.123 -16.021 1.000 1 A GLN 84.398 1
ATOM 186 O OE1 . GLN 26 26 ? A -7.336 -0.079 -16.655 1.000 1 A GLN 76.145 1
ATOM 187 N NE2 . GLN 26 26 ? A -5.180 0.522 -16.410 1.000 1 A GLN 74.337 1
ATOM 188 N N . ASN 27 27 ? A -9.980 0.012 -11.918 1.000 1 A ASN 97.141 1
ATOM 189 C CA . ASN 27 27 ? A -11.337 -0.329 -11.484 1.000 1 A ASN 96.879 1
ATOM 190 C C . ASN 27 27 ? A -11.690 -1.760 -11.868 1.000 1 A ASN 97.046 1
ATOM 191 O O . ASN 27 27 ? A -12.788 -2.037 -12.367 1.000 1 A ASN 95.776 1
ATOM 192 C CB . ASN 27 27 ? A -12.366 0.669 -12.042 1.000 1 A ASN 95.906 1
ATOM 193 C CG . ASN 27 27 ? A -12.134 2.066 -11.560 1.000 1 A ASN 94.079 1
ATOM 194 O OD1 . ASN 27 27 ? A -12.418 2.405 -10.417 1.000 1 A ASN 82.662 1
ATOM 195 N ND2 . ASN 27 27 ? A -11.549 2.897 -12.418 1.000 1 A ASN 79.952 1
ATOM 196 N N . HIS 28 28 ? A -10.736 -2.682 -11.625 1.000 1 A HIS 96.453 1
ATOM 197 C CA . HIS 28 28 ? A -10.901 -4.103 -11.974 1.000 1 A HIS 95.814 1
ATOM 198 C C . HIS 28 28 ? A -10.255 -4.948 -10.893 1.000 1 A HIS 96.406 1
ATOM 199 O O . HIS 28 28 ? A -9.148 -4.644 -10.433 1.000 1 A HIS 96.057 1
ATOM 200 C CB . HIS 28 28 ? A -10.278 -4.380 -13.331 1.000 1 A HIS 93.571 1
ATOM 201 C CG . HIS 28 28 ? A -10.338 -5.809 -13.757 1.000 1 A HIS 87.465 1
ATOM 202 N ND1 . HIS 28 28 ? A -11.530 -6.416 -14.134 1.000 1 A HIS 77.900 1
ATOM 203 C CD2 . HIS 28 28 ? A -9.379 -6.738 -13.853 1.000 1 A HIS 79.962 1
ATOM 204 C CE1 . HIS 28 28 ? A -11.273 -7.675 -14.454 1.000 1 A HIS 79.066 1
ATOM 205 N NE2 . HIS 28 28 ? A -9.973 -7.894 -14.295 1.000 1 A HIS 77.424 1
ATOM 206 N N . PHE 29 29 ? A -10.945 -6.011 -10.496 1.000 1 A PHE 97.548 1
ATOM 207 C CA . PHE 29 29 ? A -10.399 -6.954 -9.532 1.000 1 A PHE 97.542 1
ATOM 208 C C . PHE 29 29 ? A -9.688 -8.085 -10.268 1.000 1 A PHE 96.678 1
ATOM 209 O O . PHE 29 29 ? A -10.284 -8.807 -11.052 1.000 1 A PHE 96.119 1
ATOM 210 C CB . PHE 29 29 ? A -11.511 -7.549 -8.650 1.000 1 A PHE 97.329 1
ATOM 211 C CG . PHE 29 29 ? A -10.999 -8.587 -7.664 1.000 1 A PHE 97.659 1
ATOM 212 C CD1 . PHE 29 29 ? A -9.951 -8.285 -6.813 1.000 1 A PHE 97.791 1
ATOM 213 C CD2 . PHE 29 29 ? A -11.580 -9.849 -7.611 1.000 1 A PHE 97.299 1
ATOM 214 C CE1 . PHE 29 29 ? A -9.479 -9.218 -5.930 1.000 1 A PHE 97.383 1
ATOM 215 C CE2 . PHE 29 29 ? A -11.103 -10.786 -6.710 1.000 1 A PHE 96.847 1
ATOM 216 C CZ . PHE 29 29 ? A -10.058 -10.475 -5.866 1.000 1 A PHE 97.183 1
ATOM 217 N N . VAL 30 30 ? A -8.379 -8.193 -10.026 1.000 1 A VAL 94.574 1
ATOM 218 C CA . VAL 30 30 ? A -7.598 -9.267 -10.629 1.000 1 A VAL 92.161 1
ATOM 219 C C . VAL 30 30 ? A -7.543 -10.420 -9.638 1.000 1 A VAL 91.725 1
ATOM 220 O O . VAL 30 30 ? A -6.959 -10.290 -8.559 1.000 1 A VAL 90.025 1
ATOM 221 C CB . VAL 30 30 ? A -6.183 -8.791 -10.986 1.000 1 A VAL 88.321 1
ATOM 222 C CG1 . VAL 30 30 ? A -6.246 -7.651 -11.991 1.000 1 A VAL 84.108 1
ATOM 223 C CG2 . VAL 30 30 ? A -5.359 -9.952 -11.535 1.000 1 A VAL 81.670 1
ATOM 224 N N . ASP 31 31 ? A -8.172 -11.550 -9.985 1.000 1 A ASP 91.409 1
ATOM 225 C CA . ASP 31 31 ? A -8.259 -12.688 -9.064 1.000 1 A ASP 90.310 1
ATOM 226 C C . ASP 31 31 ? A -6.918 -13.417 -8.944 1.000 1 A ASP 89.984 1
ATOM 227 O O . ASP 31 31 ? A -6.617 -13.989 -7.881 1.000 1 A ASP 84.386 1
ATOM 228 C CB . ASP 31 31 ? A -9.329 -13.652 -9.551 1.000 1 A ASP 86.421 1
ATOM 229 C CG . ASP 31 31 ? A -9.670 -14.710 -8.523 1.000 1 A ASP 81.588 1
ATOM 230 O OD1 . ASP 31 31 ? A -9.763 -14.370 -7.332 1.000 1 A ASP 77.406 1
ATOM 231 O OD2 . ASP 31 31 ? A -9.847 -15.886 -8.932 1.000 1 A ASP 77.950 1
ATOM 232 N N . GLU 32 32 ? A -6.133 -13.425 -10.020 1.000 1 A GLU 88.567 1
ATOM 233 C CA . GLU 32 32 ? A -4.816 -14.039 -10.049 1.000 1 A GLU 87.224 1
ATOM 234 C C . GLU 32 32 ? A -3.848 -13.025 -10.638 1.000 1 A GLU 85.478 1
ATOM 235 O O . GLU 32 32 ? A -4.123 -12.451 -11.683 1.000 1 A GLU 80.230 1
ATOM 236 C CB . GLU 32 32 ? A -4.824 -15.327 -10.870 1.000 1 A GLU 85.134 1
ATOM 237 C CG . GLU 32 32 ? A -3.530 -16.112 -10.798 1.000 1 A GLU 74.728 1
ATOM 238 C CD . GLU 32 32 ? A -3.631 -17.443 -11.531 1.000 1 A GLU 66.890 1
ATOM 239 O OE1 . GLU 32 32 ? A -4.504 -17.571 -12.420 1.000 1 A GLU 62.657 1
ATOM 240 O OE2 . GLU 32 32 ? A -2.846 -18.342 -11.204 1.000 1 A GLU 59.648 1
ATOM 241 N N . TYR 33 33 ? A -2.732 -12.784 -9.945 1.000 1 A TYR 87.575 1
ATOM 242 C CA . TYR 33 33 ? A -1.725 -11.842 -10.444 1.000 1 A TYR 85.806 1
ATOM 243 C C . TYR 33 33 ? A -0.403 -12.295 -9.859 1.000 1 A TYR 86.135 1
ATOM 244 O O . TYR 33 33 ? A -0.281 -12.490 -8.645 1.000 1 A TYR 84.600 1
ATOM 245 C CB . TYR 33 33 ? A -2.057 -10.413 -10.011 1.000 1 A TYR 82.128 1
ATOM 246 C CG . TYR 33 33 ? A -1.230 -9.362 -10.735 1.000 1 A TYR 81.763 1
ATOM 247 C CD1 . TYR 33 33 ? A -1.644 -8.835 -11.931 1.000 1 A TYR 77.186 1
ATOM 248 C CD2 . TYR 33 33 ? A -0.046 -8.907 -10.182 1.000 1 A TYR 75.953 1
ATOM 249 C CE1 . TYR 33 33 ? A -0.921 -7.876 -12.584 1.000 1 A TYR 74.569 1
ATOM 250 C CE2 . TYR 33 33 ? A 0.694 -7.943 -10.830 1.000 1 A TYR 74.141 1
ATOM 251 C CZ . TYR 33 33 ? A 0.245 -7.426 -12.027 1.000 1 A TYR 74.714 1
ATOM 252 O OH . TYR 33 33 ? A 0.980 -6.449 -12.693 1.000 1 A TYR 73.392 1
ATOM 253 N N . ASP 34 34 ? A 0.592 -12.463 -10.712 1.000 1 A ASP 86.351 1
ATOM 254 C CA . ASP 34 34 ? A 1.894 -12.962 -10.284 1.000 1 A ASP 85.783 1
ATOM 255 C C . ASP 34 34 ? A 2.352 -12.244 -9.019 1.000 1 A ASP 87.121 1
ATOM 256 O O . ASP 34 34 ? A 2.527 -11.042 -9.032 1.000 1 A ASP 86.731 1
ATOM 257 C CB . ASP 34 34 ? A 2.909 -12.779 -11.419 1.000 1 A ASP 84.043 1
ATOM 258 C CG . ASP 34 34 ? A 4.245 -13.430 -11.122 1.000 1 A ASP 81.585 1
ATOM 259 O OD1 . ASP 34 34 ? A 4.634 -13.588 -9.948 1.000 1 A ASP 79.071 1
ATOM 260 O OD2 . ASP 34 34 ? A 4.942 -13.780 -12.109 1.000 1 A ASP 79.008 1
ATOM 261 N N . PRO 35 35 ? A 2.502 -13.010 -7.921 1.000 1 A PRO 80.154 1
ATOM 262 C CA . PRO 35 35 ? A 2.842 -12.352 -6.650 1.000 1 A PRO 82.571 1
ATOM 263 C C . PRO 35 35 ? A 4.262 -11.822 -6.600 1.000 1 A PRO 84.232 1
ATOM 264 O O . PRO 35 35 ? A 4.620 -11.149 -5.609 1.000 1 A PRO 83.044 1
ATOM 265 C CB . PRO 35 35 ? A 2.620 -13.444 -5.623 1.000 1 A PRO 78.529 1
ATOM 266 C CG . PRO 35 35 ? A 2.901 -14.701 -6.394 1.000 1 A PRO 78.265 1
ATOM 267 C CD . PRO 35 35 ? A 2.385 -14.459 -7.788 1.000 1 A PRO 81.752 1
ATOM 268 N N . THR 36 36 ? A 5.074 -12.118 -7.578 1.000 1 A THR 83.393 1
ATOM 269 C CA . THR 36 36 ? A 6.482 -11.690 -7.564 1.000 1 A THR 82.336 1
ATOM 270 C C . THR 36 36 ? A 6.748 -10.447 -8.388 1.000 1 A THR 84.485 1
ATOM 271 O O . THR 36 36 ? A 7.843 -9.924 -8.346 1.000 1 A THR 83.213 1
ATOM 272 C CB . THR 36 36 ? A 7.381 -12.820 -8.093 1.000 1 A THR 77.817 1
ATOM 273 O OG1 . THR 36 36 ? A 7.150 -13.014 -9.501 1.000 1 A THR 70.525 1
ATOM 274 C CG2 . THR 36 36 ? A 7.132 -14.104 -7.349 1.000 1 A THR 73.694 1
ATOM 275 N N . ILE 37 37 ? A 5.750 -9.960 -9.142 1.000 1 A ILE 87.259 1
ATOM 276 C CA . ILE 37 37 ? A 5.992 -8.799 -10.010 1.000 1 A ILE 86.028 1
ATOM 277 C C . ILE 37 37 ? A 5.881 -7.516 -9.223 1.000 1 A ILE 87.056 1
ATOM 278 O O . ILE 37 37 ? A 4.875 -7.255 -8.572 1.000 1 A ILE 83.837 1
ATOM 279 C CB . ILE 37 37 ? A 5.004 -8.768 -11.199 1.000 1 A ILE 82.382 1
ATOM 280 C CG1 . ILE 37 37 ? A 5.291 -9.965 -12.129 1.000 1 A ILE 83.287 1
ATOM 281 C CG2 . ILE 37 37 ? A 5.121 -7.452 -11.969 1.000 1 A ILE 82.034 1
ATOM 282 C CD1 . ILE 37 37 ? A 4.293 -10.098 -13.268 1.000 1 A ILE 79.623 1
ATOM 283 N N . GLU 38 38 ? A 6.950 -6.706 -9.267 1.000 1 A GLU 87.674 1
ATOM 284 C CA . GLU 38 38 ? A 6.940 -5.357 -8.691 1.000 1 A GLU 89.372 1
ATOM 285 C C . GLU 38 38 ? A 6.910 -4.380 -9.838 1.000 1 A GLU 89.875 1
ATOM 286 O O . GLU 38 38 ? A 7.719 -4.449 -10.755 1.000 1 A GLU 86.741 1
ATOM 287 C CB . GLU 38 38 ? A 8.185 -5.142 -7.837 1.000 1 A GLU 87.128 1
ATOM 288 C CG . GLU 38 38 ? A 8.319 -3.738 -7.332 1.000 1 A GLU 84.404 1
ATOM 289 C CD . GLU 38 38 ? A 9.512 -3.587 -6.381 1.000 1 A GLU 84.781 1
ATOM 290 O OE1 . GLU 38 38 ? A 9.535 -4.256 -5.324 1.000 1 A GLU 82.928 1
ATOM 291 O OE2 . GLU 38 38 ? A 10.416 -2.819 -6.728 1.000 1 A GLU 81.442 1
ATOM 292 N N . ASP 39 39 ? A 5.921 -3.488 -9.824 1.000 1 A ASP 91.566 1
ATOM 293 C CA . ASP 39 39 ? A 5.766 -2.539 -10.924 1.000 1 A ASP 91.688 1
ATOM 294 C C . ASP 39 39 ? A 5.215 -1.226 -10.418 1.000 1 A ASP 93.749 1
ATOM 295 O O . ASP 39 39 ? A 4.804 -1.112 -9.264 1.000 1 A ASP 93.547 1
ATOM 296 C CB . ASP 39 39 ? A 4.841 -3.114 -12.014 1.000 1 A ASP 89.121 1
ATOM 297 C CG . ASP 39 39 ? A 5.158 -2.575 -13.403 1.000 1 A ASP 80.807 1
ATOM 298 O OD1 . ASP 39 39 ? A 6.080 -1.740 -13.530 1.000 1 A ASP 77.598 1
ATOM 299 O OD2 . ASP 39 39 ? A 4.486 -2.994 -14.362 1.000 1 A ASP 75.906 1
ATOM 300 N N . SER 40 40 ? A 5.234 -0.214 -11.286 1.000 1 A SER 94.264 1
ATOM 301 C CA . SER 40 40 ? A 4.789 1.124 -10.926 1.000 1 A SER 94.865 1
ATOM 302 C C . SER 40 40 ? A 3.623 1.536 -11.808 1.000 1 A SER 95.455 1
ATOM 303 O O . SER 40 40 ? A 3.478 1.071 -12.943 1.000 1 A SER 93.643 1
ATOM 304 C CB . SER 40 40 ? A 5.942 2.129 -11.062 1.000 1 A SER 92.591 1
ATOM 305 O OG . SER 40 40 ? A 6.350 2.196 -12.414 1.000 1 A SER 86.897 1
ATOM 306 N N . TYR 41 41 ? A 2.794 2.400 -11.252 1.000 1 A TYR 97.175 1
ATOM 307 C CA . TYR 41 41 ? A 1.603 2.867 -11.922 1.000 1 A TYR 96.853 1
ATOM 308 C C . TYR 41 41 ? A 1.450 4.351 -11.685 1.000 1 A TYR 97.238 1
ATOM 309 O O . TYR 41 41 ? A 1.848 4.872 -10.654 1.000 1 A TYR 97.255 1
ATOM 310 C CB . TYR 41 41 ? A 0.361 2.157 -11.376 1.000 1 A TYR 96.347 1
ATOM 311 C CG . TYR 41 41 ? A 0.371 0.672 -11.572 1.000 1 A TYR 94.208 1
ATOM 312 C CD1 . TYR 41 41 ? A -0.262 0.075 -12.632 1.000 1 A TYR 91.780 1
ATOM 313 C CD2 . TYR 41 41 ? A 1.048 -0.168 -10.691 1.000 1 A TYR 92.813 1
ATOM 314 C CE1 . TYR 41 41 ? A -0.255 -1.296 -12.798 1.000 1 A TYR 88.536 1
ATOM 315 C CE2 . TYR 41 41 ? A 1.075 -1.521 -10.843 1.000 1 A TYR 90.865 1
ATOM 316 C CZ . TYR 41 41 ? A 0.425 -2.083 -11.907 1.000 1 A TYR 88.423 1
ATOM 317 O OH . TYR 41 41 ? A 0.434 -3.447 -12.078 1.000 1 A TYR 84.601 1
ATOM 318 N N . ARG 42 42 ? A 0.824 5.045 -12.667 1.000 1 A ARG 97.115 1
ATOM 319 C CA . ARG 42 42 ? A 0.488 6.452 -12.513 1.000 1 A ARG 96.997 1
ATOM 320 C C . ARG 42 42 ? A -1.000 6.656 -12.676 1.000 1 A ARG 97.041 1
ATOM 321 O O . ARG 42 42 ? A -1.643 6.021 -13.529 1.000 1 A ARG 96.008 1
ATOM 322 C CB . ARG 42 42 ? A 1.253 7.286 -13.527 1.000 1 A ARG 95.650 1
ATOM 323 C CG . ARG 42 42 ? A 1.025 8.763 -13.386 1.000 1 A ARG 87.538 1
ATOM 324 C CD . ARG 42 42 ? A 2.057 9.569 -14.153 1.000 1 A ARG 81.723 1
ATOM 325 N NE . ARG 42 42 ? A 3.314 9.608 -13.422 1.000 1 A ARG 76.349 1
ATOM 326 C CZ . ARG 42 42 ? A 4.510 9.679 -13.994 1.000 1 A ARG 70.370 1
ATOM 327 N NH1 . ARG 42 42 ? A 4.632 9.729 -15.301 1.000 1 A ARG 63.707 1
ATOM 328 N NH2 . ARG 42 42 ? A 5.580 9.722 -13.243 1.000 1 A ARG 60.586 1
ATOM 329 N N . LYS 43 43 ? A -1.622 7.470 -11.811 1.000 1 A LYS 97.013 1
ATOM 330 C CA . LYS 43 43 ? A -3.066 7.699 -11.850 1.000 1 A LYS 97.023 1
ATOM 331 C C . LYS 43 43 ? A -3.367 9.143 -11.451 1.000 1 A LYS 97.124 1
ATOM 332 O O . LYS 43 43 ? A -3.002 9.583 -10.381 1.000 1 A LYS 96.914 1
ATOM 333 C CB . LYS 43 43 ? A -3.788 6.745 -10.922 1.000 1 A LYS 96.248 1
ATOM 334 C CG . LYS 43 43 ? A -5.284 6.948 -10.816 1.000 1 A LYS 95.055 1
ATOM 335 C CD . LYS 43 43 ? A -5.958 6.605 -12.123 1.000 1 A LYS 92.398 1
ATOM 336 C CE . LYS 43 43 ? A -7.464 6.530 -11.906 1.000 1 A LYS 91.078 1
ATOM 337 N NZ . LYS 43 43 ? A -8.167 6.081 -13.124 1.000 1 A LYS 86.657 1
ATOM 338 N N . GLN 44 44 ? A -4.048 9.874 -12.333 1.000 1 A GLN 97.457 1
ATOM 339 C CA . GLN 44 44 ? A -4.547 11.201 -12.020 1.000 1 A GLN 97.246 1
ATOM 340 C C . GLN 44 44 ? A -5.848 11.075 -11.256 1.000 1 A GLN 96.950 1
ATOM 341 O O . GLN 44 44 ? A -6.782 10.396 -11.705 1.000 1 A GLN 95.830 1
ATOM 342 C CB . GLN 44 44 ? A -4.769 12.035 -13.268 1.000 1 A GLN 96.345 1
ATOM 343 C CG . GLN 44 44 ? A -5.269 13.440 -12.998 1.000 1 A GLN 92.024 1
ATOM 344 C CD . GLN 44 44 ? A -5.325 14.289 -14.249 1.000 1 A GLN 88.349 1
ATOM 345 O OE1 . GLN 44 44 ? A -4.324 14.497 -14.909 1.000 1 A GLN 80.391 1
ATOM 346 N NE2 . GLN 44 44 ? A -6.533 14.792 -14.576 1.000 1 A GLN 78.951 1
ATOM 347 N N . VAL 45 45 ? A -5.933 11.686 -10.079 1.000 1 A VAL 96.692 1
ATOM 348 C CA . VAL 45 45 ? A -7.139 11.669 -9.252 1.000 1 A VAL 96.245 1
ATOM 349 C C . VAL 45 45 ? A -7.410 13.064 -8.751 1.000 1 A VAL 96.032 1
ATOM 350 O O . VAL 45 45 ? A -6.556 13.940 -8.808 1.000 1 A VAL 95.254 1
ATOM 351 C CB . VAL 45 45 ? A -7.020 10.699 -8.060 1.000 1 A VAL 95.196 1
ATOM 352 C CG1 . VAL 45 45 ? A -6.737 9.269 -8.534 1.000 1 A VAL 94.568 1
ATOM 353 C CG2 . VAL 45 45 ? A -5.915 11.162 -7.105 1.000 1 A VAL 93.981 1
ATOM 354 N N . VAL 46 46 ? A -8.633 13.264 -8.240 1.000 1 A VAL 95.849 1
ATOM 355 C CA . VAL 46 46 ? A -8.989 14.521 -7.584 1.000 1 A VAL 95.997 1
ATOM 356 C C . VAL 46 46 ? A -9.270 14.218 -6.118 1.000 1 A VAL 96.604 1
ATOM 357 O O . VAL 46 46 ? A -10.179 13.454 -5.806 1.000 1 A VAL 96.008 1
ATOM 358 C CB . VAL 46 46 ? A -10.208 15.189 -8.229 1.000 1 A VAL 94.545 1
ATOM 359 C CG1 . VAL 46 46 ? A -9.934 15.470 -9.710 1.000 1 A VAL 93.132 1
ATOM 360 C CG2 . VAL 46 46 ? A -10.570 16.466 -7.494 1.000 1 A VAL 93.733 1
ATOM 361 N N . ILE 47 47 ? A -8.479 14.797 -5.223 1.000 1 A ILE 96.907 1
ATOM 362 C CA . ILE 47 47 ? A -8.612 14.578 -3.785 1.000 1 A ILE 97.218 1
ATOM 363 C C . ILE 47 47 ? A -8.854 15.918 -3.125 1.000 1 A ILE 97.002 1
ATOM 364 O O . ILE 47 47 ? A -8.009 16.811 -3.189 1.000 1 A ILE 96.397 1
ATOM 365 C CB . ILE 47 47 ? A -7.371 13.919 -3.209 1.000 1 A ILE 97.430 1
ATOM 366 C CG1 . ILE 47 47 ? A -7.073 12.598 -3.923 1.000 1 A ILE 96.962 1
ATOM 367 C CG2 . ILE 47 47 ? A -7.532 13.696 -1.689 1.000 1 A ILE 97.215 1
ATOM 368 C CD1 . ILE 47 47 ? A -5.690 12.028 -3.603 1.000 1 A ILE 96.404 1
ATOM 369 N N . ASP 48 48 ? A -10.030 16.044 -2.474 1.000 1 A ASP 97.092 1
ATOM 370 C CA . ASP 48 48 ? A -10.409 17.294 -1.816 1.000 1 A ASP 96.512 1
ATOM 371 C C . ASP 48 48 ? A -10.277 18.480 -2.767 1.000 1 A ASP 95.770 1
ATOM 372 O O . ASP 48 48 ? A -9.778 19.541 -2.387 1.000 1 A ASP 94.241 1
ATOM 373 C CB . ASP 48 48 ? A -9.545 17.509 -0.560 1.000 1 A ASP 96.179 1
ATOM 374 C CG . ASP 48 48 ? A -9.648 16.367 0.425 1.000 1 A ASP 96.420 1
ATOM 375 O OD1 . ASP 48 48 ? A -10.752 15.805 0.610 1.000 1 A ASP 95.180 1
ATOM 376 O OD2 . ASP 48 48 ? A -8.602 16.030 1.037 1.000 1 A ASP 94.742 1
ATOM 377 N N . GLY 49 49 ? A -10.703 18.266 -4.017 1.000 1 A GLY 95.963 1
ATOM 378 C CA . GLY 49 49 ? A -10.701 19.335 -5.000 1.000 1 A GLY 94.403 1
ATOM 379 C C . GLY 49 49 ? A -9.370 19.626 -5.665 1.000 1 A GLY 94.474 1
ATOM 380 O O . GLY 49 49 ? A -9.295 20.521 -6.515 1.000 1 A GLY 92.921 1
ATOM 381 N N . GLU 50 50 ? A -8.331 18.897 -5.289 1.000 1 A GLU 93.778 1
ATOM 382 C CA . GLU 50 50 ? A -6.987 19.080 -5.837 1.000 1 A GLU 93.531 1
ATOM 383 C C . GLU 50 50 ? A -6.679 17.994 -6.855 1.000 1 A GLU 94.365 1
ATOM 384 O O . GLU 50 50 ? A -6.739 16.790 -6.522 1.000 1 A GLU 94.278 1
ATOM 385 C CB . GLU 50 50 ? A -5.939 19.071 -4.736 1.000 1 A GLU 91.082 1
ATOM 386 C CG . GLU 50 50 ? A -4.510 19.146 -5.257 1.000 1 A GLU 88.996 1
ATOM 387 C CD . GLU 50 50 ? A -3.467 19.006 -4.179 1.000 1 A GLU 86.710 1
ATOM 388 O OE1 . GLU 50 50 ? A -2.968 17.865 -3.977 1.000 1 A GLU 77.781 1
ATOM 389 O OE2 . GLU 50 50 ? A -3.169 20.013 -3.504 1.000 1 A GLU 77.172 1
ATOM 390 N N . THR 51 51 ? A -6.355 18.361 -8.061 1.000 1 A THR 95.501 1
ATOM 391 C CA . THR 51 51 ? A -5.939 17.395 -9.062 1.000 1 A THR 95.579 1
ATOM 392 C C . THR 51 51 ? A -4.533 16.901 -8.708 1.000 1 A THR 95.604 1
ATOM 393 O O . THR 51 51 ? A -3.616 17.699 -8.597 1.000 1 A THR 93.997 1
ATOM 394 C CB . THR 51 51 ? A -5.945 18.004 -10.471 1.000 1 A THR 94.766 1
ATOM 395 O OG1 . THR 51 51 ? A -7.268 18.423 -10.802 1.000 1 A THR 92.509 1
ATOM 396 C CG2 . THR 51 51 ? A -5.497 16.973 -11.498 1.000 1 A THR 92.914 1
ATOM 397 N N . SER 52 52 ? A -4.422 15.596 -8.498 1.000 1 A SER 95.217 1
ATOM 398 C CA . SER 52 52 ? A -3.190 14.990 -8.012 1.000 1 A SER 95.153 1
ATOM 399 C C . SER 52 52 ? A -2.759 13.866 -8.937 1.000 1 A SER 96.149 1
ATOM 400 O O . SER 52 52 ? A -3.590 13.123 -9.485 1.000 1 A SER 95.792 1
ATOM 401 C CB . SER 52 52 ? A -3.387 14.423 -6.613 1.000 1 A SER 92.378 1
ATOM 402 O OG . SER 52 52 ? A -3.688 15.431 -5.669 1.000 1 A SER 85.016 1
ATOM 403 N N . LEU 53 53 ? A -1.441 13.728 -9.122 1.000 1 A LEU 96.828 1
ATOM 404 C CA . LEU 53 53 ? A -0.870 12.621 -9.851 1.000 1 A LEU 97.362 1
ATOM 405 C C . LEU 53 53 ? A -0.252 11.669 -8.842 1.000 1 A LEU 97.723 1
ATOM 406 O O . LEU 53 53 ? A 0.682 12.019 -8.135 1.000 1 A LEU 97.382 1
ATOM 407 C CB . LEU 53 53 ? A 0.185 13.123 -10.830 1.000 1 A LEU 96.546 1
ATOM 408 C CG . LEU 53 53 ? A 0.722 12.057 -11.777 1.000 1 A LEU 91.615 1
ATOM 409 C CD1 . LEU 53 53 ? A -0.399 11.571 -12.713 1.000 1 A LEU 91.034 1
ATOM 410 C CD2 . LEU 53 53 ? A 1.891 12.589 -12.567 1.000 1 A LEU 90.145 1
ATOM 411 N N . LEU 54 54 ? A -0.834 10.447 -8.751 1.000 1 A LEU 98.358 1
ATOM 412 C CA . LEU 54 54 ? A -0.323 9.457 -7.832 1.000 1 A LEU 98.512 1
ATOM 413 C C . LEU 54 54 ? A 0.630 8.525 -8.590 1.000 1 A LEU 98.455 1
ATOM 414 O O . LEU 54 54 ? A 0.215 7.864 -9.565 1.000 1 A LEU 98.135 1
ATOM 415 C CB . LEU 54 54 ? A -1.462 8.615 -7.223 1.000 1 A LEU 98.497 1
ATOM 416 C CG . LEU 54 54 ? A -2.631 9.383 -6.590 1.000 1 A LEU 98.301 1
ATOM 417 C CD1 . LEU 54 54 ? A -2.128 10.499 -5.674 1.000 1 A LEU 98.139 1
ATOM 418 C CD2 . LEU 54 54 ? A -3.551 8.428 -5.845 1.000 1 A LEU 98.194 1
ATOM 419 N N . ASP 55 55 ? A 1.886 8.502 -8.159 1.000 1 A ASP 98.410 1
ATOM 420 C CA . ASP 55 55 ? A 2.840 7.538 -8.651 1.000 1 A ASP 98.227 1
ATOM 421 C C . ASP 55 55 ? A 2.938 6.444 -7.612 1.000 1 A ASP 98.240 1
ATOM 422 O O . ASP 55 55 ? A 3.379 6.671 -6.489 1.000 1 A ASP 97.963 1
ATOM 423 C CB . ASP 55 55 ? A 4.197 8.219 -8.866 1.000 1 A ASP 97.275 1
ATOM 424 C CG . ASP 55 55 ? A 4.152 9.244 -9.976 1.000 1 A ASP 92.588 1
ATOM 425 O OD1 . ASP 55 55 ? A 3.545 8.965 -11.024 1.000 1 A ASP 90.721 1
ATOM 426 O OD2 . ASP 55 55 ? A 4.728 10.344 -9.779 1.000 1 A ASP 89.287 1
ATOM 427 N N . ILE 56 56 ? A 2.468 5.231 -7.975 1.000 1 A ILE 98.100 1
ATOM 428 C CA . ILE 56 56 ? A 2.301 4.161 -7.011 1.000 1 A ILE 98.100 1
ATOM 429 C C . ILE 56 56 ? A 3.260 3.034 -7.353 1.000 1 A ILE 97.697 1
ATOM 430 O O . ILE 56 56 ? A 3.228 2.474 -8.454 1.000 1 A ILE 97.411 1
ATOM 431 C CB . ILE 56 56 ? A 0.844 3.635 -7.052 1.000 1 A ILE 98.210 1
ATOM 432 C CG1 . ILE 56 56 ? A -0.128 4.769 -6.719 1.000 1 A ILE 97.500 1
ATOM 433 C CG2 . ILE 56 56 ? A 0.661 2.463 -6.099 1.000 1 A ILE 98.017 1
ATOM 434 C CD1 . ILE 56 56 ? A -1.571 4.458 -7.090 1.000 1 A ILE 94.826 1
ATOM 435 N N . LEU 57 57 ? A 4.103 2.686 -6.382 1.000 1 A LEU 97.899 1
ATOM 436 C CA . LEU 57 57 ? A 4.984 1.522 -6.514 1.000 1 A LEU 97.506 1
ATOM 437 C C . LEU 57 57 ? A 4.355 0.338 -5.791 1.000 1 A LEU 97.362 1
ATOM 438 O O . LEU 57 57 ? A 4.149 0.360 -4.576 1.000 1 A LEU 97.219 1
ATOM 439 C CB . LEU 57 57 ? A 6.354 1.819 -5.947 1.000 1 A LEU 96.627 1
ATOM 440 C CG . LEU 57 57 ? A 7.295 0.618 -5.996 1.000 1 A LEU 95.300 1
ATOM 441 C CD1 . LEU 57 57 ? A 7.546 0.195 -7.445 1.000 1 A LEU 93.565 1
ATOM 442 C CD2 . LEU 57 57 ? A 8.579 0.931 -5.271 1.000 1 A LEU 92.876 1
ATOM 443 N N . ASP 58 58 ? A 4.026 -0.709 -6.560 1.000 1 A ASP 97.092 1
ATOM 444 C CA . ASP 58 58 ? A 3.451 -1.949 -6.024 1.000 1 A ASP 96.773 1
ATOM 445 C C . ASP 58 58 ? A 4.612 -2.899 -5.810 1.000 1 A ASP 95.904 1
ATOM 446 O O . ASP 58 58 ? A 5.118 -3.481 -6.761 1.000 1 A ASP 94.917 1
ATOM 447 C CB . ASP 58 58 ? A 2.452 -2.507 -7.020 1.000 1 A ASP 96.630 1
ATOM 448 C CG . ASP 58 58 ? A 1.889 -3.844 -6.592 1.000 1 A ASP 96.591 1
ATOM 449 O OD1 . ASP 58 58 ? A 1.765 -4.101 -5.375 1.000 1 A ASP 96.069 1
ATOM 450 O OD2 . ASP 58 58 ? A 1.591 -4.654 -7.478 1.000 1 A ASP 95.592 1
ATOM 451 N N . THR 59 59 ? A 5.033 -3.067 -4.549 1.000 1 A THR 95.463 1
ATOM 452 C CA . THR 59 59 ? A 6.273 -3.785 -4.259 1.000 1 A THR 94.466 1
ATOM 453 C C . THR 59 59 ? A 6.060 -5.278 -4.220 1.000 1 A THR 92.573 1
ATOM 454 O O . THR 59 59 ? A 4.933 -5.780 -4.149 1.000 1 A THR 90.459 1
ATOM 455 C CB . THR 59 59 ? A 6.891 -3.316 -2.925 1.000 1 A THR 93.960 1
ATOM 456 O OG1 . THR 59 59 ? A 6.005 -3.709 -1.852 1.000 1 A THR 90.347 1
ATOM 457 C CG2 . THR 59 59 ? A 7.048 -1.812 -2.929 1.000 1 A THR 90.707 1
ATOM 458 N N . ALA 60 60 ? A 7.168 -5.998 -4.271 1.000 1 A ALA 94.241 1
ATOM 459 C CA . ALA 60 60 ? A 7.184 -7.454 -4.263 1.000 1 A ALA 92.631 1
ATOM 460 C C . ALA 60 60 ? A 8.165 -8.019 -3.251 1.000 1 A ALA 89.813 1
ATOM 461 O O . ALA 60 60 ? A 8.623 -9.154 -3.388 1.000 1 A ALA 84.718 1
ATOM 462 C CB . ALA 60 60 ? A 7.424 -8.014 -5.646 1.000 1 A ALA 91.376 1
ATOM 463 N N . GLY 61 61 ? A 8.510 -7.248 -2.233 1.000 1 A GLY 81.449 1
ATOM 464 C CA . GLY 61 61 ? A 9.362 -7.759 -1.166 1.000 1 A GLY 77.847 1
ATOM 465 C C . GLY 61 61 ? A 10.841 -7.641 -1.494 1.000 1 A GLY 78.483 1
ATOM 466 O O . GLY 61 61 ? A 11.315 -6.590 -1.875 1.000 1 A GLY 74.247 1
ATOM 467 N N . GLN 62 62 ? A 11.569 -8.749 -1.301 1.000 1 A GLN 77.800 1
ATOM 468 C CA . GLN 62 62 ? A 13.018 -8.721 -1.428 1.000 1 A GLN 77.914 1
ATOM 469 C C . GLN 62 62 ? A 13.497 -8.460 -2.830 1.000 1 A GLN 79.768 1
ATOM 470 O O . GLN 62 62 ? A 12.940 -8.984 -3.802 1.000 1 A GLN 77.948 1
ATOM 471 C CB . GLN 62 62 ? A 13.612 -10.039 -0.932 1.000 1 A GLN 74.106 1
ATOM 472 C CG . GLN 62 62 ? A 13.677 -10.158 0.591 1.000 1 A GLN 72.368 1
ATOM 473 C CD . GLN 62 62 ? A 14.597 -9.123 1.234 1.000 1 A GLN 65.101 1
ATOM 474 O OE1 . GLN 62 62 ? A 15.701 -8.870 0.736 1.000 1 A GLN 63.619 1
ATOM 475 N NE2 . GLN 62 62 ? A 14.156 -8.523 2.323 1.000 1 A GLN 66.380 1
ATOM 476 N N . GLU 63 63 ? A 14.515 -7.615 -2.970 1.000 1 A GLU 79.938 1
ATOM 477 C CA . GLU 63 63 ? A 15.197 -7.388 -4.217 1.000 1 A GLU 78.804 1
ATOM 478 C C . GLU 63 63 ? A 16.536 -8.124 -4.170 1.000 1 A GLU 81.043 1
ATOM 479 O O . GLU 63 63 ? A 16.948 -8.586 -3.133 1.000 1 A GLU 79.608 1
ATOM 480 C CB . GLU 63 63 ? A 15.429 -5.886 -4.433 1.000 1 A GLU 74.739 1
ATOM 481 C CG . GLU 63 63 ? A 14.205 -5.036 -4.235 1.000 1 A GLU 73.294 1
ATOM 482 C CD . GLU 63 63 ? A 13.215 -5.107 -5.385 1.000 1 A GLU 70.818 1
ATOM 483 O OE1 . GLU 63 63 ? A 13.415 -5.953 -6.292 1.000 1 A GLU 69.824 1
ATOM 484 O OE2 . GLU 63 63 ? A 12.239 -4.318 -5.362 1.000 1 A GLU 69.655 1
ATOM 485 N N . GLU 64 64 ? A 17.199 -8.216 -5.340 1.000 1 A GLU 84.416 1
ATOM 486 C CA . GLU 64 64 ? A 18.485 -8.877 -5.403 1.000 1 A GLU 83.580 1
ATOM 487 C C . GLU 64 64 ? A 19.452 -8.267 -4.406 1.000 1 A GLU 83.516 1
ATOM 488 O O . GLU 64 64 ? A 20.205 -8.987 -3.723 1.000 1 A GLU 78.211 1
ATOM 489 C CB . GLU 64 64 ? A 19.074 -8.810 -6.797 1.000 1 A GLU 78.382 1
ATOM 490 C CG . GLU 64 64 ? A 20.447 -9.485 -6.906 1.000 1 A GLU 74.264 1
ATOM 491 C CD . GLU 64 64 ? A 21.039 -9.385 -8.291 1.000 1 A GLU 67.721 1
ATOM 492 O OE1 . GLU 64 64 ? A 20.369 -8.825 -9.189 1.000 1 A GLU 66.336 1
ATOM 493 O OE2 . GLU 64 64 ? A 22.176 -9.871 -8.490 1.000 1 A GLU 64.527 1
ATOM 494 N N . TYR 65 65 ? A 19.446 -6.944 -4.322 1.000 1 A TYR 83.081 1
ATOM 495 C CA . TYR 65 65 ? A 20.282 -6.239 -3.366 1.000 1 A TYR 82.192 1
ATOM 496 C C . TYR 65 65 ? A 19.440 -5.353 -2.484 1.000 1 A TYR 82.241 1
ATOM 497 O O . TYR 65 65 ? A 18.494 -4.697 -2.941 1.000 1 A TYR 79.631 1
ATOM 498 C CB . TYR 65 65 ? A 21.340 -5.400 -4.064 1.000 1 A TYR 78.790 1
ATOM 499 C CG . TYR 65 65 ? A 22.317 -6.221 -4.869 1.000 1 A TYR 75.071 1
ATOM 500 C CD1 . TYR 65 65 ? A 23.390 -6.843 -4.232 1.000 1 A TYR 71.895 1
ATOM 501 C CD2 . TYR 65 65 ? A 22.184 -6.350 -6.218 1.000 1 A TYR 72.525 1
ATOM 502 C CE1 . TYR 65 65 ? A 24.293 -7.587 -4.965 1.000 1 A TYR 68.166 1
ATOM 503 C CE2 . TYR 65 65 ? A 23.070 -7.119 -6.944 1.000 1 A TYR 69.955 1
ATOM 504 C CZ . TYR 65 65 ? A 24.102 -7.741 -6.314 1.000 1 A TYR 68.232 1
ATOM 505 O OH . TYR 65 65 ? A 24.994 -8.491 -7.035 1.000 1 A TYR 73.599 1
ATOM 506 N N . SER 66 66 ? A 19.787 -5.285 -1.194 1.000 1 A SER 82.797 1
ATOM 507 C CA . SER 66 66 ? A 19.045 -4.464 -0.240 1.000 1 A SER 81.774 1
ATOM 508 C C . SER 66 66 ? A 19.006 -2.999 -0.634 1.000 1 A SER 83.590 1
ATOM 509 O O . SER 66 66 ? A 18.078 -2.296 -0.305 1.000 1 A SER 82.044 1
ATOM 510 C CB . SER 66 66 ? A 19.618 -4.615 1.156 1.000 1 A SER 76.649 1
ATOM 511 O OG . SER 66 66 ? A 20.897 -4.039 1.242 1.000 1 A SER 72.212 1
ATOM 512 N N . ALA 67 67 ? A 19.996 -2.553 -1.374 1.000 1 A ALA 86.645 1
ATOM 513 C CA . ALA 67 67 ? A 20.058 -1.141 -1.787 1.000 1 A ALA 86.259 1
ATOM 514 C C . ALA 67 67 ? A 18.867 -0.791 -2.674 1.000 1 A ALA 87.176 1
ATOM 515 O O . ALA 67 67 ? A 18.413 0.363 -2.678 1.000 1 A ALA 86.271 1
ATOM 516 C CB . ALA 67 67 ? A 21.360 -0.850 -2.518 1.000 1 A ALA 84.818 1
ATOM 517 N N . MET 68 68 ? A 18.343 -1.752 -3.453 1.000 1 A MET 83.510 1
ATOM 518 C CA . MET 68 68 ? A 17.156 -1.484 -4.268 1.000 1 A MET 82.928 1
ATOM 519 C C . MET 68 68 ? A 15.958 -1.225 -3.370 1.000 1 A MET 84.299 1
ATOM 520 O O . MET 68 68 ? A 15.155 -0.293 -3.601 1.000 1 A MET 83.360 1
ATOM 521 C CB . MET 68 68 ? A 16.899 -2.653 -5.215 1.000 1 A MET 79.637 1
ATOM 522 C CG . MET 68 68 ? A 18.019 -2.887 -6.204 1.000 1 A MET 75.996 1
ATOM 523 S SD . MET 68 68 ? A 17.777 -4.350 -7.229 1.000 1 A MET 72.829 1
ATOM 524 C CE . MET 68 68 ? A 16.379 -3.837 -8.226 1.000 1 A MET 65.972 1
ATOM 525 N N . ARG 69 69 ? A 15.790 -2.057 -2.330 1.000 1 A ARG 87.391 1
ATOM 526 C CA . ARG 69 69 ? A 14.739 -1.847 -1.361 1.000 1 A ARG 87.694 1
ATOM 527 C C . ARG 69 69 ? A 14.910 -0.502 -0.691 1.000 1 A ARG 89.219 1
ATOM 528 O O . ARG 69 69 ? A 13.921 0.254 -0.521 1.000 1 A ARG 89.985 1
ATOM 529 C CB . ARG 69 69 ? A 14.780 -2.952 -0.299 1.000 1 A ARG 85.289 1
ATOM 530 C CG . ARG 69 69 ? A 13.765 -2.771 0.839 1.000 1 A ARG 82.161 1
ATOM 531 C CD . ARG 69 69 ? A 14.168 -3.639 2.043 1.000 1 A ARG 76.695 1
ATOM 532 N NE . ARG 69 69 ? A 15.430 -3.129 2.568 1.000 1 A ARG 76.122 1
ATOM 533 C CZ . ARG 69 69 ? A 16.362 -3.915 3.092 1.000 1 A ARG 75.110 1
ATOM 534 N NH1 . ARG 69 69 ? A 16.183 -5.241 3.169 1.000 1 A ARG 70.148 1
ATOM 535 N NH2 . ARG 69 69 ? A 17.484 -3.377 3.535 1.000 1 A ARG 68.947 1
ATOM 536 N N . ASP 70 70 ? A 16.126 -0.163 -0.286 1.000 1 A ASP 89.613 1
ATOM 537 C CA . ASP 70 70 ? A 16.357 1.116 0.374 1.000 1 A ASP 90.582 1
ATOM 538 C C . ASP 70 70 ? A 16.041 2.264 -0.575 1.000 1 A ASP 91.559 1
ATOM 539 O O . ASP 70 70 ? A 15.530 3.300 -0.148 1.000 1 A ASP 91.748 1
ATOM 540 C CB . ASP 70 70 ? A 17.798 1.227 0.857 1.000 1 A ASP 89.203 1
ATOM 541 C CG . ASP 70 70 ? A 18.090 0.288 2.031 1.000 1 A ASP 88.762 1
ATOM 542 O OD1 . ASP 70 70 ? A 17.155 -0.382 2.521 1.000 1 A ASP 83.728 1
ATOM 543 O OD2 . ASP 70 70 ? A 19.249 0.240 2.445 1.000 1 A ASP 83.108 1
ATOM 544 N N . GLN 71 71 ? A 16.315 2.105 -1.890 1.000 1 A GLN 90.090 1
ATOM 545 C CA . GLN 71 71 ? A 16.048 3.176 -2.841 1.000 1 A GLN 89.440 1
ATOM 546 C C . GLN 71 71 ? A 14.571 3.519 -2.883 1.000 1 A GLN 90.426 1
ATOM 547 O O . GLN 71 71 ? A 14.207 4.702 -2.872 1.000 1 A GLN 89.857 1
ATOM 548 C CB . GLN 71 71 ? A 16.575 2.811 -4.214 1.000 1 A GLN 87.515 1
ATOM 549 C CG . GLN 71 71 ? A 16.291 3.883 -5.257 1.000 1 A GLN 75.053 1
ATOM 550 C CD . GLN 71 71 ? A 16.925 5.204 -4.938 1.000 1 A GLN 67.885 1
ATOM 551 O OE1 . GLN 71 71 ? A 18.017 5.260 -4.363 1.000 1 A GLN 63.874 1
ATOM 552 N NE2 . GLN 71 71 ? A 16.255 6.278 -5.293 1.000 1 A GLN 60.970 1
ATOM 553 N N . TYR 72 72 ? A 13.728 2.480 -2.983 1.000 1 A TYR 90.656 1
ATOM 554 C CA . TYR 72 72 ? A 12.294 2.843 -3.075 1.000 1 A TYR 90.310 1
ATOM 555 C C . TYR 72 72 ? A 11.769 3.368 -1.779 1.000 1 A TYR 92.391 1
ATOM 556 O O . TYR 72 72 ? A 10.884 4.230 -1.754 1.000 1 A TYR 92.933 1
ATOM 557 C CB . TYR 72 72 ? A 11.451 1.675 -3.624 1.000 1 A TYR 87.905 1
ATOM 558 C CG . TYR 72 72 ? A 11.082 0.530 -2.730 1.000 1 A TYR 85.778 1
ATOM 559 C CD1 . TYR 72 72 ? A 11.504 -0.768 -3.021 1.000 1 A TYR 82.145 1
ATOM 560 C CD2 . TYR 72 72 ? A 10.260 0.697 -1.625 1.000 1 A TYR 81.606 1
ATOM 561 C CE1 . TYR 72 72 ? A 11.129 -1.847 -2.238 1.000 1 A TYR 79.501 1
ATOM 562 C CE2 . TYR 72 72 ? A 9.886 -0.370 -0.815 1.000 1 A TYR 80.628 1
ATOM 563 C CZ . TYR 72 72 ? A 10.330 -1.637 -1.136 1.000 1 A TYR 78.603 1
ATOM 564 O OH . TYR 72 72 ? A 9.936 -2.696 -0.373 1.000 1 A TYR 81.437 1
ATOM 565 N N . MET 73 73 ? A 12.294 2.908 -0.638 1.000 1 A MET 92.763 1
ATOM 566 C CA . MET 73 73 ? A 11.862 3.431 0.639 1.000 1 A MET 92.903 1
ATOM 567 C C . MET 73 73 ? A 12.325 4.872 0.836 1.000 1 A MET 94.106 1
ATOM 568 O O . MET 73 73 ? A 11.573 5.698 1.365 1.000 1 A MET 93.960 1
ATOM 569 C CB . MET 73 73 ? A 12.338 2.551 1.791 1.000 1 A MET 91.540 1
ATOM 570 C CG . MET 73 73 ? A 11.638 1.196 1.763 1.000 1 A MET 88.585 1
ATOM 571 S SD . MET 73 73 ? A 11.977 0.140 3.137 1.000 1 A MET 85.270 1
ATOM 572 C CE . MET 73 73 ? A 10.739 -1.151 2.881 1.000 1 A MET 77.224 1
ATOM 573 N N . ARG 74 74 ? A 13.547 5.187 0.361 1.000 1 A ARG 95.040 1
ATOM 574 C CA . ARG 74 74 ? A 14.035 6.545 0.501 1.000 1 A ARG 95.101 1
ATOM 575 C C . ARG 74 74 ? A 13.216 7.503 -0.394 1.000 1 A ARG 95.979 1
ATOM 576 O O . ARG 74 74 ? A 12.944 8.643 -0.024 1.000 1 A ARG 95.966 1
ATOM 577 C CB . ARG 74 74 ? A 15.508 6.624 0.144 1.000 1 A ARG 94.099 1
ATOM 578 C CG . ARG 74 74 ? A 16.156 7.990 0.358 1.000 1 A ARG 90.746 1
ATOM 579 C CD . ARG 74 74 ? A 17.641 7.967 0.032 1.000 1 A ARG 89.452 1
ATOM 580 N NE . ARG 74 74 ? A 18.324 7.037 0.938 1.000 1 A ARG 83.133 1
ATOM 581 C CZ . ARG 74 74 ? A 18.746 5.826 0.561 1.000 1 A ARG 82.945 1
ATOM 582 N NH1 . ARG 74 74 ? A 18.594 5.402 -0.665 1.000 1 A ARG 72.491 1
ATOM 583 N NH2 . ARG 74 74 ? A 19.380 5.066 1.469 1.000 1 A ARG 73.247 1
ATOM 584 N N . THR 75 75 ? A 12.832 7.033 -1.594 1.000 1 A THR 95.238 1
ATOM 585 C CA . THR 75 75 ? A 12.137 7.893 -2.587 1.000 1 A THR 95.301 1
ATOM 586 C C . THR 75 75 ? A 10.662 8.056 -2.282 1.000 1 A THR 96.569 1
ATOM 587 O O . THR 75 75 ? A 10.087 9.097 -2.588 1.000 1 A THR 96.274 1
ATOM 588 C CB . THR 75 75 ? A 12.344 7.308 -3.965 1.000 1 A THR 93.910 1
ATOM 589 O OG1 . THR 75 75 ? A 13.734 7.160 -4.238 1.000 1 A THR 89.516 1
ATOM 590 C CG2 . THR 75 75 ? A 11.702 8.178 -5.033 1.000 1 A THR 89.962 1
ATOM 591 N N . GLY 76 76 ? A 10.017 7.016 -1.722 1.000 1 A GLY 97.329 1
ATOM 592 C CA . GLY 76 76 ? A 8.594 7.087 -1.439 1.000 1 A GLY 97.698 1
ATOM 593 C C . GLY 76 76 ? A 8.272 8.156 -0.441 1.000 1 A GLY 98.165 1
ATOM 594 O O . GLY 76 76 ? A 9.014 8.359 0.525 1.000 1 A GLY 97.955 1
ATOM 595 N N . GLU 77 77 ? A 7.176 8.872 -0.661 1.000 1 A GLU 98.347 1
ATOM 596 C CA . GLU 77 77 ? A 6.745 9.903 0.265 1.000 1 A GLU 98.444 1
ATOM 597 C C . GLU 77 77 ? A 5.762 9.387 1.292 1.000 1 A GLU 98.547 1
ATOM 598 O O . GLU 77 77 ? A 5.577 9.996 2.346 1.000 1 A GLU 98.318 1
ATOM 599 C CB . GLU 77 77 ? A 6.090 11.061 -0.527 1.000 1 A GLU 98.259 1
ATOM 600 C CG . GLU 77 77 ? A 7.027 11.716 -1.515 1.000 1 A GLU 97.905 1
ATOM 601 C CD . GLU 77 77 ? A 6.317 12.770 -2.339 1.000 1 A GLU 97.510 1
ATOM 602 O OE1 . GLU 77 77 ? A 5.637 12.419 -3.325 1.000 1 A GLU 92.626 1
ATOM 603 O OE2 . GLU 77 77 ? A 6.417 13.981 -1.988 1.000 1 A GLU 91.741 1
ATOM 604 N N . GLY 78 78 ? A 5.073 8.283 0.969 1.000 1 A GLY 98.639 1
ATOM 605 C CA . GLY 78 78 ? A 4.095 7.721 1.868 1.000 1 A GLY 98.661 1
ATOM 606 C C . GLY 78 78 ? A 3.910 6.228 1.574 1.000 1 A GLY 98.695 1
ATOM 607 O O . GLY 78 78 ? A 4.162 5.781 0.463 1.000 1 A GLY 98.640 1
ATOM 608 N N . PHE 79 79 ? A 3.459 5.499 2.601 1.000 1 A PHE 98.791 1
ATOM 609 C CA . PHE 79 79 ? A 3.441 4.051 2.516 1.000 1 A PHE 98.777 1
ATOM 610 C C . PHE 79 79 ? A 2.105 3.514 2.961 1.000 1 A PHE 98.833 1
ATOM 611 O O . PHE 79 79 ? A 1.598 3.840 4.028 1.000 1 A PHE 98.816 1
ATOM 612 C CB . PHE 79 79 ? A 4.545 3.481 3.417 1.000 1 A PHE 98.627 1
ATOM 613 C CG . PHE 79 79 ? A 5.927 3.901 2.998 1.000 1 A PHE 98.490 1
ATOM 614 C CD1 . PHE 79 79 ? A 6.680 3.050 2.207 1.000 1 A PHE 98.299 1
ATOM 615 C CD2 . PHE 79 79 ? A 6.439 5.133 3.372 1.000 1 A PHE 98.257 1
ATOM 616 C CE1 . PHE 79 79 ? A 7.943 3.420 1.789 1.000 1 A PHE 97.759 1
ATOM 617 C CE2 . PHE 79 79 ? A 7.711 5.503 2.939 1.000 1 A PHE 97.867 1
ATOM 618 C CZ . PHE 79 79 ? A 8.456 4.647 2.152 1.000 1 A PHE 97.657 1
ATOM 619 N N . LEU 80 80 ? A 1.496 2.640 2.125 1.000 1 A LEU 98.828 1
ATOM 620 C CA . LEU 80 80 ? A 0.393 1.817 2.564 1.000 1 A LEU 98.852 1
ATOM 621 C C . LEU 80 80 ? A 0.975 0.506 3.078 1.000 1 A LEU 98.813 1
ATOM 622 O O . LEU 80 80 ? A 1.612 -0.231 2.318 1.000 1 A LEU 98.698 1
ATOM 623 C CB . LEU 80 80 ? A -0.571 1.481 1.421 1.000 1 A LEU 98.745 1
ATOM 624 C CG . LEU 80 80 ? A -1.536 2.521 0.840 1.000 1 A LEU 96.450 1
ATOM 625 C CD1 . LEU 80 80 ? A -2.226 3.313 1.938 1.000 1 A LEU 97.798 1
ATOM 626 C CD2 . LEU 80 80 ? A -2.554 1.796 -0.007 1.000 1 A LEU 98.145 1
ATOM 627 N N . SER 81 81 ? A 0.775 0.253 4.381 1.000 1 A SER 98.785 1
ATOM 628 C CA . SER 81 81 ? A 1.252 -0.978 5.007 1.000 1 A SER 98.769 1
ATOM 629 C C . SER 81 81 ? A 0.063 -1.929 5.085 1.000 1 A SER 98.864 1
ATOM 630 O O . SER 81 81 ? A -0.835 -1.767 5.899 1.000 1 A SER 98.879 1
ATOM 631 C CB . SER 81 81 ? A 1.838 -0.705 6.370 1.000 1 A SER 98.468 1
ATOM 632 O OG . SER 81 81 ? A 3.034 0.060 6.232 1.000 1 A SER 97.373 1
ATOM 633 N N . VAL 82 82 ? A 0.090 -2.955 4.214 1.000 1 A VAL 98.788 1
ATOM 634 C CA . VAL 82 82 ? A -1.101 -3.797 3.995 1.000 1 A VAL 98.806 1
ATOM 635 C C . VAL 82 82 ? A -0.910 -5.149 4.692 1.000 1 A VAL 98.765 1
ATOM 636 O O . VAL 82 82 ? A 0.121 -5.795 4.564 1.000 1 A VAL 98.657 1
ATOM 637 C CB . VAL 82 82 ? A -1.330 -4.013 2.498 1.000 1 A VAL 98.821 1
ATOM 638 C CG1 . VAL 82 82 ? A -1.356 -2.683 1.747 1.000 1 A VAL 98.868 1
ATOM 639 C CG2 . VAL 82 82 ? A -2.620 -4.798 2.272 1.000 1 A VAL 98.840 1
ATOM 640 N N . PHE 83 83 ? A -1.945 -5.566 5.410 1.000 1 A PHE 98.900 1
ATOM 641 C CA . PHE 83 83 ? A -2.073 -6.927 5.867 1.000 1 A PHE 98.905 1
ATOM 642 C C . PHE 83 83 ? A -3.424 -7.452 5.433 1.000 1 A PHE 98.894 1
ATOM 643 O O . PHE 83 83 ? A -4.297 -6.691 5.026 1.000 1 A PHE 98.914 1
ATOM 644 C CB . PHE 83 83 ? A -1.911 -7.038 7.395 1.000 1 A PHE 98.900 1
ATOM 645 C CG . PHE 83 83 ? A -3.027 -6.447 8.185 1.000 1 A PHE 98.934 1
ATOM 646 C CD1 . PHE 83 83 ? A -3.045 -5.079 8.474 1.000 1 A PHE 98.937 1
ATOM 647 C CD2 . PHE 83 83 ? A -4.076 -7.212 8.671 1.000 1 A PHE 98.938 1
ATOM 648 C CE1 . PHE 83 83 ? A -4.076 -4.523 9.218 1.000 1 A PHE 98.938 1
ATOM 649 C CE2 . PHE 83 83 ? A -5.120 -6.666 9.389 1.000 1 A PHE 98.925 1
ATOM 650 C CZ . PHE 83 83 ? A -5.116 -5.303 9.667 1.000 1 A PHE 98.931 1
ATOM 651 N N . ALA 84 84 ? A -3.622 -8.777 5.461 1.000 1 A ALA 98.916 1
ATOM 652 C CA . ALA 84 84 ? A -4.906 -9.400 5.162 1.000 1 A ALA 98.928 1
ATOM 653 C C . ALA 84 84 ? A -5.579 -9.770 6.479 1.000 1 A ALA 98.932 1
ATOM 654 O O . ALA 84 84 ? A -4.961 -10.352 7.369 1.000 1 A ALA 98.917 1
ATOM 655 C CB . ALA 84 84 ? A -4.718 -10.609 4.288 1.000 1 A ALA 98.890 1
ATOM 656 N N . ILE 85 85 ? A -6.875 -9.450 6.591 1.000 1 A ILE 98.883 1
ATOM 657 C CA . ILE 85 85 ? A -7.595 -9.665 7.855 1.000 1 A ILE 98.850 1
ATOM 658 C C . ILE 85 85 ? A -7.769 -11.152 8.170 1.000 1 A ILE 98.834 1
ATOM 659 O O . ILE 85 85 ? A -8.177 -11.491 9.270 1.000 1 A ILE 98.758 1
ATOM 660 C CB . ILE 85 85 ? A -8.957 -8.928 7.883 1.000 1 A ILE 98.781 1
ATOM 661 C CG1 . ILE 85 85 ? A -9.897 -9.415 6.741 1.000 1 A ILE 98.611 1
ATOM 662 C CG2 . ILE 85 85 ? A -8.707 -7.423 7.820 1.000 1 A ILE 98.560 1
ATOM 663 C CD1 . ILE 85 85 ? A -10.771 -10.576 7.118 1.000 1 A ILE 98.211 1
ATOM 664 N N . ASN 86 86 ? A -7.445 -12.032 7.213 1.000 1 A ASN 98.823 1
ATOM 665 C CA . ASN 86 86 ? A -7.504 -13.462 7.439 1.000 1 A ASN 98.771 1
ATOM 666 C C . ASN 86 86 ? A -6.106 -14.088 7.567 1.000 1 A ASN 98.743 1
ATOM 667 O O . ASN 86 86 ? A -5.961 -15.293 7.419 1.000 1 A ASN 98.617 1
ATOM 668 C CB . ASN 86 86 ? A -8.258 -14.158 6.309 1.000 1 A ASN 98.686 1
ATOM 669 C CG . ASN 86 86 ? A -7.517 -14.071 4.983 1.000 1 A ASN 98.627 1
ATOM 670 O OD1 . ASN 86 86 ? A -6.762 -13.141 4.715 1.000 1 A ASN 98.376 1
ATOM 671 N ND2 . ASN 86 86 ? A -7.743 -15.069 4.133 1.000 1 A ASN 97.669 1
ATOM 672 N N . ASN 87 87 ? A -5.078 -13.243 7.827 1.000 1 A ASN 98.581 1
ATOM 673 C CA . ASN 87 87 ? A -3.703 -13.712 7.862 1.000 1 A ASN 98.502 1
ATOM 674 C C . ASN 87 87 ? A -2.970 -13.028 9.013 1.000 1 A ASN 98.596 1
ATOM 675 O O . ASN 87 87 ? A -2.434 -11.945 8.863 1.000 1 A ASN 98.551 1
ATOM 676 C CB . ASN 87 87 ? A -3.038 -13.432 6.513 1.000 1 A ASN 98.108 1
ATOM 677 C CG . ASN 87 87 ? A -1.658 -14.002 6.404 1.000 1 A ASN 96.715 1
ATOM 678 O OD1 . ASN 87 87 ? A -0.927 -14.131 7.390 1.000 1 A ASN 92.304 1
ATOM 679 N ND2 . ASN 87 87 ? A -1.272 -14.368 5.184 1.000 1 A ASN 90.184 1
ATOM 680 N N . THR 88 88 ? A -2.971 -13.701 10.173 1.000 1 A THR 98.738 1
ATOM 681 C CA . THR 88 88 ? A -2.372 -13.113 11.366 1.000 1 A THR 98.707 1
ATOM 682 C C . THR 88 88 ? A -0.892 -12.839 11.192 1.000 1 A THR 98.722 1
ATOM 683 O O . THR 88 88 ? A -0.377 -11.824 11.662 1.000 1 A THR 98.629 1
ATOM 684 C CB . THR 88 88 ? A -2.612 -14.046 12.565 1.000 1 A THR 98.426 1
ATOM 685 O OG1 . THR 88 88 ? A -4.038 -14.120 12.815 1.000 1 A THR 93.011 1
ATOM 686 C CG2 . THR 88 88 ? A -1.938 -13.494 13.807 1.000 1 A THR 92.389 1
ATOM 687 N N . LYS 89 89 ? A -0.179 -13.728 10.460 1.000 1 A LYS 98.674 1
ATOM 688 C CA . LYS 89 89 ? A 1.248 -13.508 10.230 1.000 1 A LYS 98.564 1
ATOM 689 C C . LYS 89 89 ? A 1.475 -12.217 9.453 1.000 1 A LYS 98.529 1
ATOM 690 O O . LYS 89 89 ? A 2.431 -11.484 9.755 1.000 1 A LYS 98.441 1
ATOM 691 C CB . LYS 89 89 ? A 1.848 -14.706 9.503 1.000 1 A LYS 98.316 1
ATOM 692 C CG . LYS 89 89 ? A 3.319 -14.542 9.140 1.000 1 A LYS 96.021 1
ATOM 693 C CD . LYS 89 89 ? A 4.235 -14.416 10.346 1.000 1 A LYS 89.993 1
ATOM 694 C CE . LYS 89 89 ? A 5.679 -14.628 9.949 1.000 1 A LYS 89.774 1
ATOM 695 N NZ . LYS 89 89 ? A 6.167 -13.586 9.001 1.000 1 A LYS 82.603 1
ATOM 696 N N . SER 90 90 ? A 0.605 -11.915 8.463 1.000 1 A SER 98.517 1
ATOM 697 C CA . SER 90 90 ? A 0.764 -10.683 7.709 1.000 1 A SER 98.412 1
ATOM 698 C C . SER 90 90 ? A 0.579 -9.454 8.610 1.000 1 A SER 98.413 1
ATOM 699 O O . SER 90 90 ? A 1.211 -8.434 8.387 1.000 1 A SER 98.319 1
ATOM 700 C CB . SER 90 90 ? A -0.197 -10.638 6.520 1.000 1 A SER 98.442 1
ATOM 701 O OG . SER 90 90 ? A -1.555 -10.381 6.924 1.000 1 A SER 98.615 1
ATOM 702 N N . PHE 91 91 ? A -0.283 -9.575 9.605 1.000 1 A PHE 98.779 1
ATOM 703 C CA . PHE 91 91 ? A -0.457 -8.473 10.578 1.000 1 A PHE 98.794 1
ATOM 704 C C . PHE 91 91 ? A 0.794 -8.316 11.443 1.000 1 A PHE 98.728 1
ATOM 705 O O . PHE 91 91 ? A 1.242 -7.206 11.678 1.000 1 A PHE 98.645 1
ATOM 706 C CB . PHE 91 91 ? A -1.700 -8.764 11.423 1.000 1 A PHE 98.773 1
ATOM 707 C CG . PHE 91 91 ? A -2.019 -7.698 12.453 1.000 1 A PHE 98.797 1
ATOM 708 C CD1 . PHE 91 91 ? A -2.388 -6.436 12.028 1.000 1 A PHE 98.773 1
ATOM 709 C CD2 . PHE 91 91 ? A -1.962 -7.961 13.803 1.000 1 A PHE 98.711 1
ATOM 710 C CE1 . PHE 91 91 ? A -2.694 -5.446 12.940 1.000 1 A PHE 98.666 1
ATOM 711 C CE2 . PHE 91 91 ? A -2.275 -6.988 14.719 1.000 1 A PHE 98.537 1
ATOM 712 C CZ . PHE 91 91 ? A -2.644 -5.722 14.294 1.000 1 A PHE 98.598 1
ATOM 713 N N . GLU 92 92 ? A 1.347 -9.451 11.866 1.000 1 A GLU 98.611 1
ATOM 714 C CA . GLU 92 92 ? A 2.579 -9.417 12.634 1.000 1 A GLU 98.339 1
ATOM 715 C C . GLU 92 92 ? A 3.724 -8.809 11.833 1.000 1 A GLU 98.068 1
ATOM 716 O O . GLU 92 92 ? A 4.576 -8.099 12.361 1.000 1 A GLU 97.626 1
ATOM 717 C CB . GLU 92 92 ? A 2.939 -10.812 13.123 1.000 1 A GLU 98.117 1
ATOM 718 C CG . GLU 92 92 ? A 1.912 -11.368 14.117 1.000 1 A GLU 97.596 1
ATOM 719 C CD . GLU 92 92 ? A 2.043 -12.866 14.350 1.000 1 A GLU 96.866 1
ATOM 720 O OE1 . GLU 92 92 ? A 2.792 -13.543 13.609 1.000 1 A GLU 93.785 1
ATOM 721 O OE2 . GLU 92 92 ? A 1.365 -13.358 15.300 1.000 1 A GLU 93.935 1
ATOM 722 N N . ASP 93 93 ? A 3.734 -9.046 10.496 1.000 1 A ASP 97.932 1
ATOM 723 C CA . ASP 93 93 ? A 4.757 -8.504 9.631 1.000 1 A ASP 97.449 1
ATOM 724 C C . ASP 93 93 ? A 4.758 -6.986 9.558 1.000 1 A ASP 97.410 1
ATOM 725 O O . ASP 93 93 ? A 5.757 -6.384 9.141 1.000 1 A ASP 96.827 1
ATOM 726 C CB . ASP 93 93 ? A 4.595 -9.019 8.198 1.000 1 A ASP 96.957 1
ATOM 727 C CG . ASP 93 93 ? A 5.075 -10.451 8.016 1.000 1 A ASP 96.150 1
ATOM 728 O OD1 . ASP 93 93 ? A 5.816 -10.960 8.871 1.000 1 A ASP 94.313 1
ATOM 729 O OD2 . ASP 93 93 ? A 4.684 -11.060 6.988 1.000 1 A ASP 93.398 1
ATOM 730 N N . ILE 94 94 ? A 3.633 -6.342 9.934 1.000 1 A ILE 97.799 1
ATOM 731 C CA . ILE 94 94 ? A 3.547 -4.875 9.874 1.000 1 A ILE 97.859 1
ATOM 732 C C . ILE 94 94 ? A 4.678 -4.216 10.640 1.000 1 A ILE 97.351 1
ATOM 733 O O . ILE 94 94 ? A 5.244 -3.215 10.203 1.000 1 A ILE 97.148 1
ATOM 734 C CB . ILE 94 94 ? A 2.184 -4.390 10.369 1.000 1 A ILE 98.142 1
ATOM 735 C CG1 . ILE 94 94 ? A 1.059 -4.867 9.428 1.000 1 A ILE 98.324 1
ATOM 736 C CG2 . ILE 94 94 ? A 2.150 -2.869 10.528 1.000 1 A ILE 98.140 1
ATOM 737 C CD1 . ILE 94 94 ? A 1.167 -4.339 7.996 1.000 1 A ILE 98.303 1
ATOM 738 N N . HIS 95 95 ? A 5.029 -4.821 11.799 1.000 1 A HIS 97.283 1
ATOM 739 C CA . HIS 95 95 ? A 6.096 -4.262 12.615 1.000 1 A HIS 96.265 1
ATOM 740 C C . HIS 95 95 ? A 7.420 -4.206 11.848 1.000 1 A HIS 96.035 1
ATOM 741 O O . HIS 95 95 ? A 8.143 -3.211 11.879 1.000 1 A HIS 95.684 1
ATOM 742 C CB . HIS 95 95 ? A 6.285 -5.074 13.892 1.000 1 A HIS 95.134 1
ATOM 743 C CG . HIS 95 95 ? A 5.090 -5.020 14.799 1.000 1 A HIS 81.605 1
ATOM 744 N ND1 . HIS 95 95 ? A 4.107 -5.993 14.768 1.000 1 A HIS 75.642 1
ATOM 745 C CD2 . HIS 95 95 ? A 4.744 -4.155 15.775 1.000 1 A HIS 77.608 1
ATOM 746 C CE1 . HIS 95 95 ? A 3.192 -5.713 15.669 1.000 1 A HIS 75.474 1
ATOM 747 N NE2 . HIS 95 95 ? A 3.539 -4.605 16.279 1.000 1 A HIS 68.924 1
ATOM 748 N N . HIS 96 96 ? A 7.710 -5.286 11.115 1.000 1 A HIS 95.290 1
ATOM 749 C CA . HIS 96 96 ? A 8.926 -5.334 10.309 1.000 1 A HIS 94.047 1
ATOM 750 C C . HIS 96 96 ? A 8.978 -4.249 9.265 1.000 1 A HIS 94.147 1
ATOM 751 O O . HIS 96 96 ? A 9.971 -3.534 9.123 1.000 1 A HIS 93.651 1
ATOM 752 C CB . HIS 96 96 ? A 9.018 -6.715 9.651 1.000 1 A HIS 92.203 1
ATOM 753 C CG . HIS 96 96 ? A 9.983 -6.780 8.490 1.000 1 A HIS 86.391 1
ATOM 754 N ND1 . HIS 96 96 ? A 11.337 -6.752 8.637 1.000 1 A HIS 81.551 1
ATOM 755 C CD2 . HIS 96 96 ? A 9.739 -6.870 7.162 1.000 1 A HIS 82.001 1
ATOM 756 C CE1 . HIS 96 96 ? A 11.908 -6.827 7.461 1.000 1 A HIS 82.103 1
ATOM 757 N NE2 . HIS 96 96 ? A 10.967 -6.891 6.543 1.000 1 A HIS 79.164 1
ATOM 758 N N . TYR 97 97 ? A 7.860 -4.090 8.520 1.000 1 A TYR 95.375 1
ATOM 759 C CA . TYR 97 97 ? A 7.852 -3.090 7.460 1.000 1 A TYR 95.069 1
ATOM 760 C C . TYR 97 97 ? A 7.976 -1.672 8.018 1.000 1 A TYR 95.502 1
ATOM 761 O O . TYR 97 97 ? A 8.710 -0.841 7.464 1.000 1 A TYR 95.103 1
ATOM 762 C CB . TYR 97 97 ? A 6.591 -3.241 6.597 1.000 1 A TYR 94.936 1
ATOM 763 C CG . TYR 97 97 ? A 6.629 -4.525 5.785 1.000 1 A TYR 94.367 1
ATOM 764 C CD1 . TYR 97 97 ? A 7.470 -4.641 4.687 1.000 1 A TYR 93.034 1
ATOM 765 C CD2 . TYR 97 97 ? A 5.824 -5.592 6.112 1.000 1 A TYR 94.042 1
ATOM 766 C CE1 . TYR 97 97 ? A 7.530 -5.806 3.944 1.000 1 A TYR 92.162 1
ATOM 767 C CE2 . TYR 97 97 ? A 5.880 -6.781 5.387 1.000 1 A TYR 93.353 1
ATOM 768 C CZ . TYR 97 97 ? A 6.737 -6.871 4.302 1.000 1 A TYR 92.545 1
ATOM 769 O OH . TYR 97 97 ? A 6.801 -8.039 3.567 1.000 1 A TYR 91.113 1
ATOM 770 N N . ARG 98 98 ? A 7.264 -1.358 9.129 1.000 1 A ARG 96.200 1
ATOM 771 C CA . ARG 98 98 ? A 7.336 -0.019 9.692 1.000 1 A ARG 96.341 1
ATOM 772 C C . ARG 98 98 ? A 8.739 0.288 10.168 1.000 1 A ARG 96.320 1
ATOM 773 O O . ARG 98 98 ? A 9.249 1.389 9.951 1.000 1 A ARG 96.148 1
ATOM 774 C CB . ARG 98 98 ? A 6.317 0.144 10.827 1.000 1 A ARG 96.457 1
ATOM 775 C CG . ARG 98 98 ? A 6.349 1.538 11.449 1.000 1 A ARG 94.728 1
ATOM 776 C CD . ARG 98 98 ? A 5.147 1.751 12.315 1.000 1 A ARG 92.509 1
ATOM 777 N NE . ARG 98 98 ? A 5.192 3.028 13.011 1.000 1 A ARG 90.509 1
ATOM 778 C CZ . ARG 98 98 ? A 4.772 4.175 12.533 1.000 1 A ARG 89.895 1
ATOM 779 N NH1 . ARG 98 98 ? A 4.209 4.261 11.339 1.000 1 A ARG 82.886 1
ATOM 780 N NH2 . ARG 98 98 ? A 4.856 5.286 13.280 1.000 1 A ARG 83.836 1
ATOM 781 N N . GLU 99 99 ? A 9.388 -0.707 10.814 1.000 1 A GLU 96.167 1
ATOM 782 C CA . GLU 99 99 ? A 10.757 -0.484 11.314 1.000 1 A GLU 95.497 1
ATOM 783 C C . GLU 99 99 ? A 11.715 -0.282 10.149 1.000 1 A GLU 94.507 1
ATOM 784 O O . GLU 99 99 ? A 12.605 0.568 10.213 1.000 1 A GLU 94.160 1
ATOM 785 C CB . GLU 99 99 ? A 11.190 -1.658 12.191 1.000 1 A GLU 95.375 1
ATOM 786 C CG . GLU 99 99 ? A 10.524 -1.668 13.555 1.000 1 A GLU 92.530 1
ATOM 787 C CD . GLU 99 99 ? A 10.808 -0.415 14.324 1.000 1 A GLU 88.129 1
ATOM 788 O OE1 . GLU 99 99 ? A 11.984 -0.140 14.643 1.000 1 A GLU 81.202 1
ATOM 789 O OE2 . GLU 99 99 ? A 9.832 0.347 14.634 1.000 1 A GLU 81.114 1
ATOM 790 N N . GLN 100 100 ? A 11.545 -1.073 9.066 1.000 1 A GLN 94.658 1
ATOM 791 C CA . GLN 100 100 ? A 12.409 -0.957 7.915 1.000 1 A GLN 93.531 1
ATOM 792 C C . GLN 100 100 ? A 12.290 0.417 7.265 1.000 1 A GLN 94.161 1
ATOM 793 O O . GLN 100 100 ? A 13.290 1.061 6.922 1.000 1 A GLN 93.542 1
ATOM 794 C CB . GLN 100 100 ? A 12.056 -2.063 6.905 1.000 1 A GLN 91.780 1
ATOM 795 C CG . GLN 100 100 ? A 12.872 -2.062 5.645 1.000 1 A GLN 83.867 1
ATOM 796 C CD . GLN 100 100 ? A 12.566 -3.281 4.809 1.000 1 A GLN 80.921 1
ATOM 797 O OE1 . GLN 100 100 ? A 11.445 -3.448 4.312 1.000 1 A GLN 77.122 1
ATOM 798 N NE2 . GLN 100 100 ? A 13.551 -4.154 4.640 1.000 1 A GLN 73.376 1
ATOM 799 N N . ILE 101 101 ? A 11.055 0.900 7.108 1.000 1 A ILE 94.912 1
ATOM 800 C CA . ILE 101 101 ? A 10.825 2.210 6.489 1.000 1 A ILE 95.695 1
ATOM 801 C C . ILE 101 101 ? A 11.437 3.311 7.331 1.000 1 A ILE 96.088 1
ATOM 802 O O . ILE 101 101 ? A 12.131 4.210 6.805 1.000 1 A ILE 96.106 1
ATOM 803 C CB . ILE 101 101 ? A 9.323 2.449 6.242 1.000 1 A ILE 96.178 1
ATOM 804 C CG1 . ILE 101 101 ? A 8.798 1.481 5.181 1.000 1 A ILE 96.074 1
ATOM 805 C CG2 . ILE 101 101 ? A 9.076 3.901 5.836 1.000 1 A ILE 96.234 1
ATOM 806 C CD1 . ILE 101 101 ? A 7.284 1.313 5.243 1.000 1 A ILE 95.630 1
ATOM 807 N N . LYS 102 102 ? A 11.185 3.290 8.645 1.000 1 A LYS 95.974 1
ATOM 808 C CA . LYS 102 102 ? A 11.720 4.328 9.526 1.000 1 A LYS 95.431 1
ATOM 809 C C . LYS 102 102 ? A 13.246 4.316 9.550 1.000 1 A LYS 95.175 1
ATOM 810 O O . LYS 102 102 ? A 13.881 5.350 9.596 1.000 1 A LYS 95.048 1
ATOM 811 C CB . LYS 102 102 ? A 11.132 4.186 10.946 1.000 1 A LYS 95.025 1
ATOM 812 C CG . LYS 102 102 ? A 9.636 4.517 10.978 1.000 1 A LYS 90.149 1
ATOM 813 C CD . LYS 102 102 ? A 8.980 4.071 12.265 1.000 1 A LYS 87.272 1
ATOM 814 C CE . LYS 102 102 ? A 9.634 4.675 13.438 1.000 1 A LYS 82.961 1
ATOM 815 N NZ . LYS 102 102 ? A 8.933 4.290 14.713 1.000 1 A LYS 83.913 1
ATOM 816 N N . ARG 103 103 ? A 13.847 3.071 9.505 1.000 1 A ARG 95.590 1
ATOM 817 C CA . ARG 103 103 ? A 15.297 2.992 9.479 1.000 1 A ARG 94.343 1
ATOM 818 C C . ARG 103 103 ? A 15.872 3.592 8.230 1.000 1 A ARG 94.394 1
ATOM 819 O O . ARG 103 103 ? A 16.807 4.409 8.295 1.000 1 A ARG 93.820 1
ATOM 820 C CB . ARG 103 103 ? A 15.720 1.525 9.581 1.000 1 A ARG 92.671 1
ATOM 821 C CG . ARG 103 103 ? A 17.224 1.355 9.472 1.000 1 A ARG 82.462 1
ATOM 822 C CD . ARG 103 103 ? A 17.641 -0.095 9.351 1.000 1 A ARG 78.381 1
ATOM 823 N NE . ARG 103 103 ? A 17.156 -0.686 8.120 1.000 1 A ARG 72.469 1
ATOM 824 C CZ . ARG 103 103 ? A 17.704 -0.495 6.914 1.000 1 A ARG 68.634 1
ATOM 825 N NH1 . ARG 103 103 ? A 18.757 0.287 6.752 1.000 1 A ARG 64.806 1
ATOM 826 N NH2 . ARG 103 103 ? A 17.177 -1.117 5.859 1.000 1 A ARG 61.259 1
ATOM 827 N N . VAL 104 104 ? A 15.316 3.233 7.064 1.000 1 A VAL 95.004 1
ATOM 828 C CA . VAL 104 104 ? A 15.903 3.702 5.814 1.000 1 A VAL 94.439 1
ATOM 829 C C . VAL 104 104 ? A 15.717 5.189 5.638 1.000 1 A VAL 95.150 1
ATOM 830 O O . VAL 104 104 ? A 16.614 5.861 5.136 1.000 1 A VAL 94.139 1
ATOM 831 C CB . VAL 104 104 ? A 15.290 2.933 4.623 1.000 1 A VAL 92.648 1
ATOM 832 C CG1 . VAL 104 104 ? A 15.737 1.482 4.664 1.000 1 A VAL 90.875 1
ATOM 833 C CG2 . VAL 104 104 ? A 15.667 3.586 3.302 1.000 1 A VAL 89.004 1
ATOM 834 N N . LYS 105 105 ? A 14.576 5.736 6.073 1.000 1 A LYS 94.902 1
ATOM 835 C CA . LYS 105 105 ? A 14.310 7.178 5.927 1.000 1 A LYS 95.193 1
ATOM 836 C C . LYS 105 105 ? A 14.889 7.969 7.096 1.000 1 A LYS 94.857 1
ATOM 837 O O . LYS 105 105 ? A 14.855 9.205 7.041 1.000 1 A LYS 93.699 1
ATOM 838 C CB . LYS 105 105 ? A 12.823 7.436 5.779 1.000 1 A LYS 95.110 1
ATOM 839 C CG . LYS 105 105 ? A 12.244 6.770 4.524 1.000 1 A LYS 94.939 1
ATOM 840 C CD . LYS 105 105 ? A 10.802 7.190 4.285 1.000 1 A LYS 94.198 1
ATOM 841 C CE . LYS 105 105 ? A 10.679 8.556 3.661 1.000 1 A LYS 94.177 1
ATOM 842 N NZ . LYS 105 105 ? A 11.288 8.624 2.327 1.000 1 A LYS 94.270 1
ATOM 843 N N . ASP 106 106 ? A 15.401 7.296 8.130 1.000 1 A ASP 95.509 1
ATOM 844 C CA . ASP 106 106 ? A 16.002 7.949 9.298 1.000 1 A ASP 94.838 1
ATOM 845 C C . ASP 106 106 ? A 15.025 8.951 9.891 1.000 1 A ASP 95.075 1
ATOM 846 O O . ASP 106 106 ? A 15.369 10.105 10.160 1.000 1 A ASP 93.776 1
ATOM 847 C CB . ASP 106 106 ? A 17.325 8.622 8.930 1.000 1 A ASP 93.864 1
ATOM 848 C CG . ASP 106 106 ? A 18.129 9.049 10.145 1.000 1 A ASP 90.720 1
ATOM 849 O OD1 . ASP 106 106 ? A 17.858 8.509 11.241 1.000 1 A ASP 88.103 1
ATOM 850 O OD2 . ASP 106 106 ? A 18.990 9.924 10.009 1.000 1 A ASP 87.252 1
ATOM 851 N N . SER 107 107 ? A 13.772 8.491 10.085 1.000 1 A SER 94.071 1
ATOM 852 C CA . SER 107 107 ? A 12.748 9.409 10.559 1.000 1 A SER 93.133 1
ATOM 853 C C . SER 107 107 ? A 11.674 8.637 11.326 1.000 1 A SER 94.438 1
ATOM 854 O O . SER 107 107 ? A 11.260 7.535 10.936 1.000 1 A SER 94.831 1
ATOM 855 C CB . SER 107 107 ? A 12.097 10.158 9.405 1.000 1 A SER 91.967 1
ATOM 856 O OG . SER 107 107 ? A 10.992 10.948 9.806 1.000 1 A SER 88.795 1
ATOM 857 N N . GLU 108 108 ? A 11.217 9.227 12.417 1.000 1 A GLU 93.606 1
ATOM 858 C CA . GLU 108 108 ? A 10.093 8.705 13.189 1.000 1 A GLU 93.258 1
ATOM 859 C C . GLU 108 108 ? A 8.762 9.203 12.630 1.000 1 A GLU 93.607 1
ATOM 860 O O . GLU 108 108 ? A 7.709 8.792 13.105 1.000 1 A GLU 91.161 1
ATOM 861 C CB . GLU 108 108 ? A 10.220 9.102 14.645 1.000 1 A GLU 90.959 1
ATOM 862 C CG . GLU 108 108 ? A 11.443 8.524 15.349 1.000 1 A GLU 87.258 1
ATOM 863 C CD . GLU 108 108 ? A 11.153 7.197 16.048 1.000 1 A GLU 84.257 1
ATOM 864 O OE1 . GLU 108 108 ? A 9.983 6.999 16.461 1.000 1 A GLU 76.801 1
ATOM 865 O OE2 . GLU 108 108 ? A 12.079 6.384 16.157 1.000 1 A GLU 75.631 1
ATOM 866 N N . ASP 109 109 ? A 8.802 10.110 11.644 1.000 1 A ASP 93.980 1
ATOM 867 C CA . ASP 109 109 ? A 7.591 10.766 11.151 1.000 1 A ASP 94.349 1
ATOM 868 C C . ASP 109 109 ? A 7.486 10.528 9.647 1.000 1 A ASP 95.205 1
ATOM 869 O O . ASP 109 109 ? A 7.814 11.407 8.836 1.000 1 A ASP 93.920 1
ATOM 870 C CB . ASP 109 109 ? A 7.625 12.259 11.488 1.000 1 A ASP 92.534 1
ATOM 871 C CG . ASP 109 109 ? A 6.352 12.981 11.053 1.000 1 A ASP 90.472 1
ATOM 872 O OD1 . ASP 109 109 ? A 5.278 12.339 11.045 1.000 1 A ASP 87.881 1
ATOM 873 O OD2 . ASP 109 109 ? A 6.430 14.188 10.753 1.000 1 A ASP 86.418 1
ATOM 874 N N . VAL 110 110 ? A 7.031 9.321 9.272 1.000 1 A VAL 97.249 1
ATOM 875 C CA . VAL 110 110 ? A 6.888 8.943 7.876 1.000 1 A VAL 97.764 1
ATOM 876 C C . VAL 110 110 ? A 5.412 8.729 7.583 1.000 1 A VAL 98.114 1
ATOM 877 O O . VAL 110 110 ? A 4.751 7.946 8.248 1.000 1 A VAL 98.012 1
ATOM 878 C CB . VAL 110 110 ? A 7.675 7.672 7.554 1.000 1 A VAL 97.302 1
ATOM 879 C CG1 . VAL 110 110 ? A 9.149 7.839 7.892 1.000 1 A VAL 96.705 1
ATOM 880 C CG2 . VAL 110 110 ? A 7.465 7.267 6.112 1.000 1 A VAL 97.088 1
ATOM 881 N N . PRO 111 111 ? A 4.870 9.415 6.568 1.000 1 A PRO 98.517 1
ATOM 882 C CA . PRO 111 111 ? A 3.452 9.223 6.262 1.000 1 A PRO 98.624 1
ATOM 883 C C . PRO 111 111 ? A 3.140 7.757 5.955 1.000 1 A PRO 98.703 1
ATOM 884 O O . PRO 111 111 ? A 3.790 7.143 5.134 1.000 1 A PRO 98.692 1
ATOM 885 C CB . PRO 111 111 ? A 3.209 10.103 5.039 1.000 1 A PRO 98.560 1
ATOM 886 C CG . PRO 111 111 ? A 4.253 11.167 5.169 1.000 1 A PRO 98.379 1
ATOM 887 C CD . PRO 111 111 ? A 5.469 10.436 5.716 1.000 1 A PRO 98.418 1
ATOM 888 N N . MET 112 112 ? A 2.139 7.217 6.631 1.000 1 A MET 98.675 1
ATOM 889 C CA . MET 112 112 ? A 1.802 5.823 6.523 1.000 1 A MET 98.689 1
ATOM 890 C C . MET 112 112 ? A 0.338 5.616 6.840 1.000 1 A MET 98.796 1
ATOM 891 O O . MET 112 112 ? A -0.241 6.347 7.670 1.000 1 A MET 98.648 1
ATOM 892 C CB . MET 112 112 ? A 2.686 4.988 7.451 1.000 1 A MET 98.093 1
ATOM 893 C CG . MET 112 112 ? A 2.608 3.489 7.187 1.000 1 A MET 90.393 1
ATOM 894 S SD . MET 112 112 ? A 3.649 2.562 8.304 1.000 1 A MET 91.721 1
ATOM 895 C CE . MET 112 112 ? A 5.245 3.169 7.836 1.000 1 A MET 82.409 1
ATOM 896 N N . VAL 113 113 ? A -0.276 4.619 6.211 1.000 1 A VAL 98.923 1
ATOM 897 C CA . VAL 113 113 ? A -1.642 4.211 6.527 1.000 1 A VAL 98.958 1
ATOM 898 C C . VAL 113 113 ? A -1.628 2.697 6.680 1.000 1 A VAL 98.961 1
ATOM 899 O O . VAL 113 113 ? A -1.084 1.965 5.846 1.000 1 A VAL 98.950 1
ATOM 900 C CB . VAL 113 113 ? A -2.636 4.638 5.429 1.000 1 A VAL 98.958 1
ATOM 901 C CG1 . VAL 113 113 ? A -2.727 6.151 5.367 1.000 1 A VAL 98.931 1
ATOM 902 C CG2 . VAL 113 113 ? A -4.001 4.023 5.669 1.000 1 A VAL 98.939 1
ATOM 903 N N . LEU 114 114 ? A -2.227 2.189 7.761 1.000 1 A LEU 98.964 1
ATOM 904 C CA . LEU 114 114 ? A -2.398 0.754 7.975 1.000 1 A LEU 98.975 1
ATOM 905 C C . LEU 114 114 ? A -3.644 0.300 7.230 1.000 1 A LEU 98.982 1
ATOM 906 O O . LEU 114 114 ? A -4.733 0.854 7.397 1.000 1 A LEU 98.974 1
ATOM 907 C CB . LEU 114 114 ? A -2.525 0.471 9.462 1.000 1 A LEU 98.960 1
ATOM 908 C CG . LEU 114 114 ? A -2.694 -1.011 9.837 1.000 1 A LEU 98.901 1
ATOM 909 C CD1 . LEU 114 114 ? A -1.424 -1.767 9.476 1.000 1 A LEU 98.854 1
ATOM 910 C CD2 . LEU 114 114 ? A -3.003 -1.133 11.327 1.000 1 A LEU 98.835 1
ATOM 911 N N . VAL 115 115 ? A -3.489 -0.719 6.393 1.000 1 A VAL 98.977 1
ATOM 912 C CA . VAL 115 115 ? A -4.615 -1.208 5.581 1.000 1 A VAL 98.985 1
ATOM 913 C C . VAL 115 115 ? A -4.864 -2.677 5.902 1.000 1 A VAL 98.987 1
ATOM 914 O O . VAL 115 115 ? A -3.977 -3.505 5.780 1.000 1 A VAL 98.982 1
ATOM 915 C CB . VAL 115 115 ? A -4.338 -1.059 4.096 1.000 1 A VAL 98.983 1
ATOM 916 C CG1 . VAL 115 115 ? A -4.183 0.428 3.723 1.000 1 A VAL 98.974 1
ATOM 917 C CG2 . VAL 115 115 ? A -5.447 -1.684 3.243 1.000 1 A VAL 98.975 1
ATOM 918 N N . GLY 116 116 ? A -6.083 -2.977 6.309 1.000 1 A GLY 98.981 1
ATOM 919 C CA . GLY 116 116 ? A -6.535 -4.351 6.538 1.000 1 A GLY 98.979 1
ATOM 920 C C . GLY 116 116 ? A -7.381 -4.788 5.366 1.000 1 A GLY 98.979 1
ATOM 921 O O . GLY 116 116 ? A -8.571 -4.463 5.301 1.000 1 A GLY 98.960 1
ATOM 922 N N . ASN 117 117 ? A -6.784 -5.518 4.445 1.000 1 A ASN 98.958 1
ATOM 923 C CA . ASN 117 117 ? A -7.430 -5.882 3.205 1.000 1 A ASN 98.961 1
ATOM 924 C C . ASN 117 117 ? A -8.184 -7.202 3.311 1.000 1 A ASN 98.944 1
ATOM 925 O O . ASN 117 117 ? A -7.980 -7.970 4.260 1.000 1 A ASN 98.910 1
ATOM 926 C CB . ASN 117 117 ? A -6.408 -5.922 2.081 1.000 1 A ASN 98.955 1
ATOM 927 C CG . ASN 117 117 ? A -7.046 -6.053 0.705 1.000 1 A ASN 98.943 1
ATOM 928 O OD1 . ASN 117 117 ? A -8.007 -5.332 0.402 1.000 1 A ASN 98.655 1
ATOM 929 N ND2 . ASN 117 117 ? A -6.530 -6.962 -0.098 1.000 1 A ASN 98.676 1
ATOM 930 N N . LYS 118 118 ? A -9.012 -7.482 2.335 1.000 1 A LYS 98.892 1
ATOM 931 C CA . LYS 118 118 ? A -9.850 -8.691 2.217 1.000 1 A LYS 98.855 1
ATOM 932 C C . LYS 118 118 ? A -10.975 -8.677 3.245 1.000 1 A LYS 98.862 1
ATOM 933 O O . LYS 118 118 ? A -11.367 -9.723 3.761 1.000 1 A LYS 98.830 1
ATOM 934 C CB . LYS 118 118 ? A -9.004 -9.956 2.298 1.000 1 A LYS 98.805 1
ATOM 935 C CG . LYS 118 118 ? A -7.823 -10.005 1.338 1.000 1 A LYS 98.651 1
ATOM 936 C CD . LYS 118 118 ? A -7.266 -11.407 1.192 1.000 1 A LYS 98.401 1
ATOM 937 C CE . LYS 118 118 ? A -6.042 -11.400 0.338 1.000 1 A LYS 98.369 1
ATOM 938 N NZ . LYS 118 118 ? A -5.566 -12.796 0.070 1.000 1 A LYS 98.342 1
ATOM 939 N N . SER 119 119 ? A -11.527 -7.478 3.539 1.000 1 A SER 98.815 1
ATOM 940 C CA . SER 119 119 ? A -12.611 -7.344 4.498 1.000 1 A SER 98.736 1
ATOM 941 C C . SER 119 119 ? A -13.897 -8.067 4.056 1.000 1 A SER 98.723 1
ATOM 942 O O . SER 119 119 ? A -14.802 -8.294 4.879 1.000 1 A SER 98.418 1
ATOM 943 C CB . SER 119 119 ? A -12.929 -5.879 4.750 1.000 1 A SER 98.490 1
ATOM 944 O OG . SER 119 119 ? A -13.481 -5.269 3.593 1.000 1 A SER 93.628 1
ATOM 945 N N . ASP 120 120 ? A -13.978 -8.431 2.789 1.000 1 A ASP 98.823 1
ATOM 946 C CA . ASP 120 120 ? A -15.097 -9.207 2.282 1.000 1 A ASP 98.788 1
ATOM 947 C C . ASP 120 120 ? A -15.129 -10.637 2.759 1.000 1 A ASP 98.736 1
ATOM 948 O O . ASP 120 120 ? A -16.145 -11.313 2.694 1.000 1 A ASP 98.565 1
ATOM 949 C CB . ASP 120 120 ? A -15.102 -9.186 0.757 1.000 1 A ASP 98.787 1
ATOM 950 C CG . ASP 120 120 ? A -13.817 -9.762 0.177 1.000 1 A ASP 98.828 1
ATOM 951 O OD1 . ASP 120 120 ? A -12.770 -9.079 0.226 1.000 1 A ASP 98.569 1
ATOM 952 O OD2 . ASP 120 120 ? A -13.839 -10.921 -0.308 1.000 1 A ASP 98.403 1
ATOM 953 N N . LEU 121 121 ? A -13.968 -11.145 3.233 1.000 1 A LEU 98.625 1
ATOM 954 C CA . LEU 121 121 ? A -13.878 -12.550 3.616 1.000 1 A LEU 98.451 1
ATOM 955 C C . LEU 121 121 ? A -14.564 -12.816 4.955 1.000 1 A LEU 98.320 1
ATOM 956 O O . LEU 121 121 ? A -14.470 -11.998 5.880 1.000 1 A LEU 98.111 1
ATOM 957 C CB . LEU 121 121 ? A -12.430 -13.015 3.690 1.000 1 A LEU 98.276 1
ATOM 958 C CG . LEU 121 121 ? A -11.670 -13.097 2.350 1.000 1 A LEU 97.956 1
ATOM 959 C CD1 . LEU 121 121 ? A -12.359 -14.061 1.394 1.000 1 A LEU 97.235 1
ATOM 960 C CD2 . LEU 121 121 ? A -10.249 -13.511 2.631 1.000 1 A LEU 97.417 1
ATOM 961 N N . PRO 122 122 ? A -15.228 -13.976 5.088 1.000 1 A PRO 97.913 1
ATOM 962 C CA . PRO 122 122 ? A -15.826 -14.298 6.393 1.000 1 A PRO 97.180 1
ATOM 963 C C . PRO 122 122 ? A -14.831 -14.882 7.395 1.000 1 A PRO 96.676 1
ATOM 964 O O . PRO 122 122 ? A -15.158 -14.977 8.590 1.000 1 A PRO 93.851 1
ATOM 965 C CB . PRO 122 122 ? A -16.871 -15.352 6.016 1.000 1 A PRO 95.971 1
ATOM 966 C CG . PRO 122 122 ? A -16.266 -16.070 4.853 1.000 1 A PRO 94.820 1
ATOM 967 C CD . PRO 122 122 ? A -15.520 -14.988 4.094 1.000 1 A PRO 96.957 1
ATOM 968 N N . SER 123 123 ? A -13.639 -15.256 6.910 1.000 1 A SER 94.641 1
ATOM 969 C CA . SER 123 123 ? A -12.673 -16.000 7.722 1.000 1 A SER 93.113 1
ATOM 970 C C . SER 123 123 ? A -11.663 -15.081 8.422 1.000 1 A SER 94.138 1
ATOM 971 O O . SER 123 123 ? A -10.456 -15.301 8.314 1.000 1 A SER 91.989 1
ATOM 972 C CB . SER 123 123 ? A -11.936 -17.013 6.841 1.000 1 A SER 88.764 1
ATOM 973 O OG . SER 123 123 ? A -11.331 -16.367 5.727 1.000 1 A SER 76.560 1
ATOM 974 N N . ARG 124 124 ? A -12.167 -14.108 9.123 1.000 1 A ARG 97.346 1
ATOM 975 C CA . ARG 124 124 ? A -11.334 -13.131 9.838 1.000 1 A ARG 97.688 1
ATOM 976 C C . ARG 124 124 ? A -10.539 -13.797 10.975 1.000 1 A ARG 98.008 1
ATOM 977 O O . ARG 124 124 ? A -11.070 -14.581 11.748 1.000 1 A ARG 97.185 1
ATOM 978 C CB . ARG 124 124 ? A -12.211 -12.007 10.390 1.000 1 A ARG 97.074 1
ATOM 979 C CG . ARG 124 124 ? A -11.483 -11.010 11.282 1.000 1 A ARG 96.729 1
ATOM 980 C CD . ARG 124 124 ? A -12.430 -9.964 11.751 1.000 1 A ARG 96.376 1
ATOM 981 N NE . ARG 124 124 ? A -12.929 -9.116 10.694 1.000 1 A ARG 96.328 1
ATOM 982 C CZ . ARG 124 124 ? A -12.298 -8.050 10.257 1.000 1 A ARG 97.147 1
ATOM 983 N NH1 . ARG 124 124 ? A -11.129 -7.662 10.770 1.000 1 A ARG 91.565 1
ATOM 984 N NH2 . ARG 124 124 ? A -12.849 -7.327 9.275 1.000 1 A ARG 91.185 1
ATOM 985 N N . THR 125 125 ? A -9.243 -13.449 11.064 1.000 1 A THR 98.642 1
ATOM 986 C CA . THR 125 125 ? A -8.418 -13.857 12.196 1.000 1 A THR 98.633 1
ATOM 987 C C . THR 125 125 ? A -7.826 -12.669 12.925 1.000 1 A THR 98.676 1
ATOM 988 O O . THR 125 125 ? A -7.292 -12.839 14.026 1.000 1 A THR 98.359 1
ATOM 989 C CB . THR 125 125 ? A -7.280 -14.788 11.761 1.000 1 A THR 98.512 1
ATOM 990 O OG1 . THR 125 125 ? A -6.425 -14.109 10.830 1.000 1 A THR 98.213 1
ATOM 991 C CG2 . THR 125 125 ? A -7.842 -16.058 11.117 1.000 1 A THR 98.031 1
ATOM 992 N N . VAL 126 126 ? A -7.885 -11.459 12.317 1.000 1 A VAL 98.653 1
ATOM 993 C CA . VAL 126 126 ? A -7.386 -10.247 12.964 1.000 1 A VAL 98.590 1
ATOM 994 C C . VAL 126 126 ? A -8.573 -9.356 13.257 1.000 1 A VAL 98.456 1
ATOM 995 O O . VAL 126 126 ? A -9.237 -8.861 12.333 1.000 1 A VAL 98.313 1
ATOM 996 C CB . VAL 126 126 ? A -6.365 -9.521 12.092 1.000 1 A VAL 98.553 1
ATOM 997 C CG1 . VAL 126 126 ? A -5.183 -10.432 11.768 1.000 1 A VAL 98.403 1
ATOM 998 C CG2 . VAL 126 126 ? A -5.903 -8.237 12.776 1.000 1 A VAL 98.406 1
ATOM 999 N N . ASP 127 127 ? A -8.899 -9.153 14.527 1.000 1 A ASP 98.250 1
ATOM 1000 C CA . ASP 127 127 ? A -10.029 -8.305 14.905 1.000 1 A ASP 97.918 1
ATOM 1001 C C . ASP 127 127 ? A -9.785 -6.852 14.503 1.000 1 A ASP 98.147 1
ATOM 1002 O O . ASP 127 127 ? A -8.663 -6.355 14.551 1.000 1 A ASP 98.189 1
ATOM 1003 C CB . ASP 127 127 ? A -10.271 -8.354 16.417 1.000 1 A ASP 96.912 1
ATOM 1004 C CG . ASP 127 127 ? A -10.864 -9.658 16.899 1.000 1 A ASP 88.309 1
ATOM 1005 O OD1 . ASP 127 127 ? A -11.311 -10.469 16.057 1.000 1 A ASP 84.437 1
ATOM 1006 O OD2 . ASP 127 127 ? A -10.875 -9.875 18.136 1.000 1 A ASP 82.190 1
ATOM 1007 N N . THR 128 128 ? A -10.855 -6.165 14.114 1.000 1 A THR 97.638 1
ATOM 1008 C CA . THR 128 128 ? A -10.734 -4.739 13.777 1.000 1 A THR 97.752 1
ATOM 1009 C C . THR 128 128 ? A -10.148 -3.962 14.941 1.000 1 A THR 98.184 1
ATOM 1010 O O . THR 128 128 ? A -9.295 -3.095 14.750 1.000 1 A THR 98.172 1
ATOM 1011 C CB . THR 128 128 ? A -12.103 -4.168 13.400 1.000 1 A THR 97.225 1
ATOM 1012 O OG1 . THR 128 128 ? A -12.549 -4.758 12.167 1.000 1 A THR 96.317 1
ATOM 1013 C CG2 . THR 128 128 ? A -12.040 -2.665 13.243 1.000 1 A THR 96.184 1
ATOM 1014 N N . LYS 129 129 ? A -10.581 -4.278 16.163 1.000 1 A LYS 98.276 1
ATOM 1015 C CA . LYS 129 129 ? A -10.069 -3.564 17.339 1.000 1 A LYS 98.221 1
ATOM 1016 C C . LYS 129 129 ? A -8.557 -3.751 17.474 1.000 1 A LYS 98.363 1
ATOM 1017 O O . LYS 129 129 ? A -7.823 -2.823 17.829 1.000 1 A LYS 98.474 1
ATOM 1018 C CB . LYS 129 129 ? A -10.786 -3.993 18.611 1.000 1 A LYS 97.864 1
ATOM 1019 C CG . LYS 129 129 ? A -10.341 -3.200 19.847 1.000 1 A LYS 89.054 1
ATOM 1020 C CD . LYS 129 129 ? A -11.140 -3.538 21.087 1.000 1 A LYS 80.062 1
ATOM 1021 C CE . LYS 129 129 ? A -10.690 -2.677 22.265 1.000 1 A LYS 77.041 1
ATOM 1022 N NZ . LYS 129 129 ? A -9.234 -2.886 22.554 1.000 1 A LYS 66.409 1
ATOM 1023 N N . GLN 130 130 ? A -8.077 -4.984 17.210 1.000 1 A GLN 98.281 1
ATOM 1024 C CA . GLN 130 130 ? A -6.647 -5.291 17.277 1.000 1 A GLN 98.179 1
ATOM 1025 C C . GLN 130 130 ? A -5.865 -4.390 16.327 1.000 1 A GLN 98.456 1
ATOM 1026 O O . GLN 130 130 ? A -4.831 -3.820 16.674 1.000 1 A GLN 98.463 1
ATOM 1027 C CB . GLN 130 130 ? A -6.438 -6.770 16.934 1.000 1 A GLN 97.606 1
ATOM 1028 C CG . GLN 130 130 ? A -5.043 -7.299 17.179 1.000 1 A GLN 87.356 1
ATOM 1029 C CD . GLN 130 130 ? A -4.961 -8.792 16.874 1.000 1 A GLN 80.860 1
ATOM 1030 O OE1 . GLN 130 130 ? A -5.933 -9.397 16.385 1.000 1 A GLN 81.157 1
ATOM 1031 N NE2 . GLN 130 130 ? A -3.831 -9.397 17.166 1.000 1 A GLN 76.600 1
ATOM 1032 N N . ALA 131 131 ? A -6.384 -4.217 15.093 1.000 1 A ALA 98.714 1
ATOM 1033 C CA . ALA 131 131 ? A -5.708 -3.370 14.119 1.000 1 A ALA 98.790 1
ATOM 1034 C C . ALA 131 131 ? A -5.826 -1.891 14.480 1.000 1 A ALA 98.844 1
ATOM 1035 O O . ALA 131 131 ? A -4.872 -1.139 14.314 1.000 1 A ALA 98.820 1
ATOM 1036 C CB . ALA 131 131 ? A -6.269 -3.636 12.728 1.000 1 A ALA 98.730 1
ATOM 1037 N N . GLN 132 132 ? A -7.005 -1.476 14.965 1.000 1 A GLN 98.817 1
ATOM 1038 C CA . GLN 132 132 ? A -7.184 -0.118 15.402 1.000 1 A GLN 98.805 1
ATOM 1039 C C . GLN 132 132 ? A -6.213 0.238 16.517 1.000 1 A GLN 98.806 1
ATOM 1040 O O . GLN 132 132 ? A -5.654 1.336 16.539 1.000 1 A GLN 98.768 1
ATOM 1041 C CB . GLN 132 132 ? A -8.629 0.108 15.905 1.000 1 A GLN 98.686 1
ATOM 1042 C CG . GLN 132 132 ? A -9.680 0.159 14.810 1.000 1 A GLN 97.342 1
ATOM 1043 C CD . GLN 132 132 ? A -11.089 0.239 15.351 1.000 1 A GLN 96.932 1
ATOM 1044 O OE1 . GLN 132 132 ? A -11.363 -0.230 16.450 1.000 1 A GLN 95.981 1
ATOM 1045 N NE2 . GLN 132 132 ? A -11.978 0.821 14.572 1.000 1 A GLN 93.997 1
ATOM 1046 N N . ASP 133 133 ? A -6.012 -0.701 17.461 1.000 1 A ASP 98.798 1
ATOM 1047 C CA . ASP 133 133 ? A -5.100 -0.472 18.566 1.000 1 A ASP 98.716 1
ATOM 1048 C C . ASP 133 133 ? A -3.679 -0.267 18.060 1.000 1 A ASP 98.705 1
ATOM 1049 O O . ASP 133 133 ? A -2.970 0.614 18.534 1.000 1 A ASP 98.579 1
ATOM 1050 C CB . ASP 133 133 ? A -5.138 -1.668 19.531 1.000 1 A ASP 98.511 1
ATOM 1051 C CG . ASP 133 133 ? A -6.402 -1.718 20.377 1.000 1 A ASP 97.299 1
ATOM 1052 O OD1 . ASP 133 133 ? A -7.223 -0.759 20.315 1.000 1 A ASP 95.689 1
ATOM 1053 O OD2 . ASP 133 133 ? A -6.568 -2.705 21.104 1.000 1 A ASP 95.079 1
ATOM 1054 N N . LEU 134 134 ? A -3.266 -1.106 17.100 1.000 1 A LEU 98.732 1
ATOM 1055 C CA . LEU 134 134 ? A -1.908 -0.967 16.552 1.000 1 A LEU 98.683 1
ATOM 1056 C C . LEU 134 134 ? A -1.759 0.368 15.837 1.000 1 A LEU 98.709 1
ATOM 1057 O O . LEU 134 134 ? A -0.773 1.087 16.045 1.000 1 A LEU 98.625 1
ATOM 1058 C CB . LEU 134 134 ? A -1.617 -2.110 15.601 1.000 1 A LEU 98.619 1
ATOM 1059 C CG . LEU 134 134 ? A -0.212 -2.056 14.981 1.000 1 A LEU 98.321 1
ATOM 1060 C CD1 . LEU 134 134 ? A 0.839 -2.269 16.081 1.000 1 A LEU 97.792 1
ATOM 1061 C CD2 . LEU 134 134 ? A -0.058 -3.099 13.884 1.000 1 A LEU 97.816 1
ATOM 1062 N N . ALA 135 135 ? A -2.726 0.738 15.005 1.000 1 A ALA 98.759 1
ATOM 1063 C CA . ALA 135 135 ? A -2.643 1.998 14.275 1.000 1 A ALA 98.743 1
ATOM 1064 C C . ALA 135 135 ? A -2.586 3.176 15.227 1.000 1 A ALA 98.672 1
ATOM 1065 O O . ALA 135 135 ? A -1.816 4.107 15.021 1.000 1 A ALA 98.559 1
ATOM 1066 C CB . ALA 135 135 ? A -3.827 2.126 13.327 1.000 1 A ALA 98.746 1
ATOM 1067 N N . ARG 136 136 ? A -3.400 3.122 16.307 1.000 1 A ARG 98.643 1
ATOM 1068 C CA . ARG 136 136 ? A -3.377 4.193 17.302 1.000 1 A ARG 98.451 1
ATOM 1069 C C . ARG 136 136 ? A -1.997 4.292 17.936 1.000 1 A ARG 98.227 1
ATOM 1070 O O . ARG 136 136 ? A -1.475 5.405 18.145 1.000 1 A ARG 97.746 1
ATOM 1071 C CB . ARG 136 136 ? A -4.464 3.991 18.353 1.000 1 A ARG 98.304 1
ATOM 1072 C CG . ARG 136 136 ? A -4.586 5.131 19.350 1.000 1 A ARG 93.974 1
ATOM 1073 C CD . ARG 136 136 ? A -5.709 4.898 20.329 1.000 1 A ARG 90.727 1
ATOM 1074 N NE . ARG 136 136 ? A -5.441 3.723 21.165 1.000 1 A ARG 81.187 1
ATOM 1075 C CZ . ARG 136 136 ? A -6.016 2.528 20.956 1.000 1 A ARG 73.279 1
ATOM 1076 N NH1 . ARG 136 136 ? A -6.882 2.342 19.982 1.000 1 A ARG 68.974 1
ATOM 1077 N NH2 . ARG 136 136 ? A -5.705 1.540 21.780 1.000 1 A ARG 63.843 1
ATOM 1078 N N . SER 137 137 ? A -1.389 3.149 18.247 1.000 1 A SER 98.237 1
ATOM 1079 C CA . SER 137 137 ? A -0.066 3.161 18.858 1.000 1 A SER 97.717 1
ATOM 1080 C C . SER 137 137 ? A 0.960 3.811 17.934 1.000 1 A SER 97.575 1
ATOM 1081 O O . SER 137 137 ? A 1.861 4.494 18.390 1.000 1 A SER 96.814 1
ATOM 1082 C CB . SER 137 137 ? A 0.381 1.742 19.224 1.000 1 A SER 96.806 1
ATOM 1083 O OG . SER 137 137 ? A 0.878 1.045 18.079 1.000 1 A SER 94.921 1
ATOM 1084 N N . TYR 138 138 ? A 0.813 3.595 16.614 1.000 1 A TYR 97.487 1
ATOM 1085 C CA . TYR 138 138 ? A 1.717 4.206 15.646 1.000 1 A TYR 97.257 1
ATOM 1086 C C . TYR 138 138 ? A 1.360 5.657 15.335 1.000 1 A TYR 96.989 1
ATOM 1087 O O . TYR 138 138 ? A 2.163 6.381 14.762 1.000 1 A TYR 96.545 1
ATOM 1088 C CB . TYR 138 138 ? A 1.677 3.435 14.322 1.000 1 A TYR 97.113 1
ATOM 1089 C CG . TYR 138 138 ? A 2.215 2.010 14.353 1.000 1 A TYR 97.353 1
ATOM 1090 C CD1 . TYR 138 138 ? A 3.135 1.596 15.300 1.000 1 A TYR 96.724 1
ATOM 1091 C CD2 . TYR 138 138 ? A 1.808 1.119 13.363 1.000 1 A TYR 96.880 1
ATOM 1092 C CE1 . TYR 138 138 ? A 3.633 0.308 15.265 1.000 1 A TYR 96.375 1
ATOM 1093 C CE2 . TYR 138 138 ? A 2.320 -0.166 13.323 1.000 1 A TYR 96.063 1
ATOM 1094 C CZ . TYR 138 138 ? A 3.225 -0.571 14.286 1.000 1 A TYR 96.505 1
ATOM 1095 O OH . TYR 138 138 ? A 3.753 -1.843 14.232 1.000 1 A TYR 95.070 1
ATOM 1096 N N . GLY 139 139 ? A 0.129 6.090 15.673 1.000 1 A GLY 97.600 1
ATOM 1097 C CA . GLY 139 139 ? A -0.317 7.427 15.337 1.000 1 A GLY 97.375 1
ATOM 1098 C C . GLY 139 139 ? A -0.666 7.577 13.877 1.000 1 A GLY 97.769 1
ATOM 1099 O O . GLY 139 139 ? A -0.432 8.634 13.284 1.000 1 A GLY 97.150 1
ATOM 1100 N N . ILE 140 140 ? A -1.235 6.526 13.259 1.000 1 A ILE 98.287 1
ATOM 1101 C CA . ILE 140 140 ? A -1.531 6.548 11.836 1.000 1 A ILE 98.466 1
ATOM 1102 C C . ILE 140 140 ? A -2.959 6.062 11.616 1.000 1 A ILE 98.712 1
ATOM 1103 O O . ILE 140 140 ? A -3.540 5.378 12.464 1.000 1 A ILE 98.762 1
ATOM 1104 C CB . ILE 140 140 ? A -0.549 5.652 11.042 1.000 1 A ILE 98.347 1
ATOM 1105 C CG1 . ILE 140 140 ? A -0.747 4.172 11.360 1.000 1 A ILE 98.209 1
ATOM 1106 C CG2 . ILE 140 140 ? A 0.865 6.105 11.259 1.000 1 A ILE 98.304 1
ATOM 1107 C CD1 . ILE 140 140 ? A 0.131 3.246 10.567 1.000 1 A ILE 97.841 1
ATOM 1108 N N . PRO 141 141 ? A -3.529 6.403 10.479 1.000 1 A PRO 98.813 1
ATOM 1109 C CA . PRO 141 141 ? A -4.865 5.912 10.184 1.000 1 A PRO 98.850 1
ATOM 1110 C C . PRO 141 141 ? A -4.909 4.417 9.884 1.000 1 A PRO 98.906 1
ATOM 1111 O O . PRO 141 141 ? A -3.922 3.824 9.449 1.000 1 A PRO 98.901 1
ATOM 1112 C CB . PRO 141 141 ? A -5.306 6.715 8.932 1.000 1 A PRO 98.798 1
ATOM 1113 C CG . PRO 141 141 ? A -4.333 7.855 8.870 1.000 1 A PRO 98.648 1
ATOM 1114 C CD . PRO 141 141 ? A -3.071 7.335 9.467 1.000 1 A PRO 98.767 1
ATOM 1115 N N . PHE 142 142 ? A -6.080 3.819 10.122 1.000 1 A PHE 98.953 1
ATOM 1116 C CA . PHE 142 142 ? A -6.355 2.447 9.780 1.000 1 A PHE 98.959 1
ATOM 1117 C C . PHE 142 142 ? A -7.598 2.387 8.898 1.000 1 A PHE 98.952 1
ATOM 1118 O O . PHE 142 142 ? A -8.604 2.996 9.222 1.000 1 A PHE 98.903 1
ATOM 1119 C CB . PHE 142 142 ? A -6.595 1.609 11.019 1.000 1 A PHE 98.941 1
ATOM 1120 C CG . PHE 142 142 ? A -7.129 0.234 10.737 1.000 1 A PHE 98.941 1
ATOM 1121 C CD1 . PHE 142 142 ? A -6.435 -0.654 9.929 1.000 1 A PHE 98.927 1
ATOM 1122 C CD2 . PHE 142 142 ? A -8.345 -0.181 11.294 1.000 1 A PHE 98.906 1
ATOM 1123 C CE1 . PHE 142 142 ? A -6.940 -1.923 9.672 1.000 1 A PHE 98.882 1
ATOM 1124 C CE2 . PHE 142 142 ? A -8.857 -1.441 11.014 1.000 1 A PHE 98.820 1
ATOM 1125 C CZ . PHE 142 142 ? A -8.148 -2.309 10.226 1.000 1 A PHE 98.838 1
ATOM 1126 N N . ILE 143 143 ? A -7.482 1.716 7.770 1.000 1 A ILE 98.963 1
ATOM 1127 C CA . ILE 143 143 ? A -8.603 1.572 6.849 1.000 1 A ILE 98.962 1
ATOM 1128 C C . ILE 143 143 ? A -8.772 0.104 6.503 1.000 1 A ILE 98.967 1
ATOM 1129 O O . ILE 143 143 ? A -7.826 -0.555 6.112 1.000 1 A ILE 98.955 1
ATOM 1130 C CB . ILE 143 143 ? A -8.377 2.360 5.533 1.000 1 A ILE 98.925 1
ATOM 1131 C CG1 . ILE 143 143 ? A -8.093 3.851 5.816 1.000 1 A ILE 98.472 1
ATOM 1132 C CG2 . ILE 143 143 ? A -9.602 2.180 4.639 1.000 1 A ILE 98.715 1
ATOM 1133 C CD1 . ILE 143 143 ? A -9.270 4.609 6.357 1.000 1 A ILE 89.253 1
ATOM 1134 N N . GLU 144 144 ? A -9.982 -0.448 6.639 1.000 1 A GLU 98.910 1
ATOM 1135 C CA . GLU 144 144 ? A -10.282 -1.764 6.139 1.000 1 A GLU 98.880 1
ATOM 1136 C C . GLU 144 144 ? A -10.686 -1.654 4.667 1.000 1 A GLU 98.913 1
ATOM 1137 O O . GLU 144 144 ? A -11.450 -0.771 4.300 1.000 1 A GLU 98.785 1
ATOM 1138 C CB . GLU 144 144 ? A -11.361 -2.472 6.939 1.000 1 A GLU 98.530 1
ATOM 1139 C CG . GLU 144 144 ? A -10.852 -3.034 8.250 1.000 1 A GLU 95.146 1
ATOM 1140 C CD . GLU 144 144 ? A -11.798 -4.058 8.881 1.000 1 A GLU 93.425 1
ATOM 1141 O OE1 . GLU 144 144 ? A -12.965 -4.158 8.432 1.000 1 A GLU 88.294 1
ATOM 1142 O OE2 . GLU 144 144 ? A -11.372 -4.770 9.812 1.000 1 A GLU 85.603 1
ATOM 1143 N N . THR 145 145 ? A -10.150 -2.527 3.835 1.000 1 A THR 98.977 1
ATOM 1144 C CA . THR 145 145 ? A -10.434 -2.500 2.408 1.000 1 A THR 98.984 1
ATOM 1145 C C . THR 145 145 ? A -10.817 -3.888 1.917 1.000 1 A THR 98.980 1
ATOM 1146 O O . THR 145 145 ? A -10.508 -4.916 2.542 1.000 1 A THR 98.966 1
ATOM 1147 C CB . THR 145 145 ? A -9.250 -2.027 1.586 1.000 1 A THR 98.988 1
ATOM 1148 O OG1 . THR 145 145 ? A -8.178 -2.991 1.661 1.000 1 A THR 98.974 1
ATOM 1149 C CG2 . THR 145 145 ? A -8.763 -0.654 2.036 1.000 1 A THR 98.983 1
ATOM 1150 N N . SER 146 146 ? A -11.470 -3.914 0.761 1.000 1 A SER 98.938 1
ATOM 1151 C CA . SER 146 146 ? A -11.617 -5.125 -0.031 1.000 1 A SER 98.927 1
ATOM 1152 C C . SER 146 146 ? A -11.321 -4.755 -1.470 1.000 1 A SER 98.909 1
ATOM 1153 O O . SER 146 146 ? A -12.086 -4.008 -2.092 1.000 1 A SER 98.874 1
ATOM 1154 C CB . SER 146 146 ? A -13.020 -5.730 0.061 1.000 1 A SER 98.898 1
ATOM 1155 O OG . SER 146 146 ? A -13.166 -6.792 -0.891 1.000 1 A SER 98.860 1
ATOM 1156 N N . ALA 147 147 ? A -10.215 -5.269 -1.999 1.000 1 A ALA 98.619 1
ATOM 1157 C CA . ALA 147 147 ? A -9.958 -5.093 -3.419 1.000 1 A ALA 98.447 1
ATOM 1158 C C . ALA 147 147 ? A -11.009 -5.778 -4.272 1.000 1 A ALA 98.403 1
ATOM 1159 O O . ALA 147 147 ? A -11.230 -5.396 -5.418 1.000 1 A ALA 98.247 1
ATOM 1160 C CB . ALA 147 147 ? A -8.569 -5.612 -3.781 1.000 1 A ALA 98.166 1
ATOM 1161 N N . LYS 148 148 ? A -11.649 -6.832 -3.705 1.000 1 A LYS 98.392 1
ATOM 1162 C CA . LYS 148 148 ? A -12.676 -7.561 -4.447 1.000 1 A LYS 98.362 1
ATOM 1163 C C . LYS 148 148 ? A -13.928 -6.701 -4.657 1.000 1 A LYS 98.411 1
ATOM 1164 O O . LYS 148 148 ? A -14.479 -6.652 -5.756 1.000 1 A LYS 98.239 1
ATOM 1165 C CB . LYS 148 148 ? A -13.036 -8.846 -3.718 1.000 1 A LYS 98.155 1
ATOM 1166 C CG . LYS 148 148 ? A -14.007 -9.725 -4.486 1.000 1 A LYS 97.709 1
ATOM 1167 C CD . LYS 148 148 ? A -14.173 -11.084 -3.806 1.000 1 A LYS 96.871 1
ATOM 1168 C CE . LYS 148 148 ? A -15.160 -11.944 -4.561 1.000 1 A LYS 95.093 1
ATOM 1169 N NZ . LYS 148 148 ? A -15.284 -13.311 -3.933 1.000 1 A LYS 90.734 1
ATOM 1170 N N . THR 149 149 ? A -14.396 -6.038 -3.605 1.000 1 A THR 98.651 1
ATOM 1171 C CA . THR 149 149 ? A -15.642 -5.227 -3.712 1.000 1 A THR 98.625 1
ATOM 1172 C C . THR 149 149 ? A -15.352 -3.771 -3.987 1.000 1 A THR 98.661 1
ATOM 1173 O O . THR 149 149 ? A -16.274 -3.009 -4.275 1.000 1 A THR 98.606 1
ATOM 1174 C CB . THR 149 149 ? A -16.451 -5.329 -2.400 1.000 1 A THR 98.561 1
ATOM 1175 O OG1 . THR 149 149 ? A -15.782 -4.611 -1.362 1.000 1 A THR 98.474 1
ATOM 1176 C CG2 . THR 149 149 ? A -16.658 -6.769 -2.007 1.000 1 A THR 98.248 1
ATOM 1177 N N . ARG 150 150 ? A -14.100 -3.332 -3.891 1.000 1 A ARG 98.490 1
ATOM 1178 C CA . ARG 150 150 ? A -13.617 -1.946 -3.992 1.000 1 A ARG 98.458 1
ATOM 1179 C C . ARG 150 150 ? A -13.908 -1.141 -2.724 1.000 1 A ARG 98.569 1
ATOM 1180 O O . ARG 150 150 ? A -13.607 0.052 -2.677 1.000 1 A ARG 98.485 1
ATOM 1181 C CB . ARG 150 150 ? A -14.145 -1.237 -5.237 1.000 1 A ARG 98.032 1
ATOM 1182 C CG . ARG 150 150 ? A -13.161 -0.157 -5.736 1.000 1 A ARG 97.158 1
ATOM 1183 C CD . ARG 150 150 ? A -13.567 0.451 -7.066 1.000 1 A ARG 96.513 1
ATOM 1184 N NE . ARG 150 150 ? A -12.477 1.254 -7.594 1.000 1 A ARG 96.121 1
ATOM 1185 C CZ . ARG 150 150 ? A -12.122 2.432 -7.154 1.000 1 A ARG 95.989 1
ATOM 1186 N NH1 . ARG 150 150 ? A -12.815 3.020 -6.176 1.000 1 A ARG 92.174 1
ATOM 1187 N NH2 . ARG 150 150 ? A -11.061 3.028 -7.675 1.000 1 A ARG 92.774 1
ATOM 1188 N N . GLN 151 151 ? A -14.461 -1.790 -1.676 1.000 1 A GLN 98.745 1
ATOM 1189 C CA . GLN 151 151 ? A -14.737 -1.091 -0.427 1.000 1 A GLN 98.734 1
ATOM 1190 C C . GLN 151 151 ? A -13.437 -0.543 0.157 1.000 1 A GLN 98.845 1
ATOM 1191 O O . GLN 151 151 ? A -12.482 -1.272 0.368 1.000 1 A GLN 98.797 1
ATOM 1192 C CB . GLN 151 151 ? A -15.425 -2.029 0.572 1.000 1 A GLN 98.440 1
ATOM 1193 C CG . GLN 151 151 ? A -15.812 -1.367 1.896 1.000 1 A GLN 93.486 1
ATOM 1194 C CD . GLN 151 151 ? A -16.580 -2.301 2.798 1.000 1 A GLN 82.057 1
ATOM 1195 O OE1 . GLN 151 151 ? A -16.193 -3.448 2.998 1.000 1 A GLN 71.762 1
ATOM 1196 N NE2 . GLN 151 151 ? A -17.713 -1.818 3.339 1.000 1 A GLN 72.463 1
ATOM 1197 N N . GLY 152 152 ? A -13.428 0.743 0.423 1.000 1 A GLY 98.944 1
ATOM 1198 C CA . GLY 152 152 ? A -12.316 1.394 1.117 1.000 1 A GLY 98.946 1
ATOM 1199 C C . GLY 152 152 ? A -11.075 1.646 0.274 1.000 1 A GLY 98.960 1
ATOM 1200 O O . GLY 152 152 ? A -10.100 2.180 0.800 1.000 1 A GLY 98.941 1
ATOM 1201 N N . VAL 153 153 ? A -11.080 1.266 -0.994 1.000 1 A VAL 98.921 1
ATOM 1202 C CA . VAL 153 153 ? A -9.853 1.371 -1.808 1.000 1 A VAL 98.916 1
ATOM 1203 C C . VAL 153 153 ? A -9.436 2.831 -2.004 1.000 1 A VAL 98.919 1
ATOM 1204 O O . VAL 153 153 ? A -8.315 3.227 -1.700 1.000 1 A VAL 98.907 1
ATOM 1205 C CB . VAL 153 153 ? A -10.032 0.650 -3.140 1.000 1 A VAL 98.863 1
ATOM 1206 C CG1 . VAL 153 153 ? A -10.270 -0.846 -2.874 1.000 1 A VAL 98.820 1
ATOM 1207 C CG2 . VAL 153 153 ? A -8.784 0.837 -4.005 1.000 1 A VAL 98.771 1
ATOM 1208 N N . ASP 154 154 ? A -10.370 3.641 -2.530 1.000 1 A ASP 98.846 1
ATOM 1209 C CA . ASP 154 154 ? A -10.081 5.071 -2.676 1.000 1 A ASP 98.740 1
ATOM 1210 C C . ASP 154 154 ? A -9.753 5.695 -1.310 1.000 1 A ASP 98.769 1
ATOM 1211 O O . ASP 154 154 ? A -8.813 6.481 -1.215 1.000 1 A ASP 98.702 1
ATOM 1212 C CB . ASP 154 154 ? A -11.280 5.816 -3.289 1.000 1 A ASP 98.342 1
ATOM 1213 C CG . ASP 154 154 ? A -11.507 5.495 -4.754 1.000 1 A ASP 97.829 1
ATOM 1214 O OD1 . ASP 154 154 ? A -10.601 4.923 -5.384 1.000 1 A ASP 96.745 1
ATOM 1215 O OD2 . ASP 154 154 ? A -12.604 5.816 -5.253 1.000 1 A ASP 95.683 1
ATOM 1216 N N . ASP 155 155 ? A -10.480 5.280 -0.267 1.000 1 A ASP 98.818 1
ATOM 1217 C CA . ASP 155 155 ? A -10.257 5.867 1.050 1.000 1 A ASP 98.821 1
ATOM 1218 C C . ASP 155 155 ? A -8.818 5.617 1.517 1.000 1 A ASP 98.874 1
ATOM 1219 O O . ASP 155 155 ? A -8.163 6.513 2.052 1.000 1 A ASP 98.851 1
ATOM 1220 C CB . ASP 155 155 ? A -11.260 5.264 2.046 1.000 1 A ASP 98.643 1
ATOM 1221 C CG . ASP 155 155 ? A -11.353 6.036 3.351 1.000 1 A ASP 92.556 1
ATOM 1222 O OD1 . ASP 155 155 ? A -10.838 7.168 3.434 1.000 1 A ASP 92.510 1
ATOM 1223 O OD2 . ASP 155 155 ? A -11.947 5.474 4.295 1.000 1 A ASP 91.396 1
ATOM 1224 N N . ALA 156 156 ? A -8.306 4.395 1.295 1.000 1 A ALA 98.921 1
ATOM 1225 C CA . ALA 156 156 ? A -6.950 4.060 1.740 1.000 1 A ALA 98.935 1
ATOM 1226 C C . ALA 156 156 ? A -5.913 4.942 1.030 1.000 1 A ALA 98.934 1
ATOM 1227 O O . ALA 156 156 ? A -5.056 5.543 1.678 1.000 1 A ALA 98.920 1
ATOM 1228 C CB . ALA 156 156 ? A -6.668 2.582 1.488 1.000 1 A ALA 98.934 1
ATOM 1229 N N . PHE 157 157 ? A -5.955 4.988 -0.286 1.000 1 A PHE 98.913 1
ATOM 1230 C CA . PHE 157 157 ? A -4.973 5.775 -1.039 1.000 1 A PHE 98.898 1
ATOM 1231 C C . PHE 157 157 ? A -5.141 7.265 -0.803 1.000 1 A PHE 98.863 1
ATOM 1232 O O . PHE 157 157 ? A -4.136 7.979 -0.632 1.000 1 A PHE 98.832 1
ATOM 1233 C CB . PHE 157 157 ? A -5.046 5.454 -2.527 1.000 1 A PHE 98.878 1
ATOM 1234 C CG . PHE 157 157 ? A -4.478 4.116 -2.876 1.000 1 A PHE 98.888 1
ATOM 1235 C CD1 . PHE 157 157 ? A -3.109 3.969 -3.112 1.000 1 A PHE 98.852 1
ATOM 1236 C CD2 . PHE 157 157 ? A -5.297 2.995 -2.981 1.000 1 A PHE 98.841 1
ATOM 1237 C CE1 . PHE 157 157 ? A -2.579 2.749 -3.446 1.000 1 A PHE 98.778 1
ATOM 1238 C CE2 . PHE 157 157 ? A -4.765 1.767 -3.314 1.000 1 A PHE 98.766 1
ATOM 1239 C CZ . PHE 157 157 ? A -3.390 1.629 -3.540 1.000 1 A PHE 98.786 1
ATOM 1240 N N . TYR 158 158 ? A -6.393 7.763 -0.771 1.000 1 A TYR 98.831 1
ATOM 1241 C CA . TYR 158 158 ? A -6.609 9.201 -0.566 1.000 1 A TYR 98.757 1
ATOM 1242 C C . TYR 158 158 ? A -6.210 9.620 0.838 1.000 1 A TYR 98.763 1
ATOM 1243 O O . TYR 158 158 ? A -5.675 10.715 1.040 1.000 1 A TYR 98.686 1
ATOM 1244 C CB . TYR 158 158 ? A -8.063 9.581 -0.871 1.000 1 A TYR 98.574 1
ATOM 1245 C CG . TYR 158 158 ? A -8.521 9.431 -2.309 1.000 1 A TYR 98.307 1
ATOM 1246 C CD1 . TYR 158 158 ? A -7.708 8.887 -3.285 1.000 1 A TYR 97.790 1
ATOM 1247 C CD2 . TYR 158 158 ? A -9.796 9.858 -2.682 1.000 1 A TYR 97.792 1
ATOM 1248 C CE1 . TYR 158 158 ? A -8.131 8.744 -4.606 1.000 1 A TYR 97.139 1
ATOM 1249 C CE2 . TYR 158 158 ? A -10.250 9.706 -4.000 1.000 1 A TYR 96.844 1
ATOM 1250 C CZ . TYR 158 158 ? A -9.394 9.141 -4.955 1.000 1 A TYR 97.002 1
ATOM 1251 O OH . TYR 158 158 ? A -9.804 9.000 -6.252 1.000 1 A TYR 95.988 1
ATOM 1252 N N . THR 159 159 ? A -6.471 8.740 1.844 1.000 1 A THR 98.805 1
ATOM 1253 C CA . THR 159 159 ? A -6.055 9.039 3.194 1.000 1 A THR 98.819 1
ATOM 1254 C C . THR 159 159 ? A -4.534 9.161 3.267 1.000 1 A THR 98.807 1
ATOM 1255 O O . THR 159 159 ? A -4.000 10.038 3.953 1.000 1 A THR 98.774 1
ATOM 1256 C CB . THR 159 159 ? A -6.559 7.955 4.157 1.000 1 A THR 98.839 1
ATOM 1257 O OG1 . THR 159 159 ? A -7.993 7.999 4.190 1.000 1 A THR 98.766 1
ATOM 1258 C CG2 . THR 159 159 ? A -6.035 8.207 5.570 1.000 1 A THR 98.761 1
ATOM 1259 N N . LEU 160 160 ? A -3.822 8.284 2.548 1.000 1 A LEU 98.880 1
ATOM 1260 C CA . LEU 160 160 ? A -2.363 8.377 2.516 1.000 1 A LEU 98.889 1
ATOM 1261 C C . LEU 160 160 ? A -1.897 9.712 1.916 1.000 1 A LEU 98.847 1
ATOM 1262 O O . LEU 160 160 ? A -0.962 10.332 2.432 1.000 1 A LEU 98.825 1
ATOM 1263 C CB . LEU 160 160 ? A -1.759 7.211 1.749 1.000 1 A LEU 98.911 1
ATOM 1264 C CG . LEU 160 160 ? A -0.232 7.209 1.672 1.000 1 A LEU 98.903 1
ATOM 1265 C CD1 . LEU 160 160 ? A 0.385 7.196 3.082 1.000 1 A LEU 98.882 1
ATOM 1266 C CD2 . LEU 160 160 ? A 0.224 5.977 0.892 1.000 1 A LEU 98.885 1
ATOM 1267 N N . VAL 161 161 ? A -2.547 10.146 0.860 1.000 1 A VAL 98.767 1
ATOM 1268 C CA . VAL 161 161 ? A -2.232 11.447 0.278 1.000 1 A VAL 98.651 1
ATOM 1269 C C . VAL 161 161 ? A -2.418 12.558 1.313 1.000 1 A VAL 98.612 1
ATOM 1270 O O . VAL 161 161 ? A -1.568 13.454 1.452 1.000 1 A VAL 98.534 1
ATOM 1271 C CB . VAL 161 161 ? A -3.042 11.713 -0.990 1.000 1 A VAL 98.471 1
ATOM 1272 C CG1 . VAL 161 161 ? A -2.579 10.757 -2.099 1.000 1 A VAL 98.498 1
ATOM 1273 C CG2 . VAL 161 161 ? A -2.901 13.168 -1.436 1.000 1 A VAL 98.235 1
ATOM 1274 N N . ARG 162 162 ? A -3.525 12.471 2.072 1.000 1 A ARG 98.490 1
ATOM 1275 C CA . ARG 162 162 ? A -3.759 13.501 3.097 1.000 1 A ARG 98.349 1
ATOM 1276 C C . ARG 162 162 ? A -2.668 13.444 4.172 1.000 1 A ARG 98.289 1
ATOM 1277 O O . ARG 162 162 ? A -2.250 14.509 4.675 1.000 1 A ARG 98.195 1
ATOM 1278 C CB . ARG 162 162 ? A -5.153 13.327 3.718 1.000 1 A ARG 98.323 1
ATOM 1279 C CG . ARG 162 162 ? A -6.263 13.527 2.701 1.000 1 A ARG 97.980 1
ATOM 1280 C CD . ARG 162 162 ? A -7.645 13.340 3.300 1.000 1 A ARG 97.809 1
ATOM 1281 N NE . ARG 162 162 ? A -8.635 13.548 2.251 1.000 1 A ARG 97.722 1
ATOM 1282 C CZ . ARG 162 162 ? A -9.442 12.635 1.804 1.000 1 A ARG 97.464 1
ATOM 1283 N NH1 . ARG 162 162 ? A -9.439 11.395 2.318 1.000 1 A ARG 96.101 1
ATOM 1284 N NH2 . ARG 162 162 ? A -10.289 12.908 0.809 1.000 1 A ARG 96.611 1
ATOM 1285 N N . GLU 163 163 ? A -2.174 12.228 4.507 1.000 1 A GLU 98.450 1
ATOM 1286 C CA . GLU 163 163 ? A -1.072 12.121 5.471 1.000 1 A GLU 98.422 1
ATOM 1287 C C . GLU 163 163 ? A 0.200 12.750 4.924 1.000 1 A GLU 98.395 1
ATOM 1288 O O . GLU 163 163 ? A 0.939 13.398 5.657 1.000 1 A GLU 98.227 1
ATOM 1289 C CB . GLU 163 163 ? A -0.831 10.649 5.805 1.000 1 A GLU 98.464 1
ATOM 1290 C CG . GLU 163 163 ? A -1.917 10.049 6.678 1.000 1 A GLU 98.383 1
ATOM 1291 C CD . GLU 163 163 ? A -1.979 10.709 8.033 1.000 1 A GLU 98.074 1
ATOM 1292 O OE1 . GLU 163 163 ? A -1.037 10.484 8.829 1.000 1 A GLU 96.570 1
ATOM 1293 O OE2 . GLU 163 163 ? A -2.977 11.436 8.283 1.000 1 A GLU 96.316 1
ATOM 1294 N N . ILE 164 164 ? A 0.468 12.560 3.613 1.000 1 A ILE 98.573 1
ATOM 1295 C CA . ILE 164 164 ? A 1.646 13.190 3.012 1.000 1 A ILE 98.533 1
ATOM 1296 C C . ILE 164 164 ? A 1.531 14.694 3.046 1.000 1 A ILE 98.310 1
ATOM 1297 O O . ILE 164 164 ? A 2.476 15.412 3.361 1.000 1 A ILE 98.203 1
ATOM 1298 C CB . ILE 164 164 ? A 1.851 12.695 1.569 1.000 1 A ILE 98.611 1
ATOM 1299 C CG1 . ILE 164 164 ? A 2.181 11.196 1.586 1.000 1 A ILE 98.723 1
ATOM 1300 C CG2 . ILE 164 164 ? A 2.962 13.469 0.871 1.000 1 A ILE 98.558 1
ATOM 1301 C CD1 . ILE 164 164 ? A 2.100 10.537 0.218 1.000 1 A ILE 98.605 1
ATOM 1302 N N . ARG 165 165 ? A 0.310 15.222 2.732 1.000 1 A ARG 98.273 1
ATOM 1303 C CA . ARG 165 165 ? A 0.109 16.673 2.790 1.000 1 A ARG 97.788 1
ATOM 1304 C C . ARG 165 165 ? A 0.403 17.192 4.200 1.000 1 A ARG 97.587 1
ATOM 1305 O O . ARG 165 165 ? A 1.015 18.268 4.343 1.000 1 A ARG 97.280 1
ATOM 1306 C CB . ARG 165 165 ? A -1.344 17.003 2.420 1.000 1 A ARG 97.303 1
ATOM 1307 C CG . ARG 165 165 ? A -1.697 16.760 0.963 1.000 1 A ARG 96.324 1
ATOM 1308 C CD . ARG 165 165 ? A -3.188 16.992 0.727 1.000 1 A ARG 95.133 1
ATOM 1309 N NE . ARG 165 165 ? A -3.556 16.784 -0.668 1.000 1 A ARG 94.662 1
ATOM 1310 C CZ . ARG 165 165 ? A -4.798 16.574 -1.062 1.000 1 A ARG 94.085 1
ATOM 1311 N NH1 . ARG 165 165 ? A -5.791 16.569 -0.179 1.000 1 A ARG 91.780 1
ATOM 1312 N NH2 . ARG 165 165 ? A -5.054 16.399 -2.360 1.000 1 A ARG 92.042 1
ATOM 1313 N N . LYS 166 166 ? A -0.067 16.459 5.237 1.000 1 A LYS 97.484 1
ATOM 1314 C CA . LYS 166 166 ? A 0.181 16.866 6.607 1.000 1 A LYS 96.958 1
ATOM 1315 C C . LYS 166 166 ? A 1.681 16.911 6.907 1.000 1 A LYS 97.040 1
ATOM 1316 O O . LYS 166 166 ? A 2.154 17.805 7.605 1.000 1 A LYS 96.422 1
ATOM 1317 C CB . LYS 166 166 ? A -0.514 15.949 7.605 1.000 1 A LYS 96.439 1
ATOM 1318 C CG . LYS 166 166 ? A -2.034 15.979 7.585 1.000 1 A LYS 94.083 1
ATOM 1319 C CD . LYS 166 166 ? A -2.606 14.979 8.590 1.000 1 A LYS 88.986 1
ATOM 1320 C CE . LYS 166 166 ? A -4.125 14.966 8.531 1.000 1 A LYS 80.480 1
ATOM 1321 N NZ . LYS 166 166 ? A -4.693 14.006 9.508 1.000 1 A LYS 74.445 1
ATOM 1322 N N . HIS 167 167 ? A 2.415 15.925 6.368 1.000 1 A HIS 97.378 1
ATOM 1323 C CA . HIS 167 167 ? A 3.858 15.867 6.578 1.000 1 A HIS 97.034 1
ATOM 1324 C C . HIS 167 167 ? A 4.542 17.043 5.899 1.000 1 A HIS 96.863 1
ATOM 1325 O O . HIS 167 167 ? A 5.453 17.665 6.482 1.000 1 A HIS 95.964 1
ATOM 1326 C CB . HIS 167 167 ? A 4.412 14.554 6.062 1.000 1 A HIS 96.789 1
ATOM 1327 C CG . HIS 167 167 ? A 5.883 14.422 6.222 1.000 1 A HIS 96.343 1
ATOM 1328 N ND1 . HIS 167 167 ? A 6.750 14.686 5.177 1.000 1 A HIS 86.393 1
ATOM 1329 C CD2 . HIS 167 167 ? A 6.631 14.046 7.275 1.000 1 A HIS 88.320 1
ATOM 1330 C CE1 . HIS 167 167 ? A 7.978 14.477 5.591 1.000 1 A HIS 88.665 1
ATOM 1331 N NE2 . HIS 167 167 ? A 7.929 14.093 6.856 1.000 1 A HIS 89.877 1
ATOM 1332 N N . LYS 168 168 ? A 4.111 17.360 4.666 1.000 1 A LYS 96.742 1
ATOM 1333 C CA . LYS 168 168 ? A 4.746 18.430 3.900 1.000 1 A LYS 96.052 1
ATOM 1334 C C . LYS 168 168 ? A 4.498 19.812 4.503 1.000 1 A LYS 96.242 1
ATOM 1335 O O . LYS 168 168 ? A 5.303 20.722 4.331 1.000 1 A LYS 95.033 1
ATOM 1336 C CB . LYS 168 168 ? A 4.229 18.418 2.450 1.000 1 A LYS 94.335 1
ATOM 1337 C CG . LYS 168 168 ? A 4.720 17.228 1.641 1.000 1 A LYS 92.810 1
ATOM 1338 C CD . LYS 168 168 ? A 3.863 16.981 0.407 1.000 1 A LYS 90.198 1
ATOM 1339 C CE . LYS 168 168 ? A 3.835 18.198 -0.481 1.000 1 A LYS 83.437 1
ATOM 1340 N NZ . LYS 168 168 ? A 3.041 17.897 -1.718 1.000 1 A LYS 85.546 1
ATOM 1341 N N . GLU 169 169 ? A 3.366 19.972 5.215 1.000 1 A GLU 96.808 1
ATOM 1342 C CA . GLU 169 169 ? A 3.026 21.284 5.758 1.000 1 A GLU 96.283 1
ATOM 1343 C C . GLU 169 169 ? A 3.929 21.659 6.939 1.000 1 A GLU 95.957 1
ATOM 1344 O O . GLU 169 169 ? A 3.976 22.850 7.321 1.000 1 A GLU 94.319 1
ATOM 1345 C CB . GLU 169 169 ? A 1.559 21.343 6.179 1.000 1 A GLU 94.861 1
ATOM 1346 C CG . GLU 169 169 ? A 1.277 20.732 7.551 1.000 1 A GLU 90.656 1
ATOM 1347 C CD . GLU 169 169 ? A -0.180 20.818 7.935 1.000 1 A GLU 88.859 1
ATOM 1348 O OE1 . GLU 169 169 ? A -0.973 21.436 7.177 1.000 1 A GLU 83.641 1
ATOM 1349 O OE2 . GLU 169 169 ? A -0.550 20.273 9.006 1.000 1 A GLU 82.288 1
ATOM 1350 N N . LYS 170 170 ? A 4.620 20.670 7.548 1.000 1 A LYS 94.892 1
ATOM 1351 C CA . LYS 170 170 ? A 5.477 20.927 8.698 1.000 1 A LYS 93.876 1
ATOM 1352 C C . LYS 170 170 ? A 6.730 21.668 8.307 1.000 1 A LYS 90.083 1
ATOM 1353 O O . LYS 170 170 ? A 7.224 22.493 9.071 1.000 1 A LYS 83.181 1
ATOM 1354 C CB . LYS 170 170 ? A 5.803 19.607 9.393 1.000 1 A LYS 90.054 1
ATOM 1355 C CG . LYS 170 170 ? A 4.586 18.922 9.935 1.000 1 A LYS 90.720 1
ATOM 1356 C CD . LYS 170 170 ? A 4.917 17.589 10.574 1.000 1 A LYS 87.747 1
ATOM 1357 C CE . LYS 170 170 ? A 3.647 16.908 11.095 1.000 1 A LYS 83.227 1
ATOM 1358 N NZ . LYS 170 170 ? A 3.939 15.625 11.706 1.000 1 A LYS 77.866 1
HETATM 1359 C C1_1 . LIG2 . 1 ? B 6.526 4.980 -9.930 1.000 2 B LIG2 86.451 1
HETATM 1360 C C2_1 . LIG2 . 1 ? B 6.985 5.015 -8.867 1.000 2 B LIG2 89.661 1
HETATM 1361 C C3_1 . LIG2 . 1 ? B 7.366 5.086 -7.564 1.000 2 B LIG2 92.929 1
HETATM 1362 C C4_1 . LIG2 . 1 ? B 6.349 5.343 -6.681 1.000 2 B LIG2 90.829 1
HETATM 1363 C C5_1 . LIG2 . 1 ? B 6.606 5.458 -5.296 1.000 2 B LIG2 90.724 1
HETATM 1364 C C6_1 . LIG2 . 1 ? B 7.912 5.296 -4.823 1.000 2 B LIG2 92.318 1
HETATM 1365 C C7_1 . LIG2 . 1 ? B 8.697 4.904 -7.067 1.000 2 B LIG2 94.010 1
HETATM 1366 C C8_1 . LIG2 . 1 ? B 8.961 5.019 -5.695 1.000 2 B LIG2 93.297 1
HETATM 1367 C C9_1 . LIG2 . 1 ? B 10.253 4.868 -5.230 1.000 2 B LIG2 88.620 1
HETATM 1368 C C10_1 . LIG2 . 1 ? B 11.295 4.626 -6.079 1.000 2 B LIG2 87.561 1
HETATM 1369 C C11_1 . LIG2 . 1 ? B 11.098 4.486 -7.413 1.000 2 B LIG2 86.449 1
HETATM 1370 C C12_1 . LIG2 . 1 ? B 9.812 4.632 -7.921 1.000 2 B LIG2 92.473 1
HETATM 1371 C C13_1 . LIG2 . 1 ? B 9.651 4.443 -9.365 1.000 2 B LIG2 92.852 1
HETATM 1372 N N1_1 . LIG2 . 1 ? B 9.646 5.498 -10.143 1.000 2 B LIG2 90.510 1
HETATM 1373 C C14_1 . LIG2 . 1 ? B 9.545 5.395 -11.485 1.000 2 B LIG2 90.259 1
HETATM 1374 C C15_1 . LIG2 . 1 ? B 9.554 3.137 -9.899 1.000 2 B LIG2 92.260 1
HETATM 1375 F F1_1 . LIG2 . 1 ? B 9.553 2.062 -9.131 1.000 2 B LIG2 90.110 1
HETATM 1376 C C16_1 . LIG2 . 1 ? B 9.425 2.992 -11.313 1.000 2 B LIG2 90.914 1
HETATM 1377 C C17_1 . LIG2 . 1 ? B 9.414 4.141 -12.113 1.000 2 B LIG2 90.939 1
HETATM 1378 C C18_1 . LIG2 . 1 ? B 9.277 3.982 -13.546 1.000 2 B LIG2 89.326 1
HETATM 1379 N N2_1 . LIG2 . 1 ? B 9.200 5.025 -14.445 1.000 2 B LIG2 86.665 1
HETATM 1380 C C19_1 . LIG2 . 1 ? B 8.554 6.258 -14.041 1.000 2 B LIG2 75.604 1
HETATM 1381 C C20_1 . LIG2 . 1 ? B 7.168 6.397 -14.732 1.000 2 B LIG2 76.300 1
HETATM 1382 C C21_1 . LIG2 . 1 ? B 6.347 5.130 -14.530 1.000 2 B LIG2 73.050 1
HETATM 1383 C C22_1 . LIG2 . 1 ? B 6.728 4.179 -15.619 1.000 2 B LIG2 72.333 1
HETATM 1384 C C23_1 . LIG2 . 1 ? B 7.759 4.882 -16.466 1.000 2 B LIG2 75.236 1
HETATM 1385 N N3_1 . LIG2 . 1 ? B 7.413 6.319 -16.198 1.000 2 B LIG2 80.675 1
HETATM 1386 C C24_1 . LIG2 . 1 ? B 7.382 7.346 -17.041 1.000 2 B LIG2 75.259 1
HETATM 1387 C C25_1 . LIG2 . 1 ? B 7.745 7.130 -18.516 1.000 2 B LIG2 65.463 1
HETATM 1388 C C26_1 . LIG2 . 1 ? B 7.929 8.453 -19.221 1.000 2 B LIG2 63.973 1
HETATM 1389 C C27_1 . LIG2 . 1 ? B 8.126 8.341 -20.713 1.000 2 B LIG2 61.290 1
HETATM 1390 O O1_1 . LIG2 . 1 ? B 8.205 9.424 -21.398 1.000 2 B LIG2 45.229 1
HETATM 1391 O O2_1 . LIG2 . 1 ? B 8.141 7.186 -21.193 1.000 2 B LIG2 52.320 1
HETATM 1392 O O3_1 . LIG2 . 1 ? B 7.044 8.437 -16.713 1.000 2 B LIG2 69.855 1
HETATM 1393 C C28_1 . LIG2 . 1 ? B 9.205 4.694 -15.877 1.000 2 B LIG2 77.388 1
HETATM 1394 N N4_1 . LIG2 . 1 ? B 9.202 2.737 -14.022 1.000 2 B LIG2 88.235 1
HETATM 1395 C C29_1 . LIG2 . 1 ? B 9.225 1.694 -13.198 1.000 2 B LIG2 88.820 1
HETATM 1396 O O4_1 . LIG2 . 1 ? B 9.121 0.468 -13.754 1.000 2 B LIG2 86.158 1
HETATM 1397 C C30_1 . LIG2 . 1 ? B 9.685 -0.643 -13.085 1.000 2 B LIG2 78.415 1
HETATM 1398 C C31_1 . LIG2 . 1 ? B 9.848 -1.825 -14.027 1.000 2 B LIG2 80.235 1
HETATM 1399 C C32_1 . LIG2 . 1 ? B 10.635 -2.934 -13.344 1.000 2 B LIG2 69.904 1
HETATM 1400 C C33_1 . LIG2 . 1 ? B 9.994 -4.192 -13.770 1.000 2 B LIG2 66.441 1
HETATM 1401 C C34_1 . LIG2 . 1 ? B 8.581 -3.840 -14.018 1.000 2 B LIG2 68.549 1
HETATM 1402 N N5_1 . LIG2 . 1 ? B 8.514 -2.429 -14.370 1.000 2 B LIG2 69.329 1
HETATM 1403 C C35_1 . LIG2 . 1 ? B 8.322 -2.315 -15.807 1.000 2 B LIG2 66.630 1
HETATM 1404 C C36_1 . LIG2 . 1 ? B 9.362 -1.445 -16.378 1.000 2 B LIG2 67.800 1
HETATM 1405 C C37_1 . LIG2 . 1 ? B 10.473 -1.413 -15.343 1.000 2 B LIG2 70.494 1
HETATM 1406 N N6_1 . LIG2 . 1 ? B 9.328 1.768 -11.870 1.000 2 B LIG2 90.308 1
HETATM 1407 O O1_1 . LIG3 . 1 ? C -2.895 -8.811 -5.087 1.000 3 C LIG3 85.855 1
HETATM 1408 P P1_1 . LIG3 . 1 ? C -2.360 -10.113 -4.711 1.000 3 C LIG3 97.112 1
HETATM 1409 O O2_1 . LIG3 . 1 ? C -1.591 -10.888 -5.705 1.000 3 C LIG3 89.486 1
HETATM 1410 O O3_1 . LIG3 . 1 ? C -1.463 -9.954 -3.384 1.000 3 C LIG3 97.290 1
HETATM 1411 P P2_1 . LIG3 . 1 ? C 0.022 -9.333 -3.334 1.000 3 C LIG3 96.981 1
HETATM 1412 O O4_1 . LIG3 . 1 ? C 0.205 -8.404 -4.481 1.000 3 C LIG3 85.687 1
HETATM 1413 O O5_1 . LIG3 . 1 ? C 0.956 -10.514 -3.375 1.000 3 C LIG3 86.587 1
HETATM 1414 O O6_1 . LIG3 . 1 ? C 0.034 -8.611 -1.985 1.000 3 C LIG3 83.183 1
HETATM 1415 O O7_1 . LIG3 . 1 ? C -3.593 -10.975 -4.137 1.000 3 C LIG3 97.281 1
HETATM 1416 C C1_1 . LIG3 . 1 ? C -3.352 -12.274 -3.599 1.000 3 C LIG3 95.993 1
HETATM 1417 C C2_1 . LIG3 . 1 ? C -4.621 -13.083 -3.750 1.000 3 C LIG3 96.706 1
HETATM 1418 O O8_1 . LIG3 . 1 ? C -5.620 -12.523 -2.849 1.000 3 C LIG3 97.757 1
HETATM 1419 C C3_1 . LIG3 . 1 ? C -5.173 -13.060 -5.144 1.000 3 C LIG3 96.402 1
HETATM 1420 O O9_1 . LIG3 . 1 ? C -5.741 -14.331 -5.460 1.000 3 C LIG3 94.325 1
HETATM 1421 C C4_1 . LIG3 . 1 ? C -6.224 -11.958 -5.066 1.000 3 C LIG3 97.229 1
HETATM 1422 O O10_1 . LIG3 . 1 ? C -7.255 -12.113 -6.003 1.000 3 C LIG3 95.892 1
HETATM 1423 C C5_1 . LIG3 . 1 ? C -6.740 -12.138 -3.666 1.000 3 C LIG3 97.906 1
HETATM 1424 N N1_1 . LIG3 . 1 ? C -7.248 -10.880 -3.083 1.000 3 C LIG3 98.224 1
HETATM 1425 C C6_1 . LIG3 . 1 ? C -8.410 -10.715 -2.490 1.000 3 C LIG3 98.446 1
HETATM 1426 N N2_1 . LIG3 . 1 ? C -9.422 -11.583 -2.263 1.000 3 C LIG3 98.177 1
HETATM 1427 C C7_1 . LIG3 . 1 ? C -10.500 -11.095 -1.613 1.000 3 C LIG3 98.212 1
HETATM 1428 N N3_1 . LIG3 . 1 ? C -11.528 -11.952 -1.362 1.000 3 C LIG3 97.768 1
HETATM 1429 N N4_1 . LIG3 . 1 ? C -10.607 -9.829 -1.196 1.000 3 C LIG3 98.627 1
HETATM 1430 C C8_1 . LIG3 . 1 ? C -9.618 -8.906 -1.402 1.000 3 C LIG3 98.662 1
HETATM 1431 O O11_1 . LIG3 . 1 ? C -9.722 -7.764 -1.035 1.000 3 C LIG3 98.451 1
HETATM 1432 C C9_1 . LIG3 . 1 ? C -8.450 -9.389 -2.081 1.000 3 C LIG3 98.625 1
HETATM 1433 N N5_1 . LIG3 . 1 ? C -7.285 -8.774 -2.445 1.000 3 C LIG3 98.407 1
HETATM 1434 C C10_1 . LIG3 . 1 ? C -6.564 -9.728 -3.051 1.000 3 C LIG3 98.220 1
HETATM 1435 Mg MG1_1 . LIG4 . 1 ? D 1.443 -8.362 -5.918 1.000 4 D LIG4 95.159 1
#
#
loop_
_atom_type.symbol
C
F
Mg
N
O
P
S
#
#
loop_
_ma_qa_metric.id
_ma_qa_metric.name
_ma_qa_metric.description
_ma_qa_metric.type
_ma_qa_metric.mode
_ma_qa_metric.type_other_details
_ma_qa_metric.software_group_id
1 pLDDT 'Predicted lddt' pLDDT local . .
#
#
loop_
_ma_qa_metric_local.ordinal_id
_ma_qa_metric_local.model_id
_ma_qa_metric_local.label_asym_id
_ma_qa_metric_local.label_seq_id
_ma_qa_metric_local.label_comp_id
_ma_qa_metric_local.metric_id
_ma_qa_metric_local.metric_value
1 1 A 1 GLY 1 79.584
2 1 A 2 MET 1 89.838
3 1 A 3 THR 1 95.492
4 1 A 4 GLU 1 97.303
5 1 A 5 TYR 1 98.251
6 1 A 6 LYS 1 98.421
7 1 A 7 LEU 1 98.670
8 1 A 8 VAL 1 98.238
9 1 A 9 VAL 1 98.299
10 1 A 10 VAL 1 97.687
11 1 A 11 GLY 1 97.340
12 1 A 12 ALA 1 96.573
13 1 A 13 ASP 1 96.083
14 1 A 14 GLY 1 96.975
15 1 A 15 VAL 1 98.341
16 1 A 16 GLY 1 98.270
17 1 A 17 LYS 1 97.928
18 1 A 18 SER 1 97.154
19 1 A 19 ALA 1 97.854
20 1 A 20 LEU 1 98.470
21 1 A 21 THR 1 98.051
22 1 A 22 ILE 1 97.011
23 1 A 23 GLN 1 98.064
24 1 A 24 LEU 1 98.266
25 1 A 25 ILE 1 97.117
26 1 A 26 GLN 1 96.648
27 1 A 27 ASN 1 96.879
28 1 A 28 HIS 1 95.814
29 1 A 29 PHE 1 97.542
30 1 A 30 VAL 1 92.161
31 1 A 31 ASP 1 90.310
32 1 A 32 GLU 1 87.224
33 1 A 33 TYR 1 85.806
34 1 A 34 ASP 1 85.783
35 1 A 35 PRO 1 82.571
36 1 A 36 THR 1 82.336
37 1 A 37 ILE 1 86.028
38 1 A 38 GLU 1 89.372
39 1 A 39 ASP 1 91.688
40 1 A 40 SER 1 94.865
41 1 A 41 TYR 1 96.853
42 1 A 42 ARG 1 96.997
43 1 A 43 LYS 1 97.023
44 1 A 44 GLN 1 97.246
45 1 A 45 VAL 1 96.245
46 1 A 46 VAL 1 95.997
47 1 A 47 ILE 1 97.218
48 1 A 48 ASP 1 96.512
49 1 A 49 GLY 1 94.403
50 1 A 50 GLU 1 93.531
51 1 A 51 THR 1 95.579
52 1 A 52 SER 1 95.153
53 1 A 53 LEU 1 97.362
54 1 A 54 LEU 1 98.512
55 1 A 55 ASP 1 98.227
56 1 A 56 ILE 1 98.100
57 1 A 57 LEU 1 97.506
58 1 A 58 ASP 1 96.773
59 1 A 59 THR 1 94.466
60 1 A 60 ALA 1 92.631
61 1 A 61 GLY 1 77.847
62 1 A 62 GLN 1 77.914
63 1 A 63 GLU 1 78.804
64 1 A 64 GLU 1 83.580
65 1 A 65 TYR 1 82.192
66 1 A 66 SER 1 81.774
67 1 A 67 ALA 1 86.259
68 1 A 68 MET 1 82.928
69 1 A 69 ARG 1 87.694
70 1 A 70 ASP 1 90.582
71 1 A 71 GLN 1 89.440
72 1 A 72 TYR 1 90.310
73 1 A 73 MET 1 92.903
74 1 A 74 ARG 1 95.101
75 1 A 75 THR 1 95.301
76 1 A 76 GLY 1 97.698
77 1 A 77 GLU 1 98.444
78 1 A 78 GLY 1 98.661
79 1 A 79 PHE 1 98.777
80 1 A 80 LEU 1 98.852
81 1 A 81 SER 1 98.769
82 1 A 82 VAL 1 98.806
83 1 A 83 PHE 1 98.905
84 1 A 84 ALA 1 98.928
85 1 A 85 ILE 1 98.850
86 1 A 86 ASN 1 98.771
87 1 A 87 ASN 1 98.502
88 1 A 88 THR 1 98.707
89 1 A 89 LYS 1 98.564
90 1 A 90 SER 1 98.412
91 1 A 91 PHE 1 98.794
92 1 A 92 GLU 1 98.339
93 1 A 93 ASP 1 97.449
94 1 A 94 ILE 1 97.859
95 1 A 95 HIS 1 96.265
96 1 A 96 HIS 1 94.047
97 1 A 97 TYR 1 95.069
98 1 A 98 ARG 1 96.341
99 1 A 99 GLU 1 95.497
100 1 A 100 GLN 1 93.531
101 1 A 101 ILE 1 95.695
102 1 A 102 LYS 1 95.431
103 1 A 103 ARG 1 94.343
104 1 A 104 VAL 1 94.439
105 1 A 105 LYS 1 95.193
106 1 A 106 ASP 1 94.838
107 1 A 107 SER 1 93.133
108 1 A 108 GLU 1 93.258
109 1 A 109 ASP 1 94.349
110 1 A 110 VAL 1 97.764
111 1 A 111 PRO 1 98.624
112 1 A 112 MET 1 98.689
113 1 A 113 VAL 1 98.958
114 1 A 114 LEU 1 98.975
115 1 A 115 VAL 1 98.985
116 1 A 116 GLY 1 98.979
117 1 A 117 ASN 1 98.961
118 1 A 118 LYS 1 98.855
119 1 A 119 SER 1 98.736
120 1 A 120 ASP 1 98.788
121 1 A 121 LEU 1 98.451
122 1 A 122 PRO 1 97.180
123 1 A 123 SER 1 93.113
124 1 A 124 ARG 1 97.688
125 1 A 125 THR 1 98.633
126 1 A 126 VAL 1 98.590
127 1 A 127 ASP 1 97.918
128 1 A 128 THR 1 97.752
129 1 A 129 LYS 1 98.221
130 1 A 130 GLN 1 98.179
131 1 A 131 ALA 1 98.790
132 1 A 132 GLN 1 98.805
133 1 A 133 ASP 1 98.716
134 1 A 134 LEU 1 98.683
135 1 A 135 ALA 1 98.743
136 1 A 136 ARG 1 98.451
137 1 A 137 SER 1 97.717
138 1 A 138 TYR 1 97.257
139 1 A 139 GLY 1 97.375
140 1 A 140 ILE 1 98.466
141 1 A 141 PRO 1 98.850
142 1 A 142 PHE 1 98.959
143 1 A 143 ILE 1 98.962
144 1 A 144 GLU 1 98.880
145 1 A 145 THR 1 98.984
146 1 A 146 SER 1 98.927
147 1 A 147 ALA 1 98.447
148 1 A 148 LYS 1 98.362
149 1 A 149 THR 1 98.625
150 1 A 150 ARG 1 98.458
151 1 A 151 GLN 1 98.734
152 1 A 152 GLY 1 98.946
153 1 A 153 VAL 1 98.916
154 1 A 154 ASP 1 98.740
155 1 A 155 ASP 1 98.821
156 1 A 156 ALA 1 98.935
157 1 A 157 PHE 1 98.898
158 1 A 158 TYR 1 98.757
159 1 A 159 THR 1 98.819
160 1 A 160 LEU 1 98.889
161 1 A 161 VAL 1 98.651
162 1 A 162 ARG 1 98.349
163 1 A 163 GLU 1 98.422
164 1 A 164 ILE 1 98.533
165 1 A 165 ARG 1 97.788
166 1 A 166 LYS 1 96.958
167 1 A 167 HIS 1 97.034
168 1 A 168 LYS 1 96.052
169 1 A 169 GLU 1 96.283
170 1 A 170 LYS 1 93.876
#
