# Supplementary material for: Single‐Sequence Deep Learning Delivers Crystal‐Quality Models of Covalent K‐Ras G12 Hotspot Complexes
Source: IUBMB Life. 2026 Jun 13;78(6):e70108. doi: 10.1002/iub.70108 (PMC13263772; doi:10.1002/iub.70108)
Supplement: Supplementary file 1 — Data S1: iub70108‐sup‐0001‐DataS1.zip. [file IUB-78-0-s001.zip › Supplementary_Data/1_Without Covalent Restraint_Web/Predicted Structures/KRASG12D_G12Di-1_AfterReaction_GDP_Mg2+_without_restraint/pred.model_idx_3.cif]

data_model
_entry.id model
_struct.entry_id model
_struct.pdbx_model_details .
_struct.pdbx_structure_determination_methodology computational
_struct.title 'Chai-1 predicted structure'
_audit_conform.dict_location https://raw.githubusercontent.com/ihmwg/ModelCIF/80e1e22/dist/mmcif_ma.dic
_audit_conform.dict_name mmcif_ma.dic
_audit_conform.dict_version 1.4.7
#
loop_
_audit_author.name
_audit_author.pdbx_ordinal
'Chai Discovery team' 1
#
#
loop_
_chem_comp.id
_chem_comp.type
_chem_comp.name
_chem_comp.formula
_chem_comp.formula_weight
_chem_comp.ma_provenance
ALA 'L-peptide linking' . . . 'CCD Core'
ARG 'L-peptide linking' . . . 'CCD Core'
ASN 'L-peptide linking' . . . 'CCD Core'
ASP 'L-peptide linking' . . . 'CCD Core'
GLN 'L-peptide linking' . . . 'CCD Core'
GLU 'L-peptide linking' . . . 'CCD Core'
GLY 'L-peptide linking' . . . 'CCD Core'
HIS 'L-peptide linking' . . . 'CCD Core'
ILE 'L-peptide linking' . . . 'CCD Core'
LEU 'L-peptide linking' . . . 'CCD Core'
LIG2 non-polymer . . . 'CCD Core'
LIG3 non-polymer . . . 'CCD Core'
LIG4 non-polymer . . . 'CCD Core'
LYS 'L-peptide linking' . . . 'CCD Core'
MET 'L-peptide linking' . . . 'CCD Core'
PHE 'L-peptide linking' . . . 'CCD Core'
PRO 'L-peptide linking' . . . 'CCD Core'
SER 'L-peptide linking' . . . 'CCD Core'
THR 'L-peptide linking' . . . 'CCD Core'
TYR 'L-peptide linking' . . . 'CCD Core'
VAL 'L-peptide linking' . . . 'CCD Core'
#
#
loop_
_entity.id
_entity.type
_entity.src_method
_entity.pdbx_description
_entity.formula_weight
_entity.pdbx_number_of_molecules
_entity.details
1 polymer man 'Entity A' . 1 .
2 non-polymer man 'Entity B' . 1 .
3 non-polymer man 'Entity C' . 1 .
4 non-polymer man 'Entity D' . 1 .
#
#
loop_
_entity_poly.entity_id
_entity_poly.type
_entity_poly.nstd_linkage
_entity_poly.nstd_monomer
_entity_poly.pdbx_strand_id
_entity_poly.pdbx_seq_one_letter_code
_entity_poly.pdbx_seq_one_letter_code_can
1 polypeptide(L) no no A
;GMTEYKLVVVGADGVGKSALTIQLIQNHFVDEYDPTIEDSYRKQVVIDGETSLLDILDTAGQEEYSAMRD
QYMRTGEGFLSVFAINNTKSFEDIHHYREQIKRVKDSEDVPMVLVGNKSDLPSRTVDTKQAQDLARSYGI
PFIETSAKTRQGVDDAFYTLVREIRKHKEK
;

;GMTEYKLVVVGADGVGKSALTIQLIQNHFVDEYDPTIEDSYRKQVVIDGETSLLDILDTAGQEEYSAMRD
QYMRTGEGFLSVFAINNTKSFEDIHHYREQIKRVKDSEDVPMVLVGNKSDLPSRTVDTKQAQDLARSYGI
PFIETSAKTRQGVDDAFYTLVREIRKHKEK
;

#
#
loop_
_pdbx_entity_nonpoly.entity_id
_pdbx_entity_nonpoly.name
_pdbx_entity_nonpoly.comp_id
_pdbx_entity_nonpoly.ma_model_mode
2 'Entity B' LIG2 .
3 'Entity C' LIG3 .
4 'Entity D' LIG4 .
#
#
loop_
_entity_poly_seq.entity_id
_entity_poly_seq.num
_entity_poly_seq.mon_id
_entity_poly_seq.hetero
1 1 GLY .
1 2 MET .
1 3 THR .
1 4 GLU .
1 5 TYR .
1 6 LYS .
1 7 LEU .
1 8 VAL .
1 9 VAL .
1 10 VAL .
1 11 GLY .
1 12 ALA .
1 13 ASP .
1 14 GLY .
1 15 VAL .
1 16 GLY .
1 17 LYS .
1 18 SER .
1 19 ALA .
1 20 LEU .
1 21 THR .
1 22 ILE .
1 23 GLN .
1 24 LEU .
1 25 ILE .
1 26 GLN .
1 27 ASN .
1 28 HIS .
1 29 PHE .
1 30 VAL .
1 31 ASP .
1 32 GLU .
1 33 TYR .
1 34 ASP .
1 35 PRO .
1 36 THR .
1 37 ILE .
1 38 GLU .
1 39 ASP .
1 40 SER .
1 41 TYR .
1 42 ARG .
1 43 LYS .
1 44 GLN .
1 45 VAL .
1 46 VAL .
1 47 ILE .
1 48 ASP .
1 49 GLY .
1 50 GLU .
1 51 THR .
1 52 SER .
1 53 LEU .
1 54 LEU .
1 55 ASP .
1 56 ILE .
1 57 LEU .
1 58 ASP .
1 59 THR .
1 60 ALA .
1 61 GLY .
1 62 GLN .
1 63 GLU .
1 64 GLU .
1 65 TYR .
1 66 SER .
1 67 ALA .
1 68 MET .
1 69 ARG .
1 70 ASP .
1 71 GLN .
1 72 TYR .
1 73 MET .
1 74 ARG .
1 75 THR .
1 76 GLY .
1 77 GLU .
1 78 GLY .
1 79 PHE .
1 80 LEU .
1 81 SER .
1 82 VAL .
1 83 PHE .
1 84 ALA .
1 85 ILE .
1 86 ASN .
1 87 ASN .
1 88 THR .
1 89 LYS .
1 90 SER .
1 91 PHE .
1 92 GLU .
1 93 ASP .
1 94 ILE .
1 95 HIS .
1 96 HIS .
1 97 TYR .
1 98 ARG .
1 99 GLU .
1 100 GLN .
1 101 ILE .
1 102 LYS .
1 103 ARG .
1 104 VAL .
1 105 LYS .
1 106 ASP .
1 107 SER .
1 108 GLU .
1 109 ASP .
1 110 VAL .
1 111 PRO .
1 112 MET .
1 113 VAL .
1 114 LEU .
1 115 VAL .
1 116 GLY .
1 117 ASN .
1 118 LYS .
1 119 SER .
1 120 ASP .
1 121 LEU .
1 122 PRO .
1 123 SER .
1 124 ARG .
1 125 THR .
1 126 VAL .
1 127 ASP .
1 128 THR .
1 129 LYS .
1 130 GLN .
1 131 ALA .
1 132 GLN .
1 133 ASP .
1 134 LEU .
1 135 ALA .
1 136 ARG .
1 137 SER .
1 138 TYR .
1 139 GLY .
1 140 ILE .
1 141 PRO .
1 142 PHE .
1 143 ILE .
1 144 GLU .
1 145 THR .
1 146 SER .
1 147 ALA .
1 148 LYS .
1 149 THR .
1 150 ARG .
1 151 GLN .
1 152 GLY .
1 153 VAL .
1 154 ASP .
1 155 ASP .
1 156 ALA .
1 157 PHE .
1 158 TYR .
1 159 THR .
1 160 LEU .
1 161 VAL .
1 162 ARG .
1 163 GLU .
1 164 ILE .
1 165 ARG .
1 166 LYS .
1 167 HIS .
1 168 LYS .
1 169 GLU .
1 170 LYS .
#
#
loop_
_struct_asym.id
_struct_asym.entity_id
_struct_asym.details
A 1 'Chain A'
B 2 'Chain B'
C 3 'Chain C'
D 4 'Chain D'
#
#
loop_
_pdbx_poly_seq_scheme.asym_id
_pdbx_poly_seq_scheme.entity_id
_pdbx_poly_seq_scheme.seq_id
_pdbx_poly_seq_scheme.mon_id
_pdbx_poly_seq_scheme.pdb_seq_num
_pdbx_poly_seq_scheme.auth_seq_num
_pdbx_poly_seq_scheme.pdb_mon_id
_pdbx_poly_seq_scheme.auth_mon_id
_pdbx_poly_seq_scheme.pdb_strand_id
_pdbx_poly_seq_scheme.pdb_ins_code
A 1 1 GLY 1 1 GLY GLY A .
A 1 2 MET 2 2 MET MET A .
A 1 3 THR 3 3 THR THR A .
A 1 4 GLU 4 4 GLU GLU A .
A 1 5 TYR 5 5 TYR TYR A .
A 1 6 LYS 6 6 LYS LYS A .
A 1 7 LEU 7 7 LEU LEU A .
A 1 8 VAL 8 8 VAL VAL A .
A 1 9 VAL 9 9 VAL VAL A .
A 1 10 VAL 10 10 VAL VAL A .
A 1 11 GLY 11 11 GLY GLY A .
A 1 12 ALA 12 12 ALA ALA A .
A 1 13 ASP 13 13 ASP ASP A .
A 1 14 GLY 14 14 GLY GLY A .
A 1 15 VAL 15 15 VAL VAL A .
A 1 16 GLY 16 16 GLY GLY A .
A 1 17 LYS 17 17 LYS LYS A .
A 1 18 SER 18 18 SER SER A .
A 1 19 ALA 19 19 ALA ALA A .
A 1 20 LEU 20 20 LEU LEU A .
A 1 21 THR 21 21 THR THR A .
A 1 22 ILE 22 22 ILE ILE A .
A 1 23 GLN 23 23 GLN GLN A .
A 1 24 LEU 24 24 LEU LEU A .
A 1 25 ILE 25 25 ILE ILE A .
A 1 26 GLN 26 26 GLN GLN A .
A 1 27 ASN 27 27 ASN ASN A .
A 1 28 HIS 28 28 HIS HIS A .
A 1 29 PHE 29 29 PHE PHE A .
A 1 30 VAL 30 30 VAL VAL A .
A 1 31 ASP 31 31 ASP ASP A .
A 1 32 GLU 32 32 GLU GLU A .
A 1 33 TYR 33 33 TYR TYR A .
A 1 34 ASP 34 34 ASP ASP A .
A 1 35 PRO 35 35 PRO PRO A .
A 1 36 THR 36 36 THR THR A .
A 1 37 ILE 37 37 ILE ILE A .
A 1 38 GLU 38 38 GLU GLU A .
A 1 39 ASP 39 39 ASP ASP A .
A 1 40 SER 40 40 SER SER A .
A 1 41 TYR 41 41 TYR TYR A .
A 1 42 ARG 42 42 ARG ARG A .
A 1 43 LYS 43 43 LYS LYS A .
A 1 44 GLN 44 44 GLN GLN A .
A 1 45 VAL 45 45 VAL VAL A .
A 1 46 VAL 46 46 VAL VAL A .
A 1 47 ILE 47 47 ILE ILE A .
A 1 48 ASP 48 48 ASP ASP A .
A 1 49 GLY 49 49 GLY GLY A .
A 1 50 GLU 50 50 GLU GLU A .
A 1 51 THR 51 51 THR THR A .
A 1 52 SER 52 52 SER SER A .
A 1 53 LEU 53 53 LEU LEU A .
A 1 54 LEU 54 54 LEU LEU A .
A 1 55 ASP 55 55 ASP ASP A .
A 1 56 ILE 56 56 ILE ILE A .
A 1 57 LEU 57 57 LEU LEU A .
A 1 58 ASP 58 58 ASP ASP A .
A 1 59 THR 59 59 THR THR A .
A 1 60 ALA 60 60 ALA ALA A .
A 1 61 GLY 61 61 GLY GLY A .
A 1 62 GLN 62 62 GLN GLN A .
A 1 63 GLU 63 63 GLU GLU A .
A 1 64 GLU 64 64 GLU GLU A .
A 1 65 TYR 65 65 TYR TYR A .
A 1 66 SER 66 66 SER SER A .
A 1 67 ALA 67 67 ALA ALA A .
A 1 68 MET 68 68 MET MET A .
A 1 69 ARG 69 69 ARG ARG A .
A 1 70 ASP 70 70 ASP ASP A .
A 1 71 GLN 71 71 GLN GLN A .
A 1 72 TYR 72 72 TYR TYR A .
A 1 73 MET 73 73 MET MET A .
A 1 74 ARG 74 74 ARG ARG A .
A 1 75 THR 75 75 THR THR A .
A 1 76 GLY 76 76 GLY GLY A .
A 1 77 GLU 77 77 GLU GLU A .
A 1 78 GLY 78 78 GLY GLY A .
A 1 79 PHE 79 79 PHE PHE A .
A 1 80 LEU 80 80 LEU LEU A .
A 1 81 SER 81 81 SER SER A .
A 1 82 VAL 82 82 VAL VAL A .
A 1 83 PHE 83 83 PHE PHE A .
A 1 84 ALA 84 84 ALA ALA A .
A 1 85 ILE 85 85 ILE ILE A .
A 1 86 ASN 86 86 ASN ASN A .
A 1 87 ASN 87 87 ASN ASN A .
A 1 88 THR 88 88 THR THR A .
A 1 89 LYS 89 89 LYS LYS A .
A 1 90 SER 90 90 SER SER A .
A 1 91 PHE 91 91 PHE PHE A .
A 1 92 GLU 92 92 GLU GLU A .
A 1 93 ASP 93 93 ASP ASP A .
A 1 94 ILE 94 94 ILE ILE A .
A 1 95 HIS 95 95 HIS HIS A .
A 1 96 HIS 96 96 HIS HIS A .
A 1 97 TYR 97 97 TYR TYR A .
A 1 98 ARG 98 98 ARG ARG A .
A 1 99 GLU 99 99 GLU GLU A .
A 1 100 GLN 100 100 GLN GLN A .
A 1 101 ILE 101 101 ILE ILE A .
A 1 102 LYS 102 102 LYS LYS A .
A 1 103 ARG 103 103 ARG ARG A .
A 1 104 VAL 104 104 VAL VAL A .
A 1 105 LYS 105 105 LYS LYS A .
A 1 106 ASP 106 106 ASP ASP A .
A 1 107 SER 107 107 SER SER A .
A 1 108 GLU 108 108 GLU GLU A .
A 1 109 ASP 109 109 ASP ASP A .
A 1 110 VAL 110 110 VAL VAL A .
A 1 111 PRO 111 111 PRO PRO A .
A 1 112 MET 112 112 MET MET A .
A 1 113 VAL 113 113 VAL VAL A .
A 1 114 LEU 114 114 LEU LEU A .
A 1 115 VAL 115 115 VAL VAL A .
A 1 116 GLY 116 116 GLY GLY A .
A 1 117 ASN 117 117 ASN ASN A .
A 1 118 LYS 118 118 LYS LYS A .
A 1 119 SER 119 119 SER SER A .
A 1 120 ASP 120 120 ASP ASP A .
A 1 121 LEU 121 121 LEU LEU A .
A 1 122 PRO 122 122 PRO PRO A .
A 1 123 SER 123 123 SER SER A .
A 1 124 ARG 124 124 ARG ARG A .
A 1 125 THR 125 125 THR THR A .
A 1 126 VAL 126 126 VAL VAL A .
A 1 127 ASP 127 127 ASP ASP A .
A 1 128 THR 128 128 THR THR A .
A 1 129 LYS 129 129 LYS LYS A .
A 1 130 GLN 130 130 GLN GLN A .
A 1 131 ALA 131 131 ALA ALA A .
A 1 132 GLN 132 132 GLN GLN A .
A 1 133 ASP 133 133 ASP ASP A .
A 1 134 LEU 134 134 LEU LEU A .
A 1 135 ALA 135 135 ALA ALA A .
A 1 136 ARG 136 136 ARG ARG A .
A 1 137 SER 137 137 SER SER A .
A 1 138 TYR 138 138 TYR TYR A .
A 1 139 GLY 139 139 GLY GLY A .
A 1 140 ILE 140 140 ILE ILE A .
A 1 141 PRO 141 141 PRO PRO A .
A 1 142 PHE 142 142 PHE PHE A .
A 1 143 ILE 143 143 ILE ILE A .
A 1 144 GLU 144 144 GLU GLU A .
A 1 145 THR 145 145 THR THR A .
A 1 146 SER 146 146 SER SER A .
A 1 147 ALA 147 147 ALA ALA A .
A 1 148 LYS 148 148 LYS LYS A .
A 1 149 THR 149 149 THR THR A .
A 1 150 ARG 150 150 ARG ARG A .
A 1 151 GLN 151 151 GLN GLN A .
A 1 152 GLY 152 152 GLY GLY A .
A 1 153 VAL 153 153 VAL VAL A .
A 1 154 ASP 154 154 ASP ASP A .
A 1 155 ASP 155 155 ASP ASP A .
A 1 156 ALA 156 156 ALA ALA A .
A 1 157 PHE 157 157 PHE PHE A .
A 1 158 TYR 158 158 TYR TYR A .
A 1 159 THR 159 159 THR THR A .
A 1 160 LEU 160 160 LEU LEU A .
A 1 161 VAL 161 161 VAL VAL A .
A 1 162 ARG 162 162 ARG ARG A .
A 1 163 GLU 163 163 GLU GLU A .
A 1 164 ILE 164 164 ILE ILE A .
A 1 165 ARG 165 165 ARG ARG A .
A 1 166 LYS 166 166 LYS LYS A .
A 1 167 HIS 167 167 HIS HIS A .
A 1 168 LYS 168 168 LYS LYS A .
A 1 169 GLU 169 169 GLU GLU A .
A 1 170 LYS 170 170 LYS LYS A .
#
#
loop_
_pdbx_nonpoly_scheme.asym_id
_pdbx_nonpoly_scheme.entity_id
_pdbx_nonpoly_scheme.mon_id
_pdbx_nonpoly_scheme.ndb_seq_num
_pdbx_nonpoly_scheme.pdb_seq_num
_pdbx_nonpoly_scheme.auth_seq_num
_pdbx_nonpoly_scheme.auth_mon_id
_pdbx_nonpoly_scheme.pdb_strand_id
_pdbx_nonpoly_scheme.pdb_ins_code
B 2 LIG2 1 1 1 LIG2 B .
C 3 LIG3 1 1 1 LIG3 C .
D 4 LIG4 1 1 1 LIG4 D .
#
#
loop_
_ma_data.id
_ma_data.name
_ma_data.content_type
_ma_data.content_type_other_details
1 'Entity A' target .
2 'Entity B' target .
3 'Entity C' target .
4 'Entity D' target .
5 pred_model_1 'model coordinates' .
#
#
loop_
_ma_target_entity.entity_id
_ma_target_entity.data_id
_ma_target_entity.origin
1 1 designed
2 2 designed
3 3 designed
4 4 designed
#
#
loop_
_ma_target_entity_instance.asym_id
_ma_target_entity_instance.entity_id
_ma_target_entity_instance.details
A 1 'Chain A'
B 2 'Chain B'
C 3 'Chain C'
D 4 'Chain D'
#
#
loop_
_ma_model_list.ordinal_id
_ma_model_list.model_name
_ma_model_list.data_id
_ma_model_list.model_type
_ma_model_list.model_type_other_details
1 pred_model_1 5 'Ab initio model' .
#
#
loop_
_ma_model_group.id
_ma_model_group.name
_ma_model_group.details
1 pred .
#
#
loop_
_ma_model_group_link.group_id
_ma_model_group_link.model_id
1 1
#
#
loop_
_atom_site.group_PDB
_atom_site.id
_atom_site.type_symbol
_atom_site.label_atom_id
_atom_site.label_alt_id
_atom_site.label_comp_id
_atom_site.label_seq_id
_atom_site.auth_seq_id
_atom_site.pdbx_PDB_ins_code
_atom_site.label_asym_id
_atom_site.Cartn_x
_atom_site.Cartn_y
_atom_site.Cartn_z
_atom_site.occupancy
_atom_site.label_entity_id
_atom_site.auth_asym_id
_atom_site.auth_comp_id
_atom_site.B_iso_or_equiv
_atom_site.pdbx_PDB_model_num
ATOM 1 N N . GLY 1 1 ? A 5.088 -5.417 23.869 1.000 1 A GLY 70.856 1
ATOM 2 C CA . GLY 1 1 ? A 4.485 -6.594 23.273 1.000 1 A GLY 76.354 1
ATOM 3 C C . GLY 1 1 ? A 3.944 -6.314 21.888 1.000 1 A GLY 80.935 1
ATOM 4 O O . GLY 1 1 ? A 3.620 -5.179 21.561 1.000 1 A GLY 78.429 1
ATOM 5 N N . MET 2 2 ? A 3.832 -7.339 21.059 1.000 1 A MET 83.336 1
ATOM 6 C CA . MET 2 2 ? A 3.418 -7.155 19.663 1.000 1 A MET 88.457 1
ATOM 7 C C . MET 2 2 ? A 1.905 -6.875 19.543 1.000 1 A MET 90.918 1
ATOM 8 O O . MET 2 2 ? A 1.096 -7.302 20.377 1.000 1 A MET 89.689 1
ATOM 9 C CB . MET 2 2 ? A 3.815 -8.356 18.813 1.000 1 A MET 86.035 1
ATOM 10 C CG . MET 2 2 ? A 3.006 -9.586 19.076 1.000 1 A MET 85.161 1
ATOM 11 S SD . MET 2 2 ? A 3.092 -10.762 17.697 1.000 1 A MET 83.172 1
ATOM 12 C CE . MET 2 2 ? A 4.853 -10.949 17.509 1.000 1 A MET 78.602 1
ATOM 13 N N . THR 3 3 ? A 1.562 -6.120 18.494 1.000 1 A THR 95.447 1
ATOM 14 C CA . THR 3 3 ? A 0.183 -5.884 18.127 1.000 1 A THR 95.817 1
ATOM 15 C C . THR 3 3 ? A 0.008 -6.325 16.696 1.000 1 A THR 96.724 1
ATOM 16 O O . THR 3 3 ? A 0.865 -6.068 15.851 1.000 1 A THR 96.230 1
ATOM 17 C CB . THR 3 3 ? A -0.191 -4.401 18.269 1.000 1 A THR 94.294 1
ATOM 18 O OG1 . THR 3 3 ? A 0.066 -3.970 19.603 1.000 1 A THR 89.206 1
ATOM 19 C CG2 . THR 3 3 ? A -1.667 -4.166 17.948 1.000 1 A THR 89.984 1
ATOM 20 N N . GLU 4 4 ? A -1.079 -7.055 16.407 1.000 1 A GLU 96.982 1
ATOM 21 C CA . GLU 4 4 ? A -1.349 -7.528 15.055 1.000 1 A GLU 97.297 1
ATOM 22 C C . GLU 4 4 ? A -2.203 -6.526 14.302 1.000 1 A GLU 97.584 1
ATOM 23 O O . GLU 4 4 ? A -3.127 -5.924 14.865 1.000 1 A GLU 97.180 1
ATOM 24 C CB . GLU 4 4 ? A -2.066 -8.885 15.108 1.000 1 A GLU 96.388 1
ATOM 25 C CG . GLU 4 4 ? A -1.243 -9.988 15.691 1.000 1 A GLU 88.635 1
ATOM 26 C CD . GLU 4 4 ? A -1.964 -11.322 15.713 1.000 1 A GLU 87.339 1
ATOM 27 O OE1 . GLU 4 4 ? A -3.120 -11.385 15.245 1.000 1 A GLU 83.894 1
ATOM 28 O OE2 . GLU 4 4 ? A -1.368 -12.313 16.186 1.000 1 A GLU 81.023 1
ATOM 29 N N . TYR 5 5 ? A -1.892 -6.346 13.005 1.000 1 A TYR 98.043 1
ATOM 30 C CA . TYR 5 5 ? A -2.634 -5.475 12.131 1.000 1 A TYR 98.224 1
ATOM 31 C C . TYR 5 5 ? A -2.961 -6.235 10.862 1.000 1 A TYR 98.271 1
ATOM 32 O O . TYR 5 5 ? A -2.062 -6.801 10.253 1.000 1 A TYR 98.140 1
ATOM 33 C CB . TYR 5 5 ? A -1.838 -4.223 11.764 1.000 1 A TYR 98.109 1
ATOM 34 C CG . TYR 5 5 ? A -1.453 -3.398 12.955 1.000 1 A TYR 97.972 1
ATOM 35 C CD1 . TYR 5 5 ? A -2.270 -2.377 13.383 1.000 1 A TYR 97.379 1
ATOM 36 C CD2 . TYR 5 5 ? A -0.275 -3.650 13.645 1.000 1 A TYR 97.467 1
ATOM 37 C CE1 . TYR 5 5 ? A -1.918 -1.616 14.494 1.000 1 A TYR 96.514 1
ATOM 38 C CE2 . TYR 5 5 ? A 0.086 -2.908 14.743 1.000 1 A TYR 96.495 1
ATOM 39 C CZ . TYR 5 5 ? A -0.755 -1.881 15.161 1.000 1 A TYR 96.380 1
ATOM 40 O OH . TYR 5 5 ? A -0.400 -1.118 16.251 1.000 1 A TYR 94.732 1
ATOM 41 N N . LYS 6 6 ? A -4.234 -6.277 10.462 1.000 1 A LYS 98.468 1
ATOM 42 C CA . LYS 6 6 ? A -4.656 -6.931 9.215 1.000 1 A LYS 98.407 1
ATOM 43 C C . LYS 6 6 ? A -4.778 -5.877 8.122 1.000 1 A LYS 98.551 1
ATOM 44 O O . LYS 6 6 ? A -5.658 -5.026 8.136 1.000 1 A LYS 98.375 1
ATOM 45 C CB . LYS 6 6 ? A -5.993 -7.650 9.409 1.000 1 A LYS 97.924 1
ATOM 46 C CG . LYS 6 6 ? A -5.919 -8.759 10.453 1.000 1 A LYS 95.069 1
ATOM 47 C CD . LYS 6 6 ? A -7.235 -9.522 10.517 1.000 1 A LYS 89.612 1
ATOM 48 C CE . LYS 6 6 ? A -7.384 -10.461 9.317 1.000 1 A LYS 84.860 1
ATOM 49 N NZ . LYS 6 6 ? A -6.394 -11.562 9.333 1.000 1 A LYS 73.550 1
ATOM 50 N N . LEU 7 7 ? A -3.844 -5.936 7.164 1.000 1 A LEU 98.575 1
ATOM 51 C CA . LEU 7 7 ? A -3.763 -4.972 6.077 1.000 1 A LEU 98.679 1
ATOM 52 C C . LEU 7 7 ? A -4.176 -5.622 4.769 1.000 1 A LEU 98.475 1
ATOM 53 O O . LEU 7 7 ? A -3.865 -6.779 4.525 1.000 1 A LEU 98.184 1
ATOM 54 C CB . LEU 7 7 ? A -2.345 -4.420 5.929 1.000 1 A LEU 98.785 1
ATOM 55 C CG . LEU 7 7 ? A -1.608 -3.978 7.191 1.000 1 A LEU 98.599 1
ATOM 56 C CD1 . LEU 7 7 ? A -2.451 -2.988 7.980 1.000 1 A LEU 98.416 1
ATOM 57 C CD2 . LEU 7 7 ? A -0.246 -3.380 6.820 1.000 1 A LEU 98.527 1
ATOM 58 N N . VAL 8 8 ? A -4.868 -4.865 3.922 1.000 1 A VAL 98.490 1
ATOM 59 C CA . VAL 8 8 ? A -5.266 -5.326 2.608 1.000 1 A VAL 98.242 1
ATOM 60 C C . VAL 8 8 ? A -4.714 -4.374 1.570 1.000 1 A VAL 98.313 1
ATOM 61 O O . VAL 8 8 ? A -4.827 -3.152 1.707 1.000 1 A VAL 98.321 1
ATOM 62 C CB . VAL 8 8 ? A -6.801 -5.398 2.487 1.000 1 A VAL 97.606 1
ATOM 63 C CG1 . VAL 8 8 ? A -7.378 -6.251 3.611 1.000 1 A VAL 96.982 1
ATOM 64 C CG2 . VAL 8 8 ? A -7.190 -5.957 1.115 1.000 1 A VAL 96.834 1
ATOM 65 N N . VAL 9 9 ? A -4.071 -4.916 0.535 1.000 1 A VAL 98.183 1
ATOM 66 C CA . VAL 9 9 ? A -3.510 -4.122 -0.560 1.000 1 A VAL 98.288 1
ATOM 67 C C . VAL 9 9 ? A -4.443 -4.279 -1.749 1.000 1 A VAL 97.935 1
ATOM 68 O O . VAL 9 9 ? A -4.630 -5.392 -2.253 1.000 1 A VAL 97.584 1
ATOM 69 C CB . VAL 9 9 ? A -2.090 -4.597 -0.917 1.000 1 A VAL 98.466 1
ATOM 70 C CG1 . VAL 9 9 ? A -1.218 -4.664 0.349 1.000 1 A VAL 98.588 1
ATOM 71 C CG2 . VAL 9 9 ? A -1.467 -3.671 -1.954 1.000 1 A VAL 98.470 1
ATOM 72 N N . VAL 10 10 ? A -5.019 -3.159 -2.204 1.000 1 A VAL 97.894 1
ATOM 73 C CA . VAL 10 10 ? A -5.982 -3.189 -3.293 1.000 1 A VAL 97.674 1
ATOM 74 C C . VAL 10 10 ? A -5.550 -2.260 -4.416 1.000 1 A VAL 97.863 1
ATOM 75 O O . VAL 10 10 ? A -4.711 -1.378 -4.216 1.000 1 A VAL 98.160 1
ATOM 76 C CB . VAL 10 10 ? A -7.392 -2.804 -2.847 1.000 1 A VAL 96.788 1
ATOM 77 C CG1 . VAL 10 10 ? A -7.858 -3.730 -1.742 1.000 1 A VAL 96.364 1
ATOM 78 C CG2 . VAL 10 10 ? A -7.464 -1.334 -2.396 1.000 1 A VAL 96.651 1
ATOM 79 N N . GLY 11 11 ? A -6.118 -2.450 -5.597 1.000 1 A GLY 97.587 1
ATOM 80 C CA . GLY 11 11 ? A -5.831 -1.622 -6.748 1.000 1 A GLY 97.293 1
ATOM 81 C C . GLY 11 11 ? A -5.908 -2.426 -8.023 1.000 1 A GLY 97.029 1
ATOM 82 O O . GLY 11 11 ? A -5.953 -3.660 -7.991 1.000 1 A GLY 96.580 1
ATOM 83 N N . ALA 12 12 ? A -5.896 -1.713 -9.141 1.000 1 A ALA 97.068 1
ATOM 84 C CA . ALA 12 12 ? A -6.040 -2.341 -10.448 1.000 1 A ALA 96.583 1
ATOM 85 C C . ALA 12 12 ? A -4.898 -3.316 -10.729 1.000 1 A ALA 96.215 1
ATOM 86 O O . ALA 12 12 ? A -3.811 -3.233 -10.179 1.000 1 A ALA 96.468 1
ATOM 87 C CB . ALA 12 12 ? A -6.086 -1.290 -11.533 1.000 1 A ALA 96.306 1
ATOM 88 N N . ASP 13 13 ? A -5.182 -4.249 -11.641 1.000 1 A ASP 96.397 1
ATOM 89 C CA . ASP 13 13 ? A -4.154 -5.191 -12.063 1.000 1 A ASP 96.073 1
ATOM 90 C C . ASP 13 13 ? A -2.935 -4.438 -12.592 1.000 1 A ASP 96.776 1
ATOM 91 O O . ASP 13 13 ? A -3.066 -3.515 -13.403 1.000 1 A ASP 97.117 1
ATOM 92 C CB . ASP 13 13 ? A -4.713 -6.096 -13.158 1.000 1 A ASP 94.761 1
ATOM 93 C CG . ASP 13 13 ? A -3.719 -7.151 -13.627 1.000 1 A ASP 89.076 1
ATOM 94 O OD1 . ASP 13 13 ? A -2.920 -7.636 -12.796 1.000 1 A ASP 86.996 1
ATOM 95 O OD2 . ASP 13 13 ? A -3.759 -7.504 -14.826 1.000 1 A ASP 85.702 1
ATOM 96 N N . GLY 14 14 ? A -1.744 -4.840 -12.146 1.000 1 A GLY 96.614 1
ATOM 97 C CA . GLY 14 14 ? A -0.509 -4.334 -12.722 1.000 1 A GLY 96.930 1
ATOM 98 C C . GLY 14 14 ? A 0.072 -3.107 -12.089 1.000 1 A GLY 97.798 1
ATOM 99 O O . GLY 14 14 ? A 1.103 -2.596 -12.538 1.000 1 A GLY 97.825 1
ATOM 100 N N . VAL 15 15 ? A -0.557 -2.566 -11.003 1.000 1 A VAL 97.949 1
ATOM 101 C CA . VAL 15 15 ? A -0.047 -1.349 -10.390 1.000 1 A VAL 98.334 1
ATOM 102 C C . VAL 15 15 ? A 1.125 -1.610 -9.472 1.000 1 A VAL 98.444 1
ATOM 103 O O . VAL 15 15 ? A 1.849 -0.656 -9.128 1.000 1 A VAL 98.565 1
ATOM 104 C CB . VAL 15 15 ? A -1.143 -0.588 -9.605 1.000 1 A VAL 98.416 1
ATOM 105 C CG1 . VAL 15 15 ? A -2.294 -0.217 -10.530 1.000 1 A VAL 98.419 1
ATOM 106 C CG2 . VAL 15 15 ? A -1.624 -1.403 -8.393 1.000 1 A VAL 98.639 1
ATOM 107 N N . GLY 16 16 ? A 1.344 -2.867 -9.080 1.000 1 A GLY 98.418 1
ATOM 108 C CA . GLY 16 16 ? A 2.454 -3.224 -8.218 1.000 1 A GLY 98.274 1
ATOM 109 C C . GLY 16 16 ? A 2.084 -3.637 -6.827 1.000 1 A GLY 98.379 1
ATOM 110 O O . GLY 16 16 ? A 2.920 -3.550 -5.925 1.000 1 A GLY 98.401 1
ATOM 111 N N . LYS 17 17 ? A 0.844 -4.110 -6.607 1.000 1 A LYS 98.067 1
ATOM 112 C CA . LYS 17 17 ? A 0.439 -4.577 -5.281 1.000 1 A LYS 97.943 1
ATOM 113 C C . LYS 17 17 ? A 1.352 -5.701 -4.803 1.000 1 A LYS 97.666 1
ATOM 114 O O . LYS 17 17 ? A 1.859 -5.648 -3.678 1.000 1 A LYS 97.977 1
ATOM 115 C CB . LYS 17 17 ? A -1.019 -5.057 -5.263 1.000 1 A LYS 97.671 1
ATOM 116 C CG . LYS 17 17 ? A -2.013 -3.992 -5.723 1.000 1 A LYS 97.255 1
ATOM 117 C CD . LYS 17 17 ? A -3.444 -4.553 -5.727 1.000 1 A LYS 96.798 1
ATOM 118 C CE . LYS 17 17 ? A -3.668 -5.629 -6.762 1.000 1 A LYS 96.116 1
ATOM 119 N NZ . LYS 17 17 ? A -3.409 -5.135 -8.161 1.000 1 A LYS 95.964 1
ATOM 120 N N . SER 18 18 ? A 1.570 -6.688 -5.642 1.000 1 A SER 97.469 1
ATOM 121 C CA . SER 18 18 ? A 2.446 -7.812 -5.305 1.000 1 A SER 97.108 1
ATOM 122 C C . SER 18 18 ? A 3.892 -7.354 -5.130 1.000 1 A SER 97.418 1
ATOM 123 O O . SER 18 18 ? A 4.564 -7.766 -4.185 1.000 1 A SER 97.606 1
ATOM 124 C CB . SER 18 18 ? A 2.358 -8.914 -6.348 1.000 1 A SER 96.201 1
ATOM 125 O OG . SER 18 18 ? A 1.072 -9.471 -6.377 1.000 1 A SER 91.126 1
ATOM 126 N N . ALA 19 19 ? A 4.362 -6.468 -6.022 1.000 1 A ALA 97.662 1
ATOM 127 C CA . ALA 19 19 ? A 5.744 -6.020 -5.947 1.000 1 A ALA 97.854 1
ATOM 128 C C . ALA 19 19 ? A 6.000 -5.244 -4.660 1.000 1 A ALA 98.142 1
ATOM 129 O O . ALA 19 19 ? A 7.043 -5.415 -4.017 1.000 1 A ALA 98.304 1
ATOM 130 C CB . ALA 19 19 ? A 6.111 -5.199 -7.159 1.000 1 A ALA 97.753 1
ATOM 131 N N . LEU 20 20 ? A 5.048 -4.385 -4.267 1.000 1 A LEU 98.247 1
ATOM 132 C CA . LEU 20 20 ? A 5.177 -3.637 -3.016 1.000 1 A LEU 98.459 1
ATOM 133 C C . LEU 20 20 ? A 5.184 -4.586 -1.820 1.000 1 A LEU 98.417 1
ATOM 134 O O . LEU 20 20 ? A 5.987 -4.405 -0.887 1.000 1 A LEU 98.471 1
ATOM 135 C CB . LEU 20 20 ? A 4.028 -2.645 -2.859 1.000 1 A LEU 98.661 1
ATOM 136 C CG . LEU 20 20 ? A 4.114 -1.400 -3.745 1.000 1 A LEU 98.728 1
ATOM 137 C CD1 . LEU 20 20 ? A 5.213 -0.472 -3.262 1.000 1 A LEU 98.727 1
ATOM 138 C CD2 . LEU 20 20 ? A 2.784 -0.676 -3.766 1.000 1 A LEU 98.751 1
ATOM 139 N N . THR 21 21 ? A 4.305 -5.587 -1.839 1.000 1 A THR 98.248 1
ATOM 140 C CA . THR 21 21 ? A 4.214 -6.540 -0.736 1.000 1 A THR 98.043 1
ATOM 141 C C . THR 21 21 ? A 5.495 -7.351 -0.618 1.000 1 A THR 97.945 1
ATOM 142 O O . THR 21 21 ? A 6.024 -7.522 0.487 1.000 1 A THR 98.030 1
ATOM 143 C CB . THR 21 21 ? A 3.005 -7.426 -0.903 1.000 1 A THR 97.947 1
ATOM 144 O OG1 . THR 21 21 ? A 1.806 -6.608 -0.929 1.000 1 A THR 97.814 1
ATOM 145 C CG2 . THR 21 21 ? A 2.879 -8.417 0.251 1.000 1 A THR 97.842 1
ATOM 146 N N . ILE 22 22 ? A 5.977 -7.859 -1.726 1.000 1 A ILE 97.453 1
ATOM 147 C CA . ILE 22 22 ? A 7.201 -8.657 -1.714 1.000 1 A ILE 97.039 1
ATOM 148 C C . ILE 22 22 ? A 8.399 -7.825 -1.281 1.000 1 A ILE 97.372 1
ATOM 149 O O . ILE 22 22 ? A 9.280 -8.318 -0.562 1.000 1 A ILE 97.614 1
ATOM 150 C CB . ILE 22 22 ? A 7.414 -9.343 -3.069 1.000 1 A ILE 96.370 1
ATOM 151 C CG1 . ILE 22 22 ? A 6.315 -10.393 -3.281 1.000 1 A ILE 95.719 1
ATOM 152 C CG2 . ILE 22 22 ? A 8.793 -9.986 -3.148 1.000 1 A ILE 94.951 1
ATOM 153 C CD1 . ILE 22 22 ? A 6.230 -10.925 -4.700 1.000 1 A ILE 93.026 1
ATOM 154 N N . GLN 23 23 ? A 8.454 -6.560 -1.686 1.000 1 A GLN 97.756 1
ATOM 155 C CA . GLN 23 23 ? A 9.514 -5.673 -1.203 1.000 1 A GLN 97.916 1
ATOM 156 C C . GLN 23 23 ? A 9.489 -5.532 0.299 1.000 1 A GLN 98.026 1
ATOM 157 O O . GLN 23 23 ? A 10.524 -5.577 0.964 1.000 1 A GLN 97.963 1
ATOM 158 C CB . GLN 23 23 ? A 9.441 -4.299 -1.878 1.000 1 A GLN 97.677 1
ATOM 159 C CG . GLN 23 23 ? A 10.295 -4.203 -3.122 1.000 1 A GLN 94.563 1
ATOM 160 C CD . GLN 23 23 ? A 11.778 -4.089 -2.830 1.000 1 A GLN 97.258 1
ATOM 161 O OE1 . GLN 23 23 ? A 12.252 -4.217 -1.690 1.000 1 A GLN 96.840 1
ATOM 162 N NE2 . GLN 23 23 ? A 12.546 -3.838 -3.878 1.000 1 A GLN 96.192 1
ATOM 163 N N . LEU 24 24 ? A 8.289 -5.365 0.865 1.000 1 A LEU 98.201 1
ATOM 164 C CA . LEU 24 24 ? A 8.183 -5.243 2.317 1.000 1 A LEU 98.246 1
ATOM 165 C C . LEU 24 24 ? A 8.595 -6.542 3.008 1.000 1 A LEU 98.088 1
ATOM 166 O O . LEU 24 24 ? A 9.343 -6.532 3.984 1.000 1 A LEU 97.934 1
ATOM 167 C CB . LEU 24 24 ? A 6.769 -4.877 2.759 1.000 1 A LEU 98.384 1
ATOM 168 C CG . LEU 24 24 ? A 6.664 -4.716 4.271 1.000 1 A LEU 98.293 1
ATOM 169 C CD1 . LEU 24 24 ? A 7.020 -3.267 4.663 1.000 1 A LEU 97.920 1
ATOM 170 C CD2 . LEU 24 24 ? A 5.265 -5.072 4.762 1.000 1 A LEU 98.067 1
ATOM 171 N N . ILE 25 25 ? A 8.067 -7.665 2.507 1.000 1 A ILE 97.605 1
ATOM 172 C CA . ILE 25 25 ? A 8.224 -8.930 3.199 1.000 1 A ILE 96.946 1
ATOM 173 C C . ILE 25 25 ? A 9.578 -9.565 2.965 1.000 1 A ILE 96.628 1
ATOM 174 O O . ILE 25 25 ? A 10.187 -10.115 3.890 1.000 1 A ILE 96.312 1
ATOM 175 C CB . ILE 25 25 ? A 7.109 -9.919 2.782 1.000 1 A ILE 96.106 1
ATOM 176 C CG1 . ILE 25 25 ? A 5.731 -9.335 3.115 1.000 1 A ILE 93.225 1
ATOM 177 C CG2 . ILE 25 25 ? A 7.285 -11.281 3.433 1.000 1 A ILE 91.519 1
ATOM 178 C CD1 . ILE 25 25 ? A 5.520 -9.101 4.578 1.000 1 A ILE 86.657 1
ATOM 179 N N . GLN 26 26 ? A 10.071 -9.500 1.737 1.000 1 A GLN 97.258 1
ATOM 180 C CA . GLN 26 26 ? A 11.275 -10.205 1.315 1.000 1 A GLN 96.641 1
ATOM 181 C C . GLN 26 26 ? A 12.440 -9.303 0.926 1.000 1 A GLN 96.865 1
ATOM 182 O O . GLN 26 26 ? A 13.525 -9.792 0.694 1.000 1 A GLN 96.084 1
ATOM 183 C CB . GLN 26 26 ? A 10.974 -11.144 0.148 1.000 1 A GLN 95.432 1
ATOM 184 C CG . GLN 26 26 ? A 9.869 -12.172 0.421 1.000 1 A GLN 89.761 1
ATOM 185 C CD . GLN 26 26 ? A 10.269 -13.183 1.464 1.000 1 A GLN 84.371 1
ATOM 186 O OE1 . GLN 26 26 ? A 11.454 -13.314 1.793 1.000 1 A GLN 76.080 1
ATOM 187 N NE2 . GLN 26 26 ? A 9.298 -13.929 1.988 1.000 1 A GLN 74.200 1
ATOM 188 N N . ASN 27 27 ? A 12.195 -7.978 0.818 1.000 1 A ASN 97.104 1
ATOM 189 C CA . ASN 27 27 ? A 13.236 -7.018 0.538 1.000 1 A ASN 96.847 1
ATOM 190 C C . ASN 27 27 ? A 13.913 -7.213 -0.819 1.000 1 A ASN 97.032 1
ATOM 191 O O . ASN 27 27 ? A 15.128 -7.047 -0.951 1.000 1 A ASN 95.832 1
ATOM 192 C CB . ASN 27 27 ? A 14.290 -7.006 1.656 1.000 1 A ASN 95.905 1
ATOM 193 C CG . ASN 27 27 ? A 13.692 -6.758 3.020 1.000 1 A ASN 94.171 1
ATOM 194 O OD1 . ASN 27 27 ? A 13.595 -7.661 3.835 1.000 1 A ASN 82.707 1
ATOM 195 N ND2 . ASN 27 27 ? A 13.226 -5.526 3.223 1.000 1 A ASN 79.825 1
ATOM 196 N N . HIS 28 28 ? A 13.113 -7.545 -1.836 1.000 1 A HIS 96.549 1
ATOM 197 C CA . HIS 28 28 ? A 13.608 -7.610 -3.205 1.000 1 A HIS 95.932 1
ATOM 198 C C . HIS 28 28 ? A 12.493 -7.307 -4.184 1.000 1 A HIS 96.501 1
ATOM 199 O O . HIS 28 28 ? A 11.302 -7.433 -3.846 1.000 1 A HIS 96.149 1
ATOM 200 C CB . HIS 28 28 ? A 14.271 -8.959 -3.484 1.000 1 A HIS 93.753 1
ATOM 201 C CG . HIS 28 28 ? A 13.337 -10.109 -3.390 1.000 1 A HIS 87.639 1
ATOM 202 N ND1 . HIS 28 28 ? A 12.679 -10.633 -4.469 1.000 1 A HIS 78.058 1
ATOM 203 C CD2 . HIS 28 28 ? A 12.937 -10.830 -2.322 1.000 1 A HIS 80.154 1
ATOM 204 C CE1 . HIS 28 28 ? A 11.941 -11.633 -4.075 1.000 1 A HIS 79.205 1
ATOM 205 N NE2 . HIS 28 28 ? A 12.078 -11.777 -2.782 1.000 1 A HIS 77.536 1
ATOM 206 N N . PHE 29 29 ? A 12.877 -6.912 -5.396 1.000 1 A PHE 97.579 1
ATOM 207 C CA . PHE 29 29 ? A 11.926 -6.533 -6.438 1.000 1 A PHE 97.565 1
ATOM 208 C C . PHE 29 29 ? A 11.717 -7.690 -7.414 1.000 1 A PHE 96.683 1
ATOM 209 O O . PHE 29 29 ? A 12.690 -8.286 -7.887 1.000 1 A PHE 96.052 1
ATOM 210 C CB . PHE 29 29 ? A 12.438 -5.303 -7.187 1.000 1 A PHE 97.351 1
ATOM 211 C CG . PHE 29 29 ? A 11.593 -4.910 -8.345 1.000 1 A PHE 97.689 1
ATOM 212 C CD1 . PHE 29 29 ? A 10.271 -4.521 -8.183 1.000 1 A PHE 97.803 1
ATOM 213 C CD2 . PHE 29 29 ? A 12.143 -4.896 -9.635 1.000 1 A PHE 97.332 1
ATOM 214 C CE1 . PHE 29 29 ? A 9.504 -4.145 -9.255 1.000 1 A PHE 97.421 1
ATOM 215 C CE2 . PHE 29 29 ? A 11.373 -4.519 -10.710 1.000 1 A PHE 96.881 1
ATOM 216 C CZ . PHE 29 29 ? A 10.066 -4.140 -10.525 1.000 1 A PHE 97.217 1
ATOM 217 N N . VAL 30 30 ? A 10.465 -7.978 -7.707 1.000 1 A VAL 94.672 1
ATOM 218 C CA . VAL 30 30 ? A 10.128 -9.025 -8.659 1.000 1 A VAL 92.250 1
ATOM 219 C C . VAL 30 30 ? A 9.348 -8.400 -9.799 1.000 1 A VAL 91.889 1
ATOM 220 O O . VAL 30 30 ? A 8.265 -7.841 -9.587 1.000 1 A VAL 90.289 1
ATOM 221 C CB . VAL 30 30 ? A 9.294 -10.138 -7.988 1.000 1 A VAL 88.512 1
ATOM 222 C CG1 . VAL 30 30 ? A 10.085 -10.787 -6.862 1.000 1 A VAL 84.307 1
ATOM 223 C CG2 . VAL 30 30 ? A 8.847 -11.183 -8.994 1.000 1 A VAL 82.046 1
ATOM 224 N N . ASP 31 31 ? A 9.893 -8.451 -11.018 1.000 1 A ASP 90.616 1
ATOM 225 C CA . ASP 31 31 ? A 9.242 -7.846 -12.185 1.000 1 A ASP 89.547 1
ATOM 226 C C . ASP 31 31 ? A 8.330 -8.828 -12.921 1.000 1 A ASP 89.375 1
ATOM 227 O O . ASP 31 31 ? A 7.823 -8.511 -13.979 1.000 1 A ASP 83.818 1
ATOM 228 C CB . ASP 31 31 ? A 10.274 -7.209 -13.115 1.000 1 A ASP 85.497 1
ATOM 229 C CG . ASP 31 31 ? A 11.265 -8.196 -13.682 1.000 1 A ASP 81.090 1
ATOM 230 O OD1 . ASP 31 31 ? A 11.080 -9.432 -13.543 1.000 1 A ASP 76.939 1
ATOM 231 O OD2 . ASP 31 31 ? A 12.220 -7.728 -14.315 1.000 1 A ASP 77.536 1
ATOM 232 N N . GLU 32 32 ? A 8.161 -10.029 -12.354 1.000 1 A GLU 88.596 1
ATOM 233 C CA . GLU 32 32 ? A 7.273 -11.032 -12.923 1.000 1 A GLU 87.184 1
ATOM 234 C C . GLU 32 32 ? A 6.648 -11.803 -11.777 1.000 1 A GLU 85.402 1
ATOM 235 O O . GLU 32 32 ? A 7.348 -12.428 -10.991 1.000 1 A GLU 80.222 1
ATOM 236 C CB . GLU 32 32 ? A 8.026 -11.999 -13.835 1.000 1 A GLU 85.121 1
ATOM 237 C CG . GLU 32 32 ? A 7.173 -13.171 -14.338 1.000 1 A GLU 74.804 1
ATOM 238 C CD . GLU 32 32 ? A 7.946 -14.114 -15.238 1.000 1 A GLU 66.893 1
ATOM 239 O OE1 . GLU 32 32 ? A 8.758 -13.620 -16.071 1.000 1 A GLU 62.531 1
ATOM 240 O OE2 . GLU 32 32 ? A 7.742 -15.340 -15.137 1.000 1 A GLU 59.567 1
ATOM 241 N N . TYR 33 33 ? A 5.305 -11.696 -11.650 1.000 1 A TYR 87.507 1
ATOM 242 C CA . TYR 33 33 ? A 4.588 -12.364 -10.588 1.000 1 A TYR 85.715 1
ATOM 243 C C . TYR 33 33 ? A 3.164 -12.527 -11.070 1.000 1 A TYR 86.151 1
ATOM 244 O O . TYR 33 33 ? A 2.480 -11.516 -11.286 1.000 1 A TYR 84.702 1
ATOM 245 C CB . TYR 33 33 ? A 4.630 -11.536 -9.312 1.000 1 A TYR 82.068 1
ATOM 246 C CG . TYR 33 33 ? A 4.069 -12.251 -8.106 1.000 1 A TYR 81.761 1
ATOM 247 C CD1 . TYR 33 33 ? A 4.890 -13.051 -7.312 1.000 1 A TYR 77.225 1
ATOM 248 C CD2 . TYR 33 33 ? A 2.749 -12.128 -7.758 1.000 1 A TYR 76.151 1
ATOM 249 C CE1 . TYR 33 33 ? A 4.378 -13.710 -6.224 1.000 1 A TYR 74.473 1
ATOM 250 C CE2 . TYR 33 33 ? A 2.229 -12.778 -6.670 1.000 1 A TYR 74.207 1
ATOM 251 C CZ . TYR 33 33 ? A 3.058 -13.564 -5.904 1.000 1 A TYR 74.883 1
ATOM 252 O OH . TYR 33 33 ? A 2.547 -14.234 -4.824 1.000 1 A TYR 72.975 1
ATOM 253 N N . ASP 34 34 ? A 2.730 -13.788 -11.226 1.000 1 A ASP 86.462 1
ATOM 254 C CA . ASP 34 34 ? A 1.404 -14.104 -11.776 1.000 1 A ASP 85.907 1
ATOM 255 C C . ASP 34 34 ? A 0.358 -13.168 -11.192 1.000 1 A ASP 87.144 1
ATOM 256 O O . ASP 34 34 ? A 0.138 -13.177 -9.985 1.000 1 A ASP 86.725 1
ATOM 257 C CB . ASP 34 34 ? A 1.047 -15.539 -11.481 1.000 1 A ASP 84.166 1
ATOM 258 C CG . ASP 34 34 ? A -0.202 -16.014 -12.219 1.000 1 A ASP 81.661 1
ATOM 259 O OD1 . ASP 34 34 ? A -1.141 -15.216 -12.403 1.000 1 A ASP 78.977 1
ATOM 260 O OD2 . ASP 34 34 ? A -0.226 -17.208 -12.600 1.000 1 A ASP 79.188 1
ATOM 261 N N . PRO 35 35 ? A -0.288 -12.347 -12.038 1.000 1 A PRO 80.513 1
ATOM 262 C CA . PRO 35 35 ? A -1.189 -11.325 -11.485 1.000 1 A PRO 82.790 1
ATOM 263 C C . PRO 35 35 ? A -2.489 -11.925 -10.962 1.000 1 A PRO 84.402 1
ATOM 264 O O . PRO 35 35 ? A -3.245 -11.191 -10.295 1.000 1 A PRO 83.178 1
ATOM 265 C CB . PRO 35 35 ? A -1.447 -10.394 -12.675 1.000 1 A PRO 78.696 1
ATOM 266 C CG . PRO 35 35 ? A -1.284 -11.263 -13.871 1.000 1 A PRO 78.430 1
ATOM 267 C CD . PRO 35 35 ? A -0.190 -12.239 -13.513 1.000 1 A PRO 81.798 1
ATOM 268 N N . THR 36 36 ? A -2.766 -13.173 -11.230 1.000 1 A THR 83.260 1
ATOM 269 C CA . THR 36 36 ? A -3.999 -13.796 -10.764 1.000 1 A THR 82.196 1
ATOM 270 C C . THR 36 36 ? A -3.873 -14.429 -9.392 1.000 1 A THR 84.427 1
ATOM 271 O O . THR 36 36 ? A -4.891 -14.846 -8.841 1.000 1 A THR 83.376 1
ATOM 272 C CB . THR 36 36 ? A -4.482 -14.882 -11.747 1.000 1 A THR 77.778 1
ATOM 273 O OG1 . THR 36 36 ? A -3.612 -15.994 -11.720 1.000 1 A THR 70.325 1
ATOM 274 C CG2 . THR 36 36 ? A -4.552 -14.318 -13.171 1.000 1 A THR 73.617 1
ATOM 275 N N . ILE 37 37 ? A -2.658 -14.491 -8.844 1.000 1 A ILE 87.048 1
ATOM 276 C CA . ILE 37 37 ? A -2.448 -15.112 -7.557 1.000 1 A ILE 85.853 1
ATOM 277 C C . ILE 37 37 ? A -2.783 -14.131 -6.456 1.000 1 A ILE 86.934 1
ATOM 278 O O . ILE 37 37 ? A -2.293 -13.000 -6.436 1.000 1 A ILE 83.721 1
ATOM 279 C CB . ILE 37 37 ? A -1.014 -15.634 -7.380 1.000 1 A ILE 81.936 1
ATOM 280 C CG1 . ILE 37 37 ? A -0.776 -16.780 -8.372 1.000 1 A ILE 82.922 1
ATOM 281 C CG2 . ILE 37 37 ? A -0.774 -16.100 -5.946 1.000 1 A ILE 81.890 1
ATOM 282 C CD1 . ILE 37 37 ? A 0.604 -17.373 -8.326 1.000 1 A ILE 79.244 1
ATOM 283 N N . GLU 38 38 ? A -3.618 -14.541 -5.505 1.000 1 A GLU 87.618 1
ATOM 284 C CA . GLU 38 38 ? A -3.961 -13.762 -4.331 1.000 1 A GLU 89.273 1
ATOM 285 C C . GLU 38 38 ? A -3.508 -14.552 -3.119 1.000 1 A GLU 89.828 1
ATOM 286 O O . GLU 38 38 ? A -3.850 -15.721 -2.977 1.000 1 A GLU 86.670 1
ATOM 287 C CB . GLU 38 38 ? A -5.461 -13.493 -4.279 1.000 1 A GLU 87.039 1
ATOM 288 C CG . GLU 38 38 ? A -5.901 -12.720 -3.034 1.000 1 A GLU 84.218 1
ATOM 289 C CD . GLU 38 38 ? A -7.338 -12.292 -3.163 1.000 1 A GLU 84.640 1
ATOM 290 O OE1 . GLU 38 38 ? A -7.658 -11.542 -4.121 1.000 1 A GLU 82.848 1
ATOM 291 O OE2 . GLU 38 38 ? A -8.156 -12.680 -2.319 1.000 1 A GLU 81.330 1
ATOM 292 N N . ASP 39 39 ? A -2.693 -13.921 -2.249 1.000 1 A ASP 91.261 1
ATOM 293 C CA . ASP 39 39 ? A -2.102 -14.647 -1.133 1.000 1 A ASP 91.507 1
ATOM 294 C C . ASP 39 39 ? A -1.957 -13.728 0.058 1.000 1 A ASP 93.588 1
ATOM 295 O O . ASP 39 39 ? A -2.059 -12.502 -0.047 1.000 1 A ASP 93.495 1
ATOM 296 C CB . ASP 39 39 ? A -0.753 -15.253 -1.548 1.000 1 A ASP 88.967 1
ATOM 297 C CG . ASP 39 39 ? A -0.343 -16.446 -0.705 1.000 1 A ASP 80.725 1
ATOM 298 O OD1 . ASP 39 39 ? A -1.117 -16.819 0.204 1.000 1 A ASP 77.894 1
ATOM 299 O OD2 . ASP 39 39 ? A 0.737 -16.985 -0.978 1.000 1 A ASP 76.013 1
ATOM 300 N N . SER 40 40 ? A -1.735 -14.330 1.212 1.000 1 A SER 93.907 1
ATOM 301 C CA . SER 40 40 ? A -1.523 -13.601 2.457 1.000 1 A SER 94.670 1
ATOM 302 C C . SER 40 40 ? A -0.072 -13.774 2.914 1.000 1 A SER 95.237 1
ATOM 303 O O . SER 40 40 ? A 0.563 -14.789 2.639 1.000 1 A SER 93.423 1
ATOM 304 C CB . SER 40 40 ? A -2.511 -14.039 3.526 1.000 1 A SER 92.290 1
ATOM 305 O OG . SER 40 40 ? A -2.353 -15.413 3.812 1.000 1 A SER 86.680 1
ATOM 306 N N . TYR 41 41 ? A 0.403 -12.769 3.636 1.000 1 A TYR 97.093 1
ATOM 307 C CA . TYR 41 41 ? A 1.797 -12.701 4.108 1.000 1 A TYR 96.768 1
ATOM 308 C C . TYR 41 41 ? A 1.754 -12.210 5.537 1.000 1 A TYR 97.174 1
ATOM 309 O O . TYR 41 41 ? A 0.847 -11.494 5.961 1.000 1 A TYR 97.209 1
ATOM 310 C CB . TYR 41 41 ? A 2.611 -11.714 3.272 1.000 1 A TYR 96.269 1
ATOM 311 C CG . TYR 41 41 ? A 2.707 -12.076 1.789 1.000 1 A TYR 94.071 1
ATOM 312 C CD1 . TYR 41 41 ? A 3.849 -12.646 1.270 1.000 1 A TYR 91.625 1
ATOM 313 C CD2 . TYR 41 41 ? A 1.653 -11.808 0.932 1.000 1 A TYR 92.655 1
ATOM 314 C CE1 . TYR 41 41 ? A 3.941 -12.962 -0.070 1.000 1 A TYR 88.394 1
ATOM 315 C CE2 . TYR 41 41 ? A 1.727 -12.109 -0.421 1.000 1 A TYR 90.704 1
ATOM 316 C CZ . TYR 41 41 ? A 2.883 -12.692 -0.904 1.000 1 A TYR 88.239 1
ATOM 317 O OH . TYR 41 41 ? A 2.977 -12.997 -2.248 1.000 1 A TYR 84.568 1
ATOM 318 N N . ARG 42 42 ? A 2.792 -12.601 6.296 1.000 1 A ARG 97.102 1
ATOM 319 C CA . ARG 42 42 ? A 2.974 -12.150 7.658 1.000 1 A ARG 96.977 1
ATOM 320 C C . ARG 42 42 ? A 4.382 -11.600 7.823 1.000 1 A ARG 97.023 1
ATOM 321 O O . ARG 42 42 ? A 5.343 -12.179 7.317 1.000 1 A ARG 95.978 1
ATOM 322 C CB . ARG 42 42 ? A 2.719 -13.292 8.644 1.000 1 A ARG 95.616 1
ATOM 323 C CG . ARG 42 42 ? A 2.858 -12.924 10.097 1.000 1 A ARG 87.509 1
ATOM 324 C CD . ARG 42 42 ? A 2.100 -13.907 10.990 1.000 1 A ARG 81.688 1
ATOM 325 N NE . ARG 42 42 ? A 0.643 -13.686 10.950 1.000 1 A ARG 76.288 1
ATOM 326 C CZ . ARG 42 42 ? A -0.202 -14.273 11.739 1.000 1 A ARG 70.246 1
ATOM 327 N NH1 . ARG 42 42 ? A 0.222 -15.141 12.667 1.000 1 A ARG 63.616 1
ATOM 328 N NH2 . ARG 42 42 ? A -1.504 -14.002 11.635 1.000 1 A ARG 60.507 1
ATOM 329 N N . LYS 43 43 ? A 4.528 -10.465 8.483 1.000 1 A LYS 97.018 1
ATOM 330 C CA . LYS 43 43 ? A 5.831 -9.835 8.701 1.000 1 A LYS 97.028 1
ATOM 331 C C . LYS 43 43 ? A 5.819 -9.184 10.072 1.000 1 A LYS 97.123 1
ATOM 332 O O . LYS 43 43 ? A 4.925 -8.384 10.379 1.000 1 A LYS 96.910 1
ATOM 333 C CB . LYS 43 43 ? A 6.132 -8.809 7.620 1.000 1 A LYS 96.252 1
ATOM 334 C CG . LYS 43 43 ? A 7.415 -8.011 7.791 1.000 1 A LYS 95.079 1
ATOM 335 C CD . LYS 43 43 ? A 8.640 -8.865 7.615 1.000 1 A LYS 92.409 1
ATOM 336 C CE . LYS 43 43 ? A 9.866 -7.988 7.468 1.000 1 A LYS 91.062 1
ATOM 337 N NZ . LYS 43 43 ? A 11.072 -8.784 7.123 1.000 1 A LYS 86.647 1
ATOM 338 N N . GLN 44 44 ? A 6.790 -9.519 10.910 1.000 1 A GLN 97.484 1
ATOM 339 C CA . GLN 44 44 ? A 6.960 -8.850 12.183 1.000 1 A GLN 97.274 1
ATOM 340 C C . GLN 44 44 ? A 7.913 -7.682 12.014 1.000 1 A GLN 96.972 1
ATOM 341 O O . GLN 44 44 ? A 9.051 -7.837 11.579 1.000 1 A GLN 95.883 1
ATOM 342 C CB . GLN 44 44 ? A 7.481 -9.821 13.245 1.000 1 A GLN 96.399 1
ATOM 343 C CG . GLN 44 44 ? A 7.504 -9.230 14.644 1.000 1 A GLN 92.211 1
ATOM 344 C CD . GLN 44 44 ? A 7.887 -10.221 15.695 1.000 1 A GLN 88.610 1
ATOM 345 O OE1 . GLN 44 44 ? A 7.135 -11.159 15.980 1.000 1 A GLN 80.587 1
ATOM 346 N NE2 . GLN 44 44 ? A 9.046 -10.025 16.312 1.000 1 A GLN 79.376 1
ATOM 347 N N . VAL 45 45 ? A 7.437 -6.481 12.308 1.000 1 A VAL 96.633 1
ATOM 348 C CA . VAL 45 45 ? A 8.214 -5.266 12.191 1.000 1 A VAL 96.181 1
ATOM 349 C C . VAL 45 45 ? A 8.081 -4.455 13.461 1.000 1 A VAL 95.979 1
ATOM 350 O O . VAL 45 45 ? A 7.199 -4.703 14.293 1.000 1 A VAL 95.196 1
ATOM 351 C CB . VAL 45 45 ? A 7.779 -4.416 10.989 1.000 1 A VAL 95.097 1
ATOM 352 C CG1 . VAL 45 45 ? A 7.958 -5.154 9.661 1.000 1 A VAL 94.478 1
ATOM 353 C CG2 . VAL 45 45 ? A 6.336 -3.945 11.166 1.000 1 A VAL 93.882 1
ATOM 354 N N . VAL 46 46 ? A 8.970 -3.470 13.622 1.000 1 A VAL 95.715 1
ATOM 355 C CA . VAL 46 46 ? A 8.914 -2.554 14.748 1.000 1 A VAL 95.907 1
ATOM 356 C C . VAL 46 46 ? A 8.588 -1.168 14.193 1.000 1 A VAL 96.536 1
ATOM 357 O O . VAL 46 46 ? A 9.312 -0.642 13.383 1.000 1 A VAL 95.939 1
ATOM 358 C CB . VAL 46 46 ? A 10.218 -2.523 15.543 1.000 1 A VAL 94.452 1
ATOM 359 C CG1 . VAL 46 46 ? A 10.572 -3.906 16.039 1.000 1 A VAL 93.049 1
ATOM 360 C CG2 . VAL 46 46 ? A 10.110 -1.532 16.703 1.000 1 A VAL 93.664 1
ATOM 361 N N . ILE 47 47 ? A 7.456 -0.603 14.626 1.000 1 A ILE 96.902 1
ATOM 362 C CA . ILE 47 47 ? A 7.008 0.691 14.139 1.000 1 A ILE 97.194 1
ATOM 363 C C . ILE 47 47 ? A 6.825 1.600 15.344 1.000 1 A ILE 96.981 1
ATOM 364 O O . ILE 47 47 ? A 6.021 1.320 16.240 1.000 1 A ILE 96.376 1
ATOM 365 C CB . ILE 47 47 ? A 5.673 0.571 13.368 1.000 1 A ILE 97.403 1
ATOM 366 C CG1 . ILE 47 47 ? A 5.840 -0.419 12.212 1.000 1 A ILE 96.964 1
ATOM 367 C CG2 . ILE 47 47 ? A 5.208 1.934 12.878 1.000 1 A ILE 97.196 1
ATOM 368 C CD1 . ILE 47 47 ? A 4.532 -0.767 11.520 1.000 1 A ILE 96.369 1
ATOM 369 N N . ASP 48 48 ? A 7.590 2.699 15.371 1.000 1 A ASP 97.077 1
ATOM 370 C CA . ASP 48 48 ? A 7.533 3.667 16.473 1.000 1 A ASP 96.486 1
ATOM 371 C C . ASP 48 48 ? A 7.728 2.977 17.809 1.000 1 A ASP 95.733 1
ATOM 372 O O . ASP 48 48 ? A 7.042 3.315 18.794 1.000 1 A ASP 94.214 1
ATOM 373 C CB . ASP 48 48 ? A 6.203 4.418 16.439 1.000 1 A ASP 96.146 1
ATOM 374 C CG . ASP 48 48 ? A 5.978 5.160 15.129 1.000 1 A ASP 96.409 1
ATOM 375 O OD1 . ASP 48 48 ? A 6.958 5.677 14.562 1.000 1 A ASP 95.148 1
ATOM 376 O OD2 . ASP 48 48 ? A 4.814 5.225 14.682 1.000 1 A ASP 94.701 1
ATOM 377 N N . GLY 49 49 ? A 8.659 2.035 17.853 1.000 1 A GLY 95.902 1
ATOM 378 C CA . GLY 49 49 ? A 8.984 1.310 19.060 1.000 1 A GLY 94.330 1
ATOM 379 C C . GLY 49 49 ? A 8.031 0.206 19.452 1.000 1 A GLY 94.397 1
ATOM 380 O O . GLY 49 49 ? A 8.263 -0.462 20.444 1.000 1 A GLY 92.854 1
ATOM 381 N N . GLU 50 50 ? A 6.972 -0.018 18.677 1.000 1 A GLU 93.489 1
ATOM 382 C CA . GLU 50 50 ? A 6.002 -1.077 18.922 1.000 1 A GLU 93.200 1
ATOM 383 C C . GLU 50 50 ? A 6.271 -2.233 17.968 1.000 1 A GLU 94.079 1
ATOM 384 O O . GLU 50 50 ? A 6.281 -2.066 16.747 1.000 1 A GLU 94.017 1
ATOM 385 C CB . GLU 50 50 ? A 4.561 -0.586 18.714 1.000 1 A GLU 90.677 1
ATOM 386 C CG . GLU 50 50 ? A 3.484 -1.632 18.943 1.000 1 A GLU 88.531 1
ATOM 387 C CD . GLU 50 50 ? A 2.098 -1.158 18.574 1.000 1 A GLU 86.215 1
ATOM 388 O OE1 . GLU 50 50 ? A 1.757 -1.202 17.370 1.000 1 A GLU 77.376 1
ATOM 389 O OE2 . GLU 50 50 ? A 1.331 -0.751 19.478 1.000 1 A GLU 76.657 1
ATOM 390 N N . THR 51 51 ? A 6.483 -3.424 18.526 1.000 1 A THR 95.249 1
ATOM 391 C CA . THR 51 51 ? A 6.597 -4.627 17.719 1.000 1 A THR 95.332 1
ATOM 392 C C . THR 51 51 ? A 5.226 -4.920 17.115 1.000 1 A THR 95.344 1
ATOM 393 O O . THR 51 51 ? A 4.242 -5.120 17.840 1.000 1 A THR 93.773 1
ATOM 394 C CB . THR 51 51 ? A 7.085 -5.821 18.545 1.000 1 A THR 94.524 1
ATOM 395 O OG1 . THR 51 51 ? A 8.374 -5.507 19.104 1.000 1 A THR 92.276 1
ATOM 396 C CG2 . THR 51 51 ? A 7.217 -7.057 17.666 1.000 1 A THR 92.797 1
ATOM 397 N N . SER 52 52 ? A 5.156 -4.942 15.796 1.000 1 A SER 95.015 1
ATOM 398 C CA . SER 52 52 ? A 3.915 -5.054 15.068 1.000 1 A SER 94.931 1
ATOM 399 C C . SER 52 52 ? A 3.947 -6.257 14.148 1.000 1 A SER 95.947 1
ATOM 400 O O . SER 52 52 ? A 4.872 -6.407 13.346 1.000 1 A SER 95.621 1
ATOM 401 C CB . SER 52 52 ? A 3.660 -3.773 14.263 1.000 1 A SER 92.253 1
ATOM 402 O OG . SER 52 52 ? A 3.615 -2.646 15.114 1.000 1 A SER 85.111 1
ATOM 403 N N . LEU 53 53 ? A 2.954 -7.114 14.265 1.000 1 A LEU 97.242 1
ATOM 404 C CA . LEU 53 53 ? A 2.787 -8.272 13.388 1.000 1 A LEU 97.642 1
ATOM 405 C C . LEU 53 53 ? A 1.806 -7.912 12.300 1.000 1 A LEU 97.919 1
ATOM 406 O O . LEU 53 53 ? A 0.605 -7.766 12.550 1.000 1 A LEU 97.613 1
ATOM 407 C CB . LEU 53 53 ? A 2.317 -9.477 14.185 1.000 1 A LEU 97.001 1
ATOM 408 C CG . LEU 53 53 ? A 2.199 -10.784 13.388 1.000 1 A LEU 92.660 1
ATOM 409 C CD1 . LEU 53 53 ? A 3.561 -11.216 12.897 1.000 1 A LEU 91.863 1
ATOM 410 C CD2 . LEU 53 53 ? A 1.588 -11.866 14.272 1.000 1 A LEU 91.158 1
ATOM 411 N N . LEU 54 54 ? A 2.315 -7.695 11.071 1.000 1 A LEU 98.352 1
ATOM 412 C CA . LEU 54 54 ? A 1.496 -7.283 9.925 1.000 1 A LEU 98.507 1
ATOM 413 C C . LEU 54 54 ? A 1.007 -8.506 9.186 1.000 1 A LEU 98.455 1
ATOM 414 O O . LEU 54 54 ? A 1.822 -9.281 8.673 1.000 1 A LEU 98.135 1
ATOM 415 C CB . LEU 54 54 ? A 2.301 -6.385 9.001 1.000 1 A LEU 98.499 1
ATOM 416 C CG . LEU 54 54 ? A 3.011 -5.191 9.648 1.000 1 A LEU 98.306 1
ATOM 417 C CD1 . LEU 54 54 ? A 2.042 -4.401 10.521 1.000 1 A LEU 98.132 1
ATOM 418 C CD2 . LEU 54 54 ? A 3.634 -4.312 8.562 1.000 1 A LEU 98.203 1
ATOM 419 N N . ASP 55 55 ? A -0.316 -8.684 9.129 1.000 1 A ASP 98.388 1
ATOM 420 C CA . ASP 55 55 ? A -0.967 -9.676 8.274 1.000 1 A ASP 98.198 1
ATOM 421 C C . ASP 55 55 ? A -1.434 -8.948 7.041 1.000 1 A ASP 98.210 1
ATOM 422 O O . ASP 55 55 ? A -2.294 -8.064 7.116 1.000 1 A ASP 97.930 1
ATOM 423 C CB . ASP 55 55 ? A -2.139 -10.321 8.986 1.000 1 A ASP 97.217 1
ATOM 424 C CG . ASP 55 55 ? A -1.698 -11.205 10.126 1.000 1 A ASP 92.523 1
ATOM 425 O OD1 . ASP 55 55 ? A -0.724 -11.970 9.951 1.000 1 A ASP 90.573 1
ATOM 426 O OD2 . ASP 55 55 ? A -2.345 -11.173 11.197 1.000 1 A ASP 89.260 1
ATOM 427 N N . ILE 56 56 ? A -0.856 -9.286 5.884 1.000 1 A ILE 98.092 1
ATOM 428 C CA . ILE 56 56 ? A -1.086 -8.540 4.653 1.000 1 A ILE 98.085 1
ATOM 429 C C . ILE 56 56 ? A -1.755 -9.470 3.640 1.000 1 A ILE 97.675 1
ATOM 430 O O . ILE 56 56 ? A -1.196 -10.508 3.280 1.000 1 A ILE 97.391 1
ATOM 431 C CB . ILE 56 56 ? A 0.227 -7.989 4.086 1.000 1 A ILE 98.195 1
ATOM 432 C CG1 . ILE 56 56 ? A 0.906 -7.068 5.116 1.000 1 A ILE 97.462 1
ATOM 433 C CG2 . ILE 56 56 ? A -0.028 -7.242 2.760 1.000 1 A ILE 97.998 1
ATOM 434 C CD1 . ILE 56 56 ? A 2.365 -6.825 4.840 1.000 1 A ILE 94.743 1
ATOM 435 N N . LEU 57 57 ? A -2.913 -9.059 3.162 1.000 1 A LEU 97.791 1
ATOM 436 C CA . LEU 57 57 ? A -3.586 -9.751 2.084 1.000 1 A LEU 97.383 1
ATOM 437 C C . LEU 57 57 ? A -3.298 -9.008 0.786 1.000 1 A LEU 97.237 1
ATOM 438 O O . LEU 57 57 ? A -3.718 -7.852 0.608 1.000 1 A LEU 97.105 1
ATOM 439 C CB . LEU 57 57 ? A -5.098 -9.846 2.337 1.000 1 A LEU 96.420 1
ATOM 440 C CG . LEU 57 57 ? A -5.864 -10.603 1.248 1.000 1 A LEU 95.063 1
ATOM 441 C CD1 . LEU 57 57 ? A -5.382 -12.036 1.157 1.000 1 A LEU 93.295 1
ATOM 442 C CD2 . LEU 57 57 ? A -7.343 -10.518 1.504 1.000 1 A LEU 92.429 1
ATOM 443 N N . ASP 58 58 ? A -2.561 -9.647 -0.130 1.000 1 A ASP 97.039 1
ATOM 444 C CA . ASP 58 58 ? A -2.231 -9.095 -1.429 1.000 1 A ASP 96.682 1
ATOM 445 C C . ASP 58 58 ? A -3.320 -9.583 -2.397 1.000 1 A ASP 95.791 1
ATOM 446 O O . ASP 58 58 ? A -3.355 -10.741 -2.769 1.000 1 A ASP 94.799 1
ATOM 447 C CB . ASP 58 58 ? A -0.851 -9.555 -1.865 1.000 1 A ASP 96.542 1
ATOM 448 C CG . ASP 58 58 ? A -0.528 -9.147 -3.289 1.000 1 A ASP 96.497 1
ATOM 449 O OD1 . ASP 58 58 ? A -1.024 -8.094 -3.724 1.000 1 A ASP 95.934 1
ATOM 450 O OD2 . ASP 58 58 ? A 0.248 -9.883 -3.961 1.000 1 A ASP 95.446 1
ATOM 451 N N . THR 59 59 ? A -4.231 -8.669 -2.785 1.000 1 A THR 95.365 1
ATOM 452 C CA . THR 59 59 ? A -5.408 -9.055 -3.542 1.000 1 A THR 94.402 1
ATOM 453 C C . THR 59 59 ? A -5.143 -9.056 -5.034 1.000 1 A THR 92.495 1
ATOM 454 O O . THR 59 59 ? A -4.173 -8.452 -5.529 1.000 1 A THR 90.463 1
ATOM 455 C CB . THR 59 59 ? A -6.595 -8.146 -3.249 1.000 1 A THR 93.883 1
ATOM 456 O OG1 . THR 59 59 ? A -6.318 -6.836 -3.728 1.000 1 A THR 90.189 1
ATOM 457 C CG2 . THR 59 59 ? A -6.835 -8.054 -1.744 1.000 1 A THR 90.624 1
ATOM 458 N N . ALA 60 60 ? A -5.999 -9.753 -5.783 1.000 1 A ALA 94.107 1
ATOM 459 C CA . ALA 60 60 ? A -5.889 -9.834 -7.237 1.000 1 A ALA 92.460 1
ATOM 460 C C . ALA 60 60 ? A -7.265 -9.797 -7.871 1.000 1 A ALA 89.611 1
ATOM 461 O O . ALA 60 60 ? A -7.539 -10.544 -8.814 1.000 1 A ALA 84.494 1
ATOM 462 C CB . ALA 60 60 ? A -5.102 -11.064 -7.657 1.000 1 A ALA 91.159 1
ATOM 463 N N . GLY 61 61 ? A -8.138 -8.946 -7.350 1.000 1 A GLY 81.318 1
ATOM 464 C CA . GLY 61 61 ? A -9.439 -8.771 -7.983 1.000 1 A GLY 77.688 1
ATOM 465 C C . GLY 61 61 ? A -10.506 -9.670 -7.409 1.000 1 A GLY 78.413 1
ATOM 466 O O . GLY 61 61 ? A -10.472 -10.040 -6.239 1.000 1 A GLY 74.150 1
ATOM 467 N N . GLN 62 62 ? A -11.479 -10.003 -8.242 1.000 1 A GLN 76.870 1
ATOM 468 C CA . GLN 62 62 ? A -12.673 -10.707 -7.807 1.000 1 A GLN 76.775 1
ATOM 469 C C . GLN 62 62 ? A -12.365 -12.131 -7.416 1.000 1 A GLN 78.742 1
ATOM 470 O O . GLN 62 62 ? A -11.565 -12.822 -8.040 1.000 1 A GLN 76.876 1
ATOM 471 C CB . GLN 62 62 ? A -13.723 -10.704 -8.922 1.000 1 A GLN 72.766 1
ATOM 472 C CG . GLN 62 62 ? A -14.186 -9.343 -9.315 1.000 1 A GLN 71.130 1
ATOM 473 C CD . GLN 62 62 ? A -14.856 -8.590 -8.181 1.000 1 A GLN 63.621 1
ATOM 474 O OE1 . GLN 62 62 ? A -15.584 -9.208 -7.406 1.000 1 A GLN 62.430 1
ATOM 475 N NE2 . GLN 62 62 ? A -14.607 -7.285 -8.088 1.000 1 A GLN 65.495 1
ATOM 476 N N . GLU 63 63 ? A -12.992 -12.598 -6.330 1.000 1 A GLU 80.307 1
ATOM 477 C CA . GLU 63 63 ? A -12.980 -14.016 -5.990 1.000 1 A GLU 79.473 1
ATOM 478 C C . GLU 63 63 ? A -14.036 -14.731 -6.806 1.000 1 A GLU 81.611 1
ATOM 479 O O . GLU 63 63 ? A -14.814 -14.090 -7.508 1.000 1 A GLU 80.393 1
ATOM 480 C CB . GLU 63 63 ? A -13.224 -14.196 -4.479 1.000 1 A GLU 75.744 1
ATOM 481 C CG . GLU 63 63 ? A -12.292 -13.389 -3.592 1.000 1 A GLU 74.409 1
ATOM 482 C CD . GLU 63 63 ? A -10.883 -13.928 -3.548 1.000 1 A GLU 72.056 1
ATOM 483 O OE1 . GLU 63 63 ? A -10.560 -14.904 -4.254 1.000 1 A GLU 70.293 1
ATOM 484 O OE2 . GLU 63 63 ? A -10.082 -13.361 -2.776 1.000 1 A GLU 70.032 1
ATOM 485 N N . GLU 64 64 ? A -14.054 -16.072 -6.706 1.000 1 A GLU 84.343 1
ATOM 486 C CA . GLU 64 64 ? A -15.073 -16.845 -7.416 1.000 1 A GLU 83.592 1
ATOM 487 C C . GLU 64 64 ? A -16.472 -16.376 -7.006 1.000 1 A GLU 83.542 1
ATOM 488 O O . GLU 64 64 ? A -17.354 -16.237 -7.860 1.000 1 A GLU 78.362 1
ATOM 489 C CB . GLU 64 64 ? A -14.914 -18.324 -7.135 1.000 1 A GLU 78.451 1
ATOM 490 C CG . GLU 64 64 ? A -15.901 -19.186 -7.893 1.000 1 A GLU 74.359 1
ATOM 491 C CD . GLU 64 64 ? A -15.690 -20.666 -7.684 1.000 1 A GLU 67.842 1
ATOM 492 O OE1 . GLU 64 64 ? A -14.720 -21.031 -6.958 1.000 1 A GLU 66.434 1
ATOM 493 O OE2 . GLU 64 64 ? A -16.467 -21.480 -8.228 1.000 1 A GLU 64.677 1
ATOM 494 N N . TYR 65 65 ? A -16.668 -16.165 -5.711 1.000 1 A TYR 82.746 1
ATOM 495 C CA . TYR 65 65 ? A -17.918 -15.609 -5.206 1.000 1 A TYR 81.977 1
ATOM 496 C C . TYR 65 65 ? A -17.633 -14.259 -4.597 1.000 1 A TYR 82.122 1
ATOM 497 O O . TYR 65 65 ? A -16.632 -14.053 -3.916 1.000 1 A TYR 79.596 1
ATOM 498 C CB . TYR 65 65 ? A -18.557 -16.510 -4.158 1.000 1 A TYR 78.599 1
ATOM 499 C CG . TYR 65 65 ? A -18.833 -17.906 -4.690 1.000 1 A TYR 75.038 1
ATOM 500 C CD1 . TYR 65 65 ? A -20.047 -18.191 -5.310 1.000 1 A TYR 71.845 1
ATOM 501 C CD2 . TYR 65 65 ? A -17.915 -18.912 -4.547 1.000 1 A TYR 72.598 1
ATOM 502 C CE1 . TYR 65 65 ? A -20.316 -19.460 -5.783 1.000 1 A TYR 68.034 1
ATOM 503 C CE2 . TYR 65 65 ? A -18.160 -20.176 -5.017 1.000 1 A TYR 69.805 1
ATOM 504 C CZ . TYR 65 65 ? A -19.350 -20.437 -5.635 1.000 1 A TYR 68.211 1
ATOM 505 O OH . TYR 65 65 ? A -19.628 -21.693 -6.113 1.000 1 A TYR 73.042 1
ATOM 506 N N . SER 66 66 ? A -18.537 -13.296 -4.825 1.000 1 A SER 82.794 1
ATOM 507 C CA . SER 66 66 ? A -18.382 -11.963 -4.283 1.000 1 A SER 81.597 1
ATOM 508 C C . SER 66 66 ? A -18.324 -11.969 -2.756 1.000 1 A SER 83.497 1
ATOM 509 O O . SER 66 66 ? A -17.810 -11.046 -2.141 1.000 1 A SER 81.896 1
ATOM 510 C CB . SER 66 66 ? A -19.501 -11.047 -4.750 1.000 1 A SER 76.487 1
ATOM 511 O OG . SER 66 66 ? A -20.765 -11.510 -4.281 1.000 1 A SER 72.084 1
ATOM 512 N N . ALA 67 67 ? A -18.834 -13.012 -2.142 1.000 1 A ALA 86.518 1
ATOM 513 C CA . ALA 67 67 ? A -18.778 -13.139 -0.685 1.000 1 A ALA 86.106 1
ATOM 514 C C . ALA 67 67 ? A -17.363 -13.230 -0.153 1.000 1 A ALA 87.001 1
ATOM 515 O O . ALA 67 67 ? A -17.069 -12.772 0.935 1.000 1 A ALA 86.263 1
ATOM 516 C CB . ALA 67 67 ? A -19.594 -14.338 -0.215 1.000 1 A ALA 84.662 1
ATOM 517 N N . MET 68 68 ? A -16.437 -13.837 -0.947 1.000 1 A MET 83.453 1
ATOM 518 C CA . MET 68 68 ? A -15.051 -13.939 -0.535 1.000 1 A MET 82.755 1
ATOM 519 C C . MET 68 68 ? A -14.377 -12.578 -0.569 1.000 1 A MET 84.222 1
ATOM 520 O O . MET 68 68 ? A -13.599 -12.227 0.325 1.000 1 A MET 83.286 1
ATOM 521 C CB . MET 68 68 ? A -14.296 -14.939 -1.417 1.000 1 A MET 79.333 1
ATOM 522 C CG . MET 68 68 ? A -14.903 -16.329 -1.363 1.000 1 A MET 75.780 1
ATOM 523 S SD . MET 68 68 ? A -14.294 -17.467 -2.595 1.000 1 A MET 72.836 1
ATOM 524 C CE . MET 68 68 ? A -12.597 -17.671 -2.036 1.000 1 A MET 65.768 1
ATOM 525 N N . ARG 69 69 ? A -14.712 -11.771 -1.596 1.000 1 A ARG 87.121 1
ATOM 526 C CA . ARG 69 69 ? A -14.198 -10.404 -1.652 1.000 1 A ARG 87.709 1
ATOM 527 C C . ARG 69 69 ? A -14.725 -9.597 -0.453 1.000 1 A ARG 89.258 1
ATOM 528 O O . ARG 69 69 ? A -13.971 -8.897 0.214 1.000 1 A ARG 89.980 1
ATOM 529 C CB . ARG 69 69 ? A -14.603 -9.731 -2.952 1.000 1 A ARG 85.366 1
ATOM 530 C CG . ARG 69 69 ? A -14.264 -8.260 -3.028 1.000 1 A ARG 82.165 1
ATOM 531 C CD . ARG 69 69 ? A -15.034 -7.595 -4.168 1.000 1 A ARG 76.662 1
ATOM 532 N NE . ARG 69 69 ? A -16.454 -7.727 -3.909 1.000 1 A ARG 76.172 1
ATOM 533 C CZ . ARG 69 69 ? A -17.354 -7.936 -4.856 1.000 1 A ARG 75.019 1
ATOM 534 N NH1 . ARG 69 69 ? A -16.998 -8.002 -6.126 1.000 1 A ARG 70.147 1
ATOM 535 N NH2 . ARG 69 69 ? A -18.647 -8.044 -4.518 1.000 1 A ARG 68.988 1
ATOM 536 N N . ASP 70 70 ? A -16.021 -9.711 -0.218 1.000 1 A ASP 89.392 1
ATOM 537 C CA . ASP 70 70 ? A -16.616 -8.976 0.902 1.000 1 A ASP 90.399 1
ATOM 538 C C . ASP 70 70 ? A -16.011 -9.408 2.225 1.000 1 A ASP 91.340 1
ATOM 539 O O . ASP 70 70 ? A -15.867 -8.589 3.137 1.000 1 A ASP 91.625 1
ATOM 540 C CB . ASP 70 70 ? A -18.130 -9.226 0.948 1.000 1 A ASP 89.013 1
ATOM 541 C CG . ASP 70 70 ? A -18.860 -8.564 -0.214 1.000 1 A ASP 88.691 1
ATOM 542 O OD1 . ASP 70 70 ? A -18.211 -7.858 -1.009 1.000 1 A ASP 83.676 1
ATOM 543 O OD2 . ASP 70 70 ? A -20.089 -8.773 -0.308 1.000 1 A ASP 83.099 1
ATOM 544 N N . GLN 71 71 ? A -15.630 -10.671 2.351 1.000 1 A GLN 89.940 1
ATOM 545 C CA . GLN 71 71 ? A -15.060 -11.163 3.591 1.000 1 A GLN 89.252 1
ATOM 546 C C . GLN 71 71 ? A -13.719 -10.480 3.877 1.000 1 A GLN 90.216 1
ATOM 547 O O . GLN 71 71 ? A -13.494 -10.046 5.024 1.000 1 A GLN 89.640 1
ATOM 548 C CB . GLN 71 71 ? A -14.897 -12.668 3.570 1.000 1 A GLN 87.390 1
ATOM 549 C CG . GLN 71 71 ? A -14.451 -13.246 4.916 1.000 1 A GLN 74.844 1
ATOM 550 C CD . GLN 71 71 ? A -15.469 -13.046 6.008 1.000 1 A GLN 67.705 1
ATOM 551 O OE1 . GLN 71 71 ? A -16.659 -13.401 5.840 1.000 1 A GLN 63.715 1
ATOM 552 N NE2 . GLN 71 71 ? A -15.064 -12.510 7.131 1.000 1 A GLN 60.825 1
ATOM 553 N N . TYR 72 72 ? A -12.834 -10.386 2.872 1.000 1 A TYR 89.773 1
ATOM 554 C CA . TYR 72 72 ? A -11.564 -9.737 3.157 1.000 1 A TYR 89.481 1
ATOM 555 C C . TYR 72 72 ? A -11.750 -8.261 3.444 1.000 1 A TYR 91.741 1
ATOM 556 O O . TYR 72 72 ? A -11.010 -7.689 4.248 1.000 1 A TYR 92.356 1
ATOM 557 C CB . TYR 72 72 ? A -10.499 -10.010 2.095 1.000 1 A TYR 86.937 1
ATOM 558 C CG . TYR 72 72 ? A -10.543 -9.254 0.787 1.000 1 A TYR 84.842 1
ATOM 559 C CD1 . TYR 72 72 ? A -10.743 -9.924 -0.435 1.000 1 A TYR 81.298 1
ATOM 560 C CD2 . TYR 72 72 ? A -10.317 -7.889 0.742 1.000 1 A TYR 80.503 1
ATOM 561 C CE1 . TYR 72 72 ? A -10.724 -9.241 -1.640 1.000 1 A TYR 78.413 1
ATOM 562 C CE2 . TYR 72 72 ? A -10.319 -7.198 -0.476 1.000 1 A TYR 79.494 1
ATOM 563 C CZ . TYR 72 72 ? A -10.510 -7.881 -1.646 1.000 1 A TYR 77.567 1
ATOM 564 O OH . TYR 72 72 ? A -10.492 -7.212 -2.826 1.000 1 A TYR 80.010 1
ATOM 565 N N . MET 73 73 ? A -12.689 -7.629 2.768 1.000 1 A MET 92.611 1
ATOM 566 C CA . MET 73 73 ? A -12.901 -6.212 3.042 1.000 1 A MET 92.800 1
ATOM 567 C C . MET 73 73 ? A -13.469 -6.014 4.444 1.000 1 A MET 93.985 1
ATOM 568 O O . MET 73 73 ? A -13.083 -5.074 5.141 1.000 1 A MET 93.857 1
ATOM 569 C CB . MET 73 73 ? A -13.820 -5.605 1.982 1.000 1 A MET 91.490 1
ATOM 570 C CG . MET 73 73 ? A -13.148 -5.524 0.622 1.000 1 A MET 88.550 1
ATOM 571 S SD . MET 73 73 ? A -14.101 -4.657 -0.617 1.000 1 A MET 84.898 1
ATOM 572 C CE . MET 73 73 ? A -12.931 -4.692 -2.007 1.000 1 A MET 77.175 1
ATOM 573 N N . ARG 74 74 ? A -14.372 -6.897 4.844 1.000 1 A ARG 95.051 1
ATOM 574 C CA . ARG 74 74 ? A -14.950 -6.809 6.193 1.000 1 A ARG 95.103 1
ATOM 575 C C . ARG 74 74 ? A -13.893 -7.044 7.268 1.000 1 A ARG 95.980 1
ATOM 576 O O . ARG 74 74 ? A -13.917 -6.396 8.321 1.000 1 A ARG 95.977 1
ATOM 577 C CB . ARG 74 74 ? A -16.091 -7.815 6.346 1.000 1 A ARG 94.088 1
ATOM 578 C CG . ARG 74 74 ? A -16.902 -7.681 7.619 1.000 1 A ARG 90.760 1
ATOM 579 C CD . ARG 74 74 ? A -18.096 -8.599 7.606 1.000 1 A ARG 89.445 1
ATOM 580 N NE . ARG 74 74 ? A -18.951 -8.293 6.458 1.000 1 A ARG 83.115 1
ATOM 581 C CZ . ARG 74 74 ? A -19.028 -9.092 5.399 1.000 1 A ARG 82.967 1
ATOM 582 N NH1 . ARG 74 74 ? A -18.355 -10.217 5.341 1.000 1 A ARG 72.655 1
ATOM 583 N NH2 . ARG 74 74 ? A -19.835 -8.753 4.387 1.000 1 A ARG 73.401 1
ATOM 584 N N . THR 75 75 ? A -12.946 -7.958 6.999 1.000 1 A THR 94.621 1
ATOM 585 C CA . THR 75 75 ? A -11.950 -8.340 7.994 1.000 1 A THR 94.698 1
ATOM 586 C C . THR 75 75 ? A -10.808 -7.363 8.047 1.000 1 A THR 96.182 1
ATOM 587 O O . THR 75 75 ? A -10.245 -7.109 9.136 1.000 1 A THR 95.957 1
ATOM 588 C CB . THR 75 75 ? A -11.442 -9.746 7.671 1.000 1 A THR 93.240 1
ATOM 589 O OG1 . THR 75 75 ? A -12.536 -10.676 7.711 1.000 1 A THR 88.357 1
ATOM 590 C CG2 . THR 75 75 ? A -10.374 -10.193 8.656 1.000 1 A THR 89.046 1
ATOM 591 N N . GLY 76 76 ? A -10.391 -6.798 6.887 1.000 1 A GLY 97.253 1
ATOM 592 C CA . GLY 76 76 ? A -9.234 -5.916 6.864 1.000 1 A GLY 97.667 1
ATOM 593 C C . GLY 76 76 ? A -9.430 -4.694 7.733 1.000 1 A GLY 98.148 1
ATOM 594 O O . GLY 76 76 ? A -10.488 -4.058 7.728 1.000 1 A GLY 97.937 1
ATOM 595 N N . GLU 77 77 ? A -8.387 -4.350 8.484 1.000 1 A GLU 98.305 1
ATOM 596 C CA . GLU 77 77 ? A -8.439 -3.207 9.386 1.000 1 A GLU 98.414 1
ATOM 597 C C . GLU 77 77 ? A -7.969 -1.929 8.695 1.000 1 A GLU 98.538 1
ATOM 598 O O . GLU 77 77 ? A -8.359 -0.824 9.108 1.000 1 A GLU 98.310 1
ATOM 599 C CB . GLU 77 77 ? A -7.550 -3.464 10.614 1.000 1 A GLU 98.221 1
ATOM 600 C CG . GLU 77 77 ? A -8.023 -4.619 11.462 1.000 1 A GLU 97.869 1
ATOM 601 C CD . GLU 77 77 ? A -7.069 -4.903 12.600 1.000 1 A GLU 97.455 1
ATOM 602 O OE1 . GLU 77 77 ? A -5.957 -5.397 12.339 1.000 1 A GLU 92.500 1
ATOM 603 O OE2 . GLU 77 77 ? A -7.448 -4.616 13.756 1.000 1 A GLU 91.606 1
ATOM 604 N N . GLY 78 78 ? A -7.124 -2.059 7.650 1.000 1 A GLY 98.626 1
ATOM 605 C CA . GLY 78 78 ? A -6.640 -0.945 6.916 1.000 1 A GLY 98.647 1
ATOM 606 C C . GLY 78 78 ? A -6.297 -1.332 5.488 1.000 1 A GLY 98.693 1
ATOM 607 O O . GLY 78 78 ? A -5.976 -2.493 5.224 1.000 1 A GLY 98.637 1
ATOM 608 N N . PHE 79 79 ? A -6.383 -0.369 4.586 1.000 1 A PHE 98.787 1
ATOM 609 C CA . PHE 79 79 ? A -6.263 -0.641 3.145 1.000 1 A PHE 98.773 1
ATOM 610 C C . PHE 79 79 ? A -5.249 0.280 2.518 1.000 1 A PHE 98.829 1
ATOM 611 O O . PHE 79 79 ? A -5.332 1.506 2.670 1.000 1 A PHE 98.811 1
ATOM 612 C CB . PHE 79 79 ? A -7.616 -0.460 2.477 1.000 1 A PHE 98.619 1
ATOM 613 C CG . PHE 79 79 ? A -8.643 -1.412 2.989 1.000 1 A PHE 98.480 1
ATOM 614 C CD1 . PHE 79 79 ? A -8.929 -2.572 2.273 1.000 1 A PHE 98.293 1
ATOM 615 C CD2 . PHE 79 79 ? A -9.305 -1.182 4.176 1.000 1 A PHE 98.257 1
ATOM 616 C CE1 . PHE 79 79 ? A -9.876 -3.464 2.741 1.000 1 A PHE 97.755 1
ATOM 617 C CE2 . PHE 79 79 ? A -10.250 -2.072 4.659 1.000 1 A PHE 97.865 1
ATOM 618 C CZ . PHE 79 79 ? A -10.524 -3.209 3.938 1.000 1 A PHE 97.657 1
ATOM 619 N N . LEU 80 80 ? A -4.264 -0.315 1.800 1.000 1 A LEU 98.827 1
ATOM 620 C CA . LEU 80 80 ? A -3.448 0.429 0.864 1.000 1 A LEU 98.853 1
ATOM 621 C C . LEU 80 80 ? A -4.190 0.429 -0.472 1.000 1 A LEU 98.816 1
ATOM 622 O O . LEU 80 80 ? A -4.415 -0.638 -1.051 1.000 1 A LEU 98.702 1
ATOM 623 C CB . LEU 80 80 ? A -2.092 -0.211 0.639 1.000 1 A LEU 98.746 1
ATOM 624 C CG . LEU 80 80 ? A -1.061 -0.214 1.760 1.000 1 A LEU 96.511 1
ATOM 625 C CD1 . LEU 80 80 ? A -0.960 1.147 2.439 1.000 1 A LEU 97.827 1
ATOM 626 C CD2 . LEU 80 80 ? A 0.279 -0.613 1.176 1.000 1 A LEU 98.163 1
ATOM 627 N N . SER 81 81 ? A -4.551 1.619 -0.941 1.000 1 A SER 98.788 1
ATOM 628 C CA . SER 81 81 ? A -5.170 1.775 -2.245 1.000 1 A SER 98.770 1
ATOM 629 C C . SER 81 81 ? A -4.090 2.207 -3.225 1.000 1 A SER 98.864 1
ATOM 630 O O . SER 81 81 ? A -3.612 3.349 -3.163 1.000 1 A SER 98.879 1
ATOM 631 C CB . SER 81 81 ? A -6.294 2.790 -2.181 1.000 1 A SER 98.465 1
ATOM 632 O OG . SER 81 81 ? A -7.361 2.314 -1.365 1.000 1 A SER 97.362 1
ATOM 633 N N . VAL 82 82 ? A -3.705 1.308 -4.105 1.000 1 A VAL 98.786 1
ATOM 634 C CA . VAL 82 82 ? A -2.532 1.494 -4.949 1.000 1 A VAL 98.807 1
ATOM 635 C C . VAL 82 82 ? A -2.940 1.835 -6.368 1.000 1 A VAL 98.768 1
ATOM 636 O O . VAL 82 82 ? A -3.776 1.142 -6.963 1.000 1 A VAL 98.661 1
ATOM 637 C CB . VAL 82 82 ? A -1.626 0.254 -4.948 1.000 1 A VAL 98.821 1
ATOM 638 C CG1 . VAL 82 82 ? A -1.331 -0.190 -3.502 1.000 1 A VAL 98.871 1
ATOM 639 C CG2 . VAL 82 82 ? A -0.341 0.502 -5.721 1.000 1 A VAL 98.844 1
ATOM 640 N N . PHE 83 83 ? A -2.354 2.897 -6.909 1.000 1 A PHE 98.909 1
ATOM 641 C CA . PHE 83 83 ? A -2.395 3.162 -8.336 1.000 1 A PHE 98.914 1
ATOM 642 C C . PHE 83 83 ? A -0.979 3.308 -8.835 1.000 1 A PHE 98.911 1
ATOM 643 O O . PHE 83 83 ? A -0.024 3.438 -8.039 1.000 1 A PHE 98.922 1
ATOM 644 C CB . PHE 83 83 ? A -3.229 4.406 -8.656 1.000 1 A PHE 98.912 1
ATOM 645 C CG . PHE 83 83 ? A -2.607 5.702 -8.212 1.000 1 A PHE 98.938 1
ATOM 646 C CD1 . PHE 83 83 ? A -2.778 6.131 -6.894 1.000 1 A PHE 98.942 1
ATOM 647 C CD2 . PHE 83 83 ? A -1.861 6.477 -9.086 1.000 1 A PHE 98.944 1
ATOM 648 C CE1 . PHE 83 83 ? A -2.206 7.333 -6.494 1.000 1 A PHE 98.945 1
ATOM 649 C CE2 . PHE 83 83 ? A -1.294 7.650 -8.675 1.000 1 A PHE 98.932 1
ATOM 650 C CZ . PHE 83 83 ? A -1.472 8.081 -7.380 1.000 1 A PHE 98.937 1
ATOM 651 N N . ALA 84 84 ? A -0.803 3.250 -10.155 1.000 1 A ALA 98.915 1
ATOM 652 C CA . ALA 84 84 ? A 0.510 3.447 -10.777 1.000 1 A ALA 98.927 1
ATOM 653 C C . ALA 84 84 ? A 0.567 4.845 -11.358 1.000 1 A ALA 98.932 1
ATOM 654 O O . ALA 84 84 ? A -0.373 5.269 -12.047 1.000 1 A ALA 98.918 1
ATOM 655 C CB . ALA 84 84 ? A 0.765 2.395 -11.849 1.000 1 A ALA 98.889 1
ATOM 656 N N . ILE 85 85 ? A 1.650 5.579 -11.114 1.000 1 A ILE 98.922 1
ATOM 657 C CA . ILE 85 85 ? A 1.746 6.963 -11.555 1.000 1 A ILE 98.903 1
ATOM 658 C C . ILE 85 85 ? A 1.798 7.082 -13.088 1.000 1 A ILE 98.886 1
ATOM 659 O O . ILE 85 85 ? A 1.662 8.164 -13.626 1.000 1 A ILE 98.817 1
ATOM 660 C CB . ILE 85 85 ? A 2.956 7.696 -10.941 1.000 1 A ILE 98.861 1
ATOM 661 C CG1 . ILE 85 85 ? A 4.295 7.059 -11.361 1.000 1 A ILE 98.740 1
ATOM 662 C CG2 . ILE 85 85 ? A 2.814 7.746 -9.437 1.000 1 A ILE 98.699 1
ATOM 663 C CD1 . ILE 85 85 ? A 4.838 7.582 -12.647 1.000 1 A ILE 98.434 1
ATOM 664 N N . ASN 86 86 ? A 1.966 5.947 -13.798 1.000 1 A ASN 98.836 1
ATOM 665 C CA . ASN 86 86 ? A 1.990 5.947 -15.255 1.000 1 A ASN 98.779 1
ATOM 666 C C . ASN 86 86 ? A 0.714 5.383 -15.852 1.000 1 A ASN 98.747 1
ATOM 667 O O . ASN 86 86 ? A 0.712 5.012 -17.039 1.000 1 A ASN 98.616 1
ATOM 668 C CB . ASN 86 86 ? A 3.195 5.157 -15.773 1.000 1 A ASN 98.696 1
ATOM 669 C CG . ASN 86 86 ? A 3.076 3.683 -15.473 1.000 1 A ASN 98.631 1
ATOM 670 O OD1 . ASN 86 86 ? A 2.433 3.289 -14.506 1.000 1 A ASN 98.373 1
ATOM 671 N ND2 . ASN 86 86 ? A 3.680 2.844 -16.315 1.000 1 A ASN 97.671 1
ATOM 672 N N . ASN 87 87 ? A -0.365 5.259 -15.046 1.000 1 A ASN 98.587 1
ATOM 673 C CA . ASN 87 87 ? A -1.593 4.605 -15.478 1.000 1 A ASN 98.510 1
ATOM 674 C C . ASN 87 87 ? A -2.777 5.381 -14.926 1.000 1 A ASN 98.603 1
ATOM 675 O O . ASN 87 87 ? A -3.203 5.189 -13.800 1.000 1 A ASN 98.550 1
ATOM 676 C CB . ASN 87 87 ? A -1.587 3.170 -14.997 1.000 1 A ASN 98.113 1
ATOM 677 C CG . ASN 87 87 ? A -2.766 2.368 -15.511 1.000 1 A ASN 96.722 1
ATOM 678 O OD1 . ASN 87 87 ? A -3.843 2.901 -15.771 1.000 1 A ASN 92.301 1
ATOM 679 N ND2 . ASN 87 87 ? A -2.558 1.084 -15.678 1.000 1 A ASN 90.214 1
ATOM 680 N N . THR 88 88 ? A -3.301 6.297 -15.743 1.000 1 A THR 98.724 1
ATOM 681 C CA . THR 88 88 ? A -4.384 7.191 -15.319 1.000 1 A THR 98.696 1
ATOM 682 C C . THR 88 88 ? A -5.617 6.390 -14.920 1.000 1 A THR 98.712 1
ATOM 683 O O . THR 88 88 ? A -6.305 6.726 -13.957 1.000 1 A THR 98.618 1
ATOM 684 C CB . THR 88 88 ? A -4.718 8.212 -16.409 1.000 1 A THR 98.388 1
ATOM 685 O OG1 . THR 88 88 ? A -3.569 9.045 -16.607 1.000 1 A THR 92.854 1
ATOM 686 C CG2 . THR 88 88 ? A -5.893 9.077 -16.016 1.000 1 A THR 92.191 1
ATOM 687 N N . LYS 89 89 ? A -5.918 5.313 -15.667 1.000 1 A LYS 98.688 1
ATOM 688 C CA . LYS 89 89 ? A -7.081 4.486 -15.365 1.000 1 A LYS 98.580 1
ATOM 689 C C . LYS 89 89 ? A -6.959 3.902 -13.952 1.000 1 A LYS 98.544 1
ATOM 690 O O . LYS 89 89 ? A -7.962 3.855 -13.218 1.000 1 A LYS 98.444 1
ATOM 691 C CB . LYS 89 89 ? A -7.262 3.375 -16.393 1.000 1 A LYS 98.344 1
ATOM 692 C CG . LYS 89 89 ? A -8.466 2.475 -16.160 1.000 1 A LYS 96.157 1
ATOM 693 C CD . LYS 89 89 ? A -9.816 3.241 -16.247 1.000 1 A LYS 90.301 1
ATOM 694 C CE . LYS 89 89 ? A -10.972 2.284 -16.451 1.000 1 A LYS 90.020 1
ATOM 695 N NZ . LYS 89 89 ? A -11.097 1.253 -15.387 1.000 1 A LYS 82.600 1
ATOM 696 N N . SER 90 90 ? A -5.773 3.453 -13.552 1.000 1 A SER 98.508 1
ATOM 697 C CA . SER 90 90 ? A -5.598 2.899 -12.216 1.000 1 A SER 98.416 1
ATOM 698 C C . SER 90 90 ? A -5.874 3.954 -11.152 1.000 1 A SER 98.397 1
ATOM 699 O O . SER 90 90 ? A -6.384 3.630 -10.080 1.000 1 A SER 98.304 1
ATOM 700 C CB . SER 90 90 ? A -4.192 2.309 -12.040 1.000 1 A SER 98.434 1
ATOM 701 O OG . SER 90 90 ? A -3.195 3.302 -11.958 1.000 1 A SER 98.617 1
ATOM 702 N N . PHE 91 91 ? A -5.573 5.241 -11.430 1.000 1 A PHE 98.776 1
ATOM 703 C CA . PHE 91 91 ? A -5.888 6.318 -10.510 1.000 1 A PHE 98.791 1
ATOM 704 C C . PHE 91 91 ? A -7.393 6.544 -10.438 1.000 1 A PHE 98.720 1
ATOM 705 O O . PHE 91 91 ? A -7.967 6.723 -9.355 1.000 1 A PHE 98.628 1
ATOM 706 C CB . PHE 91 91 ? A -5.172 7.590 -10.977 1.000 1 A PHE 98.768 1
ATOM 707 C CG . PHE 91 91 ? A -5.382 8.778 -10.082 1.000 1 A PHE 98.792 1
ATOM 708 C CD1 . PHE 91 91 ? A -4.902 8.756 -8.773 1.000 1 A PHE 98.770 1
ATOM 709 C CD2 . PHE 91 91 ? A -6.011 9.908 -10.556 1.000 1 A PHE 98.710 1
ATOM 710 C CE1 . PHE 91 91 ? A -5.072 9.855 -7.955 1.000 1 A PHE 98.660 1
ATOM 711 C CE2 . PHE 91 91 ? A -6.193 11.008 -9.740 1.000 1 A PHE 98.530 1
ATOM 712 C CZ . PHE 91 91 ? A -5.720 10.973 -8.435 1.000 1 A PHE 98.592 1
ATOM 713 N N . GLU 92 92 ? A -8.054 6.528 -11.616 1.000 1 A GLU 98.600 1
ATOM 714 C CA . GLU 92 92 ? A -9.500 6.645 -11.671 1.000 1 A GLU 98.328 1
ATOM 715 C C . GLU 92 92 ? A -10.186 5.520 -10.895 1.000 1 A GLU 98.032 1
ATOM 716 O O . GLU 92 92 ? A -11.221 5.713 -10.251 1.000 1 A GLU 97.562 1
ATOM 717 C CB . GLU 92 92 ? A -9.990 6.679 -13.119 1.000 1 A GLU 98.118 1
ATOM 718 C CG . GLU 92 92 ? A -9.449 7.884 -13.888 1.000 1 A GLU 97.563 1
ATOM 719 C CD . GLU 92 92 ? A -9.652 7.826 -15.385 1.000 1 A GLU 96.854 1
ATOM 720 O OE1 . GLU 92 92 ? A -10.029 6.739 -15.920 1.000 1 A GLU 93.735 1
ATOM 721 O OE2 . GLU 92 92 ? A -9.439 8.863 -16.045 1.000 1 A GLU 93.916 1
ATOM 722 N N . ASP 93 93 ? A -9.570 4.306 -10.928 1.000 1 A ASP 97.903 1
ATOM 723 C CA . ASP 93 93 ? A -10.125 3.134 -10.252 1.000 1 A ASP 97.423 1
ATOM 724 C C . ASP 93 93 ? A -10.117 3.265 -8.741 1.000 1 A ASP 97.383 1
ATOM 725 O O . ASP 93 93 ? A -10.865 2.535 -8.066 1.000 1 A ASP 96.800 1
ATOM 726 C CB . ASP 93 93 ? A -9.322 1.892 -10.625 1.000 1 A ASP 96.942 1
ATOM 727 C CG . ASP 93 93 ? A -9.630 1.354 -12.014 1.000 1 A ASP 96.158 1
ATOM 728 O OD1 . ASP 93 93 ? A -10.637 1.767 -12.612 1.000 1 A ASP 94.395 1
ATOM 729 O OD2 . ASP 93 93 ? A -8.842 0.524 -12.494 1.000 1 A ASP 93.477 1
ATOM 730 N N . ILE 94 94 ? A -9.318 4.158 -8.167 1.000 1 A ILE 97.792 1
ATOM 731 C CA . ILE 94 94 ? A -9.255 4.324 -6.711 1.000 1 A ILE 97.869 1
ATOM 732 C C . ILE 94 94 ? A -10.618 4.662 -6.137 1.000 1 A ILE 97.380 1
ATOM 733 O O . ILE 94 94 ? A -10.984 4.160 -5.064 1.000 1 A ILE 97.178 1
ATOM 734 C CB . ILE 94 94 ? A -8.229 5.410 -6.349 1.000 1 A ILE 98.144 1
ATOM 735 C CG1 . ILE 94 94 ? A -6.821 4.918 -6.683 1.000 1 A ILE 98.329 1
ATOM 736 C CG2 . ILE 94 94 ? A -8.359 5.788 -4.872 1.000 1 A ILE 98.148 1
ATOM 737 C CD1 . ILE 94 94 ? A -6.370 3.696 -5.924 1.000 1 A ILE 98.304 1
ATOM 738 N N . HIS 95 95 ? A -11.410 5.478 -6.879 1.000 1 A HIS 97.228 1
ATOM 739 C CA . HIS 95 95 ? A -12.751 5.822 -6.418 1.000 1 A HIS 96.169 1
ATOM 740 C C . HIS 95 95 ? A -13.593 4.575 -6.200 1.000 1 A HIS 95.954 1
ATOM 741 O O . HIS 95 95 ? A -14.346 4.503 -5.226 1.000 1 A HIS 95.611 1
ATOM 742 C CB . HIS 95 95 ? A -13.420 6.736 -7.460 1.000 1 A HIS 95.043 1
ATOM 743 C CG . HIS 95 95 ? A -12.736 8.038 -7.650 1.000 1 A HIS 81.478 1
ATOM 744 N ND1 . HIS 95 95 ? A -11.653 8.170 -8.500 1.000 1 A HIS 75.260 1
ATOM 745 C CD2 . HIS 95 95 ? A -13.008 9.263 -7.127 1.000 1 A HIS 77.553 1
ATOM 746 C CE1 . HIS 95 95 ? A -11.242 9.435 -8.472 1.000 1 A HIS 75.488 1
ATOM 747 N NE2 . HIS 95 95 ? A -12.035 10.101 -7.652 1.000 1 A HIS 68.844 1
ATOM 748 N N . HIS 96 96 ? A -13.488 3.583 -7.102 1.000 1 A HIS 95.131 1
ATOM 749 C CA . HIS 96 96 ? A -14.235 2.347 -6.991 1.000 1 A HIS 93.877 1
ATOM 750 C C . HIS 96 96 ? A -13.834 1.555 -5.756 1.000 1 A HIS 93.996 1
ATOM 751 O O . HIS 96 96 ? A -14.696 1.084 -5.013 1.000 1 A HIS 93.491 1
ATOM 752 C CB . HIS 96 96 ? A -14.060 1.516 -8.257 1.000 1 A HIS 91.981 1
ATOM 753 C CG . HIS 96 96 ? A -14.498 0.093 -8.106 1.000 1 A HIS 86.114 1
ATOM 754 N ND1 . HIS 96 96 ? A -15.816 -0.286 -8.088 1.000 1 A HIS 81.388 1
ATOM 755 C CD2 . HIS 96 96 ? A -13.767 -1.043 -7.944 1.000 1 A HIS 81.772 1
ATOM 756 C CE1 . HIS 96 96 ? A -15.904 -1.578 -7.924 1.000 1 A HIS 81.903 1
ATOM 757 N NE2 . HIS 96 96 ? A -14.667 -2.073 -7.854 1.000 1 A HIS 78.747 1
ATOM 758 N N . TYR 97 97 ? A -12.529 1.390 -5.540 1.000 1 A TYR 95.318 1
ATOM 759 C CA . TYR 97 97 ? A -12.069 0.597 -4.410 1.000 1 A TYR 95.064 1
ATOM 760 C C . TYR 97 97 ? A -12.472 1.252 -3.077 1.000 1 A TYR 95.479 1
ATOM 761 O O . TYR 97 97 ? A -12.940 0.555 -2.177 1.000 1 A TYR 95.059 1
ATOM 762 C CB . TYR 97 97 ? A -10.554 0.385 -4.486 1.000 1 A TYR 94.915 1
ATOM 763 C CG . TYR 97 97 ? A -10.183 -0.540 -5.616 1.000 1 A TYR 94.358 1
ATOM 764 C CD1 . TYR 97 97 ? A -10.347 -1.917 -5.484 1.000 1 A TYR 93.043 1
ATOM 765 C CD2 . TYR 97 97 ? A -9.691 -0.047 -6.806 1.000 1 A TYR 94.054 1
ATOM 766 C CE1 . TYR 97 97 ? A -10.016 -2.793 -6.505 1.000 1 A TYR 92.159 1
ATOM 767 C CE2 . TYR 97 97 ? A -9.376 -0.897 -7.848 1.000 1 A TYR 93.344 1
ATOM 768 C CZ . TYR 97 97 ? A -9.538 -2.256 -7.679 1.000 1 A TYR 92.557 1
ATOM 769 O OH . TYR 97 97 ? A -9.227 -3.126 -8.715 1.000 1 A TYR 91.085 1
ATOM 770 N N . ARG 98 98 ? A -12.334 2.589 -2.976 1.000 1 A ARG 95.716 1
ATOM 771 C CA . ARG 98 98 ? A -12.715 3.275 -1.726 1.000 1 A ARG 95.878 1
ATOM 772 C C . ARG 98 98 ? A -14.202 3.123 -1.427 1.000 1 A ARG 95.947 1
ATOM 773 O O . ARG 98 98 ? A -14.604 2.863 -0.283 1.000 1 A ARG 95.826 1
ATOM 774 C CB . ARG 98 98 ? A -12.302 4.741 -1.776 1.000 1 A ARG 95.937 1
ATOM 775 C CG . ARG 98 98 ? A -12.688 5.519 -0.521 1.000 1 A ARG 94.031 1
ATOM 776 C CD . ARG 98 98 ? A -12.024 6.882 -0.460 1.000 1 A ARG 91.702 1
ATOM 777 N NE . ARG 98 98 ? A -12.474 7.682 0.668 1.000 1 A ARG 89.641 1
ATOM 778 C CZ . ARG 98 98 ? A -11.923 7.670 1.858 1.000 1 A ARG 88.873 1
ATOM 779 N NH1 . ARG 98 98 ? A -10.909 6.891 2.111 1.000 1 A ARG 81.801 1
ATOM 780 N NH2 . ARG 98 98 ? A -12.428 8.436 2.816 1.000 1 A ARG 82.675 1
ATOM 781 N N . GLU 99 99 ? A -15.043 3.286 -2.480 1.000 1 A GLU 96.103 1
ATOM 782 C CA . GLU 99 99 ? A -16.479 3.156 -2.292 1.000 1 A GLU 95.415 1
ATOM 783 C C . GLU 99 99 ? A -16.872 1.738 -1.907 1.000 1 A GLU 94.426 1
ATOM 784 O O . GLU 99 99 ? A -17.719 1.538 -1.023 1.000 1 A GLU 94.094 1
ATOM 785 C CB . GLU 99 99 ? A -17.224 3.588 -3.532 1.000 1 A GLU 95.305 1
ATOM 786 C CG . GLU 99 99 ? A -17.256 5.086 -3.736 1.000 1 A GLU 92.372 1
ATOM 787 C CD . GLU 99 99 ? A -17.934 5.832 -2.621 1.000 1 A GLU 87.896 1
ATOM 788 O OE1 . GLU 99 99 ? A -19.106 5.492 -2.304 1.000 1 A GLU 81.065 1
ATOM 789 O OE2 . GLU 99 99 ? A -17.307 6.720 -2.033 1.000 1 A GLU 80.824 1
ATOM 790 N N . GLN 100 100 ? A -16.230 0.732 -2.553 1.000 1 A GLN 94.623 1
ATOM 791 C CA . GLN 100 100 ? A -16.549 -0.661 -2.259 1.000 1 A GLN 93.477 1
ATOM 792 C C . GLN 100 100 ? A -16.180 -1.008 -0.825 1.000 1 A GLN 94.116 1
ATOM 793 O O . GLN 100 100 ? A -16.969 -1.667 -0.130 1.000 1 A GLN 93.524 1
ATOM 794 C CB . GLN 100 100 ? A -15.791 -1.563 -3.227 1.000 1 A GLN 91.786 1
ATOM 795 C CG . GLN 100 100 ? A -16.187 -3.030 -3.169 1.000 1 A GLN 83.783 1
ATOM 796 C CD . GLN 100 100 ? A -15.575 -3.806 -4.318 1.000 1 A GLN 80.837 1
ATOM 797 O OE1 . GLN 100 100 ? A -14.427 -3.587 -4.696 1.000 1 A GLN 77.130 1
ATOM 798 N NE2 . GLN 100 100 ? A -16.330 -4.731 -4.870 1.000 1 A GLN 73.359 1
ATOM 799 N N . ILE 101 101 ? A -15.014 -0.585 -0.368 1.000 1 A ILE 94.910 1
ATOM 800 C CA . ILE 101 101 ? A -14.560 -0.875 1.003 1.000 1 A ILE 95.689 1
ATOM 801 C C . ILE 101 101 ? A -15.494 -0.238 2.009 1.000 1 A ILE 96.085 1
ATOM 802 O O . ILE 101 101 ? A -15.928 -0.889 2.974 1.000 1 A ILE 96.099 1
ATOM 803 C CB . ILE 101 101 ? A -13.106 -0.398 1.200 1.000 1 A ILE 96.160 1
ATOM 804 C CG1 . ILE 101 101 ? A -12.173 -1.222 0.324 1.000 1 A ILE 96.050 1
ATOM 805 C CG2 . ILE 101 101 ? A -12.719 -0.473 2.672 1.000 1 A ILE 96.191 1
ATOM 806 C CD1 . ILE 101 101 ? A -10.838 -0.557 0.077 1.000 1 A ILE 95.588 1
ATOM 807 N N . LYS 102 102 ? A -15.821 1.051 1.807 1.000 1 A LYS 95.948 1
ATOM 808 C CA . LYS 102 102 ? A -16.690 1.759 2.763 1.000 1 A LYS 95.387 1
ATOM 809 C C . LYS 102 102 ? A -18.087 1.137 2.796 1.000 1 A LYS 95.130 1
ATOM 810 O O . LYS 102 102 ? A -18.687 1.054 3.874 1.000 1 A LYS 95.025 1
ATOM 811 C CB . LYS 102 102 ? A -16.744 3.235 2.393 1.000 1 A LYS 95.010 1
ATOM 812 C CG . LYS 102 102 ? A -15.433 3.957 2.698 1.000 1 A LYS 90.199 1
ATOM 813 C CD . LYS 102 102 ? A -15.306 5.308 2.012 1.000 1 A LYS 87.280 1
ATOM 814 C CE . LYS 102 102 ? A -16.375 6.271 2.489 1.000 1 A LYS 82.963 1
ATOM 815 N NZ . LYS 102 102 ? A -16.179 7.635 1.910 1.000 1 A LYS 83.966 1
ATOM 816 N N . ARG 103 103 ? A -18.597 0.724 1.630 1.000 1 A ARG 95.596 1
ATOM 817 C CA . ARG 103 103 ? A -19.901 0.100 1.586 1.000 1 A ARG 94.345 1
ATOM 818 C C . ARG 103 103 ? A -19.912 -1.252 2.314 1.000 1 A ARG 94.396 1
ATOM 819 O O . ARG 103 103 ? A -20.799 -1.507 3.128 1.000 1 A ARG 93.838 1
ATOM 820 C CB . ARG 103 103 ? A -20.354 -0.101 0.114 1.000 1 A ARG 92.646 1
ATOM 821 C CG . ARG 103 103 ? A -21.755 -0.638 -0.055 1.000 1 A ARG 82.447 1
ATOM 822 C CD . ARG 103 103 ? A -22.143 -0.630 -1.521 1.000 1 A ARG 78.334 1
ATOM 823 N NE . ARG 103 103 ? A -22.009 0.700 -2.123 1.000 1 A ARG 72.371 1
ATOM 824 C CZ . ARG 103 103 ? A -22.256 0.955 -3.391 1.000 1 A ARG 68.528 1
ATOM 825 N NH1 . ARG 103 103 ? A -22.645 -0.024 -4.211 1.000 1 A ARG 64.717 1
ATOM 826 N NH2 . ARG 103 103 ? A -22.144 2.189 -3.847 1.000 1 A ARG 61.183 1
ATOM 827 N N . VAL 104 104 ? A -18.887 -2.092 2.041 1.000 1 A VAL 94.916 1
ATOM 828 C CA . VAL 104 104 ? A -18.841 -3.417 2.668 1.000 1 A VAL 94.363 1
ATOM 829 C C . VAL 104 104 ? A -18.688 -3.291 4.173 1.000 1 A VAL 95.089 1
ATOM 830 O O . VAL 104 104 ? A -19.314 -4.035 4.941 1.000 1 A VAL 94.083 1
ATOM 831 C CB . VAL 104 104 ? A -17.726 -4.261 2.042 1.000 1 A VAL 92.545 1
ATOM 832 C CG1 . VAL 104 104 ? A -18.105 -4.672 0.628 1.000 1 A VAL 90.857 1
ATOM 833 C CG2 . VAL 104 104 ? A -17.418 -5.485 2.907 1.000 1 A VAL 89.012 1
ATOM 834 N N . LYS 105 105 ? A -17.839 -2.349 4.616 1.000 1 A LYS 94.920 1
ATOM 835 C CA . LYS 105 105 ? A -17.597 -2.174 6.037 1.000 1 A LYS 95.191 1
ATOM 836 C C . LYS 105 105 ? A -18.629 -1.279 6.717 1.000 1 A LYS 94.844 1
ATOM 837 O O . LYS 105 105 ? A -18.586 -1.105 7.929 1.000 1 A LYS 93.695 1
ATOM 838 C CB . LYS 105 105 ? A -16.181 -1.619 6.245 1.000 1 A LYS 95.119 1
ATOM 839 C CG . LYS 105 105 ? A -15.110 -2.637 5.827 1.000 1 A LYS 94.897 1
ATOM 840 C CD . LYS 105 105 ? A -13.702 -2.111 6.128 1.000 1 A LYS 94.140 1
ATOM 841 C CE . LYS 105 105 ? A -13.413 -2.102 7.578 1.000 1 A LYS 94.066 1
ATOM 842 N NZ . LYS 105 105 ? A -13.203 -3.445 8.182 1.000 1 A LYS 94.162 1
ATOM 843 N N . ASP 106 106 ? A -19.547 -0.708 5.940 1.000 1 A ASP 95.481 1
ATOM 844 C CA . ASP 106 106 ? A -20.611 0.170 6.447 1.000 1 A ASP 94.796 1
ATOM 845 C C . ASP 106 106 ? A -20.004 1.229 7.352 1.000 1 A ASP 95.023 1
ATOM 846 O O . ASP 106 106 ? A -20.420 1.426 8.497 1.000 1 A ASP 93.681 1
ATOM 847 C CB . ASP 106 106 ? A -21.676 -0.646 7.188 1.000 1 A ASP 93.797 1
ATOM 848 C CG . ASP 106 106 ? A -22.913 0.176 7.515 1.000 1 A ASP 90.629 1
ATOM 849 O OD1 . ASP 106 106 ? A -23.090 1.260 6.917 1.000 1 A ASP 88.135 1
ATOM 850 O OD2 . ASP 106 106 ? A -23.695 -0.261 8.376 1.000 1 A ASP 87.114 1
ATOM 851 N N . SER 107 107 ? A -18.999 1.941 6.819 1.000 1 A SER 93.596 1
ATOM 852 C CA . SER 107 107 ? A -18.284 2.929 7.591 1.000 1 A SER 92.646 1
ATOM 853 C C . SER 107 107 ? A -17.699 4.008 6.678 1.000 1 A SER 94.069 1
ATOM 854 O O . SER 107 107 ? A -17.171 3.695 5.617 1.000 1 A SER 94.468 1
ATOM 855 C CB . SER 107 107 ? A -17.156 2.289 8.409 1.000 1 A SER 91.198 1
ATOM 856 O OG . SER 107 107 ? A -16.360 3.255 9.038 1.000 1 A SER 88.266 1
ATOM 857 N N . GLU 108 108 ? A -17.781 5.248 7.119 1.000 1 A GLU 93.606 1
ATOM 858 C CA . GLU 108 108 ? A -17.193 6.361 6.417 1.000 1 A GLU 93.240 1
ATOM 859 C C . GLU 108 108 ? A -15.781 6.655 6.927 1.000 1 A GLU 93.599 1
ATOM 860 O O . GLU 108 108 ? A -15.104 7.522 6.388 1.000 1 A GLU 91.176 1
ATOM 861 C CB . GLU 108 108 ? A -18.049 7.610 6.563 1.000 1 A GLU 90.993 1
ATOM 862 C CG . GLU 108 108 ? A -19.355 7.573 5.808 1.000 1 A GLU 87.263 1
ATOM 863 C CD . GLU 108 108 ? A -19.160 7.610 4.307 1.000 1 A GLU 84.281 1
ATOM 864 O OE1 . GLU 108 108 ? A -18.317 8.408 3.844 1.000 1 A GLU 76.787 1
ATOM 865 O OE2 . GLU 108 108 ? A -19.853 6.855 3.598 1.000 1 A GLU 75.706 1
ATOM 866 N N . ASP 109 109 ? A -15.333 5.934 7.946 1.000 1 A ASP 93.913 1
ATOM 867 C CA . ASP 109 109 ? A -14.039 6.163 8.591 1.000 1 A ASP 94.318 1
ATOM 868 C C . ASP 109 109 ? A -13.262 4.860 8.633 1.000 1 A ASP 95.178 1
ATOM 869 O O . ASP 109 109 ? A -13.225 4.176 9.653 1.000 1 A ASP 93.882 1
ATOM 870 C CB . ASP 109 109 ? A -14.239 6.727 9.994 1.000 1 A ASP 92.473 1
ATOM 871 C CG . ASP 109 109 ? A -12.920 7.007 10.702 1.000 1 A ASP 90.399 1
ATOM 872 O OD1 . ASP 109 109 ? A -11.908 7.232 10.007 1.000 1 A ASP 87.885 1
ATOM 873 O OD2 . ASP 109 109 ? A -12.898 6.997 11.949 1.000 1 A ASP 86.385 1
ATOM 874 N N . VAL 110 110 ? A -12.645 4.525 7.479 1.000 1 A VAL 97.233 1
ATOM 875 C CA . VAL 110 110 ? A -11.872 3.287 7.333 1.000 1 A VAL 97.754 1
ATOM 876 C C . VAL 110 110 ? A -10.430 3.697 7.099 1.000 1 A VAL 98.122 1
ATOM 877 O O . VAL 110 110 ? A -10.165 4.496 6.196 1.000 1 A VAL 98.016 1
ATOM 878 C CB . VAL 110 110 ? A -12.376 2.433 6.163 1.000 1 A VAL 97.293 1
ATOM 879 C CG1 . VAL 110 110 ? A -13.842 2.059 6.371 1.000 1 A VAL 96.678 1
ATOM 880 C CG2 . VAL 110 110 ? A -11.499 1.201 6.007 1.000 1 A VAL 97.084 1
ATOM 881 N N . PRO 111 111 ? A -9.465 3.160 7.883 1.000 1 A PRO 98.505 1
ATOM 882 C CA . PRO 111 111 ? A -8.070 3.541 7.664 1.000 1 A PRO 98.618 1
ATOM 883 C C . PRO 111 111 ? A -7.606 3.161 6.265 1.000 1 A PRO 98.697 1
ATOM 884 O O . PRO 111 111 ? A -7.744 2.017 5.855 1.000 1 A PRO 98.694 1
ATOM 885 C CB . PRO 111 111 ? A -7.320 2.768 8.743 1.000 1 A PRO 98.557 1
ATOM 886 C CG . PRO 111 111 ? A -8.333 2.543 9.811 1.000 1 A PRO 98.368 1
ATOM 887 C CD . PRO 111 111 ? A -9.620 2.324 9.061 1.000 1 A PRO 98.396 1
ATOM 888 N N . MET 112 112 ? A -7.086 4.154 5.550 1.000 1 A MET 98.663 1
ATOM 889 C CA . MET 112 112 ? A -6.611 3.937 4.187 1.000 1 A MET 98.677 1
ATOM 890 C C . MET 112 112 ? A -5.392 4.815 3.961 1.000 1 A MET 98.790 1
ATOM 891 O O . MET 112 112 ? A -5.254 5.879 4.569 1.000 1 A MET 98.634 1
ATOM 892 C CB . MET 112 112 ? A -7.672 4.330 3.152 1.000 1 A MET 98.060 1
ATOM 893 C CG . MET 112 112 ? A -8.906 3.443 3.123 1.000 1 A MET 90.388 1
ATOM 894 S SD . MET 112 112 ? A -10.010 4.019 1.811 1.000 1 A MET 91.652 1
ATOM 895 C CE . MET 112 112 ? A -11.503 3.209 2.276 1.000 1 A MET 82.468 1
ATOM 896 N N . VAL 113 113 ? A -4.515 4.376 3.052 1.000 1 A VAL 98.918 1
ATOM 897 C CA . VAL 113 113 ? A -3.429 5.188 2.542 1.000 1 A VAL 98.955 1
ATOM 898 C C . VAL 113 113 ? A -3.496 5.099 1.020 1.000 1 A VAL 98.958 1
ATOM 899 O O . VAL 113 113 ? A -3.620 4.005 0.465 1.000 1 A VAL 98.946 1
ATOM 900 C CB . VAL 113 113 ? A -2.066 4.709 3.051 1.000 1 A VAL 98.957 1
ATOM 901 C CG1 . VAL 113 113 ? A -1.983 4.880 4.564 1.000 1 A VAL 98.924 1
ATOM 902 C CG2 . VAL 113 113 ? A -0.938 5.481 2.360 1.000 1 A VAL 98.936 1
ATOM 903 N N . LEU 114 114 ? A -3.426 6.247 0.362 1.000 1 A LEU 98.965 1
ATOM 904 C CA . LEU 114 114 ? A -3.341 6.290 -1.091 1.000 1 A LEU 98.976 1
ATOM 905 C C . LEU 114 114 ? A -1.873 6.142 -1.492 1.000 1 A LEU 98.982 1
ATOM 906 O O . LEU 114 114 ? A -1.011 6.879 -0.978 1.000 1 A LEU 98.974 1
ATOM 907 C CB . LEU 114 114 ? A -3.889 7.614 -1.608 1.000 1 A LEU 98.961 1
ATOM 908 C CG . LEU 114 114 ? A -3.897 7.788 -3.127 1.000 1 A LEU 98.901 1
ATOM 909 C CD1 . LEU 114 114 ? A -4.851 6.770 -3.769 1.000 1 A LEU 98.853 1
ATOM 910 C CD2 . LEU 114 114 ? A -4.289 9.205 -3.491 1.000 1 A LEU 98.843 1
ATOM 911 N N . VAL 115 115 ? A -1.585 5.199 -2.356 1.000 1 A VAL 98.975 1
ATOM 912 C CA . VAL 115 115 ? A -0.212 4.889 -2.766 1.000 1 A VAL 98.986 1
ATOM 913 C C . VAL 115 115 ? A -0.084 5.075 -4.262 1.000 1 A VAL 98.986 1
ATOM 914 O O . VAL 115 115 ? A -0.788 4.444 -5.041 1.000 1 A VAL 98.980 1
ATOM 915 C CB . VAL 115 115 ? A 0.191 3.480 -2.354 1.000 1 A VAL 98.982 1
ATOM 916 C CG1 . VAL 115 115 ? A 0.172 3.340 -0.827 1.000 1 A VAL 98.974 1
ATOM 917 C CG2 . VAL 115 115 ? A 1.564 3.113 -2.898 1.000 1 A VAL 98.975 1
ATOM 918 N N . GLY 116 116 ? A 0.837 5.956 -4.663 1.000 1 A GLY 98.982 1
ATOM 919 C CA . GLY 116 116 ? A 1.175 6.138 -6.060 1.000 1 A GLY 98.979 1
ATOM 920 C C . GLY 116 116 ? A 2.480 5.425 -6.357 1.000 1 A GLY 98.978 1
ATOM 921 O O . GLY 116 116 ? A 3.557 5.954 -6.073 1.000 1 A GLY 98.958 1
ATOM 922 N N . ASN 117 117 ? A 2.378 4.247 -6.920 1.000 1 A ASN 98.958 1
ATOM 923 C CA . ASN 117 117 ? A 3.546 3.393 -7.116 1.000 1 A ASN 98.958 1
ATOM 924 C C . ASN 117 117 ? A 4.194 3.631 -8.461 1.000 1 A ASN 98.942 1
ATOM 925 O O . ASN 117 117 ? A 3.576 4.226 -9.357 1.000 1 A ASN 98.909 1
ATOM 926 C CB . ASN 117 117 ? A 3.111 1.936 -6.909 1.000 1 A ASN 98.956 1
ATOM 927 C CG . ASN 117 117 ? A 4.297 0.986 -6.897 1.000 1 A ASN 98.943 1
ATOM 928 O OD1 . ASN 117 117 ? A 5.270 1.241 -6.193 1.000 1 A ASN 98.649 1
ATOM 929 N ND2 . ASN 117 117 ? A 4.208 -0.071 -7.675 1.000 1 A ASN 98.660 1
ATOM 930 N N . LYS 118 118 ? A 5.391 3.135 -8.632 1.000 1 A LYS 98.895 1
ATOM 931 C CA . LYS 118 118 ? A 6.214 3.248 -9.855 1.000 1 A LYS 98.851 1
ATOM 932 C C . LYS 118 118 ? A 6.772 4.637 -10.005 1.000 1 A LYS 98.861 1
ATOM 933 O O . LYS 118 118 ? A 6.910 5.152 -11.120 1.000 1 A LYS 98.828 1
ATOM 934 C CB . LYS 118 118 ? A 5.464 2.751 -11.098 1.000 1 A LYS 98.804 1
ATOM 935 C CG . LYS 118 118 ? A 4.806 1.387 -10.964 1.000 1 A LYS 98.642 1
ATOM 936 C CD . LYS 118 118 ? A 4.408 0.822 -12.310 1.000 1 A LYS 98.403 1
ATOM 937 C CE . LYS 118 118 ? A 3.645 -0.480 -12.133 1.000 1 A LYS 98.363 1
ATOM 938 N NZ . LYS 118 118 ? A 3.368 -1.138 -13.457 1.000 1 A LYS 98.339 1
ATOM 939 N N . SER 119 119 ? A 7.089 5.308 -8.875 1.000 1 A SER 98.818 1
ATOM 940 C CA . SER 119 119 ? A 7.619 6.665 -8.906 1.000 1 A SER 98.737 1
ATOM 941 C C . SER 119 119 ? A 8.965 6.762 -9.586 1.000 1 A SER 98.722 1
ATOM 942 O O . SER 119 119 ? A 9.395 7.862 -9.945 1.000 1 A SER 98.417 1
ATOM 943 C CB . SER 119 119 ? A 7.734 7.207 -7.487 1.000 1 A SER 98.499 1
ATOM 944 O OG . SER 119 119 ? A 8.704 6.485 -6.781 1.000 1 A SER 93.574 1
ATOM 945 N N . ASP 120 120 ? A 9.629 5.630 -9.779 1.000 1 A ASP 98.822 1
ATOM 946 C CA . ASP 120 120 ? A 10.907 5.602 -10.487 1.000 1 A ASP 98.785 1
ATOM 947 C C . ASP 120 120 ? A 10.777 5.880 -11.985 1.000 1 A ASP 98.732 1
ATOM 948 O O . ASP 120 120 ? A 11.759 6.228 -12.642 1.000 1 A ASP 98.560 1
ATOM 949 C CB . ASP 120 120 ? A 11.571 4.232 -10.298 1.000 1 A ASP 98.782 1
ATOM 950 C CG . ASP 120 120 ? A 10.664 3.107 -10.753 1.000 1 A ASP 98.827 1
ATOM 951 O OD1 . ASP 120 120 ? A 9.644 2.855 -10.053 1.000 1 A ASP 98.561 1
ATOM 952 O OD2 . ASP 120 120 ? A 10.926 2.468 -11.816 1.000 1 A ASP 98.400 1
ATOM 953 N N . LEU 121 121 ? A 9.551 5.700 -12.536 1.000 1 A LEU 98.612 1
ATOM 954 C CA . LEU 121 121 ? A 9.369 5.831 -13.982 1.000 1 A LEU 98.427 1
ATOM 955 C C . LEU 121 121 ? A 9.289 7.309 -14.407 1.000 1 A LEU 98.284 1
ATOM 956 O O . LEU 121 121 ? A 8.751 8.144 -13.673 1.000 1 A LEU 98.077 1
ATOM 957 C CB . LEU 121 121 ? A 8.102 5.123 -14.434 1.000 1 A LEU 98.247 1
ATOM 958 C CG . LEU 121 121 ? A 8.128 3.605 -14.330 1.000 1 A LEU 97.912 1
ATOM 959 C CD1 . LEU 121 121 ? A 9.246 3.029 -15.200 1.000 1 A LEU 97.170 1
ATOM 960 C CD2 . LEU 121 121 ? A 6.770 3.036 -14.734 1.000 1 A LEU 97.365 1
ATOM 961 N N . PRO 122 122 ? A 9.822 7.642 -15.604 1.000 1 A PRO 97.861 1
ATOM 962 C CA . PRO 122 122 ? A 9.719 9.020 -16.102 1.000 1 A PRO 97.096 1
ATOM 963 C C . PRO 122 122 ? A 8.385 9.297 -16.794 1.000 1 A PRO 96.588 1
ATOM 964 O O . PRO 122 122 ? A 8.055 10.439 -17.032 1.000 1 A PRO 93.699 1
ATOM 965 C CB . PRO 122 122 ? A 10.868 9.084 -17.118 1.000 1 A PRO 95.858 1
ATOM 966 C CG . PRO 122 122 ? A 10.952 7.713 -17.657 1.000 1 A PRO 94.741 1
ATOM 967 C CD . PRO 122 122 ? A 10.606 6.783 -16.513 1.000 1 A PRO 96.960 1
ATOM 968 N N . SER 123 123 ? A 7.642 8.225 -17.141 1.000 1 A SER 94.499 1
ATOM 969 C CA . SER 123 123 ? A 6.437 8.332 -17.961 1.000 1 A SER 93.006 1
ATOM 970 C C . SER 123 123 ? A 5.196 8.595 -17.112 1.000 1 A SER 94.061 1
ATOM 971 O O . SER 123 123 ? A 4.205 7.871 -17.200 1.000 1 A SER 91.882 1
ATOM 972 C CB . SER 123 123 ? A 6.245 7.075 -18.799 1.000 1 A SER 88.652 1
ATOM 973 O OG . SER 123 123 ? A 6.173 5.933 -17.975 1.000 1 A SER 76.379 1
ATOM 974 N N . ARG 124 124 ? A 5.260 9.643 -16.291 1.000 1 A ARG 97.331 1
ATOM 975 C CA . ARG 124 124 ? A 4.183 9.988 -15.376 1.000 1 A ARG 97.680 1
ATOM 976 C C . ARG 124 124 ? A 2.960 10.524 -16.112 1.000 1 A ARG 98.004 1
ATOM 977 O O . ARG 124 124 ? A 3.091 11.393 -16.983 1.000 1 A ARG 97.160 1
ATOM 978 C CB . ARG 124 124 ? A 4.673 11.030 -14.358 1.000 1 A ARG 97.045 1
ATOM 979 C CG . ARG 124 124 ? A 3.574 11.554 -13.441 1.000 1 A ARG 96.716 1
ATOM 980 C CD . ARG 124 124 ? A 4.104 12.565 -12.472 1.000 1 A ARG 96.354 1
ATOM 981 N NE . ARG 124 124 ? A 4.969 11.981 -11.466 1.000 1 A ARG 96.295 1
ATOM 982 C CZ . ARG 124 124 ? A 4.533 11.436 -10.346 1.000 1 A ARG 97.132 1
ATOM 983 N NH1 . ARG 124 124 ? A 3.223 11.368 -10.077 1.000 1 A ARG 91.524 1
ATOM 984 N NH2 . ARG 124 124 ? A 5.406 10.904 -9.487 1.000 1 A ARG 91.133 1
ATOM 985 N N . THR 125 125 ? A 1.757 10.024 -15.776 1.000 1 A THR 98.659 1
ATOM 986 C CA . THR 125 125 ? A 0.505 10.551 -16.301 1.000 1 A THR 98.638 1
ATOM 987 C C . THR 125 125 ? A -0.417 11.072 -15.204 1.000 1 A THR 98.685 1
ATOM 988 O O . THR 125 125 ? A -1.411 11.712 -15.508 1.000 1 A THR 98.370 1
ATOM 989 C CB . THR 125 125 ? A -0.256 9.487 -17.102 1.000 1 A THR 98.528 1
ATOM 990 O OG1 . THR 125 125 ? A -0.615 8.411 -16.258 1.000 1 A THR 98.223 1
ATOM 991 C CG2 . THR 125 125 ? A 0.570 8.978 -18.268 1.000 1 A THR 98.042 1
ATOM 992 N N . VAL 126 126 ? A -0.092 10.761 -13.926 1.000 1 A VAL 98.644 1
ATOM 993 C CA . VAL 126 126 ? A -0.867 11.275 -12.794 1.000 1 A VAL 98.580 1
ATOM 994 C C . VAL 126 126 ? A 0.041 12.203 -12.016 1.000 1 A VAL 98.442 1
ATOM 995 O O . VAL 126 126 ? A 1.069 11.781 -11.459 1.000 1 A VAL 98.293 1
ATOM 996 C CB . VAL 126 126 ? A -1.386 10.143 -11.891 1.000 1 A VAL 98.542 1
ATOM 997 C CG1 . VAL 126 126 ? A -2.223 9.172 -12.715 1.000 1 A VAL 98.380 1
ATOM 998 C CG2 . VAL 126 126 ? A -2.178 10.700 -10.718 1.000 1 A VAL 98.382 1
ATOM 999 N N . ASP 127 127 ? A -0.310 13.502 -11.983 1.000 1 A ASP 98.253 1
ATOM 1000 C CA . ASP 127 127 ? A 0.509 14.486 -11.284 1.000 1 A ASP 97.929 1
ATOM 1001 C C . ASP 127 127 ? A 0.452 14.274 -9.775 1.000 1 A ASP 98.163 1
ATOM 1002 O O . ASP 127 127 ? A -0.593 13.927 -9.218 1.000 1 A ASP 98.196 1
ATOM 1003 C CB . ASP 127 127 ? A 0.032 15.907 -11.616 1.000 1 A ASP 96.941 1
ATOM 1004 C CG . ASP 127 127 ? A 0.316 16.321 -13.050 1.000 1 A ASP 88.289 1
ATOM 1005 O OD1 . ASP 127 127 ? A 1.317 15.844 -13.638 1.000 1 A ASP 84.466 1
ATOM 1006 O OD2 . ASP 127 127 ? A -0.455 17.171 -13.565 1.000 1 A ASP 82.205 1
ATOM 1007 N N . THR 128 128 ? A 1.550 14.525 -9.102 1.000 1 A THR 97.643 1
ATOM 1008 C CA . THR 128 128 ? A 1.601 14.456 -7.662 1.000 1 A THR 97.758 1
ATOM 1009 C C . THR 128 128 ? A 0.527 15.323 -7.024 1.000 1 A THR 98.187 1
ATOM 1010 O O . THR 128 128 ? A -0.159 14.884 -6.095 1.000 1 A THR 98.167 1
ATOM 1011 C CB . THR 128 128 ? A 2.988 14.862 -7.151 1.000 1 A THR 97.225 1
ATOM 1012 O OG1 . THR 128 128 ? A 3.947 13.885 -7.615 1.000 1 A THR 96.335 1
ATOM 1013 C CG2 . THR 128 128 ? A 3.029 14.922 -5.634 1.000 1 A THR 96.188 1
ATOM 1014 N N . LYS 129 129 ? A 0.363 16.548 -7.545 1.000 1 A LYS 98.255 1
ATOM 1015 C CA . LYS 129 129 ? A -0.658 17.460 -6.990 1.000 1 A LYS 98.216 1
ATOM 1016 C C . LYS 129 129 ? A -2.056 16.880 -7.123 1.000 1 A LYS 98.351 1
ATOM 1017 O O . LYS 129 129 ? A -2.870 16.980 -6.205 1.000 1 A LYS 98.466 1
ATOM 1018 C CB . LYS 129 129 ? A -0.566 18.826 -7.668 1.000 1 A LYS 97.851 1
ATOM 1019 C CG . LYS 129 129 ? A -1.587 19.850 -7.152 1.000 1 A LYS 89.061 1
ATOM 1020 C CD . LYS 129 129 ? A -1.452 21.201 -7.808 1.000 1 A LYS 80.094 1
ATOM 1021 C CE . LYS 129 129 ? A -2.418 22.190 -7.132 1.000 1 A LYS 77.077 1
ATOM 1022 N NZ . LYS 129 129 ? A -3.836 21.742 -7.296 1.000 1 A LYS 66.569 1
ATOM 1023 N N . GLN 130 130 ? A -2.365 16.245 -8.282 1.000 1 A GLN 98.307 1
ATOM 1024 C CA . GLN 130 130 ? A -3.681 15.633 -8.472 1.000 1 A GLN 98.209 1
ATOM 1025 C C . GLN 130 130 ? A -3.924 14.552 -7.433 1.000 1 A GLN 98.465 1
ATOM 1026 O O . GLN 130 130 ? A -5.026 14.462 -6.836 1.000 1 A GLN 98.467 1
ATOM 1027 C CB . GLN 130 130 ? A -3.775 15.051 -9.888 1.000 1 A GLN 97.661 1
ATOM 1028 C CG . GLN 130 130 ? A -5.140 14.517 -10.274 1.000 1 A GLN 87.536 1
ATOM 1029 C CD . GLN 130 130 ? A -5.165 13.950 -11.681 1.000 1 A GLN 81.233 1
ATOM 1030 O OE1 . GLN 130 130 ? A -4.105 13.692 -12.271 1.000 1 A GLN 81.639 1
ATOM 1031 N NE2 . GLN 130 130 ? A -6.356 13.733 -12.224 1.000 1 A GLN 76.748 1
ATOM 1032 N N . ALA 131 131 ? A -2.939 13.720 -7.172 1.000 1 A ALA 98.731 1
ATOM 1033 C CA . ALA 131 131 ? A -3.057 12.661 -6.182 1.000 1 A ALA 98.802 1
ATOM 1034 C C . ALA 131 131 ? A -3.138 13.220 -4.764 1.000 1 A ALA 98.850 1
ATOM 1035 O O . ALA 131 131 ? A -3.938 12.746 -3.934 1.000 1 A ALA 98.830 1
ATOM 1036 C CB . ALA 131 131 ? A -1.894 11.687 -6.297 1.000 1 A ALA 98.750 1
ATOM 1037 N N . GLN 132 132 ? A -2.334 14.236 -4.465 1.000 1 A GLN 98.814 1
ATOM 1038 C CA . GLN 132 132 ? A -2.380 14.882 -3.157 1.000 1 A GLN 98.806 1
ATOM 1039 C C . GLN 132 132 ? A -3.780 15.473 -2.906 1.000 1 A GLN 98.801 1
ATOM 1040 O O . GLN 132 132 ? A -4.313 15.384 -1.795 1.000 1 A GLN 98.762 1
ATOM 1041 C CB . GLN 132 132 ? A -1.340 15.995 -3.050 1.000 1 A GLN 98.682 1
ATOM 1042 C CG . GLN 132 132 ? A 0.079 15.475 -2.956 1.000 1 A GLN 97.355 1
ATOM 1043 C CD . GLN 132 132 ? A 1.113 16.598 -3.029 1.000 1 A GLN 96.927 1
ATOM 1044 O OE1 . GLN 132 132 ? A 0.823 17.689 -3.494 1.000 1 A GLN 96.020 1
ATOM 1045 N NE2 . GLN 132 132 ? A 2.330 16.300 -2.588 1.000 1 A GLN 94.097 1
ATOM 1046 N N . ASP 133 133 ? A -4.382 16.077 -3.962 1.000 1 A ASP 98.795 1
ATOM 1047 C CA . ASP 133 133 ? A -5.701 16.658 -3.833 1.000 1 A ASP 98.710 1
ATOM 1048 C C . ASP 133 133 ? A -6.765 15.600 -3.563 1.000 1 A ASP 98.678 1
ATOM 1049 O O . ASP 133 133 ? A -7.653 15.814 -2.749 1.000 1 A ASP 98.546 1
ATOM 1050 C CB . ASP 133 133 ? A -6.056 17.455 -5.094 1.000 1 A ASP 98.521 1
ATOM 1051 C CG . ASP 133 133 ? A -5.241 18.732 -5.247 1.000 1 A ASP 97.373 1
ATOM 1052 O OD1 . ASP 133 133 ? A -4.562 19.130 -4.265 1.000 1 A ASP 95.753 1
ATOM 1053 O OD2 . ASP 133 133 ? A -5.291 19.347 -6.324 1.000 1 A ASP 95.163 1
ATOM 1054 N N . LEU 134 134 ? A -6.642 14.451 -4.249 1.000 1 A LEU 98.730 1
ATOM 1055 C CA . LEU 134 134 ? A -7.606 13.369 -4.025 1.000 1 A LEU 98.685 1
ATOM 1056 C C . LEU 134 134 ? A -7.464 12.848 -2.611 1.000 1 A LEU 98.701 1
ATOM 1057 O O . LEU 134 134 ? A -8.475 12.648 -1.906 1.000 1 A LEU 98.628 1
ATOM 1058 C CB . LEU 134 134 ? A -7.375 12.224 -5.021 1.000 1 A LEU 98.624 1
ATOM 1059 C CG . LEU 134 134 ? A -8.353 11.064 -4.845 1.000 1 A LEU 98.325 1
ATOM 1060 C CD1 . LEU 134 134 ? A -9.780 11.521 -5.168 1.000 1 A LEU 97.809 1
ATOM 1061 C CD2 . LEU 134 134 ? A -7.948 9.892 -5.717 1.000 1 A LEU 97.839 1
ATOM 1062 N N . ALA 135 135 ? A -6.247 12.620 -2.148 1.000 1 A ALA 98.758 1
ATOM 1063 C CA . ALA 135 135 ? A -6.025 12.121 -0.797 1.000 1 A ALA 98.738 1
ATOM 1064 C C . ALA 135 135 ? A -6.555 13.123 0.233 1.000 1 A ALA 98.661 1
ATOM 1065 O O . ALA 135 135 ? A -7.168 12.728 1.236 1.000 1 A ALA 98.558 1
ATOM 1066 C CB . ALA 135 135 ? A -4.559 11.839 -0.565 1.000 1 A ALA 98.741 1
ATOM 1067 N N . ARG 136 136 ? A -6.353 14.406 -0.000986 1.000 1 A ARG 98.627 1
ATOM 1068 C CA . ARG 136 136 ? A -6.853 15.443 0.901 1.000 1 A ARG 98.423 1
ATOM 1069 C C . ARG 136 136 ? A -8.362 15.403 0.976 1.000 1 A ARG 98.138 1
ATOM 1070 O O . ARG 136 136 ? A -8.945 15.519 2.062 1.000 1 A ARG 97.636 1
ATOM 1071 C CB . ARG 136 136 ? A -6.352 16.824 0.486 1.000 1 A ARG 98.287 1
ATOM 1072 C CG . ARG 136 136 ? A -6.834 17.967 1.426 1.000 1 A ARG 94.037 1
ATOM 1073 C CD . ARG 136 136 ? A -6.205 19.315 1.059 1.000 1 A ARG 90.795 1
ATOM 1074 N NE . ARG 136 136 ? A -6.616 19.763 -0.246 1.000 1 A ARG 81.251 1
ATOM 1075 C CZ . ARG 136 136 ? A -5.861 19.749 -1.323 1.000 1 A ARG 73.568 1
ATOM 1076 N NH1 . ARG 136 136 ? A -4.616 19.306 -1.251 1.000 1 A ARG 69.225 1
ATOM 1077 N NH2 . ARG 136 136 ? A -6.332 20.203 -2.467 1.000 1 A ARG 63.721 1
ATOM 1078 N N . SER 137 137 ? A -9.042 15.218 -0.177 1.000 1 A SER 98.213 1
ATOM 1079 C CA . SER 137 137 ? A -10.494 15.136 -0.187 1.000 1 A SER 97.645 1
ATOM 1080 C C . SER 137 137 ? A -11.002 13.918 0.594 1.000 1 A SER 97.432 1
ATOM 1081 O O . SER 137 137 ? A -12.063 13.966 1.190 1.000 1 A SER 96.613 1
ATOM 1082 C CB . SER 137 137 ? A -11.031 15.123 -1.617 1.000 1 A SER 96.746 1
ATOM 1083 O OG . SER 137 137 ? A -10.825 13.871 -2.240 1.000 1 A SER 94.849 1
ATOM 1084 N N . TYR 138 138 ? A -10.213 12.814 0.597 1.000 1 A TYR 97.388 1
ATOM 1085 C CA . TYR 138 138 ? A -10.556 11.623 1.365 1.000 1 A TYR 97.076 1
ATOM 1086 C C . TYR 138 138 ? A -10.162 11.717 2.829 1.000 1 A TYR 96.845 1
ATOM 1087 O O . TYR 138 138 ? A -10.606 10.904 3.648 1.000 1 A TYR 96.434 1
ATOM 1088 C CB . TYR 138 138 ? A -9.854 10.399 0.784 1.000 1 A TYR 96.869 1
ATOM 1089 C CG . TYR 138 138 ? A -10.280 9.947 -0.592 1.000 1 A TYR 97.057 1
ATOM 1090 C CD1 . TYR 138 138 ? A -11.511 10.252 -1.140 1.000 1 A TYR 96.361 1
ATOM 1091 C CD2 . TYR 138 138 ? A -9.430 9.155 -1.346 1.000 1 A TYR 96.514 1
ATOM 1092 C CE1 . TYR 138 138 ? A -11.887 9.810 -2.398 1.000 1 A TYR 95.972 1
ATOM 1093 C CE2 . TYR 138 138 ? A -9.786 8.679 -2.596 1.000 1 A TYR 95.631 1
ATOM 1094 C CZ . TYR 138 138 ? A -11.018 9.021 -3.118 1.000 1 A TYR 96.139 1
ATOM 1095 O OH . TYR 138 138 ? A -11.393 8.557 -4.351 1.000 1 A TYR 94.668 1
ATOM 1096 N N . GLY 139 139 ? A -9.294 12.683 3.173 1.000 1 A GLY 97.552 1
ATOM 1097 C CA . GLY 139 139 ? A -8.806 12.777 4.537 1.000 1 A GLY 97.339 1
ATOM 1098 C C . GLY 139 139 ? A -7.785 11.696 4.871 1.000 1 A GLY 97.736 1
ATOM 1099 O O . GLY 139 139 ? A -7.743 11.242 6.019 1.000 1 A GLY 97.103 1
ATOM 1100 N N . ILE 140 140 ? A -6.994 11.243 3.886 1.000 1 A ILE 98.158 1
ATOM 1101 C CA . ILE 140 140 ? A -6.055 10.143 4.091 1.000 1 A ILE 98.379 1
ATOM 1102 C C . ILE 140 140 ? A -4.662 10.557 3.614 1.000 1 A ILE 98.678 1
ATOM 1103 O O . ILE 140 140 ? A -4.518 11.497 2.853 1.000 1 A ILE 98.739 1
ATOM 1104 C CB . ILE 140 140 ? A -6.502 8.870 3.370 1.000 1 A ILE 98.217 1
ATOM 1105 C CG1 . ILE 140 140 ? A -6.422 9.037 1.861 1.000 1 A ILE 98.057 1
ATOM 1106 C CG2 . ILE 140 140 ? A -7.889 8.430 3.812 1.000 1 A ILE 98.188 1
ATOM 1107 C CD1 . ILE 140 140 ? A -6.819 7.799 1.072 1.000 1 A ILE 97.651 1
ATOM 1108 N N . PRO 141 141 ? A -3.646 9.860 4.094 1.000 1 A PRO 98.803 1
ATOM 1109 C CA . PRO 141 141 ? A -2.300 10.151 3.598 1.000 1 A PRO 98.846 1
ATOM 1110 C C . PRO 141 141 ? A -2.085 9.680 2.162 1.000 1 A PRO 98.899 1
ATOM 1111 O O . PRO 141 141 ? A -2.786 8.789 1.677 1.000 1 A PRO 98.891 1
ATOM 1112 C CB . PRO 141 141 ? A -1.384 9.347 4.548 1.000 1 A PRO 98.791 1
ATOM 1113 C CG . PRO 141 141 ? A -2.221 9.020 5.732 1.000 1 A PRO 98.645 1
ATOM 1114 C CD . PRO 141 141 ? A -3.618 8.881 5.192 1.000 1 A PRO 98.755 1
ATOM 1115 N N . PHE 142 142 ? A -1.141 10.325 1.492 1.000 1 A PHE 98.952 1
ATOM 1116 C CA . PHE 142 142 ? A -0.711 9.936 0.169 1.000 1 A PHE 98.958 1
ATOM 1117 C C . PHE 142 142 ? A 0.813 9.761 0.187 1.000 1 A PHE 98.951 1
ATOM 1118 O O . PHE 142 142 ? A 1.507 10.628 0.682 1.000 1 A PHE 98.902 1
ATOM 1119 C CB . PHE 142 142 ? A -1.093 10.986 -0.875 1.000 1 A PHE 98.942 1
ATOM 1120 C CG . PHE 142 142 ? A -0.428 10.782 -2.214 1.000 1 A PHE 98.941 1
ATOM 1121 C CD1 . PHE 142 142 ? A -0.628 9.597 -2.911 1.000 1 A PHE 98.928 1
ATOM 1122 C CD2 . PHE 142 142 ? A 0.376 11.761 -2.765 1.000 1 A PHE 98.905 1
ATOM 1123 C CE1 . PHE 142 142 ? A -0.026 9.408 -4.134 1.000 1 A PHE 98.878 1
ATOM 1124 C CE2 . PHE 142 142 ? A 0.977 11.557 -3.993 1.000 1 A PHE 98.817 1
ATOM 1125 C CZ . PHE 142 142 ? A 0.765 10.375 -4.683 1.000 1 A PHE 98.836 1
ATOM 1126 N N . ILE 143 143 ? A 1.276 8.637 -0.353 1.000 1 A ILE 98.965 1
ATOM 1127 C CA . ILE 143 143 ? A 2.691 8.347 -0.387 1.000 1 A ILE 98.965 1
ATOM 1128 C C . ILE 143 143 ? A 3.037 7.830 -1.773 1.000 1 A ILE 98.972 1
ATOM 1129 O O . ILE 143 143 ? A 2.387 6.899 -2.276 1.000 1 A ILE 98.962 1
ATOM 1130 C CB . ILE 143 143 ? A 3.071 7.314 0.685 1.000 1 A ILE 98.929 1
ATOM 1131 C CG1 . ILE 143 143 ? A 2.846 7.884 2.067 1.000 1 A ILE 98.487 1
ATOM 1132 C CG2 . ILE 143 143 ? A 4.531 6.879 0.521 1.000 1 A ILE 98.727 1
ATOM 1133 C CD1 . ILE 143 143 ? A 2.928 6.865 3.184 1.000 1 A ILE 89.398 1
ATOM 1134 N N . GLU 144 144 ? A 4.060 8.399 -2.401 1.000 1 A GLU 98.913 1
ATOM 1135 C CA . GLU 144 144 ? A 4.605 7.857 -3.651 1.000 1 A GLU 98.880 1
ATOM 1136 C C . GLU 144 144 ? A 5.666 6.835 -3.323 1.000 1 A GLU 98.912 1
ATOM 1137 O O . GLU 144 144 ? A 6.527 7.050 -2.461 1.000 1 A GLU 98.784 1
ATOM 1138 C CB . GLU 144 144 ? A 5.166 8.953 -4.552 1.000 1 A GLU 98.527 1
ATOM 1139 C CG . GLU 144 144 ? A 4.082 9.787 -5.198 1.000 1 A GLU 95.138 1
ATOM 1140 C CD . GLU 144 144 ? A 4.528 10.519 -6.459 1.000 1 A GLU 93.427 1
ATOM 1141 O OE1 . GLU 144 144 ? A 5.752 10.599 -6.704 1.000 1 A GLU 88.302 1
ATOM 1142 O OE2 . GLU 144 144 ? A 3.661 10.998 -7.223 1.000 1 A GLU 85.725 1
ATOM 1143 N N . THR 145 145 ? A 5.577 5.696 -4.010 1.000 1 A THR 98.977 1
ATOM 1144 C CA . THR 145 145 ? A 6.472 4.570 -3.779 1.000 1 A THR 98.985 1
ATOM 1145 C C . THR 145 145 ? A 7.081 4.088 -5.081 1.000 1 A THR 98.980 1
ATOM 1146 O O . THR 145 145 ? A 6.574 4.340 -6.176 1.000 1 A THR 98.968 1
ATOM 1147 C CB . THR 145 145 ? A 5.737 3.397 -3.119 1.000 1 A THR 98.988 1
ATOM 1148 O OG1 . THR 145 145 ? A 4.765 2.884 -4.049 1.000 1 A THR 98.974 1
ATOM 1149 C CG2 . THR 145 145 ? A 5.043 3.795 -1.825 1.000 1 A THR 98.982 1
ATOM 1150 N N . SER 146 146 ? A 8.157 3.345 -4.948 1.000 1 A SER 98.934 1
ATOM 1151 C CA . SER 146 146 ? A 8.705 2.553 -6.030 1.000 1 A SER 98.920 1
ATOM 1152 C C . SER 146 146 ? A 9.073 1.196 -5.463 1.000 1 A SER 98.903 1
ATOM 1153 O O . SER 146 146 ? A 9.983 1.083 -4.647 1.000 1 A SER 98.863 1
ATOM 1154 C CB . SER 146 146 ? A 9.941 3.169 -6.656 1.000 1 A SER 98.895 1
ATOM 1155 O OG . SER 146 146 ? A 10.570 2.227 -7.540 1.000 1 A SER 98.851 1
ATOM 1156 N N . ALA 147 147 ? A 8.340 0.148 -5.893 1.000 1 A ALA 98.598 1
ATOM 1157 C CA . ALA 147 147 ? A 8.750 -1.209 -5.528 1.000 1 A ALA 98.429 1
ATOM 1158 C C . ALA 147 147 ? A 10.083 -1.574 -6.172 1.000 1 A ALA 98.394 1
ATOM 1159 O O . ALA 147 147 ? A 10.738 -2.491 -5.711 1.000 1 A ALA 98.242 1
ATOM 1160 C CB . ALA 147 147 ? A 7.664 -2.192 -5.924 1.000 1 A ALA 98.140 1
ATOM 1161 N N . LYS 148 148 ? A 10.471 -0.879 -7.256 1.000 1 A LYS 98.362 1
ATOM 1162 C CA . LYS 148 148 ? A 11.737 -1.178 -7.907 1.000 1 A LYS 98.329 1
ATOM 1163 C C . LYS 148 148 ? A 12.926 -0.722 -7.079 1.000 1 A LYS 98.382 1
ATOM 1164 O O . LYS 148 148 ? A 13.880 -1.467 -6.876 1.000 1 A LYS 98.234 1
ATOM 1165 C CB . LYS 148 148 ? A 11.778 -0.550 -9.298 1.000 1 A LYS 98.129 1
ATOM 1166 C CG . LYS 148 148 ? A 13.016 -0.925 -10.109 1.000 1 A LYS 97.672 1
ATOM 1167 C CD . LYS 148 148 ? A 12.919 -0.362 -11.512 1.000 1 A LYS 96.831 1
ATOM 1168 C CE . LYS 148 148 ? A 14.178 -0.715 -12.322 1.000 1 A LYS 95.007 1
ATOM 1169 N NZ . LYS 148 148 ? A 14.054 -0.230 -13.724 1.000 1 A LYS 90.518 1
ATOM 1170 N N . THR 149 149 ? A 12.837 0.514 -6.555 1.000 1 A THR 98.667 1
ATOM 1171 C CA . THR 149 149 ? A 13.924 1.078 -5.752 1.000 1 A THR 98.636 1
ATOM 1172 C C . THR 149 149 ? A 13.708 0.916 -4.256 1.000 1 A THR 98.669 1
ATOM 1173 O O . THR 149 149 ? A 14.620 1.170 -3.474 1.000 1 A THR 98.608 1
ATOM 1174 C CB . THR 149 149 ? A 14.106 2.572 -6.039 1.000 1 A THR 98.569 1
ATOM 1175 O OG1 . THR 149 149 ? A 13.000 3.296 -5.493 1.000 1 A THR 98.478 1
ATOM 1176 C CG2 . THR 149 149 ? A 14.194 2.831 -7.529 1.000 1 A THR 98.243 1
ATOM 1177 N N . ARG 150 150 ? A 12.512 0.485 -3.859 1.000 1 A ARG 98.487 1
ATOM 1178 C CA . ARG 150 150 ? A 12.049 0.371 -2.470 1.000 1 A ARG 98.447 1
ATOM 1179 C C . ARG 150 150 ? A 11.796 1.722 -1.809 1.000 1 A ARG 98.562 1
ATOM 1180 O O . ARG 150 150 ? A 11.434 1.770 -0.615 1.000 1 A ARG 98.476 1
ATOM 1181 C CB . ARG 150 150 ? A 12.976 -0.501 -1.585 1.000 1 A ARG 98.032 1
ATOM 1182 C CG . ARG 150 150 ? A 12.233 -1.229 -0.470 1.000 1 A ARG 97.143 1
ATOM 1183 C CD . ARG 150 150 ? A 13.141 -2.188 0.298 1.000 1 A ARG 96.514 1
ATOM 1184 N NE . ARG 150 150 ? A 12.367 -3.001 1.266 1.000 1 A ARG 96.129 1
ATOM 1185 C CZ . ARG 150 150 ? A 11.962 -2.561 2.445 1.000 1 A ARG 95.940 1
ATOM 1186 N NH1 . ARG 150 150 ? A 12.259 -1.329 2.846 1.000 1 A ARG 92.277 1
ATOM 1187 N NH2 . ARG 150 150 ? A 11.250 -3.345 3.219 1.000 1 A ARG 92.647 1
ATOM 1188 N N . GLN 151 151 ? A 11.877 2.813 -2.581 1.000 1 A GLN 98.717 1
ATOM 1189 C CA . GLN 151 151 ? A 11.534 4.121 -2.032 1.000 1 A GLN 98.717 1
ATOM 1190 C C . GLN 151 151 ? A 10.079 4.127 -1.546 1.000 1 A GLN 98.837 1
ATOM 1191 O O . GLN 151 151 ? A 9.148 3.770 -2.303 1.000 1 A GLN 98.792 1
ATOM 1192 C CB . GLN 151 151 ? A 11.731 5.203 -3.084 1.000 1 A GLN 98.407 1
ATOM 1193 C CG . GLN 151 151 ? A 11.357 6.610 -2.641 1.000 1 A GLN 93.370 1
ATOM 1194 C CD . GLN 151 151 ? A 11.508 7.651 -3.721 1.000 1 A GLN 81.746 1
ATOM 1195 O OE1 . GLN 151 151 ? A 11.825 7.326 -4.869 1.000 1 A GLN 71.353 1
ATOM 1196 N NE2 . GLN 151 151 ? A 11.270 8.908 -3.368 1.000 1 A GLN 71.790 1
ATOM 1197 N N . GLY 152 152 ? A 9.862 4.518 -0.314 1.000 1 A GLY 98.939 1
ATOM 1198 C CA . GLY 152 152 ? A 8.537 4.743 0.218 1.000 1 A GLY 98.946 1
ATOM 1199 C C . GLY 152 152 ? A 7.778 3.486 0.647 1.000 1 A GLY 98.961 1
ATOM 1200 O O . GLY 152 152 ? A 6.660 3.614 1.142 1.000 1 A GLY 98.941 1
ATOM 1201 N N . VAL 153 153 ? A 8.362 2.316 0.463 1.000 1 A VAL 98.916 1
ATOM 1202 C CA . VAL 153 153 ? A 7.615 1.071 0.711 1.000 1 A VAL 98.915 1
ATOM 1203 C C . VAL 153 153 ? A 7.316 0.905 2.199 1.000 1 A VAL 98.919 1
ATOM 1204 O O . VAL 153 153 ? A 6.168 0.674 2.592 1.000 1 A VAL 98.908 1
ATOM 1205 C CB . VAL 153 153 ? A 8.368 -0.136 0.138 1.000 1 A VAL 98.859 1
ATOM 1206 C CG1 . VAL 153 153 ? A 8.458 -0.024 -1.379 1.000 1 A VAL 98.824 1
ATOM 1207 C CG2 . VAL 153 153 ? A 7.692 -1.435 0.533 1.000 1 A VAL 98.778 1
ATOM 1208 N N . ASP 154 154 ? A 8.344 0.990 3.046 1.000 1 A ASP 98.843 1
ATOM 1209 C CA . ASP 154 154 ? A 8.120 0.919 4.502 1.000 1 A ASP 98.741 1
ATOM 1210 C C . ASP 154 154 ? A 7.155 2.024 4.924 1.000 1 A ASP 98.764 1
ATOM 1211 O O . ASP 154 154 ? A 6.257 1.780 5.734 1.000 1 A ASP 98.702 1
ATOM 1212 C CB . ASP 154 154 ? A 9.445 1.072 5.261 1.000 1 A ASP 98.348 1
ATOM 1213 C CG . ASP 154 154 ? A 10.285 -0.184 5.237 1.000 1 A ASP 97.836 1
ATOM 1214 O OD1 . ASP 154 154 ? A 9.765 -1.260 4.895 1.000 1 A ASP 96.751 1
ATOM 1215 O OD2 . ASP 154 154 ? A 11.481 -0.085 5.587 1.000 1 A ASP 95.716 1
ATOM 1216 N N . ASP 155 155 ? A 7.364 3.220 4.389 1.000 1 A ASP 98.812 1
ATOM 1217 C CA . ASP 155 155 ? A 6.536 4.365 4.778 1.000 1 A ASP 98.816 1
ATOM 1218 C C . ASP 155 155 ? A 5.055 4.102 4.492 1.000 1 A ASP 98.875 1
ATOM 1219 O O . ASP 155 155 ? A 4.196 4.423 5.323 1.000 1 A ASP 98.850 1
ATOM 1220 C CB . ASP 155 155 ? A 7.029 5.618 4.044 1.000 1 A ASP 98.641 1
ATOM 1221 C CG . ASP 155 155 ? A 6.495 6.898 4.645 1.000 1 A ASP 92.442 1
ATOM 1222 O OD1 . ASP 155 155 ? A 6.092 6.886 5.824 1.000 1 A ASP 92.515 1
ATOM 1223 O OD2 . ASP 155 155 ? A 6.497 7.917 3.933 1.000 1 A ASP 91.466 1
ATOM 1224 N N . ALA 156 156 ? A 4.749 3.511 3.330 1.000 1 A ALA 98.916 1
ATOM 1225 C CA . ALA 156 156 ? A 3.355 3.246 2.962 1.000 1 A ALA 98.933 1
ATOM 1226 C C . ALA 156 156 ? A 2.700 2.304 3.958 1.000 1 A ALA 98.932 1
ATOM 1227 O O . ALA 156 156 ? A 1.602 2.574 4.462 1.000 1 A ALA 98.922 1
ATOM 1228 C CB . ALA 156 156 ? A 3.300 2.646 1.561 1.000 1 A ALA 98.930 1
ATOM 1229 N N . PHE 157 157 ? A 3.359 1.165 4.256 1.000 1 A PHE 98.916 1
ATOM 1230 C CA . PHE 157 157 ? A 2.792 0.196 5.182 1.000 1 A PHE 98.899 1
ATOM 1231 C C . PHE 157 157 ? A 2.797 0.718 6.626 1.000 1 A PHE 98.869 1
ATOM 1232 O O . PHE 157 157 ? A 1.808 0.535 7.346 1.000 1 A PHE 98.835 1
ATOM 1233 C CB . PHE 157 157 ? A 3.524 -1.127 5.095 1.000 1 A PHE 98.876 1
ATOM 1234 C CG . PHE 157 157 ? A 3.209 -1.919 3.854 1.000 1 A PHE 98.891 1
ATOM 1235 C CD1 . PHE 157 157 ? A 2.093 -2.736 3.798 1.000 1 A PHE 98.854 1
ATOM 1236 C CD2 . PHE 157 157 ? A 4.040 -1.847 2.742 1.000 1 A PHE 98.841 1
ATOM 1237 C CE1 . PHE 157 157 ? A 1.766 -3.463 2.647 1.000 1 A PHE 98.774 1
ATOM 1238 C CE2 . PHE 157 157 ? A 3.733 -2.585 1.597 1.000 1 A PHE 98.764 1
ATOM 1239 C CZ . PHE 157 157 ? A 2.612 -3.386 1.553 1.000 1 A PHE 98.784 1
ATOM 1240 N N . TYR 158 158 ? A 3.871 1.396 7.046 1.000 1 A TYR 98.820 1
ATOM 1241 C CA . TYR 158 158 ? A 3.944 1.888 8.414 1.000 1 A TYR 98.748 1
ATOM 1242 C C . TYR 158 158 ? A 2.942 3.011 8.663 1.000 1 A TYR 98.757 1
ATOM 1243 O O . TYR 158 158 ? A 2.322 3.096 9.731 1.000 1 A TYR 98.681 1
ATOM 1244 C CB . TYR 158 158 ? A 5.356 2.377 8.766 1.000 1 A TYR 98.561 1
ATOM 1245 C CG . TYR 158 158 ? A 6.412 1.285 8.857 1.000 1 A TYR 98.276 1
ATOM 1246 C CD1 . TYR 158 158 ? A 6.179 -0.016 8.424 1.000 1 A TYR 97.750 1
ATOM 1247 C CD2 . TYR 158 158 ? A 7.682 1.595 9.365 1.000 1 A TYR 97.752 1
ATOM 1248 C CE1 . TYR 158 158 ? A 7.155 -0.990 8.480 1.000 1 A TYR 97.095 1
ATOM 1249 C CE2 . TYR 158 158 ? A 8.662 0.616 9.436 1.000 1 A TYR 96.769 1
ATOM 1250 C CZ . TYR 158 158 ? A 8.401 -0.659 9.001 1.000 1 A TYR 96.951 1
ATOM 1251 O OH . TYR 158 158 ? A 9.375 -1.632 9.061 1.000 1 A TYR 95.984 1
ATOM 1252 N N . THR 159 159 ? A 2.732 3.869 7.646 1.000 1 A THR 98.806 1
ATOM 1253 C CA . THR 159 159 ? A 1.747 4.926 7.746 1.000 1 A THR 98.825 1
ATOM 1254 C C . THR 159 159 ? A 0.347 4.325 7.882 1.000 1 A THR 98.813 1
ATOM 1255 O O . THR 159 159 ? A -0.474 4.832 8.666 1.000 1 A THR 98.775 1
ATOM 1256 C CB . THR 159 159 ? A 1.817 5.861 6.530 1.000 1 A THR 98.839 1
ATOM 1257 O OG1 . THR 159 159 ? A 3.086 6.530 6.555 1.000 1 A THR 98.769 1
ATOM 1258 C CG2 . THR 159 159 ? A 0.699 6.899 6.568 1.000 1 A THR 98.766 1
ATOM 1259 N N . LEU 160 160 ? A 0.059 3.252 7.149 1.000 1 A LEU 98.877 1
ATOM 1260 C CA . LEU 160 160 ? A -1.234 2.592 7.297 1.000 1 A LEU 98.886 1
ATOM 1261 C C . LEU 160 160 ? A -1.432 2.042 8.712 1.000 1 A LEU 98.847 1
ATOM 1262 O O . LEU 160 160 ? A -2.507 2.184 9.299 1.000 1 A LEU 98.825 1
ATOM 1263 C CB . LEU 160 160 ? A -1.382 1.453 6.273 1.000 1 A LEU 98.906 1
ATOM 1264 C CG . LEU 160 160 ? A -2.730 0.713 6.311 1.000 1 A LEU 98.894 1
ATOM 1265 C CD1 . LEU 160 160 ? A -3.878 1.685 6.125 1.000 1 A LEU 98.879 1
ATOM 1266 C CD2 . LEU 160 160 ? A -2.751 -0.346 5.222 1.000 1 A LEU 98.882 1
ATOM 1267 N N . VAL 161 161 ? A -0.379 1.436 9.264 1.000 1 A VAL 98.762 1
ATOM 1268 C CA . VAL 161 161 ? A -0.435 0.965 10.641 1.000 1 A VAL 98.649 1
ATOM 1269 C C . VAL 161 161 ? A -0.765 2.131 11.584 1.000 1 A VAL 98.605 1
ATOM 1270 O O . VAL 161 161 ? A -1.608 1.998 12.480 1.000 1 A VAL 98.544 1
ATOM 1271 C CB . VAL 161 161 ? A 0.848 0.263 11.048 1.000 1 A VAL 98.469 1
ATOM 1272 C CG1 . VAL 161 161 ? A 1.000 -1.053 10.283 1.000 1 A VAL 98.495 1
ATOM 1273 C CG2 . VAL 161 161 ? A 0.895 0.028 12.558 1.000 1 A VAL 98.235 1
ATOM 1274 N N . ARG 162 162 ? A -0.109 3.283 11.358 1.000 1 A ARG 98.479 1
ATOM 1275 C CA . ARG 162 162 ? A -0.367 4.451 12.187 1.000 1 A ARG 98.333 1
ATOM 1276 C C . ARG 162 162 ? A -1.824 4.918 12.062 1.000 1 A ARG 98.273 1
ATOM 1277 O O . ARG 162 162 ? A -2.445 5.318 13.055 1.000 1 A ARG 98.191 1
ATOM 1278 C CB . ARG 162 162 ? A 0.610 5.571 11.837 1.000 1 A ARG 98.312 1
ATOM 1279 C CG . ARG 162 162 ? A 2.052 5.197 12.194 1.000 1 A ARG 97.980 1
ATOM 1280 C CD . ARG 162 162 ? A 3.040 6.253 11.797 1.000 1 A ARG 97.806 1
ATOM 1281 N NE . ARG 162 162 ? A 4.394 5.834 12.115 1.000 1 A ARG 97.717 1
ATOM 1282 C CZ . ARG 162 162 ? A 5.367 5.705 11.248 1.000 1 A ARG 97.460 1
ATOM 1283 N NH1 . ARG 162 162 ? A 5.173 5.990 9.965 1.000 1 A ARG 96.107 1
ATOM 1284 N NH2 . ARG 162 162 ? A 6.558 5.278 11.668 1.000 1 A ARG 96.603 1
ATOM 1285 N N . GLU 163 163 ? A -2.377 4.824 10.833 1.000 1 A GLU 98.461 1
ATOM 1286 C CA . GLU 163 163 ? A -3.786 5.194 10.626 1.000 1 A GLU 98.430 1
ATOM 1287 C C . GLU 163 163 ? A -4.713 4.236 11.364 1.000 1 A GLU 98.401 1
ATOM 1288 O O . GLU 163 163 ? A -5.745 4.659 11.918 1.000 1 A GLU 98.227 1
ATOM 1289 C CB . GLU 163 163 ? A -4.126 5.209 9.148 1.000 1 A GLU 98.469 1
ATOM 1290 C CG . GLU 163 163 ? A -3.454 6.330 8.393 1.000 1 A GLU 98.390 1
ATOM 1291 C CD . GLU 163 163 ? A -3.945 7.699 8.832 1.000 1 A GLU 98.093 1
ATOM 1292 O OE1 . GLU 163 163 ? A -5.112 8.031 8.608 1.000 1 A GLU 96.591 1
ATOM 1293 O OE2 . GLU 163 163 ? A -3.113 8.439 9.411 1.000 1 A GLU 96.333 1
ATOM 1294 N N . ILE 164 164 ? A -4.398 2.925 11.358 1.000 1 A ILE 98.580 1
ATOM 1295 C CA . ILE 164 164 ? A -5.189 1.962 12.098 1.000 1 A ILE 98.540 1
ATOM 1296 C C . ILE 164 164 ? A -5.131 2.268 13.595 1.000 1 A ILE 98.303 1
ATOM 1297 O O . ILE 164 164 ? A -6.159 2.247 14.278 1.000 1 A ILE 98.193 1
ATOM 1298 C CB . ILE 164 164 ? A -4.727 0.531 11.817 1.000 1 A ILE 98.612 1
ATOM 1299 C CG1 . ILE 164 164 ? A -4.996 0.171 10.346 1.000 1 A ILE 98.722 1
ATOM 1300 C CG2 . ILE 164 164 ? A -5.398 -0.465 12.758 1.000 1 A ILE 98.566 1
ATOM 1301 C CD1 . ILE 164 164 ? A -4.276 -1.083 9.879 1.000 1 A ILE 98.607 1
ATOM 1302 N N . ARG 165 165 ? A -3.938 2.570 14.120 1.000 1 A ARG 98.264 1
ATOM 1303 C CA . ARG 165 165 ? A -3.765 2.902 15.509 1.000 1 A ARG 97.763 1
ATOM 1304 C C . ARG 165 165 ? A -4.661 4.089 15.902 1.000 1 A ARG 97.561 1
ATOM 1305 O O . ARG 165 165 ? A -5.327 4.092 16.949 1.000 1 A ARG 97.248 1
ATOM 1306 C CB . ARG 165 165 ? A -2.322 3.241 15.846 1.000 1 A ARG 97.268 1
ATOM 1307 C CG . ARG 165 165 ? A -1.369 2.086 15.789 1.000 1 A ARG 96.274 1
ATOM 1308 C CD . ARG 165 165 ? A 0.043 2.621 15.973 1.000 1 A ARG 95.071 1
ATOM 1309 N NE . ARG 165 165 ? A 1.083 1.603 15.949 1.000 1 A ARG 94.578 1
ATOM 1310 C CZ . ARG 165 165 ? A 2.386 1.889 15.841 1.000 1 A ARG 93.966 1
ATOM 1311 N NH1 . ARG 165 165 ? A 2.781 3.150 15.765 1.000 1 A ARG 91.694 1
ATOM 1312 N NH2 . ARG 165 165 ? A 3.275 0.911 15.852 1.000 1 A ARG 91.932 1
ATOM 1313 N N . LYS 166 166 ? A -4.665 5.117 15.023 1.000 1 A LYS 97.424 1
ATOM 1314 C CA . LYS 166 166 ? A -5.476 6.306 15.276 1.000 1 A LYS 96.886 1
ATOM 1315 C C . LYS 166 166 ? A -6.960 5.963 15.343 1.000 1 A LYS 96.962 1
ATOM 1316 O O . LYS 166 166 ? A -7.678 6.501 16.186 1.000 1 A LYS 96.334 1
ATOM 1317 C CB . LYS 166 166 ? A -5.214 7.355 14.174 1.000 1 A LYS 96.376 1
ATOM 1318 C CG . LYS 166 166 ? A -3.829 7.991 14.221 1.000 1 A LYS 94.033 1
ATOM 1319 C CD . LYS 166 166 ? A -3.594 8.849 13.003 1.000 1 A LYS 88.936 1
ATOM 1320 C CE . LYS 166 166 ? A -2.176 9.397 12.973 1.000 1 A LYS 80.563 1
ATOM 1321 N NZ . LYS 166 166 ? A -1.867 10.041 11.648 1.000 1 A LYS 74.484 1
ATOM 1322 N N . HIS 167 167 ? A -7.402 5.044 14.443 1.000 1 A HIS 97.344 1
ATOM 1323 C CA . HIS 167 167 ? A -8.792 4.641 14.438 1.000 1 A HIS 96.969 1
ATOM 1324 C C . HIS 167 167 ? A -9.166 3.862 15.695 1.000 1 A HIS 96.753 1
ATOM 1325 O O . HIS 167 167 ? A -10.287 4.001 16.219 1.000 1 A HIS 95.838 1
ATOM 1326 C CB . HIS 167 167 ? A -9.075 3.814 13.184 1.000 1 A HIS 96.733 1
ATOM 1327 C CG . HIS 167 167 ? A -10.496 3.362 13.081 1.000 1 A HIS 96.310 1
ATOM 1328 N ND1 . HIS 167 167 ? A -10.926 2.133 13.487 1.000 1 A HIS 86.224 1
ATOM 1329 C CD2 . HIS 167 167 ? A -11.610 3.981 12.600 1.000 1 A HIS 88.164 1
ATOM 1330 C CE1 . HIS 167 167 ? A -12.218 2.019 13.267 1.000 1 A HIS 88.537 1
ATOM 1331 N NE2 . HIS 167 167 ? A -12.656 3.139 12.727 1.000 1 A HIS 89.723 1
ATOM 1332 N N . LYS 168 168 ? A -8.225 3.056 16.198 1.000 1 A LYS 96.301 1
ATOM 1333 C CA . LYS 168 168 ? A -8.480 2.246 17.385 1.000 1 A LYS 95.409 1
ATOM 1334 C C . LYS 168 168 ? A -8.588 3.097 18.626 1.000 1 A LYS 95.584 1
ATOM 1335 O O . LYS 168 168 ? A -9.258 2.683 19.586 1.000 1 A LYS 94.267 1
ATOM 1336 C CB . LYS 168 168 ? A -7.378 1.193 17.552 1.000 1 A LYS 93.344 1
ATOM 1337 C CG . LYS 168 168 ? A -7.374 0.123 16.468 1.000 1 A LYS 91.975 1
ATOM 1338 C CD . LYS 168 168 ? A -6.050 -0.596 16.350 1.000 1 A LYS 89.434 1
ATOM 1339 C CE . LYS 168 168 ? A -5.788 -1.410 17.586 1.000 1 A LYS 82.491 1
ATOM 1340 N NZ . LYS 168 168 ? A -4.527 -2.203 17.441 1.000 1 A LYS 84.763 1
ATOM 1341 N N . GLU 169 169 ? A -7.955 4.271 18.631 1.000 1 A GLU 96.761 1
ATOM 1342 C CA . GLU 169 169 ? A -8.017 5.161 19.803 1.000 1 A GLU 96.256 1
ATOM 1343 C C . GLU 169 169 ? A -9.426 5.744 20.009 1.000 1 A GLU 95.945 1
ATOM 1344 O O . GLU 169 169 ? A -9.798 6.072 21.131 1.000 1 A GLU 94.313 1
ATOM 1345 C CB . GLU 169 169 ? A -7.035 6.314 19.633 1.000 1 A GLU 94.830 1
ATOM 1346 C CG . GLU 169 169 ? A -5.585 5.908 19.792 1.000 1 A GLU 90.637 1
ATOM 1347 C CD . GLU 169 169 ? A -4.623 7.092 19.645 1.000 1 A GLU 88.798 1
ATOM 1348 O OE1 . GLU 169 169 ? A -5.073 8.160 19.128 1.000 1 A GLU 83.583 1
ATOM 1349 O OE2 . GLU 169 169 ? A -3.457 6.956 20.057 1.000 1 A GLU 82.226 1
ATOM 1350 N N . LYS 170 170 ? A -10.190 5.843 18.900 1.000 1 A LYS 94.789 1
ATOM 1351 C CA . LYS 170 170 ? A -11.549 6.400 18.973 1.000 1 A LYS 93.776 1
ATOM 1352 C C . LYS 170 170 ? A -12.494 5.515 19.751 1.000 1 A LYS 89.997 1
ATOM 1353 O O . LYS 170 170 ? A -13.424 5.984 20.434 1.000 1 A LYS 83.064 1
ATOM 1354 C CB . LYS 170 170 ? A -12.098 6.642 17.573 1.000 1 A LYS 89.915 1
ATOM 1355 C CG . LYS 170 170 ? A -11.311 7.696 16.790 1.000 1 A LYS 90.623 1
ATOM 1356 C CD . LYS 170 170 ? A -11.837 7.822 15.370 1.000 1 A LYS 87.636 1
ATOM 1357 C CE . LYS 170 170 ? A -11.012 8.846 14.603 1.000 1 A LYS 83.086 1
ATOM 1358 N NZ . LYS 170 170 ? A -11.422 8.902 13.197 1.000 1 A LYS 77.834 1
HETATM 1359 C C1_1 . LIG2 . 1 ? B -3.635 -13.325 6.700 1.000 2 B LIG2 86.614 1
HETATM 1360 C C2_1 . LIG2 . 1 ? B -4.472 -12.485 6.436 1.000 2 B LIG2 89.770 1
HETATM 1361 C C3_1 . LIG2 . 1 ? B -5.318 -11.440 6.196 1.000 2 B LIG2 92.407 1
HETATM 1362 C C4_1 . LIG2 . 1 ? B -4.719 -10.167 6.246 1.000 2 B LIG2 90.499 1
HETATM 1363 C C5_1 . LIG2 . 1 ? B -5.500 -9.007 6.017 1.000 2 B LIG2 91.027 1
HETATM 1364 C C6_1 . LIG2 . 1 ? B -6.857 -9.111 5.745 1.000 2 B LIG2 92.256 1
HETATM 1365 C C7_1 . LIG2 . 1 ? B -6.723 -11.541 5.906 1.000 2 B LIG2 93.840 1
HETATM 1366 C C8_1 . LIG2 . 1 ? B -7.484 -10.352 5.678 1.000 2 B LIG2 93.471 1
HETATM 1367 C C9_1 . LIG2 . 1 ? B -8.849 -10.434 5.397 1.000 2 B LIG2 88.333 1
HETATM 1368 C C10_1 . LIG2 . 1 ? B -9.478 -11.666 5.369 1.000 2 B LIG2 86.223 1
HETATM 1369 C C11_1 . LIG2 . 1 ? B -8.759 -12.847 5.579 1.000 2 B LIG2 86.516 1
HETATM 1370 C C12_1 . LIG2 . 1 ? B -7.394 -12.803 5.839 1.000 2 B LIG2 92.445 1
HETATM 1371 C C13_1 . LIG2 . 1 ? B -6.691 -14.063 6.014 1.000 2 B LIG2 92.776 1
HETATM 1372 N N1_1 . LIG2 . 1 ? B -6.547 -14.500 7.279 1.000 2 B LIG2 90.499 1
HETATM 1373 C C14_1 . LIG2 . 1 ? B -5.893 -15.644 7.540 1.000 2 B LIG2 90.240 1
HETATM 1374 C C15_1 . LIG2 . 1 ? B -6.161 -14.794 4.948 1.000 2 B LIG2 92.309 1
HETATM 1375 F F1_1 . LIG2 . 1 ? B -6.284 -14.397 3.701 1.000 2 B LIG2 89.969 1
HETATM 1376 C C16_1 . LIG2 . 1 ? B -5.458 -16.010 5.217 1.000 2 B LIG2 91.033 1
HETATM 1377 C C17_1 . LIG2 . 1 ? B -5.313 -16.428 6.544 1.000 2 B LIG2 90.598 1
HETATM 1378 C C18_1 . LIG2 . 1 ? B -4.536 -17.639 6.797 1.000 2 B LIG2 89.335 1
HETATM 1379 N N2_1 . LIG2 . 1 ? B -4.252 -18.179 8.036 1.000 2 B LIG2 86.468 1
HETATM 1380 C C19_1 . LIG2 . 1 ? B -4.584 -17.513 9.263 1.000 2 B LIG2 75.168 1
HETATM 1381 C C20_1 . LIG2 . 1 ? B -3.287 -17.196 10.036 1.000 2 B LIG2 75.876 1
HETATM 1382 C C21_1 . LIG2 . 1 ? B -2.357 -16.391 9.164 1.000 2 B LIG2 72.896 1
HETATM 1383 C C22_1 . LIG2 . 1 ? B -1.596 -17.365 8.372 1.000 2 B LIG2 72.196 1
HETATM 1384 C C23_1 . LIG2 . 1 ? B -2.028 -18.725 8.849 1.000 2 B LIG2 74.949 1
HETATM 1385 N N3_1 . LIG2 . 1 ? B -2.500 -18.407 10.185 1.000 2 B LIG2 80.955 1
HETATM 1386 C C24_1 . LIG2 . 1 ? B -2.379 -19.107 11.293 1.000 2 B LIG2 74.539 1
HETATM 1387 C C25_1 . LIG2 . 1 ? B -1.362 -20.223 11.348 1.000 2 B LIG2 66.335 1
HETATM 1388 C C26_1 . LIG2 . 1 ? B -1.078 -20.681 12.765 1.000 2 B LIG2 63.392 1
HETATM 1389 C C27_1 . LIG2 . 1 ? B -1.090 -22.188 12.918 1.000 2 B LIG2 60.933 1
HETATM 1390 O O1_1 . LIG2 . 1 ? B -0.533 -22.900 12.054 1.000 2 B LIG2 45.464 1
HETATM 1391 O O2_1 . LIG2 . 1 ? B -1.662 -22.702 13.930 1.000 2 B LIG2 51.876 1
HETATM 1392 O O3_1 . LIG2 . 1 ? B -3.012 -18.860 12.272 1.000 2 B LIG2 68.742 1
HETATM 1393 C C28_1 . LIG2 . 1 ? B -3.260 -19.233 8.097 1.000 2 B LIG2 77.104 1
HETATM 1394 N N4_1 . LIG2 . 1 ? B -4.046 -18.329 5.740 1.000 2 B LIG2 88.273 1
HETATM 1395 C C29_1 . LIG2 . 1 ? B -4.226 -17.848 4.530 1.000 2 B LIG2 88.964 1
HETATM 1396 O O4_1 . LIG2 . 1 ? B -3.692 -18.578 3.531 1.000 2 B LIG2 86.559 1
HETATM 1397 C C30_1 . LIG2 . 1 ? B -4.322 -18.925 2.373 1.000 2 B LIG2 77.427 1
HETATM 1398 C C31_1 . LIG2 . 1 ? B -3.578 -20.075 1.723 1.000 2 B LIG2 78.805 1
HETATM 1399 C C32_1 . LIG2 . 1 ? B -3.227 -21.219 2.658 1.000 2 B LIG2 67.955 1
HETATM 1400 C C33_1 . LIG2 . 1 ? B -4.049 -22.366 2.271 1.000 2 B LIG2 65.823 1
HETATM 1401 C C34_1 . LIG2 . 1 ? B -4.750 -22.007 1.052 1.000 2 B LIG2 63.044 1
HETATM 1402 N N5_1 . LIG2 . 1 ? B -4.431 -20.640 0.684 1.000 2 B LIG2 64.702 1
HETATM 1403 C C35_1 . LIG2 . 1 ? B -3.647 -20.662 -0.540 1.000 2 B LIG2 65.807 1
HETATM 1404 C C36_1 . LIG2 . 1 ? B -2.747 -19.576 -0.446 1.000 2 B LIG2 66.116 1
HETATM 1405 C C37_1 . LIG2 . 1 ? B -2.372 -19.591 0.990 1.000 2 B LIG2 69.855 1
HETATM 1406 N N6_1 . LIG2 . 1 ? B -4.911 -16.755 4.218 1.000 2 B LIG2 90.299 1
HETATM 1407 O O1_1 . LIG3 . 1 ? C 3.342 -6.366 -8.595 1.000 3 C LIG3 85.889 1
HETATM 1408 P P1_1 . LIG3 . 1 ? C 2.746 -6.470 -9.928 1.000 3 C LIG3 97.072 1
HETATM 1409 O O2_1 . LIG3 . 1 ? C 2.641 -7.848 -10.512 1.000 3 C LIG3 89.741 1
HETATM 1410 O O3_1 . LIG3 . 1 ? C 1.314 -5.726 -9.972 1.000 3 C LIG3 97.259 1
HETATM 1411 P P2_1 . LIG3 . 1 ? C -0.034 -6.256 -9.291 1.000 3 C LIG3 96.960 1
HETATM 1412 O O4_1 . LIG3 . 1 ? C -0.823 -6.878 -10.401 1.000 3 C LIG3 88.279 1
HETATM 1413 O O5_1 . LIG3 . 1 ? C 0.299 -7.253 -8.191 1.000 3 C LIG3 85.615 1
HETATM 1414 O O6_1 . LIG3 . 1 ? C -0.704 -5.017 -8.721 1.000 3 C LIG3 84.780 1
HETATM 1415 O O7_1 . LIG3 . 1 ? C 3.583 -5.545 -10.918 1.000 3 C LIG3 97.294 1
HETATM 1416 C C1_1 . LIG3 . 1 ? C 3.196 -5.452 -12.269 1.000 3 C LIG3 96.057 1
HETATM 1417 C C2_1 . LIG3 . 1 ? C 4.353 -5.020 -13.093 1.000 3 C LIG3 96.762 1
HETATM 1418 O O8_1 . LIG3 . 1 ? C 4.816 -3.703 -12.695 1.000 3 C LIG3 97.748 1
HETATM 1419 C C3_1 . LIG3 . 1 ? C 5.543 -5.968 -12.934 1.000 3 C LIG3 96.403 1
HETATM 1420 O O9_1 . LIG3 . 1 ? C 6.237 -6.072 -14.127 1.000 3 C LIG3 94.359 1
HETATM 1421 C C4_1 . LIG3 . 1 ? C 6.312 -5.267 -11.874 1.000 3 C LIG3 97.211 1
HETATM 1422 O O10_1 . LIG3 . 1 ? C 7.681 -5.651 -11.877 1.000 3 C LIG3 95.930 1
HETATM 1423 C C5_1 . LIG3 . 1 ? C 6.116 -3.825 -12.273 1.000 3 C LIG3 97.886 1
HETATM 1424 N N1_1 . LIG3 . 1 ? C 6.329 -2.925 -11.128 1.000 3 C LIG3 98.257 1
HETATM 1425 C C6_1 . LIG3 . 1 ? C 7.081 -1.837 -11.119 1.000 3 C LIG3 98.444 1
HETATM 1426 N N2_1 . LIG3 . 1 ? C 7.892 -1.299 -12.063 1.000 3 C LIG3 98.185 1
HETATM 1427 C C7_1 . LIG3 . 1 ? C 8.565 -0.173 -11.740 1.000 3 C LIG3 98.201 1
HETATM 1428 N N3_1 . LIG3 . 1 ? C 9.366 0.397 -12.672 1.000 3 C LIG3 97.722 1
HETATM 1429 N N4_1 . LIG3 . 1 ? C 8.469 0.430 -10.514 1.000 3 C LIG3 98.624 1
HETATM 1430 C C8_1 . LIG3 . 1 ? C 7.666 -0.091 -9.539 1.000 3 C LIG3 98.651 1
HETATM 1431 O O11_1 . LIG3 . 1 ? C 7.619 0.468 -8.438 1.000 3 C LIG3 98.442 1
HETATM 1432 C C9_1 . LIG3 . 1 ? C 6.940 -1.278 -9.833 1.000 3 C LIG3 98.621 1
HETATM 1433 N N5_1 . LIG3 . 1 ? C 6.074 -2.047 -9.110 1.000 3 C LIG3 98.405 1
HETATM 1434 C C10_1 . LIG3 . 1 ? C 5.720 -3.032 -9.921 1.000 3 C LIG3 98.225 1
HETATM 1435 Mg MG1_1 . LIG4 . 1 ? D -0.313 -9.122 -8.031 1.000 4 D LIG4 95.151 1
#
#
loop_
_atom_type.symbol
C
F
Mg
N
O
P
S
#
#
loop_
_ma_qa_metric.id
_ma_qa_metric.name
_ma_qa_metric.description
_ma_qa_metric.type
_ma_qa_metric.mode
_ma_qa_metric.type_other_details
_ma_qa_metric.software_group_id
1 pLDDT 'Predicted lddt' pLDDT local . .
#
#
loop_
_ma_qa_metric_local.ordinal_id
_ma_qa_metric_local.model_id
_ma_qa_metric_local.label_asym_id
_ma_qa_metric_local.label_seq_id
_ma_qa_metric_local.label_comp_id
_ma_qa_metric_local.metric_id
_ma_qa_metric_local.metric_value
1 1 A 1 GLY 1 76.354
2 1 A 2 MET 1 88.457
3 1 A 3 THR 1 95.817
4 1 A 4 GLU 1 97.297
5 1 A 5 TYR 1 98.224
6 1 A 6 LYS 1 98.407
7 1 A 7 LEU 1 98.679
8 1 A 8 VAL 1 98.242
9 1 A 9 VAL 1 98.288
10 1 A 10 VAL 1 97.674
11 1 A 11 GLY 1 97.293
12 1 A 12 ALA 1 96.583
13 1 A 13 ASP 1 96.073
14 1 A 14 GLY 1 96.930
15 1 A 15 VAL 1 98.334
16 1 A 16 GLY 1 98.274
17 1 A 17 LYS 1 97.943
18 1 A 18 SER 1 97.108
19 1 A 19 ALA 1 97.854
20 1 A 20 LEU 1 98.459
21 1 A 21 THR 1 98.043
22 1 A 22 ILE 1 97.039
23 1 A 23 GLN 1 97.916
24 1 A 24 LEU 1 98.246
25 1 A 25 ILE 1 96.946
26 1 A 26 GLN 1 96.641
27 1 A 27 ASN 1 96.847
28 1 A 28 HIS 1 95.932
29 1 A 29 PHE 1 97.565
30 1 A 30 VAL 1 92.250
31 1 A 31 ASP 1 89.547
32 1 A 32 GLU 1 87.184
33 1 A 33 TYR 1 85.715
34 1 A 34 ASP 1 85.907
35 1 A 35 PRO 1 82.790
36 1 A 36 THR 1 82.196
37 1 A 37 ILE 1 85.853
38 1 A 38 GLU 1 89.273
39 1 A 39 ASP 1 91.507
40 1 A 40 SER 1 94.670
41 1 A 41 TYR 1 96.768
42 1 A 42 ARG 1 96.977
43 1 A 43 LYS 1 97.028
44 1 A 44 GLN 1 97.274
45 1 A 45 VAL 1 96.181
46 1 A 46 VAL 1 95.907
47 1 A 47 ILE 1 97.194
48 1 A 48 ASP 1 96.486
49 1 A 49 GLY 1 94.330
50 1 A 50 GLU 1 93.200
51 1 A 51 THR 1 95.332
52 1 A 52 SER 1 94.931
53 1 A 53 LEU 1 97.642
54 1 A 54 LEU 1 98.507
55 1 A 55 ASP 1 98.198
56 1 A 56 ILE 1 98.085
57 1 A 57 LEU 1 97.383
58 1 A 58 ASP 1 96.682
59 1 A 59 THR 1 94.402
60 1 A 60 ALA 1 92.460
61 1 A 61 GLY 1 77.688
62 1 A 62 GLN 1 76.775
63 1 A 63 GLU 1 79.473
64 1 A 64 GLU 1 83.592
65 1 A 65 TYR 1 81.977
66 1 A 66 SER 1 81.597
67 1 A 67 ALA 1 86.106
68 1 A 68 MET 1 82.755
69 1 A 69 ARG 1 87.709
70 1 A 70 ASP 1 90.399
71 1 A 71 GLN 1 89.252
72 1 A 72 TYR 1 89.481
73 1 A 73 MET 1 92.800
74 1 A 74 ARG 1 95.103
75 1 A 75 THR 1 94.698
76 1 A 76 GLY 1 97.667
77 1 A 77 GLU 1 98.414
78 1 A 78 GLY 1 98.647
79 1 A 79 PHE 1 98.773
80 1 A 80 LEU 1 98.853
81 1 A 81 SER 1 98.770
82 1 A 82 VAL 1 98.807
83 1 A 83 PHE 1 98.914
84 1 A 84 ALA 1 98.927
85 1 A 85 ILE 1 98.903
86 1 A 86 ASN 1 98.779
87 1 A 87 ASN 1 98.510
88 1 A 88 THR 1 98.696
89 1 A 89 LYS 1 98.580
90 1 A 90 SER 1 98.416
91 1 A 91 PHE 1 98.791
92 1 A 92 GLU 1 98.328
93 1 A 93 ASP 1 97.423
94 1 A 94 ILE 1 97.869
95 1 A 95 HIS 1 96.169
96 1 A 96 HIS 1 93.877
97 1 A 97 TYR 1 95.064
98 1 A 98 ARG 1 95.878
99 1 A 99 GLU 1 95.415
100 1 A 100 GLN 1 93.477
101 1 A 101 ILE 1 95.689
102 1 A 102 LYS 1 95.387
103 1 A 103 ARG 1 94.345
104 1 A 104 VAL 1 94.363
105 1 A 105 LYS 1 95.191
106 1 A 106 ASP 1 94.796
107 1 A 107 SER 1 92.646
108 1 A 108 GLU 1 93.240
109 1 A 109 ASP 1 94.318
110 1 A 110 VAL 1 97.754
111 1 A 111 PRO 1 98.618
112 1 A 112 MET 1 98.677
113 1 A 113 VAL 1 98.955
114 1 A 114 LEU 1 98.976
115 1 A 115 VAL 1 98.986
116 1 A 116 GLY 1 98.979
117 1 A 117 ASN 1 98.958
118 1 A 118 LYS 1 98.851
119 1 A 119 SER 1 98.737
120 1 A 120 ASP 1 98.785
121 1 A 121 LEU 1 98.427
122 1 A 122 PRO 1 97.096
123 1 A 123 SER 1 93.006
124 1 A 124 ARG 1 97.680
125 1 A 125 THR 1 98.638
126 1 A 126 VAL 1 98.580
127 1 A 127 ASP 1 97.929
128 1 A 128 THR 1 97.758
129 1 A 129 LYS 1 98.216
130 1 A 130 GLN 1 98.209
131 1 A 131 ALA 1 98.802
132 1 A 132 GLN 1 98.806
133 1 A 133 ASP 1 98.710
134 1 A 134 LEU 1 98.685
135 1 A 135 ALA 1 98.738
136 1 A 136 ARG 1 98.423
137 1 A 137 SER 1 97.645
138 1 A 138 TYR 1 97.076
139 1 A 139 GLY 1 97.339
140 1 A 140 ILE 1 98.379
141 1 A 141 PRO 1 98.846
142 1 A 142 PHE 1 98.958
143 1 A 143 ILE 1 98.965
144 1 A 144 GLU 1 98.880
145 1 A 145 THR 1 98.985
146 1 A 146 SER 1 98.920
147 1 A 147 ALA 1 98.429
148 1 A 148 LYS 1 98.329
149 1 A 149 THR 1 98.636
150 1 A 150 ARG 1 98.447
151 1 A 151 GLN 1 98.717
152 1 A 152 GLY 1 98.946
153 1 A 153 VAL 1 98.915
154 1 A 154 ASP 1 98.741
155 1 A 155 ASP 1 98.816
156 1 A 156 ALA 1 98.933
157 1 A 157 PHE 1 98.899
158 1 A 158 TYR 1 98.748
159 1 A 159 THR 1 98.825
160 1 A 160 LEU 1 98.886
161 1 A 161 VAL 1 98.649
162 1 A 162 ARG 1 98.333
163 1 A 163 GLU 1 98.430
164 1 A 164 ILE 1 98.540
165 1 A 165 ARG 1 97.763
166 1 A 166 LYS 1 96.886
167 1 A 167 HIS 1 96.969
168 1 A 168 LYS 1 95.409
169 1 A 169 GLU 1 96.256
170 1 A 170 LYS 1 93.776
#
