# Supplementary material for: Single‐Sequence Deep Learning Delivers Crystal‐Quality Models of Covalent K‐Ras G12 Hotspot Complexes
Source: IUBMB Life. 2026 Jun 13;78(6):e70108. doi: 10.1002/iub.70108 (PMC13263772; doi:10.1002/iub.70108)
Supplement: Supplementary file 1 — Data S1: iub70108‐sup‐0001‐DataS1.zip. [file IUB-78-0-s001.zip › Supplementary_Data/1_Without Covalent Restraint_Web/Predicted Structures/KRASG12D_G12Di-1_AfterReaction_GDP_Mg2+_without_restraint/pred.model_idx_2.cif]

data_model
_entry.id model
_struct.entry_id model
_struct.pdbx_model_details .
_struct.pdbx_structure_determination_methodology computational
_struct.title 'Chai-1 predicted structure'
_audit_conform.dict_location https://raw.githubusercontent.com/ihmwg/ModelCIF/80e1e22/dist/mmcif_ma.dic
_audit_conform.dict_name mmcif_ma.dic
_audit_conform.dict_version 1.4.7
#
loop_
_audit_author.name
_audit_author.pdbx_ordinal
'Chai Discovery team' 1
#
#
loop_
_chem_comp.id
_chem_comp.type
_chem_comp.name
_chem_comp.formula
_chem_comp.formula_weight
_chem_comp.ma_provenance
ALA 'L-peptide linking' . . . 'CCD Core'
ARG 'L-peptide linking' . . . 'CCD Core'
ASN 'L-peptide linking' . . . 'CCD Core'
ASP 'L-peptide linking' . . . 'CCD Core'
GLN 'L-peptide linking' . . . 'CCD Core'
GLU 'L-peptide linking' . . . 'CCD Core'
GLY 'L-peptide linking' . . . 'CCD Core'
HIS 'L-peptide linking' . . . 'CCD Core'
ILE 'L-peptide linking' . . . 'CCD Core'
LEU 'L-peptide linking' . . . 'CCD Core'
LIG2 non-polymer . . . 'CCD Core'
LIG3 non-polymer . . . 'CCD Core'
LIG4 non-polymer . . . 'CCD Core'
LYS 'L-peptide linking' . . . 'CCD Core'
MET 'L-peptide linking' . . . 'CCD Core'
PHE 'L-peptide linking' . . . 'CCD Core'
PRO 'L-peptide linking' . . . 'CCD Core'
SER 'L-peptide linking' . . . 'CCD Core'
THR 'L-peptide linking' . . . 'CCD Core'
TYR 'L-peptide linking' . . . 'CCD Core'
VAL 'L-peptide linking' . . . 'CCD Core'
#
#
loop_
_entity.id
_entity.type
_entity.src_method
_entity.pdbx_description
_entity.formula_weight
_entity.pdbx_number_of_molecules
_entity.details
1 polymer man 'Entity A' . 1 .
2 non-polymer man 'Entity B' . 1 .
3 non-polymer man 'Entity C' . 1 .
4 non-polymer man 'Entity D' . 1 .
#
#
loop_
_entity_poly.entity_id
_entity_poly.type
_entity_poly.nstd_linkage
_entity_poly.nstd_monomer
_entity_poly.pdbx_strand_id
_entity_poly.pdbx_seq_one_letter_code
_entity_poly.pdbx_seq_one_letter_code_can
1 polypeptide(L) no no A
;GMTEYKLVVVGADGVGKSALTIQLIQNHFVDEYDPTIEDSYRKQVVIDGETSLLDILDTAGQEEYSAMRD
QYMRTGEGFLSVFAINNTKSFEDIHHYREQIKRVKDSEDVPMVLVGNKSDLPSRTVDTKQAQDLARSYGI
PFIETSAKTRQGVDDAFYTLVREIRKHKEK
;

;GMTEYKLVVVGADGVGKSALTIQLIQNHFVDEYDPTIEDSYRKQVVIDGETSLLDILDTAGQEEYSAMRD
QYMRTGEGFLSVFAINNTKSFEDIHHYREQIKRVKDSEDVPMVLVGNKSDLPSRTVDTKQAQDLARSYGI
PFIETSAKTRQGVDDAFYTLVREIRKHKEK
;

#
#
loop_
_pdbx_entity_nonpoly.entity_id
_pdbx_entity_nonpoly.name
_pdbx_entity_nonpoly.comp_id
_pdbx_entity_nonpoly.ma_model_mode
2 'Entity B' LIG2 .
3 'Entity C' LIG3 .
4 'Entity D' LIG4 .
#
#
loop_
_entity_poly_seq.entity_id
_entity_poly_seq.num
_entity_poly_seq.mon_id
_entity_poly_seq.hetero
1 1 GLY .
1 2 MET .
1 3 THR .
1 4 GLU .
1 5 TYR .
1 6 LYS .
1 7 LEU .
1 8 VAL .
1 9 VAL .
1 10 VAL .
1 11 GLY .
1 12 ALA .
1 13 ASP .
1 14 GLY .
1 15 VAL .
1 16 GLY .
1 17 LYS .
1 18 SER .
1 19 ALA .
1 20 LEU .
1 21 THR .
1 22 ILE .
1 23 GLN .
1 24 LEU .
1 25 ILE .
1 26 GLN .
1 27 ASN .
1 28 HIS .
1 29 PHE .
1 30 VAL .
1 31 ASP .
1 32 GLU .
1 33 TYR .
1 34 ASP .
1 35 PRO .
1 36 THR .
1 37 ILE .
1 38 GLU .
1 39 ASP .
1 40 SER .
1 41 TYR .
1 42 ARG .
1 43 LYS .
1 44 GLN .
1 45 VAL .
1 46 VAL .
1 47 ILE .
1 48 ASP .
1 49 GLY .
1 50 GLU .
1 51 THR .
1 52 SER .
1 53 LEU .
1 54 LEU .
1 55 ASP .
1 56 ILE .
1 57 LEU .
1 58 ASP .
1 59 THR .
1 60 ALA .
1 61 GLY .
1 62 GLN .
1 63 GLU .
1 64 GLU .
1 65 TYR .
1 66 SER .
1 67 ALA .
1 68 MET .
1 69 ARG .
1 70 ASP .
1 71 GLN .
1 72 TYR .
1 73 MET .
1 74 ARG .
1 75 THR .
1 76 GLY .
1 77 GLU .
1 78 GLY .
1 79 PHE .
1 80 LEU .
1 81 SER .
1 82 VAL .
1 83 PHE .
1 84 ALA .
1 85 ILE .
1 86 ASN .
1 87 ASN .
1 88 THR .
1 89 LYS .
1 90 SER .
1 91 PHE .
1 92 GLU .
1 93 ASP .
1 94 ILE .
1 95 HIS .
1 96 HIS .
1 97 TYR .
1 98 ARG .
1 99 GLU .
1 100 GLN .
1 101 ILE .
1 102 LYS .
1 103 ARG .
1 104 VAL .
1 105 LYS .
1 106 ASP .
1 107 SER .
1 108 GLU .
1 109 ASP .
1 110 VAL .
1 111 PRO .
1 112 MET .
1 113 VAL .
1 114 LEU .
1 115 VAL .
1 116 GLY .
1 117 ASN .
1 118 LYS .
1 119 SER .
1 120 ASP .
1 121 LEU .
1 122 PRO .
1 123 SER .
1 124 ARG .
1 125 THR .
1 126 VAL .
1 127 ASP .
1 128 THR .
1 129 LYS .
1 130 GLN .
1 131 ALA .
1 132 GLN .
1 133 ASP .
1 134 LEU .
1 135 ALA .
1 136 ARG .
1 137 SER .
1 138 TYR .
1 139 GLY .
1 140 ILE .
1 141 PRO .
1 142 PHE .
1 143 ILE .
1 144 GLU .
1 145 THR .
1 146 SER .
1 147 ALA .
1 148 LYS .
1 149 THR .
1 150 ARG .
1 151 GLN .
1 152 GLY .
1 153 VAL .
1 154 ASP .
1 155 ASP .
1 156 ALA .
1 157 PHE .
1 158 TYR .
1 159 THR .
1 160 LEU .
1 161 VAL .
1 162 ARG .
1 163 GLU .
1 164 ILE .
1 165 ARG .
1 166 LYS .
1 167 HIS .
1 168 LYS .
1 169 GLU .
1 170 LYS .
#
#
loop_
_struct_asym.id
_struct_asym.entity_id
_struct_asym.details
A 1 'Chain A'
B 2 'Chain B'
C 3 'Chain C'
D 4 'Chain D'
#
#
loop_
_pdbx_poly_seq_scheme.asym_id
_pdbx_poly_seq_scheme.entity_id
_pdbx_poly_seq_scheme.seq_id
_pdbx_poly_seq_scheme.mon_id
_pdbx_poly_seq_scheme.pdb_seq_num
_pdbx_poly_seq_scheme.auth_seq_num
_pdbx_poly_seq_scheme.pdb_mon_id
_pdbx_poly_seq_scheme.auth_mon_id
_pdbx_poly_seq_scheme.pdb_strand_id
_pdbx_poly_seq_scheme.pdb_ins_code
A 1 1 GLY 1 1 GLY GLY A .
A 1 2 MET 2 2 MET MET A .
A 1 3 THR 3 3 THR THR A .
A 1 4 GLU 4 4 GLU GLU A .
A 1 5 TYR 5 5 TYR TYR A .
A 1 6 LYS 6 6 LYS LYS A .
A 1 7 LEU 7 7 LEU LEU A .
A 1 8 VAL 8 8 VAL VAL A .
A 1 9 VAL 9 9 VAL VAL A .
A 1 10 VAL 10 10 VAL VAL A .
A 1 11 GLY 11 11 GLY GLY A .
A 1 12 ALA 12 12 ALA ALA A .
A 1 13 ASP 13 13 ASP ASP A .
A 1 14 GLY 14 14 GLY GLY A .
A 1 15 VAL 15 15 VAL VAL A .
A 1 16 GLY 16 16 GLY GLY A .
A 1 17 LYS 17 17 LYS LYS A .
A 1 18 SER 18 18 SER SER A .
A 1 19 ALA 19 19 ALA ALA A .
A 1 20 LEU 20 20 LEU LEU A .
A 1 21 THR 21 21 THR THR A .
A 1 22 ILE 22 22 ILE ILE A .
A 1 23 GLN 23 23 GLN GLN A .
A 1 24 LEU 24 24 LEU LEU A .
A 1 25 ILE 25 25 ILE ILE A .
A 1 26 GLN 26 26 GLN GLN A .
A 1 27 ASN 27 27 ASN ASN A .
A 1 28 HIS 28 28 HIS HIS A .
A 1 29 PHE 29 29 PHE PHE A .
A 1 30 VAL 30 30 VAL VAL A .
A 1 31 ASP 31 31 ASP ASP A .
A 1 32 GLU 32 32 GLU GLU A .
A 1 33 TYR 33 33 TYR TYR A .
A 1 34 ASP 34 34 ASP ASP A .
A 1 35 PRO 35 35 PRO PRO A .
A 1 36 THR 36 36 THR THR A .
A 1 37 ILE 37 37 ILE ILE A .
A 1 38 GLU 38 38 GLU GLU A .
A 1 39 ASP 39 39 ASP ASP A .
A 1 40 SER 40 40 SER SER A .
A 1 41 TYR 41 41 TYR TYR A .
A 1 42 ARG 42 42 ARG ARG A .
A 1 43 LYS 43 43 LYS LYS A .
A 1 44 GLN 44 44 GLN GLN A .
A 1 45 VAL 45 45 VAL VAL A .
A 1 46 VAL 46 46 VAL VAL A .
A 1 47 ILE 47 47 ILE ILE A .
A 1 48 ASP 48 48 ASP ASP A .
A 1 49 GLY 49 49 GLY GLY A .
A 1 50 GLU 50 50 GLU GLU A .
A 1 51 THR 51 51 THR THR A .
A 1 52 SER 52 52 SER SER A .
A 1 53 LEU 53 53 LEU LEU A .
A 1 54 LEU 54 54 LEU LEU A .
A 1 55 ASP 55 55 ASP ASP A .
A 1 56 ILE 56 56 ILE ILE A .
A 1 57 LEU 57 57 LEU LEU A .
A 1 58 ASP 58 58 ASP ASP A .
A 1 59 THR 59 59 THR THR A .
A 1 60 ALA 60 60 ALA ALA A .
A 1 61 GLY 61 61 GLY GLY A .
A 1 62 GLN 62 62 GLN GLN A .
A 1 63 GLU 63 63 GLU GLU A .
A 1 64 GLU 64 64 GLU GLU A .
A 1 65 TYR 65 65 TYR TYR A .
A 1 66 SER 66 66 SER SER A .
A 1 67 ALA 67 67 ALA ALA A .
A 1 68 MET 68 68 MET MET A .
A 1 69 ARG 69 69 ARG ARG A .
A 1 70 ASP 70 70 ASP ASP A .
A 1 71 GLN 71 71 GLN GLN A .
A 1 72 TYR 72 72 TYR TYR A .
A 1 73 MET 73 73 MET MET A .
A 1 74 ARG 74 74 ARG ARG A .
A 1 75 THR 75 75 THR THR A .
A 1 76 GLY 76 76 GLY GLY A .
A 1 77 GLU 77 77 GLU GLU A .
A 1 78 GLY 78 78 GLY GLY A .
A 1 79 PHE 79 79 PHE PHE A .
A 1 80 LEU 80 80 LEU LEU A .
A 1 81 SER 81 81 SER SER A .
A 1 82 VAL 82 82 VAL VAL A .
A 1 83 PHE 83 83 PHE PHE A .
A 1 84 ALA 84 84 ALA ALA A .
A 1 85 ILE 85 85 ILE ILE A .
A 1 86 ASN 86 86 ASN ASN A .
A 1 87 ASN 87 87 ASN ASN A .
A 1 88 THR 88 88 THR THR A .
A 1 89 LYS 89 89 LYS LYS A .
A 1 90 SER 90 90 SER SER A .
A 1 91 PHE 91 91 PHE PHE A .
A 1 92 GLU 92 92 GLU GLU A .
A 1 93 ASP 93 93 ASP ASP A .
A 1 94 ILE 94 94 ILE ILE A .
A 1 95 HIS 95 95 HIS HIS A .
A 1 96 HIS 96 96 HIS HIS A .
A 1 97 TYR 97 97 TYR TYR A .
A 1 98 ARG 98 98 ARG ARG A .
A 1 99 GLU 99 99 GLU GLU A .
A 1 100 GLN 100 100 GLN GLN A .
A 1 101 ILE 101 101 ILE ILE A .
A 1 102 LYS 102 102 LYS LYS A .
A 1 103 ARG 103 103 ARG ARG A .
A 1 104 VAL 104 104 VAL VAL A .
A 1 105 LYS 105 105 LYS LYS A .
A 1 106 ASP 106 106 ASP ASP A .
A 1 107 SER 107 107 SER SER A .
A 1 108 GLU 108 108 GLU GLU A .
A 1 109 ASP 109 109 ASP ASP A .
A 1 110 VAL 110 110 VAL VAL A .
A 1 111 PRO 111 111 PRO PRO A .
A 1 112 MET 112 112 MET MET A .
A 1 113 VAL 113 113 VAL VAL A .
A 1 114 LEU 114 114 LEU LEU A .
A 1 115 VAL 115 115 VAL VAL A .
A 1 116 GLY 116 116 GLY GLY A .
A 1 117 ASN 117 117 ASN ASN A .
A 1 118 LYS 118 118 LYS LYS A .
A 1 119 SER 119 119 SER SER A .
A 1 120 ASP 120 120 ASP ASP A .
A 1 121 LEU 121 121 LEU LEU A .
A 1 122 PRO 122 122 PRO PRO A .
A 1 123 SER 123 123 SER SER A .
A 1 124 ARG 124 124 ARG ARG A .
A 1 125 THR 125 125 THR THR A .
A 1 126 VAL 126 126 VAL VAL A .
A 1 127 ASP 127 127 ASP ASP A .
A 1 128 THR 128 128 THR THR A .
A 1 129 LYS 129 129 LYS LYS A .
A 1 130 GLN 130 130 GLN GLN A .
A 1 131 ALA 131 131 ALA ALA A .
A 1 132 GLN 132 132 GLN GLN A .
A 1 133 ASP 133 133 ASP ASP A .
A 1 134 LEU 134 134 LEU LEU A .
A 1 135 ALA 135 135 ALA ALA A .
A 1 136 ARG 136 136 ARG ARG A .
A 1 137 SER 137 137 SER SER A .
A 1 138 TYR 138 138 TYR TYR A .
A 1 139 GLY 139 139 GLY GLY A .
A 1 140 ILE 140 140 ILE ILE A .
A 1 141 PRO 141 141 PRO PRO A .
A 1 142 PHE 142 142 PHE PHE A .
A 1 143 ILE 143 143 ILE ILE A .
A 1 144 GLU 144 144 GLU GLU A .
A 1 145 THR 145 145 THR THR A .
A 1 146 SER 146 146 SER SER A .
A 1 147 ALA 147 147 ALA ALA A .
A 1 148 LYS 148 148 LYS LYS A .
A 1 149 THR 149 149 THR THR A .
A 1 150 ARG 150 150 ARG ARG A .
A 1 151 GLN 151 151 GLN GLN A .
A 1 152 GLY 152 152 GLY GLY A .
A 1 153 VAL 153 153 VAL VAL A .
A 1 154 ASP 154 154 ASP ASP A .
A 1 155 ASP 155 155 ASP ASP A .
A 1 156 ALA 156 156 ALA ALA A .
A 1 157 PHE 157 157 PHE PHE A .
A 1 158 TYR 158 158 TYR TYR A .
A 1 159 THR 159 159 THR THR A .
A 1 160 LEU 160 160 LEU LEU A .
A 1 161 VAL 161 161 VAL VAL A .
A 1 162 ARG 162 162 ARG ARG A .
A 1 163 GLU 163 163 GLU GLU A .
A 1 164 ILE 164 164 ILE ILE A .
A 1 165 ARG 165 165 ARG ARG A .
A 1 166 LYS 166 166 LYS LYS A .
A 1 167 HIS 167 167 HIS HIS A .
A 1 168 LYS 168 168 LYS LYS A .
A 1 169 GLU 169 169 GLU GLU A .
A 1 170 LYS 170 170 LYS LYS A .
#
#
loop_
_pdbx_nonpoly_scheme.asym_id
_pdbx_nonpoly_scheme.entity_id
_pdbx_nonpoly_scheme.mon_id
_pdbx_nonpoly_scheme.ndb_seq_num
_pdbx_nonpoly_scheme.pdb_seq_num
_pdbx_nonpoly_scheme.auth_seq_num
_pdbx_nonpoly_scheme.auth_mon_id
_pdbx_nonpoly_scheme.pdb_strand_id
_pdbx_nonpoly_scheme.pdb_ins_code
B 2 LIG2 1 1 1 LIG2 B .
C 3 LIG3 1 1 1 LIG3 C .
D 4 LIG4 1 1 1 LIG4 D .
#
#
loop_
_ma_data.id
_ma_data.name
_ma_data.content_type
_ma_data.content_type_other_details
1 'Entity A' target .
2 'Entity B' target .
3 'Entity C' target .
4 'Entity D' target .
5 pred_model_1 'model coordinates' .
#
#
loop_
_ma_target_entity.entity_id
_ma_target_entity.data_id
_ma_target_entity.origin
1 1 designed
2 2 designed
3 3 designed
4 4 designed
#
#
loop_
_ma_target_entity_instance.asym_id
_ma_target_entity_instance.entity_id
_ma_target_entity_instance.details
A 1 'Chain A'
B 2 'Chain B'
C 3 'Chain C'
D 4 'Chain D'
#
#
loop_
_ma_model_list.ordinal_id
_ma_model_list.model_name
_ma_model_list.data_id
_ma_model_list.model_type
_ma_model_list.model_type_other_details
1 pred_model_1 5 'Ab initio model' .
#
#
loop_
_ma_model_group.id
_ma_model_group.name
_ma_model_group.details
1 pred .
#
#
loop_
_ma_model_group_link.group_id
_ma_model_group_link.model_id
1 1
#
#
loop_
_atom_site.group_PDB
_atom_site.id
_atom_site.type_symbol
_atom_site.label_atom_id
_atom_site.label_alt_id
_atom_site.label_comp_id
_atom_site.label_seq_id
_atom_site.auth_seq_id
_atom_site.pdbx_PDB_ins_code
_atom_site.label_asym_id
_atom_site.Cartn_x
_atom_site.Cartn_y
_atom_site.Cartn_z
_atom_site.occupancy
_atom_site.label_entity_id
_atom_site.auth_asym_id
_atom_site.auth_comp_id
_atom_site.B_iso_or_equiv
_atom_site.pdbx_PDB_model_num
ATOM 1 N N . GLY 1 1 ? A 4.727 -27.010 0.046 1.000 1 A GLY 70.931 1
ATOM 2 C CA . GLY 1 1 ? A 3.376 -26.483 0.226 1.000 1 A GLY 76.360 1
ATOM 3 C C . GLY 1 1 ? A 3.362 -24.976 0.050 1.000 1 A GLY 80.783 1
ATOM 4 O O . GLY 1 1 ? A 4.385 -24.321 0.208 1.000 1 A GLY 78.501 1
ATOM 5 N N . MET 2 2 ? A 2.201 -24.446 -0.283 1.000 1 A MET 83.715 1
ATOM 6 C CA . MET 2 2 ? A 2.071 -23.014 -0.541 1.000 1 A MET 88.712 1
ATOM 7 C C . MET 2 2 ? A 0.656 -22.559 -0.173 1.000 1 A MET 91.062 1
ATOM 8 O O . MET 2 2 ? A -0.272 -23.372 -0.059 1.000 1 A MET 89.920 1
ATOM 9 C CB . MET 2 2 ? A 2.363 -22.696 -2.003 1.000 1 A MET 86.371 1
ATOM 10 C CG . MET 2 2 ? A 1.376 -23.315 -2.958 1.000 1 A MET 85.474 1
ATOM 11 S SD . MET 2 2 ? A 1.603 -22.756 -4.658 1.000 1 A MET 83.238 1
ATOM 12 C CE . MET 2 2 ? A 1.019 -21.096 -4.521 1.000 1 A MET 78.880 1
ATOM 13 N N . THR 3 3 ? A 0.543 -21.244 -0.015 1.000 1 A THR 95.463 1
ATOM 14 C CA . THR 3 3 ? A -0.766 -20.651 0.225 1.000 1 A THR 95.827 1
ATOM 15 C C . THR 3 3 ? A -0.838 -19.382 -0.618 1.000 1 A THR 96.719 1
ATOM 16 O O . THR 3 3 ? A 0.150 -18.688 -0.806 1.000 1 A THR 96.226 1
ATOM 17 C CB . THR 3 3 ? A -0.968 -20.306 1.693 1.000 1 A THR 94.296 1
ATOM 18 O OG1 . THR 3 3 ? A -0.760 -21.484 2.472 1.000 1 A THR 89.219 1
ATOM 19 C CG2 . THR 3 3 ? A -2.375 -19.808 1.983 1.000 1 A THR 90.052 1
ATOM 20 N N . GLU 4 4 ? A -2.019 -19.095 -1.153 1.000 1 A GLU 97.004 1
ATOM 21 C CA . GLU 4 4 ? A -2.264 -17.913 -1.955 1.000 1 A GLU 97.319 1
ATOM 22 C C . GLU 4 4 ? A -2.900 -16.831 -1.086 1.000 1 A GLU 97.604 1
ATOM 23 O O . GLU 4 4 ? A -3.723 -17.129 -0.222 1.000 1 A GLU 97.196 1
ATOM 24 C CB . GLU 4 4 ? A -3.185 -18.255 -3.122 1.000 1 A GLU 96.413 1
ATOM 25 C CG . GLU 4 4 ? A -2.605 -19.275 -4.064 1.000 1 A GLU 88.638 1
ATOM 26 C CD . GLU 4 4 ? A -3.524 -19.629 -5.242 1.000 1 A GLU 87.355 1
ATOM 27 O OE1 . GLU 4 4 ? A -4.699 -19.216 -5.224 1.000 1 A GLU 83.943 1
ATOM 28 O OE2 . GLU 4 4 ? A -3.052 -20.312 -6.162 1.000 1 A GLU 81.036 1
ATOM 29 N N . TYR 5 5 ? A -2.487 -15.595 -1.329 1.000 1 A TYR 98.040 1
ATOM 30 C CA . TYR 5 5 ? A -2.978 -14.459 -0.571 1.000 1 A TYR 98.215 1
ATOM 31 C C . TYR 5 5 ? A -3.408 -13.392 -1.549 1.000 1 A TYR 98.265 1
ATOM 32 O O . TYR 5 5 ? A -2.663 -13.056 -2.449 1.000 1 A TYR 98.135 1
ATOM 33 C CB . TYR 5 5 ? A -1.870 -13.910 0.326 1.000 1 A TYR 98.086 1
ATOM 34 C CG . TYR 5 5 ? A -1.332 -14.917 1.304 1.000 1 A TYR 97.949 1
ATOM 35 C CD1 . TYR 5 5 ? A -1.884 -15.058 2.555 1.000 1 A TYR 97.346 1
ATOM 36 C CD2 . TYR 5 5 ? A -0.267 -15.728 0.934 1.000 1 A TYR 97.438 1
ATOM 37 C CE1 . TYR 5 5 ? A -1.392 -16.001 3.445 1.000 1 A TYR 96.471 1
ATOM 38 C CE2 . TYR 5 5 ? A 0.227 -16.669 1.834 1.000 1 A TYR 96.446 1
ATOM 39 C CZ . TYR 5 5 ? A -0.339 -16.786 3.083 1.000 1 A TYR 96.329 1
ATOM 40 O OH . TYR 5 5 ? A 0.151 -17.707 3.975 1.000 1 A TYR 94.639 1
ATOM 41 N N . LYS 6 6 ? A -4.626 -12.856 -1.369 1.000 1 A LYS 98.477 1
ATOM 42 C CA . LYS 6 6 ? A -5.141 -11.775 -2.217 1.000 1 A LYS 98.414 1
ATOM 43 C C . LYS 6 6 ? A -4.971 -10.448 -1.504 1.000 1 A LYS 98.556 1
ATOM 44 O O . LYS 6 6 ? A -5.654 -10.177 -0.515 1.000 1 A LYS 98.373 1
ATOM 45 C CB . LYS 6 6 ? A -6.596 -12.003 -2.597 1.000 1 A LYS 97.924 1
ATOM 46 C CG . LYS 6 6 ? A -6.800 -13.181 -3.535 1.000 1 A LYS 95.040 1
ATOM 47 C CD . LYS 6 6 ? A -8.206 -13.222 -4.069 1.000 1 A LYS 89.522 1
ATOM 48 C CE . LYS 6 6 ? A -8.366 -14.282 -5.180 1.000 1 A LYS 84.705 1
ATOM 49 N NZ . LYS 6 6 ? A -7.960 -15.640 -4.703 1.000 1 A LYS 73.395 1
ATOM 50 N N . LEU 7 7 ? A -4.048 -9.637 -2.003 1.000 1 A LEU 98.561 1
ATOM 51 C CA . LEU 7 7 ? A -3.683 -8.371 -1.391 1.000 1 A LEU 98.661 1
ATOM 52 C C . LEU 7 7 ? A -4.176 -7.208 -2.247 1.000 1 A LEU 98.459 1
ATOM 53 O O . LEU 7 7 ? A -4.124 -7.283 -3.474 1.000 1 A LEU 98.156 1
ATOM 54 C CB . LEU 7 7 ? A -2.166 -8.235 -1.242 1.000 1 A LEU 98.776 1
ATOM 55 C CG . LEU 7 7 ? A -1.391 -9.440 -0.716 1.000 1 A LEU 98.569 1
ATOM 56 C CD1 . LEU 7 7 ? A -1.968 -9.940 0.598 1.000 1 A LEU 98.387 1
ATOM 57 C CD2 . LEU 7 7 ? A 0.079 -9.092 -0.586 1.000 1 A LEU 98.502 1
ATOM 58 N N . VAL 8 8 ? A -4.614 -6.140 -1.587 1.000 1 A VAL 98.504 1
ATOM 59 C CA . VAL 8 8 ? A -5.097 -4.947 -2.281 1.000 1 A VAL 98.251 1
ATOM 60 C C . VAL 8 8 ? A -4.292 -3.755 -1.820 1.000 1 A VAL 98.313 1
ATOM 61 O O . VAL 8 8 ? A -4.122 -3.549 -0.617 1.000 1 A VAL 98.317 1
ATOM 62 C CB . VAL 8 8 ? A -6.576 -4.702 -1.994 1.000 1 A VAL 97.599 1
ATOM 63 C CG1 . VAL 8 8 ? A -7.421 -5.935 -2.280 1.000 1 A VAL 96.944 1
ATOM 64 C CG2 . VAL 8 8 ? A -7.079 -3.513 -2.806 1.000 1 A VAL 96.804 1
ATOM 65 N N . VAL 9 9 ? A -3.783 -2.985 -2.760 1.000 1 A VAL 98.163 1
ATOM 66 C CA . VAL 9 9 ? A -2.992 -1.792 -2.477 1.000 1 A VAL 98.245 1
ATOM 67 C C . VAL 9 9 ? A -3.861 -0.577 -2.712 1.000 1 A VAL 97.828 1
ATOM 68 O O . VAL 9 9 ? A -4.283 -0.342 -3.836 1.000 1 A VAL 97.468 1
ATOM 69 C CB . VAL 9 9 ? A -1.703 -1.727 -3.334 1.000 1 A VAL 98.438 1
ATOM 70 C CG1 . VAL 9 9 ? A -0.948 -3.058 -3.243 1.000 1 A VAL 98.569 1
ATOM 71 C CG2 . VAL 9 9 ? A -0.812 -0.580 -2.887 1.000 1 A VAL 98.443 1
ATOM 72 N N . VAL 10 10 ? A -4.141 0.185 -1.645 1.000 1 A VAL 97.884 1
ATOM 73 C CA . VAL 10 10 ? A -5.041 1.327 -1.744 1.000 1 A VAL 97.670 1
ATOM 74 C C . VAL 10 10 ? A -4.317 2.607 -1.346 1.000 1 A VAL 97.869 1
ATOM 75 O O . VAL 10 10 ? A -3.266 2.564 -0.715 1.000 1 A VAL 98.157 1
ATOM 76 C CB . VAL 10 10 ? A -6.302 1.171 -0.863 1.000 1 A VAL 96.783 1
ATOM 77 C CG1 . VAL 10 10 ? A -7.092 -0.045 -1.296 1.000 1 A VAL 96.366 1
ATOM 78 C CG2 . VAL 10 10 ? A -5.924 1.102 0.619 1.000 1 A VAL 96.658 1
ATOM 79 N N . GLY 11 11 ? A -4.893 3.737 -1.719 1.000 1 A GLY 97.583 1
ATOM 80 C CA . GLY 11 11 ? A -4.322 5.036 -1.381 1.000 1 A GLY 97.291 1
ATOM 81 C C . GLY 11 11 ? A -4.516 6.025 -2.509 1.000 1 A GLY 97.041 1
ATOM 82 O O . GLY 11 11 ? A -4.837 5.666 -3.631 1.000 1 A GLY 96.589 1
ATOM 83 N N . ALA 12 12 ? A -4.270 7.284 -2.183 1.000 1 A ALA 97.069 1
ATOM 84 C CA . ALA 12 12 ? A -4.466 8.381 -3.147 1.000 1 A ALA 96.618 1
ATOM 85 C C . ALA 12 12 ? A -3.603 8.202 -4.390 1.000 1 A ALA 96.278 1
ATOM 86 O O . ALA 12 12 ? A -2.556 7.550 -4.367 1.000 1 A ALA 96.512 1
ATOM 87 C CB . ALA 12 12 ? A -4.148 9.703 -2.481 1.000 1 A ALA 96.353 1
ATOM 88 N N . ASP 13 13 ? A -4.049 8.829 -5.470 1.000 1 A ASP 96.392 1
ATOM 89 C CA . ASP 13 13 ? A -3.252 8.830 -6.696 1.000 1 A ASP 96.060 1
ATOM 90 C C . ASP 13 13 ? A -1.886 9.425 -6.405 1.000 1 A ASP 96.744 1
ATOM 91 O O . ASP 13 13 ? A -1.761 10.429 -5.716 1.000 1 A ASP 97.083 1
ATOM 92 C CB . ASP 13 13 ? A -3.939 9.654 -7.769 1.000 1 A ASP 94.774 1
ATOM 93 C CG . ASP 13 13 ? A -5.224 8.991 -8.276 1.000 1 A ASP 89.181 1
ATOM 94 O OD1 . ASP 13 13 ? A -5.389 7.776 -8.098 1.000 1 A ASP 87.036 1
ATOM 95 O OD2 . ASP 13 13 ? A -6.064 9.730 -8.880 1.000 1 A ASP 85.728 1
ATOM 96 N N . GLY 14 14 ? A -0.845 8.776 -6.936 1.000 1 A GLY 96.677 1
ATOM 97 C CA . GLY 14 14 ? A 0.502 9.318 -6.900 1.000 1 A GLY 96.970 1
ATOM 98 C C . GLY 14 14 ? A 1.319 8.993 -5.667 1.000 1 A GLY 97.817 1
ATOM 99 O O . GLY 14 14 ? A 2.462 9.435 -5.572 1.000 1 A GLY 97.834 1
ATOM 100 N N . VAL 15 15 ? A 0.771 8.206 -4.743 1.000 1 A VAL 97.931 1
ATOM 101 C CA . VAL 15 15 ? A 1.536 7.878 -3.525 1.000 1 A VAL 98.327 1
ATOM 102 C C . VAL 15 15 ? A 2.586 6.806 -3.765 1.000 1 A VAL 98.443 1
ATOM 103 O O . VAL 15 15 ? A 3.516 6.673 -2.982 1.000 1 A VAL 98.571 1
ATOM 104 C CB . VAL 15 15 ? A 0.629 7.433 -2.361 1.000 1 A VAL 98.404 1
ATOM 105 C CG1 . VAL 15 15 ? A -0.360 8.540 -2.010 1.000 1 A VAL 98.406 1
ATOM 106 C CG2 . VAL 15 15 ? A -0.074 6.119 -2.660 1.000 1 A VAL 98.631 1
ATOM 107 N N . GLY 16 16 ? A 2.450 6.073 -4.864 1.000 1 A GLY 98.413 1
ATOM 108 C CA . GLY 16 16 ? A 3.423 5.028 -5.196 1.000 1 A GLY 98.270 1
ATOM 109 C C . GLY 16 16 ? A 2.883 3.636 -5.123 1.000 1 A GLY 98.372 1
ATOM 110 O O . GLY 16 16 ? A 3.653 2.685 -4.977 1.000 1 A GLY 98.386 1
ATOM 111 N N . LYS 17 17 ? A 1.557 3.464 -5.219 1.000 1 A LYS 98.065 1
ATOM 112 C CA . LYS 17 17 ? A 0.972 2.132 -5.190 1.000 1 A LYS 97.937 1
ATOM 113 C C . LYS 17 17 ? A 1.551 1.290 -6.304 1.000 1 A LYS 97.643 1
ATOM 114 O O . LYS 17 17 ? A 1.996 0.146 -6.072 1.000 1 A LYS 97.954 1
ATOM 115 C CB . LYS 17 17 ? A -0.547 2.180 -5.309 1.000 1 A LYS 97.674 1
ATOM 116 C CG . LYS 17 17 ? A -1.240 2.933 -4.173 1.000 1 A LYS 97.261 1
ATOM 117 C CD . LYS 17 17 ? A -2.753 2.908 -4.322 1.000 1 A LYS 96.810 1
ATOM 118 C CE . LYS 17 17 ? A -3.228 3.612 -5.589 1.000 1 A LYS 96.122 1
ATOM 119 N NZ . LYS 17 17 ? A -2.928 5.056 -5.567 1.000 1 A LYS 95.975 1
ATOM 120 N N . SER 18 18 ? A 1.544 1.815 -7.518 1.000 1 A SER 97.469 1
ATOM 121 C CA . SER 18 18 ? A 2.074 1.078 -8.661 1.000 1 A SER 97.108 1
ATOM 122 C C . SER 18 18 ? A 3.574 0.869 -8.544 1.000 1 A SER 97.425 1
ATOM 123 O O . SER 18 18 ? A 4.075 -0.222 -8.844 1.000 1 A SER 97.613 1
ATOM 124 C CB . SER 18 18 ? A 1.756 1.782 -9.971 1.000 1 A SER 96.211 1
ATOM 125 O OG . SER 18 18 ? A 0.354 1.819 -10.177 1.000 1 A SER 91.101 1
ATOM 126 N N . ALA 19 19 ? A 4.307 1.884 -8.096 1.000 1 A ALA 97.667 1
ATOM 127 C CA . ALA 19 19 ? A 5.758 1.771 -7.985 1.000 1 A ALA 97.856 1
ATOM 128 C C . ALA 19 19 ? A 6.146 0.714 -6.960 1.000 1 A ALA 98.147 1
ATOM 129 O O . ALA 19 19 ? A 7.085 -0.054 -7.195 1.000 1 A ALA 98.305 1
ATOM 130 C CB . ALA 19 19 ? A 6.376 3.118 -7.614 1.000 1 A ALA 97.758 1
ATOM 131 N N . LEU 20 20 ? A 5.421 0.648 -5.828 1.000 1 A LEU 98.256 1
ATOM 132 C CA . LEU 20 20 ? A 5.690 -0.360 -4.820 1.000 1 A LEU 98.462 1
ATOM 133 C C . LEU 20 20 ? A 5.421 -1.749 -5.378 1.000 1 A LEU 98.430 1
ATOM 134 O O . LEU 20 20 ? A 6.191 -2.676 -5.149 1.000 1 A LEU 98.472 1
ATOM 135 C CB . LEU 20 20 ? A 4.823 -0.135 -3.585 1.000 1 A LEU 98.664 1
ATOM 136 C CG . LEU 20 20 ? A 5.248 1.010 -2.678 1.000 1 A LEU 98.723 1
ATOM 137 C CD1 . LEU 20 20 ? A 6.523 0.650 -1.938 1.000 1 A LEU 98.735 1
ATOM 138 C CD2 . LEU 20 20 ? A 4.120 1.322 -1.705 1.000 1 A LEU 98.761 1
ATOM 139 N N . THR 21 21 ? A 4.301 -1.888 -6.077 1.000 1 A THR 98.256 1
ATOM 140 C CA . THR 21 21 ? A 3.894 -3.193 -6.603 1.000 1 A THR 98.047 1
ATOM 141 C C . THR 21 21 ? A 4.885 -3.678 -7.653 1.000 1 A THR 97.949 1
ATOM 142 O O . THR 21 21 ? A 5.294 -4.845 -7.633 1.000 1 A THR 98.041 1
ATOM 143 C CB . THR 21 21 ? A 2.477 -3.123 -7.181 1.000 1 A THR 97.953 1
ATOM 144 O OG1 . THR 21 21 ? A 1.585 -2.715 -6.145 1.000 1 A THR 97.823 1
ATOM 145 C CG2 . THR 21 21 ? A 2.033 -4.459 -7.739 1.000 1 A THR 97.849 1
ATOM 146 N N . ILE 22 22 ? A 5.261 -2.802 -8.554 1.000 1 A ILE 97.462 1
ATOM 147 C CA . ILE 22 22 ? A 6.193 -3.180 -9.621 1.000 1 A ILE 97.049 1
ATOM 148 C C . ILE 22 22 ? A 7.566 -3.482 -9.033 1.000 1 A ILE 97.385 1
ATOM 149 O O . ILE 22 22 ? A 8.241 -4.405 -9.491 1.000 1 A ILE 97.625 1
ATOM 150 C CB . ILE 22 22 ? A 6.200 -2.105 -10.715 1.000 1 A ILE 96.380 1
ATOM 151 C CG1 . ILE 22 22 ? A 4.827 -2.089 -11.401 1.000 1 A ILE 95.744 1
ATOM 152 C CG2 . ILE 22 22 ? A 7.312 -2.368 -11.734 1.000 1 A ILE 94.956 1
ATOM 153 C CD1 . ILE 22 22 ? A 4.606 -0.916 -12.349 1.000 1 A ILE 93.031 1
ATOM 154 N N . GLN 23 23 ? A 7.971 -2.745 -7.997 1.000 1 A GLN 97.951 1
ATOM 155 C CA . GLN 23 23 ? A 9.237 -3.032 -7.327 1.000 1 A GLN 98.095 1
ATOM 156 C C . GLN 23 23 ? A 9.205 -4.450 -6.739 1.000 1 A GLN 98.173 1
ATOM 157 O O . GLN 23 23 ? A 10.196 -5.206 -6.886 1.000 1 A GLN 98.114 1
ATOM 158 C CB . GLN 23 23 ? A 9.545 -1.992 -6.238 1.000 1 A GLN 97.961 1
ATOM 159 C CG . GLN 23 23 ? A 10.887 -2.188 -5.575 1.000 1 A GLN 95.797 1
ATOM 160 C CD . GLN 23 23 ? A 12.031 -1.992 -6.524 1.000 1 A GLN 97.649 1
ATOM 161 O OE1 . GLN 23 23 ? A 12.714 -2.925 -6.920 1.000 1 A GLN 97.221 1
ATOM 162 N NE2 . GLN 23 23 ? A 12.277 -0.727 -6.919 1.000 1 A GLN 96.811 1
ATOM 163 N N . LEU 24 24 ? A 8.090 -4.799 -6.085 1.000 1 A LEU 98.207 1
ATOM 164 C CA . LEU 24 24 ? A 7.965 -6.140 -5.513 1.000 1 A LEU 98.254 1
ATOM 165 C C . LEU 24 24 ? A 8.004 -7.214 -6.603 1.000 1 A LEU 98.086 1
ATOM 166 O O . LEU 24 24 ? A 8.715 -8.217 -6.476 1.000 1 A LEU 97.942 1
ATOM 167 C CB . LEU 24 24 ? A 6.667 -6.277 -4.715 1.000 1 A LEU 98.384 1
ATOM 168 C CG . LEU 24 24 ? A 6.467 -7.665 -4.103 1.000 1 A LEU 98.296 1
ATOM 169 C CD1 . LEU 24 24 ? A 7.237 -7.757 -2.783 1.000 1 A LEU 97.923 1
ATOM 170 C CD2 . LEU 24 24 ? A 4.988 -7.915 -3.859 1.000 1 A LEU 98.073 1
ATOM 171 N N . ILE 25 25 ? A 7.208 -7.014 -7.645 1.000 1 A ILE 97.661 1
ATOM 172 C CA . ILE 25 25 ? A 7.013 -8.046 -8.655 1.000 1 A ILE 97.042 1
ATOM 173 C C . ILE 25 25 ? A 8.203 -8.174 -9.594 1.000 1 A ILE 96.742 1
ATOM 174 O O . ILE 25 25 ? A 8.608 -9.290 -9.947 1.000 1 A ILE 96.401 1
ATOM 175 C CB . ILE 25 25 ? A 5.735 -7.760 -9.476 1.000 1 A ILE 96.210 1
ATOM 176 C CG1 . ILE 25 25 ? A 4.503 -7.714 -8.554 1.000 1 A ILE 93.398 1
ATOM 177 C CG2 . ILE 25 25 ? A 5.551 -8.789 -10.586 1.000 1 A ILE 91.681 1
ATOM 178 C CD1 . ILE 25 25 ? A 4.210 -9.001 -7.869 1.000 1 A ILE 86.815 1
ATOM 179 N N . GLN 26 26 ? A 8.762 -7.030 -9.999 1.000 1 A GLN 97.276 1
ATOM 180 C CA . GLN 26 26 ? A 9.769 -6.982 -11.064 1.000 1 A GLN 96.672 1
ATOM 181 C C . GLN 26 26 ? A 11.134 -6.465 -10.597 1.000 1 A GLN 96.895 1
ATOM 182 O O . GLN 26 26 ? A 12.086 -6.480 -11.386 1.000 1 A GLN 96.123 1
ATOM 183 C CB . GLN 26 26 ? A 9.298 -6.110 -12.225 1.000 1 A GLN 95.455 1
ATOM 184 C CG . GLN 26 26 ? A 8.066 -6.689 -12.927 1.000 1 A GLN 89.767 1
ATOM 185 C CD . GLN 26 26 ? A 8.335 -7.997 -13.582 1.000 1 A GLN 84.344 1
ATOM 186 O OE1 . GLN 26 26 ? A 9.471 -8.269 -14.006 1.000 1 A GLN 76.113 1
ATOM 187 N NE2 . GLN 26 26 ? A 7.317 -8.834 -13.690 1.000 1 A GLN 74.284 1
ATOM 188 N N . ASN 27 27 ? A 11.243 -5.986 -9.351 1.000 1 A ASN 97.148 1
ATOM 189 C CA . ASN 27 27 ? A 12.522 -5.546 -8.798 1.000 1 A ASN 96.905 1
ATOM 190 C C . ASN 27 27 ? A 13.152 -4.378 -9.553 1.000 1 A ASN 97.071 1
ATOM 191 O O . ASN 27 27 ? A 14.357 -4.333 -9.738 1.000 1 A ASN 95.881 1
ATOM 192 C CB . ASN 27 27 ? A 13.518 -6.698 -8.688 1.000 1 A ASN 95.985 1
ATOM 193 C CG . ASN 27 27 ? A 13.114 -7.721 -7.668 1.000 1 A ASN 94.255 1
ATOM 194 O OD1 . ASN 27 27 ? A 13.260 -7.494 -6.461 1.000 1 A ASN 82.791 1
ATOM 195 N ND2 . ASN 27 27 ? A 12.569 -8.838 -8.131 1.000 1 A ASN 79.967 1
ATOM 196 N N . HIS 28 28 ? A 12.281 -3.422 -9.971 1.000 1 A HIS 96.677 1
ATOM 197 C CA . HIS 28 28 ? A 12.776 -2.198 -10.567 1.000 1 A HIS 96.086 1
ATOM 198 C C . HIS 28 28 ? A 11.822 -1.061 -10.264 1.000 1 A HIS 96.632 1
ATOM 199 O O . HIS 28 28 ? A 10.641 -1.259 -9.991 1.000 1 A HIS 96.260 1
ATOM 200 C CB . HIS 28 28 ? A 13.052 -2.328 -12.063 1.000 1 A HIS 93.910 1
ATOM 201 C CG . HIS 28 28 ? A 11.825 -2.620 -12.876 1.000 1 A HIS 87.740 1
ATOM 202 N ND1 . HIS 28 28 ? A 11.117 -1.650 -13.560 1.000 1 A HIS 78.375 1
ATOM 203 C CD2 . HIS 28 28 ? A 11.168 -3.784 -13.092 1.000 1 A HIS 80.323 1
ATOM 204 C CE1 . HIS 28 28 ? A 10.099 -2.205 -14.186 1.000 1 A HIS 79.323 1
ATOM 205 N NE2 . HIS 28 28 ? A 10.118 -3.499 -13.916 1.000 1 A HIS 77.662 1
ATOM 206 N N . PHE 29 29 ? A 12.363 0.146 -10.294 1.000 1 A PHE 97.563 1
ATOM 207 C CA . PHE 29 29 ? A 11.619 1.358 -9.985 1.000 1 A PHE 97.561 1
ATOM 208 C C . PHE 29 29 ? A 11.153 2.016 -11.266 1.000 1 A PHE 96.683 1
ATOM 209 O O . PHE 29 29 ? A 11.952 2.276 -12.174 1.000 1 A PHE 96.112 1
ATOM 210 C CB . PHE 29 29 ? A 12.519 2.321 -9.194 1.000 1 A PHE 97.357 1
ATOM 211 C CG . PHE 29 29 ? A 11.848 3.651 -8.917 1.000 1 A PHE 97.698 1
ATOM 212 C CD1 . PHE 29 29 ? A 10.683 3.702 -8.183 1.000 1 A PHE 97.816 1
ATOM 213 C CD2 . PHE 29 29 ? A 12.412 4.829 -9.382 1.000 1 A PHE 97.330 1
ATOM 214 C CE1 . PHE 29 29 ? A 10.080 4.918 -7.911 1.000 1 A PHE 97.431 1
ATOM 215 C CE2 . PHE 29 29 ? A 11.797 6.039 -9.121 1.000 1 A PHE 96.890 1
ATOM 216 C CZ . PHE 29 29 ? A 10.645 6.089 -8.376 1.000 1 A PHE 97.229 1
ATOM 217 N N . VAL 30 30 ? A 9.850 2.264 -11.333 1.000 1 A VAL 94.672 1
ATOM 218 C CA . VAL 30 30 ? A 9.244 2.930 -12.488 1.000 1 A VAL 92.279 1
ATOM 219 C C . VAL 30 30 ? A 8.972 4.374 -12.100 1.000 1 A VAL 91.939 1
ATOM 220 O O . VAL 30 30 ? A 8.160 4.649 -11.223 1.000 1 A VAL 90.366 1
ATOM 221 C CB . VAL 30 30 ? A 7.942 2.247 -12.920 1.000 1 A VAL 88.518 1
ATOM 222 C CG1 . VAL 30 30 ? A 8.206 0.784 -13.237 1.000 1 A VAL 84.189 1
ATOM 223 C CG2 . VAL 30 30 ? A 7.293 2.965 -14.098 1.000 1 A VAL 81.975 1
ATOM 224 N N . ASP 31 31 ? A 9.671 5.309 -12.749 1.000 1 A ASP 90.947 1
ATOM 225 C CA . ASP 31 31 ? A 9.621 6.715 -12.367 1.000 1 A ASP 90.003 1
ATOM 226 C C . ASP 31 31 ? A 8.307 7.370 -12.802 1.000 1 A ASP 89.810 1
ATOM 227 O O . ASP 31 31 ? A 7.780 8.242 -12.106 1.000 1 A ASP 84.272 1
ATOM 228 C CB . ASP 31 31 ? A 10.806 7.456 -13.017 1.000 1 A ASP 85.984 1
ATOM 229 C CG . ASP 31 31 ? A 11.026 8.842 -12.437 1.000 1 A ASP 81.415 1
ATOM 230 O OD1 . ASP 31 31 ? A 10.602 9.084 -11.280 1.000 1 A ASP 77.481 1
ATOM 231 O OD2 . ASP 31 31 ? A 11.658 9.671 -13.125 1.000 1 A ASP 77.889 1
ATOM 232 N N . GLU 32 32 ? A 7.765 6.927 -13.943 1.000 1 A GLU 88.521 1
ATOM 233 C CA . GLU 32 32 ? A 6.539 7.484 -14.491 1.000 1 A GLU 87.180 1
ATOM 234 C C . GLU 32 32 ? A 5.610 6.326 -14.797 1.000 1 A GLU 85.428 1
ATOM 235 O O . GLU 32 32 ? A 5.993 5.391 -15.500 1.000 1 A GLU 80.202 1
ATOM 236 C CB . GLU 32 32 ? A 6.818 8.276 -15.753 1.000 1 A GLU 85.087 1
ATOM 237 C CG . GLU 32 32 ? A 7.711 9.498 -15.496 1.000 1 A GLU 74.747 1
ATOM 238 C CD . GLU 32 32 ? A 8.254 10.127 -16.770 1.000 1 A GLU 66.969 1
ATOM 239 O OE1 . GLU 32 32 ? A 7.782 9.757 -17.872 1.000 1 A GLU 62.699 1
ATOM 240 O OE2 . GLU 32 32 ? A 9.162 10.996 -16.665 1.000 1 A GLU 59.717 1
ATOM 241 N N . TYR 33 33 ? A 4.382 6.380 -14.255 1.000 1 A TYR 87.402 1
ATOM 242 C CA . TYR 33 33 ? A 3.417 5.309 -14.432 1.000 1 A TYR 85.422 1
ATOM 243 C C . TYR 33 33 ? A 2.053 5.955 -14.497 1.000 1 A TYR 85.717 1
ATOM 244 O O . TYR 33 33 ? A 1.686 6.785 -13.674 1.000 1 A TYR 84.203 1
ATOM 245 C CB . TYR 33 33 ? A 3.465 4.317 -13.274 1.000 1 A TYR 81.598 1
ATOM 246 C CG . TYR 33 33 ? A 2.738 3.022 -13.552 1.000 1 A TYR 81.154 1
ATOM 247 C CD1 . TYR 33 33 ? A 3.394 1.956 -14.135 1.000 1 A TYR 76.620 1
ATOM 248 C CD2 . TYR 33 33 ? A 1.390 2.896 -13.221 1.000 1 A TYR 75.420 1
ATOM 249 C CE1 . TYR 33 33 ? A 2.724 0.780 -14.379 1.000 1 A TYR 74.158 1
ATOM 250 C CE2 . TYR 33 33 ? A 0.725 1.717 -13.458 1.000 1 A TYR 73.618 1
ATOM 251 C CZ . TYR 33 33 ? A 1.397 0.661 -14.050 1.000 1 A TYR 74.364 1
ATOM 252 O OH . TYR 33 33 ? A 0.747 -0.501 -14.271 1.000 1 A TYR 73.302 1
ATOM 253 N N . ASP 34 34 ? A 1.250 5.593 -15.485 1.000 1 A ASP 86.022 1
ATOM 254 C CA . ASP 34 34 ? A -0.087 6.144 -15.682 1.000 1 A ASP 85.602 1
ATOM 255 C C . ASP 34 34 ? A -0.901 6.005 -14.396 1.000 1 A ASP 86.915 1
ATOM 256 O O . ASP 34 34 ? A -1.140 4.890 -13.941 1.000 1 A ASP 86.447 1
ATOM 257 C CB . ASP 34 34 ? A -0.768 5.419 -16.836 1.000 1 A ASP 83.798 1
ATOM 258 C CG . ASP 34 34 ? A -2.118 6.029 -17.235 1.000 1 A ASP 81.322 1
ATOM 259 O OD1 . ASP 34 34 ? A -2.780 6.669 -16.415 1.000 1 A ASP 78.683 1
ATOM 260 O OD2 . ASP 34 34 ? A -2.483 5.830 -18.413 1.000 1 A ASP 78.862 1
ATOM 261 N N . PRO 35 35 ? A -1.377 7.130 -13.808 1.000 1 A PRO 79.274 1
ATOM 262 C CA . PRO 35 35 ? A -2.063 7.015 -12.532 1.000 1 A PRO 81.830 1
ATOM 263 C C . PRO 35 35 ? A -3.447 6.401 -12.642 1.000 1 A PRO 83.481 1
ATOM 264 O O . PRO 35 35 ? A -4.059 6.096 -11.601 1.000 1 A PRO 82.179 1
ATOM 265 C CB . PRO 35 35 ? A -2.129 8.455 -12.057 1.000 1 A PRO 77.510 1
ATOM 266 C CG . PRO 35 35 ? A -2.147 9.251 -13.313 1.000 1 A PRO 77.387 1
ATOM 267 C CD . PRO 35 35 ? A -1.218 8.505 -14.273 1.000 1 A PRO 80.847 1
ATOM 268 N N . THR 36 36 ? A -3.969 6.232 -13.826 1.000 1 A THR 83.153 1
ATOM 269 C CA . THR 36 36 ? A -5.308 5.719 -14.037 1.000 1 A THR 81.945 1
ATOM 270 C C . THR 36 36 ? A -5.316 4.201 -14.253 1.000 1 A THR 84.263 1
ATOM 271 O O . THR 36 36 ? A -6.402 3.619 -14.270 1.000 1 A THR 83.035 1
ATOM 272 C CB . THR 36 36 ? A -6.020 6.388 -15.232 1.000 1 A THR 77.546 1
ATOM 273 O OG1 . THR 36 36 ? A -5.381 6.016 -16.433 1.000 1 A THR 70.113 1
ATOM 274 C CG2 . THR 36 36 ? A -5.991 7.886 -15.071 1.000 1 A THR 73.370 1
ATOM 275 N N . ILE 37 37 ? A -4.171 3.570 -14.388 1.000 1 A ILE 86.904 1
ATOM 276 C CA . ILE 37 37 ? A -4.111 2.141 -14.611 1.000 1 A ILE 85.669 1
ATOM 277 C C . ILE 37 37 ? A -4.410 1.417 -13.317 1.000 1 A ILE 86.774 1
ATOM 278 O O . ILE 37 37 ? A -3.829 1.717 -12.266 1.000 1 A ILE 83.551 1
ATOM 279 C CB . ILE 37 37 ? A -2.745 1.718 -15.170 1.000 1 A ILE 81.799 1
ATOM 280 C CG1 . ILE 37 37 ? A -2.582 2.283 -16.576 1.000 1 A ILE 82.745 1
ATOM 281 C CG2 . ILE 37 37 ? A -2.618 0.179 -15.187 1.000 1 A ILE 81.743 1
ATOM 282 C CD1 . ILE 37 37 ? A -1.251 1.962 -17.211 1.000 1 A ILE 79.238 1
ATOM 283 N N . GLU 38 38 ? A -5.311 0.437 -13.380 1.000 1 A GLU 87.801 1
ATOM 284 C CA . GLU 38 38 ? A -5.585 -0.465 -12.273 1.000 1 A GLU 89.419 1
ATOM 285 C C . GLU 38 38 ? A -5.444 -1.882 -12.821 1.000 1 A GLU 89.941 1
ATOM 286 O O . GLU 38 38 ? A -6.123 -2.243 -13.783 1.000 1 A GLU 86.905 1
ATOM 287 C CB . GLU 38 38 ? A -6.967 -0.224 -11.690 1.000 1 A GLU 87.217 1
ATOM 288 C CG . GLU 38 38 ? A -7.351 -1.230 -10.615 1.000 1 A GLU 84.561 1
ATOM 289 C CD . GLU 38 38 ? A -8.619 -0.821 -9.896 1.000 1 A GLU 85.004 1
ATOM 290 O OE1 . GLU 38 38 ? A -8.623 0.245 -9.254 1.000 1 A GLU 82.994 1
ATOM 291 O OE2 . GLU 38 38 ? A -9.583 -1.597 -9.982 1.000 1 A GLU 81.473 1
ATOM 292 N N . ASP 39 39 ? A -4.579 -2.678 -12.211 1.000 1 A ASP 91.601 1
ATOM 293 C CA . ASP 39 39 ? A -4.236 -3.992 -12.750 1.000 1 A ASP 91.743 1
ATOM 294 C C . ASP 39 39 ? A -3.893 -4.926 -11.608 1.000 1 A ASP 93.825 1
ATOM 295 O O . ASP 39 39 ? A -3.763 -4.529 -10.457 1.000 1 A ASP 93.703 1
ATOM 296 C CB . ASP 39 39 ? A -3.095 -3.889 -13.759 1.000 1 A ASP 89.237 1
ATOM 297 C CG . ASP 39 39 ? A -3.038 -5.033 -14.752 1.000 1 A ASP 81.029 1
ATOM 298 O OD1 . ASP 39 39 ? A -3.869 -5.955 -14.630 1.000 1 A ASP 78.076 1
ATOM 299 O OD2 . ASP 39 39 ? A -2.178 -4.992 -15.656 1.000 1 A ASP 76.177 1
ATOM 300 N N . SER 40 40 ? A -3.772 -6.199 -11.932 1.000 1 A SER 94.263 1
ATOM 301 C CA . SER 40 40 ? A -3.435 -7.226 -10.954 1.000 1 A SER 94.924 1
ATOM 302 C C . SER 40 40 ? A -2.123 -7.887 -11.353 1.000 1 A SER 95.442 1
ATOM 303 O O . SER 40 40 ? A -1.747 -7.904 -12.540 1.000 1 A SER 93.585 1
ATOM 304 C CB . SER 40 40 ? A -4.539 -8.260 -10.828 1.000 1 A SER 92.612 1
ATOM 305 O OG . SER 40 40 ? A -4.588 -9.034 -12.001 1.000 1 A SER 86.951 1
ATOM 306 N N . TYR 41 41 ? A -1.438 -8.414 -10.326 1.000 1 A TYR 97.123 1
ATOM 307 C CA . TYR 41 41 ? A -0.124 -9.016 -10.482 1.000 1 A TYR 96.801 1
ATOM 308 C C . TYR 41 41 ? A -0.047 -10.272 -9.669 1.000 1 A TYR 97.196 1
ATOM 309 O O . TYR 41 41 ? A -0.763 -10.426 -8.681 1.000 1 A TYR 97.225 1
ATOM 310 C CB . TYR 41 41 ? A 0.966 -8.049 -10.033 1.000 1 A TYR 96.291 1
ATOM 311 C CG . TYR 41 41 ? A 0.996 -6.736 -10.800 1.000 1 A TYR 94.094 1
ATOM 312 C CD1 . TYR 41 41 ? A 1.888 -6.565 -11.849 1.000 1 A TYR 91.592 1
ATOM 313 C CD2 . TYR 41 41 ? A 0.135 -5.686 -10.468 1.000 1 A TYR 92.724 1
ATOM 314 C CE1 . TYR 41 41 ? A 1.912 -5.378 -12.559 1.000 1 A TYR 88.423 1
ATOM 315 C CE2 . TYR 41 41 ? A 0.161 -4.505 -11.190 1.000 1 A TYR 90.776 1
ATOM 316 C CZ . TYR 41 41 ? A 1.054 -4.351 -12.225 1.000 1 A TYR 88.310 1
ATOM 317 O OH . TYR 41 41 ? A 1.086 -3.180 -12.946 1.000 1 A TYR 84.352 1
ATOM 318 N N . ARG 42 42 ? A 0.851 -11.174 -10.058 1.000 1 A ARG 97.126 1
ATOM 319 C CA . ARG 42 42 ? A 1.096 -12.411 -9.303 1.000 1 A ARG 97.008 1
ATOM 320 C C . ARG 42 42 ? A 2.580 -12.593 -9.066 1.000 1 A ARG 97.050 1
ATOM 321 O O . ARG 42 42 ? A 3.390 -12.328 -9.944 1.000 1 A ARG 96.011 1
ATOM 322 C CB . ARG 42 42 ? A 0.525 -13.619 -10.044 1.000 1 A ARG 95.677 1
ATOM 323 C CG . ARG 42 42 ? A 0.721 -14.915 -9.335 1.000 1 A ARG 87.585 1
ATOM 324 C CD . ARG 42 42 ? A -0.226 -15.983 -9.832 1.000 1 A ARG 81.750 1
ATOM 325 N NE . ARG 42 42 ? A -1.587 -15.753 -9.359 1.000 1 A ARG 76.361 1
ATOM 326 C CZ . ARG 42 42 ? A -2.607 -16.518 -9.623 1.000 1 A ARG 70.324 1
ATOM 327 N NH1 . ARG 42 42 ? A -2.426 -17.584 -10.409 1.000 1 A ARG 63.591 1
ATOM 328 N NH2 . ARG 42 42 ? A -3.811 -16.222 -9.131 1.000 1 A ARG 60.588 1
ATOM 329 N N . LYS 43 43 ? A 2.968 -12.986 -7.854 1.000 1 A LYS 97.002 1
ATOM 330 C CA . LYS 43 43 ? A 4.368 -13.197 -7.505 1.000 1 A LYS 97.012 1
ATOM 331 C C . LYS 43 43 ? A 4.459 -14.342 -6.490 1.000 1 A LYS 97.107 1
ATOM 332 O O . LYS 43 43 ? A 3.761 -14.329 -5.474 1.000 1 A LYS 96.889 1
ATOM 333 C CB . LYS 43 43 ? A 4.978 -11.940 -6.903 1.000 1 A LYS 96.247 1
ATOM 334 C CG . LYS 43 43 ? A 6.405 -12.092 -6.413 1.000 1 A LYS 95.073 1
ATOM 335 C CD . LYS 43 43 ? A 7.374 -12.171 -7.595 1.000 1 A LYS 92.404 1
ATOM 336 C CE . LYS 43 43 ? A 8.806 -11.989 -7.137 1.000 1 A LYS 91.104 1
ATOM 337 N NZ . LYS 43 43 ? A 9.737 -11.999 -8.274 1.000 1 A LYS 86.635 1
ATOM 338 N N . GLN 44 44 ? A 5.331 -15.312 -6.771 1.000 1 A GLN 97.490 1
ATOM 339 C CA . GLN 44 44 ? A 5.614 -16.390 -5.823 1.000 1 A GLN 97.280 1
ATOM 340 C C . GLN 44 44 ? A 6.814 -15.990 -4.985 1.000 1 A GLN 96.978 1
ATOM 341 O O . GLN 44 44 ? A 7.883 -15.658 -5.538 1.000 1 A GLN 95.891 1
ATOM 342 C CB . GLN 44 44 ? A 5.870 -17.701 -6.553 1.000 1 A GLN 96.403 1
ATOM 343 C CG . GLN 44 44 ? A 6.011 -18.872 -5.613 1.000 1 A GLN 92.210 1
ATOM 344 C CD . GLN 44 44 ? A 6.152 -20.165 -6.352 1.000 1 A GLN 88.629 1
ATOM 345 O OE1 . GLN 44 44 ? A 5.270 -20.553 -7.135 1.000 1 A GLN 80.659 1
ATOM 346 N NE2 . GLN 44 44 ? A 7.279 -20.854 -6.150 1.000 1 A GLN 79.312 1
ATOM 347 N N . VAL 45 45 ? A 6.651 -16.003 -3.684 1.000 1 A VAL 96.696 1
ATOM 348 C CA . VAL 45 45 ? A 7.727 -15.666 -2.750 1.000 1 A VAL 96.252 1
ATOM 349 C C . VAL 45 45 ? A 7.784 -16.721 -1.661 1.000 1 A VAL 96.046 1
ATOM 350 O O . VAL 45 45 ? A 6.891 -17.555 -1.550 1.000 1 A VAL 95.271 1
ATOM 351 C CB . VAL 45 45 ? A 7.542 -14.259 -2.106 1.000 1 A VAL 95.214 1
ATOM 352 C CG1 . VAL 45 45 ? A 7.608 -13.171 -3.172 1.000 1 A VAL 94.559 1
ATOM 353 C CG2 . VAL 45 45 ? A 6.240 -14.185 -1.327 1.000 1 A VAL 93.997 1
ATOM 354 N N . VAL 46 46 ? A 8.835 -16.658 -0.855 1.000 1 A VAL 95.761 1
ATOM 355 C CA . VAL 46 46 ? A 8.945 -17.498 0.340 1.000 1 A VAL 95.942 1
ATOM 356 C C . VAL 46 46 ? A 8.906 -16.577 1.531 1.000 1 A VAL 96.548 1
ATOM 357 O O . VAL 46 46 ? A 9.702 -15.647 1.643 1.000 1 A VAL 95.952 1
ATOM 358 C CB . VAL 46 46 ? A 10.224 -18.330 0.342 1.000 1 A VAL 94.509 1
ATOM 359 C CG1 . VAL 46 46 ? A 10.273 -19.244 -0.873 1.000 1 A VAL 93.106 1
ATOM 360 C CG2 . VAL 46 46 ? A 10.320 -19.151 1.629 1.000 1 A VAL 93.682 1
ATOM 361 N N . ILE 47 47 ? A 7.954 -16.820 2.424 1.000 1 A ILE 96.934 1
ATOM 362 C CA . ILE 47 47 ? A 7.784 -16.022 3.635 1.000 1 A ILE 97.227 1
ATOM 363 C C . ILE 47 47 ? A 7.751 -16.972 4.816 1.000 1 A ILE 97.009 1
ATOM 364 O O . ILE 47 47 ? A 6.859 -17.819 4.897 1.000 1 A ILE 96.420 1
ATOM 365 C CB . ILE 47 47 ? A 6.493 -15.171 3.603 1.000 1 A ILE 97.427 1
ATOM 366 C CG1 . ILE 47 47 ? A 6.491 -14.278 2.361 1.000 1 A ILE 96.991 1
ATOM 367 C CG2 . ILE 47 47 ? A 6.382 -14.350 4.879 1.000 1 A ILE 97.209 1
ATOM 368 C CD1 . ILE 47 47 ? A 5.165 -13.573 2.143 1.000 1 A ILE 96.402 1
ATOM 369 N N . ASP 48 48 ? A 8.724 -16.825 5.736 1.000 1 A ASP 97.103 1
ATOM 370 C CA . ASP 48 48 ? A 8.798 -17.657 6.918 1.000 1 A ASP 96.531 1
ATOM 371 C C . ASP 48 48 ? A 8.744 -19.151 6.573 1.000 1 A ASP 95.794 1
ATOM 372 O O . ASP 48 48 ? A 8.052 -19.913 7.225 1.000 1 A ASP 94.284 1
ATOM 373 C CB . ASP 48 48 ? A 7.662 -17.292 7.884 1.000 1 A ASP 96.204 1
ATOM 374 C CG . ASP 48 48 ? A 7.733 -15.833 8.330 1.000 1 A ASP 96.447 1
ATOM 375 O OD1 . ASP 48 48 ? A 8.835 -15.278 8.462 1.000 1 A ASP 95.193 1
ATOM 376 O OD2 . ASP 48 48 ? A 6.638 -15.250 8.556 1.000 1 A ASP 94.751 1
ATOM 377 N N . GLY 49 49 ? A 9.450 -19.497 5.516 1.000 1 A GLY 95.922 1
ATOM 378 C CA . GLY 49 49 ? A 9.539 -20.887 5.119 1.000 1 A GLY 94.386 1
ATOM 379 C C . GLY 49 49 ? A 8.401 -21.424 4.279 1.000 1 A GLY 94.429 1
ATOM 380 O O . GLY 49 49 ? A 8.452 -22.561 3.809 1.000 1 A GLY 92.889 1
ATOM 381 N N . GLU 50 50 ? A 7.364 -20.596 4.088 1.000 1 A GLU 93.672 1
ATOM 382 C CA . GLU 50 50 ? A 6.206 -21.005 3.297 1.000 1 A GLU 93.393 1
ATOM 383 C C . GLU 50 50 ? A 6.251 -20.364 1.908 1.000 1 A GLU 94.218 1
ATOM 384 O O . GLU 50 50 ? A 6.351 -19.136 1.789 1.000 1 A GLU 94.132 1
ATOM 385 C CB . GLU 50 50 ? A 4.907 -20.575 4.003 1.000 1 A GLU 90.928 1
ATOM 386 C CG . GLU 50 50 ? A 3.646 -20.894 3.185 1.000 1 A GLU 88.711 1
ATOM 387 C CD . GLU 50 50 ? A 2.400 -20.311 3.822 1.000 1 A GLU 86.491 1
ATOM 388 O OE1 . GLU 50 50 ? A 1.720 -21.066 4.554 1.000 1 A GLU 77.508 1
ATOM 389 O OE2 . GLU 50 50 ? A 2.090 -19.112 3.625 1.000 1 A GLU 76.873 1
ATOM 390 N N . THR 51 51 ? A 6.186 -21.203 0.880 1.000 1 A THR 95.395 1
ATOM 391 C CA . THR 51 51 ? A 6.030 -20.679 -0.460 1.000 1 A THR 95.431 1
ATOM 392 C C . THR 51 51 ? A 4.644 -20.038 -0.543 1.000 1 A THR 95.426 1
ATOM 393 O O . THR 51 51 ? A 3.628 -20.680 -0.258 1.000 1 A THR 93.843 1
ATOM 394 C CB . THR 51 51 ? A 6.168 -21.790 -1.509 1.000 1 A THR 94.615 1
ATOM 395 O OG1 . THR 51 51 ? A 7.508 -22.328 -1.422 1.000 1 A THR 92.402 1
ATOM 396 C CG2 . THR 51 51 ? A 5.939 -21.252 -2.904 1.000 1 A THR 92.827 1
ATOM 397 N N . SER 52 52 ? A 4.617 -18.769 -0.913 1.000 1 A SER 95.067 1
ATOM 398 C CA . SER 52 52 ? A 3.419 -17.963 -0.832 1.000 1 A SER 94.975 1
ATOM 399 C C . SER 52 52 ? A 3.185 -17.292 -2.182 1.000 1 A SER 95.974 1
ATOM 400 O O . SER 52 52 ? A 4.027 -16.540 -2.667 1.000 1 A SER 95.657 1
ATOM 401 C CB . SER 52 52 ? A 3.558 -16.907 0.240 1.000 1 A SER 92.327 1
ATOM 402 O OG . SER 52 52 ? A 3.709 -17.514 1.518 1.000 1 A SER 85.336 1
ATOM 403 N N . LEU 53 53 ? A 2.022 -17.545 -2.774 1.000 1 A LEU 97.258 1
ATOM 404 C CA . LEU 53 53 ? A 1.638 -16.925 -4.021 1.000 1 A LEU 97.651 1
ATOM 405 C C . LEU 53 53 ? A 0.821 -15.682 -3.718 1.000 1 A LEU 97.928 1
ATOM 406 O O . LEU 53 53 ? A -0.281 -15.772 -3.169 1.000 1 A LEU 97.621 1
ATOM 407 C CB . LEU 53 53 ? A 0.836 -17.894 -4.893 1.000 1 A LEU 97.015 1
ATOM 408 C CG . LEU 53 53 ? A 0.545 -17.392 -6.311 1.000 1 A LEU 92.682 1
ATOM 409 C CD1 . LEU 53 53 ? A 1.843 -17.221 -7.098 1.000 1 A LEU 91.864 1
ATOM 410 C CD2 . LEU 53 53 ? A -0.373 -18.376 -7.028 1.000 1 A LEU 91.158 1
ATOM 411 N N . LEU 54 54 ? A 1.372 -14.519 -4.038 1.000 1 A LEU 98.359 1
ATOM 412 C CA . LEU 54 54 ? A 0.746 -13.241 -3.778 1.000 1 A LEU 98.512 1
ATOM 413 C C . LEU 54 54 ? A 0.007 -12.759 -5.002 1.000 1 A LEU 98.459 1
ATOM 414 O O . LEU 54 54 ? A 0.624 -12.554 -6.043 1.000 1 A LEU 98.143 1
ATOM 415 C CB . LEU 54 54 ? A 1.792 -12.202 -3.350 1.000 1 A LEU 98.498 1
ATOM 416 C CG . LEU 54 54 ? A 2.740 -12.632 -2.238 1.000 1 A LEU 98.289 1
ATOM 417 C CD1 . LEU 54 54 ? A 1.972 -13.171 -1.038 1.000 1 A LEU 98.134 1
ATOM 418 C CD2 . LEU 54 54 ? A 3.630 -11.443 -1.857 1.000 1 A LEU 98.199 1
ATOM 419 N N . ASP 55 55 ? A -1.308 -12.600 -4.863 1.000 1 A ASP 98.409 1
ATOM 420 C CA . ASP 55 55 ? A -2.144 -12.013 -5.909 1.000 1 A ASP 98.220 1
ATOM 421 C C . ASP 55 55 ? A -2.444 -10.599 -5.452 1.000 1 A ASP 98.230 1
ATOM 422 O O . ASP 55 55 ? A -3.124 -10.404 -4.449 1.000 1 A ASP 97.949 1
ATOM 423 C CB . ASP 55 55 ? A -3.430 -12.798 -6.070 1.000 1 A ASP 97.258 1
ATOM 424 C CG . ASP 55 55 ? A -3.197 -14.143 -6.749 1.000 1 A ASP 92.469 1
ATOM 425 O OD1 . ASP 55 55 ? A -2.512 -14.150 -7.787 1.000 1 A ASP 90.489 1
ATOM 426 O OD2 . ASP 55 55 ? A -3.715 -15.171 -6.244 1.000 1 A ASP 89.224 1
ATOM 427 N N . ILE 56 56 ? A -1.927 -9.623 -6.197 1.000 1 A ILE 98.109 1
ATOM 428 C CA . ILE 56 56 ? A -1.950 -8.234 -5.779 1.000 1 A ILE 98.107 1
ATOM 429 C C . ILE 56 56 ? A -2.743 -7.410 -6.742 1.000 1 A ILE 97.703 1
ATOM 430 O O . ILE 56 56 ? A -2.462 -7.380 -7.937 1.000 1 A ILE 97.422 1
ATOM 431 C CB . ILE 56 56 ? A -0.516 -7.682 -5.661 1.000 1 A ILE 98.214 1
ATOM 432 C CG1 . ILE 56 56 ? A 0.323 -8.526 -4.714 1.000 1 A ILE 97.498 1
ATOM 433 C CG2 . ILE 56 56 ? A -0.528 -6.218 -5.226 1.000 1 A ILE 98.021 1
ATOM 434 C CD1 . ILE 56 56 ? A 1.822 -8.328 -4.863 1.000 1 A ILE 94.803 1
ATOM 435 N N . LEU 57 57 ? A -3.767 -6.734 -6.232 1.000 1 A LEU 97.924 1
ATOM 436 C CA . LEU 57 57 ? A -4.534 -5.769 -7.008 1.000 1 A LEU 97.536 1
ATOM 437 C C . LEU 57 57 ? A -4.012 -4.372 -6.703 1.000 1 A LEU 97.376 1
ATOM 438 O O . LEU 57 57 ? A -4.083 -3.908 -5.565 1.000 1 A LEU 97.227 1
ATOM 439 C CB . LEU 57 57 ? A -6.031 -5.859 -6.682 1.000 1 A LEU 96.668 1
ATOM 440 C CG . LEU 57 57 ? A -6.900 -4.835 -7.423 1.000 1 A LEU 95.359 1
ATOM 441 C CD1 . LEU 57 57 ? A -6.762 -5.001 -8.910 1.000 1 A LEU 93.683 1
ATOM 442 C CD2 . LEU 57 57 ? A -8.351 -4.980 -7.005 1.000 1 A LEU 92.959 1
ATOM 443 N N . ASP 58 58 ? A -3.471 -3.715 -7.714 1.000 1 A ASP 97.131 1
ATOM 444 C CA . ASP 58 58 ? A -2.998 -2.345 -7.643 1.000 1 A ASP 96.795 1
ATOM 445 C C . ASP 58 58 ? A -4.118 -1.432 -8.101 1.000 1 A ASP 95.941 1
ATOM 446 O O . ASP 58 58 ? A -4.452 -1.402 -9.289 1.000 1 A ASP 94.962 1
ATOM 447 C CB . ASP 58 58 ? A -1.763 -2.205 -8.542 1.000 1 A ASP 96.657 1
ATOM 448 C CG . ASP 58 58 ? A -1.281 -0.769 -8.625 1.000 1 A ASP 96.603 1
ATOM 449 O OD1 . ASP 58 58 ? A -1.426 -0.034 -7.629 1.000 1 A ASP 96.081 1
ATOM 450 O OD2 . ASP 58 58 ? A -0.756 -0.390 -9.692 1.000 1 A ASP 95.670 1
ATOM 451 N N . THR 59 59 ? A -4.745 -0.720 -7.152 1.000 1 A THR 95.459 1
ATOM 452 C CA . THR 59 59 ? A -5.947 0.064 -7.448 1.000 1 A THR 94.471 1
ATOM 453 C C . THR 59 59 ? A -5.623 1.447 -7.989 1.000 1 A THR 92.721 1
ATOM 454 O O . THR 59 59 ? A -4.484 1.930 -7.891 1.000 1 A THR 90.759 1
ATOM 455 C CB . THR 59 59 ? A -6.835 0.202 -6.192 1.000 1 A THR 93.931 1
ATOM 456 O OG1 . THR 59 59 ? A -6.194 1.061 -5.266 1.000 1 A THR 90.423 1
ATOM 457 C CG2 . THR 59 59 ? A -7.085 -1.183 -5.566 1.000 1 A THR 90.774 1
ATOM 458 N N . ALA 60 60 ? A -6.633 2.101 -8.529 1.000 1 A ALA 94.270 1
ATOM 459 C CA . ALA 60 60 ? A -6.467 3.409 -9.132 1.000 1 A ALA 92.724 1
ATOM 460 C C . ALA 60 60 ? A -7.555 4.401 -8.756 1.000 1 A ALA 90.065 1
ATOM 461 O O . ALA 60 60 ? A -7.761 5.385 -9.470 1.000 1 A ALA 85.109 1
ATOM 462 C CB . ALA 60 60 ? A -6.356 3.288 -10.639 1.000 1 A ALA 91.538 1
ATOM 463 N N . GLY 61 61 ? A -8.245 4.180 -7.645 1.000 1 A GLY 81.707 1
ATOM 464 C CA . GLY 61 61 ? A -9.252 5.145 -7.226 1.000 1 A GLY 78.039 1
ATOM 465 C C . GLY 61 61 ? A -10.633 4.727 -7.628 1.000 1 A GLY 78.748 1
ATOM 466 O O . GLY 61 61 ? A -10.951 3.548 -7.696 1.000 1 A GLY 74.500 1
ATOM 467 N N . GLN 62 62 ? A -11.467 5.726 -7.878 1.000 1 A GLN 78.174 1
ATOM 468 C CA . GLN 62 62 ? A -12.904 5.477 -8.127 1.000 1 A GLN 78.046 1
ATOM 469 C C . GLN 62 62 ? A -13.123 4.639 -9.372 1.000 1 A GLN 79.867 1
ATOM 470 O O . GLN 62 62 ? A -12.535 4.868 -10.430 1.000 1 A GLN 77.904 1
ATOM 471 C CB . GLN 62 62 ? A -13.630 6.822 -8.284 1.000 1 A GLN 74.270 1
ATOM 472 C CG . GLN 62 62 ? A -13.770 7.612 -6.997 1.000 1 A GLN 72.426 1
ATOM 473 C CD . GLN 62 62 ? A -14.468 6.813 -5.939 1.000 1 A GLN 65.193 1
ATOM 474 O OE1 . GLN 62 62 ? A -15.620 6.369 -6.135 1.000 1 A GLN 63.538 1
ATOM 475 N NE2 . GLN 62 62 ? A -13.816 6.628 -4.812 1.000 1 A GLN 66.335 1
ATOM 476 N N . GLU 63 63 ? A -13.985 3.637 -9.234 1.000 1 A GLU 79.945 1
ATOM 477 C CA . GLU 63 63 ? A -14.441 2.837 -10.350 1.000 1 A GLU 78.833 1
ATOM 478 C C . GLU 63 63 ? A -15.643 3.511 -10.998 1.000 1 A GLU 81.008 1
ATOM 479 O O . GLU 63 63 ? A -16.169 4.481 -10.468 1.000 1 A GLU 79.574 1
ATOM 480 C CB . GLU 63 63 ? A -14.790 1.424 -9.901 1.000 1 A GLU 74.758 1
ATOM 481 C CG . GLU 63 63 ? A -13.655 0.689 -9.193 1.000 1 A GLU 73.397 1
ATOM 482 C CD . GLU 63 63 ? A -12.638 0.097 -10.140 1.000 1 A GLU 70.962 1
ATOM 483 O OE1 . GLU 63 63 ? A -12.775 0.236 -11.359 1.000 1 A GLU 69.867 1
ATOM 484 O OE2 . GLU 63 63 ? A -11.674 -0.533 -9.646 1.000 1 A GLU 69.696 1
ATOM 485 N N . GLU 64 64 ? A -16.081 2.978 -12.121 1.000 1 A GLU 84.237 1
ATOM 486 C CA . GLU 64 64 ? A -17.300 3.479 -12.781 1.000 1 A GLU 83.455 1
ATOM 487 C C . GLU 64 64 ? A -18.470 3.411 -11.836 1.000 1 A GLU 83.473 1
ATOM 488 O O . GLU 64 64 ? A -19.252 4.371 -11.726 1.000 1 A GLU 78.214 1
ATOM 489 C CB . GLU 64 64 ? A -17.562 2.652 -14.028 1.000 1 A GLU 78.242 1
ATOM 490 C CG . GLU 64 64 ? A -18.771 3.104 -14.827 1.000 1 A GLU 74.226 1
ATOM 491 C CD . GLU 64 64 ? A -18.896 2.384 -16.166 1.000 1 A GLU 67.629 1
ATOM 492 O OE1 . GLU 64 64 ? A -17.958 1.666 -16.544 1.000 1 A GLU 66.248 1
ATOM 493 O OE2 . GLU 64 64 ? A -19.929 2.570 -16.848 1.000 1 A GLU 64.377 1
ATOM 494 N N . TYR 65 65 ? A -18.615 2.304 -11.142 1.000 1 A TYR 83.176 1
ATOM 495 C CA . TYR 65 65 ? A -19.651 2.114 -10.127 1.000 1 A TYR 82.398 1
ATOM 496 C C . TYR 65 65 ? A -18.969 1.718 -8.830 1.000 1 A TYR 82.327 1
ATOM 497 O O . TYR 65 65 ? A -18.007 0.983 -8.820 1.000 1 A TYR 79.742 1
ATOM 498 C CB . TYR 65 65 ? A -20.647 1.035 -10.527 1.000 1 A TYR 79.035 1
ATOM 499 C CG . TYR 65 65 ? A -21.417 1.327 -11.789 1.000 1 A TYR 75.312 1
ATOM 500 C CD1 . TYR 65 65 ? A -21.042 0.778 -13.000 1.000 1 A TYR 72.193 1
ATOM 501 C CD2 . TYR 65 65 ? A -22.526 2.147 -11.745 1.000 1 A TYR 72.939 1
ATOM 502 C CE1 . TYR 65 65 ? A -21.749 1.039 -14.142 1.000 1 A TYR 68.504 1
ATOM 503 C CE2 . TYR 65 65 ? A -23.227 2.428 -12.891 1.000 1 A TYR 70.340 1
ATOM 504 C CZ . TYR 65 65 ? A -22.835 1.883 -14.083 1.000 1 A TYR 68.444 1
ATOM 505 O OH . TYR 65 65 ? A -23.544 2.149 -15.230 1.000 1 A TYR 74.036 1
ATOM 506 N N . SER 66 66 ? A -19.545 2.200 -7.710 1.000 1 A SER 82.972 1
ATOM 507 C CA . SER 66 66 ? A -19.020 1.869 -6.390 1.000 1 A SER 81.949 1
ATOM 508 C C . SER 66 66 ? A -19.035 0.344 -6.159 1.000 1 A SER 83.875 1
ATOM 509 O O . SER 66 66 ? A -18.273 -0.155 -5.353 1.000 1 A SER 82.271 1
ATOM 510 C CB . SER 66 66 ? A -19.802 2.590 -5.301 1.000 1 A SER 76.801 1
ATOM 511 O OG . SER 66 66 ? A -21.157 2.194 -5.306 1.000 1 A SER 72.405 1
ATOM 512 N N . ALA 67 67 ? A -19.915 -0.360 -6.879 1.000 1 A ALA 86.650 1
ATOM 513 C CA . ALA 67 67 ? A -19.976 -1.809 -6.741 1.000 1 A ALA 86.322 1
ATOM 514 C C . ALA 67 67 ? A -18.665 -2.488 -7.155 1.000 1 A ALA 87.224 1
ATOM 515 O O . ALA 67 67 ? A -18.296 -3.524 -6.576 1.000 1 A ALA 86.492 1
ATOM 516 C CB . ALA 67 67 ? A -21.142 -2.361 -7.544 1.000 1 A ALA 84.917 1
ATOM 517 N N . MET 68 68 ? A -17.956 -1.919 -8.127 1.000 1 A MET 83.678 1
ATOM 518 C CA . MET 68 68 ? A -16.675 -2.499 -8.540 1.000 1 A MET 83.084 1
ATOM 519 C C . MET 68 68 ? A -15.661 -2.397 -7.407 1.000 1 A MET 84.374 1
ATOM 520 O O . MET 68 68 ? A -14.944 -3.354 -7.100 1.000 1 A MET 83.401 1
ATOM 521 C CB . MET 68 68 ? A -16.169 -1.795 -9.813 1.000 1 A MET 79.876 1
ATOM 522 C CG . MET 68 68 ? A -17.079 -1.978 -11.020 1.000 1 A MET 76.191 1
ATOM 523 S SD . MET 68 68 ? A -16.742 -0.857 -12.384 1.000 1 A MET 73.089 1
ATOM 524 C CE . MET 68 68 ? A -15.127 -1.399 -12.859 1.000 1 A MET 66.067 1
ATOM 525 N N . ARG 69 69 ? A -15.627 -1.233 -6.785 1.000 1 A ARG 87.632 1
ATOM 526 C CA . ARG 69 69 ? A -14.770 -1.004 -5.628 1.000 1 A ARG 87.935 1
ATOM 527 C C . ARG 69 69 ? A -15.142 -1.990 -4.507 1.000 1 A ARG 89.455 1
ATOM 528 O O . ARG 69 69 ? A -14.250 -2.599 -3.894 1.000 1 A ARG 90.156 1
ATOM 529 C CB . ARG 69 69 ? A -14.941 0.426 -5.133 1.000 1 A ARG 85.693 1
ATOM 530 C CG . ARG 69 69 ? A -14.390 0.721 -3.744 1.000 1 A ARG 82.506 1
ATOM 531 C CD . ARG 69 69 ? A -15.062 1.940 -3.116 1.000 1 A ARG 77.018 1
ATOM 532 N NE . ARG 69 69 ? A -16.462 1.619 -2.784 1.000 1 A ARG 76.393 1
ATOM 533 C CZ . ARG 69 69 ? A -17.399 2.530 -2.508 1.000 1 A ARG 75.476 1
ATOM 534 N NH1 . ARG 69 69 ? A -17.100 3.832 -2.500 1.000 1 A ARG 70.556 1
ATOM 535 N NH2 . ARG 69 69 ? A -18.613 2.131 -2.188 1.000 1 A ARG 69.383 1
ATOM 536 N N . ASP 70 70 ? A -16.434 -2.131 -4.246 1.000 1 A ASP 89.747 1
ATOM 537 C CA . ASP 70 70 ? A -16.881 -3.042 -3.201 1.000 1 A ASP 90.614 1
ATOM 538 C C . ASP 70 70 ? A -16.483 -4.483 -3.504 1.000 1 A ASP 91.504 1
ATOM 539 O O . ASP 70 70 ? A -16.174 -5.235 -2.582 1.000 1 A ASP 91.743 1
ATOM 540 C CB . ASP 70 70 ? A -18.396 -2.955 -3.019 1.000 1 A ASP 89.331 1
ATOM 541 C CG . ASP 70 70 ? A -18.837 -1.679 -2.327 1.000 1 A ASP 88.779 1
ATOM 542 O OD1 . ASP 70 70 ? A -17.984 -0.826 -1.998 1.000 1 A ASP 83.743 1
ATOM 543 O OD2 . ASP 70 70 ? A -20.045 -1.547 -2.063 1.000 1 A ASP 83.151 1
ATOM 544 N N . GLN 71 71 ? A -16.455 -4.852 -4.781 1.000 1 A GLN 90.255 1
ATOM 545 C CA . GLN 71 71 ? A -16.093 -6.235 -5.128 1.000 1 A GLN 89.526 1
ATOM 546 C C . GLN 71 71 ? A -14.643 -6.534 -4.763 1.000 1 A GLN 90.393 1
ATOM 547 O O . GLN 71 71 ? A -14.375 -7.571 -4.157 1.000 1 A GLN 89.793 1
ATOM 548 C CB . GLN 71 71 ? A -16.330 -6.489 -6.624 1.000 1 A GLN 87.685 1
ATOM 549 C CG . GLN 71 71 ? A -16.056 -7.920 -7.043 1.000 1 A GLN 75.121 1
ATOM 550 C CD . GLN 71 71 ? A -16.871 -8.908 -6.289 1.000 1 A GLN 68.025 1
ATOM 551 O OE1 . GLN 71 71 ? A -18.095 -8.796 -6.238 1.000 1 A GLN 63.934 1
ATOM 552 N NE2 . GLN 71 71 ? A -16.226 -9.900 -5.689 1.000 1 A GLN 61.085 1
ATOM 553 N N . TYR 72 72 ? A -13.714 -5.657 -5.141 1.000 1 A TYR 90.114 1
ATOM 554 C CA . TYR 72 72 ? A -12.322 -5.989 -4.815 1.000 1 A TYR 89.807 1
ATOM 555 C C . TYR 72 72 ? A -12.061 -5.909 -3.327 1.000 1 A TYR 91.960 1
ATOM 556 O O . TYR 72 72 ? A -11.268 -6.668 -2.777 1.000 1 A TYR 92.544 1
ATOM 557 C CB . TYR 72 72 ? A -11.327 -5.164 -5.664 1.000 1 A TYR 87.401 1
ATOM 558 C CG . TYR 72 72 ? A -11.084 -3.703 -5.344 1.000 1 A TYR 85.430 1
ATOM 559 C CD1 . TYR 72 72 ? A -11.443 -2.728 -6.276 1.000 1 A TYR 81.895 1
ATOM 560 C CD2 . TYR 72 72 ? A -10.446 -3.298 -4.194 1.000 1 A TYR 81.298 1
ATOM 561 C CE1 . TYR 72 72 ? A -11.190 -1.388 -6.055 1.000 1 A TYR 79.159 1
ATOM 562 C CE2 . TYR 72 72 ? A -10.182 -1.957 -3.950 1.000 1 A TYR 80.286 1
ATOM 563 C CZ . TYR 72 72 ? A -10.545 -1.003 -4.877 1.000 1 A TYR 78.325 1
ATOM 564 O OH . TYR 72 72 ? A -10.272 0.327 -4.666 1.000 1 A TYR 80.965 1
ATOM 565 N N . MET 73 73 ? A -12.778 -5.028 -2.637 1.000 1 A MET 92.799 1
ATOM 566 C CA . MET 73 73 ? A -12.626 -4.936 -1.185 1.000 1 A MET 92.949 1
ATOM 567 C C . MET 73 73 ? A -13.187 -6.179 -0.511 1.000 1 A MET 94.067 1
ATOM 568 O O . MET 73 73 ? A -12.608 -6.660 0.486 1.000 1 A MET 93.889 1
ATOM 569 C CB . MET 73 73 ? A -13.246 -3.655 -0.660 1.000 1 A MET 91.631 1
ATOM 570 C CG . MET 73 73 ? A -12.463 -2.444 -1.098 1.000 1 A MET 88.665 1
ATOM 571 S SD . MET 73 73 ? A -13.003 -0.914 -0.381 1.000 1 A MET 85.114 1
ATOM 572 C CE . MET 73 73 ? A -11.832 0.229 -1.148 1.000 1 A MET 77.517 1
ATOM 573 N N . ARG 74 74 ? A -14.309 -6.699 -1.016 1.000 1 A ARG 95.010 1
ATOM 574 C CA . ARG 74 74 ? A -14.891 -7.895 -0.427 1.000 1 A ARG 95.071 1
ATOM 575 C C . ARG 74 74 ? A -13.998 -9.117 -0.633 1.000 1 A ARG 95.930 1
ATOM 576 O O . ARG 74 74 ? A -13.849 -9.951 0.262 1.000 1 A ARG 95.913 1
ATOM 577 C CB . ARG 74 74 ? A -16.271 -8.161 -1.064 1.000 1 A ARG 94.077 1
ATOM 578 C CG . ARG 74 74 ? A -17.033 -9.320 -0.471 1.000 1 A ARG 90.770 1
ATOM 579 C CD . ARG 74 74 ? A -18.450 -9.434 -1.014 1.000 1 A ARG 89.459 1
ATOM 580 N NE . ARG 74 74 ? A -19.186 -8.202 -0.781 1.000 1 A ARG 83.141 1
ATOM 581 C CZ . ARG 74 74 ? A -19.415 -7.266 -1.697 1.000 1 A ARG 82.991 1
ATOM 582 N NH1 . ARG 74 74 ? A -18.979 -7.423 -2.942 1.000 1 A ARG 72.676 1
ATOM 583 N NH2 . ARG 74 74 ? A -20.092 -6.161 -1.361 1.000 1 A ARG 73.443 1
ATOM 584 N N . THR 75 75 ? A -13.358 -9.211 -1.814 1.000 1 A THR 94.719 1
ATOM 585 C CA . THR 75 75 ? A -12.520 -10.355 -2.161 1.000 1 A THR 94.776 1
ATOM 586 C C . THR 75 75 ? A -11.147 -10.274 -1.512 1.000 1 A THR 96.225 1
ATOM 587 O O . THR 75 75 ? A -10.569 -11.301 -1.149 1.000 1 A THR 96.003 1
ATOM 588 C CB . THR 75 75 ? A -12.375 -10.437 -3.705 1.000 1 A THR 93.380 1
ATOM 589 O OG1 . THR 75 75 ? A -13.654 -10.657 -4.264 1.000 1 A THR 88.684 1
ATOM 590 C CG2 . THR 75 75 ? A -11.459 -11.590 -4.096 1.000 1 A THR 89.227 1
ATOM 591 N N . GLY 76 76 ? A -10.591 -9.068 -1.369 1.000 1 A GLY 97.259 1
ATOM 592 C CA . GLY 76 76 ? A -9.275 -8.912 -0.798 1.000 1 A GLY 97.673 1
ATOM 593 C C . GLY 76 76 ? A -9.165 -9.435 0.613 1.000 1 A GLY 98.151 1
ATOM 594 O O . GLY 76 76 ? A -10.055 -9.188 1.438 1.000 1 A GLY 97.941 1
ATOM 595 N N . GLU 77 77 ? A -8.067 -10.131 0.905 1.000 1 A GLU 98.183 1
ATOM 596 C CA . GLU 77 77 ? A -7.849 -10.664 2.226 1.000 1 A GLU 98.321 1
ATOM 597 C C . GLU 77 77 ? A -7.087 -9.717 3.133 1.000 1 A GLU 98.467 1
ATOM 598 O O . GLU 77 77 ? A -7.225 -9.761 4.341 1.000 1 A GLU 98.234 1
ATOM 599 C CB . GLU 77 77 ? A -7.034 -11.969 2.144 1.000 1 A GLU 98.065 1
ATOM 600 C CG . GLU 77 77 ? A -7.788 -13.065 1.417 1.000 1 A GLU 97.713 1
ATOM 601 C CD . GLU 77 77 ? A -6.928 -14.270 1.220 1.000 1 A GLU 97.253 1
ATOM 602 O OE1 . GLU 77 77 ? A -6.119 -14.287 0.271 1.000 1 A GLU 91.930 1
ATOM 603 O OE2 . GLU 77 77 ? A -7.049 -15.214 2.041 1.000 1 A GLU 90.997 1
ATOM 604 N N . GLY 78 78 ? A -6.286 -8.829 2.522 1.000 1 A GLY 98.622 1
ATOM 605 C CA . GLY 78 78 ? A -5.493 -7.881 3.280 1.000 1 A GLY 98.639 1
ATOM 606 C C . GLY 78 78 ? A -5.185 -6.665 2.439 1.000 1 A GLY 98.686 1
ATOM 607 O O . GLY 78 78 ? A -5.161 -6.740 1.211 1.000 1 A GLY 98.632 1
ATOM 608 N N . PHE 79 79 ? A -4.942 -5.564 3.126 1.000 1 A PHE 98.769 1
ATOM 609 C CA . PHE 79 79 ? A -4.857 -4.272 2.466 1.000 1 A PHE 98.755 1
ATOM 610 C C . PHE 79 79 ? A -3.609 -3.522 2.909 1.000 1 A PHE 98.814 1
ATOM 611 O O . PHE 79 79 ? A -3.362 -3.382 4.111 1.000 1 A PHE 98.799 1
ATOM 612 C CB . PHE 79 79 ? A -6.109 -3.433 2.781 1.000 1 A PHE 98.588 1
ATOM 613 C CG . PHE 79 79 ? A -7.371 -4.076 2.290 1.000 1 A PHE 98.435 1
ATOM 614 C CD1 . PHE 79 79 ? A -7.919 -3.699 1.073 1.000 1 A PHE 98.233 1
ATOM 615 C CD2 . PHE 79 79 ? A -7.992 -5.072 3.028 1.000 1 A PHE 98.189 1
ATOM 616 C CE1 . PHE 79 79 ? A -9.084 -4.305 0.601 1.000 1 A PHE 97.651 1
ATOM 617 C CE2 . PHE 79 79 ? A -9.139 -5.681 2.548 1.000 1 A PHE 97.767 1
ATOM 618 C CZ . PHE 79 79 ? A -9.697 -5.299 1.342 1.000 1 A PHE 97.541 1
ATOM 619 N N . LEU 80 80 ? A -2.853 -3.059 1.917 1.000 1 A LEU 98.823 1
ATOM 620 C CA . LEU 80 80 ? A -1.801 -2.087 2.147 1.000 1 A LEU 98.850 1
ATOM 621 C C . LEU 80 80 ? A -2.413 -0.724 1.940 1.000 1 A LEU 98.813 1
ATOM 622 O O . LEU 80 80 ? A -2.870 -0.404 0.856 1.000 1 A LEU 98.699 1
ATOM 623 C CB . LEU 80 80 ? A -0.647 -2.220 1.161 1.000 1 A LEU 98.745 1
ATOM 624 C CG . LEU 80 80 ? A 0.305 -3.389 1.259 1.000 1 A LEU 96.422 1
ATOM 625 C CD1 . LEU 80 80 ? A 0.772 -3.628 2.689 1.000 1 A LEU 97.803 1
ATOM 626 C CD2 . LEU 80 80 ? A 1.509 -3.081 0.359 1.000 1 A LEU 98.143 1
ATOM 627 N N . SER 81 81 ? A -2.424 0.092 3.006 1.000 1 A SER 98.782 1
ATOM 628 C CA . SER 81 81 ? A -2.940 1.462 2.932 1.000 1 A SER 98.765 1
ATOM 629 C C . SER 81 81 ? A -1.753 2.394 2.809 1.000 1 A SER 98.859 1
ATOM 630 O O . SER 81 81 ? A -1.004 2.591 3.767 1.000 1 A SER 98.877 1
ATOM 631 C CB . SER 81 81 ? A -3.745 1.768 4.175 1.000 1 A SER 98.460 1
ATOM 632 O OG . SER 81 81 ? A -4.921 0.990 4.211 1.000 1 A SER 97.341 1
ATOM 633 N N . VAL 82 82 ? A -1.578 2.952 1.613 1.000 1 A VAL 98.779 1
ATOM 634 C CA . VAL 82 82 ? A -0.369 3.687 1.276 1.000 1 A VAL 98.800 1
ATOM 635 C C . VAL 82 82 ? A -0.619 5.182 1.271 1.000 1 A VAL 98.759 1
ATOM 636 O O . VAL 82 82 ? A -1.588 5.641 0.688 1.000 1 A VAL 98.650 1
ATOM 637 C CB . VAL 82 82 ? A 0.175 3.247 -0.099 1.000 1 A VAL 98.820 1
ATOM 638 C CG1 . VAL 82 82 ? A 0.312 1.723 -0.185 1.000 1 A VAL 98.871 1
ATOM 639 C CG2 . VAL 82 82 ? A 1.496 3.925 -0.404 1.000 1 A VAL 98.839 1
ATOM 640 N N . PHE 83 83 ? A 0.261 5.909 1.968 1.000 1 A PHE 98.882 1
ATOM 641 C CA . PHE 83 83 ? A 0.335 7.346 1.797 1.000 1 A PHE 98.883 1
ATOM 642 C C . PHE 83 83 ? A 1.764 7.724 1.452 1.000 1 A PHE 98.882 1
ATOM 643 O O . PHE 83 83 ? A 2.663 6.880 1.528 1.000 1 A PHE 98.900 1
ATOM 644 C CB . PHE 83 83 ? A -0.144 8.085 3.047 1.000 1 A PHE 98.886 1
ATOM 645 C CG . PHE 83 83 ? A 0.790 7.949 4.251 1.000 1 A PHE 98.915 1
ATOM 646 C CD1 . PHE 83 83 ? A 0.706 6.844 5.062 1.000 1 A PHE 98.918 1
ATOM 647 C CD2 . PHE 83 83 ? A 1.720 8.948 4.534 1.000 1 A PHE 98.920 1
ATOM 648 C CE1 . PHE 83 83 ? A 1.547 6.724 6.160 1.000 1 A PHE 98.919 1
ATOM 649 C CE2 . PHE 83 83 ? A 2.556 8.824 5.624 1.000 1 A PHE 98.901 1
ATOM 650 C CZ . PHE 83 83 ? A 2.479 7.700 6.435 1.000 1 A PHE 98.907 1
ATOM 651 N N . ALA 84 84 ? A 1.969 8.948 1.026 1.000 1 A ALA 98.913 1
ATOM 652 C CA . ALA 84 84 ? A 3.316 9.434 0.696 1.000 1 A ALA 98.925 1
ATOM 653 C C . ALA 84 84 ? A 3.751 10.401 1.790 1.000 1 A ALA 98.930 1
ATOM 654 O O . ALA 84 84 ? A 2.997 11.312 2.167 1.000 1 A ALA 98.913 1
ATOM 655 C CB . ALA 84 84 ? A 3.314 10.116 -0.658 1.000 1 A ALA 98.884 1
ATOM 656 N N . ILE 85 85 ? A 4.967 10.224 2.293 1.000 1 A ILE 98.892 1
ATOM 657 C CA . ILE 85 85 ? A 5.439 11.024 3.428 1.000 1 A ILE 98.861 1
ATOM 658 C C . ILE 85 85 ? A 5.598 12.499 3.087 1.000 1 A ILE 98.843 1
ATOM 659 O O . ILE 85 85 ? A 5.685 13.327 4.018 1.000 1 A ILE 98.757 1
ATOM 660 C CB . ILE 85 85 ? A 6.762 10.451 4.005 1.000 1 A ILE 98.796 1
ATOM 661 C CG1 . ILE 85 85 ? A 7.888 10.444 2.976 1.000 1 A ILE 98.637 1
ATOM 662 C CG2 . ILE 85 85 ? A 6.494 9.045 4.527 1.000 1 A ILE 98.593 1
ATOM 663 C CD1 . ILE 85 85 ? A 8.671 11.747 2.932 1.000 1 A ILE 98.251 1
ATOM 664 N N . ASN 86 86 ? A 5.561 12.865 1.816 1.000 1 A ASN 98.809 1
ATOM 665 C CA . ASN 86 86 ? A 5.637 14.269 1.416 1.000 1 A ASN 98.744 1
ATOM 666 C C . ASN 86 86 ? A 4.293 14.824 0.972 1.000 1 A ASN 98.708 1
ATOM 667 O O . ASN 86 86 ? A 4.250 15.847 0.287 1.000 1 A ASN 98.573 1
ATOM 668 C CB . ASN 86 86 ? A 6.642 14.439 0.274 1.000 1 A ASN 98.669 1
ATOM 669 C CG . ASN 86 86 ? A 6.186 13.761 -1.002 1.000 1 A ASN 98.613 1
ATOM 670 O OD1 . ASN 86 86 ? A 5.472 12.758 -0.955 1.000 1 A ASN 98.367 1
ATOM 671 N ND2 . ASN 86 86 ? A 6.600 14.278 -2.145 1.000 1 A ASN 97.652 1
ATOM 672 N N . ASN 87 87 ? A 3.179 14.136 1.317 1.000 1 A ASN 98.652 1
ATOM 673 C CA . ASN 87 87 ? A 1.857 14.515 0.857 1.000 1 A ASN 98.587 1
ATOM 674 C C . ASN 87 87 ? A 0.858 14.334 1.999 1.000 1 A ASN 98.655 1
ATOM 675 O O . ASN 87 87 ? A 0.305 13.243 2.187 1.000 1 A ASN 98.613 1
ATOM 676 C CB . ASN 87 87 ? A 1.476 13.686 -0.366 1.000 1 A ASN 98.298 1
ATOM 677 C CG . ASN 87 87 ? A 0.186 14.142 -1.015 1.000 1 A ASN 97.181 1
ATOM 678 O OD1 . ASN 87 87 ? A -0.751 14.533 -0.331 1.000 1 A ASN 93.146 1
ATOM 679 N ND2 . ASN 87 87 ? A 0.146 14.074 -2.350 1.000 1 A ASN 91.258 1
ATOM 680 N N . THR 88 88 ? A 0.645 15.390 2.758 1.000 1 A THR 98.731 1
ATOM 681 C CA . THR 88 88 ? A -0.200 15.316 3.956 1.000 1 A THR 98.699 1
ATOM 682 C C . THR 88 88 ? A -1.617 14.895 3.616 1.000 1 A THR 98.707 1
ATOM 683 O O . THR 88 88 ? A -2.239 14.140 4.366 1.000 1 A THR 98.618 1
ATOM 684 C CB . THR 88 88 ? A -0.177 16.657 4.698 1.000 1 A THR 98.416 1
ATOM 685 O OG1 . THR 88 88 ? A 1.163 16.901 5.157 1.000 1 A THR 92.982 1
ATOM 686 C CG2 . THR 88 88 ? A -1.112 16.642 5.916 1.000 1 A THR 92.369 1
ATOM 687 N N . LYS 89 89 ? A -2.140 15.358 2.483 1.000 1 A LYS 98.670 1
ATOM 688 C CA . LYS 89 89 ? A -3.497 14.994 2.090 1.000 1 A LYS 98.563 1
ATOM 689 C C . LYS 89 89 ? A -3.620 13.472 1.930 1.000 1 A LYS 98.530 1
ATOM 690 O O . LYS 89 89 ? A -4.624 12.883 2.328 1.000 1 A LYS 98.435 1
ATOM 691 C CB . LYS 89 89 ? A -3.889 15.715 0.794 1.000 1 A LYS 98.315 1
ATOM 692 C CG . LYS 89 89 ? A -5.296 15.351 0.268 1.000 1 A LYS 96.014 1
ATOM 693 C CD . LYS 89 89 ? A -6.421 15.606 1.276 1.000 1 A LYS 89.834 1
ATOM 694 C CE . LYS 89 89 ? A -7.735 15.815 0.567 1.000 1 A LYS 89.590 1
ATOM 695 N NZ . LYS 89 89 ? A -8.134 14.618 -0.256 1.000 1 A LYS 82.340 1
ATOM 696 N N . SER 90 90 ? A -2.584 12.827 1.355 1.000 1 A SER 98.495 1
ATOM 697 C CA . SER 90 90 ? A -2.640 11.382 1.199 1.000 1 A SER 98.405 1
ATOM 698 C C . SER 90 90 ? A -2.692 10.678 2.536 1.000 1 A SER 98.407 1
ATOM 699 O O . SER 90 90 ? A -3.352 9.637 2.669 1.000 1 A SER 98.332 1
ATOM 700 C CB . SER 90 90 ? A -1.470 10.865 0.360 1.000 1 A SER 98.433 1
ATOM 701 O OG . SER 90 90 ? A -0.236 10.915 1.077 1.000 1 A SER 98.614 1
ATOM 702 N N . PHE 91 91 ? A -2.035 11.235 3.543 1.000 1 A PHE 98.771 1
ATOM 703 C CA . PHE 91 91 ? A -2.087 10.666 4.910 1.000 1 A PHE 98.788 1
ATOM 704 C C . PHE 91 91 ? A -3.482 10.869 5.507 1.000 1 A PHE 98.728 1
ATOM 705 O O . PHE 91 91 ? A -4.030 9.962 6.130 1.000 1 A PHE 98.647 1
ATOM 706 C CB . PHE 91 91 ? A -1.022 11.339 5.775 1.000 1 A PHE 98.762 1
ATOM 707 C CG . PHE 91 91 ? A -0.947 10.852 7.198 1.000 1 A PHE 98.778 1
ATOM 708 C CD1 . PHE 91 91 ? A -0.645 9.551 7.469 1.000 1 A PHE 98.746 1
ATOM 709 C CD2 . PHE 91 91 ? A -1.174 11.745 8.240 1.000 1 A PHE 98.678 1
ATOM 710 C CE1 . PHE 91 91 ? A -0.572 9.081 8.767 1.000 1 A PHE 98.618 1
ATOM 711 C CE2 . PHE 91 91 ? A -1.099 11.283 9.537 1.000 1 A PHE 98.472 1
ATOM 712 C CZ . PHE 91 91 ? A -0.808 9.957 9.813 1.000 1 A PHE 98.538 1
ATOM 713 N N . GLU 92 92 ? A -4.060 12.062 5.287 1.000 1 A GLU 98.604 1
ATOM 714 C CA . GLU 92 92 ? A -5.411 12.326 5.771 1.000 1 A GLU 98.317 1
ATOM 715 C C . GLU 92 92 ? A -6.424 11.386 5.111 1.000 1 A GLU 98.039 1
ATOM 716 O O . GLU 92 92 ? A -7.398 10.981 5.733 1.000 1 A GLU 97.554 1
ATOM 717 C CB . GLU 92 92 ? A -5.772 13.785 5.528 1.000 1 A GLU 98.102 1
ATOM 718 C CG . GLU 92 92 ? A -4.896 14.740 6.355 1.000 1 A GLU 97.521 1
ATOM 719 C CD . GLU 92 92 ? A -5.025 16.208 5.972 1.000 1 A GLU 96.798 1
ATOM 720 O OE1 . GLU 92 92 ? A -5.615 16.506 4.904 1.000 1 A GLU 93.617 1
ATOM 721 O OE2 . GLU 92 92 ? A -4.517 17.049 6.755 1.000 1 A GLU 93.812 1
ATOM 722 N N . ASP 93 93 ? A -6.165 11.014 3.850 1.000 1 A ASP 97.946 1
ATOM 723 C CA . ASP 93 93 ? A -7.049 10.097 3.115 1.000 1 A ASP 97.458 1
ATOM 724 C C . ASP 93 93 ? A -7.079 8.688 3.660 1.000 1 A ASP 97.400 1
ATOM 725 O O . ASP 93 93 ? A -7.970 7.917 3.307 1.000 1 A ASP 96.792 1
ATOM 726 C CB . ASP 93 93 ? A -6.653 10.002 1.660 1.000 1 A ASP 96.946 1
ATOM 727 C CG . ASP 93 93 ? A -6.929 11.267 0.848 1.000 1 A ASP 96.162 1
ATOM 728 O OD1 . ASP 93 93 ? A -7.758 12.089 1.312 1.000 1 A ASP 94.331 1
ATOM 729 O OD2 . ASP 93 93 ? A -6.330 11.404 -0.237 1.000 1 A ASP 93.392 1
ATOM 730 N N . ILE 94 94 ? A -6.095 8.290 4.492 1.000 1 A ILE 97.743 1
ATOM 731 C CA . ILE 94 94 ? A -6.037 6.919 4.982 1.000 1 A ILE 97.798 1
ATOM 732 C C . ILE 94 94 ? A -7.315 6.520 5.708 1.000 1 A ILE 97.265 1
ATOM 733 O O . ILE 94 94 ? A -7.817 5.411 5.572 1.000 1 A ILE 97.074 1
ATOM 734 C CB . ILE 94 94 ? A -4.808 6.699 5.876 1.000 1 A ILE 98.092 1
ATOM 735 C CG1 . ILE 94 94 ? A -3.521 6.794 5.049 1.000 1 A ILE 98.282 1
ATOM 736 C CG2 . ILE 94 94 ? A -4.868 5.368 6.612 1.000 1 A ILE 98.088 1
ATOM 737 C CD1 . ILE 94 94 ? A -3.357 5.716 4.018 1.000 1 A ILE 98.262 1
ATOM 738 N N . HIS 95 95 ? A -7.857 7.478 6.485 1.000 1 A HIS 97.196 1
ATOM 739 C CA . HIS 95 95 ? A -9.096 7.219 7.220 1.000 1 A HIS 96.131 1
ATOM 740 C C . HIS 95 95 ? A -10.230 6.798 6.280 1.000 1 A HIS 95.906 1
ATOM 741 O O . HIS 95 95 ? A -10.979 5.861 6.581 1.000 1 A HIS 95.573 1
ATOM 742 C CB . HIS 95 95 ? A -9.497 8.481 7.987 1.000 1 A HIS 94.997 1
ATOM 743 C CG . HIS 95 95 ? A -10.913 8.458 8.466 1.000 1 A HIS 81.442 1
ATOM 744 N ND1 . HIS 95 95 ? A -11.288 7.717 9.582 1.000 1 A HIS 75.099 1
ATOM 745 C CD2 . HIS 95 95 ? A -12.034 9.073 8.013 1.000 1 A HIS 77.383 1
ATOM 746 C CE1 . HIS 95 95 ? A -12.588 7.874 9.780 1.000 1 A HIS 75.127 1
ATOM 747 N NE2 . HIS 95 95 ? A -13.052 8.693 8.830 1.000 1 A HIS 68.566 1
ATOM 748 N N . HIS 96 96 ? A -10.343 7.477 5.135 1.000 1 A HIS 95.208 1
ATOM 749 C CA . HIS 96 96 ? A -11.379 7.154 4.165 1.000 1 A HIS 93.973 1
ATOM 750 C C . HIS 96 96 ? A -11.266 5.722 3.657 1.000 1 A HIS 94.057 1
ATOM 751 O O . HIS 96 96 ? A -12.235 4.982 3.613 1.000 1 A HIS 93.569 1
ATOM 752 C CB . HIS 96 96 ? A -11.334 8.139 2.996 1.000 1 A HIS 92.128 1
ATOM 753 C CG . HIS 96 96 ? A -12.038 7.660 1.766 1.000 1 A HIS 86.367 1
ATOM 754 N ND1 . HIS 96 96 ? A -13.402 7.624 1.667 1.000 1 A HIS 81.581 1
ATOM 755 C CD2 . HIS 96 96 ? A -11.542 7.187 0.606 1.000 1 A HIS 81.980 1
ATOM 756 C CE1 . HIS 96 96 ? A -13.727 7.173 0.479 1.000 1 A HIS 81.979 1
ATOM 757 N NE2 . HIS 96 96 ? A -12.593 6.905 -0.178 1.000 1 A HIS 79.101 1
ATOM 758 N N . TYR 97 97 ? A -10.032 5.324 3.302 1.000 1 A TYR 95.342 1
ATOM 759 C CA . TYR 97 97 ? A -9.837 3.980 2.776 1.000 1 A TYR 95.070 1
ATOM 760 C C . TYR 97 97 ? A -10.127 2.929 3.827 1.000 1 A TYR 95.487 1
ATOM 761 O O . TYR 97 97 ? A -10.752 1.901 3.543 1.000 1 A TYR 95.071 1
ATOM 762 C CB . TYR 97 97 ? A -8.421 3.818 2.212 1.000 1 A TYR 94.923 1
ATOM 763 C CG . TYR 97 97 ? A -8.254 4.627 0.948 1.000 1 A TYR 94.378 1
ATOM 764 C CD1 . TYR 97 97 ? A -8.790 4.176 -0.264 1.000 1 A TYR 93.015 1
ATOM 765 C CD2 . TYR 97 97 ? A -7.584 5.847 0.953 1.000 1 A TYR 94.039 1
ATOM 766 C CE1 . TYR 97 97 ? A -8.671 4.924 -1.417 1.000 1 A TYR 92.157 1
ATOM 767 C CE2 . TYR 97 97 ? A -7.444 6.599 -0.202 1.000 1 A TYR 93.345 1
ATOM 768 C CZ . TYR 97 97 ? A -8.002 6.126 -1.386 1.000 1 A TYR 92.544 1
ATOM 769 O OH . TYR 97 97 ? A -7.862 6.857 -2.537 1.000 1 A TYR 91.067 1
ATOM 770 N N . ARG 98 98 ? A -9.693 3.167 5.068 1.000 1 A ARG 95.672 1
ATOM 771 C CA . ARG 98 98 ? A -9.941 2.199 6.147 1.000 1 A ARG 95.800 1
ATOM 772 C C . ARG 98 98 ? A -11.411 2.049 6.433 1.000 1 A ARG 95.865 1
ATOM 773 O O . ARG 98 98 ? A -11.929 0.947 6.595 1.000 1 A ARG 95.739 1
ATOM 774 C CB . ARG 98 98 ? A -9.159 2.584 7.416 1.000 1 A ARG 95.859 1
ATOM 775 C CG . ARG 98 98 ? A -9.422 1.625 8.551 1.000 1 A ARG 93.890 1
ATOM 776 C CD . ARG 98 98 ? A -8.413 1.830 9.630 1.000 1 A ARG 91.518 1
ATOM 777 N NE . ARG 98 98 ? A -8.724 1.024 10.810 1.000 1 A ARG 89.308 1
ATOM 778 C CZ . ARG 98 98 ? A -8.247 -0.189 11.055 1.000 1 A ARG 88.471 1
ATOM 779 N NH1 . ARG 98 98 ? A -7.402 -0.757 10.202 1.000 1 A ARG 81.502 1
ATOM 780 N NH2 . ARG 98 98 ? A -8.601 -0.832 12.141 1.000 1 A ARG 82.392 1
ATOM 781 N N . GLU 99 99 ? A -12.134 3.193 6.479 1.000 1 A GLU 96.033 1
ATOM 782 C CA . GLU 99 99 ? A -13.565 3.151 6.748 1.000 1 A GLU 95.363 1
ATOM 783 C C . GLU 99 99 ? A -14.305 2.424 5.629 1.000 1 A GLU 94.382 1
ATOM 784 O O . GLU 99 99 ? A -15.222 1.643 5.888 1.000 1 A GLU 94.046 1
ATOM 785 C CB . GLU 99 99 ? A -14.105 4.553 6.947 1.000 1 A GLU 95.221 1
ATOM 786 C CG . GLU 99 99 ? A -13.727 5.147 8.288 1.000 1 A GLU 92.242 1
ATOM 787 C CD . GLU 99 99 ? A -14.294 4.353 9.440 1.000 1 A GLU 87.761 1
ATOM 788 O OE1 . GLU 99 99 ? A -15.526 4.122 9.470 1.000 1 A GLU 80.889 1
ATOM 789 O OE2 . GLU 99 99 ? A -13.516 3.965 10.344 1.000 1 A GLU 80.738 1
ATOM 790 N N . GLN 100 100 ? A -13.897 2.683 4.379 1.000 1 A GLN 94.505 1
ATOM 791 C CA . GLN 100 100 ? A -14.504 2.041 3.219 1.000 1 A GLN 93.406 1
ATOM 792 C C . GLN 100 100 ? A -14.325 0.529 3.269 1.000 1 A GLN 94.057 1
ATOM 793 O O . GLN 100 100 ? A -15.275 -0.227 3.024 1.000 1 A GLN 93.419 1
ATOM 794 C CB . GLN 100 100 ? A -13.888 2.637 1.955 1.000 1 A GLN 91.671 1
ATOM 795 C CG . GLN 100 100 ? A -14.505 2.177 0.651 1.000 1 A GLN 83.825 1
ATOM 796 C CD . GLN 100 100 ? A -13.866 2.923 -0.493 1.000 1 A GLN 80.878 1
ATOM 797 O OE1 . GLN 100 100 ? A -12.647 3.002 -0.605 1.000 1 A GLN 77.145 1
ATOM 798 N NE2 . GLN 100 100 ? A -14.693 3.479 -1.376 1.000 1 A GLN 73.378 1
ATOM 799 N N . ILE 101 101 ? A -13.120 0.071 3.587 1.000 1 A ILE 94.770 1
ATOM 800 C CA . ILE 101 101 ? A -12.820 -1.353 3.668 1.000 1 A ILE 95.585 1
ATOM 801 C C . ILE 101 101 ? A -13.659 -1.994 4.788 1.000 1 A ILE 96.013 1
ATOM 802 O O . ILE 101 101 ? A -14.257 -3.048 4.599 1.000 1 A ILE 96.042 1
ATOM 803 C CB . ILE 101 101 ? A -11.327 -1.602 3.857 1.000 1 A ILE 96.063 1
ATOM 804 C CG1 . ILE 101 101 ? A -10.538 -1.159 2.628 1.000 1 A ILE 95.972 1
ATOM 805 C CG2 . ILE 101 101 ? A -11.054 -3.061 4.166 1.000 1 A ILE 96.136 1
ATOM 806 C CD1 . ILE 101 101 ? A -9.074 -0.898 2.922 1.000 1 A ILE 95.534 1
ATOM 807 N N . LYS 102 102 ? A -13.690 -1.354 5.955 1.000 1 A LYS 95.483 1
ATOM 808 C CA . LYS 102 102 ? A -14.458 -1.900 7.077 1.000 1 A LYS 94.852 1
ATOM 809 C C . LYS 102 102 ? A -15.934 -1.998 6.755 1.000 1 A LYS 94.544 1
ATOM 810 O O . LYS 102 102 ? A -16.605 -2.945 7.129 1.000 1 A LYS 94.635 1
ATOM 811 C CB . LYS 102 102 ? A -14.238 -1.030 8.326 1.000 1 A LYS 94.613 1
ATOM 812 C CG . LYS 102 102 ? A -12.866 -1.169 8.960 1.000 1 A LYS 89.928 1
ATOM 813 C CD . LYS 102 102 ? A -12.580 -0.095 9.964 1.000 1 A LYS 86.999 1
ATOM 814 C CE . LYS 102 102 ? A -13.618 -0.089 11.096 1.000 1 A LYS 82.840 1
ATOM 815 N NZ . LYS 102 102 ? A -13.348 0.987 12.062 1.000 1 A LYS 84.059 1
ATOM 816 N N . ARG 103 103 ? A -16.450 -0.975 6.043 1.000 1 A ARG 95.506 1
ATOM 817 C CA . ARG 103 103 ? A -17.867 -0.957 5.644 1.000 1 A ARG 94.278 1
ATOM 818 C C . ARG 103 103 ? A -18.182 -2.156 4.758 1.000 1 A ARG 94.328 1
ATOM 819 O O . ARG 103 103 ? A -19.172 -2.857 4.984 1.000 1 A ARG 93.763 1
ATOM 820 C CB . ARG 103 103 ? A -18.209 0.344 4.933 1.000 1 A ARG 92.597 1
ATOM 821 C CG . ARG 103 103 ? A -19.651 0.395 4.479 1.000 1 A ARG 82.308 1
ATOM 822 C CD . ARG 103 103 ? A -19.869 1.590 3.572 1.000 1 A ARG 78.199 1
ATOM 823 N NE . ARG 103 103 ? A -19.036 1.544 2.383 1.000 1 A ARG 72.198 1
ATOM 824 C CZ . ARG 103 103 ? A -19.326 0.874 1.276 1.000 1 A ARG 68.501 1
ATOM 825 N NH1 . ARG 103 103 ? A -20.451 0.148 1.197 1.000 1 A ARG 64.721 1
ATOM 826 N NH2 . ARG 103 103 ? A -18.475 0.911 0.267 1.000 1 A ARG 61.058 1
ATOM 827 N N . VAL 104 104 ? A -17.356 -2.379 3.736 1.000 1 A VAL 94.954 1
ATOM 828 C CA . VAL 104 104 ? A -17.652 -3.437 2.769 1.000 1 A VAL 94.401 1
ATOM 829 C C . VAL 104 104 ? A -17.536 -4.811 3.423 1.000 1 A VAL 95.127 1
ATOM 830 O O . VAL 104 104 ? A -18.338 -5.702 3.148 1.000 1 A VAL 94.110 1
ATOM 831 C CB . VAL 104 104 ? A -16.720 -3.340 1.556 1.000 1 A VAL 92.666 1
ATOM 832 C CG1 . VAL 104 104 ? A -17.038 -2.064 0.799 1.000 1 A VAL 90.979 1
ATOM 833 C CG2 . VAL 104 104 ? A -16.882 -4.540 0.653 1.000 1 A VAL 89.182 1
ATOM 834 N N . LYS 105 105 ? A -16.546 -4.997 4.297 1.000 1 A LYS 94.680 1
ATOM 835 C CA . LYS 105 105 ? A -16.310 -6.284 4.905 1.000 1 A LYS 94.958 1
ATOM 836 C C . LYS 105 105 ? A -17.068 -6.467 6.227 1.000 1 A LYS 94.633 1
ATOM 837 O O . LYS 105 105 ? A -17.035 -7.553 6.800 1.000 1 A LYS 93.477 1
ATOM 838 C CB . LYS 105 105 ? A -14.812 -6.487 5.108 1.000 1 A LYS 94.905 1
ATOM 839 C CG . LYS 105 105 ? A -14.042 -6.422 3.791 1.000 1 A LYS 94.715 1
ATOM 840 C CD . LYS 105 105 ? A -12.606 -6.776 3.927 1.000 1 A LYS 93.969 1
ATOM 841 C CE . LYS 105 105 ? A -12.458 -8.292 4.040 1.000 1 A LYS 93.918 1
ATOM 842 N NZ . LYS 105 105 ? A -12.724 -8.985 2.739 1.000 1 A LYS 93.996 1
ATOM 843 N N . ASP 106 106 ? A -17.730 -5.402 6.698 1.000 1 A ASP 95.311 1
ATOM 844 C CA . ASP 106 106 ? A -18.508 -5.433 7.939 1.000 1 A ASP 94.618 1
ATOM 845 C C . ASP 106 106 ? A -17.677 -6.036 9.079 1.000 1 A ASP 94.855 1
ATOM 846 O O . ASP 106 106 ? A -18.099 -6.963 9.755 1.000 1 A ASP 93.513 1
ATOM 847 C CB . ASP 106 106 ? A -19.821 -6.202 7.748 1.000 1 A ASP 93.646 1
ATOM 848 C CG . ASP 106 106 ? A -20.764 -6.057 8.925 1.000 1 A ASP 90.485 1
ATOM 849 O OD1 . ASP 106 106 ? A -20.672 -5.032 9.643 1.000 1 A ASP 87.973 1
ATOM 850 O OD2 . ASP 106 106 ? A -21.610 -6.951 9.091 1.000 1 A ASP 87.081 1
ATOM 851 N N . SER 107 107 ? A -16.480 -5.465 9.244 1.000 1 A SER 93.465 1
ATOM 852 C CA . SER 107 107 ? A -15.531 -5.982 10.213 1.000 1 A SER 92.517 1
ATOM 853 C C . SER 107 107 ? A -14.600 -4.884 10.683 1.000 1 A SER 93.937 1
ATOM 854 O O . SER 107 107 ? A -14.210 -4.029 9.917 1.000 1 A SER 94.336 1
ATOM 855 C CB . SER 107 107 ? A -14.733 -7.130 9.618 1.000 1 A SER 91.054 1
ATOM 856 O OG . SER 107 107 ? A -13.632 -7.481 10.463 1.000 1 A SER 88.163 1
ATOM 857 N N . GLU 108 108 ? A -14.268 -4.898 11.977 1.000 1 A GLU 93.340 1
ATOM 858 C CA . GLU 108 108 ? A -13.280 -4.006 12.525 1.000 1 A GLU 92.819 1
ATOM 859 C C . GLU 108 108 ? A -11.931 -4.694 12.679 1.000 1 A GLU 93.204 1
ATOM 860 O O . GLU 108 108 ? A -10.992 -4.117 13.227 1.000 1 A GLU 90.741 1
ATOM 861 C CB . GLU 108 108 ? A -13.770 -3.457 13.881 1.000 1 A GLU 90.454 1
ATOM 862 C CG . GLU 108 108 ? A -14.952 -2.540 13.752 1.000 1 A GLU 86.794 1
ATOM 863 C CD . GLU 108 108 ? A -15.453 -1.996 15.072 1.000 1 A GLU 83.848 1
ATOM 864 O OE1 . GLU 108 108 ? A -14.999 -2.477 16.136 1.000 1 A GLU 76.588 1
ATOM 865 O OE2 . GLU 108 108 ? A -16.280 -1.082 15.085 1.000 1 A GLU 75.407 1
ATOM 866 N N . ASP 109 109 ? A -11.804 -5.908 12.137 1.000 1 A ASP 93.758 1
ATOM 867 C CA . ASP 109 109 ? A -10.586 -6.717 12.234 1.000 1 A ASP 94.207 1
ATOM 868 C C . ASP 109 109 ? A -10.210 -7.209 10.846 1.000 1 A ASP 95.100 1
ATOM 869 O O . ASP 109 109 ? A -10.270 -8.400 10.570 1.000 1 A ASP 93.831 1
ATOM 870 C CB . ASP 109 109 ? A -10.805 -7.873 13.189 1.000 1 A ASP 92.332 1
ATOM 871 C CG . ASP 109 109 ? A -9.530 -8.669 13.397 1.000 1 A ASP 90.259 1
ATOM 872 O OD1 . ASP 109 109 ? A -8.427 -8.087 13.365 1.000 1 A ASP 87.762 1
ATOM 873 O OD2 . ASP 109 109 ? A -9.653 -9.902 13.624 1.000 1 A ASP 86.245 1
ATOM 874 N N . VAL 110 110 ? A -9.821 -6.257 9.985 1.000 1 A VAL 97.157 1
ATOM 875 C CA . VAL 110 110 ? A -9.419 -6.599 8.611 1.000 1 A VAL 97.717 1
ATOM 876 C C . VAL 110 110 ? A -7.901 -6.450 8.531 1.000 1 A VAL 98.098 1
ATOM 877 O O . VAL 110 110 ? A -7.358 -5.412 8.909 1.000 1 A VAL 98.003 1
ATOM 878 C CB . VAL 110 110 ? A -10.068 -5.643 7.593 1.000 1 A VAL 97.233 1
ATOM 879 C CG1 . VAL 110 110 ? A -11.587 -5.735 7.680 1.000 1 A VAL 96.634 1
ATOM 880 C CG2 . VAL 110 110 ? A -9.596 -5.967 6.182 1.000 1 A VAL 97.043 1
ATOM 881 N N . PRO 111 111 ? A -7.206 -7.465 8.027 1.000 1 A PRO 98.477 1
ATOM 882 C CA . PRO 111 111 ? A -5.742 -7.346 7.945 1.000 1 A PRO 98.596 1
ATOM 883 C C . PRO 111 111 ? A -5.328 -6.161 7.108 1.000 1 A PRO 98.677 1
ATOM 884 O O . PRO 111 111 ? A -5.707 -6.046 5.950 1.000 1 A PRO 98.676 1
ATOM 885 C CB . PRO 111 111 ? A -5.313 -8.636 7.282 1.000 1 A PRO 98.522 1
ATOM 886 C CG . PRO 111 111 ? A -6.410 -9.599 7.635 1.000 1 A PRO 98.324 1
ATOM 887 C CD . PRO 111 111 ? A -7.668 -8.778 7.586 1.000 1 A PRO 98.371 1
ATOM 888 N N . MET 112 112 ? A -4.555 -5.268 7.718 1.000 1 A MET 98.642 1
ATOM 889 C CA . MET 112 112 ? A -4.058 -4.062 7.042 1.000 1 A MET 98.655 1
ATOM 890 C C . MET 112 112 ? A -2.650 -3.747 7.495 1.000 1 A MET 98.775 1
ATOM 891 O O . MET 112 112 ? A -2.267 -4.112 8.615 1.000 1 A MET 98.618 1
ATOM 892 C CB . MET 112 112 ? A -4.955 -2.859 7.339 1.000 1 A MET 97.996 1
ATOM 893 C CG . MET 112 112 ? A -6.370 -2.941 6.864 1.000 1 A MET 90.207 1
ATOM 894 S SD . MET 112 112 ? A -7.153 -1.334 7.058 1.000 1 A MET 91.434 1
ATOM 895 C CE . MET 112 112 ? A -8.873 -1.866 7.143 1.000 1 A MET 82.409 1
ATOM 896 N N . VAL 113 113 ? A -1.918 -3.057 6.646 1.000 1 A VAL 98.916 1
ATOM 897 C CA . VAL 113 113 ? A -0.620 -2.488 7.013 1.000 1 A VAL 98.955 1
ATOM 898 C C . VAL 113 113 ? A -0.617 -1.041 6.527 1.000 1 A VAL 98.961 1
ATOM 899 O O . VAL 113 113 ? A -1.002 -0.771 5.397 1.000 1 A VAL 98.947 1
ATOM 900 C CB . VAL 113 113 ? A 0.545 -3.250 6.386 1.000 1 A VAL 98.957 1
ATOM 901 C CG1 . VAL 113 113 ? A 0.569 -4.675 6.928 1.000 1 A VAL 98.925 1
ATOM 902 C CG2 . VAL 113 113 ? A 1.870 -2.557 6.631 1.000 1 A VAL 98.935 1
ATOM 903 N N . LEU 114 114 ? A -0.209 -0.110 7.390 1.000 1 A LEU 98.964 1
ATOM 904 C CA . LEU 114 114 ? A -0.066 1.284 7.000 1.000 1 A LEU 98.975 1
ATOM 905 C C . LEU 114 114 ? A 1.338 1.489 6.416 1.000 1 A LEU 98.981 1
ATOM 906 O O . LEU 114 114 ? A 2.340 1.133 7.040 1.000 1 A LEU 98.974 1
ATOM 907 C CB . LEU 114 114 ? A -0.272 2.190 8.208 1.000 1 A LEU 98.961 1
ATOM 908 C CG . LEU 114 114 ? A -0.142 3.687 7.974 1.000 1 A LEU 98.905 1
ATOM 909 C CD1 . LEU 114 114 ? A -1.265 4.196 7.055 1.000 1 A LEU 98.851 1
ATOM 910 C CD2 . LEU 114 114 ? A -0.181 4.432 9.295 1.000 1 A LEU 98.836 1
ATOM 911 N N . VAL 115 115 ? A 1.388 2.033 5.210 1.000 1 A VAL 98.977 1
ATOM 912 C CA . VAL 115 115 ? A 2.673 2.198 4.508 1.000 1 A VAL 98.986 1
ATOM 913 C C . VAL 115 115 ? A 2.884 3.659 4.211 1.000 1 A VAL 98.987 1
ATOM 914 O O . VAL 115 115 ? A 2.078 4.308 3.567 1.000 1 A VAL 98.982 1
ATOM 915 C CB . VAL 115 115 ? A 2.680 1.393 3.192 1.000 1 A VAL 98.982 1
ATOM 916 C CG1 . VAL 115 115 ? A 2.561 -0.102 3.500 1.000 1 A VAL 98.975 1
ATOM 917 C CG2 . VAL 115 115 ? A 3.963 1.679 2.390 1.000 1 A VAL 98.975 1
ATOM 918 N N . GLY 116 116 ? A 3.996 4.209 4.683 1.000 1 A GLY 98.980 1
ATOM 919 C CA . GLY 116 116 ? A 4.422 5.567 4.393 1.000 1 A GLY 98.976 1
ATOM 920 C C . GLY 116 116 ? A 5.531 5.500 3.344 1.000 1 A GLY 98.977 1
ATOM 921 O O . GLY 116 116 ? A 6.693 5.224 3.666 1.000 1 A GLY 98.956 1
ATOM 922 N N . ASN 117 117 ? A 5.155 5.750 2.111 1.000 1 A ASN 98.959 1
ATOM 923 C CA . ASN 117 117 ? A 6.066 5.574 0.976 1.000 1 A ASN 98.960 1
ATOM 924 C C . ASN 117 117 ? A 6.835 6.849 0.657 1.000 1 A ASN 98.943 1
ATOM 925 O O . ASN 117 117 ? A 6.509 7.942 1.135 1.000 1 A ASN 98.913 1
ATOM 926 C CB . ASN 117 117 ? A 5.276 5.085 -0.239 1.000 1 A ASN 98.955 1
ATOM 927 C CG . ASN 117 117 ? A 6.169 4.611 -1.360 1.000 1 A ASN 98.943 1
ATOM 928 O OD1 . ASN 117 117 ? A 7.138 3.909 -1.122 1.000 1 A ASN 98.652 1
ATOM 929 N ND2 . ASN 117 117 ? A 5.872 5.028 -2.567 1.000 1 A ASN 98.654 1
ATOM 930 N N . LYS 118 118 ? A 7.865 6.708 -0.160 1.000 1 A LYS 98.899 1
ATOM 931 C CA . LYS 118 118 ? A 8.748 7.784 -0.633 1.000 1 A LYS 98.861 1
ATOM 932 C C . LYS 118 118 ? A 9.678 8.252 0.483 1.000 1 A LYS 98.867 1
ATOM 933 O O . LYS 118 118 ? A 9.996 9.433 0.584 1.000 1 A LYS 98.836 1
ATOM 934 C CB . LYS 118 118 ? A 7.978 8.972 -1.236 1.000 1 A LYS 98.812 1
ATOM 935 C CG . LYS 118 118 ? A 6.986 8.576 -2.301 1.000 1 A LYS 98.651 1
ATOM 936 C CD . LYS 118 118 ? A 6.563 9.800 -3.137 1.000 1 A LYS 98.411 1
ATOM 937 C CE . LYS 118 118 ? A 5.465 9.439 -4.098 1.000 1 A LYS 98.370 1
ATOM 938 N NZ . LYS 118 118 ? A 5.089 10.588 -4.966 1.000 1 A LYS 98.339 1
ATOM 939 N N . SER 119 119 ? A 10.099 7.307 1.329 1.000 1 A SER 98.821 1
ATOM 940 C CA . SER 119 119 ? A 10.990 7.623 2.457 1.000 1 A SER 98.741 1
ATOM 941 C C . SER 119 119 ? A 12.357 8.112 2.011 1.000 1 A SER 98.729 1
ATOM 942 O O . SER 119 119 ? A 13.103 8.663 2.839 1.000 1 A SER 98.423 1
ATOM 943 C CB . SER 119 119 ? A 11.164 6.404 3.353 1.000 1 A SER 98.498 1
ATOM 944 O OG . SER 119 119 ? A 11.840 5.369 2.685 1.000 1 A SER 93.616 1
ATOM 945 N N . ASP 120 120 ? A 12.687 7.922 0.755 1.000 1 A ASP 98.823 1
ATOM 946 C CA . ASP 120 120 ? A 13.945 8.459 0.233 1.000 1 A ASP 98.784 1
ATOM 947 C C . ASP 120 120 ? A 13.943 9.973 0.099 1.000 1 A ASP 98.743 1
ATOM 948 O O . ASP 120 120 ? A 15.007 10.586 0.039 1.000 1 A ASP 98.581 1
ATOM 949 C CB . ASP 120 120 ? A 14.239 7.859 -1.140 1.000 1 A ASP 98.782 1
ATOM 950 C CG . ASP 120 120 ? A 13.101 8.091 -2.118 1.000 1 A ASP 98.823 1
ATOM 951 O OD1 . ASP 120 120 ? A 12.033 7.450 -1.945 1.000 1 A ASP 98.572 1
ATOM 952 O OD2 . ASP 120 120 ? A 13.250 8.929 -3.043 1.000 1 A ASP 98.421 1
ATOM 953 N N . LEU 121 121 ? A 12.748 10.578 0.036 1.000 1 A LEU 98.626 1
ATOM 954 C CA . LEU 121 121 ? A 12.694 12.027 -0.208 1.000 1 A LEU 98.460 1
ATOM 955 C C . LEU 121 121 ? A 13.018 12.846 1.037 1.000 1 A LEU 98.330 1
ATOM 956 O O . LEU 121 121 ? A 12.666 12.459 2.155 1.000 1 A LEU 98.112 1
ATOM 957 C CB . LEU 121 121 ? A 11.307 12.423 -0.715 1.000 1 A LEU 98.290 1
ATOM 958 C CG . LEU 121 121 ? A 10.958 11.917 -2.111 1.000 1 A LEU 97.979 1
ATOM 959 C CD1 . LEU 121 121 ? A 11.908 12.463 -3.161 1.000 1 A LEU 97.285 1
ATOM 960 C CD2 . LEU 121 121 ? A 9.523 12.282 -2.441 1.000 1 A LEU 97.458 1
ATOM 961 N N . PRO 122 122 ? A 13.681 14.003 0.848 1.000 1 A PRO 97.931 1
ATOM 962 C CA . PRO 122 122 ? A 14.001 14.845 1.986 1.000 1 A PRO 97.194 1
ATOM 963 C C . PRO 122 122 ? A 12.838 15.745 2.430 1.000 1 A PRO 96.695 1
ATOM 964 O O . PRO 122 122 ? A 12.908 16.330 3.505 1.000 1 A PRO 93.901 1
ATOM 965 C CB . PRO 122 122 ? A 15.142 15.717 1.448 1.000 1 A PRO 95.984 1
ATOM 966 C CG . PRO 122 122 ? A 14.811 15.854 -0.003 1.000 1 A PRO 94.823 1
ATOM 967 C CD . PRO 122 122 ? A 14.235 14.518 -0.411 1.000 1 A PRO 96.967 1
ATOM 968 N N . SER 123 123 ? A 11.783 15.840 1.613 1.000 1 A SER 94.663 1
ATOM 969 C CA . SER 123 123 ? A 10.730 16.817 1.805 1.000 1 A SER 93.148 1
ATOM 970 C C . SER 123 123 ? A 9.539 16.231 2.561 1.000 1 A SER 94.133 1
ATOM 971 O O . SER 123 123 ? A 8.385 16.333 2.118 1.000 1 A SER 92.003 1
ATOM 972 C CB . SER 123 123 ? A 10.288 17.380 0.456 1.000 1 A SER 88.864 1
ATOM 973 O OG . SER 123 123 ? A 9.862 16.340 -0.409 1.000 1 A SER 76.720 1
ATOM 974 N N . ARG 124 124 ? A 9.826 15.615 3.695 1.000 1 A ARG 97.271 1
ATOM 975 C CA . ARG 124 124 ? A 8.792 15.005 4.534 1.000 1 A ARG 97.617 1
ATOM 976 C C . ARG 124 124 ? A 7.858 16.060 5.084 1.000 1 A ARG 97.950 1
ATOM 977 O O . ARG 124 124 ? A 8.285 17.117 5.541 1.000 1 A ARG 97.120 1
ATOM 978 C CB . ARG 124 124 ? A 9.463 14.268 5.697 1.000 1 A ARG 96.997 1
ATOM 979 C CG . ARG 124 124 ? A 8.510 13.756 6.766 1.000 1 A ARG 96.689 1
ATOM 980 C CD . ARG 124 124 ? A 9.232 13.074 7.898 1.000 1 A ARG 96.364 1
ATOM 981 N NE . ARG 124 124 ? A 9.885 11.819 7.512 1.000 1 A ARG 96.265 1
ATOM 982 C CZ . ARG 124 124 ? A 9.283 10.669 7.468 1.000 1 A ARG 97.141 1
ATOM 983 N NH1 . ARG 124 124 ? A 7.990 10.551 7.757 1.000 1 A ARG 91.564 1
ATOM 984 N NH2 . ARG 124 124 ? A 9.954 9.576 7.099 1.000 1 A ARG 91.130 1
ATOM 985 N N . THR 125 125 ? A 6.549 15.772 5.075 1.000 1 A THR 98.599 1
ATOM 986 C CA . THR 125 125 ? A 5.527 16.590 5.739 1.000 1 A THR 98.586 1
ATOM 987 C C . THR 125 125 ? A 4.726 15.813 6.774 1.000 1 A THR 98.639 1
ATOM 988 O O . THR 125 125 ? A 3.972 16.423 7.515 1.000 1 A THR 98.282 1
ATOM 989 C CB . THR 125 125 ? A 4.558 17.206 4.728 1.000 1 A THR 98.469 1
ATOM 990 O OG1 . THR 125 125 ? A 3.877 16.172 4.013 1.000 1 A THR 98.155 1
ATOM 991 C CG2 . THR 125 125 ? A 5.323 18.075 3.725 1.000 1 A THR 97.967 1
ATOM 992 N N . VAL 126 126 ? A 4.905 14.478 6.793 1.000 1 A VAL 98.634 1
ATOM 993 C CA . VAL 126 126 ? A 4.195 13.629 7.753 1.000 1 A VAL 98.566 1
ATOM 994 C C . VAL 126 126 ? A 5.255 13.010 8.658 1.000 1 A VAL 98.421 1
ATOM 995 O O . VAL 126 126 ? A 6.079 12.233 8.188 1.000 1 A VAL 98.279 1
ATOM 996 C CB . VAL 126 126 ? A 3.375 12.539 7.059 1.000 1 A VAL 98.528 1
ATOM 997 C CG1 . VAL 126 126 ? A 2.385 13.164 6.096 1.000 1 A VAL 98.369 1
ATOM 998 C CG2 . VAL 126 126 ? A 2.634 11.696 8.102 1.000 1 A VAL 98.365 1
ATOM 999 N N . ASP 127 127 ? A 5.235 13.383 9.930 1.000 1 A ASP 98.243 1
ATOM 1000 C CA . ASP 127 127 ? A 6.217 12.840 10.870 1.000 1 A ASP 97.902 1
ATOM 1001 C C . ASP 127 127 ? A 5.984 11.350 11.102 1.000 1 A ASP 98.137 1
ATOM 1002 O O . ASP 127 127 ? A 4.849 10.874 11.094 1.000 1 A ASP 98.181 1
ATOM 1003 C CB . ASP 127 127 ? A 6.125 13.570 12.205 1.000 1 A ASP 96.898 1
ATOM 1004 C CG . ASP 127 127 ? A 6.586 15.005 12.118 1.000 1 A ASP 88.230 1
ATOM 1005 O OD1 . ASP 127 127 ? A 7.399 15.321 11.218 1.000 1 A ASP 84.364 1
ATOM 1006 O OD2 . ASP 127 127 ? A 6.136 15.810 12.948 1.000 1 A ASP 82.141 1
ATOM 1007 N N . THR 128 128 ? A 7.060 10.646 11.349 1.000 1 A THR 97.545 1
ATOM 1008 C CA . THR 128 128 ? A 6.949 9.218 11.658 1.000 1 A THR 97.678 1
ATOM 1009 C C . THR 128 128 ? A 6.024 9.001 12.848 1.000 1 A THR 98.132 1
ATOM 1010 O O . THR 128 128 ? A 5.207 8.078 12.849 1.000 1 A THR 98.129 1
ATOM 1011 C CB . THR 128 128 ? A 8.340 8.641 11.927 1.000 1 A THR 97.124 1
ATOM 1012 O OG1 . THR 128 128 ? A 9.103 8.689 10.723 1.000 1 A THR 96.205 1
ATOM 1013 C CG2 . THR 128 128 ? A 8.245 7.190 12.405 1.000 1 A THR 96.076 1
ATOM 1014 N N . LYS 129 129 ? A 6.109 9.893 13.848 1.000 1 A LYS 98.227 1
ATOM 1015 C CA . LYS 129 129 ? A 5.260 9.737 15.040 1.000 1 A LYS 98.160 1
ATOM 1016 C C . LYS 129 129 ? A 3.793 9.849 14.696 1.000 1 A LYS 98.296 1
ATOM 1017 O O . LYS 129 129 ? A 2.930 9.126 15.243 1.000 1 A LYS 98.419 1
ATOM 1018 C CB . LYS 129 129 ? A 5.620 10.748 16.132 1.000 1 A LYS 97.791 1
ATOM 1019 C CG . LYS 129 129 ? A 4.760 10.569 17.388 1.000 1 A LYS 88.994 1
ATOM 1020 C CD . LYS 129 129 ? A 5.133 11.537 18.483 1.000 1 A LYS 80.098 1
ATOM 1021 C CE . LYS 129 129 ? A 4.352 11.181 19.745 1.000 1 A LYS 77.113 1
ATOM 1022 N NZ . LYS 129 129 ? A 2.882 11.241 19.532 1.000 1 A LYS 66.577 1
ATOM 1023 N N . GLN 130 130 ? A 3.443 10.758 13.767 1.000 1 A GLN 97.981 1
ATOM 1024 C CA . GLN 130 130 ? A 2.042 10.891 13.351 1.000 1 A GLN 97.837 1
ATOM 1025 C C . GLN 130 130 ? A 1.537 9.585 12.781 1.000 1 A GLN 98.226 1
ATOM 1026 O O . GLN 130 130 ? A 0.419 9.148 13.101 1.000 1 A GLN 98.296 1
ATOM 1027 C CB . GLN 130 130 ? A 1.881 11.997 12.313 1.000 1 A GLN 97.177 1
ATOM 1028 C CG . GLN 130 130 ? A 2.212 13.398 12.811 1.000 1 A GLN 86.189 1
ATOM 1029 C CD . GLN 130 130 ? A 2.055 14.410 11.682 1.000 1 A GLN 79.327 1
ATOM 1030 O OE1 . GLN 130 130 ? A 3.036 14.807 11.019 1.000 1 A GLN 80.013 1
ATOM 1031 N NE2 . GLN 130 130 ? A 0.826 14.783 11.432 1.000 1 A GLN 75.376 1
ATOM 1032 N N . ALA 131 131 ? A 2.344 8.938 11.943 1.000 1 A ALA 98.674 1
ATOM 1033 C CA . ALA 131 131 ? A 1.947 7.680 11.330 1.000 1 A ALA 98.763 1
ATOM 1034 C C . ALA 131 131 ? A 1.924 6.542 12.332 1.000 1 A ALA 98.825 1
ATOM 1035 O O . ALA 131 131 ? A 1.019 5.701 12.298 1.000 1 A ALA 98.809 1
ATOM 1036 C CB . ALA 131 131 ? A 2.871 7.355 10.170 1.000 1 A ALA 98.700 1
ATOM 1037 N N . GLN 132 132 ? A 2.911 6.502 13.221 1.000 1 A GLN 98.807 1
ATOM 1038 C CA . GLN 132 132 ? A 2.929 5.490 14.290 1.000 1 A GLN 98.796 1
ATOM 1039 C C . GLN 132 132 ? A 1.682 5.600 15.152 1.000 1 A GLN 98.800 1
ATOM 1040 O O . GLN 132 132 ? A 1.060 4.588 15.489 1.000 1 A GLN 98.755 1
ATOM 1041 C CB . GLN 132 132 ? A 4.171 5.612 15.148 1.000 1 A GLN 98.676 1
ATOM 1042 C CG . GLN 132 132 ? A 5.444 5.142 14.472 1.000 1 A GLN 97.405 1
ATOM 1043 C CD . GLN 132 132 ? A 6.669 5.423 15.298 1.000 1 A GLN 96.923 1
ATOM 1044 O OE1 . GLN 132 132 ? A 6.680 6.312 16.139 1.000 1 A GLN 95.985 1
ATOM 1045 N NE2 . GLN 132 132 ? A 7.725 4.657 15.060 1.000 1 A GLN 94.130 1
ATOM 1046 N N . ASP 133 133 ? A 1.279 6.837 15.476 1.000 1 A ASP 98.781 1
ATOM 1047 C CA . ASP 133 133 ? A 0.093 7.027 16.306 1.000 1 A ASP 98.692 1
ATOM 1048 C C . ASP 133 133 ? A -1.161 6.554 15.583 1.000 1 A ASP 98.663 1
ATOM 1049 O O . ASP 133 133 ? A -2.032 5.927 16.189 1.000 1 A ASP 98.517 1
ATOM 1050 C CB . ASP 133 133 ? A -0.068 8.520 16.656 1.000 1 A ASP 98.490 1
ATOM 1051 C CG . ASP 133 133 ? A 0.979 9.006 17.649 1.000 1 A ASP 97.276 1
ATOM 1052 O OD1 . ASP 133 133 ? A 1.694 8.157 18.243 1.000 1 A ASP 95.619 1
ATOM 1053 O OD2 . ASP 133 133 ? A 1.059 10.232 17.862 1.000 1 A ASP 95.022 1
ATOM 1054 N N . LEU 134 134 ? A -1.264 6.838 14.274 1.000 1 A LEU 98.704 1
ATOM 1055 C CA . LEU 134 134 ? A -2.431 6.368 13.511 1.000 1 A LEU 98.658 1
ATOM 1056 C C . LEU 134 134 ? A -2.476 4.857 13.482 1.000 1 A LEU 98.682 1
ATOM 1057 O O . LEU 134 134 ? A -3.513 4.241 13.704 1.000 1 A LEU 98.607 1
ATOM 1058 C CB . LEU 134 134 ? A -2.411 6.928 12.112 1.000 1 A LEU 98.591 1
ATOM 1059 C CG . LEU 134 134 ? A -3.662 6.615 11.280 1.000 1 A LEU 98.293 1
ATOM 1060 C CD1 . LEU 134 134 ? A -4.871 7.332 11.875 1.000 1 A LEU 97.760 1
ATOM 1061 C CD2 . LEU 134 134 ? A -3.455 7.016 9.823 1.000 1 A LEU 97.782 1
ATOM 1062 N N . ALA 135 135 ? A -1.337 4.247 13.177 1.000 1 A ALA 98.740 1
ATOM 1063 C CA . ALA 135 135 ? A -1.288 2.794 13.090 1.000 1 A ALA 98.723 1
ATOM 1064 C C . ALA 135 135 ? A -1.609 2.150 14.438 1.000 1 A ALA 98.639 1
ATOM 1065 O O . ALA 135 135 ? A -2.347 1.163 14.504 1.000 1 A ALA 98.532 1
ATOM 1066 C CB . ALA 135 135 ? A 0.079 2.339 12.614 1.000 1 A ALA 98.718 1
ATOM 1067 N N . ARG 136 136 ? A -1.105 2.757 15.525 1.000 1 A ARG 98.618 1
ATOM 1068 C CA . ARG 136 136 ? A -1.410 2.247 16.852 1.000 1 A ARG 98.413 1
ATOM 1069 C C . ARG 136 136 ? A -2.918 2.296 17.113 1.000 1 A ARG 98.136 1
ATOM 1070 O O . ARG 136 136 ? A -3.500 1.366 17.662 1.000 1 A ARG 97.634 1
ATOM 1071 C CB . ARG 136 136 ? A -0.631 3.038 17.912 1.000 1 A ARG 98.275 1
ATOM 1072 C CG . ARG 136 136 ? A -0.881 2.501 19.330 1.000 1 A ARG 93.907 1
ATOM 1073 C CD . ARG 136 136 ? A -0.144 3.329 20.355 1.000 1 A ARG 90.630 1
ATOM 1074 N NE . ARG 136 136 ? A -0.640 4.684 20.391 1.000 1 A ARG 81.046 1
ATOM 1075 C CZ . ARG 136 136 ? A 0.031 5.752 19.930 1.000 1 A ARG 73.340 1
ATOM 1076 N NH1 . ARG 136 136 ? A 1.240 5.606 19.393 1.000 1 A ARG 69.014 1
ATOM 1077 N NH2 . ARG 136 136 ? A -0.493 6.947 19.991 1.000 1 A ARG 63.694 1
ATOM 1078 N N . SER 137 137 ? A -3.560 3.408 16.713 1.000 1 A SER 98.070 1
ATOM 1079 C CA . SER 137 137 ? A -4.994 3.544 16.932 1.000 1 A SER 97.437 1
ATOM 1080 C C . SER 137 137 ? A -5.801 2.484 16.189 1.000 1 A SER 97.187 1
ATOM 1081 O O . SER 137 137 ? A -6.856 2.086 16.647 1.000 1 A SER 96.350 1
ATOM 1082 C CB . SER 137 137 ? A -5.472 4.946 16.546 1.000 1 A SER 96.439 1
ATOM 1083 O OG . SER 137 137 ? A -5.568 5.086 15.121 1.000 1 A SER 94.464 1
ATOM 1084 N N . TYR 138 138 ? A -5.274 2.040 15.039 1.000 1 A TYR 97.307 1
ATOM 1085 C CA . TYR 138 138 ? A -5.927 1.008 14.258 1.000 1 A TYR 96.955 1
ATOM 1086 C C . TYR 138 138 ? A -5.521 -0.402 14.685 1.000 1 A TYR 96.690 1
ATOM 1087 O O . TYR 138 138 ? A -6.164 -1.381 14.266 1.000 1 A TYR 96.275 1
ATOM 1088 C CB . TYR 138 138 ? A -5.526 1.133 12.784 1.000 1 A TYR 96.747 1
ATOM 1089 C CG . TYR 138 138 ? A -5.973 2.408 12.061 1.000 1 A TYR 96.970 1
ATOM 1090 C CD1 . TYR 138 138 ? A -6.986 3.205 12.523 1.000 1 A TYR 96.249 1
ATOM 1091 C CD2 . TYR 138 138 ? A -5.323 2.771 10.877 1.000 1 A TYR 96.403 1
ATOM 1092 C CE1 . TYR 138 138 ? A -7.386 4.336 11.837 1.000 1 A TYR 95.872 1
ATOM 1093 C CE2 . TYR 138 138 ? A -5.714 3.892 10.173 1.000 1 A TYR 95.503 1
ATOM 1094 C CZ . TYR 138 138 ? A -6.737 4.683 10.660 1.000 1 A TYR 96.056 1
ATOM 1095 O OH . TYR 138 138 ? A -7.130 5.806 9.964 1.000 1 A TYR 94.500 1
ATOM 1096 N N . GLY 139 139 ? A -4.456 -0.536 15.478 1.000 1 A GLY 97.458 1
ATOM 1097 C CA . GLY 139 139 ? A -3.949 -1.843 15.862 1.000 1 A GLY 97.225 1
ATOM 1098 C C . GLY 139 139 ? A -3.277 -2.590 14.712 1.000 1 A GLY 97.656 1
ATOM 1099 O O . GLY 139 139 ? A -3.390 -3.801 14.607 1.000 1 A GLY 97.045 1
ATOM 1100 N N . ILE 140 140 ? A -2.577 -1.848 13.831 1.000 1 A ILE 98.197 1
ATOM 1101 C CA . ILE 140 140 ? A -1.952 -2.446 12.670 1.000 1 A ILE 98.407 1
ATOM 1102 C C . ILE 140 140 ? A -0.491 -1.987 12.592 1.000 1 A ILE 98.680 1
ATOM 1103 O O . ILE 140 140 ? A -0.121 -0.975 13.173 1.000 1 A ILE 98.747 1
ATOM 1104 C CB . ILE 140 140 ? A -2.682 -2.085 11.368 1.000 1 A ILE 98.266 1
ATOM 1105 C CG1 . ILE 140 140 ? A -2.517 -0.593 11.049 1.000 1 A ILE 98.125 1
ATOM 1106 C CG2 . ILE 140 140 ? A -4.150 -2.489 11.422 1.000 1 A ILE 98.252 1
ATOM 1107 C CD1 . ILE 140 140 ? A -3.153 -0.199 9.713 1.000 1 A ILE 97.738 1
ATOM 1108 N N . PRO 141 141 ? A 0.321 -2.725 11.854 1.000 1 A PRO 98.799 1
ATOM 1109 C CA . PRO 141 141 ? A 1.710 -2.298 11.653 1.000 1 A PRO 98.845 1
ATOM 1110 C C . PRO 141 141 ? A 1.836 -1.068 10.799 1.000 1 A PRO 98.898 1
ATOM 1111 O O . PRO 141 141 ? A 0.989 -0.792 9.953 1.000 1 A PRO 98.894 1
ATOM 1112 C CB . PRO 141 141 ? A 2.374 -3.501 10.938 1.000 1 A PRO 98.789 1
ATOM 1113 C CG . PRO 141 141 ? A 1.458 -4.659 11.203 1.000 1 A PRO 98.634 1
ATOM 1114 C CD . PRO 141 141 ? A 0.093 -4.070 11.274 1.000 1 A PRO 98.753 1
ATOM 1115 N N . PHE 142 142 ? A 2.928 -0.326 11.006 1.000 1 A PHE 98.946 1
ATOM 1116 C CA . PHE 142 142 ? A 3.310 0.792 10.171 1.000 1 A PHE 98.958 1
ATOM 1117 C C . PHE 142 142 ? A 4.724 0.560 9.660 1.000 1 A PHE 98.952 1
ATOM 1118 O O . PHE 142 142 ? A 5.612 0.209 10.430 1.000 1 A PHE 98.901 1
ATOM 1119 C CB . PHE 142 142 ? A 3.242 2.114 10.950 1.000 1 A PHE 98.937 1
ATOM 1120 C CG . PHE 142 142 ? A 3.932 3.269 10.260 1.000 1 A PHE 98.935 1
ATOM 1121 C CD1 . PHE 142 142 ? A 3.537 3.691 9.002 1.000 1 A PHE 98.921 1
ATOM 1122 C CD2 . PHE 142 142 ? A 4.995 3.909 10.866 1.000 1 A PHE 98.895 1
ATOM 1123 C CE1 . PHE 142 142 ? A 4.176 4.727 8.365 1.000 1 A PHE 98.863 1
ATOM 1124 C CE2 . PHE 142 142 ? A 5.647 4.960 10.237 1.000 1 A PHE 98.795 1
ATOM 1125 C CZ . PHE 142 142 ? A 5.230 5.380 8.976 1.000 1 A PHE 98.816 1
ATOM 1126 N N . ILE 143 143 ? A 4.905 0.741 8.354 1.000 1 A ILE 98.965 1
ATOM 1127 C CA . ILE 143 143 ? A 6.216 0.543 7.724 1.000 1 A ILE 98.964 1
ATOM 1128 C C . ILE 143 143 ? A 6.499 1.695 6.780 1.000 1 A ILE 98.970 1
ATOM 1129 O O . ILE 143 143 ? A 5.648 2.036 5.962 1.000 1 A ILE 98.959 1
ATOM 1130 C CB . ILE 143 143 ? A 6.284 -0.796 6.966 1.000 1 A ILE 98.932 1
ATOM 1131 C CG1 . ILE 143 143 ? A 6.097 -1.962 7.948 1.000 1 A ILE 98.479 1
ATOM 1132 C CG2 . ILE 143 143 ? A 7.608 -0.929 6.220 1.000 1 A ILE 98.727 1
ATOM 1133 C CD1 . ILE 143 143 ? A 5.949 -3.293 7.272 1.000 1 A ILE 89.137 1
ATOM 1134 N N . GLU 144 144 ? A 7.670 2.322 6.864 1.000 1 A GLU 98.909 1
ATOM 1135 C CA . GLU 144 144 ? A 8.095 3.317 5.913 1.000 1 A GLU 98.877 1
ATOM 1136 C C . GLU 144 144 ? A 8.828 2.624 4.776 1.000 1 A GLU 98.910 1
ATOM 1137 O O . GLU 144 144 ? A 9.672 1.763 5.000 1.000 1 A GLU 98.780 1
ATOM 1138 C CB . GLU 144 144 ? A 8.937 4.416 6.546 1.000 1 A GLU 98.520 1
ATOM 1139 C CG . GLU 144 144 ? A 8.125 5.355 7.412 1.000 1 A GLU 95.084 1
ATOM 1140 C CD . GLU 144 144 ? A 8.780 6.695 7.697 1.000 1 A GLU 93.380 1
ATOM 1141 O OE1 . GLU 144 144 ? A 9.949 6.894 7.318 1.000 1 A GLU 88.184 1
ATOM 1142 O OE2 . GLU 144 144 ? A 8.118 7.562 8.305 1.000 1 A GLU 85.483 1
ATOM 1143 N N . THR 145 145 ? A 8.469 3.009 3.548 1.000 1 A THR 98.977 1
ATOM 1144 C CA . THR 145 145 ? A 9.027 2.373 2.363 1.000 1 A THR 98.984 1
ATOM 1145 C C . THR 145 145 ? A 9.556 3.389 1.385 1.000 1 A THR 98.980 1
ATOM 1146 O O . THR 145 145 ? A 9.170 4.548 1.403 1.000 1 A THR 98.967 1
ATOM 1147 C CB . THR 145 145 ? A 7.977 1.524 1.629 1.000 1 A THR 98.988 1
ATOM 1148 O OG1 . THR 145 145 ? A 6.958 2.356 1.111 1.000 1 A THR 98.974 1
ATOM 1149 C CG2 . THR 145 145 ? A 7.364 0.488 2.578 1.000 1 A THR 98.982 1
ATOM 1150 N N . SER 146 146 ? A 10.415 2.944 0.527 1.000 1 A SER 98.937 1
ATOM 1151 C CA . SER 146 146 ? A 10.763 3.687 -0.683 1.000 1 A SER 98.927 1
ATOM 1152 C C . SER 146 146 ? A 10.717 2.717 -1.848 1.000 1 A SER 98.912 1
ATOM 1153 O O . SER 146 146 ? A 11.512 1.781 -1.930 1.000 1 A SER 98.875 1
ATOM 1154 C CB . SER 146 146 ? A 12.154 4.284 -0.603 1.000 1 A SER 98.905 1
ATOM 1155 O OG . SER 146 146 ? A 12.511 4.848 -1.879 1.000 1 A SER 98.867 1
ATOM 1156 N N . ALA 147 147 ? A 9.775 2.951 -2.777 1.000 1 A ALA 98.621 1
ATOM 1157 C CA . ALA 147 147 ? A 9.784 2.169 -4.017 1.000 1 A ALA 98.467 1
ATOM 1158 C C . ALA 147 147 ? A 11.033 2.478 -4.820 1.000 1 A ALA 98.432 1
ATOM 1159 O O . ALA 147 147 ? A 11.473 1.642 -5.606 1.000 1 A ALA 98.289 1
ATOM 1160 C CB . ALA 147 147 ? A 8.527 2.467 -4.832 1.000 1 A ALA 98.200 1
ATOM 1161 N N . LYS 148 148 ? A 11.628 3.671 -4.625 1.000 1 A LYS 98.390 1
ATOM 1162 C CA . LYS 148 148 ? A 12.816 4.046 -5.402 1.000 1 A LYS 98.365 1
ATOM 1163 C C . LYS 148 148 ? A 14.029 3.219 -4.972 1.000 1 A LYS 98.407 1
ATOM 1164 O O . LYS 148 148 ? A 14.751 2.707 -5.833 1.000 1 A LYS 98.243 1
ATOM 1165 C CB . LYS 148 148 ? A 13.102 5.527 -5.225 1.000 1 A LYS 98.131 1
ATOM 1166 C CG . LYS 148 148 ? A 14.265 6.035 -6.070 1.000 1 A LYS 97.663 1
ATOM 1167 C CD . LYS 148 148 ? A 14.382 7.539 -5.945 1.000 1 A LYS 96.791 1
ATOM 1168 C CE . LYS 148 148 ? A 15.488 8.063 -6.836 1.000 1 A LYS 94.934 1
ATOM 1169 N NZ . LYS 148 148 ? A 15.554 9.560 -6.768 1.000 1 A LYS 90.424 1
ATOM 1170 N N . THR 149 149 ? A 14.251 3.090 -3.669 1.000 1 A THR 98.673 1
ATOM 1171 C CA . THR 149 149 ? A 15.419 2.368 -3.171 1.000 1 A THR 98.639 1
ATOM 1172 C C . THR 149 149 ? A 15.135 0.922 -2.805 1.000 1 A THR 98.670 1
ATOM 1173 O O . THR 149 149 ? A 16.053 0.165 -2.497 1.000 1 A THR 98.615 1
ATOM 1174 C CB . THR 149 149 ? A 15.998 3.053 -1.942 1.000 1 A THR 98.568 1
ATOM 1175 O OG1 . THR 149 149 ? A 15.088 2.865 -0.821 1.000 1 A THR 98.488 1
ATOM 1176 C CG2 . THR 149 149 ? A 16.200 4.532 -2.183 1.000 1 A THR 98.243 1
ATOM 1177 N N . ARG 150 150 ? A 13.856 0.527 -2.777 1.000 1 A ARG 98.538 1
ATOM 1178 C CA . ARG 150 150 ? A 13.333 -0.767 -2.353 1.000 1 A ARG 98.500 1
ATOM 1179 C C . ARG 150 150 ? A 13.349 -0.952 -0.850 1.000 1 A ARG 98.598 1
ATOM 1180 O O . ARG 150 150 ? A 12.980 -2.025 -0.359 1.000 1 A ARG 98.513 1
ATOM 1181 C CB . ARG 150 150 ? A 14.070 -1.934 -3.064 1.000 1 A ARG 98.128 1
ATOM 1182 C CG . ARG 150 150 ? A 13.122 -3.130 -3.282 1.000 1 A ARG 97.291 1
ATOM 1183 C CD . ARG 150 150 ? A 13.803 -4.189 -4.112 1.000 1 A ARG 96.673 1
ATOM 1184 N NE . ARG 150 150 ? A 12.802 -5.193 -4.496 1.000 1 A ARG 96.263 1
ATOM 1185 C CZ . ARG 150 150 ? A 12.348 -6.142 -3.684 1.000 1 A ARG 96.149 1
ATOM 1186 N NH1 . ARG 150 150 ? A 12.819 -6.242 -2.431 1.000 1 A ARG 92.418 1
ATOM 1187 N NH2 . ARG 150 150 ? A 11.431 -6.963 -4.109 1.000 1 A ARG 93.063 1
ATOM 1188 N N . GLN 151 151 ? A 13.725 0.105 -0.090 1.000 1 A GLN 98.732 1
ATOM 1189 C CA . GLN 151 151 ? A 13.700 -0.000953 1.357 1.000 1 A GLN 98.723 1
ATOM 1190 C C . GLN 151 151 ? A 12.294 -0.324 1.824 1.000 1 A GLN 98.840 1
ATOM 1191 O O . GLN 151 151 ? A 11.327 0.365 1.492 1.000 1 A GLN 98.796 1
ATOM 1192 C CB . GLN 151 151 ? A 14.172 1.308 1.998 1.000 1 A GLN 98.420 1
ATOM 1193 C CG . GLN 151 151 ? A 14.124 1.284 3.515 1.000 1 A GLN 93.436 1
ATOM 1194 C CD . GLN 151 151 ? A 14.482 2.616 4.131 1.000 1 A GLN 81.934 1
ATOM 1195 O OE1 . GLN 151 151 ? A 14.817 3.568 3.428 1.000 1 A GLN 71.477 1
ATOM 1196 N NE2 . GLN 151 151 ? A 14.406 2.692 5.461 1.000 1 A GLN 72.221 1
ATOM 1197 N N . GLY 152 152 ? A 12.179 -1.376 2.594 1.000 1 A GLY 98.942 1
ATOM 1198 C CA . GLY 152 152 ? A 10.932 -1.727 3.243 1.000 1 A GLY 98.946 1
ATOM 1199 C C . GLY 152 152 ? A 9.868 -2.367 2.396 1.000 1 A GLY 98.961 1
ATOM 1200 O O . GLY 152 152 ? A 8.789 -2.689 2.900 1.000 1 A GLY 98.942 1
ATOM 1201 N N . VAL 153 153 ? A 10.124 -2.554 1.108 1.000 1 A VAL 98.918 1
ATOM 1202 C CA . VAL 153 153 ? A 9.078 -3.056 0.197 1.000 1 A VAL 98.915 1
ATOM 1203 C C . VAL 153 153 ? A 8.698 -4.488 0.532 1.000 1 A VAL 98.916 1
ATOM 1204 O O . VAL 153 153 ? A 7.511 -4.805 0.726 1.000 1 A VAL 98.908 1
ATOM 1205 C CB . VAL 153 153 ? A 9.516 -2.914 -1.269 1.000 1 A VAL 98.859 1
ATOM 1206 C CG1 . VAL 153 153 ? A 9.697 -1.427 -1.608 1.000 1 A VAL 98.819 1
ATOM 1207 C CG2 . VAL 153 153 ? A 8.491 -3.563 -2.192 1.000 1 A VAL 98.771 1
ATOM 1208 N N . ASP 154 154 ? A 9.683 -5.391 0.627 1.000 1 A ASP 98.846 1
ATOM 1209 C CA . ASP 154 154 ? A 9.390 -6.742 1.012 1.000 1 A ASP 98.744 1
ATOM 1210 C C . ASP 154 154 ? A 8.750 -6.788 2.385 1.000 1 A ASP 98.768 1
ATOM 1211 O O . ASP 154 154 ? A 7.800 -7.528 2.621 1.000 1 A ASP 98.701 1
ATOM 1212 C CB . ASP 154 154 ? A 10.631 -7.613 1.015 1.000 1 A ASP 98.350 1
ATOM 1213 C CG . ASP 154 154 ? A 11.141 -7.935 -0.375 1.000 1 A ASP 97.844 1
ATOM 1214 O OD1 . ASP 154 154 ? A 10.378 -7.748 -1.353 1.000 1 A ASP 96.765 1
ATOM 1215 O OD2 . ASP 154 154 ? A 12.317 -8.354 -0.486 1.000 1 A ASP 95.731 1
ATOM 1216 N N . ASP 155 155 ? A 9.255 -5.968 3.313 1.000 1 A ASP 98.816 1
ATOM 1217 C CA . ASP 155 155 ? A 8.736 -5.947 4.679 1.000 1 A ASP 98.822 1
ATOM 1218 C C . ASP 155 155 ? A 7.260 -5.586 4.692 1.000 1 A ASP 98.875 1
ATOM 1219 O O . ASP 155 155 ? A 6.480 -6.206 5.403 1.000 1 A ASP 98.851 1
ATOM 1220 C CB . ASP 155 155 ? A 9.547 -4.959 5.502 1.000 1 A ASP 98.652 1
ATOM 1221 C CG . ASP 155 155 ? A 9.304 -5.083 6.985 1.000 1 A ASP 92.776 1
ATOM 1222 O OD1 . ASP 155 155 ? A 8.805 -6.146 7.447 1.000 1 A ASP 92.692 1
ATOM 1223 O OD2 . ASP 155 155 ? A 9.648 -4.121 7.698 1.000 1 A ASP 91.629 1
ATOM 1224 N N . ALA 156 156 ? A 6.859 -4.610 3.873 1.000 1 A ALA 98.916 1
ATOM 1225 C CA . ALA 156 156 ? A 5.457 -4.193 3.835 1.000 1 A ALA 98.932 1
ATOM 1226 C C . ALA 156 156 ? A 4.547 -5.316 3.351 1.000 1 A ALA 98.932 1
ATOM 1227 O O . ALA 156 156 ? A 3.560 -5.657 4.004 1.000 1 A ALA 98.917 1
ATOM 1228 C CB . ALA 156 156 ? A 5.300 -2.961 2.955 1.000 1 A ALA 98.930 1
ATOM 1229 N N . PHE 157 157 ? A 4.893 -5.904 2.223 1.000 1 A PHE 98.912 1
ATOM 1230 C CA . PHE 157 157 ? A 4.052 -6.971 1.681 1.000 1 A PHE 98.895 1
ATOM 1231 C C . PHE 157 157 ? A 4.100 -8.224 2.527 1.000 1 A PHE 98.869 1
ATOM 1232 O O . PHE 157 157 ? A 3.058 -8.853 2.766 1.000 1 A PHE 98.834 1
ATOM 1233 C CB . PHE 157 157 ? A 4.439 -7.280 0.229 1.000 1 A PHE 98.874 1
ATOM 1234 C CG . PHE 157 157 ? A 3.979 -6.239 -0.767 1.000 1 A PHE 98.889 1
ATOM 1235 C CD1 . PHE 157 157 ? A 2.695 -6.285 -1.280 1.000 1 A PHE 98.847 1
ATOM 1236 C CD2 . PHE 157 157 ? A 4.833 -5.240 -1.173 1.000 1 A PHE 98.838 1
ATOM 1237 C CE1 . PHE 157 157 ? A 2.261 -5.337 -2.196 1.000 1 A PHE 98.777 1
ATOM 1238 C CE2 . PHE 157 157 ? A 4.395 -4.297 -2.101 1.000 1 A PHE 98.763 1
ATOM 1239 C CZ . PHE 157 157 ? A 3.106 -4.355 -2.608 1.000 1 A PHE 98.785 1
ATOM 1240 N N . TYR 158 158 ? A 5.299 -8.585 3.009 1.000 1 A TYR 98.828 1
ATOM 1241 C CA . TYR 158 158 ? A 5.417 -9.815 3.796 1.000 1 A TYR 98.754 1
ATOM 1242 C C . TYR 158 158 ? A 4.722 -9.645 5.140 1.000 1 A TYR 98.761 1
ATOM 1243 O O . TYR 158 158 ? A 4.110 -10.593 5.657 1.000 1 A TYR 98.685 1
ATOM 1244 C CB . TYR 158 158 ? A 6.889 -10.199 3.993 1.000 1 A TYR 98.566 1
ATOM 1245 C CG . TYR 158 158 ? A 7.616 -10.636 2.741 1.000 1 A TYR 98.279 1
ATOM 1246 C CD1 . TYR 158 158 ? A 7.046 -10.517 1.471 1.000 1 A TYR 97.770 1
ATOM 1247 C CD2 . TYR 158 158 ? A 8.906 -11.157 2.847 1.000 1 A TYR 97.769 1
ATOM 1248 C CE1 . TYR 158 158 ? A 7.737 -10.914 0.334 1.000 1 A TYR 97.105 1
ATOM 1249 C CE2 . TYR 158 158 ? A 9.610 -11.543 1.705 1.000 1 A TYR 96.804 1
ATOM 1250 C CZ . TYR 158 158 ? A 9.021 -11.427 0.461 1.000 1 A TYR 96.972 1
ATOM 1251 O OH . TYR 158 158 ? A 9.711 -11.795 -0.661 1.000 1 A TYR 95.938 1
ATOM 1252 N N . THR 159 159 ? A 4.786 -8.435 5.733 1.000 1 A THR 98.809 1
ATOM 1253 C CA . THR 159 159 ? A 4.089 -8.164 6.972 1.000 1 A THR 98.823 1
ATOM 1254 C C . THR 159 159 ? A 2.582 -8.287 6.780 1.000 1 A THR 98.807 1
ATOM 1255 O O . THR 159 159 ? A 1.889 -8.834 7.635 1.000 1 A THR 98.775 1
ATOM 1256 C CB . THR 159 159 ? A 4.452 -6.792 7.537 1.000 1 A THR 98.836 1
ATOM 1257 O OG1 . THR 159 159 ? A 5.844 -6.773 7.877 1.000 1 A THR 98.761 1
ATOM 1258 C CG2 . THR 159 159 ? A 3.649 -6.475 8.800 1.000 1 A THR 98.757 1
ATOM 1259 N N . LEU 160 160 ? A 2.074 -7.806 5.656 1.000 1 A LEU 98.875 1
ATOM 1260 C CA . LEU 160 160 ? A 0.640 -7.946 5.398 1.000 1 A LEU 98.889 1
ATOM 1261 C C . LEU 160 160 ? A 0.263 -9.422 5.294 1.000 1 A LEU 98.858 1
ATOM 1262 O O . LEU 160 160 ? A -0.771 -9.832 5.813 1.000 1 A LEU 98.830 1
ATOM 1263 C CB . LEU 160 160 ? A 0.253 -7.193 4.116 1.000 1 A LEU 98.909 1
ATOM 1264 C CG . LEU 160 160 ? A -1.218 -7.327 3.720 1.000 1 A LEU 98.902 1
ATOM 1265 C CD1 . LEU 160 160 ? A -2.141 -6.866 4.861 1.000 1 A LEU 98.880 1
ATOM 1266 C CD2 . LEU 160 160 ? A -1.480 -6.523 2.458 1.000 1 A LEU 98.886 1
ATOM 1267 N N . VAL 161 161 ? A 1.103 -10.215 4.642 1.000 1 A VAL 98.766 1
ATOM 1268 C CA . VAL 161 161 ? A 0.825 -11.660 4.599 1.000 1 A VAL 98.654 1
ATOM 1269 C C . VAL 161 161 ? A 0.781 -12.235 6.023 1.000 1 A VAL 98.609 1
ATOM 1270 O O . VAL 161 161 ? A -0.123 -13.015 6.347 1.000 1 A VAL 98.543 1
ATOM 1271 C CB . VAL 161 161 ? A 1.882 -12.391 3.758 1.000 1 A VAL 98.471 1
ATOM 1272 C CG1 . VAL 161 161 ? A 1.714 -11.998 2.291 1.000 1 A VAL 98.497 1
ATOM 1273 C CG2 . VAL 161 161 ? A 1.769 -13.898 3.945 1.000 1 A VAL 98.244 1
ATOM 1274 N N . ARG 162 162 ? A 1.739 -11.836 6.862 1.000 1 A ARG 98.486 1
ATOM 1275 C CA . ARG 162 162 ? A 1.743 -12.329 8.238 1.000 1 A ARG 98.345 1
ATOM 1276 C C . ARG 162 162 ? A 0.454 -11.902 8.962 1.000 1 A ARG 98.285 1
ATOM 1277 O O . ARG 162 162 ? A -0.088 -12.701 9.750 1.000 1 A ARG 98.204 1
ATOM 1278 C CB . ARG 162 162 ? A 2.962 -11.821 8.990 1.000 1 A ARG 98.321 1
ATOM 1279 C CG . ARG 162 162 ? A 4.263 -12.395 8.407 1.000 1 A ARG 97.989 1
ATOM 1280 C CD . ARG 162 162 ? A 5.479 -12.024 9.240 1.000 1 A ARG 97.812 1
ATOM 1281 N NE . ARG 162 162 ? A 6.657 -12.622 8.632 1.000 1 A ARG 97.728 1
ATOM 1282 C CZ . ARG 162 162 ? A 7.579 -11.928 7.977 1.000 1 A ARG 97.474 1
ATOM 1283 N NH1 . ARG 162 162 ? A 7.531 -10.609 7.895 1.000 1 A ARG 96.129 1
ATOM 1284 N NH2 . ARG 162 162 ? A 8.609 -12.566 7.431 1.000 1 A ARG 96.617 1
ATOM 1285 N N . GLU 163 163 ? A -0.041 -10.695 8.711 1.000 1 A GLU 98.433 1
ATOM 1286 C CA . GLU 163 163 ? A -1.297 -10.262 9.318 1.000 1 A GLU 98.410 1
ATOM 1287 C C . GLU 163 163 ? A -2.477 -11.102 8.834 1.000 1 A GLU 98.400 1
ATOM 1288 O O . GLU 163 163 ? A -3.380 -11.406 9.612 1.000 1 A GLU 98.238 1
ATOM 1289 C CB . GLU 163 163 ? A -1.570 -8.781 8.996 1.000 1 A GLU 98.461 1
ATOM 1290 C CG . GLU 163 163 ? A -0.621 -7.846 9.720 1.000 1 A GLU 98.398 1
ATOM 1291 C CD . GLU 163 163 ? A -0.832 -7.885 11.216 1.000 1 A GLU 98.088 1
ATOM 1292 O OE1 . GLU 163 163 ? A -1.867 -7.388 11.702 1.000 1 A GLU 96.618 1
ATOM 1293 O OE2 . GLU 163 163 ? A 0.055 -8.420 11.919 1.000 1 A GLU 96.402 1
ATOM 1294 N N . ILE 164 164 ? A -2.470 -11.473 7.547 1.000 1 A ILE 98.567 1
ATOM 1295 C CA . ILE 164 164 ? A -3.532 -12.328 7.024 1.000 1 A ILE 98.541 1
ATOM 1296 C C . ILE 164 164 ? A -3.482 -13.693 7.678 1.000 1 A ILE 98.305 1
ATOM 1297 O O . ILE 164 164 ? A -4.514 -14.239 8.082 1.000 1 A ILE 98.189 1
ATOM 1298 C CB . ILE 164 164 ? A -3.466 -12.430 5.496 1.000 1 A ILE 98.610 1
ATOM 1299 C CG1 . ILE 164 164 ? A -3.766 -11.081 4.866 1.000 1 A ILE 98.721 1
ATOM 1300 C CG2 . ILE 164 164 ? A -4.439 -13.490 4.984 1.000 1 A ILE 98.555 1
ATOM 1301 C CD1 . ILE 164 164 ? A -3.372 -11.000 3.383 1.000 1 A ILE 98.603 1
ATOM 1302 N N . ARG 165 165 ? A -2.257 -14.229 7.851 1.000 1 A ARG 98.272 1
ATOM 1303 C CA . ARG 165 165 ? A -2.103 -15.523 8.509 1.000 1 A ARG 97.783 1
ATOM 1304 C C . ARG 165 165 ? A -2.674 -15.488 9.917 1.000 1 A ARG 97.583 1
ATOM 1305 O O . ARG 165 165 ? A -3.363 -16.405 10.368 1.000 1 A ARG 97.268 1
ATOM 1306 C CB . ARG 165 165 ? A -0.632 -15.929 8.581 1.000 1 A ARG 97.297 1
ATOM 1307 C CG . ARG 165 165 ? A -0.025 -16.272 7.239 1.000 1 A ARG 96.309 1
ATOM 1308 C CD . ARG 165 165 ? A 1.463 -16.546 7.442 1.000 1 A ARG 95.111 1
ATOM 1309 N NE . ARG 165 165 ? A 2.104 -16.969 6.201 1.000 1 A ARG 94.638 1
ATOM 1310 C CZ . ARG 165 165 ? A 3.416 -16.955 6.027 1.000 1 A ARG 94.052 1
ATOM 1311 N NH1 . ARG 165 165 ? A 4.223 -16.555 6.995 1.000 1 A ARG 91.738 1
ATOM 1312 N NH2 . ARG 165 165 ? A 3.910 -17.378 4.857 1.000 1 A ARG 92.021 1
ATOM 1313 N N . LYS 166 166 ? A -2.356 -14.400 10.666 1.000 1 A LYS 97.597 1
ATOM 1314 C CA . LYS 166 166 ? A -2.865 -14.252 12.018 1.000 1 A LYS 97.081 1
ATOM 1315 C C . LYS 166 166 ? A -4.389 -14.254 12.008 1.000 1 A LYS 97.138 1
ATOM 1316 O O . LYS 166 166 ? A -5.030 -14.860 12.879 1.000 1 A LYS 96.530 1
ATOM 1317 C CB . LYS 166 166 ? A -2.348 -12.961 12.671 1.000 1 A LYS 96.611 1
ATOM 1318 C CG . LYS 166 166 ? A -0.876 -13.034 13.073 1.000 1 A LYS 94.342 1
ATOM 1319 C CD . LYS 166 166 ? A -0.376 -11.718 13.608 1.000 1 A LYS 89.477 1
ATOM 1320 C CE . LYS 166 166 ? A 1.013 -11.857 14.222 1.000 1 A LYS 81.250 1
ATOM 1321 N NZ . LYS 166 166 ? A 1.979 -12.422 13.242 1.000 1 A LYS 75.094 1
ATOM 1322 N N . HIS 167 167 ? A -4.983 -13.556 11.039 1.000 1 A HIS 97.280 1
ATOM 1323 C CA . HIS 167 167 ? A -6.447 -13.496 10.942 1.000 1 A HIS 96.902 1
ATOM 1324 C C . HIS 167 167 ? A -7.049 -14.863 10.612 1.000 1 A HIS 96.677 1
ATOM 1325 O O . HIS 167 167 ? A -8.074 -15.248 11.171 1.000 1 A HIS 95.767 1
ATOM 1326 C CB . HIS 167 167 ? A -6.839 -12.472 9.902 1.000 1 A HIS 96.664 1
ATOM 1327 C CG . HIS 167 167 ? A -8.311 -12.252 9.792 1.000 1 A HIS 96.264 1
ATOM 1328 N ND1 . HIS 167 167 ? A -9.091 -12.908 8.856 1.000 1 A HIS 86.086 1
ATOM 1329 C CD2 . HIS 167 167 ? A -9.166 -11.495 10.488 1.000 1 A HIS 87.926 1
ATOM 1330 C CE1 . HIS 167 167 ? A -10.353 -12.547 8.993 1.000 1 A HIS 88.366 1
ATOM 1331 N NE2 . HIS 167 167 ? A -10.417 -11.688 9.988 1.000 1 A HIS 89.763 1
ATOM 1332 N N . LYS 168 168 ? A -6.384 -15.602 9.707 1.000 1 A LYS 96.115 1
ATOM 1333 C CA . LYS 168 168 ? A -6.888 -16.902 9.284 1.000 1 A LYS 95.233 1
ATOM 1334 C C . LYS 168 168 ? A -6.785 -17.930 10.404 1.000 1 A LYS 95.429 1
ATOM 1335 O O . LYS 168 168 ? A -7.558 -18.898 10.429 1.000 1 A LYS 94.172 1
ATOM 1336 C CB . LYS 168 168 ? A -6.132 -17.384 8.044 1.000 1 A LYS 93.008 1
ATOM 1337 C CG . LYS 168 168 ? A -6.484 -16.612 6.783 1.000 1 A LYS 91.859 1
ATOM 1338 C CD . LYS 168 168 ? A -5.477 -16.810 5.660 1.000 1 A LYS 89.293 1
ATOM 1339 C CE . LYS 168 168 ? A -5.422 -18.242 5.194 1.000 1 A LYS 82.402 1
ATOM 1340 N NZ . LYS 168 168 ? A -4.387 -18.403 4.129 1.000 1 A LYS 84.777 1
ATOM 1341 N N . GLU 169 169 ? A -5.823 -17.751 11.327 1.000 1 A GLU 96.696 1
ATOM 1342 C CA . GLU 169 169 ? A -5.660 -18.695 12.437 1.000 1 A GLU 96.196 1
ATOM 1343 C C . GLU 169 169 ? A -6.836 -18.672 13.418 1.000 1 A GLU 95.881 1
ATOM 1344 O O . GLU 169 169 ? A -7.053 -19.628 14.148 1.000 1 A GLU 94.243 1
ATOM 1345 C CB . GLU 169 169 ? A -4.378 -18.389 13.221 1.000 1 A GLU 94.765 1
ATOM 1346 C CG . GLU 169 169 ? A -3.134 -18.781 12.497 1.000 1 A GLU 90.590 1
ATOM 1347 C CD . GLU 169 169 ? A -1.871 -18.367 13.244 1.000 1 A GLU 88.752 1
ATOM 1348 O OE1 . GLU 169 169 ? A -1.979 -17.613 14.229 1.000 1 A GLU 83.533 1
ATOM 1349 O OE2 . GLU 169 169 ? A -0.767 -18.822 12.855 1.000 1 A GLU 82.210 1
ATOM 1350 N N . LYS 170 170 ? A -7.590 -17.542 13.439 1.000 1 A LYS 94.819 1
ATOM 1351 C CA . LYS 170 170 ? A -8.676 -17.395 14.394 1.000 1 A LYS 93.784 1
ATOM 1352 C C . LYS 170 170 ? A -9.804 -18.380 14.179 1.000 1 A LYS 90.019 1
ATOM 1353 O O . LYS 170 170 ? A -10.498 -18.758 15.121 1.000 1 A LYS 83.135 1
ATOM 1354 C CB . LYS 170 170 ? A -9.233 -15.973 14.332 1.000 1 A LYS 89.967 1
ATOM 1355 C CG . LYS 170 170 ? A -8.290 -14.931 14.853 1.000 1 A LYS 90.682 1
ATOM 1356 C CD . LYS 170 170 ? A -8.873 -13.550 14.764 1.000 1 A LYS 87.602 1
ATOM 1357 C CE . LYS 170 170 ? A -7.832 -12.529 15.154 1.000 1 A LYS 83.121 1
ATOM 1358 N NZ . LYS 170 170 ? A -8.319 -11.172 14.913 1.000 1 A LYS 77.698 1
HETATM 1359 C C1_1 . LIG2 . 1 ? B -5.201 -10.607 -8.640 1.000 2 B LIG2 86.326 1
HETATM 1360 C C2_1 . LIG2 . 1 ? B -5.991 -10.136 -7.873 1.000 2 B LIG2 89.474 1
HETATM 1361 C C3_1 . LIG2 . 1 ? B -6.743 -9.577 -6.815 1.000 2 B LIG2 92.569 1
HETATM 1362 C C4_1 . LIG2 . 1 ? B -5.965 -9.315 -5.670 1.000 2 B LIG2 90.469 1
HETATM 1363 C C5_1 . LIG2 . 1 ? B -6.540 -8.812 -4.516 1.000 2 B LIG2 90.295 1
HETATM 1364 C C6_1 . LIG2 . 1 ? B -7.891 -8.537 -4.458 1.000 2 B LIG2 92.245 1
HETATM 1365 C C7_1 . LIG2 . 1 ? B -8.120 -9.288 -6.765 1.000 2 B LIG2 94.013 1
HETATM 1366 C C8_1 . LIG2 . 1 ? B -8.705 -8.776 -5.575 1.000 2 B LIG2 93.190 1
HETATM 1367 C C9_1 . LIG2 . 1 ? B -10.084 -8.504 -5.495 1.000 2 B LIG2 88.279 1
HETATM 1368 C C10_1 . LIG2 . 1 ? B -10.876 -8.737 -6.581 1.000 2 B LIG2 86.064 1
HETATM 1369 C C11_1 . LIG2 . 1 ? B -10.309 -9.212 -7.765 1.000 2 B LIG2 86.444 1
HETATM 1370 C C12_1 . LIG2 . 1 ? B -8.983 -9.490 -7.860 1.000 2 B LIG2 92.604 1
HETATM 1371 C C13_1 . LIG2 . 1 ? B -8.471 -9.983 -9.150 1.000 2 B LIG2 92.720 1
HETATM 1372 N N1_1 . LIG2 . 1 ? B -8.203 -11.271 -9.271 1.000 2 B LIG2 90.504 1
HETATM 1373 C C14_1 . LIG2 . 1 ? B -7.743 -11.788 -10.421 1.000 2 B LIG2 90.102
1
HETATM 1374 C C15_1 . LIG2 . 1 ? B -8.268 -9.110 -10.231 1.000 2 B LIG2 92.394 1
HETATM 1375 F F1_1 . LIG2 . 1 ? B -8.496 -7.829 -10.155 1.000 2 B LIG2 89.862 1
HETATM 1376 C C16_1 . LIG2 . 1 ? B -7.780 -9.651 -11.439 1.000 2 B LIG2 90.925 1
HETATM 1377 C C17_1 . LIG2 . 1 ? B -7.490 -10.999 -11.556 1.000 2 B LIG2 90.820
1
HETATM 1378 C C18_1 . LIG2 . 1 ? B -6.933 -11.479 -12.819 1.000 2 B LIG2 89.709
1
HETATM 1379 N N2_1 . LIG2 . 1 ? B -6.477 -12.809 -13.095 1.000 2 B LIG2 86.937 1
HETATM 1380 C C19_1 . LIG2 . 1 ? B -6.302 -13.806 -12.054 1.000 2 B LIG2 75.803
1
HETATM 1381 C C20_1 . LIG2 . 1 ? B -4.815 -14.164 -11.896 1.000 2 B LIG2 76.440
1
HETATM 1382 C C21_1 . LIG2 . 1 ? B -4.007 -12.958 -11.559 1.000 2 B LIG2 72.742
1
HETATM 1383 C C22_1 . LIG2 . 1 ? B -3.639 -12.371 -12.828 1.000 2 B LIG2 72.945
1
HETATM 1384 C C23_1 . LIG2 . 1 ? B -4.184 -13.252 -13.925 1.000 2 B LIG2 76.066
1
HETATM 1385 N N3_1 . LIG2 . 1 ? B -4.280 -14.526 -13.224 1.000 2 B LIG2 81.534 1
HETATM 1386 C C24_1 . LIG2 . 1 ? B -4.022 -15.761 -13.622 1.000 2 B LIG2 75.825
1
HETATM 1387 C C25_1 . LIG2 . 1 ? B -3.611 -15.964 -15.069 1.000 2 B LIG2 66.494
1
HETATM 1388 C C26_1 . LIG2 . 1 ? B -3.284 -17.353 -15.438 1.000 2 B LIG2 63.916
1
HETATM 1389 C C27_1 . LIG2 . 1 ? B -2.926 -17.524 -16.922 1.000 2 B LIG2 62.907
1
HETATM 1390 O O1_1 . LIG2 . 1 ? B -2.108 -18.404 -17.298 1.000 2 B LIG2 45.523 1
HETATM 1391 O O2_1 . LIG2 . 1 ? B -3.395 -16.713 -17.735 1.000 2 B LIG2 51.281 1
HETATM 1392 O O3_1 . LIG2 . 1 ? B -4.097 -16.688 -12.935 1.000 2 B LIG2 69.115 1
HETATM 1393 C C28_1 . LIG2 . 1 ? B -5.621 -12.959 -14.284 1.000 2 B LIG2 76.832
1
HETATM 1394 N N4_1 . LIG2 . 1 ? B -6.766 -10.622 -13.818 1.000 2 B LIG2 88.291 1
HETATM 1395 C C29_1 . LIG2 . 1 ? B -7.083 -9.359 -13.648 1.000 2 B LIG2 88.861 1
HETATM 1396 O O4_1 . LIG2 . 1 ? B -6.866 -8.567 -14.675 1.000 2 B LIG2 86.591 1
HETATM 1397 C C30_1 . LIG2 . 1 ? B -7.497 -7.319 -14.863 1.000 2 B LIG2 78.220 1
HETATM 1398 C C31_1 . LIG2 . 1 ? B -7.223 -6.810 -16.271 1.000 2 B LIG2 80.144 1
HETATM 1399 C C32_1 . LIG2 . 1 ? B -7.733 -7.751 -17.321 1.000 2 B LIG2 68.984 1
HETATM 1400 C C33_1 . LIG2 . 1 ? B -6.559 -8.434 -17.932 1.000 2 B LIG2 68.017 1
HETATM 1401 C C34_1 . LIG2 . 1 ? B -5.401 -7.629 -17.586 1.000 2 B LIG2 69.292 1
HETATM 1402 N N5_1 . LIG2 . 1 ? B -5.755 -6.661 -16.534 1.000 2 B LIG2 69.379 1
HETATM 1403 C C35_1 . LIG2 . 1 ? B -5.499 -5.342 -16.975 1.000 2 B LIG2 68.047 1
HETATM 1404 C C36_1 . LIG2 . 1 ? B -6.621 -4.503 -16.676 1.000 2 B LIG2 66.990 1
HETATM 1405 C C37_1 . LIG2 . 1 ? B -7.753 -5.403 -16.496 1.000 2 B LIG2 69.943 1
HETATM 1406 N N6_1 . LIG2 . 1 ? B -7.589 -8.823 -12.519 1.000 2 B LIG2 90.141 1
HETATM 1407 O O1_1 . LIG3 . 1 ? C 2.334 6.098 -10.140 1.000 3 C LIG3 89.050 1
HETATM 1408 P P1_1 . LIG3 . 1 ? C 2.803 5.823 -8.783 1.000 3 C LIG3 97.089 1
HETATM 1409 O O2_1 . LIG3 . 1 ? C 3.355 4.509 -8.479 1.000 3 C LIG3 87.941 1
HETATM 1410 O O3_1 . LIG3 . 1 ? C 1.673 6.154 -7.735 1.000 3 C LIG3 97.282 1
HETATM 1411 P P2_1 . LIG3 . 1 ? C 0.203 5.560 -7.715 1.000 3 C LIG3 96.940 1
HETATM 1412 O O4_1 . LIG3 . 1 ? C 0.208 4.222 -8.376 1.000 3 C LIG3 85.451 1
HETATM 1413 O O5_1 . LIG3 . 1 ? C -0.131 5.455 -6.252 1.000 3 C LIG3 83.690 1
HETATM 1414 O O6_1 . LIG3 . 1 ? C -0.650 6.558 -8.432 1.000 3 C LIG3 85.446 1
HETATM 1415 O O7_1 . LIG3 . 1 ? C 3.873 6.883 -8.378 1.000 3 C LIG3 97.313 1
HETATM 1416 C C1_1 . LIG3 . 1 ? C 3.637 8.263 -8.598 1.000 3 C LIG3 96.009 1
HETATM 1417 C C2_1 . LIG3 . 1 ? C 4.930 8.978 -8.786 1.000 3 C LIG3 96.710 1
HETATM 1418 O O8_1 . LIG3 . 1 ? C 5.667 8.853 -7.547 1.000 3 C LIG3 97.724 1
HETATM 1419 C C3_1 . LIG3 . 1 ? C 5.772 8.379 -9.883 1.000 3 C LIG3 96.409 1
HETATM 1420 O O9_1 . LIG3 . 1 ? C 6.394 9.376 -10.608 1.000 3 C LIG3 94.362 1
HETATM 1421 C C4_1 . LIG3 . 1 ? C 6.737 7.508 -9.108 1.000 3 C LIG3 97.222 1
HETATM 1422 O O10_1 . LIG3 . 1 ? C 7.945 7.340 -9.791 1.000 3 C LIG3 95.957 1
HETATM 1423 C C5_1 . LIG3 . 1 ? C 6.901 8.249 -7.865 1.000 3 C LIG3 97.893 1
HETATM 1424 N N1_1 . LIG3 . 1 ? C 7.245 7.410 -6.713 1.000 3 C LIG3 98.236 1
HETATM 1425 C C6_1 . LIG3 . 1 ? C 8.293 7.593 -5.880 1.000 3 C LIG3 98.465 1
HETATM 1426 N N2_1 . LIG3 . 1 ? C 9.273 8.539 -5.889 1.000 3 C LIG3 98.210 1
HETATM 1427 C C7_1 . LIG3 . 1 ? C 10.201 8.420 -4.906 1.000 3 C LIG3 98.236 1
HETATM 1428 N N3_1 . LIG3 . 1 ? C 11.197 9.331 -4.893 1.000 3 C LIG3 97.822 1
HETATM 1429 N N4_1 . LIG3 . 1 ? C 10.203 7.448 -3.972 1.000 3 C LIG3 98.646 1
HETATM 1430 C C8_1 . LIG3 . 1 ? C 9.237 6.501 -3.942 1.000 3 C LIG3 98.662 1
HETATM 1431 O O11_1 . LIG3 . 1 ? C 9.243 5.639 -3.085 1.000 3 C LIG3 98.457 1
HETATM 1432 C C9_1 . LIG3 . 1 ? C 8.234 6.565 -4.943 1.000 3 C LIG3 98.634 1
HETATM 1433 N N5_1 . LIG3 . 1 ? C 7.139 5.801 -5.219 1.000 3 C LIG3 98.421 1
HETATM 1434 C C10_1 . LIG3 . 1 ? C 6.565 6.342 -6.299 1.000 3 C LIG3 98.228 1
HETATM 1435 Mg MG1_1 . LIG4 . 1 ? D -0.789 3.437 -9.878 1.000 4 D LIG4 95.111 1
#
#
loop_
_atom_type.symbol
C
F
Mg
N
O
P
S
#
#
loop_
_ma_qa_metric.id
_ma_qa_metric.name
_ma_qa_metric.description
_ma_qa_metric.type
_ma_qa_metric.mode
_ma_qa_metric.type_other_details
_ma_qa_metric.software_group_id
1 pLDDT 'Predicted lddt' pLDDT local . .
#
#
loop_
_ma_qa_metric_local.ordinal_id
_ma_qa_metric_local.model_id
_ma_qa_metric_local.label_asym_id
_ma_qa_metric_local.label_seq_id
_ma_qa_metric_local.label_comp_id
_ma_qa_metric_local.metric_id
_ma_qa_metric_local.metric_value
1 1 A 1 GLY 1 76.360
2 1 A 2 MET 1 88.712
3 1 A 3 THR 1 95.827
4 1 A 4 GLU 1 97.319
5 1 A 5 TYR 1 98.215
6 1 A 6 LYS 1 98.414
7 1 A 7 LEU 1 98.661
8 1 A 8 VAL 1 98.251
9 1 A 9 VAL 1 98.245
10 1 A 10 VAL 1 97.670
11 1 A 11 GLY 1 97.291
12 1 A 12 ALA 1 96.618
13 1 A 13 ASP 1 96.060
14 1 A 14 GLY 1 96.970
15 1 A 15 VAL 1 98.327
16 1 A 16 GLY 1 98.270
17 1 A 17 LYS 1 97.937
18 1 A 18 SER 1 97.108
19 1 A 19 ALA 1 97.856
20 1 A 20 LEU 1 98.462
21 1 A 21 THR 1 98.047
22 1 A 22 ILE 1 97.049
23 1 A 23 GLN 1 98.095
24 1 A 24 LEU 1 98.254
25 1 A 25 ILE 1 97.042
26 1 A 26 GLN 1 96.672
27 1 A 27 ASN 1 96.905
28 1 A 28 HIS 1 96.086
29 1 A 29 PHE 1 97.561
30 1 A 30 VAL 1 92.279
31 1 A 31 ASP 1 90.003
32 1 A 32 GLU 1 87.180
33 1 A 33 TYR 1 85.422
34 1 A 34 ASP 1 85.602
35 1 A 35 PRO 1 81.830
36 1 A 36 THR 1 81.945
37 1 A 37 ILE 1 85.669
38 1 A 38 GLU 1 89.419
39 1 A 39 ASP 1 91.743
40 1 A 40 SER 1 94.924
41 1 A 41 TYR 1 96.801
42 1 A 42 ARG 1 97.008
43 1 A 43 LYS 1 97.012
44 1 A 44 GLN 1 97.280
45 1 A 45 VAL 1 96.252
46 1 A 46 VAL 1 95.942
47 1 A 47 ILE 1 97.227
48 1 A 48 ASP 1 96.531
49 1 A 49 GLY 1 94.386
50 1 A 50 GLU 1 93.393
51 1 A 51 THR 1 95.431
52 1 A 52 SER 1 94.975
53 1 A 53 LEU 1 97.651
54 1 A 54 LEU 1 98.512
55 1 A 55 ASP 1 98.220
56 1 A 56 ILE 1 98.107
57 1 A 57 LEU 1 97.536
58 1 A 58 ASP 1 96.795
59 1 A 59 THR 1 94.471
60 1 A 60 ALA 1 92.724
61 1 A 61 GLY 1 78.039
62 1 A 62 GLN 1 78.046
63 1 A 63 GLU 1 78.833
64 1 A 64 GLU 1 83.455
65 1 A 65 TYR 1 82.398
66 1 A 66 SER 1 81.949
67 1 A 67 ALA 1 86.322
68 1 A 68 MET 1 83.084
69 1 A 69 ARG 1 87.935
70 1 A 70 ASP 1 90.614
71 1 A 71 GLN 1 89.526
72 1 A 72 TYR 1 89.807
73 1 A 73 MET 1 92.949
74 1 A 74 ARG 1 95.071
75 1 A 75 THR 1 94.776
76 1 A 76 GLY 1 97.673
77 1 A 77 GLU 1 98.321
78 1 A 78 GLY 1 98.639
79 1 A 79 PHE 1 98.755
80 1 A 80 LEU 1 98.850
81 1 A 81 SER 1 98.765
82 1 A 82 VAL 1 98.800
83 1 A 83 PHE 1 98.883
84 1 A 84 ALA 1 98.925
85 1 A 85 ILE 1 98.861
86 1 A 86 ASN 1 98.744
87 1 A 87 ASN 1 98.587
88 1 A 88 THR 1 98.699
89 1 A 89 LYS 1 98.563
90 1 A 90 SER 1 98.405
91 1 A 91 PHE 1 98.788
92 1 A 92 GLU 1 98.317
93 1 A 93 ASP 1 97.458
94 1 A 94 ILE 1 97.798
95 1 A 95 HIS 1 96.131
96 1 A 96 HIS 1 93.973
97 1 A 97 TYR 1 95.070
98 1 A 98 ARG 1 95.800
99 1 A 99 GLU 1 95.363
100 1 A 100 GLN 1 93.406
101 1 A 101 ILE 1 95.585
102 1 A 102 LYS 1 94.852
103 1 A 103 ARG 1 94.278
104 1 A 104 VAL 1 94.401
105 1 A 105 LYS 1 94.958
106 1 A 106 ASP 1 94.618
107 1 A 107 SER 1 92.517
108 1 A 108 GLU 1 92.819
109 1 A 109 ASP 1 94.207
110 1 A 110 VAL 1 97.717
111 1 A 111 PRO 1 98.596
112 1 A 112 MET 1 98.655
113 1 A 113 VAL 1 98.955
114 1 A 114 LEU 1 98.975
115 1 A 115 VAL 1 98.986
116 1 A 116 GLY 1 98.976
117 1 A 117 ASN 1 98.960
118 1 A 118 LYS 1 98.861
119 1 A 119 SER 1 98.741
120 1 A 120 ASP 1 98.784
121 1 A 121 LEU 1 98.460
122 1 A 122 PRO 1 97.194
123 1 A 123 SER 1 93.148
124 1 A 124 ARG 1 97.617
125 1 A 125 THR 1 98.586
126 1 A 126 VAL 1 98.566
127 1 A 127 ASP 1 97.902
128 1 A 128 THR 1 97.678
129 1 A 129 LYS 1 98.160
130 1 A 130 GLN 1 97.837
131 1 A 131 ALA 1 98.763
132 1 A 132 GLN 1 98.796
133 1 A 133 ASP 1 98.692
134 1 A 134 LEU 1 98.658
135 1 A 135 ALA 1 98.723
136 1 A 136 ARG 1 98.413
137 1 A 137 SER 1 97.437
138 1 A 138 TYR 1 96.955
139 1 A 139 GLY 1 97.225
140 1 A 140 ILE 1 98.407
141 1 A 141 PRO 1 98.845
142 1 A 142 PHE 1 98.958
143 1 A 143 ILE 1 98.964
144 1 A 144 GLU 1 98.877
145 1 A 145 THR 1 98.984
146 1 A 146 SER 1 98.927
147 1 A 147 ALA 1 98.467
148 1 A 148 LYS 1 98.365
149 1 A 149 THR 1 98.639
150 1 A 150 ARG 1 98.500
151 1 A 151 GLN 1 98.723
152 1 A 152 GLY 1 98.946
153 1 A 153 VAL 1 98.915
154 1 A 154 ASP 1 98.744
155 1 A 155 ASP 1 98.822
156 1 A 156 ALA 1 98.932
157 1 A 157 PHE 1 98.895
158 1 A 158 TYR 1 98.754
159 1 A 159 THR 1 98.823
160 1 A 160 LEU 1 98.889
161 1 A 161 VAL 1 98.654
162 1 A 162 ARG 1 98.345
163 1 A 163 GLU 1 98.410
164 1 A 164 ILE 1 98.541
165 1 A 165 ARG 1 97.783
166 1 A 166 LYS 1 97.081
167 1 A 167 HIS 1 96.902
168 1 A 168 LYS 1 95.233
169 1 A 169 GLU 1 96.196
170 1 A 170 LYS 1 93.784
#
