# Supplementary material for: Single‐Sequence Deep Learning Delivers Crystal‐Quality Models of Covalent K‐Ras G12 Hotspot Complexes
Source: IUBMB Life. 2026 Jun 13;78(6):e70108. doi: 10.1002/iub.70108 (PMC13263772; doi:10.1002/iub.70108)
Supplement: Supplementary file 1 — Data S1: iub70108‐sup‐0001‐DataS1.zip. [file IUB-78-0-s001.zip › Supplementary_Data/1_Without Covalent Restraint_Web/Predicted Structures/KRASG12D_G12Di-1_AfterReaction_GDP_Mg2+_without_restraint/scores.rank_1.json]

{
  "aggregate_score": 0.9088395237922668,
  "ptm": 0.9372627139091492,
  "iptm": 0.9017336964607239,
  "per_chain_ptm": [
    [
      0.9421719312667847,
      0.8271067142486572,
      0.8842118382453918,
      0.0
    ]
  ],
  "per_chain_pair_iptm": [
    [
      [
        0.9421719312667847,
        0.6610270738601685,
        0.8184642195701599,
        0.25763431191444397
      ],
      [
        0.7021597027778625,
        0.8271067142486572,
        0.2762567102909088,
        0.043673429638147354
      ],
      [
        0.9090530276298523,
        0.5497403144836426,
        0.8842118382453918,
        0.19418899714946747
      ],
      [
        0.0,
        0.0,
        0.0,
        0.0
      ]
    ]
  ],
  "has_inter_chain_clashes": false,
  "chain_chain_clashes": [
    [
      [
        0,
        0,
        0,
        0
      ],
      [
        0,
        0,
        0,
        0
      ],
      [
        0,
        0,
        0,
        0
      ],
      [
        0,
        0,
        0,
        0
      ]
    ]
  ]
}
