# Supplementary material for: Single‐Sequence Deep Learning Delivers Crystal‐Quality Models of Covalent K‐Ras G12 Hotspot Complexes
Source: IUBMB Life. 2026 Jun 13;78(6):e70108. doi: 10.1002/iub.70108 (PMC13263772; doi:10.1002/iub.70108)
Supplement: Supplementary file 1 — Data S1: iub70108‐sup‐0001‐DataS1.zip. [file IUB-78-0-s001.zip › Supplementary_Data/1_Without Covalent Restraint_Web/Predicted Structures/KRASG12C_ARS1620_GDP_Mg2+_without_restraint/scores.rank_2.json]

{
  "aggregate_score": 0.9357835054397583,
  "ptm": 0.9610453248023987,
  "iptm": 0.929468035697937,
  "per_chain_ptm": [
    [
      0.945438027381897,
      0.9167006611824036,
      0.8858500123023987,
      0.0
    ]
  ],
  "per_chain_pair_iptm": [
    [
      [
        0.945438027381897,
        0.8045899868011475,
        0.8217401504516602,
        0.2608707547187805
      ],
      [
        0.8859467506408691,
        0.9167006611824036,
        0.5549948215484619,
        0.11755204945802689
      ],
      [
        0.9167256951332092,
        0.6321808099746704,
        0.8858500123023987,
        0.204543799161911
      ],
      [
        0.0,
        0.0,
        0.0,
        0.0
      ]
    ]
  ],
  "has_inter_chain_clashes": false,
  "chain_chain_clashes": [
    [
      [
        0,
        0,
        0,
        0
      ],
      [
        0,
        0,
        0,
        0
      ],
      [
        0,
        0,
        0,
        0
      ],
      [
        0,
        0,
        0,
        0
      ]
    ]
  ]
}
