# Supplementary material for: Single‐Sequence Deep Learning Delivers Crystal‐Quality Models of Covalent K‐Ras G12 Hotspot Complexes
Source: IUBMB Life. 2026 Jun 13;78(6):e70108. doi: 10.1002/iub.70108 (PMC13263772; doi:10.1002/iub.70108)
Supplement: Supplementary file 1 — Data S1: iub70108‐sup‐0001‐DataS1.zip. [file IUB-78-0-s001.zip › Supplementary_Data/1_Without Covalent Restraint_Web/Predicted Structures/KRASG12C_ARS1620_GDP_Mg2+_without_restraint/pred.model_idx_4.cif]

data_model
_entry.id model
_struct.entry_id model
_struct.pdbx_model_details .
_struct.pdbx_structure_determination_methodology computational
_struct.title 'Chai-1 predicted structure'
_audit_conform.dict_location https://raw.githubusercontent.com/ihmwg/ModelCIF/80e1e22/dist/mmcif_ma.dic
_audit_conform.dict_name mmcif_ma.dic
_audit_conform.dict_version 1.4.7
#
loop_
_audit_author.name
_audit_author.pdbx_ordinal
'Chai Discovery team' 1
#
#
loop_
_chem_comp.id
_chem_comp.type
_chem_comp.name
_chem_comp.formula
_chem_comp.formula_weight
_chem_comp.ma_provenance
ALA 'L-peptide linking' . . . 'CCD Core'
ARG 'L-peptide linking' . . . 'CCD Core'
ASN 'L-peptide linking' . . . 'CCD Core'
ASP 'L-peptide linking' . . . 'CCD Core'
CYS 'L-peptide linking' . . . 'CCD Core'
GLN 'L-peptide linking' . . . 'CCD Core'
GLU 'L-peptide linking' . . . 'CCD Core'
GLY 'L-peptide linking' . . . 'CCD Core'
HIS 'L-peptide linking' . . . 'CCD Core'
ILE 'L-peptide linking' . . . 'CCD Core'
LEU 'L-peptide linking' . . . 'CCD Core'
LIG2 non-polymer . . . 'CCD Core'
LIG3 non-polymer . . . 'CCD Core'
LIG4 non-polymer . . . 'CCD Core'
LYS 'L-peptide linking' . . . 'CCD Core'
MET 'L-peptide linking' . . . 'CCD Core'
PHE 'L-peptide linking' . . . 'CCD Core'
PRO 'L-peptide linking' . . . 'CCD Core'
SER 'L-peptide linking' . . . 'CCD Core'
THR 'L-peptide linking' . . . 'CCD Core'
TYR 'L-peptide linking' . . . 'CCD Core'
VAL 'L-peptide linking' . . . 'CCD Core'
#
#
loop_
_entity.id
_entity.type
_entity.src_method
_entity.pdbx_description
_entity.formula_weight
_entity.pdbx_number_of_molecules
_entity.details
1 polymer man 'Entity A' . 1 .
2 non-polymer man 'Entity B' . 1 .
3 non-polymer man 'Entity C' . 1 .
4 non-polymer man 'Entity D' . 1 .
#
#
loop_
_entity_poly.entity_id
_entity_poly.type
_entity_poly.nstd_linkage
_entity_poly.nstd_monomer
_entity_poly.pdbx_strand_id
_entity_poly.pdbx_seq_one_letter_code
_entity_poly.pdbx_seq_one_letter_code_can
1 polypeptide(L) no no A
;GMTEYKLVVVGACGVGKSALTIQLIQNHFVDEYDPTIEDSYRKQVVIDGETSLLDILDTAGQEEYSAMRD
QYMRTGEGFLSVFAINNTKSFEDIHHYREQIKRVKDSEDVPMVLVGNKSDLPSRTVDTKQAQDLARSYGI
PFIETSAKTRQGVDDAFYTLVREIRKHKEK
;

;GMTEYKLVVVGACGVGKSALTIQLIQNHFVDEYDPTIEDSYRKQVVIDGETSLLDILDTAGQEEYSAMRD
QYMRTGEGFLSVFAINNTKSFEDIHHYREQIKRVKDSEDVPMVLVGNKSDLPSRTVDTKQAQDLARSYGI
PFIETSAKTRQGVDDAFYTLVREIRKHKEK
;

#
#
loop_
_pdbx_entity_nonpoly.entity_id
_pdbx_entity_nonpoly.name
_pdbx_entity_nonpoly.comp_id
_pdbx_entity_nonpoly.ma_model_mode
2 'Entity B' LIG2 .
3 'Entity C' LIG3 .
4 'Entity D' LIG4 .
#
#
loop_
_entity_poly_seq.entity_id
_entity_poly_seq.num
_entity_poly_seq.mon_id
_entity_poly_seq.hetero
1 1 GLY .
1 2 MET .
1 3 THR .
1 4 GLU .
1 5 TYR .
1 6 LYS .
1 7 LEU .
1 8 VAL .
1 9 VAL .
1 10 VAL .
1 11 GLY .
1 12 ALA .
1 13 CYS .
1 14 GLY .
1 15 VAL .
1 16 GLY .
1 17 LYS .
1 18 SER .
1 19 ALA .
1 20 LEU .
1 21 THR .
1 22 ILE .
1 23 GLN .
1 24 LEU .
1 25 ILE .
1 26 GLN .
1 27 ASN .
1 28 HIS .
1 29 PHE .
1 30 VAL .
1 31 ASP .
1 32 GLU .
1 33 TYR .
1 34 ASP .
1 35 PRO .
1 36 THR .
1 37 ILE .
1 38 GLU .
1 39 ASP .
1 40 SER .
1 41 TYR .
1 42 ARG .
1 43 LYS .
1 44 GLN .
1 45 VAL .
1 46 VAL .
1 47 ILE .
1 48 ASP .
1 49 GLY .
1 50 GLU .
1 51 THR .
1 52 SER .
1 53 LEU .
1 54 LEU .
1 55 ASP .
1 56 ILE .
1 57 LEU .
1 58 ASP .
1 59 THR .
1 60 ALA .
1 61 GLY .
1 62 GLN .
1 63 GLU .
1 64 GLU .
1 65 TYR .
1 66 SER .
1 67 ALA .
1 68 MET .
1 69 ARG .
1 70 ASP .
1 71 GLN .
1 72 TYR .
1 73 MET .
1 74 ARG .
1 75 THR .
1 76 GLY .
1 77 GLU .
1 78 GLY .
1 79 PHE .
1 80 LEU .
1 81 SER .
1 82 VAL .
1 83 PHE .
1 84 ALA .
1 85 ILE .
1 86 ASN .
1 87 ASN .
1 88 THR .
1 89 LYS .
1 90 SER .
1 91 PHE .
1 92 GLU .
1 93 ASP .
1 94 ILE .
1 95 HIS .
1 96 HIS .
1 97 TYR .
1 98 ARG .
1 99 GLU .
1 100 GLN .
1 101 ILE .
1 102 LYS .
1 103 ARG .
1 104 VAL .
1 105 LYS .
1 106 ASP .
1 107 SER .
1 108 GLU .
1 109 ASP .
1 110 VAL .
1 111 PRO .
1 112 MET .
1 113 VAL .
1 114 LEU .
1 115 VAL .
1 116 GLY .
1 117 ASN .
1 118 LYS .
1 119 SER .
1 120 ASP .
1 121 LEU .
1 122 PRO .
1 123 SER .
1 124 ARG .
1 125 THR .
1 126 VAL .
1 127 ASP .
1 128 THR .
1 129 LYS .
1 130 GLN .
1 131 ALA .
1 132 GLN .
1 133 ASP .
1 134 LEU .
1 135 ALA .
1 136 ARG .
1 137 SER .
1 138 TYR .
1 139 GLY .
1 140 ILE .
1 141 PRO .
1 142 PHE .
1 143 ILE .
1 144 GLU .
1 145 THR .
1 146 SER .
1 147 ALA .
1 148 LYS .
1 149 THR .
1 150 ARG .
1 151 GLN .
1 152 GLY .
1 153 VAL .
1 154 ASP .
1 155 ASP .
1 156 ALA .
1 157 PHE .
1 158 TYR .
1 159 THR .
1 160 LEU .
1 161 VAL .
1 162 ARG .
1 163 GLU .
1 164 ILE .
1 165 ARG .
1 166 LYS .
1 167 HIS .
1 168 LYS .
1 169 GLU .
1 170 LYS .
#
#
loop_
_struct_asym.id
_struct_asym.entity_id
_struct_asym.details
A 1 'Chain A'
B 2 'Chain B'
C 3 'Chain C'
D 4 'Chain D'
#
#
loop_
_pdbx_poly_seq_scheme.asym_id
_pdbx_poly_seq_scheme.entity_id
_pdbx_poly_seq_scheme.seq_id
_pdbx_poly_seq_scheme.mon_id
_pdbx_poly_seq_scheme.pdb_seq_num
_pdbx_poly_seq_scheme.auth_seq_num
_pdbx_poly_seq_scheme.pdb_mon_id
_pdbx_poly_seq_scheme.auth_mon_id
_pdbx_poly_seq_scheme.pdb_strand_id
_pdbx_poly_seq_scheme.pdb_ins_code
A 1 1 GLY 1 1 GLY GLY A .
A 1 2 MET 2 2 MET MET A .
A 1 3 THR 3 3 THR THR A .
A 1 4 GLU 4 4 GLU GLU A .
A 1 5 TYR 5 5 TYR TYR A .
A 1 6 LYS 6 6 LYS LYS A .
A 1 7 LEU 7 7 LEU LEU A .
A 1 8 VAL 8 8 VAL VAL A .
A 1 9 VAL 9 9 VAL VAL A .
A 1 10 VAL 10 10 VAL VAL A .
A 1 11 GLY 11 11 GLY GLY A .
A 1 12 ALA 12 12 ALA ALA A .
A 1 13 CYS 13 13 CYS CYS A .
A 1 14 GLY 14 14 GLY GLY A .
A 1 15 VAL 15 15 VAL VAL A .
A 1 16 GLY 16 16 GLY GLY A .
A 1 17 LYS 17 17 LYS LYS A .
A 1 18 SER 18 18 SER SER A .
A 1 19 ALA 19 19 ALA ALA A .
A 1 20 LEU 20 20 LEU LEU A .
A 1 21 THR 21 21 THR THR A .
A 1 22 ILE 22 22 ILE ILE A .
A 1 23 GLN 23 23 GLN GLN A .
A 1 24 LEU 24 24 LEU LEU A .
A 1 25 ILE 25 25 ILE ILE A .
A 1 26 GLN 26 26 GLN GLN A .
A 1 27 ASN 27 27 ASN ASN A .
A 1 28 HIS 28 28 HIS HIS A .
A 1 29 PHE 29 29 PHE PHE A .
A 1 30 VAL 30 30 VAL VAL A .
A 1 31 ASP 31 31 ASP ASP A .
A 1 32 GLU 32 32 GLU GLU A .
A 1 33 TYR 33 33 TYR TYR A .
A 1 34 ASP 34 34 ASP ASP A .
A 1 35 PRO 35 35 PRO PRO A .
A 1 36 THR 36 36 THR THR A .
A 1 37 ILE 37 37 ILE ILE A .
A 1 38 GLU 38 38 GLU GLU A .
A 1 39 ASP 39 39 ASP ASP A .
A 1 40 SER 40 40 SER SER A .
A 1 41 TYR 41 41 TYR TYR A .
A 1 42 ARG 42 42 ARG ARG A .
A 1 43 LYS 43 43 LYS LYS A .
A 1 44 GLN 44 44 GLN GLN A .
A 1 45 VAL 45 45 VAL VAL A .
A 1 46 VAL 46 46 VAL VAL A .
A 1 47 ILE 47 47 ILE ILE A .
A 1 48 ASP 48 48 ASP ASP A .
A 1 49 GLY 49 49 GLY GLY A .
A 1 50 GLU 50 50 GLU GLU A .
A 1 51 THR 51 51 THR THR A .
A 1 52 SER 52 52 SER SER A .
A 1 53 LEU 53 53 LEU LEU A .
A 1 54 LEU 54 54 LEU LEU A .
A 1 55 ASP 55 55 ASP ASP A .
A 1 56 ILE 56 56 ILE ILE A .
A 1 57 LEU 57 57 LEU LEU A .
A 1 58 ASP 58 58 ASP ASP A .
A 1 59 THR 59 59 THR THR A .
A 1 60 ALA 60 60 ALA ALA A .
A 1 61 GLY 61 61 GLY GLY A .
A 1 62 GLN 62 62 GLN GLN A .
A 1 63 GLU 63 63 GLU GLU A .
A 1 64 GLU 64 64 GLU GLU A .
A 1 65 TYR 65 65 TYR TYR A .
A 1 66 SER 66 66 SER SER A .
A 1 67 ALA 67 67 ALA ALA A .
A 1 68 MET 68 68 MET MET A .
A 1 69 ARG 69 69 ARG ARG A .
A 1 70 ASP 70 70 ASP ASP A .
A 1 71 GLN 71 71 GLN GLN A .
A 1 72 TYR 72 72 TYR TYR A .
A 1 73 MET 73 73 MET MET A .
A 1 74 ARG 74 74 ARG ARG A .
A 1 75 THR 75 75 THR THR A .
A 1 76 GLY 76 76 GLY GLY A .
A 1 77 GLU 77 77 GLU GLU A .
A 1 78 GLY 78 78 GLY GLY A .
A 1 79 PHE 79 79 PHE PHE A .
A 1 80 LEU 80 80 LEU LEU A .
A 1 81 SER 81 81 SER SER A .
A 1 82 VAL 82 82 VAL VAL A .
A 1 83 PHE 83 83 PHE PHE A .
A 1 84 ALA 84 84 ALA ALA A .
A 1 85 ILE 85 85 ILE ILE A .
A 1 86 ASN 86 86 ASN ASN A .
A 1 87 ASN 87 87 ASN ASN A .
A 1 88 THR 88 88 THR THR A .
A 1 89 LYS 89 89 LYS LYS A .
A 1 90 SER 90 90 SER SER A .
A 1 91 PHE 91 91 PHE PHE A .
A 1 92 GLU 92 92 GLU GLU A .
A 1 93 ASP 93 93 ASP ASP A .
A 1 94 ILE 94 94 ILE ILE A .
A 1 95 HIS 95 95 HIS HIS A .
A 1 96 HIS 96 96 HIS HIS A .
A 1 97 TYR 97 97 TYR TYR A .
A 1 98 ARG 98 98 ARG ARG A .
A 1 99 GLU 99 99 GLU GLU A .
A 1 100 GLN 100 100 GLN GLN A .
A 1 101 ILE 101 101 ILE ILE A .
A 1 102 LYS 102 102 LYS LYS A .
A 1 103 ARG 103 103 ARG ARG A .
A 1 104 VAL 104 104 VAL VAL A .
A 1 105 LYS 105 105 LYS LYS A .
A 1 106 ASP 106 106 ASP ASP A .
A 1 107 SER 107 107 SER SER A .
A 1 108 GLU 108 108 GLU GLU A .
A 1 109 ASP 109 109 ASP ASP A .
A 1 110 VAL 110 110 VAL VAL A .
A 1 111 PRO 111 111 PRO PRO A .
A 1 112 MET 112 112 MET MET A .
A 1 113 VAL 113 113 VAL VAL A .
A 1 114 LEU 114 114 LEU LEU A .
A 1 115 VAL 115 115 VAL VAL A .
A 1 116 GLY 116 116 GLY GLY A .
A 1 117 ASN 117 117 ASN ASN A .
A 1 118 LYS 118 118 LYS LYS A .
A 1 119 SER 119 119 SER SER A .
A 1 120 ASP 120 120 ASP ASP A .
A 1 121 LEU 121 121 LEU LEU A .
A 1 122 PRO 122 122 PRO PRO A .
A 1 123 SER 123 123 SER SER A .
A 1 124 ARG 124 124 ARG ARG A .
A 1 125 THR 125 125 THR THR A .
A 1 126 VAL 126 126 VAL VAL A .
A 1 127 ASP 127 127 ASP ASP A .
A 1 128 THR 128 128 THR THR A .
A 1 129 LYS 129 129 LYS LYS A .
A 1 130 GLN 130 130 GLN GLN A .
A 1 131 ALA 131 131 ALA ALA A .
A 1 132 GLN 132 132 GLN GLN A .
A 1 133 ASP 133 133 ASP ASP A .
A 1 134 LEU 134 134 LEU LEU A .
A 1 135 ALA 135 135 ALA ALA A .
A 1 136 ARG 136 136 ARG ARG A .
A 1 137 SER 137 137 SER SER A .
A 1 138 TYR 138 138 TYR TYR A .
A 1 139 GLY 139 139 GLY GLY A .
A 1 140 ILE 140 140 ILE ILE A .
A 1 141 PRO 141 141 PRO PRO A .
A 1 142 PHE 142 142 PHE PHE A .
A 1 143 ILE 143 143 ILE ILE A .
A 1 144 GLU 144 144 GLU GLU A .
A 1 145 THR 145 145 THR THR A .
A 1 146 SER 146 146 SER SER A .
A 1 147 ALA 147 147 ALA ALA A .
A 1 148 LYS 148 148 LYS LYS A .
A 1 149 THR 149 149 THR THR A .
A 1 150 ARG 150 150 ARG ARG A .
A 1 151 GLN 151 151 GLN GLN A .
A 1 152 GLY 152 152 GLY GLY A .
A 1 153 VAL 153 153 VAL VAL A .
A 1 154 ASP 154 154 ASP ASP A .
A 1 155 ASP 155 155 ASP ASP A .
A 1 156 ALA 156 156 ALA ALA A .
A 1 157 PHE 157 157 PHE PHE A .
A 1 158 TYR 158 158 TYR TYR A .
A 1 159 THR 159 159 THR THR A .
A 1 160 LEU 160 160 LEU LEU A .
A 1 161 VAL 161 161 VAL VAL A .
A 1 162 ARG 162 162 ARG ARG A .
A 1 163 GLU 163 163 GLU GLU A .
A 1 164 ILE 164 164 ILE ILE A .
A 1 165 ARG 165 165 ARG ARG A .
A 1 166 LYS 166 166 LYS LYS A .
A 1 167 HIS 167 167 HIS HIS A .
A 1 168 LYS 168 168 LYS LYS A .
A 1 169 GLU 169 169 GLU GLU A .
A 1 170 LYS 170 170 LYS LYS A .
#
#
loop_
_pdbx_nonpoly_scheme.asym_id
_pdbx_nonpoly_scheme.entity_id
_pdbx_nonpoly_scheme.mon_id
_pdbx_nonpoly_scheme.ndb_seq_num
_pdbx_nonpoly_scheme.pdb_seq_num
_pdbx_nonpoly_scheme.auth_seq_num
_pdbx_nonpoly_scheme.auth_mon_id
_pdbx_nonpoly_scheme.pdb_strand_id
_pdbx_nonpoly_scheme.pdb_ins_code
B 2 LIG2 1 1 1 LIG2 B .
C 3 LIG3 1 1 1 LIG3 C .
D 4 LIG4 1 1 1 LIG4 D .
#
#
loop_
_ma_data.id
_ma_data.name
_ma_data.content_type
_ma_data.content_type_other_details
1 'Entity A' target .
2 'Entity B' target .
3 'Entity C' target .
4 'Entity D' target .
5 pred_model_1 'model coordinates' .
#
#
loop_
_ma_target_entity.entity_id
_ma_target_entity.data_id
_ma_target_entity.origin
1 1 designed
2 2 designed
3 3 designed
4 4 designed
#
#
loop_
_ma_target_entity_instance.asym_id
_ma_target_entity_instance.entity_id
_ma_target_entity_instance.details
A 1 'Chain A'
B 2 'Chain B'
C 3 'Chain C'
D 4 'Chain D'
#
#
loop_
_ma_model_list.ordinal_id
_ma_model_list.model_name
_ma_model_list.data_id
_ma_model_list.model_type
_ma_model_list.model_type_other_details
1 pred_model_1 5 'Ab initio model' .
#
#
loop_
_ma_model_group.id
_ma_model_group.name
_ma_model_group.details
1 pred .
#
#
loop_
_ma_model_group_link.group_id
_ma_model_group_link.model_id
1 1
#
#
loop_
_atom_site.group_PDB
_atom_site.id
_atom_site.type_symbol
_atom_site.label_atom_id
_atom_site.label_alt_id
_atom_site.label_comp_id
_atom_site.label_seq_id
_atom_site.auth_seq_id
_atom_site.pdbx_PDB_ins_code
_atom_site.label_asym_id
_atom_site.Cartn_x
_atom_site.Cartn_y
_atom_site.Cartn_z
_atom_site.occupancy
_atom_site.label_entity_id
_atom_site.auth_asym_id
_atom_site.auth_comp_id
_atom_site.B_iso_or_equiv
_atom_site.pdbx_PDB_model_num
ATOM 1 N N . GLY 1 1 ? A -15.406 15.463 13.228 1.000 1 A GLY 76.832 1
ATOM 2 C CA . GLY 1 1 ? A -15.937 14.767 12.070 1.000 1 A GLY 82.369 1
ATOM 3 C C . GLY 1 1 ? A -14.951 13.747 11.552 1.000 1 A GLY 85.998 1
ATOM 4 O O . GLY 1 1 ? A -13.809 13.677 11.991 1.000 1 A GLY 83.647 1
ATOM 5 N N . MET 2 2 ? A -15.379 12.903 10.602 1.000 1 A MET 87.760 1
ATOM 6 C CA . MET 2 2 ? A -14.503 11.851 10.079 1.000 1 A MET 91.435 1
ATOM 7 C C . MET 2 2 ? A -13.416 12.458 9.232 1.000 1 A MET 92.910 1
ATOM 8 O O . MET 2 2 ? A -13.572 13.544 8.637 1.000 1 A MET 91.821 1
ATOM 9 C CB . MET 2 2 ? A -15.311 10.791 9.313 1.000 1 A MET 89.881 1
ATOM 10 C CG . MET 2 2 ? A -15.694 11.179 7.929 1.000 1 A MET 89.716 1
ATOM 11 S SD . MET 2 2 ? A -16.337 9.770 7.043 1.000 1 A MET 87.382 1
ATOM 12 C CE . MET 2 2 ? A -17.774 9.389 8.042 1.000 1 A MET 83.110 1
ATOM 13 N N . THR 3 3 ? A -12.284 11.742 9.175 1.000 1 A THR 95.703 1
ATOM 14 C CA . THR 3 3 ? A -11.124 12.176 8.399 1.000 1 A THR 95.883 1
ATOM 15 C C . THR 3 3 ? A -10.941 11.219 7.238 1.000 1 A THR 96.636 1
ATOM 16 O O . THR 3 3 ? A -11.098 10.008 7.394 1.000 1 A THR 96.241 1
ATOM 17 C CB . THR 3 3 ? A -9.859 12.196 9.266 1.000 1 A THR 94.430 1
ATOM 18 O OG1 . THR 3 3 ? A -10.073 13.061 10.384 1.000 1 A THR 90.047 1
ATOM 19 C CG2 . THR 3 3 ? A -8.670 12.696 8.456 1.000 1 A THR 90.807 1
ATOM 20 N N . GLU 4 4 ? A -10.616 11.767 6.058 1.000 1 A GLU 96.840 1
ATOM 21 C CA . GLU 4 4 ? A -10.360 10.959 4.872 1.000 1 A GLU 97.173 1
ATOM 22 C C . GLU 4 4 ? A -8.866 10.769 4.696 1.000 1 A GLU 97.466 1
ATOM 23 O O . GLU 4 4 ? A -8.087 11.692 4.887 1.000 1 A GLU 97.009 1
ATOM 24 C CB . GLU 4 4 ? A -10.940 11.616 3.628 1.000 1 A GLU 96.227 1
ATOM 25 C CG . GLU 4 4 ? A -12.449 11.724 3.656 1.000 1 A GLU 89.170 1
ATOM 26 C CD . GLU 4 4 ? A -13.036 12.311 2.383 1.000 1 A GLU 88.594 1
ATOM 27 O OE1 . GLU 4 4 ? A -12.254 12.618 1.439 1.000 1 A GLU 86.343 1
ATOM 28 O OE2 . GLU 4 4 ? A -14.269 12.469 2.315 1.000 1 A GLU 84.271 1
ATOM 29 N N . TYR 5 5 ? A -8.496 9.530 4.329 1.000 1 A TYR 97.902 1
ATOM 30 C CA . TYR 5 5 ? A -7.107 9.168 4.054 1.000 1 A TYR 98.100 1
ATOM 31 C C . TYR 5 5 ? A -7.031 8.577 2.666 1.000 1 A TYR 98.111 1
ATOM 32 O O . TYR 5 5 ? A -7.769 7.656 2.351 1.000 1 A TYR 98.045 1
ATOM 33 C CB . TYR 5 5 ? A -6.625 8.137 5.074 1.000 1 A TYR 98.035 1
ATOM 34 C CG . TYR 5 5 ? A -6.678 8.643 6.481 1.000 1 A TYR 98.001 1
ATOM 35 C CD1 . TYR 5 5 ? A -5.583 9.296 7.033 1.000 1 A TYR 97.579 1
ATOM 36 C CD2 . TYR 5 5 ? A -7.799 8.480 7.268 1.000 1 A TYR 97.672 1
ATOM 37 C CE1 . TYR 5 5 ? A -5.604 9.778 8.315 1.000 1 A TYR 96.906 1
ATOM 38 C CE2 . TYR 5 5 ? A -7.856 8.971 8.558 1.000 1 A TYR 96.905 1
ATOM 39 C CZ . TYR 5 5 ? A -6.748 9.633 9.075 1.000 1 A TYR 96.816 1
ATOM 40 O OH . TYR 5 5 ? A -6.772 10.104 10.361 1.000 1 A TYR 95.311 1
ATOM 41 N N . LYS 6 6 ? A -6.131 9.144 1.812 1.000 1 A LYS 98.062 1
ATOM 42 C CA . LYS 6 6 ? A -5.930 8.661 0.458 1.000 1 A LYS 97.995 1
ATOM 43 C C . LYS 6 6 ? A -4.741 7.714 0.482 1.000 1 A LYS 98.190 1
ATOM 44 O O . LYS 6 6 ? A -3.589 8.133 0.699 1.000 1 A LYS 98.048 1
ATOM 45 C CB . LYS 6 6 ? A -5.707 9.819 -0.504 1.000 1 A LYS 97.466 1
ATOM 46 C CG . LYS 6 6 ? A -5.638 9.369 -1.944 1.000 1 A LYS 86.785 1
ATOM 47 C CD . LYS 6 6 ? A -5.693 10.526 -2.907 1.000 1 A LYS 80.104 1
ATOM 48 C CE . LYS 6 6 ? A -7.017 11.246 -2.823 1.000 1 A LYS 75.930 1
ATOM 49 N NZ . LYS 6 6 ? A -7.042 12.427 -3.722 1.000 1 A LYS 62.674 1
ATOM 50 N N . LEU 7 7 ? A -4.990 6.412 0.283 1.000 1 A LEU 98.265 1
ATOM 51 C CA . LEU 7 7 ? A -4.001 5.362 0.393 1.000 1 A LEU 98.431 1
ATOM 52 C C . LEU 7 7 ? A -3.775 4.723 -0.960 1.000 1 A LEU 98.233 1
ATOM 53 O O . LEU 7 7 ? A -4.716 4.571 -1.756 1.000 1 A LEU 98.025 1
ATOM 54 C CB . LEU 7 7 ? A -4.457 4.257 1.358 1.000 1 A LEU 98.608 1
ATOM 55 C CG . LEU 7 7 ? A -5.036 4.700 2.708 1.000 1 A LEU 98.473 1
ATOM 56 C CD1 . LEU 7 7 ? A -4.080 5.643 3.404 1.000 1 A LEU 98.416 1
ATOM 57 C CD2 . LEU 7 7 ? A -5.335 3.495 3.572 1.000 1 A LEU 98.508 1
ATOM 58 N N . VAL 8 8 ? A -2.509 4.343 -1.235 1.000 1 A VAL 98.295 1
ATOM 59 C CA . VAL 8 8 ? A -2.157 3.741 -2.510 1.000 1 A VAL 98.142 1
ATOM 60 C C . VAL 8 8 ? A -1.464 2.418 -2.217 1.000 1 A VAL 98.279 1
ATOM 61 O O . VAL 8 8 ? A -0.582 2.336 -1.355 1.000 1 A VAL 98.345 1
ATOM 62 C CB . VAL 8 8 ? A -1.243 4.667 -3.313 1.000 1 A VAL 97.649 1
ATOM 63 C CG1 . VAL 8 8 ? A -1.864 6.056 -3.445 1.000 1 A VAL 97.165 1
ATOM 64 C CG2 . VAL 8 8 ? A -0.929 4.067 -4.662 1.000 1 A VAL 97.163 1
ATOM 65 N N . VAL 9 9 ? A -1.859 1.356 -2.925 1.000 1 A VAL 98.191 1
ATOM 66 C CA . VAL 9 9 ? A -1.293 0.035 -2.781 1.000 1 A VAL 98.308 1
ATOM 67 C C . VAL 9 9 ? A -0.404 -0.224 -3.990 1.000 1 A VAL 98.154 1
ATOM 68 O O . VAL 9 9 ? A -0.886 -0.266 -5.129 1.000 1 A VAL 97.904 1
ATOM 69 C CB . VAL 9 9 ? A -2.376 -1.055 -2.675 1.000 1 A VAL 98.408 1
ATOM 70 C CG1 . VAL 9 9 ? A -3.397 -0.710 -1.576 1.000 1 A VAL 98.548 1
ATOM 71 C CG2 . VAL 9 9 ? A -1.747 -2.416 -2.406 1.000 1 A VAL 98.462 1
ATOM 72 N N . VAL 10 10 ? A 0.896 -0.395 -3.746 1.000 1 A VAL 98.368 1
ATOM 73 C CA . VAL 10 10 ? A 1.894 -0.576 -4.814 1.000 1 A VAL 98.383 1
ATOM 74 C C . VAL 10 10 ? A 2.618 -1.903 -4.647 1.000 1 A VAL 98.561 1
ATOM 75 O O . VAL 10 10 ? A 2.564 -2.512 -3.582 1.000 1 A VAL 98.692 1
ATOM 76 C CB . VAL 10 10 ? A 2.904 0.561 -4.898 1.000 1 A VAL 97.991 1
ATOM 77 C CG1 . VAL 10 10 ? A 2.193 1.901 -5.009 1.000 1 A VAL 97.692 1
ATOM 78 C CG2 . VAL 10 10 ? A 3.855 0.527 -3.701 1.000 1 A VAL 98.033 1
ATOM 79 N N . GLY 11 11 ? A 3.299 -2.317 -5.678 1.000 1 A GLY 98.398 1
ATOM 80 C CA . GLY 11 11 ? A 4.072 -3.553 -5.633 1.000 1 A GLY 98.201 1
ATOM 81 C C . GLY 11 11 ? A 3.907 -4.315 -6.950 1.000 1 A GLY 97.883 1
ATOM 82 O O . GLY 11 11 ? A 3.021 -3.985 -7.763 1.000 1 A GLY 97.531 1
ATOM 83 N N . ALA 12 12 ? A 4.748 -5.309 -7.145 1.000 1 A ALA 98.344 1
ATOM 84 C CA . ALA 12 12 ? A 4.827 -6.038 -8.406 1.000 1 A ALA 98.092 1
ATOM 85 C C . ALA 12 12 ? A 3.526 -6.773 -8.701 1.000 1 A ALA 97.692 1
ATOM 86 O O . ALA 12 12 ? A 2.691 -7.006 -7.826 1.000 1 A ALA 97.400 1
ATOM 87 C CB . ALA 12 12 ? A 5.980 -7.034 -8.340 1.000 1 A ALA 97.924 1
ATOM 88 N N . CYS 13 13 ? A 3.384 -7.126 -9.969 1.000 1 A CYS 97.089 1
ATOM 89 C CA . CYS 13 13 ? A 2.282 -7.987 -10.377 1.000 1 A CYS 96.816 1
ATOM 90 C C . CYS 13 13 ? A 2.231 -9.230 -9.523 1.000 1 A CYS 97.333 1
ATOM 91 O O . CYS 13 13 ? A 3.240 -9.881 -9.287 1.000 1 A CYS 97.403 1
ATOM 92 C CB . CYS 13 13 ? A 2.436 -8.373 -11.829 1.000 1 A CYS 95.256 1
ATOM 93 S SG . CYS 13 13 ? A 2.105 -7.104 -12.966 1.000 1 A CYS 90.689 1
ATOM 94 N N . GLY 14 14 ? A 1.033 -9.564 -9.101 1.000 1 A GLY 97.397 1
ATOM 95 C CA . GLY 14 14 ? A 0.771 -10.878 -8.509 1.000 1 A GLY 97.633 1
ATOM 96 C C . GLY 14 14 ? A 1.049 -11.000 -7.034 1.000 1 A GLY 98.270 1
ATOM 97 O O . GLY 14 14 ? A 0.840 -12.083 -6.461 1.000 1 A GLY 98.225 1
ATOM 98 N N . VAL 15 15 ? A 1.494 -9.936 -6.343 1.000 1 A VAL 98.357 1
ATOM 99 C CA . VAL 15 15 ? A 1.799 -10.040 -4.925 1.000 1 A VAL 98.626 1
ATOM 100 C C . VAL 15 15 ? A 0.559 -10.050 -4.062 1.000 1 A VAL 98.660 1
ATOM 101 O O . VAL 15 15 ? A 0.637 -10.398 -2.875 1.000 1 A VAL 98.709 1
ATOM 102 C CB . VAL 15 15 ? A 2.763 -8.935 -4.467 1.000 1 A VAL 98.730 1
ATOM 103 C CG1 . VAL 15 15 ? A 4.069 -8.997 -5.281 1.000 1 A VAL 98.770 1
ATOM 104 C CG2 . VAL 15 15 ? A 2.103 -7.563 -4.531 1.000 1 A VAL 98.844 1
ATOM 105 N N . GLY 16 16 ? A -0.594 -9.648 -4.600 1.000 1 A GLY 98.577 1
ATOM 106 C CA . GLY 16 16 ? A -1.840 -9.616 -3.848 1.000 1 A GLY 98.439 1
ATOM 107 C C . GLY 16 16 ? A -2.365 -8.245 -3.535 1.000 1 A GLY 98.501 1
ATOM 108 O O . GLY 16 16 ? A -3.157 -8.107 -2.604 1.000 1 A GLY 98.459 1
ATOM 109 N N . LYS 17 17 ? A -1.978 -7.232 -4.306 1.000 1 A LYS 98.419 1
ATOM 110 C CA . LYS 17 17 ? A -2.496 -5.888 -4.084 1.000 1 A LYS 98.337 1
ATOM 111 C C . LYS 17 17 ? A -4.012 -5.868 -4.160 1.000 1 A LYS 98.116 1
ATOM 112 O O . LYS 17 17 ? A -4.687 -5.332 -3.293 1.000 1 A LYS 98.270 1
ATOM 113 C CB . LYS 17 17 ? A -1.896 -4.896 -5.071 1.000 1 A LYS 98.211 1
ATOM 114 C CG . LYS 17 17 ? A -0.366 -4.807 -4.996 1.000 1 A LYS 97.962 1
ATOM 115 C CD . LYS 17 17 ? A 0.158 -3.758 -5.986 1.000 1 A LYS 97.681 1
ATOM 116 C CE . LYS 17 17 ? A -0.175 -4.119 -7.417 1.000 1 A LYS 97.312 1
ATOM 117 N NZ . LYS 17 17 ? A 0.507 -5.358 -7.883 1.000 1 A LYS 97.197 1
ATOM 118 N N . SER 18 18 ? A -4.549 -6.463 -5.220 1.000 1 A SER 97.881 1
ATOM 119 C CA . SER 18 18 ? A -5.990 -6.492 -5.387 1.000 1 A SER 97.524 1
ATOM 120 C C . SER 18 18 ? A -6.650 -7.344 -4.324 1.000 1 A SER 97.705 1
ATOM 121 O O . SER 18 18 ? A -7.694 -6.959 -3.748 1.000 1 A SER 97.866 1
ATOM 122 C CB . SER 18 18 ? A -6.367 -6.987 -6.777 1.000 1 A SER 96.873 1
ATOM 123 O OG . SER 18 18 ? A -5.904 -6.088 -7.761 1.000 1 A SER 94.141 1
ATOM 124 N N . ALA 19 19 ? A -6.078 -8.513 -4.024 1.000 1 A ALA 97.840 1
ATOM 125 C CA . ALA 19 19 ? A -6.672 -9.391 -3.026 1.000 1 A ALA 97.961 1
ATOM 126 C C . ALA 19 19 ? A -6.716 -8.726 -1.662 1.000 1 A ALA 98.198 1
ATOM 127 O O . ALA 19 19 ? A -7.698 -8.867 -0.920 1.000 1 A ALA 98.349 1
ATOM 128 C CB . ALA 19 19 ? A -5.907 -10.709 -2.957 1.000 1 A ALA 97.859 1
ATOM 129 N N . LEU 20 20 ? A -5.641 -7.994 -1.288 1.000 1 A LEU 98.150 1
ATOM 130 C CA . LEU 20 20 ? A -5.641 -7.288 -0.010 1.000 1 A LEU 98.379 1
ATOM 131 C C . LEU 20 20 ? A -6.720 -6.215 0.028 1.000 1 A LEU 98.344 1
ATOM 132 O O . LEU 20 20 ? A -7.415 -6.059 1.040 1.000 1 A LEU 98.408 1
ATOM 133 C CB . LEU 20 20 ? A -4.264 -6.664 0.245 1.000 1 A LEU 98.604 1
ATOM 134 C CG . LEU 20 20 ? A -3.155 -7.642 0.630 1.000 1 A LEU 98.691 1
ATOM 135 C CD1 . LEU 20 20 ? A -3.368 -8.125 2.060 1.000 1 A LEU 98.713 1
ATOM 136 C CD2 . LEU 20 20 ? A -1.791 -6.967 0.500 1.000 1 A LEU 98.743 1
ATOM 137 N N . THR 21 21 ? A -6.827 -5.455 -1.063 1.000 1 A THR 98.351 1
ATOM 138 C CA . THR 21 21 ? A -7.820 -4.384 -1.103 1.000 1 A THR 98.175 1
ATOM 139 C C . THR 21 21 ? A -9.233 -4.920 -1.032 1.000 1 A THR 98.084 1
ATOM 140 O O . THR 21 21 ? A -10.075 -4.402 -0.288 1.000 1 A THR 98.171 1
ATOM 141 C CB . THR 21 21 ? A -7.617 -3.532 -2.361 1.000 1 A THR 98.068 1
ATOM 142 O OG1 . THR 21 21 ? A -6.272 -3.027 -2.382 1.000 1 A THR 97.944 1
ATOM 143 C CG2 . THR 21 21 ? A -8.573 -2.364 -2.393 1.000 1 A THR 97.937 1
ATOM 144 N N . ILE 22 22 ? A -9.490 -5.970 -1.784 1.000 1 A ILE 97.693 1
ATOM 145 C CA . ILE 22 22 ? A -10.843 -6.535 -1.803 1.000 1 A ILE 97.379 1
ATOM 146 C C . ILE 22 22 ? A -11.189 -7.163 -0.454 1.000 1 A ILE 97.676 1
ATOM 147 O O . ILE 22 22 ? A -12.331 -7.020 0.011 1.000 1 A ILE 97.890 1
ATOM 148 C CB . ILE 22 22 ? A -10.991 -7.520 -2.979 1.000 1 A ILE 96.802 1
ATOM 149 C CG1 . ILE 22 22 ? A -10.886 -6.756 -4.293 1.000 1 A ILE 96.299 1
ATOM 150 C CG2 . ILE 22 22 ? A -12.313 -8.267 -2.911 1.000 1 A ILE 95.676 1
ATOM 151 C CD1 . ILE 22 22 ? A -10.707 -7.625 -5.492 1.000 1 A ILE 93.969 1
ATOM 152 N N . GLN 23 23 ? A -10.206 -7.816 0.206 1.000 1 A GLN 97.896 1
ATOM 153 C CA . GLN 23 23 ? A -10.434 -8.292 1.572 1.000 1 A GLN 98.027 1
ATOM 154 C C . GLN 23 23 ? A -10.798 -7.136 2.496 1.000 1 A GLN 98.120 1
ATOM 155 O O . GLN 23 23 ? A -11.722 -7.262 3.298 1.000 1 A GLN 98.088 1
ATOM 156 C CB . GLN 23 23 ? A -9.224 -9.040 2.109 1.000 1 A GLN 97.917 1
ATOM 157 C CG . GLN 23 23 ? A -9.255 -10.511 1.814 1.000 1 A GLN 96.028 1
ATOM 158 C CD . GLN 23 23 ? A -10.189 -11.288 2.729 1.000 1 A GLN 97.676 1
ATOM 159 O OE1 . GLN 23 23 ? A -11.006 -10.727 3.463 1.000 1 A GLN 97.298 1
ATOM 160 N NE2 . GLN 23 23 ? A -10.037 -12.601 2.732 1.000 1 A GLN 96.954 1
ATOM 161 N N . LEU 24 24 ? A -10.078 -6.016 2.403 1.000 1 A LEU 98.149 1
ATOM 162 C CA . LEU 24 24 ? A -10.396 -4.884 3.278 1.000 1 A LEU 98.200 1
ATOM 163 C C . LEU 24 24 ? A -11.815 -4.358 3.018 1.000 1 A LEU 98.050 1
ATOM 164 O O . LEU 24 24 ? A -12.569 -4.090 3.964 1.000 1 A LEU 97.918 1
ATOM 165 C CB . LEU 24 24 ? A -9.402 -3.758 3.078 1.000 1 A LEU 98.345 1
ATOM 166 C CG . LEU 24 24 ? A -9.666 -2.537 3.948 1.000 1 A LEU 98.263 1
ATOM 167 C CD1 . LEU 24 24 ? A -8.976 -2.753 5.296 1.000 1 A LEU 97.977 1
ATOM 168 C CD2 . LEU 24 24 ? A -9.152 -1.286 3.283 1.000 1 A LEU 98.109 1
ATOM 169 N N . ILE 25 25 ? A -12.174 -4.195 1.774 1.000 1 A ILE 97.828 1
ATOM 170 C CA . ILE 25 25 ? A -13.416 -3.541 1.416 1.000 1 A ILE 97.259 1
ATOM 171 C C . ILE 25 25 ? A -14.609 -4.478 1.532 1.000 1 A ILE 96.973 1
ATOM 172 O O . ILE 25 25 ? A -15.670 -4.079 2.027 1.000 1 A ILE 96.630 1
ATOM 173 C CB . ILE 25 25 ? A -13.317 -2.992 -0.042 1.000 1 A ILE 96.449 1
ATOM 174 C CG1 . ILE 25 25 ? A -12.171 -1.992 -0.126 1.000 1 A ILE 93.928 1
ATOM 175 C CG2 . ILE 25 25 ? A -14.629 -2.372 -0.482 1.000 1 A ILE 92.032 1
ATOM 176 C CD1 . ILE 25 25 ? A -12.302 -0.814 0.805 1.000 1 A ILE 87.721 1
ATOM 177 N N . GLN 26 26 ? A -14.440 -5.735 1.065 1.000 1 A GLN 97.226 1
ATOM 178 C CA . GLN 26 26 ? A -15.570 -6.642 0.911 1.000 1 A GLN 96.591 1
ATOM 179 C C . GLN 26 26 ? A -15.505 -7.851 1.804 1.000 1 A GLN 96.932 1
ATOM 180 O O . GLN 26 26 ? A -16.477 -8.602 1.845 1.000 1 A GLN 96.164 1
ATOM 181 C CB . GLN 26 26 ? A -15.663 -7.082 -0.559 1.000 1 A GLN 95.332 1
ATOM 182 C CG . GLN 26 26 ? A -16.049 -5.971 -1.506 1.000 1 A GLN 91.307 1
ATOM 183 C CD . GLN 26 26 ? A -17.466 -5.527 -1.288 1.000 1 A GLN 83.906 1
ATOM 184 O OE1 . GLN 26 26 ? A -18.319 -6.327 -0.876 1.000 1 A GLN 74.460 1
ATOM 185 N NE2 . GLN 26 26 ? A -17.757 -4.259 -1.559 1.000 1 A GLN 73.890 1
ATOM 186 N N . ASN 27 27 ? A -14.395 -8.084 2.498 1.000 1 A ASN 97.257 1
ATOM 187 C CA . ASN 27 27 ? A -14.271 -9.187 3.446 1.000 1 A ASN 97.065 1
ATOM 188 C C . ASN 27 27 ? A -14.411 -10.546 2.775 1.000 1 A ASN 97.251 1
ATOM 189 O O . ASN 27 27 ? A -14.981 -11.475 3.341 1.000 1 A ASN 96.190 1
ATOM 190 C CB . ASN 27 27 ? A -15.258 -9.058 4.599 1.000 1 A ASN 96.220 1
ATOM 191 C CG . ASN 27 27 ? A -14.965 -7.868 5.497 1.000 1 A ASN 94.178 1
ATOM 192 O OD1 . ASN 27 27 ? A -14.137 -8.007 6.379 1.000 1 A ASN 83.395 1
ATOM 193 N ND2 . ASN 27 27 ? A -15.599 -6.743 5.213 1.000 1 A ASN 80.379 1
ATOM 194 N N . HIS 28 28 ? A -13.863 -10.667 1.565 1.000 1 A HIS 97.212 1
ATOM 195 C CA . HIS 28 28 ? A -13.802 -11.949 0.881 1.000 1 A HIS 96.629 1
ATOM 196 C C . HIS 28 28 ? A -12.537 -12.032 0.063 1.000 1 A HIS 97.072 1
ATOM 197 O O . HIS 28 28 ? A -11.948 -11.014 -0.302 1.000 1 A HIS 96.552 1
ATOM 198 C CB . HIS 28 28 ? A -15.041 -12.190 0.027 1.000 1 A HIS 94.553 1
ATOM 199 C CG . HIS 28 28 ? A -15.206 -11.234 -1.106 1.000 1 A HIS 89.316 1
ATOM 200 N ND1 . HIS 28 28 ? A -14.808 -11.507 -2.394 1.000 1 A HIS 79.669 1
ATOM 201 C CD2 . HIS 28 28 ? A -15.761 -9.995 -1.131 1.000 1 A HIS 80.907 1
ATOM 202 C CE1 . HIS 28 28 ? A -15.090 -10.496 -3.150 1.000 1 A HIS 80.435 1
ATOM 203 N NE2 . HIS 28 28 ? A -15.672 -9.558 -2.419 1.000 1 A HIS 79.845 1
ATOM 204 N N . PHE 29 29 ? A -12.091 -13.265 -0.191 1.000 1 A PHE 97.755 1
ATOM 205 C CA . PHE 29 29 ? A -10.853 -13.526 -0.916 1.000 1 A PHE 97.708 1
ATOM 206 C C . PHE 29 29 ? A -11.174 -13.874 -2.360 1.000 1 A PHE 96.805 1
ATOM 207 O O . PHE 29 29 ? A -11.973 -14.780 -2.631 1.000 1 A PHE 96.090 1
ATOM 208 C CB . PHE 29 29 ? A -10.107 -14.685 -0.257 1.000 1 A PHE 97.483 1
ATOM 209 C CG . PHE 29 29 ? A -8.850 -15.098 -0.991 1.000 1 A PHE 97.759 1
ATOM 210 C CD1 . PHE 29 29 ? A -7.863 -14.158 -1.263 1.000 1 A PHE 97.859 1
ATOM 211 C CD2 . PHE 29 29 ? A -8.692 -16.403 -1.414 1.000 1 A PHE 97.396 1
ATOM 212 C CE1 . PHE 29 29 ? A -6.716 -14.519 -1.946 1.000 1 A PHE 97.471 1
ATOM 213 C CE2 . PHE 29 29 ? A -7.537 -16.767 -2.092 1.000 1 A PHE 97.028 1
ATOM 214 C CZ . PHE 29 29 ? A -6.550 -15.831 -2.348 1.000 1 A PHE 97.284 1
ATOM 215 N N . VAL 30 30 ? A -10.533 -13.138 -3.283 1.000 1 A VAL 94.995 1
ATOM 216 C CA . VAL 30 30 ? A -10.703 -13.382 -4.709 1.000 1 A VAL 92.856 1
ATOM 217 C C . VAL 30 30 ? A -9.434 -14.028 -5.203 1.000 1 A VAL 92.498 1
ATOM 218 O O . VAL 30 30 ? A -8.367 -13.407 -5.241 1.000 1 A VAL 91.108 1
ATOM 219 C CB . VAL 30 30 ? A -11.004 -12.080 -5.467 1.000 1 A VAL 89.588 1
ATOM 220 C CG1 . VAL 30 30 ? A -12.314 -11.467 -4.969 1.000 1 A VAL 84.727 1
ATOM 221 C CG2 . VAL 30 30 ? A -11.095 -12.331 -6.962 1.000 1 A VAL 82.593 1
ATOM 222 N N . ASP 31 31 ? A -9.516 -15.307 -5.604 1.000 1 A ASP 91.019 1
ATOM 223 C CA . ASP 31 31 ? A -8.341 -16.067 -6.016 1.000 1 A ASP 90.046 1
ATOM 224 C C . ASP 31 31 ? A -7.847 -15.640 -7.398 1.000 1 A ASP 89.691 1
ATOM 225 O O . ASP 31 31 ? A -6.680 -15.851 -7.741 1.000 1 A ASP 84.481 1
ATOM 226 C CB . ASP 31 31 ? A -8.651 -17.573 -5.976 1.000 1 A ASP 86.449 1
ATOM 227 C CG . ASP 31 31 ? A -7.398 -18.440 -6.051 1.000 1 A ASP 82.448 1
ATOM 228 O OD1 . ASP 31 31 ? A -6.384 -18.043 -5.424 1.000 1 A ASP 78.559 1
ATOM 229 O OD2 . ASP 31 31 ? A -7.428 -19.503 -6.709 1.000 1 A ASP 78.958 1
ATOM 230 N N . GLU 32 32 ? A -8.727 -15.069 -8.191 1.000 1 A GLU 88.556 1
ATOM 231 C CA . GLU 32 32 ? A -8.405 -14.606 -9.519 1.000 1 A GLU 86.992 1
ATOM 232 C C . GLU 32 32 ? A -9.038 -13.242 -9.724 1.000 1 A GLU 84.810 1
ATOM 233 O O . GLU 32 32 ? A -10.257 -13.108 -9.622 1.000 1 A GLU 79.311 1
ATOM 234 C CB . GLU 32 32 ? A -8.892 -15.584 -10.578 1.000 1 A GLU 84.751 1
ATOM 235 C CG . GLU 32 32 ? A -8.638 -15.115 -12.000 1.000 1 A GLU 74.462 1
ATOM 236 C CD . GLU 32 32 ? A -9.060 -16.158 -13.013 1.000 1 A GLU 66.476 1
ATOM 237 O OE1 . GLU 32 32 ? A -9.493 -17.282 -12.610 1.000 1 A GLU 62.327 1
ATOM 238 O OE2 . GLU 32 32 ? A -8.927 -15.882 -14.219 1.000 1 A GLU 59.050 1
ATOM 239 N N . TYR 33 33 ? A -8.228 -12.217 -9.991 1.000 1 A TYR 84.170 1
ATOM 240 C CA . TYR 33 33 ? A -8.670 -10.853 -10.226 1.000 1 A TYR 82.908 1
ATOM 241 C C . TYR 33 33 ? A -7.790 -10.316 -11.344 1.000 1 A TYR 84.096 1
ATOM 242 O O . TYR 33 33 ? A -6.575 -10.387 -11.274 1.000 1 A TYR 82.578 1
ATOM 243 C CB . TYR 33 33 ? A -8.517 -10.013 -8.959 1.000 1 A TYR 78.396 1
ATOM 244 C CG . TYR 33 33 ? A -9.102 -8.639 -9.061 1.000 1 A TYR 76.645 1
ATOM 245 C CD1 . TYR 33 33 ? A -10.356 -8.363 -8.563 1.000 1 A TYR 73.133 1
ATOM 246 C CD2 . TYR 33 33 ? A -8.393 -7.602 -9.660 1.000 1 A TYR 71.974 1
ATOM 247 C CE1 . TYR 33 33 ? A -10.917 -7.109 -8.636 1.000 1 A TYR 69.731 1
ATOM 248 C CE2 . TYR 33 33 ? A -8.942 -6.331 -9.753 1.000 1 A TYR 69.230 1
ATOM 249 C CZ . TYR 33 33 ? A -10.200 -6.093 -9.236 1.000 1 A TYR 70.806 1
ATOM 250 O OH . TYR 33 33 ? A -10.748 -4.848 -9.304 1.000 1 A TYR 65.076 1
ATOM 251 N N . ASP 34 34 ? A -8.417 -9.809 -12.400 1.000 1 A ASP 86.114 1
ATOM 252 C CA . ASP 34 34 ? A -7.692 -9.329 -13.580 1.000 1 A ASP 85.534 1
ATOM 253 C C . ASP 34 34 ? A -6.518 -8.453 -13.136 1.000 1 A ASP 86.765 1
ATOM 254 O O . ASP 34 34 ? A -6.727 -7.423 -12.501 1.000 1 A ASP 85.738 1
ATOM 255 C CB . ASP 34 34 ? A -8.643 -8.549 -14.491 1.000 1 A ASP 83.538 1
ATOM 256 C CG . ASP 34 34 ? A -7.982 -8.110 -15.803 1.000 1 A ASP 81.444 1
ATOM 257 O OD1 . ASP 34 34 ? A -6.764 -7.839 -15.811 1.000 1 A ASP 78.807 1
ATOM 258 O OD2 . ASP 34 34 ? A -8.712 -8.059 -16.796 1.000 1 A ASP 78.603 1
ATOM 259 N N . PRO 35 35 ? A -5.273 -8.849 -13.471 1.000 1 A PRO 79.125 1
ATOM 260 C CA . PRO 35 35 ? A -4.134 -8.120 -12.949 1.000 1 A PRO 81.216 1
ATOM 261 C C . PRO 35 35 ? A -3.902 -6.778 -13.641 1.000 1 A PRO 83.350 1
ATOM 262 O O . PRO 35 35 ? A -3.008 -6.037 -13.196 1.000 1 A PRO 81.574 1
ATOM 263 C CB . PRO 35 35 ? A -2.951 -9.061 -13.208 1.000 1 A PRO 75.807 1
ATOM 264 C CG . PRO 35 35 ? A -3.373 -9.809 -14.424 1.000 1 A PRO 75.527 1
ATOM 265 C CD . PRO 35 35 ? A -4.867 -10.020 -14.272 1.000 1 A PRO 77.292 1
ATOM 266 N N . THR 36 36 ? A -4.657 -6.461 -14.659 1.000 1 A THR 83.903 1
ATOM 267 C CA . THR 36 36 ? A -4.516 -5.188 -15.360 1.000 1 A THR 82.382 1
ATOM 268 C C . THR 36 36 ? A -5.502 -4.132 -14.894 1.000 1 A THR 85.145 1
ATOM 269 O O . THR 36 36 ? A -5.433 -3.001 -15.367 1.000 1 A THR 83.983 1
ATOM 270 C CB . THR 36 36 ? A -4.660 -5.378 -16.877 1.000 1 A THR 77.944 1
ATOM 271 O OG1 . THR 36 36 ? A -6.033 -5.673 -17.197 1.000 1 A THR 72.568 1
ATOM 272 C CG2 . THR 36 36 ? A -3.761 -6.506 -17.380 1.000 1 A THR 73.882 1
ATOM 273 N N . ILE 37 37 ? A -6.409 -4.483 -13.987 1.000 1 A ILE 88.054 1
ATOM 274 C CA . ILE 37 37 ? A -7.418 -3.543 -13.547 1.000 1 A ILE 87.226 1
ATOM 275 C C . ILE 37 37 ? A -6.838 -2.676 -12.439 1.000 1 A ILE 88.714 1
ATOM 276 O O . ILE 37 37 ? A -6.430 -3.171 -11.379 1.000 1 A ILE 87.482 1
ATOM 277 C CB . ILE 37 37 ? A -8.689 -4.262 -13.067 1.000 1 A ILE 83.912 1
ATOM 278 C CG1 . ILE 37 37 ? A -9.348 -4.955 -14.250 1.000 1 A ILE 83.563 1
ATOM 279 C CG2 . ILE 37 37 ? A -9.646 -3.275 -12.381 1.000 1 A ILE 83.352 1
ATOM 280 C CD1 . ILE 37 37 ? A -10.560 -5.779 -13.872 1.000 1 A ILE 80.060 1
ATOM 281 N N . GLU 38 38 ? A -6.814 -1.346 -12.669 1.000 1 A GLU 89.110 1
ATOM 282 C CA . GLU 38 38 ? A -6.410 -0.363 -11.673 1.000 1 A GLU 90.069 1
ATOM 283 C C . GLU 38 38 ? A -7.633 0.464 -11.329 1.000 1 A GLU 90.010 1
ATOM 284 O O . GLU 38 38 ? A -8.245 1.060 -12.217 1.000 1 A GLU 87.461 1
ATOM 285 C CB . GLU 38 38 ? A -5.284 0.516 -12.213 1.000 1 A GLU 88.071 1
ATOM 286 C CG . GLU 38 38 ? A -4.892 1.638 -11.259 1.000 1 A GLU 85.588 1
ATOM 287 C CD . GLU 38 38 ? A -3.718 2.441 -11.791 1.000 1 A GLU 85.409 1
ATOM 288 O OE1 . GLU 38 38 ? A -2.620 1.851 -11.966 1.000 1 A GLU 83.546 1
ATOM 289 O OE2 . GLU 38 38 ? A -3.885 3.652 -12.042 1.000 1 A GLU 82.234 1
ATOM 290 N N . ASP 39 39 ? A -7.994 0.501 -10.049 1.000 1 A ASP 92.178 1
ATOM 291 C CA . ASP 39 39 ? A -9.216 1.188 -9.644 1.000 1 A ASP 92.021 1
ATOM 292 C C . ASP 39 39 ? A -9.080 1.606 -8.207 1.000 1 A ASP 93.442 1
ATOM 293 O O . ASP 39 39 ? A -8.133 1.250 -7.511 1.000 1 A ASP 93.297 1
ATOM 294 C CB . ASP 39 39 ? A -10.437 0.270 -9.849 1.000 1 A ASP 90.027 1
ATOM 295 C CG . ASP 39 39 ? A -11.722 1.044 -10.111 1.000 1 A ASP 84.706 1
ATOM 296 O OD1 . ASP 39 39 ? A -11.708 2.308 -10.015 1.000 1 A ASP 81.426 1
ATOM 297 O OD2 . ASP 39 39 ? A -12.736 0.386 -10.413 1.000 1 A ASP 78.730 1
ATOM 298 N N . SER 40 40 ? A -10.039 2.391 -7.739 1.000 1 A SER 93.394 1
ATOM 299 C CA . SER 40 40 ? A -10.047 2.892 -6.372 1.000 1 A SER 93.320 1
ATOM 300 C C . SER 40 40 ? A -11.337 2.488 -5.690 1.000 1 A SER 93.872 1
ATOM 301 O O . SER 40 40 ? A -12.360 2.242 -6.314 1.000 1 A SER 92.365 1
ATOM 302 C CB . SER 40 40 ? A -9.864 4.401 -6.344 1.000 1 A SER 90.624 1
ATOM 303 O OG . SER 40 40 ? A -10.951 5.057 -6.996 1.000 1 A SER 85.740 1
ATOM 304 N N . TYR 41 41 ? A -11.259 2.408 -4.350 1.000 1 A TYR 96.070 1
ATOM 305 C CA . TYR 41 41 ? A -12.331 1.892 -3.505 1.000 1 A TYR 95.825 1
ATOM 306 C C . TYR 41 41 ? A -12.404 2.776 -2.263 1.000 1 A TYR 96.371 1
ATOM 307 O O . TYR 41 41 ? A -11.419 3.367 -1.833 1.000 1 A TYR 96.303 1
ATOM 308 C CB . TYR 41 41 ? A -12.057 0.444 -3.101 1.000 1 A TYR 95.317 1
ATOM 309 C CG . TYR 41 41 ? A -11.883 -0.485 -4.276 1.000 1 A TYR 93.311 1
ATOM 310 C CD1 . TYR 41 41 ? A -12.935 -1.259 -4.722 1.000 1 A TYR 91.443 1
ATOM 311 C CD2 . TYR 41 41 ? A -10.689 -0.540 -4.950 1.000 1 A TYR 92.535 1
ATOM 312 C CE1 . TYR 41 41 ? A -12.809 -2.089 -5.804 1.000 1 A TYR 88.650 1
ATOM 313 C CE2 . TYR 41 41 ? A -10.531 -1.364 -6.058 1.000 1 A TYR 90.928 1
ATOM 314 C CZ . TYR 41 41 ? A -11.601 -2.130 -6.470 1.000 1 A TYR 87.957 1
ATOM 315 O OH . TYR 41 41 ? A -11.479 -2.956 -7.564 1.000 1 A TYR 84.637 1
ATOM 316 N N . ARG 42 42 ? A -13.601 2.843 -1.703 1.000 1 A ARG 96.703 1
ATOM 317 C CA . ARG 42 42 ? A -13.875 3.632 -0.526 1.000 1 A ARG 96.771 1
ATOM 318 C C . ARG 42 42 ? A -14.424 2.756 0.564 1.000 1 A ARG 97.027 1
ATOM 319 O O . ARG 42 42 ? A -15.214 1.871 0.346 1.000 1 A ARG 95.908 1
ATOM 320 C CB . ARG 42 42 ? A -14.898 4.721 -0.807 1.000 1 A ARG 95.242 1
ATOM 321 C CG . ARG 42 42 ? A -14.307 6.063 -1.339 1.000 1 A ARG 85.108 1
ATOM 322 C CD . ARG 42 42 ? A -13.476 5.968 -2.628 1.000 1 A ARG 79.479 1
ATOM 323 N NE . ARG 42 42 ? A -14.214 5.375 -3.695 1.000 1 A ARG 74.555 1
ATOM 324 C CZ . ARG 42 42 ? A -13.717 5.087 -4.880 1.000 1 A ARG 68.415 1
ATOM 325 N NH1 . ARG 42 42 ? A -14.502 4.445 -5.808 1.000 1 A ARG 61.597 1
ATOM 326 N NH2 . ARG 42 42 ? A -12.479 5.388 -5.213 1.000 1 A ARG 59.253 1
ATOM 327 N N . LYS 43 43 ? A -13.947 2.954 1.823 1.000 1 A LYS 96.641 1
ATOM 328 C CA . LYS 43 43 ? A -14.358 2.165 2.973 1.000 1 A LYS 96.838 1
ATOM 329 C C . LYS 43 43 ? A -14.356 3.035 4.225 1.000 1 A LYS 97.108 1
ATOM 330 O O . LYS 43 43 ? A -13.371 3.688 4.531 1.000 1 A LYS 97.121 1
ATOM 331 C CB . LYS 43 43 ? A -13.404 0.987 3.189 1.000 1 A LYS 96.127 1
ATOM 332 C CG . LYS 43 43 ? A -13.691 0.121 4.417 1.000 1 A LYS 94.923 1
ATOM 333 C CD . LYS 43 43 ? A -14.911 -0.762 4.190 1.000 1 A LYS 92.847 1
ATOM 334 C CE . LYS 43 43 ? A -15.045 -1.784 5.307 1.000 1 A LYS 91.353 1
ATOM 335 N NZ . LYS 43 43 ? A -16.175 -2.696 5.079 1.000 1 A LYS 87.218 1
ATOM 336 N N . GLN 44 44 ? A -15.510 3.098 4.914 1.000 1 A GLN 97.661 1
ATOM 337 C CA . GLN 44 44 ? A -15.547 3.767 6.210 1.000 1 A GLN 97.558 1
ATOM 338 C C . GLN 44 44 ? A -15.140 2.774 7.289 1.000 1 A GLN 97.309 1
ATOM 339 O O . GLN 44 44 ? A -15.650 1.660 7.354 1.000 1 A GLN 96.269 1
ATOM 340 C CB . GLN 44 44 ? A -16.950 4.293 6.481 1.000 1 A GLN 96.772 1
ATOM 341 C CG . GLN 44 44 ? A -17.058 4.972 7.833 1.000 1 A GLN 92.519 1
ATOM 342 C CD . GLN 44 44 ? A -18.414 5.616 8.031 1.000 1 A GLN 88.510 1
ATOM 343 O OE1 . GLN 44 44 ? A -19.048 6.039 7.067 1.000 1 A GLN 80.377 1
ATOM 344 N NE2 . GLN 44 44 ? A -18.855 5.708 9.285 1.000 1 A GLN 79.542 1
ATOM 345 N N . VAL 45 45 ? A -14.192 3.180 8.123 1.000 1 A VAL 97.053 1
ATOM 346 C CA . VAL 45 45 ? A -13.705 2.326 9.198 1.000 1 A VAL 96.701 1
ATOM 347 C C . VAL 45 45 ? A -13.559 3.179 10.460 1.000 1 A VAL 96.565 1
ATOM 348 O O . VAL 45 45 ? A -13.635 4.401 10.403 1.000 1 A VAL 95.909 1
ATOM 349 C CB . VAL 45 45 ? A -12.331 1.705 8.842 1.000 1 A VAL 95.676 1
ATOM 350 C CG1 . VAL 45 45 ? A -12.455 0.809 7.643 1.000 1 A VAL 95.006 1
ATOM 351 C CG2 . VAL 45 45 ? A -11.294 2.801 8.628 1.000 1 A VAL 94.698 1
ATOM 352 N N . VAL 46 46 ? A -13.358 2.491 11.583 1.000 1 A VAL 96.074 1
ATOM 353 C CA . VAL 46 46 ? A -13.041 3.168 12.840 1.000 1 A VAL 96.294 1
ATOM 354 C C . VAL 46 46 ? A -11.660 2.746 13.248 1.000 1 A VAL 96.874 1
ATOM 355 O O . VAL 46 46 ? A -11.384 1.558 13.388 1.000 1 A VAL 96.363 1
ATOM 356 C CB . VAL 46 46 ? A -14.073 2.871 13.921 1.000 1 A VAL 94.944 1
ATOM 357 C CG1 . VAL 46 46 ? A -15.468 3.310 13.491 1.000 1 A VAL 93.570 1
ATOM 358 C CG2 . VAL 46 46 ? A -13.669 3.547 15.226 1.000 1 A VAL 94.155 1
ATOM 359 N N . ILE 47 47 ? A -10.752 3.710 13.411 1.000 1 A ILE 97.230 1
ATOM 360 C CA . ILE 47 47 ? A -9.371 3.457 13.765 1.000 1 A ILE 97.465 1
ATOM 361 C C . ILE 47 47 ? A -9.047 4.255 15.000 1.000 1 A ILE 97.297 1
ATOM 362 O O . ILE 47 47 ? A -9.079 5.494 14.973 1.000 1 A ILE 96.780 1
ATOM 363 C CB . ILE 47 47 ? A -8.409 3.825 12.623 1.000 1 A ILE 97.617 1
ATOM 364 C CG1 . ILE 47 47 ? A -8.794 3.062 11.347 1.000 1 A ILE 97.187 1
ATOM 365 C CG2 . ILE 47 47 ? A -6.958 3.568 13.016 1.000 1 A ILE 97.362 1
ATOM 366 C CD1 . ILE 47 47 ? A -8.045 3.529 10.117 1.000 1 A ILE 96.573 1
ATOM 367 N N . ASP 48 48 ? A -8.734 3.553 16.094 1.000 1 A ASP 97.408 1
ATOM 368 C CA . ASP 48 48 ? A -8.416 4.210 17.363 1.000 1 A ASP 96.866 1
ATOM 369 C C . ASP 48 48 ? A -9.497 5.202 17.745 1.000 1 A ASP 96.133 1
ATOM 370 O O . ASP 48 48 ? A -9.200 6.308 18.232 1.000 1 A ASP 94.612 1
ATOM 371 C CB . ASP 48 48 ? A -7.051 4.910 17.296 1.000 1 A ASP 96.511 1
ATOM 372 C CG . ASP 48 48 ? A -5.927 3.955 16.923 1.000 1 A ASP 96.679 1
ATOM 373 O OD1 . ASP 48 48 ? A -5.941 2.795 17.376 1.000 1 A ASP 95.453 1
ATOM 374 O OD2 . ASP 48 48 ? A -5.018 4.388 16.177 1.000 1 A ASP 94.996 1
ATOM 375 N N . GLY 49 49 ? A -10.753 4.841 17.507 1.000 1 A GLY 96.311 1
ATOM 376 C CA . GLY 49 49 ? A -11.879 5.690 17.876 1.000 1 A GLY 94.911 1
ATOM 377 C C . GLY 49 49 ? A -12.233 6.769 16.889 1.000 1 A GLY 94.955 1
ATOM 378 O O . GLY 49 49 ? A -13.252 7.436 17.085 1.000 1 A GLY 93.467 1
ATOM 379 N N . GLU 50 50 ? A -11.446 6.978 15.849 1.000 1 A GLU 93.856 1
ATOM 380 C CA . GLU 50 50 ? A -11.735 7.951 14.813 1.000 1 A GLU 93.739 1
ATOM 381 C C . GLU 50 50 ? A -12.440 7.289 13.647 1.000 1 A GLU 94.664 1
ATOM 382 O O . GLU 50 50 ? A -11.930 6.326 13.038 1.000 1 A GLU 94.660 1
ATOM 383 C CB . GLU 50 50 ? A -10.458 8.623 14.298 1.000 1 A GLU 91.178 1
ATOM 384 C CG . GLU 50 50 ? A -10.704 9.611 13.164 1.000 1 A GLU 88.164 1
ATOM 385 C CD . GLU 50 50 ? A -9.457 10.126 12.527 1.000 1 A GLU 86.023 1
ATOM 386 O OE1 . GLU 50 50 ? A -9.012 9.526 11.527 1.000 1 A GLU 78.113 1
ATOM 387 O OE2 . GLU 50 50 ? A -8.908 11.123 13.024 1.000 1 A GLU 76.524 1
ATOM 388 N N . THR 51 51 ? A -13.620 7.762 13.299 1.000 1 A THR 95.820 1
ATOM 389 C CA . THR 51 51 ? A -14.281 7.296 12.099 1.000 1 A THR 95.969 1
ATOM 390 C C . THR 51 51 ? A -13.596 7.938 10.898 1.000 1 A THR 95.972 1
ATOM 391 O O . THR 51 51 ? A -13.475 9.147 10.781 1.000 1 A THR 94.478 1
ATOM 392 C CB . THR 51 51 ? A -15.765 7.671 12.122 1.000 1 A THR 95.302 1
ATOM 393 O OG1 . THR 51 51 ? A -16.394 7.052 13.245 1.000 1 A THR 92.636 1
ATOM 394 C CG2 . THR 51 51 ? A -16.467 7.194 10.827 1.000 1 A THR 93.329 1
ATOM 395 N N . SER 52 52 ? A -13.105 7.068 9.992 1.000 1 A SER 95.988 1
ATOM 396 C CA . SER 52 52 ? A -12.270 7.476 8.881 1.000 1 A SER 95.779 1
ATOM 397 C C . SER 52 52 ? A -12.823 6.918 7.574 1.000 1 A SER 96.634 1
ATOM 398 O O . SER 52 52 ? A -13.372 5.820 7.551 1.000 1 A SER 96.416 1
ATOM 399 C CB . SER 52 52 ? A -10.836 6.982 9.084 1.000 1 A SER 93.136 1
ATOM 400 O OG . SER 52 52 ? A -10.288 7.441 10.303 1.000 1 A SER 84.940 1
ATOM 401 N N . LEU 53 53 ? A -12.648 7.667 6.507 1.000 1 A LEU 97.143 1
ATOM 402 C CA . LEU 53 53 ? A -12.981 7.217 5.173 1.000 1 A LEU 97.540 1
ATOM 403 C C . LEU 53 53 ? A -11.679 6.967 4.431 1.000 1 A LEU 97.817 1
ATOM 404 O O . LEU 53 53 ? A -10.885 7.878 4.235 1.000 1 A LEU 97.458 1
ATOM 405 C CB . LEU 53 53 ? A -13.820 8.248 4.418 1.000 1 A LEU 96.793 1
ATOM 406 C CG . LEU 53 53 ? A -14.278 7.803 3.019 1.000 1 A LEU 93.889 1
ATOM 407 C CD1 . LEU 53 53 ? A -15.279 6.663 3.103 1.000 1 A LEU 92.695 1
ATOM 408 C CD2 . LEU 53 53 ? A -14.867 8.980 2.249 1.000 1 A LEU 91.978 1
ATOM 409 N N . LEU 54 54 ? A -11.445 5.702 4.028 1.000 1 A LEU 98.009 1
ATOM 410 C CA . LEU 54 54 ? A -10.249 5.320 3.313 1.000 1 A LEU 98.195 1
ATOM 411 C C . LEU 54 54 ? A -10.533 5.328 1.825 1.000 1 A LEU 98.088 1
ATOM 412 O O . LEU 54 54 ? A -11.470 4.678 1.365 1.000 1 A LEU 97.854 1
ATOM 413 C CB . LEU 54 54 ? A -9.767 3.934 3.749 1.000 1 A LEU 98.203 1
ATOM 414 C CG . LEU 54 54 ? A -9.625 3.714 5.254 1.000 1 A LEU 98.068 1
ATOM 415 C CD1 . LEU 54 54 ? A -8.810 4.829 5.886 1.000 1 A LEU 97.981 1
ATOM 416 C CD2 . LEU 54 54 ? A -8.975 2.362 5.500 1.000 1 A LEU 98.059 1
ATOM 417 N N . ASP 55 55 ? A -9.739 6.094 1.075 1.000 1 A ASP 98.046 1
ATOM 418 C CA . ASP 55 55 ? A -9.849 6.172 -0.370 1.000 1 A ASP 97.766 1
ATOM 419 C C . ASP 55 55 ? A -8.604 5.472 -0.901 1.000 1 A ASP 97.801 1
ATOM 420 O O . ASP 55 55 ? A -7.512 5.995 -0.810 1.000 1 A ASP 97.558 1
ATOM 421 C CB . ASP 55 55 ? A -9.917 7.640 -0.808 1.000 1 A ASP 96.720 1
ATOM 422 C CG . ASP 55 55 ? A -10.040 7.814 -2.312 1.000 1 A ASP 95.052 1
ATOM 423 O OD1 . ASP 55 55 ? A -9.951 6.829 -3.061 1.000 1 A ASP 92.857 1
ATOM 424 O OD2 . ASP 55 55 ? A -10.247 8.976 -2.727 1.000 1 A ASP 90.380 1
ATOM 425 N N . ILE 56 56 ? A -8.769 4.244 -1.434 1.000 1 A ILE 97.552 1
ATOM 426 C CA . ILE 56 56 ? A -7.640 3.346 -1.684 1.000 1 A ILE 97.634 1
ATOM 427 C C . ILE 56 56 ? A -7.524 3.089 -3.172 1.000 1 A ILE 97.111 1
ATOM 428 O O . ILE 56 56 ? A -8.456 2.594 -3.805 1.000 1 A ILE 96.935 1
ATOM 429 C CB . ILE 56 56 ? A -7.856 2.009 -0.932 1.000 1 A ILE 97.843 1
ATOM 430 C CG1 . ILE 56 56 ? A -8.016 2.254 0.556 1.000 1 A ILE 96.984 1
ATOM 431 C CG2 . ILE 56 56 ? A -6.691 1.044 -1.211 1.000 1 A ILE 97.718 1
ATOM 432 C CD1 . ILE 56 56 ? A -8.605 1.065 1.297 1.000 1 A ILE 92.076 1
ATOM 433 N N . LEU 57 57 ? A -6.341 3.388 -3.701 1.000 1 A LEU 96.987 1
ATOM 434 C CA . LEU 57 57 ? A -6.010 3.087 -5.091 1.000 1 A LEU 96.538 1
ATOM 435 C C . LEU 57 57 ? A -5.277 1.783 -5.152 1.000 1 A LEU 96.683 1
ATOM 436 O O . LEU 57 57 ? A -4.179 1.652 -4.587 1.000 1 A LEU 96.775 1
ATOM 437 C CB . LEU 57 57 ? A -5.206 4.212 -5.723 1.000 1 A LEU 95.383 1
ATOM 438 C CG . LEU 57 57 ? A -4.768 3.927 -7.172 1.000 1 A LEU 93.634 1
ATOM 439 C CD1 . LEU 57 57 ? A -5.974 3.964 -8.106 1.000 1 A LEU 92.137 1
ATOM 440 C CD2 . LEU 57 57 ? A -3.723 4.915 -7.633 1.000 1 A LEU 91.482 1
ATOM 441 N N . ASP 58 58 ? A -5.830 0.776 -5.812 1.000 1 A ASP 96.577 1
ATOM 442 C CA . ASP 58 58 ? A -5.208 -0.510 -6.089 1.000 1 A ASP 96.384 1
ATOM 443 C C . ASP 58 58 ? A -4.530 -0.399 -7.443 1.000 1 A ASP 95.639 1
ATOM 444 O O . ASP 58 58 ? A -5.187 -0.450 -8.469 1.000 1 A ASP 94.603 1
ATOM 445 C CB . ASP 58 58 ? A -6.271 -1.615 -6.099 1.000 1 A ASP 96.374 1
ATOM 446 C CG . ASP 58 58 ? A -5.732 -2.939 -6.620 1.000 1 A ASP 96.317 1
ATOM 447 O OD1 . ASP 58 58 ? A -4.534 -3.206 -6.447 1.000 1 A ASP 95.685 1
ATOM 448 O OD2 . ASP 58 58 ? A -6.522 -3.721 -7.185 1.000 1 A ASP 95.272 1
ATOM 449 N N . THR 59 59 ? A -3.203 -0.177 -7.435 1.000 1 A THR 96.232 1
ATOM 450 C CA . THR 59 59 ? A -2.500 0.140 -8.678 1.000 1 A THR 95.406 1
ATOM 451 C C . THR 59 59 ? A -2.288 -1.073 -9.522 1.000 1 A THR 93.365 1
ATOM 452 O O . THR 59 59 ? A -2.152 -2.205 -9.030 1.000 1 A THR 91.069 1
ATOM 453 C CB . THR 59 59 ? A -1.137 0.787 -8.405 1.000 1 A THR 95.212 1
ATOM 454 O OG1 . THR 59 59 ? A -0.255 -0.159 -7.800 1.000 1 A THR 89.662 1
ATOM 455 C CG2 . THR 59 59 ? A -1.307 1.991 -7.494 1.000 1 A THR 89.935 1
ATOM 456 N N . ALA 60 60 ? A -2.252 -0.837 -10.855 1.000 1 A ALA 94.269 1
ATOM 457 C CA . ALA 60 60 ? A -1.993 -1.924 -11.795 1.000 1 A ALA 92.440 1
ATOM 458 C C . ALA 60 60 ? A -1.189 -1.472 -12.998 1.000 1 A ALA 88.979 1
ATOM 459 O O . ALA 60 60 ? A -1.047 -2.241 -13.962 1.000 1 A ALA 82.442 1
ATOM 460 C CB . ALA 60 60 ? A -3.298 -2.577 -12.233 1.000 1 A ALA 91.670 1
ATOM 461 N N . GLY 61 61 ? A -0.638 -0.267 -12.965 1.000 1 A GLY 81.364 1
ATOM 462 C CA . GLY 61 61 ? A 0.137 0.219 -14.099 1.000 1 A GLY 78.246 1
ATOM 463 C C . GLY 61 61 ? A -0.692 1.127 -14.991 1.000 1 A GLY 79.572 1
ATOM 464 O O . GLY 61 61 ? A -1.501 1.931 -14.527 1.000 1 A GLY 75.197 1
ATOM 465 N N . GLN 62 62 ? A -0.468 1.000 -16.305 1.000 1 A GLN 78.505 1
ATOM 466 C CA . GLN 62 62 ? A -1.133 1.846 -17.270 1.000 1 A GLN 78.501 1
ATOM 467 C C . GLN 62 62 ? A -2.575 1.395 -17.501 1.000 1 A GLN 79.537 1
ATOM 468 O O . GLN 62 62 ? A -2.841 0.213 -17.692 1.000 1 A GLN 77.464 1
ATOM 469 C CB . GLN 62 62 ? A -0.396 1.830 -18.611 1.000 1 A GLN 75.341 1
ATOM 470 C CG . GLN 62 62 ? A 1.026 2.355 -18.529 1.000 1 A GLN 73.041 1
ATOM 471 C CD . GLN 62 62 ? A 1.061 3.807 -18.175 1.000 1 A GLN 65.495 1
ATOM 472 O OE1 . GLN 62 62 ? A 0.259 4.579 -18.647 1.000 1 A GLN 61.996 1
ATOM 473 N NE2 . GLN 62 62 ? A 2.006 4.198 -17.334 1.000 1 A GLN 64.340 1
ATOM 474 N N . GLU 63 63 ? A -3.480 2.331 -17.458 1.000 1 A GLU 79.337 1
ATOM 475 C CA . GLU 63 63 ? A -4.881 2.095 -17.776 1.000 1 A GLU 78.010 1
ATOM 476 C C . GLU 63 63 ? A -5.332 3.150 -18.768 1.000 1 A GLU 79.474 1
ATOM 477 O O . GLU 63 63 ? A -4.556 3.984 -19.221 1.000 1 A GLU 76.808 1
ATOM 478 C CB . GLU 63 63 ? A -5.748 2.136 -16.501 1.000 1 A GLU 73.699 1
ATOM 479 C CG . GLU 63 63 ? A -5.373 1.070 -15.475 1.000 1 A GLU 71.608 1
ATOM 480 C CD . GLU 63 63 ? A -5.616 -0.359 -15.934 1.000 1 A GLU 68.671 1
ATOM 481 O OE1 . GLU 63 63 ? A -6.353 -0.577 -16.936 1.000 1 A GLU 67.513 1
ATOM 482 O OE2 . GLU 63 63 ? A -5.104 -1.287 -15.271 1.000 1 A GLU 67.041 1
ATOM 483 N N . GLU 64 64 ? A -6.632 3.065 -19.134 1.000 1 A GLU 82.459 1
ATOM 484 C CA . GLU 64 64 ? A -7.201 3.966 -20.131 1.000 1 A GLU 81.694 1
ATOM 485 C C . GLU 64 64 ? A -6.875 5.431 -19.884 1.000 1 A GLU 81.619 1
ATOM 486 O O . GLU 64 64 ? A -6.495 6.157 -20.811 1.000 1 A GLU 77.579 1
ATOM 487 C CB . GLU 64 64 ? A -8.716 3.752 -20.177 1.000 1 A GLU 76.629 1
ATOM 488 C CG . GLU 64 64 ? A -9.447 4.650 -21.155 1.000 1 A GLU 72.593 1
ATOM 489 C CD . GLU 64 64 ? A -10.923 4.318 -21.227 1.000 1 A GLU 65.551 1
ATOM 490 O OE1 . GLU 64 64 ? A -11.352 3.414 -20.455 1.000 1 A GLU 64.110 1
ATOM 491 O OE2 . GLU 64 64 ? A -11.642 4.926 -22.040 1.000 1 A GLU 62.279 1
ATOM 492 N N . TYR 65 65 ? A -7.030 5.876 -18.645 1.000 1 A TYR 82.373 1
ATOM 493 C CA . TYR 65 65 ? A -6.741 7.256 -18.297 1.000 1 A TYR 81.697 1
ATOM 494 C C . TYR 65 65 ? A -5.631 7.288 -17.275 1.000 1 A TYR 81.888 1
ATOM 495 O O . TYR 65 65 ? A -5.888 7.251 -16.051 1.000 1 A TYR 79.780 1
ATOM 496 C CB . TYR 65 65 ? A -7.986 7.969 -17.776 1.000 1 A TYR 79.337 1
ATOM 497 C CG . TYR 65 65 ? A -9.093 8.042 -18.811 1.000 1 A TYR 75.373 1
ATOM 498 C CD1 . TYR 65 65 ? A -9.045 9.014 -19.801 1.000 1 A TYR 72.657 1
ATOM 499 C CD2 . TYR 65 65 ? A -10.130 7.141 -18.814 1.000 1 A TYR 72.997 1
ATOM 500 C CE1 . TYR 65 65 ? A -10.039 9.104 -20.740 1.000 1 A TYR 68.601 1
ATOM 501 C CE2 . TYR 65 65 ? A -11.114 7.212 -19.754 1.000 1 A TYR 70.244 1
ATOM 502 C CZ . TYR 65 65 ? A -11.070 8.190 -20.715 1.000 1 A TYR 68.451 1
ATOM 503 O OH . TYR 65 65 ? A -12.064 8.260 -21.659 1.000 1 A TYR 73.310 1
ATOM 504 N N . SER 66 66 ? A -4.384 7.359 -17.715 1.000 1 A SER 82.825 1
ATOM 505 C CA . SER 66 66 ? A -3.229 7.359 -16.836 1.000 1 A SER 80.922 1
ATOM 506 C C . SER 66 66 ? A -3.221 8.553 -15.900 1.000 1 A SER 82.186 1
ATOM 507 O O . SER 66 66 ? A -2.551 8.508 -14.855 1.000 1 A SER 80.509 1
ATOM 508 C CB . SER 66 66 ? A -1.942 7.308 -17.649 1.000 1 A SER 75.307 1
ATOM 509 O OG . SER 66 66 ? A -1.786 8.509 -18.400 1.000 1 A SER 71.186 1
ATOM 510 N N . ALA 67 67 ? A -3.952 9.602 -16.193 1.000 1 A ALA 83.079 1
ATOM 511 C CA . ALA 67 67 ? A -4.025 10.749 -15.309 1.000 1 A ALA 82.473 1
ATOM 512 C C . ALA 67 67 ? A -4.594 10.364 -13.957 1.000 1 A ALA 82.965 1
ATOM 513 O O . ALA 67 67 ? A -4.307 11.026 -12.948 1.000 1 A ALA 82.926 1
ATOM 514 C CB . ALA 67 67 ? A -4.839 11.862 -15.947 1.000 1 A ALA 80.499 1
ATOM 515 N N . MET 68 68 ? A -5.429 9.319 -13.917 1.000 1 A MET 79.459 1
ATOM 516 C CA . MET 68 68 ? A -5.976 8.850 -12.647 1.000 1 A MET 78.917 1
ATOM 517 C C . MET 68 68 ? A -4.845 8.354 -11.760 1.000 1 A MET 80.573 1
ATOM 518 O O . MET 68 68 ? A -4.734 8.741 -10.576 1.000 1 A MET 79.953 1
ATOM 519 C CB . MET 68 68 ? A -6.991 7.726 -12.857 1.000 1 A MET 75.414 1
ATOM 520 C CG . MET 68 68 ? A -8.207 8.141 -13.655 1.000 1 A MET 71.385 1
ATOM 521 S SD . MET 68 68 ? A -9.276 6.746 -14.032 1.000 1 A MET 66.533 1
ATOM 522 C CE . MET 68 68 ? A -9.760 6.260 -12.376 1.000 1 A MET 60.383 1
ATOM 523 N N . ARG 69 69 ? A -3.993 7.470 -12.312 1.000 1 A ARG 83.956 1
ATOM 524 C CA . ARG 69 69 ? A -2.837 6.986 -11.580 1.000 1 A ARG 85.036 1
ATOM 525 C C . ARG 69 69 ? A -1.934 8.133 -11.132 1.000 1 A ARG 87.310 1
ATOM 526 O O . ARG 69 69 ? A -1.512 8.201 -9.967 1.000 1 A ARG 88.743 1
ATOM 527 C CB . ARG 69 69 ? A -2.034 5.997 -12.430 1.000 1 A ARG 83.536 1
ATOM 528 C CG . ARG 69 69 ? A -0.713 5.569 -11.803 1.000 1 A ARG 80.835 1
ATOM 529 C CD . ARG 69 69 ? A 0.277 5.133 -12.857 1.000 1 A ARG 76.984 1
ATOM 530 N NE . ARG 69 69 ? A 0.650 6.270 -13.686 1.000 1 A ARG 77.982 1
ATOM 531 C CZ . ARG 69 69 ? A 1.199 6.184 -14.890 1.000 1 A ARG 77.988 1
ATOM 532 N NH1 . ARG 69 69 ? A 1.465 4.989 -15.441 1.000 1 A ARG 73.177 1
ATOM 533 N NH2 . ARG 69 69 ? A 1.476 7.284 -15.593 1.000 1 A ARG 72.577 1
ATOM 534 N N . ASP 70 70 ? A -1.616 9.037 -12.066 1.000 1 A ASP 84.279 1
ATOM 535 C CA . ASP 70 70 ? A -0.718 10.133 -11.732 1.000 1 A ASP 86.764 1
ATOM 536 C C . ASP 70 70 ? A -1.279 11.006 -10.646 1.000 1 A ASP 88.910 1
ATOM 537 O O . ASP 70 70 ? A -0.521 11.499 -9.779 1.000 1 A ASP 89.694 1
ATOM 538 C CB . ASP 70 70 ? A -0.429 10.971 -12.989 1.000 1 A ASP 85.103 1
ATOM 539 C CG . ASP 70 70 ? A 0.420 10.229 -14.004 1.000 1 A ASP 86.276 1
ATOM 540 O OD1 . ASP 70 70 ? A 0.921 9.112 -13.717 1.000 1 A ASP 80.931 1
ATOM 541 O OD2 . ASP 70 70 ? A 0.564 10.778 -15.120 1.000 1 A ASP 79.995 1
ATOM 542 N N . GLN 71 71 ? A -2.603 11.228 -10.637 1.000 1 A GLN 88.430 1
ATOM 543 C CA . GLN 71 71 ? A -3.216 12.066 -9.624 1.000 1 A GLN 87.407 1
ATOM 544 C C . GLN 71 71 ? A -3.088 11.416 -8.253 1.000 1 A GLN 87.937 1
ATOM 545 O O . GLN 71 71 ? A -2.751 12.091 -7.266 1.000 1 A GLN 87.397 1
ATOM 546 C CB . GLN 71 71 ? A -4.664 12.353 -9.967 1.000 1 A GLN 85.325 1
ATOM 547 C CG . GLN 71 71 ? A -5.342 13.274 -8.975 1.000 1 A GLN 74.573 1
ATOM 548 C CD . GLN 71 71 ? A -4.763 14.655 -9.002 1.000 1 A GLN 68.356 1
ATOM 549 O OE1 . GLN 71 71 ? A -4.323 15.126 -10.040 1.000 1 A GLN 64.223 1
ATOM 550 N NE2 . GLN 71 71 ? A -4.801 15.348 -7.864 1.000 1 A GLN 62.095 1
ATOM 551 N N . TYR 72 72 ? A -3.330 10.074 -8.170 1.000 1 A TYR 84.395 1
ATOM 552 C CA . TYR 72 72 ? A -3.178 9.410 -6.883 1.000 1 A TYR 84.309 1
ATOM 553 C C . TYR 72 72 ? A -1.721 9.377 -6.442 1.000 1 A TYR 87.235 1
ATOM 554 O O . TYR 72 72 ? A -1.440 9.467 -5.256 1.000 1 A TYR 87.675 1
ATOM 555 C CB . TYR 72 72 ? A -3.735 7.988 -6.952 1.000 1 A TYR 80.825 1
ATOM 556 C CG . TYR 72 72 ? A -5.196 7.948 -6.566 1.000 1 A TYR 74.462 1
ATOM 557 C CD1 . TYR 72 72 ? A -6.194 8.222 -7.503 1.000 1 A TYR 69.451 1
ATOM 558 C CD2 . TYR 72 72 ? A -5.573 7.619 -5.272 1.000 1 A TYR 67.932 1
ATOM 559 C CE1 . TYR 72 72 ? A -7.525 8.168 -7.169 1.000 1 A TYR 66.204 1
ATOM 560 C CE2 . TYR 72 72 ? A -6.916 7.563 -4.940 1.000 1 A TYR 66.991 1
ATOM 561 C CZ . TYR 72 72 ? A -7.869 7.823 -5.881 1.000 1 A TYR 63.610 1
ATOM 562 O OH . TYR 72 72 ? A -9.218 7.767 -5.540 1.000 1 A TYR 69.004 1
ATOM 563 N N . MET 73 73 ? A -0.792 9.213 -7.394 1.000 1 A MET 88.082 1
ATOM 564 C CA . MET 73 73 ? A 0.633 9.287 -7.057 1.000 1 A MET 89.930 1
ATOM 565 C C . MET 73 73 ? A 0.977 10.644 -6.477 1.000 1 A MET 92.203 1
ATOM 566 O O . MET 73 73 ? A 1.772 10.735 -5.521 1.000 1 A MET 92.195 1
ATOM 567 C CB . MET 73 73 ? A 1.502 8.971 -8.262 1.000 1 A MET 87.601 1
ATOM 568 C CG . MET 73 73 ? A 1.382 7.536 -8.762 1.000 1 A MET 85.087 1
ATOM 569 S SD . MET 73 73 ? A 1.664 6.300 -7.495 1.000 1 A MET 79.887 1
ATOM 570 C CE . MET 73 73 ? A -0.026 5.701 -7.249 1.000 1 A MET 72.732 1
ATOM 571 N N . ARG 74 74 ? A 0.395 11.680 -7.014 1.000 1 A ARG 93.396 1
ATOM 572 C CA . ARG 74 74 ? A 0.714 13.035 -6.566 1.000 1 A ARG 93.340 1
ATOM 573 C C . ARG 74 74 ? A -0.018 13.378 -5.262 1.000 1 A ARG 94.049 1
ATOM 574 O O . ARG 74 74 ? A 0.566 14.048 -4.367 1.000 1 A ARG 94.396 1
ATOM 575 C CB . ARG 74 74 ? A 0.323 14.060 -7.658 1.000 1 A ARG 91.608 1
ATOM 576 C CG . ARG 74 74 ? A 0.546 15.499 -7.309 1.000 1 A ARG 88.621 1
ATOM 577 C CD . ARG 74 74 ? A 0.498 16.391 -8.547 1.000 1 A ARG 87.717 1
ATOM 578 N NE . ARG 74 74 ? A -0.602 16.042 -9.410 1.000 1 A ARG 82.295 1
ATOM 579 C CZ . ARG 74 74 ? A -0.472 15.412 -10.558 1.000 1 A ARG 81.948 1
ATOM 580 N NH1 . ARG 74 74 ? A 0.734 15.061 -11.003 1.000 1 A ARG 73.675 1
ATOM 581 N NH2 . ARG 74 74 ? A -1.550 15.110 -11.315 1.000 1 A ARG 74.301 1
ATOM 582 N N . THR 75 75 ? A -1.285 12.918 -5.100 1.000 1 A THR 94.765 1
ATOM 583 C CA . THR 75 75 ? A -2.094 13.301 -3.958 1.000 1 A THR 94.068 1
ATOM 584 C C . THR 75 75 ? A -2.204 12.224 -2.900 1.000 1 A THR 95.703 1
ATOM 585 O O . THR 75 75 ? A -2.754 12.474 -1.824 1.000 1 A THR 95.248 1
ATOM 586 C CB . THR 75 75 ? A -3.499 13.694 -4.422 1.000 1 A THR 91.214 1
ATOM 587 O OG1 . THR 75 75 ? A -4.147 12.582 -5.026 1.000 1 A THR 86.094 1
ATOM 588 C CG2 . THR 75 75 ? A -3.438 14.838 -5.425 1.000 1 A THR 85.634 1
ATOM 589 N N . GLY 76 76 ? A -1.698 10.984 -3.193 1.000 1 A GLY 96.915 1
ATOM 590 C CA . GLY 76 76 ? A -1.719 9.944 -2.194 1.000 1 A GLY 97.474 1
ATOM 591 C C . GLY 76 76 ? A -0.987 10.381 -0.941 1.000 1 A GLY 98.051 1
ATOM 592 O O . GLY 76 76 ? A 0.071 10.991 -0.990 1.000 1 A GLY 97.914 1
ATOM 593 N N . GLU 77 77 ? A -1.563 10.042 0.212 1.000 1 A GLU 98.415 1
ATOM 594 C CA . GLU 77 77 ? A -0.985 10.435 1.496 1.000 1 A GLU 98.519 1
ATOM 595 C C . GLU 77 77 ? A -0.106 9.348 2.086 1.000 1 A GLU 98.636 1
ATOM 596 O O . GLU 77 77 ? A 0.777 9.646 2.892 1.000 1 A GLU 98.510 1
ATOM 597 C CB . GLU 77 77 ? A -2.106 10.741 2.490 1.000 1 A GLU 98.325 1
ATOM 598 C CG . GLU 77 77 ? A -2.902 11.972 2.124 1.000 1 A GLU 98.017 1
ATOM 599 C CD . GLU 77 77 ? A -4.047 12.177 3.078 1.000 1 A GLU 97.651 1
ATOM 600 O OE1 . GLU 77 77 ? A -5.066 11.477 2.950 1.000 1 A GLU 94.398 1
ATOM 601 O OE2 . GLU 77 77 ? A -3.914 13.006 4.002 1.000 1 A GLU 93.806 1
ATOM 602 N N . GLY 78 78 ? A -0.368 8.086 1.727 1.000 1 A GLY 98.665 1
ATOM 603 C CA . GLY 78 78 ? A 0.384 6.952 2.255 1.000 1 A GLY 98.690 1
ATOM 604 C C . GLY 78 78 ? A 0.312 5.767 1.311 1.000 1 A GLY 98.723 1
ATOM 605 O O . GLY 78 78 ? A -0.608 5.657 0.523 1.000 1 A GLY 98.698 1
ATOM 606 N N . PHE 79 79 ? A 1.314 4.913 1.420 1.000 1 A PHE 98.801 1
ATOM 607 C CA . PHE 79 79 ? A 1.525 3.847 0.460 1.000 1 A PHE 98.798 1
ATOM 608 C C . PHE 79 79 ? A 1.803 2.528 1.173 1.000 1 A PHE 98.846 1
ATOM 609 O O . PHE 79 79 ? A 2.690 2.441 2.017 1.000 1 A PHE 98.832 1
ATOM 610 C CB . PHE 79 79 ? A 2.709 4.183 -0.443 1.000 1 A PHE 98.662 1
ATOM 611 C CG . PHE 79 79 ? A 2.495 5.421 -1.280 1.000 1 A PHE 98.569 1
ATOM 612 C CD1 . PHE 79 79 ? A 2.108 5.325 -2.601 1.000 1 A PHE 98.432 1
ATOM 613 C CD2 . PHE 79 79 ? A 2.652 6.669 -0.730 1.000 1 A PHE 98.417 1
ATOM 614 C CE1 . PHE 79 79 ? A 1.864 6.445 -3.358 1.000 1 A PHE 98.071 1
ATOM 615 C CE2 . PHE 79 79 ? A 2.426 7.807 -1.461 1.000 1 A PHE 98.159 1
ATOM 616 C CZ . PHE 79 79 ? A 2.032 7.704 -2.784 1.000 1 A PHE 98.043 1
ATOM 617 N N . LEU 80 80 ? A 1.044 1.474 0.805 1.000 1 A LEU 98.836 1
ATOM 618 C CA . LEU 80 80 ? A 1.390 0.109 1.151 1.000 1 A LEU 98.865 1
ATOM 619 C C . LEU 80 80 ? A 2.299 -0.409 0.063 1.000 1 A LEU 98.880 1
ATOM 620 O O . LEU 80 80 ? A 1.905 -0.481 -1.114 1.000 1 A LEU 98.835 1
ATOM 621 C CB . LEU 80 80 ? A 0.157 -0.791 1.194 1.000 1 A LEU 98.711 1
ATOM 622 C CG . LEU 80 80 ? A -0.877 -0.618 2.284 1.000 1 A LEU 96.721 1
ATOM 623 C CD1 . LEU 80 80 ? A -0.246 -0.523 3.667 1.000 1 A LEU 97.869 1
ATOM 624 C CD2 . LEU 80 80 ? A -1.818 -1.806 2.243 1.000 1 A LEU 98.108 1
ATOM 625 N N . SER 81 81 ? A 3.516 -0.806 0.446 1.000 1 A SER 98.960 1
ATOM 626 C CA . SER 81 81 ? A 4.463 -1.425 -0.475 1.000 1 A SER 98.964 1
ATOM 627 C C . SER 81 81 ? A 4.426 -2.920 -0.232 1.000 1 A SER 98.982 1
ATOM 628 O O . SER 81 81 ? A 4.889 -3.394 0.816 1.000 1 A SER 98.974 1
ATOM 629 C CB . SER 81 81 ? A 5.868 -0.861 -0.270 1.000 1 A SER 98.883 1
ATOM 630 O OG . SER 81 81 ? A 5.897 0.509 -0.649 1.000 1 A SER 97.893 1
ATOM 631 N N . VAL 82 82 ? A 3.905 -3.668 -1.174 1.000 1 A VAL 98.959 1
ATOM 632 C CA . VAL 82 82 ? A 3.571 -5.087 -0.997 1.000 1 A VAL 98.971 1
ATOM 633 C C . VAL 82 82 ? A 4.531 -5.955 -1.780 1.000 1 A VAL 98.969 1
ATOM 634 O O . VAL 82 82 ? A 4.775 -5.730 -2.961 1.000 1 A VAL 98.958 1
ATOM 635 C CB . VAL 82 82 ? A 2.116 -5.368 -1.437 1.000 1 A VAL 98.968 1
ATOM 636 C CG1 . VAL 82 82 ? A 1.152 -4.389 -0.797 1.000 1 A VAL 98.971 1
ATOM 637 C CG2 . VAL 82 82 ? A 1.739 -6.811 -1.143 1.000 1 A VAL 98.966 1
ATOM 638 N N . PHE 83 83 ? A 5.042 -6.984 -1.106 1.000 1 A PHE 98.982 1
ATOM 639 C CA . PHE 83 83 ? A 5.732 -8.086 -1.769 1.000 1 A PHE 98.984 1
ATOM 640 C C . PHE 83 83 ? A 5.071 -9.379 -1.315 1.000 1 A PHE 98.983 1
ATOM 641 O O . PHE 83 83 ? A 4.265 -9.383 -0.402 1.000 1 A PHE 98.981 1
ATOM 642 C CB . PHE 83 83 ? A 7.247 -8.073 -1.462 1.000 1 A PHE 98.981 1
ATOM 643 C CG . PHE 83 83 ? A 7.600 -8.431 -0.034 1.000 1 A PHE 98.984 1
ATOM 644 C CD1 . PHE 83 83 ? A 7.572 -7.446 0.966 1.000 1 A PHE 98.981 1
ATOM 645 C CD2 . PHE 83 83 ? A 7.959 -9.723 0.314 1.000 1 A PHE 98.982 1
ATOM 646 C CE1 . PHE 83 83 ? A 7.911 -7.766 2.254 1.000 1 A PHE 98.979 1
ATOM 647 C CE2 . PHE 83 83 ? A 8.302 -10.025 1.609 1.000 1 A PHE 98.974 1
ATOM 648 C CZ . PHE 83 83 ? A 8.289 -9.033 2.583 1.000 1 A PHE 98.974 1
ATOM 649 N N . ALA 84 84 ? A 5.412 -10.471 -1.990 1.000 1 A ALA 98.964 1
ATOM 650 C CA . ALA 84 84 ? A 4.900 -11.792 -1.633 1.000 1 A ALA 98.964 1
ATOM 651 C C . ALA 84 84 ? A 6.031 -12.588 -1.004 1.000 1 A ALA 98.965 1
ATOM 652 O O . ALA 84 84 ? A 7.157 -12.629 -1.555 1.000 1 A ALA 98.952 1
ATOM 653 C CB . ALA 84 84 ? A 4.359 -12.498 -2.865 1.000 1 A ALA 98.936 1
ATOM 654 N N . ILE 85 85 ? A 5.751 -13.239 0.118 1.000 1 A ILE 98.939 1
ATOM 655 C CA . ILE 85 85 ? A 6.817 -13.934 0.855 1.000 1 A ILE 98.917 1
ATOM 656 C C . ILE 85 85 ? A 7.361 -15.134 0.098 1.000 1 A ILE 98.904 1
ATOM 657 O O . ILE 85 85 ? A 8.425 -15.664 0.467 1.000 1 A ILE 98.849 1
ATOM 658 C CB . ILE 85 85 ? A 6.357 -14.338 2.275 1.000 1 A ILE 98.880 1
ATOM 659 C CG1 . ILE 85 85 ? A 5.167 -15.284 2.215 1.000 1 A ILE 98.772 1
ATOM 660 C CG2 . ILE 85 85 ? A 6.014 -13.087 3.082 1.000 1 A ILE 98.727 1
ATOM 661 C CD1 . ILE 85 85 ? A 5.557 -16.753 2.258 1.000 1 A ILE 98.511 1
ATOM 662 N N . ASN 86 86 ? A 6.693 -15.571 -0.962 1.000 1 A ASN 98.889 1
ATOM 663 C CA . ASN 86 86 ? A 7.181 -16.638 -1.819 1.000 1 A ASN 98.861 1
ATOM 664 C C . ASN 86 86 ? A 7.796 -16.131 -3.127 1.000 1 A ASN 98.856 1
ATOM 665 O O . ASN 86 86 ? A 7.923 -16.901 -4.080 1.000 1 A ASN 98.784 1
ATOM 666 C CB . ASN 86 86 ? A 6.041 -17.613 -2.149 1.000 1 A ASN 98.805 1
ATOM 667 C CG . ASN 86 86 ? A 4.972 -16.969 -2.999 1.000 1 A ASN 98.760 1
ATOM 668 O OD1 . ASN 86 86 ? A 4.780 -15.762 -2.977 1.000 1 A ASN 98.559 1
ATOM 669 N ND2 . ASN 86 86 ? A 4.254 -17.777 -3.769 1.000 1 A ASN 98.048 1
ATOM 670 N N . ASN 87 87 ? A 8.141 -14.829 -3.201 1.000 1 A ASN 98.777 1
ATOM 671 C CA . ASN 87 87 ? A 8.596 -14.217 -4.468 1.000 1 A ASN 98.760 1
ATOM 672 C C . ASN 87 87 ? A 9.721 -13.237 -4.146 1.000 1 A ASN 98.828 1
ATOM 673 O O . ASN 87 87 ? A 9.472 -12.071 -3.864 1.000 1 A ASN 98.783 1
ATOM 674 C CB . ASN 87 87 ? A 7.412 -13.539 -5.165 1.000 1 A ASN 98.508 1
ATOM 675 C CG . ASN 87 87 ? A 7.734 -13.066 -6.549 1.000 1 A ASN 97.517 1
ATOM 676 O OD1 . ASN 87 87 ? A 8.881 -12.746 -6.886 1.000 1 A ASN 93.270 1
ATOM 677 N ND2 . ASN 87 87 ? A 6.708 -13.002 -7.386 1.000 1 A ASN 91.652 1
ATOM 678 N N . THR 88 88 ? A 10.953 -13.735 -4.173 1.000 1 A THR 98.866 1
ATOM 679 C CA . THR 88 88 ? A 12.103 -12.900 -3.828 1.000 1 A THR 98.847 1
ATOM 680 C C . THR 88 88 ? A 12.227 -11.717 -4.776 1.000 1 A THR 98.883 1
ATOM 681 O O . THR 88 88 ? A 12.602 -10.618 -4.336 1.000 1 A THR 98.841 1
ATOM 682 C CB . THR 88 88 ? A 13.373 -13.748 -3.853 1.000 1 A THR 98.604 1
ATOM 683 O OG1 . THR 88 88 ? A 13.258 -14.787 -2.852 1.000 1 A THR 94.898 1
ATOM 684 C CG2 . THR 88 88 ? A 14.603 -12.898 -3.546 1.000 1 A THR 94.167 1
ATOM 685 N N . LYS 89 89 ? A 11.891 -11.883 -6.046 1.000 1 A LYS 98.889 1
ATOM 686 C CA . LYS 89 89 ? A 11.938 -10.754 -6.969 1.000 1 A LYS 98.884 1
ATOM 687 C C . LYS 89 89 ? A 11.005 -9.633 -6.522 1.000 1 A LYS 98.899 1
ATOM 688 O O . LYS 89 89 ? A 11.339 -8.464 -6.591 1.000 1 A LYS 98.859 1
ATOM 689 C CB . LYS 89 89 ? A 11.606 -11.202 -8.401 1.000 1 A LYS 98.795 1
ATOM 690 C CG . LYS 89 89 ? A 11.639 -10.050 -9.418 1.000 1 A LYS 97.090 1
ATOM 691 C CD . LYS 89 89 ? A 12.995 -9.365 -9.480 1.000 1 A LYS 90.306 1
ATOM 692 C CE . LYS 89 89 ? A 13.125 -8.543 -10.772 1.000 1 A LYS 91.032 1
ATOM 693 N NZ . LYS 89 89 ? A 12.160 -7.417 -10.825 1.000 1 A LYS 83.720 1
ATOM 694 N N . SER 90 90 ? A 9.813 -9.997 -6.036 1.000 1 A SER 98.942 1
ATOM 695 C CA . SER 90 90 ? A 8.894 -8.953 -5.559 1.000 1 A SER 98.933 1
ATOM 696 C C . SER 90 90 ? A 9.486 -8.232 -4.352 1.000 1 A SER 98.927 1
ATOM 697 O O . SER 90 90 ? A 9.261 -7.045 -4.182 1.000 1 A SER 98.898 1
ATOM 698 C CB . SER 90 90 ? A 7.523 -9.531 -5.224 1.000 1 A SER 98.930 1
ATOM 699 O OG . SER 90 90 ? A 7.527 -10.308 -4.036 1.000 1 A SER 98.938 1
ATOM 700 N N . PHE 91 91 ? A 10.248 -8.955 -3.510 1.000 1 A PHE 98.959 1
ATOM 701 C CA . PHE 91 91 ? A 10.919 -8.294 -2.380 1.000 1 A PHE 98.957 1
ATOM 702 C C . PHE 91 91 ? A 12.019 -7.343 -2.881 1.000 1 A PHE 98.943 1
ATOM 703 O O . PHE 91 91 ? A 12.135 -6.203 -2.426 1.000 1 A PHE 98.909 1
ATOM 704 C CB . PHE 91 91 ? A 11.489 -9.333 -1.447 1.000 1 A PHE 98.937 1
ATOM 705 C CG . PHE 91 91 ? A 12.136 -8.772 -0.214 1.000 1 A PHE 98.929 1
ATOM 706 C CD1 . PHE 91 91 ? A 11.372 -8.119 0.728 1.000 1 A PHE 98.914 1
ATOM 707 C CD2 . PHE 91 91 ? A 13.508 -8.893 0.011 1.000 1 A PHE 98.885 1
ATOM 708 C CE1 . PHE 91 91 ? A 11.935 -7.588 1.867 1.000 1 A PHE 98.849 1
ATOM 709 C CE2 . PHE 91 91 ? A 14.072 -8.379 1.167 1.000 1 A PHE 98.796 1
ATOM 710 C CZ . PHE 91 91 ? A 13.281 -7.727 2.089 1.000 1 A PHE 98.810 1
ATOM 711 N N . GLU 92 92 ? A 12.824 -7.822 -3.835 1.000 1 A GLU 98.863 1
ATOM 712 C CA . GLU 92 92 ? A 13.862 -6.979 -4.407 1.000 1 A GLU 98.776 1
ATOM 713 C C . GLU 92 92 ? A 13.275 -5.733 -5.063 1.000 1 A GLU 98.733 1
ATOM 714 O O . GLU 92 92 ? A 13.897 -4.650 -5.044 1.000 1 A GLU 98.482 1
ATOM 715 C CB . GLU 92 92 ? A 14.690 -7.769 -5.423 1.000 1 A GLU 98.636 1
ATOM 716 C CG . GLU 92 92 ? A 15.457 -8.925 -4.775 1.000 1 A GLU 98.168 1
ATOM 717 C CD . GLU 92 92 ? A 16.016 -9.929 -5.766 1.000 1 A GLU 97.429 1
ATOM 718 O OE1 . GLU 92 92 ? A 15.635 -9.867 -6.973 1.000 1 A GLU 94.762 1
ATOM 719 O OE2 . GLU 92 92 ? A 16.800 -10.805 -5.340 1.000 1 A GLU 94.714 1
ATOM 720 N N . ASP 93 93 ? A 12.069 -5.836 -5.622 1.000 1 A ASP 98.749 1
ATOM 721 C CA . ASP 93 93 ? A 11.399 -4.707 -6.273 1.000 1 A ASP 98.689 1
ATOM 722 C C . ASP 93 93 ? A 10.994 -3.616 -5.296 1.000 1 A ASP 98.714 1
ATOM 723 O O . ASP 93 93 ? A 10.725 -2.501 -5.724 1.000 1 A ASP 98.459 1
ATOM 724 C CB . ASP 93 93 ? A 10.147 -5.171 -6.998 1.000 1 A ASP 98.523 1
ATOM 725 C CG . ASP 93 93 ? A 10.402 -5.819 -8.346 1.000 1 A ASP 98.191 1
ATOM 726 O OD1 . ASP 93 93 ? A 11.519 -5.666 -8.869 1.000 1 A ASP 96.690 1
ATOM 727 O OD2 . ASP 93 93 ? A 9.470 -6.456 -8.857 1.000 1 A ASP 96.006 1
ATOM 728 N N . ILE 94 94 ? A 10.933 -3.909 -3.990 1.000 1 A ILE 98.885 1
ATOM 729 C CA . ILE 94 94 ? A 10.490 -2.890 -3.030 1.000 1 A ILE 98.866 1
ATOM 730 C C . ILE 94 94 ? A 11.332 -1.604 -3.143 1.000 1 A ILE 98.754 1
ATOM 731 O O . ILE 94 94 ? A 10.812 -0.518 -3.031 1.000 1 A ILE 98.627 1
ATOM 732 C CB . ILE 94 94 ? A 10.519 -3.451 -1.611 1.000 1 A ILE 98.876 1
ATOM 733 C CG1 . ILE 94 94 ? A 9.433 -4.531 -1.450 1.000 1 A ILE 98.883 1
ATOM 734 C CG2 . ILE 94 94 ? A 10.371 -2.363 -0.555 1.000 1 A ILE 98.812 1
ATOM 735 C CD1 . ILE 94 94 ? A 8.015 -4.024 -1.640 1.000 1 A ILE 98.818 1
ATOM 736 N N . HIS 95 95 ? A 12.651 -1.802 -3.384 1.000 1 A HIS 98.448 1
ATOM 737 C CA . HIS 95 95 ? A 13.521 -0.632 -3.562 1.000 1 A HIS 98.009 1
ATOM 738 C C . HIS 95 95 ? A 13.041 0.255 -4.698 1.000 1 A HIS 97.899 1
ATOM 739 O O . HIS 95 95 ? A 13.045 1.490 -4.595 1.000 1 A HIS 97.647 1
ATOM 740 C CB . HIS 95 95 ? A 14.954 -1.064 -3.812 1.000 1 A HIS 97.164 1
ATOM 741 C CG . HIS 95 95 ? A 15.544 -1.913 -2.715 1.000 1 A HIS 83.457 1
ATOM 742 N ND1 . HIS 95 95 ? A 16.238 -1.331 -1.660 1.000 1 A HIS 79.710 1
ATOM 743 C CD2 . HIS 95 95 ? A 15.559 -3.243 -2.542 1.000 1 A HIS 80.520 1
ATOM 744 C CE1 . HIS 95 95 ? A 16.648 -2.317 -0.864 1.000 1 A HIS 77.536 1
ATOM 745 N NE2 . HIS 95 95 ? A 16.241 -3.483 -1.372 1.000 1 A HIS 71.472 1
ATOM 746 N N . HIS 96 96 ? A 12.636 -0.361 -5.790 1.000 1 A HIS 97.798 1
ATOM 747 C CA . HIS 96 96 ? A 12.132 0.391 -6.941 1.000 1 A HIS 97.464 1
ATOM 748 C C . HIS 96 96 ? A 10.879 1.187 -6.594 1.000 1 A HIS 97.666 1
ATOM 749 O O . HIS 96 96 ? A 10.751 2.374 -6.925 1.000 1 A HIS 97.525 1
ATOM 750 C CB . HIS 96 96 ? A 11.872 -0.567 -8.095 1.000 1 A HIS 96.523 1
ATOM 751 C CG . HIS 96 96 ? A 10.982 -0.008 -9.157 1.000 1 A HIS 95.838 1
ATOM 752 N ND1 . HIS 96 96 ? A 11.402 0.975 -10.028 1.000 1 A HIS 93.097 1
ATOM 753 C CD2 . HIS 96 96 ? A 9.708 -0.297 -9.469 1.000 1 A HIS 93.641 1
ATOM 754 C CE1 . HIS 96 96 ? A 10.403 1.252 -10.859 1.000 1 A HIS 92.355 1
ATOM 755 N NE2 . HIS 96 96 ? A 9.355 0.490 -10.532 1.000 1 A HIS 91.906 1
ATOM 756 N N . TYR 97 97 ? A 9.913 0.488 -5.945 1.000 1 A TYR 97.834 1
ATOM 757 C CA . TYR 97 97 ? A 8.661 1.161 -5.601 1.000 1 A TYR 97.731 1
ATOM 758 C C . TYR 97 97 ? A 8.880 2.316 -4.643 1.000 1 A TYR 97.702 1
ATOM 759 O O . TYR 97 97 ? A 8.248 3.380 -4.772 1.000 1 A TYR 97.487 1
ATOM 760 C CB . TYR 97 97 ? A 7.646 0.155 -5.100 1.000 1 A TYR 97.582 1
ATOM 761 C CG . TYR 97 97 ? A 7.171 -0.719 -6.226 1.000 1 A TYR 97.376 1
ATOM 762 C CD1 . TYR 97 97 ? A 6.207 -0.229 -7.122 1.000 1 A TYR 96.945 1
ATOM 763 C CD2 . TYR 97 97 ? A 7.700 -1.971 -6.448 1.000 1 A TYR 97.053 1
ATOM 764 C CE1 . TYR 97 97 ? A 5.795 -0.992 -8.200 1.000 1 A TYR 96.294 1
ATOM 765 C CE2 . TYR 97 97 ? A 7.291 -2.745 -7.524 1.000 1 A TYR 96.553 1
ATOM 766 C CZ . TYR 97 97 ? A 6.347 -2.247 -8.399 1.000 1 A TYR 96.293 1
ATOM 767 O OH . TYR 97 97 ? A 5.946 -3.004 -9.466 1.000 1 A TYR 95.063 1
ATOM 768 N N . ARG 98 98 ? A 9.779 2.151 -3.648 1.000 1 A ARG 98.181 1
ATOM 769 C CA . ARG 98 98 ? A 10.058 3.240 -2.724 1.000 1 A ARG 98.098 1
ATOM 770 C C . ARG 98 98 ? A 10.685 4.438 -3.426 1.000 1 A ARG 98.030 1
ATOM 771 O O . ARG 98 98 ? A 10.352 5.600 -3.134 1.000 1 A ARG 97.827 1
ATOM 772 C CB . ARG 98 98 ? A 10.984 2.729 -1.628 1.000 1 A ARG 97.947 1
ATOM 773 C CG . ARG 98 98 ? A 11.342 3.805 -0.584 1.000 1 A ARG 96.474 1
ATOM 774 C CD . ARG 98 98 ? A 11.903 3.135 0.650 1.000 1 A ARG 94.258 1
ATOM 775 N NE . ARG 98 98 ? A 12.392 4.116 1.605 1.000 1 A ARG 91.907 1
ATOM 776 C CZ . ARG 98 98 ? A 11.634 4.696 2.510 1.000 1 A ARG 91.327 1
ATOM 777 N NH1 . ARG 98 98 ? A 10.352 4.391 2.628 1.000 1 A ARG 84.349 1
ATOM 778 N NH2 . ARG 98 98 ? A 12.155 5.609 3.347 1.000 1 A ARG 85.233 1
ATOM 779 N N . GLU 99 99 ? A 11.574 4.165 -4.395 1.000 1 A GLU 98.011 1
ATOM 780 C CA . GLU 99 99 ? A 12.155 5.285 -5.156 1.000 1 A GLU 97.673 1
ATOM 781 C C . GLU 99 99 ? A 11.113 6.012 -5.965 1.000 1 A GLU 97.334 1
ATOM 782 O O . GLU 99 99 ? A 11.124 7.250 -6.031 1.000 1 A GLU 96.949 1
ATOM 783 C CB . GLU 99 99 ? A 13.291 4.786 -6.050 1.000 1 A GLU 97.356 1
ATOM 784 C CG . GLU 99 99 ? A 14.542 4.404 -5.274 1.000 1 A GLU 94.855 1
ATOM 785 C CD . GLU 99 99 ? A 15.116 5.557 -4.493 1.000 1 A GLU 89.672 1
ATOM 786 O OE1 . GLU 99 99 ? A 15.381 6.615 -5.107 1.000 1 A GLU 81.693 1
ATOM 787 O OE2 . GLU 99 99 ? A 15.337 5.408 -3.280 1.000 1 A GLU 81.550 1
ATOM 788 N N . GLN 100 100 ? A 10.196 5.266 -6.595 1.000 1 A GLN 97.154 1
ATOM 789 C CA . GLN 100 100 ? A 9.162 5.928 -7.394 1.000 1 A GLN 96.650 1
ATOM 790 C C . GLN 100 100 ? A 8.231 6.757 -6.519 1.000 1 A GLN 96.860 1
ATOM 791 O O . GLN 100 100 ? A 7.818 7.849 -6.916 1.000 1 A GLN 96.119 1
ATOM 792 C CB . GLN 100 100 ? A 8.360 4.904 -8.194 1.000 1 A GLN 95.627 1
ATOM 793 C CG . GLN 100 100 ? A 9.195 4.146 -9.221 1.000 1 A GLN 93.898 1
ATOM 794 C CD . GLN 100 100 ? A 9.997 5.076 -10.086 1.000 1 A GLN 92.544 1
ATOM 795 O OE1 . GLN 100 100 ? A 9.446 5.897 -10.827 1.000 1 A GLN 89.052 1
ATOM 796 N NE2 . GLN 100 100 ? A 11.311 4.968 -9.991 1.000 1 A GLN 87.243 1
ATOM 797 N N . ILE 101 101 ? A 7.885 6.236 -5.343 1.000 1 A ILE 97.359 1
ATOM 798 C CA . ILE 101 101 ? A 7.035 7.003 -4.428 1.000 1 A ILE 97.666 1
ATOM 799 C C . ILE 101 101 ? A 7.712 8.308 -4.028 1.000 1 A ILE 97.723 1
ATOM 800 O O . ILE 101 101 ? A 7.110 9.377 -4.100 1.000 1 A ILE 97.777 1
ATOM 801 C CB . ILE 101 101 ? A 6.726 6.142 -3.187 1.000 1 A ILE 97.940 1
ATOM 802 C CG1 . ILE 101 101 ? A 5.855 4.954 -3.580 1.000 1 A ILE 98.035 1
ATOM 803 C CG2 . ILE 101 101 ? A 6.059 6.982 -2.100 1.000 1 A ILE 97.986 1
ATOM 804 C CD1 . ILE 101 101 ? A 5.764 3.897 -2.514 1.000 1 A ILE 97.827 1
ATOM 805 N N . LYS 102 102 ? A 8.971 8.217 -3.617 1.000 1 A LYS 97.732 1
ATOM 806 C CA . LYS 102 102 ? A 9.693 9.400 -3.149 1.000 1 A LYS 97.394 1
ATOM 807 C C . LYS 102 102 ? A 9.840 10.412 -4.277 1.000 1 A LYS 97.059 1
ATOM 808 O O . LYS 102 102 ? A 9.800 11.615 -4.050 1.000 1 A LYS 96.927 1
ATOM 809 C CB . LYS 102 102 ? A 11.052 9.033 -2.581 1.000 1 A LYS 97.205 1
ATOM 810 C CG . LYS 102 102 ? A 10.980 8.237 -1.283 1.000 1 A LYS 94.846 1
ATOM 811 C CD . LYS 102 102 ? A 12.291 7.537 -0.973 1.000 1 A LYS 92.292 1
ATOM 812 C CE . LYS 102 102 ? A 13.404 8.532 -0.763 1.000 1 A LYS 87.297 1
ATOM 813 N NZ . LYS 102 102 ? A 14.670 7.835 -0.449 1.000 1 A LYS 88.839 1
ATOM 814 N N . ARG 103 103 ? A 10.030 9.919 -5.502 1.000 1 A ARG 96.845 1
ATOM 815 C CA . ARG 103 103 ? A 10.199 10.847 -6.640 1.000 1 A ARG 95.711 1
ATOM 816 C C . ARG 103 103 ? A 8.904 11.578 -6.951 1.000 1 A ARG 95.756 1
ATOM 817 O O . ARG 103 103 ? A 8.941 12.825 -7.143 1.000 1 A ARG 95.633 1
ATOM 818 C CB . ARG 103 103 ? A 10.720 10.095 -7.861 1.000 1 A ARG 94.258 1
ATOM 819 C CG . ARG 103 103 ? A 12.169 9.701 -7.758 1.000 1 A ARG 85.791 1
ATOM 820 C CD . ARG 103 103 ? A 12.656 9.001 -9.014 1.000 1 A ARG 82.163 1
ATOM 821 N NE . ARG 103 103 ? A 14.053 8.570 -8.843 1.000 1 A ARG 78.454 1
ATOM 822 C CZ . ARG 103 103 ? A 15.099 9.376 -9.030 1.000 1 A ARG 74.238 1
ATOM 823 N NH1 . ARG 103 103 ? A 14.939 10.625 -9.407 1.000 1 A ARG 70.875 1
ATOM 824 N NH2 . ARG 103 103 ? A 16.333 8.874 -8.866 1.000 1 A ARG 69.525 1
ATOM 825 N N . VAL 104 104 ? A 7.761 10.876 -6.991 1.000 1 A VAL 95.505 1
ATOM 826 C CA . VAL 104 104 ? A 6.529 11.584 -7.382 1.000 1 A VAL 95.058 1
ATOM 827 C C . VAL 104 104 ? A 6.034 12.491 -6.262 1.000 1 A VAL 95.824 1
ATOM 828 O O . VAL 104 104 ? A 5.362 13.477 -6.531 1.000 1 A VAL 95.070 1
ATOM 829 C CB . VAL 104 104 ? A 5.397 10.650 -7.801 1.000 1 A VAL 92.735 1
ATOM 830 C CG1 . VAL 104 104 ? A 5.837 9.789 -8.985 1.000 1 A VAL 89.482 1
ATOM 831 C CG2 . VAL 104 104 ? A 4.942 9.769 -6.643 1.000 1 A VAL 88.091 1
ATOM 832 N N . LYS 105 105 ? A 6.370 12.164 -5.001 1.000 1 A LYS 96.207 1
ATOM 833 C CA . LYS 105 105 ? A 5.989 13.009 -3.878 1.000 1 A LYS 96.342 1
ATOM 834 C C . LYS 105 105 ? A 7.000 14.118 -3.646 1.000 1 A LYS 96.067 1
ATOM 835 O O . LYS 105 105 ? A 6.711 15.044 -2.885 1.000 1 A LYS 95.171 1
ATOM 836 C CB . LYS 105 105 ? A 5.834 12.173 -2.594 1.000 1 A LYS 96.209 1
ATOM 837 C CG . LYS 105 105 ? A 4.710 11.143 -2.686 1.000 1 A LYS 95.865 1
ATOM 838 C CD . LYS 105 105 ? A 3.340 11.783 -2.811 1.000 1 A LYS 95.261 1
ATOM 839 C CE . LYS 105 105 ? A 2.944 12.486 -1.513 1.000 1 A LYS 94.905 1
ATOM 840 N NZ . LYS 105 105 ? A 1.612 13.147 -1.700 1.000 1 A LYS 95.047 1
ATOM 841 N N . ASP 106 106 ? A 8.189 14.036 -4.269 1.000 1 A ASP 96.688 1
ATOM 842 C CA . ASP 106 106 ? A 9.281 14.989 -4.014 1.000 1 A ASP 96.192 1
ATOM 843 C C . ASP 106 106 ? A 9.499 15.160 -2.523 1.000 1 A ASP 96.339 1
ATOM 844 O O . ASP 106 106 ? A 9.543 16.263 -1.975 1.000 1 A ASP 95.132 1
ATOM 845 C CB . ASP 106 106 ? A 9.027 16.352 -4.674 1.000 1 A ASP 95.193 1
ATOM 846 C CG . ASP 106 106 ? A 10.249 17.256 -4.637 1.000 1 A ASP 92.583 1
ATOM 847 O OD1 . ASP 106 106 ? A 11.384 16.726 -4.493 1.000 1 A ASP 90.099 1
ATOM 848 O OD2 . ASP 106 106 ? A 10.074 18.477 -4.776 1.000 1 A ASP 88.861 1
ATOM 849 N N . SER 107 107 ? A 9.623 13.996 -1.833 1.000 1 A SER 96.056 1
ATOM 850 C CA . SER 107 107 ? A 9.781 13.999 -0.379 1.000 1 A SER 95.307 1
ATOM 851 C C . SER 107 107 ? A 10.528 12.746 0.050 1.000 1 A SER 96.212 1
ATOM 852 O O . SER 107 107 ? A 10.330 11.666 -0.527 1.000 1 A SER 96.453 1
ATOM 853 C CB . SER 107 107 ? A 8.437 14.052 0.315 1.000 1 A SER 93.688 1
ATOM 854 O OG . SER 107 107 ? A 8.552 13.860 1.721 1.000 1 A SER 89.972 1
ATOM 855 N N . GLU 108 108 ? A 11.395 12.882 1.041 1.000 1 A GLU 95.776 1
ATOM 856 C CA . GLU 108 108 ? A 12.091 11.778 1.666 1.000 1 A GLU 95.242 1
ATOM 857 C C . GLU 108 108 ? A 11.321 11.210 2.855 1.000 1 A GLU 95.340 1
ATOM 858 O O . GLU 108 108 ? A 11.790 10.241 3.467 1.000 1 A GLU 92.979 1
ATOM 859 C CB . GLU 108 108 ? A 13.482 12.218 2.101 1.000 1 A GLU 93.417 1
ATOM 860 C CG . GLU 108 108 ? A 14.352 12.723 0.970 1.000 1 A GLU 90.296 1
ATOM 861 C CD . GLU 108 108 ? A 15.690 13.256 1.430 1.000 1 A GLU 87.756 1
ATOM 862 O OE1 . GLU 108 108 ? A 15.848 13.505 2.659 1.000 1 A GLU 79.692 1
ATOM 863 O OE2 . GLU 108 108 ? A 16.607 13.406 0.583 1.000 1 A GLU 78.757 1
ATOM 864 N N . ASP 109 109 ? A 10.172 11.784 3.192 1.000 1 A ASP 95.095 1
ATOM 865 C CA . ASP 109 109 ? A 9.412 11.439 4.376 1.000 1 A ASP 95.494 1
ATOM 866 C C . ASP 109 109 ? A 7.962 11.258 3.977 1.000 1 A ASP 96.236 1
ATOM 867 O O . ASP 109 109 ? A 7.144 12.153 4.166 1.000 1 A ASP 95.129 1
ATOM 868 C CB . ASP 109 109 ? A 9.551 12.553 5.436 1.000 1 A ASP 93.770 1
ATOM 869 C CG . ASP 109 109 ? A 8.849 12.217 6.729 1.000 1 A ASP 92.284 1
ATOM 870 O OD1 . ASP 109 109 ? A 8.772 11.005 7.060 1.000 1 A ASP 90.161 1
ATOM 871 O OD2 . ASP 109 109 ? A 8.413 13.162 7.431 1.000 1 A ASP 88.632 1
ATOM 872 N N . VAL 110 110 ? A 7.683 10.090 3.396 1.000 1 A VAL 97.990 1
ATOM 873 C CA . VAL 110 110 ? A 6.350 9.753 2.906 1.000 1 A VAL 98.323 1
ATOM 874 C C . VAL 110 110 ? A 5.847 8.562 3.720 1.000 1 A VAL 98.518 1
ATOM 875 O O . VAL 110 110 ? A 6.538 7.567 3.807 1.000 1 A VAL 98.448 1
ATOM 876 C CB . VAL 110 110 ? A 6.372 9.381 1.403 1.000 1 A VAL 98.092 1
ATOM 877 C CG1 . VAL 110 110 ? A 6.949 10.542 0.587 1.000 1 A VAL 97.698 1
ATOM 878 C CG2 . VAL 110 110 ? A 4.989 8.990 0.921 1.000 1 A VAL 97.996 1
ATOM 879 N N . PRO 111 111 ? A 4.659 8.616 4.290 1.000 1 A PRO 98.709 1
ATOM 880 C CA . PRO 111 111 ? A 4.145 7.478 5.069 1.000 1 A PRO 98.785 1
ATOM 881 C C . PRO 111 111 ? A 4.044 6.227 4.206 1.000 1 A PRO 98.837 1
ATOM 882 O O . PRO 111 111 ? A 3.429 6.238 3.142 1.000 1 A PRO 98.826 1
ATOM 883 C CB . PRO 111 111 ? A 2.782 7.947 5.534 1.000 1 A PRO 98.724 1
ATOM 884 C CG . PRO 111 111 ? A 2.920 9.445 5.571 1.000 1 A PRO 98.557 1
ATOM 885 C CD . PRO 111 111 ? A 3.760 9.774 4.379 1.000 1 A PRO 98.633 1
ATOM 886 N N . MET 112 112 ? A 4.684 5.163 4.685 1.000 1 A MET 98.788 1
ATOM 887 C CA . MET 112 112 ? A 4.662 3.876 3.968 1.000 1 A MET 98.807 1
ATOM 888 C C . MET 112 112 ? A 4.643 2.769 5.010 1.000 1 A MET 98.875 1
ATOM 889 O O . MET 112 112 ? A 5.125 2.919 6.109 1.000 1 A MET 98.768 1
ATOM 890 C CB . MET 112 112 ? A 5.913 3.684 3.118 1.000 1 A MET 98.403 1
ATOM 891 C CG . MET 112 112 ? A 6.143 4.684 2.025 1.000 1 A MET 92.662 1
ATOM 892 S SD . MET 112 112 ? A 7.555 4.164 1.067 1.000 1 A MET 93.398 1
ATOM 893 C CE . MET 112 112 ? A 8.080 5.735 0.407 1.000 1 A MET 84.046 1
ATOM 894 N N . VAL 113 113 ? A 4.102 1.615 4.600 1.000 1 A VAL 98.964 1
ATOM 895 C CA . VAL 113 113 ? A 4.161 0.383 5.365 1.000 1 A VAL 98.981 1
ATOM 896 C C . VAL 113 113 ? A 4.619 -0.729 4.415 1.000 1 A VAL 98.985 1
ATOM 897 O O . VAL 113 113 ? A 4.105 -0.854 3.307 1.000 1 A VAL 98.980 1
ATOM 898 C CB . VAL 113 113 ? A 2.789 0.020 5.976 1.000 1 A VAL 98.975 1
ATOM 899 C CG1 . VAL 113 113 ? A 2.384 1.072 6.990 1.000 1 A VAL 98.946 1
ATOM 900 C CG2 . VAL 113 113 ? A 2.812 -1.366 6.600 1.000 1 A VAL 98.951 1
ATOM 901 N N . LEU 114 114 ? A 5.609 -1.510 4.866 1.000 1 A LEU 98.982 1
ATOM 902 C CA . LEU 114 114 ? A 6.061 -2.673 4.110 1.000 1 A LEU 98.988 1
ATOM 903 C C . LEU 114 114 ? A 5.170 -3.845 4.453 1.000 1 A LEU 98.990 1
ATOM 904 O O . LEU 114 114 ? A 4.967 -4.170 5.634 1.000 1 A LEU 98.983 1
ATOM 905 C CB . LEU 114 114 ? A 7.519 -2.987 4.466 1.000 1 A LEU 98.981 1
ATOM 906 C CG . LEU 114 114 ? A 8.147 -4.179 3.757 1.000 1 A LEU 98.940 1
ATOM 907 C CD1 . LEU 114 114 ? A 8.275 -3.872 2.268 1.000 1 A LEU 98.916 1
ATOM 908 C CD2 . LEU 114 114 ? A 9.480 -4.501 4.358 1.000 1 A LEU 98.912 1
ATOM 909 N N . VAL 115 115 ? A 4.604 -4.496 3.442 1.000 1 A VAL 98.986 1
ATOM 910 C CA . VAL 115 115 ? A 3.670 -5.588 3.638 1.000 1 A VAL 98.992 1
ATOM 911 C C . VAL 115 115 ? A 4.202 -6.848 2.957 1.000 1 A VAL 98.993 1
ATOM 912 O O . VAL 115 115 ? A 4.444 -6.842 1.746 1.000 1 A VAL 98.990 1
ATOM 913 C CB . VAL 115 115 ? A 2.283 -5.250 3.079 1.000 1 A VAL 98.988 1
ATOM 914 C CG1 . VAL 115 115 ? A 1.700 -4.060 3.836 1.000 1 A VAL 98.982 1
ATOM 915 C CG2 . VAL 115 115 ? A 1.336 -6.441 3.117 1.000 1 A VAL 98.981 1
ATOM 916 N N . GLY 116 116 ? A 4.395 -7.908 3.734 1.000 1 A GLY 98.986 1
ATOM 917 C CA . GLY 116 116 ? A 4.780 -9.197 3.214 1.000 1 A GLY 98.982 1
ATOM 918 C C . GLY 116 116 ? A 3.557 -10.096 3.137 1.000 1 A GLY 98.980 1
ATOM 919 O O . GLY 116 116 ? A 3.152 -10.669 4.143 1.000 1 A GLY 98.962 1
ATOM 920 N N . ASN 117 117 ? A 2.987 -10.243 1.970 1.000 1 A ASN 98.961 1
ATOM 921 C CA . ASN 117 117 ? A 1.711 -10.904 1.777 1.000 1 A ASN 98.964 1
ATOM 922 C C . ASN 117 117 ? A 1.885 -12.388 1.439 1.000 1 A ASN 98.948 1
ATOM 923 O O . ASN 117 117 ? A 2.969 -12.820 1.079 1.000 1 A ASN 98.922 1
ATOM 924 C CB . ASN 117 117 ? A 0.917 -10.200 0.662 1.000 1 A ASN 98.954 1
ATOM 925 C CG . ASN 117 117 ? A -0.499 -10.653 0.575 1.000 1 A ASN 98.941 1
ATOM 926 O OD1 . ASN 117 117 ? A -1.173 -10.856 1.580 1.000 1 A ASN 98.715 1
ATOM 927 N ND2 . ASN 117 117 ? A -0.973 -10.870 -0.641 1.000 1 A ASN 98.713 1
ATOM 928 N N . LYS 118 118 ? A 0.806 -13.120 1.536 1.000 1 A LYS 98.902 1
ATOM 929 C CA . LYS 118 118 ? A 0.717 -14.544 1.240 1.000 1 A LYS 98.864 1
ATOM 930 C C . LYS 118 118 ? A 1.385 -15.377 2.339 1.000 1 A LYS 98.870 1
ATOM 931 O O . LYS 118 118 ? A 1.980 -16.403 2.092 1.000 1 A LYS 98.846 1
ATOM 932 C CB . LYS 118 118 ? A 1.267 -14.932 -0.127 1.000 1 A LYS 98.812 1
ATOM 933 C CG . LYS 118 118 ? A 0.734 -14.115 -1.269 1.000 1 A LYS 98.676 1
ATOM 934 C CD . LYS 118 118 ? A 1.031 -14.772 -2.582 1.000 1 A LYS 98.480 1
ATOM 935 C CE . LYS 118 118 ? A 0.616 -13.865 -3.734 1.000 1 A LYS 98.434 1
ATOM 936 N NZ . LYS 118 118 ? A 0.768 -14.546 -5.039 1.000 1 A LYS 98.408 1
ATOM 937 N N . SER 119 119 ? A 1.250 -14.893 3.605 1.000 1 A SER 98.839 1
ATOM 938 C CA . SER 119 119 ? A 1.862 -15.567 4.730 1.000 1 A SER 98.769 1
ATOM 939 C C . SER 119 119 ? A 1.320 -16.959 4.966 1.000 1 A SER 98.750 1
ATOM 940 O O . SER 119 119 ? A 1.930 -17.746 5.698 1.000 1 A SER 98.489 1
ATOM 941 C CB . SER 119 119 ? A 1.689 -14.743 6.008 1.000 1 A SER 98.552 1
ATOM 942 O OG . SER 119 119 ? A 0.304 -14.657 6.345 1.000 1 A SER 94.283 1
ATOM 943 N N . ASP 120 120 ? A 0.178 -17.299 4.385 1.000 1 A ASP 98.847 1
ATOM 944 C CA . ASP 120 120 ? A -0.376 -18.640 4.506 1.000 1 A ASP 98.822 1
ATOM 945 C C . ASP 120 120 ? A 0.409 -19.686 3.720 1.000 1 A ASP 98.780 1
ATOM 946 O O . ASP 120 120 ? A 0.262 -20.890 3.985 1.000 1 A ASP 98.619 1
ATOM 947 C CB . ASP 120 120 ? A -1.832 -18.652 4.027 1.000 1 A ASP 98.815 1
ATOM 948 C CG . ASP 120 120 ? A -1.956 -18.138 2.599 1.000 1 A ASP 98.851 1
ATOM 949 O OD1 . ASP 120 120 ? A -1.713 -16.915 2.391 1.000 1 A ASP 98.649 1
ATOM 950 O OD2 . ASP 120 120 ? A -2.265 -18.931 1.679 1.000 1 A ASP 98.542 1
ATOM 951 N N . LEU 121 121 ? A 1.194 -19.272 2.710 1.000 1 A LEU 98.614 1
ATOM 952 C CA . LEU 121 121 ? A 1.871 -20.228 1.834 1.000 1 A LEU 98.438 1
ATOM 953 C C . LEU 121 121 ? A 3.071 -20.853 2.547 1.000 1 A LEU 98.333 1
ATOM 954 O O . LEU 121 121 ? A 3.789 -20.196 3.295 1.000 1 A LEU 98.134 1
ATOM 955 C CB . LEU 121 121 ? A 2.316 -19.563 0.545 1.000 1 A LEU 98.225 1
ATOM 956 C CG . LEU 121 121 ? A 1.188 -19.161 -0.408 1.000 1 A LEU 97.883 1
ATOM 957 C CD1 . LEU 121 121 ? A 0.307 -20.359 -0.759 1.000 1 A LEU 97.206 1
ATOM 958 C CD2 . LEU 121 121 ? A 1.804 -18.568 -1.665 1.000 1 A LEU 97.375 1
ATOM 959 N N . PRO 122 122 ? A 3.347 -22.149 2.285 1.000 1 A PRO 98.112 1
ATOM 960 C CA . PRO 122 122 ? A 4.481 -22.823 2.900 1.000 1 A PRO 97.576 1
ATOM 961 C C . PRO 122 122 ? A 5.793 -22.665 2.130 1.000 1 A PRO 97.197 1
ATOM 962 O O . PRO 122 122 ? A 6.832 -23.163 2.592 1.000 1 A PRO 94.741 1
ATOM 963 C CB . PRO 122 122 ? A 4.043 -24.280 2.892 1.000 1 A PRO 96.464 1
ATOM 964 C CG . PRO 122 122 ? A 3.249 -24.407 1.665 1.000 1 A PRO 95.068 1
ATOM 965 C CD . PRO 122 122 ? A 2.531 -23.077 1.470 1.000 1 A PRO 97.228 1
ATOM 966 N N . SER 123 123 ? A 5.764 -22.012 0.949 1.000 1 A SER 95.385 1
ATOM 967 C CA . SER 123 123 ? A 6.903 -21.922 0.048 1.000 1 A SER 94.303 1
ATOM 968 C C . SER 123 123 ? A 7.701 -20.637 0.232 1.000 1 A SER 94.975 1
ATOM 969 O O . SER 123 123 ? A 8.141 -20.051 -0.760 1.000 1 A SER 92.710 1
ATOM 970 C CB . SER 123 123 ? A 6.449 -22.071 -1.405 1.000 1 A SER 90.395 1
ATOM 971 O OG . SER 123 123 ? A 5.490 -21.058 -1.715 1.000 1 A SER 79.035 1
ATOM 972 N N . ARG 124 124 ? A 7.901 -20.219 1.464 1.000 1 A ARG 97.630 1
ATOM 973 C CA . ARG 124 124 ? A 8.576 -18.963 1.768 1.000 1 A ARG 97.864 1
ATOM 974 C C . ARG 124 124 ? A 9.974 -18.905 1.184 1.000 1 A ARG 98.164 1
ATOM 975 O O . ARG 124 124 ? A 10.737 -19.846 1.297 1.000 1 A ARG 97.429 1
ATOM 976 C CB . ARG 124 124 ? A 8.653 -18.774 3.310 1.000 1 A ARG 97.219 1
ATOM 977 C CG . ARG 124 124 ? A 9.329 -17.467 3.724 1.000 1 A ARG 96.708 1
ATOM 978 C CD . ARG 124 124 ? A 9.425 -17.386 5.241 1.000 1 A ARG 96.399 1
ATOM 979 N NE . ARG 124 124 ? A 8.122 -17.187 5.869 1.000 1 A ARG 96.249 1
ATOM 980 C CZ . ARG 124 124 ? A 7.528 -16.013 6.007 1.000 1 A ARG 96.974 1
ATOM 981 N NH1 . ARG 124 124 ? A 8.107 -14.913 5.577 1.000 1 A ARG 91.783 1
ATOM 982 N NH2 . ARG 124 124 ? A 6.355 -15.946 6.623 1.000 1 A ARG 91.052 1
ATOM 983 N N . THR 125 125 ? A 10.314 -17.757 0.571 1.000 1 A THR 98.766 1
ATOM 984 C CA . THR 125 125 ? A 11.659 -17.472 0.127 1.000 1 A THR 98.756 1
ATOM 985 C C . THR 125 125 ? A 12.229 -16.195 0.761 1.000 1 A THR 98.781 1
ATOM 986 O O . THR 125 125 ? A 13.419 -15.932 0.613 1.000 1 A THR 98.560 1
ATOM 987 C CB . THR 125 125 ? A 11.717 -17.304 -1.399 1.000 1 A THR 98.685 1
ATOM 988 O OG1 . THR 125 125 ? A 10.852 -16.228 -1.782 1.000 1 A THR 98.478 1
ATOM 989 C CG2 . THR 125 125 ? A 11.252 -18.597 -2.088 1.000 1 A THR 98.358 1
ATOM 990 N N . VAL 126 126 ? A 11.394 -15.396 1.457 1.000 1 A VAL 98.742 1
ATOM 991 C CA . VAL 126 126 ? A 11.832 -14.184 2.134 1.000 1 A VAL 98.676 1
ATOM 992 C C . VAL 126 126 ? A 11.559 -14.360 3.609 1.000 1 A VAL 98.519 1
ATOM 993 O O . VAL 126 126 ? A 10.407 -14.459 4.036 1.000 1 A VAL 98.367 1
ATOM 994 C CB . VAL 126 126 ? A 11.107 -12.941 1.609 1.000 1 A VAL 98.670 1
ATOM 995 C CG1 . VAL 126 126 ? A 11.225 -12.862 0.073 1.000 1 A VAL 98.577 1
ATOM 996 C CG2 . VAL 126 126 ? A 11.676 -11.674 2.268 1.000 1 A VAL 98.550 1
ATOM 997 N N . ASP 127 127 ? A 12.634 -14.413 4.410 1.000 1 A ASP 98.238 1
ATOM 998 C CA . ASP 127 127 ? A 12.503 -14.603 5.849 1.000 1 A ASP 97.864 1
ATOM 999 C C . ASP 127 127 ? A 11.903 -13.360 6.492 1.000 1 A ASP 98.128 1
ATOM 1000 O O . ASP 127 127 ? A 12.150 -12.234 6.055 1.000 1 A ASP 98.165 1
ATOM 1001 C CB . ASP 127 127 ? A 13.873 -14.853 6.484 1.000 1 A ASP 96.607 1
ATOM 1002 C CG . ASP 127 127 ? A 14.431 -16.236 6.178 1.000 1 A ASP 88.224 1
ATOM 1003 O OD1 . ASP 127 127 ? A 13.764 -17.042 5.483 1.000 1 A ASP 84.322 1
ATOM 1004 O OD2 . ASP 127 127 ? A 15.545 -16.512 6.645 1.000 1 A ASP 82.679 1
ATOM 1005 N N . THR 128 128 ? A 11.154 -13.548 7.557 1.000 1 A THR 97.646 1
ATOM 1006 C CA . THR 128 128 ? A 10.629 -12.422 8.304 1.000 1 A THR 97.774 1
ATOM 1007 C C . THR 128 128 ? A 11.758 -11.500 8.745 1.000 1 A THR 98.226 1
ATOM 1008 O O . THR 128 128 ? A 11.626 -10.284 8.658 1.000 1 A THR 98.229 1
ATOM 1009 C CB . THR 128 128 ? A 9.831 -12.933 9.519 1.000 1 A THR 97.199 1
ATOM 1010 O OG1 . THR 128 128 ? A 8.642 -13.588 9.046 1.000 1 A THR 96.343 1
ATOM 1011 C CG2 . THR 128 128 ? A 9.451 -11.798 10.444 1.000 1 A THR 96.257 1
ATOM 1012 N N . LYS 129 129 ? A 12.877 -12.057 9.218 1.000 1 A LYS 98.309 1
ATOM 1013 C CA . LYS 129 129 ? A 13.978 -11.224 9.665 1.000 1 A LYS 98.295 1
ATOM 1014 C C . LYS 129 129 ? A 14.515 -10.332 8.543 1.000 1 A LYS 98.442 1
ATOM 1015 O O . LYS 129 129 ? A 14.812 -9.147 8.759 1.000 1 A LYS 98.558 1
ATOM 1016 C CB . LYS 129 129 ? A 15.131 -12.071 10.218 1.000 1 A LYS 97.940 1
ATOM 1017 C CG . LYS 129 129 ? A 16.355 -11.282 10.661 1.000 1 A LYS 88.904 1
ATOM 1018 C CD . LYS 129 129 ? A 17.452 -12.183 11.161 1.000 1 A LYS 80.311 1
ATOM 1019 C CE . LYS 129 129 ? A 18.676 -11.348 11.528 1.000 1 A LYS 78.208 1
ATOM 1020 N NZ . LYS 129 129 ? A 19.768 -12.215 12.058 1.000 1 A LYS 67.952 1
ATOM 1021 N N . GLN 130 130 ? A 14.625 -10.889 7.317 1.000 1 A GLN 98.237 1
ATOM 1022 C CA . GLN 130 130 ? A 15.109 -10.108 6.186 1.000 1 A GLN 98.213 1
ATOM 1023 C C . GLN 130 130 ? A 14.195 -8.902 5.924 1.000 1 A GLN 98.531 1
ATOM 1024 O O . GLN 130 130 ? A 14.679 -7.781 5.694 1.000 1 A GLN 98.549 1
ATOM 1025 C CB . GLN 130 130 ? A 15.208 -10.986 4.954 1.000 1 A GLN 97.601 1
ATOM 1026 C CG . GLN 130 130 ? A 15.824 -10.332 3.760 1.000 1 A GLN 87.983 1
ATOM 1027 C CD . GLN 130 130 ? A 15.901 -11.282 2.574 1.000 1 A GLN 82.241 1
ATOM 1028 O OE1 . GLN 130 130 ? A 15.419 -12.425 2.622 1.000 1 A GLN 82.663 1
ATOM 1029 N NE2 . GLN 130 130 ? A 16.506 -10.816 1.487 1.000 1 A GLN 78.100 1
ATOM 1030 N N . ALA 131 131 ? A 12.885 -9.117 5.968 1.000 1 A ALA 98.802 1
ATOM 1031 C CA . ALA 131 131 ? A 11.953 -8.030 5.715 1.000 1 A ALA 98.866 1
ATOM 1032 C C . ALA 131 131 ? A 11.957 -7.031 6.860 1.000 1 A ALA 98.911 1
ATOM 1033 O O . ALA 131 131 ? A 11.866 -5.823 6.624 1.000 1 A ALA 98.902 1
ATOM 1034 C CB . ALA 131 131 ? A 10.553 -8.575 5.482 1.000 1 A ALA 98.819 1
ATOM 1035 N N . GLN 132 132 ? A 12.051 -7.517 8.108 1.000 1 A GLN 98.877 1
ATOM 1036 C CA . GLN 132 132 ? A 12.142 -6.603 9.254 1.000 1 A GLN 98.868 1
ATOM 1037 C C . GLN 132 132 ? A 13.349 -5.693 9.110 1.000 1 A GLN 98.876 1
ATOM 1038 O O . GLN 132 132 ? A 13.280 -4.507 9.386 1.000 1 A GLN 98.839 1
ATOM 1039 C CB . GLN 132 132 ? A 12.243 -7.389 10.560 1.000 1 A GLN 98.759 1
ATOM 1040 C CG . GLN 132 132 ? A 10.955 -8.041 11.006 1.000 1 A GLN 97.572 1
ATOM 1041 C CD . GLN 132 132 ? A 11.146 -8.982 12.173 1.000 1 A GLN 97.237 1
ATOM 1042 O OE1 . GLN 132 132 ? A 12.260 -9.411 12.475 1.000 1 A GLN 96.153 1
ATOM 1043 N NE2 . GLN 132 132 ? A 10.046 -9.306 12.860 1.000 1 A GLN 94.388 1
ATOM 1044 N N . ASP 133 133 ? A 14.494 -6.273 8.671 1.000 1 A ASP 98.864 1
ATOM 1045 C CA . ASP 133 133 ? A 15.712 -5.470 8.523 1.000 1 A ASP 98.827 1
ATOM 1046 C C . ASP 133 133 ? A 15.535 -4.406 7.459 1.000 1 A ASP 98.833 1
ATOM 1047 O O . ASP 133 133 ? A 16.006 -3.280 7.626 1.000 1 A ASP 98.740 1
ATOM 1048 C CB . ASP 133 133 ? A 16.903 -6.376 8.164 1.000 1 A ASP 98.674 1
ATOM 1049 C CG . ASP 133 133 ? A 17.318 -7.303 9.303 1.000 1 A ASP 97.928 1
ATOM 1050 O OD1 . ASP 133 133 ? A 16.852 -7.103 10.454 1.000 1 A ASP 96.603 1
ATOM 1051 O OD2 . ASP 133 133 ? A 18.104 -8.223 9.056 1.000 1 A ASP 96.155 1
ATOM 1052 N N . LEU 134 134 ? A 14.873 -4.732 6.358 1.000 1 A LEU 98.856 1
ATOM 1053 C CA . LEU 134 134 ? A 14.642 -3.728 5.325 1.000 1 A LEU 98.854 1
ATOM 1054 C C . LEU 134 134 ? A 13.755 -2.607 5.849 1.000 1 A LEU 98.872 1
ATOM 1055 O O . LEU 134 134 ? A 14.049 -1.413 5.678 1.000 1 A LEU 98.831 1
ATOM 1056 C CB . LEU 134 134 ? A 14.002 -4.366 4.092 1.000 1 A LEU 98.827 1
ATOM 1057 C CG . LEU 134 134 ? A 13.733 -3.377 2.953 1.000 1 A LEU 98.650 1
ATOM 1058 C CD1 . LEU 134 134 ? A 15.039 -2.820 2.423 1.000 1 A LEU 98.355 1
ATOM 1059 C CD2 . LEU 134 134 ? A 12.962 -4.057 1.828 1.000 1 A LEU 98.400 1
ATOM 1060 N N . ALA 135 135 ? A 12.647 -2.963 6.508 1.000 1 A ALA 98.889 1
ATOM 1061 C CA . ALA 135 135 ? A 11.752 -1.948 7.032 1.000 1 A ALA 98.873 1
ATOM 1062 C C . ALA 135 135 ? A 12.457 -1.065 8.068 1.000 1 A ALA 98.835 1
ATOM 1063 O O . ALA 135 135 ? A 12.268 0.157 8.056 1.000 1 A ALA 98.768 1
ATOM 1064 C CB . ALA 135 135 ? A 10.532 -2.610 7.638 1.000 1 A ALA 98.857 1
ATOM 1065 N N . ARG 136 136 ? A 13.260 -1.699 8.925 1.000 1 A ARG 98.789 1
ATOM 1066 C CA . ARG 136 136 ? A 14.012 -0.917 9.908 1.000 1 A ARG 98.649 1
ATOM 1067 C C . ARG 136 136 ? A 14.919 0.099 9.203 1.000 1 A ARG 98.548 1
ATOM 1068 O O . ARG 136 136 ? A 15.030 1.259 9.632 1.000 1 A ARG 98.176 1
ATOM 1069 C CB . ARG 136 136 ? A 14.815 -1.828 10.827 1.000 1 A ARG 98.492 1
ATOM 1070 C CG . ARG 136 136 ? A 15.545 -1.085 11.951 1.000 1 A ARG 93.535 1
ATOM 1071 C CD . ARG 136 136 ? A 16.303 -2.055 12.885 1.000 1 A ARG 89.679 1
ATOM 1072 N NE . ARG 136 136 ? A 17.297 -2.830 12.096 1.000 1 A ARG 81.393 1
ATOM 1073 C CZ . ARG 136 136 ? A 17.151 -4.092 11.724 1.000 1 A ARG 73.845 1
ATOM 1074 N NH1 . ARG 136 136 ? A 16.070 -4.791 12.024 1.000 1 A ARG 70.491 1
ATOM 1075 N NH2 . ARG 136 136 ? A 18.123 -4.679 11.024 1.000 1 A ARG 64.932 1
ATOM 1076 N N . SER 137 137 ? A 15.579 -0.296 8.126 1.000 1 A SER 98.587 1
ATOM 1077 C CA . SER 137 137 ? A 16.468 0.599 7.413 1.000 1 A SER 98.324 1
ATOM 1078 C C . SER 137 137 ? A 15.711 1.772 6.832 1.000 1 A SER 98.240 1
ATOM 1079 O O . SER 137 137 ? A 16.268 2.864 6.697 1.000 1 A SER 97.703 1
ATOM 1080 C CB . SER 137 137 ? A 17.210 -0.137 6.308 1.000 1 A SER 97.787 1
ATOM 1081 O OG . SER 137 137 ? A 16.384 -0.373 5.187 1.000 1 A SER 96.223 1
ATOM 1082 N N . TYR 138 138 ? A 14.419 1.575 6.472 1.000 1 A TYR 98.130 1
ATOM 1083 C CA . TYR 138 138 ? A 13.599 2.669 5.938 1.000 1 A TYR 97.973 1
ATOM 1084 C C . TYR 138 138 ? A 12.954 3.485 7.068 1.000 1 A TYR 97.774 1
ATOM 1085 O O . TYR 138 138 ? A 12.488 4.608 6.817 1.000 1 A TYR 97.397 1
ATOM 1086 C CB . TYR 138 138 ? A 12.464 2.117 5.088 1.000 1 A TYR 97.848 1
ATOM 1087 C CG . TYR 138 138 ? A 12.859 1.426 3.810 1.000 1 A TYR 98.042 1
ATOM 1088 C CD1 . TYR 138 138 ? A 14.080 1.688 3.161 1.000 1 A TYR 97.696 1
ATOM 1089 C CD2 . TYR 138 138 ? A 11.977 0.535 3.192 1.000 1 A TYR 97.776 1
ATOM 1090 C CE1 . TYR 138 138 ? A 14.389 1.070 1.959 1.000 1 A TYR 97.437 1
ATOM 1091 C CE2 . TYR 138 138 ? A 12.287 -0.062 1.991 1.000 1 A TYR 97.299 1
ATOM 1092 C CZ . TYR 138 138 ? A 13.502 0.205 1.380 1.000 1 A TYR 97.585 1
ATOM 1093 O OH . TYR 138 138 ? A 13.805 -0.401 0.185 1.000 1 A TYR 96.627 1
ATOM 1094 N N . GLY 139 139 ? A 12.879 2.932 8.290 1.000 1 A GLY 98.120 1
ATOM 1095 C CA . GLY 139 139 ? A 12.152 3.605 9.366 1.000 1 A GLY 97.917 1
ATOM 1096 C C . GLY 139 139 ? A 10.652 3.516 9.229 1.000 1 A GLY 98.194 1
ATOM 1097 O O . GLY 139 139 ? A 9.940 4.477 9.518 1.000 1 A GLY 97.617 1
ATOM 1098 N N . ILE 140 140 ? A 10.169 2.357 8.763 1.000 1 A ILE 98.531 1
ATOM 1099 C CA . ILE 140 140 ? A 8.744 2.183 8.526 1.000 1 A ILE 98.647 1
ATOM 1100 C C . ILE 140 140 ? A 8.306 0.842 9.115 1.000 1 A ILE 98.804 1
ATOM 1101 O O . ILE 140 140 ? A 9.116 -0.046 9.345 1.000 1 A ILE 98.833 1
ATOM 1102 C CB . ILE 140 140 ? A 8.395 2.219 7.026 1.000 1 A ILE 98.564 1
ATOM 1103 C CG1 . ILE 140 140 ? A 8.981 1.022 6.269 1.000 1 A ILE 98.499 1
ATOM 1104 C CG2 . ILE 140 140 ? A 8.836 3.548 6.434 1.000 1 A ILE 98.552 1
ATOM 1105 C CD1 . ILE 140 140 ? A 8.577 0.990 4.803 1.000 1 A ILE 98.290 1
ATOM 1106 N N . PRO 141 141 ? A 7.023 0.676 9.358 1.000 1 A PRO 98.912 1
ATOM 1107 C CA . PRO 141 141 ? A 6.540 -0.601 9.869 1.000 1 A PRO 98.930 1
ATOM 1108 C C . PRO 141 141 ? A 6.540 -1.696 8.828 1.000 1 A PRO 98.953 1
ATOM 1109 O O . PRO 141 141 ? A 6.471 -1.447 7.623 1.000 1 A PRO 98.945 1
ATOM 1110 C CB . PRO 141 141 ? A 5.088 -0.290 10.293 1.000 1 A PRO 98.896 1
ATOM 1111 C CG . PRO 141 141 ? A 5.020 1.186 10.405 1.000 1 A PRO 98.814 1
ATOM 1112 C CD . PRO 141 141 ? A 5.974 1.694 9.358 1.000 1 A PRO 98.870 1
ATOM 1113 N N . PHE 142 142 ? A 6.623 -2.948 9.305 1.000 1 A PHE 98.972 1
ATOM 1114 C CA . PHE 142 142 ? A 6.482 -4.148 8.487 1.000 1 A PHE 98.975 1
ATOM 1115 C C . PHE 142 142 ? A 5.368 -4.989 9.073 1.000 1 A PHE 98.966 1
ATOM 1116 O O . PHE 142 142 ? A 5.343 -5.252 10.287 1.000 1 A PHE 98.920 1
ATOM 1117 C CB . PHE 142 142 ? A 7.804 -4.920 8.495 1.000 1 A PHE 98.959 1
ATOM 1118 C CG . PHE 142 142 ? A 7.664 -6.300 7.889 1.000 1 A PHE 98.954 1
ATOM 1119 C CD1 . PHE 142 142 ? A 7.253 -6.455 6.572 1.000 1 A PHE 98.945 1
ATOM 1120 C CD2 . PHE 142 142 ? A 7.934 -7.419 8.659 1.000 1 A PHE 98.926 1
ATOM 1121 C CE1 . PHE 142 142 ? A 7.125 -7.715 6.025 1.000 1 A PHE 98.898 1
ATOM 1122 C CE2 . PHE 142 142 ? A 7.802 -8.691 8.107 1.000 1 A PHE 98.847 1
ATOM 1123 C CZ . PHE 142 142 ? A 7.388 -8.847 6.782 1.000 1 A PHE 98.856 1
ATOM 1124 N N . ILE 143 143 ? A 4.453 -5.420 8.222 1.000 1 A ILE 98.968 1
ATOM 1125 C CA . ILE 143 143 ? A 3.325 -6.261 8.619 1.000 1 A ILE 98.964 1
ATOM 1126 C C . ILE 143 143 ? A 3.264 -7.445 7.682 1.000 1 A ILE 98.970 1
ATOM 1127 O O . ILE 143 143 ? A 3.292 -7.279 6.463 1.000 1 A ILE 98.958 1
ATOM 1128 C CB . ILE 143 143 ? A 2.003 -5.465 8.541 1.000 1 A ILE 98.925 1
ATOM 1129 C CG1 . ILE 143 143 ? A 2.042 -4.193 9.391 1.000 1 A ILE 98.480 1
ATOM 1130 C CG2 . ILE 143 143 ? A 0.830 -6.376 8.932 1.000 1 A ILE 98.698 1
ATOM 1131 C CD1 . ILE 143 143 ? A 2.092 -4.450 10.887 1.000 1 A ILE 90.104 1
ATOM 1132 N N . GLU 144 144 ? A 3.168 -8.662 8.232 1.000 1 A GLU 98.917 1
ATOM 1133 C CA . GLU 144 144 ? A 2.894 -9.831 7.418 1.000 1 A GLU 98.886 1
ATOM 1134 C C . GLU 144 144 ? A 1.405 -10.026 7.292 1.000 1 A GLU 98.915 1
ATOM 1135 O O . GLU 144 144 ? A 0.652 -9.841 8.256 1.000 1 A GLU 98.794 1
ATOM 1136 C CB . GLU 144 144 ? A 3.560 -11.091 7.983 1.000 1 A GLU 98.517 1
ATOM 1137 C CG . GLU 144 144 ? A 5.009 -11.239 7.536 1.000 1 A GLU 94.966 1
ATOM 1138 C CD . GLU 144 144 ? A 5.514 -12.663 7.516 1.000 1 A GLU 92.764 1
ATOM 1139 O OE1 . GLU 144 144 ? A 4.887 -13.548 8.151 1.000 1 A GLU 87.079 1
ATOM 1140 O OE2 . GLU 144 144 ? A 6.533 -12.913 6.844 1.000 1 A GLU 84.541 1
ATOM 1141 N N . THR 145 145 ? A 0.948 -10.390 6.101 1.000 1 A THR 98.982 1
ATOM 1142 C CA . THR 145 145 ? A -0.460 -10.512 5.810 1.000 1 A THR 98.987 1
ATOM 1143 C C . THR 145 145 ? A -0.739 -11.770 4.993 1.000 1 A THR 98.984 1
ATOM 1144 O O . THR 145 145 ? A 0.132 -12.307 4.320 1.000 1 A THR 98.974 1
ATOM 1145 C CB . THR 145 145 ? A -0.986 -9.303 5.005 1.000 1 A THR 98.990 1
ATOM 1146 O OG1 . THR 145 145 ? A -0.375 -9.295 3.709 1.000 1 A THR 98.978 1
ATOM 1147 C CG2 . THR 145 145 ? A -0.689 -8.000 5.706 1.000 1 A THR 98.984 1
ATOM 1148 N N . SER 146 146 ? A -1.982 -12.202 5.049 1.000 1 A SER 98.935 1
ATOM 1149 C CA . SER 146 146 ? A -2.516 -13.141 4.088 1.000 1 A SER 98.920 1
ATOM 1150 C C . SER 146 146 ? A -3.868 -12.629 3.634 1.000 1 A SER 98.906 1
ATOM 1151 O O . SER 146 146 ? A -4.807 -12.542 4.429 1.000 1 A SER 98.868 1
ATOM 1152 C CB . SER 146 146 ? A -2.684 -14.537 4.674 1.000 1 A SER 98.899 1
ATOM 1153 O OG . SER 146 146 ? A -3.397 -15.370 3.775 1.000 1 A SER 98.859 1
ATOM 1154 N N . ALA 147 147 ? A -3.979 -12.304 2.362 1.000 1 A ALA 98.703 1
ATOM 1155 C CA . ALA 147 147 ? A -5.294 -11.956 1.811 1.000 1 A ALA 98.566 1
ATOM 1156 C C . ALA 147 147 ? A -6.204 -13.166 1.763 1.000 1 A ALA 98.559 1
ATOM 1157 O O . ALA 147 147 ? A -7.422 -13.008 1.662 1.000 1 A ALA 98.422 1
ATOM 1158 C CB . ALA 147 147 ? A -5.151 -11.351 0.428 1.000 1 A ALA 98.319 1
ATOM 1159 N N . LYS 148 148 ? A -5.634 -14.387 1.819 1.000 1 A LYS 98.515 1
ATOM 1160 C CA . LYS 148 148 ? A -6.470 -15.592 1.782 1.000 1 A LYS 98.511 1
ATOM 1161 C C . LYS 148 148 ? A -7.184 -15.808 3.108 1.000 1 A LYS 98.576 1
ATOM 1162 O O . LYS 148 148 ? A -8.382 -16.035 3.127 1.000 1 A LYS 98.425 1
ATOM 1163 C CB . LYS 148 148 ? A -5.606 -16.808 1.455 1.000 1 A LYS 98.307 1
ATOM 1164 C CG . LYS 148 148 ? A -6.401 -18.100 1.391 1.000 1 A LYS 97.895 1
ATOM 1165 C CD . LYS 148 148 ? A -5.545 -19.249 0.873 1.000 1 A LYS 97.151 1
ATOM 1166 C CE . LYS 148 148 ? A -6.335 -20.540 0.843 1.000 1 A LYS 95.578 1
ATOM 1167 N NZ . LYS 148 148 ? A -5.500 -21.638 0.262 1.000 1 A LYS 92.130 1
ATOM 1168 N N . THR 149 149 ? A -6.462 -15.693 4.225 1.000 1 A THR 98.683 1
ATOM 1169 C CA . THR 149 149 ? A -7.026 -15.924 5.566 1.000 1 A THR 98.682 1
ATOM 1170 C C . THR 149 149 ? A -7.495 -14.637 6.252 1.000 1 A THR 98.689 1
ATOM 1171 O O . THR 149 149 ? A -8.119 -14.718 7.298 1.000 1 A THR 98.626 1
ATOM 1172 C CB . THR 149 149 ? A -6.004 -16.595 6.462 1.000 1 A THR 98.655 1
ATOM 1173 O OG1 . THR 149 149 ? A -4.972 -15.647 6.766 1.000 1 A THR 98.575 1
ATOM 1174 C CG2 . THR 149 149 ? A -5.364 -17.809 5.783 1.000 1 A THR 98.391 1
ATOM 1175 N N . ARG 150 150 ? A -7.145 -13.494 5.705 1.000 1 A ARG 98.647 1
ATOM 1176 C CA . ARG 150 150 ? A -7.365 -12.149 6.248 1.000 1 A ARG 98.637 1
ATOM 1177 C C . ARG 150 150 ? A -6.394 -11.799 7.389 1.000 1 A ARG 98.708 1
ATOM 1178 O O . ARG 150 150 ? A -6.540 -10.737 7.993 1.000 1 A ARG 98.648 1
ATOM 1179 C CB . ARG 150 150 ? A -8.823 -11.902 6.685 1.000 1 A ARG 98.349 1
ATOM 1180 C CG . ARG 150 150 ? A -9.264 -10.472 6.404 1.000 1 A ARG 97.762 1
ATOM 1181 C CD . ARG 150 150 ? A -10.757 -10.263 6.675 1.000 1 A ARG 97.400 1
ATOM 1182 N NE . ARG 150 150 ? A -11.153 -8.967 6.143 1.000 1 A ARG 97.177 1
ATOM 1183 C CZ . ARG 150 150 ? A -10.950 -7.815 6.752 1.000 1 A ARG 97.000 1
ATOM 1184 N NH1 . ARG 150 150 ? A -10.398 -7.768 7.953 1.000 1 A ARG 94.446 1
ATOM 1185 N NH2 . ARG 150 150 ? A -11.311 -6.678 6.149 1.000 1 A ARG 94.788 1
ATOM 1186 N N . GLN 151 151 ? A -5.394 -12.652 7.649 1.000 1 A GLN 98.781 1
ATOM 1187 C CA . GLN 151 151 ? A -4.394 -12.344 8.663 1.000 1 A GLN 98.769 1
ATOM 1188 C C . GLN 151 151 ? A -3.719 -11.016 8.304 1.000 1 A GLN 98.862 1
ATOM 1189 O O . GLN 151 151 ? A -3.189 -10.854 7.209 1.000 1 A GLN 98.810 1
ATOM 1190 C CB . GLN 151 151 ? A -3.336 -13.435 8.770 1.000 1 A GLN 98.481 1
ATOM 1191 C CG . GLN 151 151 ? A -2.178 -13.114 9.740 1.000 1 A GLN 94.384 1
ATOM 1192 C CD . GLN 151 151 ? A -1.116 -14.180 9.747 1.000 1 A GLN 84.585 1
ATOM 1193 O OE1 . GLN 151 151 ? A -1.323 -15.305 9.261 1.000 1 A GLN 75.131 1
ATOM 1194 N NE2 . GLN 151 151 ? A 0.070 -13.826 10.249 1.000 1 A GLN 76.315 1
ATOM 1195 N N . GLY 152 152 ? A -3.740 -10.093 9.243 1.000 1 A GLY 98.946 1
ATOM 1196 C CA . GLY 152 152 ? A -2.969 -8.847 9.127 1.000 1 A GLY 98.950 1
ATOM 1197 C C . GLY 152 152 ? A -3.538 -7.810 8.188 1.000 1 A GLY 98.962 1
ATOM 1198 O O . GLY 152 152 ? A -2.919 -6.742 8.038 1.000 1 A GLY 98.941 1
ATOM 1199 N N . VAL 153 153 ? A -4.645 -8.067 7.535 1.000 1 A VAL 98.926 1
ATOM 1200 C CA . VAL 153 153 ? A -5.143 -7.135 6.500 1.000 1 A VAL 98.925 1
ATOM 1201 C C . VAL 153 153 ? A -5.570 -5.822 7.115 1.000 1 A VAL 98.926 1
ATOM 1202 O O . VAL 153 153 ? A -5.110 -4.746 6.704 1.000 1 A VAL 98.917 1
ATOM 1203 C CB . VAL 153 153 ? A -6.274 -7.783 5.703 1.000 1 A VAL 98.872 1
ATOM 1204 C CG1 . VAL 153 153 ? A -5.754 -8.993 4.933 1.000 1 A VAL 98.828 1
ATOM 1205 C CG2 . VAL 153 153 ? A -6.894 -6.774 4.741 1.000 1 A VAL 98.790 1
ATOM 1206 N N . ASP 154 154 ? A -6.450 -5.870 8.135 1.000 1 A ASP 98.850 1
ATOM 1207 C CA . ASP 154 154 ? A -6.830 -4.635 8.808 1.000 1 A ASP 98.750 1
ATOM 1208 C C . ASP 154 154 ? A -5.614 -3.958 9.411 1.000 1 A ASP 98.773 1
ATOM 1209 O O . ASP 154 154 ? A -5.454 -2.734 9.337 1.000 1 A ASP 98.715 1
ATOM 1210 C CB . ASP 154 154 ? A -7.852 -4.893 9.919 1.000 1 A ASP 98.380 1
ATOM 1211 C CG . ASP 154 154 ? A -9.224 -5.251 9.391 1.000 1 A ASP 97.900 1
ATOM 1212 O OD1 . ASP 154 154 ? A -9.513 -4.930 8.220 1.000 1 A ASP 97.040 1
ATOM 1213 O OD2 . ASP 154 154 ? A -10.015 -5.831 10.177 1.000 1 A ASP 96.105 1
ATOM 1214 N N . ASP 155 155 ? A -4.706 -4.751 10.008 1.000 1 A ASP 98.842 1
ATOM 1215 C CA . ASP 155 155 ? A -3.534 -4.176 10.649 1.000 1 A ASP 98.853 1
ATOM 1216 C C . ASP 155 155 ? A -2.695 -3.396 9.648 1.000 1 A ASP 98.898 1
ATOM 1217 O O . ASP 155 155 ? A -2.207 -2.308 9.965 1.000 1 A ASP 98.879 1
ATOM 1218 C CB . ASP 155 155 ? A -2.704 -5.293 11.315 1.000 1 A ASP 98.722 1
ATOM 1219 C CG . ASP 155 155 ? A -1.651 -4.768 12.250 1.000 1 A ASP 94.286 1
ATOM 1220 O OD1 . ASP 155 155 ? A -1.765 -3.609 12.702 1.000 1 A ASP 93.767 1
ATOM 1221 O OD2 . ASP 155 155 ? A -0.694 -5.520 12.538 1.000 1 A ASP 93.014 1
ATOM 1222 N N . ALA 156 156 ? A -2.498 -3.913 8.452 1.000 1 A ALA 98.920 1
ATOM 1223 C CA . ALA 156 156 ? A -1.663 -3.239 7.452 1.000 1 A ALA 98.934 1
ATOM 1224 C C . ALA 156 156 ? A -2.263 -1.916 7.069 1.000 1 A ALA 98.928 1
ATOM 1225 O O . ALA 156 156 ? A -1.561 -0.895 7.021 1.000 1 A ALA 98.918 1
ATOM 1226 C CB . ALA 156 156 ? A -1.481 -4.131 6.242 1.000 1 A ALA 98.933 1
ATOM 1227 N N . PHE 157 157 ? A -3.561 -1.872 6.753 1.000 1 A PHE 98.907 1
ATOM 1228 C CA . PHE 157 157 ? A -4.193 -0.605 6.358 1.000 1 A PHE 98.885 1
ATOM 1229 C C . PHE 157 157 ? A -4.299 0.367 7.525 1.000 1 A PHE 98.859 1
ATOM 1230 O O . PHE 157 157 ? A -4.069 1.576 7.350 1.000 1 A PHE 98.833 1
ATOM 1231 C CB . PHE 157 157 ? A -5.555 -0.858 5.737 1.000 1 A PHE 98.850 1
ATOM 1232 C CG . PHE 157 157 ? A -5.480 -1.408 4.343 1.000 1 A PHE 98.861 1
ATOM 1233 C CD1 . PHE 157 157 ? A -5.366 -0.557 3.232 1.000 1 A PHE 98.825 1
ATOM 1234 C CD2 . PHE 157 157 ? A -5.507 -2.766 4.117 1.000 1 A PHE 98.814 1
ATOM 1235 C CE1 . PHE 157 157 ? A -5.289 -1.056 1.952 1.000 1 A PHE 98.747 1
ATOM 1236 C CE2 . PHE 157 157 ? A -5.442 -3.280 2.846 1.000 1 A PHE 98.738 1
ATOM 1237 C CZ . PHE 157 157 ? A -5.337 -2.419 1.751 1.000 1 A PHE 98.751 1
ATOM 1238 N N . TYR 158 158 ? A -4.676 -0.141 8.726 1.000 1 A TYR 98.818 1
ATOM 1239 C CA . TYR 158 158 ? A -4.813 0.758 9.873 1.000 1 A TYR 98.757 1
ATOM 1240 C C . TYR 158 158 ? A -3.460 1.324 10.287 1.000 1 A TYR 98.768 1
ATOM 1241 O O . TYR 158 158 ? A -3.368 2.470 10.711 1.000 1 A TYR 98.709 1
ATOM 1242 C CB . TYR 158 158 ? A -5.477 0.048 11.049 1.000 1 A TYR 98.585 1
ATOM 1243 C CG . TYR 158 158 ? A -6.926 -0.347 10.833 1.000 1 A TYR 98.347 1
ATOM 1244 C CD1 . TYR 158 158 ? A -7.576 -0.139 9.605 1.000 1 A TYR 97.916 1
ATOM 1245 C CD2 . TYR 158 158 ? A -7.648 -0.941 11.872 1.000 1 A TYR 97.905 1
ATOM 1246 C CE1 . TYR 158 158 ? A -8.901 -0.510 9.441 1.000 1 A TYR 97.359 1
ATOM 1247 C CE2 . TYR 158 158 ? A -8.966 -1.301 11.698 1.000 1 A TYR 97.047 1
ATOM 1248 C CZ . TYR 158 158 ? A -9.597 -1.097 10.487 1.000 1 A TYR 97.251 1
ATOM 1249 O OH . TYR 158 158 ? A -10.898 -1.487 10.308 1.000 1 A TYR 96.345 1
ATOM 1250 N N . THR 159 159 ? A -2.394 0.502 10.204 1.000 1 A THR 98.813 1
ATOM 1251 C CA . THR 159 159 ? A -1.052 0.983 10.531 1.000 1 A THR 98.832 1
ATOM 1252 C C . THR 159 159 ? A -0.632 2.087 9.551 1.000 1 A THR 98.823 1
ATOM 1253 O O . THR 159 159 ? A -0.015 3.060 9.953 1.000 1 A THR 98.806 1
ATOM 1254 C CB . THR 159 159 ? A -0.068 -0.177 10.505 1.000 1 A THR 98.845 1
ATOM 1255 O OG1 . THR 159 159 ? A -0.388 -1.105 11.562 1.000 1 A THR 98.788 1
ATOM 1256 C CG2 . THR 159 159 ? A 1.375 0.308 10.697 1.000 1 A THR 98.783 1
ATOM 1257 N N . LEU 160 160 ? A -0.991 1.947 8.283 1.000 1 A LEU 98.862 1
ATOM 1258 C CA . LEU 160 160 ? A -0.689 3.020 7.342 1.000 1 A LEU 98.869 1
ATOM 1259 C C . LEU 160 160 ? A -1.402 4.293 7.705 1.000 1 A LEU 98.842 1
ATOM 1260 O O . LEU 160 160 ? A -0.828 5.400 7.662 1.000 1 A LEU 98.837 1
ATOM 1261 C CB . LEU 160 160 ? A -1.031 2.587 5.912 1.000 1 A LEU 98.880 1
ATOM 1262 C CG . LEU 160 160 ? A -0.701 3.630 4.844 1.000 1 A LEU 98.888 1
ATOM 1263 C CD1 . LEU 160 160 ? A 0.756 4.039 4.882 1.000 1 A LEU 98.883 1
ATOM 1264 C CD2 . LEU 160 160 ? A -1.101 3.067 3.478 1.000 1 A LEU 98.889 1
ATOM 1265 N N . VAL 161 161 ? A -2.671 4.198 8.100 1.000 1 A VAL 98.765 1
ATOM 1266 C CA . VAL 161 161 ? A -3.391 5.389 8.566 1.000 1 A VAL 98.654 1
ATOM 1267 C C . VAL 161 161 ? A -2.678 6.019 9.748 1.000 1 A VAL 98.618 1
ATOM 1268 O O . VAL 161 161 ? A -2.528 7.250 9.834 1.000 1 A VAL 98.580 1
ATOM 1269 C CB . VAL 161 161 ? A -4.845 5.048 8.879 1.000 1 A VAL 98.470 1
ATOM 1270 C CG1 . VAL 161 161 ? A -5.573 4.699 7.597 1.000 1 A VAL 98.484 1
ATOM 1271 C CG2 . VAL 161 161 ? A -5.530 6.190 9.611 1.000 1 A VAL 98.244 1
ATOM 1272 N N . ARG 162 162 ? A -2.206 5.167 10.698 1.000 1 A ARG 98.537 1
ATOM 1273 C CA . ARG 162 162 ? A -1.520 5.698 11.837 1.000 1 A ARG 98.418 1
ATOM 1274 C C . ARG 162 162 ? A -0.217 6.386 11.406 1.000 1 A ARG 98.375 1
ATOM 1275 O O . ARG 162 162 ? A 0.164 7.427 11.959 1.000 1 A ARG 98.305 1
ATOM 1276 C CB . ARG 162 162 ? A -1.241 4.596 12.864 1.000 1 A ARG 98.424 1
ATOM 1277 C CG . ARG 162 162 ? A -2.556 4.066 13.459 1.000 1 A ARG 98.035 1
ATOM 1278 C CD . ARG 162 162 ? A -2.314 2.963 14.478 1.000 1 A ARG 97.831 1
ATOM 1279 N NE . ARG 162 162 ? A -3.604 2.431 14.920 1.000 1 A ARG 97.693 1
ATOM 1280 C CZ . ARG 162 162 ? A -3.977 1.173 14.832 1.000 1 A ARG 97.436 1
ATOM 1281 N NH1 . ARG 162 162 ? A -3.170 0.278 14.262 1.000 1 A ARG 96.011 1
ATOM 1282 N NH2 . ARG 162 162 ? A -5.172 0.793 15.242 1.000 1 A ARG 96.263 1
ATOM 1283 N N . GLU 163 163 ? A 0.492 5.850 10.394 1.000 1 A GLU 98.489 1
ATOM 1284 C CA . GLU 163 163 ? A 1.683 6.514 9.884 1.000 1 A GLU 98.495 1
ATOM 1285 C C . GLU 163 163 ? A 1.361 7.861 9.250 1.000 1 A GLU 98.494 1
ATOM 1286 O O . GLU 163 163 ? A 2.104 8.841 9.424 1.000 1 A GLU 98.366 1
ATOM 1287 C CB . GLU 163 163 ? A 2.413 5.625 8.880 1.000 1 A GLU 98.527 1
ATOM 1288 C CG . GLU 163 163 ? A 3.093 4.435 9.519 1.000 1 A GLU 98.453 1
ATOM 1289 C CD . GLU 163 163 ? A 4.210 4.850 10.453 1.000 1 A GLU 98.171 1
ATOM 1290 O OE1 . GLU 163 163 ? A 5.207 5.420 9.956 1.000 1 A GLU 96.750 1
ATOM 1291 O OE2 . GLU 163 163 ? A 4.079 4.606 11.673 1.000 1 A GLU 96.522 1
ATOM 1292 N N . ILE 164 164 ? A 0.239 7.933 8.532 1.000 1 A ILE 98.608 1
ATOM 1293 C CA . ILE 164 164 ? A -0.177 9.218 7.961 1.000 1 A ILE 98.572 1
ATOM 1294 C C . ILE 164 164 ? A -0.486 10.224 9.075 1.000 1 A ILE 98.360 1
ATOM 1295 O O . ILE 164 164 ? A -0.089 11.398 8.982 1.000 1 A ILE 98.304 1
ATOM 1296 C CB . ILE 164 164 ? A -1.386 9.022 7.041 1.000 1 A ILE 98.639 1
ATOM 1297 C CG1 . ILE 164 164 ? A -0.989 8.191 5.824 1.000 1 A ILE 98.738 1
ATOM 1298 C CG2 . ILE 164 164 ? A -1.979 10.376 6.636 1.000 1 A ILE 98.594 1
ATOM 1299 C CD1 . ILE 164 164 ? A -2.178 7.677 5.020 1.000 1 A ILE 98.646 1
ATOM 1300 N N . ARG 165 165 ? A -1.174 9.767 10.143 1.000 1 A ARG 98.397 1
ATOM 1301 C CA . ARG 165 165 ? A -1.465 10.663 11.248 1.000 1 A ARG 97.989 1
ATOM 1302 C C . ARG 165 165 ? A -0.185 11.216 11.874 1.000 1 A ARG 97.853 1
ATOM 1303 O O . ARG 165 165 ? A -0.116 12.409 12.208 1.000 1 A ARG 97.624 1
ATOM 1304 C CB . ARG 165 165 ? A -2.248 9.906 12.334 1.000 1 A ARG 97.584 1
ATOM 1305 C CG . ARG 165 165 ? A -3.668 9.541 11.951 1.000 1 A ARG 96.491 1
ATOM 1306 C CD . ARG 165 165 ? A -4.297 8.743 13.086 1.000 1 A ARG 95.118 1
ATOM 1307 N NE . ARG 165 165 ? A -5.664 8.359 12.786 1.000 1 A ARG 94.447 1
ATOM 1308 C CZ . ARG 165 165 ? A -6.349 7.456 13.483 1.000 1 A ARG 93.679 1
ATOM 1309 N NH1 . ARG 165 165 ? A -5.773 6.826 14.509 1.000 1 A ARG 91.405 1
ATOM 1310 N NH2 . ARG 165 165 ? A -7.589 7.177 13.158 1.000 1 A ARG 91.551 1
ATOM 1311 N N . LYS 166 166 ? A 0.832 10.344 12.022 1.000 1 A LYS 97.746 1
ATOM 1312 C CA . LYS 166 166 ? A 2.112 10.812 12.567 1.000 1 A LYS 97.362 1
ATOM 1313 C C . LYS 166 166 ? A 2.725 11.882 11.668 1.000 1 A LYS 97.502 1
ATOM 1314 O O . LYS 166 166 ? A 3.268 12.870 12.146 1.000 1 A LYS 97.018 1
ATOM 1315 C CB . LYS 166 166 ? A 3.088 9.627 12.726 1.000 1 A LYS 96.908 1
ATOM 1316 C CG . LYS 166 166 ? A 2.739 8.643 13.802 1.000 1 A LYS 94.552 1
ATOM 1317 C CD . LYS 166 166 ? A 3.771 7.533 13.855 1.000 1 A LYS 88.949 1
ATOM 1318 C CE . LYS 166 166 ? A 3.364 6.434 14.824 1.000 1 A LYS 81.584 1
ATOM 1319 N NZ . LYS 166 166 ? A 4.364 5.322 14.852 1.000 1 A LYS 74.893 1
ATOM 1320 N N . HIS 167 167 ? A 2.635 11.678 10.346 1.000 1 A HIS 98.038 1
ATOM 1321 C CA . HIS 167 167 ? A 3.168 12.675 9.432 1.000 1 A HIS 97.850 1
ATOM 1322 C C . HIS 167 167 ? A 2.433 14.008 9.532 1.000 1 A HIS 97.688 1
ATOM 1323 O O . HIS 167 167 ? A 3.048 15.072 9.516 1.000 1 A HIS 97.114 1
ATOM 1324 C CB . HIS 167 167 ? A 3.115 12.145 7.999 1.000 1 A HIS 97.775 1
ATOM 1325 C CG . HIS 167 167 ? A 3.725 13.081 6.999 1.000 1 A HIS 97.597 1
ATOM 1326 N ND1 . HIS 167 167 ? A 2.982 13.992 6.289 1.000 1 A HIS 89.159 1
ATOM 1327 C CD2 . HIS 167 167 ? A 4.981 13.258 6.564 1.000 1 A HIS 90.996 1
ATOM 1328 C CE1 . HIS 167 167 ? A 3.759 14.667 5.492 1.000 1 A HIS 91.229 1
ATOM 1329 N NE2 . HIS 167 167 ? A 4.985 14.248 5.633 1.000 1 A HIS 92.608 1
ATOM 1330 N N . LYS 168 168 ? A 1.082 13.938 9.673 1.000 1 A LYS 97.170 1
ATOM 1331 C CA . LYS 168 168 ? A 0.282 15.157 9.737 1.000 1 A LYS 96.378 1
ATOM 1332 C C . LYS 168 168 ? A 0.507 15.975 10.996 1.000 1 A LYS 96.369 1
ATOM 1333 O O . LYS 168 168 ? A 0.290 17.173 10.997 1.000 1 A LYS 95.278 1
ATOM 1334 C CB . LYS 168 168 ? A -1.214 14.796 9.640 1.000 1 A LYS 94.663 1
ATOM 1335 C CG . LYS 168 168 ? A -1.609 14.225 8.277 1.000 1 A LYS 93.448 1
ATOM 1336 C CD . LYS 168 168 ? A -2.978 13.582 8.287 1.000 1 A LYS 90.611 1
ATOM 1337 C CE . LYS 168 168 ? A -4.074 14.623 8.392 1.000 1 A LYS 83.407 1
ATOM 1338 N NZ . LYS 168 168 ? A -5.411 13.998 8.298 1.000 1 A LYS 86.396 1
ATOM 1339 N N . GLU 169 169 ? A 0.941 15.304 12.071 1.000 1 A GLU 96.627 1
ATOM 1340 C CA . GLU 169 169 ? A 1.098 15.985 13.340 1.000 1 A GLU 96.137 1
ATOM 1341 C C . GLU 169 169 ? A 2.393 16.819 13.387 1.000 1 A GLU 96.021 1
ATOM 1342 O O . GLU 169 169 ? A 2.569 17.613 14.309 1.000 1 A GLU 94.610 1
ATOM 1343 C CB . GLU 169 169 ? A 1.046 15.000 14.513 1.000 1 A GLU 94.295 1
ATOM 1344 C CG . GLU 169 169 ? A 2.345 14.295 14.825 1.000 1 A GLU 89.733 1
ATOM 1345 C CD . GLU 169 169 ? A 2.218 13.326 15.972 1.000 1 A GLU 88.158 1
ATOM 1346 O OE1 . GLU 169 169 ? A 1.229 13.393 16.722 1.000 1 A GLU 83.820 1
ATOM 1347 O OE2 . GLU 169 169 ? A 3.145 12.482 16.133 1.000 1 A GLU 82.983 1
ATOM 1348 N N . LYS 170 170 ? A 3.278 16.607 12.379 1.000 1 A LYS 95.907 1
ATOM 1349 C CA . LYS 170 170 ? A 4.548 17.363 12.384 1.000 1 A LYS 95.307 1
ATOM 1350 C C . LYS 170 170 ? A 4.338 18.841 12.025 1.000 1 A LYS 92.428 1
ATOM 1351 O O . LYS 170 170 ? A 5.278 19.625 12.154 1.000 1 A LYS 86.527 1
ATOM 1352 C CB . LYS 170 170 ? A 5.506 16.726 11.372 1.000 1 A LYS 92.264 1
ATOM 1353 C CG . LYS 170 170 ? A 5.959 15.342 11.827 1.000 1 A LYS 92.550 1
ATOM 1354 C CD . LYS 170 170 ? A 6.862 14.707 10.777 1.000 1 A LYS 90.430 1
ATOM 1355 C CE . LYS 170 170 ? A 7.232 13.287 11.182 1.000 1 A LYS 86.726 1
ATOM 1356 N NZ . LYS 170 170 ? A 8.037 12.644 10.136 1.000 1 A LYS 82.426 1
HETATM 1357 C C1_1 . LIG2 . 1 ? B 0.203 -7.330 -12.604 1.000 2 B LIG2 90.109 1
HETATM 1358 C C2_1 . LIG2 . 1 ? B 0.229 -5.917 -12.961 1.000 2 B LIG2 91.981 1
HETATM 1359 C C3_1 . LIG2 . 1 ? B 0.521 -5.013 -11.798 1.000 2 B LIG2 95.015 1
HETATM 1360 N N1_1 . LIG2 . 1 ? B 1.194 -3.831 -12.071 1.000 2 B LIG2 95.387 1
HETATM 1361 C C4_1 . LIG2 . 1 ? B 1.462 -2.965 -10.961 1.000 2 B LIG2 93.748 1
HETATM 1362 C C5_1 . LIG2 . 1 ? B 2.897 -2.565 -10.944 1.000 2 B LIG2 93.654 1
HETATM 1363 N N2_1 . LIG2 . 1 ? B 3.343 -2.075 -12.257 1.000 2 B LIG2 94.927 1
HETATM 1364 C C6_1 . LIG2 . 1 ? B 4.509 -1.325 -12.142 1.000 2 B LIG2 95.582 1
HETATM 1365 N N3_1 . LIG2 . 1 ? B 5.672 -1.824 -12.593 1.000 2 B LIG2 94.677 1
HETATM 1366 C C7_1 . LIG2 . 1 ? B 6.835 -1.145 -12.355 1.000 2 B LIG2 94.662 1
HETATM 1367 N N4_1 . LIG2 . 1 ? B 6.911 0.062 -11.720 1.000 2 B LIG2 94.939 1
HETATM 1368 C C8_1 . LIG2 . 1 ? B 5.721 0.614 -11.302 1.000 2 B LIG2 95.201 1
HETATM 1369 C C9_1 . LIG2 . 1 ? B 5.744 1.851 -10.633 1.000 2 B LIG2 95.359 1
HETATM 1370 F F1_1 . LIG2 . 1 ? B 6.913 2.467 -10.443 1.000 2 B LIG2 95.397 1
HETATM 1371 C C10_1 . LIG2 . 1 ? B 4.579 2.427 -10.181 1.000 2 B LIG2 95.641 1
HETATM 1372 C C11_1 . LIG2 . 1 ? B 4.653 3.729 -9.443 1.000 2 B LIG2 95.892 1
HETATM 1373 C C12_1 . LIG2 . 1 ? B 4.826 4.929 -10.152 1.000 2 B LIG2 93.821 1
HETATM 1374 O O1_1 . LIG2 . 1 ? B 4.836 4.907 -11.524 1.000 2 B LIG2 92.846 1
HETATM 1375 C C13_1 . LIG2 . 1 ? B 4.933 6.128 -9.426 1.000 2 B LIG2 94.907 1
HETATM 1376 C C14_1 . LIG2 . 1 ? B 4.915 6.136 -8.019 1.000 2 B LIG2 95.256 1
HETATM 1377 C C15_1 . LIG2 . 1 ? B 4.767 4.911 -7.341 1.000 2 B LIG2 95.602 1
HETATM 1378 C C16_1 . LIG2 . 1 ? B 4.659 3.724 -8.061 1.000 2 B LIG2 95.874 1
HETATM 1379 F F2_1 . LIG2 . 1 ? B 4.501 2.557 -7.405 1.000 2 B LIG2 95.656 1
HETATM 1380 C C17_1 . LIG2 . 1 ? B 3.372 1.781 -10.385 1.000 2 B LIG2 95.315 1
HETATM 1381 Cl CL1_1 . LIG2 . 1 ? B 1.869 2.499 -9.840 1.000 2 B LIG2 94.449 1
HETATM 1382 C C18_1 . LIG2 . 1 ? B 3.304 0.555 -11.050 1.000 2 B LIG2 95.217 1
HETATM 1383 C C19_1 . LIG2 . 1 ? B 4.496 -0.040 -11.503 1.000 2 B LIG2 95.527 1
HETATM 1384 C C20_1 . LIG2 . 1 ? B 3.190 -3.031 -13.338 1.000 2 B LIG2 93.528 1
HETATM 1385 C C21_1 . LIG2 . 1 ? B 1.683 -3.418 -13.400 1.000 2 B LIG2 92.628 1
HETATM 1386 O O2_1 . LIG2 . 1 ? B 0.197 -5.318 -10.677 1.000 2 B LIG2 95.037 1
HETATM 1387 O O1_1 . LIG3 . 1 ? C -4.382 -9.841 -5.883 1.000 3 C LIG3 87.625 1
HETATM 1388 P P1_1 . LIG3 . 1 ? C -3.639 -10.406 -6.988 1.000 3 C LIG3 97.376 1
HETATM 1389 O O2_1 . LIG3 . 1 ? C -4.353 -10.521 -8.335 1.000 3 C LIG3 91.387 1
HETATM 1390 O O3_1 . LIG3 . 1 ? C -2.265 -9.688 -7.171 1.000 3 C LIG3 97.543 1
HETATM 1391 P P2_1 . LIG3 . 1 ? C -2.006 -8.245 -7.790 1.000 3 C LIG3 97.243 1
HETATM 1392 O O4_1 . LIG3 . 1 ? C -0.900 -7.667 -6.963 1.000 3 C LIG3 84.741 1
HETATM 1393 O O5_1 . LIG3 . 1 ? C -1.640 -8.508 -9.230 1.000 3 C LIG3 87.201 1
HETATM 1394 O O6_1 . LIG3 . 1 ? C -3.265 -7.457 -7.645 1.000 3 C LIG3 86.259 1
HETATM 1395 O O7_1 . LIG3 . 1 ? C -3.118 -11.863 -6.563 1.000 3 C LIG3 97.641 1
HETATM 1396 C C1_1 . LIG3 . 1 ? C -2.356 -12.660 -7.461 1.000 3 C LIG3 96.789 1
HETATM 1397 C C2_1 . LIG3 . 1 ? C -2.652 -14.078 -7.101 1.000 3 C LIG3 96.845 1
HETATM 1398 O O8_1 . LIG3 . 1 ? C -2.161 -14.350 -5.764 1.000 3 C LIG3 97.758 1
HETATM 1399 C C3_1 . LIG3 . 1 ? C -4.131 -14.383 -7.117 1.000 3 C LIG3 96.352 1
HETATM 1400 O O9_1 . LIG3 . 1 ? C -4.345 -15.725 -7.603 1.000 3 C LIG3 94.703 1
HETATM 1401 C C4_1 . LIG3 . 1 ? C -4.502 -14.297 -5.678 1.000 3 C LIG3 97.257 1
HETATM 1402 O O10_1 . LIG3 . 1 ? C -5.626 -15.113 -5.320 1.000 3 C LIG3 96.342 1
HETATM 1403 C C5_1 . LIG3 . 1 ? C -3.279 -14.776 -5.018 1.000 3 C LIG3 97.971 1
HETATM 1404 N N1_1 . LIG3 . 1 ? C -3.117 -14.254 -3.654 1.000 3 C LIG3 98.215 1
HETATM 1405 C C6_1 . LIG3 . 1 ? C -2.890 -14.973 -2.580 1.000 3 C LIG3 98.443 1
HETATM 1406 N N2_1 . LIG3 . 1 ? C -2.790 -16.338 -2.452 1.000 3 C LIG3 98.278 1
HETATM 1407 C C7_1 . LIG3 . 1 ? C -2.543 -16.762 -1.214 1.000 3 C LIG3 98.372 1
HETATM 1408 N N3_1 . LIG3 . 1 ? C -2.429 -18.107 -1.037 1.000 3 C LIG3 97.888 1
HETATM 1409 N N4_1 . LIG3 . 1 ? C -2.414 -15.954 -0.128 1.000 3 C LIG3 98.659 1
HETATM 1410 C C8_1 . LIG3 . 1 ? C -2.521 -14.597 -0.249 1.000 3 C LIG3 98.693 1
HETATM 1411 O O11_1 . LIG3 . 1 ? C -2.385 -13.872 0.722 1.000 3 C LIG3 98.516 1
HETATM 1412 C C9_1 . LIG3 . 1 ? C -2.770 -14.090 -1.530 1.000 3 C LIG3 98.634 1
HETATM 1413 N N5_1 . LIG3 . 1 ? C -2.898 -12.832 -2.020 1.000 3 C LIG3 98.397 1
HETATM 1414 C C10_1 . LIG3 . 1 ? C -3.116 -12.978 -3.312 1.000 3 C LIG3 98.141 1
HETATM 1415 Mg MG1_1 . LIG4 . 1 ? D -4.230 -6.358 -8.929 1.000 4 D LIG4 96.012 1
#
#
loop_
_atom_type.symbol
C
Cl
F
Mg
N
O
P
S
#
#
loop_
_ma_qa_metric.id
_ma_qa_metric.name
_ma_qa_metric.description
_ma_qa_metric.type
_ma_qa_metric.mode
_ma_qa_metric.type_other_details
_ma_qa_metric.software_group_id
1 pLDDT 'Predicted lddt' pLDDT local . .
#
#
loop_
_ma_qa_metric_local.ordinal_id
_ma_qa_metric_local.model_id
_ma_qa_metric_local.label_asym_id
_ma_qa_metric_local.label_seq_id
_ma_qa_metric_local.label_comp_id
_ma_qa_metric_local.metric_id
_ma_qa_metric_local.metric_value
1 1 A 1 GLY 1 82.369
2 1 A 2 MET 1 91.435
3 1 A 3 THR 1 95.883
4 1 A 4 GLU 1 97.173
5 1 A 5 TYR 1 98.100
6 1 A 6 LYS 1 97.995
7 1 A 7 LEU 1 98.431
8 1 A 8 VAL 1 98.142
9 1 A 9 VAL 1 98.308
10 1 A 10 VAL 1 98.383
11 1 A 11 GLY 1 98.201
12 1 A 12 ALA 1 98.092
13 1 A 13 CYS 1 96.816
14 1 A 14 GLY 1 97.633
15 1 A 15 VAL 1 98.626
16 1 A 16 GLY 1 98.439
17 1 A 17 LYS 1 98.337
18 1 A 18 SER 1 97.524
19 1 A 19 ALA 1 97.961
20 1 A 20 LEU 1 98.379
21 1 A 21 THR 1 98.175
22 1 A 22 ILE 1 97.379
23 1 A 23 GLN 1 98.027
24 1 A 24 LEU 1 98.200
25 1 A 25 ILE 1 97.259
26 1 A 26 GLN 1 96.591
27 1 A 27 ASN 1 97.065
28 1 A 28 HIS 1 96.629
29 1 A 29 PHE 1 97.708
30 1 A 30 VAL 1 92.856
31 1 A 31 ASP 1 90.046
32 1 A 32 GLU 1 86.992
33 1 A 33 TYR 1 82.908
34 1 A 34 ASP 1 85.534
35 1 A 35 PRO 1 81.216
36 1 A 36 THR 1 82.382
37 1 A 37 ILE 1 87.226
38 1 A 38 GLU 1 90.069
39 1 A 39 ASP 1 92.021
40 1 A 40 SER 1 93.320
41 1 A 41 TYR 1 95.825
42 1 A 42 ARG 1 96.771
43 1 A 43 LYS 1 96.838
44 1 A 44 GLN 1 97.558
45 1 A 45 VAL 1 96.701
46 1 A 46 VAL 1 96.294
47 1 A 47 ILE 1 97.465
48 1 A 48 ASP 1 96.866
49 1 A 49 GLY 1 94.911
50 1 A 50 GLU 1 93.739
51 1 A 51 THR 1 95.969
52 1 A 52 SER 1 95.779
53 1 A 53 LEU 1 97.540
54 1 A 54 LEU 1 98.195
55 1 A 55 ASP 1 97.766
56 1 A 56 ILE 1 97.634
57 1 A 57 LEU 1 96.538
58 1 A 58 ASP 1 96.384
59 1 A 59 THR 1 95.406
60 1 A 60 ALA 1 92.440
61 1 A 61 GLY 1 78.246
62 1 A 62 GLN 1 78.501
63 1 A 63 GLU 1 78.010
64 1 A 64 GLU 1 81.694
65 1 A 65 TYR 1 81.697
66 1 A 66 SER 1 80.922
67 1 A 67 ALA 1 82.473
68 1 A 68 MET 1 78.917
69 1 A 69 ARG 1 85.036
70 1 A 70 ASP 1 86.764
71 1 A 71 GLN 1 87.407
72 1 A 72 TYR 1 84.309
73 1 A 73 MET 1 89.930
74 1 A 74 ARG 1 93.340
75 1 A 75 THR 1 94.068
76 1 A 76 GLY 1 97.474
77 1 A 77 GLU 1 98.519
78 1 A 78 GLY 1 98.690
79 1 A 79 PHE 1 98.798
80 1 A 80 LEU 1 98.865
81 1 A 81 SER 1 98.964
82 1 A 82 VAL 1 98.971
83 1 A 83 PHE 1 98.984
84 1 A 84 ALA 1 98.964
85 1 A 85 ILE 1 98.917
86 1 A 86 ASN 1 98.861
87 1 A 87 ASN 1 98.760
88 1 A 88 THR 1 98.847
89 1 A 89 LYS 1 98.884
90 1 A 90 SER 1 98.933
91 1 A 91 PHE 1 98.957
92 1 A 92 GLU 1 98.776
93 1 A 93 ASP 1 98.689
94 1 A 94 ILE 1 98.866
95 1 A 95 HIS 1 98.009
96 1 A 96 HIS 1 97.464
97 1 A 97 TYR 1 97.731
98 1 A 98 ARG 1 98.098
99 1 A 99 GLU 1 97.673
100 1 A 100 GLN 1 96.650
101 1 A 101 ILE 1 97.666
102 1 A 102 LYS 1 97.394
103 1 A 103 ARG 1 95.711
104 1 A 104 VAL 1 95.058
105 1 A 105 LYS 1 96.342
106 1 A 106 ASP 1 96.192
107 1 A 107 SER 1 95.307
108 1 A 108 GLU 1 95.242
109 1 A 109 ASP 1 95.494
110 1 A 110 VAL 1 98.323
111 1 A 111 PRO 1 98.785
112 1 A 112 MET 1 98.807
113 1 A 113 VAL 1 98.981
114 1 A 114 LEU 1 98.988
115 1 A 115 VAL 1 98.992
116 1 A 116 GLY 1 98.982
117 1 A 117 ASN 1 98.964
118 1 A 118 LYS 1 98.864
119 1 A 119 SER 1 98.769
120 1 A 120 ASP 1 98.822
121 1 A 121 LEU 1 98.438
122 1 A 122 PRO 1 97.576
123 1 A 123 SER 1 94.303
124 1 A 124 ARG 1 97.864
125 1 A 125 THR 1 98.756
126 1 A 126 VAL 1 98.676
127 1 A 127 ASP 1 97.864
128 1 A 128 THR 1 97.774
129 1 A 129 LYS 1 98.295
130 1 A 130 GLN 1 98.213
131 1 A 131 ALA 1 98.866
132 1 A 132 GLN 1 98.868
133 1 A 133 ASP 1 98.827
134 1 A 134 LEU 1 98.854
135 1 A 135 ALA 1 98.873
136 1 A 136 ARG 1 98.649
137 1 A 137 SER 1 98.324
138 1 A 138 TYR 1 97.973
139 1 A 139 GLY 1 97.917
140 1 A 140 ILE 1 98.647
141 1 A 141 PRO 1 98.930
142 1 A 142 PHE 1 98.975
143 1 A 143 ILE 1 98.964
144 1 A 144 GLU 1 98.886
145 1 A 145 THR 1 98.987
146 1 A 146 SER 1 98.920
147 1 A 147 ALA 1 98.566
148 1 A 148 LYS 1 98.511
149 1 A 149 THR 1 98.682
150 1 A 150 ARG 1 98.637
151 1 A 151 GLN 1 98.769
152 1 A 152 GLY 1 98.950
153 1 A 153 VAL 1 98.925
154 1 A 154 ASP 1 98.750
155 1 A 155 ASP 1 98.853
156 1 A 156 ALA 1 98.934
157 1 A 157 PHE 1 98.885
158 1 A 158 TYR 1 98.757
159 1 A 159 THR 1 98.832
160 1 A 160 LEU 1 98.869
161 1 A 161 VAL 1 98.654
162 1 A 162 ARG 1 98.418
163 1 A 163 GLU 1 98.495
164 1 A 164 ILE 1 98.572
165 1 A 165 ARG 1 97.989
166 1 A 166 LYS 1 97.362
167 1 A 167 HIS 1 97.850
168 1 A 168 LYS 1 96.378
169 1 A 169 GLU 1 96.137
170 1 A 170 LYS 1 95.307
#
