# Supplementary material for: Single‐Sequence Deep Learning Delivers Crystal‐Quality Models of Covalent K‐Ras G12 Hotspot Complexes
Source: IUBMB Life. 2026 Jun 13;78(6):e70108. doi: 10.1002/iub.70108 (PMC13263772; doi:10.1002/iub.70108)
Supplement: Supplementary file 1 — Data S1: iub70108‐sup‐0001‐DataS1.zip. [file IUB-78-0-s001.zip › Supplementary_Data/1_Without Covalent Restraint_Web/Predicted Structures/KRASG12C_ARS1620_GDP_Mg2+_without_restraint/pred.model_idx_0.cif]

data_model
_entry.id model
_struct.entry_id model
_struct.pdbx_model_details .
_struct.pdbx_structure_determination_methodology computational
_struct.title 'Chai-1 predicted structure'
_audit_conform.dict_location https://raw.githubusercontent.com/ihmwg/ModelCIF/80e1e22/dist/mmcif_ma.dic
_audit_conform.dict_name mmcif_ma.dic
_audit_conform.dict_version 1.4.7
#
loop_
_audit_author.name
_audit_author.pdbx_ordinal
'Chai Discovery team' 1
#
#
loop_
_chem_comp.id
_chem_comp.type
_chem_comp.name
_chem_comp.formula
_chem_comp.formula_weight
_chem_comp.ma_provenance
ALA 'L-peptide linking' . . . 'CCD Core'
ARG 'L-peptide linking' . . . 'CCD Core'
ASN 'L-peptide linking' . . . 'CCD Core'
ASP 'L-peptide linking' . . . 'CCD Core'
CYS 'L-peptide linking' . . . 'CCD Core'
GLN 'L-peptide linking' . . . 'CCD Core'
GLU 'L-peptide linking' . . . 'CCD Core'
GLY 'L-peptide linking' . . . 'CCD Core'
HIS 'L-peptide linking' . . . 'CCD Core'
ILE 'L-peptide linking' . . . 'CCD Core'
LEU 'L-peptide linking' . . . 'CCD Core'
LIG2 non-polymer . . . 'CCD Core'
LIG3 non-polymer . . . 'CCD Core'
LIG4 non-polymer . . . 'CCD Core'
LYS 'L-peptide linking' . . . 'CCD Core'
MET 'L-peptide linking' . . . 'CCD Core'
PHE 'L-peptide linking' . . . 'CCD Core'
PRO 'L-peptide linking' . . . 'CCD Core'
SER 'L-peptide linking' . . . 'CCD Core'
THR 'L-peptide linking' . . . 'CCD Core'
TYR 'L-peptide linking' . . . 'CCD Core'
VAL 'L-peptide linking' . . . 'CCD Core'
#
#
loop_
_entity.id
_entity.type
_entity.src_method
_entity.pdbx_description
_entity.formula_weight
_entity.pdbx_number_of_molecules
_entity.details
1 polymer man 'Entity A' . 1 .
2 non-polymer man 'Entity B' . 1 .
3 non-polymer man 'Entity C' . 1 .
4 non-polymer man 'Entity D' . 1 .
#
#
loop_
_entity_poly.entity_id
_entity_poly.type
_entity_poly.nstd_linkage
_entity_poly.nstd_monomer
_entity_poly.pdbx_strand_id
_entity_poly.pdbx_seq_one_letter_code
_entity_poly.pdbx_seq_one_letter_code_can
1 polypeptide(L) no no A
;GMTEYKLVVVGACGVGKSALTIQLIQNHFVDEYDPTIEDSYRKQVVIDGETSLLDILDTAGQEEYSAMRD
QYMRTGEGFLSVFAINNTKSFEDIHHYREQIKRVKDSEDVPMVLVGNKSDLPSRTVDTKQAQDLARSYGI
PFIETSAKTRQGVDDAFYTLVREIRKHKEK
;

;GMTEYKLVVVGACGVGKSALTIQLIQNHFVDEYDPTIEDSYRKQVVIDGETSLLDILDTAGQEEYSAMRD
QYMRTGEGFLSVFAINNTKSFEDIHHYREQIKRVKDSEDVPMVLVGNKSDLPSRTVDTKQAQDLARSYGI
PFIETSAKTRQGVDDAFYTLVREIRKHKEK
;

#
#
loop_
_pdbx_entity_nonpoly.entity_id
_pdbx_entity_nonpoly.name
_pdbx_entity_nonpoly.comp_id
_pdbx_entity_nonpoly.ma_model_mode
2 'Entity B' LIG2 .
3 'Entity C' LIG3 .
4 'Entity D' LIG4 .
#
#
loop_
_entity_poly_seq.entity_id
_entity_poly_seq.num
_entity_poly_seq.mon_id
_entity_poly_seq.hetero
1 1 GLY .
1 2 MET .
1 3 THR .
1 4 GLU .
1 5 TYR .
1 6 LYS .
1 7 LEU .
1 8 VAL .
1 9 VAL .
1 10 VAL .
1 11 GLY .
1 12 ALA .
1 13 CYS .
1 14 GLY .
1 15 VAL .
1 16 GLY .
1 17 LYS .
1 18 SER .
1 19 ALA .
1 20 LEU .
1 21 THR .
1 22 ILE .
1 23 GLN .
1 24 LEU .
1 25 ILE .
1 26 GLN .
1 27 ASN .
1 28 HIS .
1 29 PHE .
1 30 VAL .
1 31 ASP .
1 32 GLU .
1 33 TYR .
1 34 ASP .
1 35 PRO .
1 36 THR .
1 37 ILE .
1 38 GLU .
1 39 ASP .
1 40 SER .
1 41 TYR .
1 42 ARG .
1 43 LYS .
1 44 GLN .
1 45 VAL .
1 46 VAL .
1 47 ILE .
1 48 ASP .
1 49 GLY .
1 50 GLU .
1 51 THR .
1 52 SER .
1 53 LEU .
1 54 LEU .
1 55 ASP .
1 56 ILE .
1 57 LEU .
1 58 ASP .
1 59 THR .
1 60 ALA .
1 61 GLY .
1 62 GLN .
1 63 GLU .
1 64 GLU .
1 65 TYR .
1 66 SER .
1 67 ALA .
1 68 MET .
1 69 ARG .
1 70 ASP .
1 71 GLN .
1 72 TYR .
1 73 MET .
1 74 ARG .
1 75 THR .
1 76 GLY .
1 77 GLU .
1 78 GLY .
1 79 PHE .
1 80 LEU .
1 81 SER .
1 82 VAL .
1 83 PHE .
1 84 ALA .
1 85 ILE .
1 86 ASN .
1 87 ASN .
1 88 THR .
1 89 LYS .
1 90 SER .
1 91 PHE .
1 92 GLU .
1 93 ASP .
1 94 ILE .
1 95 HIS .
1 96 HIS .
1 97 TYR .
1 98 ARG .
1 99 GLU .
1 100 GLN .
1 101 ILE .
1 102 LYS .
1 103 ARG .
1 104 VAL .
1 105 LYS .
1 106 ASP .
1 107 SER .
1 108 GLU .
1 109 ASP .
1 110 VAL .
1 111 PRO .
1 112 MET .
1 113 VAL .
1 114 LEU .
1 115 VAL .
1 116 GLY .
1 117 ASN .
1 118 LYS .
1 119 SER .
1 120 ASP .
1 121 LEU .
1 122 PRO .
1 123 SER .
1 124 ARG .
1 125 THR .
1 126 VAL .
1 127 ASP .
1 128 THR .
1 129 LYS .
1 130 GLN .
1 131 ALA .
1 132 GLN .
1 133 ASP .
1 134 LEU .
1 135 ALA .
1 136 ARG .
1 137 SER .
1 138 TYR .
1 139 GLY .
1 140 ILE .
1 141 PRO .
1 142 PHE .
1 143 ILE .
1 144 GLU .
1 145 THR .
1 146 SER .
1 147 ALA .
1 148 LYS .
1 149 THR .
1 150 ARG .
1 151 GLN .
1 152 GLY .
1 153 VAL .
1 154 ASP .
1 155 ASP .
1 156 ALA .
1 157 PHE .
1 158 TYR .
1 159 THR .
1 160 LEU .
1 161 VAL .
1 162 ARG .
1 163 GLU .
1 164 ILE .
1 165 ARG .
1 166 LYS .
1 167 HIS .
1 168 LYS .
1 169 GLU .
1 170 LYS .
#
#
loop_
_struct_asym.id
_struct_asym.entity_id
_struct_asym.details
A 1 'Chain A'
B 2 'Chain B'
C 3 'Chain C'
D 4 'Chain D'
#
#
loop_
_pdbx_poly_seq_scheme.asym_id
_pdbx_poly_seq_scheme.entity_id
_pdbx_poly_seq_scheme.seq_id
_pdbx_poly_seq_scheme.mon_id
_pdbx_poly_seq_scheme.pdb_seq_num
_pdbx_poly_seq_scheme.auth_seq_num
_pdbx_poly_seq_scheme.pdb_mon_id
_pdbx_poly_seq_scheme.auth_mon_id
_pdbx_poly_seq_scheme.pdb_strand_id
_pdbx_poly_seq_scheme.pdb_ins_code
A 1 1 GLY 1 1 GLY GLY A .
A 1 2 MET 2 2 MET MET A .
A 1 3 THR 3 3 THR THR A .
A 1 4 GLU 4 4 GLU GLU A .
A 1 5 TYR 5 5 TYR TYR A .
A 1 6 LYS 6 6 LYS LYS A .
A 1 7 LEU 7 7 LEU LEU A .
A 1 8 VAL 8 8 VAL VAL A .
A 1 9 VAL 9 9 VAL VAL A .
A 1 10 VAL 10 10 VAL VAL A .
A 1 11 GLY 11 11 GLY GLY A .
A 1 12 ALA 12 12 ALA ALA A .
A 1 13 CYS 13 13 CYS CYS A .
A 1 14 GLY 14 14 GLY GLY A .
A 1 15 VAL 15 15 VAL VAL A .
A 1 16 GLY 16 16 GLY GLY A .
A 1 17 LYS 17 17 LYS LYS A .
A 1 18 SER 18 18 SER SER A .
A 1 19 ALA 19 19 ALA ALA A .
A 1 20 LEU 20 20 LEU LEU A .
A 1 21 THR 21 21 THR THR A .
A 1 22 ILE 22 22 ILE ILE A .
A 1 23 GLN 23 23 GLN GLN A .
A 1 24 LEU 24 24 LEU LEU A .
A 1 25 ILE 25 25 ILE ILE A .
A 1 26 GLN 26 26 GLN GLN A .
A 1 27 ASN 27 27 ASN ASN A .
A 1 28 HIS 28 28 HIS HIS A .
A 1 29 PHE 29 29 PHE PHE A .
A 1 30 VAL 30 30 VAL VAL A .
A 1 31 ASP 31 31 ASP ASP A .
A 1 32 GLU 32 32 GLU GLU A .
A 1 33 TYR 33 33 TYR TYR A .
A 1 34 ASP 34 34 ASP ASP A .
A 1 35 PRO 35 35 PRO PRO A .
A 1 36 THR 36 36 THR THR A .
A 1 37 ILE 37 37 ILE ILE A .
A 1 38 GLU 38 38 GLU GLU A .
A 1 39 ASP 39 39 ASP ASP A .
A 1 40 SER 40 40 SER SER A .
A 1 41 TYR 41 41 TYR TYR A .
A 1 42 ARG 42 42 ARG ARG A .
A 1 43 LYS 43 43 LYS LYS A .
A 1 44 GLN 44 44 GLN GLN A .
A 1 45 VAL 45 45 VAL VAL A .
A 1 46 VAL 46 46 VAL VAL A .
A 1 47 ILE 47 47 ILE ILE A .
A 1 48 ASP 48 48 ASP ASP A .
A 1 49 GLY 49 49 GLY GLY A .
A 1 50 GLU 50 50 GLU GLU A .
A 1 51 THR 51 51 THR THR A .
A 1 52 SER 52 52 SER SER A .
A 1 53 LEU 53 53 LEU LEU A .
A 1 54 LEU 54 54 LEU LEU A .
A 1 55 ASP 55 55 ASP ASP A .
A 1 56 ILE 56 56 ILE ILE A .
A 1 57 LEU 57 57 LEU LEU A .
A 1 58 ASP 58 58 ASP ASP A .
A 1 59 THR 59 59 THR THR A .
A 1 60 ALA 60 60 ALA ALA A .
A 1 61 GLY 61 61 GLY GLY A .
A 1 62 GLN 62 62 GLN GLN A .
A 1 63 GLU 63 63 GLU GLU A .
A 1 64 GLU 64 64 GLU GLU A .
A 1 65 TYR 65 65 TYR TYR A .
A 1 66 SER 66 66 SER SER A .
A 1 67 ALA 67 67 ALA ALA A .
A 1 68 MET 68 68 MET MET A .
A 1 69 ARG 69 69 ARG ARG A .
A 1 70 ASP 70 70 ASP ASP A .
A 1 71 GLN 71 71 GLN GLN A .
A 1 72 TYR 72 72 TYR TYR A .
A 1 73 MET 73 73 MET MET A .
A 1 74 ARG 74 74 ARG ARG A .
A 1 75 THR 75 75 THR THR A .
A 1 76 GLY 76 76 GLY GLY A .
A 1 77 GLU 77 77 GLU GLU A .
A 1 78 GLY 78 78 GLY GLY A .
A 1 79 PHE 79 79 PHE PHE A .
A 1 80 LEU 80 80 LEU LEU A .
A 1 81 SER 81 81 SER SER A .
A 1 82 VAL 82 82 VAL VAL A .
A 1 83 PHE 83 83 PHE PHE A .
A 1 84 ALA 84 84 ALA ALA A .
A 1 85 ILE 85 85 ILE ILE A .
A 1 86 ASN 86 86 ASN ASN A .
A 1 87 ASN 87 87 ASN ASN A .
A 1 88 THR 88 88 THR THR A .
A 1 89 LYS 89 89 LYS LYS A .
A 1 90 SER 90 90 SER SER A .
A 1 91 PHE 91 91 PHE PHE A .
A 1 92 GLU 92 92 GLU GLU A .
A 1 93 ASP 93 93 ASP ASP A .
A 1 94 ILE 94 94 ILE ILE A .
A 1 95 HIS 95 95 HIS HIS A .
A 1 96 HIS 96 96 HIS HIS A .
A 1 97 TYR 97 97 TYR TYR A .
A 1 98 ARG 98 98 ARG ARG A .
A 1 99 GLU 99 99 GLU GLU A .
A 1 100 GLN 100 100 GLN GLN A .
A 1 101 ILE 101 101 ILE ILE A .
A 1 102 LYS 102 102 LYS LYS A .
A 1 103 ARG 103 103 ARG ARG A .
A 1 104 VAL 104 104 VAL VAL A .
A 1 105 LYS 105 105 LYS LYS A .
A 1 106 ASP 106 106 ASP ASP A .
A 1 107 SER 107 107 SER SER A .
A 1 108 GLU 108 108 GLU GLU A .
A 1 109 ASP 109 109 ASP ASP A .
A 1 110 VAL 110 110 VAL VAL A .
A 1 111 PRO 111 111 PRO PRO A .
A 1 112 MET 112 112 MET MET A .
A 1 113 VAL 113 113 VAL VAL A .
A 1 114 LEU 114 114 LEU LEU A .
A 1 115 VAL 115 115 VAL VAL A .
A 1 116 GLY 116 116 GLY GLY A .
A 1 117 ASN 117 117 ASN ASN A .
A 1 118 LYS 118 118 LYS LYS A .
A 1 119 SER 119 119 SER SER A .
A 1 120 ASP 120 120 ASP ASP A .
A 1 121 LEU 121 121 LEU LEU A .
A 1 122 PRO 122 122 PRO PRO A .
A 1 123 SER 123 123 SER SER A .
A 1 124 ARG 124 124 ARG ARG A .
A 1 125 THR 125 125 THR THR A .
A 1 126 VAL 126 126 VAL VAL A .
A 1 127 ASP 127 127 ASP ASP A .
A 1 128 THR 128 128 THR THR A .
A 1 129 LYS 129 129 LYS LYS A .
A 1 130 GLN 130 130 GLN GLN A .
A 1 131 ALA 131 131 ALA ALA A .
A 1 132 GLN 132 132 GLN GLN A .
A 1 133 ASP 133 133 ASP ASP A .
A 1 134 LEU 134 134 LEU LEU A .
A 1 135 ALA 135 135 ALA ALA A .
A 1 136 ARG 136 136 ARG ARG A .
A 1 137 SER 137 137 SER SER A .
A 1 138 TYR 138 138 TYR TYR A .
A 1 139 GLY 139 139 GLY GLY A .
A 1 140 ILE 140 140 ILE ILE A .
A 1 141 PRO 141 141 PRO PRO A .
A 1 142 PHE 142 142 PHE PHE A .
A 1 143 ILE 143 143 ILE ILE A .
A 1 144 GLU 144 144 GLU GLU A .
A 1 145 THR 145 145 THR THR A .
A 1 146 SER 146 146 SER SER A .
A 1 147 ALA 147 147 ALA ALA A .
A 1 148 LYS 148 148 LYS LYS A .
A 1 149 THR 149 149 THR THR A .
A 1 150 ARG 150 150 ARG ARG A .
A 1 151 GLN 151 151 GLN GLN A .
A 1 152 GLY 152 152 GLY GLY A .
A 1 153 VAL 153 153 VAL VAL A .
A 1 154 ASP 154 154 ASP ASP A .
A 1 155 ASP 155 155 ASP ASP A .
A 1 156 ALA 156 156 ALA ALA A .
A 1 157 PHE 157 157 PHE PHE A .
A 1 158 TYR 158 158 TYR TYR A .
A 1 159 THR 159 159 THR THR A .
A 1 160 LEU 160 160 LEU LEU A .
A 1 161 VAL 161 161 VAL VAL A .
A 1 162 ARG 162 162 ARG ARG A .
A 1 163 GLU 163 163 GLU GLU A .
A 1 164 ILE 164 164 ILE ILE A .
A 1 165 ARG 165 165 ARG ARG A .
A 1 166 LYS 166 166 LYS LYS A .
A 1 167 HIS 167 167 HIS HIS A .
A 1 168 LYS 168 168 LYS LYS A .
A 1 169 GLU 169 169 GLU GLU A .
A 1 170 LYS 170 170 LYS LYS A .
#
#
loop_
_pdbx_nonpoly_scheme.asym_id
_pdbx_nonpoly_scheme.entity_id
_pdbx_nonpoly_scheme.mon_id
_pdbx_nonpoly_scheme.ndb_seq_num
_pdbx_nonpoly_scheme.pdb_seq_num
_pdbx_nonpoly_scheme.auth_seq_num
_pdbx_nonpoly_scheme.auth_mon_id
_pdbx_nonpoly_scheme.pdb_strand_id
_pdbx_nonpoly_scheme.pdb_ins_code
B 2 LIG2 1 1 1 LIG2 B .
C 3 LIG3 1 1 1 LIG3 C .
D 4 LIG4 1 1 1 LIG4 D .
#
#
loop_
_ma_data.id
_ma_data.name
_ma_data.content_type
_ma_data.content_type_other_details
1 'Entity A' target .
2 'Entity B' target .
3 'Entity C' target .
4 'Entity D' target .
5 pred_model_1 'model coordinates' .
#
#
loop_
_ma_target_entity.entity_id
_ma_target_entity.data_id
_ma_target_entity.origin
1 1 designed
2 2 designed
3 3 designed
4 4 designed
#
#
loop_
_ma_target_entity_instance.asym_id
_ma_target_entity_instance.entity_id
_ma_target_entity_instance.details
A 1 'Chain A'
B 2 'Chain B'
C 3 'Chain C'
D 4 'Chain D'
#
#
loop_
_ma_model_list.ordinal_id
_ma_model_list.model_name
_ma_model_list.data_id
_ma_model_list.model_type
_ma_model_list.model_type_other_details
1 pred_model_1 5 'Ab initio model' .
#
#
loop_
_ma_model_group.id
_ma_model_group.name
_ma_model_group.details
1 pred .
#
#
loop_
_ma_model_group_link.group_id
_ma_model_group_link.model_id
1 1
#
#
loop_
_atom_site.group_PDB
_atom_site.id
_atom_site.type_symbol
_atom_site.label_atom_id
_atom_site.label_alt_id
_atom_site.label_comp_id
_atom_site.label_seq_id
_atom_site.auth_seq_id
_atom_site.pdbx_PDB_ins_code
_atom_site.label_asym_id
_atom_site.Cartn_x
_atom_site.Cartn_y
_atom_site.Cartn_z
_atom_site.occupancy
_atom_site.label_entity_id
_atom_site.auth_asym_id
_atom_site.auth_comp_id
_atom_site.B_iso_or_equiv
_atom_site.pdbx_PDB_model_num
ATOM 1 N N . GLY 1 1 ? A -11.657 15.859 16.278 1.000 1 A GLY 77.033 1
ATOM 2 C CA . GLY 1 1 ? A -11.696 16.151 14.839 1.000 1 A GLY 82.616 1
ATOM 3 C C . GLY 1 1 ? A -11.161 14.994 14.019 1.000 1 A GLY 86.289 1
ATOM 4 O O . GLY 1 1 ? A -10.770 13.979 14.561 1.000 1 A GLY 84.176 1
ATOM 5 N N . MET 2 2 ? A -11.175 15.175 12.705 1.000 1 A MET 88.683 1
ATOM 6 C CA . MET 2 2 ? A -10.719 14.100 11.833 1.000 1 A MET 91.984 1
ATOM 7 C C . MET 2 2 ? A -9.227 13.844 12.004 1.000 1 A MET 93.334 1
ATOM 8 O O . MET 2 2 ? A -8.479 14.711 12.435 1.000 1 A MET 92.335 1
ATOM 9 C CB . MET 2 2 ? A -11.045 14.449 10.385 1.000 1 A MET 90.742 1
ATOM 10 C CG . MET 2 2 ? A -10.319 15.681 9.915 1.000 1 A MET 90.517 1
ATOM 11 S SD . MET 2 2 ? A -10.293 15.754 8.114 1.000 1 A MET 87.986 1
ATOM 12 C CE . MET 2 2 ? A -9.214 14.379 7.780 1.000 1 A MET 84.066 1
ATOM 13 N N . THR 3 3 ? A -8.823 12.629 11.638 1.000 1 A THR 95.964 1
ATOM 14 C CA . THR 3 3 ? A -7.426 12.253 11.668 1.000 1 A THR 96.186 1
ATOM 15 C C . THR 3 3 ? A -6.977 11.921 10.262 1.000 1 A THR 96.912 1
ATOM 16 O O . THR 3 3 ? A -7.718 11.331 9.485 1.000 1 A THR 96.521 1
ATOM 17 C CB . THR 3 3 ? A -7.208 11.051 12.594 1.000 1 A THR 94.857 1
ATOM 18 O OG1 . THR 3 3 ? A -7.704 11.373 13.897 1.000 1 A THR 90.671 1
ATOM 19 C CG2 . THR 3 3 ? A -5.738 10.693 12.703 1.000 1 A THR 91.381 1
ATOM 20 N N . GLU 4 4 ? A -5.738 12.293 9.934 1.000 1 A GLU 96.894 1
ATOM 21 C CA . GLU 4 4 ? A -5.169 12.045 8.624 1.000 1 A GLU 97.201 1
ATOM 22 C C . GLU 4 4 ? A -4.145 10.914 8.739 1.000 1 A GLU 97.490 1
ATOM 23 O O . GLU 4 4 ? A -3.390 10.828 9.701 1.000 1 A GLU 97.030 1
ATOM 24 C CB . GLU 4 4 ? A -4.496 13.307 8.075 1.000 1 A GLU 96.276 1
ATOM 25 C CG . GLU 4 4 ? A -5.453 14.436 7.852 1.000 1 A GLU 89.415 1
ATOM 26 C CD . GLU 4 4 ? A -4.776 15.696 7.344 1.000 1 A GLU 88.910 1
ATOM 27 O OE1 . GLU 4 4 ? A -3.521 15.713 7.261 1.000 1 A GLU 86.606 1
ATOM 28 O OE2 . GLU 4 4 ? A -5.500 16.661 7.051 1.000 1 A GLU 84.411 1
ATOM 29 N N . TYR 5 5 ? A -4.148 10.050 7.715 1.000 1 A TYR 97.913 1
ATOM 30 C CA . TYR 5 5 ? A -3.199 8.945 7.634 1.000 1 A TYR 98.105 1
ATOM 31 C C . TYR 5 5 ? A -2.566 8.969 6.263 1.000 1 A TYR 98.149 1
ATOM 32 O O . TYR 5 5 ? A -3.260 9.005 5.249 1.000 1 A TYR 98.079 1
ATOM 33 C CB . TYR 5 5 ? A -3.918 7.609 7.842 1.000 1 A TYR 98.040 1
ATOM 34 C CG . TYR 5 5 ? A -4.612 7.499 9.179 1.000 1 A TYR 98.005 1
ATOM 35 C CD1 . TYR 5 5 ? A -3.910 7.090 10.287 1.000 1 A TYR 97.597 1
ATOM 36 C CD2 . TYR 5 5 ? A -5.945 7.835 9.323 1.000 1 A TYR 97.692 1
ATOM 37 C CE1 . TYR 5 5 ? A -4.521 6.988 11.531 1.000 1 A TYR 96.937 1
ATOM 38 C CE2 . TYR 5 5 ? A -6.563 7.752 10.550 1.000 1 A TYR 96.944 1
ATOM 39 C CZ . TYR 5 5 ? A -5.857 7.334 11.646 1.000 1 A TYR 96.867 1
ATOM 40 O OH . TYR 5 5 ? A -6.462 7.236 12.871 1.000 1 A TYR 95.457 1
ATOM 41 N N . LYS 6 6 ? A -1.226 8.938 6.215 1.000 1 A LYS 98.153 1
ATOM 42 C CA . LYS 6 6 ? A -0.481 8.915 4.959 1.000 1 A LYS 98.093 1
ATOM 43 C C . LYS 6 6 ? A -0.112 7.470 4.658 1.000 1 A LYS 98.266 1
ATOM 44 O O . LYS 6 6 ? A 0.702 6.871 5.356 1.000 1 A LYS 98.128 1
ATOM 45 C CB . LYS 6 6 ? A 0.755 9.802 5.037 1.000 1 A LYS 97.590 1
ATOM 46 C CG . LYS 6 6 ? A 1.405 10.052 3.697 1.000 1 A LYS 87.084 1
ATOM 47 C CD . LYS 6 6 ? A 2.520 11.109 3.827 1.000 1 A LYS 80.318 1
ATOM 48 C CE . LYS 6 6 ? A 3.015 11.526 2.467 1.000 1 A LYS 76.129 1
ATOM 49 N NZ . LYS 6 6 ? A 2.033 12.356 1.685 1.000 1 A LYS 62.888 1
ATOM 50 N N . LEU 7 7 ? A -0.749 6.894 3.639 1.000 1 A LEU 98.341 1
ATOM 51 C CA . LEU 7 7 ? A -0.594 5.496 3.285 1.000 1 A LEU 98.493 1
ATOM 52 C C . LEU 7 7 ? A 0.114 5.397 1.964 1.000 1 A LEU 98.315 1
ATOM 53 O O . LEU 7 7 ? A -0.084 6.215 1.061 1.000 1 A LEU 98.111 1
ATOM 54 C CB . LEU 7 7 ? A -1.946 4.795 3.166 1.000 1 A LEU 98.638 1
ATOM 55 C CG . LEU 7 7 ? A -2.969 4.986 4.283 1.000 1 A LEU 98.486 1
ATOM 56 C CD1 . LEU 7 7 ? A -2.384 4.651 5.635 1.000 1 A LEU 98.426 1
ATOM 57 C CD2 . LEU 7 7 ? A -4.216 4.135 4.005 1.000 1 A LEU 98.515 1
ATOM 58 N N . VAL 8 8 ? A 0.936 4.348 1.833 1.000 1 A VAL 98.390 1
ATOM 59 C CA . VAL 8 8 ? A 1.694 4.117 0.598 1.000 1 A VAL 98.261 1
ATOM 60 C C . VAL 8 8 ? A 1.432 2.701 0.151 1.000 1 A VAL 98.368 1
ATOM 61 O O . VAL 8 8 ? A 1.453 1.766 0.960 1.000 1 A VAL 98.430 1
ATOM 62 C CB . VAL 8 8 ? A 3.188 4.308 0.853 1.000 1 A VAL 97.828 1
ATOM 63 C CG1 . VAL 8 8 ? A 3.459 5.665 1.487 1.000 1 A VAL 97.430 1
ATOM 64 C CG2 . VAL 8 8 ? A 3.967 4.175 -0.469 1.000 1 A VAL 97.393 1
ATOM 65 N N . VAL 9 9 ? A 1.148 2.530 -1.150 1.000 1 A VAL 98.246 1
ATOM 66 C CA . VAL 9 9 ? A 0.906 1.221 -1.734 1.000 1 A VAL 98.342 1
ATOM 67 C C . VAL 9 9 ? A 2.102 0.853 -2.575 1.000 1 A VAL 98.187 1
ATOM 68 O O . VAL 9 9 ? A 2.433 1.547 -3.545 1.000 1 A VAL 97.925 1
ATOM 69 C CB . VAL 9 9 ? A -0.362 1.212 -2.583 1.000 1 A VAL 98.449 1
ATOM 70 C CG1 . VAL 9 9 ? A -1.555 1.789 -1.811 1.000 1 A VAL 98.568 1
ATOM 71 C CG2 . VAL 9 9 ? A -0.676 -0.199 -3.076 1.000 1 A VAL 98.484 1
ATOM 72 N N . VAL 10 10 ? A 2.788 -0.231 -2.203 1.000 1 A VAL 98.462 1
ATOM 73 C CA . VAL 10 10 ? A 4.003 -0.670 -2.881 1.000 1 A VAL 98.481 1
ATOM 74 C C . VAL 10 10 ? A 3.831 -2.088 -3.381 1.000 1 A VAL 98.631 1
ATOM 75 O O . VAL 10 10 ? A 2.949 -2.818 -2.942 1.000 1 A VAL 98.745 1
ATOM 76 C CB . VAL 10 10 ? A 5.243 -0.577 -2.002 1.000 1 A VAL 98.144 1
ATOM 77 C CG1 . VAL 10 10 ? A 5.436 0.851 -1.505 1.000 1 A VAL 97.912 1
ATOM 78 C CG2 . VAL 10 10 ? A 5.164 -1.571 -0.837 1.000 1 A VAL 98.208 1
ATOM 79 N N . GLY 11 11 ? A 4.699 -2.491 -4.288 1.000 1 A GLY 98.470 1
ATOM 80 C CA . GLY 11 11 ? A 4.664 -3.826 -4.849 1.000 1 A GLY 98.293 1
ATOM 81 C C . GLY 11 11 ? A 5.060 -3.789 -6.318 1.000 1 A GLY 98.018 1
ATOM 82 O O . GLY 11 11 ? A 5.064 -2.745 -6.945 1.000 1 A GLY 97.686 1
ATOM 83 N N . ALA 12 12 ? A 5.354 -4.964 -6.846 1.000 1 A ALA 98.359 1
ATOM 84 C CA . ALA 12 12 ? A 5.838 -5.097 -8.213 1.000 1 A ALA 98.105 1
ATOM 85 C C . ALA 12 12 ? A 4.829 -4.550 -9.223 1.000 1 A ALA 97.720 1
ATOM 86 O O . ALA 12 12 ? A 3.635 -4.404 -8.919 1.000 1 A ALA 97.426 1
ATOM 87 C CB . ALA 12 12 ? A 6.156 -6.567 -8.516 1.000 1 A ALA 97.940 1
ATOM 88 N N . CYS 13 13 ? A 5.335 -4.295 -10.405 1.000 1 A CYS 97.124 1
ATOM 89 C CA . CYS 13 13 ? A 4.437 -3.990 -11.528 1.000 1 A CYS 96.857 1
ATOM 90 C C . CYS 13 13 ? A 3.347 -5.039 -11.665 1.000 1 A CYS 97.341 1
ATOM 91 O O . CYS 13 13 ? A 3.598 -6.243 -11.592 1.000 1 A CYS 97.412 1
ATOM 92 C CB . CYS 13 13 ? A 5.205 -3.921 -12.828 1.000 1 A CYS 95.336 1
ATOM 93 S SG . CYS 13 13 ? A 6.225 -2.533 -12.954 1.000 1 A CYS 90.742 1
ATOM 94 N N . GLY 14 14 ? A 2.125 -4.560 -11.880 1.000 1 A GLY 97.448 1
ATOM 95 C CA . GLY 14 14 ? A 1.040 -5.407 -12.357 1.000 1 A GLY 97.681 1
ATOM 96 C C . GLY 14 14 ? A 0.317 -6.183 -11.284 1.000 1 A GLY 98.300 1
ATOM 97 O O . GLY 14 14 ? A -0.571 -6.966 -11.600 1.000 1 A GLY 98.257 1
ATOM 98 N N . VAL 15 15 ? A 0.661 -5.997 -10.007 1.000 1 A VAL 98.360 1
ATOM 99 C CA . VAL 15 15 ? A -0.007 -6.740 -8.934 1.000 1 A VAL 98.633 1
ATOM 100 C C . VAL 15 15 ? A -1.394 -6.178 -8.616 1.000 1 A VAL 98.676 1
ATOM 101 O O . VAL 15 15 ? A -2.188 -6.860 -7.974 1.000 1 A VAL 98.725 1
ATOM 102 C CB . VAL 15 15 ? A 0.848 -6.764 -7.658 1.000 1 A VAL 98.733 1
ATOM 103 C CG1 . VAL 15 15 ? A 2.165 -7.475 -7.896 1.000 1 A VAL 98.772 1
ATOM 104 C CG2 . VAL 15 15 ? A 1.024 -5.390 -7.066 1.000 1 A VAL 98.849 1
ATOM 105 N N . GLY 16 16 ? A -1.680 -4.949 -9.058 1.000 1 A GLY 98.550 1
ATOM 106 C CA . GLY 16 16 ? A -2.955 -4.312 -8.824 1.000 1 A GLY 98.424 1
ATOM 107 C C . GLY 16 16 ? A -2.922 -3.180 -7.830 1.000 1 A GLY 98.496 1
ATOM 108 O O . GLY 16 16 ? A -3.974 -2.851 -7.229 1.000 1 A GLY 98.470 1
ATOM 109 N N . LYS 17 17 ? A -1.761 -2.541 -7.651 1.000 1 A LYS 98.444 1
ATOM 110 C CA . LYS 17 17 ? A -1.688 -1.381 -6.745 1.000 1 A LYS 98.371 1
ATOM 111 C C . LYS 17 17 ? A -2.658 -0.286 -7.154 1.000 1 A LYS 98.157 1
ATOM 112 O O . LYS 17 17 ? A -3.408 0.230 -6.324 1.000 1 A LYS 98.298 1
ATOM 113 C CB . LYS 17 17 ? A -0.262 -0.801 -6.715 1.000 1 A LYS 98.243 1
ATOM 114 C CG . LYS 17 17 ? A 0.794 -1.785 -6.232 1.000 1 A LYS 97.993 1
ATOM 115 C CD . LYS 17 17 ? A 2.171 -1.144 -6.248 1.000 1 A LYS 97.703 1
ATOM 116 C CE . LYS 17 17 ? A 2.665 -0.754 -7.623 1.000 1 A LYS 97.353 1
ATOM 117 N NZ . LYS 17 17 ? A 2.770 -1.900 -8.560 1.000 1 A LYS 97.194 1
ATOM 118 N N . SER 18 18 ? A -2.654 0.073 -8.438 1.000 1 A SER 97.900 1
ATOM 119 C CA . SER 18 18 ? A -3.563 1.103 -8.929 1.000 1 A SER 97.553 1
ATOM 120 C C . SER 18 18 ? A -5.005 0.637 -8.871 1.000 1 A SER 97.725 1
ATOM 121 O O . SER 18 18 ? A -5.879 1.389 -8.492 1.000 1 A SER 97.884 1
ATOM 122 C CB . SER 18 18 ? A -3.188 1.508 -10.364 1.000 1 A SER 96.895 1
ATOM 123 O OG . SER 18 18 ? A -1.902 2.055 -10.389 1.000 1 A SER 94.165 1
ATOM 124 N N . ALA 19 19 ? A -5.251 -0.631 -9.246 1.000 1 A ALA 97.828 1
ATOM 125 C CA . ALA 19 19 ? A -6.628 -1.124 -9.240 1.000 1 A ALA 97.956 1
ATOM 126 C C . ALA 19 19 ? A -7.202 -1.130 -7.834 1.000 1 A ALA 98.205 1
ATOM 127 O O . ALA 19 19 ? A -8.368 -0.784 -7.632 1.000 1 A ALA 98.350 1
ATOM 128 C CB . ALA 19 19 ? A -6.686 -2.510 -9.863 1.000 1 A ALA 97.844 1
ATOM 129 N N . LEU 20 20 ? A -6.367 -1.538 -6.856 1.000 1 A LEU 98.136 1
ATOM 130 C CA . LEU 20 20 ? A -6.816 -1.526 -5.470 1.000 1 A LEU 98.365 1
ATOM 131 C C . LEU 20 20 ? A -7.143 -0.114 -5.004 1.000 1 A LEU 98.349 1
ATOM 132 O O . LEU 20 20 ? A -8.152 0.121 -4.335 1.000 1 A LEU 98.402 1
ATOM 133 C CB . LEU 20 20 ? A -5.749 -2.114 -4.565 1.000 1 A LEU 98.598 1
ATOM 134 C CG . LEU 20 20 ? A -5.654 -3.618 -4.581 1.000 1 A LEU 98.689 1
ATOM 135 C CD1 . LEU 20 20 ? A -6.847 -4.220 -3.864 1.000 1 A LEU 98.704 1
ATOM 136 C CD2 . LEU 20 20 ? A -4.352 -4.057 -3.925 1.000 1 A LEU 98.740 1
ATOM 137 N N . THR 21 21 ? A -6.245 0.833 -5.332 1.000 1 A THR 98.374 1
ATOM 138 C CA . THR 21 21 ? A -6.415 2.215 -4.901 1.000 1 A THR 98.207 1
ATOM 139 C C . THR 21 21 ? A -7.677 2.823 -5.508 1.000 1 A THR 98.120 1
ATOM 140 O O . THR 21 21 ? A -8.467 3.479 -4.806 1.000 1 A THR 98.198 1
ATOM 141 C CB . THR 21 21 ? A -5.179 3.039 -5.279 1.000 1 A THR 98.118 1
ATOM 142 O OG1 . THR 21 21 ? A -4.033 2.448 -4.652 1.000 1 A THR 98.011 1
ATOM 143 C CG2 . THR 21 21 ? A -5.338 4.483 -4.833 1.000 1 A THR 97.995 1
ATOM 144 N N . ILE 22 22 ? A -7.875 2.599 -6.791 1.000 1 A ILE 97.724 1
ATOM 145 C CA . ILE 22 22 ? A -9.042 3.163 -7.460 1.000 1 A ILE 97.426 1
ATOM 146 C C . ILE 22 22 ? A -10.320 2.521 -6.966 1.000 1 A ILE 97.716 1
ATOM 147 O O . ILE 22 22 ? A -11.357 3.196 -6.817 1.000 1 A ILE 97.929 1
ATOM 148 C CB . ILE 22 22 ? A -8.896 3.070 -8.977 1.000 1 A ILE 96.870 1
ATOM 149 C CG1 . ILE 22 22 ? A -7.711 3.949 -9.400 1.000 1 A ILE 96.368 1
ATOM 150 C CG2 . ILE 22 22 ? A -10.171 3.510 -9.697 1.000 1 A ILE 95.748 1
ATOM 151 C CD1 . ILE 22 22 ? A -7.283 3.754 -10.823 1.000 1 A ILE 94.118 1
ATOM 152 N N . GLN 23 23 ? A -10.309 1.220 -6.656 1.000 1 A GLN 97.918 1
ATOM 153 C CA . GLN 23 23 ? A -11.474 0.624 -6.033 1.000 1 A GLN 98.038 1
ATOM 154 C C . GLN 23 23 ? A -11.813 1.314 -4.731 1.000 1 A GLN 98.139 1
ATOM 155 O O . GLN 23 23 ? A -12.994 1.589 -4.452 1.000 1 A GLN 98.116 1
ATOM 156 C CB . GLN 23 23 ? A -11.288 -0.879 -5.809 1.000 1 A GLN 97.928 1
ATOM 157 C CG . GLN 23 23 ? A -11.751 -1.718 -6.976 1.000 1 A GLN 95.983 1
ATOM 158 C CD . GLN 23 23 ? A -13.265 -1.859 -7.062 1.000 1 A GLN 97.660 1
ATOM 159 O OE1 . GLN 23 23 ? A -14.025 -1.154 -6.398 1.000 1 A GLN 97.259 1
ATOM 160 N NE2 . GLN 23 23 ? A -13.701 -2.767 -7.923 1.000 1 A GLN 96.902 1
ATOM 161 N N . LEU 24 24 ? A -10.793 1.589 -3.915 1.000 1 A LEU 98.149 1
ATOM 162 C CA . LEU 24 24 ? A -11.049 2.238 -2.627 1.000 1 A LEU 98.212 1
ATOM 163 C C . LEU 24 24 ? A -11.622 3.636 -2.830 1.000 1 A LEU 98.063 1
ATOM 164 O O . LEU 24 24 ? A -12.607 4.008 -2.183 1.000 1 A LEU 97.945 1
ATOM 165 C CB . LEU 24 24 ? A -9.776 2.315 -1.803 1.000 1 A LEU 98.345 1
ATOM 166 C CG . LEU 24 24 ? A -9.981 2.964 -0.432 1.000 1 A LEU 98.275 1
ATOM 167 C CD1 . LEU 24 24 ? A -10.537 1.930 0.527 1.000 1 A LEU 97.978 1
ATOM 168 C CD2 . LEU 24 24 ? A -8.664 3.540 0.089 1.000 1 A LEU 98.111 1
ATOM 169 N N . ILE 25 25 ? A -10.981 4.402 -3.708 1.000 1 A ILE 97.854 1
ATOM 170 C CA . ILE 25 25 ? A -11.319 5.828 -3.839 1.000 1 A ILE 97.318 1
ATOM 171 C C . ILE 25 25 ? A -12.570 6.043 -4.681 1.000 1 A ILE 97.065 1
ATOM 172 O O . ILE 25 25 ? A -13.401 6.892 -4.321 1.000 1 A ILE 96.740 1
ATOM 173 C CB . ILE 25 25 ? A -10.135 6.602 -4.446 1.000 1 A ILE 96.524 1
ATOM 174 C CG1 . ILE 25 25 ? A -8.891 6.457 -3.586 1.000 1 A ILE 94.012 1
ATOM 175 C CG2 . ILE 25 25 ? A -10.505 8.054 -4.647 1.000 1 A ILE 92.139 1
ATOM 176 C CD1 . ILE 25 25 ? A -9.052 6.946 -2.173 1.000 1 A ILE 87.848 1
ATOM 177 N N . GLN 26 26 ? A -12.704 5.303 -5.769 1.000 1 A GLN 97.285 1
ATOM 178 C CA . GLN 26 26 ? A -13.750 5.540 -6.775 1.000 1 A GLN 96.673 1
ATOM 179 C C . GLN 26 26 ? A -14.771 4.428 -6.879 1.000 1 A GLN 97.005 1
ATOM 180 O O . GLN 26 26 ? A -15.751 4.577 -7.602 1.000 1 A GLN 96.237 1
ATOM 181 C CB . GLN 26 26 ? A -13.100 5.793 -8.139 1.000 1 A GLN 95.424 1
ATOM 182 C CG . GLN 26 26 ? A -12.261 7.057 -8.180 1.000 1 A GLN 91.407 1
ATOM 183 C CD . GLN 26 26 ? A -11.660 7.306 -9.553 1.000 1 A GLN 83.932 1
ATOM 184 O OE1 . GLN 26 26 ? A -11.827 6.512 -10.472 1.000 1 A GLN 74.455 1
ATOM 185 N NE2 . GLN 26 26 ? A -10.957 8.427 -9.701 1.000 1 A GLN 73.868 1
ATOM 186 N N . ASN 27 27 ? A -14.542 3.288 -6.220 1.000 1 A ASN 97.246 1
ATOM 187 C CA . ASN 27 27 ? A -15.497 2.182 -6.206 1.000 1 A ASN 97.055 1
ATOM 188 C C . ASN 27 27 ? A -15.790 1.671 -7.605 1.000 1 A ASN 97.246 1
ATOM 189 O O . ASN 27 27 ? A -16.943 1.385 -7.934 1.000 1 A ASN 96.199 1
ATOM 190 C CB . ASN 27 27 ? A -16.786 2.568 -5.474 1.000 1 A ASN 96.212 1
ATOM 191 C CG . ASN 27 27 ? A -16.532 2.828 -4.019 1.000 1 A ASN 94.185 1
ATOM 192 O OD1 . ASN 27 27 ? A -16.398 1.891 -3.229 1.000 1 A ASN 83.383 1
ATOM 193 N ND2 . ASN 27 27 ? A -16.432 4.087 -3.658 1.000 1 A ASN 80.407 1
ATOM 194 N N . HIS 28 28 ? A -14.723 1.551 -8.405 1.000 1 A HIS 97.221 1
ATOM 195 C CA . HIS 28 28 ? A -14.840 0.870 -9.679 1.000 1 A HIS 96.643 1
ATOM 196 C C . HIS 28 28 ? A -13.552 0.149 -10.004 1.000 1 A HIS 97.098 1
ATOM 197 O O . HIS 28 28 ? A -12.485 0.497 -9.514 1.000 1 A HIS 96.602 1
ATOM 198 C CB . HIS 28 28 ? A -15.264 1.805 -10.824 1.000 1 A HIS 94.506 1
ATOM 199 C CG . HIS 28 28 ? A -14.184 2.741 -11.260 1.000 1 A HIS 89.220 1
ATOM 200 N ND1 . HIS 28 28 ? A -13.352 2.486 -12.326 1.000 1 A HIS 79.475 1
ATOM 201 C CD2 . HIS 28 28 ? A -13.848 3.953 -10.784 1.000 1 A HIS 80.634 1
ATOM 202 C CE1 . HIS 28 28 ? A -12.522 3.488 -12.484 1.000 1 A HIS 80.061 1
ATOM 203 N NE2 . HIS 28 28 ? A -12.813 4.396 -11.572 1.000 1 A HIS 79.683 1
ATOM 204 N N . PHE 29 29 ? A -13.676 -0.921 -10.806 1.000 1 A PHE 97.797 1
ATOM 205 C CA . PHE 29 29 ? A -12.535 -1.723 -11.218 1.000 1 A PHE 97.736 1
ATOM 206 C C . PHE 29 29 ? A -12.012 -1.209 -12.558 1.000 1 A PHE 96.852 1
ATOM 207 O O . PHE 29 29 ? A -12.803 -0.976 -13.476 1.000 1 A PHE 96.085 1
ATOM 208 C CB . PHE 29 29 ? A -12.955 -3.184 -11.341 1.000 1 A PHE 97.495 1
ATOM 209 C CG . PHE 29 29 ? A -11.865 -4.060 -11.869 1.000 1 A PHE 97.774 1
ATOM 210 C CD1 . PHE 29 29 ? A -10.667 -4.181 -11.196 1.000 1 A PHE 97.873 1
ATOM 211 C CD2 . PHE 29 29 ? A -12.031 -4.765 -13.070 1.000 1 A PHE 97.438 1
ATOM 212 C CE1 . PHE 29 29 ? A -9.649 -4.981 -11.678 1.000 1 A PHE 97.511 1
ATOM 213 C CE2 . PHE 29 29 ? A -11.028 -5.580 -13.543 1.000 1 A PHE 97.084 1
ATOM 214 C CZ . PHE 29 29 ? A -9.836 -5.693 -12.863 1.000 1 A PHE 97.327 1
ATOM 215 N N . VAL 30 30 ? A -10.715 -1.033 -12.631 1.000 1 A VAL 94.988 1
ATOM 216 C CA . VAL 30 30 ? A -10.074 -0.603 -13.858 1.000 1 A VAL 92.937 1
ATOM 217 C C . VAL 30 30 ? A -9.363 -1.817 -14.459 1.000 1 A VAL 92.558 1
ATOM 218 O O . VAL 30 30 ? A -8.459 -2.385 -13.868 1.000 1 A VAL 91.097 1
ATOM 219 C CB . VAL 30 30 ? A -9.102 0.570 -13.650 1.000 1 A VAL 89.639 1
ATOM 220 C CG1 . VAL 30 30 ? A -9.891 1.838 -13.293 1.000 1 A VAL 84.463 1
ATOM 221 C CG2 . VAL 30 30 ? A -8.105 0.263 -12.538 1.000 1 A VAL 82.541 1
ATOM 222 N N . ASP 31 31 ? A -9.824 -2.231 -15.629 1.000 1 A ASP 91.203 1
ATOM 223 C CA . ASP 31 31 ? A -9.294 -3.434 -16.303 1.000 1 A ASP 90.208 1
ATOM 224 C C . ASP 31 31 ? A -7.959 -3.140 -16.962 1.000 1 A ASP 89.750 1
ATOM 225 O O . ASP 31 31 ? A -7.168 -4.049 -17.213 1.000 1 A ASP 84.643 1
ATOM 226 C CB . ASP 31 31 ? A -10.301 -3.955 -17.342 1.000 1 A ASP 86.676 1
ATOM 227 C CG . ASP 31 31 ? A -9.990 -5.359 -17.809 1.000 1 A ASP 82.641 1
ATOM 228 O OD1 . ASP 31 31 ? A -9.553 -6.180 -16.974 1.000 1 A ASP 78.749 1
ATOM 229 O OD2 . ASP 31 31 ? A -10.218 -5.653 -19.010 1.000 1 A ASP 79.147 1
ATOM 230 N N . GLU 32 32 ? A -7.718 -1.875 -17.276 1.000 1 A GLU 88.854 1
ATOM 231 C CA . GLU 32 32 ? A -6.481 -1.389 -17.884 1.000 1 A GLU 87.181 1
ATOM 232 C C . GLU 32 32 ? A -6.187 -0.043 -17.252 1.000 1 A GLU 85.093 1
ATOM 233 O O . GLU 32 32 ? A -7.038 0.842 -17.249 1.000 1 A GLU 79.526 1
ATOM 234 C CB . GLU 32 32 ? A -6.614 -1.269 -19.413 1.000 1 A GLU 84.964 1
ATOM 235 C CG . GLU 32 32 ? A -5.304 -0.905 -20.117 1.000 1 A GLU 74.540 1
ATOM 236 C CD . GLU 32 32 ? A -5.435 -0.920 -21.632 1.000 1 A GLU 66.561 1
ATOM 237 O OE1 . GLU 32 32 ? A -6.076 -1.825 -22.189 1.000 1 A GLU 62.378 1
ATOM 238 O OE2 . GLU 32 32 ? A -4.881 0.006 -22.253 1.000 1 A GLU 59.092 1
ATOM 239 N N . TYR 33 33 ? A -4.962 0.115 -16.696 1.000 1 A TYR 84.884 1
ATOM 240 C CA . TYR 33 33 ? A -4.557 1.387 -16.101 1.000 1 A TYR 83.591 1
ATOM 241 C C . TYR 33 33 ? A -3.084 1.576 -16.375 1.000 1 A TYR 84.824 1
ATOM 242 O O . TYR 33 33 ? A -2.259 0.700 -16.110 1.000 1 A TYR 83.164 1
ATOM 243 C CB . TYR 33 33 ? A -4.824 1.395 -14.612 1.000 1 A TYR 79.168 1
ATOM 244 C CG . TYR 33 33 ? A -4.665 2.754 -13.967 1.000 1 A TYR 77.262 1
ATOM 245 C CD1 . TYR 33 33 ? A -5.591 3.752 -14.215 1.000 1 A TYR 73.908 1
ATOM 246 C CD2 . TYR 33 33 ? A -3.582 3.024 -13.157 1.000 1 A TYR 72.837 1
ATOM 247 C CE1 . TYR 33 33 ? A -5.453 4.980 -13.650 1.000 1 A TYR 70.588 1
ATOM 248 C CE2 . TYR 33 33 ? A -3.439 4.284 -12.583 1.000 1 A TYR 69.998 1
ATOM 249 C CZ . TYR 33 33 ? A -4.376 5.247 -12.848 1.000 1 A TYR 71.802 1
ATOM 250 O OH . TYR 33 33 ? A -4.263 6.501 -12.274 1.000 1 A TYR 66.282 1
ATOM 251 N N . ASP 34 34 ? A -2.725 2.743 -16.934 1.000 1 A ASP 87.092 1
ATOM 252 C CA . ASP 34 34 ? A -1.349 3.022 -17.311 1.000 1 A ASP 86.561 1
ATOM 253 C C . ASP 34 34 ? A -0.385 2.625 -16.192 1.000 1 A ASP 87.775 1
ATOM 254 O O . ASP 34 34 ? A -0.439 3.203 -15.099 1.000 1 A ASP 86.662 1
ATOM 255 C CB . ASP 34 34 ? A -1.215 4.512 -17.635 1.000 1 A ASP 84.448 1
ATOM 256 C CG . ASP 34 34 ? A 0.137 4.869 -18.243 1.000 1 A ASP 82.360 1
ATOM 257 O OD1 . ASP 34 34 ? A 1.126 4.138 -18.042 1.000 1 A ASP 79.775 1
ATOM 258 O OD2 . ASP 34 34 ? A 0.190 5.920 -18.899 1.000 1 A ASP 79.467 1
ATOM 259 N N . PRO 35 35 ? A 0.520 1.655 -16.473 1.000 1 A PRO 79.400 1
ATOM 260 C CA . PRO 35 35 ? A 1.378 1.170 -15.400 1.000 1 A PRO 81.481 1
ATOM 261 C C . PRO 35 35 ? A 2.479 2.144 -15.013 1.000 1 A PRO 83.434 1
ATOM 262 O O . PRO 35 35 ? A 3.183 1.895 -14.020 1.000 1 A PRO 81.579 1
ATOM 263 C CB . PRO 35 35 ? A 1.974 -0.119 -15.994 1.000 1 A PRO 76.247 1
ATOM 264 C CG . PRO 35 35 ? A 1.974 0.143 -17.459 1.000 1 A PRO 76.152 1
ATOM 265 C CD . PRO 35 35 ? A 0.711 0.912 -17.736 1.000 1 A PRO 78.029 1
ATOM 266 N N . THR 36 36 ? A 2.653 3.231 -15.745 1.000 1 A THR 85.003 1
ATOM 267 C CA . THR 36 36 ? A 3.697 4.203 -15.457 1.000 1 A THR 83.282 1
ATOM 268 C C . THR 36 36 ? A 3.218 5.326 -14.541 1.000 1 A THR 85.879 1
ATOM 269 O O . THR 36 36 ? A 4.038 6.106 -14.051 1.000 1 A THR 84.711 1
ATOM 270 C CB . THR 36 36 ? A 4.270 4.815 -16.737 1.000 1 A THR 79.024 1
ATOM 271 O OG1 . THR 36 36 ? A 3.283 5.618 -17.368 1.000 1 A THR 73.934 1
ATOM 272 C CG2 . THR 36 36 ? A 4.729 3.720 -17.693 1.000 1 A THR 75.051 1
ATOM 273 N N . ILE 37 37 ? A 1.914 5.421 -14.299 1.000 1 A ILE 88.161 1
ATOM 274 C CA . ILE 37 37 ? A 1.366 6.573 -13.592 1.000 1 A ILE 87.322 1
ATOM 275 C C . ILE 37 37 ? A 1.440 6.373 -12.083 1.000 1 A ILE 88.803 1
ATOM 276 O O . ILE 37 37 ? A 0.894 5.408 -11.548 1.000 1 A ILE 87.407 1
ATOM 277 C CB . ILE 37 37 ? A -0.088 6.856 -14.015 1.000 1 A ILE 83.710 1
ATOM 278 C CG1 . ILE 37 37 ? A -0.088 7.290 -15.472 1.000 1 A ILE 83.125 1
ATOM 279 C CG2 . ILE 37 37 ? A -0.737 7.919 -13.125 1.000 1 A ILE 83.235 1
ATOM 280 C CD1 . ILE 37 37 ? A -1.501 7.561 -16.036 1.000 1 A ILE 79.624 1
ATOM 281 N N . GLU 38 38 ? A 2.128 7.290 -11.421 1.000 1 A GLU 89.971 1
ATOM 282 C CA . GLU 38 38 ? A 2.180 7.353 -9.975 1.000 1 A GLU 90.994 1
ATOM 283 C C . GLU 38 38 ? A 1.466 8.611 -9.541 1.000 1 A GLU 91.048 1
ATOM 284 O O . GLU 38 38 ? A 1.769 9.714 -10.000 1.000 1 A GLU 88.615 1
ATOM 285 C CB . GLU 38 38 ? A 3.631 7.372 -9.476 1.000 1 A GLU 89.135 1
ATOM 286 C CG . GLU 38 38 ? A 3.747 7.612 -7.969 1.000 1 A GLU 86.649 1
ATOM 287 C CD . GLU 38 38 ? A 5.184 7.516 -7.494 1.000 1 A GLU 86.394 1
ATOM 288 O OE1 . GLU 38 38 ? A 5.842 6.493 -7.802 1.000 1 A GLU 84.297 1
ATOM 289 O OE2 . GLU 38 38 ? A 5.639 8.428 -6.775 1.000 1 A GLU 83.113 1
ATOM 290 N N . ASP 39 39 ? A 0.479 8.482 -8.664 1.000 1 A ASP 92.863 1
ATOM 291 C CA . ASP 39 39 ? A -0.292 9.611 -8.209 1.000 1 A ASP 92.805 1
ATOM 292 C C . ASP 39 39 ? A -0.708 9.386 -6.774 1.000 1 A ASP 94.244 1
ATOM 293 O O . ASP 39 39 ? A -0.597 8.278 -6.242 1.000 1 A ASP 93.997 1
ATOM 294 C CB . ASP 39 39 ? A -1.513 9.838 -9.109 1.000 1 A ASP 90.820 1
ATOM 295 C CG . ASP 39 39 ? A -2.062 11.250 -9.049 1.000 1 A ASP 85.378 1
ATOM 296 O OD1 . ASP 39 39 ? A -1.487 12.079 -8.302 1.000 1 A ASP 81.985 1
ATOM 297 O OD2 . ASP 39 39 ? A -3.053 11.551 -9.754 1.000 1 A ASP 79.498 1
ATOM 298 N N . SER 40 40 ? A -1.164 10.441 -6.141 1.000 1 A SER 94.069 1
ATOM 299 C CA . SER 40 40 ? A -1.704 10.365 -4.790 1.000 1 A SER 93.958 1
ATOM 300 C C . SER 40 40 ? A -3.193 10.660 -4.841 1.000 1 A SER 94.376 1
ATOM 301 O O . SER 40 40 ? A -3.686 11.329 -5.747 1.000 1 A SER 92.918 1
ATOM 302 C CB . SER 40 40 ? A -0.967 11.317 -3.852 1.000 1 A SER 91.377 1
ATOM 303 O OG . SER 40 40 ? A -1.097 12.654 -4.318 1.000 1 A SER 86.472 1
ATOM 304 N N . TYR 41 41 ? A -3.899 10.105 -3.872 1.000 1 A TYR 96.146 1
ATOM 305 C CA . TYR 41 41 ? A -5.368 10.210 -3.814 1.000 1 A TYR 95.886 1
ATOM 306 C C . TYR 41 41 ? A -5.757 10.470 -2.384 1.000 1 A TYR 96.438 1
ATOM 307 O O . TYR 41 41 ? A -5.122 9.988 -1.438 1.000 1 A TYR 96.378 1
ATOM 308 C CB . TYR 41 41 ? A -6.008 8.907 -4.303 1.000 1 A TYR 95.329 1
ATOM 309 C CG . TYR 41 41 ? A -5.618 8.514 -5.697 1.000 1 A TYR 93.354 1
ATOM 310 C CD1 . TYR 41 41 ? A -6.412 8.862 -6.761 1.000 1 A TYR 91.483 1
ATOM 311 C CD2 . TYR 41 41 ? A -4.462 7.798 -5.941 1.000 1 A TYR 92.600 1
ATOM 312 C CE1 . TYR 41 41 ? A -6.051 8.508 -8.059 1.000 1 A TYR 88.814 1
ATOM 313 C CE2 . TYR 41 41 ? A -4.106 7.444 -7.218 1.000 1 A TYR 90.954 1
ATOM 314 C CZ . TYR 41 41 ? A -4.907 7.796 -8.272 1.000 1 A TYR 88.131 1
ATOM 315 O OH . TYR 41 41 ? A -4.559 7.430 -9.560 1.000 1 A TYR 84.486 1
ATOM 316 N N . ARG 42 42 ? A -6.836 11.257 -2.237 1.000 1 A ARG 96.545 1
ATOM 317 C CA . ARG 42 42 ? A -7.335 11.556 -0.909 1.000 1 A ARG 96.671 1
ATOM 318 C C . ARG 42 42 ? A -8.765 11.044 -0.806 1.000 1 A ARG 96.981 1
ATOM 319 O O . ARG 42 42 ? A -9.561 11.174 -1.722 1.000 1 A ARG 95.901 1
ATOM 320 C CB . ARG 42 42 ? A -7.338 13.067 -0.663 1.000 1 A ARG 95.066 1
ATOM 321 C CG . ARG 42 42 ? A -6.014 13.606 -0.134 1.000 1 A ARG 84.946 1
ATOM 322 C CD . ARG 42 42 ? A -4.877 13.528 -1.130 1.000 1 A ARG 79.372 1
ATOM 323 N NE . ARG 42 42 ? A -5.166 14.308 -2.327 1.000 1 A ARG 74.337 1
ATOM 324 C CZ . ARG 42 42 ? A -4.474 14.211 -3.454 1.000 1 A ARG 68.324 1
ATOM 325 N NH1 . ARG 42 42 ? A -3.430 13.393 -3.554 1.000 1 A ARG 61.582 1
ATOM 326 N NH2 . ARG 42 42 ? A -4.856 14.989 -4.510 1.000 1 A ARG 59.203 1
ATOM 327 N N . LYS 43 43 ? A -9.095 10.416 0.312 1.000 1 A LYS 96.787 1
ATOM 328 C CA . LYS 43 43 ? A -10.427 9.850 0.513 1.000 1 A LYS 96.999 1
ATOM 329 C C . LYS 43 43 ? A -10.780 9.954 1.989 1.000 1 A LYS 97.208 1
ATOM 330 O O . LYS 43 43 ? A -10.065 9.452 2.850 1.000 1 A LYS 97.181 1
ATOM 331 C CB . LYS 43 43 ? A -10.483 8.400 0.044 1.000 1 A LYS 96.422 1
ATOM 332 C CG . LYS 43 43 ? A -11.816 7.671 0.272 1.000 1 A LYS 95.294 1
ATOM 333 C CD . LYS 43 43 ? A -12.891 8.206 -0.674 1.000 1 A LYS 93.222 1
ATOM 334 C CE . LYS 43 43 ? A -14.161 7.375 -0.551 1.000 1 A LYS 91.792 1
ATOM 335 N NZ . LYS 43 43 ? A -15.144 7.756 -1.577 1.000 1 A LYS 87.869 1
ATOM 336 N N . GLN 44 44 ? A -11.904 10.616 2.291 1.000 1 A GLN 97.681 1
ATOM 337 C CA . GLN 44 44 ? A -12.429 10.624 3.641 1.000 1 A GLN 97.591 1
ATOM 338 C C . GLN 44 44 ? A -13.262 9.389 3.872 1.000 1 A GLN 97.375 1
ATOM 339 O O . GLN 44 44 ? A -14.137 9.048 3.087 1.000 1 A GLN 96.382 1
ATOM 340 C CB . GLN 44 44 ? A -13.279 11.879 3.885 1.000 1 A GLN 96.815 1
ATOM 341 C CG . GLN 44 44 ? A -13.703 12.043 5.327 1.000 1 A GLN 92.596 1
ATOM 342 C CD . GLN 44 44 ? A -14.366 13.361 5.583 1.000 1 A GLN 88.607 1
ATOM 343 O OE1 . GLN 44 44 ? A -13.732 14.419 5.424 1.000 1 A GLN 80.426 1
ATOM 344 N NE2 . GLN 44 44 ? A -15.636 13.327 5.981 1.000 1 A GLN 79.608 1
ATOM 345 N N . VAL 45 45 ? A -12.931 8.651 4.924 1.000 1 A VAL 97.109 1
ATOM 346 C CA . VAL 45 45 ? A -13.659 7.449 5.309 1.000 1 A VAL 96.781 1
ATOM 347 C C . VAL 45 45 ? A -13.935 7.511 6.789 1.000 1 A VAL 96.663 1
ATOM 348 O O . VAL 45 45 ? A -13.391 8.346 7.515 1.000 1 A VAL 96.000 1
ATOM 349 C CB . VAL 45 45 ? A -12.878 6.155 4.988 1.000 1 A VAL 95.749 1
ATOM 350 C CG1 . VAL 45 45 ? A -12.647 6.016 3.485 1.000 1 A VAL 95.086 1
ATOM 351 C CG2 . VAL 45 45 ? A -11.539 6.115 5.753 1.000 1 A VAL 94.749 1
ATOM 352 N N . VAL 46 46 ? A -14.808 6.616 7.261 1.000 1 A VAL 96.576 1
ATOM 353 C CA . VAL 46 46 ? A -15.066 6.505 8.689 1.000 1 A VAL 96.759 1
ATOM 354 C C . VAL 46 46 ? A -14.632 5.098 9.100 1.000 1 A VAL 97.188 1
ATOM 355 O O . VAL 46 46 ? A -15.130 4.112 8.573 1.000 1 A VAL 96.701 1
ATOM 356 C CB . VAL 46 46 ? A -16.552 6.709 9.021 1.000 1 A VAL 95.745 1
ATOM 357 C CG1 . VAL 46 46 ? A -16.964 8.129 8.636 1.000 1 A VAL 94.545 1
ATOM 358 C CG2 . VAL 46 46 ? A -16.797 6.449 10.496 1.000 1 A VAL 94.880 1
ATOM 359 N N . ILE 47 47 ? A -13.682 5.030 10.014 1.000 1 A ILE 97.238 1
ATOM 360 C CA . ILE 47 47 ? A -13.105 3.759 10.447 1.000 1 A ILE 97.443 1
ATOM 361 C C . ILE 47 47 ? A -13.273 3.683 11.957 1.000 1 A ILE 97.248 1
ATOM 362 O O . ILE 47 47 ? A -12.739 4.505 12.683 1.000 1 A ILE 96.712 1
ATOM 363 C CB . ILE 47 47 ? A -11.623 3.644 10.065 1.000 1 A ILE 97.587 1
ATOM 364 C CG1 . ILE 47 47 ? A -11.460 3.773 8.556 1.000 1 A ILE 97.160 1
ATOM 365 C CG2 . ILE 47 47 ? A -11.028 2.338 10.578 1.000 1 A ILE 97.328 1
ATOM 366 C CD1 . ILE 47 47 ? A -10.035 3.908 8.109 1.000 1 A ILE 96.590 1
ATOM 367 N N . ASP 48 48 ? A -14.001 2.646 12.395 1.000 1 A ASP 97.428 1
ATOM 368 C CA . ASP 48 48 ? A -14.248 2.447 13.826 1.000 1 A ASP 96.895 1
ATOM 369 C C . ASP 48 48 ? A -14.807 3.708 14.468 1.000 1 A ASP 96.156 1
ATOM 370 O O . ASP 48 48 ? A -14.433 4.073 15.592 1.000 1 A ASP 94.619 1
ATOM 371 C CB . ASP 48 48 ? A -12.968 2.010 14.528 1.000 1 A ASP 96.552 1
ATOM 372 C CG . ASP 48 48 ? A -12.374 0.751 13.936 1.000 1 A ASP 96.725 1
ATOM 373 O OD1 . ASP 48 48 ? A -13.151 -0.155 13.550 1.000 1 A ASP 95.511 1
ATOM 374 O OD2 . ASP 48 48 ? A -11.136 0.672 13.878 1.000 1 A ASP 95.054 1
ATOM 375 N N . GLY 49 49 ? A -15.695 4.396 13.732 1.000 1 A GLY 96.322 1
ATOM 376 C CA . GLY 49 49 ? A -16.341 5.591 14.234 1.000 1 A GLY 94.917 1
ATOM 377 C C . GLY 49 49 ? A -15.539 6.856 14.166 1.000 1 A GLY 94.977 1
ATOM 378 O O . GLY 49 49 ? A -16.001 7.905 14.605 1.000 1 A GLY 93.502 1
ATOM 379 N N . GLU 50 50 ? A -14.319 6.801 13.639 1.000 1 A GLU 94.218 1
ATOM 380 C CA . GLU 50 50 ? A -13.439 7.957 13.518 1.000 1 A GLU 94.118 1
ATOM 381 C C . GLU 50 50 ? A -13.376 8.415 12.073 1.000 1 A GLU 94.980 1
ATOM 382 O O . GLU 50 50 ? A -13.062 7.631 11.164 1.000 1 A GLU 95.005 1
ATOM 383 C CB . GLU 50 50 ? A -12.022 7.626 14.002 1.000 1 A GLU 91.741 1
ATOM 384 C CG . GLU 50 50 ? A -11.043 8.771 13.795 1.000 1 A GLU 88.830 1
ATOM 385 C CD . GLU 50 50 ? A -9.652 8.467 14.303 1.000 1 A GLU 86.616 1
ATOM 386 O OE1 . GLU 50 50 ? A -8.980 7.588 13.752 1.000 1 A GLU 78.451 1
ATOM 387 O OE2 . GLU 50 50 ? A -9.227 9.127 15.293 1.000 1 A GLU 76.892 1
ATOM 388 N N . THR 51 51 ? A -13.676 9.678 11.839 1.000 1 A THR 96.144 1
ATOM 389 C CA . THR 51 51 ? A -13.523 10.243 10.495 1.000 1 A THR 96.207 1
ATOM 390 C C . THR 51 51 ? A -12.033 10.328 10.178 1.000 1 A THR 96.174 1
ATOM 391 O O . THR 51 51 ? A -11.249 10.909 10.934 1.000 1 A THR 94.653 1
ATOM 392 C CB . THR 51 51 ? A -14.197 11.616 10.416 1.000 1 A THR 95.499 1
ATOM 393 O OG1 . THR 51 51 ? A -15.586 11.460 10.688 1.000 1 A THR 92.962 1
ATOM 394 C CG2 . THR 51 51 ? A -14.007 12.200 9.018 1.000 1 A THR 93.483 1
ATOM 395 N N . SER 52 52 ? A -11.635 9.705 9.074 1.000 1 A SER 96.092 1
ATOM 396 C CA . SER 52 52 ? A -10.239 9.558 8.703 1.000 1 A SER 95.892 1
ATOM 397 C C . SER 52 52 ? A -10.044 10.026 7.288 1.000 1 A SER 96.732 1
ATOM 398 O O . SER 52 52 ? A -10.756 9.610 6.377 1.000 1 A SER 96.499 1
ATOM 399 C CB . SER 52 52 ? A -9.804 8.102 8.810 1.000 1 A SER 93.087 1
ATOM 400 O OG . SER 52 52 ? A -9.919 7.633 10.137 1.000 1 A SER 84.737 1
ATOM 401 N N . LEU 53 53 ? A -9.065 10.897 7.105 1.000 1 A LEU 97.432 1
ATOM 402 C CA . LEU 53 53 ? A -8.651 11.298 5.760 1.000 1 A LEU 97.761 1
ATOM 403 C C . LEU 53 53 ? A -7.447 10.443 5.361 1.000 1 A LEU 98.001 1
ATOM 404 O O . LEU 53 53 ? A -6.385 10.550 5.964 1.000 1 A LEU 97.698 1
ATOM 405 C CB . LEU 53 53 ? A -8.286 12.790 5.703 1.000 1 A LEU 97.174 1
ATOM 406 C CG . LEU 53 53 ? A -7.880 13.281 4.318 1.000 1 A LEU 94.692 1
ATOM 407 C CD1 . LEU 53 53 ? A -9.028 13.126 3.327 1.000 1 A LEU 93.531 1
ATOM 408 C CD2 . LEU 53 53 ? A -7.430 14.728 4.391 1.000 1 A LEU 92.897 1
ATOM 409 N N . LEU 54 54 ? A -7.641 9.571 4.361 1.000 1 A LEU 98.042 1
ATOM 410 C CA . LEU 54 54 ? A -6.582 8.737 3.855 1.000 1 A LEU 98.233 1
ATOM 411 C C . LEU 54 54 ? A -5.894 9.477 2.715 1.000 1 A LEU 98.139 1
ATOM 412 O O . LEU 54 54 ? A -6.543 9.888 1.753 1.000 1 A LEU 97.899 1
ATOM 413 C CB . LEU 54 54 ? A -7.112 7.397 3.359 1.000 1 A LEU 98.242 1
ATOM 414 C CG . LEU 54 54 ? A -8.010 6.627 4.331 1.000 1 A LEU 98.100 1
ATOM 415 C CD1 . LEU 54 54 ? A -7.372 6.522 5.716 1.000 1 A LEU 98.023 1
ATOM 416 C CD2 . LEU 54 54 ? A -8.321 5.240 3.776 1.000 1 A LEU 98.106 1
ATOM 417 N N . ASP 55 55 ? A -4.570 9.670 2.848 1.000 1 A ASP 98.093 1
ATOM 418 C CA . ASP 55 55 ? A -3.746 10.273 1.783 1.000 1 A ASP 97.838 1
ATOM 419 C C . ASP 55 55 ? A -2.878 9.153 1.268 1.000 1 A ASP 97.876 1
ATOM 420 O O . ASP 55 55 ? A -1.931 8.721 1.925 1.000 1 A ASP 97.642 1
ATOM 421 C CB . ASP 55 55 ? A -2.927 11.418 2.366 1.000 1 A ASP 96.803 1
ATOM 422 C CG . ASP 55 55 ? A -2.025 12.076 1.345 1.000 1 A ASP 95.099 1
ATOM 423 O OD1 . ASP 55 55 ? A -2.036 11.695 0.150 1.000 1 A ASP 92.911 1
ATOM 424 O OD2 . ASP 55 55 ? A -1.250 12.967 1.765 1.000 1 A ASP 90.524 1
ATOM 425 N N . ILE 56 56 ? A -3.219 8.652 0.065 1.000 1 A ILE 97.799 1
ATOM 426 C CA . ILE 56 56 ? A -2.678 7.390 -0.440 1.000 1 A ILE 97.870 1
ATOM 427 C C . ILE 56 56 ? A -1.793 7.660 -1.646 1.000 1 A ILE 97.435 1
ATOM 428 O O . ILE 56 56 ? A -2.235 8.216 -2.641 1.000 1 A ILE 97.263 1
ATOM 429 C CB . ILE 56 56 ? A -3.820 6.418 -0.847 1.000 1 A ILE 98.033 1
ATOM 430 C CG1 . ILE 56 56 ? A -4.701 6.122 0.374 1.000 1 A ILE 97.249 1
ATOM 431 C CG2 . ILE 56 56 ? A -3.233 5.122 -1.415 1.000 1 A ILE 97.894 1
ATOM 432 C CD1 . ILE 56 56 ? A -6.007 5.463 0.008 1.000 1 A ILE 92.635 1
ATOM 433 N N . LEU 57 57 ? A -0.525 7.219 -1.543 1.000 1 A LEU 97.340 1
ATOM 434 C CA . LEU 57 57 ? A 0.373 7.232 -2.685 1.000 1 A LEU 96.956 1
ATOM 435 C C . LEU 57 57 ? A 0.337 5.885 -3.366 1.000 1 A LEU 97.049 1
ATOM 436 O O . LEU 57 57 ? A 0.686 4.876 -2.752 1.000 1 A LEU 97.077 1
ATOM 437 C CB . LEU 57 57 ? A 1.798 7.590 -2.278 1.000 1 A LEU 96.011 1
ATOM 438 C CG . LEU 57 57 ? A 2.800 7.565 -3.436 1.000 1 A LEU 94.511 1
ATOM 439 C CD1 . LEU 57 57 ? A 2.475 8.665 -4.448 1.000 1 A LEU 93.152 1
ATOM 440 C CD2 . LEU 57 57 ? A 4.222 7.726 -2.917 1.000 1 A LEU 92.740 1
ATOM 441 N N . ASP 58 58 ? A -0.108 5.855 -4.621 1.000 1 A ASP 96.976 1
ATOM 442 C CA . ASP 58 58 ? A -0.085 4.649 -5.449 1.000 1 A ASP 96.834 1
ATOM 443 C C . ASP 58 58 ? A 1.201 4.688 -6.271 1.000 1 A ASP 96.215 1
ATOM 444 O O . ASP 58 58 ? A 1.285 5.375 -7.280 1.000 1 A ASP 95.226 1
ATOM 445 C CB . ASP 58 58 ? A -1.320 4.651 -6.361 1.000 1 A ASP 96.818 1
ATOM 446 C CG . ASP 58 58 ? A -1.263 3.587 -7.434 1.000 1 A ASP 96.728 1
ATOM 447 O OD1 . ASP 58 58 ? A -0.672 2.511 -7.191 1.000 1 A ASP 96.144 1
ATOM 448 O OD2 . ASP 58 58 ? A -1.837 3.820 -8.529 1.000 1 A ASP 95.797 1
ATOM 449 N N . THR 59 59 ? A 2.205 3.930 -5.826 1.000 1 A THR 96.714 1
ATOM 450 C CA . THR 59 59 ? A 3.533 4.037 -6.409 1.000 1 A THR 96.034 1
ATOM 451 C C . THR 59 59 ? A 3.600 3.378 -7.794 1.000 1 A THR 94.346 1
ATOM 452 O O . THR 59 59 ? A 2.850 2.457 -8.123 1.000 1 A THR 92.009 1
ATOM 453 C CB . THR 59 59 ? A 4.586 3.419 -5.526 1.000 1 A THR 95.806 1
ATOM 454 O OG1 . THR 59 59 ? A 4.398 2.009 -5.445 1.000 1 A THR 90.257 1
ATOM 455 C CG2 . THR 59 59 ? A 4.502 3.998 -4.125 1.000 1 A THR 90.590 1
ATOM 456 N N . ALA 60 60 ? A 4.554 3.858 -8.617 1.000 1 A ALA 94.512 1
ATOM 457 C CA . ALA 60 60 ? A 4.753 3.280 -9.927 1.000 1 A ALA 92.654 1
ATOM 458 C C . ALA 60 60 ? A 6.200 3.300 -10.375 1.000 1 A ALA 89.316 1
ATOM 459 O O . ALA 60 60 ? A 6.495 3.038 -11.531 1.000 1 A ALA 82.619 1
ATOM 460 C CB . ALA 60 60 ? A 3.875 3.945 -10.975 1.000 1 A ALA 91.953 1
ATOM 461 N N . GLY 61 61 ? A 7.138 3.679 -9.475 1.000 1 A GLY 81.584 1
ATOM 462 C CA . GLY 61 61 ? A 8.535 3.695 -9.877 1.000 1 A GLY 78.440 1
ATOM 463 C C . GLY 61 61 ? A 9.294 4.843 -9.316 1.000 1 A GLY 79.683 1
ATOM 464 O O . GLY 61 61 ? A 9.048 5.310 -8.220 1.000 1 A GLY 75.257 1
ATOM 465 N N . GLN 62 62 ? A 10.241 5.341 -10.122 1.000 1 A GLN 78.267 1
ATOM 466 C CA . GLN 62 62 ? A 11.160 6.397 -9.701 1.000 1 A GLN 78.306 1
ATOM 467 C C . GLN 62 62 ? A 10.574 7.773 -9.981 1.000 1 A GLN 79.479 1
ATOM 468 O O . GLN 62 62 ? A 9.897 7.960 -10.978 1.000 1 A GLN 77.272 1
ATOM 469 C CB . GLN 62 62 ? A 12.480 6.256 -10.443 1.000 1 A GLN 74.994 1
ATOM 470 C CG . GLN 62 62 ? A 13.085 4.849 -10.418 1.000 1 A GLN 72.719 1
ATOM 471 C CD . GLN 62 62 ? A 13.502 4.455 -9.016 1.000 1 A GLN 64.783 1
ATOM 472 O OE1 . GLN 62 62 ? A 14.362 5.093 -8.418 1.000 1 A GLN 61.435 1
ATOM 473 N NE2 . GLN 62 62 ? A 12.891 3.407 -8.526 1.000 1 A GLN 63.995 1
ATOM 474 N N . GLU 63 63 ? A 10.844 8.708 -9.104 1.000 1 A GLU 79.544 1
ATOM 475 C CA . GLU 63 63 ? A 10.624 10.124 -9.423 1.000 1 A GLU 78.292 1
ATOM 476 C C . GLU 63 63 ? A 11.801 10.603 -10.252 1.000 1 A GLU 79.643 1
ATOM 477 O O . GLU 63 63 ? A 12.667 9.814 -10.620 1.000 1 A GLU 77.180 1
ATOM 478 C CB . GLU 63 63 ? A 10.501 10.944 -8.133 1.000 1 A GLU 73.745 1
ATOM 479 C CG . GLU 63 63 ? A 9.423 10.489 -7.166 1.000 1 A GLU 71.506 1
ATOM 480 C CD . GLU 63 63 ? A 8.016 10.891 -7.562 1.000 1 A GLU 68.374 1
ATOM 481 O OE1 . GLU 63 63 ? A 7.800 11.423 -8.669 1.000 1 A GLU 67.456 1
ATOM 482 O OE2 . GLU 63 63 ? A 7.083 10.691 -6.747 1.000 1 A GLU 67.039 1
ATOM 483 N N . GLU 64 64 ? A 11.844 11.915 -10.552 1.000 1 A GLU 83.223 1
ATOM 484 C CA . GLU 64 64 ? A 12.983 12.489 -11.264 1.000 1 A GLU 82.758 1
ATOM 485 C C . GLU 64 64 ? A 14.286 12.164 -10.537 1.000 1 A GLU 82.769 1
ATOM 486 O O . GLU 64 64 ? A 15.274 11.775 -11.137 1.000 1 A GLU 78.792 1
ATOM 487 C CB . GLU 64 64 ? A 12.838 13.992 -11.422 1.000 1 A GLU 77.652 1
ATOM 488 C CG . GLU 64 64 ? A 14.046 14.626 -12.065 1.000 1 A GLU 73.522 1
ATOM 489 C CD . GLU 64 64 ? A 13.942 16.154 -12.112 1.000 1 A GLU 66.582 1
ATOM 490 O OE1 . GLU 64 64 ? A 12.893 16.690 -11.712 1.000 1 A GLU 64.643 1
ATOM 491 O OE2 . GLU 64 64 ? A 14.920 16.802 -12.570 1.000 1 A GLU 62.900 1
ATOM 492 N N . TYR 65 65 ? A 14.300 12.333 -9.213 1.000 1 A TYR 84.593 1
ATOM 493 C CA . TYR 65 65 ? A 15.396 11.928 -8.367 1.000 1 A TYR 83.760 1
ATOM 494 C C . TYR 65 65 ? A 14.871 10.963 -7.335 1.000 1 A TYR 83.806 1
ATOM 495 O O . TYR 65 65 ? A 13.778 11.142 -6.802 1.000 1 A TYR 81.191 1
ATOM 496 C CB . TYR 65 65 ? A 16.030 13.136 -7.660 1.000 1 A TYR 81.275 1
ATOM 497 C CG . TYR 65 65 ? A 16.633 14.157 -8.592 1.000 1 A TYR 76.440 1
ATOM 498 C CD1 . TYR 65 65 ? A 17.907 13.976 -9.108 1.000 1 A TYR 73.097 1
ATOM 499 C CD2 . TYR 65 65 ? A 15.910 15.271 -8.948 1.000 1 A TYR 73.722 1
ATOM 500 C CE1 . TYR 65 65 ? A 18.446 14.931 -9.954 1.000 1 A TYR 69.445 1
ATOM 501 C CE2 . TYR 65 65 ? A 16.458 16.210 -9.801 1.000 1 A TYR 70.646 1
ATOM 502 C CZ . TYR 65 65 ? A 17.711 16.043 -10.291 1.000 1 A TYR 69.360 1
ATOM 503 O OH . TYR 65 65 ? A 18.229 16.996 -11.144 1.000 1 A TYR 73.378 1
ATOM 504 N N . SER 66 66 ? A 15.642 9.905 -7.033 1.000 1 A SER 86.064 1
ATOM 505 C CA . SER 66 66 ? A 15.211 8.918 -6.056 1.000 1 A SER 84.688 1
ATOM 506 C C . SER 66 66 ? A 14.939 9.556 -4.704 1.000 1 A SER 86.391 1
ATOM 507 O O . SER 66 66 ? A 14.107 9.080 -3.948 1.000 1 A SER 85.367 1
ATOM 508 C CB . SER 66 66 ? A 16.248 7.824 -5.903 1.000 1 A SER 79.627 1
ATOM 509 O OG . SER 66 66 ? A 17.442 8.334 -5.317 1.000 1 A SER 74.718 1
ATOM 510 N N . ALA 67 67 ? A 15.600 10.669 -4.418 1.000 1 A ALA 88.034 1
ATOM 511 C CA . ALA 67 67 ? A 15.382 11.348 -3.139 1.000 1 A ALA 87.479 1
ATOM 512 C C . ALA 67 67 ? A 13.955 11.850 -3.001 1.000 1 A ALA 87.992 1
ATOM 513 O O . ALA 67 67 ? A 13.417 11.904 -1.905 1.000 1 A ALA 88.004 1
ATOM 514 C CB . ALA 67 67 ? A 16.372 12.497 -2.990 1.000 1 A ALA 86.326 1
ATOM 515 N N . MET 68 68 ? A 13.341 12.251 -4.132 1.000 1 A MET 85.367 1
ATOM 516 C CA . MET 68 68 ? A 11.939 12.693 -4.093 1.000 1 A MET 84.414 1
ATOM 517 C C . MET 68 68 ? A 11.035 11.539 -3.689 1.000 1 A MET 85.554 1
ATOM 518 O O . MET 68 68 ? A 10.168 11.679 -2.814 1.000 1 A MET 84.958 1
ATOM 519 C CB . MET 68 68 ? A 11.489 13.279 -5.425 1.000 1 A MET 81.551 1
ATOM 520 C CG . MET 68 68 ? A 12.270 14.489 -5.875 1.000 1 A MET 76.976 1
ATOM 521 S SD . MET 68 68 ? A 11.792 15.031 -7.541 1.000 1 A MET 72.343 1
ATOM 522 C CE . MET 68 68 ? A 10.065 15.427 -7.276 1.000 1 A MET 65.852 1
ATOM 523 N N . ARG 69 69 ? A 11.234 10.375 -4.339 1.000 1 A ARG 87.563 1
ATOM 524 C CA . ARG 69 69 ? A 10.480 9.185 -3.960 1.000 1 A ARG 87.738 1
ATOM 525 C C . ARG 69 69 ? A 10.738 8.815 -2.518 1.000 1 A ARG 89.352 1
ATOM 526 O O . ARG 69 69 ? A 9.800 8.566 -1.740 1.000 1 A ARG 90.261 1
ATOM 527 C CB . ARG 69 69 ? A 10.877 8.017 -4.856 1.000 1 A ARG 86.002 1
ATOM 528 C CG . ARG 69 69 ? A 10.288 6.679 -4.444 1.000 1 A ARG 82.664 1
ATOM 529 C CD . ARG 69 69 ? A 11.063 5.522 -5.051 1.000 1 A ARG 78.851 1
ATOM 530 N NE . ARG 69 69 ? A 12.445 5.571 -4.583 1.000 1 A ARG 79.415 1
ATOM 531 C CZ . ARG 69 69 ? A 13.517 5.226 -5.306 1.000 1 A ARG 79.093 1
ATOM 532 N NH1 . ARG 69 69 ? A 13.368 4.817 -6.565 1.000 1 A ARG 74.130 1
ATOM 533 N NH2 . ARG 69 69 ? A 14.712 5.340 -4.771 1.000 1 A ARG 73.726 1
ATOM 534 N N . ASP 70 70 ? A 12.012 8.802 -2.097 1.000 1 A ASP 90.944 1
ATOM 535 C CA . ASP 70 70 ? A 12.336 8.396 -0.750 1.000 1 A ASP 91.890 1
ATOM 536 C C . ASP 70 70 ? A 11.772 9.345 0.267 1.000 1 A ASP 92.799 1
ATOM 537 O O . ASP 70 70 ? A 11.366 8.903 1.377 1.000 1 A ASP 93.068 1
ATOM 538 C CB . ASP 70 70 ? A 13.851 8.293 -0.578 1.000 1 A ASP 90.964 1
ATOM 539 C CG . ASP 70 70 ? A 14.456 7.086 -1.289 1.000 1 A ASP 90.984 1
ATOM 540 O OD1 . ASP 70 70 ? A 13.700 6.318 -1.924 1.000 1 A ASP 87.111 1
ATOM 541 O OD2 . ASP 70 70 ? A 15.680 6.927 -1.187 1.000 1 A ASP 86.575 1
ATOM 542 N N . GLN 71 71 ? A 11.695 10.636 -0.035 1.000 1 A GLN 91.049 1
ATOM 543 C CA . GLN 71 71 ? A 11.155 11.603 0.915 1.000 1 A GLN 90.148 1
ATOM 544 C C . GLN 71 71 ? A 9.670 11.312 1.180 1.000 1 A GLN 90.393 1
ATOM 545 O O . GLN 71 71 ? A 9.210 11.368 2.328 1.000 1 A GLN 89.841 1
ATOM 546 C CB . GLN 71 71 ? A 11.341 13.040 0.449 1.000 1 A GLN 88.711 1
ATOM 547 C CG . GLN 71 71 ? A 10.785 14.050 1.435 1.000 1 A GLN 77.407 1
ATOM 548 C CD . GLN 71 71 ? A 11.432 13.939 2.785 1.000 1 A GLN 71.392 1
ATOM 549 O OE1 . GLN 71 71 ? A 12.632 14.121 2.929 1.000 1 A GLN 67.291 1
ATOM 550 N NE2 . GLN 71 71 ? A 10.602 13.663 3.801 1.000 1 A GLN 64.866 1
ATOM 551 N N . TYR 72 72 ? A 8.913 11.031 0.087 1.000 1 A TYR 88.768 1
ATOM 552 C CA . TYR 72 72 ? A 7.505 10.678 0.310 1.000 1 A TYR 87.918 1
ATOM 553 C C . TYR 72 72 ? A 7.403 9.409 1.166 1.000 1 A TYR 90.304 1
ATOM 554 O O . TYR 72 72 ? A 6.596 9.343 2.088 1.000 1 A TYR 90.357 1
ATOM 555 C CB . TYR 72 72 ? A 6.756 10.535 -1.021 1.000 1 A TYR 84.698 1
ATOM 556 C CG . TYR 72 72 ? A 5.252 10.497 -0.808 1.000 1 A TYR 78.223 1
ATOM 557 C CD1 . TYR 72 72 ? A 4.451 11.601 -1.068 1.000 1 A TYR 72.436 1
ATOM 558 C CD2 . TYR 72 72 ? A 4.620 9.356 -0.331 1.000 1 A TYR 71.269 1
ATOM 559 C CE1 . TYR 72 72 ? A 3.079 11.593 -0.874 1.000 1 A TYR 69.265 1
ATOM 560 C CE2 . TYR 72 72 ? A 3.254 9.314 -0.119 1.000 1 A TYR 70.598 1
ATOM 561 C CZ . TYR 72 72 ? A 2.492 10.421 -0.404 1.000 1 A TYR 66.993 1
ATOM 562 O OH . TYR 72 72 ? A 1.135 10.399 -0.187 1.000 1 A TYR 72.988 1
ATOM 563 N N . MET 73 73 ? A 8.229 8.400 0.840 1.000 1 A MET 92.725 1
ATOM 564 C CA . MET 73 73 ? A 8.192 7.175 1.635 1.000 1 A MET 93.536 1
ATOM 565 C C . MET 73 73 ? A 8.535 7.447 3.100 1.000 1 A MET 94.978 1
ATOM 566 O O . MET 73 73 ? A 7.945 6.829 4.002 1.000 1 A MET 94.720 1
ATOM 567 C CB . MET 73 73 ? A 9.151 6.141 1.082 1.000 1 A MET 92.117 1
ATOM 568 C CG . MET 73 73 ? A 8.872 5.727 -0.368 1.000 1 A MET 89.640 1
ATOM 569 S SD . MET 73 73 ? A 7.203 5.177 -0.656 1.000 1 A MET 84.597 1
ATOM 570 C CE . MET 73 73 ? A 7.222 4.998 -2.444 1.000 1 A MET 78.220 1
ATOM 571 N N . ARG 74 74 ? A 9.515 8.328 3.321 1.000 1 A ARG 96.053 1
ATOM 572 C CA . ARG 74 74 ? A 9.912 8.630 4.686 1.000 1 A ARG 96.091 1
ATOM 573 C C . ARG 74 74 ? A 8.759 9.261 5.483 1.000 1 A ARG 96.523 1
ATOM 574 O O . ARG 74 74 ? A 8.615 9.016 6.683 1.000 1 A ARG 96.549 1
ATOM 575 C CB . ARG 74 74 ? A 11.113 9.566 4.691 1.000 1 A ARG 94.996 1
ATOM 576 C CG . ARG 74 74 ? A 11.775 9.696 6.043 1.000 1 A ARG 92.657 1
ATOM 577 C CD . ARG 74 74 ? A 13.115 10.397 5.926 1.000 1 A ARG 91.271 1
ATOM 578 N NE . ARG 74 74 ? A 14.042 9.592 5.147 1.000 1 A ARG 86.802 1
ATOM 579 C CZ . ARG 74 74 ? A 14.414 9.862 3.901 1.000 1 A ARG 86.751 1
ATOM 580 N NH1 . ARG 74 74 ? A 13.958 10.920 3.274 1.000 1 A ARG 77.762 1
ATOM 581 N NH2 . ARG 74 74 ? A 15.243 9.037 3.268 1.000 1 A ARG 78.866 1
ATOM 582 N N . THR 75 75 ? A 7.882 10.048 4.789 1.000 1 A THR 95.553 1
ATOM 583 C CA . THR 75 75 ? A 6.710 10.625 5.441 1.000 1 A THR 94.907 1
ATOM 584 C C . THR 75 75 ? A 5.559 9.634 5.617 1.000 1 A THR 96.357 1
ATOM 585 O O . THR 75 75 ? A 4.658 9.889 6.389 1.000 1 A THR 95.895 1
ATOM 586 C CB . THR 75 75 ? A 6.174 11.830 4.652 1.000 1 A THR 92.192 1
ATOM 587 O OG1 . THR 75 75 ? A 5.604 11.383 3.405 1.000 1 A THR 87.108 1
ATOM 588 C CG2 . THR 75 75 ? A 7.266 12.843 4.371 1.000 1 A THR 86.346 1
ATOM 589 N N . GLY 76 76 ? A 5.585 8.532 4.874 1.000 1 A GLY 97.277 1
ATOM 590 C CA . GLY 76 76 ? A 4.499 7.557 4.925 1.000 1 A GLY 97.792 1
ATOM 591 C C . GLY 76 76 ? A 4.381 6.974 6.337 1.000 1 A GLY 98.274 1
ATOM 592 O O . GLY 76 76 ? A 5.364 6.616 6.961 1.000 1 A GLY 98.140 1
ATOM 593 N N . GLU 77 77 ? A 3.144 6.849 6.798 1.000 1 A GLU 98.485 1
ATOM 594 C CA . GLU 77 77 ? A 2.888 6.300 8.119 1.000 1 A GLU 98.575 1
ATOM 595 C C . GLU 77 77 ? A 2.685 4.783 8.078 1.000 1 A GLU 98.684 1
ATOM 596 O O . GLU 77 77 ? A 2.936 4.107 9.078 1.000 1 A GLU 98.574 1
ATOM 597 C CB . GLU 77 77 ? A 1.658 6.961 8.737 1.000 1 A GLU 98.408 1
ATOM 598 C CG . GLU 77 77 ? A 1.863 8.421 9.071 1.000 1 A GLU 98.086 1
ATOM 599 C CD . GLU 77 77 ? A 0.593 9.047 9.595 1.000 1 A GLU 97.745 1
ATOM 600 O OE1 . GLU 77 77 ? A -0.314 9.360 8.800 1.000 1 A GLU 94.475 1
ATOM 601 O OE2 . GLU 77 77 ? A 0.507 9.219 10.826 1.000 1 A GLU 93.836 1
ATOM 602 N N . GLY 78 78 ? A 2.220 4.278 6.937 1.000 1 A GLY 98.693 1
ATOM 603 C CA . GLY 78 78 ? A 1.932 2.866 6.785 1.000 1 A GLY 98.720 1
ATOM 604 C C . GLY 78 78 ? A 1.972 2.443 5.335 1.000 1 A GLY 98.770 1
ATOM 605 O O . GLY 78 78 ? A 1.731 3.255 4.431 1.000 1 A GLY 98.742 1
ATOM 606 N N . PHE 79 79 ? A 2.230 1.176 5.117 1.000 1 A PHE 98.819 1
ATOM 607 C CA . PHE 79 79 ? A 2.517 0.660 3.784 1.000 1 A PHE 98.820 1
ATOM 608 C C . PHE 79 79 ? A 1.713 -0.606 3.538 1.000 1 A PHE 98.860 1
ATOM 609 O O . PHE 79 79 ? A 1.722 -1.537 4.340 1.000 1 A PHE 98.848 1
ATOM 610 C CB . PHE 79 79 ? A 4.000 0.353 3.632 1.000 1 A PHE 98.700 1
ATOM 611 C CG . PHE 79 79 ? A 4.868 1.559 3.773 1.000 1 A PHE 98.622 1
ATOM 612 C CD1 . PHE 79 79 ? A 5.423 2.193 2.668 1.000 1 A PHE 98.497 1
ATOM 613 C CD2 . PHE 79 79 ? A 5.160 2.069 5.028 1.000 1 A PHE 98.491 1
ATOM 614 C CE1 . PHE 79 79 ? A 6.226 3.299 2.794 1.000 1 A PHE 98.199 1
ATOM 615 C CE2 . PHE 79 79 ? A 5.951 3.189 5.183 1.000 1 A PHE 98.278 1
ATOM 616 C CZ . PHE 79 79 ? A 6.472 3.810 4.069 1.000 1 A PHE 98.195 1
ATOM 617 N N . LEU 80 80 ? A 0.994 -0.641 2.390 1.000 1 A LEU 98.863 1
ATOM 618 C CA . LEU 80 80 ? A 0.414 -1.866 1.872 1.000 1 A LEU 98.888 1
ATOM 619 C C . LEU 80 80 ? A 1.440 -2.473 0.940 1.000 1 A LEU 98.903 1
ATOM 620 O O . LEU 80 80 ? A 1.812 -1.846 -0.031 1.000 1 A LEU 98.866 1
ATOM 621 C CB . LEU 80 80 ? A -0.854 -1.616 1.078 1.000 1 A LEU 98.743 1
ATOM 622 C CG . LEU 80 80 ? A -2.126 -1.237 1.792 1.000 1 A LEU 96.717 1
ATOM 623 C CD1 . LEU 80 80 ? A -2.427 -2.128 2.994 1.000 1 A LEU 97.877 1
ATOM 624 C CD2 . LEU 80 80 ? A -3.268 -1.308 0.793 1.000 1 A LEU 98.118 1
ATOM 625 N N . SER 81 81 ? A 1.886 -3.693 1.252 1.000 1 A SER 98.960 1
ATOM 626 C CA . SER 81 81 ? A 2.818 -4.444 0.417 1.000 1 A SER 98.966 1
ATOM 627 C C . SER 81 81 ? A 2.012 -5.467 -0.360 1.000 1 A SER 98.982 1
ATOM 628 O O . SER 81 81 ? A 1.510 -6.431 0.213 1.000 1 A SER 98.975 1
ATOM 629 C CB . SER 81 81 ? A 3.895 -5.079 1.261 1.000 1 A SER 98.886 1
ATOM 630 O OG . SER 81 81 ? A 4.711 -4.101 1.871 1.000 1 A SER 97.895 1
ATOM 631 N N . VAL 82 82 ? A 1.930 -5.267 -1.668 1.000 1 A VAL 98.962 1
ATOM 632 C CA . VAL 82 82 ? A 0.989 -6.012 -2.519 1.000 1 A VAL 98.971 1
ATOM 633 C C . VAL 82 82 ? A 1.736 -6.991 -3.380 1.000 1 A VAL 98.968 1
ATOM 634 O O . VAL 82 82 ? A 2.727 -6.637 -4.030 1.000 1 A VAL 98.954 1
ATOM 635 C CB . VAL 82 82 ? A 0.163 -5.061 -3.388 1.000 1 A VAL 98.968 1
ATOM 636 C CG1 . VAL 82 82 ? A -0.459 -3.949 -2.551 1.000 1 A VAL 98.970 1
ATOM 637 C CG2 . VAL 82 82 ? A -0.913 -5.824 -4.152 1.000 1 A VAL 98.965 1
ATOM 638 N N . PHE 83 83 ? A 1.275 -8.230 -3.400 1.000 1 A PHE 98.983 1
ATOM 639 C CA . PHE 83 83 ? A 1.673 -9.207 -4.429 1.000 1 A PHE 98.984 1
ATOM 640 C C . PHE 83 83 ? A 0.413 -9.747 -5.075 1.000 1 A PHE 98.982 1
ATOM 641 O O . PHE 83 83 ? A -0.718 -9.530 -4.568 1.000 1 A PHE 98.982 1
ATOM 642 C CB . PHE 83 83 ? A 2.519 -10.348 -3.843 1.000 1 A PHE 98.981 1
ATOM 643 C CG . PHE 83 83 ? A 1.785 -11.291 -2.944 1.000 1 A PHE 98.984 1
ATOM 644 C CD1 . PHE 83 83 ? A 1.544 -10.945 -1.607 1.000 1 A PHE 98.980 1
ATOM 645 C CD2 . PHE 83 83 ? A 1.289 -12.495 -3.408 1.000 1 A PHE 98.981 1
ATOM 646 C CE1 . PHE 83 83 ? A 0.825 -11.789 -0.779 1.000 1 A PHE 98.979 1
ATOM 647 C CE2 . PHE 83 83 ? A 0.592 -13.371 -2.571 1.000 1 A PHE 98.973 1
ATOM 648 C CZ . PHE 83 83 ? A 0.351 -13.014 -1.256 1.000 1 A PHE 98.973 1
ATOM 649 N N . ALA 84 84 ? A 0.563 -10.436 -6.179 1.000 1 A ALA 98.962 1
ATOM 650 C CA . ALA 84 84 ? A -0.571 -11.051 -6.882 1.000 1 A ALA 98.964 1
ATOM 651 C C . ALA 84 84 ? A -0.521 -12.563 -6.656 1.000 1 A ALA 98.965 1
ATOM 652 O O . ALA 84 84 ? A 0.541 -13.181 -6.805 1.000 1 A ALA 98.952 1
ATOM 653 C CB . ALA 84 84 ? A -0.514 -10.724 -8.379 1.000 1 A ALA 98.934 1
ATOM 654 N N . ILE 85 85 ? A -1.657 -13.158 -6.320 1.000 1 A ILE 98.939 1
ATOM 655 C CA . ILE 85 85 ? A -1.701 -14.552 -5.974 1.000 1 A ILE 98.918 1
ATOM 656 C C . ILE 85 85 ? A -1.350 -15.470 -7.165 1.000 1 A ILE 98.904 1
ATOM 657 O O . ILE 85 85 ? A -1.109 -16.657 -6.957 1.000 1 A ILE 98.849 1
ATOM 658 C CB . ILE 85 85 ? A -3.053 -14.971 -5.367 1.000 1 A ILE 98.880 1
ATOM 659 C CG1 . ILE 85 85 ? A -4.215 -14.708 -6.350 1.000 1 A ILE 98.778 1
ATOM 660 C CG2 . ILE 85 85 ? A -3.263 -14.240 -4.060 1.000 1 A ILE 98.734 1
ATOM 661 C CD1 . ILE 85 85 ? A -4.578 -15.880 -7.202 1.000 1 A ILE 98.509 1
ATOM 662 N N . ASN 86 86 ? A -1.324 -14.929 -8.366 1.000 1 A ASN 98.889 1
ATOM 663 C CA . ASN 86 86 ? A -0.959 -15.699 -9.559 1.000 1 A ASN 98.861 1
ATOM 664 C C . ASN 86 86 ? A 0.434 -15.391 -10.054 1.000 1 A ASN 98.856 1
ATOM 665 O O . ASN 86 86 ? A 0.736 -15.661 -11.209 1.000 1 A ASN 98.783 1
ATOM 666 C CB . ASN 86 86 ? A -1.994 -15.459 -10.662 1.000 1 A ASN 98.806 1
ATOM 667 C CG . ASN 86 86 ? A -1.938 -14.055 -11.208 1.000 1 A ASN 98.756 1
ATOM 668 O OD1 . ASN 86 86 ? A -1.446 -13.142 -10.522 1.000 1 A ASN 98.559 1
ATOM 669 N ND2 . ASN 86 86 ? A -2.426 -13.833 -12.415 1.000 1 A ASN 98.042 1
ATOM 670 N N . ASN 87 87 ? A 1.296 -14.751 -9.213 1.000 1 A ASN 98.780 1
ATOM 671 C CA . ASN 87 87 ? A 2.578 -14.264 -9.657 1.000 1 A ASN 98.759 1
ATOM 672 C C . ASN 87 87 ? A 3.595 -14.507 -8.549 1.000 1 A ASN 98.827 1
ATOM 673 O O . ASN 87 87 ? A 3.768 -13.691 -7.648 1.000 1 A ASN 98.787 1
ATOM 674 C CB . ASN 87 87 ? A 2.481 -12.774 -10.014 1.000 1 A ASN 98.505 1
ATOM 675 C CG . ASN 87 87 ? A 3.725 -12.264 -10.692 1.000 1 A ASN 97.494 1
ATOM 676 O OD1 . ASN 87 87 ? A 4.854 -12.628 -10.341 1.000 1 A ASN 93.183 1
ATOM 677 N ND2 . ASN 87 87 ? A 3.520 -11.362 -11.656 1.000 1 A ASN 91.464 1
ATOM 678 N N . THR 88 88 ? A 4.259 -15.666 -8.610 1.000 1 A THR 98.872 1
ATOM 679 C CA . THR 88 88 ? A 5.174 -16.042 -7.546 1.000 1 A THR 98.854 1
ATOM 680 C C . THR 88 88 ? A 6.319 -15.049 -7.404 1.000 1 A THR 98.889 1
ATOM 681 O O . THR 88 88 ? A 6.769 -14.762 -6.292 1.000 1 A THR 98.851 1
ATOM 682 C CB . THR 88 88 ? A 5.702 -17.445 -7.805 1.000 1 A THR 98.620 1
ATOM 683 O OG1 . THR 88 88 ? A 4.623 -18.368 -7.703 1.000 1 A THR 95.052 1
ATOM 684 C CG2 . THR 88 88 ? A 6.770 -17.843 -6.782 1.000 1 A THR 94.339 1
ATOM 685 N N . LYS 89 89 ? A 6.795 -14.494 -8.529 1.000 1 A LYS 98.901 1
ATOM 686 C CA . LYS 89 89 ? A 7.865 -13.505 -8.479 1.000 1 A LYS 98.891 1
ATOM 687 C C . LYS 89 89 ? A 7.435 -12.293 -7.669 1.000 1 A LYS 98.902 1
ATOM 688 O O . LYS 89 89 ? A 8.223 -11.750 -6.889 1.000 1 A LYS 98.864 1
ATOM 689 C CB . LYS 89 89 ? A 8.317 -13.123 -9.879 1.000 1 A LYS 98.804 1
ATOM 690 C CG . LYS 89 89 ? A 9.435 -12.073 -9.920 1.000 1 A LYS 97.117 1
ATOM 691 C CD . LYS 89 89 ? A 10.678 -12.546 -9.196 1.000 1 A LYS 90.462 1
ATOM 692 C CE . LYS 89 89 ? A 11.884 -11.761 -9.645 1.000 1 A LYS 91.155 1
ATOM 693 N NZ . LYS 89 89 ? A 11.800 -10.315 -9.204 1.000 1 A LYS 83.774 1
ATOM 694 N N . SER 90 90 ? A 6.169 -11.860 -7.836 1.000 1 A SER 98.941 1
ATOM 695 C CA . SER 90 90 ? A 5.686 -10.720 -7.058 1.000 1 A SER 98.934 1
ATOM 696 C C . SER 90 90 ? A 5.697 -11.017 -5.556 1.000 1 A SER 98.927 1
ATOM 697 O O . SER 90 90 ? A 5.936 -10.121 -4.738 1.000 1 A SER 98.893 1
ATOM 698 C CB . SER 90 90 ? A 4.307 -10.277 -7.516 1.000 1 A SER 98.934 1
ATOM 699 O OG . SER 90 90 ? A 3.258 -11.141 -7.083 1.000 1 A SER 98.942 1
ATOM 700 N N . PHE 91 91 ? A 5.404 -12.274 -5.190 1.000 1 A PHE 98.961 1
ATOM 701 C CA . PHE 91 91 ? A 5.468 -12.687 -3.797 1.000 1 A PHE 98.959 1
ATOM 702 C C . PHE 91 91 ? A 6.921 -12.690 -3.308 1.000 1 A PHE 98.945 1
ATOM 703 O O . PHE 91 91 ? A 7.227 -12.194 -2.215 1.000 1 A PHE 98.911 1
ATOM 704 C CB . PHE 91 91 ? A 4.801 -14.044 -3.640 1.000 1 A PHE 98.938 1
ATOM 705 C CG . PHE 91 91 ? A 4.817 -14.579 -2.229 1.000 1 A PHE 98.930 1
ATOM 706 C CD1 . PHE 91 91 ? A 4.019 -13.998 -1.264 1.000 1 A PHE 98.914 1
ATOM 707 C CD2 . PHE 91 91 ? A 5.605 -15.657 -1.895 1.000 1 A PHE 98.884 1
ATOM 708 C CE1 . PHE 91 91 ? A 4.003 -14.492 0.019 1.000 1 A PHE 98.848 1
ATOM 709 C CE2 . PHE 91 91 ? A 5.616 -16.140 -0.623 1.000 1 A PHE 98.791 1
ATOM 710 C CZ . PHE 91 91 ? A 4.794 -15.570 0.349 1.000 1 A PHE 98.808 1
ATOM 711 N N . GLU 92 92 ? A 7.823 -13.233 -4.124 1.000 1 A GLU 98.868 1
ATOM 712 C CA . GLU 92 92 ? A 9.249 -13.249 -3.776 1.000 1 A GLU 98.788 1
ATOM 713 C C . GLU 92 92 ? A 9.805 -11.826 -3.632 1.000 1 A GLU 98.753 1
ATOM 714 O O . GLU 92 92 ? A 10.717 -11.609 -2.830 1.000 1 A GLU 98.502 1
ATOM 715 C CB . GLU 92 92 ? A 10.026 -14.033 -4.823 1.000 1 A GLU 98.650 1
ATOM 716 C CG . GLU 92 92 ? A 9.654 -15.520 -4.810 1.000 1 A GLU 98.181 1
ATOM 717 C CD . GLU 92 92 ? A 10.164 -16.301 -6.022 1.000 1 A GLU 97.439 1
ATOM 718 O OE1 . GLU 92 92 ? A 10.568 -15.678 -7.025 1.000 1 A GLU 94.762 1
ATOM 719 O OE2 . GLU 92 92 ? A 10.157 -17.549 -5.941 1.000 1 A GLU 94.712 1
ATOM 720 N N . ASP 93 93 ? A 9.243 -10.869 -4.377 1.000 1 A ASP 98.743 1
ATOM 721 C CA . ASP 93 93 ? A 9.659 -9.460 -4.307 1.000 1 A ASP 98.682 1
ATOM 722 C C . ASP 93 93 ? A 9.274 -8.773 -3.000 1.000 1 A ASP 98.709 1
ATOM 723 O O . ASP 93 93 ? A 9.785 -7.684 -2.724 1.000 1 A ASP 98.462 1
ATOM 724 C CB . ASP 93 93 ? A 9.033 -8.635 -5.433 1.000 1 A ASP 98.511 1
ATOM 725 C CG . ASP 93 93 ? A 9.677 -8.857 -6.791 1.000 1 A ASP 98.170 1
ATOM 726 O OD1 . ASP 93 93 ? A 10.758 -9.467 -6.871 1.000 1 A ASP 96.660 1
ATOM 727 O OD2 . ASP 93 93 ? A 9.059 -8.404 -7.788 1.000 1 A ASP 95.960 1
ATOM 728 N N . ILE 94 94 ? A 8.364 -9.352 -2.228 1.000 1 A ILE 98.883 1
ATOM 729 C CA . ILE 94 94 ? A 7.895 -8.684 -1.007 1.000 1 A ILE 98.868 1
ATOM 730 C C . ILE 94 94 ? A 9.061 -8.366 -0.100 1.000 1 A ILE 98.754 1
ATOM 731 O O . ILE 94 94 ? A 9.108 -7.288 0.524 1.000 1 A ILE 98.625 1
ATOM 732 C CB . ILE 94 94 ? A 6.848 -9.524 -0.291 1.000 1 A ILE 98.875 1
ATOM 733 C CG1 . ILE 94 94 ? A 5.555 -9.580 -1.130 1.000 1 A ILE 98.881 1
ATOM 734 C CG2 . ILE 94 94 ? A 6.569 -9.015 1.126 1.000 1 A ILE 98.813 1
ATOM 735 C CD1 . ILE 94 94 ? A 4.828 -8.277 -1.268 1.000 1 A ILE 98.812 1
ATOM 736 N N . HIS 95 95 ? A 10.051 -9.266 -0.027 1.000 1 A HIS 98.521 1
ATOM 737 C CA . HIS 95 95 ? A 11.253 -9.009 0.763 1.000 1 A HIS 98.121 1
ATOM 738 C C . HIS 95 95 ? A 11.940 -7.709 0.353 1.000 1 A HIS 97.991 1
ATOM 739 O O . HIS 95 95 ? A 12.340 -6.921 1.219 1.000 1 A HIS 97.693 1
ATOM 740 C CB . HIS 95 95 ? A 12.207 -10.180 0.629 1.000 1 A HIS 97.369 1
ATOM 741 C CG . HIS 95 95 ? A 13.605 -9.871 1.051 1.000 1 A HIS 83.580 1
ATOM 742 N ND1 . HIS 95 95 ? A 13.946 -9.804 2.388 1.000 1 A HIS 80.146 1
ATOM 743 C CD2 . HIS 95 95 ? A 14.726 -9.583 0.338 1.000 1 A HIS 80.944 1
ATOM 744 C CE1 . HIS 95 95 ? A 15.235 -9.495 2.476 1.000 1 A HIS 78.061 1
ATOM 745 N NE2 . HIS 95 95 ? A 15.716 -9.368 1.247 1.000 1 A HIS 72.077 1
ATOM 746 N N . HIS 96 96 ? A 12.063 -7.485 -0.943 1.000 1 A HIS 97.872 1
ATOM 747 C CA . HIS 96 96 ? A 12.705 -6.250 -1.435 1.000 1 A HIS 97.536 1
ATOM 748 C C . HIS 96 96 ? A 11.961 -5.006 -0.979 1.000 1 A HIS 97.706 1
ATOM 749 O O . HIS 96 96 ? A 12.569 -4.059 -0.482 1.000 1 A HIS 97.558 1
ATOM 750 C CB . HIS 96 96 ? A 12.807 -6.288 -2.962 1.000 1 A HIS 96.627 1
ATOM 751 C CG . HIS 96 96 ? A 13.030 -4.939 -3.580 1.000 1 A HIS 95.945 1
ATOM 752 N ND1 . HIS 96 96 ? A 14.250 -4.320 -3.566 1.000 1 A HIS 93.097 1
ATOM 753 C CD2 . HIS 96 96 ? A 12.171 -4.145 -4.226 1.000 1 A HIS 93.830 1
ATOM 754 C CE1 . HIS 96 96 ? A 14.145 -3.167 -4.182 1.000 1 A HIS 92.555 1
ATOM 755 N NE2 . HIS 96 96 ? A 12.892 -3.024 -4.601 1.000 1 A HIS 92.247 1
ATOM 756 N N . TYR 97 97 ? A 10.624 -5.014 -1.160 1.000 1 A TYR 97.960 1
ATOM 757 C CA . TYR 97 97 ? A 9.855 -3.846 -0.790 1.000 1 A TYR 97.892 1
ATOM 758 C C . TYR 97 97 ? A 9.899 -3.588 0.712 1.000 1 A TYR 97.877 1
ATOM 759 O O . TYR 97 97 ? A 10.035 -2.434 1.129 1.000 1 A TYR 97.698 1
ATOM 760 C CB . TYR 97 97 ? A 8.415 -3.968 -1.308 1.000 1 A TYR 97.772 1
ATOM 761 C CG . TYR 97 97 ? A 8.397 -3.904 -2.812 1.000 1 A TYR 97.653 1
ATOM 762 C CD1 . TYR 97 97 ? A 8.581 -2.687 -3.472 1.000 1 A TYR 97.312 1
ATOM 763 C CD2 . TYR 97 97 ? A 8.309 -5.060 -3.579 1.000 1 A TYR 97.400 1
ATOM 764 C CE1 . TYR 97 97 ? A 8.632 -2.640 -4.858 1.000 1 A TYR 96.797 1
ATOM 765 C CE2 . TYR 97 97 ? A 8.362 -5.004 -4.962 1.000 1 A TYR 97.050 1
ATOM 766 C CZ . TYR 97 97 ? A 8.514 -3.789 -5.586 1.000 1 A TYR 96.841 1
ATOM 767 O OH . TYR 97 97 ? A 8.567 -3.729 -6.969 1.000 1 A TYR 95.919 1
ATOM 768 N N . ARG 98 98 ? A 9.845 -4.660 1.534 1.000 1 A ARG 98.207 1
ATOM 769 C CA . ARG 98 98 ? A 9.958 -4.475 2.964 1.000 1 A ARG 98.106 1
ATOM 770 C C . ARG 98 98 ? A 11.308 -3.899 3.362 1.000 1 A ARG 98.041 1
ATOM 771 O O . ARG 98 98 ? A 11.393 -2.995 4.218 1.000 1 A ARG 97.820 1
ATOM 772 C CB . ARG 98 98 ? A 9.708 -5.790 3.711 1.000 1 A ARG 97.893 1
ATOM 773 C CG . ARG 98 98 ? A 9.770 -5.646 5.209 1.000 1 A ARG 96.252 1
ATOM 774 C CD . ARG 98 98 ? A 9.260 -6.875 5.924 1.000 1 A ARG 93.828 1
ATOM 775 N NE . ARG 98 98 ? A 9.317 -6.697 7.372 1.000 1 A ARG 91.431 1
ATOM 776 C CZ . ARG 98 98 ? A 8.334 -6.231 8.117 1.000 1 A ARG 90.536 1
ATOM 777 N NH1 . ARG 98 98 ? A 7.183 -5.869 7.565 1.000 1 A ARG 83.504 1
ATOM 778 N NH2 . ARG 98 98 ? A 8.473 -6.132 9.450 1.000 1 A ARG 84.333 1
ATOM 779 N N . GLU 99 99 ? A 12.381 -4.368 2.680 1.000 1 A GLU 98.130 1
ATOM 780 C CA . GLU 99 99 ? A 13.699 -3.837 2.984 1.000 1 A GLU 97.825 1
ATOM 781 C C . GLU 99 99 ? A 13.828 -2.366 2.640 1.000 1 A GLU 97.502 1
ATOM 782 O O . GLU 99 99 ? A 14.410 -1.590 3.407 1.000 1 A GLU 97.089 1
ATOM 783 C CB . GLU 99 99 ? A 14.785 -4.650 2.275 1.000 1 A GLU 97.498 1
ATOM 784 C CG . GLU 99 99 ? A 15.005 -6.020 2.901 1.000 1 A GLU 95.040 1
ATOM 785 C CD . GLU 99 99 ? A 15.431 -5.916 4.336 1.000 1 A GLU 89.880 1
ATOM 786 O OE1 . GLU 99 99 ? A 16.391 -5.172 4.637 1.000 1 A GLU 82.102 1
ATOM 787 O OE2 . GLU 99 99 ? A 14.803 -6.578 5.185 1.000 1 A GLU 82.198 1
ATOM 788 N N . GLN 100 100 ? A 13.272 -1.967 1.481 1.000 1 A GLN 97.529 1
ATOM 789 C CA . GLN 100 100 ? A 13.343 -0.570 1.090 1.000 1 A GLN 97.132 1
ATOM 790 C C . GLN 100 100 ? A 12.554 0.317 2.036 1.000 1 A GLN 97.289 1
ATOM 791 O O . GLN 100 100 ? A 12.986 1.426 2.397 1.000 1 A GLN 96.630 1
ATOM 792 C CB . GLN 100 100 ? A 12.883 -0.373 -0.356 1.000 1 A GLN 96.307 1
ATOM 793 C CG . GLN 100 100 ? A 13.778 -1.090 -1.367 1.000 1 A GLN 94.985 1
ATOM 794 C CD . GLN 100 100 ? A 15.244 -0.793 -1.161 1.000 1 A GLN 93.735 1
ATOM 795 O OE1 . GLN 100 100 ? A 15.651 0.359 -1.215 1.000 1 A GLN 90.450 1
ATOM 796 N NE2 . GLN 100 100 ? A 16.016 -1.839 -0.932 1.000 1 A GLN 88.918 1
ATOM 797 N N . ILE 101 101 ? A 11.382 -0.171 2.480 1.000 1 A ILE 97.526 1
ATOM 798 C CA . ILE 101 101 ? A 10.577 0.578 3.449 1.000 1 A ILE 97.862 1
ATOM 799 C C . ILE 101 101 ? A 11.356 0.763 4.748 1.000 1 A ILE 97.936 1
ATOM 800 O O . ILE 101 101 ? A 11.443 1.873 5.295 1.000 1 A ILE 97.965 1
ATOM 801 C CB . ILE 101 101 ? A 9.247 -0.156 3.713 1.000 1 A ILE 98.118 1
ATOM 802 C CG1 . ILE 101 101 ? A 8.364 -0.109 2.464 1.000 1 A ILE 98.197 1
ATOM 803 C CG2 . ILE 101 101 ? A 8.523 0.467 4.931 1.000 1 A ILE 98.174 1
ATOM 804 C CD1 . ILE 101 101 ? A 7.212 -1.112 2.482 1.000 1 A ILE 98.042 1
ATOM 805 N N . LYS 102 102 ? A 11.951 -0.333 5.254 1.000 1 A LYS 97.904 1
ATOM 806 C CA . LYS 102 102 ? A 12.724 -0.237 6.508 1.000 1 A LYS 97.580 1
ATOM 807 C C . LYS 102 102 ? A 13.897 0.705 6.323 1.000 1 A LYS 97.262 1
ATOM 808 O O . LYS 102 102 ? A 14.247 1.432 7.254 1.000 1 A LYS 97.099 1
ATOM 809 C CB . LYS 102 102 ? A 13.206 -1.617 6.929 1.000 1 A LYS 97.369 1
ATOM 810 C CG . LYS 102 102 ? A 12.075 -2.517 7.459 1.000 1 A LYS 95.109 1
ATOM 811 C CD . LYS 102 102 ? A 12.500 -3.969 7.596 1.000 1 A LYS 92.577 1
ATOM 812 C CE . LYS 102 102 ? A 13.769 -4.101 8.461 1.000 1 A LYS 87.711 1
ATOM 813 N NZ . LYS 102 102 ? A 14.222 -5.511 8.581 1.000 1 A LYS 88.847 1
ATOM 814 N N . ARG 103 103 ? A 14.515 0.707 5.145 1.000 1 A ARG 97.433 1
ATOM 815 C CA . ARG 103 103 ? A 15.643 1.621 4.887 1.000 1 A ARG 96.592 1
ATOM 816 C C . ARG 103 103 ? A 15.214 3.054 4.965 1.000 1 A ARG 96.583 1
ATOM 817 O O . ARG 103 103 ? A 15.850 3.856 5.671 1.000 1 A ARG 96.306 1
ATOM 818 C CB . ARG 103 103 ? A 16.268 1.319 3.514 1.000 1 A ARG 95.389 1
ATOM 819 C CG . ARG 103 103 ? A 17.424 2.263 3.199 1.000 1 A ARG 88.107 1
ATOM 820 C CD . ARG 103 103 ? A 17.934 2.076 1.795 1.000 1 A ARG 84.139 1
ATOM 821 N NE . ARG 103 103 ? A 16.905 2.291 0.780 1.000 1 A ARG 80.555 1
ATOM 822 C CZ . ARG 103 103 ? A 16.576 3.472 0.288 1.000 1 A ARG 76.479 1
ATOM 823 N NH1 . ARG 103 103 ? A 17.139 4.586 0.743 1.000 1 A ARG 72.623 1
ATOM 824 N NH2 . ARG 103 103 ? A 15.620 3.555 -0.644 1.000 1 A ARG 71.380 1
ATOM 825 N N . VAL 104 104 ? A 14.150 3.431 4.242 1.000 1 A VAL 96.277 1
ATOM 826 C CA . VAL 104 104 ? A 13.794 4.858 4.196 1.000 1 A VAL 95.943 1
ATOM 827 C C . VAL 104 104 ? A 13.232 5.342 5.532 1.000 1 A VAL 96.545 1
ATOM 828 O O . VAL 104 104 ? A 13.372 6.523 5.870 1.000 1 A VAL 95.889 1
ATOM 829 C CB . VAL 104 104 ? A 12.811 5.198 3.060 1.000 1 A VAL 94.076 1
ATOM 830 C CG1 . VAL 104 104 ? A 13.420 4.831 1.722 1.000 1 A VAL 91.431 1
ATOM 831 C CG2 . VAL 104 104 ? A 11.493 4.504 3.252 1.000 1 A VAL 90.409 1
ATOM 832 N N . LYS 105 105 ? A 12.630 4.422 6.288 1.000 1 A LYS 96.785 1
ATOM 833 C CA . LYS 105 105 ? A 12.086 4.786 7.599 1.000 1 A LYS 96.922 1
ATOM 834 C C . LYS 105 105 ? A 13.126 4.649 8.692 1.000 1 A LYS 96.686 1
ATOM 835 O O . LYS 105 105 ? A 12.866 5.055 9.831 1.000 1 A LYS 95.807 1
ATOM 836 C CB . LYS 105 105 ? A 10.858 3.923 7.943 1.000 1 A LYS 96.796 1
ATOM 837 C CG . LYS 105 105 ? A 9.703 4.042 6.970 1.000 1 A LYS 96.366 1
ATOM 838 C CD . LYS 105 105 ? A 9.099 5.431 6.953 1.000 1 A LYS 95.813 1
ATOM 839 C CE . LYS 105 105 ? A 8.343 5.740 8.212 1.000 1 A LYS 95.402 1
ATOM 840 N NZ . LYS 105 105 ? A 7.707 7.069 8.143 1.000 1 A LYS 95.344 1
ATOM 841 N N . ASP 106 106 ? A 14.285 4.066 8.377 1.000 1 A ASP 97.220 1
ATOM 842 C CA . ASP 106 106 ? A 15.332 3.841 9.383 1.000 1 A ASP 96.819 1
ATOM 843 C C . ASP 106 106 ? A 14.729 3.184 10.637 1.000 1 A ASP 96.924 1
ATOM 844 O O . ASP 106 106 ? A 14.980 3.611 11.768 1.000 1 A ASP 95.813 1
ATOM 845 C CB . ASP 106 106 ? A 16.045 5.148 9.736 1.000 1 A ASP 95.972 1
ATOM 846 C CG . ASP 106 106 ? A 17.313 4.906 10.542 1.000 1 A ASP 93.545 1
ATOM 847 O OD1 . ASP 106 106 ? A 17.823 3.763 10.524 1.000 1 A ASP 90.929 1
ATOM 848 O OD2 . ASP 106 106 ? A 17.789 5.854 11.163 1.000 1 A ASP 89.914 1
ATOM 849 N N . SER 107 107 ? A 13.925 2.140 10.387 1.000 1 A SER 96.193 1
ATOM 850 C CA . SER 107 107 ? A 13.154 1.517 11.463 1.000 1 A SER 95.483 1
ATOM 851 C C . SER 107 107 ? A 12.834 0.065 11.128 1.000 1 A SER 96.369 1
ATOM 852 O O . SER 107 107 ? A 12.595 -0.267 9.962 1.000 1 A SER 96.551 1
ATOM 853 C CB . SER 107 107 ? A 11.843 2.276 11.689 1.000 1 A SER 93.845 1
ATOM 854 O OG . SER 107 107 ? A 10.979 1.569 12.554 1.000 1 A SER 89.911 1
ATOM 855 N N . GLU 108 108 ? A 12.816 -0.766 12.145 1.000 1 A GLU 95.800 1
ATOM 856 C CA . GLU 108 108 ? A 12.391 -2.158 12.023 1.000 1 A GLU 95.288 1
ATOM 857 C C . GLU 108 108 ? A 10.934 -2.347 12.388 1.000 1 A GLU 95.409 1
ATOM 858 O O . GLU 108 108 ? A 10.433 -3.481 12.358 1.000 1 A GLU 93.064 1
ATOM 859 C CB . GLU 108 108 ? A 13.238 -3.046 12.920 1.000 1 A GLU 93.420 1
ATOM 860 C CG . GLU 108 108 ? A 14.698 -3.114 12.512 1.000 1 A GLU 90.295 1
ATOM 861 C CD . GLU 108 108 ? A 15.528 -3.957 13.471 1.000 1 A GLU 87.739 1
ATOM 862 O OE1 . GLU 108 108 ? A 15.288 -3.876 14.704 1.000 1 A GLU 79.713 1
ATOM 863 O OE2 . GLU 108 108 ? A 16.418 -4.673 12.977 1.000 1 A GLU 78.763 1
ATOM 864 N N . ASP 109 109 ? A 10.232 -1.256 12.721 1.000 1 A ASP 95.625 1
ATOM 865 C CA . ASP 109 109 ? A 8.854 -1.320 13.226 1.000 1 A ASP 95.906 1
ATOM 866 C C . ASP 109 109 ? A 8.022 -0.282 12.484 1.000 1 A ASP 96.540 1
ATOM 867 O O . ASP 109 109 ? A 7.743 0.794 13.005 1.000 1 A ASP 95.443 1
ATOM 868 C CB . ASP 109 109 ? A 8.820 -1.057 14.731 1.000 1 A ASP 94.320 1
ATOM 869 C CG . ASP 109 109 ? A 7.429 -1.215 15.316 1.000 1 A ASP 92.752 1
ATOM 870 O OD1 . ASP 109 109 ? A 6.604 -1.947 14.731 1.000 1 A ASP 90.521 1
ATOM 871 O OD2 . ASP 109 109 ? A 7.165 -0.614 16.386 1.000 1 A ASP 89.089 1
ATOM 872 N N . VAL 110 110 ? A 7.647 -0.608 11.245 1.000 1 A VAL 98.035 1
ATOM 873 C CA . VAL 110 110 ? A 6.873 0.262 10.392 1.000 1 A VAL 98.360 1
ATOM 874 C C . VAL 110 110 ? A 5.500 -0.401 10.168 1.000 1 A VAL 98.547 1
ATOM 875 O O . VAL 110 110 ? A 5.443 -1.572 9.831 1.000 1 A VAL 98.480 1
ATOM 876 C CB . VAL 110 110 ? A 7.536 0.489 9.039 1.000 1 A VAL 98.134 1
ATOM 877 C CG1 . VAL 110 110 ? A 8.938 1.073 9.207 1.000 1 A VAL 97.756 1
ATOM 878 C CG2 . VAL 110 110 ? A 6.690 1.402 8.152 1.000 1 A VAL 98.043 1
ATOM 879 N N . PRO 111 111 ? A 4.407 0.339 10.371 1.000 1 A PRO 98.718 1
ATOM 880 C CA . PRO 111 111 ? A 3.098 -0.275 10.143 1.000 1 A PRO 98.790 1
ATOM 881 C C . PRO 111 111 ? A 2.963 -0.755 8.696 1.000 1 A PRO 98.845 1
ATOM 882 O O . PRO 111 111 ? A 3.136 0.021 7.760 1.000 1 A PRO 98.834 1
ATOM 883 C CB . PRO 111 111 ? A 2.106 0.830 10.453 1.000 1 A PRO 98.739 1
ATOM 884 C CG . PRO 111 111 ? A 2.846 1.729 11.385 1.000 1 A PRO 98.580 1
ATOM 885 C CD . PRO 111 111 ? A 4.260 1.728 10.855 1.000 1 A PRO 98.646 1
ATOM 886 N N . MET 112 112 ? A 2.654 -2.043 8.524 1.000 1 A MET 98.785 1
ATOM 887 C CA . MET 112 112 ? A 2.530 -2.627 7.199 1.000 1 A MET 98.801 1
ATOM 888 C C . MET 112 112 ? A 1.415 -3.663 7.201 1.000 1 A MET 98.873 1
ATOM 889 O O . MET 112 112 ? A 1.121 -4.244 8.259 1.000 1 A MET 98.764 1
ATOM 890 C CB . MET 112 112 ? A 3.812 -3.334 6.779 1.000 1 A MET 98.391 1
ATOM 891 C CG . MET 112 112 ? A 5.008 -2.465 6.564 1.000 1 A MET 92.516 1
ATOM 892 S SD . MET 112 112 ? A 6.322 -3.390 5.790 1.000 1 A MET 93.251 1
ATOM 893 C CE . MET 112 112 ? A 7.735 -2.500 6.343 1.000 1 A MET 84.039 1
ATOM 894 N N . VAL 113 113 ? A 0.852 -3.911 6.039 1.000 1 A VAL 98.966 1
ATOM 895 C CA . VAL 113 113 ? A -0.068 -5.013 5.817 1.000 1 A VAL 98.982 1
ATOM 896 C C . VAL 113 113 ? A 0.334 -5.731 4.541 1.000 1 A VAL 98.986 1
ATOM 897 O O . VAL 113 113 ? A 0.626 -5.080 3.534 1.000 1 A VAL 98.981 1
ATOM 898 C CB . VAL 113 113 ? A -1.539 -4.515 5.702 1.000 1 A VAL 98.976 1
ATOM 899 C CG1 . VAL 113 113 ? A -1.990 -3.900 7.023 1.000 1 A VAL 98.947 1
ATOM 900 C CG2 . VAL 113 113 ? A -2.470 -5.633 5.267 1.000 1 A VAL 98.951 1
ATOM 901 N N . LEU 114 114 ? A 0.393 -7.059 4.570 1.000 1 A LEU 98.981 1
ATOM 902 C CA . LEU 114 114 ? A 0.674 -7.849 3.372 1.000 1 A LEU 98.988 1
ATOM 903 C C . LEU 114 114 ? A -0.638 -8.120 2.652 1.000 1 A LEU 98.990 1
ATOM 904 O O . LEU 114 114 ? A -1.615 -8.593 3.261 1.000 1 A LEU 98.984 1
ATOM 905 C CB . LEU 114 114 ? A 1.347 -9.156 3.770 1.000 1 A LEU 98.980 1
ATOM 906 C CG . LEU 114 114 ? A 1.670 -10.100 2.604 1.000 1 A LEU 98.937 1
ATOM 907 C CD1 . LEU 114 114 ? A 2.760 -9.467 1.729 1.000 1 A LEU 98.920 1
ATOM 908 C CD2 . LEU 114 114 ? A 2.127 -11.451 3.128 1.000 1 A LEU 98.912 1
ATOM 909 N N . VAL 115 115 ? A -0.672 -7.814 1.379 1.000 1 A VAL 98.985 1
ATOM 910 C CA . VAL 115 115 ? A -1.894 -7.962 0.585 1.000 1 A VAL 98.992 1
ATOM 911 C C . VAL 115 115 ? A -1.630 -8.916 -0.578 1.000 1 A VAL 98.993 1
ATOM 912 O O . VAL 115 115 ? A -0.724 -8.701 -1.389 1.000 1 A VAL 98.990 1
ATOM 913 C CB . VAL 115 115 ? A -2.376 -6.618 0.056 1.000 1 A VAL 98.988 1
ATOM 914 C CG1 . VAL 115 115 ? A -2.741 -5.693 1.210 1.000 1 A VAL 98.983 1
ATOM 915 C CG2 . VAL 115 115 ? A -3.577 -6.775 -0.888 1.000 1 A VAL 98.981 1
ATOM 916 N N . GLY 116 116 ? A -2.433 -9.952 -0.669 1.000 1 A GLY 98.986 1
ATOM 917 C CA . GLY 116 116 ? A -2.417 -10.879 -1.790 1.000 1 A GLY 98.983 1
ATOM 918 C C . GLY 116 116 ? A -3.598 -10.602 -2.680 1.000 1 A GLY 98.981 1
ATOM 919 O O . GLY 116 116 ? A -4.723 -10.989 -2.369 1.000 1 A GLY 98.963 1
ATOM 920 N N . ASN 117 117 ? A -3.337 -9.915 -3.773 1.000 1 A ASN 98.961 1
ATOM 921 C CA . ASN 117 117 ? A -4.408 -9.425 -4.642 1.000 1 A ASN 98.962 1
ATOM 922 C C . ASN 117 117 ? A -4.709 -10.402 -5.755 1.000 1 A ASN 98.949 1
ATOM 923 O O . ASN 117 117 ? A -3.955 -11.337 -6.024 1.000 1 A ASN 98.919 1
ATOM 924 C CB . ASN 117 117 ? A -4.012 -8.042 -5.196 1.000 1 A ASN 98.956 1
ATOM 925 C CG . ASN 117 117 ? A -5.150 -7.344 -5.899 1.000 1 A ASN 98.938 1
ATOM 926 O OD1 . ASN 117 117 ? A -6.260 -7.339 -5.391 1.000 1 A ASN 98.708 1
ATOM 927 N ND2 . ASN 117 117 ? A -4.899 -6.794 -7.076 1.000 1 A ASN 98.710 1
ATOM 928 N N . LYS 118 118 ? A -5.824 -10.196 -6.442 1.000 1 A LYS 98.907 1
ATOM 929 C CA . LYS 118 118 ? A -6.327 -11.015 -7.549 1.000 1 A LYS 98.864 1
ATOM 930 C C . LYS 118 118 ? A -6.845 -12.351 -7.077 1.000 1 A LYS 98.870 1
ATOM 931 O O . LYS 118 118 ? A -6.715 -13.353 -7.755 1.000 1 A LYS 98.845 1
ATOM 932 C CB . LYS 118 118 ? A -5.288 -11.148 -8.681 1.000 1 A LYS 98.811 1
ATOM 933 C CG . LYS 118 118 ? A -4.623 -9.870 -9.111 1.000 1 A LYS 98.671 1
ATOM 934 C CD . LYS 118 118 ? A -3.935 -10.020 -10.442 1.000 1 A LYS 98.461 1
ATOM 935 C CE . LYS 118 118 ? A -3.164 -8.744 -10.794 1.000 1 A LYS 98.419 1
ATOM 936 N NZ . LYS 118 118 ? A -2.625 -8.813 -12.178 1.000 1 A LYS 98.391 1
ATOM 937 N N . SER 119 119 ? A -7.463 -12.360 -5.871 1.000 1 A SER 98.837 1
ATOM 938 C CA . SER 119 119 ? A -7.999 -13.602 -5.311 1.000 1 A SER 98.768 1
ATOM 939 C C . SER 119 119 ? A -9.125 -14.201 -6.128 1.000 1 A SER 98.752 1
ATOM 940 O O . SER 119 119 ? A -9.451 -15.376 -5.976 1.000 1 A SER 98.486 1
ATOM 941 C CB . SER 119 119 ? A -8.458 -13.363 -3.886 1.000 1 A SER 98.551 1
ATOM 942 O OG . SER 119 119 ? A -9.534 -12.466 -3.854 1.000 1 A SER 94.321 1
ATOM 943 N N . ASP 120 120 ? A -9.712 -13.386 -6.987 1.000 1 A ASP 98.849 1
ATOM 944 C CA . ASP 120 120 ? A -10.746 -13.882 -7.901 1.000 1 A ASP 98.823 1
ATOM 945 C C . ASP 120 120 ? A -10.219 -14.837 -8.963 1.000 1 A ASP 98.775 1
ATOM 946 O O . ASP 120 120 ? A -11.021 -15.560 -9.577 1.000 1 A ASP 98.623 1
ATOM 947 C CB . ASP 120 120 ? A -11.414 -12.685 -8.591 1.000 1 A ASP 98.820 1
ATOM 948 C CG . ASP 120 120 ? A -10.438 -11.822 -9.369 1.000 1 A ASP 98.851 1
ATOM 949 O OD1 . ASP 120 120 ? A -9.624 -11.132 -8.736 1.000 1 A ASP 98.642 1
ATOM 950 O OD2 . ASP 120 120 ? A -10.447 -11.875 -10.618 1.000 1 A ASP 98.525 1
ATOM 951 N N . LEU 121 121 ? A -8.896 -14.826 -9.212 1.000 1 A LEU 98.613 1
ATOM 952 C CA . LEU 121 121 ? A -8.359 -15.603 -10.317 1.000 1 A LEU 98.438 1
ATOM 953 C C . LEU 121 121 ? A -8.231 -17.082 -9.951 1.000 1 A LEU 98.334 1
ATOM 954 O O . LEU 121 121 ? A -7.839 -17.428 -8.830 1.000 1 A LEU 98.146 1
ATOM 955 C CB . LEU 121 121 ? A -6.983 -15.081 -10.735 1.000 1 A LEU 98.216 1
ATOM 956 C CG . LEU 121 121 ? A -6.962 -13.733 -11.446 1.000 1 A LEU 97.880 1
ATOM 957 C CD1 . LEU 121 121 ? A -7.777 -13.799 -12.725 1.000 1 A LEU 97.203 1
ATOM 958 C CD2 . LEU 121 121 ? A -5.539 -13.347 -11.727 1.000 1 A LEU 97.373 1
ATOM 959 N N . PRO 122 122 ? A -8.520 -17.993 -10.898 1.000 1 A PRO 98.117 1
ATOM 960 C CA . PRO 122 122 ? A -8.344 -19.432 -10.663 1.000 1 A PRO 97.576 1
ATOM 961 C C . PRO 122 122 ? A -6.894 -19.886 -10.762 1.000 1 A PRO 97.189 1
ATOM 962 O O . PRO 122 122 ? A -6.561 -21.000 -10.352 1.000 1 A PRO 94.687 1
ATOM 963 C CB . PRO 122 122 ? A -9.182 -20.081 -11.753 1.000 1 A PRO 96.466 1
ATOM 964 C CG . PRO 122 122 ? A -9.159 -19.080 -12.876 1.000 1 A PRO 95.057 1
ATOM 965 C CD . PRO 122 122 ? A -9.150 -17.715 -12.212 1.000 1 A PRO 97.228 1
ATOM 966 N N . SER 123 123 ? A -6.015 -19.048 -11.345 1.000 1 A SER 95.399 1
ATOM 967 C CA . SER 123 123 ? A -4.656 -19.430 -11.665 1.000 1 A SER 94.336 1
ATOM 968 C C . SER 123 123 ? A -3.676 -19.111 -10.531 1.000 1 A SER 94.982 1
ATOM 969 O O . SER 123 123 ? A -2.676 -18.421 -10.714 1.000 1 A SER 92.744 1
ATOM 970 C CB . SER 123 123 ? A -4.212 -18.765 -12.959 1.000 1 A SER 90.450 1
ATOM 971 O OG . SER 123 123 ? A -4.482 -17.357 -12.940 1.000 1 A SER 79.133 1
ATOM 972 N N . ARG 124 124 ? A -3.993 -19.619 -9.351 1.000 1 A ARG 97.594 1
ATOM 973 C CA . ARG 124 124 ? A -3.194 -19.341 -8.160 1.000 1 A ARG 97.834 1
ATOM 974 C C . ARG 124 124 ? A -1.837 -20.026 -8.220 1.000 1 A ARG 98.146 1
ATOM 975 O O . ARG 124 124 ? A -1.738 -21.189 -8.582 1.000 1 A ARG 97.418 1
ATOM 976 C CB . ARG 124 124 ? A -3.947 -19.841 -6.909 1.000 1 A ARG 97.177 1
ATOM 977 C CG . ARG 124 124 ? A -3.146 -19.665 -5.593 1.000 1 A ARG 96.675 1
ATOM 978 C CD . ARG 124 124 ? A -3.974 -20.104 -4.405 1.000 1 A ARG 96.366 1
ATOM 979 N NE . ARG 124 124 ? A -5.023 -19.148 -4.091 1.000 1 A ARG 96.295 1
ATOM 980 C CZ . ARG 124 124 ? A -4.848 -18.081 -3.325 1.000 1 A ARG 96.964 1
ATOM 981 N NH1 . ARG 124 124 ? A -3.688 -17.809 -2.794 1.000 1 A ARG 91.581 1
ATOM 982 N NH2 . ARG 124 124 ? A -5.901 -17.285 -3.087 1.000 1 A ARG 91.173 1
ATOM 983 N N . THR 125 125 ? A -0.783 -19.294 -7.862 1.000 1 A THR 98.757 1
ATOM 984 C CA . THR 125 125 ? A 0.559 -19.877 -7.716 1.000 1 A THR 98.756 1
ATOM 985 C C . THR 125 125 ? A 1.104 -19.722 -6.294 1.000 1 A THR 98.784 1
ATOM 986 O O . THR 125 125 ? A 2.068 -20.380 -5.945 1.000 1 A THR 98.565 1
ATOM 987 C CB . THR 125 125 ? A 1.526 -19.241 -8.690 1.000 1 A THR 98.682 1
ATOM 988 O OG1 . THR 125 125 ? A 1.650 -17.848 -8.408 1.000 1 A THR 98.480 1
ATOM 989 C CG2 . THR 125 125 ? A 1.109 -19.462 -10.128 1.000 1 A THR 98.348 1
ATOM 990 N N . VAL 126 126 ? A 0.519 -18.817 -5.493 1.000 1 A VAL 98.743 1
ATOM 991 C CA . VAL 126 126 ? A 0.963 -18.569 -4.117 1.000 1 A VAL 98.683 1
ATOM 992 C C . VAL 126 126 ? A -0.132 -19.030 -3.186 1.000 1 A VAL 98.532 1
ATOM 993 O O . VAL 126 126 ? A -1.223 -18.460 -3.177 1.000 1 A VAL 98.384 1
ATOM 994 C CB . VAL 126 126 ? A 1.305 -17.091 -3.892 1.000 1 A VAL 98.675 1
ATOM 995 C CG1 . VAL 126 126 ? A 2.379 -16.641 -4.876 1.000 1 A VAL 98.580 1
ATOM 996 C CG2 . VAL 126 126 ? A 1.773 -16.868 -2.462 1.000 1 A VAL 98.552 1
ATOM 997 N N . ASP 127 127 ? A 0.122 -20.061 -2.411 1.000 1 A ASP 98.305 1
ATOM 998 C CA . ASP 127 127 ? A -0.854 -20.587 -1.475 1.000 1 A ASP 97.952 1
ATOM 999 C C . ASP 127 127 ? A -1.083 -19.612 -0.349 1.000 1 A ASP 98.204 1
ATOM 1000 O O . ASP 127 127 ? A -0.184 -18.898 0.093 1.000 1 A ASP 98.218 1
ATOM 1001 C CB . ASP 127 127 ? A -0.380 -21.911 -0.880 1.000 1 A ASP 96.770 1
ATOM 1002 C CG . ASP 127 127 ? A -0.456 -23.069 -1.851 1.000 1 A ASP 88.449 1
ATOM 1003 O OD1 . ASP 127 127 ? A -1.148 -22.973 -2.888 1.000 1 A ASP 84.549 1
ATOM 1004 O OD2 . ASP 127 127 ? A 0.140 -24.111 -1.531 1.000 1 A ASP 82.849 1
ATOM 1005 N N . THR 128 128 ? A -2.310 -19.582 0.165 1.000 1 A THR 97.681 1
ATOM 1006 C CA . THR 128 128 ? A -2.642 -18.738 1.298 1.000 1 A THR 97.797 1
ATOM 1007 C C . THR 128 128 ? A -1.713 -19.039 2.476 1.000 1 A THR 98.232 1
ATOM 1008 O O . THR 128 128 ? A -1.259 -18.129 3.150 1.000 1 A THR 98.234 1
ATOM 1009 C CB . THR 128 128 ? A -4.103 -18.928 1.688 1.000 1 A THR 97.234 1
ATOM 1010 O OG1 . THR 128 128 ? A -4.934 -18.463 0.614 1.000 1 A THR 96.383 1
ATOM 1011 C CG2 . THR 128 128 ? A -4.452 -18.151 2.956 1.000 1 A THR 96.277 1
ATOM 1012 N N . LYS 129 129 ? A -1.427 -20.339 2.710 1.000 1 A LYS 98.306 1
ATOM 1013 C CA . LYS 129 129 ? A -0.546 -20.675 3.821 1.000 1 A LYS 98.300 1
ATOM 1014 C C . LYS 129 129 ? A 0.859 -20.066 3.684 1.000 1 A LYS 98.458 1
ATOM 1015 O O . LYS 129 129 ? A 1.420 -19.610 4.691 1.000 1 A LYS 98.556 1
ATOM 1016 C CB . LYS 129 129 ? A -0.437 -22.205 3.987 1.000 1 A LYS 97.930 1
ATOM 1017 C CG . LYS 129 129 ? A 0.478 -22.633 5.130 1.000 1 A LYS 88.856 1
ATOM 1018 C CD . LYS 129 129 ? A 0.514 -24.148 5.228 1.000 1 A LYS 80.125 1
ATOM 1019 C CE . LYS 129 129 ? A 1.366 -24.569 6.441 1.000 1 A LYS 77.762 1
ATOM 1020 N NZ . LYS 129 129 ? A 2.720 -23.930 6.411 1.000 1 A LYS 67.533 1
ATOM 1021 N N . GLN 130 130 ? A 1.406 -20.049 2.471 1.000 1 A GLN 98.203 1
ATOM 1022 C CA . GLN 130 130 ? A 2.715 -19.412 2.259 1.000 1 A GLN 98.178 1
ATOM 1023 C C . GLN 130 130 ? A 2.686 -17.965 2.682 1.000 1 A GLN 98.516 1
ATOM 1024 O O . GLN 130 130 ? A 3.608 -17.465 3.337 1.000 1 A GLN 98.535 1
ATOM 1025 C CB . GLN 130 130 ? A 3.109 -19.452 0.781 1.000 1 A GLN 97.551 1
ATOM 1026 C CG . GLN 130 130 ? A 3.395 -20.810 0.184 1.000 1 A GLN 87.853 1
ATOM 1027 C CD . GLN 130 130 ? A 3.653 -20.678 -1.305 1.000 1 A GLN 82.057 1
ATOM 1028 O OE1 . GLN 130 130 ? A 2.739 -20.810 -2.122 1.000 1 A GLN 82.568 1
ATOM 1029 N NE2 . GLN 130 130 ? A 4.874 -20.317 -1.637 1.000 1 A GLN 77.986 1
ATOM 1030 N N . ALA 131 131 ? A 1.630 -17.246 2.266 1.000 1 A ALA 98.799 1
ATOM 1031 C CA . ALA 131 131 ? A 1.535 -15.816 2.580 1.000 1 A ALA 98.863 1
ATOM 1032 C C . ALA 131 131 ? A 1.287 -15.598 4.068 1.000 1 A ALA 98.909 1
ATOM 1033 O O . ALA 131 131 ? A 1.847 -14.681 4.662 1.000 1 A ALA 98.901 1
ATOM 1034 C CB . ALA 131 131 ? A 0.448 -15.187 1.734 1.000 1 A ALA 98.813 1
ATOM 1035 N N . GLN 132 132 ? A 0.437 -16.438 4.669 1.000 1 A GLN 98.877 1
ATOM 1036 C CA . GLN 132 132 ? A 0.192 -16.358 6.089 1.000 1 A GLN 98.869 1
ATOM 1037 C C . GLN 132 132 ? A 1.514 -16.556 6.872 1.000 1 A GLN 98.875 1
ATOM 1038 O O . GLN 132 132 ? A 1.757 -15.845 7.841 1.000 1 A GLN 98.838 1
ATOM 1039 C CB . GLN 132 132 ? A -0.827 -17.392 6.538 1.000 1 A GLN 98.762 1
ATOM 1040 C CG . GLN 132 132 ? A -2.243 -17.114 6.099 1.000 1 A GLN 97.621 1
ATOM 1041 C CD . GLN 132 132 ? A -3.191 -18.236 6.403 1.000 1 A GLN 97.295 1
ATOM 1042 O OE1 . GLN 132 132 ? A -2.776 -19.409 6.523 1.000 1 A GLN 96.200 1
ATOM 1043 N NE2 . GLN 132 132 ? A -4.475 -17.928 6.541 1.000 1 A GLN 94.377 1
ATOM 1044 N N . ASP 133 133 ? A 2.314 -17.524 6.422 1.000 1 A ASP 98.866 1
ATOM 1045 C CA . ASP 133 133 ? A 3.570 -17.789 7.122 1.000 1 A ASP 98.827 1
ATOM 1046 C C . ASP 133 133 ? A 4.533 -16.613 6.994 1.000 1 A ASP 98.840 1
ATOM 1047 O O . ASP 133 133 ? A 5.197 -16.256 7.956 1.000 1 A ASP 98.748 1
ATOM 1048 C CB . ASP 133 133 ? A 4.208 -19.064 6.580 1.000 1 A ASP 98.684 1
ATOM 1049 C CG . ASP 133 133 ? A 3.453 -20.331 6.969 1.000 1 A ASP 97.938 1
ATOM 1050 O OD1 . ASP 133 133 ? A 2.624 -20.276 7.923 1.000 1 A ASP 96.607 1
ATOM 1051 O OD2 . ASP 133 133 ? A 3.677 -21.380 6.338 1.000 1 A ASP 96.181 1
ATOM 1052 N N . LEU 134 134 ? A 4.604 -15.996 5.803 1.000 1 A LEU 98.853 1
ATOM 1053 C CA . LEU 134 134 ? A 5.462 -14.835 5.617 1.000 1 A LEU 98.852 1
ATOM 1054 C C . LEU 134 134 ? A 5.012 -13.696 6.523 1.000 1 A LEU 98.873 1
ATOM 1055 O O . LEU 134 134 ? A 5.825 -13.063 7.215 1.000 1 A LEU 98.831 1
ATOM 1056 C CB . LEU 134 134 ? A 5.490 -14.383 4.158 1.000 1 A LEU 98.830 1
ATOM 1057 C CG . LEU 134 134 ? A 6.395 -13.192 3.894 1.000 1 A LEU 98.649 1
ATOM 1058 C CD1 . LEU 134 134 ? A 7.852 -13.571 4.147 1.000 1 A LEU 98.357 1
ATOM 1059 C CD2 . LEU 134 134 ? A 6.195 -12.692 2.485 1.000 1 A LEU 98.410 1
ATOM 1060 N N . ALA 135 135 ? A 3.700 -13.398 6.514 1.000 1 A ALA 98.889 1
ATOM 1061 C CA . ALA 135 135 ? A 3.200 -12.298 7.319 1.000 1 A ALA 98.873 1
ATOM 1062 C C . ALA 135 135 ? A 3.450 -12.563 8.808 1.000 1 A ALA 98.835 1
ATOM 1063 O O . ALA 135 135 ? A 3.818 -11.657 9.555 1.000 1 A ALA 98.766 1
ATOM 1064 C CB . ALA 135 135 ? A 1.741 -12.069 7.030 1.000 1 A ALA 98.855 1
ATOM 1065 N N . ARG 136 136 ? A 3.264 -13.820 9.234 1.000 1 A ARG 98.791 1
ATOM 1066 C CA . ARG 136 136 ? A 3.507 -14.172 10.617 1.000 1 A ARG 98.642 1
ATOM 1067 C C . ARG 136 136 ? A 4.997 -13.907 10.986 1.000 1 A ARG 98.541 1
ATOM 1068 O O . ARG 136 136 ? A 5.300 -13.408 12.059 1.000 1 A ARG 98.161 1
ATOM 1069 C CB . ARG 136 136 ? A 3.174 -15.639 10.854 1.000 1 A ARG 98.486 1
ATOM 1070 C CG . ARG 136 136 ? A 3.312 -16.104 12.293 1.000 1 A ARG 93.458 1
ATOM 1071 C CD . ARG 136 136 ? A 2.731 -17.512 12.466 1.000 1 A ARG 89.614 1
ATOM 1072 N NE . ARG 136 136 ? A 1.422 -17.668 11.815 1.000 1 A ARG 81.418 1
ATOM 1073 C CZ . ARG 136 136 ? A 1.194 -18.261 10.669 1.000 1 A ARG 74.001 1
ATOM 1074 N NH1 . ARG 136 136 ? A 2.195 -18.832 9.982 1.000 1 A ARG 70.432 1
ATOM 1075 N NH2 . ARG 136 136 ? A -0.033 -18.304 10.180 1.000 1 A ARG 64.935 1
ATOM 1076 N N . SER 137 137 ? A 5.910 -14.231 10.060 1.000 1 A SER 98.598 1
ATOM 1077 C CA . SER 137 137 ? A 7.323 -13.996 10.300 1.000 1 A SER 98.303 1
ATOM 1078 C C . SER 137 137 ? A 7.643 -12.506 10.436 1.000 1 A SER 98.183 1
ATOM 1079 O O . SER 137 137 ? A 8.591 -12.137 11.127 1.000 1 A SER 97.584 1
ATOM 1080 C CB . SER 137 137 ? A 8.174 -14.619 9.200 1.000 1 A SER 97.817 1
ATOM 1081 O OG . SER 137 137 ? A 8.141 -13.836 8.013 1.000 1 A SER 96.435 1
ATOM 1082 N N . TYR 138 138 ? A 6.857 -11.664 9.758 1.000 1 A TYR 98.105 1
ATOM 1083 C CA . TYR 138 138 ? A 7.040 -10.195 9.856 1.000 1 A TYR 97.941 1
ATOM 1084 C C . TYR 138 138 ? A 6.248 -9.591 11.027 1.000 1 A TYR 97.756 1
ATOM 1085 O O . TYR 138 138 ? A 6.480 -8.447 11.394 1.000 1 A TYR 97.384 1
ATOM 1086 C CB . TYR 138 138 ? A 6.518 -9.530 8.580 1.000 1 A TYR 97.819 1
ATOM 1087 C CG . TYR 138 138 ? A 7.279 -9.767 7.312 1.000 1 A TYR 98.022 1
ATOM 1088 C CD1 . TYR 138 138 ? A 8.613 -10.153 7.289 1.000 1 A TYR 97.671 1
ATOM 1089 C CD2 . TYR 138 138 ? A 6.667 -9.534 6.080 1.000 1 A TYR 97.750 1
ATOM 1090 C CE1 . TYR 138 138 ? A 9.296 -10.324 6.102 1.000 1 A TYR 97.430 1
ATOM 1091 C CE2 . TYR 138 138 ? A 7.340 -9.715 4.882 1.000 1 A TYR 97.292 1
ATOM 1092 C CZ . TYR 138 138 ? A 8.670 -10.098 4.908 1.000 1 A TYR 97.600 1
ATOM 1093 O OH . TYR 138 138 ? A 9.357 -10.265 3.711 1.000 1 A TYR 96.616 1
ATOM 1094 N N . GLY 139 139 ? A 5.300 -10.360 11.589 1.000 1 A GLY 98.122 1
ATOM 1095 C CA . GLY 139 139 ? A 4.428 -9.840 12.614 1.000 1 A GLY 97.916 1
ATOM 1096 C C . GLY 139 139 ? A 3.415 -8.847 12.098 1.000 1 A GLY 98.188 1
ATOM 1097 O O . GLY 139 139 ? A 3.085 -7.894 12.795 1.000 1 A GLY 97.588 1
ATOM 1098 N N . ILE 140 140 ? A 2.921 -9.063 10.874 1.000 1 A ILE 98.519 1
ATOM 1099 C CA . ILE 140 140 ? A 1.994 -8.129 10.254 1.000 1 A ILE 98.636 1
ATOM 1100 C C . ILE 140 140 ? A 0.768 -8.890 9.740 1.000 1 A ILE 98.799 1
ATOM 1101 O O . ILE 140 140 ? A 0.830 -10.102 9.538 1.000 1 A ILE 98.830 1
ATOM 1102 C CB . ILE 140 140 ? A 2.634 -7.331 9.118 1.000 1 A ILE 98.548 1
ATOM 1103 C CG1 . ILE 140 140 ? A 2.965 -8.224 7.914 1.000 1 A ILE 98.488 1
ATOM 1104 C CG2 . ILE 140 140 ? A 3.867 -6.568 9.631 1.000 1 A ILE 98.540 1
ATOM 1105 C CD1 . ILE 140 140 ? A 3.514 -7.474 6.739 1.000 1 A ILE 98.269 1
ATOM 1106 N N . PRO 141 141 ? A -0.326 -8.187 9.527 1.000 1 A PRO 98.915 1
ATOM 1107 C CA . PRO 141 141 ? A -1.521 -8.860 8.980 1.000 1 A PRO 98.932 1
ATOM 1108 C C . PRO 141 141 ? A -1.345 -9.256 7.527 1.000 1 A PRO 98.953 1
ATOM 1109 O O . PRO 141 141 ? A -0.581 -8.648 6.787 1.000 1 A PRO 98.947 1
ATOM 1110 C CB . PRO 141 141 ? A -2.617 -7.791 9.107 1.000 1 A PRO 98.905 1
ATOM 1111 C CG . PRO 141 141 ? A -2.113 -6.813 10.103 1.000 1 A PRO 98.817 1
ATOM 1112 C CD . PRO 141 141 ? A -0.624 -6.793 9.934 1.000 1 A PRO 98.878 1
ATOM 1113 N N . PHE 142 142 ? A -2.089 -10.291 7.120 1.000 1 A PHE 98.973 1
ATOM 1114 C CA . PHE 142 142 ? A -2.186 -10.682 5.726 1.000 1 A PHE 98.975 1
ATOM 1115 C C . PHE 142 142 ? A -3.654 -10.688 5.342 1.000 1 A PHE 98.968 1
ATOM 1116 O O . PHE 142 142 ? A -4.467 -11.255 6.058 1.000 1 A PHE 98.923 1
ATOM 1117 C CB . PHE 142 142 ? A -1.577 -12.057 5.502 1.000 1 A PHE 98.960 1
ATOM 1118 C CG . PHE 142 142 ? A -1.982 -12.683 4.195 1.000 1 A PHE 98.955 1
ATOM 1119 C CD1 . PHE 142 142 ? A -1.649 -12.074 2.992 1.000 1 A PHE 98.944 1
ATOM 1120 C CD2 . PHE 142 142 ? A -2.705 -13.859 4.148 1.000 1 A PHE 98.925 1
ATOM 1121 C CE1 . PHE 142 142 ? A -2.029 -12.615 1.774 1.000 1 A PHE 98.899 1
ATOM 1122 C CE2 . PHE 142 142 ? A -3.095 -14.421 2.932 1.000 1 A PHE 98.849 1
ATOM 1123 C CZ . PHE 142 142 ? A -2.752 -13.796 1.752 1.000 1 A PHE 98.859 1
ATOM 1124 N N . ILE 143 143 ? A -3.957 -10.064 4.214 1.000 1 A ILE 98.967 1
ATOM 1125 C CA . ILE 143 143 ? A -5.329 -9.985 3.744 1.000 1 A ILE 98.965 1
ATOM 1126 C C . ILE 143 143 ? A -5.321 -10.294 2.246 1.000 1 A ILE 98.970 1
ATOM 1127 O O . ILE 143 143 ? A -4.566 -9.684 1.496 1.000 1 A ILE 98.961 1
ATOM 1128 C CB . ILE 143 143 ? A -5.940 -8.592 3.988 1.000 1 A ILE 98.921 1
ATOM 1129 C CG1 . ILE 143 143 ? A -6.031 -8.356 5.507 1.000 1 A ILE 98.445 1
ATOM 1130 C CG2 . ILE 143 143 ? A -7.310 -8.468 3.345 1.000 1 A ILE 98.688 1
ATOM 1131 C CD1 . ILE 143 143 ? A -6.530 -6.973 5.858 1.000 1 A ILE 89.716 1
ATOM 1132 N N . GLU 144 144 ? A -6.150 -11.227 1.810 1.000 1 A GLU 98.917 1
ATOM 1133 C CA . GLU 144 144 ? A -6.340 -11.457 0.389 1.000 1 A GLU 98.888 1
ATOM 1134 C C . GLU 144 144 ? A -7.419 -10.524 -0.128 1.000 1 A GLU 98.918 1
ATOM 1135 O O . GLU 144 144 ? A -8.418 -10.300 0.534 1.000 1 A GLU 98.796 1
ATOM 1136 C CB . GLU 144 144 ? A -6.689 -12.917 0.082 1.000 1 A GLU 98.491 1
ATOM 1137 C CG . GLU 144 144 ? A -5.466 -13.809 0.132 1.000 1 A GLU 94.675 1
ATOM 1138 C CD . GLU 144 144 ? A -5.633 -15.147 -0.595 1.000 1 A GLU 92.351 1
ATOM 1139 O OE1 . GLU 144 144 ? A -6.752 -15.447 -1.073 1.000 1 A GLU 87.023 1
ATOM 1140 O OE2 . GLU 144 144 ? A -4.658 -15.924 -0.661 1.000 1 A GLU 84.289 1
ATOM 1141 N N . THR 145 145 ? A -7.175 -9.965 -1.304 1.000 1 A THR 98.982 1
ATOM 1142 C CA . THR 145 145 ? A -8.080 -8.992 -1.901 1.000 1 A THR 98.988 1
ATOM 1143 C C . THR 145 145 ? A -8.339 -9.331 -3.359 1.000 1 A THR 98.984 1
ATOM 1144 O O . THR 145 145 ? A -7.580 -10.063 -4.005 1.000 1 A THR 98.972 1
ATOM 1145 C CB . THR 145 145 ? A -7.498 -7.575 -1.865 1.000 1 A THR 98.990 1
ATOM 1146 O OG1 . THR 145 145 ? A -6.306 -7.521 -2.665 1.000 1 A THR 98.979 1
ATOM 1147 C CG2 . THR 145 145 ? A -7.179 -7.139 -0.424 1.000 1 A THR 98.985 1
ATOM 1148 N N . SER 146 146 ? A -9.409 -8.768 -3.888 1.000 1 A SER 98.935 1
ATOM 1149 C CA . SER 146 146 ? A -9.614 -8.696 -5.320 1.000 1 A SER 98.923 1
ATOM 1150 C C . SER 146 146 ? A -10.052 -7.291 -5.654 1.000 1 A SER 98.904 1
ATOM 1151 O O . SER 146 146 ? A -11.137 -6.851 -5.264 1.000 1 A SER 98.875 1
ATOM 1152 C CB . SER 146 146 ? A -10.679 -9.667 -5.787 1.000 1 A SER 98.902 1
ATOM 1153 O OG . SER 146 146 ? A -10.977 -9.398 -7.156 1.000 1 A SER 98.860 1
ATOM 1154 N N . ALA 147 147 ? A -9.205 -6.567 -6.398 1.000 1 A ALA 98.705 1
ATOM 1155 C CA . ALA 147 147 ? A -9.637 -5.268 -6.898 1.000 1 A ALA 98.567 1
ATOM 1156 C C . ALA 147 147 ? A -10.776 -5.430 -7.893 1.000 1 A ALA 98.557 1
ATOM 1157 O O . ALA 147 147 ? A -11.536 -4.486 -8.113 1.000 1 A ALA 98.422 1
ATOM 1158 C CB . ALA 147 147 ? A -8.454 -4.542 -7.529 1.000 1 A ALA 98.318 1
ATOM 1159 N N . LYS 148 148 ? A -10.895 -6.618 -8.519 1.000 1 A LYS 98.508 1
ATOM 1160 C CA . LYS 148 148 ? A -11.964 -6.832 -9.501 1.000 1 A LYS 98.511 1
ATOM 1161 C C . LYS 148 148 ? A -13.334 -6.904 -8.841 1.000 1 A LYS 98.573 1
ATOM 1162 O O . LYS 148 148 ? A -14.274 -6.280 -9.307 1.000 1 A LYS 98.423 1
ATOM 1163 C CB . LYS 148 148 ? A -11.701 -8.100 -10.289 1.000 1 A LYS 98.292 1
ATOM 1164 C CG . LYS 148 148 ? A -12.709 -8.364 -11.415 1.000 1 A LYS 97.883 1
ATOM 1165 C CD . LYS 148 148 ? A -12.277 -9.579 -12.228 1.000 1 A LYS 97.148 1
ATOM 1166 C CE . LYS 148 148 ? A -13.305 -9.874 -13.327 1.000 1 A LYS 95.559 1
ATOM 1167 N NZ . LYS 148 148 ? A -12.869 -11.019 -14.172 1.000 1 A LYS 92.126 1
ATOM 1168 N N . THR 149 149 ? A -13.450 -7.663 -7.759 1.000 1 A THR 98.695 1
ATOM 1169 C CA . THR 149 149 ? A -14.729 -7.853 -7.061 1.000 1 A THR 98.684 1
ATOM 1170 C C . THR 149 149 ? A -14.892 -6.931 -5.871 1.000 1 A THR 98.705 1
ATOM 1171 O O . THR 149 149 ? A -15.969 -6.872 -5.268 1.000 1 A THR 98.639 1
ATOM 1172 C CB . THR 149 149 ? A -14.872 -9.284 -6.563 1.000 1 A THR 98.641 1
ATOM 1173 O OG1 . THR 149 149 ? A -13.971 -9.502 -5.468 1.000 1 A THR 98.558 1
ATOM 1174 C CG2 . THR 149 149 ? A -14.568 -10.289 -7.669 1.000 1 A THR 98.367 1
ATOM 1175 N N . ARG 150 150 ? A -13.811 -6.243 -5.459 1.000 1 A ARG 98.595 1
ATOM 1176 C CA . ARG 150 150 ? A -13.727 -5.388 -4.272 1.000 1 A ARG 98.581 1
ATOM 1177 C C . ARG 150 150 ? A -13.648 -6.202 -2.967 1.000 1 A ARG 98.669 1
ATOM 1178 O O . ARG 150 150 ? A -13.697 -5.621 -1.888 1.000 1 A ARG 98.606 1
ATOM 1179 C CB . ARG 150 150 ? A -14.851 -4.348 -4.208 1.000 1 A ARG 98.245 1
ATOM 1180 C CG . ARG 150 150 ? A -14.398 -3.055 -3.518 1.000 1 A ARG 97.604 1
ATOM 1181 C CD . ARG 150 150 ? A -15.430 -1.942 -3.615 1.000 1 A ARG 97.221 1
ATOM 1182 N NE . ARG 150 150 ? A -14.852 -0.674 -3.181 1.000 1 A ARG 97.016 1
ATOM 1183 C CZ . ARG 150 150 ? A -14.692 -0.348 -1.906 1.000 1 A ARG 96.793 1
ATOM 1184 N NH1 . ARG 150 150 ? A -15.071 -1.162 -0.933 1.000 1 A ARG 94.158 1
ATOM 1185 N NH2 . ARG 150 150 ? A -14.120 0.839 -1.596 1.000 1 A ARG 94.375 1
ATOM 1186 N N . GLN 151 151 ? A -13.496 -7.553 -3.085 1.000 1 A GLN 98.769 1
ATOM 1187 C CA . GLN 151 151 ? A -13.328 -8.357 -1.900 1.000 1 A GLN 98.762 1
ATOM 1188 C C . GLN 151 151 ? A -12.081 -7.895 -1.141 1.000 1 A GLN 98.855 1
ATOM 1189 O O . GLN 151 151 ? A -10.986 -7.807 -1.739 1.000 1 A GLN 98.802 1
ATOM 1190 C CB . GLN 151 151 ? A -13.206 -9.836 -2.265 1.000 1 A GLN 98.461 1
ATOM 1191 C CG . GLN 151 151 ? A -13.097 -10.761 -1.085 1.000 1 A GLN 94.337 1
ATOM 1192 C CD . GLN 151 151 ? A -12.914 -12.207 -1.488 1.000 1 A GLN 84.405 1
ATOM 1193 O OE1 . GLN 151 151 ? A -12.409 -12.511 -2.593 1.000 1 A GLN 75.094 1
ATOM 1194 N NE2 . GLN 151 151 ? A -13.283 -13.124 -0.610 1.000 1 A GLN 75.888 1
ATOM 1195 N N . GLY 152 152 ? A -12.245 -7.590 0.119 1.000 1 A GLY 98.952 1
ATOM 1196 C CA . GLY 152 152 ? A -11.115 -7.294 0.987 1.000 1 A GLY 98.954 1
ATOM 1197 C C . GLY 152 152 ? A -10.486 -5.930 0.843 1.000 1 A GLY 98.964 1
ATOM 1198 O O . GLY 152 152 ? A -9.537 -5.621 1.574 1.000 1 A GLY 98.946 1
ATOM 1199 N N . VAL 153 153 ? A -10.950 -5.097 -0.081 1.000 1 A VAL 98.925 1
ATOM 1200 C CA . VAL 153 153 ? A -10.300 -3.809 -0.367 1.000 1 A VAL 98.925 1
ATOM 1201 C C . VAL 153 153 ? A -10.377 -2.863 0.826 1.000 1 A VAL 98.927 1
ATOM 1202 O O . VAL 153 153 ? A -9.349 -2.376 1.306 1.000 1 A VAL 98.919 1
ATOM 1203 C CB . VAL 153 153 ? A -10.865 -3.162 -1.638 1.000 1 A VAL 98.872 1
ATOM 1204 C CG1 . VAL 153 153 ? A -10.571 -4.058 -2.857 1.000 1 A VAL 98.826 1
ATOM 1205 C CG2 . VAL 153 153 ? A -10.297 -1.761 -1.850 1.000 1 A VAL 98.792 1
ATOM 1206 N N . ASP 154 154 ? A -11.591 -2.603 1.322 1.000 1 A ASP 98.852 1
ATOM 1207 C CA . ASP 154 154 ? A -11.713 -1.768 2.514 1.000 1 A ASP 98.755 1
ATOM 1208 C C . ASP 154 154 ? A -10.967 -2.367 3.682 1.000 1 A ASP 98.783 1
ATOM 1209 O O . ASP 154 154 ? A -10.304 -1.660 4.437 1.000 1 A ASP 98.722 1
ATOM 1210 C CB . ASP 154 154 ? A -13.190 -1.557 2.873 1.000 1 A ASP 98.392 1
ATOM 1211 C CG . ASP 154 154 ? A -13.938 -0.644 1.930 1.000 1 A ASP 97.920 1
ATOM 1212 O OD1 . ASP 154 154 ? A -13.286 0.024 1.092 1.000 1 A ASP 97.070 1
ATOM 1213 O OD2 . ASP 154 154 ? A -15.180 -0.592 2.033 1.000 1 A ASP 96.137 1
ATOM 1214 N N . ASP 155 155 ? A -11.034 -3.699 3.807 1.000 1 A ASP 98.846 1
ATOM 1215 C CA . ASP 155 155 ? A -10.384 -4.366 4.919 1.000 1 A ASP 98.859 1
ATOM 1216 C C . ASP 155 155 ? A -8.873 -4.139 4.894 1.000 1 A ASP 98.904 1
ATOM 1217 O O . ASP 155 155 ? A -8.257 -3.849 5.936 1.000 1 A ASP 98.883 1
ATOM 1218 C CB . ASP 155 155 ? A -10.722 -5.856 4.906 1.000 1 A ASP 98.732 1
ATOM 1219 C CG . ASP 155 155 ? A -10.385 -6.569 6.197 1.000 1 A ASP 94.212 1
ATOM 1220 O OD1 . ASP 155 155 ? A -10.227 -5.898 7.235 1.000 1 A ASP 93.752 1
ATOM 1221 O OD2 . ASP 155 155 ? A -10.292 -7.817 6.164 1.000 1 A ASP 92.988 1
ATOM 1222 N N . ALA 156 156 ? A -8.268 -4.204 3.723 1.000 1 A ALA 98.918 1
ATOM 1223 C CA . ALA 156 156 ? A -6.837 -4.015 3.596 1.000 1 A ALA 98.934 1
ATOM 1224 C C . ALA 156 156 ? A -6.419 -2.600 4.036 1.000 1 A ALA 98.931 1
ATOM 1225 O O . ALA 156 156 ? A -5.517 -2.430 4.845 1.000 1 A ALA 98.917 1
ATOM 1226 C CB . ALA 156 156 ? A -6.390 -4.276 2.156 1.000 1 A ALA 98.933 1
ATOM 1227 N N . PHE 157 157 ? A -7.083 -1.587 3.482 1.000 1 A PHE 98.901 1
ATOM 1228 C CA . PHE 157 157 ? A -6.733 -0.211 3.832 1.000 1 A PHE 98.876 1
ATOM 1229 C C . PHE 157 157 ? A -7.086 0.108 5.271 1.000 1 A PHE 98.846 1
ATOM 1230 O O . PHE 157 157 ? A -6.301 0.750 5.985 1.000 1 A PHE 98.823 1
ATOM 1231 C CB . PHE 157 157 ? A -7.410 0.766 2.888 1.000 1 A PHE 98.835 1
ATOM 1232 C CG . PHE 157 157 ? A -6.754 0.823 1.534 1.000 1 A PHE 98.851 1
ATOM 1233 C CD1 . PHE 157 157 ? A -5.648 1.649 1.315 1.000 1 A PHE 98.814 1
ATOM 1234 C CD2 . PHE 157 157 ? A -7.235 0.055 0.492 1.000 1 A PHE 98.801 1
ATOM 1235 C CE1 . PHE 157 157 ? A -5.054 1.707 0.054 1.000 1 A PHE 98.730 1
ATOM 1236 C CE2 . PHE 157 157 ? A -6.635 0.107 -0.766 1.000 1 A PHE 98.721 1
ATOM 1237 C CZ . PHE 157 157 ? A -5.555 0.925 -0.973 1.000 1 A PHE 98.737 1
ATOM 1238 N N . TYR 158 158 ? A -8.276 -0.341 5.724 1.000 1 A TYR 98.828 1
ATOM 1239 C CA . TYR 158 158 ? A -8.687 -0.024 7.102 1.000 1 A TYR 98.768 1
ATOM 1240 C C . TYR 158 158 ? A -7.808 -0.756 8.113 1.000 1 A TYR 98.783 1
ATOM 1241 O O . TYR 158 158 ? A -7.524 -0.219 9.173 1.000 1 A TYR 98.722 1
ATOM 1242 C CB . TYR 158 158 ? A -10.149 -0.362 7.319 1.000 1 A TYR 98.602 1
ATOM 1243 C CG . TYR 158 158 ? A -11.163 0.481 6.561 1.000 1 A TYR 98.366 1
ATOM 1244 C CD1 . TYR 158 158 ? A -10.770 1.402 5.593 1.000 1 A TYR 97.955 1
ATOM 1245 C CD2 . TYR 158 158 ? A -12.522 0.346 6.824 1.000 1 A TYR 97.938 1
ATOM 1246 C CE1 . TYR 158 158 ? A -11.705 2.158 4.903 1.000 1 A TYR 97.414 1
ATOM 1247 C CE2 . TYR 158 158 ? A -13.472 1.108 6.138 1.000 1 A TYR 97.121 1
ATOM 1248 C CZ . TYR 158 158 ? A -13.051 2.019 5.186 1.000 1 A TYR 97.277 1
ATOM 1249 O OH . TYR 158 158 ? A -13.987 2.761 4.497 1.000 1 A TYR 96.336 1
ATOM 1250 N N . THR 159 159 ? A -7.373 -1.974 7.778 1.000 1 A THR 98.825 1
ATOM 1251 C CA . THR 159 159 ? A -6.478 -2.678 8.676 1.000 1 A THR 98.837 1
ATOM 1252 C C . THR 159 159 ? A -5.146 -1.946 8.784 1.000 1 A THR 98.835 1
ATOM 1253 O O . THR 159 159 ? A -4.557 -1.864 9.867 1.000 1 A THR 98.814 1
ATOM 1254 C CB . THR 159 159 ? A -6.272 -4.122 8.198 1.000 1 A THR 98.853 1
ATOM 1255 O OG1 . THR 159 159 ? A -7.523 -4.796 8.289 1.000 1 A THR 98.798 1
ATOM 1256 C CG2 . THR 159 159 ? A -5.253 -4.858 9.042 1.000 1 A THR 98.788 1
ATOM 1257 N N . LEU 160 160 ? A -4.658 -1.391 7.665 1.000 1 A LEU 98.869 1
ATOM 1258 C CA . LEU 160 160 ? A -3.429 -0.593 7.731 1.000 1 A LEU 98.875 1
ATOM 1259 C C . LEU 160 160 ? A -3.598 0.615 8.639 1.000 1 A LEU 98.844 1
ATOM 1260 O O . LEU 160 160 ? A -2.705 0.942 9.431 1.000 1 A LEU 98.834 1
ATOM 1261 C CB . LEU 160 160 ? A -2.987 -0.186 6.320 1.000 1 A LEU 98.885 1
ATOM 1262 C CG . LEU 160 160 ? A -1.719 0.649 6.255 1.000 1 A LEU 98.893 1
ATOM 1263 C CD1 . LEU 160 160 ? A -0.533 -0.086 6.909 1.000 1 A LEU 98.893 1
ATOM 1264 C CD2 . LEU 160 160 ? A -1.415 0.991 4.813 1.000 1 A LEU 98.897 1
ATOM 1265 N N . VAL 161 161 ? A -4.761 1.285 8.519 1.000 1 A VAL 98.776 1
ATOM 1266 C CA . VAL 161 161 ? A -5.021 2.411 9.417 1.000 1 A VAL 98.675 1
ATOM 1267 C C . VAL 161 161 ? A -4.978 1.949 10.867 1.000 1 A VAL 98.641 1
ATOM 1268 O O . VAL 161 161 ? A -4.375 2.624 11.723 1.000 1 A VAL 98.595 1
ATOM 1269 C CB . VAL 161 161 ? A -6.385 3.058 9.098 1.000 1 A VAL 98.496 1
ATOM 1270 C CG1 . VAL 161 161 ? A -6.288 3.797 7.753 1.000 1 A VAL 98.506 1
ATOM 1271 C CG2 . VAL 161 161 ? A -6.856 3.966 10.221 1.000 1 A VAL 98.275 1
ATOM 1272 N N . ARG 162 162 ? A -5.577 0.791 11.145 1.000 1 A ARG 98.502 1
ATOM 1273 C CA . ARG 162 162 ? A -5.567 0.265 12.520 1.000 1 A ARG 98.388 1
ATOM 1274 C C . ARG 162 162 ? A -4.134 -0.046 12.978 1.000 1 A ARG 98.369 1
ATOM 1275 O O . ARG 162 162 ? A -3.790 0.178 14.143 1.000 1 A ARG 98.314 1
ATOM 1276 C CB . ARG 162 162 ? A -6.484 -0.951 12.633 1.000 1 A ARG 98.383 1
ATOM 1277 C CG . ARG 162 162 ? A -7.929 -0.582 12.393 1.000 1 A ARG 97.955 1
ATOM 1278 C CD . ARG 162 162 ? A -8.893 -1.783 12.557 1.000 1 A ARG 97.754 1
ATOM 1279 N NE . ARG 162 162 ? A -10.255 -1.384 12.264 1.000 1 A ARG 97.600 1
ATOM 1280 C CZ . ARG 162 162 ? A -10.949 -1.779 11.206 1.000 1 A ARG 97.320 1
ATOM 1281 N NH1 . ARG 162 162 ? A -10.422 -2.633 10.314 1.000 1 A ARG 95.843 1
ATOM 1282 N NH2 . ARG 162 162 ? A -12.181 -1.327 11.042 1.000 1 A ARG 96.237 1
ATOM 1283 N N . GLU 163 163 ? A -3.290 -0.556 12.070 1.000 1 A GLU 98.524 1
ATOM 1284 C CA . GLU 163 163 ? A -1.894 -0.792 12.417 1.000 1 A GLU 98.531 1
ATOM 1285 C C . GLU 163 163 ? A -1.166 0.508 12.724 1.000 1 A GLU 98.518 1
ATOM 1286 O O . GLU 163 163 ? A -0.313 0.561 13.620 1.000 1 A GLU 98.385 1
ATOM 1287 C CB . GLU 163 163 ? A -1.171 -1.540 11.291 1.000 1 A GLU 98.565 1
ATOM 1288 C CG . GLU 163 163 ? A -1.679 -2.954 11.125 1.000 1 A GLU 98.507 1
ATOM 1289 C CD . GLU 163 163 ? A -1.408 -3.789 12.356 1.000 1 A GLU 98.268 1
ATOM 1290 O OE1 . GLU 163 163 ? A -0.232 -4.035 12.673 1.000 1 A GLU 96.935 1
ATOM 1291 O OE2 . GLU 163 163 ? A -2.412 -4.169 13.020 1.000 1 A GLU 96.748 1
ATOM 1292 N N . ILE 164 164 ? A -1.465 1.580 11.965 1.000 1 A ILE 98.640 1
ATOM 1293 C CA . ILE 164 164 ? A -0.857 2.886 12.229 1.000 1 A ILE 98.599 1
ATOM 1294 C C . ILE 164 164 ? A -1.283 3.388 13.608 1.000 1 A ILE 98.410 1
ATOM 1295 O O . ILE 164 164 ? A -0.448 3.891 14.374 1.000 1 A ILE 98.330 1
ATOM 1296 C CB . ILE 164 164 ? A -1.238 3.917 11.139 1.000 1 A ILE 98.651 1
ATOM 1297 C CG1 . ILE 164 164 ? A -0.633 3.491 9.804 1.000 1 A ILE 98.752 1
ATOM 1298 C CG2 . ILE 164 164 ? A -0.759 5.302 11.534 1.000 1 A ILE 98.615 1
ATOM 1299 C CD1 . ILE 164 164 ? A -1.171 4.252 8.599 1.000 1 A ILE 98.660 1
ATOM 1300 N N . ARG 165 165 ? A -2.590 3.231 13.923 1.000 1 A ARG 98.418 1
ATOM 1301 C CA . ARG 165 165 ? A -3.062 3.648 15.240 1.000 1 A ARG 98.025 1
ATOM 1302 C C . ARG 165 165 ? A -2.339 2.911 16.365 1.000 1 A ARG 97.893 1
ATOM 1303 O O . ARG 165 165 ? A -1.958 3.508 17.374 1.000 1 A ARG 97.664 1
ATOM 1304 C CB . ARG 165 165 ? A -4.561 3.396 15.366 1.000 1 A ARG 97.630 1
ATOM 1305 C CG . ARG 165 165 ? A -5.444 4.284 14.508 1.000 1 A ARG 96.544 1
ATOM 1306 C CD . ARG 165 165 ? A -6.891 3.867 14.662 1.000 1 A ARG 95.174 1
ATOM 1307 N NE . ARG 165 165 ? A -7.772 4.658 13.822 1.000 1 A ARG 94.574 1
ATOM 1308 C CZ . ARG 165 165 ? A -8.968 4.278 13.415 1.000 1 A ARG 93.778 1
ATOM 1309 N NH1 . ARG 165 165 ? A -9.452 3.088 13.775 1.000 1 A ARG 91.483 1
ATOM 1310 N NH2 . ARG 165 165 ? A -9.696 5.083 12.640 1.000 1 A ARG 91.691 1
ATOM 1311 N N . LYS 166 166 ? A -2.125 1.588 16.177 1.000 1 A LYS 97.815 1
ATOM 1312 C CA . LYS 166 166 ? A -1.422 0.812 17.189 1.000 1 A LYS 97.468 1
ATOM 1313 C C . LYS 166 166 ? A -0.017 1.333 17.372 1.000 1 A LYS 97.610 1
ATOM 1314 O O . LYS 166 166 ? A 0.484 1.444 18.499 1.000 1 A LYS 97.134 1
ATOM 1315 C CB . LYS 166 166 ? A -1.388 -0.673 16.793 1.000 1 A LYS 97.044 1
ATOM 1316 C CG . LYS 166 166 ? A -2.719 -1.389 16.983 1.000 1 A LYS 94.743 1
ATOM 1317 C CD . LYS 166 166 ? A -2.616 -2.856 16.579 1.000 1 A LYS 89.202 1
ATOM 1318 C CE . LYS 166 166 ? A -3.864 -3.626 16.891 1.000 1 A LYS 81.865 1
ATOM 1319 N NZ . LYS 166 166 ? A -5.059 -3.099 16.142 1.000 1 A LYS 75.188 1
ATOM 1320 N N . HIS 167 167 ? A 0.657 1.683 16.255 1.000 1 A HIS 98.081 1
ATOM 1321 C CA . HIS 167 167 ? A 2.007 2.223 16.358 1.000 1 A HIS 97.887 1
ATOM 1322 C C . HIS 167 167 ? A 2.036 3.550 17.084 1.000 1 A HIS 97.734 1
ATOM 1323 O O . HIS 167 167 ? A 2.903 3.813 17.933 1.000 1 A HIS 97.166 1
ATOM 1324 C CB . HIS 167 167 ? A 2.608 2.376 14.944 1.000 1 A HIS 97.790 1
ATOM 1325 C CG . HIS 167 167 ? A 3.957 3.000 14.966 1.000 1 A HIS 97.588 1
ATOM 1326 N ND1 . HIS 167 167 ? A 5.087 2.275 15.225 1.000 1 A HIS 89.053 1
ATOM 1327 C CD2 . HIS 167 167 ? A 4.366 4.273 14.751 1.000 1 A HIS 90.770 1
ATOM 1328 C CE1 . HIS 167 167 ? A 6.135 3.080 15.166 1.000 1 A HIS 91.052 1
ATOM 1329 N NE2 . HIS 167 167 ? A 5.708 4.285 14.884 1.000 1 A HIS 92.512 1
ATOM 1330 N N . LYS 168 168 ? A 1.063 4.419 16.728 1.000 1 A LYS 97.216 1
ATOM 1331 C CA . LYS 168 168 ? A 0.998 5.759 17.328 1.000 1 A LYS 96.442 1
ATOM 1332 C C . LYS 168 168 ? A 0.782 5.726 18.828 1.000 1 A LYS 96.474 1
ATOM 1333 O O . LYS 168 168 ? A 1.214 6.647 19.528 1.000 1 A LYS 95.420 1
ATOM 1334 C CB . LYS 168 168 ? A -0.072 6.600 16.654 1.000 1 A LYS 94.776 1
ATOM 1335 C CG . LYS 168 168 ? A 0.243 6.961 15.208 1.000 1 A LYS 93.573 1
ATOM 1336 C CD . LYS 168 168 ? A -0.945 7.563 14.477 1.000 1 A LYS 90.798 1
ATOM 1337 C CE . LYS 168 168 ? A -1.285 8.917 15.033 1.000 1 A LYS 83.636 1
ATOM 1338 N NZ . LYS 168 168 ? A -2.425 9.549 14.275 1.000 1 A LYS 86.662 1
ATOM 1339 N N . GLU 169 169 ? A 0.101 4.678 19.317 1.000 1 A GLU 97.377 1
ATOM 1340 C CA . GLU 169 169 ? A -0.225 4.648 20.742 1.000 1 A GLU 96.936 1
ATOM 1341 C C . GLU 169 169 ? A 0.954 4.130 21.592 1.000 1 A GLU 96.727 1
ATOM 1342 O O . GLU 169 169 ? A 0.862 4.154 22.828 1.000 1 A GLU 95.177 1
ATOM 1343 C CB . GLU 169 169 ? A -1.468 3.788 20.989 1.000 1 A GLU 95.521 1
ATOM 1344 C CG . GLU 169 169 ? A -1.241 2.283 20.859 1.000 1 A GLU 91.031 1
ATOM 1345 C CD . GLU 169 169 ? A -2.540 1.491 20.987 1.000 1 A GLU 89.403 1
ATOM 1346 O OE1 . GLU 169 169 ? A -3.587 2.134 21.266 1.000 1 A GLU 84.841 1
ATOM 1347 O OE2 . GLU 169 169 ? A -2.485 0.262 20.808 1.000 1 A GLU 84.062 1
ATOM 1348 N N . LYS 170 170 ? A 2.008 3.657 20.946 1.000 1 A LYS 95.995 1
ATOM 1349 C CA . LYS 170 170 ? A 3.216 3.245 21.674 1.000 1 A LYS 95.278 1
ATOM 1350 C C . LYS 170 170 ? A 3.925 4.443 22.273 1.000 1 A LYS 92.406 1
ATOM 1351 O O . LYS 170 170 ? A 4.646 4.302 23.252 1.000 1 A LYS 86.386 1
ATOM 1352 C CB . LYS 170 170 ? A 4.160 2.497 20.774 1.000 1 A LYS 92.163 1
ATOM 1353 C CG . LYS 170 170 ? A 3.644 1.121 20.371 1.000 1 A LYS 92.433 1
ATOM 1354 C CD . LYS 170 170 ? A 4.630 0.394 19.487 1.000 1 A LYS 90.303 1
ATOM 1355 C CE . LYS 170 170 ? A 4.070 -0.923 19.049 1.000 1 A LYS 86.487 1
ATOM 1356 N NZ . LYS 170 170 ? A 5.021 -1.634 18.184 1.000 1 A LYS 82.115 1
HETATM 1357 C C1_1 . LIG2 . 1 ? B 4.809 -1.286 -13.452 1.000 2 B LIG2 90.345 1
HETATM 1358 C C2_1 . LIG2 . 1 ? B 5.719 -0.428 -12.703 1.000 2 B LIG2 91.941 1
HETATM 1359 C C3_1 . LIG2 . 1 ? B 5.465 -0.385 -11.217 1.000 2 B LIG2 95.046 1
HETATM 1360 N N1_1 . LIG2 . 1 ? B 6.537 0.020 -10.471 1.000 2 B LIG2 95.589 1
HETATM 1361 C C4_1 . LIG2 . 1 ? B 6.393 0.053 -9.027 1.000 2 B LIG2 93.809 1
HETATM 1362 C C5_1 . LIG2 . 1 ? B 7.552 -0.575 -8.351 1.000 2 B LIG2 93.761 1
HETATM 1363 N N2_1 . LIG2 . 1 ? B 8.831 -0.116 -8.909 1.000 2 B LIG2 95.242 1
HETATM 1364 C C6_1 . LIG2 . 1 ? B 9.898 -0.432 -8.081 1.000 2 B LIG2 95.718 1
HETATM 1365 N N3_1 . LIG2 . 1 ? B 10.788 -1.324 -8.480 1.000 2 B LIG2 94.802 1
HETATM 1366 C C7_1 . LIG2 . 1 ? B 11.790 -1.681 -7.641 1.000 2 B LIG2 94.811 1
HETATM 1367 N N4_1 . LIG2 . 1 ? B 11.949 -1.160 -6.418 1.000 2 B LIG2 95.034 1
HETATM 1368 C C8_1 . LIG2 . 1 ? B 11.093 -0.212 -5.996 1.000 2 B LIG2 95.260 1
HETATM 1369 C C9_1 . LIG2 . 1 ? B 11.232 0.336 -4.715 1.000 2 B LIG2 95.545 1
HETATM 1370 F F1_1 . LIG2 . 1 ? B 12.200 -0.101 -3.975 1.000 2 B LIG2 95.545 1
HETATM 1371 C C10_1 . LIG2 . 1 ? B 10.360 1.304 -4.265 1.000 2 B LIG2 95.789 1
HETATM 1372 C C11_1 . LIG2 . 1 ? B 10.481 1.820 -2.921 1.000 2 B LIG2 96.141 1
HETATM 1373 C C12_1 . LIG2 . 1 ? B 11.496 2.734 -2.601 1.000 2 B LIG2 93.992 1
HETATM 1374 O O1_1 . LIG2 . 1 ? B 12.289 3.206 -3.586 1.000 2 B LIG2 93.083 1
HETATM 1375 C C13_1 . LIG2 . 1 ? B 11.631 3.191 -1.305 1.000 2 B LIG2 95.065 1
HETATM 1376 C C14_1 . LIG2 . 1 ? B 10.764 2.739 -0.326 1.000 2 B LIG2 95.435 1
HETATM 1377 C C15_1 . LIG2 . 1 ? B 9.780 1.805 -0.648 1.000 2 B LIG2 95.726 1
HETATM 1378 C C16_1 . LIG2 . 1 ? B 9.645 1.359 -1.943 1.000 2 B LIG2 96.052 1
HETATM 1379 F F2_1 . LIG2 . 1 ? B 8.683 0.492 -2.236 1.000 2 B LIG2 95.818 1
HETATM 1380 C C17_1 . LIG2 . 1 ? B 9.330 1.748 -5.100 1.000 2 B LIG2 95.431 1
HETATM 1381 Cl CL1_1 . LIG2 . 1 ? B 8.241 2.950 -4.580 1.000 2 B LIG2 94.588 1
HETATM 1382 C C18_1 . LIG2 . 1 ? B 9.177 1.201 -6.376 1.000 2 B LIG2 95.414 1
HETATM 1383 C C19_1 . LIG2 . 1 ? B 10.049 0.214 -6.823 1.000 2 B LIG2 95.704 1
HETATM 1384 C C20_1 . LIG2 . 1 ? B 8.963 -0.418 -10.362 1.000 2 B LIG2 93.572 1
HETATM 1385 C C21_1 . LIG2 . 1 ? B 7.856 0.352 -11.065 1.000 2 B LIG2 92.708 1
HETATM 1386 O O2_1 . LIG2 . 1 ? B 4.417 -0.716 -10.749 1.000 2 B LIG2 94.923 1
HETATM 1387 O O1_1 . LIG3 . 1 ? C -3.571 -1.961 -11.042 1.000 3 C LIG3 87.598 1
HETATM 1388 P P1_1 . LIG3 . 1 ? C -2.643 -2.488 -12.034 1.000 3 C LIG3 97.355 1
HETATM 1389 O O2_1 . LIG3 . 1 ? C -2.344 -1.617 -13.210 1.000 3 C LIG3 91.446 1
HETATM 1390 O O3_1 . LIG3 . 1 ? C -1.314 -2.972 -11.369 1.000 3 C LIG3 97.581 1
HETATM 1391 P P2_1 . LIG3 . 1 ? C -0.163 -2.048 -10.832 1.000 3 C LIG3 97.256 1
HETATM 1392 O O4_1 . LIG3 . 1 ? C 0.348 -2.729 -9.623 1.000 3 C LIG3 85.402 1
HETATM 1393 O O5_1 . LIG3 . 1 ? C -0.742 -0.695 -10.585 1.000 3 C LIG3 86.538 1
HETATM 1394 O O6_1 . LIG3 . 1 ? C 0.834 -2.002 -11.954 1.000 3 C LIG3 87.636 1
HETATM 1395 O O7_1 . LIG3 . 1 ? C -3.266 -3.864 -12.558 1.000 3 C LIG3 97.638 1
HETATM 1396 C C1_1 . LIG3 . 1 ? C -2.584 -4.627 -13.525 1.000 3 C LIG3 96.742 1
HETATM 1397 C C2_1 . LIG3 . 1 ? C -3.587 -5.434 -14.237 1.000 3 C LIG3 96.856 1
HETATM 1398 O O8_1 . LIG3 . 1 ? C -4.127 -6.414 -13.326 1.000 3 C LIG3 97.740 1
HETATM 1399 C C3_1 . LIG3 . 1 ? C -4.727 -4.637 -14.782 1.000 3 C LIG3 96.393 1
HETATM 1400 O O9_1 . LIG3 . 1 ? C -5.064 -5.097 -16.038 1.000 3 C LIG3 94.724 1
HETATM 1401 C C4_1 . LIG3 . 1 ? C -5.823 -4.870 -13.789 1.000 3 C LIG3 97.140 1
HETATM 1402 O O10_1 . LIG3 . 1 ? C -7.104 -4.785 -14.367 1.000 3 C LIG3 96.317 1
HETATM 1403 C C5_1 . LIG3 . 1 ? C -5.551 -6.219 -13.315 1.000 3 C LIG3 97.964 1
HETATM 1404 N N1_1 . LIG3 . 1 ? C -5.982 -6.430 -11.921 1.000 3 C LIG3 98.212 1
HETATM 1405 C C6_1 . LIG3 . 1 ? C -6.720 -7.418 -11.486 1.000 3 C LIG3 98.435 1
HETATM 1406 N N2_1 . LIG3 . 1 ? C -7.297 -8.445 -12.170 1.000 3 C LIG3 98.286 1
HETATM 1407 C C7_1 . LIG3 . 1 ? C -8.009 -9.299 -11.428 1.000 3 C LIG3 98.367 1
HETATM 1408 N N3_1 . LIG3 . 1 ? C -8.596 -10.351 -12.061 1.000 3 C LIG3 97.880 1
HETATM 1409 N N4_1 . LIG3 . 1 ? C -8.200 -9.194 -10.094 1.000 3 C LIG3 98.658 1
HETATM 1410 C C8_1 . LIG3 . 1 ? C -7.631 -8.143 -9.399 1.000 3 C LIG3 98.694 1
HETATM 1411 O O11_1 . LIG3 . 1 ? C -7.805 -8.057 -8.213 1.000 3 C LIG3 98.528 1
HETATM 1412 C C9_1 . LIG3 . 1 ? C -6.868 -7.218 -10.136 1.000 3 C LIG3 98.627 1
HETATM 1413 N N5_1 . LIG3 . 1 ? C -6.187 -6.133 -9.771 1.000 3 C LIG3 98.396 1
HETATM 1414 C C10_1 . LIG3 . 1 ? C -5.654 -5.663 -10.895 1.000 3 C LIG3 98.139 1
HETATM 1415 Mg MG1_1 . LIG4 . 1 ? D -0.106 1.040 -11.128 1.000 4 D LIG4 96.100 1
#
#
loop_
_atom_type.symbol
C
Cl
F
Mg
N
O
P
S
#
#
loop_
_ma_qa_metric.id
_ma_qa_metric.name
_ma_qa_metric.description
_ma_qa_metric.type
_ma_qa_metric.mode
_ma_qa_metric.type_other_details
_ma_qa_metric.software_group_id
1 pLDDT 'Predicted lddt' pLDDT local . .
#
#
loop_
_ma_qa_metric_local.ordinal_id
_ma_qa_metric_local.model_id
_ma_qa_metric_local.label_asym_id
_ma_qa_metric_local.label_seq_id
_ma_qa_metric_local.label_comp_id
_ma_qa_metric_local.metric_id
_ma_qa_metric_local.metric_value
1 1 A 1 GLY 1 82.616
2 1 A 2 MET 1 91.984
3 1 A 3 THR 1 96.186
4 1 A 4 GLU 1 97.201
5 1 A 5 TYR 1 98.105
6 1 A 6 LYS 1 98.093
7 1 A 7 LEU 1 98.493
8 1 A 8 VAL 1 98.261
9 1 A 9 VAL 1 98.342
10 1 A 10 VAL 1 98.481
11 1 A 11 GLY 1 98.293
12 1 A 12 ALA 1 98.105
13 1 A 13 CYS 1 96.857
14 1 A 14 GLY 1 97.681
15 1 A 15 VAL 1 98.633
16 1 A 16 GLY 1 98.424
17 1 A 17 LYS 1 98.371
18 1 A 18 SER 1 97.553
19 1 A 19 ALA 1 97.956
20 1 A 20 LEU 1 98.365
21 1 A 21 THR 1 98.207
22 1 A 22 ILE 1 97.426
23 1 A 23 GLN 1 98.038
24 1 A 24 LEU 1 98.212
25 1 A 25 ILE 1 97.318
26 1 A 26 GLN 1 96.673
27 1 A 27 ASN 1 97.055
28 1 A 28 HIS 1 96.643
29 1 A 29 PHE 1 97.736
30 1 A 30 VAL 1 92.937
31 1 A 31 ASP 1 90.208
32 1 A 32 GLU 1 87.181
33 1 A 33 TYR 1 83.591
34 1 A 34 ASP 1 86.561
35 1 A 35 PRO 1 81.481
36 1 A 36 THR 1 83.282
37 1 A 37 ILE 1 87.322
38 1 A 38 GLU 1 90.994
39 1 A 39 ASP 1 92.805
40 1 A 40 SER 1 93.958
41 1 A 41 TYR 1 95.886
42 1 A 42 ARG 1 96.671
43 1 A 43 LYS 1 96.999
44 1 A 44 GLN 1 97.591
45 1 A 45 VAL 1 96.781
46 1 A 46 VAL 1 96.759
47 1 A 47 ILE 1 97.443
48 1 A 48 ASP 1 96.895
49 1 A 49 GLY 1 94.917
50 1 A 50 GLU 1 94.118
51 1 A 51 THR 1 96.207
52 1 A 52 SER 1 95.892
53 1 A 53 LEU 1 97.761
54 1 A 54 LEU 1 98.233
55 1 A 55 ASP 1 97.838
56 1 A 56 ILE 1 97.870
57 1 A 57 LEU 1 96.956
58 1 A 58 ASP 1 96.834
59 1 A 59 THR 1 96.034
60 1 A 60 ALA 1 92.654
61 1 A 61 GLY 1 78.440
62 1 A 62 GLN 1 78.306
63 1 A 63 GLU 1 78.292
64 1 A 64 GLU 1 82.758
65 1 A 65 TYR 1 83.760
66 1 A 66 SER 1 84.688
67 1 A 67 ALA 1 87.479
68 1 A 68 MET 1 84.414
69 1 A 69 ARG 1 87.738
70 1 A 70 ASP 1 91.890
71 1 A 71 GLN 1 90.148
72 1 A 72 TYR 1 87.918
73 1 A 73 MET 1 93.536
74 1 A 74 ARG 1 96.091
75 1 A 75 THR 1 94.907
76 1 A 76 GLY 1 97.792
77 1 A 77 GLU 1 98.575
78 1 A 78 GLY 1 98.720
79 1 A 79 PHE 1 98.820
80 1 A 80 LEU 1 98.888
81 1 A 81 SER 1 98.966
82 1 A 82 VAL 1 98.971
83 1 A 83 PHE 1 98.984
84 1 A 84 ALA 1 98.964
85 1 A 85 ILE 1 98.918
86 1 A 86 ASN 1 98.861
87 1 A 87 ASN 1 98.759
88 1 A 88 THR 1 98.854
89 1 A 89 LYS 1 98.891
90 1 A 90 SER 1 98.934
91 1 A 91 PHE 1 98.959
92 1 A 92 GLU 1 98.788
93 1 A 93 ASP 1 98.682
94 1 A 94 ILE 1 98.868
95 1 A 95 HIS 1 98.121
96 1 A 96 HIS 1 97.536
97 1 A 97 TYR 1 97.892
98 1 A 98 ARG 1 98.106
99 1 A 99 GLU 1 97.825
100 1 A 100 GLN 1 97.132
101 1 A 101 ILE 1 97.862
102 1 A 102 LYS 1 97.580
103 1 A 103 ARG 1 96.592
104 1 A 104 VAL 1 95.943
105 1 A 105 LYS 1 96.922
106 1 A 106 ASP 1 96.819
107 1 A 107 SER 1 95.483
108 1 A 108 GLU 1 95.288
109 1 A 109 ASP 1 95.906
110 1 A 110 VAL 1 98.360
111 1 A 111 PRO 1 98.790
112 1 A 112 MET 1 98.801
113 1 A 113 VAL 1 98.982
114 1 A 114 LEU 1 98.988
115 1 A 115 VAL 1 98.992
116 1 A 116 GLY 1 98.983
117 1 A 117 ASN 1 98.962
118 1 A 118 LYS 1 98.864
119 1 A 119 SER 1 98.768
120 1 A 120 ASP 1 98.823
121 1 A 121 LEU 1 98.438
122 1 A 122 PRO 1 97.576
123 1 A 123 SER 1 94.336
124 1 A 124 ARG 1 97.834
125 1 A 125 THR 1 98.756
126 1 A 126 VAL 1 98.683
127 1 A 127 ASP 1 97.952
128 1 A 128 THR 1 97.797
129 1 A 129 LYS 1 98.300
130 1 A 130 GLN 1 98.178
131 1 A 131 ALA 1 98.863
132 1 A 132 GLN 1 98.869
133 1 A 133 ASP 1 98.827
134 1 A 134 LEU 1 98.852
135 1 A 135 ALA 1 98.873
136 1 A 136 ARG 1 98.642
137 1 A 137 SER 1 98.303
138 1 A 138 TYR 1 97.941
139 1 A 139 GLY 1 97.916
140 1 A 140 ILE 1 98.636
141 1 A 141 PRO 1 98.932
142 1 A 142 PHE 1 98.975
143 1 A 143 ILE 1 98.965
144 1 A 144 GLU 1 98.888
145 1 A 145 THR 1 98.988
146 1 A 146 SER 1 98.923
147 1 A 147 ALA 1 98.567
148 1 A 148 LYS 1 98.511
149 1 A 149 THR 1 98.684
150 1 A 150 ARG 1 98.581
151 1 A 151 GLN 1 98.762
152 1 A 152 GLY 1 98.954
153 1 A 153 VAL 1 98.925
154 1 A 154 ASP 1 98.755
155 1 A 155 ASP 1 98.859
156 1 A 156 ALA 1 98.934
157 1 A 157 PHE 1 98.876
158 1 A 158 TYR 1 98.768
159 1 A 159 THR 1 98.837
160 1 A 160 LEU 1 98.875
161 1 A 161 VAL 1 98.675
162 1 A 162 ARG 1 98.388
163 1 A 163 GLU 1 98.531
164 1 A 164 ILE 1 98.599
165 1 A 165 ARG 1 98.025
166 1 A 166 LYS 1 97.468
167 1 A 167 HIS 1 97.887
168 1 A 168 LYS 1 96.442
169 1 A 169 GLU 1 96.936
170 1 A 170 LYS 1 95.278
#
