# Supplementary material for: Single‐Sequence Deep Learning Delivers Crystal‐Quality Models of Covalent K‐Ras G12 Hotspot Complexes
Source: IUBMB Life. 2026 Jun 13;78(6):e70108. doi: 10.1002/iub.70108 (PMC13263772; doi:10.1002/iub.70108)
Supplement: Supplementary file 1 — Data S1: iub70108‐sup‐0001‐DataS1.zip. [file IUB-78-0-s001.zip › Supplementary_Data/1_Without Covalent Restraint_Web/Predicted Structures/KRASG12C_ARS1620_GDP_Mg2+_without_restraint/pred.model_idx_1.cif]

data_model
_entry.id model
_struct.entry_id model
_struct.pdbx_model_details .
_struct.pdbx_structure_determination_methodology computational
_struct.title 'Chai-1 predicted structure'
_audit_conform.dict_location https://raw.githubusercontent.com/ihmwg/ModelCIF/80e1e22/dist/mmcif_ma.dic
_audit_conform.dict_name mmcif_ma.dic
_audit_conform.dict_version 1.4.7
#
loop_
_audit_author.name
_audit_author.pdbx_ordinal
'Chai Discovery team' 1
#
#
loop_
_chem_comp.id
_chem_comp.type
_chem_comp.name
_chem_comp.formula
_chem_comp.formula_weight
_chem_comp.ma_provenance
ALA 'L-peptide linking' . . . 'CCD Core'
ARG 'L-peptide linking' . . . 'CCD Core'
ASN 'L-peptide linking' . . . 'CCD Core'
ASP 'L-peptide linking' . . . 'CCD Core'
CYS 'L-peptide linking' . . . 'CCD Core'
GLN 'L-peptide linking' . . . 'CCD Core'
GLU 'L-peptide linking' . . . 'CCD Core'
GLY 'L-peptide linking' . . . 'CCD Core'
HIS 'L-peptide linking' . . . 'CCD Core'
ILE 'L-peptide linking' . . . 'CCD Core'
LEU 'L-peptide linking' . . . 'CCD Core'
LIG2 non-polymer . . . 'CCD Core'
LIG3 non-polymer . . . 'CCD Core'
LIG4 non-polymer . . . 'CCD Core'
LYS 'L-peptide linking' . . . 'CCD Core'
MET 'L-peptide linking' . . . 'CCD Core'
PHE 'L-peptide linking' . . . 'CCD Core'
PRO 'L-peptide linking' . . . 'CCD Core'
SER 'L-peptide linking' . . . 'CCD Core'
THR 'L-peptide linking' . . . 'CCD Core'
TYR 'L-peptide linking' . . . 'CCD Core'
VAL 'L-peptide linking' . . . 'CCD Core'
#
#
loop_
_entity.id
_entity.type
_entity.src_method
_entity.pdbx_description
_entity.formula_weight
_entity.pdbx_number_of_molecules
_entity.details
1 polymer man 'Entity A' . 1 .
2 non-polymer man 'Entity B' . 1 .
3 non-polymer man 'Entity C' . 1 .
4 non-polymer man 'Entity D' . 1 .
#
#
loop_
_entity_poly.entity_id
_entity_poly.type
_entity_poly.nstd_linkage
_entity_poly.nstd_monomer
_entity_poly.pdbx_strand_id
_entity_poly.pdbx_seq_one_letter_code
_entity_poly.pdbx_seq_one_letter_code_can
1 polypeptide(L) no no A
;GMTEYKLVVVGACGVGKSALTIQLIQNHFVDEYDPTIEDSYRKQVVIDGETSLLDILDTAGQEEYSAMRD
QYMRTGEGFLSVFAINNTKSFEDIHHYREQIKRVKDSEDVPMVLVGNKSDLPSRTVDTKQAQDLARSYGI
PFIETSAKTRQGVDDAFYTLVREIRKHKEK
;

;GMTEYKLVVVGACGVGKSALTIQLIQNHFVDEYDPTIEDSYRKQVVIDGETSLLDILDTAGQEEYSAMRD
QYMRTGEGFLSVFAINNTKSFEDIHHYREQIKRVKDSEDVPMVLVGNKSDLPSRTVDTKQAQDLARSYGI
PFIETSAKTRQGVDDAFYTLVREIRKHKEK
;

#
#
loop_
_pdbx_entity_nonpoly.entity_id
_pdbx_entity_nonpoly.name
_pdbx_entity_nonpoly.comp_id
_pdbx_entity_nonpoly.ma_model_mode
2 'Entity B' LIG2 .
3 'Entity C' LIG3 .
4 'Entity D' LIG4 .
#
#
loop_
_entity_poly_seq.entity_id
_entity_poly_seq.num
_entity_poly_seq.mon_id
_entity_poly_seq.hetero
1 1 GLY .
1 2 MET .
1 3 THR .
1 4 GLU .
1 5 TYR .
1 6 LYS .
1 7 LEU .
1 8 VAL .
1 9 VAL .
1 10 VAL .
1 11 GLY .
1 12 ALA .
1 13 CYS .
1 14 GLY .
1 15 VAL .
1 16 GLY .
1 17 LYS .
1 18 SER .
1 19 ALA .
1 20 LEU .
1 21 THR .
1 22 ILE .
1 23 GLN .
1 24 LEU .
1 25 ILE .
1 26 GLN .
1 27 ASN .
1 28 HIS .
1 29 PHE .
1 30 VAL .
1 31 ASP .
1 32 GLU .
1 33 TYR .
1 34 ASP .
1 35 PRO .
1 36 THR .
1 37 ILE .
1 38 GLU .
1 39 ASP .
1 40 SER .
1 41 TYR .
1 42 ARG .
1 43 LYS .
1 44 GLN .
1 45 VAL .
1 46 VAL .
1 47 ILE .
1 48 ASP .
1 49 GLY .
1 50 GLU .
1 51 THR .
1 52 SER .
1 53 LEU .
1 54 LEU .
1 55 ASP .
1 56 ILE .
1 57 LEU .
1 58 ASP .
1 59 THR .
1 60 ALA .
1 61 GLY .
1 62 GLN .
1 63 GLU .
1 64 GLU .
1 65 TYR .
1 66 SER .
1 67 ALA .
1 68 MET .
1 69 ARG .
1 70 ASP .
1 71 GLN .
1 72 TYR .
1 73 MET .
1 74 ARG .
1 75 THR .
1 76 GLY .
1 77 GLU .
1 78 GLY .
1 79 PHE .
1 80 LEU .
1 81 SER .
1 82 VAL .
1 83 PHE .
1 84 ALA .
1 85 ILE .
1 86 ASN .
1 87 ASN .
1 88 THR .
1 89 LYS .
1 90 SER .
1 91 PHE .
1 92 GLU .
1 93 ASP .
1 94 ILE .
1 95 HIS .
1 96 HIS .
1 97 TYR .
1 98 ARG .
1 99 GLU .
1 100 GLN .
1 101 ILE .
1 102 LYS .
1 103 ARG .
1 104 VAL .
1 105 LYS .
1 106 ASP .
1 107 SER .
1 108 GLU .
1 109 ASP .
1 110 VAL .
1 111 PRO .
1 112 MET .
1 113 VAL .
1 114 LEU .
1 115 VAL .
1 116 GLY .
1 117 ASN .
1 118 LYS .
1 119 SER .
1 120 ASP .
1 121 LEU .
1 122 PRO .
1 123 SER .
1 124 ARG .
1 125 THR .
1 126 VAL .
1 127 ASP .
1 128 THR .
1 129 LYS .
1 130 GLN .
1 131 ALA .
1 132 GLN .
1 133 ASP .
1 134 LEU .
1 135 ALA .
1 136 ARG .
1 137 SER .
1 138 TYR .
1 139 GLY .
1 140 ILE .
1 141 PRO .
1 142 PHE .
1 143 ILE .
1 144 GLU .
1 145 THR .
1 146 SER .
1 147 ALA .
1 148 LYS .
1 149 THR .
1 150 ARG .
1 151 GLN .
1 152 GLY .
1 153 VAL .
1 154 ASP .
1 155 ASP .
1 156 ALA .
1 157 PHE .
1 158 TYR .
1 159 THR .
1 160 LEU .
1 161 VAL .
1 162 ARG .
1 163 GLU .
1 164 ILE .
1 165 ARG .
1 166 LYS .
1 167 HIS .
1 168 LYS .
1 169 GLU .
1 170 LYS .
#
#
loop_
_struct_asym.id
_struct_asym.entity_id
_struct_asym.details
A 1 'Chain A'
B 2 'Chain B'
C 3 'Chain C'
D 4 'Chain D'
#
#
loop_
_pdbx_poly_seq_scheme.asym_id
_pdbx_poly_seq_scheme.entity_id
_pdbx_poly_seq_scheme.seq_id
_pdbx_poly_seq_scheme.mon_id
_pdbx_poly_seq_scheme.pdb_seq_num
_pdbx_poly_seq_scheme.auth_seq_num
_pdbx_poly_seq_scheme.pdb_mon_id
_pdbx_poly_seq_scheme.auth_mon_id
_pdbx_poly_seq_scheme.pdb_strand_id
_pdbx_poly_seq_scheme.pdb_ins_code
A 1 1 GLY 1 1 GLY GLY A .
A 1 2 MET 2 2 MET MET A .
A 1 3 THR 3 3 THR THR A .
A 1 4 GLU 4 4 GLU GLU A .
A 1 5 TYR 5 5 TYR TYR A .
A 1 6 LYS 6 6 LYS LYS A .
A 1 7 LEU 7 7 LEU LEU A .
A 1 8 VAL 8 8 VAL VAL A .
A 1 9 VAL 9 9 VAL VAL A .
A 1 10 VAL 10 10 VAL VAL A .
A 1 11 GLY 11 11 GLY GLY A .
A 1 12 ALA 12 12 ALA ALA A .
A 1 13 CYS 13 13 CYS CYS A .
A 1 14 GLY 14 14 GLY GLY A .
A 1 15 VAL 15 15 VAL VAL A .
A 1 16 GLY 16 16 GLY GLY A .
A 1 17 LYS 17 17 LYS LYS A .
A 1 18 SER 18 18 SER SER A .
A 1 19 ALA 19 19 ALA ALA A .
A 1 20 LEU 20 20 LEU LEU A .
A 1 21 THR 21 21 THR THR A .
A 1 22 ILE 22 22 ILE ILE A .
A 1 23 GLN 23 23 GLN GLN A .
A 1 24 LEU 24 24 LEU LEU A .
A 1 25 ILE 25 25 ILE ILE A .
A 1 26 GLN 26 26 GLN GLN A .
A 1 27 ASN 27 27 ASN ASN A .
A 1 28 HIS 28 28 HIS HIS A .
A 1 29 PHE 29 29 PHE PHE A .
A 1 30 VAL 30 30 VAL VAL A .
A 1 31 ASP 31 31 ASP ASP A .
A 1 32 GLU 32 32 GLU GLU A .
A 1 33 TYR 33 33 TYR TYR A .
A 1 34 ASP 34 34 ASP ASP A .
A 1 35 PRO 35 35 PRO PRO A .
A 1 36 THR 36 36 THR THR A .
A 1 37 ILE 37 37 ILE ILE A .
A 1 38 GLU 38 38 GLU GLU A .
A 1 39 ASP 39 39 ASP ASP A .
A 1 40 SER 40 40 SER SER A .
A 1 41 TYR 41 41 TYR TYR A .
A 1 42 ARG 42 42 ARG ARG A .
A 1 43 LYS 43 43 LYS LYS A .
A 1 44 GLN 44 44 GLN GLN A .
A 1 45 VAL 45 45 VAL VAL A .
A 1 46 VAL 46 46 VAL VAL A .
A 1 47 ILE 47 47 ILE ILE A .
A 1 48 ASP 48 48 ASP ASP A .
A 1 49 GLY 49 49 GLY GLY A .
A 1 50 GLU 50 50 GLU GLU A .
A 1 51 THR 51 51 THR THR A .
A 1 52 SER 52 52 SER SER A .
A 1 53 LEU 53 53 LEU LEU A .
A 1 54 LEU 54 54 LEU LEU A .
A 1 55 ASP 55 55 ASP ASP A .
A 1 56 ILE 56 56 ILE ILE A .
A 1 57 LEU 57 57 LEU LEU A .
A 1 58 ASP 58 58 ASP ASP A .
A 1 59 THR 59 59 THR THR A .
A 1 60 ALA 60 60 ALA ALA A .
A 1 61 GLY 61 61 GLY GLY A .
A 1 62 GLN 62 62 GLN GLN A .
A 1 63 GLU 63 63 GLU GLU A .
A 1 64 GLU 64 64 GLU GLU A .
A 1 65 TYR 65 65 TYR TYR A .
A 1 66 SER 66 66 SER SER A .
A 1 67 ALA 67 67 ALA ALA A .
A 1 68 MET 68 68 MET MET A .
A 1 69 ARG 69 69 ARG ARG A .
A 1 70 ASP 70 70 ASP ASP A .
A 1 71 GLN 71 71 GLN GLN A .
A 1 72 TYR 72 72 TYR TYR A .
A 1 73 MET 73 73 MET MET A .
A 1 74 ARG 74 74 ARG ARG A .
A 1 75 THR 75 75 THR THR A .
A 1 76 GLY 76 76 GLY GLY A .
A 1 77 GLU 77 77 GLU GLU A .
A 1 78 GLY 78 78 GLY GLY A .
A 1 79 PHE 79 79 PHE PHE A .
A 1 80 LEU 80 80 LEU LEU A .
A 1 81 SER 81 81 SER SER A .
A 1 82 VAL 82 82 VAL VAL A .
A 1 83 PHE 83 83 PHE PHE A .
A 1 84 ALA 84 84 ALA ALA A .
A 1 85 ILE 85 85 ILE ILE A .
A 1 86 ASN 86 86 ASN ASN A .
A 1 87 ASN 87 87 ASN ASN A .
A 1 88 THR 88 88 THR THR A .
A 1 89 LYS 89 89 LYS LYS A .
A 1 90 SER 90 90 SER SER A .
A 1 91 PHE 91 91 PHE PHE A .
A 1 92 GLU 92 92 GLU GLU A .
A 1 93 ASP 93 93 ASP ASP A .
A 1 94 ILE 94 94 ILE ILE A .
A 1 95 HIS 95 95 HIS HIS A .
A 1 96 HIS 96 96 HIS HIS A .
A 1 97 TYR 97 97 TYR TYR A .
A 1 98 ARG 98 98 ARG ARG A .
A 1 99 GLU 99 99 GLU GLU A .
A 1 100 GLN 100 100 GLN GLN A .
A 1 101 ILE 101 101 ILE ILE A .
A 1 102 LYS 102 102 LYS LYS A .
A 1 103 ARG 103 103 ARG ARG A .
A 1 104 VAL 104 104 VAL VAL A .
A 1 105 LYS 105 105 LYS LYS A .
A 1 106 ASP 106 106 ASP ASP A .
A 1 107 SER 107 107 SER SER A .
A 1 108 GLU 108 108 GLU GLU A .
A 1 109 ASP 109 109 ASP ASP A .
A 1 110 VAL 110 110 VAL VAL A .
A 1 111 PRO 111 111 PRO PRO A .
A 1 112 MET 112 112 MET MET A .
A 1 113 VAL 113 113 VAL VAL A .
A 1 114 LEU 114 114 LEU LEU A .
A 1 115 VAL 115 115 VAL VAL A .
A 1 116 GLY 116 116 GLY GLY A .
A 1 117 ASN 117 117 ASN ASN A .
A 1 118 LYS 118 118 LYS LYS A .
A 1 119 SER 119 119 SER SER A .
A 1 120 ASP 120 120 ASP ASP A .
A 1 121 LEU 121 121 LEU LEU A .
A 1 122 PRO 122 122 PRO PRO A .
A 1 123 SER 123 123 SER SER A .
A 1 124 ARG 124 124 ARG ARG A .
A 1 125 THR 125 125 THR THR A .
A 1 126 VAL 126 126 VAL VAL A .
A 1 127 ASP 127 127 ASP ASP A .
A 1 128 THR 128 128 THR THR A .
A 1 129 LYS 129 129 LYS LYS A .
A 1 130 GLN 130 130 GLN GLN A .
A 1 131 ALA 131 131 ALA ALA A .
A 1 132 GLN 132 132 GLN GLN A .
A 1 133 ASP 133 133 ASP ASP A .
A 1 134 LEU 134 134 LEU LEU A .
A 1 135 ALA 135 135 ALA ALA A .
A 1 136 ARG 136 136 ARG ARG A .
A 1 137 SER 137 137 SER SER A .
A 1 138 TYR 138 138 TYR TYR A .
A 1 139 GLY 139 139 GLY GLY A .
A 1 140 ILE 140 140 ILE ILE A .
A 1 141 PRO 141 141 PRO PRO A .
A 1 142 PHE 142 142 PHE PHE A .
A 1 143 ILE 143 143 ILE ILE A .
A 1 144 GLU 144 144 GLU GLU A .
A 1 145 THR 145 145 THR THR A .
A 1 146 SER 146 146 SER SER A .
A 1 147 ALA 147 147 ALA ALA A .
A 1 148 LYS 148 148 LYS LYS A .
A 1 149 THR 149 149 THR THR A .
A 1 150 ARG 150 150 ARG ARG A .
A 1 151 GLN 151 151 GLN GLN A .
A 1 152 GLY 152 152 GLY GLY A .
A 1 153 VAL 153 153 VAL VAL A .
A 1 154 ASP 154 154 ASP ASP A .
A 1 155 ASP 155 155 ASP ASP A .
A 1 156 ALA 156 156 ALA ALA A .
A 1 157 PHE 157 157 PHE PHE A .
A 1 158 TYR 158 158 TYR TYR A .
A 1 159 THR 159 159 THR THR A .
A 1 160 LEU 160 160 LEU LEU A .
A 1 161 VAL 161 161 VAL VAL A .
A 1 162 ARG 162 162 ARG ARG A .
A 1 163 GLU 163 163 GLU GLU A .
A 1 164 ILE 164 164 ILE ILE A .
A 1 165 ARG 165 165 ARG ARG A .
A 1 166 LYS 166 166 LYS LYS A .
A 1 167 HIS 167 167 HIS HIS A .
A 1 168 LYS 168 168 LYS LYS A .
A 1 169 GLU 169 169 GLU GLU A .
A 1 170 LYS 170 170 LYS LYS A .
#
#
loop_
_pdbx_nonpoly_scheme.asym_id
_pdbx_nonpoly_scheme.entity_id
_pdbx_nonpoly_scheme.mon_id
_pdbx_nonpoly_scheme.ndb_seq_num
_pdbx_nonpoly_scheme.pdb_seq_num
_pdbx_nonpoly_scheme.auth_seq_num
_pdbx_nonpoly_scheme.auth_mon_id
_pdbx_nonpoly_scheme.pdb_strand_id
_pdbx_nonpoly_scheme.pdb_ins_code
B 2 LIG2 1 1 1 LIG2 B .
C 3 LIG3 1 1 1 LIG3 C .
D 4 LIG4 1 1 1 LIG4 D .
#
#
loop_
_ma_data.id
_ma_data.name
_ma_data.content_type
_ma_data.content_type_other_details
1 'Entity A' target .
2 'Entity B' target .
3 'Entity C' target .
4 'Entity D' target .
5 pred_model_1 'model coordinates' .
#
#
loop_
_ma_target_entity.entity_id
_ma_target_entity.data_id
_ma_target_entity.origin
1 1 designed
2 2 designed
3 3 designed
4 4 designed
#
#
loop_
_ma_target_entity_instance.asym_id
_ma_target_entity_instance.entity_id
_ma_target_entity_instance.details
A 1 'Chain A'
B 2 'Chain B'
C 3 'Chain C'
D 4 'Chain D'
#
#
loop_
_ma_model_list.ordinal_id
_ma_model_list.model_name
_ma_model_list.data_id
_ma_model_list.model_type
_ma_model_list.model_type_other_details
1 pred_model_1 5 'Ab initio model' .
#
#
loop_
_ma_model_group.id
_ma_model_group.name
_ma_model_group.details
1 pred .
#
#
loop_
_ma_model_group_link.group_id
_ma_model_group_link.model_id
1 1
#
#
loop_
_atom_site.group_PDB
_atom_site.id
_atom_site.type_symbol
_atom_site.label_atom_id
_atom_site.label_alt_id
_atom_site.label_comp_id
_atom_site.label_seq_id
_atom_site.auth_seq_id
_atom_site.pdbx_PDB_ins_code
_atom_site.label_asym_id
_atom_site.Cartn_x
_atom_site.Cartn_y
_atom_site.Cartn_z
_atom_site.occupancy
_atom_site.label_entity_id
_atom_site.auth_asym_id
_atom_site.auth_comp_id
_atom_site.B_iso_or_equiv
_atom_site.pdbx_PDB_model_num
ATOM 1 N N . GLY 1 1 ? A 18.421 -6.360 -16.893 1.000 1 A GLY 77.025 1
ATOM 2 C CA . GLY 1 1 ? A 16.980 -6.218 -17.212 1.000 1 A GLY 82.568 1
ATOM 3 C C . GLY 1 1 ? A 16.289 -5.424 -16.132 1.000 1 A GLY 86.246 1
ATOM 4 O O . GLY 1 1 ? A 16.881 -5.147 -15.087 1.000 1 A GLY 83.964 1
ATOM 5 N N . MET 2 2 ? A 15.031 -5.029 -16.395 1.000 1 A MET 88.475 1
ATOM 6 C CA . MET 2 2 ? A 14.314 -4.267 -15.407 1.000 1 A MET 91.894 1
ATOM 7 C C . MET 2 2 ? A 14.040 -5.133 -14.178 1.000 1 A MET 93.187 1
ATOM 8 O O . MET 2 2 ? A 13.950 -6.370 -14.265 1.000 1 A MET 92.173 1
ATOM 9 C CB . MET 2 2 ? A 13.024 -3.705 -15.984 1.000 1 A MET 90.509 1
ATOM 10 C CG . MET 2 2 ? A 11.999 -4.743 -16.327 1.000 1 A MET 90.304 1
ATOM 11 S SD . MET 2 2 ? A 10.601 -4.033 -17.203 1.000 1 A MET 87.698 1
ATOM 12 C CE . MET 2 2 ? A 9.954 -2.938 -15.956 1.000 1 A MET 83.770 1
ATOM 13 N N . THR 3 3 ? A 13.923 -4.466 -12.999 1.000 1 A THR 95.635 1
ATOM 14 C CA . THR 3 3 ? A 13.730 -5.166 -11.750 1.000 1 A THR 95.856 1
ATOM 15 C C . THR 3 3 ? A 12.224 -5.209 -11.457 1.000 1 A THR 96.642 1
ATOM 16 O O . THR 3 3 ? A 11.553 -4.209 -11.565 1.000 1 A THR 96.240 1
ATOM 17 C CB . THR 3 3 ? A 14.457 -4.462 -10.613 1.000 1 A THR 94.439 1
ATOM 18 O OG1 . THR 3 3 ? A 15.851 -4.423 -10.923 1.000 1 A THR 90.206 1
ATOM 19 C CG2 . THR 3 3 ? A 14.247 -5.150 -9.269 1.000 1 A THR 90.830 1
ATOM 20 N N . GLU 4 4 ? A 11.701 -6.371 -11.081 1.000 1 A GLU 96.838 1
ATOM 21 C CA . GLU 4 4 ? A 10.302 -6.538 -10.735 1.000 1 A GLU 97.169 1
ATOM 22 C C . GLU 4 4 ? A 10.152 -6.514 -9.231 1.000 1 A GLU 97.463 1
ATOM 23 O O . GLU 4 4 ? A 10.967 -7.108 -8.507 1.000 1 A GLU 97.002 1
ATOM 24 C CB . GLU 4 4 ? A 9.739 -7.827 -11.288 1.000 1 A GLU 96.243 1
ATOM 25 C CG . GLU 4 4 ? A 9.775 -7.897 -12.799 1.000 1 A GLU 89.399 1
ATOM 26 C CD . GLU 4 4 ? A 8.994 -9.068 -13.367 1.000 1 A GLU 88.900 1
ATOM 27 O OE1 . GLU 4 4 ? A 8.510 -9.918 -12.590 1.000 1 A GLU 86.521 1
ATOM 28 O OE2 . GLU 4 4 ? A 8.887 -9.145 -14.610 1.000 1 A GLU 84.369 1
ATOM 29 N N . TYR 5 5 ? A 9.103 -5.781 -8.754 1.000 1 A TYR 97.896 1
ATOM 30 C CA . TYR 5 5 ? A 8.792 -5.670 -7.339 1.000 1 A TYR 98.094 1
ATOM 31 C C . TYR 5 5 ? A 7.359 -6.088 -7.152 1.000 1 A TYR 98.124 1
ATOM 32 O O . TYR 5 5 ? A 6.463 -5.539 -7.795 1.000 1 A TYR 98.060 1
ATOM 33 C CB . TYR 5 5 ? A 8.943 -4.233 -6.862 1.000 1 A TYR 98.014 1
ATOM 34 C CG . TYR 5 5 ? A 10.348 -3.715 -6.965 1.000 1 A TYR 97.982 1
ATOM 35 C CD1 . TYR 5 5 ? A 11.237 -3.913 -5.933 1.000 1 A TYR 97.561 1
ATOM 36 C CD2 . TYR 5 5 ? A 10.772 -3.029 -8.100 1.000 1 A TYR 97.655 1
ATOM 37 C CE1 . TYR 5 5 ? A 12.523 -3.447 -6.002 1.000 1 A TYR 96.880 1
ATOM 38 C CE2 . TYR 5 5 ? A 12.072 -2.545 -8.175 1.000 1 A TYR 96.902 1
ATOM 39 C CZ . TYR 5 5 ? A 12.943 -2.762 -7.131 1.000 1 A TYR 96.791 1
ATOM 40 O OH . TYR 5 5 ? A 14.222 -2.286 -7.199 1.000 1 A TYR 95.323 1
ATOM 41 N N . LYS 6 6 ? A 7.071 -7.061 -6.281 1.000 1 A LYS 98.123 1
ATOM 42 C CA . LYS 6 6 ? A 5.728 -7.492 -5.940 1.000 1 A LYS 98.065 1
ATOM 43 C C . LYS 6 6 ? A 5.302 -6.750 -4.698 1.000 1 A LYS 98.245 1
ATOM 44 O O . LYS 6 6 ? A 5.832 -6.942 -3.616 1.000 1 A LYS 98.102 1
ATOM 45 C CB . LYS 6 6 ? A 5.678 -9.002 -5.725 1.000 1 A LYS 97.564 1
ATOM 46 C CG . LYS 6 6 ? A 5.812 -9.782 -7.018 1.000 1 A LYS 86.966 1
ATOM 47 C CD . LYS 6 6 ? A 5.468 -11.244 -6.807 1.000 1 A LYS 80.142 1
ATOM 48 C CE . LYS 6 6 ? A 5.430 -11.988 -8.142 1.000 1 A LYS 76.058 1
ATOM 49 N NZ . LYS 6 6 ? A 4.419 -11.403 -9.076 1.000 1 A LYS 62.936 1
ATOM 50 N N . LEU 7 7 ? A 4.285 -5.858 -4.879 1.000 1 A LEU 98.268 1
ATOM 51 C CA . LEU 7 7 ? A 3.786 -4.991 -3.821 1.000 1 A LEU 98.425 1
ATOM 52 C C . LEU 7 7 ? A 2.353 -5.369 -3.500 1.000 1 A LEU 98.236 1
ATOM 53 O O . LEU 7 7 ? A 1.570 -5.687 -4.398 1.000 1 A LEU 98.028 1
ATOM 54 C CB . LEU 7 7 ? A 3.793 -3.532 -4.268 1.000 1 A LEU 98.603 1
ATOM 55 C CG . LEU 7 7 ? A 5.060 -3.002 -4.925 1.000 1 A LEU 98.448 1
ATOM 56 C CD1 . LEU 7 7 ? A 6.288 -3.229 -4.050 1.000 1 A LEU 98.393 1
ATOM 57 C CD2 . LEU 7 7 ? A 4.884 -1.509 -5.222 1.000 1 A LEU 98.482 1
ATOM 58 N N . VAL 8 8 ? A 1.982 -5.269 -2.229 1.000 1 A VAL 98.363 1
ATOM 59 C CA . VAL 8 8 ? A 0.634 -5.609 -1.772 1.000 1 A VAL 98.230 1
ATOM 60 C C . VAL 8 8 ? A 0.095 -4.414 -1.012 1.000 1 A VAL 98.345 1
ATOM 61 O O . VAL 8 8 ? A 0.785 -3.840 -0.166 1.000 1 A VAL 98.404 1
ATOM 62 C CB . VAL 8 8 ? A 0.651 -6.844 -0.888 1.000 1 A VAL 97.794 1
ATOM 63 C CG1 . VAL 8 8 ? A 1.404 -7.980 -1.579 1.000 1 A VAL 97.393 1
ATOM 64 C CG2 . VAL 8 8 ? A -0.762 -7.254 -0.536 1.000 1 A VAL 97.359 1
ATOM 65 N N . VAL 9 9 ? A -1.150 -4.014 -1.316 1.000 1 A VAL 98.242 1
ATOM 66 C CA . VAL 9 9 ? A -1.808 -2.901 -0.653 1.000 1 A VAL 98.346 1
ATOM 67 C C . VAL 9 9 ? A -2.862 -3.471 0.275 1.000 1 A VAL 98.186 1
ATOM 68 O O . VAL 9 9 ? A -3.802 -4.123 -0.189 1.000 1 A VAL 97.940 1
ATOM 69 C CB . VAL 9 9 ? A -2.465 -1.949 -1.657 1.000 1 A VAL 98.443 1
ATOM 70 C CG1 . VAL 9 9 ? A -1.453 -1.549 -2.740 1.000 1 A VAL 98.569 1
ATOM 71 C CG2 . VAL 9 9 ? A -3.004 -0.721 -0.940 1.000 1 A VAL 98.479 1
ATOM 72 N N . VAL 10 10 ? A -2.699 -3.250 1.579 1.000 1 A VAL 98.440 1
ATOM 73 C CA . VAL 10 10 ? A -3.597 -3.809 2.586 1.000 1 A VAL 98.453 1
ATOM 74 C C . VAL 10 10 ? A -4.219 -2.700 3.396 1.000 1 A VAL 98.618 1
ATOM 75 O O . VAL 10 10 ? A -3.785 -1.555 3.350 1.000 1 A VAL 98.729 1
ATOM 76 C CB . VAL 10 10 ? A -2.872 -4.801 3.532 1.000 1 A VAL 98.099 1
ATOM 77 C CG1 . VAL 10 10 ? A -2.216 -5.909 2.735 1.000 1 A VAL 97.856 1
ATOM 78 C CG2 . VAL 10 10 ? A -1.860 -4.078 4.421 1.000 1 A VAL 98.150 1
ATOM 79 N N . GLY 11 11 ? A -5.268 -3.031 4.123 1.000 1 A GLY 98.469 1
ATOM 80 C CA . GLY 11 11 ? A -5.959 -2.073 4.955 1.000 1 A GLY 98.298 1
ATOM 81 C C . GLY 11 11 ? A -7.444 -2.335 4.951 1.000 1 A GLY 98.026 1
ATOM 82 O O . GLY 11 11 ? A -7.978 -3.047 4.099 1.000 1 A GLY 97.698 1
ATOM 83 N N . ALA 12 12 ? A -8.139 -1.705 5.868 1.000 1 A ALA 98.355 1
ATOM 84 C CA . ALA 12 12 ? A -9.568 -1.930 6.075 1.000 1 A ALA 98.106 1
ATOM 85 C C . ALA 12 12 ? A -10.374 -1.484 4.876 1.000 1 A ALA 97.723 1
ATOM 86 O O . ALA 12 12 ? A -9.942 -0.719 4.035 1.000 1 A ALA 97.432 1
ATOM 87 C CB . ALA 12 12 ? A -10.027 -1.193 7.315 1.000 1 A ALA 97.947 1
ATOM 88 N N . CYS 13 13 ? A -11.585 -1.978 4.828 1.000 1 A CYS 97.138 1
ATOM 89 C CA . CYS 13 13 ? A -12.529 -1.546 3.771 1.000 1 A CYS 96.867 1
ATOM 90 C C . CYS 13 13 ? A -12.610 -0.035 3.735 1.000 1 A CYS 97.342 1
ATOM 91 O O . CYS 13 13 ? A -12.751 0.631 4.771 1.000 1 A CYS 97.409 1
ATOM 92 C CB . CYS 13 13 ? A -13.910 -2.121 4.008 1.000 1 A CYS 95.325 1
ATOM 93 S SG . CYS 13 13 ? A -14.042 -3.839 3.705 1.000 1 A CYS 90.829 1
ATOM 94 N N . GLY 14 14 ? A -12.570 0.498 2.527 1.000 1 A GLY 97.463 1
ATOM 95 C CA . GLY 14 14 ? A -12.947 1.884 2.295 1.000 1 A GLY 97.692 1
ATOM 96 C C . GLY 14 14 ? A -11.857 2.896 2.597 1.000 1 A GLY 98.304 1
ATOM 97 O O . GLY 14 14 ? A -12.140 4.106 2.499 1.000 1 A GLY 98.261 1
ATOM 98 N N . VAL 15 15 ? A -10.636 2.480 2.927 1.000 1 A VAL 98.387 1
ATOM 99 C CA . VAL 15 15 ? A -9.585 3.450 3.214 1.000 1 A VAL 98.646 1
ATOM 100 C C . VAL 15 15 ? A -8.998 4.065 1.968 1.000 1 A VAL 98.675 1
ATOM 101 O O . VAL 15 15 ? A -8.345 5.113 2.051 1.000 1 A VAL 98.725 1
ATOM 102 C CB . VAL 15 15 ? A -8.449 2.827 4.057 1.000 1 A VAL 98.739 1
ATOM 103 C CG1 . VAL 15 15 ? A -8.973 2.305 5.379 1.000 1 A VAL 98.778 1
ATOM 104 C CG2 . VAL 15 15 ? A -7.711 1.760 3.263 1.000 1 A VAL 98.853 1
ATOM 105 N N . GLY 16 16 ? A -9.195 3.422 0.809 1.000 1 A GLY 98.541 1
ATOM 106 C CA . GLY 16 16 ? A -8.667 3.923 -0.443 1.000 1 A GLY 98.415 1
ATOM 107 C C . GLY 16 16 ? A -7.605 3.050 -1.066 1.000 1 A GLY 98.490 1
ATOM 108 O O . GLY 16 16 ? A -6.831 3.554 -1.880 1.000 1 A GLY 98.468 1
ATOM 109 N N . LYS 17 17 ? A -7.566 1.762 -0.718 1.000 1 A LYS 98.426 1
ATOM 110 C CA . LYS 17 17 ? A -6.587 0.879 -1.355 1.000 1 A LYS 98.368 1
ATOM 111 C C . LYS 17 17 ? A -6.719 0.894 -2.864 1.000 1 A LYS 98.160 1
ATOM 112 O O . LYS 17 17 ? A -5.748 1.093 -3.585 1.000 1 A LYS 98.311 1
ATOM 113 C CB . LYS 17 17 ? A -6.742 -0.561 -0.832 1.000 1 A LYS 98.248 1
ATOM 114 C CG . LYS 17 17 ? A -6.512 -0.702 0.676 1.000 1 A LYS 98.009 1
ATOM 115 C CD . LYS 17 17 ? A -6.690 -2.134 1.155 1.000 1 A LYS 97.744 1
ATOM 116 C CE . LYS 17 17 ? A -8.090 -2.674 0.962 1.000 1 A LYS 97.410 1
ATOM 117 N NZ . LYS 17 17 ? A -9.126 -1.888 1.661 1.000 1 A LYS 97.297 1
ATOM 118 N N . SER 18 18 ? A -7.958 0.710 -3.349 1.000 1 A SER 97.897 1
ATOM 119 C CA . SER 18 18 ? A -8.179 0.695 -4.794 1.000 1 A SER 97.537 1
ATOM 120 C C . SER 18 18 ? A -7.939 2.068 -5.403 1.000 1 A SER 97.712 1
ATOM 121 O O . SER 18 18 ? A -7.368 2.192 -6.474 1.000 1 A SER 97.877 1
ATOM 122 C CB . SER 18 18 ? A -9.579 0.184 -5.126 1.000 1 A SER 96.863 1
ATOM 123 O OG . SER 18 18 ? A -9.729 -1.155 -4.717 1.000 1 A SER 94.070 1
ATOM 124 N N . ALA 19 19 ? A -8.377 3.130 -4.729 1.000 1 A ALA 97.822 1
ATOM 125 C CA . ALA 19 19 ? A -8.196 4.462 -5.272 1.000 1 A ALA 97.949 1
ATOM 126 C C . ALA 19 19 ? A -6.717 4.824 -5.418 1.000 1 A ALA 98.187 1
ATOM 127 O O . ALA 19 19 ? A -6.310 5.425 -6.406 1.000 1 A ALA 98.340 1
ATOM 128 C CB . ALA 19 19 ? A -8.926 5.498 -4.417 1.000 1 A ALA 97.851 1
ATOM 129 N N . LEU 20 20 ? A -5.897 4.439 -4.418 1.000 1 A LEU 98.133 1
ATOM 130 C CA . LEU 20 20 ? A -4.461 4.693 -4.492 1.000 1 A LEU 98.353 1
ATOM 131 C C . LEU 20 20 ? A -3.837 3.928 -5.647 1.000 1 A LEU 98.338 1
ATOM 132 O O . LEU 20 20 ? A -3.011 4.459 -6.407 1.000 1 A LEU 98.396 1
ATOM 133 C CB . LEU 20 20 ? A -3.784 4.319 -3.212 1.000 1 A LEU 98.601 1
ATOM 134 C CG . LEU 20 20 ? A -3.988 5.305 -2.076 1.000 1 A LEU 98.688 1
ATOM 135 C CD1 . LEU 20 20 ? A -3.159 6.550 -2.296 1.000 1 A LEU 98.712 1
ATOM 136 C CD2 . LEU 20 20 ? A -3.649 4.653 -0.756 1.000 1 A LEU 98.741 1
ATOM 137 N N . THR 21 21 ? A -4.226 2.644 -5.777 1.000 1 A THR 98.328 1
ATOM 138 C CA . THR 21 21 ? A -3.661 1.803 -6.807 1.000 1 A THR 98.148 1
ATOM 139 C C . THR 21 21 ? A -4.005 2.331 -8.185 1.000 1 A THR 98.065 1
ATOM 140 O O . THR 21 21 ? A -3.156 2.448 -9.078 1.000 1 A THR 98.158 1
ATOM 141 C CB . THR 21 21 ? A -4.120 0.372 -6.631 1.000 1 A THR 98.046 1
ATOM 142 O OG1 . THR 21 21 ? A -3.735 -0.097 -5.343 1.000 1 A THR 97.923 1
ATOM 143 C CG2 . THR 21 21 ? A -3.546 -0.546 -7.696 1.000 1 A THR 97.912 1
ATOM 144 N N . ILE 22 22 ? A -5.276 2.709 -8.378 1.000 1 A ILE 97.629 1
ATOM 145 C CA . ILE 22 22 ? A -5.712 3.211 -9.672 1.000 1 A ILE 97.294 1
ATOM 146 C C . ILE 22 22 ? A -5.065 4.578 -9.992 1.000 1 A ILE 97.598 1
ATOM 147 O O . ILE 22 22 ? A -4.704 4.841 -11.137 1.000 1 A ILE 97.839 1
ATOM 148 C CB . ILE 22 22 ? A -7.239 3.260 -9.753 1.000 1 A ILE 96.689 1
ATOM 149 C CG1 . ILE 22 22 ? A -7.759 1.804 -9.691 1.000 1 A ILE 96.186 1
ATOM 150 C CG2 . ILE 22 22 ? A -7.711 3.931 -11.027 1.000 1 A ILE 95.539 1
ATOM 151 C CD1 . ILE 22 22 ? A -9.253 1.713 -9.500 1.000 1 A ILE 93.834 1
ATOM 152 N N . GLN 23 23 ? A -4.873 5.438 -8.969 1.000 1 A GLN 97.652 1
ATOM 153 C CA . GLN 23 23 ? A -4.121 6.684 -9.229 1.000 1 A GLN 97.775 1
ATOM 154 C C . GLN 23 23 ? A -2.710 6.377 -9.702 1.000 1 A GLN 97.924 1
ATOM 155 O O . GLN 23 23 ? A -2.230 7.028 -10.632 1.000 1 A GLN 97.903 1
ATOM 156 C CB . GLN 23 23 ? A -4.063 7.549 -7.959 1.000 1 A GLN 97.510 1
ATOM 157 C CG . GLN 23 23 ? A -5.235 8.509 -7.826 1.000 1 A GLN 94.450 1
ATOM 158 C CD . GLN 23 23 ? A -5.143 9.702 -8.748 1.000 1 A GLN 97.184 1
ATOM 159 O OE1 . GLN 23 23 ? A -4.365 9.735 -9.699 1.000 1 A GLN 96.808 1
ATOM 160 N NE2 . GLN 23 23 ? A -5.954 10.691 -8.473 1.000 1 A GLN 96.157 1
ATOM 161 N N . LEU 24 24 ? A -2.038 5.429 -9.063 1.000 1 A LEU 98.113 1
ATOM 162 C CA . LEU 24 24 ? A -0.677 5.092 -9.507 1.000 1 A LEU 98.187 1
ATOM 163 C C . LEU 24 24 ? A -0.667 4.581 -10.937 1.000 1 A LEU 98.032 1
ATOM 164 O O . LEU 24 24 ? A 0.166 4.978 -11.740 1.000 1 A LEU 97.920 1
ATOM 165 C CB . LEU 24 24 ? A -0.049 4.043 -8.599 1.000 1 A LEU 98.316 1
ATOM 166 C CG . LEU 24 24 ? A 1.389 3.682 -9.011 1.000 1 A LEU 98.239 1
ATOM 167 C CD1 . LEU 24 24 ? A 2.359 4.685 -8.356 1.000 1 A LEU 97.955 1
ATOM 168 C CD2 . LEU 24 24 ? A 1.738 2.266 -8.577 1.000 1 A LEU 98.086 1
ATOM 169 N N . ILE 25 25 ? A -1.592 3.660 -11.244 1.000 1 A ILE 97.749 1
ATOM 170 C CA . ILE 25 25 ? A -1.552 2.942 -12.511 1.000 1 A ILE 97.150 1
ATOM 171 C C . ILE 25 25 ? A -2.147 3.755 -13.647 1.000 1 A ILE 96.865 1
ATOM 172 O O . ILE 25 25 ? A -1.601 3.746 -14.748 1.000 1 A ILE 96.566 1
ATOM 173 C CB . ILE 25 25 ? A -2.310 1.599 -12.364 1.000 1 A ILE 96.344 1
ATOM 174 C CG1 . ILE 25 25 ? A -1.647 0.708 -11.289 1.000 1 A ILE 93.884 1
ATOM 175 C CG2 . ILE 25 25 ? A -2.392 0.862 -13.700 1.000 1 A ILE 91.996 1
ATOM 176 C CD1 . ILE 25 25 ? A -0.242 0.294 -11.600 1.000 1 A ILE 87.752 1
ATOM 177 N N . GLN 26 26 ? A -3.255 4.435 -13.391 1.000 1 A GLN 97.161 1
ATOM 178 C CA . GLN 26 26 ? A -4.026 5.113 -14.454 1.000 1 A GLN 96.578 1
ATOM 179 C C . GLN 26 26 ? A -4.000 6.634 -14.356 1.000 1 A GLN 96.946 1
ATOM 180 O O . GLN 26 26 ? A -4.471 7.304 -15.270 1.000 1 A GLN 96.231 1
ATOM 181 C CB . GLN 26 26 ? A -5.475 4.627 -14.447 1.000 1 A GLN 95.350 1
ATOM 182 C CG . GLN 26 26 ? A -5.606 3.125 -14.666 1.000 1 A GLN 91.391 1
ATOM 183 C CD . GLN 26 26 ? A -5.182 2.676 -16.033 1.000 1 A GLN 83.965 1
ATOM 184 O OE1 . GLN 26 26 ? A -5.112 3.454 -16.990 1.000 1 A GLN 74.537 1
ATOM 185 N NE2 . GLN 26 26 ? A -4.897 1.390 -16.179 1.000 1 A GLN 74.004 1
ATOM 186 N N . ASN 27 27 ? A -3.484 7.188 -13.242 1.000 1 A ASN 97.297 1
ATOM 187 C CA . ASN 27 27 ? A -3.363 8.638 -13.080 1.000 1 A ASN 97.089 1
ATOM 188 C C . ASN 27 27 ? A -4.726 9.327 -13.089 1.000 1 A ASN 97.260 1
ATOM 189 O O . ASN 27 27 ? A -4.863 10.423 -13.629 1.000 1 A ASN 96.211 1
ATOM 190 C CB . ASN 27 27 ? A -2.433 9.243 -14.118 1.000 1 A ASN 96.239 1
ATOM 191 C CG . ASN 27 27 ? A -1.014 8.741 -13.991 1.000 1 A ASN 94.198 1
ATOM 192 O OD1 . ASN 27 27 ? A -0.341 9.036 -13.005 1.000 1 A ASN 83.381 1
ATOM 193 N ND2 . ASN 27 27 ? A -0.571 7.947 -14.969 1.000 1 A ASN 80.461 1
ATOM 194 N N . HIS 28 28 ? A -5.743 8.679 -12.469 1.000 1 A HIS 97.211 1
ATOM 195 C CA . HIS 28 28 ? A -7.029 9.335 -12.281 1.000 1 A HIS 96.635 1
ATOM 196 C C . HIS 28 28 ? A -7.680 8.782 -11.028 1.000 1 A HIS 97.072 1
ATOM 197 O O . HIS 28 28 ? A -7.346 7.699 -10.555 1.000 1 A HIS 96.552 1
ATOM 198 C CB . HIS 28 28 ? A -7.937 9.178 -13.509 1.000 1 A HIS 94.529 1
ATOM 199 C CG . HIS 28 28 ? A -8.354 7.780 -13.797 1.000 1 A HIS 89.242 1
ATOM 200 N ND1 . HIS 28 28 ? A -9.532 7.233 -13.359 1.000 1 A HIS 79.434 1
ATOM 201 C CD2 . HIS 28 28 ? A -7.720 6.850 -14.521 1.000 1 A HIS 80.598 1
ATOM 202 C CE1 . HIS 28 28 ? A -9.604 5.995 -13.786 1.000 1 A HIS 79.854 1
ATOM 203 N NE2 . HIS 28 28 ? A -8.545 5.733 -14.505 1.000 1 A HIS 79.519 1
ATOM 204 N N . PHE 29 29 ? A -8.607 9.572 -10.493 1.000 1 A PHE 97.754 1
ATOM 205 C CA . PHE 29 29 ? A -9.327 9.257 -9.266 1.000 1 A PHE 97.708 1
ATOM 206 C C . PHE 29 29 ? A -10.678 8.631 -9.641 1.000 1 A PHE 96.823 1
ATOM 207 O O . PHE 29 29 ? A -11.444 9.192 -10.414 1.000 1 A PHE 96.110 1
ATOM 208 C CB . PHE 29 29 ? A -9.529 10.502 -8.436 1.000 1 A PHE 97.473 1
ATOM 209 C CG . PHE 29 29 ? A -10.339 10.258 -7.180 1.000 1 A PHE 97.747 1
ATOM 210 C CD1 . PHE 29 29 ? A -9.914 9.345 -6.232 1.000 1 A PHE 97.855 1
ATOM 211 C CD2 . PHE 29 29 ? A -11.505 10.984 -6.958 1.000 1 A PHE 97.392 1
ATOM 212 C CE1 . PHE 29 29 ? A -10.661 9.142 -5.084 1.000 1 A PHE 97.462 1
ATOM 213 C CE2 . PHE 29 29 ? A -12.250 10.789 -5.801 1.000 1 A PHE 97.043 1
ATOM 214 C CZ . PHE 29 29 ? A -11.800 9.853 -4.870 1.000 1 A PHE 97.279 1
ATOM 215 N N . VAL 30 30 ? A -10.963 7.468 -9.062 1.000 1 A VAL 94.928 1
ATOM 216 C CA . VAL 30 30 ? A -12.222 6.779 -9.241 1.000 1 A VAL 92.781 1
ATOM 217 C C . VAL 30 30 ? A -13.001 6.953 -7.951 1.000 1 A VAL 92.394 1
ATOM 218 O O . VAL 30 30 ? A -12.606 6.441 -6.911 1.000 1 A VAL 90.912 1
ATOM 219 C CB . VAL 30 30 ? A -12.026 5.303 -9.569 1.000 1 A VAL 89.501 1
ATOM 220 C CG1 . VAL 30 30 ? A -11.233 5.162 -10.859 1.000 1 A VAL 84.485 1
ATOM 221 C CG2 . VAL 30 30 ? A -13.352 4.583 -9.659 1.000 1 A VAL 82.318 1
ATOM 222 N N . ASP 31 31 ? A -14.116 7.686 -8.019 1.000 1 A ASP 91.208 1
ATOM 223 C CA . ASP 31 31 ? A -14.845 8.067 -6.818 1.000 1 A ASP 90.226 1
ATOM 224 C C . ASP 31 31 ? A -15.510 6.854 -6.156 1.000 1 A ASP 89.872 1
ATOM 225 O O . ASP 31 31 ? A -15.745 6.858 -4.956 1.000 1 A ASP 84.703 1
ATOM 226 C CB . ASP 31 31 ? A -15.917 9.107 -7.169 1.000 1 A ASP 86.636 1
ATOM 227 C CG . ASP 31 31 ? A -16.646 9.641 -5.971 1.000 1 A ASP 82.666 1
ATOM 228 O OD1 . ASP 31 31 ? A -15.984 9.967 -4.969 1.000 1 A ASP 78.787 1
ATOM 229 O OD2 . ASP 31 31 ? A -17.888 9.762 -6.055 1.000 1 A ASP 79.235 1
ATOM 230 N N . GLU 32 32 ? A -15.825 5.835 -6.946 1.000 1 A GLU 88.944 1
ATOM 231 C CA . GLU 32 32 ? A -16.462 4.638 -6.405 1.000 1 A GLU 87.286 1
ATOM 232 C C . GLU 32 32 ? A -15.913 3.441 -7.186 1.000 1 A GLU 85.127 1
ATOM 233 O O . GLU 32 32 ? A -15.958 3.442 -8.413 1.000 1 A GLU 79.535 1
ATOM 234 C CB . GLU 32 32 ? A -17.976 4.724 -6.536 1.000 1 A GLU 85.025 1
ATOM 235 C CG . GLU 32 32 ? A -18.710 3.506 -6.009 1.000 1 A GLU 74.603 1
ATOM 236 C CD . GLU 32 32 ? A -20.209 3.625 -6.092 1.000 1 A GLU 66.597 1
ATOM 237 O OE1 . GLU 32 32 ? A -20.709 4.702 -6.470 1.000 1 A GLU 62.411 1
ATOM 238 O OE2 . GLU 32 32 ? A -20.881 2.630 -5.761 1.000 1 A GLU 59.197 1
ATOM 239 N N . TYR 33 33 ? A -15.395 2.446 -6.458 1.000 1 A TYR 84.801 1
ATOM 240 C CA . TYR 33 33 ? A -14.806 1.263 -7.056 1.000 1 A TYR 83.600 1
ATOM 241 C C . TYR 33 33 ? A -15.280 0.091 -6.217 1.000 1 A TYR 84.685 1
ATOM 242 O O . TYR 33 33 ? A -15.198 0.107 -4.996 1.000 1 A TYR 83.121 1
ATOM 243 C CB . TYR 33 33 ? A -13.287 1.346 -7.047 1.000 1 A TYR 79.077 1
ATOM 244 C CG . TYR 33 33 ? A -12.571 0.236 -7.793 1.000 1 A TYR 77.289 1
ATOM 245 C CD1 . TYR 33 33 ? A -12.312 0.324 -9.146 1.000 1 A TYR 73.855 1
ATOM 246 C CD2 . TYR 33 33 ? A -12.145 -0.892 -7.116 1.000 1 A TYR 72.777 1
ATOM 247 C CE1 . TYR 33 33 ? A -11.643 -0.661 -9.821 1.000 1 A TYR 70.586 1
ATOM 248 C CE2 . TYR 33 33 ? A -11.487 -1.902 -7.804 1.000 1 A TYR 70.167 1
ATOM 249 C CZ . TYR 33 33 ? A -11.235 -1.783 -9.143 1.000 1 A TYR 71.651 1
ATOM 250 O OH . TYR 33 33 ? A -10.565 -2.773 -9.812 1.000 1 A TYR 66.887 1
ATOM 251 N N . ASP 34 34 ? A -15.811 -0.946 -6.879 1.000 1 A ASP 87.164 1
ATOM 252 C CA . ASP 34 34 ? A -16.402 -2.092 -6.220 1.000 1 A ASP 86.662 1
ATOM 253 C C . ASP 34 34 ? A -15.476 -2.601 -5.109 1.000 1 A ASP 87.890 1
ATOM 254 O O . ASP 34 34 ? A -14.365 -3.044 -5.396 1.000 1 A ASP 86.652 1
ATOM 255 C CB . ASP 34 34 ? A -16.661 -3.198 -7.255 1.000 1 A ASP 84.684 1
ATOM 256 C CG . ASP 34 34 ? A -17.455 -4.381 -6.718 1.000 1 A ASP 82.591 1
ATOM 257 O OD1 . ASP 34 34 ? A -17.400 -4.656 -5.491 1.000 1 A ASP 79.970 1
ATOM 258 O OD2 . ASP 34 34 ? A -18.123 -5.036 -7.523 1.000 1 A ASP 79.676 1
ATOM 259 N N . PRO 35 35 ? A -15.958 -2.576 -3.855 1.000 1 A PRO 80.808 1
ATOM 260 C CA . PRO 35 35 ? A -15.063 -2.942 -2.762 1.000 1 A PRO 83.019 1
ATOM 261 C C . PRO 35 35 ? A -14.820 -4.440 -2.628 1.000 1 A PRO 85.207 1
ATOM 262 O O . PRO 35 35 ? A -14.016 -4.862 -1.802 1.000 1 A PRO 83.631 1
ATOM 263 C CB . PRO 35 35 ? A -15.795 -2.391 -1.535 1.000 1 A PRO 77.831 1
ATOM 264 C CG . PRO 35 35 ? A -17.228 -2.500 -1.895 1.000 1 A PRO 77.404 1
ATOM 265 C CD . PRO 35 35 ? A -17.276 -2.154 -3.374 1.000 1 A PRO 79.169 1
ATOM 266 N N . THR 36 36 ? A -15.506 -5.263 -3.427 1.000 1 A THR 85.411 1
ATOM 267 C CA . THR 36 36 ? A -15.353 -6.707 -3.347 1.000 1 A THR 83.773 1
ATOM 268 C C . THR 36 36 ? A -14.325 -7.228 -4.334 1.000 1 A THR 86.491 1
ATOM 269 O O . THR 36 36 ? A -14.003 -8.414 -4.282 1.000 1 A THR 85.376 1
ATOM 270 C CB . THR 36 36 ? A -16.699 -7.411 -3.585 1.000 1 A THR 79.450 1
ATOM 271 O OG1 . THR 36 36 ? A -17.081 -7.263 -4.958 1.000 1 A THR 74.326 1
ATOM 272 C CG2 . THR 36 36 ? A -17.769 -6.837 -2.688 1.000 1 A THR 75.290 1
ATOM 273 N N . ILE 37 37 ? A -13.793 -6.377 -5.216 1.000 1 A ILE 89.388 1
ATOM 274 C CA . ILE 37 37 ? A -12.909 -6.838 -6.264 1.000 1 A ILE 88.776 1
ATOM 275 C C . ILE 37 37 ? A -11.469 -6.738 -5.800 1.000 1 A ILE 89.924 1
ATOM 276 O O . ILE 37 37 ? A -10.977 -5.657 -5.445 1.000 1 A ILE 88.802 1
ATOM 277 C CB . ILE 37 37 ? A -13.113 -6.037 -7.545 1.000 1 A ILE 85.878 1
ATOM 278 C CG1 . ILE 37 37 ? A -14.501 -6.280 -8.090 1.000 1 A ILE 85.374 1
ATOM 279 C CG2 . ILE 37 37 ? A -12.040 -6.401 -8.609 1.000 1 A ILE 85.152 1
ATOM 280 C CD1 . ILE 37 37 ? A -14.852 -5.461 -9.299 1.000 1 A ILE 81.964 1
ATOM 281 N N . GLU 38 38 ? A -10.783 -7.892 -5.775 1.000 1 A GLU 91.126 1
ATOM 282 C CA . GLU 38 38 ? A -9.365 -7.982 -5.458 1.000 1 A GLU 91.486 1
ATOM 283 C C . GLU 38 38 ? A -8.662 -8.410 -6.716 1.000 1 A GLU 91.166 1
ATOM 284 O O . GLU 38 38 ? A -8.983 -9.450 -7.283 1.000 1 A GLU 88.455 1
ATOM 285 C CB . GLU 38 38 ? A -9.149 -9.005 -4.342 1.000 1 A GLU 89.472 1
ATOM 286 C CG . GLU 38 38 ? A -7.685 -9.318 -4.073 1.000 1 A GLU 86.867 1
ATOM 287 C CD . GLU 38 38 ? A -7.501 -10.300 -2.936 1.000 1 A GLU 86.606 1
ATOM 288 O OE1 . GLU 38 38 ? A -7.872 -9.969 -1.798 1.000 1 A GLU 84.258 1
ATOM 289 O OE2 . GLU 38 38 ? A -7.004 -11.423 -3.205 1.000 1 A GLU 83.026 1
ATOM 290 N N . ASP 39 39 ? A -7.720 -7.604 -7.195 1.000 1 A ASP 92.440 1
ATOM 291 C CA . ASP 39 39 ? A -7.045 -7.891 -8.452 1.000 1 A ASP 92.093 1
ATOM 292 C C . ASP 39 39 ? A -5.641 -7.313 -8.409 1.000 1 A ASP 93.460 1
ATOM 293 O O . ASP 39 39 ? A -5.299 -6.539 -7.525 1.000 1 A ASP 93.303 1
ATOM 294 C CB . ASP 39 39 ? A -7.858 -7.357 -9.632 1.000 1 A ASP 90.049 1
ATOM 295 C CG . ASP 39 39 ? A -7.689 -8.187 -10.903 1.000 1 A ASP 84.446 1
ATOM 296 O OD1 . ASP 39 39 ? A -6.732 -8.992 -10.985 1.000 1 A ASP 81.053 1
ATOM 297 O OD2 . ASP 39 39 ? A -8.509 -8.009 -11.827 1.000 1 A ASP 78.494 1
ATOM 298 N N . SER 40 40 ? A -4.840 -7.702 -9.379 1.000 1 A SER 93.770 1
ATOM 299 C CA . SER 40 40 ? A -3.469 -7.191 -9.456 1.000 1 A SER 93.706 1
ATOM 300 C C . SER 40 40 ? A -3.310 -6.361 -10.710 1.000 1 A SER 94.263 1
ATOM 301 O O . SER 40 40 ? A -4.054 -6.512 -11.682 1.000 1 A SER 92.731 1
ATOM 302 C CB . SER 40 40 ? A -2.454 -8.332 -9.412 1.000 1 A SER 91.117 1
ATOM 303 O OG . SER 40 40 ? A -2.652 -9.201 -10.512 1.000 1 A SER 86.200 1
ATOM 304 N N . TYR 41 41 ? A -2.358 -5.450 -10.637 1.000 1 A TYR 96.141 1
ATOM 305 C CA . TYR 41 41 ? A -2.088 -4.456 -11.678 1.000 1 A TYR 95.883 1
ATOM 306 C C . TYR 41 41 ? A -0.579 -4.368 -11.846 1.000 1 A TYR 96.441 1
ATOM 307 O O . TYR 41 41 ? A 0.171 -4.685 -10.918 1.000 1 A TYR 96.379 1
ATOM 308 C CB . TYR 41 41 ? A -2.644 -3.094 -11.259 1.000 1 A TYR 95.338 1
ATOM 309 C CG . TYR 41 41 ? A -4.120 -3.131 -10.978 1.000 1 A TYR 93.306 1
ATOM 310 C CD1 . TYR 41 41 ? A -5.027 -2.818 -11.974 1.000 1 A TYR 91.452 1
ATOM 311 C CD2 . TYR 41 41 ? A -4.605 -3.514 -9.749 1.000 1 A TYR 92.503 1
ATOM 312 C CE1 . TYR 41 41 ? A -6.385 -2.850 -11.721 1.000 1 A TYR 88.712 1
ATOM 313 C CE2 . TYR 41 41 ? A -5.953 -3.576 -9.489 1.000 1 A TYR 90.950 1
ATOM 314 C CZ . TYR 41 41 ? A -6.845 -3.230 -10.482 1.000 1 A TYR 88.042 1
ATOM 315 O OH . TYR 41 41 ? A -8.203 -3.282 -10.242 1.000 1 A TYR 84.753 1
ATOM 316 N N . ARG 42 42 ? A -0.161 -3.950 -13.014 1.000 1 A ARG 96.254 1
ATOM 317 C CA . ARG 42 42 ? A 1.262 -3.802 -13.302 1.000 1 A ARG 96.370 1
ATOM 318 C C . ARG 42 42 ? A 1.530 -2.405 -13.811 1.000 1 A ARG 96.679 1
ATOM 319 O O . ARG 42 42 ? A 0.672 -1.790 -14.470 1.000 1 A ARG 95.468 1
ATOM 320 C CB . ARG 42 42 ? A 1.725 -4.857 -14.315 1.000 1 A ARG 94.635 1
ATOM 321 C CG . ARG 42 42 ? A 1.626 -6.262 -13.751 1.000 1 A ARG 84.379 1
ATOM 322 C CD . ARG 42 42 ? A 2.151 -7.318 -14.637 1.000 1 A ARG 79.030 1
ATOM 323 N NE . ARG 42 42 ? A 2.039 -8.622 -14.016 1.000 1 A ARG 74.043 1
ATOM 324 C CZ . ARG 42 42 ? A 0.889 -9.300 -13.909 1.000 1 A ARG 68.093 1
ATOM 325 N NH1 . ARG 42 42 ? A -0.235 -8.826 -14.435 1.000 1 A ARG 61.428 1
ATOM 326 N NH2 . ARG 42 42 ? A 0.899 -10.464 -13.288 1.000 1 A ARG 59.216 1
ATOM 327 N N . LYS 43 43 ? A 2.707 -1.861 -13.494 1.000 1 A LYS 96.313 1
ATOM 328 C CA . LYS 43 43 ? A 3.104 -0.511 -13.915 1.000 1 A LYS 96.528 1
ATOM 329 C C . LYS 43 43 ? A 4.620 -0.493 -14.075 1.000 1 A LYS 96.820 1
ATOM 330 O O . LYS 43 43 ? A 5.344 -0.859 -13.160 1.000 1 A LYS 96.860 1
ATOM 331 C CB . LYS 43 43 ? A 2.667 0.510 -12.856 1.000 1 A LYS 95.777 1
ATOM 332 C CG . LYS 43 43 ? A 3.066 1.965 -13.132 1.000 1 A LYS 94.610 1
ATOM 333 C CD . LYS 43 43 ? A 2.261 2.529 -14.303 1.000 1 A LYS 92.530 1
ATOM 334 C CE . LYS 43 43 ? A 2.523 4.020 -14.448 1.000 1 A LYS 91.006 1
ATOM 335 N NZ . LYS 43 43 ? A 1.613 4.625 -15.434 1.000 1 A LYS 86.993 1
ATOM 336 N N . GLN 44 44 ? A 5.080 -0.047 -15.240 1.000 1 A GLN 97.627 1
ATOM 337 C CA . GLN 44 44 ? A 6.507 0.189 -15.454 1.000 1 A GLN 97.537 1
ATOM 338 C C . GLN 44 44 ? A 6.842 1.602 -15.055 1.000 1 A GLN 97.283 1
ATOM 339 O O . GLN 44 44 ? A 6.230 2.555 -15.565 1.000 1 A GLN 96.239 1
ATOM 340 C CB . GLN 44 44 ? A 6.894 -0.065 -16.905 1.000 1 A GLN 96.766 1
ATOM 341 C CG . GLN 44 44 ? A 8.377 0.064 -17.162 1.000 1 A GLN 92.559 1
ATOM 342 C CD . GLN 44 44 ? A 8.753 -0.291 -18.580 1.000 1 A GLN 88.567 1
ATOM 343 O OE1 . GLN 44 44 ? A 8.307 -1.305 -19.123 1.000 1 A GLN 80.492 1
ATOM 344 N NE2 . GLN 44 44 ? A 9.585 0.556 -19.192 1.000 1 A GLN 79.813 1
ATOM 345 N N . VAL 45 45 ? A 7.750 1.770 -14.140 1.000 1 A VAL 96.981 1
ATOM 346 C CA . VAL 45 45 ? A 8.116 3.095 -13.616 1.000 1 A VAL 96.630 1
ATOM 347 C C . VAL 45 45 ? A 9.634 3.177 -13.562 1.000 1 A VAL 96.512 1
ATOM 348 O O . VAL 45 45 ? A 10.337 2.175 -13.706 1.000 1 A VAL 95.871 1
ATOM 349 C CB . VAL 45 45 ? A 7.529 3.369 -12.215 1.000 1 A VAL 95.582 1
ATOM 350 C CG1 . VAL 45 45 ? A 6.018 3.323 -12.241 1.000 1 A VAL 94.946 1
ATOM 351 C CG2 . VAL 45 45 ? A 8.091 2.369 -11.185 1.000 1 A VAL 94.597 1
ATOM 352 N N . VAL 46 46 ? A 10.117 4.398 -13.337 1.000 1 A VAL 96.054 1
ATOM 353 C CA . VAL 46 46 ? A 11.541 4.614 -13.121 1.000 1 A VAL 96.282 1
ATOM 354 C C . VAL 46 46 ? A 11.707 5.231 -11.751 1.000 1 A VAL 96.860 1
ATOM 355 O O . VAL 46 46 ? A 11.109 6.270 -11.464 1.000 1 A VAL 96.336 1
ATOM 356 C CB . VAL 46 46 ? A 12.164 5.513 -14.180 1.000 1 A VAL 94.948 1
ATOM 357 C CG1 . VAL 46 46 ? A 12.006 4.880 -15.565 1.000 1 A VAL 93.610 1
ATOM 358 C CG2 . VAL 46 46 ? A 13.635 5.756 -13.886 1.000 1 A VAL 94.187 1
ATOM 359 N N . ILE 47 47 ? A 12.433 4.590 -10.876 1.000 1 A ILE 97.248 1
ATOM 360 C CA . ILE 47 47 ? A 12.632 5.047 -9.498 1.000 1 A ILE 97.488 1
ATOM 361 C C . ILE 47 47 ? A 14.133 5.163 -9.296 1.000 1 A ILE 97.323 1
ATOM 362 O O . ILE 47 47 ? A 14.854 4.179 -9.366 1.000 1 A ILE 96.809 1
ATOM 363 C CB . ILE 47 47 ? A 12.028 4.075 -8.471 1.000 1 A ILE 97.631 1
ATOM 364 C CG1 . ILE 47 47 ? A 10.522 3.924 -8.708 1.000 1 A ILE 97.202 1
ATOM 365 C CG2 . ILE 47 47 ? A 12.320 4.568 -7.055 1.000 1 A ILE 97.377 1
ATOM 366 C CD1 . ILE 47 47 ? A 9.927 2.776 -7.944 1.000 1 A ILE 96.609 1
ATOM 367 N N . ASP 48 48 ? A 14.593 6.406 -9.054 1.000 1 A ASP 97.416 1
ATOM 368 C CA . ASP 48 48 ? A 16.030 6.660 -8.836 1.000 1 A ASP 96.875 1
ATOM 369 C C . ASP 48 48 ? A 16.885 6.146 -9.984 1.000 1 A ASP 96.132 1
ATOM 370 O O . ASP 48 48 ? A 17.957 5.542 -9.771 1.000 1 A ASP 94.606 1
ATOM 371 C CB . ASP 48 48 ? A 16.493 6.044 -7.501 1.000 1 A ASP 96.532 1
ATOM 372 C CG . ASP 48 48 ? A 15.661 6.537 -6.321 1.000 1 A ASP 96.699 1
ATOM 373 O OD1 . ASP 48 48 ? A 15.316 7.737 -6.288 1.000 1 A ASP 95.496 1
ATOM 374 O OD2 . ASP 48 48 ? A 15.345 5.704 -5.450 1.000 1 A ASP 95.050 1
ATOM 375 N N . GLY 49 49 ? A 16.372 6.322 -11.217 1.000 1 A GLY 96.297 1
ATOM 376 C CA . GLY 49 49 ? A 17.074 5.889 -12.401 1.000 1 A GLY 94.879 1
ATOM 377 C C . GLY 49 49 ? A 16.968 4.426 -12.725 1.000 1 A GLY 94.939 1
ATOM 378 O O . GLY 49 49 ? A 17.489 3.984 -13.736 1.000 1 A GLY 93.451 1
ATOM 379 N N . GLU 50 50 ? A 16.287 3.642 -11.895 1.000 1 A GLU 93.872 1
ATOM 380 C CA . GLU 50 50 ? A 16.123 2.214 -12.113 1.000 1 A GLU 93.731 1
ATOM 381 C C . GLU 50 50 ? A 14.755 1.939 -12.703 1.000 1 A GLU 94.673 1
ATOM 382 O O . GLU 50 50 ? A 13.716 2.213 -12.075 1.000 1 A GLU 94.681 1
ATOM 383 C CB . GLU 50 50 ? A 16.265 1.433 -10.798 1.000 1 A GLU 91.203 1
ATOM 384 C CG . GLU 50 50 ? A 16.105 -0.070 -10.990 1.000 1 A GLU 88.196 1
ATOM 385 C CD . GLU 50 50 ? A 16.103 -0.863 -9.699 1.000 1 A GLU 86.055 1
ATOM 386 O OE1 . GLU 50 50 ? A 15.240 -0.594 -8.827 1.000 1 A GLU 78.108 1
ATOM 387 O OE2 . GLU 50 50 ? A 16.944 -1.772 -9.550 1.000 1 A GLU 76.557 1
ATOM 388 N N . THR 51 51 ? A 14.716 1.359 -13.906 1.000 1 A THR 95.884 1
ATOM 389 C CA . THR 51 51 ? A 13.464 0.941 -14.498 1.000 1 A THR 96.023 1
ATOM 390 C C . THR 51 51 ? A 12.963 -0.270 -13.709 1.000 1 A THR 95.997 1
ATOM 391 O O . THR 51 51 ? A 13.690 -1.248 -13.491 1.000 1 A THR 94.452 1
ATOM 392 C CB . THR 51 51 ? A 13.649 0.583 -15.959 1.000 1 A THR 95.354 1
ATOM 393 O OG1 . THR 51 51 ? A 14.182 1.702 -16.657 1.000 1 A THR 92.800 1
ATOM 394 C CG2 . THR 51 51 ? A 12.321 0.189 -16.592 1.000 1 A THR 93.365 1
ATOM 395 N N . SER 52 52 ? A 11.673 -0.176 -13.286 1.000 1 A SER 96.001 1
ATOM 396 C CA . SER 52 52 ? A 11.094 -1.158 -12.389 1.000 1 A SER 95.799 1
ATOM 397 C C . SER 52 52 ? A 9.710 -1.523 -12.880 1.000 1 A SER 96.661 1
ATOM 398 O O . SER 52 52 ? A 8.981 -0.679 -13.374 1.000 1 A SER 96.446 1
ATOM 399 C CB . SER 52 52 ? A 10.988 -0.568 -10.982 1.000 1 A SER 93.090 1
ATOM 400 O OG . SER 52 52 ? A 12.261 -0.220 -10.464 1.000 1 A SER 84.791 1
ATOM 401 N N . LEU 53 53 ? A 9.339 -2.788 -12.743 1.000 1 A LEU 97.366 1
ATOM 402 C CA . LEU 53 53 ? A 7.996 -3.269 -12.993 1.000 1 A LEU 97.715 1
ATOM 403 C C . LEU 53 53 ? A 7.375 -3.567 -11.658 1.000 1 A LEU 97.967 1
ATOM 404 O O . LEU 53 53 ? A 7.799 -4.451 -10.929 1.000 1 A LEU 97.664 1
ATOM 405 C CB . LEU 53 53 ? A 8.024 -4.530 -13.859 1.000 1 A LEU 97.121 1
ATOM 406 C CG . LEU 53 53 ? A 6.639 -5.095 -14.187 1.000 1 A LEU 94.614 1
ATOM 407 C CD1 . LEU 53 53 ? A 5.832 -4.095 -14.997 1.000 1 A LEU 93.436 1
ATOM 408 C CD2 . LEU 53 53 ? A 6.734 -6.439 -14.895 1.000 1 A LEU 92.818 1
ATOM 409 N N . LEU 54 54 ? A 6.332 -2.760 -11.320 1.000 1 A LEU 97.939 1
ATOM 410 C CA . LEU 54 54 ? A 5.600 -2.935 -10.078 1.000 1 A LEU 98.151 1
ATOM 411 C C . LEU 54 54 ? A 4.419 -3.834 -10.342 1.000 1 A LEU 98.046 1
ATOM 412 O O . LEU 54 54 ? A 3.599 -3.551 -11.209 1.000 1 A LEU 97.818 1
ATOM 413 C CB . LEU 54 54 ? A 5.105 -1.580 -9.558 1.000 1 A LEU 98.162 1
ATOM 414 C CG . LEU 54 54 ? A 6.170 -0.495 -9.457 1.000 1 A LEU 98.004 1
ATOM 415 C CD1 . LEU 54 54 ? A 7.404 -0.981 -8.679 1.000 1 A LEU 97.927 1
ATOM 416 C CD2 . LEU 54 54 ? A 5.579 0.746 -8.823 1.000 1 A LEU 98.006 1
ATOM 417 N N . ASP 55 55 ? A 4.320 -4.943 -9.582 1.000 1 A ASP 98.049 1
ATOM 418 C CA . ASP 55 55 ? A 3.219 -5.898 -9.667 1.000 1 A ASP 97.786 1
ATOM 419 C C . ASP 55 55 ? A 2.490 -5.728 -8.359 1.000 1 A ASP 97.836 1
ATOM 420 O O . ASP 55 55 ? A 2.977 -6.126 -7.295 1.000 1 A ASP 97.611 1
ATOM 421 C CB . ASP 55 55 ? A 3.754 -7.311 -9.848 1.000 1 A ASP 96.716 1
ATOM 422 C CG . ASP 55 55 ? A 2.649 -8.357 -10.013 1.000 1 A ASP 95.009 1
ATOM 423 O OD1 . ASP 55 55 ? A 1.464 -7.989 -9.973 1.000 1 A ASP 92.828 1
ATOM 424 O OD2 . ASP 55 55 ? A 2.999 -9.555 -10.196 1.000 1 A ASP 90.428 1
ATOM 425 N N . ILE 56 56 ? A 1.284 -5.107 -8.429 1.000 1 A ILE 97.579 1
ATOM 426 C CA . ILE 56 56 ? A 0.596 -4.583 -7.249 1.000 1 A ILE 97.657 1
ATOM 427 C C . ILE 56 56 ? A -0.687 -5.346 -7.043 1.000 1 A ILE 97.154 1
ATOM 428 O O . ILE 56 56 ? A -1.581 -5.332 -7.900 1.000 1 A ILE 97.000 1
ATOM 429 C CB . ILE 56 56 ? A 0.285 -3.090 -7.417 1.000 1 A ILE 97.851 1
ATOM 430 C CG1 . ILE 56 56 ? A 1.585 -2.319 -7.670 1.000 1 A ILE 96.978 1
ATOM 431 C CG2 . ILE 56 56 ? A -0.489 -2.561 -6.219 1.000 1 A ILE 97.724 1
ATOM 432 C CD1 . ILE 56 56 ? A 1.361 -0.942 -8.235 1.000 1 A ILE 92.005 1
ATOM 433 N N . LEU 57 57 ? A -0.832 -6.005 -5.872 1.000 1 A LEU 97.292 1
ATOM 434 C CA . LEU 57 57 ? A -2.081 -6.649 -5.492 1.000 1 A LEU 96.910 1
ATOM 435 C C . LEU 57 57 ? A -2.868 -5.667 -4.648 1.000 1 A LEU 97.021 1
ATOM 436 O O . LEU 57 57 ? A -2.416 -5.228 -3.591 1.000 1 A LEU 97.062 1
ATOM 437 C CB . LEU 57 57 ? A -1.814 -7.919 -4.697 1.000 1 A LEU 95.933 1
ATOM 438 C CG . LEU 57 57 ? A -3.080 -8.642 -4.177 1.000 1 A LEU 94.385 1
ATOM 439 C CD1 . LEU 57 57 ? A -4.000 -9.062 -5.353 1.000 1 A LEU 93.012 1
ATOM 440 C CD2 . LEU 57 57 ? A -2.689 -9.836 -3.335 1.000 1 A LEU 92.546 1
ATOM 441 N N . ASP 58 58 ? A -4.050 -5.305 -5.129 1.000 1 A ASP 96.886 1
ATOM 442 C CA . ASP 58 58 ? A -4.996 -4.465 -4.418 1.000 1 A ASP 96.755 1
ATOM 443 C C . ASP 58 58 ? A -5.964 -5.400 -3.698 1.000 1 A ASP 96.101 1
ATOM 444 O O . ASP 58 58 ? A -6.862 -5.977 -4.318 1.000 1 A ASP 95.125 1
ATOM 445 C CB . ASP 58 58 ? A -5.732 -3.573 -5.418 1.000 1 A ASP 96.723 1
ATOM 446 C CG . ASP 58 58 ? A -6.847 -2.791 -4.764 1.000 1 A ASP 96.656 1
ATOM 447 O OD1 . ASP 58 58 ? A -6.769 -2.451 -3.573 1.000 1 A ASP 96.056 1
ATOM 448 O OD2 . ASP 58 58 ? A -7.853 -2.523 -5.485 1.000 1 A ASP 95.699 1
ATOM 449 N N . THR 59 59 ? A -5.780 -5.573 -2.403 1.000 1 A THR 96.535 1
ATOM 450 C CA . THR 59 59 ? A -6.511 -6.584 -1.659 1.000 1 A THR 95.807 1
ATOM 451 C C . THR 59 59 ? A -7.928 -6.145 -1.367 1.000 1 A THR 93.990 1
ATOM 452 O O . THR 59 59 ? A -8.236 -4.986 -1.220 1.000 1 A THR 91.654 1
ATOM 453 C CB . THR 59 59 ? A -5.809 -6.960 -0.343 1.000 1 A THR 95.595 1
ATOM 454 O OG1 . THR 59 59 ? A -5.781 -5.829 0.529 1.000 1 A THR 90.056 1
ATOM 455 C CG2 . THR 59 59 ? A -4.397 -7.408 -0.629 1.000 1 A THR 90.382 1
ATOM 456 N N . ALA 60 60 ? A -8.831 -7.150 -1.265 1.000 1 A ALA 94.680 1
ATOM 457 C CA . ALA 60 60 ? A -10.211 -6.904 -0.908 1.000 1 A ALA 92.860 1
ATOM 458 C C . ALA 60 60 ? A -10.795 -8.051 -0.114 1.000 1 A ALA 89.418 1
ATOM 459 O O . ALA 60 60 ? A -12.012 -8.169 0.010 1.000 1 A ALA 82.806 1
ATOM 460 C CB . ALA 60 60 ? A -11.042 -6.618 -2.155 1.000 1 A ALA 92.179 1
ATOM 461 N N . GLY 61 61 ? A -9.951 -8.936 0.430 1.000 1 A GLY 81.601 1
ATOM 462 C CA . GLY 61 61 ? A -10.447 -10.054 1.204 1.000 1 A GLY 78.428 1
ATOM 463 C C . GLY 61 61 ? A -9.936 -11.355 0.670 1.000 1 A GLY 79.712 1
ATOM 464 O O . GLY 61 61 ? A -8.990 -11.413 -0.128 1.000 1 A GLY 75.395 1
ATOM 465 N N . GLN 62 62 ? A -10.562 -12.419 1.132 1.000 1 A GLN 78.799 1
ATOM 466 C CA . GLN 62 62 ? A -10.174 -13.751 0.716 1.000 1 A GLN 78.805 1
ATOM 467 C C . GLN 62 62 ? A -10.687 -14.049 -0.687 1.000 1 A GLN 80.017 1
ATOM 468 O O . GLN 62 62 ? A -11.790 -13.646 -1.028 1.000 1 A GLN 77.788 1
ATOM 469 C CB . GLN 62 62 ? A -10.693 -14.804 1.668 1.000 1 A GLN 75.707 1
ATOM 470 C CG . GLN 62 62 ? A -10.174 -14.682 3.101 1.000 1 A GLN 73.240 1
ATOM 471 C CD . GLN 62 62 ? A -10.675 -15.782 4.002 1.000 1 A GLN 65.588 1
ATOM 472 O OE1 . GLN 62 62 ? A -11.438 -16.643 3.572 1.000 1 A GLN 61.862 1
ATOM 473 N NE2 . GLN 62 62 ? A -10.269 -15.752 5.262 1.000 1 A GLN 64.095 1
ATOM 474 N N . GLU 63 63 ? A -9.872 -14.745 -1.478 1.000 1 A GLU 79.738 1
ATOM 475 C CA . GLU 63 63 ? A -10.334 -15.316 -2.730 1.000 1 A GLU 78.233 1
ATOM 476 C C . GLU 63 63 ? A -11.194 -16.547 -2.460 1.000 1 A GLU 79.497 1
ATOM 477 O O . GLU 63 63 ? A -11.597 -16.763 -1.330 1.000 1 A GLU 76.847 1
ATOM 478 C CB . GLU 63 63 ? A -9.125 -15.666 -3.608 1.000 1 A GLU 73.747 1
ATOM 479 C CG . GLU 63 63 ? A -8.243 -14.486 -3.991 1.000 1 A GLU 71.592 1
ATOM 480 C CD . GLU 63 63 ? A -8.849 -13.569 -5.036 1.000 1 A GLU 68.510 1
ATOM 481 O OE1 . GLU 63 63 ? A -10.026 -13.767 -5.416 1.000 1 A GLU 67.459 1
ATOM 482 O OE2 . GLU 63 63 ? A -8.146 -12.631 -5.484 1.000 1 A GLU 67.022 1
ATOM 483 N N . GLU 64 64 ? A -11.491 -17.301 -3.513 1.000 1 A GLU 83.380 1
ATOM 484 C CA . GLU 64 64 ? A -12.272 -18.520 -3.317 1.000 1 A GLU 82.681 1
ATOM 485 C C . GLU 64 64 ? A -11.618 -19.447 -2.291 1.000 1 A GLU 82.477 1
ATOM 486 O O . GLU 64 64 ? A -12.315 -20.111 -1.521 1.000 1 A GLU 78.337 1
ATOM 487 C CB . GLU 64 64 ? A -12.445 -19.249 -4.642 1.000 1 A GLU 77.665 1
ATOM 488 C CG . GLU 64 64 ? A -13.268 -20.533 -4.541 1.000 1 A GLU 73.584 1
ATOM 489 C CD . GLU 64 64 ? A -13.499 -21.198 -5.879 1.000 1 A GLU 66.597 1
ATOM 490 O OE1 . GLU 64 64 ? A -12.987 -20.689 -6.905 1.000 1 A GLU 64.810 1
ATOM 491 O OE2 . GLU 64 64 ? A -14.214 -22.229 -5.894 1.000 1 A GLU 62.979 1
ATOM 492 N N . TYR 65 65 ? A -10.296 -19.513 -2.303 1.000 1 A TYR 83.040 1
ATOM 493 C CA . TYR 65 65 ? A -9.550 -20.262 -1.310 1.000 1 A TYR 82.209 1
ATOM 494 C C . TYR 65 65 ? A -8.534 -19.367 -0.671 1.000 1 A TYR 82.358 1
ATOM 495 O O . TYR 65 65 ? A -7.798 -18.650 -1.360 1.000 1 A TYR 79.807 1
ATOM 496 C CB . TYR 65 65 ? A -8.871 -21.484 -1.945 1.000 1 A TYR 79.413 1
ATOM 497 C CG . TYR 65 65 ? A -9.859 -22.461 -2.516 1.000 1 A TYR 74.895 1
ATOM 498 C CD1 . TYR 65 65 ? A -10.608 -23.277 -1.671 1.000 1 A TYR 71.891 1
ATOM 499 C CD2 . TYR 65 65 ? A -10.084 -22.558 -3.873 1.000 1 A TYR 72.475 1
ATOM 500 C CE1 . TYR 65 65 ? A -11.530 -24.174 -2.182 1.000 1 A TYR 67.612 1
ATOM 501 C CE2 . TYR 65 65 ? A -10.991 -23.454 -4.392 1.000 1 A TYR 69.366 1
ATOM 502 C CZ . TYR 65 65 ? A -11.714 -24.253 -3.540 1.000 1 A TYR 67.862 1
ATOM 503 O OH . TYR 65 65 ? A -12.620 -25.155 -4.067 1.000 1 A TYR 72.017 1
ATOM 504 N N . SER 66 66 ? A -8.442 -19.399 0.661 1.000 1 A SER 84.528 1
ATOM 505 C CA . SER 66 66 ? A -7.474 -18.581 1.362 1.000 1 A SER 82.823 1
ATOM 506 C C . SER 66 66 ? A -6.054 -18.902 0.945 1.000 1 A SER 84.432 1
ATOM 507 O O . SER 66 66 ? A -5.173 -18.056 1.025 1.000 1 A SER 83.130 1
ATOM 508 C CB . SER 66 66 ? A -7.622 -18.732 2.863 1.000 1 A SER 77.297 1
ATOM 509 O OG . SER 66 66 ? A -7.283 -20.029 3.272 1.000 1 A SER 72.740 1
ATOM 510 N N . ALA 67 67 ? A -5.795 -20.118 0.478 1.000 1 A ALA 84.859 1
ATOM 511 C CA . ALA 67 67 ? A -4.451 -20.466 0.048 1.000 1 A ALA 84.420 1
ATOM 512 C C . ALA 67 67 ? A -3.987 -19.604 -1.126 1.000 1 A ALA 85.516 1
ATOM 513 O O . ALA 67 67 ? A -2.783 -19.322 -1.252 1.000 1 A ALA 85.795 1
ATOM 514 C CB . ALA 67 67 ? A -4.390 -21.945 -0.324 1.000 1 A ALA 82.721 1
ATOM 515 N N . MET 68 68 ? A -4.915 -19.190 -1.999 1.000 1 A MET 82.237 1
ATOM 516 C CA . MET 68 68 ? A -4.569 -18.322 -3.118 1.000 1 A MET 81.834 1
ATOM 517 C C . MET 68 68 ? A -4.097 -16.958 -2.601 1.000 1 A MET 83.279 1
ATOM 518 O O . MET 68 68 ? A -3.081 -16.407 -3.084 1.000 1 A MET 82.869 1
ATOM 519 C CB . MET 68 68 ? A -5.741 -18.150 -4.075 1.000 1 A MET 78.728 1
ATOM 520 C CG . MET 68 68 ? A -6.200 -19.441 -4.715 1.000 1 A MET 74.367 1
ATOM 521 S SD . MET 68 68 ? A -7.778 -19.320 -5.590 1.000 1 A MET 69.578 1
ATOM 522 C CE . MET 68 68 ? A -7.305 -18.209 -6.959 1.000 1 A MET 63.334 1
ATOM 523 N N . ARG 69 69 ? A -4.837 -16.412 -1.619 1.000 1 A ARG 86.699 1
ATOM 524 C CA . ARG 69 69 ? A -4.405 -15.181 -0.989 1.000 1 A ARG 87.168 1
ATOM 525 C C . ARG 69 69 ? A -3.051 -15.359 -0.338 1.000 1 A ARG 88.874 1
ATOM 526 O O . ARG 69 69 ? A -2.148 -14.500 -0.501 1.000 1 A ARG 89.808 1
ATOM 527 C CB . ARG 69 69 ? A -5.434 -14.746 0.050 1.000 1 A ARG 85.482 1
ATOM 528 C CG . ARG 69 69 ? A -5.001 -13.550 0.896 1.000 1 A ARG 82.253 1
ATOM 529 C CD . ARG 69 69 ? A -5.802 -13.419 2.195 1.000 1 A ARG 78.497 1
ATOM 530 N NE . ARG 69 69 ? A -5.529 -14.585 3.034 1.000 1 A ARG 79.343 1
ATOM 531 C CZ . ARG 69 69 ? A -6.391 -15.139 3.858 1.000 1 A ARG 78.825 1
ATOM 532 N NH1 . ARG 69 69 ? A -7.599 -14.612 3.991 1.000 1 A ARG 74.033 1
ATOM 533 N NH2 . ARG 69 69 ? A -6.049 -16.206 4.576 1.000 1 A ARG 73.599 1
ATOM 534 N N . ASP 70 70 ? A -2.871 -16.425 0.412 1.000 1 A ASP 89.058 1
ATOM 535 C CA . ASP 70 70 ? A -1.615 -16.624 1.137 1.000 1 A ASP 90.233 1
ATOM 536 C C . ASP 70 70 ? A -0.434 -16.807 0.200 1.000 1 A ASP 91.424 1
ATOM 537 O O . ASP 70 70 ? A 0.681 -16.379 0.512 1.000 1 A ASP 91.997 1
ATOM 538 C CB . ASP 70 70 ? A -1.712 -17.826 2.075 1.000 1 A ASP 89.029 1
ATOM 539 C CG . ASP 70 70 ? A -2.604 -17.554 3.274 1.000 1 A ASP 89.331 1
ATOM 540 O OD1 . ASP 70 70 ? A -3.074 -16.412 3.456 1.000 1 A ASP 85.325 1
ATOM 541 O OD2 . ASP 70 70 ? A -2.826 -18.527 4.030 1.000 1 A ASP 84.659 1
ATOM 542 N N . GLN 71 71 ? A -0.657 -17.409 -0.973 1.000 1 A GLN 90.251 1
ATOM 543 C CA . GLN 71 71 ? A 0.474 -17.580 -1.892 1.000 1 A GLN 89.480 1
ATOM 544 C C . GLN 71 71 ? A 0.961 -16.223 -2.384 1.000 1 A GLN 89.798 1
ATOM 545 O O . GLN 71 71 ? A 2.168 -15.982 -2.456 1.000 1 A GLN 89.280 1
ATOM 546 C CB . GLN 71 71 ? A 0.077 -18.481 -3.069 1.000 1 A GLN 88.055 1
ATOM 547 C CG . GLN 71 71 ? A 1.242 -18.753 -4.009 1.000 1 A GLN 76.660 1
ATOM 548 C CD . GLN 71 71 ? A 2.425 -19.313 -3.278 1.000 1 A GLN 70.622 1
ATOM 549 O OE1 . GLN 71 71 ? A 2.275 -20.242 -2.489 1.000 1 A GLN 66.713 1
ATOM 550 N NE2 . GLN 71 71 ? A 3.580 -18.750 -3.544 1.000 1 A GLN 64.329 1
ATOM 551 N N . TYR 72 72 ? A 0.025 -15.303 -2.726 1.000 1 A TYR 87.855 1
ATOM 552 C CA . TYR 72 72 ? A 0.468 -13.982 -3.173 1.000 1 A TYR 87.003 1
ATOM 553 C C . TYR 72 72 ? A 1.124 -13.214 -2.017 1.000 1 A TYR 89.543 1
ATOM 554 O O . TYR 72 72 ? A 2.113 -12.485 -2.226 1.000 1 A TYR 89.686 1
ATOM 555 C CB . TYR 72 72 ? A -0.670 -13.179 -3.768 1.000 1 A TYR 83.621 1
ATOM 556 C CG . TYR 72 72 ? A -0.214 -12.164 -4.804 1.000 1 A TYR 77.188 1
ATOM 557 C CD1 . TYR 72 72 ? A 0.721 -11.195 -4.491 1.000 1 A TYR 71.641 1
ATOM 558 C CD2 . TYR 72 72 ? A -0.729 -12.202 -6.095 1.000 1 A TYR 70.483 1
ATOM 559 C CE1 . TYR 72 72 ? A 1.147 -10.269 -5.446 1.000 1 A TYR 68.545 1
ATOM 560 C CE2 . TYR 72 72 ? A -0.315 -11.295 -7.063 1.000 1 A TYR 69.766 1
ATOM 561 C CZ . TYR 72 72 ? A 0.623 -10.335 -6.723 1.000 1 A TYR 66.136 1
ATOM 562 O OH . TYR 72 72 ? A 1.059 -9.422 -7.676 1.000 1 A TYR 72.409 1
ATOM 563 N N . MET 73 73 ? A 0.590 -13.395 -0.786 1.000 1 A MET 92.880 1
ATOM 564 C CA . MET 73 73 ? A 1.225 -12.750 0.374 1.000 1 A MET 93.625 1
ATOM 565 C C . MET 73 73 ? A 2.641 -13.253 0.545 1.000 1 A MET 95.168 1
ATOM 566 O O . MET 73 73 ? A 3.547 -12.490 0.880 1.000 1 A MET 94.900 1
ATOM 567 C CB . MET 73 73 ? A 0.434 -12.995 1.638 1.000 1 A MET 91.943 1
ATOM 568 C CG . MET 73 73 ? A -0.930 -12.291 1.645 1.000 1 A MET 88.993 1
ATOM 569 S SD . MET 73 73 ? A -0.866 -10.531 1.507 1.000 1 A MET 83.982 1
ATOM 570 C CE . MET 73 73 ? A -2.636 -10.163 1.543 1.000 1 A MET 77.224 1
ATOM 571 N N . ARG 74 74 ? A 2.855 -14.555 0.378 1.000 1 A ARG 95.664 1
ATOM 572 C CA . ARG 74 74 ? A 4.218 -15.082 0.557 1.000 1 A ARG 95.761 1
ATOM 573 C C . ARG 74 74 ? A 5.161 -14.570 -0.509 1.000 1 A ARG 96.239 1
ATOM 574 O O . ARG 74 74 ? A 6.349 -14.356 -0.246 1.000 1 A ARG 96.333 1
ATOM 575 C CB . ARG 74 74 ? A 4.230 -16.612 0.585 1.000 1 A ARG 94.659 1
ATOM 576 C CG . ARG 74 74 ? A 3.506 -17.176 1.768 1.000 1 A ARG 92.410 1
ATOM 577 C CD . ARG 74 74 ? A 3.629 -18.682 1.824 1.000 1 A ARG 91.049 1
ATOM 578 N NE . ARG 74 74 ? A 2.720 -19.195 2.812 1.000 1 A ARG 86.472 1
ATOM 579 C CZ . ARG 74 74 ? A 1.544 -19.719 2.537 1.000 1 A ARG 86.563 1
ATOM 580 N NH1 . ARG 74 74 ? A 1.183 -19.891 1.275 1.000 1 A ARG 77.508 1
ATOM 581 N NH2 . ARG 74 74 ? A 0.746 -20.120 3.502 1.000 1 A ARG 78.685 1
ATOM 582 N N . THR 75 75 ? A 4.648 -14.359 -1.743 1.000 1 A THR 95.450 1
ATOM 583 C CA . THR 75 75 ? A 5.495 -13.812 -2.802 1.000 1 A THR 94.785 1
ATOM 584 C C . THR 75 75 ? A 5.631 -12.282 -2.697 1.000 1 A THR 96.275 1
ATOM 585 O O . THR 75 75 ? A 6.557 -11.719 -3.278 1.000 1 A THR 95.810 1
ATOM 586 C CB . THR 75 75 ? A 4.948 -14.156 -4.207 1.000 1 A THR 92.077 1
ATOM 587 O OG1 . THR 75 75 ? A 3.657 -13.560 -4.379 1.000 1 A THR 86.858 1
ATOM 588 C CG2 . THR 75 75 ? A 4.864 -15.655 -4.380 1.000 1 A THR 86.287 1
ATOM 589 N N . GLY 76 76 ? A 4.718 -11.603 -1.960 1.000 1 A GLY 97.217 1
ATOM 590 C CA . GLY 76 76 ? A 4.804 -10.170 -1.802 1.000 1 A GLY 97.760 1
ATOM 591 C C . GLY 76 76 ? A 6.105 -9.758 -1.148 1.000 1 A GLY 98.260 1
ATOM 592 O O . GLY 76 76 ? A 6.488 -10.308 -0.116 1.000 1 A GLY 98.133 1
ATOM 593 N N . GLU 77 77 ? A 6.776 -8.786 -1.731 1.000 1 A GLU 98.475 1
ATOM 594 C CA . GLU 77 77 ? A 8.063 -8.317 -1.203 1.000 1 A GLU 98.570 1
ATOM 595 C C . GLU 77 77 ? A 7.917 -7.102 -0.302 1.000 1 A GLU 98.674 1
ATOM 596 O O . GLU 77 77 ? A 8.809 -6.826 0.492 1.000 1 A GLU 98.553 1
ATOM 597 C CB . GLU 77 77 ? A 8.984 -7.943 -2.370 1.000 1 A GLU 98.394 1
ATOM 598 C CG . GLU 77 77 ? A 9.325 -9.102 -3.260 1.000 1 A GLU 98.074 1
ATOM 599 C CD . GLU 77 77 ? A 10.152 -8.643 -4.446 1.000 1 A GLU 97.730 1
ATOM 600 O OE1 . GLU 77 77 ? A 9.610 -7.993 -5.344 1.000 1 A GLU 94.465 1
ATOM 601 O OE2 . GLU 77 77 ? A 11.362 -8.971 -4.455 1.000 1 A GLU 93.846 1
ATOM 602 N N . GLY 78 78 ? A 6.798 -6.371 -0.437 1.000 1 A GLY 98.689 1
ATOM 603 C CA . GLY 78 78 ? A 6.560 -5.207 0.385 1.000 1 A GLY 98.711 1
ATOM 604 C C . GLY 78 78 ? A 5.097 -4.857 0.431 1.000 1 A GLY 98.750 1
ATOM 605 O O . GLY 78 78 ? A 4.343 -5.198 -0.475 1.000 1 A GLY 98.715 1
ATOM 606 N N . PHE 79 79 ? A 4.701 -4.164 1.501 1.000 1 A PHE 98.825 1
ATOM 607 C CA . PHE 79 79 ? A 3.302 -3.950 1.801 1.000 1 A PHE 98.821 1
ATOM 608 C C . PHE 79 79 ? A 3.078 -2.494 2.123 1.000 1 A PHE 98.864 1
ATOM 609 O O . PHE 79 79 ? A 3.783 -1.914 2.963 1.000 1 A PHE 98.849 1
ATOM 610 C CB . PHE 79 79 ? A 2.879 -4.802 2.995 1.000 1 A PHE 98.711 1
ATOM 611 C CG . PHE 79 79 ? A 2.961 -6.275 2.726 1.000 1 A PHE 98.638 1
ATOM 612 C CD1 . PHE 79 79 ? A 1.838 -6.997 2.398 1.000 1 A PHE 98.512 1
ATOM 613 C CD2 . PHE 79 79 ? A 4.182 -6.930 2.778 1.000 1 A PHE 98.505 1
ATOM 614 C CE1 . PHE 79 79 ? A 1.902 -8.351 2.124 1.000 1 A PHE 98.216 1
ATOM 615 C CE2 . PHE 79 79 ? A 4.268 -8.279 2.514 1.000 1 A PHE 98.293 1
ATOM 616 C CZ . PHE 79 79 ? A 3.127 -8.990 2.181 1.000 1 A PHE 98.204 1
ATOM 617 N N . LEU 80 80 ? A 2.093 -1.870 1.438 1.000 1 A LEU 98.862 1
ATOM 618 C CA . LEU 80 80 ? A 1.554 -0.602 1.850 1.000 1 A LEU 98.886 1
ATOM 619 C C . LEU 80 80 ? A 0.401 -0.892 2.802 1.000 1 A LEU 98.902 1
ATOM 620 O O . LEU 80 80 ? A -0.552 -1.569 2.419 1.000 1 A LEU 98.860 1
ATOM 621 C CB . LEU 80 80 ? A 0.987 0.193 0.671 1.000 1 A LEU 98.742 1
ATOM 622 C CG . LEU 80 80 ? A 1.934 0.790 -0.352 1.000 1 A LEU 96.769 1
ATOM 623 C CD1 . LEU 80 80 ? A 3.062 1.552 0.317 1.000 1 A LEU 97.884 1
ATOM 624 C CD2 . LEU 80 80 ? A 1.095 1.741 -1.211 1.000 1 A LEU 98.126 1
ATOM 625 N N . SER 81 81 ? A 0.506 -0.377 4.024 1.000 1 A SER 98.960 1
ATOM 626 C CA . SER 81 81 ? A -0.550 -0.528 5.022 1.000 1 A SER 98.965 1
ATOM 627 C C . SER 81 81 ? A -1.297 0.794 5.101 1.000 1 A SER 98.982 1
ATOM 628 O O . SER 81 81 ? A -0.744 1.782 5.577 1.000 1 A SER 98.974 1
ATOM 629 C CB . SER 81 81 ? A 0.040 -0.918 6.366 1.000 1 A SER 98.882 1
ATOM 630 O OG . SER 81 81 ? A 0.578 -2.233 6.279 1.000 1 A SER 97.865 1
ATOM 631 N N . VAL 82 82 ? A -2.543 0.797 4.647 1.000 1 A VAL 98.963 1
ATOM 632 C CA . VAL 82 82 ? A -3.287 2.028 4.419 1.000 1 A VAL 98.971 1
ATOM 633 C C . VAL 82 82 ? A -4.360 2.190 5.475 1.000 1 A VAL 98.968 1
ATOM 634 O O . VAL 82 82 ? A -5.129 1.257 5.740 1.000 1 A VAL 98.954 1
ATOM 635 C CB . VAL 82 82 ? A -3.921 2.046 3.037 1.000 1 A VAL 98.969 1
ATOM 636 C CG1 . VAL 82 82 ? A -2.881 1.751 1.948 1.000 1 A VAL 98.972 1
ATOM 637 C CG2 . VAL 82 82 ? A -4.597 3.399 2.769 1.000 1 A VAL 98.965 1
ATOM 638 N N . PHE 83 83 ? A -4.434 3.391 6.086 1.000 1 A PHE 98.983 1
ATOM 639 C CA . PHE 83 83 ? A -5.579 3.796 6.877 1.000 1 A PHE 98.984 1
ATOM 640 C C . PHE 83 83 ? A -6.087 5.098 6.283 1.000 1 A PHE 98.984 1
ATOM 641 O O . PHE 83 83 ? A -5.435 5.730 5.457 1.000 1 A PHE 98.981 1
ATOM 642 C CB . PHE 83 83 ? A -5.254 3.922 8.359 1.000 1 A PHE 98.981 1
ATOM 643 C CG . PHE 83 83 ? A -4.345 5.081 8.704 1.000 1 A PHE 98.983 1
ATOM 644 C CD1 . PHE 83 83 ? A -2.954 4.957 8.614 1.000 1 A PHE 98.981 1
ATOM 645 C CD2 . PHE 83 83 ? A -4.881 6.292 9.129 1.000 1 A PHE 98.982 1
ATOM 646 C CE1 . PHE 83 83 ? A -2.137 6.007 8.935 1.000 1 A PHE 98.978 1
ATOM 647 C CE2 . PHE 83 83 ? A -4.052 7.347 9.434 1.000 1 A PHE 98.973 1
ATOM 648 C CZ . PHE 83 83 ? A -2.682 7.213 9.344 1.000 1 A PHE 98.972 1
ATOM 649 N N . ALA 84 84 ? A -7.292 5.504 6.686 1.000 1 A ALA 98.963 1
ATOM 650 C CA . ALA 84 84 ? A -7.886 6.766 6.283 1.000 1 A ALA 98.964 1
ATOM 651 C C . ALA 84 84 ? A -7.848 7.745 7.447 1.000 1 A ALA 98.966 1
ATOM 652 O O . ALA 84 84 ? A -8.241 7.392 8.572 1.000 1 A ALA 98.952 1
ATOM 653 C CB . ALA 84 84 ? A -9.315 6.557 5.802 1.000 1 A ALA 98.936 1
ATOM 654 N N . ILE 85 85 ? A -7.405 8.961 7.210 1.000 1 A ILE 98.937 1
ATOM 655 C CA . ILE 85 85 ? A -7.206 9.907 8.293 1.000 1 A ILE 98.919 1
ATOM 656 C C . ILE 85 85 ? A -8.512 10.364 8.936 1.000 1 A ILE 98.905 1
ATOM 657 O O . ILE 85 85 ? A -8.481 10.994 9.984 1.000 1 A ILE 98.851 1
ATOM 658 C CB . ILE 85 85 ? A -6.408 11.153 7.877 1.000 1 A ILE 98.878 1
ATOM 659 C CG1 . ILE 85 85 ? A -7.197 11.981 6.853 1.000 1 A ILE 98.773 1
ATOM 660 C CG2 . ILE 85 85 ? A -5.036 10.692 7.322 1.000 1 A ILE 98.732 1
ATOM 661 C CD1 . ILE 85 85 ? A -6.705 13.423 6.752 1.000 1 A ILE 98.507 1
ATOM 662 N N . ASN 86 86 ? A -9.638 10.041 8.307 1.000 1 A ASN 98.893 1
ATOM 663 C CA . ASN 86 86 ? A -10.955 10.330 8.865 1.000 1 A ASN 98.865 1
ATOM 664 C C . ASN 86 86 ? A -11.620 9.104 9.475 1.000 1 A ASN 98.862 1
ATOM 665 O O . ASN 86 86 ? A -12.841 9.110 9.656 1.000 1 A ASN 98.788 1
ATOM 666 C CB . ASN 86 86 ? A -11.862 10.955 7.796 1.000 1 A ASN 98.814 1
ATOM 667 C CG . ASN 86 86 ? A -12.184 9.951 6.705 1.000 1 A ASN 98.764 1
ATOM 668 O OD1 . ASN 86 86 ? A -11.418 9.023 6.464 1.000 1 A ASN 98.562 1
ATOM 669 N ND2 . ASN 86 86 ? A -13.300 10.140 6.033 1.000 1 A ASN 98.059 1
ATOM 670 N N . ASN 87 87 ? A -10.851 8.042 9.767 1.000 1 A ASN 98.781 1
ATOM 671 C CA . ASN 87 87 ? A -11.421 6.775 10.185 1.000 1 A ASN 98.763 1
ATOM 672 C C . ASN 87 87 ? A -10.518 6.152 11.232 1.000 1 A ASN 98.834 1
ATOM 673 O O . ASN 87 87 ? A -9.590 5.412 10.913 1.000 1 A ASN 98.786 1
ATOM 674 C CB . ASN 87 87 ? A -11.606 5.846 8.986 1.000 1 A ASN 98.514 1
ATOM 675 C CG . ASN 87 87 ? A -12.384 4.587 9.301 1.000 1 A ASN 97.513 1
ATOM 676 O OD1 . ASN 87 87 ? A -12.297 4.047 10.406 1.000 1 A ASN 93.251 1
ATOM 677 N ND2 . ASN 87 87 ? A -13.150 4.112 8.320 1.000 1 A ASN 91.619 1
ATOM 678 N N . THR 88 88 ? A -10.801 6.440 12.515 1.000 1 A THR 98.873 1
ATOM 679 C CA . THR 88 88 ? A -9.924 5.988 13.595 1.000 1 A THR 98.857 1
ATOM 680 C C . THR 88 88 ? A -9.862 4.451 13.661 1.000 1 A THR 98.889 1
ATOM 681 O O . THR 88 88 ? A -8.801 3.881 13.950 1.000 1 A THR 98.852 1
ATOM 682 C CB . THR 88 88 ? A -10.377 6.571 14.921 1.000 1 A THR 98.623 1
ATOM 683 O OG1 . THR 88 88 ? A -10.243 7.997 14.858 1.000 1 A THR 94.997 1
ATOM 684 C CG2 . THR 88 88 ? A -9.521 6.049 16.063 1.000 1 A THR 94.272 1
ATOM 685 N N . LYS 89 89 ? A -10.970 3.793 13.393 1.000 1 A LYS 98.898 1
ATOM 686 C CA . LYS 89 89 ? A -10.938 2.324 13.412 1.000 1 A LYS 98.890 1
ATOM 687 C C . LYS 89 89 ? A -9.956 1.793 12.356 1.000 1 A LYS 98.905 1
ATOM 688 O O . LYS 89 89 ? A -9.243 0.806 12.610 1.000 1 A LYS 98.868 1
ATOM 689 C CB . LYS 89 89 ? A -12.337 1.733 13.202 1.000 1 A LYS 98.809 1
ATOM 690 C CG . LYS 89 89 ? A -12.380 0.194 13.205 1.000 1 A LYS 97.094 1
ATOM 691 C CD . LYS 89 89 ? A -11.942 -0.392 14.551 1.000 1 A LYS 90.510 1
ATOM 692 C CE . LYS 89 89 ? A -12.349 -1.853 14.678 1.000 1 A LYS 91.194 1
ATOM 693 N NZ . LYS 89 89 ? A -11.720 -2.718 13.651 1.000 1 A LYS 83.466 1
ATOM 694 N N . SER 90 90 ? A -9.897 2.417 11.178 1.000 1 A SER 98.945 1
ATOM 695 C CA . SER 90 90 ? A -8.924 1.956 10.192 1.000 1 A SER 98.938 1
ATOM 696 C C . SER 90 90 ? A -7.488 2.111 10.694 1.000 1 A SER 98.934 1
ATOM 697 O O . SER 90 90 ? A -6.640 1.278 10.381 1.000 1 A SER 98.900 1
ATOM 698 C CB . SER 90 90 ? A -9.106 2.675 8.855 1.000 1 A SER 98.934 1
ATOM 699 O OG . SER 90 90 ? A -8.655 4.025 8.905 1.000 1 A SER 98.942 1
ATOM 700 N N . PHE 91 91 ? A -7.217 3.151 11.486 1.000 1 A PHE 98.963 1
ATOM 701 C CA . PHE 91 91 ? A -5.870 3.315 12.061 1.000 1 A PHE 98.960 1
ATOM 702 C C . PHE 91 91 ? A -5.597 2.243 13.118 1.000 1 A PHE 98.945 1
ATOM 703 O O . PHE 91 91 ? A -4.522 1.630 13.143 1.000 1 A PHE 98.914 1
ATOM 704 C CB . PHE 91 91 ? A -5.746 4.726 12.654 1.000 1 A PHE 98.940 1
ATOM 705 C CG . PHE 91 91 ? A -4.402 4.998 13.260 1.000 1 A PHE 98.932 1
ATOM 706 C CD1 . PHE 91 91 ? A -3.269 5.058 12.455 1.000 1 A PHE 98.913 1
ATOM 707 C CD2 . PHE 91 91 ? A -4.271 5.177 14.624 1.000 1 A PHE 98.891 1
ATOM 708 C CE1 . PHE 91 91 ? A -2.029 5.313 13.015 1.000 1 A PHE 98.855 1
ATOM 709 C CE2 . PHE 91 91 ? A -3.031 5.437 15.188 1.000 1 A PHE 98.795 1
ATOM 710 C CZ . PHE 91 91 ? A -1.898 5.513 14.383 1.000 1 A PHE 98.811 1
ATOM 711 N N . GLU 92 92 ? A -6.598 1.984 13.977 1.000 1 A GLU 98.868 1
ATOM 712 C CA . GLU 92 92 ? A -6.448 0.915 14.969 1.000 1 A GLU 98.790 1
ATOM 713 C C . GLU 92 92 ? A -6.208 -0.428 14.278 1.000 1 A GLU 98.759 1
ATOM 714 O O . GLU 92 92 ? A -5.465 -1.278 14.794 1.000 1 A GLU 98.517 1
ATOM 715 C CB . GLU 92 92 ? A -7.701 0.871 15.858 1.000 1 A GLU 98.653 1
ATOM 716 C CG . GLU 92 92 ? A -7.874 2.149 16.657 1.000 1 A GLU 98.195 1
ATOM 717 C CD . GLU 92 92 ? A -9.224 2.265 17.351 1.000 1 A GLU 97.462 1
ATOM 718 O OE1 . GLU 92 92 ? A -10.176 1.528 17.044 1.000 1 A GLU 94.775 1
ATOM 719 O OE2 . GLU 92 92 ? A -9.358 3.158 18.229 1.000 1 A GLU 94.717 1
ATOM 720 N N . ASP 93 93 ? A -6.834 -0.644 13.117 1.000 1 A ASP 98.752 1
ATOM 721 C CA . ASP 93 93 ? A -6.690 -1.902 12.384 1.000 1 A ASP 98.698 1
ATOM 722 C C . ASP 93 93 ? A -5.292 -2.134 11.838 1.000 1 A ASP 98.720 1
ATOM 723 O O . ASP 93 93 ? A -4.956 -3.270 11.495 1.000 1 A ASP 98.481 1
ATOM 724 C CB . ASP 93 93 ? A -7.678 -1.943 11.201 1.000 1 A ASP 98.528 1
ATOM 725 C CG . ASP 93 93 ? A -9.104 -2.242 11.605 1.000 1 A ASP 98.192 1
ATOM 726 O OD1 . ASP 93 93 ? A -9.346 -2.602 12.781 1.000 1 A ASP 96.747 1
ATOM 727 O OD2 . ASP 93 93 ? A -9.971 -2.117 10.715 1.000 1 A ASP 96.041 1
ATOM 728 N N . ILE 94 94 ? A -4.443 -1.088 11.763 1.000 1 A ILE 98.885 1
ATOM 729 C CA . ILE 94 94 ? A -3.089 -1.267 11.220 1.000 1 A ILE 98.870 1
ATOM 730 C C . ILE 94 94 ? A -2.347 -2.348 11.977 1.000 1 A ILE 98.759 1
ATOM 731 O O . ILE 94 94 ? A -1.598 -3.133 11.383 1.000 1 A ILE 98.628 1
ATOM 732 C CB . ILE 94 94 ? A -2.318 0.070 11.249 1.000 1 A ILE 98.879 1
ATOM 733 C CG1 . ILE 94 94 ? A -2.908 1.046 10.241 1.000 1 A ILE 98.883 1
ATOM 734 C CG2 . ILE 94 94 ? A -0.824 -0.154 10.992 1.000 1 A ILE 98.813 1
ATOM 735 C CD1 . ILE 94 94 ? A -2.808 0.605 8.819 1.000 1 A ILE 98.818 1
ATOM 736 N N . HIS 95 95 ? A -2.540 -2.405 13.315 1.000 1 A HIS 98.537 1
ATOM 737 C CA . HIS 95 95 ? A -1.837 -3.432 14.093 1.000 1 A HIS 98.137 1
ATOM 738 C C . HIS 95 95 ? A -2.181 -4.832 13.613 1.000 1 A HIS 98.005 1
ATOM 739 O O . HIS 95 95 ? A -1.292 -5.699 13.519 1.000 1 A HIS 97.718 1
ATOM 740 C CB . HIS 95 95 ? A -2.191 -3.287 15.578 1.000 1 A HIS 97.403 1
ATOM 741 C CG . HIS 95 95 ? A -1.741 -2.010 16.184 1.000 1 A HIS 83.650 1
ATOM 742 N ND1 . HIS 95 95 ? A -2.637 -0.971 16.441 1.000 1 A HIS 80.164 1
ATOM 743 C CD2 . HIS 95 95 ? A -0.525 -1.590 16.604 1.000 1 A HIS 80.902 1
ATOM 744 C CE1 . HIS 95 95 ? A -1.960 0.023 16.998 1.000 1 A HIS 78.001 1
ATOM 745 N NE2 . HIS 95 95 ? A -0.678 -0.318 17.084 1.000 1 A HIS 71.880 1
ATOM 746 N N . HIS 96 96 ? A -3.471 -5.054 13.287 1.000 1 A HIS 97.979 1
ATOM 747 C CA . HIS 96 96 ? A -3.920 -6.366 12.801 1.000 1 A HIS 97.668 1
ATOM 748 C C . HIS 96 96 ? A -3.241 -6.715 11.473 1.000 1 A HIS 97.803 1
ATOM 749 O O . HIS 96 96 ? A -2.730 -7.820 11.295 1.000 1 A HIS 97.661 1
ATOM 750 C CB . HIS 96 96 ? A -5.430 -6.372 12.628 1.000 1 A HIS 96.839 1
ATOM 751 C CG . HIS 96 96 ? A -5.960 -7.494 11.798 1.000 1 A HIS 96.179 1
ATOM 752 N ND1 . HIS 96 96 ? A -6.034 -8.785 12.253 1.000 1 A HIS 93.429 1
ATOM 753 C CD2 . HIS 96 96 ? A -6.413 -7.485 10.527 1.000 1 A HIS 94.151 1
ATOM 754 C CE1 . HIS 96 96 ? A -6.539 -9.526 11.284 1.000 1 A HIS 92.880 1
ATOM 755 N NE2 . HIS 96 96 ? A -6.775 -8.773 10.233 1.000 1 A HIS 92.611 1
ATOM 756 N N . TYR 97 97 ? A -3.232 -5.740 10.527 1.000 1 A TYR 97.952 1
ATOM 757 C CA . TYR 97 97 ? A -2.641 -6.013 9.233 1.000 1 A TYR 97.877 1
ATOM 758 C C . TYR 97 97 ? A -1.143 -6.298 9.350 1.000 1 A TYR 97.853 1
ATOM 759 O O . TYR 97 97 ? A -0.622 -7.188 8.677 1.000 1 A TYR 97.658 1
ATOM 760 C CB . TYR 97 97 ? A -2.928 -4.887 8.261 1.000 1 A TYR 97.758 1
ATOM 761 C CG . TYR 97 97 ? A -4.382 -4.895 7.847 1.000 1 A TYR 97.669 1
ATOM 762 C CD1 . TYR 97 97 ? A -4.838 -5.835 6.921 1.000 1 A TYR 97.322 1
ATOM 763 C CD2 . TYR 97 97 ? A -5.289 -4.059 8.459 1.000 1 A TYR 97.408 1
ATOM 764 C CE1 . TYR 97 97 ? A -6.176 -5.899 6.586 1.000 1 A TYR 96.827 1
ATOM 765 C CE2 . TYR 97 97 ? A -6.644 -4.129 8.140 1.000 1 A TYR 97.086 1
ATOM 766 C CZ . TYR 97 97 ? A -7.077 -5.055 7.213 1.000 1 A TYR 96.872 1
ATOM 767 O OH . TYR 97 97 ? A -8.420 -5.148 6.904 1.000 1 A TYR 96.004 1
ATOM 768 N N . ARG 98 98 ? A -0.430 -5.547 10.227 1.000 1 A ARG 98.289 1
ATOM 769 C CA . ARG 98 98 ? A 0.997 -5.801 10.410 1.000 1 A ARG 98.186 1
ATOM 770 C C . ARG 98 98 ? A 1.243 -7.213 10.947 1.000 1 A ARG 98.107 1
ATOM 771 O O . ARG 98 98 ? A 2.163 -7.914 10.495 1.000 1 A ARG 97.893 1
ATOM 772 C CB . ARG 98 98 ? A 1.629 -4.762 11.335 1.000 1 A ARG 98.017 1
ATOM 773 C CG . ARG 98 98 ? A 3.092 -4.993 11.545 1.000 1 A ARG 96.555 1
ATOM 774 C CD . ARG 98 98 ? A 3.777 -3.731 12.007 1.000 1 A ARG 94.318 1
ATOM 775 N NE . ARG 98 98 ? A 5.220 -3.888 12.016 1.000 1 A ARG 91.999 1
ATOM 776 C CZ . ARG 98 98 ? A 5.938 -4.199 13.081 1.000 1 A ARG 91.334 1
ATOM 777 N NH1 . ARG 98 98 ? A 5.365 -4.411 14.254 1.000 1 A ARG 84.185 1
ATOM 778 N NH2 . ARG 98 98 ? A 7.243 -4.270 12.962 1.000 1 A ARG 85.257 1
ATOM 779 N N . GLU 99 99 ? A 0.409 -7.632 11.923 1.000 1 A GLU 98.095 1
ATOM 780 C CA . GLU 99 99 ? A 0.595 -8.964 12.478 1.000 1 A GLU 97.773 1
ATOM 781 C C . GLU 99 99 ? A 0.295 -10.052 11.454 1.000 1 A GLU 97.448 1
ATOM 782 O O . GLU 99 99 ? A 1.021 -11.066 11.370 1.000 1 A GLU 97.055 1
ATOM 783 C CB . GLU 99 99 ? A -0.256 -9.159 13.741 1.000 1 A GLU 97.435 1
ATOM 784 C CG . GLU 99 99 ? A 0.247 -8.332 14.908 1.000 1 A GLU 94.986 1
ATOM 785 C CD . GLU 99 99 ? A 1.665 -8.677 15.282 1.000 1 A GLU 89.819 1
ATOM 786 O OE1 . GLU 99 99 ? A 1.957 -9.901 15.444 1.000 1 A GLU 81.802 1
ATOM 787 O OE2 . GLU 99 99 ? A 2.521 -7.785 15.434 1.000 1 A GLU 82.061 1
ATOM 788 N N . GLN 100 100 ? A -0.762 -9.875 10.634 1.000 1 A GLN 97.467 1
ATOM 789 C CA . GLN 100 100 ? A -1.050 -10.873 9.617 1.000 1 A GLN 97.057 1
ATOM 790 C C . GLN 100 100 ? A 0.055 -10.948 8.563 1.000 1 A GLN 97.233 1
ATOM 791 O O . GLN 100 100 ? A 0.418 -12.049 8.115 1.000 1 A GLN 96.573 1
ATOM 792 C CB . GLN 100 100 ? A -2.408 -10.596 8.963 1.000 1 A GLN 96.221 1
ATOM 793 C CG . GLN 100 100 ? A -3.572 -10.671 9.932 1.000 1 A GLN 94.824 1
ATOM 794 C CD . GLN 100 100 ? A -3.584 -11.951 10.688 1.000 1 A GLN 93.561 1
ATOM 795 O OE1 . GLN 100 100 ? A -3.544 -13.033 10.092 1.000 1 A GLN 90.222 1
ATOM 796 N NE2 . GLN 100 100 ? A -3.621 -11.886 12.007 1.000 1 A GLN 88.636 1
ATOM 797 N N . ILE 101 101 ? A 0.630 -9.788 8.173 1.000 1 A ILE 97.545 1
ATOM 798 C CA . ILE 101 101 ? A 1.727 -9.802 7.215 1.000 1 A ILE 97.869 1
ATOM 799 C C . ILE 101 101 ? A 2.922 -10.580 7.772 1.000 1 A ILE 97.923 1
ATOM 800 O O . ILE 101 101 ? A 3.515 -11.428 7.097 1.000 1 A ILE 97.959 1
ATOM 801 C CB . ILE 101 101 ? A 2.140 -8.361 6.872 1.000 1 A ILE 98.117 1
ATOM 802 C CG1 . ILE 101 101 ? A 1.028 -7.671 6.061 1.000 1 A ILE 98.197 1
ATOM 803 C CG2 . ILE 101 101 ? A 3.462 -8.338 6.115 1.000 1 A ILE 98.171 1
ATOM 804 C CD1 . ILE 101 101 ? A 1.186 -6.161 6.011 1.000 1 A ILE 98.036 1
ATOM 805 N N . LYS 102 102 ? A 3.294 -10.280 9.026 1.000 1 A LYS 97.869 1
ATOM 806 C CA . LYS 102 102 ? A 4.459 -10.952 9.623 1.000 1 A LYS 97.539 1
ATOM 807 C C . LYS 102 102 ? A 4.215 -12.456 9.772 1.000 1 A LYS 97.211 1
ATOM 808 O O . LYS 102 102 ? A 5.123 -13.259 9.580 1.000 1 A LYS 97.050 1
ATOM 809 C CB . LYS 102 102 ? A 4.775 -10.318 10.986 1.000 1 A LYS 97.330 1
ATOM 810 C CG . LYS 102 102 ? A 5.289 -8.893 10.824 1.000 1 A LYS 95.074 1
ATOM 811 C CD . LYS 102 102 ? A 5.287 -8.132 12.141 1.000 1 A LYS 92.569 1
ATOM 812 C CE . LYS 102 102 ? A 6.170 -8.793 13.174 1.000 1 A LYS 87.617 1
ATOM 813 N NZ . LYS 102 102 ? A 6.163 -7.984 14.421 1.000 1 A LYS 88.980 1
ATOM 814 N N . ARG 103 103 ? A 2.953 -12.810 10.133 1.000 1 A ARG 97.361 1
ATOM 815 C CA . ARG 103 103 ? A 2.650 -14.238 10.306 1.000 1 A ARG 96.500 1
ATOM 816 C C . ARG 103 103 ? A 2.761 -14.982 8.959 1.000 1 A ARG 96.504 1
ATOM 817 O O . ARG 103 103 ? A 3.367 -16.058 8.891 1.000 1 A ARG 96.248 1
ATOM 818 C CB . ARG 103 103 ? A 1.260 -14.384 10.911 1.000 1 A ARG 95.270 1
ATOM 819 C CG . ARG 103 103 ? A 0.828 -15.815 11.110 1.000 1 A ARG 87.888 1
ATOM 820 C CD . ARG 103 103 ? A -0.476 -15.891 11.909 1.000 1 A ARG 84.066 1
ATOM 821 N NE . ARG 103 103 ? A -0.387 -15.121 13.141 1.000 1 A ARG 80.468 1
ATOM 822 C CZ . ARG 103 103 ? A -1.388 -14.438 13.659 1.000 1 A ARG 76.251 1
ATOM 823 N NH1 . ARG 103 103 ? A -2.562 -14.447 13.084 1.000 1 A ARG 72.596 1
ATOM 824 N NH2 . ARG 103 103 ? A -1.179 -13.763 14.774 1.000 1 A ARG 71.261 1
ATOM 825 N N . VAL 104 104 ? A 2.171 -14.416 7.896 1.000 1 A VAL 96.025 1
ATOM 826 C CA . VAL 104 104 ? A 2.172 -15.131 6.612 1.000 1 A VAL 95.664 1
ATOM 827 C C . VAL 104 104 ? A 3.587 -15.180 6.030 1.000 1 A VAL 96.312 1
ATOM 828 O O . VAL 104 104 ? A 3.974 -16.179 5.422 1.000 1 A VAL 95.610 1
ATOM 829 C CB . VAL 104 104 ? A 1.168 -14.482 5.644 1.000 1 A VAL 93.615 1
ATOM 830 C CG1 . VAL 104 104 ? A -0.231 -14.688 6.161 1.000 1 A VAL 90.754 1
ATOM 831 C CG2 . VAL 104 104 ? A 1.323 -15.081 4.248 1.000 1 A VAL 89.577 1
ATOM 832 N N . LYS 105 105 ? A 4.357 -14.087 6.205 1.000 1 A LYS 96.774 1
ATOM 833 C CA . LYS 105 105 ? A 5.739 -14.078 5.711 1.000 1 A LYS 96.918 1
ATOM 834 C C . LYS 105 105 ? A 6.705 -14.847 6.642 1.000 1 A LYS 96.690 1
ATOM 835 O O . LYS 105 105 ? A 7.834 -15.085 6.241 1.000 1 A LYS 95.831 1
ATOM 836 C CB . LYS 105 105 ? A 6.244 -12.648 5.573 1.000 1 A LYS 96.804 1
ATOM 837 C CG . LYS 105 105 ? A 5.470 -11.813 4.573 1.000 1 A LYS 96.386 1
ATOM 838 C CD . LYS 105 105 ? A 5.660 -12.303 3.133 1.000 1 A LYS 95.835 1
ATOM 839 C CE . LYS 105 105 ? A 7.075 -12.145 2.617 1.000 1 A LYS 95.425 1
ATOM 840 N NZ . LYS 105 105 ? A 7.133 -12.511 1.171 1.000 1 A LYS 95.404 1
ATOM 841 N N . ASP 106 106 ? A 6.253 -15.180 7.869 1.000 1 A ASP 97.062 1
ATOM 842 C CA . ASP 106 106 ? A 7.151 -15.826 8.840 1.000 1 A ASP 96.645 1
ATOM 843 C C . ASP 106 106 ? A 8.435 -15.041 9.004 1.000 1 A ASP 96.777 1
ATOM 844 O O . ASP 106 106 ? A 9.549 -15.581 9.006 1.000 1 A ASP 95.630 1
ATOM 845 C CB . ASP 106 106 ? A 7.446 -17.304 8.463 1.000 1 A ASP 95.703 1
ATOM 846 C CG . ASP 106 106 ? A 8.076 -18.091 9.603 1.000 1 A ASP 93.203 1
ATOM 847 O OD1 . ASP 106 106 ? A 8.013 -17.593 10.766 1.000 1 A ASP 90.595 1
ATOM 848 O OD2 . ASP 106 106 ? A 8.614 -19.190 9.341 1.000 1 A ASP 89.579 1
ATOM 849 N N . SER 107 107 ? A 8.279 -13.708 9.133 1.000 1 A SER 96.203 1
ATOM 850 C CA . SER 107 107 ? A 9.451 -12.829 9.230 1.000 1 A SER 95.512 1
ATOM 851 C C . SER 107 107 ? A 9.052 -11.597 10.019 1.000 1 A SER 96.412 1
ATOM 852 O O . SER 107 107 ? A 7.943 -11.088 9.855 1.000 1 A SER 96.583 1
ATOM 853 C CB . SER 107 107 ? A 9.972 -12.447 7.849 1.000 1 A SER 93.886 1
ATOM 854 O OG . SER 107 107 ? A 10.949 -11.401 7.924 1.000 1 A SER 90.003 1
ATOM 855 N N . GLU 108 108 ? A 9.976 -11.094 10.836 1.000 1 A GLU 95.901 1
ATOM 856 C CA . GLU 108 108 ? A 9.793 -9.847 11.553 1.000 1 A GLU 95.400 1
ATOM 857 C C . GLU 108 108 ? A 10.404 -8.670 10.818 1.000 1 A GLU 95.506 1
ATOM 858 O O . GLU 108 108 ? A 10.424 -7.572 11.352 1.000 1 A GLU 93.118 1
ATOM 859 C CB . GLU 108 108 ? A 10.430 -9.953 12.948 1.000 1 A GLU 93.587 1
ATOM 860 C CG . GLU 108 108 ? A 9.786 -11.001 13.822 1.000 1 A GLU 90.454 1
ATOM 861 C CD . GLU 108 108 ? A 10.435 -11.068 15.196 1.000 1 A GLU 87.948 1
ATOM 862 O OE1 . GLU 108 108 ? A 11.677 -11.011 15.289 1.000 1 A GLU 79.851 1
ATOM 863 O OE2 . GLU 108 108 ? A 9.709 -11.206 16.205 1.000 1 A GLU 78.859 1
ATOM 864 N N . ASP 109 109 ? A 10.891 -8.906 9.599 1.000 1 A ASP 95.235 1
ATOM 865 C CA . ASP 109 109 ? A 11.636 -7.902 8.842 1.000 1 A ASP 95.619 1
ATOM 866 C C . ASP 109 109 ? A 11.095 -7.836 7.433 1.000 1 A ASP 96.303 1
ATOM 867 O O . ASP 109 109 ? A 11.756 -8.223 6.479 1.000 1 A ASP 95.176 1
ATOM 868 C CB . ASP 109 109 ? A 13.130 -8.246 8.847 1.000 1 A ASP 93.870 1
ATOM 869 C CG . ASP 109 109 ? A 13.981 -7.197 8.163 1.000 1 A ASP 92.331 1
ATOM 870 O OD1 . ASP 109 109 ? A 13.613 -6.002 8.219 1.000 1 A ASP 90.174 1
ATOM 871 O OD2 . ASP 109 109 ? A 15.021 -7.568 7.582 1.000 1 A ASP 88.642 1
ATOM 872 N N . VAL 110 110 ? A 9.829 -7.369 7.312 1.000 1 A VAL 98.042 1
ATOM 873 C CA . VAL 110 110 ? A 9.129 -7.288 6.028 1.000 1 A VAL 98.371 1
ATOM 874 C C . VAL 110 110 ? A 9.051 -5.820 5.623 1.000 1 A VAL 98.558 1
ATOM 875 O O . VAL 110 110 ? A 8.558 -5.004 6.416 1.000 1 A VAL 98.490 1
ATOM 876 C CB . VAL 110 110 ? A 7.736 -7.896 6.123 1.000 1 A VAL 98.156 1
ATOM 877 C CG1 . VAL 110 110 ? A 7.798 -9.346 6.572 1.000 1 A VAL 97.760 1
ATOM 878 C CG2 . VAL 110 110 ? A 7.008 -7.779 4.784 1.000 1 A VAL 98.066 1
ATOM 879 N N . PRO 111 111 ? A 9.491 -5.456 4.429 1.000 1 A PRO 98.717 1
ATOM 880 C CA . PRO 111 111 ? A 9.362 -4.048 4.017 1.000 1 A PRO 98.794 1
ATOM 881 C C . PRO 111 111 ? A 7.917 -3.579 4.000 1.000 1 A PRO 98.846 1
ATOM 882 O O . PRO 111 111 ? A 7.061 -4.228 3.381 1.000 1 A PRO 98.832 1
ATOM 883 C CB . PRO 111 111 ? A 9.963 -4.038 2.611 1.000 1 A PRO 98.738 1
ATOM 884 C CG . PRO 111 111 ? A 10.871 -5.217 2.573 1.000 1 A PRO 98.570 1
ATOM 885 C CD . PRO 111 111 ? A 10.188 -6.259 3.418 1.000 1 A PRO 98.636 1
ATOM 886 N N . MET 112 112 ? A 7.660 -2.489 4.722 1.000 1 A MET 98.788 1
ATOM 887 C CA . MET 112 112 ? A 6.303 -1.930 4.782 1.000 1 A MET 98.807 1
ATOM 888 C C . MET 112 112 ? A 6.405 -0.411 4.788 1.000 1 A MET 98.876 1
ATOM 889 O O . MET 112 112 ? A 7.416 0.148 5.214 1.000 1 A MET 98.772 1
ATOM 890 C CB . MET 112 112 ? A 5.564 -2.342 6.051 1.000 1 A MET 98.412 1
ATOM 891 C CG . MET 112 112 ? A 5.360 -3.825 6.228 1.000 1 A MET 92.687 1
ATOM 892 S SD . MET 112 112 ? A 4.404 -4.153 7.735 1.000 1 A MET 93.550 1
ATOM 893 C CE . MET 112 112 ? A 5.055 -5.722 8.189 1.000 1 A MET 84.303 1
ATOM 894 N N . VAL 113 113 ? A 5.318 0.246 4.370 1.000 1 A VAL 98.966 1
ATOM 895 C CA . VAL 113 113 ? A 5.144 1.691 4.506 1.000 1 A VAL 98.981 1
ATOM 896 C C . VAL 113 113 ? A 3.750 1.932 5.082 1.000 1 A VAL 98.986 1
ATOM 897 O O . VAL 113 113 ? A 2.783 1.319 4.633 1.000 1 A VAL 98.981 1
ATOM 898 C CB . VAL 113 113 ? A 5.286 2.415 3.154 1.000 1 A VAL 98.975 1
ATOM 899 C CG1 . VAL 113 113 ? A 6.715 2.274 2.632 1.000 1 A VAL 98.947 1
ATOM 900 C CG2 . VAL 113 113 ? A 4.904 3.884 3.253 1.000 1 A VAL 98.952 1
ATOM 901 N N . LEU 114 114 ? A 3.653 2.817 6.069 1.000 1 A LEU 98.982 1
ATOM 902 C CA . LEU 114 114 ? A 2.372 3.225 6.615 1.000 1 A LEU 98.988 1
ATOM 903 C C . LEU 114 114 ? A 1.855 4.402 5.807 1.000 1 A LEU 98.990 1
ATOM 904 O O . LEU 114 114 ? A 2.545 5.399 5.635 1.000 1 A LEU 98.985 1
ATOM 905 C CB . LEU 114 114 ? A 2.551 3.627 8.074 1.000 1 A LEU 98.981 1
ATOM 906 C CG . LEU 114 114 ? A 1.278 4.101 8.793 1.000 1 A LEU 98.939 1
ATOM 907 C CD1 . LEU 114 114 ? A 0.241 2.969 8.844 1.000 1 A LEU 98.920 1
ATOM 908 C CD2 . LEU 114 114 ? A 1.618 4.575 10.185 1.000 1 A LEU 98.915 1
ATOM 909 N N . VAL 115 115 ? A 0.631 4.289 5.295 1.000 1 A VAL 98.985 1
ATOM 910 C CA . VAL 115 115 ? A 0.053 5.308 4.436 1.000 1 A VAL 98.992 1
ATOM 911 C C . VAL 115 115 ? A -1.232 5.825 5.077 1.000 1 A VAL 98.993 1
ATOM 912 O O . VAL 115 115 ? A -2.142 5.031 5.367 1.000 1 A VAL 98.990 1
ATOM 913 C CB . VAL 115 115 ? A -0.271 4.760 3.037 1.000 1 A VAL 98.988 1
ATOM 914 C CG1 . VAL 115 115 ? A 1.023 4.290 2.365 1.000 1 A VAL 98.982 1
ATOM 915 C CG2 . VAL 115 115 ? A -0.989 5.795 2.176 1.000 1 A VAL 98.982 1
ATOM 916 N N . GLY 116 116 ? A -1.292 7.127 5.304 1.000 1 A GLY 98.987 1
ATOM 917 C CA . GLY 116 116 ? A -2.465 7.793 5.840 1.000 1 A GLY 98.984 1
ATOM 918 C C . GLY 116 116 ? A -3.168 8.513 4.703 1.000 1 A GLY 98.981 1
ATOM 919 O O . GLY 116 116 ? A -2.753 9.569 4.288 1.000 1 A GLY 98.962 1
ATOM 920 N N . ASN 117 117 ? A -4.247 7.893 4.194 1.000 1 A ASN 98.961 1
ATOM 921 C CA . ASN 117 117 ? A -4.904 8.355 2.984 1.000 1 A ASN 98.963 1
ATOM 922 C C . ASN 117 117 ? A -6.050 9.296 3.292 1.000 1 A ASN 98.947 1
ATOM 923 O O . ASN 117 117 ? A -6.547 9.363 4.430 1.000 1 A ASN 98.920 1
ATOM 924 C CB . ASN 117 117 ? A -5.380 7.148 2.164 1.000 1 A ASN 98.956 1
ATOM 925 C CG . ASN 117 117 ? A -5.832 7.524 0.779 1.000 1 A ASN 98.938 1
ATOM 926 O OD1 . ASN 117 117 ? A -5.168 8.334 0.111 1.000 1 A ASN 98.706 1
ATOM 927 N ND2 . ASN 117 117 ? A -6.955 6.986 0.333 1.000 1 A ASN 98.704 1
ATOM 928 N N . LYS 118 118 ? A -6.513 10.007 2.266 1.000 1 A LYS 98.904 1
ATOM 929 C CA . LYS 118 118 ? A -7.633 10.963 2.291 1.000 1 A LYS 98.863 1
ATOM 930 C C . LYS 118 118 ? A -7.231 12.269 2.955 1.000 1 A LYS 98.866 1
ATOM 931 O O . LYS 118 118 ? A -8.002 12.896 3.624 1.000 1 A LYS 98.841 1
ATOM 932 C CB . LYS 118 118 ? A -8.913 10.374 2.907 1.000 1 A LYS 98.815 1
ATOM 933 C CG . LYS 118 118 ? A -9.319 9.016 2.346 1.000 1 A LYS 98.675 1
ATOM 934 C CD . LYS 118 118 ? A -10.734 8.645 2.738 1.000 1 A LYS 98.478 1
ATOM 935 C CE . LYS 118 118 ? A -11.058 7.266 2.212 1.000 1 A LYS 98.438 1
ATOM 936 N NZ . LYS 118 118 ? A -12.488 6.893 2.501 1.000 1 A LYS 98.404 1
ATOM 937 N N . SER 119 119 ? A -5.973 12.687 2.711 1.000 1 A SER 98.833 1
ATOM 938 C CA . SER 119 119 ? A -5.453 13.921 3.290 1.000 1 A SER 98.766 1
ATOM 939 C C . SER 119 119 ? A -6.179 15.169 2.804 1.000 1 A SER 98.746 1
ATOM 940 O O . SER 119 119 ? A -6.042 16.238 3.422 1.000 1 A SER 98.492 1
ATOM 941 C CB . SER 119 119 ? A -3.968 14.039 3.008 1.000 1 A SER 98.551 1
ATOM 942 O OG . SER 119 119 ? A -3.728 14.248 1.624 1.000 1 A SER 94.248 1
ATOM 943 N N . ASP 120 120 ? A -6.938 15.046 1.715 1.000 1 A ASP 98.840 1
ATOM 944 C CA . ASP 120 120 ? A -7.740 16.146 1.212 1.000 1 A ASP 98.819 1
ATOM 945 C C . ASP 120 120 ? A -8.944 16.482 2.069 1.000 1 A ASP 98.764 1
ATOM 946 O O . ASP 120 120 ? A -9.532 17.557 1.929 1.000 1 A ASP 98.597 1
ATOM 947 C CB . ASP 120 120 ? A -8.226 15.828 -0.201 1.000 1 A ASP 98.812 1
ATOM 948 C CG . ASP 120 120 ? A -9.005 14.535 -0.265 1.000 1 A ASP 98.844 1
ATOM 949 O OD1 . ASP 120 120 ? A -8.392 13.446 -0.096 1.000 1 A ASP 98.636 1
ATOM 950 O OD2 . ASP 120 120 ? A -10.252 14.580 -0.446 1.000 1 A ASP 98.516 1
ATOM 951 N N . LEU 121 121 ? A -9.365 15.537 2.962 1.000 1 A LEU 98.631 1
ATOM 952 C CA . LEU 121 121 ? A -10.604 15.746 3.695 1.000 1 A LEU 98.466 1
ATOM 953 C C . LEU 121 121 ? A -10.382 16.652 4.890 1.000 1 A LEU 98.366 1
ATOM 954 O O . LEU 121 121 ? A -9.340 16.616 5.554 1.000 1 A LEU 98.183 1
ATOM 955 C CB . LEU 121 121 ? A -11.173 14.419 4.187 1.000 1 A LEU 98.267 1
ATOM 956 C CG . LEU 121 121 ? A -11.701 13.502 3.095 1.000 1 A LEU 97.941 1
ATOM 957 C CD1 . LEU 121 121 ? A -12.794 14.188 2.298 1.000 1 A LEU 97.295 1
ATOM 958 C CD2 . LEU 121 121 ? A -12.215 12.210 3.711 1.000 1 A LEU 97.463 1
ATOM 959 N N . PRO 122 122 ? A -11.398 17.481 5.242 1.000 1 A PRO 98.158 1
ATOM 960 C CA . PRO 122 122 ? A -11.268 18.333 6.423 1.000 1 A PRO 97.628 1
ATOM 961 C C . PRO 122 122 ? A -11.562 17.618 7.729 1.000 1 A PRO 97.258 1
ATOM 962 O O . PRO 122 122 ? A -11.276 18.171 8.803 1.000 1 A PRO 94.844 1
ATOM 963 C CB . PRO 122 122 ? A -12.330 19.411 6.164 1.000 1 A PRO 96.570 1
ATOM 964 C CG . PRO 122 122 ? A -13.370 18.714 5.375 1.000 1 A PRO 95.167 1
ATOM 965 C CD . PRO 122 122 ? A -12.643 17.710 4.508 1.000 1 A PRO 97.276 1
ATOM 966 N N . SER 123 123 ? A -12.136 16.417 7.696 1.000 1 A SER 95.494 1
ATOM 967 C CA . SER 123 123 ? A -12.661 15.770 8.892 1.000 1 A SER 94.434 1
ATOM 968 C C . SER 123 123 ? A -11.673 14.749 9.433 1.000 1 A SER 95.083 1
ATOM 969 O O . SER 123 123 ? A -11.927 13.537 9.430 1.000 1 A SER 92.873 1
ATOM 970 C CB . SER 123 123 ? A -14.019 15.119 8.599 1.000 1 A SER 90.626 1
ATOM 971 O OG . SER 123 123 ? A -14.603 14.670 9.807 1.000 1 A SER 79.224 1
ATOM 972 N N . ARG 124 124 ? A -10.539 15.261 9.916 1.000 1 A ARG 97.563 1
ATOM 973 C CA . ARG 124 124 ? A -9.432 14.403 10.401 1.000 1 A ARG 97.811 1
ATOM 974 C C . ARG 124 124 ? A -9.750 13.908 11.804 1.000 1 A ARG 98.134 1
ATOM 975 O O . ARG 124 124 ? A -10.140 14.668 12.687 1.000 1 A ARG 97.390 1
ATOM 976 C CB . ARG 124 124 ? A -8.139 15.219 10.422 1.000 1 A ARG 97.124 1
ATOM 977 C CG . ARG 124 124 ? A -6.954 14.496 11.007 1.000 1 A ARG 96.605 1
ATOM 978 C CD . ARG 124 124 ? A -5.727 15.382 11.006 1.000 1 A ARG 96.290 1
ATOM 979 N NE . ARG 124 124 ? A -5.157 15.595 9.667 1.000 1 A ARG 96.170 1
ATOM 980 C CZ . ARG 124 124 ? A -4.288 14.779 9.094 1.000 1 A ARG 96.898 1
ATOM 981 N NH1 . ARG 124 124 ? A -3.901 13.670 9.695 1.000 1 A ARG 91.430 1
ATOM 982 N NH2 . ARG 124 124 ? A -3.828 15.064 7.892 1.000 1 A ARG 90.973 1
ATOM 983 N N . THR 125 125 ? A -9.554 12.581 12.016 1.000 1 A THR 98.775 1
ATOM 984 C CA . THR 125 125 ? A -9.692 11.974 13.338 1.000 1 A THR 98.770 1
ATOM 985 C C . THR 125 125 ? A -8.384 11.353 13.854 1.000 1 A THR 98.792 1
ATOM 986 O O . THR 125 125 ? A -8.301 11.012 15.016 1.000 1 A THR 98.573 1
ATOM 987 C CB . THR 125 125 ? A -10.785 10.903 13.334 1.000 1 A THR 98.703 1
ATOM 988 O OG1 . THR 125 125 ? A -10.397 9.860 12.458 1.000 1 A THR 98.501 1
ATOM 989 C CG2 . THR 125 125 ? A -12.124 11.488 12.893 1.000 1 A THR 98.381 1
ATOM 990 N N . VAL 126 126 ? A -7.383 11.212 12.964 1.000 1 A VAL 98.754 1
ATOM 991 C CA . VAL 126 126 ? A -6.093 10.621 13.320 1.000 1 A VAL 98.694 1
ATOM 992 C C . VAL 126 126 ? A -5.021 11.683 13.102 1.000 1 A VAL 98.545 1
ATOM 993 O O . VAL 126 126 ? A -4.819 12.127 11.977 1.000 1 A VAL 98.388 1
ATOM 994 C CB . VAL 126 126 ? A -5.793 9.379 12.480 1.000 1 A VAL 98.688 1
ATOM 995 C CG1 . VAL 126 126 ? A -6.925 8.369 12.604 1.000 1 A VAL 98.593 1
ATOM 996 C CG2 . VAL 126 126 ? A -4.442 8.762 12.891 1.000 1 A VAL 98.565 1
ATOM 997 N N . ASP 127 127 ? A -4.368 12.090 14.180 1.000 1 A ASP 98.320 1
ATOM 998 C CA . ASP 127 127 ? A -3.317 13.126 14.074 1.000 1 A ASP 97.974 1
ATOM 999 C C . ASP 127 127 ? A -2.098 12.597 13.345 1.000 1 A ASP 98.217 1
ATOM 1000 O O . ASP 127 127 ? A -1.705 11.443 13.544 1.000 1 A ASP 98.236 1
ATOM 1001 C CB . ASP 127 127 ? A -2.874 13.596 15.453 1.000 1 A ASP 96.820 1
ATOM 1002 C CG . ASP 127 127 ? A -3.928 14.375 16.199 1.000 1 A ASP 88.599 1
ATOM 1003 O OD1 . ASP 127 127 ? A -4.912 14.824 15.578 1.000 1 A ASP 84.653 1
ATOM 1004 O OD2 . ASP 127 127 ? A -3.740 14.541 17.423 1.000 1 A ASP 82.864 1
ATOM 1005 N N . THR 128 128 ? A -1.455 13.462 12.566 1.000 1 A THR 97.700 1
ATOM 1006 C CA . THR 128 128 ? A -0.209 13.061 11.929 1.000 1 A THR 97.815 1
ATOM 1007 C C . THR 128 128 ? A 0.804 12.604 12.960 1.000 1 A THR 98.244 1
ATOM 1008 O O . THR 128 128 ? A 1.527 11.630 12.742 1.000 1 A THR 98.243 1
ATOM 1009 C CB . THR 128 128 ? A 0.341 14.232 11.118 1.000 1 A THR 97.248 1
ATOM 1010 O OG1 . THR 128 128 ? A -0.543 14.488 10.012 1.000 1 A THR 96.386 1
ATOM 1011 C CG2 . THR 128 128 ? A 1.714 13.948 10.568 1.000 1 A THR 96.297 1
ATOM 1012 N N . LYS 129 129 ? A 0.863 13.298 14.126 1.000 1 A LYS 98.332 1
ATOM 1013 C CA . LYS 129 129 ? A 1.829 12.875 15.141 1.000 1 A LYS 98.318 1
ATOM 1014 C C . LYS 129 129 ? A 1.569 11.454 15.638 1.000 1 A LYS 98.461 1
ATOM 1015 O O . LYS 129 129 ? A 2.517 10.683 15.843 1.000 1 A LYS 98.562 1
ATOM 1016 C CB . LYS 129 129 ? A 1.837 13.834 16.333 1.000 1 A LYS 97.946 1
ATOM 1017 C CG . LYS 129 129 ? A 2.905 13.517 17.361 1.000 1 A LYS 88.964 1
ATOM 1018 C CD . LYS 129 129 ? A 2.825 14.409 18.563 1.000 1 A LYS 80.249 1
ATOM 1019 C CE . LYS 129 129 ? A 3.976 14.074 19.543 1.000 1 A LYS 77.944 1
ATOM 1020 N NZ . LYS 129 129 ? A 3.886 12.660 19.964 1.000 1 A LYS 67.805 1
ATOM 1021 N N . GLN 130 130 ? A 0.299 11.102 15.819 1.000 1 A GLN 98.250 1
ATOM 1022 C CA . GLN 130 130 ? A -0.014 9.719 16.254 1.000 1 A GLN 98.224 1
ATOM 1023 C C . GLN 130 130 ? A 0.459 8.701 15.229 1.000 1 A GLN 98.547 1
ATOM 1024 O O . GLN 130 130 ? A 1.006 7.648 15.578 1.000 1 A GLN 98.545 1
ATOM 1025 C CB . GLN 130 130 ? A -1.512 9.589 16.524 1.000 1 A GLN 97.616 1
ATOM 1026 C CG . GLN 130 130 ? A -1.936 8.212 16.999 1.000 1 A GLN 88.083 1
ATOM 1027 C CD . GLN 130 130 ? A -3.416 8.127 17.333 1.000 1 A GLN 82.399 1
ATOM 1028 O OE1 . GLN 130 130 ? A -4.210 9.025 17.026 1.000 1 A GLN 82.704 1
ATOM 1029 N NE2 . GLN 130 130 ? A -3.797 7.021 17.958 1.000 1 A GLN 78.216 1
ATOM 1030 N N . ALA 131 131 ? A 0.237 8.998 13.929 1.000 1 A ALA 98.805 1
ATOM 1031 C CA . ALA 131 131 ? A 0.671 8.066 12.883 1.000 1 A ALA 98.871 1
ATOM 1032 C C . ALA 131 131 ? A 2.173 8.013 12.766 1.000 1 A ALA 98.913 1
ATOM 1033 O O . ALA 131 131 ? A 2.750 6.944 12.577 1.000 1 A ALA 98.905 1
ATOM 1034 C CB . ALA 131 131 ? A 0.030 8.446 11.556 1.000 1 A ALA 98.821 1
ATOM 1035 N N . GLN 132 132 ? A 2.847 9.197 12.911 1.000 1 A GLN 98.883 1
ATOM 1036 C CA . GLN 132 132 ? A 4.318 9.212 12.878 1.000 1 A GLN 98.874 1
ATOM 1037 C C . GLN 132 132 ? A 4.878 8.380 14.030 1.000 1 A GLN 98.881 1
ATOM 1038 O O . GLN 132 132 ? A 5.856 7.635 13.863 1.000 1 A GLN 98.842 1
ATOM 1039 C CB . GLN 132 132 ? A 4.825 10.635 12.979 1.000 1 A GLN 98.765 1
ATOM 1040 C CG . GLN 132 132 ? A 4.605 11.467 11.740 1.000 1 A GLN 97.609 1
ATOM 1041 C CD . GLN 132 132 ? A 5.001 12.909 11.913 1.000 1 A GLN 97.313 1
ATOM 1042 O OE1 . GLN 132 132 ? A 5.028 13.445 13.035 1.000 1 A GLN 96.229 1
ATOM 1043 N NE2 . GLN 132 132 ? A 5.342 13.571 10.797 1.000 1 A GLN 94.440 1
ATOM 1044 N N . ASP 133 133 ? A 4.249 8.487 15.217 1.000 1 A ASP 98.871 1
ATOM 1045 C CA . ASP 133 133 ? A 4.731 7.731 16.368 1.000 1 A ASP 98.831 1
ATOM 1046 C C . ASP 133 133 ? A 4.541 6.228 16.133 1.000 1 A ASP 98.842 1
ATOM 1047 O O . ASP 133 133 ? A 5.421 5.428 16.491 1.000 1 A ASP 98.747 1
ATOM 1048 C CB . ASP 133 133 ? A 4.004 8.161 17.635 1.000 1 A ASP 98.690 1
ATOM 1049 C CG . ASP 133 133 ? A 4.384 9.553 18.104 1.000 1 A ASP 97.962 1
ATOM 1050 O OD1 . ASP 133 133 ? A 5.340 10.126 17.543 1.000 1 A ASP 96.636 1
ATOM 1051 O OD2 . ASP 133 133 ? A 3.734 10.040 19.048 1.000 1 A ASP 96.212 1
ATOM 1052 N N . LEU 134 134 ? A 3.425 5.821 15.533 1.000 1 A LEU 98.859 1
ATOM 1053 C CA . LEU 134 134 ? A 3.250 4.399 15.250 1.000 1 A LEU 98.861 1
ATOM 1054 C C . LEU 134 134 ? A 4.297 3.905 14.270 1.000 1 A LEU 98.877 1
ATOM 1055 O O . LEU 134 134 ? A 4.903 2.852 14.466 1.000 1 A LEU 98.836 1
ATOM 1056 C CB . LEU 134 134 ? A 1.850 4.140 14.681 1.000 1 A LEU 98.836 1
ATOM 1057 C CG . LEU 134 134 ? A 1.550 2.659 14.406 1.000 1 A LEU 98.663 1
ATOM 1058 C CD1 . LEU 134 134 ? A 1.539 1.861 15.712 1.000 1 A LEU 98.369 1
ATOM 1059 C CD2 . LEU 134 134 ? A 0.227 2.546 13.665 1.000 1 A LEU 98.431 1
ATOM 1060 N N . ALA 135 135 ? A 4.522 4.676 13.190 1.000 1 A ALA 98.897 1
ATOM 1061 C CA . ALA 135 135 ? A 5.514 4.234 12.199 1.000 1 A ALA 98.883 1
ATOM 1062 C C . ALA 135 135 ? A 6.894 4.158 12.814 1.000 1 A ALA 98.844 1
ATOM 1063 O O . ALA 135 135 ? A 7.639 3.208 12.517 1.000 1 A ALA 98.784 1
ATOM 1064 C CB . ALA 135 135 ? A 5.495 5.170 11.003 1.000 1 A ALA 98.865 1
ATOM 1065 N N . ARG 136 136 ? A 7.254 5.124 13.697 1.000 1 A ARG 98.799 1
ATOM 1066 C CA . ARG 136 136 ? A 8.559 5.043 14.347 1.000 1 A ARG 98.668 1
ATOM 1067 C C . ARG 136 136 ? A 8.651 3.790 15.198 1.000 1 A ARG 98.563 1
ATOM 1068 O O . ARG 136 136 ? A 9.705 3.130 15.218 1.000 1 A ARG 98.192 1
ATOM 1069 C CB . ARG 136 136 ? A 8.823 6.315 15.192 1.000 1 A ARG 98.512 1
ATOM 1070 C CG . ARG 136 136 ? A 10.146 6.293 15.922 1.000 1 A ARG 93.668 1
ATOM 1071 C CD . ARG 136 136 ? A 10.369 7.611 16.629 1.000 1 A ARG 89.839 1
ATOM 1072 N NE . ARG 136 136 ? A 10.817 8.644 15.775 1.000 1 A ARG 81.480 1
ATOM 1073 C CZ . ARG 136 136 ? A 12.063 8.756 15.366 1.000 1 A ARG 74.068 1
ATOM 1074 N NH1 . ARG 136 136 ? A 12.428 9.720 14.543 1.000 1 A ARG 70.518 1
ATOM 1075 N NH2 . ARG 136 136 ? A 13.003 7.897 15.784 1.000 1 A ARG 64.910 1
ATOM 1076 N N . SER 137 137 ? A 7.574 3.414 15.893 1.000 1 A SER 98.590 1
ATOM 1077 C CA . SER 137 137 ? A 7.613 2.215 16.724 1.000 1 A SER 98.331 1
ATOM 1078 C C . SER 137 137 ? A 7.862 0.974 15.893 1.000 1 A SER 98.252 1
ATOM 1079 O O . SER 137 137 ? A 8.456 0.005 16.373 1.000 1 A SER 97.728 1
ATOM 1080 C CB . SER 137 137 ? A 6.329 2.066 17.536 1.000 1 A SER 97.802 1
ATOM 1081 O OG . SER 137 137 ? A 5.259 1.555 16.723 1.000 1 A SER 96.255 1
ATOM 1082 N N . TYR 138 138 ? A 7.403 0.974 14.628 1.000 1 A TYR 98.130 1
ATOM 1083 C CA . TYR 138 138 ? A 7.606 -0.163 13.737 1.000 1 A TYR 97.976 1
ATOM 1084 C C . TYR 138 138 ? A 8.924 -0.075 12.970 1.000 1 A TYR 97.797 1
ATOM 1085 O O . TYR 138 138 ? A 9.343 -1.050 12.325 1.000 1 A TYR 97.422 1
ATOM 1086 C CB . TYR 138 138 ? A 6.488 -0.220 12.690 1.000 1 A TYR 97.864 1
ATOM 1087 C CG . TYR 138 138 ? A 5.101 -0.487 13.198 1.000 1 A TYR 98.047 1
ATOM 1088 C CD1 . TYR 138 138 ? A 4.846 -1.079 14.422 1.000 1 A TYR 97.710 1
ATOM 1089 C CD2 . TYR 138 138 ? A 4.013 -0.141 12.411 1.000 1 A TYR 97.789 1
ATOM 1090 C CE1 . TYR 138 138 ? A 3.560 -1.351 14.838 1.000 1 A TYR 97.475 1
ATOM 1091 C CE2 . TYR 138 138 ? A 2.714 -0.400 12.811 1.000 1 A TYR 97.327 1
ATOM 1092 C CZ . TYR 138 138 ? A 2.486 -1.012 14.034 1.000 1 A TYR 97.627 1
ATOM 1093 O OH . TYR 138 138 ? A 1.189 -1.262 14.430 1.000 1 A TYR 96.681 1
ATOM 1094 N N . GLY 139 139 ? A 9.565 1.109 12.946 1.000 1 A GLY 98.123 1
ATOM 1095 C CA . GLY 139 139 ? A 10.750 1.308 12.146 1.000 1 A GLY 97.907 1
ATOM 1096 C C . GLY 139 139 ? A 10.473 1.408 10.665 1.000 1 A GLY 98.179 1
ATOM 1097 O O . GLY 139 139 ? A 11.281 0.958 9.848 1.000 1 A GLY 97.554 1
ATOM 1098 N N . ILE 140 140 ? A 9.313 2.004 10.281 1.000 1 A ILE 98.487 1
ATOM 1099 C CA . ILE 140 140 ? A 8.935 2.079 8.888 1.000 1 A ILE 98.611 1
ATOM 1100 C C . ILE 140 140 ? A 8.551 3.521 8.525 1.000 1 A ILE 98.787 1
ATOM 1101 O O . ILE 140 140 ? A 8.197 4.295 9.403 1.000 1 A ILE 98.821 1
ATOM 1102 C CB . ILE 140 140 ? A 7.776 1.116 8.539 1.000 1 A ILE 98.505 1
ATOM 1103 C CG1 . ILE 140 140 ? A 6.470 1.556 9.153 1.000 1 A ILE 98.441 1
ATOM 1104 C CG2 . ILE 140 140 ? A 8.147 -0.304 8.903 1.000 1 A ILE 98.496 1
ATOM 1105 C CD1 . ILE 140 140 ? A 5.300 0.625 8.845 1.000 1 A ILE 98.203 1
ATOM 1106 N N . PRO 141 141 ? A 8.606 3.855 7.262 1.000 1 A PRO 98.913 1
ATOM 1107 C CA . PRO 141 141 ? A 8.200 5.203 6.858 1.000 1 A PRO 98.931 1
ATOM 1108 C C . PRO 141 141 ? A 6.690 5.391 6.962 1.000 1 A PRO 98.954 1
ATOM 1109 O O . PRO 141 141 ? A 5.907 4.445 6.915 1.000 1 A PRO 98.947 1
ATOM 1110 C CB . PRO 141 141 ? A 8.662 5.323 5.399 1.000 1 A PRO 98.904 1
ATOM 1111 C CG . PRO 141 141 ? A 9.673 4.240 5.232 1.000 1 A PRO 98.810 1
ATOM 1112 C CD . PRO 141 141 ? A 9.252 3.129 6.129 1.000 1 A PRO 98.873 1
ATOM 1113 N N . PHE 142 142 ? A 6.311 6.668 7.073 1.000 1 A PHE 98.973 1
ATOM 1114 C CA . PHE 142 142 ? A 4.917 7.098 7.069 1.000 1 A PHE 98.974 1
ATOM 1115 C C . PHE 142 142 ? A 4.762 8.169 5.994 1.000 1 A PHE 98.966 1
ATOM 1116 O O . PHE 142 142 ? A 5.545 9.131 5.985 1.000 1 A PHE 98.919 1
ATOM 1117 C CB . PHE 142 142 ? A 4.520 7.644 8.431 1.000 1 A PHE 98.961 1
ATOM 1118 C CG . PHE 142 142 ? A 3.167 8.353 8.437 1.000 1 A PHE 98.955 1
ATOM 1119 C CD1 . PHE 142 142 ? A 2.029 7.669 7.993 1.000 1 A PHE 98.944 1
ATOM 1120 C CD2 . PHE 142 142 ? A 3.061 9.645 8.872 1.000 1 A PHE 98.927 1
ATOM 1121 C CE1 . PHE 142 142 ? A 0.819 8.339 7.980 1.000 1 A PHE 98.899 1
ATOM 1122 C CE2 . PHE 142 142 ? A 1.841 10.289 8.871 1.000 1 A PHE 98.853 1
ATOM 1123 C CZ . PHE 142 142 ? A 0.718 9.633 8.437 1.000 1 A PHE 98.859 1
ATOM 1124 N N . ILE 143 143 ? A 3.766 7.990 5.120 1.000 1 A ILE 98.969 1
ATOM 1125 C CA . ILE 143 143 ? A 3.470 8.964 4.078 1.000 1 A ILE 98.966 1
ATOM 1126 C C . ILE 143 143 ? A 1.987 9.279 4.124 1.000 1 A ILE 98.972 1
ATOM 1127 O O . ILE 143 143 ? A 1.156 8.363 4.146 1.000 1 A ILE 98.963 1
ATOM 1128 C CB . ILE 143 143 ? A 3.786 8.401 2.666 1.000 1 A ILE 98.930 1
ATOM 1129 C CG1 . ILE 143 143 ? A 5.251 7.922 2.574 1.000 1 A ILE 98.500 1
ATOM 1130 C CG2 . ILE 143 143 ? A 3.471 9.433 1.589 1.000 1 A ILE 98.708 1
ATOM 1131 C CD1 . ILE 143 143 ? A 6.278 9.015 2.765 1.000 1 A ILE 90.047 1
ATOM 1132 N N . GLU 144 144 ? A 1.616 10.571 4.147 1.000 1 A GLU 98.918 1
ATOM 1133 C CA . GLU 144 144 ? A 0.224 10.947 3.976 1.000 1 A GLU 98.887 1
ATOM 1134 C C . GLU 144 144 ? A -0.049 11.131 2.497 1.000 1 A GLU 98.914 1
ATOM 1135 O O . GLU 144 144 ? A 0.755 11.644 1.753 1.000 1 A GLU 98.794 1
ATOM 1136 C CB . GLU 144 144 ? A -0.119 12.219 4.750 1.000 1 A GLU 98.525 1
ATOM 1137 C CG . GLU 144 144 ? A -0.316 11.943 6.237 1.000 1 A GLU 95.022 1
ATOM 1138 C CD . GLU 144 144 ? A -1.188 12.955 6.947 1.000 1 A GLU 92.830 1
ATOM 1139 O OE1 . GLU 144 144 ? A -1.593 13.975 6.348 1.000 1 A GLU 87.302 1
ATOM 1140 O OE2 . GLU 144 144 ? A -1.540 12.712 8.135 1.000 1 A GLU 84.933 1
ATOM 1141 N N . THR 145 145 ? A -1.232 10.640 2.070 1.000 1 A THR 98.982 1
ATOM 1142 C CA . THR 145 145 ? A -1.614 10.643 0.672 1.000 1 A THR 98.987 1
ATOM 1143 C C . THR 145 145 ? A -3.029 11.146 0.517 1.000 1 A THR 98.983 1
ATOM 1144 O O . THR 145 145 ? A -3.845 11.111 1.431 1.000 1 A THR 98.973 1
ATOM 1145 C CB . THR 145 145 ? A -1.532 9.256 0.047 1.000 1 A THR 98.990 1
ATOM 1146 O OG1 . THR 145 145 ? A -2.516 8.410 0.682 1.000 1 A THR 98.979 1
ATOM 1147 C CG2 . THR 145 145 ? A -0.174 8.624 0.196 1.000 1 A THR 98.985 1
ATOM 1148 N N . SER 146 146 ? A -3.335 11.575 -0.702 1.000 1 A SER 98.937 1
ATOM 1149 C CA . SER 146 146 ? A -4.703 11.745 -1.147 1.000 1 A SER 98.923 1
ATOM 1150 C C . SER 146 146 ? A -4.821 11.093 -2.512 1.000 1 A SER 98.904 1
ATOM 1151 O O . SER 146 146 ? A -4.244 11.581 -3.482 1.000 1 A SER 98.876 1
ATOM 1152 C CB . SER 146 146 ? A -5.106 13.213 -1.269 1.000 1 A SER 98.899 1
ATOM 1153 O OG . SER 146 146 ? A -6.371 13.303 -1.888 1.000 1 A SER 98.860 1
ATOM 1154 N N . ALA 147 147 ? A -5.581 9.997 -2.617 1.000 1 A ALA 98.706 1
ATOM 1155 C CA . ALA 147 147 ? A -5.873 9.430 -3.918 1.000 1 A ALA 98.569 1
ATOM 1156 C C . ALA 147 147 ? A -6.728 10.366 -4.746 1.000 1 A ALA 98.559 1
ATOM 1157 O O . ALA 147 147 ? A -6.774 10.253 -5.974 1.000 1 A ALA 98.420 1
ATOM 1158 C CB . ALA 147 147 ? A -6.543 8.063 -3.763 1.000 1 A ALA 98.320 1
ATOM 1159 N N . LYS 148 148 ? A -7.451 11.304 -4.090 1.000 1 A LYS 98.517 1
ATOM 1160 C CA . LYS 148 148 ? A -8.285 12.226 -4.812 1.000 1 A LYS 98.521 1
ATOM 1161 C C . LYS 148 148 ? A -7.456 13.255 -5.567 1.000 1 A LYS 98.572 1
ATOM 1162 O O . LYS 148 148 ? A -7.703 13.500 -6.754 1.000 1 A LYS 98.439 1
ATOM 1163 C CB . LYS 148 148 ? A -9.280 12.922 -3.869 1.000 1 A LYS 98.308 1
ATOM 1164 C CG . LYS 148 148 ? A -10.280 13.808 -4.580 1.000 1 A LYS 97.917 1
ATOM 1165 C CD . LYS 148 148 ? A -11.315 14.328 -3.592 1.000 1 A LYS 97.162 1
ATOM 1166 C CE . LYS 148 148 ? A -12.369 15.183 -4.286 1.000 1 A LYS 95.539 1
ATOM 1167 N NZ . LYS 148 148 ? A -13.396 15.637 -3.337 1.000 1 A LYS 92.070 1
ATOM 1168 N N . THR 149 149 ? A -6.476 13.877 -4.886 1.000 1 A THR 98.693 1
ATOM 1169 C CA . THR 149 149 ? A -5.652 14.915 -5.522 1.000 1 A THR 98.674 1
ATOM 1170 C C . THR 149 149 ? A -4.362 14.371 -6.086 1.000 1 A THR 98.696 1
ATOM 1171 O O . THR 149 149 ? A -3.637 15.087 -6.787 1.000 1 A THR 98.628 1
ATOM 1172 C CB . THR 149 149 ? A -5.300 16.004 -4.495 1.000 1 A THR 98.648 1
ATOM 1173 O OG1 . THR 149 149 ? A -4.361 15.469 -3.559 1.000 1 A THR 98.576 1
ATOM 1174 C CG2 . THR 149 149 ? A -6.542 16.483 -3.790 1.000 1 A THR 98.380 1
ATOM 1175 N N . ARG 150 150 ? A -4.016 13.120 -5.787 1.000 1 A ARG 98.637 1
ATOM 1176 C CA . ARG 150 150 ? A -2.752 12.455 -6.123 1.000 1 A ARG 98.628 1
ATOM 1177 C C . ARG 150 150 ? A -1.560 12.910 -5.280 1.000 1 A ARG 98.707 1
ATOM 1178 O O . ARG 150 150 ? A -0.445 12.473 -5.539 1.000 1 A ARG 98.643 1
ATOM 1179 C CB . ARG 150 150 ? A -2.413 12.545 -7.632 1.000 1 A ARG 98.343 1
ATOM 1180 C CG . ARG 150 150 ? A -1.797 11.257 -8.143 1.000 1 A ARG 97.726 1
ATOM 1181 C CD . ARG 150 150 ? A -1.604 11.307 -9.644 1.000 1 A ARG 97.373 1
ATOM 1182 N NE . ARG 150 150 ? A -1.051 10.045 -10.106 1.000 1 A ARG 97.159 1
ATOM 1183 C CZ . ARG 150 150 ? A 0.225 9.680 -9.978 1.000 1 A ARG 96.972 1
ATOM 1184 N NH1 . ARG 150 150 ? A 1.092 10.497 -9.410 1.000 1 A ARG 94.379 1
ATOM 1185 N NH2 . ARG 150 150 ? A 0.621 8.476 -10.378 1.000 1 A ARG 94.703 1
ATOM 1186 N N . GLN 151 151 ? A -1.812 13.719 -4.234 1.000 1 A GLN 98.778 1
ATOM 1187 C CA . GLN 151 151 ? A -0.744 14.091 -3.326 1.000 1 A GLN 98.769 1
ATOM 1188 C C . GLN 151 151 ? A -0.159 12.842 -2.657 1.000 1 A GLN 98.866 1
ATOM 1189 O O . GLN 151 151 ? A -0.892 12.044 -2.082 1.000 1 A GLN 98.815 1
ATOM 1190 C CB . GLN 151 151 ? A -1.234 15.056 -2.264 1.000 1 A GLN 98.469 1
ATOM 1191 C CG . GLN 151 151 ? A -0.177 15.409 -1.228 1.000 1 A GLN 94.401 1
ATOM 1192 C CD . GLN 151 151 ? A -0.641 16.421 -0.212 1.000 1 A GLN 84.446 1
ATOM 1193 O OE1 . GLN 151 151 ? A -0.009 17.485 -0.012 1.000 1 A GLN 75.073 1
ATOM 1194 N NE2 . GLN 151 151 ? A -1.749 16.132 0.455 1.000 1 A GLN 75.917 1
ATOM 1195 N N . GLY 152 152 ? A 1.143 12.685 -2.779 1.000 1 A GLY 98.950 1
ATOM 1196 C CA . GLY 152 152 ? A 1.869 11.642 -2.076 1.000 1 A GLY 98.953 1
ATOM 1197 C C . GLY 152 152 ? A 1.788 10.241 -2.686 1.000 1 A GLY 98.964 1
ATOM 1198 O O . GLY 152 152 ? A 2.408 9.339 -2.153 1.000 1 A GLY 98.941 1
ATOM 1199 N N . VAL 153 153 ? A 1.027 10.075 -3.752 1.000 1 A VAL 98.926 1
ATOM 1200 C CA . VAL 153 153 ? A 0.789 8.730 -4.263 1.000 1 A VAL 98.924 1
ATOM 1201 C C . VAL 153 153 ? A 2.070 8.086 -4.784 1.000 1 A VAL 98.925 1
ATOM 1202 O O . VAL 153 153 ? A 2.435 6.985 -4.378 1.000 1 A VAL 98.917 1
ATOM 1203 C CB . VAL 153 153 ? A -0.308 8.740 -5.332 1.000 1 A VAL 98.872 1
ATOM 1204 C CG1 . VAL 153 153 ? A -1.643 9.158 -4.700 1.000 1 A VAL 98.832 1
ATOM 1205 C CG2 . VAL 153 153 ? A -0.451 7.372 -6.006 1.000 1 A VAL 98.791 1
ATOM 1206 N N . ASP 154 154 ? A 2.803 8.784 -5.667 1.000 1 A ASP 98.853 1
ATOM 1207 C CA . ASP 154 154 ? A 4.059 8.220 -6.147 1.000 1 A ASP 98.755 1
ATOM 1208 C C . ASP 154 154 ? A 5.028 8.033 -4.979 1.000 1 A ASP 98.778 1
ATOM 1209 O O . ASP 154 154 ? A 5.744 7.029 -4.902 1.000 1 A ASP 98.719 1
ATOM 1210 C CB . ASP 154 154 ? A 4.696 9.095 -7.211 1.000 1 A ASP 98.384 1
ATOM 1211 C CG . ASP 154 154 ? A 3.962 9.029 -8.556 1.000 1 A ASP 97.908 1
ATOM 1212 O OD1 . ASP 154 154 ? A 3.158 8.097 -8.782 1.000 1 A ASP 97.056 1
ATOM 1213 O OD2 . ASP 154 154 ? A 4.225 9.914 -9.394 1.000 1 A ASP 96.126 1
ATOM 1214 N N . ASP 155 155 ? A 5.044 9.002 -4.039 1.000 1 A ASP 98.840 1
ATOM 1215 C CA . ASP 155 155 ? A 5.963 8.942 -2.902 1.000 1 A ASP 98.851 1
ATOM 1216 C C . ASP 155 155 ? A 5.718 7.679 -2.068 1.000 1 A ASP 98.898 1
ATOM 1217 O O . ASP 155 155 ? A 6.665 7.003 -1.654 1.000 1 A ASP 98.879 1
ATOM 1218 C CB . ASP 155 155 ? A 5.787 10.196 -2.054 1.000 1 A ASP 98.717 1
ATOM 1219 C CG . ASP 155 155 ? A 6.894 10.380 -1.001 1.000 1 A ASP 94.300 1
ATOM 1220 O OD1 . ASP 155 155 ? A 7.947 9.723 -1.073 1.000 1 A ASP 93.797 1
ATOM 1221 O OD2 . ASP 155 155 ? A 6.672 11.206 -0.096 1.000 1 A ASP 93.011 1
ATOM 1222 N N . ALA 156 156 ? A 4.440 7.318 -1.859 1.000 1 A ALA 98.923 1
ATOM 1223 C CA . ALA 156 156 ? A 4.125 6.135 -1.063 1.000 1 A ALA 98.935 1
ATOM 1224 C C . ALA 156 156 ? A 4.625 4.862 -1.716 1.000 1 A ALA 98.933 1
ATOM 1225 O O . ALA 156 156 ? A 5.307 4.045 -1.095 1.000 1 A ALA 98.917 1
ATOM 1226 C CB . ALA 156 156 ? A 2.617 6.050 -0.811 1.000 1 A ALA 98.931 1
ATOM 1227 N N . PHE 157 157 ? A 4.296 4.670 -3.000 1.000 1 A PHE 98.902 1
ATOM 1228 C CA . PHE 157 157 ? A 4.731 3.455 -3.686 1.000 1 A PHE 98.875 1
ATOM 1229 C C . PHE 157 157 ? A 6.243 3.437 -3.891 1.000 1 A PHE 98.843 1
ATOM 1230 O O . PHE 157 157 ? A 6.882 2.387 -3.710 1.000 1 A PHE 98.819 1
ATOM 1231 C CB . PHE 157 157 ? A 4.010 3.322 -5.021 1.000 1 A PHE 98.838 1
ATOM 1232 C CG . PHE 157 157 ? A 2.564 2.873 -4.893 1.000 1 A PHE 98.848 1
ATOM 1233 C CD1 . PHE 157 157 ? A 2.276 1.516 -4.821 1.000 1 A PHE 98.819 1
ATOM 1234 C CD2 . PHE 157 157 ? A 1.527 3.794 -4.869 1.000 1 A PHE 98.803 1
ATOM 1235 C CE1 . PHE 157 157 ? A 0.966 1.102 -4.744 1.000 1 A PHE 98.735 1
ATOM 1236 C CE2 . PHE 157 157 ? A 0.211 3.363 -4.761 1.000 1 A PHE 98.727 1
ATOM 1237 C CZ . PHE 157 157 ? A -0.079 2.012 -4.704 1.000 1 A PHE 98.745 1
ATOM 1238 N N . TYR 158 158 ? A 6.829 4.606 -4.254 1.000 1 A TYR 98.822 1
ATOM 1239 C CA . TYR 158 158 ? A 8.278 4.587 -4.513 1.000 1 A TYR 98.763 1
ATOM 1240 C C . TYR 158 158 ? A 9.057 4.386 -3.229 1.000 1 A TYR 98.774 1
ATOM 1241 O O . TYR 158 158 ? A 10.101 3.718 -3.209 1.000 1 A TYR 98.715 1
ATOM 1242 C CB . TYR 158 158 ? A 8.708 5.868 -5.206 1.000 1 A TYR 98.591 1
ATOM 1243 C CG . TYR 158 158 ? A 8.228 6.096 -6.624 1.000 1 A TYR 98.354 1
ATOM 1244 C CD1 . TYR 158 158 ? A 7.280 5.264 -7.218 1.000 1 A TYR 97.924 1
ATOM 1245 C CD2 . TYR 158 158 ? A 8.708 7.164 -7.345 1.000 1 A TYR 97.912 1
ATOM 1246 C CE1 . TYR 158 158 ? A 6.843 5.486 -8.516 1.000 1 A TYR 97.370 1
ATOM 1247 C CE2 . TYR 158 158 ? A 8.271 7.396 -8.653 1.000 1 A TYR 97.054 1
ATOM 1248 C CZ . TYR 158 158 ? A 7.351 6.562 -9.224 1.000 1 A TYR 97.254 1
ATOM 1249 O OH . TYR 158 158 ? A 6.896 6.778 -10.490 1.000 1 A TYR 96.283 1
ATOM 1250 N N . THR 159 159 ? A 8.547 4.937 -2.094 1.000 1 A THR 98.813 1
ATOM 1251 C CA . THR 159 159 ? A 9.185 4.701 -0.805 1.000 1 A THR 98.836 1
ATOM 1252 C C . THR 159 159 ? A 9.152 3.217 -0.469 1.000 1 A THR 98.825 1
ATOM 1253 O O . THR 159 159 ? A 10.124 2.672 0.080 1.000 1 A THR 98.804 1
ATOM 1254 C CB . THR 159 159 ? A 8.496 5.531 0.290 1.000 1 A THR 98.848 1
ATOM 1255 O OG1 . THR 159 159 ? A 8.721 6.914 0.007 1.000 1 A THR 98.792 1
ATOM 1256 C CG2 . THR 159 159 ? A 9.076 5.209 1.657 1.000 1 A THR 98.791 1
ATOM 1257 N N . LEU 160 160 ? A 8.043 2.542 -0.768 1.000 1 A LEU 98.866 1
ATOM 1258 C CA . LEU 160 160 ? A 8.000 1.104 -0.514 1.000 1 A LEU 98.873 1
ATOM 1259 C C . LEU 160 160 ? A 9.055 0.373 -1.338 1.000 1 A LEU 98.843 1
ATOM 1260 O O . LEU 160 160 ? A 9.736 -0.537 -0.846 1.000 1 A LEU 98.838 1
ATOM 1261 C CB . LEU 160 160 ? A 6.595 0.555 -0.804 1.000 1 A LEU 98.881 1
ATOM 1262 C CG . LEU 160 160 ? A 6.431 -0.934 -0.575 1.000 1 A LEU 98.895 1
ATOM 1263 C CD1 . LEU 160 160 ? A 6.792 -1.332 0.881 1.000 1 A LEU 98.887 1
ATOM 1264 C CD2 . LEU 160 160 ? A 5.000 -1.353 -0.869 1.000 1 A LEU 98.895 1
ATOM 1265 N N . VAL 161 161 ? A 9.202 0.759 -2.597 1.000 1 A VAL 98.767 1
ATOM 1266 C CA . VAL 161 161 ? A 10.241 0.146 -3.419 1.000 1 A VAL 98.659 1
ATOM 1267 C C . VAL 161 161 ? A 11.619 0.372 -2.800 1.000 1 A VAL 98.626 1
ATOM 1268 O O . VAL 161 161 ? A 12.450 -0.545 -2.718 1.000 1 A VAL 98.583 1
ATOM 1269 C CB . VAL 161 161 ? A 10.183 0.686 -4.860 1.000 1 A VAL 98.476 1
ATOM 1270 C CG1 . VAL 161 161 ? A 8.928 0.182 -5.549 1.000 1 A VAL 98.479 1
ATOM 1271 C CG2 . VAL 161 161 ? A 11.449 0.289 -5.640 1.000 1 A VAL 98.237 1
ATOM 1272 N N . ARG 162 162 ? A 11.855 1.616 -2.282 1.000 1 A ARG 98.488 1
ATOM 1273 C CA . ARG 162 162 ? A 13.148 1.881 -1.671 1.000 1 A ARG 98.369 1
ATOM 1274 C C . ARG 162 162 ? A 13.356 1.037 -0.401 1.000 1 A ARG 98.353 1
ATOM 1275 O O . ARG 162 162 ? A 14.474 0.591 -0.120 1.000 1 A ARG 98.303 1
ATOM 1276 C CB . ARG 162 162 ? A 13.273 3.369 -1.374 1.000 1 A ARG 98.369 1
ATOM 1277 C CG . ARG 162 162 ? A 13.290 4.217 -2.650 1.000 1 A ARG 97.941 1
ATOM 1278 C CD . ARG 162 162 ? A 13.433 5.677 -2.361 1.000 1 A ARG 97.732 1
ATOM 1279 N NE . ARG 162 162 ? A 13.428 6.428 -3.644 1.000 1 A ARG 97.586 1
ATOM 1280 C CZ . ARG 162 162 ? A 12.518 7.312 -4.029 1.000 1 A ARG 97.297 1
ATOM 1281 N NH1 . ARG 162 162 ? A 11.524 7.639 -3.185 1.000 1 A ARG 95.739 1
ATOM 1282 N NH2 . ARG 162 162 ? A 12.608 7.868 -5.212 1.000 1 A ARG 96.157 1
ATOM 1283 N N . GLU 163 163 ? A 12.265 0.793 0.358 1.000 1 A GLU 98.515 1
ATOM 1284 C CA . GLU 163 163 ? A 12.375 -0.095 1.511 1.000 1 A GLU 98.518 1
ATOM 1285 C C . GLU 163 163 ? A 12.702 -1.523 1.098 1.000 1 A GLU 98.513 1
ATOM 1286 O O . GLU 163 163 ? A 13.461 -2.225 1.784 1.000 1 A GLU 98.379 1
ATOM 1287 C CB . GLU 163 163 ? A 11.061 -0.071 2.311 1.000 1 A GLU 98.566 1
ATOM 1288 C CG . GLU 163 163 ? A 10.838 1.211 3.054 1.000 1 A GLU 98.504 1
ATOM 1289 C CD . GLU 163 163 ? A 11.890 1.468 4.112 1.000 1 A GLU 98.279 1
ATOM 1290 O OE1 . GLU 163 163 ? A 12.011 0.626 5.037 1.000 1 A GLU 96.929 1
ATOM 1291 O OE2 . GLU 163 163 ? A 12.577 2.490 4.038 1.000 1 A GLU 96.741 1
ATOM 1292 N N . ILE 164 164 ? A 12.119 -1.993 -0.021 1.000 1 A ILE 98.615 1
ATOM 1293 C CA . ILE 164 164 ? A 12.441 -3.317 -0.514 1.000 1 A ILE 98.580 1
ATOM 1294 C C . ILE 164 164 ? A 13.913 -3.394 -0.918 1.000 1 A ILE 98.375 1
ATOM 1295 O O . ILE 164 164 ? A 14.588 -4.383 -0.624 1.000 1 A ILE 98.301 1
ATOM 1296 C CB . ILE 164 164 ? A 11.528 -3.702 -1.686 1.000 1 A ILE 98.631 1
ATOM 1297 C CG1 . ILE 164 164 ? A 10.088 -3.845 -1.184 1.000 1 A ILE 98.738 1
ATOM 1298 C CG2 . ILE 164 164 ? A 12.011 -4.987 -2.369 1.000 1 A ILE 98.594 1
ATOM 1299 C CD1 . ILE 164 164 ? A 9.053 -3.895 -2.306 1.000 1 A ILE 98.646 1
ATOM 1300 N N . ARG 165 165 ? A 14.420 -2.334 -1.570 1.000 1 A ARG 98.394 1
ATOM 1301 C CA . ARG 165 165 ? A 15.842 -2.316 -1.933 1.000 1 A ARG 97.994 1
ATOM 1302 C C . ARG 165 165 ? A 16.715 -2.416 -0.702 1.000 1 A ARG 97.862 1
ATOM 1303 O O . ARG 165 165 ? A 17.727 -3.133 -0.714 1.000 1 A ARG 97.639 1
ATOM 1304 C CB . ARG 165 165 ? A 16.185 -1.013 -2.680 1.000 1 A ARG 97.587 1
ATOM 1305 C CG . ARG 165 165 ? A 15.556 -0.920 -4.065 1.000 1 A ARG 96.494 1
ATOM 1306 C CD . ARG 165 165 ? A 15.894 0.446 -4.668 1.000 1 A ARG 95.130 1
ATOM 1307 N NE . ARG 165 165 ? A 15.249 0.637 -5.977 1.000 1 A ARG 94.450 1
ATOM 1308 C CZ . ARG 165 165 ? A 15.126 1.802 -6.573 1.000 1 A ARG 93.670 1
ATOM 1309 N NH1 . ARG 165 165 ? A 15.555 2.934 -5.969 1.000 1 A ARG 91.418 1
ATOM 1310 N NH2 . ARG 165 165 ? A 14.558 1.895 -7.763 1.000 1 A ARG 91.533 1
ATOM 1311 N N . LYS 166 166 ? A 16.337 -1.712 0.389 1.000 1 A LYS 97.778 1
ATOM 1312 C CA . LYS 166 166 ? A 17.111 -1.777 1.625 1.000 1 A LYS 97.419 1
ATOM 1313 C C . LYS 166 166 ? A 17.145 -3.192 2.168 1.000 1 A LYS 97.565 1
ATOM 1314 O O . LYS 166 166 ? A 18.157 -3.694 2.645 1.000 1 A LYS 97.101 1
ATOM 1315 C CB . LYS 166 166 ? A 16.543 -0.818 2.680 1.000 1 A LYS 96.984 1
ATOM 1316 C CG . LYS 166 166 ? A 16.751 0.653 2.400 1.000 1 A LYS 94.653 1
ATOM 1317 C CD . LYS 166 166 ? A 16.155 1.501 3.512 1.000 1 A LYS 89.090 1
ATOM 1318 C CE . LYS 166 166 ? A 16.307 2.983 3.215 1.000 1 A LYS 81.758 1
ATOM 1319 N NZ . LYS 166 166 ? A 15.657 3.813 4.283 1.000 1 A LYS 75.158 1
ATOM 1320 N N . HIS 167 167 ? A 15.964 -3.867 2.082 1.000 1 A HIS 98.077 1
ATOM 1321 C CA . HIS 167 167 ? A 15.885 -5.253 2.534 1.000 1 A HIS 97.880 1
ATOM 1322 C C . HIS 167 167 ? A 16.749 -6.181 1.687 1.000 1 A HIS 97.729 1
ATOM 1323 O O . HIS 167 167 ? A 17.449 -7.067 2.211 1.000 1 A HIS 97.163 1
ATOM 1324 C CB . HIS 167 167 ? A 14.420 -5.709 2.526 1.000 1 A HIS 97.782 1
ATOM 1325 C CG . HIS 167 167 ? A 14.229 -7.120 2.927 1.000 1 A HIS 97.580 1
ATOM 1326 N ND1 . HIS 167 167 ? A 14.243 -7.527 4.229 1.000 1 A HIS 89.200 1
ATOM 1327 C CD2 . HIS 167 167 ? A 14.018 -8.248 2.186 1.000 1 A HIS 90.924 1
ATOM 1328 C CE1 . HIS 167 167 ? A 14.032 -8.842 4.287 1.000 1 A HIS 91.157 1
ATOM 1329 N NE2 . HIS 167 167 ? A 13.899 -9.298 3.052 1.000 1 A HIS 92.503 1
ATOM 1330 N N . LYS 168 168 ? A 16.678 -5.992 0.350 1.000 1 A LYS 97.211 1
ATOM 1331 C CA . LYS 168 168 ? A 17.383 -6.892 -0.563 1.000 1 A LYS 96.450 1
ATOM 1332 C C . LYS 168 168 ? A 18.897 -6.784 -0.436 1.000 1 A LYS 96.468 1
ATOM 1333 O O . LYS 168 168 ? A 19.589 -7.768 -0.732 1.000 1 A LYS 95.440 1
ATOM 1334 C CB . LYS 168 168 ? A 16.973 -6.600 -2.010 1.000 1 A LYS 94.767 1
ATOM 1335 C CG . LYS 168 168 ? A 15.536 -7.015 -2.322 1.000 1 A LYS 93.563 1
ATOM 1336 C CD . LYS 168 168 ? A 15.077 -6.418 -3.674 1.000 1 A LYS 90.751 1
ATOM 1337 C CE . LYS 168 168 ? A 15.734 -7.100 -4.846 1.000 1 A LYS 83.612 1
ATOM 1338 N NZ . LYS 168 168 ? A 15.250 -6.534 -6.129 1.000 1 A LYS 86.589 1
ATOM 1339 N N . GLU 169 169 ? A 19.407 -5.607 -0.033 1.000 1 A GLU 97.271 1
ATOM 1340 C CA . GLU 169 169 ? A 20.863 -5.457 0.036 1.000 1 A GLU 96.838 1
ATOM 1341 C C . GLU 169 169 ? A 21.504 -6.139 1.257 1.000 1 A GLU 96.621 1
ATOM 1342 O O . GLU 169 169 ? A 22.726 -6.225 1.362 1.000 1 A GLU 95.166 1
ATOM 1343 C CB . GLU 169 169 ? A 21.237 -3.971 -0.021 1.000 1 A GLU 95.376 1
ATOM 1344 C CG . GLU 169 169 ? A 20.955 -3.196 1.247 1.000 1 A GLU 90.967 1
ATOM 1345 C CD . GLU 169 169 ? A 21.389 -1.758 1.148 1.000 1 A GLU 89.300 1
ATOM 1346 O OE1 . GLU 169 169 ? A 21.933 -1.375 0.071 1.000 1 A GLU 84.855 1
ATOM 1347 O OE2 . GLU 169 169 ? A 21.154 -0.993 2.115 1.000 1 A GLU 84.061 1
ATOM 1348 N N . LYS 170 170 ? A 20.680 -6.616 2.190 1.000 1 A LYS 96.087 1
ATOM 1349 C CA . LYS 170 170 ? A 21.200 -7.304 3.369 1.000 1 A LYS 95.411 1
ATOM 1350 C C . LYS 170 170 ? A 21.901 -8.613 2.994 1.000 1 A LYS 92.603 1
ATOM 1351 O O . LYS 170 170 ? A 21.443 -9.340 2.125 1.000 1 A LYS 86.658 1
ATOM 1352 C CB . LYS 170 170 ? A 20.108 -7.547 4.396 1.000 1 A LYS 92.398 1
ATOM 1353 C CG . LYS 170 170 ? A 19.545 -6.276 4.986 1.000 1 A LYS 92.650 1
ATOM 1354 C CD . LYS 170 170 ? A 18.415 -6.593 5.967 1.000 1 A LYS 90.581 1
ATOM 1355 C CE . LYS 170 170 ? A 17.861 -5.290 6.543 1.000 1 A LYS 86.818 1
ATOM 1356 N NZ . LYS 170 170 ? A 16.663 -5.559 7.371 1.000 1 A LYS 82.422 1
HETATM 1357 C C1_1 . LIG2 . 1 ? B -14.178 -3.815 1.908 1.000 2 B LIG2 90.815 1
HETATM 1358 C C2_1 . LIG2 . 1 ? B -13.414 -4.979 1.535 1.000 2 B LIG2 92.090 1
HETATM 1359 C C3_1 . LIG2 . 1 ? B -11.974 -4.871 1.921 1.000 2 B LIG2 95.118 1
HETATM 1360 N N1_1 . LIG2 . 1 ? B -11.482 -5.782 2.824 1.000 2 B LIG2 95.602 1
HETATM 1361 C C4_1 . LIG2 . 1 ? B -10.226 -5.527 3.508 1.000 2 B LIG2 93.833 1
HETATM 1362 C C5_1 . LIG2 . 1 ? B -9.496 -6.823 3.566 1.000 2 B LIG2 93.552 1
HETATM 1363 N N2_1 . LIG2 . 1 ? B -10.257 -7.809 4.394 1.000 2 B LIG2 95.211 1
HETATM 1364 C C6_1 . LIG2 . 1 ? B -9.576 -8.265 5.520 1.000 2 B LIG2 95.551 1
HETATM 1365 N N3_1 . LIG2 . 1 ? B -10.163 -8.185 6.706 1.000 2 B LIG2 94.832 1
HETATM 1366 C C7_1 . LIG2 . 1 ? B -9.449 -8.508 7.818 1.000 2 B LIG2 94.812 1
HETATM 1367 N N4_1 . LIG2 . 1 ? B -8.224 -9.013 7.780 1.000 2 B LIG2 95.105 1
HETATM 1368 C C8_1 . LIG2 . 1 ? B -7.623 -9.156 6.573 1.000 2 B LIG2 95.221 1
HETATM 1369 C C9_1 . LIG2 . 1 ? B -6.324 -9.677 6.507 1.000 2 B LIG2 95.523 1
HETATM 1370 F F1_1 . LIG2 . 1 ? B -5.747 -9.980 7.650 1.000 2 B LIG2 95.489 1
HETATM 1371 C C10_1 . LIG2 . 1 ? B -5.687 -9.867 5.286 1.000 2 B LIG2 95.751 1
HETATM 1372 C C11_1 . LIG2 . 1 ? B -4.308 -10.382 5.276 1.000 2 B LIG2 96.087 1
HETATM 1373 C C12_1 . LIG2 . 1 ? B -4.048 -11.778 5.396 1.000 2 B LIG2 93.947 1
HETATM 1374 O O1_1 . LIG2 . 1 ? B -5.078 -12.628 5.455 1.000 2 B LIG2 93.068 1
HETATM 1375 C C13_1 . LIG2 . 1 ? B -2.709 -12.263 5.431 1.000 2 B LIG2 95.052 1
HETATM 1376 C C14_1 . LIG2 . 1 ? B -1.666 -11.326 5.334 1.000 2 B LIG2 95.358 1
HETATM 1377 C C15_1 . LIG2 . 1 ? B -1.930 -9.948 5.233 1.000 2 B LIG2 95.660 1
HETATM 1378 C C16_1 . LIG2 . 1 ? B -3.247 -9.503 5.220 1.000 2 B LIG2 96.064 1
HETATM 1379 F F2_1 . LIG2 . 1 ? B -3.504 -8.183 5.090 1.000 2 B LIG2 95.810 1
HETATM 1380 C C17_1 . LIG2 . 1 ? B -6.364 -9.557 4.127 1.000 2 B LIG2 95.394 1
HETATM 1381 Cl CL1_1 . LIG2 . 1 ? B -5.609 -9.752 2.595 1.000 2 B LIG2 94.311 1
HETATM 1382 C C18_1 . LIG2 . 1 ? B -7.646 -9.031 4.123 1.000 2 B LIG2 95.297 1
HETATM 1383 C C19_1 . LIG2 . 1 ? B -8.262 -8.827 5.377 1.000 2 B LIG2 95.522 1
HETATM 1384 C C20_1 . LIG2 . 1 ? B -11.708 -7.589 4.446 1.000 2 B LIG2 93.595 1
HETATM 1385 C C21_1 . LIG2 . 1 ? B -12.151 -7.084 3.066 1.000 2 B LIG2 92.876 1
HETATM 1386 O O2_1 . LIG2 . 1 ? B -11.308 -3.944 1.524 1.000 2 B LIG2 95.062 1
HETATM 1387 O O1_1 . LIG3 . 1 ? C -12.821 1.770 -2.759 1.000 3 C LIG3 91.393 1
HETATM 1388 P P1_1 . LIG3 . 1 ? C -11.713 2.533 -2.132 1.000 3 C LIG3 97.427 1
HETATM 1389 O O2_1 . LIG3 . 1 ? C -10.533 2.812 -2.949 1.000 3 C LIG3 89.544 1
HETATM 1390 O O3_1 . LIG3 . 1 ? C -11.293 1.838 -0.782 1.000 3 C LIG3 97.577 1
HETATM 1391 P P2_1 . LIG3 . 1 ? C -10.920 0.320 -0.593 1.000 3 C LIG3 97.327 1
HETATM 1392 O O4_1 . LIG3 . 1 ? C -12.173 -0.297 -0.028 1.000 3 C LIG3 88.440 1
HETATM 1393 O O5_1 . LIG3 . 1 ? C -9.797 0.365 0.407 1.000 3 C LIG3 86.222 1
HETATM 1394 O O6_1 . LIG3 . 1 ? C -10.518 -0.222 -1.914 1.000 3 C LIG3 87.509 1
HETATM 1395 O O7_1 . LIG3 . 1 ? C -12.280 3.948 -1.626 1.000 3 C LIG3 97.660 1
HETATM 1396 C C1_1 . LIG3 . 1 ? C -13.392 3.990 -0.766 1.000 3 C LIG3 96.819 1
HETATM 1397 C C2_1 . LIG3 . 1 ? C -14.051 5.331 -0.971 1.000 3 C LIG3 96.863 1
HETATM 1398 O O8_1 . LIG3 . 1 ? C -13.174 6.371 -0.519 1.000 3 C LIG3 97.748 1
HETATM 1399 C C3_1 . LIG3 . 1 ? C -14.374 5.616 -2.425 1.000 3 C LIG3 96.413 1
HETATM 1400 O O9_1 . LIG3 . 1 ? C -15.630 6.237 -2.557 1.000 3 C LIG3 94.731 1
HETATM 1401 C C4_1 . LIG3 . 1 ? C -13.252 6.502 -2.850 1.000 3 C LIG3 97.176 1
HETATM 1402 O O10_1 . LIG3 . 1 ? C -13.609 7.334 -3.947 1.000 3 C LIG3 96.333 1
HETATM 1403 C C5_1 . LIG3 . 1 ? C -12.975 7.256 -1.608 1.000 3 C LIG3 97.969 1
HETATM 1404 N N1_1 . LIG3 . 1 ? C -11.577 7.670 -1.523 1.000 3 C LIG3 98.211 1
HETATM 1405 C C6_1 . LIG3 . 1 ? C -11.146 8.896 -1.248 1.000 3 C LIG3 98.438 1
HETATM 1406 N N2_1 . LIG3 . 1 ? C -11.848 10.044 -1.042 1.000 3 C LIG3 98.270 1
HETATM 1407 C C7_1 . LIG3 . 1 ? C -11.140 11.151 -0.797 1.000 3 C LIG3 98.379 1
HETATM 1408 N N3_1 . LIG3 . 1 ? C -11.795 12.302 -0.586 1.000 3 C LIG3 97.898 1
HETATM 1409 N N4_1 . LIG3 . 1 ? C -9.787 11.197 -0.781 1.000 3 C LIG3 98.659 1
HETATM 1410 C C8_1 . LIG3 . 1 ? C -9.053 10.074 -1.012 1.000 3 C LIG3 98.696 1
HETATM 1411 O O11_1 . LIG3 . 1 ? C -7.838 10.100 -0.964 1.000 3 C LIG3 98.518 1
HETATM 1412 C C9_1 . LIG3 . 1 ? C -9.759 8.876 -1.251 1.000 3 C LIG3 98.626 1
HETATM 1413 N N5_1 . LIG3 . 1 ? C -9.361 7.574 -1.467 1.000 3 C LIG3 98.397 1
HETATM 1414 C C10_1 . LIG3 . 1 ? C -10.499 6.873 -1.640 1.000 3 C LIG3 98.113 1
HETATM 1415 Mg MG1_1 . LIG4 . 1 ? D -10.828 -1.781 -3.019 1.000 4 D LIG4 96.095
1
#
#
loop_
_atom_type.symbol
C
Cl
F
Mg
N
O
P
S
#
#
loop_
_ma_qa_metric.id
_ma_qa_metric.name
_ma_qa_metric.description
_ma_qa_metric.type
_ma_qa_metric.mode
_ma_qa_metric.type_other_details
_ma_qa_metric.software_group_id
1 pLDDT 'Predicted lddt' pLDDT local . .
#
#
loop_
_ma_qa_metric_local.ordinal_id
_ma_qa_metric_local.model_id
_ma_qa_metric_local.label_asym_id
_ma_qa_metric_local.label_seq_id
_ma_qa_metric_local.label_comp_id
_ma_qa_metric_local.metric_id
_ma_qa_metric_local.metric_value
1 1 A 1 GLY 1 82.568
2 1 A 2 MET 1 91.894
3 1 A 3 THR 1 95.856
4 1 A 4 GLU 1 97.169
5 1 A 5 TYR 1 98.094
6 1 A 6 LYS 1 98.065
7 1 A 7 LEU 1 98.425
8 1 A 8 VAL 1 98.230
9 1 A 9 VAL 1 98.346
10 1 A 10 VAL 1 98.453
11 1 A 11 GLY 1 98.298
12 1 A 12 ALA 1 98.106
13 1 A 13 CYS 1 96.867
14 1 A 14 GLY 1 97.692
15 1 A 15 VAL 1 98.646
16 1 A 16 GLY 1 98.415
17 1 A 17 LYS 1 98.368
18 1 A 18 SER 1 97.537
19 1 A 19 ALA 1 97.949
20 1 A 20 LEU 1 98.353
21 1 A 21 THR 1 98.148
22 1 A 22 ILE 1 97.294
23 1 A 23 GLN 1 97.775
24 1 A 24 LEU 1 98.187
25 1 A 25 ILE 1 97.150
26 1 A 26 GLN 1 96.578
27 1 A 27 ASN 1 97.089
28 1 A 28 HIS 1 96.635
29 1 A 29 PHE 1 97.708
30 1 A 30 VAL 1 92.781
31 1 A 31 ASP 1 90.226
32 1 A 32 GLU 1 87.286
33 1 A 33 TYR 1 83.600
34 1 A 34 ASP 1 86.662
35 1 A 35 PRO 1 83.019
36 1 A 36 THR 1 83.773
37 1 A 37 ILE 1 88.776
38 1 A 38 GLU 1 91.486
39 1 A 39 ASP 1 92.093
40 1 A 40 SER 1 93.706
41 1 A 41 TYR 1 95.883
42 1 A 42 ARG 1 96.370
43 1 A 43 LYS 1 96.528
44 1 A 44 GLN 1 97.537
45 1 A 45 VAL 1 96.630
46 1 A 46 VAL 1 96.282
47 1 A 47 ILE 1 97.488
48 1 A 48 ASP 1 96.875
49 1 A 49 GLY 1 94.879
50 1 A 50 GLU 1 93.731
51 1 A 51 THR 1 96.023
52 1 A 52 SER 1 95.799
53 1 A 53 LEU 1 97.715
54 1 A 54 LEU 1 98.151
55 1 A 55 ASP 1 97.786
56 1 A 56 ILE 1 97.657
57 1 A 57 LEU 1 96.910
58 1 A 58 ASP 1 96.755
59 1 A 59 THR 1 95.807
60 1 A 60 ALA 1 92.860
61 1 A 61 GLY 1 78.428
62 1 A 62 GLN 1 78.805
63 1 A 63 GLU 1 78.233
64 1 A 64 GLU 1 82.681
65 1 A 65 TYR 1 82.209
66 1 A 66 SER 1 82.823
67 1 A 67 ALA 1 84.420
68 1 A 68 MET 1 81.834
69 1 A 69 ARG 1 87.168
70 1 A 70 ASP 1 90.233
71 1 A 71 GLN 1 89.480
72 1 A 72 TYR 1 87.003
73 1 A 73 MET 1 93.625
74 1 A 74 ARG 1 95.761
75 1 A 75 THR 1 94.785
76 1 A 76 GLY 1 97.760
77 1 A 77 GLU 1 98.570
78 1 A 78 GLY 1 98.711
79 1 A 79 PHE 1 98.821
80 1 A 80 LEU 1 98.886
81 1 A 81 SER 1 98.965
82 1 A 82 VAL 1 98.971
83 1 A 83 PHE 1 98.984
84 1 A 84 ALA 1 98.964
85 1 A 85 ILE 1 98.919
86 1 A 86 ASN 1 98.865
87 1 A 87 ASN 1 98.763
88 1 A 88 THR 1 98.857
89 1 A 89 LYS 1 98.890
90 1 A 90 SER 1 98.938
91 1 A 91 PHE 1 98.960
92 1 A 92 GLU 1 98.790
93 1 A 93 ASP 1 98.698
94 1 A 94 ILE 1 98.870
95 1 A 95 HIS 1 98.137
96 1 A 96 HIS 1 97.668
97 1 A 97 TYR 1 97.877
98 1 A 98 ARG 1 98.186
99 1 A 99 GLU 1 97.773
100 1 A 100 GLN 1 97.057
101 1 A 101 ILE 1 97.869
102 1 A 102 LYS 1 97.539
103 1 A 103 ARG 1 96.500
104 1 A 104 VAL 1 95.664
105 1 A 105 LYS 1 96.918
106 1 A 106 ASP 1 96.645
107 1 A 107 SER 1 95.512
108 1 A 108 GLU 1 95.400
109 1 A 109 ASP 1 95.619
110 1 A 110 VAL 1 98.371
111 1 A 111 PRO 1 98.794
112 1 A 112 MET 1 98.807
113 1 A 113 VAL 1 98.981
114 1 A 114 LEU 1 98.988
115 1 A 115 VAL 1 98.992
116 1 A 116 GLY 1 98.984
117 1 A 117 ASN 1 98.963
118 1 A 118 LYS 1 98.863
119 1 A 119 SER 1 98.766
120 1 A 120 ASP 1 98.819
121 1 A 121 LEU 1 98.466
122 1 A 122 PRO 1 97.628
123 1 A 123 SER 1 94.434
124 1 A 124 ARG 1 97.811
125 1 A 125 THR 1 98.770
126 1 A 126 VAL 1 98.694
127 1 A 127 ASP 1 97.974
128 1 A 128 THR 1 97.815
129 1 A 129 LYS 1 98.318
130 1 A 130 GLN 1 98.224
131 1 A 131 ALA 1 98.871
132 1 A 132 GLN 1 98.874
133 1 A 133 ASP 1 98.831
134 1 A 134 LEU 1 98.861
135 1 A 135 ALA 1 98.883
136 1 A 136 ARG 1 98.668
137 1 A 137 SER 1 98.331
138 1 A 138 TYR 1 97.976
139 1 A 139 GLY 1 97.907
140 1 A 140 ILE 1 98.611
141 1 A 141 PRO 1 98.931
142 1 A 142 PHE 1 98.974
143 1 A 143 ILE 1 98.966
144 1 A 144 GLU 1 98.887
145 1 A 145 THR 1 98.987
146 1 A 146 SER 1 98.923
147 1 A 147 ALA 1 98.569
148 1 A 148 LYS 1 98.521
149 1 A 149 THR 1 98.674
150 1 A 150 ARG 1 98.628
151 1 A 151 GLN 1 98.769
152 1 A 152 GLY 1 98.953
153 1 A 153 VAL 1 98.924
154 1 A 154 ASP 1 98.755
155 1 A 155 ASP 1 98.851
156 1 A 156 ALA 1 98.935
157 1 A 157 PHE 1 98.875
158 1 A 158 TYR 1 98.763
159 1 A 159 THR 1 98.836
160 1 A 160 LEU 1 98.873
161 1 A 161 VAL 1 98.659
162 1 A 162 ARG 1 98.369
163 1 A 163 GLU 1 98.518
164 1 A 164 ILE 1 98.580
165 1 A 165 ARG 1 97.994
166 1 A 166 LYS 1 97.419
167 1 A 167 HIS 1 97.880
168 1 A 168 LYS 1 96.450
169 1 A 169 GLU 1 96.838
170 1 A 170 LYS 1 95.411
#
