# Supplementary material for: Single‐Sequence Deep Learning Delivers Crystal‐Quality Models of Covalent K‐Ras G12 Hotspot Complexes
Source: IUBMB Life. 2026 Jun 13;78(6):e70108. doi: 10.1002/iub.70108 (PMC13263772; doi:10.1002/iub.70108)
Supplement: Supplementary file 1 — Data S1: iub70108‐sup‐0001‐DataS1.zip. [file IUB-78-0-s001.zip › Supplementary_Data/1_Without Covalent Restraint_Web/Predicted Structures/KRASG12C_ARS1620_GDP_Mg2+_without_restraint/pred.model_idx_3.cif]

data_model
_entry.id model
_struct.entry_id model
_struct.pdbx_model_details .
_struct.pdbx_structure_determination_methodology computational
_struct.title 'Chai-1 predicted structure'
_audit_conform.dict_location https://raw.githubusercontent.com/ihmwg/ModelCIF/80e1e22/dist/mmcif_ma.dic
_audit_conform.dict_name mmcif_ma.dic
_audit_conform.dict_version 1.4.7
#
loop_
_audit_author.name
_audit_author.pdbx_ordinal
'Chai Discovery team' 1
#
#
loop_
_chem_comp.id
_chem_comp.type
_chem_comp.name
_chem_comp.formula
_chem_comp.formula_weight
_chem_comp.ma_provenance
ALA 'L-peptide linking' . . . 'CCD Core'
ARG 'L-peptide linking' . . . 'CCD Core'
ASN 'L-peptide linking' . . . 'CCD Core'
ASP 'L-peptide linking' . . . 'CCD Core'
CYS 'L-peptide linking' . . . 'CCD Core'
GLN 'L-peptide linking' . . . 'CCD Core'
GLU 'L-peptide linking' . . . 'CCD Core'
GLY 'L-peptide linking' . . . 'CCD Core'
HIS 'L-peptide linking' . . . 'CCD Core'
ILE 'L-peptide linking' . . . 'CCD Core'
LEU 'L-peptide linking' . . . 'CCD Core'
LIG2 non-polymer . . . 'CCD Core'
LIG3 non-polymer . . . 'CCD Core'
LIG4 non-polymer . . . 'CCD Core'
LYS 'L-peptide linking' . . . 'CCD Core'
MET 'L-peptide linking' . . . 'CCD Core'
PHE 'L-peptide linking' . . . 'CCD Core'
PRO 'L-peptide linking' . . . 'CCD Core'
SER 'L-peptide linking' . . . 'CCD Core'
THR 'L-peptide linking' . . . 'CCD Core'
TYR 'L-peptide linking' . . . 'CCD Core'
VAL 'L-peptide linking' . . . 'CCD Core'
#
#
loop_
_entity.id
_entity.type
_entity.src_method
_entity.pdbx_description
_entity.formula_weight
_entity.pdbx_number_of_molecules
_entity.details
1 polymer man 'Entity A' . 1 .
2 non-polymer man 'Entity B' . 1 .
3 non-polymer man 'Entity C' . 1 .
4 non-polymer man 'Entity D' . 1 .
#
#
loop_
_entity_poly.entity_id
_entity_poly.type
_entity_poly.nstd_linkage
_entity_poly.nstd_monomer
_entity_poly.pdbx_strand_id
_entity_poly.pdbx_seq_one_letter_code
_entity_poly.pdbx_seq_one_letter_code_can
1 polypeptide(L) no no A
;GMTEYKLVVVGACGVGKSALTIQLIQNHFVDEYDPTIEDSYRKQVVIDGETSLLDILDTAGQEEYSAMRD
QYMRTGEGFLSVFAINNTKSFEDIHHYREQIKRVKDSEDVPMVLVGNKSDLPSRTVDTKQAQDLARSYGI
PFIETSAKTRQGVDDAFYTLVREIRKHKEK
;

;GMTEYKLVVVGACGVGKSALTIQLIQNHFVDEYDPTIEDSYRKQVVIDGETSLLDILDTAGQEEYSAMRD
QYMRTGEGFLSVFAINNTKSFEDIHHYREQIKRVKDSEDVPMVLVGNKSDLPSRTVDTKQAQDLARSYGI
PFIETSAKTRQGVDDAFYTLVREIRKHKEK
;

#
#
loop_
_pdbx_entity_nonpoly.entity_id
_pdbx_entity_nonpoly.name
_pdbx_entity_nonpoly.comp_id
_pdbx_entity_nonpoly.ma_model_mode
2 'Entity B' LIG2 .
3 'Entity C' LIG3 .
4 'Entity D' LIG4 .
#
#
loop_
_entity_poly_seq.entity_id
_entity_poly_seq.num
_entity_poly_seq.mon_id
_entity_poly_seq.hetero
1 1 GLY .
1 2 MET .
1 3 THR .
1 4 GLU .
1 5 TYR .
1 6 LYS .
1 7 LEU .
1 8 VAL .
1 9 VAL .
1 10 VAL .
1 11 GLY .
1 12 ALA .
1 13 CYS .
1 14 GLY .
1 15 VAL .
1 16 GLY .
1 17 LYS .
1 18 SER .
1 19 ALA .
1 20 LEU .
1 21 THR .
1 22 ILE .
1 23 GLN .
1 24 LEU .
1 25 ILE .
1 26 GLN .
1 27 ASN .
1 28 HIS .
1 29 PHE .
1 30 VAL .
1 31 ASP .
1 32 GLU .
1 33 TYR .
1 34 ASP .
1 35 PRO .
1 36 THR .
1 37 ILE .
1 38 GLU .
1 39 ASP .
1 40 SER .
1 41 TYR .
1 42 ARG .
1 43 LYS .
1 44 GLN .
1 45 VAL .
1 46 VAL .
1 47 ILE .
1 48 ASP .
1 49 GLY .
1 50 GLU .
1 51 THR .
1 52 SER .
1 53 LEU .
1 54 LEU .
1 55 ASP .
1 56 ILE .
1 57 LEU .
1 58 ASP .
1 59 THR .
1 60 ALA .
1 61 GLY .
1 62 GLN .
1 63 GLU .
1 64 GLU .
1 65 TYR .
1 66 SER .
1 67 ALA .
1 68 MET .
1 69 ARG .
1 70 ASP .
1 71 GLN .
1 72 TYR .
1 73 MET .
1 74 ARG .
1 75 THR .
1 76 GLY .
1 77 GLU .
1 78 GLY .
1 79 PHE .
1 80 LEU .
1 81 SER .
1 82 VAL .
1 83 PHE .
1 84 ALA .
1 85 ILE .
1 86 ASN .
1 87 ASN .
1 88 THR .
1 89 LYS .
1 90 SER .
1 91 PHE .
1 92 GLU .
1 93 ASP .
1 94 ILE .
1 95 HIS .
1 96 HIS .
1 97 TYR .
1 98 ARG .
1 99 GLU .
1 100 GLN .
1 101 ILE .
1 102 LYS .
1 103 ARG .
1 104 VAL .
1 105 LYS .
1 106 ASP .
1 107 SER .
1 108 GLU .
1 109 ASP .
1 110 VAL .
1 111 PRO .
1 112 MET .
1 113 VAL .
1 114 LEU .
1 115 VAL .
1 116 GLY .
1 117 ASN .
1 118 LYS .
1 119 SER .
1 120 ASP .
1 121 LEU .
1 122 PRO .
1 123 SER .
1 124 ARG .
1 125 THR .
1 126 VAL .
1 127 ASP .
1 128 THR .
1 129 LYS .
1 130 GLN .
1 131 ALA .
1 132 GLN .
1 133 ASP .
1 134 LEU .
1 135 ALA .
1 136 ARG .
1 137 SER .
1 138 TYR .
1 139 GLY .
1 140 ILE .
1 141 PRO .
1 142 PHE .
1 143 ILE .
1 144 GLU .
1 145 THR .
1 146 SER .
1 147 ALA .
1 148 LYS .
1 149 THR .
1 150 ARG .
1 151 GLN .
1 152 GLY .
1 153 VAL .
1 154 ASP .
1 155 ASP .
1 156 ALA .
1 157 PHE .
1 158 TYR .
1 159 THR .
1 160 LEU .
1 161 VAL .
1 162 ARG .
1 163 GLU .
1 164 ILE .
1 165 ARG .
1 166 LYS .
1 167 HIS .
1 168 LYS .
1 169 GLU .
1 170 LYS .
#
#
loop_
_struct_asym.id
_struct_asym.entity_id
_struct_asym.details
A 1 'Chain A'
B 2 'Chain B'
C 3 'Chain C'
D 4 'Chain D'
#
#
loop_
_pdbx_poly_seq_scheme.asym_id
_pdbx_poly_seq_scheme.entity_id
_pdbx_poly_seq_scheme.seq_id
_pdbx_poly_seq_scheme.mon_id
_pdbx_poly_seq_scheme.pdb_seq_num
_pdbx_poly_seq_scheme.auth_seq_num
_pdbx_poly_seq_scheme.pdb_mon_id
_pdbx_poly_seq_scheme.auth_mon_id
_pdbx_poly_seq_scheme.pdb_strand_id
_pdbx_poly_seq_scheme.pdb_ins_code
A 1 1 GLY 1 1 GLY GLY A .
A 1 2 MET 2 2 MET MET A .
A 1 3 THR 3 3 THR THR A .
A 1 4 GLU 4 4 GLU GLU A .
A 1 5 TYR 5 5 TYR TYR A .
A 1 6 LYS 6 6 LYS LYS A .
A 1 7 LEU 7 7 LEU LEU A .
A 1 8 VAL 8 8 VAL VAL A .
A 1 9 VAL 9 9 VAL VAL A .
A 1 10 VAL 10 10 VAL VAL A .
A 1 11 GLY 11 11 GLY GLY A .
A 1 12 ALA 12 12 ALA ALA A .
A 1 13 CYS 13 13 CYS CYS A .
A 1 14 GLY 14 14 GLY GLY A .
A 1 15 VAL 15 15 VAL VAL A .
A 1 16 GLY 16 16 GLY GLY A .
A 1 17 LYS 17 17 LYS LYS A .
A 1 18 SER 18 18 SER SER A .
A 1 19 ALA 19 19 ALA ALA A .
A 1 20 LEU 20 20 LEU LEU A .
A 1 21 THR 21 21 THR THR A .
A 1 22 ILE 22 22 ILE ILE A .
A 1 23 GLN 23 23 GLN GLN A .
A 1 24 LEU 24 24 LEU LEU A .
A 1 25 ILE 25 25 ILE ILE A .
A 1 26 GLN 26 26 GLN GLN A .
A 1 27 ASN 27 27 ASN ASN A .
A 1 28 HIS 28 28 HIS HIS A .
A 1 29 PHE 29 29 PHE PHE A .
A 1 30 VAL 30 30 VAL VAL A .
A 1 31 ASP 31 31 ASP ASP A .
A 1 32 GLU 32 32 GLU GLU A .
A 1 33 TYR 33 33 TYR TYR A .
A 1 34 ASP 34 34 ASP ASP A .
A 1 35 PRO 35 35 PRO PRO A .
A 1 36 THR 36 36 THR THR A .
A 1 37 ILE 37 37 ILE ILE A .
A 1 38 GLU 38 38 GLU GLU A .
A 1 39 ASP 39 39 ASP ASP A .
A 1 40 SER 40 40 SER SER A .
A 1 41 TYR 41 41 TYR TYR A .
A 1 42 ARG 42 42 ARG ARG A .
A 1 43 LYS 43 43 LYS LYS A .
A 1 44 GLN 44 44 GLN GLN A .
A 1 45 VAL 45 45 VAL VAL A .
A 1 46 VAL 46 46 VAL VAL A .
A 1 47 ILE 47 47 ILE ILE A .
A 1 48 ASP 48 48 ASP ASP A .
A 1 49 GLY 49 49 GLY GLY A .
A 1 50 GLU 50 50 GLU GLU A .
A 1 51 THR 51 51 THR THR A .
A 1 52 SER 52 52 SER SER A .
A 1 53 LEU 53 53 LEU LEU A .
A 1 54 LEU 54 54 LEU LEU A .
A 1 55 ASP 55 55 ASP ASP A .
A 1 56 ILE 56 56 ILE ILE A .
A 1 57 LEU 57 57 LEU LEU A .
A 1 58 ASP 58 58 ASP ASP A .
A 1 59 THR 59 59 THR THR A .
A 1 60 ALA 60 60 ALA ALA A .
A 1 61 GLY 61 61 GLY GLY A .
A 1 62 GLN 62 62 GLN GLN A .
A 1 63 GLU 63 63 GLU GLU A .
A 1 64 GLU 64 64 GLU GLU A .
A 1 65 TYR 65 65 TYR TYR A .
A 1 66 SER 66 66 SER SER A .
A 1 67 ALA 67 67 ALA ALA A .
A 1 68 MET 68 68 MET MET A .
A 1 69 ARG 69 69 ARG ARG A .
A 1 70 ASP 70 70 ASP ASP A .
A 1 71 GLN 71 71 GLN GLN A .
A 1 72 TYR 72 72 TYR TYR A .
A 1 73 MET 73 73 MET MET A .
A 1 74 ARG 74 74 ARG ARG A .
A 1 75 THR 75 75 THR THR A .
A 1 76 GLY 76 76 GLY GLY A .
A 1 77 GLU 77 77 GLU GLU A .
A 1 78 GLY 78 78 GLY GLY A .
A 1 79 PHE 79 79 PHE PHE A .
A 1 80 LEU 80 80 LEU LEU A .
A 1 81 SER 81 81 SER SER A .
A 1 82 VAL 82 82 VAL VAL A .
A 1 83 PHE 83 83 PHE PHE A .
A 1 84 ALA 84 84 ALA ALA A .
A 1 85 ILE 85 85 ILE ILE A .
A 1 86 ASN 86 86 ASN ASN A .
A 1 87 ASN 87 87 ASN ASN A .
A 1 88 THR 88 88 THR THR A .
A 1 89 LYS 89 89 LYS LYS A .
A 1 90 SER 90 90 SER SER A .
A 1 91 PHE 91 91 PHE PHE A .
A 1 92 GLU 92 92 GLU GLU A .
A 1 93 ASP 93 93 ASP ASP A .
A 1 94 ILE 94 94 ILE ILE A .
A 1 95 HIS 95 95 HIS HIS A .
A 1 96 HIS 96 96 HIS HIS A .
A 1 97 TYR 97 97 TYR TYR A .
A 1 98 ARG 98 98 ARG ARG A .
A 1 99 GLU 99 99 GLU GLU A .
A 1 100 GLN 100 100 GLN GLN A .
A 1 101 ILE 101 101 ILE ILE A .
A 1 102 LYS 102 102 LYS LYS A .
A 1 103 ARG 103 103 ARG ARG A .
A 1 104 VAL 104 104 VAL VAL A .
A 1 105 LYS 105 105 LYS LYS A .
A 1 106 ASP 106 106 ASP ASP A .
A 1 107 SER 107 107 SER SER A .
A 1 108 GLU 108 108 GLU GLU A .
A 1 109 ASP 109 109 ASP ASP A .
A 1 110 VAL 110 110 VAL VAL A .
A 1 111 PRO 111 111 PRO PRO A .
A 1 112 MET 112 112 MET MET A .
A 1 113 VAL 113 113 VAL VAL A .
A 1 114 LEU 114 114 LEU LEU A .
A 1 115 VAL 115 115 VAL VAL A .
A 1 116 GLY 116 116 GLY GLY A .
A 1 117 ASN 117 117 ASN ASN A .
A 1 118 LYS 118 118 LYS LYS A .
A 1 119 SER 119 119 SER SER A .
A 1 120 ASP 120 120 ASP ASP A .
A 1 121 LEU 121 121 LEU LEU A .
A 1 122 PRO 122 122 PRO PRO A .
A 1 123 SER 123 123 SER SER A .
A 1 124 ARG 124 124 ARG ARG A .
A 1 125 THR 125 125 THR THR A .
A 1 126 VAL 126 126 VAL VAL A .
A 1 127 ASP 127 127 ASP ASP A .
A 1 128 THR 128 128 THR THR A .
A 1 129 LYS 129 129 LYS LYS A .
A 1 130 GLN 130 130 GLN GLN A .
A 1 131 ALA 131 131 ALA ALA A .
A 1 132 GLN 132 132 GLN GLN A .
A 1 133 ASP 133 133 ASP ASP A .
A 1 134 LEU 134 134 LEU LEU A .
A 1 135 ALA 135 135 ALA ALA A .
A 1 136 ARG 136 136 ARG ARG A .
A 1 137 SER 137 137 SER SER A .
A 1 138 TYR 138 138 TYR TYR A .
A 1 139 GLY 139 139 GLY GLY A .
A 1 140 ILE 140 140 ILE ILE A .
A 1 141 PRO 141 141 PRO PRO A .
A 1 142 PHE 142 142 PHE PHE A .
A 1 143 ILE 143 143 ILE ILE A .
A 1 144 GLU 144 144 GLU GLU A .
A 1 145 THR 145 145 THR THR A .
A 1 146 SER 146 146 SER SER A .
A 1 147 ALA 147 147 ALA ALA A .
A 1 148 LYS 148 148 LYS LYS A .
A 1 149 THR 149 149 THR THR A .
A 1 150 ARG 150 150 ARG ARG A .
A 1 151 GLN 151 151 GLN GLN A .
A 1 152 GLY 152 152 GLY GLY A .
A 1 153 VAL 153 153 VAL VAL A .
A 1 154 ASP 154 154 ASP ASP A .
A 1 155 ASP 155 155 ASP ASP A .
A 1 156 ALA 156 156 ALA ALA A .
A 1 157 PHE 157 157 PHE PHE A .
A 1 158 TYR 158 158 TYR TYR A .
A 1 159 THR 159 159 THR THR A .
A 1 160 LEU 160 160 LEU LEU A .
A 1 161 VAL 161 161 VAL VAL A .
A 1 162 ARG 162 162 ARG ARG A .
A 1 163 GLU 163 163 GLU GLU A .
A 1 164 ILE 164 164 ILE ILE A .
A 1 165 ARG 165 165 ARG ARG A .
A 1 166 LYS 166 166 LYS LYS A .
A 1 167 HIS 167 167 HIS HIS A .
A 1 168 LYS 168 168 LYS LYS A .
A 1 169 GLU 169 169 GLU GLU A .
A 1 170 LYS 170 170 LYS LYS A .
#
#
loop_
_pdbx_nonpoly_scheme.asym_id
_pdbx_nonpoly_scheme.entity_id
_pdbx_nonpoly_scheme.mon_id
_pdbx_nonpoly_scheme.ndb_seq_num
_pdbx_nonpoly_scheme.pdb_seq_num
_pdbx_nonpoly_scheme.auth_seq_num
_pdbx_nonpoly_scheme.auth_mon_id
_pdbx_nonpoly_scheme.pdb_strand_id
_pdbx_nonpoly_scheme.pdb_ins_code
B 2 LIG2 1 1 1 LIG2 B .
C 3 LIG3 1 1 1 LIG3 C .
D 4 LIG4 1 1 1 LIG4 D .
#
#
loop_
_ma_data.id
_ma_data.name
_ma_data.content_type
_ma_data.content_type_other_details
1 'Entity A' target .
2 'Entity B' target .
3 'Entity C' target .
4 'Entity D' target .
5 pred_model_1 'model coordinates' .
#
#
loop_
_ma_target_entity.entity_id
_ma_target_entity.data_id
_ma_target_entity.origin
1 1 designed
2 2 designed
3 3 designed
4 4 designed
#
#
loop_
_ma_target_entity_instance.asym_id
_ma_target_entity_instance.entity_id
_ma_target_entity_instance.details
A 1 'Chain A'
B 2 'Chain B'
C 3 'Chain C'
D 4 'Chain D'
#
#
loop_
_ma_model_list.ordinal_id
_ma_model_list.model_name
_ma_model_list.data_id
_ma_model_list.model_type
_ma_model_list.model_type_other_details
1 pred_model_1 5 'Ab initio model' .
#
#
loop_
_ma_model_group.id
_ma_model_group.name
_ma_model_group.details
1 pred .
#
#
loop_
_ma_model_group_link.group_id
_ma_model_group_link.model_id
1 1
#
#
loop_
_atom_site.group_PDB
_atom_site.id
_atom_site.type_symbol
_atom_site.label_atom_id
_atom_site.label_alt_id
_atom_site.label_comp_id
_atom_site.label_seq_id
_atom_site.auth_seq_id
_atom_site.pdbx_PDB_ins_code
_atom_site.label_asym_id
_atom_site.Cartn_x
_atom_site.Cartn_y
_atom_site.Cartn_z
_atom_site.occupancy
_atom_site.label_entity_id
_atom_site.auth_asym_id
_atom_site.auth_comp_id
_atom_site.B_iso_or_equiv
_atom_site.pdbx_PDB_model_num
ATOM 1 N N . GLY 1 1 ? A -8.056 -15.647 -20.190 1.000 1 A GLY 74.019 1
ATOM 2 C CA . GLY 1 1 ? A -6.595 -15.448 -20.239 1.000 1 A GLY 80.380 1
ATOM 3 C C . GLY 1 1 ? A -6.135 -14.592 -19.090 1.000 1 A GLY 84.670 1
ATOM 4 O O . GLY 1 1 ? A -6.936 -14.082 -18.308 1.000 1 A GLY 82.757 1
ATOM 5 N N . MET 2 2 ? A -4.809 -14.393 -18.977 1.000 1 A MET 86.195 1
ATOM 6 C CA . MET 2 2 ? A -4.293 -13.594 -17.862 1.000 1 A MET 90.790 1
ATOM 7 C C . MET 2 2 ? A -4.531 -12.107 -18.101 1.000 1 A MET 92.520 1
ATOM 8 O O . MET 2 2 ? A -4.615 -11.651 -19.269 1.000 1 A MET 91.479 1
ATOM 9 C CB . MET 2 2 ? A -2.806 -13.865 -17.648 1.000 1 A MET 89.225 1
ATOM 10 C CG . MET 2 2 ? A -1.911 -13.285 -18.688 1.000 1 A MET 89.253 1
ATOM 11 S SD . MET 2 2 ? A -0.188 -13.673 -18.310 1.000 1 A MET 87.113 1
ATOM 12 C CE . MET 2 2 ? A -0.009 -13.020 -16.698 1.000 1 A MET 82.764 1
ATOM 13 N N . THR 3 3 ? A -4.683 -11.369 -17.003 1.000 1 A THR 95.561 1
ATOM 14 C CA . THR 3 3 ? A -4.846 -9.919 -17.066 1.000 1 A THR 95.826 1
ATOM 15 C C . THR 3 3 ? A -3.705 -9.283 -16.298 1.000 1 A THR 96.618 1
ATOM 16 O O . THR 3 3 ? A -3.305 -9.794 -15.231 1.000 1 A THR 96.211 1
ATOM 17 C CB . THR 3 3 ? A -6.201 -9.497 -16.497 1.000 1 A THR 94.383 1
ATOM 18 O OG1 . THR 3 3 ? A -7.249 -10.145 -17.229 1.000 1 A THR 90.059 1
ATOM 19 C CG2 . THR 3 3 ? A -6.393 -7.997 -16.541 1.000 1 A THR 90.745 1
ATOM 20 N N . GLU 4 4 ? A -3.154 -8.188 -16.816 1.000 1 A GLU 96.796 1
ATOM 21 C CA . GLU 4 4 ? A -2.106 -7.437 -16.137 1.000 1 A GLU 97.138 1
ATOM 22 C C . GLU 4 4 ? A -2.729 -6.282 -15.374 1.000 1 A GLU 97.435 1
ATOM 23 O O . GLU 4 4 ? A -3.703 -5.673 -15.821 1.000 1 A GLU 96.981 1
ATOM 24 C CB . GLU 4 4 ? A -1.077 -6.916 -17.126 1.000 1 A GLU 96.206 1
ATOM 25 C CG . GLU 4 4 ? A -0.333 -8.023 -17.836 1.000 1 A GLU 89.336 1
ATOM 26 C CD . GLU 4 4 ? A 0.746 -7.512 -18.772 1.000 1 A GLU 88.820 1
ATOM 27 O OE1 . GLU 4 4 ? A 1.008 -6.259 -18.811 1.000 1 A GLU 86.575 1
ATOM 28 O OE2 . GLU 4 4 ? A 1.354 -8.338 -19.484 1.000 1 A GLU 84.359 1
ATOM 29 N N . TYR 5 5 ? A -2.204 -6.038 -14.157 1.000 1 A TYR 97.903 1
ATOM 30 C CA . TYR 5 5 ? A -2.667 -4.975 -13.280 1.000 1 A TYR 98.097 1
ATOM 31 C C . TYR 5 5 ? A -1.468 -4.177 -12.826 1.000 1 A TYR 98.115 1
ATOM 32 O O . TYR 5 5 ? A -0.535 -4.742 -12.266 1.000 1 A TYR 98.041 1
ATOM 33 C CB . TYR 5 5 ? A -3.392 -5.544 -12.053 1.000 1 A TYR 98.027 1
ATOM 34 C CG . TYR 5 5 ? A -4.615 -6.378 -12.369 1.000 1 A TYR 97.989 1
ATOM 35 C CD1 . TYR 5 5 ? A -5.859 -5.777 -12.488 1.000 1 A TYR 97.575 1
ATOM 36 C CD2 . TYR 5 5 ? A -4.518 -7.749 -12.524 1.000 1 A TYR 97.667 1
ATOM 37 C CE1 . TYR 5 5 ? A -6.978 -6.526 -12.765 1.000 1 A TYR 96.897 1
ATOM 38 C CE2 . TYR 5 5 ? A -5.659 -8.511 -12.806 1.000 1 A TYR 96.891 1
ATOM 39 C CZ . TYR 5 5 ? A -6.874 -7.895 -12.918 1.000 1 A TYR 96.803 1
ATOM 40 O OH . TYR 5 5 ? A -8.005 -8.626 -13.185 1.000 1 A TYR 95.324 1
ATOM 41 N N . LYS 6 6 ? A -1.489 -2.844 -13.040 1.000 1 A LYS 98.074 1
ATOM 42 C CA . LYS 6 6 ? A -0.443 -1.954 -12.539 1.000 1 A LYS 98.012 1
ATOM 43 C C . LYS 6 6 ? A -0.883 -1.414 -11.184 1.000 1 A LYS 98.209 1
ATOM 44 O O . LYS 6 6 ? A -1.844 -0.654 -11.075 1.000 1 A LYS 98.077 1
ATOM 45 C CB . LYS 6 6 ? A -0.221 -0.801 -13.514 1.000 1 A LYS 97.491 1
ATOM 46 C CG . LYS 6 6 ? A 0.880 0.134 -13.081 1.000 1 A LYS 86.875 1
ATOM 47 C CD . LYS 6 6 ? A 2.237 -0.555 -13.225 1.000 1 A LYS 80.191 1
ATOM 48 C CE . LYS 6 6 ? A 3.335 0.335 -12.711 1.000 1 A LYS 76.026 1
ATOM 49 N NZ . LYS 6 6 ? A 4.651 -0.383 -12.776 1.000 1 A LYS 63.094 1
ATOM 50 N N . LEU 7 7 ? A -0.165 -1.820 -10.111 1.000 1 A LEU 98.278 1
ATOM 51 C CA . LEU 7 7 ? A -0.473 -1.457 -8.739 1.000 1 A LEU 98.444 1
ATOM 52 C C . LEU 7 7 ? A 0.636 -0.582 -8.177 1.000 1 A LEU 98.262 1
ATOM 53 O O . LEU 7 7 ? A 1.805 -0.804 -8.446 1.000 1 A LEU 98.070 1
ATOM 54 C CB . LEU 7 7 ? A -0.596 -2.693 -7.849 1.000 1 A LEU 98.600 1
ATOM 55 C CG . LEU 7 7 ? A -1.430 -3.859 -8.365 1.000 1 A LEU 98.456 1
ATOM 56 C CD1 . LEU 7 7 ? A -2.828 -3.407 -8.755 1.000 1 A LEU 98.400 1
ATOM 57 C CD2 . LEU 7 7 ? A -1.490 -4.947 -7.307 1.000 1 A LEU 98.489 1
ATOM 58 N N . VAL 8 8 ? A 0.249 0.406 -7.378 1.000 1 A VAL 98.305 1
ATOM 59 C CA . VAL 8 8 ? A 1.195 1.326 -6.760 1.000 1 A VAL 98.168 1
ATOM 60 C C . VAL 8 8 ? A 1.010 1.296 -5.260 1.000 1 A VAL 98.302 1
ATOM 61 O O . VAL 8 8 ? A -0.122 1.366 -4.781 1.000 1 A VAL 98.369 1
ATOM 62 C CB . VAL 8 8 ? A 0.997 2.758 -7.294 1.000 1 A VAL 97.686 1
ATOM 63 C CG1 . VAL 8 8 ? A 1.051 2.796 -8.808 1.000 1 A VAL 97.228 1
ATOM 64 C CG2 . VAL 8 8 ? A 2.027 3.694 -6.685 1.000 1 A VAL 97.227 1
ATOM 65 N N . VAL 9 9 ? A 2.106 1.152 -4.519 1.000 1 A VAL 98.196 1
ATOM 66 C CA . VAL 9 9 ? A 2.078 1.125 -3.055 1.000 1 A VAL 98.297 1
ATOM 67 C C . VAL 9 9 ? A 2.613 2.455 -2.557 1.000 1 A VAL 98.127 1
ATOM 68 O O . VAL 9 9 ? A 3.779 2.767 -2.791 1.000 1 A VAL 97.884 1
ATOM 69 C CB . VAL 9 9 ? A 2.892 -0.049 -2.506 1.000 1 A VAL 98.404 1
ATOM 70 C CG1 . VAL 9 9 ? A 2.478 -1.381 -3.167 1.000 1 A VAL 98.546 1
ATOM 71 C CG2 . VAL 9 9 ? A 2.748 -0.134 -0.988 1.000 1 A VAL 98.470 1
ATOM 72 N N . VAL 10 10 ? A 1.763 3.203 -1.874 1.000 1 A VAL 98.374 1
ATOM 73 C CA . VAL 10 10 ? A 2.110 4.527 -1.396 1.000 1 A VAL 98.387 1
ATOM 74 C C . VAL 10 10 ? A 1.954 4.599 0.119 1.000 1 A VAL 98.559 1
ATOM 75 O O . VAL 10 10 ? A 1.321 3.749 0.726 1.000 1 A VAL 98.697 1
ATOM 76 C CB . VAL 10 10 ? A 1.275 5.647 -2.054 1.000 1 A VAL 98.001 1
ATOM 77 C CG1 . VAL 10 10 ? A 1.420 5.609 -3.572 1.000 1 A VAL 97.702 1
ATOM 78 C CG2 . VAL 10 10 ? A -0.167 5.560 -1.645 1.000 1 A VAL 98.038 1
ATOM 79 N N . GLY 11 11 ? A 2.548 5.623 0.700 1.000 1 A GLY 98.408 1
ATOM 80 C CA . GLY 11 11 ? A 2.433 5.825 2.126 1.000 1 A GLY 98.215 1
ATOM 81 C C . GLY 11 11 ? A 3.721 6.383 2.690 1.000 1 A GLY 97.904 1
ATOM 82 O O . GLY 11 11 ? A 4.761 6.359 2.025 1.000 1 A GLY 97.553 1
ATOM 83 N N . ALA 12 12 ? A 3.669 6.831 3.924 1.000 1 A ALA 98.349 1
ATOM 84 C CA . ALA 12 12 ? A 4.799 7.488 4.569 1.000 1 A ALA 98.080 1
ATOM 85 C C . ALA 12 12 ? A 5.988 6.551 4.710 1.000 1 A ALA 97.678 1
ATOM 86 O O . ALA 12 12 ? A 5.847 5.324 4.667 1.000 1 A ALA 97.361 1
ATOM 87 C CB . ALA 12 12 ? A 4.371 8.010 5.945 1.000 1 A ALA 97.911 1
ATOM 88 N N . CYS 13 13 ? A 7.154 7.138 4.877 1.000 1 A CYS 97.121 1
ATOM 89 C CA . CYS 13 13 ? A 8.348 6.351 5.158 1.000 1 A CYS 96.854 1
ATOM 90 C C . CYS 13 13 ? A 8.083 5.395 6.327 1.000 1 A CYS 97.337 1
ATOM 91 O O . CYS 13 13 ? A 7.497 5.781 7.349 1.000 1 A CYS 97.407 1
ATOM 92 C CB . CYS 13 13 ? A 9.525 7.262 5.497 1.000 1 A CYS 95.318 1
ATOM 93 S SG . CYS 13 13 ? A 10.205 8.118 4.166 1.000 1 A CYS 90.688 1
ATOM 94 N N . GLY 14 14 ? A 8.579 4.180 6.184 1.000 1 A GLY 97.434 1
ATOM 95 C CA . GLY 14 14 ? A 8.680 3.279 7.300 1.000 1 A GLY 97.651 1
ATOM 96 C C . GLY 14 14 ? A 7.426 2.522 7.667 1.000 1 A GLY 98.275 1
ATOM 97 O O . GLY 14 14 ? A 7.450 1.761 8.643 1.000 1 A GLY 98.223 1
ATOM 98 N N . VAL 15 15 ? A 6.345 2.667 6.898 1.000 1 A VAL 98.349 1
ATOM 99 C CA . VAL 15 15 ? A 5.089 1.995 7.229 1.000 1 A VAL 98.627 1
ATOM 100 C C . VAL 15 15 ? A 5.099 0.538 6.788 1.000 1 A VAL 98.658 1
ATOM 101 O O . VAL 15 15 ? A 4.268 -0.242 7.273 1.000 1 A VAL 98.714 1
ATOM 102 C CB . VAL 15 15 ? A 3.862 2.708 6.635 1.000 1 A VAL 98.724 1
ATOM 103 C CG1 . VAL 15 15 ? A 3.742 4.117 7.190 1.000 1 A VAL 98.765 1
ATOM 104 C CG2 . VAL 15 15 ? A 3.863 2.684 5.130 1.000 1 A VAL 98.841 1
ATOM 105 N N . GLY 16 16 ? A 6.005 0.170 5.890 1.000 1 A GLY 98.571 1
ATOM 106 C CA . GLY 16 16 ? A 6.127 -1.198 5.433 1.000 1 A GLY 98.438 1
ATOM 107 C C . GLY 16 16 ? A 5.750 -1.411 3.987 1.000 1 A GLY 98.501 1
ATOM 108 O O . GLY 16 16 ? A 5.387 -2.521 3.603 1.000 1 A GLY 98.466 1
ATOM 109 N N . LYS 17 17 ? A 5.841 -0.355 3.161 1.000 1 A LYS 98.409 1
ATOM 110 C CA . LYS 17 17 ? A 5.553 -0.502 1.734 1.000 1 A LYS 98.331 1
ATOM 111 C C . LYS 17 17 ? A 6.446 -1.567 1.103 1.000 1 A LYS 98.107 1
ATOM 112 O O . LYS 17 17 ? A 5.958 -2.459 0.425 1.000 1 A LYS 98.276 1
ATOM 113 C CB . LYS 17 17 ? A 5.712 0.824 1.006 1.000 1 A LYS 98.220 1
ATOM 114 C CG . LYS 17 17 ? A 4.778 1.914 1.534 1.000 1 A LYS 97.957 1
ATOM 115 C CD . LYS 17 17 ? A 4.973 3.233 0.795 1.000 1 A LYS 97.705 1
ATOM 116 C CE . LYS 17 17 ? A 6.359 3.776 0.897 1.000 1 A LYS 97.326 1
ATOM 117 N NZ . LYS 17 17 ? A 6.736 4.169 2.284 1.000 1 A LYS 97.210 1
ATOM 118 N N . SER 18 18 ? A 7.748 -1.448 1.335 1.000 1 A SER 97.888 1
ATOM 119 C CA . SER 18 18 ? A 8.701 -2.428 0.790 1.000 1 A SER 97.533 1
ATOM 120 C C . SER 18 18 ? A 8.477 -3.802 1.404 1.000 1 A SER 97.701 1
ATOM 121 O O . SER 18 18 ? A 8.472 -4.817 0.696 1.000 1 A SER 97.862 1
ATOM 122 C CB . SER 18 18 ? A 10.126 -1.979 1.018 1.000 1 A SER 96.874 1
ATOM 123 O OG . SER 18 18 ? A 10.406 -0.829 0.279 1.000 1 A SER 94.091 1
ATOM 124 N N . ALA 19 19 ? A 8.277 -3.860 2.709 1.000 1 A ALA 97.836 1
ATOM 125 C CA . ALA 19 19 ? A 8.094 -5.145 3.384 1.000 1 A ALA 97.956 1
ATOM 126 C C . ALA 19 19 ? A 6.861 -5.876 2.851 1.000 1 A ALA 98.199 1
ATOM 127 O O . ALA 19 19 ? A 6.876 -7.078 2.645 1.000 1 A ALA 98.346 1
ATOM 128 C CB . ALA 19 19 ? A 8.019 -4.948 4.878 1.000 1 A ALA 97.845 1
ATOM 129 N N . LEU 20 20 ? A 5.777 -5.124 2.621 1.000 1 A LEU 98.137 1
ATOM 130 C CA . LEU 20 20 ? A 4.543 -5.725 2.076 1.000 1 A LEU 98.369 1
ATOM 131 C C . LEU 20 20 ? A 4.784 -6.248 0.679 1.000 1 A LEU 98.335 1
ATOM 132 O O . LEU 20 20 ? A 4.354 -7.364 0.341 1.000 1 A LEU 98.392 1
ATOM 133 C CB . LEU 20 20 ? A 3.401 -4.715 2.062 1.000 1 A LEU 98.604 1
ATOM 134 C CG . LEU 20 20 ? A 2.789 -4.425 3.418 1.000 1 A LEU 98.693 1
ATOM 135 C CD1 . LEU 20 20 ? A 1.944 -5.612 3.876 1.000 1 A LEU 98.714 1
ATOM 136 C CD2 . LEU 20 20 ? A 1.963 -3.140 3.347 1.000 1 A LEU 98.744 1
ATOM 137 N N . THR 21 21 ? A 5.486 -5.453 -0.146 1.000 1 A THR 98.350 1
ATOM 138 C CA . THR 21 21 ? A 5.736 -5.826 -1.514 1.000 1 A THR 98.171 1
ATOM 139 C C . THR 21 21 ? A 6.612 -7.076 -1.588 1.000 1 A THR 98.083 1
ATOM 140 O O . THR 21 21 ? A 6.325 -8.024 -2.337 1.000 1 A THR 98.169 1
ATOM 141 C CB . THR 21 21 ? A 6.358 -4.660 -2.268 1.000 1 A THR 98.069 1
ATOM 142 O OG1 . THR 21 21 ? A 5.434 -3.570 -2.215 1.000 1 A THR 97.946 1
ATOM 143 C CG2 . THR 21 21 ? A 6.632 -5.022 -3.718 1.000 1 A THR 97.942 1
ATOM 144 N N . ILE 22 22 ? A 7.694 -7.090 -0.795 1.000 1 A ILE 97.722 1
ATOM 145 C CA . ILE 22 22 ? A 8.601 -8.222 -0.819 1.000 1 A ILE 97.422 1
ATOM 146 C C . ILE 22 22 ? A 7.898 -9.475 -0.268 1.000 1 A ILE 97.707 1
ATOM 147 O O . ILE 22 22 ? A 8.122 -10.593 -0.776 1.000 1 A ILE 97.913 1
ATOM 148 C CB . ILE 22 22 ? A 9.909 -7.892 -0.088 1.000 1 A ILE 96.858 1
ATOM 149 C CG1 . ILE 22 22 ? A 10.629 -6.767 -0.866 1.000 1 A ILE 96.376 1
ATOM 150 C CG2 . ILE 22 22 ? A 10.786 -9.129 0.036 1.000 1 A ILE 95.741 1
ATOM 151 C CD1 . ILE 22 22 ? A 11.759 -6.122 -0.094 1.000 1 A ILE 94.088 1
ATOM 152 N N . GLN 23 23 ? A 7.042 -9.348 0.752 1.000 1 A GLN 97.883 1
ATOM 153 C CA . GLN 23 23 ? A 6.272 -10.506 1.193 1.000 1 A GLN 98.012 1
ATOM 154 C C . GLN 23 23 ? A 5.403 -11.061 0.054 1.000 1 A GLN 98.106 1
ATOM 155 O O . GLN 23 23 ? A 5.313 -12.286 -0.097 1.000 1 A GLN 98.081 1
ATOM 156 C CB . GLN 23 23 ? A 5.410 -10.172 2.392 1.000 1 A GLN 97.903 1
ATOM 157 C CG . GLN 23 23 ? A 6.114 -10.374 3.705 1.000 1 A GLN 95.968 1
ATOM 158 C CD . GLN 23 23 ? A 6.221 -11.850 4.105 1.000 1 A GLN 97.650 1
ATOM 159 O OE1 . GLN 23 23 ? A 6.131 -12.769 3.281 1.000 1 A GLN 97.262 1
ATOM 160 N NE2 . GLN 23 23 ? A 6.413 -12.090 5.386 1.000 1 A GLN 96.911 1
ATOM 161 N N . LEU 24 24 ? A 4.756 -10.170 -0.704 1.000 1 A LEU 98.155 1
ATOM 162 C CA . LEU 24 24 ? A 3.898 -10.659 -1.797 1.000 1 A LEU 98.223 1
ATOM 163 C C . LEU 24 24 ? A 4.711 -11.382 -2.871 1.000 1 A LEU 98.076 1
ATOM 164 O O . LEU 24 24 ? A 4.340 -12.450 -3.352 1.000 1 A LEU 97.961 1
ATOM 165 C CB . LEU 24 24 ? A 3.121 -9.491 -2.430 1.000 1 A LEU 98.365 1
ATOM 166 C CG . LEU 24 24 ? A 2.217 -9.968 -3.562 1.000 1 A LEU 98.270 1
ATOM 167 C CD1 . LEU 24 24 ? A 0.861 -10.412 -3.002 1.000 1 A LEU 97.996 1
ATOM 168 C CD2 . LEU 24 24 ? A 2.013 -8.886 -4.595 1.000 1 A LEU 98.125 1
ATOM 169 N N . ILE 25 25 ? A 5.835 -10.748 -3.240 1.000 1 A ILE 97.844 1
ATOM 170 C CA . ILE 25 25 ? A 6.609 -11.194 -4.389 1.000 1 A ILE 97.297 1
ATOM 171 C C . ILE 25 25 ? A 7.490 -12.386 -4.045 1.000 1 A ILE 97.033 1
ATOM 172 O O . ILE 25 25 ? A 7.620 -13.323 -4.838 1.000 1 A ILE 96.696 1
ATOM 173 C CB . ILE 25 25 ? A 7.472 -10.041 -4.932 1.000 1 A ILE 96.507 1
ATOM 174 C CG1 . ILE 25 25 ? A 6.568 -8.864 -5.353 1.000 1 A ILE 93.932 1
ATOM 175 C CG2 . ILE 25 25 ? A 8.363 -10.496 -6.073 1.000 1 A ILE 92.081 1
ATOM 176 C CD1 . ILE 25 25 ? A 5.617 -9.167 -6.477 1.000 1 A ILE 87.768 1
ATOM 177 N N . GLN 26 26 ? A 8.112 -12.361 -2.877 1.000 1 A GLN 97.240 1
ATOM 178 C CA . GLN 26 26 ? A 9.135 -13.324 -2.512 1.000 1 A GLN 96.632 1
ATOM 179 C C . GLN 26 26 ? A 8.783 -14.193 -1.304 1.000 1 A GLN 96.983 1
ATOM 180 O O . GLN 26 26 ? A 9.546 -15.064 -0.942 1.000 1 A GLN 96.222 1
ATOM 181 C CB . GLN 26 26 ? A 10.475 -12.599 -2.258 1.000 1 A GLN 95.388 1
ATOM 182 C CG . GLN 26 26 ? A 11.082 -11.987 -3.505 1.000 1 A GLN 91.375 1
ATOM 183 C CD . GLN 26 26 ? A 12.443 -11.380 -3.267 1.000 1 A GLN 83.879 1
ATOM 184 O OE1 . GLN 26 26 ? A 12.859 -11.190 -2.118 1.000 1 A GLN 74.474 1
ATOM 185 N NE2 . GLN 26 26 ? A 13.161 -11.125 -4.337 1.000 1 A GLN 73.868 1
ATOM 186 N N . ASN 27 27 ? A 7.653 -13.918 -0.659 1.000 1 A ASN 97.254 1
ATOM 187 C CA . ASN 27 27 ? A 7.178 -14.761 0.447 1.000 1 A ASN 97.048 1
ATOM 188 C C . ASN 27 27 ? A 8.166 -14.829 1.593 1.000 1 A ASN 97.232 1
ATOM 189 O O . ASN 27 27 ? A 8.364 -15.896 2.190 1.000 1 A ASN 96.167 1
ATOM 190 C CB . ASN 27 27 ? A 6.775 -16.155 -0.007 1.000 1 A ASN 96.199 1
ATOM 191 C CG . ASN 27 27 ? A 5.640 -16.157 -1.002 1.000 1 A ASN 94.168 1
ATOM 192 O OD1 . ASN 27 27 ? A 4.483 -16.000 -0.618 1.000 1 A ASN 83.348 1
ATOM 193 N ND2 . ASN 27 27 ? A 5.928 -16.289 -2.296 1.000 1 A ASN 80.442 1
ATOM 194 N N . HIS 28 28 ? A 8.803 -13.667 1.913 1.000 1 A HIS 97.192 1
ATOM 195 C CA . HIS 28 28 ? A 9.620 -13.599 3.108 1.000 1 A HIS 96.605 1
ATOM 196 C C . HIS 28 28 ? A 9.568 -12.197 3.670 1.000 1 A HIS 97.044 1
ATOM 197 O O . HIS 28 28 ? A 9.275 -11.214 2.961 1.000 1 A HIS 96.537 1
ATOM 198 C CB . HIS 28 28 ? A 11.073 -14.042 2.853 1.000 1 A HIS 94.501 1
ATOM 199 C CG . HIS 28 28 ? A 11.825 -13.140 1.926 1.000 1 A HIS 89.233 1
ATOM 200 N ND1 . HIS 28 28 ? A 12.659 -12.145 2.371 1.000 1 A HIS 79.267 1
ATOM 201 C CD2 . HIS 28 28 ? A 11.900 -13.146 0.572 1.000 1 A HIS 80.687 1
ATOM 202 C CE1 . HIS 28 28 ? A 13.202 -11.561 1.311 1.000 1 A HIS 79.980 1
ATOM 203 N NE2 . HIS 28 28 ? A 12.761 -12.138 0.230 1.000 1 A HIS 79.606 1
ATOM 204 N N . PHE 29 29 ? A 9.841 -12.078 4.956 1.000 1 A PHE 97.731 1
ATOM 205 C CA . PHE 29 29 ? A 9.838 -10.804 5.661 1.000 1 A PHE 97.664 1
ATOM 206 C C . PHE 29 29 ? A 11.254 -10.231 5.702 1.000 1 A PHE 96.768 1
ATOM 207 O O . PHE 29 29 ? A 12.177 -10.894 6.196 1.000 1 A PHE 96.061 1
ATOM 208 C CB . PHE 29 29 ? A 9.310 -10.996 7.073 1.000 1 A PHE 97.422 1
ATOM 209 C CG . PHE 29 29 ? A 9.329 -9.698 7.878 1.000 1 A PHE 97.700 1
ATOM 210 C CD1 . PHE 29 29 ? A 8.710 -8.569 7.390 1.000 1 A PHE 97.812 1
ATOM 211 C CD2 . PHE 29 29 ? A 9.981 -9.656 9.106 1.000 1 A PHE 97.333 1
ATOM 212 C CE1 . PHE 29 29 ? A 8.702 -7.411 8.135 1.000 1 A PHE 97.402 1
ATOM 213 C CE2 . PHE 29 29 ? A 9.992 -8.477 9.837 1.000 1 A PHE 96.952 1
ATOM 214 C CZ . PHE 29 29 ? A 9.356 -7.356 9.345 1.000 1 A PHE 97.205 1
ATOM 215 N N . VAL 30 30 ? A 11.413 -9.025 5.171 1.000 1 A VAL 94.992 1
ATOM 216 C CA . VAL 30 30 ? A 12.699 -8.331 5.189 1.000 1 A VAL 92.926 1
ATOM 217 C C . VAL 30 30 ? A 12.643 -7.296 6.308 1.000 1 A VAL 92.586 1
ATOM 218 O O . VAL 30 30 ? A 11.857 -6.352 6.249 1.000 1 A VAL 91.199 1
ATOM 219 C CB . VAL 30 30 ? A 13.017 -7.671 3.848 1.000 1 A VAL 89.708 1
ATOM 220 C CG1 . VAL 30 30 ? A 13.126 -8.744 2.769 1.000 1 A VAL 84.721 1
ATOM 221 C CG2 . VAL 30 30 ? A 14.308 -6.869 3.911 1.000 1 A VAL 82.600 1
ATOM 222 N N . ASP 31 31 ? A 13.451 -7.522 7.328 1.000 1 A ASP 91.056 1
ATOM 223 C CA . ASP 31 31 ? A 13.436 -6.654 8.516 1.000 1 A ASP 90.113 1
ATOM 224 C C . ASP 31 31 ? A 14.161 -5.338 8.275 1.000 1 A ASP 89.715 1
ATOM 225 O O . ASP 31 31 ? A 13.965 -4.381 9.038 1.000 1 A ASP 84.601 1
ATOM 226 C CB . ASP 31 31 ? A 14.061 -7.394 9.694 1.000 1 A ASP 86.588 1
ATOM 227 C CG . ASP 31 31 ? A 13.869 -6.680 11.019 1.000 1 A ASP 82.580 1
ATOM 228 O OD1 . ASP 31 31 ? A 12.710 -6.298 11.322 1.000 1 A ASP 78.698 1
ATOM 229 O OD2 . ASP 31 31 ? A 14.872 -6.489 11.733 1.000 1 A ASP 79.184 1
ATOM 230 N N . GLU 32 32 ? A 15.014 -5.292 7.253 1.000 1 A GLU 88.678 1
ATOM 231 C CA . GLU 32 32 ? A 15.760 -4.073 6.910 1.000 1 A GLU 87.048 1
ATOM 232 C C . GLU 32 32 ? A 15.783 -3.948 5.395 1.000 1 A GLU 84.913 1
ATOM 233 O O . GLU 32 32 ? A 16.280 -4.850 4.708 1.000 1 A GLU 79.306 1
ATOM 234 C CB . GLU 32 32 ? A 17.166 -4.125 7.481 1.000 1 A GLU 84.810 1
ATOM 235 C CG . GLU 32 32 ? A 17.986 -2.862 7.214 1.000 1 A GLU 74.389 1
ATOM 236 C CD . GLU 32 32 ? A 19.326 -2.893 7.931 1.000 1 A GLU 66.471 1
ATOM 237 O OE1 . GLU 32 32 ? A 19.469 -3.701 8.870 1.000 1 A GLU 62.295 1
ATOM 238 O OE2 . GLU 32 32 ? A 20.197 -2.105 7.549 1.000 1 A GLU 58.972 1
ATOM 239 N N . TYR 33 33 ? A 15.191 -2.868 4.859 1.000 1 A TYR 84.598 1
ATOM 240 C CA . TYR 33 33 ? A 15.140 -2.618 3.415 1.000 1 A TYR 83.304 1
ATOM 241 C C . TYR 33 33 ? A 15.350 -1.126 3.251 1.000 1 A TYR 84.427 1
ATOM 242 O O . TYR 33 33 ? A 14.630 -0.293 3.806 1.000 1 A TYR 82.810 1
ATOM 243 C CB . TYR 33 33 ? A 13.793 -3.034 2.845 1.000 1 A TYR 78.768 1
ATOM 244 C CG . TYR 33 33 ? A 13.771 -3.054 1.328 1.000 1 A TYR 76.930 1
ATOM 245 C CD1 . TYR 33 33 ? A 14.205 -4.149 0.620 1.000 1 A TYR 73.669 1
ATOM 246 C CD2 . TYR 33 33 ? A 13.277 -1.963 0.629 1.000 1 A TYR 72.494 1
ATOM 247 C CE1 . TYR 33 33 ? A 14.165 -4.184 -0.767 1.000 1 A TYR 70.319 1
ATOM 248 C CE2 . TYR 33 33 ? A 13.220 -1.993 -0.765 1.000 1 A TYR 69.808 1
ATOM 249 C CZ . TYR 33 33 ? A 13.662 -3.107 -1.437 1.000 1 A TYR 71.354 1
ATOM 250 O OH . TYR 33 33 ? A 13.589 -3.132 -2.828 1.000 1 A TYR 66.209 1
ATOM 251 N N . ASP 34 34 ? A 16.380 -0.758 2.487 1.000 1 A ASP 86.678 1
ATOM 252 C CA . ASP 34 34 ? A 16.769 0.644 2.296 1.000 1 A ASP 86.054 1
ATOM 253 C C . ASP 34 34 ? A 15.549 1.524 2.053 1.000 1 A ASP 87.246 1
ATOM 254 O O . ASP 34 34 ? A 14.813 1.299 1.080 1.000 1 A ASP 86.160 1
ATOM 255 C CB . ASP 34 34 ? A 17.744 0.746 1.120 1.000 1 A ASP 84.061 1
ATOM 256 C CG . ASP 34 34 ? A 18.343 2.111 0.944 1.000 1 A ASP 81.914 1
ATOM 257 O OD1 . ASP 34 34 ? A 17.713 3.124 1.292 1.000 1 A ASP 79.448 1
ATOM 258 O OD2 . ASP 34 34 ? A 19.474 2.198 0.397 1.000 1 A ASP 79.320 1
ATOM 259 N N . PRO 35 35 ? A 15.323 2.544 2.902 1.000 1 A PRO 79.356 1
ATOM 260 C CA . PRO 35 35 ? A 14.074 3.333 2.731 1.000 1 A PRO 81.305 1
ATOM 261 C C . PRO 35 35 ? A 14.057 4.215 1.510 1.000 1 A PRO 83.171 1
ATOM 262 O O . PRO 35 35 ? A 13.013 4.794 1.194 1.000 1 A PRO 81.307 1
ATOM 263 C CB . PRO 35 35 ? A 14.039 4.170 4.011 1.000 1 A PRO 76.174 1
ATOM 264 C CG . PRO 35 35 ? A 15.455 4.300 4.404 1.000 1 A PRO 76.003 1
ATOM 265 C CD . PRO 35 35 ? A 16.092 2.998 4.055 1.000 1 A PRO 77.804 1
ATOM 266 N N . THR 36 36 ? A 15.206 4.375 0.818 1.000 1 A THR 84.481 1
ATOM 267 C CA . THR 36 36 ? A 15.297 5.239 -0.370 1.000 1 A THR 82.683 1
ATOM 268 C C . THR 36 36 ? A 15.039 4.480 -1.656 1.000 1 A THR 85.320 1
ATOM 269 O O . THR 36 36 ? A 14.901 5.116 -2.702 1.000 1 A THR 84.139 1
ATOM 270 C CB . THR 36 36 ? A 16.674 5.917 -0.443 1.000 1 A THR 78.322 1
ATOM 271 O OG1 . THR 36 36 ? A 17.676 4.950 -0.722 1.000 1 A THR 73.206 1
ATOM 272 C CG2 . THR 36 36 ? A 17.033 6.605 0.890 1.000 1 A THR 74.356 1
ATOM 273 N N . ILE 37 37 ? A 14.995 3.157 -1.606 1.000 1 A ILE 88.013 1
ATOM 274 C CA . ILE 37 37 ? A 14.891 2.368 -2.836 1.000 1 A ILE 87.145 1
ATOM 275 C C . ILE 37 37 ? A 13.447 2.336 -3.304 1.000 1 A ILE 88.677 1
ATOM 276 O O . ILE 37 37 ? A 12.560 1.862 -2.584 1.000 1 A ILE 87.283 1
ATOM 277 C CB . ILE 37 37 ? A 15.432 0.952 -2.652 1.000 1 A ILE 83.609 1
ATOM 278 C CG1 . ILE 37 37 ? A 16.953 1.038 -2.462 1.000 1 A ILE 83.010 1
ATOM 279 C CG2 . ILE 37 37 ? A 15.102 0.095 -3.866 1.000 1 A ILE 82.994 1
ATOM 280 C CD1 . ILE 37 37 ? A 17.579 -0.298 -2.118 1.000 1 A ILE 79.401 1
ATOM 281 N N . GLU 38 38 ? A 13.199 2.812 -4.528 1.000 1 A GLU 88.821 1
ATOM 282 C CA . GLU 38 38 ? A 11.897 2.756 -5.193 1.000 1 A GLU 90.115 1
ATOM 283 C C . GLU 38 38 ? A 12.074 1.891 -6.433 1.000 1 A GLU 90.195 1
ATOM 284 O O . GLU 38 38 ? A 12.883 2.214 -7.302 1.000 1 A GLU 87.623 1
ATOM 285 C CB . GLU 38 38 ? A 11.422 4.143 -5.584 1.000 1 A GLU 88.199 1
ATOM 286 C CG . GLU 38 38 ? A 10.120 4.147 -6.353 1.000 1 A GLU 85.704 1
ATOM 287 C CD . GLU 38 38 ? A 9.555 5.558 -6.525 1.000 1 A GLU 85.493 1
ATOM 288 O OE1 . GLU 38 38 ? A 9.469 6.285 -5.505 1.000 1 A GLU 83.716 1
ATOM 289 O OE2 . GLU 38 38 ? A 9.177 5.903 -7.664 1.000 1 A GLU 82.347 1
ATOM 290 N N . ASP 39 39 ? A 11.345 0.809 -6.497 1.000 1 A ASP 92.436 1
ATOM 291 C CA . ASP 39 39 ? A 11.502 -0.128 -7.618 1.000 1 A ASP 92.372 1
ATOM 292 C C . ASP 39 39 ? A 10.191 -0.813 -7.921 1.000 1 A ASP 93.821 1
ATOM 293 O O . ASP 39 39 ? A 9.244 -0.778 -7.137 1.000 1 A ASP 93.584 1
ATOM 294 C CB . ASP 39 39 ? A 12.593 -1.161 -7.309 1.000 1 A ASP 90.378 1
ATOM 295 C CG . ASP 39 39 ? A 13.300 -1.684 -8.568 1.000 1 A ASP 84.991 1
ATOM 296 O OD1 . ASP 39 39 ? A 12.858 -1.356 -9.678 1.000 1 A ASP 81.567 1
ATOM 297 O OD2 . ASP 39 39 ? A 14.280 -2.447 -8.392 1.000 1 A ASP 78.881 1
ATOM 298 N N . SER 40 40 ? A 10.151 -1.427 -9.086 1.000 1 A SER 93.551 1
ATOM 299 C CA . SER 40 40 ? A 8.957 -2.141 -9.539 1.000 1 A SER 93.426 1
ATOM 300 C C . SER 40 40 ? A 9.225 -3.637 -9.565 1.000 1 A SER 93.980 1
ATOM 301 O O . SER 40 40 ? A 10.364 -4.097 -9.742 1.000 1 A SER 92.453 1
ATOM 302 C CB . SER 40 40 ? A 8.514 -1.643 -10.919 1.000 1 A SER 90.783 1
ATOM 303 O OG . SER 40 40 ? A 9.429 -2.049 -11.927 1.000 1 A SER 85.812 1
ATOM 304 N N . TYR 41 41 ? A 8.171 -4.375 -9.362 1.000 1 A TYR 96.036 1
ATOM 305 C CA . TYR 41 41 ? A 8.232 -5.829 -9.253 1.000 1 A TYR 95.791 1
ATOM 306 C C . TYR 41 41 ? A 7.064 -6.411 -10.031 1.000 1 A TYR 96.341 1
ATOM 307 O O . TYR 41 41 ? A 5.979 -5.775 -10.134 1.000 1 A TYR 96.286 1
ATOM 308 C CB . TYR 41 41 ? A 8.094 -6.275 -7.803 1.000 1 A TYR 95.229 1
ATOM 309 C CG . TYR 41 41 ? A 9.174 -5.748 -6.903 1.000 1 A TYR 93.200 1
ATOM 310 C CD1 . TYR 41 41 ? A 10.310 -6.487 -6.633 1.000 1 A TYR 91.367 1
ATOM 311 C CD2 . TYR 41 41 ? A 9.072 -4.483 -6.337 1.000 1 A TYR 92.407 1
ATOM 312 C CE1 . TYR 41 41 ? A 11.303 -6.004 -5.821 1.000 1 A TYR 88.583 1
ATOM 313 C CE2 . TYR 41 41 ? A 10.065 -3.983 -5.504 1.000 1 A TYR 90.871 1
ATOM 314 C CZ . TYR 41 41 ? A 11.174 -4.756 -5.259 1.000 1 A TYR 87.851 1
ATOM 315 O OH . TYR 41 41 ? A 12.197 -4.257 -4.447 1.000 1 A TYR 84.564 1
ATOM 316 N N . ARG 42 42 ? A 7.237 -7.606 -10.575 1.000 1 A ARG 96.300 1
ATOM 317 C CA . ARG 42 42 ? A 6.179 -8.309 -11.280 1.000 1 A ARG 96.401 1
ATOM 318 C C . ARG 42 42 ? A 5.988 -9.675 -10.643 1.000 1 A ARG 96.722 1
ATOM 319 O O . ARG 42 42 ? A 6.938 -10.345 -10.285 1.000 1 A ARG 95.542 1
ATOM 320 C CB . ARG 42 42 ? A 6.529 -8.480 -12.763 1.000 1 A ARG 94.672 1
ATOM 321 C CG . ARG 42 42 ? A 6.766 -7.172 -13.482 1.000 1 A ARG 84.366 1
ATOM 322 C CD . ARG 42 42 ? A 7.091 -7.396 -14.956 1.000 1 A ARG 78.980 1
ATOM 323 N NE . ARG 42 42 ? A 5.909 -7.701 -15.764 1.000 1 A ARG 73.936 1
ATOM 324 C CZ . ARG 42 42 ? A 5.111 -6.749 -16.254 1.000 1 A ARG 68.006 1
ATOM 325 N NH1 . ARG 42 42 ? A 5.354 -5.461 -16.015 1.000 1 A ARG 61.273 1
ATOM 326 N NH2 . ARG 42 42 ? A 4.056 -7.089 -16.990 1.000 1 A ARG 59.140 1
ATOM 327 N N . LYS 43 43 ? A 4.730 -10.053 -10.475 1.000 1 A LYS 96.617 1
ATOM 328 C CA . LYS 43 43 ? A 4.386 -11.332 -9.852 1.000 1 A LYS 96.820 1
ATOM 329 C C . LYS 43 43 ? A 3.162 -11.901 -10.552 1.000 1 A LYS 97.101 1
ATOM 330 O O . LYS 43 43 ? A 2.114 -11.269 -10.586 1.000 1 A LYS 97.120 1
ATOM 331 C CB . LYS 43 43 ? A 4.096 -11.131 -8.362 1.000 1 A LYS 96.133 1
ATOM 332 C CG . LYS 43 43 ? A 3.696 -12.407 -7.604 1.000 1 A LYS 94.960 1
ATOM 333 C CD . LYS 43 43 ? A 4.874 -13.339 -7.427 1.000 1 A LYS 92.953 1
ATOM 334 C CE . LYS 43 43 ? A 4.549 -14.442 -6.451 1.000 1 A LYS 91.481 1
ATOM 335 N NZ . LYS 43 43 ? A 5.721 -15.313 -6.185 1.000 1 A LYS 87.472 1
ATOM 336 N N . GLN 44 44 ? A 3.303 -13.103 -11.120 1.000 1 A GLN 97.645 1
ATOM 337 C CA . GLN 44 44 ? A 2.163 -13.805 -11.673 1.000 1 A GLN 97.553 1
ATOM 338 C C . GLN 44 44 ? A 1.431 -14.539 -10.559 1.000 1 A GLN 97.319 1
ATOM 339 O O . GLN 44 44 ? A 2.033 -15.289 -9.795 1.000 1 A GLN 96.298 1
ATOM 340 C CB . GLN 44 44 ? A 2.616 -14.809 -12.742 1.000 1 A GLN 96.775 1
ATOM 341 C CG . GLN 44 44 ? A 1.510 -15.339 -13.584 1.000 1 A GLN 92.558 1
ATOM 342 C CD . GLN 44 44 ? A 2.003 -16.162 -14.743 1.000 1 A GLN 88.577 1
ATOM 343 O OE1 . GLN 44 44 ? A 2.560 -15.645 -15.706 1.000 1 A GLN 80.441 1
ATOM 344 N NE2 . GLN 44 44 ? A 1.812 -17.480 -14.653 1.000 1 A GLN 79.759 1
ATOM 345 N N . VAL 45 45 ? A 0.128 -14.287 -10.448 1.000 1 A VAL 97.021 1
ATOM 346 C CA . VAL 45 45 ? A -0.686 -14.880 -9.392 1.000 1 A VAL 96.679 1
ATOM 347 C C . VAL 45 45 ? A -2.008 -15.353 -9.980 1.000 1 A VAL 96.526 1
ATOM 348 O O . VAL 45 45 ? A -2.350 -15.000 -11.104 1.000 1 A VAL 95.870 1
ATOM 349 C CB . VAL 45 45 ? A -0.985 -13.879 -8.245 1.000 1 A VAL 95.660 1
ATOM 350 C CG1 . VAL 45 45 ? A 0.318 -13.457 -7.536 1.000 1 A VAL 95.013 1
ATOM 351 C CG2 . VAL 45 45 ? A -1.756 -12.670 -8.744 1.000 1 A VAL 94.641 1
ATOM 352 N N . VAL 46 46 ? A -2.733 -16.133 -9.207 1.000 1 A VAL 96.116 1
ATOM 353 C CA . VAL 46 46 ? A -4.099 -16.540 -9.574 1.000 1 A VAL 96.310 1
ATOM 354 C C . VAL 46 46 ? A -5.039 -15.914 -8.554 1.000 1 A VAL 96.863 1
ATOM 355 O O . VAL 46 46 ? A -4.902 -16.138 -7.345 1.000 1 A VAL 96.336 1
ATOM 356 C CB . VAL 46 46 ? A -4.280 -18.054 -9.606 1.000 1 A VAL 94.990 1
ATOM 357 C CG1 . VAL 46 46 ? A -3.315 -18.667 -10.617 1.000 1 A VAL 93.627 1
ATOM 358 C CG2 . VAL 46 46 ? A -5.719 -18.404 -9.942 1.000 1 A VAL 94.177 1
ATOM 359 N N . ILE 47 47 ? A -5.967 -15.098 -9.013 1.000 1 A ILE 97.075 1
ATOM 360 C CA . ILE 47 47 ? A -6.923 -14.409 -8.158 1.000 1 A ILE 97.326 1
ATOM 361 C C . ILE 47 47 ? A -8.320 -14.750 -8.666 1.000 1 A ILE 97.145 1
ATOM 362 O O . ILE 47 47 ? A -8.677 -14.404 -9.783 1.000 1 A ILE 96.622 1
ATOM 363 C CB . ILE 47 47 ? A -6.704 -12.877 -8.183 1.000 1 A ILE 97.475 1
ATOM 364 C CG1 . ILE 47 47 ? A -5.291 -12.536 -7.728 1.000 1 A ILE 97.040 1
ATOM 365 C CG2 . ILE 47 47 ? A -7.746 -12.177 -7.306 1.000 1 A ILE 97.240 1
ATOM 366 C CD1 . ILE 47 47 ? A -4.878 -11.093 -7.976 1.000 1 A ILE 96.445 1
ATOM 367 N N . ASP 48 48 ? A -9.107 -15.401 -7.807 1.000 1 A ASP 97.388 1
ATOM 368 C CA . ASP 48 48 ? A -10.476 -15.793 -8.167 1.000 1 A ASP 96.867 1
ATOM 369 C C . ASP 48 48 ? A -10.506 -16.580 -9.472 1.000 1 A ASP 96.137 1
ATOM 370 O O . ASP 48 48 ? A -11.373 -16.393 -10.323 1.000 1 A ASP 94.634 1
ATOM 371 C CB . ASP 48 48 ? A -11.402 -14.582 -8.217 1.000 1 A ASP 96.511 1
ATOM 372 C CG . ASP 48 48 ? A -11.448 -13.830 -6.888 1.000 1 A ASP 96.695 1
ATOM 373 O OD1 . ASP 48 48 ? A -11.445 -14.517 -5.822 1.000 1 A ASP 95.453 1
ATOM 374 O OD2 . ASP 48 48 ? A -11.528 -12.586 -6.915 1.000 1 A ASP 95.011 1
ATOM 375 N N . GLY 49 49 ? A -9.493 -17.430 -9.633 1.000 1 A GLY 96.256 1
ATOM 376 C CA . GLY 49 49 ? A -9.403 -18.262 -10.829 1.000 1 A GLY 94.827 1
ATOM 377 C C . GLY 49 49 ? A -8.773 -17.626 -12.039 1.000 1 A GLY 94.856 1
ATOM 378 O O . GLY 49 49 ? A -8.517 -18.308 -13.026 1.000 1 A GLY 93.356 1
ATOM 379 N N . GLU 50 50 ? A -8.506 -16.303 -11.952 1.000 1 A GLU 93.700 1
ATOM 380 C CA . GLU 50 50 ? A -7.890 -15.553 -13.069 1.000 1 A GLU 93.446 1
ATOM 381 C C . GLU 50 50 ? A -6.382 -15.455 -12.860 1.000 1 A GLU 94.339 1
ATOM 382 O O . GLU 50 50 ? A -5.903 -14.974 -11.841 1.000 1 A GLU 94.316 1
ATOM 383 C CB . GLU 50 50 ? A -8.470 -14.141 -13.156 1.000 1 A GLU 90.857 1
ATOM 384 C CG . GLU 50 50 ? A -7.877 -13.323 -14.286 1.000 1 A GLU 87.847 1
ATOM 385 C CD . GLU 50 50 ? A -8.355 -11.889 -14.294 1.000 1 A GLU 85.705 1
ATOM 386 O OE1 . GLU 50 50 ? A -8.207 -11.196 -13.263 1.000 1 A GLU 77.845 1
ATOM 387 O OE2 . GLU 50 50 ? A -8.909 -11.457 -15.333 1.000 1 A GLU 76.258 1
ATOM 388 N N . THR 51 51 ? A -5.613 -15.929 -13.842 1.000 1 A THR 95.685 1
ATOM 389 C CA . THR 51 51 ? A -4.181 -15.726 -13.826 1.000 1 A THR 95.849 1
ATOM 390 C C . THR 51 51 ? A -3.923 -14.252 -14.104 1.000 1 A THR 95.848 1
ATOM 391 O O . THR 51 51 ? A -4.405 -13.673 -15.079 1.000 1 A THR 94.362 1
ATOM 392 C CB . THR 51 51 ? A -3.489 -16.610 -14.865 1.000 1 A THR 95.195 1
ATOM 393 O OG1 . THR 51 51 ? A -3.777 -17.980 -14.578 1.000 1 A THR 92.634 1
ATOM 394 C CG2 . THR 51 51 ? A -1.976 -16.371 -14.843 1.000 1 A THR 93.258 1
ATOM 395 N N . SER 52 52 ? A -3.174 -13.623 -13.184 1.000 1 A SER 95.762 1
ATOM 396 C CA . SER 52 52 ? A -2.962 -12.183 -13.216 1.000 1 A SER 95.560 1
ATOM 397 C C . SER 52 52 ? A -1.484 -11.867 -13.119 1.000 1 A SER 96.453 1
ATOM 398 O O . SER 52 52 ? A -0.759 -12.524 -12.364 1.000 1 A SER 96.304 1
ATOM 399 C CB . SER 52 52 ? A -3.698 -11.491 -12.070 1.000 1 A SER 92.897 1
ATOM 400 O OG . SER 52 52 ? A -5.077 -11.797 -12.056 1.000 1 A SER 84.988 1
ATOM 401 N N . LEU 53 53 ? A -1.047 -10.879 -13.863 1.000 1 A LEU 97.445 1
ATOM 402 C CA . LEU 53 53 ? A 0.332 -10.400 -13.778 1.000 1 A LEU 97.772 1
ATOM 403 C C . LEU 53 53 ? A 0.286 -9.054 -13.056 1.000 1 A LEU 98.004 1
ATOM 404 O O . LEU 53 53 ? A -0.190 -8.067 -13.615 1.000 1 A LEU 97.688 1
ATOM 405 C CB . LEU 53 53 ? A 0.954 -10.253 -15.158 1.000 1 A LEU 97.189 1
ATOM 406 C CG . LEU 53 53 ? A 2.400 -9.742 -15.138 1.000 1 A LEU 94.672 1
ATOM 407 C CD1 . LEU 53 53 ? A 3.301 -10.688 -14.370 1.000 1 A LEU 93.448 1
ATOM 408 C CD2 . LEU 53 53 ? A 2.884 -9.571 -16.588 1.000 1 A LEU 92.823 1
ATOM 409 N N . LEU 54 54 ? A 0.746 -9.055 -11.800 1.000 1 A LEU 97.980 1
ATOM 410 C CA . LEU 54 54 ? A 0.773 -7.824 -11.006 1.000 1 A LEU 98.179 1
ATOM 411 C C . LEU 54 54 ? A 2.092 -7.105 -11.248 1.000 1 A LEU 98.071 1
ATOM 412 O O . LEU 54 54 ? A 3.168 -7.707 -11.039 1.000 1 A LEU 97.843 1
ATOM 413 C CB . LEU 54 54 ? A 0.647 -8.152 -9.505 1.000 1 A LEU 98.179 1
ATOM 414 C CG . LEU 54 54 ? A -0.523 -9.052 -9.107 1.000 1 A LEU 98.030 1
ATOM 415 C CD1 . LEU 54 54 ? A -1.826 -8.546 -9.682 1.000 1 A LEU 97.955 1
ATOM 416 C CD2 . LEU 54 54 ? A -0.586 -9.119 -7.599 1.000 1 A LEU 98.038 1
ATOM 417 N N . ASP 55 55 ? A 2.012 -5.865 -11.693 1.000 1 A ASP 98.044 1
ATOM 418 C CA . ASP 55 55 ? A 3.157 -4.994 -11.919 1.000 1 A ASP 97.771 1
ATOM 419 C C . ASP 55 55 ? A 3.080 -3.917 -10.846 1.000 1 A ASP 97.810 1
ATOM 420 O O . ASP 55 55 ? A 2.221 -3.041 -10.901 1.000 1 A ASP 97.583 1
ATOM 421 C CB . ASP 55 55 ? A 3.113 -4.418 -13.337 1.000 1 A ASP 96.699 1
ATOM 422 C CG . ASP 55 55 ? A 4.383 -3.673 -13.689 1.000 1 A ASP 95.012 1
ATOM 423 O OD1 . ASP 55 55 ? A 5.265 -3.502 -12.843 1.000 1 A ASP 92.872 1
ATOM 424 O OD2 . ASP 55 55 ? A 4.489 -3.240 -14.872 1.000 1 A ASP 90.441 1
ATOM 425 N N . ILE 56 56 ? A 3.939 -4.031 -9.820 1.000 1 A ILE 97.542 1
ATOM 426 C CA . ILE 56 56 ? A 3.787 -3.288 -8.562 1.000 1 A ILE 97.625 1
ATOM 427 C C . ILE 56 56 ? A 4.940 -2.299 -8.409 1.000 1 A ILE 97.101 1
ATOM 428 O O . ILE 56 56 ? A 6.105 -2.698 -8.396 1.000 1 A ILE 96.936 1
ATOM 429 C CB . ILE 56 56 ? A 3.768 -4.252 -7.370 1.000 1 A ILE 97.834 1
ATOM 430 C CG1 . ILE 56 56 ? A 2.615 -5.255 -7.505 1.000 1 A ILE 96.964 1
ATOM 431 C CG2 . ILE 56 56 ? A 3.667 -3.483 -6.054 1.000 1 A ILE 97.706 1
ATOM 432 C CD1 . ILE 56 56 ? A 2.719 -6.425 -6.570 1.000 1 A ILE 92.062 1
ATOM 433 N N . LEU 57 57 ? A 4.576 -1.016 -8.260 1.000 1 A LEU 97.045 1
ATOM 434 C CA . LEU 57 57 ? A 5.540 0.016 -7.922 1.000 1 A LEU 96.597 1
ATOM 435 C C . LEU 57 57 ? A 5.542 0.204 -6.401 1.000 1 A LEU 96.745 1
ATOM 436 O O . LEU 57 57 ? A 4.529 0.564 -5.806 1.000 1 A LEU 96.827 1
ATOM 437 C CB . LEU 57 57 ? A 5.233 1.330 -8.607 1.000 1 A LEU 95.443 1
ATOM 438 C CG . LEU 57 57 ? A 6.169 2.482 -8.231 1.000 1 A LEU 93.702 1
ATOM 439 C CD1 . LEU 57 57 ? A 7.584 2.202 -8.738 1.000 1 A LEU 92.208 1
ATOM 440 C CD2 . LEU 57 57 ? A 5.655 3.806 -8.756 1.000 1 A LEU 91.585 1
ATOM 441 N N . ASP 58 58 ? A 6.697 -0.108 -5.798 1.000 1 A ASP 96.603 1
ATOM 442 C CA . ASP 58 58 ? A 6.930 0.130 -4.377 1.000 1 A ASP 96.439 1
ATOM 443 C C . ASP 58 58 ? A 7.612 1.522 -4.248 1.000 1 A ASP 95.721 1
ATOM 444 O O . ASP 58 58 ? A 8.804 1.623 -4.518 1.000 1 A ASP 94.671 1
ATOM 445 C CB . ASP 58 58 ? A 7.823 -0.964 -3.824 1.000 1 A ASP 96.409 1
ATOM 446 C CG . ASP 58 58 ? A 8.288 -0.698 -2.417 1.000 1 A ASP 96.367 1
ATOM 447 O OD1 . ASP 58 58 ? A 7.577 -0.039 -1.653 1.000 1 A ASP 95.748 1
ATOM 448 O OD2 . ASP 58 58 ? A 9.409 -1.168 -2.089 1.000 1 A ASP 95.325 1
ATOM 449 N N . THR 59 59 ? A 6.832 2.518 -3.905 1.000 1 A THR 96.308 1
ATOM 450 C CA . THR 59 59 ? A 7.324 3.885 -3.971 1.000 1 A THR 95.493 1
ATOM 451 C C . THR 59 59 ? A 8.223 4.210 -2.784 1.000 1 A THR 93.488 1
ATOM 452 O O . THR 59 59 ? A 8.047 3.718 -1.671 1.000 1 A THR 91.049 1
ATOM 453 C CB . THR 59 59 ? A 6.191 4.916 -4.029 1.000 1 A THR 95.309 1
ATOM 454 O OG1 . THR 59 59 ? A 5.395 4.847 -2.836 1.000 1 A THR 89.601 1
ATOM 455 C CG2 . THR 59 59 ? A 5.310 4.639 -5.203 1.000 1 A THR 90.059 1
ATOM 456 N N . ALA 60 60 ? A 9.209 5.074 -3.042 1.000 1 A ALA 94.211 1
ATOM 457 C CA . ALA 60 60 ? A 10.086 5.607 -1.994 1.000 1 A ALA 92.263 1
ATOM 458 C C . ALA 60 60 ? A 10.385 7.083 -2.195 1.000 1 A ALA 88.721 1
ATOM 459 O O . ALA 60 60 ? A 11.119 7.659 -1.392 1.000 1 A ALA 82.063 1
ATOM 460 C CB . ALA 60 60 ? A 11.378 4.803 -1.946 1.000 1 A ALA 91.503 1
ATOM 461 N N . GLY 61 61 ? A 9.816 7.699 -3.236 1.000 1 A GLY 81.571 1
ATOM 462 C CA . GLY 61 61 ? A 10.074 9.086 -3.523 1.000 1 A GLY 78.383 1
ATOM 463 C C . GLY 61 61 ? A 10.711 9.270 -4.878 1.000 1 A GLY 79.694 1
ATOM 464 O O . GLY 61 61 ? A 10.230 8.762 -5.887 1.000 1 A GLY 75.236 1
ATOM 465 N N . GLN 62 62 ? A 11.847 9.969 -4.876 1.000 1 A GLN 78.453 1
ATOM 466 C CA . GLN 62 62 ? A 12.519 10.313 -6.108 1.000 1 A GLN 78.233 1
ATOM 467 C C . GLN 62 62 ? A 13.188 9.106 -6.734 1.000 1 A GLN 79.315 1
ATOM 468 O O . GLN 62 62 ? A 13.871 8.334 -6.032 1.000 1 A GLN 77.193 1
ATOM 469 C CB . GLN 62 62 ? A 13.565 11.404 -5.870 1.000 1 A GLN 75.151 1
ATOM 470 C CG . GLN 62 62 ? A 12.993 12.683 -5.302 1.000 1 A GLN 72.892 1
ATOM 471 C CD . GLN 62 62 ? A 11.936 13.303 -6.184 1.000 1 A GLN 65.466 1
ATOM 472 O OE1 . GLN 62 62 ? A 12.115 13.344 -7.421 1.000 1 A GLN 61.916 1
ATOM 473 N NE2 . GLN 62 62 ? A 10.860 13.756 -5.616 1.000 1 A GLN 64.284 1
ATOM 474 N N . GLU 63 63 ? A 12.985 8.937 -8.023 1.000 1 A GLU 78.939 1
ATOM 475 C CA . GLU 63 63 ? A 13.747 7.962 -8.799 1.000 1 A GLU 77.741 1
ATOM 476 C C . GLU 63 63 ? A 14.888 8.722 -9.473 1.000 1 A GLU 78.919 1
ATOM 477 O O . GLU 63 63 ? A 15.039 9.928 -9.277 1.000 1 A GLU 76.504 1
ATOM 478 C CB . GLU 63 63 ? A 12.866 7.294 -9.842 1.000 1 A GLU 73.230 1
ATOM 479 C CG . GLU 63 63 ? A 11.687 6.572 -9.243 1.000 1 A GLU 71.169 1
ATOM 480 C CD . GLU 63 63 ? A 10.908 5.766 -10.241 1.000 1 A GLU 68.270 1
ATOM 481 O OE1 . GLU 63 63 ? A 11.334 4.626 -10.571 1.000 1 A GLU 67.245 1
ATOM 482 O OE2 . GLU 63 63 ? A 9.844 6.254 -10.708 1.000 1 A GLU 66.742 1
ATOM 483 N N . GLU 64 64 ? A 15.699 8.041 -10.271 1.000 1 A GLU 82.673 1
ATOM 484 C CA . GLU 64 64 ? A 16.758 8.687 -11.018 1.000 1 A GLU 81.974 1
ATOM 485 C C . GLU 64 64 ? A 16.206 9.854 -11.811 1.000 1 A GLU 81.966 1
ATOM 486 O O . GLU 64 64 ? A 16.741 10.954 -11.772 1.000 1 A GLU 77.779 1
ATOM 487 C CB . GLU 64 64 ? A 17.454 7.702 -11.935 1.000 1 A GLU 76.849 1
ATOM 488 C CG . GLU 64 64 ? A 18.587 8.295 -12.744 1.000 1 A GLU 72.854 1
ATOM 489 C CD . GLU 64 64 ? A 19.395 7.242 -13.489 1.000 1 A GLU 65.833 1
ATOM 490 O OE1 . GLU 64 64 ? A 19.081 6.028 -13.369 1.000 1 A GLU 64.318 1
ATOM 491 O OE2 . GLU 64 64 ? A 20.398 7.631 -14.145 1.000 1 A GLU 62.444 1
ATOM 492 N N . TYR 65 65 ? A 15.107 9.605 -12.542 1.000 1 A TYR 82.052 1
ATOM 493 C CA . TYR 65 65 ? A 14.410 10.668 -13.257 1.000 1 A TYR 81.361 1
ATOM 494 C C . TYR 65 65 ? A 12.961 10.692 -12.824 1.000 1 A TYR 81.613 1
ATOM 495 O O . TYR 65 65 ? A 12.275 9.668 -12.816 1.000 1 A TYR 79.410 1
ATOM 496 C CB . TYR 65 65 ? A 14.489 10.460 -14.761 1.000 1 A TYR 78.902 1
ATOM 497 C CG . TYR 65 65 ? A 15.891 10.549 -15.309 1.000 1 A TYR 75.043 1
ATOM 498 C CD1 . TYR 65 65 ? A 16.425 11.763 -15.720 1.000 1 A TYR 72.315 1
ATOM 499 C CD2 . TYR 65 65 ? A 16.677 9.415 -15.434 1.000 1 A TYR 72.678 1
ATOM 500 C CE1 . TYR 65 65 ? A 17.698 11.862 -16.206 1.000 1 A TYR 68.193 1
ATOM 501 C CE2 . TYR 65 65 ? A 17.955 9.493 -15.938 1.000 1 A TYR 69.932 1
ATOM 502 C CZ . TYR 65 65 ? A 18.464 10.715 -16.314 1.000 1 A TYR 68.105 1
ATOM 503 O OH . TYR 65 65 ? A 19.741 10.798 -16.804 1.000 1 A TYR 73.392 1
ATOM 504 N N . SER 66 66 ? A 12.456 11.866 -12.443 1.000 1 A SER 83.597 1
ATOM 505 C CA . SER 66 66 ? A 11.094 12.016 -11.957 1.000 1 A SER 81.647 1
ATOM 506 C C . SER 66 66 ? A 10.068 11.558 -12.988 1.000 1 A SER 83.108 1
ATOM 507 O O . SER 66 66 ? A 8.955 11.149 -12.609 1.000 1 A SER 81.551 1
ATOM 508 C CB . SER 66 66 ? A 10.835 13.458 -11.535 1.000 1 A SER 75.933 1
ATOM 509 O OG . SER 66 66 ? A 10.873 14.326 -12.651 1.000 1 A SER 71.515 1
ATOM 510 N N . ALA 67 67 ? A 10.404 11.637 -14.275 1.000 1 A ALA 83.424 1
ATOM 511 C CA . ALA 67 67 ? A 9.441 11.261 -15.311 1.000 1 A ALA 82.753 1
ATOM 512 C C . ALA 67 67 ? A 9.021 9.790 -15.183 1.000 1 A ALA 83.364 1
ATOM 513 O O . ALA 67 67 ? A 7.907 9.433 -15.578 1.000 1 A ALA 83.211 1
ATOM 514 C CB . ALA 67 67 ? A 10.001 11.542 -16.696 1.000 1 A ALA 80.884 1
ATOM 515 N N . MET 68 68 ? A 9.934 8.943 -14.682 1.000 1 A MET 79.864 1
ATOM 516 C CA . MET 68 68 ? A 9.582 7.536 -14.489 1.000 1 A MET 79.423 1
ATOM 517 C C . MET 68 68 ? A 8.480 7.395 -13.451 1.000 1 A MET 80.855 1
ATOM 518 O O . MET 68 68 ? A 7.493 6.659 -13.638 1.000 1 A MET 80.187 1
ATOM 519 C CB . MET 68 68 ? A 10.808 6.734 -14.100 1.000 1 A MET 75.958 1
ATOM 520 C CG . MET 68 68 ? A 11.916 6.727 -15.135 1.000 1 A MET 71.914 1
ATOM 521 S SD . MET 68 68 ? A 13.454 5.981 -14.588 1.000 1 A MET 67.376 1
ATOM 522 C CE . MET 68 68 ? A 12.934 4.279 -14.402 1.000 1 A MET 61.043 1
ATOM 523 N N . ARG 69 69 ? A 8.648 8.104 -12.337 1.000 1 A ARG 84.348 1
ATOM 524 C CA . ARG 69 69 ? A 7.614 8.170 -11.317 1.000 1 A ARG 85.265 1
ATOM 525 C C . ARG 69 69 ? A 6.284 8.670 -11.917 1.000 1 A ARG 87.452 1
ATOM 526 O O . ARG 69 69 ? A 5.227 8.067 -11.697 1.000 1 A ARG 88.828 1
ATOM 527 C CB . ARG 69 69 ? A 8.040 9.067 -10.167 1.000 1 A ARG 83.620 1
ATOM 528 C CG . ARG 69 69 ? A 6.961 9.273 -9.084 1.000 1 A ARG 80.947 1
ATOM 529 C CD . ARG 69 69 ? A 7.250 10.494 -8.240 1.000 1 A ARG 77.055 1
ATOM 530 N NE . ARG 69 69 ? A 7.044 11.700 -9.039 1.000 1 A ARG 77.959 1
ATOM 531 C CZ . ARG 69 69 ? A 7.585 12.895 -8.728 1.000 1 A ARG 77.994 1
ATOM 532 N NH1 . ARG 69 69 ? A 8.375 13.029 -7.660 1.000 1 A ARG 73.044 1
ATOM 533 N NH2 . ARG 69 69 ? A 7.359 13.949 -9.510 1.000 1 A ARG 72.486 1
ATOM 534 N N . ASP 70 70 ? A 6.364 9.768 -12.661 1.000 1 A ASP 84.881 1
ATOM 535 C CA . ASP 70 70 ? A 5.144 10.355 -13.236 1.000 1 A ASP 87.176 1
ATOM 536 C C . ASP 70 70 ? A 4.436 9.338 -14.119 1.000 1 A ASP 89.176 1
ATOM 537 O O . ASP 70 70 ? A 3.202 9.238 -14.088 1.000 1 A ASP 89.899 1
ATOM 538 C CB . ASP 70 70 ? A 5.491 11.607 -14.034 1.000 1 A ASP 85.459 1
ATOM 539 C CG . ASP 70 70 ? A 5.991 12.740 -13.183 1.000 1 A ASP 86.460 1
ATOM 540 O OD1 . ASP 70 70 ? A 5.929 12.643 -11.929 1.000 1 A ASP 81.126 1
ATOM 541 O OD2 . ASP 70 70 ? A 6.471 13.741 -13.761 1.000 1 A ASP 80.432 1
ATOM 542 N N . GLN 71 71 ? A 5.198 8.572 -14.900 1.000 1 A GLN 88.651 1
ATOM 543 C CA . GLN 71 71 ? A 4.587 7.600 -15.812 1.000 1 A GLN 87.644 1
ATOM 544 C C . GLN 71 71 ? A 3.907 6.495 -15.036 1.000 1 A GLN 88.207 1
ATOM 545 O O . GLN 71 71 ? A 2.783 6.073 -15.367 1.000 1 A GLN 87.577 1
ATOM 546 C CB . GLN 71 71 ? A 5.641 7.038 -16.759 1.000 1 A GLN 85.638 1
ATOM 547 C CG . GLN 71 71 ? A 5.073 6.063 -17.776 1.000 1 A GLN 74.764 1
ATOM 548 C CD . GLN 71 71 ? A 4.092 6.720 -18.723 1.000 1 A GLN 68.429 1
ATOM 549 O OE1 . GLN 71 71 ? A 4.263 7.886 -19.107 1.000 1 A GLN 64.260 1
ATOM 550 N NE2 . GLN 71 71 ? A 3.062 6.004 -19.131 1.000 1 A GLN 62.033 1
ATOM 551 N N . TYR 72 72 ? A 4.581 6.004 -13.960 1.000 1 A TYR 85.240 1
ATOM 552 C CA . TYR 72 72 ? A 3.947 4.978 -13.124 1.000 1 A TYR 84.999 1
ATOM 553 C C . TYR 72 72 ? A 2.635 5.490 -12.512 1.000 1 A TYR 87.767 1
ATOM 554 O O . TYR 72 72 ? A 1.634 4.769 -12.493 1.000 1 A TYR 88.037 1
ATOM 555 C CB . TYR 72 72 ? A 4.885 4.530 -12.009 1.000 1 A TYR 81.607 1
ATOM 556 C CG . TYR 72 72 ? A 5.725 3.348 -12.335 1.000 1 A TYR 75.238 1
ATOM 557 C CD1 . TYR 72 72 ? A 7.097 3.436 -12.551 1.000 1 A TYR 70.002 1
ATOM 558 C CD2 . TYR 72 72 ? A 5.147 2.094 -12.421 1.000 1 A TYR 68.585 1
ATOM 559 C CE1 . TYR 72 72 ? A 7.865 2.313 -12.833 1.000 1 A TYR 66.858 1
ATOM 560 C CE2 . TYR 72 72 ? A 5.906 0.966 -12.680 1.000 1 A TYR 67.816 1
ATOM 561 C CZ . TYR 72 72 ? A 7.267 1.072 -12.884 1.000 1 A TYR 64.322 1
ATOM 562 O OH . TYR 72 72 ? A 8.041 -0.028 -13.170 1.000 1 A TYR 70.411 1
ATOM 563 N N . MET 73 73 ? A 2.647 6.733 -12.029 1.000 1 A MET 91.302 1
ATOM 564 C CA . MET 73 73 ? A 1.437 7.281 -11.421 1.000 1 A MET 92.460 1
ATOM 565 C C . MET 73 73 ? A 0.342 7.461 -12.452 1.000 1 A MET 94.287 1
ATOM 566 O O . MET 73 73 ? A -0.832 7.155 -12.182 1.000 1 A MET 94.086 1
ATOM 567 C CB . MET 73 73 ? A 1.735 8.612 -10.727 1.000 1 A MET 90.642 1
ATOM 568 C CG . MET 73 73 ? A 2.747 8.478 -9.619 1.000 1 A MET 87.593 1
ATOM 569 S SD . MET 73 73 ? A 2.227 7.365 -8.303 1.000 1 A MET 82.241 1
ATOM 570 C CE . MET 73 73 ? A 3.758 7.243 -7.342 1.000 1 A MET 75.715 1
ATOM 571 N N . ARG 74 74 ? A 0.723 7.976 -13.637 1.000 1 A ARG 93.564 1
ATOM 572 C CA . ARG 74 74 ? A -0.280 8.230 -14.677 1.000 1 A ARG 93.506 1
ATOM 573 C C . ARG 74 74 ? A -0.957 6.920 -15.134 1.000 1 A ARG 94.174 1
ATOM 574 O O . ARG 74 74 ? A -2.175 6.882 -15.337 1.000 1 A ARG 94.518 1
ATOM 575 C CB . ARG 74 74 ? A 0.394 8.900 -15.884 1.000 1 A ARG 91.795 1
ATOM 576 C CG . ARG 74 74 ? A -0.551 9.259 -17.004 1.000 1 A ARG 88.906 1
ATOM 577 C CD . ARG 74 74 ? A 0.198 9.962 -18.143 1.000 1 A ARG 87.935 1
ATOM 578 N NE . ARG 74 74 ? A 0.900 11.112 -17.588 1.000 1 A ARG 82.481 1
ATOM 579 C CZ . ARG 74 74 ? A 2.210 11.180 -17.419 1.000 1 A ARG 82.063 1
ATOM 580 N NH1 . ARG 74 74 ? A 2.981 10.158 -17.771 1.000 1 A ARG 73.774 1
ATOM 581 N NH2 . ARG 74 74 ? A 2.754 12.285 -16.938 1.000 1 A ARG 74.287 1
ATOM 582 N N . THR 75 75 ? A -0.155 5.864 -15.251 1.000 1 A THR 94.973 1
ATOM 583 C CA . THR 75 75 ? A -0.673 4.602 -15.782 1.000 1 A THR 94.249 1
ATOM 584 C C . THR 75 75 ? A -1.129 3.629 -14.697 1.000 1 A THR 95.854 1
ATOM 585 O O . THR 75 75 ? A -1.743 2.606 -14.988 1.000 1 A THR 95.388 1
ATOM 586 C CB . THR 75 75 ? A 0.374 3.915 -16.663 1.000 1 A THR 91.435 1
ATOM 587 O OG1 . THR 75 75 ? A 1.525 3.561 -15.888 1.000 1 A THR 86.233 1
ATOM 588 C CG2 . THR 75 75 ? A 0.812 4.832 -17.817 1.000 1 A THR 85.802 1
ATOM 589 N N . GLY 76 76 ? A -0.841 3.940 -13.411 1.000 1 A GLY 96.921 1
ATOM 590 C CA . GLY 76 76 ? A -1.249 3.057 -12.338 1.000 1 A GLY 97.491 1
ATOM 591 C C . GLY 76 76 ? A -2.754 2.894 -12.285 1.000 1 A GLY 98.067 1
ATOM 592 O O . GLY 76 76 ? A -3.497 3.864 -12.384 1.000 1 A GLY 97.938 1
ATOM 593 N N . GLU 77 77 ? A -3.195 1.655 -12.117 1.000 1 A GLU 98.368 1
ATOM 594 C CA . GLU 77 77 ? A -4.623 1.356 -12.137 1.000 1 A GLU 98.485 1
ATOM 595 C C . GLU 77 77 ? A -5.246 1.344 -10.760 1.000 1 A GLU 98.622 1
ATOM 596 O O . GLU 77 77 ? A -6.445 1.553 -10.632 1.000 1 A GLU 98.485 1
ATOM 597 C CB . GLU 77 77 ? A -4.862 -0.006 -12.790 1.000 1 A GLU 98.278 1
ATOM 598 C CG . GLU 77 77 ? A -4.481 -0.064 -14.253 1.000 1 A GLU 97.933 1
ATOM 599 C CD . GLU 77 77 ? A -4.614 -1.489 -14.780 1.000 1 A GLU 97.536 1
ATOM 600 O OE1 . GLU 77 77 ? A -3.680 -2.300 -14.586 1.000 1 A GLU 93.964 1
ATOM 601 O OE2 . GLU 77 77 ? A -5.671 -1.780 -15.392 1.000 1 A GLU 93.288 1
ATOM 602 N N . GLY 78 78 ? A -4.427 1.056 -9.740 1.000 1 A GLY 98.673 1
ATOM 603 C CA . GLY 78 78 ? A -4.922 0.956 -8.375 1.000 1 A GLY 98.700 1
ATOM 604 C C . GLY 78 78 ? A -3.808 1.201 -7.385 1.000 1 A GLY 98.749 1
ATOM 605 O O . GLY 78 78 ? A -2.631 0.940 -7.664 1.000 1 A GLY 98.726 1
ATOM 606 N N . PHE 79 79 ? A -4.185 1.697 -6.220 1.000 1 A PHE 98.802 1
ATOM 607 C CA . PHE 79 79 ? A -3.219 2.177 -5.241 1.000 1 A PHE 98.798 1
ATOM 608 C C . PHE 79 79 ? A -3.526 1.581 -3.875 1.000 1 A PHE 98.845 1
ATOM 609 O O . PHE 79 79 ? A -4.655 1.690 -3.375 1.000 1 A PHE 98.834 1
ATOM 610 C CB . PHE 79 79 ? A -3.261 3.702 -5.154 1.000 1 A PHE 98.664 1
ATOM 611 C CG . PHE 79 79 ? A -2.871 4.407 -6.422 1.000 1 A PHE 98.568 1
ATOM 612 C CD1 . PHE 79 79 ? A -1.610 4.965 -6.547 1.000 1 A PHE 98.427 1
ATOM 613 C CD2 . PHE 79 79 ? A -3.762 4.478 -7.486 1.000 1 A PHE 98.408 1
ATOM 614 C CE1 . PHE 79 79 ? A -1.230 5.589 -7.721 1.000 1 A PHE 98.063 1
ATOM 615 C CE2 . PHE 79 79 ? A -3.392 5.114 -8.661 1.000 1 A PHE 98.151 1
ATOM 616 C CZ . PHE 79 79 ? A -2.106 5.669 -8.787 1.000 1 A PHE 98.040 1
ATOM 617 N N . LEU 80 80 ? A -2.488 0.974 -3.261 1.000 1 A LEU 98.844 1
ATOM 618 C CA . LEU 80 80 ? A -2.518 0.644 -1.846 1.000 1 A LEU 98.871 1
ATOM 619 C C . LEU 80 80 ? A -2.009 1.849 -1.080 1.000 1 A LEU 98.886 1
ATOM 620 O O . LEU 80 80 ? A -0.874 2.268 -1.279 1.000 1 A LEU 98.846 1
ATOM 621 C CB . LEU 80 80 ? A -1.640 -0.534 -1.511 1.000 1 A LEU 98.723 1
ATOM 622 C CG . LEU 80 80 ? A -2.049 -1.924 -1.973 1.000 1 A LEU 96.692 1
ATOM 623 C CD1 . LEU 80 80 ? A -3.493 -2.239 -1.629 1.000 1 A LEU 97.867 1
ATOM 624 C CD2 . LEU 80 80 ? A -1.103 -2.928 -1.275 1.000 1 A LEU 98.107 1
ATOM 625 N N . SER 81 81 ? A -2.836 2.375 -0.179 1.000 1 A SER 98.960 1
ATOM 626 C CA . SER 81 81 ? A -2.438 3.492 0.671 1.000 1 A SER 98.965 1
ATOM 627 C C . SER 81 81 ? A -2.174 2.924 2.063 1.000 1 A SER 98.981 1
ATOM 628 O O . SER 81 81 ? A -3.088 2.510 2.735 1.000 1 A SER 98.974 1
ATOM 629 C CB . SER 81 81 ? A -3.520 4.554 0.718 1.000 1 A SER 98.882 1
ATOM 630 O OG . SER 81 81 ? A -3.625 5.207 -0.546 1.000 1 A SER 97.870 1
ATOM 631 N N . VAL 82 82 ? A -0.897 2.909 2.451 1.000 1 A VAL 98.960 1
ATOM 632 C CA . VAL 82 82 ? A -0.448 2.192 3.634 1.000 1 A VAL 98.972 1
ATOM 633 C C . VAL 82 82 ? A -0.133 3.154 4.758 1.000 1 A VAL 98.969 1
ATOM 634 O O . VAL 82 82 ? A 0.578 4.146 4.555 1.000 1 A VAL 98.957 1
ATOM 635 C CB . VAL 82 82 ? A 0.802 1.329 3.317 1.000 1 A VAL 98.969 1
ATOM 636 C CG1 . VAL 82 82 ? A 0.591 0.466 2.088 1.000 1 A VAL 98.971 1
ATOM 637 C CG2 . VAL 82 82 ? A 1.208 0.489 4.510 1.000 1 A VAL 98.965 1
ATOM 638 N N . PHE 83 83 ? A -0.656 2.827 5.931 1.000 1 A PHE 98.982 1
ATOM 639 C CA . PHE 83 83 ? A -0.205 3.464 7.150 1.000 1 A PHE 98.984 1
ATOM 640 C C . PHE 83 83 ? A 0.191 2.340 8.121 1.000 1 A PHE 98.983 1
ATOM 641 O O . PHE 83 83 ? A -0.066 1.163 7.883 1.000 1 A PHE 98.981 1
ATOM 642 C CB . PHE 83 83 ? A -1.275 4.380 7.752 1.000 1 A PHE 98.981 1
ATOM 643 C CG . PHE 83 83 ? A -2.476 3.673 8.263 1.000 1 A PHE 98.983 1
ATOM 644 C CD1 . PHE 83 83 ? A -3.520 3.336 7.392 1.000 1 A PHE 98.980 1
ATOM 645 C CD2 . PHE 83 83 ? A -2.617 3.344 9.595 1.000 1 A PHE 98.980 1
ATOM 646 C CE1 . PHE 83 83 ? A -4.647 2.682 7.862 1.000 1 A PHE 98.977 1
ATOM 647 C CE2 . PHE 83 83 ? A -3.735 2.682 10.077 1.000 1 A PHE 98.971 1
ATOM 648 C CZ . PHE 83 83 ? A -4.753 2.359 9.202 1.000 1 A PHE 98.972 1
ATOM 649 N N . ALA 84 84 ? A 0.868 2.714 9.199 1.000 1 A ALA 98.962 1
ATOM 650 C CA . ALA 84 84 ? A 1.253 1.754 10.231 1.000 1 A ALA 98.964 1
ATOM 651 C C . ALA 84 84 ? A 0.367 1.979 11.449 1.000 1 A ALA 98.966 1
ATOM 652 O O . ALA 84 84 ? A 0.158 3.114 11.884 1.000 1 A ALA 98.953 1
ATOM 653 C CB . ALA 84 84 ? A 2.716 1.925 10.596 1.000 1 A ALA 98.933 1
ATOM 654 N N . ILE 85 85 ? A -0.125 0.880 12.023 1.000 1 A ILE 98.919 1
ATOM 655 C CA . ILE 85 85 ? A -1.118 0.993 13.075 1.000 1 A ILE 98.892 1
ATOM 656 C C . ILE 85 85 ? A -0.542 1.537 14.365 1.000 1 A ILE 98.877 1
ATOM 657 O O . ILE 85 85 ? A -1.275 1.861 15.300 1.000 1 A ILE 98.819 1
ATOM 658 C CB . ILE 85 85 ? A -1.860 -0.355 13.324 1.000 1 A ILE 98.834 1
ATOM 659 C CG1 . ILE 85 85 ? A -0.874 -1.453 13.784 1.000 1 A ILE 98.705 1
ATOM 660 C CG2 . ILE 85 85 ? A -2.599 -0.800 12.072 1.000 1 A ILE 98.650 1
ATOM 661 C CD1 . ILE 85 85 ? A -0.719 -1.506 15.292 1.000 1 A ILE 98.381 1
ATOM 662 N N . ASN 86 86 ? A 0.799 1.627 14.446 1.000 1 A ASN 98.880 1
ATOM 663 C CA . ASN 86 86 ? A 1.500 2.233 15.564 1.000 1 A ASN 98.851 1
ATOM 664 C C . ASN 86 86 ? A 2.019 3.636 15.256 1.000 1 A ASN 98.848 1
ATOM 665 O O . ASN 86 86 ? A 2.929 4.102 15.949 1.000 1 A ASN 98.777 1
ATOM 666 C CB . ASN 86 86 ? A 2.657 1.345 16.028 1.000 1 A ASN 98.794 1
ATOM 667 C CG . ASN 86 86 ? A 3.758 1.269 14.990 1.000 1 A ASN 98.752 1
ATOM 668 O OD1 . ASN 86 86 ? A 3.521 1.464 13.793 1.000 1 A ASN 98.554 1
ATOM 669 N ND2 . ASN 86 86 ? A 4.978 1.009 15.431 1.000 1 A ASN 98.018 1
ATOM 670 N N . ASN 87 87 ? A 1.505 4.311 14.227 1.000 1 A ASN 98.766 1
ATOM 671 C CA . ASN 87 87 ? A 2.053 5.594 13.773 1.000 1 A ASN 98.751 1
ATOM 672 C C . ASN 87 87 ? A 0.926 6.498 13.302 1.000 1 A ASN 98.820 1
ATOM 673 O O . ASN 87 87 ? A 0.510 6.458 12.133 1.000 1 A ASN 98.781 1
ATOM 674 C CB . ASN 87 87 ? A 3.069 5.326 12.664 1.000 1 A ASN 98.493 1
ATOM 675 C CG . ASN 87 87 ? A 3.868 6.555 12.260 1.000 1 A ASN 97.482 1
ATOM 676 O OD1 . ASN 87 87 ? A 3.324 7.650 12.104 1.000 1 A ASN 93.238 1
ATOM 677 N ND2 . ASN 87 87 ? A 5.150 6.359 12.080 1.000 1 A ASN 91.434 1
ATOM 678 N N . THR 88 88 ? A 0.418 7.319 14.215 1.000 1 A THR 98.866 1
ATOM 679 C CA . THR 88 88 ? A -0.735 8.146 13.927 1.000 1 A THR 98.846 1
ATOM 680 C C . THR 88 88 ? A -0.448 9.126 12.792 1.000 1 A THR 98.882 1
ATOM 681 O O . THR 88 88 ? A -1.330 9.385 11.945 1.000 1 A THR 98.843 1
ATOM 682 C CB . THR 88 88 ? A -1.183 8.898 15.181 1.000 1 A THR 98.598 1
ATOM 683 O OG1 . THR 88 88 ? A -1.642 7.944 16.143 1.000 1 A THR 94.886 1
ATOM 684 C CG2 . THR 88 88 ? A -2.308 9.888 14.857 1.000 1 A THR 94.142 1
ATOM 685 N N . LYS 89 89 ? A 0.788 9.648 12.735 1.000 1 A LYS 98.892 1
ATOM 686 C CA . LYS 89 89 ? A 1.118 10.585 11.646 1.000 1 A LYS 98.887 1
ATOM 687 C C . LYS 89 89 ? A 0.946 9.898 10.289 1.000 1 A LYS 98.899 1
ATOM 688 O O . LYS 89 89 ? A 0.449 10.523 9.346 1.000 1 A LYS 98.863 1
ATOM 689 C CB . LYS 89 89 ? A 2.541 11.103 11.813 1.000 1 A LYS 98.798 1
ATOM 690 C CG . LYS 89 89 ? A 3.018 12.055 10.721 1.000 1 A LYS 97.085 1
ATOM 691 C CD . LYS 89 89 ? A 2.166 13.314 10.623 1.000 1 A LYS 90.310 1
ATOM 692 C CE . LYS 89 89 ? A 2.855 14.401 9.825 1.000 1 A LYS 91.072 1
ATOM 693 N NZ . LYS 89 89 ? A 3.133 14.041 8.426 1.000 1 A LYS 83.505 1
ATOM 694 N N . SER 90 90 ? A 1.381 8.630 10.191 1.000 1 A SER 98.942 1
ATOM 695 C CA . SER 90 90 ? A 1.216 7.929 8.911 1.000 1 A SER 98.931 1
ATOM 696 C C . SER 90 90 ? A -0.261 7.780 8.535 1.000 1 A SER 98.931 1
ATOM 697 O O . SER 90 90 ? A -0.611 7.814 7.339 1.000 1 A SER 98.897 1
ATOM 698 C CB . SER 90 90 ? A 1.905 6.575 8.920 1.000 1 A SER 98.931 1
ATOM 699 O OG . SER 90 90 ? A 1.224 5.593 9.699 1.000 1 A SER 98.939 1
ATOM 700 N N . PHE 91 91 ? A -1.140 7.610 9.515 1.000 1 A PHE 98.960 1
ATOM 701 C CA . PHE 91 91 ? A -2.578 7.566 9.261 1.000 1 A PHE 98.958 1
ATOM 702 C C . PHE 91 91 ? A -3.086 8.925 8.781 1.000 1 A PHE 98.941 1
ATOM 703 O O . PHE 91 91 ? A -3.854 9.021 7.831 1.000 1 A PHE 98.907 1
ATOM 704 C CB . PHE 91 91 ? A -3.309 7.125 10.527 1.000 1 A PHE 98.939 1
ATOM 705 C CG . PHE 91 91 ? A -4.813 7.008 10.390 1.000 1 A PHE 98.929 1
ATOM 706 C CD1 . PHE 91 91 ? A -5.358 6.098 9.504 1.000 1 A PHE 98.911 1
ATOM 707 C CD2 . PHE 91 91 ? A -5.662 7.801 11.147 1.000 1 A PHE 98.888 1
ATOM 708 C CE1 . PHE 91 91 ? A -6.740 5.978 9.369 1.000 1 A PHE 98.848 1
ATOM 709 C CE2 . PHE 91 91 ? A -7.046 7.688 11.024 1.000 1 A PHE 98.790 1
ATOM 710 C CZ . PHE 91 91 ? A -7.568 6.772 10.132 1.000 1 A PHE 98.805 1
ATOM 711 N N . GLU 92 92 ? A -2.613 10.000 9.471 1.000 1 A GLU 98.860 1
ATOM 712 C CA . GLU 92 92 ? A -2.999 11.343 9.047 1.000 1 A GLU 98.777 1
ATOM 713 C C . GLU 92 92 ? A -2.527 11.640 7.618 1.000 1 A GLU 98.734 1
ATOM 714 O O . GLU 92 92 ? A -3.195 12.352 6.859 1.000 1 A GLU 98.492 1
ATOM 715 C CB . GLU 92 92 ? A -2.446 12.370 10.024 1.000 1 A GLU 98.631 1
ATOM 716 C CG . GLU 92 92 ? A -3.024 12.200 11.427 1.000 1 A GLU 98.166 1
ATOM 717 C CD . GLU 92 92 ? A -2.325 13.036 12.483 1.000 1 A GLU 97.424 1
ATOM 718 O OE1 . GLU 92 92 ? A -1.212 13.558 12.227 1.000 1 A GLU 94.702 1
ATOM 719 O OE2 . GLU 92 92 ? A -2.895 13.159 13.598 1.000 1 A GLU 94.667 1
ATOM 720 N N . ASP 93 93 ? A -1.371 11.052 7.230 1.000 1 A ASP 98.755 1
ATOM 721 C CA . ASP 93 93 ? A -0.807 11.259 5.897 1.000 1 A ASP 98.691 1
ATOM 722 C C . ASP 93 93 ? A -1.667 10.656 4.793 1.000 1 A ASP 98.716 1
ATOM 723 O O . ASP 93 93 ? A -1.490 10.999 3.630 1.000 1 A ASP 98.466 1
ATOM 724 C CB . ASP 93 93 ? A 0.591 10.637 5.789 1.000 1 A ASP 98.524 1
ATOM 725 C CG . ASP 93 93 ? A 1.668 11.419 6.515 1.000 1 A ASP 98.188 1
ATOM 726 O OD1 . ASP 93 93 ? A 1.432 12.578 6.898 1.000 1 A ASP 96.688 1
ATOM 727 O OD2 . ASP 93 93 ? A 2.754 10.831 6.696 1.000 1 A ASP 95.985 1
ATOM 728 N N . ILE 94 94 ? A -2.578 9.741 5.132 1.000 1 A ILE 98.881 1
ATOM 729 C CA . ILE 94 94 ? A -3.368 9.077 4.100 1.000 1 A ILE 98.865 1
ATOM 730 C C . ILE 94 94 ? A -4.145 10.088 3.257 1.000 1 A ILE 98.748 1
ATOM 731 O O . ILE 94 94 ? A -4.284 9.906 2.029 1.000 1 A ILE 98.620 1
ATOM 732 C CB . ILE 94 94 ? A -4.333 8.055 4.742 1.000 1 A ILE 98.872 1
ATOM 733 C CG1 . ILE 94 94 ? A -3.528 6.879 5.309 1.000 1 A ILE 98.880 1
ATOM 734 C CG2 . ILE 94 94 ? A -5.384 7.563 3.752 1.000 1 A ILE 98.805 1
ATOM 735 C CD1 . ILE 94 94 ? A -2.738 6.075 4.273 1.000 1 A ILE 98.811 1
ATOM 736 N N . HIS 95 95 ? A -4.650 11.151 3.897 1.000 1 A HIS 98.477 1
ATOM 737 C CA . HIS 95 95 ? A -5.386 12.164 3.151 1.000 1 A HIS 98.042 1
ATOM 738 C C . HIS 95 95 ? A -4.549 12.800 2.057 1.000 1 A HIS 97.946 1
ATOM 739 O O . HIS 95 95 ? A -5.017 12.995 0.933 1.000 1 A HIS 97.677 1
ATOM 740 C CB . HIS 95 95 ? A -5.938 13.228 4.102 1.000 1 A HIS 97.232 1
ATOM 741 C CG . HIS 95 95 ? A -6.852 12.689 5.151 1.000 1 A HIS 83.573 1
ATOM 742 N ND1 . HIS 95 95 ? A -6.409 12.361 6.415 1.000 1 A HIS 79.744 1
ATOM 743 C CD2 . HIS 95 95 ? A -8.188 12.454 5.105 1.000 1 A HIS 80.649 1
ATOM 744 C CE1 . HIS 95 95 ? A -7.460 11.950 7.120 1.000 1 A HIS 77.603 1
ATOM 745 N NE2 . HIS 95 95 ? A -8.536 11.985 6.363 1.000 1 A HIS 71.420 1
ATOM 746 N N . HIS 96 96 ? A -3.277 13.111 2.378 1.000 1 A HIS 97.786 1
ATOM 747 C CA . HIS 96 96 ? A -2.350 13.676 1.379 1.000 1 A HIS 97.473 1
ATOM 748 C C . HIS 96 96 ? A -2.159 12.723 0.216 1.000 1 A HIS 97.675 1
ATOM 749 O O . HIS 96 96 ? A -2.237 13.118 -0.934 1.000 1 A HIS 97.534 1
ATOM 750 C CB . HIS 96 96 ? A -1.024 13.991 2.066 1.000 1 A HIS 96.565 1
ATOM 751 C CG . HIS 96 96 ? A 0.130 14.123 1.111 1.000 1 A HIS 95.895 1
ATOM 752 N ND1 . HIS 96 96 ? A 0.329 15.296 0.380 1.000 1 A HIS 93.186 1
ATOM 753 C CD2 . HIS 96 96 ? A 1.129 13.289 0.811 1.000 1 A HIS 93.716 1
ATOM 754 C CE1 . HIS 96 96 ? A 1.425 15.122 -0.364 1.000 1 A HIS 92.537 1
ATOM 755 N NE2 . HIS 96 96 ? A 1.919 13.933 -0.120 1.000 1 A HIS 92.075 1
ATOM 756 N N . TYR 97 97 ? A -1.898 11.435 0.521 1.000 1 A TYR 97.846 1
ATOM 757 C CA . TYR 97 97 ? A -1.657 10.490 -0.560 1.000 1 A TYR 97.741 1
ATOM 758 C C . TYR 97 97 ? A -2.869 10.351 -1.452 1.000 1 A TYR 97.707 1
ATOM 759 O O . TYR 97 97 ? A -2.754 10.325 -2.673 1.000 1 A TYR 97.487 1
ATOM 760 C CB . TYR 97 97 ? A -1.165 9.147 -0.018 1.000 1 A TYR 97.592 1
ATOM 761 C CG . TYR 97 97 ? A 0.233 9.253 0.528 1.000 1 A TYR 97.376 1
ATOM 762 C CD1 . TYR 97 97 ? A 1.320 9.308 -0.342 1.000 1 A TYR 96.953 1
ATOM 763 C CD2 . TYR 97 97 ? A 0.449 9.353 1.874 1.000 1 A TYR 97.060 1
ATOM 764 C CE1 . TYR 97 97 ? A 2.594 9.471 0.140 1.000 1 A TYR 96.294 1
ATOM 765 C CE2 . TYR 97 97 ? A 1.726 9.527 2.386 1.000 1 A TYR 96.559 1
ATOM 766 C CZ . TYR 97 97 ? A 2.779 9.597 1.506 1.000 1 A TYR 96.281 1
ATOM 767 O OH . TYR 97 97 ? A 4.053 9.797 1.999 1.000 1 A TYR 95.097 1
ATOM 768 N N . ARG 98 98 ? A -4.080 10.274 -0.837 1.000 1 A ARG 97.892 1
ATOM 769 C CA . ARG 98 98 ? A -5.295 10.164 -1.652 1.000 1 A ARG 97.777 1
ATOM 770 C C . ARG 98 98 ? A -5.462 11.359 -2.575 1.000 1 A ARG 97.728 1
ATOM 771 O O . ARG 98 98 ? A -5.863 11.209 -3.740 1.000 1 A ARG 97.542 1
ATOM 772 C CB . ARG 98 98 ? A -6.523 9.968 -0.749 1.000 1 A ARG 97.511 1
ATOM 773 C CG . ARG 98 98 ? A -7.800 9.811 -1.540 1.000 1 A ARG 95.621 1
ATOM 774 C CD . ARG 98 98 ? A -8.921 9.269 -0.659 1.000 1 A ARG 93.114 1
ATOM 775 N NE . ARG 98 98 ? A -10.172 9.215 -1.400 1.000 1 A ARG 90.673 1
ATOM 776 C CZ . ARG 98 98 ? A -10.633 8.178 -2.060 1.000 1 A ARG 89.616 1
ATOM 777 N NH1 . ARG 98 98 ? A -9.941 7.070 -2.120 1.000 1 A ARG 82.418 1
ATOM 778 N NH2 . ARG 98 98 ? A -11.832 8.230 -2.662 1.000 1 A ARG 83.182 1
ATOM 779 N N . GLU 99 99 ? A -5.159 12.577 -2.040 1.000 1 A GLU 98.028 1
ATOM 780 C CA . GLU 99 99 ? A -5.270 13.770 -2.871 1.000 1 A GLU 97.696 1
ATOM 781 C C . GLU 99 99 ? A -4.270 13.757 -4.026 1.000 1 A GLU 97.381 1
ATOM 782 O O . GLU 99 99 ? A -4.626 14.131 -5.145 1.000 1 A GLU 97.006 1
ATOM 783 C CB . GLU 99 99 ? A -5.112 15.047 -2.030 1.000 1 A GLU 97.376 1
ATOM 784 C CG . GLU 99 99 ? A -6.274 15.342 -1.116 1.000 1 A GLU 94.965 1
ATOM 785 C CD . GLU 99 99 ? A -7.575 15.496 -1.881 1.000 1 A GLU 89.779 1
ATOM 786 O OE1 . GLU 99 99 ? A -7.609 16.235 -2.891 1.000 1 A GLU 81.758 1
ATOM 787 O OE2 . GLU 99 99 ? A -8.571 14.870 -1.474 1.000 1 A GLU 81.813 1
ATOM 788 N N . GLN 100 100 ? A -3.015 13.350 -3.758 1.000 1 A GLN 97.186 1
ATOM 789 C CA . GLN 100 100 ? A -2.028 13.289 -4.820 1.000 1 A GLN 96.678 1
ATOM 790 C C . GLN 100 100 ? A -2.411 12.281 -5.869 1.000 1 A GLN 96.918 1
ATOM 791 O O . GLN 100 100 ? A -2.281 12.525 -7.074 1.000 1 A GLN 96.182 1
ATOM 792 C CB . GLN 100 100 ? A -0.638 12.965 -4.264 1.000 1 A GLN 95.646 1
ATOM 793 C CG . GLN 100 100 ? A -0.066 14.058 -3.371 1.000 1 A GLN 93.954 1
ATOM 794 C CD . GLN 100 100 ? A -0.006 15.384 -4.084 1.000 1 A GLN 92.604 1
ATOM 795 O OE1 . GLN 100 100 ? A 0.632 15.514 -5.141 1.000 1 A GLN 89.112 1
ATOM 796 N NE2 . GLN 100 100 ? A -0.664 16.403 -3.532 1.000 1 A GLN 87.400 1
ATOM 797 N N . ILE 101 101 ? A -2.945 11.116 -5.433 1.000 1 A ILE 97.373 1
ATOM 798 C CA . ILE 101 101 ? A -3.389 10.109 -6.390 1.000 1 A ILE 97.695 1
ATOM 799 C C . ILE 101 101 ? A -4.472 10.675 -7.292 1.000 1 A ILE 97.754 1
ATOM 800 O O . ILE 101 101 ? A -4.428 10.518 -8.513 1.000 1 A ILE 97.813 1
ATOM 801 C CB . ILE 101 101 ? A -3.880 8.863 -5.646 1.000 1 A ILE 97.976 1
ATOM 802 C CG1 . ILE 101 101 ? A -2.710 8.150 -4.973 1.000 1 A ILE 98.073 1
ATOM 803 C CG2 . ILE 101 101 ? A -4.639 7.908 -6.587 1.000 1 A ILE 98.034 1
ATOM 804 C CD1 . ILE 101 101 ? A -3.167 7.158 -3.901 1.000 1 A ILE 97.885 1
ATOM 805 N N . LYS 102 102 ? A -5.466 11.324 -6.689 1.000 1 A LYS 97.734 1
ATOM 806 C CA . LYS 102 102 ? A -6.590 11.875 -7.460 1.000 1 A LYS 97.390 1
ATOM 807 C C . LYS 102 102 ? A -6.112 12.933 -8.449 1.000 1 A LYS 97.051 1
ATOM 808 O O . LYS 102 102 ? A -6.559 12.986 -9.601 1.000 1 A LYS 96.924 1
ATOM 809 C CB . LYS 102 102 ? A -7.657 12.448 -6.542 1.000 1 A LYS 97.196 1
ATOM 810 C CG . LYS 102 102 ? A -8.417 11.343 -5.785 1.000 1 A LYS 94.863 1
ATOM 811 C CD . LYS 102 102 ? A -9.248 11.881 -4.630 1.000 1 A LYS 92.323 1
ATOM 812 C CE . LYS 102 102 ? A -10.072 13.054 -5.052 1.000 1 A LYS 87.420 1
ATOM 813 N NZ . LYS 102 102 ? A -10.813 13.658 -3.920 1.000 1 A LYS 88.806 1
ATOM 814 N N . ARG 103 103 ? A -5.170 13.810 -7.981 1.000 1 A ARG 96.897 1
ATOM 815 C CA . ARG 103 103 ? A -4.639 14.854 -8.862 1.000 1 A ARG 95.793 1
ATOM 816 C C . ARG 103 103 ? A -3.862 14.262 -10.035 1.000 1 A ARG 95.822 1
ATOM 817 O O . ARG 103 103 ? A -4.086 14.669 -11.190 1.000 1 A ARG 95.681 1
ATOM 818 C CB . ARG 103 103 ? A -3.774 15.833 -8.050 1.000 1 A ARG 94.312 1
ATOM 819 C CG . ARG 103 103 ? A -4.617 16.656 -7.099 1.000 1 A ARG 85.912 1
ATOM 820 C CD . ARG 103 103 ? A -3.786 17.578 -6.241 1.000 1 A ARG 82.237 1
ATOM 821 N NE . ARG 103 103 ? A -4.615 18.227 -5.207 1.000 1 A ARG 78.435 1
ATOM 822 C CZ . ARG 103 103 ? A -4.201 19.133 -4.357 1.000 1 A ARG 74.282 1
ATOM 823 N NH1 . ARG 103 103 ? A -2.935 19.546 -4.387 1.000 1 A ARG 71.032 1
ATOM 824 N NH2 . ARG 103 103 ? A -5.035 19.634 -3.447 1.000 1 A ARG 69.413 1
ATOM 825 N N . VAL 104 104 ? A -2.967 13.297 -9.763 1.000 1 A VAL 95.553 1
ATOM 826 C CA . VAL 104 104 ? A -2.168 12.716 -10.840 1.000 1 A VAL 95.101 1
ATOM 827 C C . VAL 104 104 ? A -3.040 11.949 -11.823 1.000 1 A VAL 95.847 1
ATOM 828 O O . VAL 104 104 ? A -2.783 11.973 -13.036 1.000 1 A VAL 95.102 1
ATOM 829 C CB . VAL 104 104 ? A -1.044 11.849 -10.274 1.000 1 A VAL 92.770 1
ATOM 830 C CG1 . VAL 104 104 ? A 0.020 12.722 -9.661 1.000 1 A VAL 89.506 1
ATOM 831 C CG2 . VAL 104 104 ? A -0.443 10.956 -11.350 1.000 1 A VAL 88.126 1
ATOM 832 N N . LYS 105 105 ? A -4.082 11.293 -11.313 1.000 1 A LYS 96.274 1
ATOM 833 C CA . LYS 105 105 ? A -5.011 10.518 -12.162 1.000 1 A LYS 96.399 1
ATOM 834 C C . LYS 105 105 ? A -6.104 11.381 -12.774 1.000 1 A LYS 96.146 1
ATOM 835 O O . LYS 105 105 ? A -6.855 10.861 -13.635 1.000 1 A LYS 95.263 1
ATOM 836 C CB . LYS 105 105 ? A -5.627 9.387 -11.353 1.000 1 A LYS 96.279 1
ATOM 837 C CG . LYS 105 105 ? A -4.639 8.316 -10.872 1.000 1 A LYS 95.922 1
ATOM 838 C CD . LYS 105 105 ? A -3.959 7.543 -11.970 1.000 1 A LYS 95.330 1
ATOM 839 C CE . LYS 105 105 ? A -4.943 6.725 -12.773 1.000 1 A LYS 94.969 1
ATOM 840 N NZ . LYS 105 105 ? A -4.256 5.945 -13.824 1.000 1 A LYS 95.103 1
ATOM 841 N N . ASP 106 106 ? A -6.217 12.644 -12.371 1.000 1 A ASP 96.748 1
ATOM 842 C CA . ASP 106 106 ? A -7.258 13.557 -12.843 1.000 1 A ASP 96.260 1
ATOM 843 C C . ASP 106 106 ? A -8.641 12.915 -12.725 1.000 1 A ASP 96.404 1
ATOM 844 O O . ASP 106 106 ? A -9.467 12.988 -13.648 1.000 1 A ASP 95.199 1
ATOM 845 C CB . ASP 106 106 ? A -6.987 14.005 -14.271 1.000 1 A ASP 95.275 1
ATOM 846 C CG . ASP 106 106 ? A -7.830 15.199 -14.683 1.000 1 A ASP 92.679 1
ATOM 847 O OD1 . ASP 106 106 ? A -8.354 15.905 -13.771 1.000 1 A ASP 90.133 1
ATOM 848 O OD2 . ASP 106 106 ? A -7.942 15.458 -15.896 1.000 1 A ASP 88.983 1
ATOM 849 N N . SER 107 107 ? A -8.870 12.283 -11.546 1.000 1 A SER 96.031 1
ATOM 850 C CA . SER 107 107 ? A -10.082 11.483 -11.379 1.000 1 A SER 95.272 1
ATOM 851 C C . SER 107 107 ? A -10.480 11.430 -9.886 1.000 1 A SER 96.208 1
ATOM 852 O O . SER 107 107 ? A -9.624 11.391 -9.016 1.000 1 A SER 96.439 1
ATOM 853 C CB . SER 107 107 ? A -9.878 10.055 -11.878 1.000 1 A SER 93.639 1
ATOM 854 O OG . SER 107 107 ? A -10.985 9.239 -11.621 1.000 1 A SER 89.818 1
ATOM 855 N N . GLU 108 108 ? A -11.783 11.387 -9.645 1.000 1 A GLU 95.827 1
ATOM 856 C CA . GLU 108 108 ? A -12.344 11.198 -8.313 1.000 1 A GLU 95.300 1
ATOM 857 C C . GLU 108 108 ? A -12.637 9.730 -8.032 1.000 1 A GLU 95.422 1
ATOM 858 O O . GLU 108 108 ? A -13.079 9.388 -6.932 1.000 1 A GLU 93.067 1
ATOM 859 C CB . GLU 108 108 ? A -13.625 11.997 -8.159 1.000 1 A GLU 93.490 1
ATOM 860 C CG . GLU 108 108 ? A -13.445 13.498 -8.249 1.000 1 A GLU 90.386 1
ATOM 861 C CD . GLU 108 108 ? A -12.723 14.085 -7.022 1.000 1 A GLU 87.807 1
ATOM 862 O OE1 . GLU 108 108 ? A -12.890 13.545 -5.922 1.000 1 A GLU 79.758 1
ATOM 863 O OE2 . GLU 108 108 ? A -11.998 15.086 -7.191 1.000 1 A GLU 78.784 1
ATOM 864 N N . ASP 109 109 ? A -12.424 8.858 -9.007 1.000 1 A ASP 95.178 1
ATOM 865 C CA . ASP 109 109 ? A -12.869 7.464 -8.951 1.000 1 A ASP 95.597 1
ATOM 866 C C . ASP 109 109 ? A -11.695 6.565 -9.324 1.000 1 A ASP 96.313 1
ATOM 867 O O . ASP 109 109 ? A -11.632 5.995 -10.401 1.000 1 A ASP 95.237 1
ATOM 868 C CB . ASP 109 109 ? A -14.040 7.233 -9.926 1.000 1 A ASP 93.924 1
ATOM 869 C CG . ASP 109 109 ? A -14.604 5.843 -9.836 1.000 1 A ASP 92.480 1
ATOM 870 O OD1 . ASP 109 109 ? A -14.477 5.215 -8.750 1.000 1 A ASP 90.356 1
ATOM 871 O OD2 . ASP 109 109 ? A -15.204 5.376 -10.829 1.000 1 A ASP 88.836 1
ATOM 872 N N . VAL 110 110 ? A -10.736 6.463 -8.377 1.000 1 A VAL 98.003 1
ATOM 873 C CA . VAL 110 110 ? A -9.501 5.715 -8.590 1.000 1 A VAL 98.337 1
ATOM 874 C C . VAL 110 110 ? A -9.505 4.530 -7.639 1.000 1 A VAL 98.525 1
ATOM 875 O O . VAL 110 110 ? A -9.696 4.702 -6.428 1.000 1 A VAL 98.459 1
ATOM 876 C CB . VAL 110 110 ? A -8.254 6.579 -8.319 1.000 1 A VAL 98.111 1
ATOM 877 C CG1 . VAL 110 110 ? A -8.270 7.837 -9.207 1.000 1 A VAL 97.726 1
ATOM 878 C CG2 . VAL 110 110 ? A -6.971 5.780 -8.540 1.000 1 A VAL 98.017 1
ATOM 879 N N . PRO 111 111 ? A -9.303 3.308 -8.135 1.000 1 A PRO 98.710 1
ATOM 880 C CA . PRO 111 111 ? A -9.293 2.155 -7.232 1.000 1 A PRO 98.786 1
ATOM 881 C C . PRO 111 111 ? A -8.198 2.252 -6.178 1.000 1 A PRO 98.840 1
ATOM 882 O O . PRO 111 111 ? A -7.024 2.437 -6.511 1.000 1 A PRO 98.829 1
ATOM 883 C CB . PRO 111 111 ? A -9.034 0.968 -8.166 1.000 1 A PRO 98.733 1
ATOM 884 C CG . PRO 111 111 ? A -9.563 1.433 -9.483 1.000 1 A PRO 98.562 1
ATOM 885 C CD . PRO 111 111 ? A -9.193 2.884 -9.538 1.000 1 A PRO 98.637 1
ATOM 886 N N . MET 112 112 ? A -8.604 2.161 -4.933 1.000 1 A MET 98.785 1
ATOM 887 C CA . MET 112 112 ? A -7.683 2.277 -3.803 1.000 1 A MET 98.804 1
ATOM 888 C C . MET 112 112 ? A -8.114 1.315 -2.731 1.000 1 A MET 98.876 1
ATOM 889 O O . MET 112 112 ? A -9.286 0.970 -2.608 1.000 1 A MET 98.765 1
ATOM 890 C CB . MET 112 112 ? A -7.694 3.684 -3.203 1.000 1 A MET 98.397 1
ATOM 891 C CG . MET 112 112 ? A -7.306 4.788 -4.144 1.000 1 A MET 92.678 1
ATOM 892 S SD . MET 112 112 ? A -7.289 6.358 -3.282 1.000 1 A MET 93.280 1
ATOM 893 C CE . MET 112 112 ? A -7.409 7.466 -4.684 1.000 1 A MET 84.120 1
ATOM 894 N N . VAL 113 113 ? A -7.133 0.878 -1.906 1.000 1 A VAL 98.963 1
ATOM 895 C CA . VAL 113 113 ? A -7.378 0.100 -0.704 1.000 1 A VAL 98.981 1
ATOM 896 C C . VAL 113 113 ? A -6.579 0.710 0.424 1.000 1 A VAL 98.985 1
ATOM 897 O O . VAL 113 113 ? A -5.386 1.014 0.249 1.000 1 A VAL 98.980 1
ATOM 898 C CB . VAL 113 113 ? A -6.979 -1.381 -0.886 1.000 1 A VAL 98.974 1
ATOM 899 C CG1 . VAL 113 113 ? A -7.867 -2.019 -1.948 1.000 1 A VAL 98.943 1
ATOM 900 C CG2 . VAL 113 113 ? A -7.089 -2.156 0.423 1.000 1 A VAL 98.949 1
ATOM 901 N N . LEU 114 114 ? A -7.216 0.918 1.561 1.000 1 A LEU 98.982 1
ATOM 902 C CA . LEU 114 114 ? A -6.541 1.439 2.750 1.000 1 A LEU 98.988 1
ATOM 903 C C . LEU 114 114 ? A -5.953 0.254 3.515 1.000 1 A LEU 98.990 1
ATOM 904 O O . LEU 114 114 ? A -6.648 -0.716 3.802 1.000 1 A LEU 98.984 1
ATOM 905 C CB . LEU 114 114 ? A -7.522 2.194 3.629 1.000 1 A LEU 98.980 1
ATOM 906 C CG . LEU 114 114 ? A -6.957 2.774 4.917 1.000 1 A LEU 98.940 1
ATOM 907 C CD1 . LEU 114 114 ? A -5.931 3.850 4.610 1.000 1 A LEU 98.919 1
ATOM 908 C CD2 . LEU 114 114 ? A -8.083 3.350 5.753 1.000 1 A LEU 98.909 1
ATOM 909 N N . VAL 115 115 ? A -4.671 0.339 3.834 1.000 1 A VAL 98.985 1
ATOM 910 C CA . VAL 115 115 ? A -3.944 -0.767 4.470 1.000 1 A VAL 98.992 1
ATOM 911 C C . VAL 115 115 ? A -3.342 -0.291 5.781 1.000 1 A VAL 98.993 1
ATOM 912 O O . VAL 115 115 ? A -2.592 0.681 5.824 1.000 1 A VAL 98.990 1
ATOM 913 C CB . VAL 115 115 ? A -2.844 -1.322 3.566 1.000 1 A VAL 98.989 1
ATOM 914 C CG1 . VAL 115 115 ? A -3.440 -1.931 2.296 1.000 1 A VAL 98.982 1
ATOM 915 C CG2 . VAL 115 115 ? A -1.995 -2.357 4.297 1.000 1 A VAL 98.981 1
ATOM 916 N N . GLY 116 116 ? A -3.687 -0.964 6.865 1.000 1 A GLY 98.986 1
ATOM 917 C CA . GLY 116 116 ? A -3.131 -0.697 8.179 1.000 1 A GLY 98.983 1
ATOM 918 C C . GLY 116 116 ? A -2.140 -1.780 8.513 1.000 1 A GLY 98.981 1
ATOM 919 O O . GLY 116 116 ? A -2.506 -2.873 8.931 1.000 1 A GLY 98.962 1
ATOM 920 N N . ASN 117 117 ? A -0.855 -1.489 8.304 1.000 1 A ASN 98.962 1
ATOM 921 C CA . ASN 117 117 ? A 0.202 -2.466 8.408 1.000 1 A ASN 98.961 1
ATOM 922 C C . ASN 117 117 ? A 0.771 -2.515 9.826 1.000 1 A ASN 98.949 1
ATOM 923 O O . ASN 117 117 ? A 0.574 -1.614 10.621 1.000 1 A ASN 98.921 1
ATOM 924 C CB . ASN 117 117 ? A 1.296 -2.140 7.392 1.000 1 A ASN 98.955 1
ATOM 925 C CG . ASN 117 117 ? A 2.300 -3.264 7.239 1.000 1 A ASN 98.940 1
ATOM 926 O OD1 . ASN 117 117 ? A 1.937 -4.421 7.120 1.000 1 A ASN 98.717 1
ATOM 927 N ND2 . ASN 117 117 ? A 3.575 -2.921 7.286 1.000 1 A ASN 98.711 1
ATOM 928 N N . LYS 118 118 ? A 1.524 -3.595 10.105 1.000 1 A LYS 98.902 1
ATOM 929 C CA . LYS 118 118 ? A 2.184 -3.839 11.390 1.000 1 A LYS 98.861 1
ATOM 930 C C . LYS 118 118 ? A 1.197 -4.292 12.432 1.000 1 A LYS 98.870 1
ATOM 931 O O . LYS 118 118 ? A 1.320 -3.996 13.617 1.000 1 A LYS 98.847 1
ATOM 932 C CB . LYS 118 118 ? A 3.012 -2.660 11.876 1.000 1 A LYS 98.812 1
ATOM 933 C CG . LYS 118 118 ? A 3.993 -2.093 10.827 1.000 1 A LYS 98.669 1
ATOM 934 C CD . LYS 118 118 ? A 5.046 -1.195 11.431 1.000 1 A LYS 98.466 1
ATOM 935 C CE . LYS 118 118 ? A 5.962 -0.628 10.354 1.000 1 A LYS 98.417 1
ATOM 936 N NZ . LYS 118 118 ? A 7.073 0.189 10.911 1.000 1 A LYS 98.389 1
ATOM 937 N N . SER 119 119 ? A 0.169 -5.067 12.004 1.000 1 A SER 98.835 1
ATOM 938 C CA . SER 119 119 ? A -0.867 -5.544 12.901 1.000 1 A SER 98.767 1
ATOM 939 C C . SER 119 119 ? A -0.349 -6.536 13.935 1.000 1 A SER 98.755 1
ATOM 940 O O . SER 119 119 ? A -1.043 -6.821 14.911 1.000 1 A SER 98.490 1
ATOM 941 C CB . SER 119 119 ? A -1.994 -6.212 12.113 1.000 1 A SER 98.556 1
ATOM 942 O OG . SER 119 119 ? A -1.547 -7.425 11.531 1.000 1 A SER 94.423 1
ATOM 943 N N . ASP 120 120 ? A 0.865 -7.056 13.748 1.000 1 A ASP 98.846 1
ATOM 944 C CA . ASP 120 120 ? A 1.515 -7.919 14.723 1.000 1 A ASP 98.817 1
ATOM 945 C C . ASP 120 120 ? A 1.903 -7.181 15.988 1.000 1 A ASP 98.765 1
ATOM 946 O O . ASP 120 120 ? A 2.132 -7.816 17.037 1.000 1 A ASP 98.609 1
ATOM 947 C CB . ASP 120 120 ? A 2.764 -8.557 14.124 1.000 1 A ASP 98.814 1
ATOM 948 C CG . ASP 120 120 ? A 3.754 -7.525 13.616 1.000 1 A ASP 98.849 1
ATOM 949 O OD1 . ASP 120 120 ? A 3.455 -6.912 12.563 1.000 1 A ASP 98.637 1
ATOM 950 O OD2 . ASP 120 120 ? A 4.803 -7.321 14.244 1.000 1 A ASP 98.504 1
ATOM 951 N N . LEU 121 121 ? A 2.040 -5.849 15.902 1.000 1 A LEU 98.628 1
ATOM 952 C CA . LEU 121 121 ? A 2.569 -5.107 17.045 1.000 1 A LEU 98.463 1
ATOM 953 C C . LEU 121 121 ? A 1.507 -4.908 18.119 1.000 1 A LEU 98.363 1
ATOM 954 O O . LEU 121 121 ? A 0.353 -4.619 17.814 1.000 1 A LEU 98.182 1
ATOM 955 C CB . LEU 121 121 ? A 3.136 -3.753 16.604 1.000 1 A LEU 98.257 1
ATOM 956 C CG . LEU 121 121 ? A 4.393 -3.826 15.769 1.000 1 A LEU 97.925 1
ATOM 957 C CD1 . LEU 121 121 ? A 5.520 -4.454 16.576 1.000 1 A LEU 97.277 1
ATOM 958 C CD2 . LEU 121 121 ? A 4.769 -2.432 15.302 1.000 1 A LEU 97.448 1
ATOM 959 N N . PRO 122 122 ? A 1.909 -5.021 19.387 1.000 1 A PRO 98.145 1
ATOM 960 C CA . PRO 122 122 ? A 0.950 -4.811 20.476 1.000 1 A PRO 97.608 1
ATOM 961 C C . PRO 122 122 ? A 0.704 -3.340 20.748 1.000 1 A PRO 97.227 1
ATOM 962 O O . PRO 122 122 ? A -0.276 -2.992 21.446 1.000 1 A PRO 94.737 1
ATOM 963 C CB . PRO 122 122 ? A 1.639 -5.481 21.676 1.000 1 A PRO 96.528 1
ATOM 964 C CG . PRO 122 122 ? A 3.093 -5.281 21.391 1.000 1 A PRO 95.122 1
ATOM 965 C CD . PRO 122 122 ? A 3.237 -5.422 19.885 1.000 1 A PRO 97.262 1
ATOM 966 N N . SER 123 123 ? A 1.556 -2.440 20.252 1.000 1 A SER 95.532 1
ATOM 967 C CA . SER 123 123 ? A 1.460 -0.994 20.512 1.000 1 A SER 94.463 1
ATOM 968 C C . SER 123 123 ? A 0.671 -0.342 19.389 1.000 1 A SER 95.093 1
ATOM 969 O O . SER 123 123 ? A 1.188 -0.147 18.285 1.000 1 A SER 92.841 1
ATOM 970 C CB . SER 123 123 ? A 2.843 -0.386 20.655 1.000 1 A SER 90.649 1
ATOM 971 O OG . SER 123 123 ? A 2.746 1.033 20.824 1.000 1 A SER 79.298 1
ATOM 972 N N . ARG 124 124 ? A -0.561 -0.005 19.684 1.000 1 A ARG 97.589 1
ATOM 973 C CA . ARG 124 124 ? A -1.496 0.541 18.664 1.000 1 A ARG 97.828 1
ATOM 974 C C . ARG 124 124 ? A -1.857 1.965 18.996 1.000 1 A ARG 98.136 1
ATOM 975 O O . ARG 124 124 ? A -2.256 2.272 20.124 1.000 1 A ARG 97.403 1
ATOM 976 C CB . ARG 124 124 ? A -2.747 -0.323 18.589 1.000 1 A ARG 97.183 1
ATOM 977 C CG . ARG 124 124 ? A -3.821 0.232 17.661 1.000 1 A ARG 96.669 1
ATOM 978 C CD . ARG 124 124 ? A -5.049 -0.642 17.663 1.000 1 A ARG 96.379 1
ATOM 979 N NE . ARG 124 124 ? A -4.863 -1.879 16.913 1.000 1 A ARG 96.284 1
ATOM 980 C CZ . ARG 124 124 ? A -4.958 -2.007 15.600 1.000 1 A ARG 96.962 1
ATOM 981 N NH1 . ARG 124 124 ? A -5.252 -0.951 14.851 1.000 1 A ARG 91.777 1
ATOM 982 N NH2 . ARG 124 124 ? A -4.761 -3.175 15.023 1.000 1 A ARG 91.274 1
ATOM 983 N N . THR 125 125 ? A -1.742 2.881 18.011 1.000 1 A THR 98.757 1
ATOM 984 C CA . THR 125 125 ? A -2.183 4.262 18.164 1.000 1 A THR 98.751 1
ATOM 985 C C . THR 125 125 ? A -3.358 4.604 17.254 1.000 1 A THR 98.781 1
ATOM 986 O O . THR 125 125 ? A -3.947 5.669 17.416 1.000 1 A THR 98.562 1
ATOM 987 C CB . THR 125 125 ? A -1.034 5.237 17.871 1.000 1 A THR 98.682 1
ATOM 988 O OG1 . THR 125 125 ? A -0.600 5.061 16.525 1.000 1 A THR 98.484 1
ATOM 989 C CG2 . THR 125 125 ? A 0.105 5.037 18.836 1.000 1 A THR 98.354 1
ATOM 990 N N . VAL 126 126 ? A -3.655 3.743 16.289 1.000 1 A VAL 98.743 1
ATOM 991 C CA . VAL 126 126 ? A -4.769 3.966 15.356 1.000 1 A VAL 98.685 1
ATOM 992 C C . VAL 126 126 ? A -5.751 2.827 15.550 1.000 1 A VAL 98.528 1
ATOM 993 O O . VAL 126 126 ? A -5.454 1.665 15.253 1.000 1 A VAL 98.366 1
ATOM 994 C CB . VAL 126 126 ? A -4.320 4.012 13.895 1.000 1 A VAL 98.678 1
ATOM 995 C CG1 . VAL 126 126 ? A -3.221 5.061 13.712 1.000 1 A VAL 98.583 1
ATOM 996 C CG2 . VAL 126 126 ? A -5.497 4.288 12.971 1.000 1 A VAL 98.555 1
ATOM 997 N N . ASP 127 127 ? A -6.933 3.133 16.063 1.000 1 A ASP 98.297 1
ATOM 998 C CA . ASP 127 127 ? A -7.963 2.129 16.261 1.000 1 A ASP 97.952 1
ATOM 999 C C . ASP 127 127 ? A -8.442 1.593 14.907 1.000 1 A ASP 98.192 1
ATOM 1000 O O . ASP 127 127 ? A -8.561 2.324 13.933 1.000 1 A ASP 98.221 1
ATOM 1001 C CB . ASP 127 127 ? A -9.186 2.710 16.990 1.000 1 A ASP 96.782 1
ATOM 1002 C CG . ASP 127 127 ? A -8.948 2.931 18.471 1.000 1 A ASP 88.475 1
ATOM 1003 O OD1 . ASP 127 127 ? A -7.948 2.405 19.018 1.000 1 A ASP 84.570 1
ATOM 1004 O OD2 . ASP 127 127 ? A -9.788 3.613 19.095 1.000 1 A ASP 82.816 1
ATOM 1005 N N . THR 128 128 ? A -8.744 0.309 14.877 1.000 1 A THR 97.679 1
ATOM 1006 C CA . THR 128 128 ? A -9.340 -0.277 13.682 1.000 1 A THR 97.795 1
ATOM 1007 C C . THR 128 128 ? A -10.571 0.495 13.268 1.000 1 A THR 98.229 1
ATOM 1008 O O . THR 128 128 ? A -10.808 0.743 12.093 1.000 1 A THR 98.233 1
ATOM 1009 C CB . THR 128 128 ? A -9.664 -1.756 13.921 1.000 1 A THR 97.235 1
ATOM 1010 O OG1 . THR 128 128 ? A -8.451 -2.492 14.082 1.000 1 A THR 96.382 1
ATOM 1011 C CG2 . THR 128 128 ? A -10.462 -2.350 12.760 1.000 1 A THR 96.300 1
ATOM 1012 N N . LYS 129 129 ? A -11.395 0.888 14.260 1.000 1 A LYS 98.305 1
ATOM 1013 C CA . LYS 129 129 ? A -12.624 1.637 13.948 1.000 1 A LYS 98.294 1
ATOM 1014 C C . LYS 129 129 ? A -12.294 2.982 13.250 1.000 1 A LYS 98.445 1
ATOM 1015 O O . LYS 129 129 ? A -13.008 3.385 12.341 1.000 1 A LYS 98.547 1
ATOM 1016 C CB . LYS 129 129 ? A -13.457 1.856 15.187 1.000 1 A LYS 97.937 1
ATOM 1017 C CG . LYS 129 129 ? A -14.744 2.641 14.948 1.000 1 A LYS 88.793 1
ATOM 1018 C CD . LYS 129 129 ? A -15.668 2.588 16.117 1.000 1 A LYS 80.081 1
ATOM 1019 C CE . LYS 129 129 ? A -17.021 3.218 15.791 1.000 1 A LYS 77.808 1
ATOM 1020 N NZ . LYS 129 129 ? A -16.899 4.681 15.532 1.000 1 A LYS 67.557 1
ATOM 1021 N N . GLN 130 130 ? A -11.239 3.701 13.731 1.000 1 A GLN 98.196 1
ATOM 1022 C CA . GLN 130 130 ? A -10.862 4.951 13.077 1.000 1 A GLN 98.163 1
ATOM 1023 C C . GLN 130 130 ? A -10.572 4.709 11.601 1.000 1 A GLN 98.504 1
ATOM 1024 O O . GLN 130 130 ? A -11.018 5.482 10.724 1.000 1 A GLN 98.517 1
ATOM 1025 C CB . GLN 130 130 ? A -9.600 5.544 13.696 1.000 1 A GLN 97.549 1
ATOM 1026 C CG . GLN 130 130 ? A -9.707 6.040 15.115 1.000 1 A GLN 87.922 1
ATOM 1027 C CD . GLN 130 130 ? A -8.351 6.598 15.568 1.000 1 A GLN 82.296 1
ATOM 1028 O OE1 . GLN 130 130 ? A -7.557 5.862 16.177 1.000 1 A GLN 82.657 1
ATOM 1029 N NE2 . GLN 130 130 ? A -8.077 7.856 15.223 1.000 1 A GLN 78.465 1
ATOM 1030 N N . ALA 131 131 ? A -9.785 3.669 11.305 1.000 1 A ALA 98.801 1
ATOM 1031 C CA . ALA 131 131 ? A -9.418 3.385 9.927 1.000 1 A ALA 98.865 1
ATOM 1032 C C . ALA 131 131 ? A -10.612 2.899 9.122 1.000 1 A ALA 98.910 1
ATOM 1033 O O . ALA 131 131 ? A -10.783 3.271 7.958 1.000 1 A ALA 98.901 1
ATOM 1034 C CB . ALA 131 131 ? A -8.292 2.351 9.876 1.000 1 A ALA 98.818 1
ATOM 1035 N N . GLN 132 132 ? A -11.463 2.089 9.755 1.000 1 A GLN 98.880 1
ATOM 1036 C CA . GLN 132 132 ? A -12.700 1.651 9.069 1.000 1 A GLN 98.873 1
ATOM 1037 C C . GLN 132 132 ? A -13.547 2.855 8.705 1.000 1 A GLN 98.878 1
ATOM 1038 O O . GLN 132 132 ? A -14.109 2.920 7.614 1.000 1 A GLN 98.842 1
ATOM 1039 C CB . GLN 132 132 ? A -13.506 0.708 9.962 1.000 1 A GLN 98.761 1
ATOM 1040 C CG . GLN 132 132 ? A -12.916 -0.667 10.108 1.000 1 A GLN 97.636 1
ATOM 1041 C CD . GLN 132 132 ? A -13.651 -1.517 11.116 1.000 1 A GLN 97.313 1
ATOM 1042 O OE1 . GLN 132 132 ? A -14.427 -1.023 11.926 1.000 1 A GLN 96.210 1
ATOM 1043 N NE2 . GLN 132 132 ? A -13.443 -2.839 11.056 1.000 1 A GLN 94.510 1
ATOM 1044 N N . ASP 133 133 ? A -13.660 3.820 9.641 1.000 1 A ASP 98.864 1
ATOM 1045 C CA . ASP 133 133 ? A -14.484 5.007 9.366 1.000 1 A ASP 98.823 1
ATOM 1046 C C . ASP 133 133 ? A -13.915 5.820 8.210 1.000 1 A ASP 98.834 1
ATOM 1047 O O . ASP 133 133 ? A -14.672 6.322 7.366 1.000 1 A ASP 98.741 1
ATOM 1048 C CB . ASP 133 133 ? A -14.610 5.870 10.627 1.000 1 A ASP 98.675 1
ATOM 1049 C CG . ASP 133 133 ? A -15.488 5.253 11.703 1.000 1 A ASP 97.927 1
ATOM 1050 O OD1 . ASP 133 133 ? A -16.214 4.266 11.406 1.000 1 A ASP 96.607 1
ATOM 1051 O OD2 . ASP 133 133 ? A -15.452 5.759 12.836 1.000 1 A ASP 96.172 1
ATOM 1052 N N . LEU 134 134 ? A -12.592 5.958 8.159 1.000 1 A LEU 98.854 1
ATOM 1053 C CA . LEU 134 134 ? A -11.991 6.712 7.062 1.000 1 A LEU 98.854 1
ATOM 1054 C C . LEU 134 134 ? A -12.239 6.005 5.729 1.000 1 A LEU 98.872 1
ATOM 1055 O O . LEU 134 134 ? A -12.632 6.620 4.729 1.000 1 A LEU 98.833 1
ATOM 1056 C CB . LEU 134 134 ? A -10.487 6.904 7.289 1.000 1 A LEU 98.830 1
ATOM 1057 C CG . LEU 134 134 ? A -9.811 7.744 6.203 1.000 1 A LEU 98.651 1
ATOM 1058 C CD1 . LEU 134 134 ? A -10.353 9.152 6.252 1.000 1 A LEU 98.355 1
ATOM 1059 C CD2 . LEU 134 134 ? A -8.308 7.729 6.406 1.000 1 A LEU 98.417 1
ATOM 1060 N N . ALA 135 135 ? A -12.006 4.695 5.729 1.000 1 A ALA 98.888 1
ATOM 1061 C CA . ALA 135 135 ? A -12.233 3.930 4.498 1.000 1 A ALA 98.872 1
ATOM 1062 C C . ALA 135 135 ? A -13.687 4.023 4.051 1.000 1 A ALA 98.835 1
ATOM 1063 O O . ALA 135 135 ? A -13.977 4.165 2.869 1.000 1 A ALA 98.766 1
ATOM 1064 C CB . ALA 135 135 ? A -11.811 2.488 4.689 1.000 1 A ALA 98.855 1
ATOM 1065 N N . ARG 136 136 ? A -14.608 3.938 5.023 1.000 1 A ARG 98.785 1
ATOM 1066 C CA . ARG 136 136 ? A -16.036 4.058 4.687 1.000 1 A ARG 98.639 1
ATOM 1067 C C . ARG 136 136 ? A -16.307 5.431 4.065 1.000 1 A ARG 98.527 1
ATOM 1068 O O . ARG 136 136 ? A -17.045 5.522 3.075 1.000 1 A ARG 98.135 1
ATOM 1069 C CB . ARG 136 136 ? A -16.883 3.845 5.942 1.000 1 A ARG 98.472 1
ATOM 1070 C CG . ARG 136 136 ? A -18.372 3.848 5.667 1.000 1 A ARG 93.514 1
ATOM 1071 C CD . ARG 136 136 ? A -19.251 3.391 6.860 1.000 1 A ARG 89.666 1
ATOM 1072 N NE . ARG 136 136 ? A -18.666 3.709 8.148 1.000 1 A ARG 81.426 1
ATOM 1073 C CZ . ARG 136 136 ? A -18.010 2.832 8.947 1.000 1 A ARG 73.926 1
ATOM 1074 N NH1 . ARG 136 136 ? A -17.540 3.259 10.112 1.000 1 A ARG 70.408 1
ATOM 1075 N NH2 . ARG 136 136 ? A -17.800 1.636 8.540 1.000 1 A ARG 64.825 1
ATOM 1076 N N . SER 137 137 ? A -15.695 6.486 4.589 1.000 1 A SER 98.584 1
ATOM 1077 C CA . SER 137 137 ? A -15.907 7.824 4.046 1.000 1 A SER 98.314 1
ATOM 1078 C C . SER 137 137 ? A -15.415 7.927 2.611 1.000 1 A SER 98.228 1
ATOM 1079 O O . SER 137 137 ? A -15.969 8.686 1.813 1.000 1 A SER 97.695 1
ATOM 1080 C CB . SER 137 137 ? A -15.232 8.883 4.922 1.000 1 A SER 97.769 1
ATOM 1081 O OG . SER 137 137 ? A -13.827 8.934 4.719 1.000 1 A SER 96.213 1
ATOM 1082 N N . TYR 138 138 ? A -14.333 7.176 2.268 1.000 1 A TYR 98.135 1
ATOM 1083 C CA . TYR 138 138 ? A -13.799 7.149 0.900 1.000 1 A TYR 97.971 1
ATOM 1084 C C . TYR 138 138 ? A -14.536 6.145 0.008 1.000 1 A TYR 97.780 1
ATOM 1085 O O . TYR 138 138 ? A -14.413 6.209 -1.222 1.000 1 A TYR 97.407 1
ATOM 1086 C CB . TYR 138 138 ? A -12.333 6.751 0.913 1.000 1 A TYR 97.843 1
ATOM 1087 C CG . TYR 138 138 ? A -11.368 7.708 1.564 1.000 1 A TYR 98.018 1
ATOM 1088 C CD1 . TYR 138 138 ? A -11.618 9.068 1.659 1.000 1 A TYR 97.677 1
ATOM 1089 C CD2 . TYR 138 138 ? A -10.154 7.231 2.035 1.000 1 A TYR 97.753 1
ATOM 1090 C CE1 . TYR 138 138 ? A -10.699 9.924 2.227 1.000 1 A TYR 97.422 1
ATOM 1091 C CE2 . TYR 138 138 ? A -9.225 8.078 2.604 1.000 1 A TYR 97.281 1
ATOM 1092 C CZ . TYR 138 138 ? A -9.515 9.422 2.689 1.000 1 A TYR 97.574 1
ATOM 1093 O OH . TYR 138 138 ? A -8.572 10.280 3.246 1.000 1 A TYR 96.651 1
ATOM 1094 N N . GLY 139 139 ? A -15.276 5.212 0.607 1.000 1 A GLY 98.086 1
ATOM 1095 C CA . GLY 139 139 ? A -15.920 4.159 -0.142 1.000 1 A GLY 97.861 1
ATOM 1096 C C . GLY 139 139 ? A -14.969 3.113 -0.651 1.000 1 A GLY 98.157 1
ATOM 1097 O O . GLY 139 139 ? A -15.143 2.593 -1.760 1.000 1 A GLY 97.553 1
ATOM 1098 N N . ILE 140 140 ? A -13.935 2.780 0.147 1.000 1 A ILE 98.524 1
ATOM 1099 C CA . ILE 140 140 ? A -12.921 1.841 -0.260 1.000 1 A ILE 98.641 1
ATOM 1100 C C . ILE 140 140 ? A -12.734 0.801 0.827 1.000 1 A ILE 98.801 1
ATOM 1101 O O . ILE 140 140 ? A -13.129 0.991 1.981 1.000 1 A ILE 98.835 1
ATOM 1102 C CB . ILE 140 140 ? A -11.584 2.540 -0.570 1.000 1 A ILE 98.556 1
ATOM 1103 C CG1 . ILE 140 140 ? A -10.899 3.063 0.697 1.000 1 A ILE 98.497 1
ATOM 1104 C CG2 . ILE 140 140 ? A -11.758 3.612 -1.621 1.000 1 A ILE 98.548 1
ATOM 1105 C CD1 . ILE 140 140 ? A -9.563 3.762 0.452 1.000 1 A ILE 98.270 1
ATOM 1106 N N . PRO 141 141 ? A -12.130 -0.345 0.486 1.000 1 A PRO 98.911 1
ATOM 1107 C CA . PRO 141 141 ? A -11.859 -1.357 1.501 1.000 1 A PRO 98.929 1
ATOM 1108 C C . PRO 141 141 ? A -10.728 -0.971 2.448 1.000 1 A PRO 98.952 1
ATOM 1109 O O . PRO 141 141 ? A -9.829 -0.204 2.078 1.000 1 A PRO 98.945 1
ATOM 1110 C CB . PRO 141 141 ? A -11.443 -2.598 0.689 1.000 1 A PRO 98.901 1
ATOM 1111 C CG . PRO 141 141 ? A -11.939 -2.331 -0.697 1.000 1 A PRO 98.812 1
ATOM 1112 C CD . PRO 141 141 ? A -11.835 -0.851 -0.863 1.000 1 A PRO 98.870 1
ATOM 1113 N N . PHE 142 142 ? A -10.788 -1.509 3.635 1.000 1 A PHE 98.971 1
ATOM 1114 C CA . PHE 142 142 ? A -9.713 -1.374 4.629 1.000 1 A PHE 98.975 1
ATOM 1115 C C . PHE 142 142 ? A -9.271 -2.786 5.020 1.000 1 A PHE 98.966 1
ATOM 1116 O O . PHE 142 142 ? A -10.102 -3.638 5.337 1.000 1 A PHE 98.920 1
ATOM 1117 C CB . PHE 142 142 ? A -10.215 -0.635 5.856 1.000 1 A PHE 98.961 1
ATOM 1118 C CG . PHE 142 142 ? A -9.266 -0.703 7.019 1.000 1 A PHE 98.955 1
ATOM 1119 C CD1 . PHE 142 142 ? A -7.961 -0.248 6.883 1.000 1 A PHE 98.946 1
ATOM 1120 C CD2 . PHE 142 142 ? A -9.684 -1.209 8.236 1.000 1 A PHE 98.925 1
ATOM 1121 C CE1 . PHE 142 142 ? A -7.086 -0.309 7.958 1.000 1 A PHE 98.899 1
ATOM 1122 C CE2 . PHE 142 142 ? A -8.810 -1.252 9.303 1.000 1 A PHE 98.849 1
ATOM 1123 C CZ . PHE 142 142 ? A -7.505 -0.822 9.173 1.000 1 A PHE 98.861 1
ATOM 1124 N N . ILE 143 143 ? A -7.953 -3.021 4.966 1.000 1 A ILE 98.968 1
ATOM 1125 C CA . ILE 143 143 ? A -7.371 -4.316 5.319 1.000 1 A ILE 98.965 1
ATOM 1126 C C . ILE 143 143 ? A -6.263 -4.087 6.314 1.000 1 A ILE 98.971 1
ATOM 1127 O O . ILE 143 143 ? A -5.396 -3.235 6.106 1.000 1 A ILE 98.961 1
ATOM 1128 C CB . ILE 143 143 ? A -6.784 -5.026 4.091 1.000 1 A ILE 98.927 1
ATOM 1129 C CG1 . ILE 143 143 ? A -7.845 -5.223 2.990 1.000 1 A ILE 98.483 1
ATOM 1130 C CG2 . ILE 143 143 ? A -6.179 -6.367 4.484 1.000 1 A ILE 98.701 1
ATOM 1131 C CD1 . ILE 143 143 ? A -8.960 -6.162 3.347 1.000 1 A ILE 89.923 1
ATOM 1132 N N . GLU 144 144 ? A -6.255 -4.825 7.441 1.000 1 A GLU 98.919 1
ATOM 1133 C CA . GLU 144 144 ? A -5.119 -4.775 8.329 1.000 1 A GLU 98.889 1
ATOM 1134 C C . GLU 144 144 ? A -4.164 -5.880 7.925 1.000 1 A GLU 98.915 1
ATOM 1135 O O . GLU 144 144 ? A -4.582 -7.005 7.606 1.000 1 A GLU 98.792 1
ATOM 1136 C CB . GLU 144 144 ? A -5.499 -4.877 9.794 1.000 1 A GLU 98.516 1
ATOM 1137 C CG . GLU 144 144 ? A -6.047 -3.556 10.318 1.000 1 A GLU 94.895 1
ATOM 1138 C CD . GLU 144 144 ? A -5.972 -3.391 11.824 1.000 1 A GLU 92.575 1
ATOM 1139 O OE1 . GLU 144 144 ? A -5.495 -4.317 12.525 1.000 1 A GLU 87.082 1
ATOM 1140 O OE2 . GLU 144 144 ? A -6.409 -2.344 12.318 1.000 1 A GLU 84.451 1
ATOM 1141 N N . THR 145 145 ? A -2.867 -5.559 7.928 1.000 1 A THR 98.982 1
ATOM 1142 C CA . THR 145 145 ? A -1.819 -6.467 7.458 1.000 1 A THR 98.987 1
ATOM 1143 C C . THR 145 145 ? A -0.667 -6.507 8.417 1.000 1 A THR 98.982 1
ATOM 1144 O O . THR 145 145 ? A -0.438 -5.557 9.176 1.000 1 A THR 98.972 1
ATOM 1145 C CB . THR 145 145 ? A -1.257 -6.058 6.101 1.000 1 A THR 98.990 1
ATOM 1146 O OG1 . THR 145 145 ? A -0.591 -4.771 6.215 1.000 1 A THR 98.979 1
ATOM 1147 C CG2 . THR 145 145 ? A -2.371 -5.966 5.050 1.000 1 A THR 98.985 1
ATOM 1148 N N . SER 146 146 ? A 0.105 -7.576 8.363 1.000 1 A SER 98.933 1
ATOM 1149 C CA . SER 146 146 ? A 1.441 -7.611 8.946 1.000 1 A SER 98.925 1
ATOM 1150 C C . SER 146 146 ? A 2.366 -8.182 7.888 1.000 1 A SER 98.906 1
ATOM 1151 O O . SER 146 146 ? A 2.258 -9.347 7.519 1.000 1 A SER 98.876 1
ATOM 1152 C CB . SER 146 146 ? A 1.516 -8.465 10.193 1.000 1 A SER 98.899 1
ATOM 1153 O OG . SER 146 146 ? A 2.880 -8.609 10.583 1.000 1 A SER 98.860 1
ATOM 1154 N N . ALA 147 147 ? A 3.317 -7.365 7.418 1.000 1 A ALA 98.701 1
ATOM 1155 C CA . ALA 147 147 ? A 4.360 -7.906 6.557 1.000 1 A ALA 98.569 1
ATOM 1156 C C . ALA 147 147 ? A 5.243 -8.890 7.314 1.000 1 A ALA 98.563 1
ATOM 1157 O O . ALA 147 147 ? A 5.916 -9.710 6.683 1.000 1 A ALA 98.423 1
ATOM 1158 C CB . ALA 147 147 ? A 5.190 -6.768 5.975 1.000 1 A ALA 98.323 1
ATOM 1159 N N . LYS 148 148 ? A 5.282 -8.810 8.654 1.000 1 A LYS 98.515 1
ATOM 1160 C CA . LYS 148 148 ? A 6.129 -9.707 9.431 1.000 1 A LYS 98.513 1
ATOM 1161 C C . LYS 148 148 ? A 5.546 -11.118 9.453 1.000 1 A LYS 98.578 1
ATOM 1162 O O . LYS 148 148 ? A 6.276 -12.087 9.215 1.000 1 A LYS 98.430 1
ATOM 1163 C CB . LYS 148 148 ? A 6.263 -9.196 10.857 1.000 1 A LYS 98.299 1
ATOM 1164 C CG . LYS 148 148 ? A 7.180 -10.060 11.722 1.000 1 A LYS 97.895 1
ATOM 1165 C CD . LYS 148 148 ? A 7.419 -9.372 13.059 1.000 1 A LYS 97.160 1
ATOM 1166 C CE . LYS 148 148 ? A 8.359 -10.183 13.910 1.000 1 A LYS 95.562 1
ATOM 1167 N NZ . LYS 148 148 ? A 8.639 -9.452 15.188 1.000 1 A LYS 92.111 1
ATOM 1168 N N . THR 149 149 ? A 4.247 -11.245 9.712 1.000 1 A THR 98.686 1
ATOM 1169 C CA . THR 149 149 ? A 3.601 -12.572 9.771 1.000 1 A THR 98.685 1
ATOM 1170 C C . THR 149 149 ? A 2.949 -12.984 8.470 1.000 1 A THR 98.703 1
ATOM 1171 O O . THR 149 149 ? A 2.523 -14.132 8.332 1.000 1 A THR 98.636 1
ATOM 1172 C CB . THR 149 149 ? A 2.511 -12.593 10.844 1.000 1 A THR 98.643 1
ATOM 1173 O OG1 . THR 149 149 ? A 1.423 -11.800 10.388 1.000 1 A THR 98.545 1
ATOM 1174 C CG2 . THR 149 149 ? A 3.039 -12.038 12.169 1.000 1 A THR 98.369 1
ATOM 1175 N N . ARG 150 150 ? A 2.859 -12.068 7.518 1.000 1 A ARG 98.597 1
ATOM 1176 C CA . ARG 150 150 ? A 2.168 -12.219 6.203 1.000 1 A ARG 98.587 1
ATOM 1177 C C . ARG 150 150 ? A 0.644 -12.200 6.342 1.000 1 A ARG 98.669 1
ATOM 1178 O O . ARG 150 150 ? A -0.080 -12.428 5.365 1.000 1 A ARG 98.607 1
ATOM 1179 C CB . ARG 150 150 ? A 2.639 -13.458 5.456 1.000 1 A ARG 98.244 1
ATOM 1180 C CG . ARG 150 150 ? A 2.540 -13.281 3.936 1.000 1 A ARG 97.615 1
ATOM 1181 C CD . ARG 150 150 ? A 3.252 -14.369 3.137 1.000 1 A ARG 97.225 1
ATOM 1182 N NE . ARG 150 150 ? A 3.353 -13.939 1.746 1.000 1 A ARG 96.979 1
ATOM 1183 C CZ . ARG 150 150 ? A 2.389 -14.051 0.852 1.000 1 A ARG 96.784 1
ATOM 1184 N NH1 . ARG 150 150 ? A 1.202 -14.592 1.173 1.000 1 A ARG 94.053 1
ATOM 1185 N NH2 . ARG 150 150 ? A 2.594 -13.626 -0.387 1.000 1 A ARG 94.365 1
ATOM 1186 N N . GLN 151 151 ? A 0.134 -11.934 7.552 1.000 1 A GLN 98.773 1
ATOM 1187 C CA . GLN 151 151 ? A -1.316 -11.830 7.735 1.000 1 A GLN 98.765 1
ATOM 1188 C C . GLN 151 151 ? A -1.830 -10.686 6.848 1.000 1 A GLN 98.857 1
ATOM 1189 O O . GLN 151 151 ? A -1.331 -9.560 6.925 1.000 1 A GLN 98.802 1
ATOM 1190 C CB . GLN 151 151 ? A -1.686 -11.586 9.197 1.000 1 A GLN 98.465 1
ATOM 1191 C CG . GLN 151 151 ? A -3.183 -11.512 9.422 1.000 1 A GLN 94.411 1
ATOM 1192 C CD . GLN 151 151 ? A -3.556 -11.309 10.868 1.000 1 A GLN 84.451 1
ATOM 1193 O OE1 . GLN 151 151 ? A -2.739 -10.815 11.672 1.000 1 A GLN 75.100 1
ATOM 1194 N NE2 . GLN 151 151 ? A -4.782 -11.677 11.212 1.000 1 A GLN 75.945 1
ATOM 1195 N N . GLY 152 152 ? A -2.812 -10.996 6.021 1.000 1 A GLY 98.948 1
ATOM 1196 C CA . GLY 152 152 ? A -3.517 -9.985 5.226 1.000 1 A GLY 98.951 1
ATOM 1197 C C . GLY 152 152 ? A -2.791 -9.500 3.985 1.000 1 A GLY 98.962 1
ATOM 1198 O O . GLY 152 152 ? A -3.365 -8.685 3.266 1.000 1 A GLY 98.942 1
ATOM 1199 N N . VAL 153 153 ? A -1.573 -9.964 3.736 1.000 1 A VAL 98.926 1
ATOM 1200 C CA . VAL 153 153 ? A -0.793 -9.434 2.614 1.000 1 A VAL 98.924 1
ATOM 1201 C C . VAL 153 153 ? A -1.464 -9.743 1.273 1.000 1 A VAL 98.926 1
ATOM 1202 O O . VAL 153 153 ? A -1.742 -8.858 0.473 1.000 1 A VAL 98.921 1
ATOM 1203 C CB . VAL 153 153 ? A 0.661 -9.939 2.646 1.000 1 A VAL 98.868 1
ATOM 1204 C CG1 . VAL 153 153 ? A 1.360 -9.449 3.926 1.000 1 A VAL 98.824 1
ATOM 1205 C CG2 . VAL 153 153 ? A 1.427 -9.456 1.411 1.000 1 A VAL 98.789 1
ATOM 1206 N N . ASP 154 154 ? A -1.739 -11.035 1.037 1.000 1 A ASP 98.847 1
ATOM 1207 C CA . ASP 154 154 ? A -2.421 -11.388 -0.196 1.000 1 A ASP 98.746 1
ATOM 1208 C C . ASP 154 154 ? A -3.803 -10.722 -0.259 1.000 1 A ASP 98.769 1
ATOM 1209 O O . ASP 154 154 ? A -4.223 -10.260 -1.326 1.000 1 A ASP 98.710 1
ATOM 1210 C CB . ASP 154 154 ? A -2.592 -12.909 -0.329 1.000 1 A ASP 98.371 1
ATOM 1211 C CG . ASP 154 154 ? A -1.295 -13.634 -0.652 1.000 1 A ASP 97.895 1
ATOM 1212 O OD1 . ASP 154 154 ? A -0.336 -12.971 -1.116 1.000 1 A ASP 97.037 1
ATOM 1213 O OD2 . ASP 154 154 ? A -1.271 -14.855 -0.486 1.000 1 A ASP 96.075 1
ATOM 1214 N N . ASP 155 155 ? A -4.481 -10.631 0.875 1.000 1 A ASP 98.845 1
ATOM 1215 C CA . ASP 155 155 ? A -5.808 -10.029 0.884 1.000 1 A ASP 98.861 1
ATOM 1216 C C . ASP 155 155 ? A -5.729 -8.570 0.440 1.000 1 A ASP 98.903 1
ATOM 1217 O O . ASP 155 155 ? A -6.576 -8.105 -0.345 1.000 1 A ASP 98.882 1
ATOM 1218 C CB . ASP 155 155 ? A -6.418 -10.145 2.274 1.000 1 A ASP 98.732 1
ATOM 1219 C CG . ASP 155 155 ? A -7.916 -9.822 2.315 1.000 1 A ASP 94.278 1
ATOM 1220 O OD1 . ASP 155 155 ? A -8.561 -9.821 1.254 1.000 1 A ASP 93.747 1
ATOM 1221 O OD2 . ASP 155 155 ? A -8.404 -9.545 3.441 1.000 1 A ASP 92.998 1
ATOM 1222 N N . ALA 156 156 ? A -4.719 -7.836 0.904 1.000 1 A ALA 98.923 1
ATOM 1223 C CA . ALA 156 156 ? A -4.587 -6.411 0.523 1.000 1 A ALA 98.934 1
ATOM 1224 C C . ALA 156 156 ? A -4.399 -6.262 -0.992 1.000 1 A ALA 98.933 1
ATOM 1225 O O . ALA 156 156 ? A -5.113 -5.493 -1.635 1.000 1 A ALA 98.921 1
ATOM 1226 C CB . ALA 156 156 ? A -3.434 -5.757 1.278 1.000 1 A ALA 98.932 1
ATOM 1227 N N . PHE 157 157 ? A -3.435 -7.000 -1.550 1.000 1 A PHE 98.905 1
ATOM 1228 C CA . PHE 157 157 ? A -3.165 -6.875 -2.978 1.000 1 A PHE 98.878 1
ATOM 1229 C C . PHE 157 157 ? A -4.301 -7.431 -3.822 1.000 1 A PHE 98.851 1
ATOM 1230 O O . PHE 157 157 ? A -4.682 -6.835 -4.824 1.000 1 A PHE 98.828 1
ATOM 1231 C CB . PHE 157 157 ? A -1.849 -7.564 -3.344 1.000 1 A PHE 98.840 1
ATOM 1232 C CG . PHE 157 157 ? A -0.629 -6.818 -2.879 1.000 1 A PHE 98.856 1
ATOM 1233 C CD1 . PHE 157 157 ? A -0.103 -5.809 -3.668 1.000 1 A PHE 98.822 1
ATOM 1234 C CD2 . PHE 157 157 ? A -0.022 -7.126 -1.662 1.000 1 A PHE 98.808 1
ATOM 1235 C CE1 . PHE 157 157 ? A 1.021 -5.102 -3.259 1.000 1 A PHE 98.735 1
ATOM 1236 C CE2 . PHE 157 157 ? A 1.087 -6.423 -1.251 1.000 1 A PHE 98.725 1
ATOM 1237 C CZ . PHE 157 157 ? A 1.625 -5.424 -2.053 1.000 1 A PHE 98.745 1
ATOM 1238 N N . TYR 158 158 ? A -4.861 -8.572 -3.392 1.000 1 A TYR 98.824 1
ATOM 1239 C CA . TYR 158 158 ? A -5.935 -9.194 -4.166 1.000 1 A TYR 98.762 1
ATOM 1240 C C . TYR 158 158 ? A -7.190 -8.352 -4.091 1.000 1 A TYR 98.769 1
ATOM 1241 O O . TYR 158 158 ? A -7.943 -8.245 -5.103 1.000 1 A TYR 98.707 1
ATOM 1242 C CB . TYR 158 158 ? A -6.214 -10.613 -3.703 1.000 1 A TYR 98.590 1
ATOM 1243 C CG . TYR 158 158 ? A -5.109 -11.634 -3.989 1.000 1 A TYR 98.353 1
ATOM 1244 C CD1 . TYR 158 158 ? A -3.859 -11.258 -4.485 1.000 1 A TYR 97.938 1
ATOM 1245 C CD2 . TYR 158 158 ? A -5.327 -12.990 -3.719 1.000 1 A TYR 97.919 1
ATOM 1246 C CE1 . TYR 158 158 ? A -2.862 -12.194 -4.721 1.000 1 A TYR 97.384 1
ATOM 1247 C CE2 . TYR 158 158 ? A -4.312 -13.942 -3.945 1.000 1 A TYR 97.079 1
ATOM 1248 C CZ . TYR 158 158 ? A -3.097 -13.545 -4.461 1.000 1 A TYR 97.284 1
ATOM 1249 O OH . TYR 158 158 ? A -2.109 -14.467 -4.674 1.000 1 A TYR 96.340 1
ATOM 1250 N N . THR 159 159 ? A -7.471 -7.708 -2.940 1.000 1 A THR 98.814 1
ATOM 1251 C CA . THR 159 159 ? A -8.623 -6.818 -2.826 1.000 1 A THR 98.832 1
ATOM 1252 C C . THR 159 159 ? A -8.454 -5.644 -3.768 1.000 1 A THR 98.820 1
ATOM 1253 O O . THR 159 159 ? A -9.437 -5.202 -4.406 1.000 1 A THR 98.801 1
ATOM 1254 C CB . THR 159 159 ? A -8.790 -6.360 -1.376 1.000 1 A THR 98.844 1
ATOM 1255 O OG1 . THR 159 159 ? A -9.128 -7.488 -0.568 1.000 1 A THR 98.787 1
ATOM 1256 C CG2 . THR 159 159 ? A -9.918 -5.315 -1.270 1.000 1 A THR 98.780 1
ATOM 1257 N N . LEU 160 160 ? A -7.229 -5.100 -3.874 1.000 1 A LEU 98.863 1
ATOM 1258 C CA . LEU 160 160 ? A -7.003 -4.008 -4.821 1.000 1 A LEU 98.873 1
ATOM 1259 C C . LEU 160 160 ? A -7.286 -4.459 -6.260 1.000 1 A LEU 98.841 1
ATOM 1260 O O . LEU 160 160 ? A -7.893 -3.693 -7.041 1.000 1 A LEU 98.833 1
ATOM 1261 C CB . LEU 160 160 ? A -5.580 -3.489 -4.690 1.000 1 A LEU 98.883 1
ATOM 1262 C CG . LEU 160 160 ? A -5.215 -2.321 -5.611 1.000 1 A LEU 98.891 1
ATOM 1263 C CD1 . LEU 160 160 ? A -6.180 -1.143 -5.437 1.000 1 A LEU 98.889 1
ATOM 1264 C CD2 . LEU 160 160 ? A -3.784 -1.894 -5.341 1.000 1 A LEU 98.895 1
ATOM 1265 N N . VAL 161 161 ? A -6.857 -5.664 -6.605 1.000 1 A VAL 98.762 1
ATOM 1266 C CA . VAL 161 161 ? A -7.164 -6.176 -7.934 1.000 1 A VAL 98.648 1
ATOM 1267 C C . VAL 161 161 ? A -8.673 -6.262 -8.146 1.000 1 A VAL 98.615 1
ATOM 1268 O O . VAL 161 161 ? A -9.192 -5.872 -9.197 1.000 1 A VAL 98.565 1
ATOM 1269 C CB . VAL 161 161 ? A -6.505 -7.543 -8.150 1.000 1 A VAL 98.463 1
ATOM 1270 C CG1 . VAL 161 161 ? A -4.974 -7.381 -8.273 1.000 1 A VAL 98.477 1
ATOM 1271 C CG2 . VAL 161 161 ? A -7.067 -8.252 -9.381 1.000 1 A VAL 98.226 1
ATOM 1272 N N . ARG 162 162 ? A -9.382 -6.727 -7.105 1.000 1 A ARG 98.468 1
ATOM 1273 C CA . ARG 162 162 ? A -10.844 -6.807 -7.227 1.000 1 A ARG 98.353 1
ATOM 1274 C C . ARG 162 162 ? A -11.466 -5.425 -7.415 1.000 1 A ARG 98.333 1
ATOM 1275 O O . ARG 162 162 ? A -12.431 -5.249 -8.173 1.000 1 A ARG 98.281 1
ATOM 1276 C CB . ARG 162 162 ? A -11.416 -7.540 -6.015 1.000 1 A ARG 98.360 1
ATOM 1277 C CG . ARG 162 162 ? A -10.979 -9.016 -5.987 1.000 1 A ARG 97.931 1
ATOM 1278 C CD . ARG 162 162 ? A -11.532 -9.760 -4.803 1.000 1 A ARG 97.733 1
ATOM 1279 N NE . ARG 162 162 ? A -11.056 -11.139 -4.850 1.000 1 A ARG 97.602 1
ATOM 1280 C CZ . ARG 162 162 ? A -10.248 -11.688 -3.948 1.000 1 A ARG 97.315 1
ATOM 1281 N NH1 . ARG 162 162 ? A -9.807 -11.003 -2.888 1.000 1 A ARG 95.932 1
ATOM 1282 N NH2 . ARG 162 162 ? A -9.879 -12.945 -4.081 1.000 1 A ARG 96.143 1
ATOM 1283 N N . GLU 163 163 ? A -10.902 -4.388 -6.705 1.000 1 A GLU 98.471 1
ATOM 1284 C CA . GLU 163 163 ? A -11.390 -3.020 -6.899 1.000 1 A GLU 98.471 1
ATOM 1285 C C . GLU 163 163 ? A -11.127 -2.522 -8.309 1.000 1 A GLU 98.472 1
ATOM 1286 O O . GLU 163 163 ? A -11.978 -1.830 -8.894 1.000 1 A GLU 98.333 1
ATOM 1287 C CB . GLU 163 163 ? A -10.730 -2.071 -5.877 1.000 1 A GLU 98.520 1
ATOM 1288 C CG . GLU 163 163 ? A -11.243 -2.305 -4.466 1.000 1 A GLU 98.448 1
ATOM 1289 C CD . GLU 163 163 ? A -12.715 -1.980 -4.341 1.000 1 A GLU 98.180 1
ATOM 1290 O OE1 . GLU 163 163 ? A -13.093 -0.797 -4.533 1.000 1 A GLU 96.772 1
ATOM 1291 O OE2 . GLU 163 163 ? A -13.500 -2.916 -4.052 1.000 1 A GLU 96.554 1
ATOM 1292 N N . ILE 164 164 ? A -9.952 -2.849 -8.862 1.000 1 A ILE 98.606 1
ATOM 1293 C CA . ILE 164 164 ? A -9.655 -2.462 -10.237 1.000 1 A ILE 98.569 1
ATOM 1294 C C . ILE 164 164 ? A -10.638 -3.128 -11.198 1.000 1 A ILE 98.356 1
ATOM 1295 O O . ILE 164 164 ? A -11.155 -2.507 -12.121 1.000 1 A ILE 98.301 1
ATOM 1296 C CB . ILE 164 164 ? A -8.209 -2.811 -10.608 1.000 1 A ILE 98.629 1
ATOM 1297 C CG1 . ILE 164 164 ? A -7.244 -1.932 -9.792 1.000 1 A ILE 98.729 1
ATOM 1298 C CG2 . ILE 164 164 ? A -7.971 -2.618 -12.120 1.000 1 A ILE 98.592 1
ATOM 1299 C CD1 . ILE 164 164 ? A -5.811 -2.441 -9.807 1.000 1 A ILE 98.642 1
ATOM 1300 N N . ARG 165 165 ? A -10.927 -4.422 -10.949 1.000 1 A ARG 98.401 1
ATOM 1301 C CA . ARG 165 165 ? A -11.886 -5.128 -11.791 1.000 1 A ARG 97.994 1
ATOM 1302 C C . ARG 165 165 ? A -13.246 -4.441 -11.760 1.000 1 A ARG 97.862 1
ATOM 1303 O O . ARG 165 165 ? A -13.915 -4.313 -12.793 1.000 1 A ARG 97.639 1
ATOM 1304 C CB . ARG 165 165 ? A -12.030 -6.583 -11.358 1.000 1 A ARG 97.590 1
ATOM 1305 C CG . ARG 165 165 ? A -10.814 -7.447 -11.614 1.000 1 A ARG 96.508 1
ATOM 1306 C CD . ARG 165 165 ? A -11.041 -8.833 -11.097 1.000 1 A ARG 95.144 1
ATOM 1307 N NE . ARG 165 165 ? A -9.886 -9.694 -11.361 1.000 1 A ARG 94.535 1
ATOM 1308 C CZ . ARG 165 165 ? A -9.648 -10.808 -10.689 1.000 1 A ARG 93.735 1
ATOM 1309 N NH1 . ARG 165 165 ? A -10.471 -11.202 -9.713 1.000 1 A ARG 91.480 1
ATOM 1310 N NH2 . ARG 165 165 ? A -8.596 -11.547 -10.995 1.000 1 A ARG 91.646 1
ATOM 1311 N N . LYS 166 166 ? A -13.684 -3.979 -10.540 1.000 1 A LYS 97.747 1
ATOM 1312 C CA . LYS 166 166 ? A -14.983 -3.289 -10.433 1.000 1 A LYS 97.377 1
ATOM 1313 C C . LYS 166 166 ? A -14.966 -2.000 -11.249 1.000 1 A LYS 97.524 1
ATOM 1314 O O . LYS 166 166 ? A -15.950 -1.645 -11.900 1.000 1 A LYS 97.046 1
ATOM 1315 C CB . LYS 166 166 ? A -15.318 -3.013 -8.971 1.000 1 A LYS 96.923 1
ATOM 1316 C CG . LYS 166 166 ? A -15.673 -4.258 -8.178 1.000 1 A LYS 94.574 1
ATOM 1317 C CD . LYS 166 166 ? A -15.922 -3.913 -6.705 1.000 1 A LYS 88.954 1
ATOM 1318 C CE . LYS 166 166 ? A -16.207 -5.148 -5.899 1.000 1 A LYS 81.555 1
ATOM 1319 N NZ . LYS 166 166 ? A -16.400 -4.804 -4.462 1.000 1 A LYS 75.012 1
ATOM 1320 N N . HIS 167 167 ? A -13.818 -1.264 -11.189 1.000 1 A HIS 98.077 1
ATOM 1321 C CA . HIS 167 167 ? A -13.696 -0.030 -11.942 1.000 1 A HIS 97.888 1
ATOM 1322 C C . HIS 167 167 ? A -13.750 -0.286 -13.451 1.000 1 A HIS 97.733 1
ATOM 1323 O O . HIS 167 167 ? A -14.367 0.466 -14.203 1.000 1 A HIS 97.177 1
ATOM 1324 C CB . HIS 167 167 ? A -12.391 0.658 -11.551 1.000 1 A HIS 97.804 1
ATOM 1325 C CG . HIS 167 167 ? A -12.128 1.911 -12.335 1.000 1 A HIS 97.617 1
ATOM 1326 N ND1 . HIS 167 167 ? A -12.685 3.120 -11.982 1.000 1 A HIS 89.245 1
ATOM 1327 C CD2 . HIS 167 167 ? A -11.380 2.148 -13.424 1.000 1 A HIS 90.941 1
ATOM 1328 C CE1 . HIS 167 167 ? A -12.256 4.044 -12.834 1.000 1 A HIS 91.252 1
ATOM 1329 N NE2 . HIS 167 167 ? A -11.463 3.447 -13.727 1.000 1 A HIS 92.749 1
ATOM 1330 N N . LYS 168 168 ? A -13.067 -1.371 -13.893 1.000 1 A LYS 97.195 1
ATOM 1331 C CA . LYS 168 168 ? A -12.988 -1.690 -15.313 1.000 1 A LYS 96.408 1
ATOM 1332 C C . LYS 168 168 ? A -14.342 -2.101 -15.900 1.000 1 A LYS 96.428 1
ATOM 1333 O O . LYS 168 168 ? A -14.545 -1.948 -17.110 1.000 1 A LYS 95.407 1
ATOM 1334 C CB . LYS 168 168 ? A -11.959 -2.783 -15.545 1.000 1 A LYS 94.723 1
ATOM 1335 C CG . LYS 168 168 ? A -10.519 -2.310 -15.334 1.000 1 A LYS 93.524 1
ATOM 1336 C CD . LYS 168 168 ? A -9.539 -3.469 -15.211 1.000 1 A LYS 90.734 1
ATOM 1337 C CE . LYS 168 168 ? A -9.383 -4.170 -16.532 1.000 1 A LYS 83.636 1
ATOM 1338 N NZ . LYS 168 168 ? A -8.302 -5.220 -16.436 1.000 1 A LYS 86.586 1
ATOM 1339 N N . GLU 169 169 ? A -15.247 -2.632 -15.069 1.000 1 A GLU 97.364 1
ATOM 1340 C CA . GLU 169 169 ? A -16.532 -3.130 -15.593 1.000 1 A GLU 96.921 1
ATOM 1341 C C . GLU 169 169 ? A -17.538 -2.002 -15.875 1.000 1 A GLU 96.721 1
ATOM 1342 O O . GLU 169 169 ? A -18.584 -2.269 -16.480 1.000 1 A GLU 95.175 1
ATOM 1343 C CB . GLU 169 169 ? A -17.145 -4.164 -14.634 1.000 1 A GLU 95.501 1
ATOM 1344 C CG . GLU 169 169 ? A -17.832 -3.565 -13.425 1.000 1 A GLU 90.997 1
ATOM 1345 C CD . GLU 169 169 ? A -18.330 -4.631 -12.471 1.000 1 A GLU 89.352 1
ATOM 1346 O OE1 . GLU 169 169 ? A -18.259 -5.832 -12.830 1.000 1 A GLU 84.776 1
ATOM 1347 O OE2 . GLU 169 169 ? A -18.769 -4.262 -11.372 1.000 1 A GLU 83.974 1
ATOM 1348 N N . LYS 170 170 ? A -17.226 -0.782 -15.406 1.000 1 A LYS 96.001 1
ATOM 1349 C CA . LYS 170 170 ? A -18.143 0.350 -15.639 1.000 1 A LYS 95.331 1
ATOM 1350 C C . LYS 170 170 ? A -18.210 0.747 -17.117 1.000 1 A LYS 92.484 1
ATOM 1351 O O . LYS 170 170 ? A -19.205 1.347 -17.552 1.000 1 A LYS 86.497 1
ATOM 1352 C CB . LYS 170 170 ? A -17.706 1.554 -14.816 1.000 1 A LYS 92.304 1
ATOM 1353 C CG . LYS 170 170 ? A -17.827 1.349 -13.337 1.000 1 A LYS 92.541 1
ATOM 1354 C CD . LYS 170 170 ? A -17.408 2.615 -12.603 1.000 1 A LYS 90.442 1
ATOM 1355 C CE . LYS 170 170 ? A -17.480 2.377 -11.107 1.000 1 A LYS 86.666 1
ATOM 1356 N NZ . LYS 170 170 ? A -16.994 3.565 -10.379 1.000 1 A LYS 82.384 1
HETATM 1357 C C1_1 . LIG2 . 1 ? B 11.135 6.568 3.433 1.000 2 B LIG2 90.202 1
HETATM 1358 C C2_1 . LIG2 . 1 ? B 10.888 7.258 2.208 1.000 2 B LIG2 91.982 1
HETATM 1359 C C3_1 . LIG2 . 1 ? B 9.565 6.849 1.578 1.000 2 B LIG2 95.013 1
HETATM 1360 N N1_1 . LIG2 . 1 ? B 8.930 7.735 0.773 1.000 2 B LIG2 95.471 1
HETATM 1361 C C4_1 . LIG2 . 1 ? B 7.636 7.400 0.228 1.000 2 B LIG2 93.823 1
HETATM 1362 C C5_1 . LIG2 . 1 ? B 6.708 8.510 0.382 1.000 2 B LIG2 93.676 1
HETATM 1363 N N2_1 . LIG2 . 1 ? B 7.310 9.777 -0.104 1.000 2 B LIG2 94.879 1
HETATM 1364 C C6_1 . LIG2 . 1 ? B 6.369 10.746 -0.372 1.000 2 B LIG2 95.595 1
HETATM 1365 N N3_1 . LIG2 . 1 ? B 6.223 11.732 0.485 1.000 2 B LIG2 94.884 1
HETATM 1366 C C7_1 . LIG2 . 1 ? B 5.204 12.627 0.319 1.000 2 B LIG2 94.501 1
HETATM 1367 N N4_1 . LIG2 . 1 ? B 4.356 12.588 -0.711 1.000 2 B LIG2 94.808 1
HETATM 1368 C C8_1 . LIG2 . 1 ? B 4.497 11.598 -1.633 1.000 2 B LIG2 95.250 1
HETATM 1369 C C9_1 . LIG2 . 1 ? B 3.598 11.546 -2.705 1.000 2 B LIG2 95.379 1
HETATM 1370 F F1_1 . LIG2 . 1 ? B 2.645 12.444 -2.790 1.000 2 B LIG2 95.455 1
HETATM 1371 C C10_1 . LIG2 . 1 ? B 3.709 10.572 -3.681 1.000 2 B LIG2 95.667 1
HETATM 1372 C C11_1 . LIG2 . 1 ? B 2.721 10.517 -4.796 1.000 2 B LIG2 95.967 1
HETATM 1373 C C12_1 . LIG2 . 1 ? B 2.853 11.349 -5.944 1.000 2 B LIG2 93.830 1
HETATM 1374 O O1_1 . LIG2 . 1 ? B 3.919 12.129 -6.056 1.000 2 B LIG2 92.878 1
HETATM 1375 C C13_1 . LIG2 . 1 ? B 1.876 11.316 -6.948 1.000 2 B LIG2 94.821 1
HETATM 1376 C C14_1 . LIG2 . 1 ? B 0.770 10.442 -6.804 1.000 2 B LIG2 95.301 1
HETATM 1377 C C15_1 . LIG2 . 1 ? B 0.662 9.633 -5.643 1.000 2 B LIG2 95.578 1
HETATM 1378 C C16_1 . LIG2 . 1 ? B 1.635 9.705 -4.663 1.000 2 B LIG2 95.984 1
HETATM 1379 F F2_1 . LIG2 . 1 ? B 1.544 8.904 -3.590 1.000 2 B LIG2 95.803 1
HETATM 1380 C C17_1 . LIG2 . 1 ? B 4.751 9.651 -3.565 1.000 2 B LIG2 95.312 1
HETATM 1381 Cl CL1_1 . LIG2 . 1 ? B 4.960 8.433 -4.744 1.000 2 B LIG2 94.463 1
HETATM 1382 C C18_1 . LIG2 . 1 ? B 5.641 9.669 -2.515 1.000 2 B LIG2 95.222 1
HETATM 1383 C C19_1 . LIG2 . 1 ? B 5.505 10.670 -1.520 1.000 2 B LIG2 95.514 1
HETATM 1384 C C20_1 . LIG2 . 1 ? B 8.506 10.162 0.666 1.000 2 B LIG2 93.593 1
HETATM 1385 C C21_1 . LIG2 . 1 ? B 9.535 9.028 0.462 1.000 2 B LIG2 92.586 1
HETATM 1386 O O2_1 . LIG2 . 1 ? B 9.061 5.789 1.822 1.000 2 B LIG2 94.948 1
HETATM 1387 O O1_1 . LIG3 . 1 ? C 9.161 -1.836 4.450 1.000 3 C LIG3 87.528 1
HETATM 1388 P P1_1 . LIG3 . 1 ? C 9.806 -0.746 5.199 1.000 3 C LIG3 97.412 1
HETATM 1389 O O2_1 . LIG3 . 1 ? C 11.219 -0.492 4.913 1.000 3 C LIG3 91.891 1
HETATM 1390 O O3_1 . LIG3 . 1 ? C 8.985 0.596 5.072 1.000 3 C LIG3 97.557 1
HETATM 1391 P P2_1 . LIG3 . 1 ? C 8.887 1.560 3.801 1.000 3 C LIG3 97.280 1
HETATM 1392 O O4_1 . LIG3 . 1 ? C 7.430 1.966 3.756 1.000 3 C LIG3 85.303 1
HETATM 1393 O O5_1 . LIG3 . 1 ? C 9.784 2.723 4.119 1.000 3 C LIG3 87.513 1
HETATM 1394 O O6_1 . LIG3 . 1 ? C 9.299 0.794 2.596 1.000 3 C LIG3 85.899 1
HETATM 1395 O O7_1 . LIG3 . 1 ? C 9.666 -1.066 6.743 1.000 3 C LIG3 97.595 1
HETATM 1396 C C1_1 . LIG3 . 1 ? C 10.161 -0.180 7.732 1.000 3 C LIG3 96.739 1
HETATM 1397 C C2_1 . LIG3 . 1 ? C 10.513 -0.983 8.964 1.000 3 C LIG3 96.838 1
HETATM 1398 O O8_1 . LIG3 . 1 ? C 9.276 -1.570 9.467 1.000 3 C LIG3 97.745 1
HETATM 1399 C C3_1 . LIG3 . 1 ? C 11.455 -2.149 8.655 1.000 3 C LIG3 96.584 1
HETATM 1400 O O9_1 . LIG3 . 1 ? C 12.307 -2.371 9.761 1.000 3 C LIG3 94.712 1
HETATM 1401 C C4_1 . LIG3 . 1 ? C 10.489 -3.282 8.486 1.000 3 C LIG3 97.244 1
HETATM 1402 O O10_1 . LIG3 . 1 ? C 11.075 -4.532 8.762 1.000 3 C LIG3 96.301 1
HETATM 1403 C C5_1 . LIG3 . 1 ? C 9.442 -2.964 9.461 1.000 3 C LIG3 97.965 1
HETATM 1404 N N1_1 . LIG3 . 1 ? C 8.160 -3.568 9.133 1.000 3 C LIG3 98.206 1
HETATM 1405 C C6_1 . LIG3 . 1 ? C 7.381 -4.194 9.988 1.000 3 C LIG3 98.434 1
HETATM 1406 N N2_1 . LIG3 . 1 ? C 7.569 -4.494 11.312 1.000 3 C LIG3 98.284 1
HETATM 1407 C C7_1 . LIG3 . 1 ? C 6.613 -5.170 11.924 1.000 3 C LIG3 98.374 1
HETATM 1408 N N3_1 . LIG3 . 1 ? C 6.757 -5.497 13.239 1.000 3 C LIG3 97.911 1
HETATM 1409 N N4_1 . LIG3 . 1 ? C 5.447 -5.566 11.291 1.000 3 C LIG3 98.660 1
HETATM 1410 C C8_1 . LIG3 . 1 ? C 5.243 -5.291 9.981 1.000 3 C LIG3 98.688 1
HETATM 1411 O O11_1 . LIG3 . 1 ? C 4.215 -5.645 9.410 1.000 3 C LIG3 98.519 1
HETATM 1412 C C9_1 . LIG3 . 1 ? C 6.242 -4.574 9.282 1.000 3 C LIG3 98.636 1
HETATM 1413 N N5_1 . LIG3 . 1 ? C 6.358 -4.111 7.999 1.000 3 C LIG3 98.380 1
HETATM 1414 C C10_1 . LIG3 . 1 ? C 7.561 -3.495 7.944 1.000 3 C LIG3 98.117 1
HETATM 1415 Mg MG1_1 . LIG4 . 1 ? D 10.487 1.088 1.139 1.000 4 D LIG4 95.971 1
#
#
loop_
_atom_type.symbol
C
Cl
F
Mg
N
O
P
S
#
#
loop_
_ma_qa_metric.id
_ma_qa_metric.name
_ma_qa_metric.description
_ma_qa_metric.type
_ma_qa_metric.mode
_ma_qa_metric.type_other_details
_ma_qa_metric.software_group_id
1 pLDDT 'Predicted lddt' pLDDT local . .
#
#
loop_
_ma_qa_metric_local.ordinal_id
_ma_qa_metric_local.model_id
_ma_qa_metric_local.label_asym_id
_ma_qa_metric_local.label_seq_id
_ma_qa_metric_local.label_comp_id
_ma_qa_metric_local.metric_id
_ma_qa_metric_local.metric_value
1 1 A 1 GLY 1 80.380
2 1 A 2 MET 1 90.790
3 1 A 3 THR 1 95.826
4 1 A 4 GLU 1 97.138
5 1 A 5 TYR 1 98.097
6 1 A 6 LYS 1 98.012
7 1 A 7 LEU 1 98.444
8 1 A 8 VAL 1 98.168
9 1 A 9 VAL 1 98.297
10 1 A 10 VAL 1 98.387
11 1 A 11 GLY 1 98.215
12 1 A 12 ALA 1 98.080
13 1 A 13 CYS 1 96.854
14 1 A 14 GLY 1 97.651
15 1 A 15 VAL 1 98.627
16 1 A 16 GLY 1 98.438
17 1 A 17 LYS 1 98.331
18 1 A 18 SER 1 97.533
19 1 A 19 ALA 1 97.956
20 1 A 20 LEU 1 98.369
21 1 A 21 THR 1 98.171
22 1 A 22 ILE 1 97.422
23 1 A 23 GLN 1 98.012
24 1 A 24 LEU 1 98.223
25 1 A 25 ILE 1 97.297
26 1 A 26 GLN 1 96.632
27 1 A 27 ASN 1 97.048
28 1 A 28 HIS 1 96.605
29 1 A 29 PHE 1 97.664
30 1 A 30 VAL 1 92.926
31 1 A 31 ASP 1 90.113
32 1 A 32 GLU 1 87.048
33 1 A 33 TYR 1 83.304
34 1 A 34 ASP 1 86.054
35 1 A 35 PRO 1 81.305
36 1 A 36 THR 1 82.683
37 1 A 37 ILE 1 87.145
38 1 A 38 GLU 1 90.115
39 1 A 39 ASP 1 92.372
40 1 A 40 SER 1 93.426
41 1 A 41 TYR 1 95.791
42 1 A 42 ARG 1 96.401
43 1 A 43 LYS 1 96.820
44 1 A 44 GLN 1 97.553
45 1 A 45 VAL 1 96.679
46 1 A 46 VAL 1 96.310
47 1 A 47 ILE 1 97.326
48 1 A 48 ASP 1 96.867
49 1 A 49 GLY 1 94.827
50 1 A 50 GLU 1 93.446
51 1 A 51 THR 1 95.849
52 1 A 52 SER 1 95.560
53 1 A 53 LEU 1 97.772
54 1 A 54 LEU 1 98.179
55 1 A 55 ASP 1 97.771
56 1 A 56 ILE 1 97.625
57 1 A 57 LEU 1 96.597
58 1 A 58 ASP 1 96.439
59 1 A 59 THR 1 95.493
60 1 A 60 ALA 1 92.263
61 1 A 61 GLY 1 78.383
62 1 A 62 GLN 1 78.233
63 1 A 63 GLU 1 77.741
64 1 A 64 GLU 1 81.974
65 1 A 65 TYR 1 81.361
66 1 A 66 SER 1 81.647
67 1 A 67 ALA 1 82.753
68 1 A 68 MET 1 79.423
69 1 A 69 ARG 1 85.265
70 1 A 70 ASP 1 87.176
71 1 A 71 GLN 1 87.644
72 1 A 72 TYR 1 84.999
73 1 A 73 MET 1 92.460
74 1 A 74 ARG 1 93.506
75 1 A 75 THR 1 94.249
76 1 A 76 GLY 1 97.491
77 1 A 77 GLU 1 98.485
78 1 A 78 GLY 1 98.700
79 1 A 79 PHE 1 98.798
80 1 A 80 LEU 1 98.871
81 1 A 81 SER 1 98.965
82 1 A 82 VAL 1 98.972
83 1 A 83 PHE 1 98.984
84 1 A 84 ALA 1 98.964
85 1 A 85 ILE 1 98.892
86 1 A 86 ASN 1 98.851
87 1 A 87 ASN 1 98.751
88 1 A 88 THR 1 98.846
89 1 A 89 LYS 1 98.887
90 1 A 90 SER 1 98.931
91 1 A 91 PHE 1 98.958
92 1 A 92 GLU 1 98.777
93 1 A 93 ASP 1 98.691
94 1 A 94 ILE 1 98.865
95 1 A 95 HIS 1 98.042
96 1 A 96 HIS 1 97.473
97 1 A 97 TYR 1 97.741
98 1 A 98 ARG 1 97.777
99 1 A 99 GLU 1 97.696
100 1 A 100 GLN 1 96.678
101 1 A 101 ILE 1 97.695
102 1 A 102 LYS 1 97.390
103 1 A 103 ARG 1 95.793
104 1 A 104 VAL 1 95.101
105 1 A 105 LYS 1 96.399
106 1 A 106 ASP 1 96.260
107 1 A 107 SER 1 95.272
108 1 A 108 GLU 1 95.300
109 1 A 109 ASP 1 95.597
110 1 A 110 VAL 1 98.337
111 1 A 111 PRO 1 98.786
112 1 A 112 MET 1 98.804
113 1 A 113 VAL 1 98.981
114 1 A 114 LEU 1 98.988
115 1 A 115 VAL 1 98.992
116 1 A 116 GLY 1 98.983
117 1 A 117 ASN 1 98.961
118 1 A 118 LYS 1 98.861
119 1 A 119 SER 1 98.767
120 1 A 120 ASP 1 98.817
121 1 A 121 LEU 1 98.463
122 1 A 122 PRO 1 97.608
123 1 A 123 SER 1 94.463
124 1 A 124 ARG 1 97.828
125 1 A 125 THR 1 98.751
126 1 A 126 VAL 1 98.685
127 1 A 127 ASP 1 97.952
128 1 A 128 THR 1 97.795
129 1 A 129 LYS 1 98.294
130 1 A 130 GLN 1 98.163
131 1 A 131 ALA 1 98.865
132 1 A 132 GLN 1 98.873
133 1 A 133 ASP 1 98.823
134 1 A 134 LEU 1 98.854
135 1 A 135 ALA 1 98.872
136 1 A 136 ARG 1 98.639
137 1 A 137 SER 1 98.314
138 1 A 138 TYR 1 97.971
139 1 A 139 GLY 1 97.861
140 1 A 140 ILE 1 98.641
141 1 A 141 PRO 1 98.929
142 1 A 142 PHE 1 98.975
143 1 A 143 ILE 1 98.965
144 1 A 144 GLU 1 98.889
145 1 A 145 THR 1 98.987
146 1 A 146 SER 1 98.925
147 1 A 147 ALA 1 98.569
148 1 A 148 LYS 1 98.513
149 1 A 149 THR 1 98.685
150 1 A 150 ARG 1 98.587
151 1 A 151 GLN 1 98.765
152 1 A 152 GLY 1 98.951
153 1 A 153 VAL 1 98.924
154 1 A 154 ASP 1 98.746
155 1 A 155 ASP 1 98.861
156 1 A 156 ALA 1 98.934
157 1 A 157 PHE 1 98.878
158 1 A 158 TYR 1 98.762
159 1 A 159 THR 1 98.832
160 1 A 160 LEU 1 98.873
161 1 A 161 VAL 1 98.648
162 1 A 162 ARG 1 98.353
163 1 A 163 GLU 1 98.471
164 1 A 164 ILE 1 98.569
165 1 A 165 ARG 1 97.994
166 1 A 166 LYS 1 97.377
167 1 A 167 HIS 1 97.888
168 1 A 168 LYS 1 96.408
169 1 A 169 GLU 1 96.921
170 1 A 170 LYS 1 95.331
#
