# Supplementary material for: Single‐Sequence Deep Learning Delivers Crystal‐Quality Models of Covalent K‐Ras G12 Hotspot Complexes
Source: IUBMB Life. 2026 Jun 13;78(6):e70108. doi: 10.1002/iub.70108 (PMC13263772; doi:10.1002/iub.70108)
Supplement: Supplementary file 1 — Data S1: iub70108‐sup‐0001‐DataS1.zip. [file IUB-78-0-s001.zip › Supplementary_Data/1_Without Covalent Restraint_Web/Predicted Structures/KRASG12C_ARS1620_GDP_Mg2+_without_restraint/pred.model_idx_2.cif]

data_model
_entry.id model
_struct.entry_id model
_struct.pdbx_model_details .
_struct.pdbx_structure_determination_methodology computational
_struct.title 'Chai-1 predicted structure'
_audit_conform.dict_location https://raw.githubusercontent.com/ihmwg/ModelCIF/80e1e22/dist/mmcif_ma.dic
_audit_conform.dict_name mmcif_ma.dic
_audit_conform.dict_version 1.4.7
#
loop_
_audit_author.name
_audit_author.pdbx_ordinal
'Chai Discovery team' 1
#
#
loop_
_chem_comp.id
_chem_comp.type
_chem_comp.name
_chem_comp.formula
_chem_comp.formula_weight
_chem_comp.ma_provenance
ALA 'L-peptide linking' . . . 'CCD Core'
ARG 'L-peptide linking' . . . 'CCD Core'
ASN 'L-peptide linking' . . . 'CCD Core'
ASP 'L-peptide linking' . . . 'CCD Core'
CYS 'L-peptide linking' . . . 'CCD Core'
GLN 'L-peptide linking' . . . 'CCD Core'
GLU 'L-peptide linking' . . . 'CCD Core'
GLY 'L-peptide linking' . . . 'CCD Core'
HIS 'L-peptide linking' . . . 'CCD Core'
ILE 'L-peptide linking' . . . 'CCD Core'
LEU 'L-peptide linking' . . . 'CCD Core'
LIG2 non-polymer . . . 'CCD Core'
LIG3 non-polymer . . . 'CCD Core'
LIG4 non-polymer . . . 'CCD Core'
LYS 'L-peptide linking' . . . 'CCD Core'
MET 'L-peptide linking' . . . 'CCD Core'
PHE 'L-peptide linking' . . . 'CCD Core'
PRO 'L-peptide linking' . . . 'CCD Core'
SER 'L-peptide linking' . . . 'CCD Core'
THR 'L-peptide linking' . . . 'CCD Core'
TYR 'L-peptide linking' . . . 'CCD Core'
VAL 'L-peptide linking' . . . 'CCD Core'
#
#
loop_
_entity.id
_entity.type
_entity.src_method
_entity.pdbx_description
_entity.formula_weight
_entity.pdbx_number_of_molecules
_entity.details
1 polymer man 'Entity A' . 1 .
2 non-polymer man 'Entity B' . 1 .
3 non-polymer man 'Entity C' . 1 .
4 non-polymer man 'Entity D' . 1 .
#
#
loop_
_entity_poly.entity_id
_entity_poly.type
_entity_poly.nstd_linkage
_entity_poly.nstd_monomer
_entity_poly.pdbx_strand_id
_entity_poly.pdbx_seq_one_letter_code
_entity_poly.pdbx_seq_one_letter_code_can
1 polypeptide(L) no no A
;GMTEYKLVVVGACGVGKSALTIQLIQNHFVDEYDPTIEDSYRKQVVIDGETSLLDILDTAGQEEYSAMRD
QYMRTGEGFLSVFAINNTKSFEDIHHYREQIKRVKDSEDVPMVLVGNKSDLPSRTVDTKQAQDLARSYGI
PFIETSAKTRQGVDDAFYTLVREIRKHKEK
;

;GMTEYKLVVVGACGVGKSALTIQLIQNHFVDEYDPTIEDSYRKQVVIDGETSLLDILDTAGQEEYSAMRD
QYMRTGEGFLSVFAINNTKSFEDIHHYREQIKRVKDSEDVPMVLVGNKSDLPSRTVDTKQAQDLARSYGI
PFIETSAKTRQGVDDAFYTLVREIRKHKEK
;

#
#
loop_
_pdbx_entity_nonpoly.entity_id
_pdbx_entity_nonpoly.name
_pdbx_entity_nonpoly.comp_id
_pdbx_entity_nonpoly.ma_model_mode
2 'Entity B' LIG2 .
3 'Entity C' LIG3 .
4 'Entity D' LIG4 .
#
#
loop_
_entity_poly_seq.entity_id
_entity_poly_seq.num
_entity_poly_seq.mon_id
_entity_poly_seq.hetero
1 1 GLY .
1 2 MET .
1 3 THR .
1 4 GLU .
1 5 TYR .
1 6 LYS .
1 7 LEU .
1 8 VAL .
1 9 VAL .
1 10 VAL .
1 11 GLY .
1 12 ALA .
1 13 CYS .
1 14 GLY .
1 15 VAL .
1 16 GLY .
1 17 LYS .
1 18 SER .
1 19 ALA .
1 20 LEU .
1 21 THR .
1 22 ILE .
1 23 GLN .
1 24 LEU .
1 25 ILE .
1 26 GLN .
1 27 ASN .
1 28 HIS .
1 29 PHE .
1 30 VAL .
1 31 ASP .
1 32 GLU .
1 33 TYR .
1 34 ASP .
1 35 PRO .
1 36 THR .
1 37 ILE .
1 38 GLU .
1 39 ASP .
1 40 SER .
1 41 TYR .
1 42 ARG .
1 43 LYS .
1 44 GLN .
1 45 VAL .
1 46 VAL .
1 47 ILE .
1 48 ASP .
1 49 GLY .
1 50 GLU .
1 51 THR .
1 52 SER .
1 53 LEU .
1 54 LEU .
1 55 ASP .
1 56 ILE .
1 57 LEU .
1 58 ASP .
1 59 THR .
1 60 ALA .
1 61 GLY .
1 62 GLN .
1 63 GLU .
1 64 GLU .
1 65 TYR .
1 66 SER .
1 67 ALA .
1 68 MET .
1 69 ARG .
1 70 ASP .
1 71 GLN .
1 72 TYR .
1 73 MET .
1 74 ARG .
1 75 THR .
1 76 GLY .
1 77 GLU .
1 78 GLY .
1 79 PHE .
1 80 LEU .
1 81 SER .
1 82 VAL .
1 83 PHE .
1 84 ALA .
1 85 ILE .
1 86 ASN .
1 87 ASN .
1 88 THR .
1 89 LYS .
1 90 SER .
1 91 PHE .
1 92 GLU .
1 93 ASP .
1 94 ILE .
1 95 HIS .
1 96 HIS .
1 97 TYR .
1 98 ARG .
1 99 GLU .
1 100 GLN .
1 101 ILE .
1 102 LYS .
1 103 ARG .
1 104 VAL .
1 105 LYS .
1 106 ASP .
1 107 SER .
1 108 GLU .
1 109 ASP .
1 110 VAL .
1 111 PRO .
1 112 MET .
1 113 VAL .
1 114 LEU .
1 115 VAL .
1 116 GLY .
1 117 ASN .
1 118 LYS .
1 119 SER .
1 120 ASP .
1 121 LEU .
1 122 PRO .
1 123 SER .
1 124 ARG .
1 125 THR .
1 126 VAL .
1 127 ASP .
1 128 THR .
1 129 LYS .
1 130 GLN .
1 131 ALA .
1 132 GLN .
1 133 ASP .
1 134 LEU .
1 135 ALA .
1 136 ARG .
1 137 SER .
1 138 TYR .
1 139 GLY .
1 140 ILE .
1 141 PRO .
1 142 PHE .
1 143 ILE .
1 144 GLU .
1 145 THR .
1 146 SER .
1 147 ALA .
1 148 LYS .
1 149 THR .
1 150 ARG .
1 151 GLN .
1 152 GLY .
1 153 VAL .
1 154 ASP .
1 155 ASP .
1 156 ALA .
1 157 PHE .
1 158 TYR .
1 159 THR .
1 160 LEU .
1 161 VAL .
1 162 ARG .
1 163 GLU .
1 164 ILE .
1 165 ARG .
1 166 LYS .
1 167 HIS .
1 168 LYS .
1 169 GLU .
1 170 LYS .
#
#
loop_
_struct_asym.id
_struct_asym.entity_id
_struct_asym.details
A 1 'Chain A'
B 2 'Chain B'
C 3 'Chain C'
D 4 'Chain D'
#
#
loop_
_pdbx_poly_seq_scheme.asym_id
_pdbx_poly_seq_scheme.entity_id
_pdbx_poly_seq_scheme.seq_id
_pdbx_poly_seq_scheme.mon_id
_pdbx_poly_seq_scheme.pdb_seq_num
_pdbx_poly_seq_scheme.auth_seq_num
_pdbx_poly_seq_scheme.pdb_mon_id
_pdbx_poly_seq_scheme.auth_mon_id
_pdbx_poly_seq_scheme.pdb_strand_id
_pdbx_poly_seq_scheme.pdb_ins_code
A 1 1 GLY 1 1 GLY GLY A .
A 1 2 MET 2 2 MET MET A .
A 1 3 THR 3 3 THR THR A .
A 1 4 GLU 4 4 GLU GLU A .
A 1 5 TYR 5 5 TYR TYR A .
A 1 6 LYS 6 6 LYS LYS A .
A 1 7 LEU 7 7 LEU LEU A .
A 1 8 VAL 8 8 VAL VAL A .
A 1 9 VAL 9 9 VAL VAL A .
A 1 10 VAL 10 10 VAL VAL A .
A 1 11 GLY 11 11 GLY GLY A .
A 1 12 ALA 12 12 ALA ALA A .
A 1 13 CYS 13 13 CYS CYS A .
A 1 14 GLY 14 14 GLY GLY A .
A 1 15 VAL 15 15 VAL VAL A .
A 1 16 GLY 16 16 GLY GLY A .
A 1 17 LYS 17 17 LYS LYS A .
A 1 18 SER 18 18 SER SER A .
A 1 19 ALA 19 19 ALA ALA A .
A 1 20 LEU 20 20 LEU LEU A .
A 1 21 THR 21 21 THR THR A .
A 1 22 ILE 22 22 ILE ILE A .
A 1 23 GLN 23 23 GLN GLN A .
A 1 24 LEU 24 24 LEU LEU A .
A 1 25 ILE 25 25 ILE ILE A .
A 1 26 GLN 26 26 GLN GLN A .
A 1 27 ASN 27 27 ASN ASN A .
A 1 28 HIS 28 28 HIS HIS A .
A 1 29 PHE 29 29 PHE PHE A .
A 1 30 VAL 30 30 VAL VAL A .
A 1 31 ASP 31 31 ASP ASP A .
A 1 32 GLU 32 32 GLU GLU A .
A 1 33 TYR 33 33 TYR TYR A .
A 1 34 ASP 34 34 ASP ASP A .
A 1 35 PRO 35 35 PRO PRO A .
A 1 36 THR 36 36 THR THR A .
A 1 37 ILE 37 37 ILE ILE A .
A 1 38 GLU 38 38 GLU GLU A .
A 1 39 ASP 39 39 ASP ASP A .
A 1 40 SER 40 40 SER SER A .
A 1 41 TYR 41 41 TYR TYR A .
A 1 42 ARG 42 42 ARG ARG A .
A 1 43 LYS 43 43 LYS LYS A .
A 1 44 GLN 44 44 GLN GLN A .
A 1 45 VAL 45 45 VAL VAL A .
A 1 46 VAL 46 46 VAL VAL A .
A 1 47 ILE 47 47 ILE ILE A .
A 1 48 ASP 48 48 ASP ASP A .
A 1 49 GLY 49 49 GLY GLY A .
A 1 50 GLU 50 50 GLU GLU A .
A 1 51 THR 51 51 THR THR A .
A 1 52 SER 52 52 SER SER A .
A 1 53 LEU 53 53 LEU LEU A .
A 1 54 LEU 54 54 LEU LEU A .
A 1 55 ASP 55 55 ASP ASP A .
A 1 56 ILE 56 56 ILE ILE A .
A 1 57 LEU 57 57 LEU LEU A .
A 1 58 ASP 58 58 ASP ASP A .
A 1 59 THR 59 59 THR THR A .
A 1 60 ALA 60 60 ALA ALA A .
A 1 61 GLY 61 61 GLY GLY A .
A 1 62 GLN 62 62 GLN GLN A .
A 1 63 GLU 63 63 GLU GLU A .
A 1 64 GLU 64 64 GLU GLU A .
A 1 65 TYR 65 65 TYR TYR A .
A 1 66 SER 66 66 SER SER A .
A 1 67 ALA 67 67 ALA ALA A .
A 1 68 MET 68 68 MET MET A .
A 1 69 ARG 69 69 ARG ARG A .
A 1 70 ASP 70 70 ASP ASP A .
A 1 71 GLN 71 71 GLN GLN A .
A 1 72 TYR 72 72 TYR TYR A .
A 1 73 MET 73 73 MET MET A .
A 1 74 ARG 74 74 ARG ARG A .
A 1 75 THR 75 75 THR THR A .
A 1 76 GLY 76 76 GLY GLY A .
A 1 77 GLU 77 77 GLU GLU A .
A 1 78 GLY 78 78 GLY GLY A .
A 1 79 PHE 79 79 PHE PHE A .
A 1 80 LEU 80 80 LEU LEU A .
A 1 81 SER 81 81 SER SER A .
A 1 82 VAL 82 82 VAL VAL A .
A 1 83 PHE 83 83 PHE PHE A .
A 1 84 ALA 84 84 ALA ALA A .
A 1 85 ILE 85 85 ILE ILE A .
A 1 86 ASN 86 86 ASN ASN A .
A 1 87 ASN 87 87 ASN ASN A .
A 1 88 THR 88 88 THR THR A .
A 1 89 LYS 89 89 LYS LYS A .
A 1 90 SER 90 90 SER SER A .
A 1 91 PHE 91 91 PHE PHE A .
A 1 92 GLU 92 92 GLU GLU A .
A 1 93 ASP 93 93 ASP ASP A .
A 1 94 ILE 94 94 ILE ILE A .
A 1 95 HIS 95 95 HIS HIS A .
A 1 96 HIS 96 96 HIS HIS A .
A 1 97 TYR 97 97 TYR TYR A .
A 1 98 ARG 98 98 ARG ARG A .
A 1 99 GLU 99 99 GLU GLU A .
A 1 100 GLN 100 100 GLN GLN A .
A 1 101 ILE 101 101 ILE ILE A .
A 1 102 LYS 102 102 LYS LYS A .
A 1 103 ARG 103 103 ARG ARG A .
A 1 104 VAL 104 104 VAL VAL A .
A 1 105 LYS 105 105 LYS LYS A .
A 1 106 ASP 106 106 ASP ASP A .
A 1 107 SER 107 107 SER SER A .
A 1 108 GLU 108 108 GLU GLU A .
A 1 109 ASP 109 109 ASP ASP A .
A 1 110 VAL 110 110 VAL VAL A .
A 1 111 PRO 111 111 PRO PRO A .
A 1 112 MET 112 112 MET MET A .
A 1 113 VAL 113 113 VAL VAL A .
A 1 114 LEU 114 114 LEU LEU A .
A 1 115 VAL 115 115 VAL VAL A .
A 1 116 GLY 116 116 GLY GLY A .
A 1 117 ASN 117 117 ASN ASN A .
A 1 118 LYS 118 118 LYS LYS A .
A 1 119 SER 119 119 SER SER A .
A 1 120 ASP 120 120 ASP ASP A .
A 1 121 LEU 121 121 LEU LEU A .
A 1 122 PRO 122 122 PRO PRO A .
A 1 123 SER 123 123 SER SER A .
A 1 124 ARG 124 124 ARG ARG A .
A 1 125 THR 125 125 THR THR A .
A 1 126 VAL 126 126 VAL VAL A .
A 1 127 ASP 127 127 ASP ASP A .
A 1 128 THR 128 128 THR THR A .
A 1 129 LYS 129 129 LYS LYS A .
A 1 130 GLN 130 130 GLN GLN A .
A 1 131 ALA 131 131 ALA ALA A .
A 1 132 GLN 132 132 GLN GLN A .
A 1 133 ASP 133 133 ASP ASP A .
A 1 134 LEU 134 134 LEU LEU A .
A 1 135 ALA 135 135 ALA ALA A .
A 1 136 ARG 136 136 ARG ARG A .
A 1 137 SER 137 137 SER SER A .
A 1 138 TYR 138 138 TYR TYR A .
A 1 139 GLY 139 139 GLY GLY A .
A 1 140 ILE 140 140 ILE ILE A .
A 1 141 PRO 141 141 PRO PRO A .
A 1 142 PHE 142 142 PHE PHE A .
A 1 143 ILE 143 143 ILE ILE A .
A 1 144 GLU 144 144 GLU GLU A .
A 1 145 THR 145 145 THR THR A .
A 1 146 SER 146 146 SER SER A .
A 1 147 ALA 147 147 ALA ALA A .
A 1 148 LYS 148 148 LYS LYS A .
A 1 149 THR 149 149 THR THR A .
A 1 150 ARG 150 150 ARG ARG A .
A 1 151 GLN 151 151 GLN GLN A .
A 1 152 GLY 152 152 GLY GLY A .
A 1 153 VAL 153 153 VAL VAL A .
A 1 154 ASP 154 154 ASP ASP A .
A 1 155 ASP 155 155 ASP ASP A .
A 1 156 ALA 156 156 ALA ALA A .
A 1 157 PHE 157 157 PHE PHE A .
A 1 158 TYR 158 158 TYR TYR A .
A 1 159 THR 159 159 THR THR A .
A 1 160 LEU 160 160 LEU LEU A .
A 1 161 VAL 161 161 VAL VAL A .
A 1 162 ARG 162 162 ARG ARG A .
A 1 163 GLU 163 163 GLU GLU A .
A 1 164 ILE 164 164 ILE ILE A .
A 1 165 ARG 165 165 ARG ARG A .
A 1 166 LYS 166 166 LYS LYS A .
A 1 167 HIS 167 167 HIS HIS A .
A 1 168 LYS 168 168 LYS LYS A .
A 1 169 GLU 169 169 GLU GLU A .
A 1 170 LYS 170 170 LYS LYS A .
#
#
loop_
_pdbx_nonpoly_scheme.asym_id
_pdbx_nonpoly_scheme.entity_id
_pdbx_nonpoly_scheme.mon_id
_pdbx_nonpoly_scheme.ndb_seq_num
_pdbx_nonpoly_scheme.pdb_seq_num
_pdbx_nonpoly_scheme.auth_seq_num
_pdbx_nonpoly_scheme.auth_mon_id
_pdbx_nonpoly_scheme.pdb_strand_id
_pdbx_nonpoly_scheme.pdb_ins_code
B 2 LIG2 1 1 1 LIG2 B .
C 3 LIG3 1 1 1 LIG3 C .
D 4 LIG4 1 1 1 LIG4 D .
#
#
loop_
_ma_data.id
_ma_data.name
_ma_data.content_type
_ma_data.content_type_other_details
1 'Entity A' target .
2 'Entity B' target .
3 'Entity C' target .
4 'Entity D' target .
5 pred_model_1 'model coordinates' .
#
#
loop_
_ma_target_entity.entity_id
_ma_target_entity.data_id
_ma_target_entity.origin
1 1 designed
2 2 designed
3 3 designed
4 4 designed
#
#
loop_
_ma_target_entity_instance.asym_id
_ma_target_entity_instance.entity_id
_ma_target_entity_instance.details
A 1 'Chain A'
B 2 'Chain B'
C 3 'Chain C'
D 4 'Chain D'
#
#
loop_
_ma_model_list.ordinal_id
_ma_model_list.model_name
_ma_model_list.data_id
_ma_model_list.model_type
_ma_model_list.model_type_other_details
1 pred_model_1 5 'Ab initio model' .
#
#
loop_
_ma_model_group.id
_ma_model_group.name
_ma_model_group.details
1 pred .
#
#
loop_
_ma_model_group_link.group_id
_ma_model_group_link.model_id
1 1
#
#
loop_
_atom_site.group_PDB
_atom_site.id
_atom_site.type_symbol
_atom_site.label_atom_id
_atom_site.label_alt_id
_atom_site.label_comp_id
_atom_site.label_seq_id
_atom_site.auth_seq_id
_atom_site.pdbx_PDB_ins_code
_atom_site.label_asym_id
_atom_site.Cartn_x
_atom_site.Cartn_y
_atom_site.Cartn_z
_atom_site.occupancy
_atom_site.label_entity_id
_atom_site.auth_asym_id
_atom_site.auth_comp_id
_atom_site.B_iso_or_equiv
_atom_site.pdbx_PDB_model_num
ATOM 1 N N . GLY 1 1 ? A -22.347 2.546 -14.391 1.000 1 A GLY 74.025 1
ATOM 2 C CA . GLY 1 1 ? A -21.416 2.961 -15.428 1.000 1 A GLY 80.421 1
ATOM 3 C C . GLY 1 1 ? A -19.997 2.843 -14.933 1.000 1 A GLY 84.989 1
ATOM 4 O O . GLY 1 1 ? A -19.767 2.490 -13.776 1.000 1 A GLY 83.201 1
ATOM 5 N N . MET 2 2 ? A -19.020 3.158 -15.781 1.000 1 A MET 87.777 1
ATOM 6 C CA . MET 2 2 ? A -17.606 3.053 -15.404 1.000 1 A MET 91.696 1
ATOM 7 C C . MET 2 2 ? A -17.276 4.028 -14.284 1.000 1 A MET 93.178 1
ATOM 8 O O . MET 2 2 ? A -17.731 5.182 -14.290 1.000 1 A MET 92.190 1
ATOM 9 C CB . MET 2 2 ? A -16.698 3.312 -16.600 1.000 1 A MET 90.538 1
ATOM 10 C CG . MET 2 2 ? A -15.231 2.959 -16.318 1.000 1 A MET 90.337 1
ATOM 11 S SD . MET 2 2 ? A -14.252 2.964 -17.808 1.000 1 A MET 87.817 1
ATOM 12 C CE . MET 2 2 ? A -12.716 2.263 -17.211 1.000 1 A MET 83.839 1
ATOM 13 N N . THR 3 3 ? A -16.520 3.549 -13.296 1.000 1 A THR 95.766 1
ATOM 14 C CA . THR 3 3 ? A -16.139 4.378 -12.161 1.000 1 A THR 96.093 1
ATOM 15 C C . THR 3 3 ? A -14.610 4.348 -12.042 1.000 1 A THR 96.879 1
ATOM 16 O O . THR 3 3 ? A -13.982 3.326 -12.280 1.000 1 A THR 96.480 1
ATOM 17 C CB . THR 3 3 ? A -16.778 3.881 -10.879 1.000 1 A THR 94.750 1
ATOM 18 O OG1 . THR 3 3 ? A -18.206 3.797 -11.065 1.000 1 A THR 90.241 1
ATOM 19 C CG2 . THR 3 3 ? A -16.509 4.784 -9.681 1.000 1 A THR 91.305 1
ATOM 20 N N . GLU 4 4 ? A -14.030 5.489 -11.678 1.000 1 A GLU 96.669 1
ATOM 21 C CA . GLU 4 4 ? A -12.598 5.584 -11.436 1.000 1 A GLU 96.995 1
ATOM 22 C C . GLU 4 4 ? A -12.328 5.582 -9.943 1.000 1 A GLU 97.318 1
ATOM 23 O O . GLU 4 4 ? A -13.073 6.218 -9.177 1.000 1 A GLU 96.831 1
ATOM 24 C CB . GLU 4 4 ? A -12.015 6.831 -12.091 1.000 1 A GLU 95.944 1
ATOM 25 C CG . GLU 4 4 ? A -12.164 6.827 -13.608 1.000 1 A GLU 88.628 1
ATOM 26 C CD . GLU 4 4 ? A -11.498 8.002 -14.277 1.000 1 A GLU 88.172 1
ATOM 27 O OE1 . GLU 4 4 ? A -10.862 8.817 -13.585 1.000 1 A GLU 85.942 1
ATOM 28 O OE2 . GLU 4 4 ? A -11.617 8.124 -15.508 1.000 1 A GLU 83.699 1
ATOM 29 N N . TYR 5 5 ? A -11.289 4.867 -9.537 1.000 1 A TYR 97.933 1
ATOM 30 C CA . TYR 5 5 ? A -10.904 4.729 -8.145 1.000 1 A TYR 98.114 1
ATOM 31 C C . TYR 5 5 ? A -9.465 5.177 -8.008 1.000 1 A TYR 98.142 1
ATOM 32 O O . TYR 5 5 ? A -8.584 4.650 -8.689 1.000 1 A TYR 98.070 1
ATOM 33 C CB . TYR 5 5 ? A -11.032 3.285 -7.671 1.000 1 A TYR 98.038 1
ATOM 34 C CG . TYR 5 5 ? A -12.450 2.780 -7.726 1.000 1 A TYR 98.007 1
ATOM 35 C CD1 . TYR 5 5 ? A -13.296 2.965 -6.669 1.000 1 A TYR 97.575 1
ATOM 36 C CD2 . TYR 5 5 ? A -12.925 2.142 -8.857 1.000 1 A TYR 97.672 1
ATOM 37 C CE1 . TYR 5 5 ? A -14.607 2.544 -6.713 1.000 1 A TYR 96.891 1
ATOM 38 C CE2 . TYR 5 5 ? A -14.231 1.714 -8.923 1.000 1 A TYR 96.892 1
ATOM 39 C CZ . TYR 5 5 ? A -15.071 1.913 -7.848 1.000 1 A TYR 96.808 1
ATOM 40 O OH . TYR 5 5 ? A -16.382 1.495 -7.899 1.000 1 A TYR 95.246 1
ATOM 41 N N . LYS 6 6 ? A -9.222 6.178 -7.154 1.000 1 A LYS 98.104 1
ATOM 42 C CA . LYS 6 6 ? A -7.870 6.676 -6.912 1.000 1 A LYS 98.035 1
ATOM 43 C C . LYS 6 6 ? A -7.288 5.932 -5.710 1.000 1 A LYS 98.225 1
ATOM 44 O O . LYS 6 6 ? A -7.753 6.090 -4.585 1.000 1 A LYS 98.088 1
ATOM 45 C CB . LYS 6 6 ? A -7.890 8.185 -6.644 1.000 1 A LYS 97.522 1
ATOM 46 C CG . LYS 6 6 ? A -8.430 8.972 -7.830 1.000 1 A LYS 86.850 1
ATOM 47 C CD . LYS 6 6 ? A -8.283 10.470 -7.580 1.000 1 A LYS 80.161 1
ATOM 48 C CE . LYS 6 6 ? A -8.962 11.258 -8.658 1.000 1 A LYS 76.011 1
ATOM 49 N NZ . LYS 6 6 ? A -8.289 11.031 -9.977 1.000 1 A LYS 62.783 1
ATOM 50 N N . LEU 7 7 ? A -6.291 5.097 -5.972 1.000 1 A LEU 98.096 1
ATOM 51 C CA . LEU 7 7 ? A -5.673 4.231 -4.968 1.000 1 A LEU 98.317 1
ATOM 52 C C . LEU 7 7 ? A -4.247 4.672 -4.746 1.000 1 A LEU 98.113 1
ATOM 53 O O . LEU 7 7 ? A -3.513 4.976 -5.684 1.000 1 A LEU 97.895 1
ATOM 54 C CB . LEU 7 7 ? A -5.685 2.775 -5.417 1.000 1 A LEU 98.503 1
ATOM 55 C CG . LEU 7 7 ? A -6.972 2.194 -5.993 1.000 1 A LEU 98.299 1
ATOM 56 C CD1 . LEU 7 7 ? A -8.166 2.468 -5.080 1.000 1 A LEU 98.259 1
ATOM 57 C CD2 . LEU 7 7 ? A -6.822 0.699 -6.261 1.000 1 A LEU 98.358 1
ATOM 58 N N . VAL 8 8 ? A -3.826 4.658 -3.482 1.000 1 A VAL 98.300 1
ATOM 59 C CA . VAL 8 8 ? A -2.462 5.019 -3.114 1.000 1 A VAL 98.150 1
ATOM 60 C C . VAL 8 8 ? A -1.821 3.843 -2.408 1.000 1 A VAL 98.280 1
ATOM 61 O O . VAL 8 8 ? A -2.420 3.251 -1.510 1.000 1 A VAL 98.349 1
ATOM 62 C CB . VAL 8 8 ? A -2.446 6.264 -2.215 1.000 1 A VAL 97.674 1
ATOM 63 C CG1 . VAL 8 8 ? A -3.252 7.398 -2.832 1.000 1 A VAL 97.246 1
ATOM 64 C CG2 . VAL 8 8 ? A -1.011 6.696 -1.955 1.000 1 A VAL 97.208 1
ATOM 65 N N . VAL 9 9 ? A -0.610 3.484 -2.822 1.000 1 A VAL 98.195 1
ATOM 66 C CA . VAL 9 9 ? A 0.132 2.381 -2.232 1.000 1 A VAL 98.293 1
ATOM 67 C C . VAL 9 9 ? A 1.248 2.968 -1.385 1.000 1 A VAL 98.114 1
ATOM 68 O O . VAL 9 9 ? A 2.161 3.628 -1.912 1.000 1 A VAL 97.854 1
ATOM 69 C CB . VAL 9 9 ? A 0.707 1.437 -3.304 1.000 1 A VAL 98.402 1
ATOM 70 C CG1 . VAL 9 9 ? A -0.395 1.014 -4.298 1.000 1 A VAL 98.541 1
ATOM 71 C CG2 . VAL 9 9 ? A 1.348 0.211 -2.677 1.000 1 A VAL 98.442 1
ATOM 72 N N . VAL 10 10 ? A 1.170 2.771 -0.062 1.000 1 A VAL 98.402 1
ATOM 73 C CA . VAL 10 10 ? A 2.136 3.344 0.873 1.000 1 A VAL 98.417 1
ATOM 74 C C . VAL 10 10 ? A 2.823 2.246 1.658 1.000 1 A VAL 98.589 1
ATOM 75 O O . VAL 10 10 ? A 2.383 1.093 1.677 1.000 1 A VAL 98.710 1
ATOM 76 C CB . VAL 10 10 ? A 1.469 4.351 1.836 1.000 1 A VAL 98.046 1
ATOM 77 C CG1 . VAL 10 10 ? A 0.783 5.474 1.090 1.000 1 A VAL 97.767 1
ATOM 78 C CG2 . VAL 10 10 ? A 0.526 3.628 2.791 1.000 1 A VAL 98.096 1
ATOM 79 N N . GLY 11 11 ? A 3.903 2.610 2.293 1.000 1 A GLY 98.432 1
ATOM 80 C CA . GLY 11 11 ? A 4.680 1.650 3.062 1.000 1 A GLY 98.247 1
ATOM 81 C C . GLY 11 11 ? A 6.160 1.942 2.958 1.000 1 A GLY 97.945 1
ATOM 82 O O . GLY 11 11 ? A 6.602 2.664 2.078 1.000 1 A GLY 97.597 1
ATOM 83 N N . ALA 12 12 ? A 6.926 1.352 3.852 1.000 1 A ALA 98.346 1
ATOM 84 C CA . ALA 12 12 ? A 8.349 1.602 3.932 1.000 1 A ALA 98.092 1
ATOM 85 C C . ALA 12 12 ? A 9.080 1.176 2.648 1.000 1 A ALA 97.697 1
ATOM 86 O O . ALA 12 12 ? A 8.577 0.354 1.878 1.000 1 A ALA 97.422 1
ATOM 87 C CB . ALA 12 12 ? A 8.936 0.885 5.131 1.000 1 A ALA 97.939 1
ATOM 88 N N . CYS 13 13 ? A 10.263 1.719 2.479 1.000 1 A CYS 97.113 1
ATOM 89 C CA . CYS 13 13 ? A 11.108 1.306 1.359 1.000 1 A CYS 96.838 1
ATOM 90 C C . CYS 13 13 ? A 11.282 -0.202 1.348 1.000 1 A CYS 97.330 1
ATOM 91 O O . CYS 13 13 ? A 11.562 -0.828 2.370 1.000 1 A CYS 97.402 1
ATOM 92 C CB . CYS 13 13 ? A 12.475 1.953 1.450 1.000 1 A CYS 95.306 1
ATOM 93 S SG . CYS 13 13 ? A 12.485 3.630 0.998 1.000 1 A CYS 90.760 1
ATOM 94 N N . GLY 14 14 ? A 11.152 -0.771 0.172 1.000 1 A GLY 97.420 1
ATOM 95 C CA . GLY 14 14 ? A 11.553 -2.117 -0.063 1.000 1 A GLY 97.661 1
ATOM 96 C C . GLY 14 14 ? A 10.550 -3.193 0.248 1.000 1 A GLY 98.294 1
ATOM 97 O O . GLY 14 14 ? A 10.834 -4.381 0.146 1.000 1 A GLY 98.252 1
ATOM 98 N N . VAL 15 15 ? A 9.323 -2.796 0.639 1.000 1 A VAL 98.351 1
ATOM 99 C CA . VAL 15 15 ? A 8.300 -3.790 0.986 1.000 1 A VAL 98.626 1
ATOM 100 C C . VAL 15 15 ? A 7.646 -4.386 -0.258 1.000 1 A VAL 98.666 1
ATOM 101 O O . VAL 15 15 ? A 7.012 -5.439 -0.143 1.000 1 A VAL 98.714 1
ATOM 102 C CB . VAL 15 15 ? A 7.208 -3.209 1.901 1.000 1 A VAL 98.724 1
ATOM 103 C CG1 . VAL 15 15 ? A 7.807 -2.749 3.227 1.000 1 A VAL 98.767 1
ATOM 104 C CG2 . VAL 15 15 ? A 6.424 -2.101 1.201 1.000 1 A VAL 98.846 1
ATOM 105 N N . GLY 16 16 ? A 7.788 -3.742 -1.403 1.000 1 A GLY 98.553 1
ATOM 106 C CA . GLY 16 16 ? A 7.210 -4.239 -2.643 1.000 1 A GLY 98.418 1
ATOM 107 C C . GLY 16 16 ? A 6.096 -3.405 -3.214 1.000 1 A GLY 98.482 1
ATOM 108 O O . GLY 16 16 ? A 5.273 -3.951 -3.972 1.000 1 A GLY 98.455 1
ATOM 109 N N . LYS 17 17 ? A 6.018 -2.146 -2.836 1.000 1 A LYS 98.409 1
ATOM 110 C CA . LYS 17 17 ? A 4.972 -1.277 -3.381 1.000 1 A LYS 98.332 1
ATOM 111 C C . LYS 17 17 ? A 5.012 -1.244 -4.904 1.000 1 A LYS 98.111 1
ATOM 112 O O . LYS 17 17 ? A 4.002 -1.456 -5.568 1.000 1 A LYS 98.281 1
ATOM 113 C CB . LYS 17 17 ? A 5.079 0.137 -2.821 1.000 1 A LYS 98.215 1
ATOM 114 C CG . LYS 17 17 ? A 4.958 0.223 -1.309 1.000 1 A LYS 97.973 1
ATOM 115 C CD . LYS 17 17 ? A 5.028 1.645 -0.800 1.000 1 A LYS 97.689 1
ATOM 116 C CE . LYS 17 17 ? A 6.350 2.318 -1.097 1.000 1 A LYS 97.340 1
ATOM 117 N NZ . LYS 17 17 ? A 7.487 1.684 -0.392 1.000 1 A LYS 97.218 1
ATOM 118 N N . SER 18 18 ? A 6.210 -0.998 -5.451 1.000 1 A SER 97.869 1
ATOM 119 C CA . SER 18 18 ? A 6.342 -0.962 -6.915 1.000 1 A SER 97.510 1
ATOM 120 C C . SER 18 18 ? A 6.090 -2.336 -7.534 1.000 1 A SER 97.694 1
ATOM 121 O O . SER 18 18 ? A 5.405 -2.439 -8.556 1.000 1 A SER 97.863 1
ATOM 122 C CB . SER 18 18 ? A 7.708 -0.445 -7.316 1.000 1 A SER 96.848 1
ATOM 123 O OG . SER 18 18 ? A 7.859 0.905 -6.905 1.000 1 A SER 94.157 1
ATOM 124 N N . ALA 19 19 ? A 6.622 -3.383 -6.903 1.000 1 A ALA 97.814 1
ATOM 125 C CA . ALA 19 19 ? A 6.439 -4.716 -7.470 1.000 1 A ALA 97.938 1
ATOM 126 C C . ALA 19 19 ? A 4.974 -5.117 -7.486 1.000 1 A ALA 98.180 1
ATOM 127 O O . ALA 19 19 ? A 4.490 -5.721 -8.446 1.000 1 A ALA 98.333 1
ATOM 128 C CB . ALA 19 19 ? A 7.257 -5.732 -6.708 1.000 1 A ALA 97.823 1
ATOM 129 N N . LEU 20 20 ? A 4.238 -4.789 -6.393 1.000 1 A LEU 98.114 1
ATOM 130 C CA . LEU 20 20 ? A 2.800 -5.093 -6.376 1.000 1 A LEU 98.348 1
ATOM 131 C C . LEU 20 20 ? A 2.070 -4.345 -7.466 1.000 1 A LEU 98.302 1
ATOM 132 O O . LEU 20 20 ? A 1.192 -4.906 -8.129 1.000 1 A LEU 98.373 1
ATOM 133 C CB . LEU 20 20 ? A 2.203 -4.718 -5.020 1.000 1 A LEU 98.590 1
ATOM 134 C CG . LEU 20 20 ? A 2.487 -5.689 -3.895 1.000 1 A LEU 98.688 1
ATOM 135 C CD1 . LEU 20 20 ? A 1.688 -6.968 -4.087 1.000 1 A LEU 98.704 1
ATOM 136 C CD2 . LEU 20 20 ? A 2.146 -5.047 -2.564 1.000 1 A LEU 98.740 1
ATOM 137 N N . THR 21 21 ? A 2.414 -3.062 -7.638 1.000 1 A THR 98.330 1
ATOM 138 C CA . THR 21 21 ? A 1.735 -2.230 -8.625 1.000 1 A THR 98.150 1
ATOM 139 C C . THR 21 21 ? A 2.014 -2.751 -10.044 1.000 1 A THR 98.061 1
ATOM 140 O O . THR 21 21 ? A 1.097 -2.897 -10.850 1.000 1 A THR 98.154 1
ATOM 141 C CB . THR 21 21 ? A 2.153 -0.772 -8.448 1.000 1 A THR 98.035 1
ATOM 142 O OG1 . THR 21 21 ? A 1.816 -0.334 -7.137 1.000 1 A THR 97.904 1
ATOM 143 C CG2 . THR 21 21 ? A 1.489 0.107 -9.491 1.000 1 A THR 97.904 1
ATOM 144 N N . ILE 22 22 ? A 3.275 -3.035 -10.312 1.000 1 A ILE 97.669 1
ATOM 145 C CA . ILE 22 22 ? A 3.636 -3.496 -11.644 1.000 1 A ILE 97.335 1
ATOM 146 C C . ILE 22 22 ? A 3.050 -4.876 -11.924 1.000 1 A ILE 97.640 1
ATOM 147 O O . ILE 22 22 ? A 2.630 -5.164 -13.055 1.000 1 A ILE 97.867 1
ATOM 148 C CB . ILE 22 22 ? A 5.167 -3.449 -11.817 1.000 1 A ILE 96.737 1
ATOM 149 C CG1 . ILE 22 22 ? A 5.597 -1.985 -11.791 1.000 1 A ILE 96.246 1
ATOM 150 C CG2 . ILE 22 22 ? A 5.587 -4.115 -13.112 1.000 1 A ILE 95.567 1
ATOM 151 C CD1 . ILE 22 22 ? A 7.092 -1.793 -11.708 1.000 1 A ILE 93.847 1
ATOM 152 N N . GLN 23 23 ? A 3.012 -5.733 -10.909 1.000 1 A GLN 97.853 1
ATOM 153 C CA . GLN 23 23 ? A 2.382 -7.042 -11.098 1.000 1 A GLN 97.986 1
ATOM 154 C C . GLN 23 23 ? A 0.900 -6.881 -11.456 1.000 1 A GLN 98.094 1
ATOM 155 O O . GLN 23 23 ? A 0.393 -7.574 -12.335 1.000 1 A GLN 98.073 1
ATOM 156 C CB . GLN 23 23 ? A 2.555 -7.888 -9.832 1.000 1 A GLN 97.877 1
ATOM 157 C CG . GLN 23 23 ? A 1.983 -9.292 -9.973 1.000 1 A GLN 95.843 1
ATOM 158 C CD . GLN 23 23 ? A 2.676 -10.102 -11.046 1.000 1 A GLN 97.630 1
ATOM 159 O OE1 . GLN 23 23 ? A 2.155 -10.266 -12.140 1.000 1 A GLN 97.239 1
ATOM 160 N NE2 . GLN 23 23 ? A 3.831 -10.662 -10.716 1.000 1 A GLN 96.863 1
ATOM 161 N N . LEU 24 24 ? A 0.214 -5.946 -10.759 1.000 1 A LEU 98.092 1
ATOM 162 C CA . LEU 24 24 ? A -1.189 -5.716 -11.089 1.000 1 A LEU 98.176 1
ATOM 163 C C . LEU 24 24 ? A -1.374 -5.173 -12.510 1.000 1 A LEU 98.020 1
ATOM 164 O O . LEU 24 24 ? A -2.226 -5.651 -13.272 1.000 1 A LEU 97.921 1
ATOM 165 C CB . LEU 24 24 ? A -1.808 -4.726 -10.107 1.000 1 A LEU 98.328 1
ATOM 166 C CG . LEU 24 24 ? A -3.295 -4.451 -10.391 1.000 1 A LEU 98.264 1
ATOM 167 C CD1 . LEU 24 24 ? A -4.153 -5.520 -9.731 1.000 1 A LEU 97.980 1
ATOM 168 C CD2 . LEU 24 24 ? A -3.682 -3.065 -9.928 1.000 1 A LEU 98.111 1
ATOM 169 N N . ILE 25 25 ? A -0.589 -4.152 -12.841 1.000 1 A ILE 97.740 1
ATOM 170 C CA . ILE 25 25 ? A -0.793 -3.434 -14.100 1.000 1 A ILE 97.131 1
ATOM 171 C C . ILE 25 25 ? A -0.247 -4.199 -15.300 1.000 1 A ILE 96.830 1
ATOM 172 O O . ILE 25 25 ? A -0.861 -4.204 -16.376 1.000 1 A ILE 96.511 1
ATOM 173 C CB . ILE 25 25 ? A -0.092 -2.053 -14.034 1.000 1 A ILE 96.313 1
ATOM 174 C CG1 . ILE 25 25 ? A -0.643 -1.240 -12.860 1.000 1 A ILE 93.743 1
ATOM 175 C CG2 . ILE 25 25 ? A -0.231 -1.283 -15.326 1.000 1 A ILE 91.869 1
ATOM 176 C CD1 . ILE 25 25 ? A -2.118 -0.970 -12.915 1.000 1 A ILE 87.501 1
ATOM 177 N N . GLN 26 26 ? A 0.909 -4.841 -15.114 1.000 1 A GLN 97.088 1
ATOM 178 C CA . GLN 26 26 ? A 1.652 -5.442 -16.224 1.000 1 A GLN 96.500 1
ATOM 179 C C . GLN 26 26 ? A 1.773 -6.963 -16.169 1.000 1 A GLN 96.894 1
ATOM 180 O O . GLN 26 26 ? A 2.311 -7.547 -17.075 1.000 1 A GLN 96.155 1
ATOM 181 C CB . GLN 26 26 ? A 3.025 -4.803 -16.311 1.000 1 A GLN 95.224 1
ATOM 182 C CG . GLN 26 26 ? A 2.991 -3.295 -16.484 1.000 1 A GLN 91.185 1
ATOM 183 C CD . GLN 26 26 ? A 4.347 -2.675 -16.655 1.000 1 A GLN 83.654 1
ATOM 184 O OE1 . GLN 26 26 ? A 5.350 -3.376 -16.889 1.000 1 A GLN 74.335 1
ATOM 185 N NE2 . GLN 26 26 ? A 4.430 -1.350 -16.596 1.000 1 A GLN 73.762 1
ATOM 186 N N . ASN 27 27 ? A 1.305 -7.566 -15.054 1.000 1 A ASN 97.252 1
ATOM 187 C CA . ASN 27 27 ? A 1.301 -9.022 -14.926 1.000 1 A ASN 97.053 1
ATOM 188 C C . ASN 27 27 ? A 2.690 -9.631 -15.060 1.000 1 A ASN 97.234 1
ATOM 189 O O . ASN 27 27 ? A 2.841 -10.707 -15.654 1.000 1 A ASN 96.162 1
ATOM 190 C CB . ASN 27 27 ? A 0.344 -9.674 -15.944 1.000 1 A ASN 96.205 1
ATOM 191 C CG . ASN 27 27 ? A -1.099 -9.311 -15.702 1.000 1 A ASN 94.175 1
ATOM 192 O OD1 . ASN 27 27 ? A -1.698 -9.836 -14.772 1.000 1 A ASN 83.295 1
ATOM 193 N ND2 . ASN 27 27 ? A -1.658 -8.420 -16.516 1.000 1 A ASN 80.353 1
ATOM 194 N N . HIS 28 28 ? A 3.687 -8.934 -14.503 1.000 1 A HIS 97.178 1
ATOM 195 C CA . HIS 28 28 ? A 5.033 -9.508 -14.394 1.000 1 A HIS 96.587 1
ATOM 196 C C . HIS 28 28 ? A 5.712 -8.948 -13.154 1.000 1 A HIS 97.030 1
ATOM 197 O O . HIS 28 28 ? A 5.380 -7.874 -12.663 1.000 1 A HIS 96.513 1
ATOM 198 C CB . HIS 28 28 ? A 5.862 -9.268 -15.645 1.000 1 A HIS 94.459 1
ATOM 199 C CG . HIS 28 28 ? A 6.169 -7.842 -15.946 1.000 1 A HIS 89.135 1
ATOM 200 N ND1 . HIS 28 28 ? A 7.392 -7.262 -15.675 1.000 1 A HIS 79.197 1
ATOM 201 C CD2 . HIS 28 28 ? A 5.402 -6.875 -16.504 1.000 1 A HIS 80.482 1
ATOM 202 C CE1 . HIS 28 28 ? A 7.369 -6.003 -16.068 1.000 1 A HIS 79.852 1
ATOM 203 N NE2 . HIS 28 28 ? A 6.189 -5.748 -16.575 1.000 1 A HIS 79.510 1
ATOM 204 N N . PHE 29 29 ? A 6.666 -9.723 -12.653 1.000 1 A PHE 97.750 1
ATOM 205 C CA . PHE 29 29 ? A 7.419 -9.375 -11.461 1.000 1 A PHE 97.692 1
ATOM 206 C C . PHE 29 29 ? A 8.769 -8.757 -11.862 1.000 1 A PHE 96.799 1
ATOM 207 O O . PHE 29 29 ? A 9.514 -9.352 -12.660 1.000 1 A PHE 96.079 1
ATOM 208 C CB . PHE 29 29 ? A 7.654 -10.625 -10.617 1.000 1 A PHE 97.469 1
ATOM 209 C CG . PHE 29 29 ? A 8.483 -10.411 -9.382 1.000 1 A PHE 97.744 1
ATOM 210 C CD1 . PHE 29 29 ? A 8.076 -9.503 -8.415 1.000 1 A PHE 97.850 1
ATOM 211 C CD2 . PHE 29 29 ? A 9.683 -11.111 -9.192 1.000 1 A PHE 97.392 1
ATOM 212 C CE1 . PHE 29 29 ? A 8.811 -9.291 -7.288 1.000 1 A PHE 97.471 1
ATOM 213 C CE2 . PHE 29 29 ? A 10.419 -10.887 -8.053 1.000 1 A PHE 97.014 1
ATOM 214 C CZ . PHE 29 29 ? A 9.993 -10.005 -7.107 1.000 1 A PHE 97.279 1
ATOM 215 N N . VAL 30 30 ? A 9.055 -7.591 -11.327 1.000 1 A VAL 94.900 1
ATOM 216 C CA . VAL 30 30 ? A 10.299 -6.882 -11.621 1.000 1 A VAL 92.750 1
ATOM 217 C C . VAL 30 30 ? A 11.163 -6.904 -10.365 1.000 1 A VAL 92.388 1
ATOM 218 O O . VAL 30 30 ? A 10.825 -6.314 -9.365 1.000 1 A VAL 90.942 1
ATOM 219 C CB . VAL 30 30 ? A 10.034 -5.437 -12.083 1.000 1 A VAL 89.413 1
ATOM 220 C CG1 . VAL 30 30 ? A 9.146 -5.446 -13.320 1.000 1 A VAL 84.285 1
ATOM 221 C CG2 . VAL 30 30 ? A 11.333 -4.722 -12.367 1.000 1 A VAL 82.366 1
ATOM 222 N N . ASP 31 31 ? A 12.298 -7.609 -10.448 1.000 1 A ASP 91.141 1
ATOM 223 C CA . ASP 31 31 ? A 13.193 -7.721 -9.283 1.000 1 A ASP 90.091 1
ATOM 224 C C . ASP 31 31 ? A 13.788 -6.385 -8.877 1.000 1 A ASP 89.724 1
ATOM 225 O O . ASP 31 31 ? A 14.018 -6.144 -7.692 1.000 1 A ASP 84.561 1
ATOM 226 C CB . ASP 31 31 ? A 14.329 -8.707 -9.554 1.000 1 A ASP 86.659 1
ATOM 227 C CG . ASP 31 31 ? A 13.884 -10.155 -9.471 1.000 1 A ASP 82.615 1
ATOM 228 O OD1 . ASP 31 31 ? A 13.423 -10.555 -8.402 1.000 1 A ASP 78.748 1
ATOM 229 O OD2 . ASP 31 31 ? A 14.025 -10.876 -10.479 1.000 1 A ASP 79.268 1
ATOM 230 N N . GLU 32 32 ? A 14.069 -5.535 -9.855 1.000 1 A GLU 88.453 1
ATOM 231 C CA . GLU 32 32 ? A 14.730 -4.249 -9.615 1.000 1 A GLU 86.911 1
ATOM 232 C C . GLU 32 32 ? A 13.895 -3.155 -10.239 1.000 1 A GLU 84.741 1
ATOM 233 O O . GLU 32 32 ? A 13.676 -3.148 -11.441 1.000 1 A GLU 79.176 1
ATOM 234 C CB . GLU 32 32 ? A 16.143 -4.264 -10.187 1.000 1 A GLU 84.648 1
ATOM 235 C CG . GLU 32 32 ? A 16.942 -3.028 -9.800 1.000 1 A GLU 74.311 1
ATOM 236 C CD . GLU 32 32 ? A 18.382 -3.097 -10.296 1.000 1 A GLU 66.416 1
ATOM 237 O OE1 . GLU 32 32 ? A 18.743 -4.037 -11.015 1.000 1 A GLU 62.312 1
ATOM 238 O OE2 . GLU 32 32 ? A 19.153 -2.161 -9.979 1.000 1 A GLU 59.033 1
ATOM 239 N N . TYR 33 33 ? A 13.440 -2.218 -9.387 1.000 1 A TYR 84.481 1
ATOM 240 C CA . TYR 33 33 ? A 12.709 -1.064 -9.848 1.000 1 A TYR 83.228 1
ATOM 241 C C . TYR 33 33 ? A 13.229 0.121 -9.047 1.000 1 A TYR 84.365 1
ATOM 242 O O . TYR 33 33 ? A 13.272 0.074 -7.825 1.000 1 A TYR 82.695 1
ATOM 243 C CB . TYR 33 33 ? A 11.201 -1.225 -9.626 1.000 1 A TYR 78.684 1
ATOM 244 C CG . TYR 33 33 ? A 10.360 -0.176 -10.323 1.000 1 A TYR 76.849 1
ATOM 245 C CD1 . TYR 33 33 ? A 9.935 -0.367 -11.628 1.000 1 A TYR 73.377 1
ATOM 246 C CD2 . TYR 33 33 ? A 9.992 0.987 -9.684 1.000 1 A TYR 72.173 1
ATOM 247 C CE1 . TYR 33 33 ? A 9.155 0.577 -12.278 1.000 1 A TYR 69.886 1
ATOM 248 C CE2 . TYR 33 33 ? A 9.230 1.964 -10.308 1.000 1 A TYR 69.501 1
ATOM 249 C CZ . TYR 33 33 ? A 8.813 1.732 -11.616 1.000 1 A TYR 71.119 1
ATOM 250 O OH . TYR 33 33 ? A 8.046 2.675 -12.264 1.000 1 A TYR 65.431 1
ATOM 251 N N . ASP 34 34 ? A 13.616 1.192 -9.717 1.000 1 A ASP 86.602 1
ATOM 252 C CA . ASP 34 34 ? A 14.238 2.338 -9.050 1.000 1 A ASP 85.912 1
ATOM 253 C C . ASP 34 34 ? A 13.375 2.750 -7.864 1.000 1 A ASP 87.173 1
ATOM 254 O O . ASP 34 34 ? A 12.236 3.163 -8.059 1.000 1 A ASP 86.055 1
ATOM 255 C CB . ASP 34 34 ? A 14.384 3.476 -10.037 1.000 1 A ASP 83.821 1
ATOM 256 C CG . ASP 34 34 ? A 15.161 4.666 -9.477 1.000 1 A ASP 81.809 1
ATOM 257 O OD1 . ASP 34 34 ? A 15.115 4.905 -8.255 1.000 1 A ASP 79.399 1
ATOM 258 O OD2 . ASP 34 34 ? A 15.807 5.354 -10.289 1.000 1 A ASP 79.177 1
ATOM 259 N N . PRO 35 35 ? A 13.907 2.676 -6.634 1.000 1 A PRO 79.742 1
ATOM 260 C CA . PRO 35 35 ? A 13.055 2.948 -5.487 1.000 1 A PRO 82.042 1
ATOM 261 C C . PRO 35 35 ? A 12.743 4.412 -5.302 1.000 1 A PRO 84.503 1
ATOM 262 O O . PRO 35 35 ? A 11.896 4.727 -4.474 1.000 1 A PRO 82.839 1
ATOM 263 C CB . PRO 35 35 ? A 13.872 2.405 -4.314 1.000 1 A PRO 76.627 1
ATOM 264 C CG . PRO 35 35 ? A 15.275 2.552 -4.769 1.000 1 A PRO 76.169 1
ATOM 265 C CD . PRO 35 35 ? A 15.239 2.261 -6.253 1.000 1 A PRO 77.912 1
ATOM 266 N N . THR 36 36 ? A 13.389 5.292 -6.052 1.000 1 A THR 84.537 1
ATOM 267 C CA . THR 36 36 ? A 13.138 6.732 -5.947 1.000 1 A THR 83.092 1
ATOM 268 C C . THR 36 36 ? A 12.022 7.212 -6.846 1.000 1 A THR 85.802 1
ATOM 269 O O . THR 36 36 ? A 11.627 8.371 -6.746 1.000 1 A THR 84.722 1
ATOM 270 C CB . THR 36 36 ? A 14.412 7.548 -6.231 1.000 1 A THR 78.616 1
ATOM 271 O OG1 . THR 36 36 ? A 14.725 7.490 -7.607 1.000 1 A THR 73.427 1
ATOM 272 C CG2 . THR 36 36 ? A 15.600 7.029 -5.414 1.000 1 A THR 74.486 1
ATOM 273 N N . ILE 37 37 ? A 11.543 6.370 -7.730 1.000 1 A ILE 88.666 1
ATOM 274 C CA . ILE 37 37 ? A 10.523 6.780 -8.690 1.000 1 A ILE 87.997 1
ATOM 275 C C . ILE 37 37 ? A 9.139 6.664 -8.080 1.000 1 A ILE 89.268 1
ATOM 276 O O . ILE 37 37 ? A 8.707 5.574 -7.688 1.000 1 A ILE 88.155 1
ATOM 277 C CB . ILE 37 37 ? A 10.606 5.976 -9.990 1.000 1 A ILE 84.955 1
ATOM 278 C CG1 . ILE 37 37 ? A 11.937 6.232 -10.696 1.000 1 A ILE 84.467 1
ATOM 279 C CG2 . ILE 37 37 ? A 9.435 6.304 -10.909 1.000 1 A ILE 84.399 1
ATOM 280 C CD1 . ILE 37 37 ? A 12.160 5.354 -11.897 1.000 1 A ILE 81.155 1
ATOM 281 N N . GLU 38 38 ? A 8.425 7.805 -8.043 1.000 1 A GLU 90.687 1
ATOM 282 C CA . GLU 38 38 ? A 7.039 7.860 -7.609 1.000 1 A GLU 91.134 1
ATOM 283 C C . GLU 38 38 ? A 6.212 8.258 -8.814 1.000 1 A GLU 90.933 1
ATOM 284 O O . GLU 38 38 ? A 6.360 9.338 -9.348 1.000 1 A GLU 88.172 1
ATOM 285 C CB . GLU 38 38 ? A 6.876 8.865 -6.475 1.000 1 A GLU 89.205 1
ATOM 286 C CG . GLU 38 38 ? A 5.408 9.093 -6.069 1.000 1 A GLU 86.539 1
ATOM 287 C CD . GLU 38 38 ? A 5.296 9.959 -4.832 1.000 1 A GLU 86.345 1
ATOM 288 O OE1 . GLU 38 38 ? A 5.693 9.492 -3.747 1.000 1 A GLU 84.093 1
ATOM 289 O OE2 . GLU 38 38 ? A 4.802 11.107 -4.938 1.000 1 A GLU 82.871 1
ATOM 290 N N . ASP 39 39 ? A 5.308 7.380 -9.236 1.000 1 A ASP 92.005 1
ATOM 291 C CA . ASP 39 39 ? A 4.510 7.666 -10.400 1.000 1 A ASP 91.703 1
ATOM 292 C C . ASP 39 39 ? A 3.152 6.956 -10.285 1.000 1 A ASP 93.175 1
ATOM 293 O O . ASP 39 39 ? A 2.942 6.143 -9.381 1.000 1 A ASP 92.997 1
ATOM 294 C CB . ASP 39 39 ? A 5.238 7.227 -11.685 1.000 1 A ASP 89.593 1
ATOM 295 C CG . ASP 39 39 ? A 4.739 7.955 -12.940 1.000 1 A ASP 83.961 1
ATOM 296 O OD1 . ASP 39 39 ? A 3.835 8.830 -12.804 1.000 1 A ASP 80.525 1
ATOM 297 O OD2 . ASP 39 39 ? A 5.243 7.636 -14.032 1.000 1 A ASP 77.944 1
ATOM 298 N N . SER 40 40 ? A 2.243 7.342 -11.136 1.000 1 A SER 93.324 1
ATOM 299 C CA . SER 40 40 ? A 0.888 6.816 -11.131 1.000 1 A SER 93.318 1
ATOM 300 C C . SER 40 40 ? A 0.705 5.913 -12.344 1.000 1 A SER 93.911 1
ATOM 301 O O . SER 40 40 ? A 1.298 6.118 -13.412 1.000 1 A SER 92.364 1
ATOM 302 C CB . SER 40 40 ? A -0.130 7.926 -11.101 1.000 1 A SER 90.636 1
ATOM 303 O OG . SER 40 40 ? A -0.064 8.701 -12.287 1.000 1 A SER 85.559 1
ATOM 304 N N . TYR 41 41 ? A -0.141 4.911 -12.145 1.000 1 A TYR 95.981 1
ATOM 305 C CA . TYR 41 41 ? A -0.414 3.906 -13.152 1.000 1 A TYR 95.743 1
ATOM 306 C C . TYR 41 41 ? A -1.907 3.708 -13.232 1.000 1 A TYR 96.327 1
ATOM 307 O O . TYR 41 41 ? A -2.616 3.863 -12.243 1.000 1 A TYR 96.276 1
ATOM 308 C CB . TYR 41 41 ? A 0.242 2.571 -12.765 1.000 1 A TYR 95.177 1
ATOM 309 C CG . TYR 41 41 ? A 1.751 2.655 -12.685 1.000 1 A TYR 93.062 1
ATOM 310 C CD1 . TYR 41 41 ? A 2.531 2.194 -13.726 1.000 1 A TYR 91.184 1
ATOM 311 C CD2 . TYR 41 41 ? A 2.373 3.192 -11.561 1.000 1 A TYR 92.245 1
ATOM 312 C CE1 . TYR 41 41 ? A 3.910 2.256 -13.672 1.000 1 A TYR 88.309 1
ATOM 313 C CE2 . TYR 41 41 ? A 3.754 3.267 -11.516 1.000 1 A TYR 90.556 1
ATOM 314 C CZ . TYR 41 41 ? A 4.505 2.797 -12.572 1.000 1 A TYR 87.610 1
ATOM 315 O OH . TYR 41 41 ? A 5.885 2.861 -12.516 1.000 1 A TYR 83.956 1
ATOM 316 N N . ARG 42 42 ? A -2.395 3.419 -14.416 1.000 1 A ARG 96.144 1
ATOM 317 C CA . ARG 42 42 ? A -3.806 3.253 -14.660 1.000 1 A ARG 96.283 1
ATOM 318 C C . ARG 42 42 ? A -4.050 1.857 -15.202 1.000 1 A ARG 96.631 1
ATOM 319 O O . ARG 42 42 ? A -3.298 1.335 -15.989 1.000 1 A ARG 95.444 1
ATOM 320 C CB . ARG 42 42 ? A -4.292 4.288 -15.676 1.000 1 A ARG 94.536 1
ATOM 321 C CG . ARG 42 42 ? A -4.266 5.728 -15.146 1.000 1 A ARG 84.305 1
ATOM 322 C CD . ARG 42 42 ? A -3.711 6.683 -16.180 1.000 1 A ARG 78.953 1
ATOM 323 N NE . ARG 42 42 ? A -2.339 6.370 -16.518 1.000 1 A ARG 73.939 1
ATOM 324 C CZ . ARG 42 42 ? A -1.282 6.843 -15.866 1.000 1 A ARG 67.983 1
ATOM 325 N NH1 . ARG 42 42 ? A -1.426 7.707 -14.861 1.000 1 A ARG 61.375 1
ATOM 326 N NH2 . ARG 42 42 ? A -0.047 6.445 -16.221 1.000 1 A ARG 59.080 1
ATOM 327 N N . LYS 43 43 ? A -5.141 1.252 -14.723 1.000 1 A LYS 96.595 1
ATOM 328 C CA . LYS 43 43 ? A -5.522 -0.095 -15.161 1.000 1 A LYS 96.806 1
ATOM 329 C C . LYS 43 43 ? A -7.033 -0.187 -15.210 1.000 1 A LYS 97.087 1
ATOM 330 O O . LYS 43 43 ? A -7.723 0.056 -14.243 1.000 1 A LYS 97.105 1
ATOM 331 C CB . LYS 43 43 ? A -4.969 -1.140 -14.188 1.000 1 A LYS 96.104 1
ATOM 332 C CG . LYS 43 43 ? A -5.396 -2.591 -14.465 1.000 1 A LYS 94.895 1
ATOM 333 C CD . LYS 43 43 ? A -4.761 -3.115 -15.741 1.000 1 A LYS 92.856 1
ATOM 334 C CE . LYS 43 43 ? A -5.121 -4.599 -15.917 1.000 1 A LYS 91.436 1
ATOM 335 N NZ . LYS 43 43 ? A -4.553 -5.483 -14.894 1.000 1 A LYS 87.309 1
ATOM 336 N N . GLN 44 44 ? A -7.545 -0.574 -16.383 1.000 1 A GLN 97.671 1
ATOM 337 C CA . GLN 44 44 ? A -8.972 -0.875 -16.520 1.000 1 A GLN 97.579 1
ATOM 338 C C . GLN 44 44 ? A -9.186 -2.323 -16.108 1.000 1 A GLN 97.343 1
ATOM 339 O O . GLN 44 44 ? A -8.486 -3.213 -16.592 1.000 1 A GLN 96.314 1
ATOM 340 C CB . GLN 44 44 ? A -9.438 -0.623 -17.939 1.000 1 A GLN 96.807 1
ATOM 341 C CG . GLN 44 44 ? A -10.923 -0.796 -18.150 1.000 1 A GLN 92.619 1
ATOM 342 C CD . GLN 44 44 ? A -11.334 -0.507 -19.561 1.000 1 A GLN 88.638 1
ATOM 343 O OE1 . GLN 44 44 ? A -10.958 0.526 -20.128 1.000 1 A GLN 80.479 1
ATOM 344 N NE2 . GLN 44 44 ? A -12.139 -1.387 -20.136 1.000 1 A GLN 79.790 1
ATOM 345 N N . VAL 45 45 ? A -10.114 -2.548 -15.211 1.000 1 A VAL 97.059 1
ATOM 346 C CA . VAL 45 45 ? A -10.410 -3.873 -14.682 1.000 1 A VAL 96.716 1
ATOM 347 C C . VAL 45 45 ? A -11.902 -4.031 -14.525 1.000 1 A VAL 96.574 1
ATOM 348 O O . VAL 45 45 ? A -12.664 -3.059 -14.592 1.000 1 A VAL 95.929 1
ATOM 349 C CB . VAL 45 45 ? A -9.722 -4.110 -13.306 1.000 1 A VAL 95.735 1
ATOM 350 C CG1 . VAL 45 45 ? A -8.219 -4.035 -13.427 1.000 1 A VAL 95.109 1
ATOM 351 C CG2 . VAL 45 45 ? A -10.242 -3.099 -12.269 1.000 1 A VAL 94.766 1
ATOM 352 N N . VAL 46 46 ? A -12.312 -5.291 -14.293 1.000 1 A VAL 96.139 1
ATOM 353 C CA . VAL 46 46 ? A -13.692 -5.571 -13.972 1.000 1 A VAL 96.331 1
ATOM 354 C C . VAL 46 46 ? A -13.701 -6.154 -12.576 1.000 1 A VAL 96.871 1
ATOM 355 O O . VAL 46 46 ? A -13.076 -7.169 -12.290 1.000 1 A VAL 96.339 1
ATOM 356 C CB . VAL 46 46 ? A -14.339 -6.545 -14.957 1.000 1 A VAL 95.012 1
ATOM 357 C CG1 . VAL 46 46 ? A -14.300 -5.972 -16.359 1.000 1 A VAL 93.681 1
ATOM 358 C CG2 . VAL 46 46 ? A -15.773 -6.864 -14.568 1.000 1 A VAL 94.217 1
ATOM 359 N N . ILE 47 47 ? A -14.412 -5.476 -11.648 1.000 1 A ILE 97.033 1
ATOM 360 C CA . ILE 47 47 ? A -14.496 -5.902 -10.254 1.000 1 A ILE 97.300 1
ATOM 361 C C . ILE 47 47 ? A -15.976 -6.076 -9.939 1.000 1 A ILE 97.108 1
ATOM 362 O O . ILE 47 47 ? A -16.729 -5.104 -9.994 1.000 1 A ILE 96.586 1
ATOM 363 C CB . ILE 47 47 ? A -13.856 -4.874 -9.305 1.000 1 A ILE 97.464 1
ATOM 364 C CG1 . ILE 47 47 ? A -12.392 -4.643 -9.684 1.000 1 A ILE 97.063 1
ATOM 365 C CG2 . ILE 47 47 ? A -13.985 -5.365 -7.860 1.000 1 A ILE 97.237 1
ATOM 366 C CD1 . ILE 47 47 ? A -11.744 -3.519 -8.947 1.000 1 A ILE 96.473 1
ATOM 367 N N . ASP 48 48 ? A -16.370 -7.289 -9.591 1.000 1 A ASP 97.396 1
ATOM 368 C CA . ASP 48 48 ? A -17.767 -7.608 -9.292 1.000 1 A ASP 96.864 1
ATOM 369 C C . ASP 48 48 ? A -18.689 -7.152 -10.408 1.000 1 A ASP 96.134 1
ATOM 370 O O . ASP 48 48 ? A -19.780 -6.652 -10.164 1.000 1 A ASP 94.624 1
ATOM 371 C CB . ASP 48 48 ? A -18.176 -6.993 -7.957 1.000 1 A ASP 96.525 1
ATOM 372 C CG . ASP 48 48 ? A -17.306 -7.465 -6.789 1.000 1 A ASP 96.711 1
ATOM 373 O OD1 . ASP 48 48 ? A -16.919 -8.640 -6.786 1.000 1 A ASP 95.500 1
ATOM 374 O OD2 . ASP 48 48 ? A -17.031 -6.624 -5.903 1.000 1 A ASP 95.060 1
ATOM 375 N N . GLY 49 49 ? A -18.229 -7.306 -11.640 1.000 1 A GLY 96.301 1
ATOM 376 C CA . GLY 49 49 ? A -19.061 -6.965 -12.789 1.000 1 A GLY 94.913 1
ATOM 377 C C . GLY 49 49 ? A -19.034 -5.517 -13.218 1.000 1 A GLY 94.962 1
ATOM 378 O O . GLY 49 49 ? A -19.633 -5.176 -14.235 1.000 1 A GLY 93.499 1
ATOM 379 N N . GLU 50 50 ? A -18.372 -4.656 -12.464 1.000 1 A GLU 93.997 1
ATOM 380 C CA . GLU 50 50 ? A -18.256 -3.232 -12.776 1.000 1 A GLU 93.839 1
ATOM 381 C C . GLU 50 50 ? A -16.941 -2.945 -13.482 1.000 1 A GLU 94.760 1
ATOM 382 O O . GLU 50 50 ? A -15.864 -3.162 -12.893 1.000 1 A GLU 94.741 1
ATOM 383 C CB . GLU 50 50 ? A -18.356 -2.368 -11.509 1.000 1 A GLU 91.435 1
ATOM 384 C CG . GLU 50 50 ? A -18.243 -0.884 -11.761 1.000 1 A GLU 88.471 1
ATOM 385 C CD . GLU 50 50 ? A -18.172 -0.086 -10.498 1.000 1 A GLU 86.382 1
ATOM 386 O OE1 . GLU 50 50 ? A -17.205 -0.248 -9.699 1.000 1 A GLU 78.262 1
ATOM 387 O OE2 . GLU 50 50 ? A -19.089 0.738 -10.232 1.000 1 A GLU 76.645 1
ATOM 388 N N . THR 51 51 ? A -17.003 -2.474 -14.690 1.000 1 A THR 95.920 1
ATOM 389 C CA . THR 51 51 ? A -15.783 -2.032 -15.369 1.000 1 A THR 96.014 1
ATOM 390 C C . THR 51 51 ? A -15.311 -0.756 -14.705 1.000 1 A THR 96.002 1
ATOM 391 O O . THR 51 51 ? A -16.063 0.212 -14.554 1.000 1 A THR 94.550 1
ATOM 392 C CB . THR 51 51 ? A -16.026 -1.795 -16.871 1.000 1 A THR 95.359 1
ATOM 393 O OG1 . THR 51 51 ? A -16.453 -3.022 -17.475 1.000 1 A THR 92.797 1
ATOM 394 C CG2 . THR 51 51 ? A -14.748 -1.320 -17.544 1.000 1 A THR 93.458 1
ATOM 395 N N . SER 52 52 ? A -14.066 -0.758 -14.261 1.000 1 A SER 95.892 1
ATOM 396 C CA . SER 52 52 ? A -13.521 0.303 -13.414 1.000 1 A SER 95.654 1
ATOM 397 C C . SER 52 52 ? A -12.125 0.674 -13.886 1.000 1 A SER 96.506 1
ATOM 398 O O . SER 52 52 ? A -11.401 -0.148 -14.446 1.000 1 A SER 96.310 1
ATOM 399 C CB . SER 52 52 ? A -13.435 -0.176 -11.969 1.000 1 A SER 93.007 1
ATOM 400 O OG . SER 52 52 ? A -14.694 -0.653 -11.517 1.000 1 A SER 85.065 1
ATOM 401 N N . LEU 53 53 ? A -11.771 1.929 -13.644 1.000 1 A LEU 97.159 1
ATOM 402 C CA . LEU 53 53 ? A -10.429 2.398 -13.913 1.000 1 A LEU 97.561 1
ATOM 403 C C . LEU 53 53 ? A -9.737 2.650 -12.572 1.000 1 A LEU 97.843 1
ATOM 404 O O . LEU 53 53 ? A -10.173 3.486 -11.788 1.000 1 A LEU 97.491 1
ATOM 405 C CB . LEU 53 53 ? A -10.448 3.677 -14.752 1.000 1 A LEU 96.832 1
ATOM 406 C CG . LEU 53 53 ? A -9.053 4.187 -15.098 1.000 1 A LEU 93.923 1
ATOM 407 C CD1 . LEU 53 53 ? A -8.359 3.221 -16.090 1.000 1 A LEU 92.720 1
ATOM 408 C CD2 . LEU 53 53 ? A -9.123 5.594 -15.681 1.000 1 A LEU 91.989 1
ATOM 409 N N . LEU 54 54 ? A -8.651 1.896 -12.331 1.000 1 A LEU 97.910 1
ATOM 410 C CA . LEU 54 54 ? A -7.851 2.060 -11.136 1.000 1 A LEU 98.106 1
ATOM 411 C C . LEU 54 54 ? A -6.704 3.032 -11.435 1.000 1 A LEU 97.989 1
ATOM 412 O O . LEU 54 54 ? A -5.892 2.799 -12.318 1.000 1 A LEU 97.745 1
ATOM 413 C CB . LEU 54 54 ? A -7.262 0.722 -10.682 1.000 1 A LEU 98.105 1
ATOM 414 C CG . LEU 54 54 ? A -8.265 -0.418 -10.504 1.000 1 A LEU 97.941 1
ATOM 415 C CD1 . LEU 54 54 ? A -9.463 0.029 -9.664 1.000 1 A LEU 97.868 1
ATOM 416 C CD2 . LEU 54 54 ? A -7.579 -1.605 -9.840 1.000 1 A LEU 97.970 1
ATOM 417 N N . ASP 55 55 ? A -6.688 4.151 -10.690 1.000 1 A ASP 97.941 1
ATOM 418 C CA . ASP 55 55 ? A -5.652 5.161 -10.811 1.000 1 A ASP 97.650 1
ATOM 419 C C . ASP 55 55 ? A -4.776 5.026 -9.552 1.000 1 A ASP 97.725 1
ATOM 420 O O . ASP 55 55 ? A -5.187 5.392 -8.468 1.000 1 A ASP 97.529 1
ATOM 421 C CB . ASP 55 55 ? A -6.317 6.547 -10.900 1.000 1 A ASP 96.471 1
ATOM 422 C CG . ASP 55 55 ? A -5.308 7.672 -11.080 1.000 1 A ASP 94.692 1
ATOM 423 O OD1 . ASP 55 55 ? A -4.091 7.424 -11.189 1.000 1 A ASP 92.524 1
ATOM 424 O OD2 . ASP 55 55 ? A -5.763 8.841 -11.121 1.000 1 A ASP 90.016 1
ATOM 425 N N . ILE 56 56 ? A -3.585 4.466 -9.724 1.000 1 A ILE 97.538 1
ATOM 426 C CA . ILE 56 56 ? A -2.776 3.980 -8.619 1.000 1 A ILE 97.609 1
ATOM 427 C C . ILE 56 56 ? A -1.508 4.803 -8.512 1.000 1 A ILE 97.084 1
ATOM 428 O O . ILE 56 56 ? A -0.710 4.858 -9.441 1.000 1 A ILE 96.920 1
ATOM 429 C CB . ILE 56 56 ? A -2.429 2.490 -8.802 1.000 1 A ILE 97.813 1
ATOM 430 C CG1 . ILE 56 56 ? A -3.707 1.657 -8.911 1.000 1 A ILE 96.937 1
ATOM 431 C CG2 . ILE 56 56 ? A -1.538 1.982 -7.659 1.000 1 A ILE 97.688 1
ATOM 432 C CD1 . ILE 56 56 ? A -3.467 0.282 -9.458 1.000 1 A ILE 91.885 1
ATOM 433 N N . LEU 57 57 ? A -1.305 5.435 -7.347 1.000 1 A LEU 97.119 1
ATOM 434 C CA . LEU 57 57 ? A -0.057 6.125 -7.053 1.000 1 A LEU 96.696 1
ATOM 435 C C . LEU 57 57 ? A 0.850 5.182 -6.269 1.000 1 A LEU 96.838 1
ATOM 436 O O . LEU 57 57 ? A 0.519 4.763 -5.161 1.000 1 A LEU 96.910 1
ATOM 437 C CB . LEU 57 57 ? A -0.304 7.392 -6.252 1.000 1 A LEU 95.616 1
ATOM 438 C CG . LEU 57 57 ? A 0.964 8.161 -5.861 1.000 1 A LEU 93.944 1
ATOM 439 C CD1 . LEU 57 57 ? A 1.632 8.746 -7.097 1.000 1 A LEU 92.499 1
ATOM 440 C CD2 . LEU 57 57 ? A 0.644 9.261 -4.853 1.000 1 A LEU 91.895 1
ATOM 441 N N . ASP 58 58 ? A 2.012 4.848 -6.864 1.000 1 A ASP 96.669 1
ATOM 442 C CA . ASP 58 58 ? A 3.041 4.058 -6.227 1.000 1 A ASP 96.502 1
ATOM 443 C C . ASP 58 58 ? A 4.004 5.010 -5.548 1.000 1 A ASP 95.805 1
ATOM 444 O O . ASP 58 58 ? A 4.836 5.622 -6.221 1.000 1 A ASP 94.784 1
ATOM 445 C CB . ASP 58 58 ? A 3.745 3.207 -7.278 1.000 1 A ASP 96.484 1
ATOM 446 C CG . ASP 58 58 ? A 4.949 2.477 -6.719 1.000 1 A ASP 96.432 1
ATOM 447 O OD1 . ASP 58 58 ? A 4.947 2.120 -5.525 1.000 1 A ASP 95.797 1
ATOM 448 O OD2 . ASP 58 58 ? A 5.908 2.255 -7.495 1.000 1 A ASP 95.394 1
ATOM 449 N N . THR 59 59 ? A 3.880 5.182 -4.221 1.000 1 A THR 96.402 1
ATOM 450 C CA . THR 59 59 ? A 4.645 6.232 -3.552 1.000 1 A THR 95.670 1
ATOM 451 C C . THR 59 59 ? A 6.117 5.873 -3.476 1.000 1 A THR 93.771 1
ATOM 452 O O . THR 59 59 ? A 6.501 4.719 -3.387 1.000 1 A THR 91.439 1
ATOM 453 C CB . THR 59 59 ? A 4.099 6.515 -2.151 1.000 1 A THR 95.419 1
ATOM 454 O OG1 . THR 59 59 ? A 4.274 5.346 -1.344 1.000 1 A THR 89.754 1
ATOM 455 C CG2 . THR 59 59 ? A 2.619 6.866 -2.205 1.000 1 A THR 90.141 1
ATOM 456 N N . ALA 60 60 ? A 6.929 6.930 -3.513 1.000 1 A ALA 94.503 1
ATOM 457 C CA . ALA 60 60 ? A 8.386 6.757 -3.466 1.000 1 A ALA 92.724 1
ATOM 458 C C . ALA 60 60 ? A 9.093 7.823 -2.652 1.000 1 A ALA 89.478 1
ATOM 459 O O . ALA 60 60 ? A 10.320 7.857 -2.626 1.000 1 A ALA 83.082 1
ATOM 460 C CB . ALA 60 60 ? A 8.970 6.689 -4.875 1.000 1 A ALA 92.011 1
ATOM 461 N N . GLY 61 61 ? A 8.304 8.702 -2.023 1.000 1 A GLY 81.691 1
ATOM 462 C CA . GLY 61 61 ? A 8.942 9.746 -1.212 1.000 1 A GLY 78.608 1
ATOM 463 C C . GLY 61 61 ? A 8.933 11.097 -1.881 1.000 1 A GLY 79.822 1
ATOM 464 O O . GLY 61 61 ? A 7.942 11.485 -2.505 1.000 1 A GLY 75.204 1
ATOM 465 N N . GLN 62 62 ? A 10.032 11.816 -1.718 1.000 1 A GLN 78.497 1
ATOM 466 C CA . GLN 62 62 ? A 10.107 13.180 -2.235 1.000 1 A GLN 78.305 1
ATOM 467 C C . GLN 62 62 ? A 10.178 13.195 -3.762 1.000 1 A GLN 79.367 1
ATOM 468 O O . GLN 62 62 ? A 10.879 12.389 -4.361 1.000 1 A GLN 77.044 1
ATOM 469 C CB . GLN 62 62 ? A 11.339 13.889 -1.656 1.000 1 A GLN 75.081 1
ATOM 470 C CG . GLN 62 62 ? A 11.257 14.188 -0.176 1.000 1 A GLN 72.590 1
ATOM 471 C CD . GLN 62 62 ? A 10.130 15.155 0.127 1.000 1 A GLN 64.967 1
ATOM 472 O OE1 . GLN 62 62 ? A 9.877 16.090 -0.626 1.000 1 A GLN 61.684 1
ATOM 473 N NE2 . GLN 62 62 ? A 9.428 14.926 1.238 1.000 1 A GLN 64.240 1
ATOM 474 N N . GLU 63 63 ? A 9.468 14.115 -4.335 1.000 1 A GLU 79.181 1
ATOM 475 C CA . GLU 63 63 ? A 9.557 14.419 -5.742 1.000 1 A GLU 77.754 1
ATOM 476 C C . GLU 63 63 ? A 9.893 15.895 -5.899 1.000 1 A GLU 78.909 1
ATOM 477 O O . GLU 63 63 ? A 10.149 16.587 -4.936 1.000 1 A GLU 76.320 1
ATOM 478 C CB . GLU 63 63 ? A 8.243 14.094 -6.466 1.000 1 A GLU 73.202 1
ATOM 479 C CG . GLU 63 63 ? A 7.960 12.571 -6.565 1.000 1 A GLU 71.164 1
ATOM 480 C CD . GLU 63 63 ? A 8.973 11.866 -7.443 1.000 1 A GLU 68.108 1
ATOM 481 O OE1 . GLU 63 63 ? A 9.539 12.478 -8.371 1.000 1 A GLU 66.920 1
ATOM 482 O OE2 . GLU 63 63 ? A 9.246 10.656 -7.178 1.000 1 A GLU 66.602 1
ATOM 483 N N . GLU 64 64 ? A 9.907 16.380 -7.154 1.000 1 A GLU 82.690 1
ATOM 484 C CA . GLU 64 64 ? A 10.271 17.752 -7.465 1.000 1 A GLU 81.903 1
ATOM 485 C C . GLU 64 64 ? A 9.445 18.719 -6.621 1.000 1 A GLU 81.800 1
ATOM 486 O O . GLU 64 64 ? A 9.991 19.659 -6.037 1.000 1 A GLU 77.446 1
ATOM 487 C CB . GLU 64 64 ? A 10.088 18.045 -8.953 1.000 1 A GLU 76.823 1
ATOM 488 C CG . GLU 64 64 ? A 10.488 19.497 -9.328 1.000 1 A GLU 72.795 1
ATOM 489 C CD . GLU 64 64 ? A 10.341 19.787 -10.811 1.000 1 A GLU 65.849 1
ATOM 490 O OE1 . GLU 64 64 ? A 9.867 18.879 -11.555 1.000 1 A GLU 64.258 1
ATOM 491 O OE2 . GLU 64 64 ? A 10.687 20.907 -11.235 1.000 1 A GLU 62.464 1
ATOM 492 N N . TYR 65 65 ? A 8.140 18.515 -6.569 1.000 1 A TYR 81.816 1
ATOM 493 C CA . TYR 65 65 ? A 7.259 19.324 -5.756 1.000 1 A TYR 81.108 1
ATOM 494 C C . TYR 65 65 ? A 6.480 18.415 -4.827 1.000 1 A TYR 81.574 1
ATOM 495 O O . TYR 65 65 ? A 5.765 17.520 -5.271 1.000 1 A TYR 79.190 1
ATOM 496 C CB . TYR 65 65 ? A 6.304 20.146 -6.618 1.000 1 A TYR 78.111 1
ATOM 497 C CG . TYR 65 65 ? A 6.998 21.132 -7.539 1.000 1 A TYR 73.860 1
ATOM 498 C CD1 . TYR 65 65 ? A 7.469 22.335 -7.047 1.000 1 A TYR 70.980 1
ATOM 499 C CD2 . TYR 65 65 ? A 7.188 20.828 -8.883 1.000 1 A TYR 71.250 1
ATOM 500 C CE1 . TYR 65 65 ? A 8.105 23.240 -7.872 1.000 1 A TYR 66.565 1
ATOM 501 C CE2 . TYR 65 65 ? A 7.818 21.721 -9.711 1.000 1 A TYR 68.653 1
ATOM 502 C CZ . TYR 65 65 ? A 8.272 22.913 -9.192 1.000 1 A TYR 66.724 1
ATOM 503 O OH . TYR 65 65 ? A 8.905 23.805 -10.024 1.000 1 A TYR 71.303 1
ATOM 504 N N . SER 66 66 ? A 6.602 18.659 -3.518 1.000 1 A SER 83.217 1
ATOM 505 C CA . SER 66 66 ? A 5.853 17.890 -2.563 1.000 1 A SER 81.468 1
ATOM 506 C C . SER 66 66 ? A 4.358 18.067 -2.746 1.000 1 A SER 82.898 1
ATOM 507 O O . SER 66 66 ? A 3.562 17.237 -2.311 1.000 1 A SER 81.325 1
ATOM 508 C CB . SER 66 66 ? A 6.254 18.249 -1.126 1.000 1 A SER 76.095 1
ATOM 509 O OG . SER 66 66 ? A 5.866 19.570 -0.824 1.000 1 A SER 72.034 1
ATOM 510 N N . ALA 67 67 ? A 3.974 19.173 -3.395 1.000 1 A ALA 83.415 1
ATOM 511 C CA . ALA 67 67 ? A 2.556 19.409 -3.686 1.000 1 A ALA 82.781 1
ATOM 512 C C . ALA 67 67 ? A 1.969 18.308 -4.572 1.000 1 A ALA 83.601 1
ATOM 513 O O . ALA 67 67 ? A 0.771 18.036 -4.490 1.000 1 A ALA 83.598 1
ATOM 514 C CB . ALA 67 67 ? A 2.378 20.773 -4.344 1.000 1 A ALA 81.131 1
ATOM 515 N N . MET 68 68 ? A 2.815 17.707 -5.434 1.000 1 A MET 81.094 1
ATOM 516 C CA . MET 68 68 ? A 2.317 16.608 -6.275 1.000 1 A MET 80.733 1
ATOM 517 C C . MET 68 68 ? A 1.862 15.468 -5.386 1.000 1 A MET 82.124 1
ATOM 518 O O . MET 68 68 ? A 0.760 14.908 -5.551 1.000 1 A MET 81.491 1
ATOM 519 C CB . MET 68 68 ? A 3.406 16.153 -7.235 1.000 1 A MET 77.392 1
ATOM 520 C CG . MET 68 68 ? A 3.791 17.196 -8.252 1.000 1 A MET 73.208 1
ATOM 521 S SD . MET 68 68 ? A 5.167 16.715 -9.309 1.000 1 A MET 68.785 1
ATOM 522 C CE . MET 68 68 ? A 4.410 15.385 -10.236 1.000 1 A MET 62.329 1
ATOM 523 N N . ARG 69 69 ? A 2.710 15.102 -4.421 1.000 1 A ARG 85.095 1
ATOM 524 C CA . ARG 69 69 ? A 2.342 14.048 -3.476 1.000 1 A ARG 85.828 1
ATOM 525 C C . ARG 69 69 ? A 1.127 14.469 -2.653 1.000 1 A ARG 87.867 1
ATOM 526 O O . ARG 69 69 ? A 0.179 13.691 -2.516 1.000 1 A ARG 89.025 1
ATOM 527 C CB . ARG 69 69 ? A 3.509 13.750 -2.551 1.000 1 A ARG 83.926 1
ATOM 528 C CG . ARG 69 69 ? A 3.226 12.757 -1.455 1.000 1 A ARG 81.149 1
ATOM 529 C CD . ARG 69 69 ? A 4.203 12.926 -0.294 1.000 1 A ARG 77.282 1
ATOM 530 N NE . ARG 69 69 ? A 3.956 14.173 0.387 1.000 1 A ARG 78.055 1
ATOM 531 C CZ . ARG 69 69 ? A 4.828 14.750 1.223 1.000 1 A ARG 77.922 1
ATOM 532 N NH1 . ARG 69 69 ? A 5.995 14.179 1.464 1.000 1 A ARG 73.063 1
ATOM 533 N NH2 . ARG 69 69 ? A 4.493 15.910 1.800 1.000 1 A ARG 72.416 1
ATOM 534 N N . ASP 70 70 ? A 1.176 15.678 -2.100 1.000 1 A ASP 87.731 1
ATOM 535 C CA . ASP 70 70 ? A 0.096 16.105 -1.221 1.000 1 A ASP 89.349 1
ATOM 536 C C . ASP 70 70 ? A -1.243 16.133 -1.956 1.000 1 A ASP 90.800 1
ATOM 537 O O . ASP 70 70 ? A -2.271 15.751 -1.396 1.000 1 A ASP 91.445 1
ATOM 538 C CB . ASP 70 70 ? A 0.403 17.484 -0.641 1.000 1 A ASP 88.247 1
ATOM 539 C CG . ASP 70 70 ? A 1.572 17.453 0.331 1.000 1 A ASP 88.835 1
ATOM 540 O OD1 . ASP 70 70 ? A 2.128 16.358 0.595 1.000 1 A ASP 84.663 1
ATOM 541 O OD2 . ASP 70 70 ? A 1.935 18.554 0.807 1.000 1 A ASP 83.877 1
ATOM 542 N N . GLN 71 71 ? A -1.243 16.590 -3.205 1.000 1 A GLN 89.092 1
ATOM 543 C CA . GLN 71 71 ? A -2.469 16.656 -3.978 1.000 1 A GLN 88.157 1
ATOM 544 C C . GLN 71 71 ? A -3.065 15.269 -4.198 1.000 1 A GLN 88.627 1
ATOM 545 O O . GLN 71 71 ? A -4.287 15.089 -4.067 1.000 1 A GLN 88.046 1
ATOM 546 C CB . GLN 71 71 ? A -2.243 17.354 -5.306 1.000 1 A GLN 86.174 1
ATOM 547 C CG . GLN 71 71 ? A -3.548 17.599 -6.101 1.000 1 A GLN 75.274 1
ATOM 548 C CD . GLN 71 71 ? A -4.471 18.504 -5.348 1.000 1 A GLN 68.930 1
ATOM 549 O OE1 . GLN 71 71 ? A -4.079 19.573 -4.855 1.000 1 A GLN 64.821 1
ATOM 550 N NE2 . GLN 71 71 ? A -5.723 18.118 -5.259 1.000 1 A GLN 62.619 1
ATOM 551 N N . TYR 72 72 ? A -2.195 14.282 -4.489 1.000 1 A TYR 85.314 1
ATOM 552 C CA . TYR 72 72 ? A -2.725 12.925 -4.697 1.000 1 A TYR 85.228 1
ATOM 553 C C . TYR 72 72 ? A -3.209 12.344 -3.354 1.000 1 A TYR 88.162 1
ATOM 554 O O . TYR 72 72 ? A -4.232 11.661 -3.314 1.000 1 A TYR 88.590 1
ATOM 555 C CB . TYR 72 72 ? A -1.703 12.022 -5.359 1.000 1 A TYR 81.821 1
ATOM 556 C CG . TYR 72 72 ? A -2.398 10.939 -6.132 1.000 1 A TYR 75.575 1
ATOM 557 C CD1 . TYR 72 72 ? A -2.490 10.981 -7.518 1.000 1 A TYR 70.459 1
ATOM 558 C CD2 . TYR 72 72 ? A -2.989 9.864 -5.467 1.000 1 A TYR 69.100 1
ATOM 559 C CE1 . TYR 72 72 ? A -3.122 9.992 -8.225 1.000 1 A TYR 67.490 1
ATOM 560 C CE2 . TYR 72 72 ? A -3.642 8.871 -6.183 1.000 1 A TYR 68.361 1
ATOM 561 C CZ . TYR 72 72 ? A -3.706 8.940 -7.555 1.000 1 A TYR 65.120 1
ATOM 562 O OH . TYR 72 72 ? A -4.344 7.945 -8.273 1.000 1 A TYR 70.592 1
ATOM 563 N N . MET 73 73 ? A -2.498 12.631 -2.256 1.000 1 A MET 91.702 1
ATOM 564 C CA . MET 73 73 ? A -2.995 12.143 -0.970 1.000 1 A MET 92.810 1
ATOM 565 C C . MET 73 73 ? A -4.359 12.725 -0.643 1.000 1 A MET 94.611 1
ATOM 566 O O . MET 73 73 ? A -5.224 12.007 -0.112 1.000 1 A MET 94.408 1
ATOM 567 C CB . MET 73 73 ? A -1.997 12.479 0.140 1.000 1 A MET 90.946 1
ATOM 568 C CG . MET 73 73 ? A -0.639 11.819 -0.037 1.000 1 A MET 88.082 1
ATOM 569 S SD . MET 73 73 ? A -0.728 10.027 -0.138 1.000 1 A MET 82.873 1
ATOM 570 C CE . MET 73 73 ? A 0.983 9.658 -0.577 1.000 1 A MET 76.190 1
ATOM 571 N N . ARG 74 74 ? A -4.571 14.002 -0.926 1.000 1 A ARG 95.417 1
ATOM 572 C CA . ARG 74 74 ? A -5.853 14.620 -0.656 1.000 1 A ARG 95.507 1
ATOM 573 C C . ARG 74 74 ? A -6.956 14.050 -1.526 1.000 1 A ARG 96.012 1
ATOM 574 O O . ARG 74 74 ? A -8.113 13.951 -1.090 1.000 1 A ARG 96.121 1
ATOM 575 C CB . ARG 74 74 ? A -5.788 16.159 -0.830 1.000 1 A ARG 94.342 1
ATOM 576 C CG . ARG 74 74 ? A -4.912 16.844 0.186 1.000 1 A ARG 92.024 1
ATOM 577 C CD . ARG 74 74 ? A -4.895 18.339 0.035 1.000 1 A ARG 90.658 1
ATOM 578 N NE . ARG 74 74 ? A -3.964 18.906 1.016 1.000 1 A ARG 85.900 1
ATOM 579 C CZ . ARG 74 74 ? A -2.761 19.385 0.722 1.000 1 A ARG 85.960 1
ATOM 580 N NH1 . ARG 74 74 ? A -2.322 19.404 -0.523 1.000 1 A ARG 77.000 1
ATOM 581 N NH2 . ARG 74 74 ? A -1.962 19.852 1.704 1.000 1 A ARG 78.023 1
ATOM 582 N N . THR 75 75 ? A -6.617 13.664 -2.764 1.000 1 A THR 95.174 1
ATOM 583 C CA . THR 75 75 ? A -7.601 13.136 -3.692 1.000 1 A THR 94.472 1
ATOM 584 C C . THR 75 75 ? A -7.724 11.625 -3.659 1.000 1 A THR 96.028 1
ATOM 585 O O . THR 75 75 ? A -8.688 11.056 -4.181 1.000 1 A THR 95.584 1
ATOM 586 C CB . THR 75 75 ? A -7.295 13.584 -5.130 1.000 1 A THR 91.719 1
ATOM 587 O OG1 . THR 75 75 ? A -6.010 13.078 -5.537 1.000 1 A THR 86.617 1
ATOM 588 C CG2 . THR 75 75 ? A -7.326 15.087 -5.232 1.000 1 A THR 86.060 1
ATOM 589 N N . GLY 76 76 ? A -6.750 10.944 -3.031 1.000 1 A GLY 97.013 1
ATOM 590 C CA . GLY 76 76 ? A -6.804 9.498 -2.958 1.000 1 A GLY 97.563 1
ATOM 591 C C . GLY 76 76 ? A -8.004 9.020 -2.181 1.000 1 A GLY 98.111 1
ATOM 592 O O . GLY 76 76 ? A -8.326 9.548 -1.120 1.000 1 A GLY 97.983 1
ATOM 593 N N . GLU 77 77 ? A -8.684 8.035 -2.716 1.000 1 A GLU 98.450 1
ATOM 594 C CA . GLU 77 77 ? A -9.899 7.536 -2.125 1.000 1 A GLU 98.545 1
ATOM 595 C C . GLU 77 77 ? A -9.664 6.341 -1.213 1.000 1 A GLU 98.661 1
ATOM 596 O O . GLU 77 77 ? A -10.464 6.054 -0.330 1.000 1 A GLU 98.551 1
ATOM 597 C CB . GLU 77 77 ? A -10.884 7.132 -3.217 1.000 1 A GLU 98.377 1
ATOM 598 C CG . GLU 77 77 ? A -11.359 8.298 -4.069 1.000 1 A GLU 98.054 1
ATOM 599 C CD . GLU 77 77 ? A -12.265 7.832 -5.177 1.000 1 A GLU 97.696 1
ATOM 600 O OE1 . GLU 77 77 ? A -11.779 7.336 -6.210 1.000 1 A GLU 94.433 1
ATOM 601 O OE2 . GLU 77 77 ? A -13.527 7.924 -4.988 1.000 1 A GLU 93.822 1
ATOM 602 N N . GLY 78 78 ? A -8.570 5.649 -1.449 1.000 1 A GLY 98.683 1
ATOM 603 C CA . GLY 78 78 ? A -8.237 4.443 -0.675 1.000 1 A GLY 98.706 1
ATOM 604 C C . GLY 78 78 ? A -6.746 4.173 -0.687 1.000 1 A GLY 98.744 1
ATOM 605 O O . GLY 78 78 ? A -6.061 4.562 -1.628 1.000 1 A GLY 98.716 1
ATOM 606 N N . PHE 79 79 ? A -6.272 3.501 0.335 1.000 1 A PHE 98.806 1
ATOM 607 C CA . PHE 79 79 ? A -4.832 3.327 0.560 1.000 1 A PHE 98.807 1
ATOM 608 C C . PHE 79 79 ? A -4.539 1.888 0.910 1.000 1 A PHE 98.855 1
ATOM 609 O O . PHE 79 79 ? A -5.139 1.303 1.817 1.000 1 A PHE 98.838 1
ATOM 610 C CB . PHE 79 79 ? A -4.374 4.220 1.707 1.000 1 A PHE 98.685 1
ATOM 611 C CG . PHE 79 79 ? A -4.549 5.687 1.444 1.000 1 A PHE 98.608 1
ATOM 612 C CD1 . PHE 79 79 ? A -3.486 6.468 1.048 1.000 1 A PHE 98.470 1
ATOM 613 C CD2 . PHE 79 79 ? A -5.803 6.279 1.545 1.000 1 A PHE 98.463 1
ATOM 614 C CE1 . PHE 79 79 ? A -3.646 7.813 0.771 1.000 1 A PHE 98.143 1
ATOM 615 C CE2 . PHE 79 79 ? A -5.980 7.626 1.267 1.000 1 A PHE 98.224 1
ATOM 616 C CZ . PHE 79 79 ? A -4.895 8.392 0.882 1.000 1 A PHE 98.135 1
ATOM 617 N N . LEU 80 80 ? A -3.594 1.313 0.150 1.000 1 A LEU 98.848 1
ATOM 618 C CA . LEU 80 80 ? A -2.996 0.030 0.537 1.000 1 A LEU 98.877 1
ATOM 619 C C . LEU 80 80 ? A -1.797 0.327 1.387 1.000 1 A LEU 98.892 1
ATOM 620 O O . LEU 80 80 ? A -0.875 1.026 0.939 1.000 1 A LEU 98.858 1
ATOM 621 C CB . LEU 80 80 ? A -2.495 -0.734 -0.694 1.000 1 A LEU 98.728 1
ATOM 622 C CG . LEU 80 80 ? A -3.478 -1.446 -1.621 1.000 1 A LEU 96.753 1
ATOM 623 C CD1 . LEU 80 80 ? A -4.492 -2.283 -0.830 1.000 1 A LEU 97.879 1
ATOM 624 C CD2 . LEU 80 80 ? A -2.662 -2.351 -2.541 1.000 1 A LEU 98.132 1
ATOM 625 N N . SER 81 81 ? A -1.799 -0.171 2.617 1.000 1 A SER 98.961 1
ATOM 626 C CA . SER 81 81 ? A -0.673 -0.016 3.535 1.000 1 A SER 98.964 1
ATOM 627 C C . SER 81 81 ? A 0.103 -1.325 3.535 1.000 1 A SER 98.981 1
ATOM 628 O O . SER 81 81 ? A -0.384 -2.349 4.039 1.000 1 A SER 98.974 1
ATOM 629 C CB . SER 81 81 ? A -1.167 0.349 4.924 1.000 1 A SER 98.882 1
ATOM 630 O OG . SER 81 81 ? A -1.816 1.606 4.913 1.000 1 A SER 97.874 1
ATOM 631 N N . VAL 82 82 ? A 1.308 -1.293 2.996 1.000 1 A VAL 98.964 1
ATOM 632 C CA . VAL 82 82 ? A 2.065 -2.502 2.710 1.000 1 A VAL 98.971 1
ATOM 633 C C . VAL 82 82 ? A 3.221 -2.646 3.657 1.000 1 A VAL 98.970 1
ATOM 634 O O . VAL 82 82 ? A 3.977 -1.682 3.905 1.000 1 A VAL 98.956 1
ATOM 635 C CB . VAL 82 82 ? A 2.580 -2.489 1.249 1.000 1 A VAL 98.969 1
ATOM 636 C CG1 . VAL 82 82 ? A 1.463 -2.163 0.269 1.000 1 A VAL 98.972 1
ATOM 637 C CG2 . VAL 82 82 ? A 3.261 -3.795 0.891 1.000 1 A VAL 98.965 1
ATOM 638 N N . PHE 83 83 ? A 3.385 -3.850 4.217 1.000 1 A PHE 98.982 1
ATOM 639 C CA . PHE 83 83 ? A 4.606 -4.221 4.907 1.000 1 A PHE 98.983 1
ATOM 640 C C . PHE 83 83 ? A 5.107 -5.534 4.311 1.000 1 A PHE 98.983 1
ATOM 641 O O . PHE 83 83 ? A 4.408 -6.174 3.516 1.000 1 A PHE 98.980 1
ATOM 642 C CB . PHE 83 83 ? A 4.378 -4.346 6.426 1.000 1 A PHE 98.980 1
ATOM 643 C CG . PHE 83 83 ? A 3.516 -5.516 6.838 1.000 1 A PHE 98.982 1
ATOM 644 C CD1 . PHE 83 83 ? A 2.135 -5.412 6.834 1.000 1 A PHE 98.978 1
ATOM 645 C CD2 . PHE 83 83 ? A 4.105 -6.714 7.238 1.000 1 A PHE 98.979 1
ATOM 646 C CE1 . PHE 83 83 ? A 1.336 -6.499 7.193 1.000 1 A PHE 98.976 1
ATOM 647 C CE2 . PHE 83 83 ? A 3.307 -7.795 7.598 1.000 1 A PHE 98.969 1
ATOM 648 C CZ . PHE 83 83 ? A 1.934 -7.691 7.570 1.000 1 A PHE 98.970 1
ATOM 649 N N . ALA 84 84 ? A 6.329 -5.883 4.650 1.000 1 A ALA 98.964 1
ATOM 650 C CA . ALA 84 84 ? A 6.916 -7.144 4.158 1.000 1 A ALA 98.966 1
ATOM 651 C C . ALA 84 84 ? A 6.981 -8.120 5.318 1.000 1 A ALA 98.967 1
ATOM 652 O O . ALA 84 84 ? A 7.428 -7.780 6.410 1.000 1 A ALA 98.953 1
ATOM 653 C CB . ALA 84 84 ? A 8.296 -6.914 3.553 1.000 1 A ALA 98.936 1
ATOM 654 N N . ILE 85 85 ? A 6.553 -9.353 5.083 1.000 1 A ILE 98.931 1
ATOM 655 C CA . ILE 85 85 ? A 6.414 -10.320 6.170 1.000 1 A ILE 98.910 1
ATOM 656 C C . ILE 85 85 ? A 7.758 -10.738 6.726 1.000 1 A ILE 98.894 1
ATOM 657 O O . ILE 85 85 ? A 7.818 -11.390 7.763 1.000 1 A ILE 98.838 1
ATOM 658 C CB . ILE 85 85 ? A 5.582 -11.555 5.734 1.000 1 A ILE 98.862 1
ATOM 659 C CG1 . ILE 85 85 ? A 6.221 -12.333 4.565 1.000 1 A ILE 98.745 1
ATOM 660 C CG2 . ILE 85 85 ? A 4.190 -11.129 5.344 1.000 1 A ILE 98.704 1
ATOM 661 C CD1 . ILE 85 85 ? A 7.300 -13.298 4.983 1.000 1 A ILE 98.452 1
ATOM 662 N N . ASN 86 86 ? A 8.865 -10.369 6.039 1.000 1 A ASN 98.882 1
ATOM 663 C CA . ASN 86 86 ? A 10.200 -10.662 6.502 1.000 1 A ASN 98.851 1
ATOM 664 C C . ASN 86 86 ? A 10.895 -9.446 7.080 1.000 1 A ASN 98.843 1
ATOM 665 O O . ASN 86 86 ? A 12.121 -9.455 7.261 1.000 1 A ASN 98.761 1
ATOM 666 C CB . ASN 86 86 ? A 11.071 -11.234 5.350 1.000 1 A ASN 98.792 1
ATOM 667 C CG . ASN 86 86 ? A 11.316 -10.216 4.269 1.000 1 A ASN 98.746 1
ATOM 668 O OD1 . ASN 86 86 ? A 10.529 -9.284 4.070 1.000 1 A ASN 98.552 1
ATOM 669 N ND2 . ASN 86 86 ? A 12.428 -10.347 3.550 1.000 1 A ASN 98.018 1
ATOM 670 N N . ASN 87 87 ? A 10.136 -8.379 7.381 1.000 1 A ASN 98.821 1
ATOM 671 C CA . ASN 87 87 ? A 10.728 -7.116 7.819 1.000 1 A ASN 98.808 1
ATOM 672 C C . ASN 87 87 ? A 9.865 -6.522 8.941 1.000 1 A ASN 98.860 1
ATOM 673 O O . ASN 87 87 ? A 8.933 -5.784 8.674 1.000 1 A ASN 98.822 1
ATOM 674 C CB . ASN 87 87 ? A 10.853 -6.178 6.625 1.000 1 A ASN 98.625 1
ATOM 675 C CG . ASN 87 87 ? A 11.595 -4.898 6.926 1.000 1 A ASN 97.836 1
ATOM 676 O OD1 . ASN 87 87 ? A 11.559 -4.394 8.059 1.000 1 A ASN 93.991 1
ATOM 677 N ND2 . ASN 87 87 ? A 12.228 -4.327 5.930 1.000 1 A ASN 92.523 1
ATOM 678 N N . THR 88 88 ? A 10.198 -6.876 10.182 1.000 1 A THR 98.871 1
ATOM 679 C CA . THR 88 88 ? A 9.391 -6.447 11.309 1.000 1 A THR 98.854 1
ATOM 680 C C . THR 88 88 ? A 9.305 -4.934 11.393 1.000 1 A THR 98.888 1
ATOM 681 O O . THR 88 88 ? A 8.254 -4.372 11.752 1.000 1 A THR 98.848 1
ATOM 682 C CB . THR 88 88 ? A 9.948 -7.037 12.611 1.000 1 A THR 98.618 1
ATOM 683 O OG1 . THR 88 88 ? A 9.702 -8.455 12.579 1.000 1 A THR 95.005 1
ATOM 684 C CG2 . THR 88 88 ? A 9.237 -6.450 13.831 1.000 1 A THR 94.282 1
ATOM 685 N N . LYS 89 89 ? A 10.390 -4.232 11.056 1.000 1 A LYS 98.894 1
ATOM 686 C CA . LYS 89 89 ? A 10.354 -2.775 11.102 1.000 1 A LYS 98.885 1
ATOM 687 C C . LYS 89 89 ? A 9.317 -2.223 10.141 1.000 1 A LYS 98.898 1
ATOM 688 O O . LYS 89 89 ? A 8.625 -1.266 10.447 1.000 1 A LYS 98.855 1
ATOM 689 C CB . LYS 89 89 ? A 11.733 -2.167 10.817 1.000 1 A LYS 98.800 1
ATOM 690 C CG . LYS 89 89 ? A 11.777 -0.649 10.822 1.000 1 A LYS 97.126 1
ATOM 691 C CD . LYS 89 89 ? A 11.392 -0.081 12.167 1.000 1 A LYS 90.535 1
ATOM 692 C CE . LYS 89 89 ? A 11.904 1.343 12.333 1.000 1 A LYS 91.188 1
ATOM 693 N NZ . LYS 89 89 ? A 11.196 2.311 11.397 1.000 1 A LYS 83.721 1
ATOM 694 N N . SER 90 90 ? A 9.200 -2.843 8.962 1.000 1 A SER 98.941 1
ATOM 695 C CA . SER 90 90 ? A 8.177 -2.365 8.016 1.000 1 A SER 98.929 1
ATOM 696 C C . SER 90 90 ? A 6.771 -2.539 8.592 1.000 1 A SER 98.926 1
ATOM 697 O O . SER 90 90 ? A 5.878 -1.734 8.326 1.000 1 A SER 98.896 1
ATOM 698 C CB . SER 90 90 ? A 8.291 -3.072 6.674 1.000 1 A SER 98.932 1
ATOM 699 O OG . SER 90 90 ? A 7.851 -4.414 6.722 1.000 1 A SER 98.942 1
ATOM 700 N N . PHE 91 91 ? A 6.572 -3.592 9.392 1.000 1 A PHE 98.961 1
ATOM 701 C CA . PHE 91 91 ? A 5.283 -3.800 10.058 1.000 1 A PHE 98.959 1
ATOM 702 C C . PHE 91 91 ? A 5.069 -2.762 11.154 1.000 1 A PHE 98.944 1
ATOM 703 O O . PHE 91 91 ? A 3.983 -2.179 11.263 1.000 1 A PHE 98.909 1
ATOM 704 C CB . PHE 91 91 ? A 5.239 -5.219 10.634 1.000 1 A PHE 98.937 1
ATOM 705 C CG . PHE 91 91 ? A 3.973 -5.563 11.357 1.000 1 A PHE 98.929 1
ATOM 706 C CD1 . PHE 91 91 ? A 2.778 -5.654 10.684 1.000 1 A PHE 98.914 1
ATOM 707 C CD2 . PHE 91 91 ? A 3.995 -5.819 12.724 1.000 1 A PHE 98.890 1
ATOM 708 C CE1 . PHE 91 91 ? A 1.618 -5.993 11.334 1.000 1 A PHE 98.849 1
ATOM 709 C CE2 . PHE 91 91 ? A 2.831 -6.155 13.392 1.000 1 A PHE 98.788 1
ATOM 710 C CZ . PHE 91 91 ? A 1.639 -6.236 12.700 1.000 1 A PHE 98.807 1
ATOM 711 N N . GLU 92 92 ? A 6.112 -2.501 11.928 1.000 1 A GLU 98.863 1
ATOM 712 C CA . GLU 92 92 ? A 6.041 -1.473 12.954 1.000 1 A GLU 98.776 1
ATOM 713 C C . GLU 92 92 ? A 5.750 -0.100 12.348 1.000 1 A GLU 98.735 1
ATOM 714 O O . GLU 92 92 ? A 5.118 0.750 12.996 1.000 1 A GLU 98.490 1
ATOM 715 C CB . GLU 92 92 ? A 7.331 -1.448 13.758 1.000 1 A GLU 98.631 1
ATOM 716 C CG . GLU 92 92 ? A 7.532 -2.744 14.541 1.000 1 A GLU 98.174 1
ATOM 717 C CD . GLU 92 92 ? A 8.913 -2.879 15.135 1.000 1 A GLU 97.406 1
ATOM 718 O OE1 . GLU 92 92 ? A 9.812 -2.079 14.791 1.000 1 A GLU 94.701 1
ATOM 719 O OE2 . GLU 92 92 ? A 9.120 -3.807 15.951 1.000 1 A GLU 94.698 1
ATOM 720 N N . ASP 93 93 ? A 6.169 0.127 11.105 1.000 1 A ASP 98.742 1
ATOM 721 C CA . ASP 93 93 ? A 5.935 1.403 10.410 1.000 1 A ASP 98.685 1
ATOM 722 C C . ASP 93 93 ? A 4.493 1.595 9.977 1.000 1 A ASP 98.708 1
ATOM 723 O O . ASP 93 93 ? A 4.128 2.710 9.581 1.000 1 A ASP 98.456 1
ATOM 724 C CB . ASP 93 93 ? A 6.799 1.494 9.143 1.000 1 A ASP 98.517 1
ATOM 725 C CG . ASP 93 93 ? A 8.277 1.738 9.456 1.000 1 A ASP 98.183 1
ATOM 726 O OD1 . ASP 93 93 ? A 8.616 2.071 10.620 1.000 1 A ASP 96.696 1
ATOM 727 O OD2 . ASP 93 93 ? A 9.083 1.623 8.502 1.000 1 A ASP 96.000 1
ATOM 728 N N . ILE 94 94 ? A 3.667 0.552 10.019 1.000 1 A ILE 98.883 1
ATOM 729 C CA . ILE 94 94 ? A 2.303 0.681 9.517 1.000 1 A ILE 98.865 1
ATOM 730 C C . ILE 94 94 ? A 1.539 1.756 10.273 1.000 1 A ILE 98.752 1
ATOM 731 O O . ILE 94 94 ? A 0.757 2.521 9.678 1.000 1 A ILE 98.617 1
ATOM 732 C CB . ILE 94 94 ? A 1.570 -0.647 9.580 1.000 1 A ILE 98.875 1
ATOM 733 C CG1 . ILE 94 94 ? A 2.158 -1.616 8.555 1.000 1 A ILE 98.884 1
ATOM 734 C CG2 . ILE 94 94 ? A 0.051 -0.501 9.387 1.000 1 A ILE 98.814 1
ATOM 735 C CD1 . ILE 94 94 ? A 1.984 -1.192 7.112 1.000 1 A ILE 98.817 1
ATOM 736 N N . HIS 95 95 ? A 1.796 1.864 11.563 1.000 1 A HIS 98.463 1
ATOM 737 C CA . HIS 95 95 ? A 1.159 2.908 12.384 1.000 1 A HIS 98.041 1
ATOM 738 C C . HIS 95 95 ? A 1.443 4.308 11.833 1.000 1 A HIS 97.915 1
ATOM 739 O O . HIS 95 95 ? A 0.530 5.140 11.745 1.000 1 A HIS 97.622 1
ATOM 740 C CB . HIS 95 95 ? A 1.636 2.802 13.808 1.000 1 A HIS 97.223 1
ATOM 741 C CG . HIS 95 95 ? A 1.270 3.964 14.678 1.000 1 A HIS 83.297 1
ATOM 742 N ND1 . HIS 95 95 ? A -0.002 4.161 15.152 1.000 1 A HIS 80.181 1
ATOM 743 C CD2 . HIS 95 95 ? A 2.037 5.019 15.113 1.000 1 A HIS 80.427 1
ATOM 744 C CE1 . HIS 95 95 ? A -0.040 5.273 15.860 1.000 1 A HIS 77.978 1
ATOM 745 N NE2 . HIS 95 95 ? A 1.186 5.806 15.858 1.000 1 A HIS 72.069 1
ATOM 746 N N . HIS 96 96 ? A 2.708 4.542 11.449 1.000 1 A HIS 97.854 1
ATOM 747 C CA . HIS 96 96 ? A 3.091 5.829 10.897 1.000 1 A HIS 97.522 1
ATOM 748 C C . HIS 96 96 ? A 2.316 6.156 9.619 1.000 1 A HIS 97.688 1
ATOM 749 O O . HIS 96 96 ? A 1.770 7.248 9.464 1.000 1 A HIS 97.547 1
ATOM 750 C CB . HIS 96 96 ? A 4.585 5.828 10.601 1.000 1 A HIS 96.604 1
ATOM 751 C CG . HIS 96 96 ? A 5.041 6.925 9.684 1.000 1 A HIS 95.965 1
ATOM 752 N ND1 . HIS 96 96 ? A 5.184 8.234 10.107 1.000 1 A HIS 93.330 1
ATOM 753 C CD2 . HIS 96 96 ? A 5.383 6.890 8.377 1.000 1 A HIS 93.871 1
ATOM 754 C CE1 . HIS 96 96 ? A 5.602 8.962 9.100 1.000 1 A HIS 92.627 1
ATOM 755 N NE2 . HIS 96 96 ? A 5.734 8.181 8.040 1.000 1 A HIS 92.127 1
ATOM 756 N N . TYR 97 97 ? A 2.259 5.186 8.697 1.000 1 A TYR 97.850 1
ATOM 757 C CA . TYR 97 97 ? A 1.557 5.443 7.451 1.000 1 A TYR 97.785 1
ATOM 758 C C . TYR 97 97 ? A 0.078 5.682 7.672 1.000 1 A TYR 97.770 1
ATOM 759 O O . TYR 97 97 ? A -0.515 6.574 7.069 1.000 1 A TYR 97.585 1
ATOM 760 C CB . TYR 97 97 ? A 1.808 4.297 6.458 1.000 1 A TYR 97.654 1
ATOM 761 C CG . TYR 97 97 ? A 3.241 4.325 6.020 1.000 1 A TYR 97.514 1
ATOM 762 C CD1 . TYR 97 97 ? A 3.675 5.270 5.076 1.000 1 A TYR 97.129 1
ATOM 763 C CD2 . TYR 97 97 ? A 4.191 3.494 6.575 1.000 1 A TYR 97.206 1
ATOM 764 C CE1 . TYR 97 97 ? A 5.001 5.365 4.712 1.000 1 A TYR 96.565 1
ATOM 765 C CE2 . TYR 97 97 ? A 5.528 3.571 6.201 1.000 1 A TYR 96.789 1
ATOM 766 C CZ . TYR 97 97 ? A 5.896 4.503 5.264 1.000 1 A TYR 96.562 1
ATOM 767 O OH . TYR 97 97 ? A 7.233 4.576 4.890 1.000 1 A TYR 95.523 1
ATOM 768 N N . ARG 98 98 ? A -0.527 4.908 8.610 1.000 1 A ARG 98.010 1
ATOM 769 C CA . ARG 98 98 ? A -1.934 5.117 8.884 1.000 1 A ARG 97.863 1
ATOM 770 C C . ARG 98 98 ? A -2.189 6.514 9.461 1.000 1 A ARG 97.811 1
ATOM 771 O O . ARG 98 98 ? A -3.178 7.182 9.106 1.000 1 A ARG 97.557 1
ATOM 772 C CB . ARG 98 98 ? A -2.470 4.044 9.818 1.000 1 A ARG 97.539 1
ATOM 773 C CG . ARG 98 98 ? A -3.966 4.164 10.086 1.000 1 A ARG 95.574 1
ATOM 774 C CD . ARG 98 98 ? A -4.501 2.931 10.750 1.000 1 A ARG 92.992 1
ATOM 775 N NE . ARG 98 98 ? A -5.941 3.031 10.939 1.000 1 A ARG 90.375 1
ATOM 776 C CZ . ARG 98 98 ? A -6.543 3.381 12.054 1.000 1 A ARG 89.515 1
ATOM 777 N NH1 . ARG 98 98 ? A -5.842 3.664 13.149 1.000 1 A ARG 82.437 1
ATOM 778 N NH2 . ARG 98 98 ? A -7.869 3.466 12.105 1.000 1 A ARG 83.165 1
ATOM 779 N N . GLU 99 99 ? A -1.297 6.961 10.355 1.000 1 A GLU 98.078 1
ATOM 780 C CA . GLU 99 99 ? A -1.452 8.287 10.931 1.000 1 A GLU 97.769 1
ATOM 781 C C . GLU 99 99 ? A -1.315 9.366 9.881 1.000 1 A GLU 97.464 1
ATOM 782 O O . GLU 99 99 ? A -2.076 10.353 9.879 1.000 1 A GLU 97.073 1
ATOM 783 C CB . GLU 99 99 ? A -0.448 8.486 12.066 1.000 1 A GLU 97.421 1
ATOM 784 C CG . GLU 99 99 ? A -0.798 7.688 13.318 1.000 1 A GLU 94.961 1
ATOM 785 C CD . GLU 99 99 ? A -2.117 8.103 13.907 1.000 1 A GLU 89.790 1
ATOM 786 O OE1 . GLU 99 99 ? A -2.429 9.332 13.957 1.000 1 A GLU 81.915 1
ATOM 787 O OE2 . GLU 99 99 ? A -2.880 7.219 14.319 1.000 1 A GLU 81.949 1
ATOM 788 N N . GLN 100 100 ? A -0.333 9.218 8.958 1.000 1 A GLN 97.387 1
ATOM 789 C CA . GLN 100 100 ? A -0.181 10.223 7.922 1.000 1 A GLN 96.989 1
ATOM 790 C C . GLN 100 100 ? A -1.382 10.274 7.004 1.000 1 A GLN 97.206 1
ATOM 791 O O . GLN 100 100 ? A -1.835 11.364 6.617 1.000 1 A GLN 96.521 1
ATOM 792 C CB . GLN 100 100 ? A 1.088 9.987 7.117 1.000 1 A GLN 96.097 1
ATOM 793 C CG . GLN 100 100 ? A 2.377 10.087 7.938 1.000 1 A GLN 94.571 1
ATOM 794 C CD . GLN 100 100 ? A 2.434 11.364 8.754 1.000 1 A GLN 93.308 1
ATOM 795 O OE1 . GLN 100 100 ? A 2.293 12.448 8.215 1.000 1 A GLN 89.869 1
ATOM 796 N NE2 . GLN 100 100 ? A 2.639 11.219 10.051 1.000 1 A GLN 88.169 1
ATOM 797 N N . ILE 101 101 ? A -1.944 9.118 6.677 1.000 1 A ILE 97.464 1
ATOM 798 C CA . ILE 101 101 ? A -3.126 9.095 5.813 1.000 1 A ILE 97.788 1
ATOM 799 C C . ILE 101 101 ? A -4.288 9.809 6.488 1.000 1 A ILE 97.846 1
ATOM 800 O O . ILE 101 101 ? A -4.953 10.655 5.866 1.000 1 A ILE 97.891 1
ATOM 801 C CB . ILE 101 101 ? A -3.524 7.645 5.492 1.000 1 A ILE 98.061 1
ATOM 802 C CG1 . ILE 101 101 ? A -2.466 7.004 4.610 1.000 1 A ILE 98.160 1
ATOM 803 C CG2 . ILE 101 101 ? A -4.912 7.583 4.838 1.000 1 A ILE 98.122 1
ATOM 804 C CD1 . ILE 101 101 ? A -2.555 5.482 4.588 1.000 1 A ILE 97.986 1
ATOM 805 N N . LYS 102 102 ? A -4.537 9.468 7.756 1.000 1 A LYS 97.844 1
ATOM 806 C CA . LYS 102 102 ? A -5.661 10.092 8.470 1.000 1 A LYS 97.509 1
ATOM 807 C C . LYS 102 102 ? A -5.449 11.589 8.631 1.000 1 A LYS 97.173 1
ATOM 808 O O . LYS 102 102 ? A -6.419 12.347 8.538 1.000 1 A LYS 97.026 1
ATOM 809 C CB . LYS 102 102 ? A -5.858 9.443 9.842 1.000 1 A LYS 97.312 1
ATOM 810 C CG . LYS 102 102 ? A -6.388 8.005 9.778 1.000 1 A LYS 95.022 1
ATOM 811 C CD . LYS 102 102 ? A -6.231 7.254 11.095 1.000 1 A LYS 92.492 1
ATOM 812 C CE . LYS 102 102 ? A -7.000 7.930 12.200 1.000 1 A LYS 87.559 1
ATOM 813 N NZ . LYS 102 102 ? A -6.954 7.084 13.422 1.000 1 A LYS 88.970 1
ATOM 814 N N . ARG 103 103 ? A -4.201 12.012 8.872 1.000 1 A ARG 97.254 1
ATOM 815 C CA . ARG 103 103 ? A -3.943 13.434 9.046 1.000 1 A ARG 96.343 1
ATOM 816 C C . ARG 103 103 ? A -4.136 14.188 7.740 1.000 1 A ARG 96.371 1
ATOM 817 O O . ARG 103 103 ? A -4.756 15.279 7.746 1.000 1 A ARG 96.132 1
ATOM 818 C CB . ARG 103 103 ? A -2.532 13.637 9.625 1.000 1 A ARG 95.079 1
ATOM 819 C CG . ARG 103 103 ? A -2.445 13.157 11.055 1.000 1 A ARG 87.388 1
ATOM 820 C CD . ARG 103 103 ? A -1.068 13.354 11.649 1.000 1 A ARG 83.508 1
ATOM 821 N NE . ARG 103 103 ? A -1.016 12.868 13.019 1.000 1 A ARG 79.876 1
ATOM 822 C CZ . ARG 103 103 ? A 0.038 12.954 13.791 1.000 1 A ARG 75.581 1
ATOM 823 N NH1 . ARG 103 103 ? A 1.161 13.535 13.375 1.000 1 A ARG 71.930 1
ATOM 824 N NH2 . ARG 103 103 ? A -0.007 12.462 15.036 1.000 1 A ARG 70.424 1
ATOM 825 N N . VAL 104 104 ? A -3.638 13.647 6.621 1.000 1 A VAL 95.704 1
ATOM 826 C CA . VAL 104 104 ? A -3.789 14.336 5.329 1.000 1 A VAL 95.301 1
ATOM 827 C C . VAL 104 104 ? A -5.254 14.385 4.897 1.000 1 A VAL 96.007 1
ATOM 828 O O . VAL 104 104 ? A -5.707 15.397 4.352 1.000 1 A VAL 95.292 1
ATOM 829 C CB . VAL 104 104 ? A -2.917 13.672 4.250 1.000 1 A VAL 93.120 1
ATOM 830 C CG1 . VAL 104 104 ? A -1.463 13.906 4.558 1.000 1 A VAL 90.079 1
ATOM 831 C CG2 . VAL 104 104 ? A -3.276 14.215 2.887 1.000 1 A VAL 88.794 1
ATOM 832 N N . LYS 105 105 ? A -5.978 13.297 5.172 1.000 1 A LYS 96.530 1
ATOM 833 C CA . LYS 105 105 ? A -7.383 13.231 4.794 1.000 1 A LYS 96.669 1
ATOM 834 C C . LYS 105 105 ? A -8.312 13.926 5.773 1.000 1 A LYS 96.420 1
ATOM 835 O O . LYS 105 105 ? A -9.468 14.132 5.479 1.000 1 A LYS 95.560 1
ATOM 836 C CB . LYS 105 105 ? A -7.818 11.768 4.634 1.000 1 A LYS 96.543 1
ATOM 837 C CG . LYS 105 105 ? A -7.097 11.022 3.524 1.000 1 A LYS 96.154 1
ATOM 838 C CD . LYS 105 105 ? A -7.348 11.601 2.141 1.000 1 A LYS 95.624 1
ATOM 839 C CE . LYS 105 105 ? A -8.743 11.317 1.657 1.000 1 A LYS 95.223 1
ATOM 840 N NZ . LYS 105 105 ? A -8.940 11.818 0.267 1.000 1 A LYS 95.296 1
ATOM 841 N N . ASP 106 106 ? A -7.775 14.275 6.970 1.000 1 A ASP 97.040 1
ATOM 842 C CA . ASP 106 106 ? A -8.562 14.885 8.037 1.000 1 A ASP 96.610 1
ATOM 843 C C . ASP 106 106 ? A -9.805 14.035 8.280 1.000 1 A ASP 96.737 1
ATOM 844 O O . ASP 106 106 ? A -10.928 14.534 8.361 1.000 1 A ASP 95.598 1
ATOM 845 C CB . ASP 106 106 ? A -8.929 16.336 7.696 1.000 1 A ASP 95.744 1
ATOM 846 C CG . ASP 106 106 ? A -9.374 17.112 8.934 1.000 1 A ASP 93.300 1
ATOM 847 O OD1 . ASP 106 106 ? A -9.162 16.622 10.065 1.000 1 A ASP 90.699 1
ATOM 848 O OD2 . ASP 106 106 ? A -9.936 18.207 8.753 1.000 1 A ASP 89.655 1
ATOM 849 N N . SER 107 107 ? A -9.576 12.728 8.418 1.000 1 A SER 96.146 1
ATOM 850 C CA . SER 107 107 ? A -10.665 11.783 8.534 1.000 1 A SER 95.415 1
ATOM 851 C C . SER 107 107 ? A -10.223 10.567 9.345 1.000 1 A SER 96.336 1
ATOM 852 O O . SER 107 107 ? A -9.080 10.118 9.231 1.000 1 A SER 96.549 1
ATOM 853 C CB . SER 107 107 ? A -11.146 11.321 7.158 1.000 1 A SER 93.780 1
ATOM 854 O OG . SER 107 107 ? A -12.099 10.264 7.250 1.000 1 A SER 89.993 1
ATOM 855 N N . GLU 108 108 ? A -11.135 10.065 10.166 1.000 1 A GLU 95.847 1
ATOM 856 C CA . GLU 108 108 ? A -10.902 8.836 10.927 1.000 1 A GLU 95.330 1
ATOM 857 C C . GLU 108 108 ? A -11.455 7.635 10.184 1.000 1 A GLU 95.425 1
ATOM 858 O O . GLU 108 108 ? A -11.398 6.515 10.711 1.000 1 A GLU 93.069 1
ATOM 859 C CB . GLU 108 108 ? A -11.581 8.949 12.292 1.000 1 A GLU 93.505 1
ATOM 860 C CG . GLU 108 108 ? A -11.087 10.101 13.161 1.000 1 A GLU 90.400 1
ATOM 861 C CD . GLU 108 108 ? A -11.812 10.210 14.472 1.000 1 A GLU 87.827 1
ATOM 862 O OE1 . GLU 108 108 ? A -12.878 9.590 14.616 1.000 1 A GLU 79.791 1
ATOM 863 O OE2 . GLU 108 108 ? A -11.317 10.954 15.368 1.000 1 A GLU 78.861 1
ATOM 864 N N . ASP 109 109 ? A -11.990 7.841 9.013 1.000 1 A ASP 95.177 1
ATOM 865 C CA . ASP 109 109 ? A -12.717 6.812 8.252 1.000 1 A ASP 95.581 1
ATOM 866 C C . ASP 109 109 ? A -12.261 6.866 6.807 1.000 1 A ASP 96.296 1
ATOM 867 O O . ASP 109 109 ? A -12.997 7.330 5.947 1.000 1 A ASP 95.186 1
ATOM 868 C CB . ASP 109 109 ? A -14.222 7.056 8.391 1.000 1 A ASP 93.846 1
ATOM 869 C CG . ASP 109 109 ? A -15.039 5.960 7.732 1.000 1 A ASP 92.325 1
ATOM 870 O OD1 . ASP 109 109 ? A -14.548 4.828 7.611 1.000 1 A ASP 90.181 1
ATOM 871 O OD2 . ASP 109 109 ? A -16.204 6.227 7.345 1.000 1 A ASP 88.561 1
ATOM 872 N N . VAL 110 110 ? A -11.034 6.384 6.558 1.000 1 A VAL 98.012 1
ATOM 873 C CA . VAL 110 110 ? A -10.461 6.385 5.231 1.000 1 A VAL 98.341 1
ATOM 874 C C . VAL 110 110 ? A -10.335 4.938 4.785 1.000 1 A VAL 98.536 1
ATOM 875 O O . VAL 110 110 ? A -9.769 4.126 5.519 1.000 1 A VAL 98.469 1
ATOM 876 C CB . VAL 110 110 ? A -9.076 7.047 5.222 1.000 1 A VAL 98.120 1
ATOM 877 C CG1 . VAL 110 110 ? A -9.164 8.492 5.720 1.000 1 A VAL 97.731 1
ATOM 878 C CG2 . VAL 110 110 ? A -8.486 7.012 3.827 1.000 1 A VAL 98.018 1
ATOM 879 N N . PRO 111 111 ? A -10.819 4.597 3.593 1.000 1 A PRO 98.711 1
ATOM 880 C CA . PRO 111 111 ? A -10.666 3.202 3.143 1.000 1 A PRO 98.783 1
ATOM 881 C C . PRO 111 111 ? A -9.201 2.779 3.083 1.000 1 A PRO 98.842 1
ATOM 882 O O . PRO 111 111 ? A -8.383 3.453 2.442 1.000 1 A PRO 98.828 1
ATOM 883 C CB . PRO 111 111 ? A -11.304 3.209 1.750 1.000 1 A PRO 98.734 1
ATOM 884 C CG . PRO 111 111 ? A -12.312 4.328 1.827 1.000 1 A PRO 98.568 1
ATOM 885 C CD . PRO 111 111 ? A -11.637 5.379 2.656 1.000 1 A PRO 98.643 1
ATOM 886 N N . MET 112 112 ? A -8.887 1.686 3.771 1.000 1 A MET 98.786 1
ATOM 887 C CA . MET 112 112 ? A -7.538 1.158 3.799 1.000 1 A MET 98.804 1
ATOM 888 C C . MET 112 112 ? A -7.596 -0.363 3.795 1.000 1 A MET 98.875 1
ATOM 889 O O . MET 112 112 ? A -8.583 -0.955 4.250 1.000 1 A MET 98.763 1
ATOM 890 C CB . MET 112 112 ? A -6.801 1.565 5.093 1.000 1 A MET 98.388 1
ATOM 891 C CG . MET 112 112 ? A -6.674 3.051 5.355 1.000 1 A MET 92.493 1
ATOM 892 S SD . MET 112 112 ? A -5.577 3.320 6.764 1.000 1 A MET 93.184 1
ATOM 893 C CE . MET 112 112 ? A -6.113 4.953 7.235 1.000 1 A MET 83.786 1
ATOM 894 N N . VAL 113 113 ? A -6.512 -0.963 3.324 1.000 1 A VAL 98.964 1
ATOM 895 C CA . VAL 113 113 ? A -6.308 -2.403 3.416 1.000 1 A VAL 98.982 1
ATOM 896 C C . VAL 113 113 ? A -4.877 -2.640 3.868 1.000 1 A VAL 98.986 1
ATOM 897 O O . VAL 113 113 ? A -3.946 -2.046 3.332 1.000 1 A VAL 98.981 1
ATOM 898 C CB . VAL 113 113 ? A -6.565 -3.105 2.055 1.000 1 A VAL 98.975 1
ATOM 899 C CG1 . VAL 113 113 ? A -8.038 -2.955 1.633 1.000 1 A VAL 98.949 1
ATOM 900 C CG2 . VAL 113 113 ? A -6.175 -4.571 2.119 1.000 1 A VAL 98.950 1
ATOM 901 N N . LEU 114 114 ? A -4.696 -3.486 4.866 1.000 1 A LEU 98.982 1
ATOM 902 C CA . LEU 114 114 ? A -3.367 -3.878 5.311 1.000 1 A LEU 98.988 1
ATOM 903 C C . LEU 114 114 ? A -2.882 -5.028 4.455 1.000 1 A LEU 98.990 1
ATOM 904 O O . LEU 114 114 ? A -3.579 -6.037 4.285 1.000 1 A LEU 98.985 1
ATOM 905 C CB . LEU 114 114 ? A -3.421 -4.298 6.788 1.000 1 A LEU 98.981 1
ATOM 906 C CG . LEU 114 114 ? A -2.089 -4.717 7.392 1.000 1 A LEU 98.941 1
ATOM 907 C CD1 . LEU 114 114 ? A -1.106 -3.553 7.425 1.000 1 A LEU 98.919 1
ATOM 908 C CD2 . LEU 114 114 ? A -2.288 -5.288 8.785 1.000 1 A LEU 98.914 1
ATOM 909 N N . VAL 115 115 ? A -1.673 -4.878 3.891 1.000 1 A VAL 98.985 1
ATOM 910 C CA . VAL 115 115 ? A -1.123 -5.855 2.978 1.000 1 A VAL 98.992 1
ATOM 911 C C . VAL 115 115 ? A 0.201 -6.368 3.510 1.000 1 A VAL 98.993 1
ATOM 912 O O . VAL 115 115 ? A 1.126 -5.582 3.732 1.000 1 A VAL 98.990 1
ATOM 913 C CB . VAL 115 115 ? A -0.946 -5.276 1.572 1.000 1 A VAL 98.988 1
ATOM 914 C CG1 . VAL 115 115 ? A -2.307 -4.858 0.999 1.000 1 A VAL 98.983 1
ATOM 915 C CG2 . VAL 115 115 ? A -0.279 -6.275 0.630 1.000 1 A VAL 98.981 1
ATOM 916 N N . GLY 116 116 ? A 0.309 -7.679 3.708 1.000 1 A GLY 98.987 1
ATOM 917 C CA . GLY 116 116 ? A 1.547 -8.324 4.104 1.000 1 A GLY 98.983 1
ATOM 918 C C . GLY 116 116 ? A 2.166 -8.984 2.889 1.000 1 A GLY 98.981 1
ATOM 919 O O . GLY 116 116 ? A 1.768 -10.077 2.490 1.000 1 A GLY 98.962 1
ATOM 920 N N . ASN 117 117 ? A 3.159 -8.314 2.297 1.000 1 A ASN 98.963 1
ATOM 921 C CA . ASN 117 117 ? A 3.723 -8.739 1.036 1.000 1 A ASN 98.963 1
ATOM 922 C C . ASN 117 117 ? A 4.947 -9.635 1.244 1.000 1 A ASN 98.948 1
ATOM 923 O O . ASN 117 117 ? A 5.536 -9.634 2.331 1.000 1 A ASN 98.923 1
ATOM 924 C CB . ASN 117 117 ? A 4.089 -7.520 0.181 1.000 1 A ASN 98.957 1
ATOM 925 C CG . ASN 117 117 ? A 4.452 -7.890 -1.221 1.000 1 A ASN 98.940 1
ATOM 926 O OD1 . ASN 117 117 ? A 3.753 -8.674 -1.859 1.000 1 A ASN 98.711 1
ATOM 927 N ND2 . ASN 117 117 ? A 5.555 -7.357 -1.723 1.000 1 A ASN 98.709 1
ATOM 928 N N . LYS 118 118 ? A 5.321 -10.352 0.211 1.000 1 A LYS 98.905 1
ATOM 929 C CA . LYS 118 118 ? A 6.442 -11.293 0.151 1.000 1 A LYS 98.865 1
ATOM 930 C C . LYS 118 118 ? A 6.100 -12.591 0.839 1.000 1 A LYS 98.873 1
ATOM 931 O O . LYS 118 118 ? A 6.944 -13.218 1.489 1.000 1 A LYS 98.846 1
ATOM 932 C CB . LYS 118 118 ? A 7.760 -10.686 0.654 1.000 1 A LYS 98.817 1
ATOM 933 C CG . LYS 118 118 ? A 8.098 -9.316 0.100 1.000 1 A LYS 98.677 1
ATOM 934 C CD . LYS 118 118 ? A 9.547 -8.938 0.386 1.000 1 A LYS 98.481 1
ATOM 935 C CE . LYS 118 118 ? A 9.839 -7.535 -0.105 1.000 1 A LYS 98.439 1
ATOM 936 N NZ . LYS 118 118 ? A 11.265 -7.156 0.083 1.000 1 A LYS 98.410 1
ATOM 937 N N . SER 119 119 ? A 4.844 -13.008 0.724 1.000 1 A SER 98.833 1
ATOM 938 C CA . SER 119 119 ? A 4.383 -14.232 1.375 1.000 1 A SER 98.766 1
ATOM 939 C C . SER 119 119 ? A 5.099 -15.475 0.828 1.000 1 A SER 98.748 1
ATOM 940 O O . SER 119 119 ? A 5.083 -16.512 1.484 1.000 1 A SER 98.484 1
ATOM 941 C CB . SER 119 119 ? A 2.887 -14.395 1.216 1.000 1 A SER 98.551 1
ATOM 942 O OG . SER 119 119 ? A 2.522 -14.616 -0.128 1.000 1 A SER 94.330 1
ATOM 943 N N . ASP 120 120 ? A 5.713 -15.360 -0.327 1.000 1 A ASP 98.843 1
ATOM 944 C CA . ASP 120 120 ? A 6.485 -16.459 -0.890 1.000 1 A ASP 98.817 1
ATOM 945 C C . ASP 120 120 ? A 7.774 -16.757 -0.110 1.000 1 A ASP 98.765 1
ATOM 946 O O . ASP 120 120 ? A 8.358 -17.820 -0.300 1.000 1 A ASP 98.611 1
ATOM 947 C CB . ASP 120 120 ? A 6.841 -16.164 -2.347 1.000 1 A ASP 98.820 1
ATOM 948 C CG . ASP 120 120 ? A 7.605 -14.873 -2.482 1.000 1 A ASP 98.851 1
ATOM 949 O OD1 . ASP 120 120 ? A 7.000 -13.793 -2.333 1.000 1 A ASP 98.645 1
ATOM 950 O OD2 . ASP 120 120 ? A 8.836 -14.913 -2.752 1.000 1 A ASP 98.530 1
ATOM 951 N N . LEU 121 121 ? A 8.234 -15.823 0.717 1.000 1 A LEU 98.603 1
ATOM 952 C CA . LEU 121 121 ? A 9.510 -15.988 1.372 1.000 1 A LEU 98.429 1
ATOM 953 C C . LEU 121 121 ? A 9.387 -16.908 2.594 1.000 1 A LEU 98.324 1
ATOM 954 O O . LEU 121 121 ? A 8.380 -16.889 3.309 1.000 1 A LEU 98.126 1
ATOM 955 C CB . LEU 121 121 ? A 10.078 -14.628 1.819 1.000 1 A LEU 98.215 1
ATOM 956 C CG . LEU 121 121 ? A 10.540 -13.705 0.703 1.000 1 A LEU 97.873 1
ATOM 957 C CD1 . LEU 121 121 ? A 11.639 -14.350 -0.127 1.000 1 A LEU 97.189 1
ATOM 958 C CD2 . LEU 121 121 ? A 10.982 -12.373 1.296 1.000 1 A LEU 97.361 1
ATOM 959 N N . PRO 122 122 ? A 10.437 -17.703 2.846 1.000 1 A PRO 98.094 1
ATOM 960 C CA . PRO 122 122 ? A 10.444 -18.571 4.005 1.000 1 A PRO 97.541 1
ATOM 961 C C . PRO 122 122 ? A 10.883 -17.890 5.293 1.000 1 A PRO 97.152 1
ATOM 962 O O . PRO 122 122 ? A 10.669 -18.420 6.361 1.000 1 A PRO 94.629 1
ATOM 963 C CB . PRO 122 122 ? A 11.436 -19.647 3.600 1.000 1 A PRO 96.418 1
ATOM 964 C CG . PRO 122 122 ? A 12.427 -18.952 2.770 1.000 1 A PRO 95.006 1
ATOM 965 C CD . PRO 122 122 ? A 11.653 -17.884 2.006 1.000 1 A PRO 97.195 1
ATOM 966 N N . SER 123 123 ? A 11.516 -16.705 5.168 1.000 1 A SER 95.508 1
ATOM 967 C CA . SER 123 123 ? A 12.128 -16.034 6.312 1.000 1 A SER 94.443 1
ATOM 968 C C . SER 123 123 ? A 11.152 -15.052 6.933 1.000 1 A SER 95.109 1
ATOM 969 O O . SER 123 123 ? A 11.408 -13.843 7.020 1.000 1 A SER 92.895 1
ATOM 970 C CB . SER 123 123 ? A 13.411 -15.323 5.889 1.000 1 A SER 90.626 1
ATOM 971 O OG . SER 123 123 ? A 14.080 -14.743 6.989 1.000 1 A SER 79.153 1
ATOM 972 N N . ARG 124 124 ? A 10.034 -15.566 7.384 1.000 1 A ARG 97.618 1
ATOM 973 C CA . ARG 124 124 ? A 8.955 -14.754 7.998 1.000 1 A ARG 97.860 1
ATOM 974 C C . ARG 124 124 ? A 9.409 -14.283 9.373 1.000 1 A ARG 98.161 1
ATOM 975 O O . ARG 124 124 ? A 9.855 -15.076 10.201 1.000 1 A ARG 97.431 1
ATOM 976 C CB . ARG 124 124 ? A 7.662 -15.563 8.101 1.000 1 A ARG 97.226 1
ATOM 977 C CG . ARG 124 124 ? A 6.520 -14.834 8.790 1.000 1 A ARG 96.721 1
ATOM 978 C CD . ARG 124 124 ? A 5.271 -15.683 8.858 1.000 1 A ARG 96.410 1
ATOM 979 N NE . ARG 124 124 ? A 4.664 -15.860 7.509 1.000 1 A ARG 96.297 1
ATOM 980 C CZ . ARG 124 124 ? A 3.768 -15.042 6.993 1.000 1 A ARG 96.994 1
ATOM 981 N NH1 . ARG 124 124 ? A 3.378 -13.959 7.613 1.000 1 A ARG 91.700 1
ATOM 982 N NH2 . ARG 124 124 ? A 3.271 -15.308 5.793 1.000 1 A ARG 91.283 1
ATOM 983 N N . THR 125 125 ? A 9.211 -12.997 9.648 1.000 1 A THR 98.769 1
ATOM 984 C CA . THR 125 125 ? A 9.385 -12.429 10.988 1.000 1 A THR 98.764 1
ATOM 985 C C . THR 125 125 ? A 8.106 -11.850 11.540 1.000 1 A THR 98.788 1
ATOM 986 O O . THR 125 125 ? A 8.029 -11.525 12.710 1.000 1 A THR 98.576 1
ATOM 987 C CB . THR 125 125 ? A 10.469 -11.353 10.978 1.000 1 A THR 98.694 1
ATOM 988 O OG1 . THR 125 125 ? A 10.098 -10.282 10.134 1.000 1 A THR 98.500 1
ATOM 989 C CG2 . THR 125 125 ? A 11.801 -11.929 10.529 1.000 1 A THR 98.384 1
ATOM 990 N N . VAL 126 126 ? A 7.091 -11.681 10.689 1.000 1 A VAL 98.745 1
ATOM 991 C CA . VAL 126 126 ? A 5.788 -11.142 11.116 1.000 1 A VAL 98.682 1
ATOM 992 C C . VAL 126 126 ? A 4.754 -12.232 10.906 1.000 1 A VAL 98.530 1
ATOM 993 O O . VAL 126 126 ? A 4.452 -12.617 9.784 1.000 1 A VAL 98.368 1
ATOM 994 C CB . VAL 126 126 ? A 5.414 -9.883 10.309 1.000 1 A VAL 98.676 1
ATOM 995 C CG1 . VAL 126 126 ? A 6.545 -8.845 10.423 1.000 1 A VAL 98.579 1
ATOM 996 C CG2 . VAL 126 126 ? A 4.098 -9.326 10.830 1.000 1 A VAL 98.555 1
ATOM 997 N N . ASP 127 127 ? A 4.225 -12.733 12.021 1.000 1 A ASP 98.271 1
ATOM 998 C CA . ASP 127 127 ? A 3.245 -13.807 11.945 1.000 1 A ASP 97.907 1
ATOM 999 C C . ASP 127 127 ? A 1.918 -13.289 11.394 1.000 1 A ASP 98.170 1
ATOM 1000 O O . ASP 127 127 ? A 1.518 -12.156 11.651 1.000 1 A ASP 98.190 1
ATOM 1001 C CB . ASP 127 127 ? A 3.003 -14.427 13.324 1.000 1 A ASP 96.707 1
ATOM 1002 C CG . ASP 127 127 ? A 4.181 -15.211 13.846 1.000 1 A ASP 88.459 1
ATOM 1003 O OD1 . ASP 127 127 ? A 5.036 -15.654 13.041 1.000 1 A ASP 84.515 1
ATOM 1004 O OD2 . ASP 127 127 ? A 4.249 -15.409 15.056 1.000 1 A ASP 82.860 1
ATOM 1005 N N . THR 128 128 ? A 1.226 -14.151 10.685 1.000 1 A THR 97.681 1
ATOM 1006 C CA . THR 128 128 ? A -0.089 -13.788 10.166 1.000 1 A THR 97.801 1
ATOM 1007 C C . THR 128 128 ? A -1.006 -13.328 11.298 1.000 1 A THR 98.238 1
ATOM 1008 O O . THR 128 128 ? A -1.740 -12.352 11.142 1.000 1 A THR 98.243 1
ATOM 1009 C CB . THR 128 128 ? A -0.708 -14.944 9.419 1.000 1 A THR 97.246 1
ATOM 1010 O OG1 . THR 128 128 ? A 0.075 -15.217 8.246 1.000 1 A THR 96.405 1
ATOM 1011 C CG2 . THR 128 128 ? A -2.152 -14.648 9.005 1.000 1 A THR 96.314 1
ATOM 1012 N N . LYS 129 129 ? A -0.937 -14.019 12.445 1.000 1 A LYS 98.318 1
ATOM 1013 C CA . LYS 129 129 ? A -1.800 -13.621 13.571 1.000 1 A LYS 98.309 1
ATOM 1014 C C . LYS 129 129 ? A -1.499 -12.186 14.039 1.000 1 A LYS 98.452 1
ATOM 1015 O O . LYS 129 129 ? A -2.420 -11.443 14.387 1.000 1 A LYS 98.556 1
ATOM 1016 C CB . LYS 129 129 ? A -1.650 -14.600 14.730 1.000 1 A LYS 97.930 1
ATOM 1017 C CG . LYS 129 129 ? A -2.591 -14.248 15.875 1.000 1 A LYS 88.820 1
ATOM 1018 C CD . LYS 129 129 ? A -2.480 -15.229 17.014 1.000 1 A LYS 80.125 1
ATOM 1019 C CE . LYS 129 129 ? A -3.498 -14.826 18.097 1.000 1 A LYS 77.836 1
ATOM 1020 N NZ . LYS 129 129 ? A -3.390 -13.372 18.436 1.000 1 A LYS 67.817 1
ATOM 1021 N N . GLN 130 130 ? A -0.224 -11.803 14.051 1.000 1 A GLN 98.218 1
ATOM 1022 C CA . GLN 130 130 ? A 0.138 -10.450 14.464 1.000 1 A GLN 98.197 1
ATOM 1023 C C . GLN 130 130 ? A -0.511 -9.425 13.552 1.000 1 A GLN 98.522 1
ATOM 1024 O O . GLN 130 130 ? A -1.035 -8.401 14.011 1.000 1 A GLN 98.534 1
ATOM 1025 C CB . GLN 130 130 ? A 1.642 -10.232 14.413 1.000 1 A GLN 97.583 1
ATOM 1026 C CG . GLN 130 130 ? A 2.463 -11.104 15.320 1.000 1 A GLN 88.013 1
ATOM 1027 C CD . GLN 130 130 ? A 3.944 -10.839 15.138 1.000 1 A GLN 82.257 1
ATOM 1028 O OE1 . GLN 130 130 ? A 4.667 -11.627 14.501 1.000 1 A GLN 82.813 1
ATOM 1029 N NE2 . GLN 130 130 ? A 4.424 -9.728 15.665 1.000 1 A GLN 78.222 1
ATOM 1030 N N . ALA 131 131 ? A -0.466 -9.670 12.232 1.000 1 A ALA 98.802 1
ATOM 1031 C CA . ALA 131 131 ? A -1.049 -8.751 11.266 1.000 1 A ALA 98.866 1
ATOM 1032 C C . ALA 131 131 ? A -2.562 -8.749 11.359 1.000 1 A ALA 98.909 1
ATOM 1033 O O . ALA 131 131 ? A -3.188 -7.695 11.258 1.000 1 A ALA 98.904 1
ATOM 1034 C CB . ALA 131 131 ? A -0.585 -9.111 9.864 1.000 1 A ALA 98.820 1
ATOM 1035 N N . GLN 132 132 ? A -3.147 -9.933 11.563 1.000 1 A GLN 98.878 1
ATOM 1036 C CA . GLN 132 132 ? A -4.609 -9.990 11.725 1.000 1 A GLN 98.868 1
ATOM 1037 C C . GLN 132 132 ? A -5.033 -9.183 12.950 1.000 1 A GLN 98.877 1
ATOM 1038 O O . GLN 132 132 ? A -6.061 -8.491 12.917 1.000 1 A GLN 98.836 1
ATOM 1039 C CB . GLN 132 132 ? A -5.080 -11.438 11.873 1.000 1 A GLN 98.761 1
ATOM 1040 C CG . GLN 132 132 ? A -5.001 -12.225 10.574 1.000 1 A GLN 97.594 1
ATOM 1041 C CD . GLN 132 132 ? A -5.244 -13.711 10.766 1.000 1 A GLN 97.261 1
ATOM 1042 O OE1 . GLN 132 132 ? A -5.093 -14.244 11.877 1.000 1 A GLN 96.203 1
ATOM 1043 N NE2 . GLN 132 132 ? A -5.591 -14.398 9.687 1.000 1 A GLN 94.390 1
ATOM 1044 N N . ASP 133 133 ? A -4.258 -9.283 14.042 1.000 1 A ASP 98.864 1
ATOM 1045 C CA . ASP 133 133 ? A -4.605 -8.533 15.233 1.000 1 A ASP 98.828 1
ATOM 1046 C C . ASP 133 133 ? A -4.538 -7.045 15.007 1.000 1 A ASP 98.835 1
ATOM 1047 O O . ASP 133 133 ? A -5.412 -6.293 15.465 1.000 1 A ASP 98.749 1
ATOM 1048 C CB . ASP 133 133 ? A -3.690 -8.935 16.388 1.000 1 A ASP 98.680 1
ATOM 1049 C CG . ASP 133 133 ? A -3.948 -10.340 16.905 1.000 1 A ASP 97.966 1
ATOM 1050 O OD1 . ASP 133 133 ? A -5.017 -10.920 16.605 1.000 1 A ASP 96.644 1
ATOM 1051 O OD2 . ASP 133 133 ? A -3.088 -10.861 17.629 1.000 1 A ASP 96.222 1
ATOM 1052 N N . LEU 134 134 ? A -3.510 -6.586 14.273 1.000 1 A LEU 98.861 1
ATOM 1053 C CA . LEU 134 134 ? A -3.397 -5.147 13.998 1.000 1 A LEU 98.861 1
ATOM 1054 C C . LEU 134 134 ? A -4.534 -4.687 13.108 1.000 1 A LEU 98.879 1
ATOM 1055 O O . LEU 134 134 ? A -5.168 -3.645 13.361 1.000 1 A LEU 98.837 1
ATOM 1056 C CB . LEU 134 134 ? A -2.058 -4.827 13.339 1.000 1 A LEU 98.836 1
ATOM 1057 C CG . LEU 134 134 ? A -1.817 -3.342 13.061 1.000 1 A LEU 98.659 1
ATOM 1058 C CD1 . LEU 134 134 ? A -1.690 -2.580 14.372 1.000 1 A LEU 98.371 1
ATOM 1059 C CD2 . LEU 134 134 ? A -0.568 -3.150 12.201 1.000 1 A LEU 98.424 1
ATOM 1060 N N . ALA 135 135 ? A -4.810 -5.441 12.051 1.000 1 A ALA 98.890 1
ATOM 1061 C CA . ALA 135 135 ? A -5.874 -5.059 11.135 1.000 1 A ALA 98.871 1
ATOM 1062 C C . ALA 135 135 ? A -7.217 -5.004 11.886 1.000 1 A ALA 98.833 1
ATOM 1063 O O . ALA 135 135 ? A -8.032 -4.096 11.653 1.000 1 A ALA 98.766 1
ATOM 1064 C CB . ALA 135 135 ? A -5.956 -6.003 9.966 1.000 1 A ALA 98.855 1
ATOM 1065 N N . ARG 136 136 ? A -7.442 -5.988 12.778 1.000 1 A ARG 98.788 1
ATOM 1066 C CA . ARG 136 136 ? A -8.677 -5.996 13.567 1.000 1 A ARG 98.645 1
ATOM 1067 C C . ARG 136 136 ? A -8.774 -4.731 14.398 1.000 1 A ARG 98.537 1
ATOM 1068 O O . ARG 136 136 ? A -9.833 -4.103 14.504 1.000 1 A ARG 98.159 1
ATOM 1069 C CB . ARG 136 136 ? A -8.719 -7.239 14.468 1.000 1 A ARG 98.482 1
ATOM 1070 C CG . ARG 136 136 ? A -10.001 -7.369 15.252 1.000 1 A ARG 93.592 1
ATOM 1071 C CD . ARG 136 136 ? A -10.189 -8.802 15.799 1.000 1 A ARG 89.816 1
ATOM 1072 N NE . ARG 136 136 ? A -8.974 -9.339 16.462 1.000 1 A ARG 81.706 1
ATOM 1073 C CZ . ARG 136 136 ? A -8.107 -10.205 15.857 1.000 1 A ARG 74.226 1
ATOM 1074 N NH1 . ARG 136 136 ? A -7.055 -10.621 16.540 1.000 1 A ARG 70.703 1
ATOM 1075 N NH2 . ARG 136 136 ? A -8.345 -10.632 14.624 1.000 1 A ARG 64.887 1
ATOM 1076 N N . SER 137 137 ? A -7.655 -4.295 15.003 1.000 1 A SER 98.596 1
ATOM 1077 C CA . SER 137 137 ? A -7.675 -3.098 15.833 1.000 1 A SER 98.300 1
ATOM 1078 C C . SER 137 137 ? A -8.001 -1.867 15.016 1.000 1 A SER 98.172 1
ATOM 1079 O O . SER 137 137 ? A -8.630 -0.943 15.529 1.000 1 A SER 97.567 1
ATOM 1080 C CB . SER 137 137 ? A -6.329 -2.917 16.549 1.000 1 A SER 97.816 1
ATOM 1081 O OG . SER 137 137 ? A -5.348 -2.445 15.651 1.000 1 A SER 96.429 1
ATOM 1082 N N . TYR 138 138 ? A -7.585 -1.858 13.753 1.000 1 A TYR 98.113 1
ATOM 1083 C CA . TYR 138 138 ? A -7.879 -0.727 12.841 1.000 1 A TYR 97.944 1
ATOM 1084 C C . TYR 138 138 ? A -9.253 -0.854 12.205 1.000 1 A TYR 97.767 1
ATOM 1085 O O . TYR 138 138 ? A -9.740 0.112 11.608 1.000 1 A TYR 97.375 1
ATOM 1086 C CB . TYR 138 138 ? A -6.856 -0.665 11.718 1.000 1 A TYR 97.811 1
ATOM 1087 C CG . TYR 138 138 ? A -5.433 -0.324 12.089 1.000 1 A TYR 97.994 1
ATOM 1088 C CD1 . TYR 138 138 ? A -5.111 0.348 13.269 1.000 1 A TYR 97.629 1
ATOM 1089 C CD2 . TYR 138 138 ? A -4.394 -0.664 11.228 1.000 1 A TYR 97.705 1
ATOM 1090 C CE1 . TYR 138 138 ? A -3.791 0.659 13.554 1.000 1 A TYR 97.359 1
ATOM 1091 C CE2 . TYR 138 138 ? A -3.076 -0.345 11.509 1.000 1 A TYR 97.204 1
ATOM 1092 C CZ . TYR 138 138 ? A -2.785 0.295 12.683 1.000 1 A TYR 97.526 1
ATOM 1093 O OH . TYR 138 138 ? A -1.479 0.625 12.985 1.000 1 A TYR 96.512 1
ATOM 1094 N N . GLY 139 139 ? A -9.864 -2.029 12.257 1.000 1 A GLY 98.112 1
ATOM 1095 C CA . GLY 139 139 ? A -11.133 -2.263 11.573 1.000 1 A GLY 97.886 1
ATOM 1096 C C . GLY 139 139 ? A -10.979 -2.281 10.060 1.000 1 A GLY 98.178 1
ATOM 1097 O O . GLY 139 139 ? A -11.836 -1.730 9.352 1.000 1 A GLY 97.568 1
ATOM 1098 N N . ILE 140 140 ? A -9.902 -2.870 9.551 1.000 1 A ILE 98.523 1
ATOM 1099 C CA . ILE 140 140 ? A -9.660 -2.888 8.119 1.000 1 A ILE 98.639 1
ATOM 1100 C C . ILE 140 140 ? A -9.310 -4.315 7.708 1.000 1 A ILE 98.799 1
ATOM 1101 O O . ILE 140 140 ? A -8.861 -5.116 8.540 1.000 1 A ILE 98.832 1
ATOM 1102 C CB . ILE 140 140 ? A -8.536 -1.916 7.707 1.000 1 A ILE 98.552 1
ATOM 1103 C CG1 . ILE 140 140 ? A -7.182 -2.377 8.233 1.000 1 A ILE 98.492 1
ATOM 1104 C CG2 . ILE 140 140 ? A -8.866 -0.507 8.142 1.000 1 A ILE 98.542 1
ATOM 1105 C CD1 . ILE 140 140 ? A -6.029 -1.470 7.858 1.000 1 A ILE 98.275 1
ATOM 1106 N N . PRO 141 141 ? A -9.468 -4.629 6.430 1.000 1 A PRO 98.916 1
ATOM 1107 C CA . PRO 141 141 ? A -9.093 -5.958 5.979 1.000 1 A PRO 98.931 1
ATOM 1108 C C . PRO 141 141 ? A -7.581 -6.166 5.959 1.000 1 A PRO 98.954 1
ATOM 1109 O O . PRO 141 141 ? A -6.815 -5.207 5.840 1.000 1 A PRO 98.948 1
ATOM 1110 C CB . PRO 141 141 ? A -9.635 -6.041 4.540 1.000 1 A PRO 98.905 1
ATOM 1111 C CG . PRO 141 141 ? A -10.594 -4.897 4.419 1.000 1 A PRO 98.823 1
ATOM 1112 C CD . PRO 141 141 ? A -10.088 -3.813 5.370 1.000 1 A PRO 98.873 1
ATOM 1113 N N . PHE 142 142 ? A -7.174 -7.430 6.064 1.000 1 A PHE 98.972 1
ATOM 1114 C CA . PHE 142 142 ? A -5.778 -7.830 5.932 1.000 1 A PHE 98.975 1
ATOM 1115 C C . PHE 142 142 ? A -5.671 -8.881 4.870 1.000 1 A PHE 98.966 1
ATOM 1116 O O . PHE 142 142 ? A -6.414 -9.881 4.886 1.000 1 A PHE 98.924 1
ATOM 1117 C CB . PHE 142 142 ? A -5.261 -8.368 7.273 1.000 1 A PHE 98.961 1
ATOM 1118 C CG . PHE 142 142 ? A -3.897 -9.037 7.151 1.000 1 A PHE 98.955 1
ATOM 1119 C CD1 . PHE 142 142 ? A -2.810 -8.325 6.674 1.000 1 A PHE 98.944 1
ATOM 1120 C CD2 . PHE 142 142 ? A -3.747 -10.360 7.505 1.000 1 A PHE 98.925 1
ATOM 1121 C CE1 . PHE 142 142 ? A -1.559 -8.936 6.549 1.000 1 A PHE 98.899 1
ATOM 1122 C CE2 . PHE 142 142 ? A -2.507 -10.977 7.373 1.000 1 A PHE 98.847 1
ATOM 1123 C CZ . PHE 142 142 ? A -1.420 -10.256 6.889 1.000 1 A PHE 98.857 1
ATOM 1124 N N . ILE 143 143 ? A -4.744 -8.647 3.943 1.000 1 A ILE 98.967 1
ATOM 1125 C CA . ILE 143 143 ? A -4.523 -9.570 2.835 1.000 1 A ILE 98.965 1
ATOM 1126 C C . ILE 143 143 ? A -3.030 -9.864 2.746 1.000 1 A ILE 98.970 1
ATOM 1127 O O . ILE 143 143 ? A -2.218 -8.949 2.740 1.000 1 A ILE 98.962 1
ATOM 1128 C CB . ILE 143 143 ? A -4.969 -8.981 1.488 1.000 1 A ILE 98.924 1
ATOM 1129 C CG1 . ILE 143 143 ? A -6.454 -8.575 1.528 1.000 1 A ILE 98.458 1
ATOM 1130 C CG2 . ILE 143 143 ? A -4.673 -9.948 0.347 1.000 1 A ILE 98.692 1
ATOM 1131 C CD1 . ILE 143 143 ? A -7.435 -9.750 1.575 1.000 1 A ILE 89.932 1
ATOM 1132 N N . GLU 144 144 ? A -2.641 -11.163 2.673 1.000 1 A GLU 98.919 1
ATOM 1133 C CA . GLU 144 144 ? A -1.250 -11.516 2.381 1.000 1 A GLU 98.889 1
ATOM 1134 C C . GLU 144 144 ? A -1.069 -11.642 0.875 1.000 1 A GLU 98.916 1
ATOM 1135 O O . GLU 144 144 ? A -1.946 -12.163 0.194 1.000 1 A GLU 98.799 1
ATOM 1136 C CB . GLU 144 144 ? A -0.821 -12.782 3.100 1.000 1 A GLU 98.527 1
ATOM 1137 C CG . GLU 144 144 ? A -0.532 -12.526 4.576 1.000 1 A GLU 95.064 1
ATOM 1138 C CD . GLU 144 144 ? A 0.424 -13.520 5.237 1.000 1 A GLU 92.890 1
ATOM 1139 O OE1 . GLU 144 144 ? A 0.951 -14.412 4.546 1.000 1 A GLU 87.290 1
ATOM 1140 O OE2 . GLU 144 144 ? A 0.669 -13.370 6.436 1.000 1 A GLU 84.757 1
ATOM 1141 N N . THR 145 145 ? A 0.044 -11.152 0.392 1.000 1 A THR 98.981 1
ATOM 1142 C CA . THR 145 145 ? A 0.336 -11.111 -1.040 1.000 1 A THR 98.987 1
ATOM 1143 C C . THR 145 145 ? A 1.756 -11.568 -1.313 1.000 1 A THR 98.983 1
ATOM 1144 O O . THR 145 145 ? A 2.630 -11.515 -0.454 1.000 1 A THR 98.972 1
ATOM 1145 C CB . THR 145 145 ? A 0.181 -9.709 -1.627 1.000 1 A THR 98.990 1
ATOM 1146 O OG1 . THR 145 145 ? A 1.148 -8.849 -1.025 1.000 1 A THR 98.977 1
ATOM 1147 C CG2 . THR 145 145 ? A -1.196 -9.139 -1.384 1.000 1 A THR 98.984 1
ATOM 1148 N N . SER 146 146 ? A 1.970 -11.960 -2.555 1.000 1 A SER 98.935 1
ATOM 1149 C CA . SER 146 146 ? A 3.316 -12.085 -3.115 1.000 1 A SER 98.927 1
ATOM 1150 C C . SER 146 146 ? A 3.305 -11.420 -4.467 1.000 1 A SER 98.909 1
ATOM 1151 O O . SER 146 146 ? A 2.642 -11.886 -5.397 1.000 1 A SER 98.873 1
ATOM 1152 C CB . SER 146 146 ? A 3.722 -13.558 -3.282 1.000 1 A SER 98.902 1
ATOM 1153 O OG . SER 146 146 ? A 4.968 -13.614 -3.960 1.000 1 A SER 98.855 1
ATOM 1154 N N . ALA 147 147 ? A 4.040 -10.327 -4.596 1.000 1 A ALA 98.709 1
ATOM 1155 C CA . ALA 147 147 ? A 4.244 -9.735 -5.919 1.000 1 A ALA 98.576 1
ATOM 1156 C C . ALA 147 147 ? A 5.007 -10.670 -6.844 1.000 1 A ALA 98.566 1
ATOM 1157 O O . ALA 147 147 ? A 4.921 -10.554 -8.055 1.000 1 A ALA 98.436 1
ATOM 1158 C CB . ALA 147 147 ? A 4.943 -8.392 -5.820 1.000 1 A ALA 98.326 1
ATOM 1159 N N . LYS 148 148 ? A 5.788 -11.593 -6.247 1.000 1 A LYS 98.510 1
ATOM 1160 C CA . LYS 148 148 ? A 6.584 -12.516 -7.043 1.000 1 A LYS 98.517 1
ATOM 1161 C C . LYS 148 148 ? A 5.718 -13.573 -7.710 1.000 1 A LYS 98.578 1
ATOM 1162 O O . LYS 148 148 ? A 5.824 -13.815 -8.902 1.000 1 A LYS 98.444 1
ATOM 1163 C CB . LYS 148 148 ? A 7.673 -13.166 -6.185 1.000 1 A LYS 98.310 1
ATOM 1164 C CG . LYS 148 148 ? A 8.585 -14.099 -6.962 1.000 1 A LYS 97.909 1
ATOM 1165 C CD . LYS 148 148 ? A 9.727 -14.601 -6.101 1.000 1 A LYS 97.171 1
ATOM 1166 C CE . LYS 148 148 ? A 10.648 -15.505 -6.884 1.000 1 A LYS 95.606 1
ATOM 1167 N NZ . LYS 148 148 ? A 11.779 -15.992 -6.030 1.000 1 A LYS 92.238 1
ATOM 1168 N N . THR 149 149 ? A 4.836 -14.190 -6.913 1.000 1 A THR 98.659 1
ATOM 1169 C CA . THR 149 149 ? A 3.991 -15.259 -7.466 1.000 1 A THR 98.636 1
ATOM 1170 C C . THR 149 149 ? A 2.638 -14.748 -7.956 1.000 1 A THR 98.656 1
ATOM 1171 O O . THR 149 149 ? A 1.891 -15.478 -8.610 1.000 1 A THR 98.586 1
ATOM 1172 C CB . THR 149 149 ? A 3.726 -16.347 -6.420 1.000 1 A THR 98.574 1
ATOM 1173 O OG1 . THR 149 149 ? A 2.836 -15.836 -5.413 1.000 1 A THR 98.480 1
ATOM 1174 C CG2 . THR 149 149 ? A 5.028 -16.805 -5.782 1.000 1 A THR 98.220 1
ATOM 1175 N N . ARG 150 150 ? A 2.299 -13.501 -7.590 1.000 1 A ARG 98.636 1
ATOM 1176 C CA . ARG 150 150 ? A 1.017 -12.861 -7.877 1.000 1 A ARG 98.626 1
ATOM 1177 C C . ARG 150 150 ? A -0.103 -13.332 -6.955 1.000 1 A ARG 98.700 1
ATOM 1178 O O . ARG 150 150 ? A -1.257 -12.958 -7.121 1.000 1 A ARG 98.627 1
ATOM 1179 C CB . ARG 150 150 ? A 0.617 -13.004 -9.374 1.000 1 A ARG 98.337 1
ATOM 1180 C CG . ARG 150 150 ? A -0.219 -11.850 -9.864 1.000 1 A ARG 97.731 1
ATOM 1181 C CD . ARG 150 150 ? A -0.489 -11.893 -11.360 1.000 1 A ARG 97.375 1
ATOM 1182 N NE . ARG 150 150 ? A -1.078 -10.633 -11.799 1.000 1 A ARG 97.180 1
ATOM 1183 C CZ . ARG 150 150 ? A -2.332 -10.277 -11.609 1.000 1 A ARG 96.988 1
ATOM 1184 N NH1 . ARG 150 150 ? A -3.197 -11.078 -11.003 1.000 1 A ARG 94.386 1
ATOM 1185 N NH2 . ARG 150 150 ? A -2.751 -9.065 -12.001 1.000 1 A ARG 94.829 1
ATOM 1186 N N . GLN 151 151 ? A 0.246 -14.180 -5.956 1.000 1 A GLN 98.779 1
ATOM 1187 C CA . GLN 151 151 ? A -0.751 -14.599 -4.975 1.000 1 A GLN 98.768 1
ATOM 1188 C C . GLN 151 151 ? A -1.318 -13.367 -4.272 1.000 1 A GLN 98.866 1
ATOM 1189 O O . GLN 151 151 ? A -0.582 -12.535 -3.740 1.000 1 A GLN 98.814 1
ATOM 1190 C CB . GLN 151 151 ? A -0.137 -15.557 -3.960 1.000 1 A GLN 98.463 1
ATOM 1191 C CG . GLN 151 151 ? A -1.065 -16.095 -2.905 1.000 1 A GLN 94.367 1
ATOM 1192 C CD . GLN 151 151 ? A -0.434 -17.144 -2.029 1.000 1 A GLN 84.312 1
ATOM 1193 O OE1 . GLN 151 151 ? A 0.730 -17.489 -2.175 1.000 1 A GLN 74.958 1
ATOM 1194 N NE2 . GLN 151 151 ? A -1.210 -17.652 -1.066 1.000 1 A GLN 75.878 1
ATOM 1195 N N . GLY 152 152 ? A -2.632 -13.238 -4.269 1.000 1 A GLY 98.951 1
ATOM 1196 C CA . GLY 152 152 ? A -3.310 -12.193 -3.516 1.000 1 A GLY 98.953 1
ATOM 1197 C C . GLY 152 152 ? A -3.246 -10.796 -4.086 1.000 1 A GLY 98.963 1
ATOM 1198 O O . GLY 152 152 ? A -3.769 -9.869 -3.462 1.000 1 A GLY 98.943 1
ATOM 1199 N N . VAL 153 153 ? A -2.597 -10.612 -5.223 1.000 1 A VAL 98.930 1
ATOM 1200 C CA . VAL 153 153 ? A -2.418 -9.252 -5.761 1.000 1 A VAL 98.928 1
ATOM 1201 C C . VAL 153 153 ? A -3.750 -8.635 -6.179 1.000 1 A VAL 98.930 1
ATOM 1202 O O . VAL 153 153 ? A -4.098 -7.527 -5.730 1.000 1 A VAL 98.924 1
ATOM 1203 C CB . VAL 153 153 ? A -1.412 -9.253 -6.919 1.000 1 A VAL 98.877 1
ATOM 1204 C CG1 . VAL 153 153 ? A -0.038 -9.673 -6.402 1.000 1 A VAL 98.832 1
ATOM 1205 C CG2 . VAL 153 153 ? A -1.349 -7.878 -7.579 1.000 1 A VAL 98.797 1
ATOM 1206 N N . ASP 154 154 ? A -4.503 -9.335 -7.006 1.000 1 A ASP 98.851 1
ATOM 1207 C CA . ASP 154 154 ? A -5.808 -8.804 -7.400 1.000 1 A ASP 98.752 1
ATOM 1208 C C . ASP 154 154 ? A -6.706 -8.637 -6.171 1.000 1 A ASP 98.772 1
ATOM 1209 O O . ASP 154 154 ? A -7.430 -7.666 -6.052 1.000 1 A ASP 98.717 1
ATOM 1210 C CB . ASP 154 154 ? A -6.495 -9.716 -8.410 1.000 1 A ASP 98.382 1
ATOM 1211 C CG . ASP 154 154 ? A -5.855 -9.684 -9.789 1.000 1 A ASP 97.901 1
ATOM 1212 O OD1 . ASP 154 154 ? A -5.168 -8.674 -10.124 1.000 1 A ASP 97.051 1
ATOM 1213 O OD2 . ASP 154 154 ? A -6.064 -10.638 -10.563 1.000 1 A ASP 96.096 1
ATOM 1214 N N . ASP 155 155 ? A -6.617 -9.593 -5.236 1.000 1 A ASP 98.855 1
ATOM 1215 C CA . ASP 155 155 ? A -7.451 -9.554 -4.032 1.000 1 A ASP 98.866 1
ATOM 1216 C C . ASP 155 155 ? A -7.171 -8.288 -3.230 1.000 1 A ASP 98.905 1
ATOM 1217 O O . ASP 155 155 ? A -8.096 -7.652 -2.728 1.000 1 A ASP 98.889 1
ATOM 1218 C CB . ASP 155 155 ? A -7.166 -10.793 -3.177 1.000 1 A ASP 98.734 1
ATOM 1219 C CG . ASP 155 155 ? A -8.130 -10.972 -2.019 1.000 1 A ASP 94.275 1
ATOM 1220 O OD1 . ASP 155 155 ? A -9.210 -10.341 -2.017 1.000 1 A ASP 93.768 1
ATOM 1221 O OD2 . ASP 155 155 ? A -7.800 -11.751 -1.096 1.000 1 A ASP 92.995 1
ATOM 1222 N N . ALA 156 156 ? A -5.902 -7.900 -3.097 1.000 1 A ALA 98.924 1
ATOM 1223 C CA . ALA 156 156 ? A -5.562 -6.728 -2.321 1.000 1 A ALA 98.935 1
ATOM 1224 C C . ALA 156 156 ? A -6.163 -5.473 -2.931 1.000 1 A ALA 98.932 1
ATOM 1225 O O . ALA 156 156 ? A -6.814 -4.676 -2.236 1.000 1 A ALA 98.919 1
ATOM 1226 C CB . ALA 156 156 ? A -4.049 -6.590 -2.222 1.000 1 A ALA 98.936 1
ATOM 1227 N N . PHE 157 157 ? A -5.950 -5.280 -4.221 1.000 1 A PHE 98.904 1
ATOM 1228 C CA . PHE 157 157 ? A -6.455 -4.057 -4.875 1.000 1 A PHE 98.879 1
ATOM 1229 C C . PHE 157 157 ? A -7.979 -4.088 -4.998 1.000 1 A PHE 98.850 1
ATOM 1230 O O . PHE 157 157 ? A -8.622 -3.059 -4.785 1.000 1 A PHE 98.824 1
ATOM 1231 C CB . PHE 157 157 ? A -5.817 -3.871 -6.242 1.000 1 A PHE 98.842 1
ATOM 1232 C CG . PHE 157 157 ? A -4.379 -3.420 -6.176 1.000 1 A PHE 98.857 1
ATOM 1233 C CD1 . PHE 157 157 ? A -4.077 -2.065 -6.100 1.000 1 A PHE 98.820 1
ATOM 1234 C CD2 . PHE 157 157 ? A -3.355 -4.328 -6.177 1.000 1 A PHE 98.804 1
ATOM 1235 C CE1 . PHE 157 157 ? A -2.762 -1.631 -6.045 1.000 1 A PHE 98.729 1
ATOM 1236 C CE2 . PHE 157 157 ? A -2.027 -3.908 -6.133 1.000 1 A PHE 98.719 1
ATOM 1237 C CZ . PHE 157 157 ? A -1.727 -2.557 -6.075 1.000 1 A PHE 98.738 1
ATOM 1238 N N . TYR 158 158 ? A -8.540 -5.242 -5.325 1.000 1 A TYR 98.824 1
ATOM 1239 C CA . TYR 158 158 ? A -9.990 -5.326 -5.493 1.000 1 A TYR 98.763 1
ATOM 1240 C C . TYR 158 158 ? A -10.694 -5.134 -4.139 1.000 1 A TYR 98.775 1
ATOM 1241 O O . TYR 158 158 ? A -11.771 -4.528 -4.069 1.000 1 A TYR 98.716 1
ATOM 1242 C CB . TYR 158 158 ? A -10.411 -6.629 -6.150 1.000 1 A TYR 98.596 1
ATOM 1243 C CG . TYR 158 158 ? A -10.004 -6.809 -7.602 1.000 1 A TYR 98.360 1
ATOM 1244 C CD1 . TYR 158 158 ? A -9.198 -5.894 -8.260 1.000 1 A TYR 97.948 1
ATOM 1245 C CD2 . TYR 158 158 ? A -10.450 -7.931 -8.302 1.000 1 A TYR 97.938 1
ATOM 1246 C CE1 . TYR 158 158 ? A -8.829 -6.063 -9.598 1.000 1 A TYR 97.407 1
ATOM 1247 C CE2 . TYR 158 158 ? A -10.094 -8.124 -9.633 1.000 1 A TYR 97.125 1
ATOM 1248 C CZ . TYR 158 158 ? A -9.282 -7.208 -10.268 1.000 1 A TYR 97.286 1
ATOM 1249 O OH . TYR 158 158 ? A -8.911 -7.393 -11.583 1.000 1 A TYR 96.371 1
ATOM 1250 N N . THR 159 159 ? A -10.089 -5.676 -3.065 1.000 1 A THR 98.821 1
ATOM 1251 C CA . THR 159 159 ? A -10.648 -5.463 -1.740 1.000 1 A THR 98.837 1
ATOM 1252 C C . THR 159 159 ? A -10.648 -3.987 -1.379 1.000 1 A THR 98.829 1
ATOM 1253 O O . THR 159 159 ? A -11.608 -3.483 -0.784 1.000 1 A THR 98.812 1
ATOM 1254 C CB . THR 159 159 ? A -9.889 -6.271 -0.692 1.000 1 A THR 98.849 1
ATOM 1255 O OG1 . THR 159 159 ? A -10.075 -7.678 -0.957 1.000 1 A THR 98.789 1
ATOM 1256 C CG2 . THR 159 159 ? A -10.371 -5.967 0.726 1.000 1 A THR 98.785 1
ATOM 1257 N N . LEU 160 160 ? A -9.584 -3.282 -1.742 1.000 1 A LEU 98.877 1
ATOM 1258 C CA . LEU 160 160 ? A -9.547 -1.837 -1.476 1.000 1 A LEU 98.882 1
ATOM 1259 C C . LEU 160 160 ? A -10.664 -1.127 -2.237 1.000 1 A LEU 98.861 1
ATOM 1260 O O . LEU 160 160 ? A -11.325 -0.238 -1.679 1.000 1 A LEU 98.847 1
ATOM 1261 C CB . LEU 160 160 ? A -8.184 -1.274 -1.846 1.000 1 A LEU 98.895 1
ATOM 1262 C CG . LEU 160 160 ? A -8.026 0.236 -1.603 1.000 1 A LEU 98.901 1
ATOM 1263 C CD1 . LEU 160 160 ? A -8.310 0.579 -0.159 1.000 1 A LEU 98.895 1
ATOM 1264 C CD2 . LEU 160 160 ? A -6.628 0.664 -2.032 1.000 1 A LEU 98.898 1
ATOM 1265 N N . VAL 161 161 ? A -10.866 -1.495 -3.483 1.000 1 A VAL 98.767 1
ATOM 1266 C CA . VAL 161 161 ? A -11.981 -0.905 -4.244 1.000 1 A VAL 98.658 1
ATOM 1267 C C . VAL 161 161 ? A -13.301 -1.161 -3.521 1.000 1 A VAL 98.621 1
ATOM 1268 O O . VAL 161 161 ? A -14.151 -0.252 -3.413 1.000 1 A VAL 98.571 1
ATOM 1269 C CB . VAL 161 161 ? A -12.004 -1.458 -5.671 1.000 1 A VAL 98.472 1
ATOM 1270 C CG1 . VAL 161 161 ? A -10.819 -0.911 -6.458 1.000 1 A VAL 98.490 1
ATOM 1271 C CG2 . VAL 161 161 ? A -13.332 -1.098 -6.369 1.000 1 A VAL 98.239 1
ATOM 1272 N N . ARG 162 162 ? A -13.470 -2.416 -3.026 1.000 1 A ARG 98.500 1
ATOM 1273 C CA . ARG 162 162 ? A -14.727 -2.703 -2.303 1.000 1 A ARG 98.385 1
ATOM 1274 C C . ARG 162 162 ? A -14.842 -1.856 -1.047 1.000 1 A ARG 98.368 1
ATOM 1275 O O . ARG 162 162 ? A -15.943 -1.398 -0.706 1.000 1 A ARG 98.315 1
ATOM 1276 C CB . ARG 162 162 ? A -14.798 -4.189 -2.008 1.000 1 A ARG 98.383 1
ATOM 1277 C CG . ARG 162 162 ? A -14.930 -5.020 -3.283 1.000 1 A ARG 97.957 1
ATOM 1278 C CD . ARG 162 162 ? A -14.862 -6.498 -3.022 1.000 1 A ARG 97.733 1
ATOM 1279 N NE . ARG 162 162 ? A -14.959 -7.227 -4.270 1.000 1 A ARG 97.615 1
ATOM 1280 C CZ . ARG 162 162 ? A -14.062 -8.041 -4.764 1.000 1 A ARG 97.306 1
ATOM 1281 N NH1 . ARG 162 162 ? A -12.957 -8.345 -4.050 1.000 1 A ARG 95.757 1
ATOM 1282 N NH2 . ARG 162 162 ? A -14.259 -8.611 -5.953 1.000 1 A ARG 96.155 1
ATOM 1283 N N . GLU 163 163 ? A -13.724 -1.585 -0.369 1.000 1 A GLU 98.519 1
ATOM 1284 C CA . GLU 163 163 ? A -13.757 -0.703 0.795 1.000 1 A GLU 98.530 1
ATOM 1285 C C . GLU 163 163 ? A -14.134 0.719 0.400 1.000 1 A GLU 98.514 1
ATOM 1286 O O . GLU 163 163 ? A -14.897 1.400 1.138 1.000 1 A GLU 98.395 1
ATOM 1287 C CB . GLU 163 163 ? A -12.416 -0.707 1.512 1.000 1 A GLU 98.571 1
ATOM 1288 C CG . GLU 163 163 ? A -12.121 -2.015 2.208 1.000 1 A GLU 98.511 1
ATOM 1289 C CD . GLU 163 163 ? A -13.081 -2.289 3.352 1.000 1 A GLU 98.274 1
ATOM 1290 O OE1 . GLU 163 163 ? A -13.043 -1.523 4.347 1.000 1 A GLU 96.949 1
ATOM 1291 O OE2 . GLU 163 163 ? A -13.862 -3.236 3.241 1.000 1 A GLU 96.759 1
ATOM 1292 N N . ILE 164 164 ? A -13.621 1.219 -0.721 1.000 1 A ILE 98.617 1
ATOM 1293 C CA . ILE 164 164 ? A -13.999 2.545 -1.208 1.000 1 A ILE 98.582 1
ATOM 1294 C C . ILE 164 164 ? A -15.488 2.602 -1.498 1.000 1 A ILE 98.391 1
ATOM 1295 O O . ILE 164 164 ? A -16.169 3.571 -1.125 1.000 1 A ILE 98.326 1
ATOM 1296 C CB . ILE 164 164 ? A -13.183 2.939 -2.446 1.000 1 A ILE 98.636 1
ATOM 1297 C CG1 . ILE 164 164 ? A -11.718 3.103 -2.053 1.000 1 A ILE 98.736 1
ATOM 1298 C CG2 . ILE 164 164 ? A -13.745 4.202 -3.104 1.000 1 A ILE 98.599 1
ATOM 1299 C CD1 . ILE 164 164 ? A -10.766 3.174 -3.252 1.000 1 A ILE 98.644 1
ATOM 1300 N N . ARG 165 165 ? A -16.021 1.541 -2.131 1.000 1 A ARG 98.399 1
ATOM 1301 C CA . ARG 165 165 ? A -17.455 1.520 -2.406 1.000 1 A ARG 98.000 1
ATOM 1302 C C . ARG 165 165 ? A -18.257 1.617 -1.135 1.000 1 A ARG 97.876 1
ATOM 1303 O O . ARG 165 165 ? A -19.272 2.315 -1.084 1.000 1 A ARG 97.655 1
ATOM 1304 C CB . ARG 165 165 ? A -17.819 0.242 -3.157 1.000 1 A ARG 97.587 1
ATOM 1305 C CG . ARG 165 165 ? A -17.250 0.110 -4.551 1.000 1 A ARG 96.487 1
ATOM 1306 C CD . ARG 165 165 ? A -17.617 -1.247 -5.148 1.000 1 A ARG 95.091 1
ATOM 1307 N NE . ARG 165 165 ? A -17.112 -1.407 -6.499 1.000 1 A ARG 94.435 1
ATOM 1308 C CZ . ARG 165 165 ? A -16.899 -2.580 -7.076 1.000 1 A ARG 93.656 1
ATOM 1309 N NH1 . ARG 165 165 ? A -17.150 -3.701 -6.397 1.000 1 A ARG 91.372 1
ATOM 1310 N NH2 . ARG 165 165 ? A -16.455 -2.649 -8.314 1.000 1 A ARG 91.517 1
ATOM 1311 N N . LYS 166 166 ? A -17.808 0.909 -0.086 1.000 1 A LYS 97.799 1
ATOM 1312 C CA . LYS 166 166 ? A -18.502 0.926 1.205 1.000 1 A LYS 97.456 1
ATOM 1313 C C . LYS 166 166 ? A -18.505 2.351 1.769 1.000 1 A LYS 97.628 1
ATOM 1314 O O . LYS 166 166 ? A -19.503 2.807 2.356 1.000 1 A LYS 97.178 1
ATOM 1315 C CB . LYS 166 166 ? A -17.878 -0.021 2.191 1.000 1 A LYS 97.019 1
ATOM 1316 C CG . LYS 166 166 ? A -18.107 -1.488 1.859 1.000 1 A LYS 94.664 1
ATOM 1317 C CD . LYS 166 166 ? A -17.371 -2.396 2.828 1.000 1 A LYS 89.096 1
ATOM 1318 C CE . LYS 166 166 ? A -17.409 -3.837 2.410 1.000 1 A LYS 81.756 1
ATOM 1319 N NZ . LYS 166 166 ? A -16.679 -4.700 3.377 1.000 1 A LYS 75.084 1
ATOM 1320 N N . HIS 167 167 ? A -17.374 3.056 1.615 1.000 1 A HIS 98.092 1
ATOM 1321 C CA . HIS 167 167 ? A -17.277 4.419 2.124 1.000 1 A HIS 97.913 1
ATOM 1322 C C . HIS 167 167 ? A -18.211 5.360 1.355 1.000 1 A HIS 97.799 1
ATOM 1323 O O . HIS 167 167 ? A -18.865 6.223 1.966 1.000 1 A HIS 97.266 1
ATOM 1324 C CB . HIS 167 167 ? A -15.836 4.911 2.028 1.000 1 A HIS 97.819 1
ATOM 1325 C CG . HIS 167 167 ? A -15.663 6.304 2.520 1.000 1 A HIS 97.623 1
ATOM 1326 N ND1 . HIS 167 167 ? A -15.721 7.396 1.698 1.000 1 A HIS 89.110 1
ATOM 1327 C CD2 . HIS 167 167 ? A -15.451 6.805 3.761 1.000 1 A HIS 90.914 1
ATOM 1328 C CE1 . HIS 167 167 ? A -15.517 8.496 2.402 1.000 1 A HIS 91.192 1
ATOM 1329 N NE2 . HIS 167 167 ? A -15.361 8.156 3.667 1.000 1 A HIS 92.622 1
ATOM 1330 N N . LYS 168 168 ? A -18.275 5.193 0.037 1.000 1 A LYS 97.593 1
ATOM 1331 C CA . LYS 168 168 ? A -19.098 6.085 -0.791 1.000 1 A LYS 97.025 1
ATOM 1332 C C . LYS 168 168 ? A -20.580 5.927 -0.496 1.000 1 A LYS 97.073 1
ATOM 1333 O O . LYS 168 168 ? A -21.338 6.877 -0.683 1.000 1 A LYS 96.129 1
ATOM 1334 C CB . LYS 168 168 ? A -18.830 5.824 -2.266 1.000 1 A LYS 95.677 1
ATOM 1335 C CG . LYS 168 168 ? A -17.393 6.189 -2.702 1.000 1 A LYS 94.241 1
ATOM 1336 C CD . LYS 168 168 ? A -17.052 5.616 -4.059 1.000 1 A LYS 91.395 1
ATOM 1337 C CE . LYS 168 168 ? A -17.798 6.325 -5.173 1.000 1 A LYS 84.345 1
ATOM 1338 N NZ . LYS 168 168 ? A -17.349 5.858 -6.515 1.000 1 A LYS 87.191 1
ATOM 1339 N N . GLU 169 169 ? A -20.987 4.741 -0.014 1.000 1 A GLU 97.596 1
ATOM 1340 C CA . GLU 169 169 ? A -22.404 4.509 0.226 1.000 1 A GLU 97.123 1
ATOM 1341 C C . GLU 169 169 ? A -22.877 5.124 1.540 1.000 1 A GLU 96.900 1
ATOM 1342 O O . GLU 169 169 ? A -24.107 5.176 1.780 1.000 1 A GLU 95.304 1
ATOM 1343 C CB . GLU 169 169 ? A -22.715 3.007 0.225 1.000 1 A GLU 95.782 1
ATOM 1344 C CG . GLU 169 169 ? A -22.371 2.317 1.533 1.000 1 A GLU 91.214 1
ATOM 1345 C CD . GLU 169 169 ? A -22.805 0.854 1.548 1.000 1 A GLU 89.585 1
ATOM 1346 O OE1 . GLU 169 169 ? A -23.505 0.419 0.606 1.000 1 A GLU 84.895 1
ATOM 1347 O OE2 . GLU 169 169 ? A -22.464 0.140 2.509 1.000 1 A GLU 84.136 1
ATOM 1348 N N . LYS 170 170 ? A -21.954 5.577 2.387 1.000 1 A LYS 96.143 1
ATOM 1349 C CA . LYS 170 170 ? A -22.354 6.135 3.684 1.000 1 A LYS 95.418 1
ATOM 1350 C C . LYS 170 170 ? A -23.061 7.466 3.542 1.000 1 A LYS 92.532 1
ATOM 1351 O O . LYS 170 170 ? A -23.814 7.857 4.434 1.000 1 A LYS 86.561 1
ATOM 1352 C CB . LYS 170 170 ? A -21.128 6.283 4.560 1.000 1 A LYS 92.392 1
ATOM 1353 C CG . LYS 170 170 ? A -20.569 4.951 5.025 1.000 1 A LYS 92.573 1
ATOM 1354 C CD . LYS 170 170 ? A -19.275 5.171 5.816 1.000 1 A LYS 90.443 1
ATOM 1355 C CE . LYS 170 170 ? A -18.679 3.831 6.202 1.000 1 A LYS 86.685 1
ATOM 1356 N NZ . LYS 170 170 ? A -17.383 4.008 6.855 1.000 1 A LYS 82.168 1
HETATM 1357 C C1_1 . LIG2 . 1 ? B 12.397 3.178 -0.936 1.000 2 B LIG2 90.192 1
HETATM 1358 C C2_1 . LIG2 . 1 ? B 11.757 4.487 -0.844 1.000 2 B LIG2 92.038 1
HETATM 1359 C C3_1 . LIG2 . 1 ? B 10.278 4.410 -0.579 1.000 2 B LIG2 95.058 1
HETATM 1360 N N1_1 . LIG2 . 1 ? B 9.707 5.515 0.015 1.000 2 B LIG2 95.545 1
HETATM 1361 C C4_1 . LIG2 . 1 ? B 8.269 5.509 0.210 1.000 2 B LIG2 93.869 1
HETATM 1362 C C5_1 . LIG2 . 1 ? B 7.922 5.842 1.646 1.000 2 B LIG2 93.778 1
HETATM 1363 N N2_1 . LIG2 . 1 ? B 8.666 7.052 2.077 1.000 2 B LIG2 95.064 1
HETATM 1364 C C6_1 . LIG2 . 1 ? B 8.129 7.633 3.223 1.000 2 B LIG2 95.614 1
HETATM 1365 N N3_1 . LIG2 . 1 ? B 8.803 7.566 4.355 1.000 2 B LIG2 94.750 1
HETATM 1366 C C7_1 . LIG2 . 1 ? B 8.204 8.000 5.513 1.000 2 B LIG2 94.500 1
HETATM 1367 N N4_1 . LIG2 . 1 ? B 6.978 8.553 5.556 1.000 2 B LIG2 94.984 1
HETATM 1368 C C8_1 . LIG2 . 1 ? B 6.272 8.697 4.407 1.000 2 B LIG2 95.120 1
HETATM 1369 C C9_1 . LIG2 . 1 ? B 4.989 9.225 4.434 1.000 2 B LIG2 95.394 1
HETATM 1370 F F1_1 . LIG2 . 1 ? B 4.511 9.594 5.593 1.000 2 B LIG2 95.381 1
HETATM 1371 C C10_1 . LIG2 . 1 ? B 4.238 9.353 3.250 1.000 2 B LIG2 95.619 1
HETATM 1372 C C11_1 . LIG2 . 1 ? B 2.882 9.889 3.327 1.000 2 B LIG2 95.998 1
HETATM 1373 C C12_1 . LIG2 . 1 ? B 2.618 11.270 3.308 1.000 2 B LIG2 93.791 1
HETATM 1374 O O1_1 . LIG2 . 1 ? B 3.634 12.143 3.160 1.000 2 B LIG2 92.887 1
HETATM 1375 C C13_1 . LIG2 . 1 ? B 1.303 11.738 3.417 1.000 2 B LIG2 94.959 1
HETATM 1376 C C14_1 . LIG2 . 1 ? B 0.248 10.809 3.549 1.000 2 B LIG2 95.331 1
HETATM 1377 C C15_1 . LIG2 . 1 ? B 0.542 9.408 3.561 1.000 2 B LIG2 95.630 1
HETATM 1378 C C16_1 . LIG2 . 1 ? B 1.840 8.979 3.439 1.000 2 B LIG2 95.990 1
HETATM 1379 F F2_1 . LIG2 . 1 ? B 2.082 7.651 3.455 1.000 2 B LIG2 95.760 1
HETATM 1380 C C17_1 . LIG2 . 1 ? B 4.813 8.948 2.044 1.000 2 B LIG2 95.293 1
HETATM 1381 Cl CL1_1 . LIG2 . 1 ? B 3.933 9.129 0.553 1.000 2 B LIG2 94.260 1
HETATM 1382 C C18_1 . LIG2 . 1 ? B 6.079 8.392 1.999 1.000 2 B LIG2 95.238 1
HETATM 1383 C C19_1 . LIG2 . 1 ? B 6.811 8.263 3.190 1.000 2 B LIG2 95.461 1
HETATM 1384 C C20_1 . LIG2 . 1 ? B 10.122 6.910 1.992 1.000 2 B LIG2 93.614 1
HETATM 1385 C C21_1 . LIG2 . 1 ? B 10.469 6.655 0.494 1.000 2 B LIG2 92.802 1
HETATM 1386 O O2_1 . LIG2 . 1 ? B 9.654 3.420 -0.787 1.000 2 B LIG2 94.939 1
HETATM 1387 O O1_1 . LIG3 . 1 ? C 8.864 -3.078 -5.271 1.000 3 C LIG3 87.498 1
HETATM 1388 P P1_1 . LIG3 . 1 ? C 10.072 -2.796 -4.522 1.000 3 C LIG3 97.373 1
HETATM 1389 O O2_1 . LIG3 . 1 ? C 11.122 -2.011 -5.190 1.000 3 C LIG3 91.618 1
HETATM 1390 O O3_1 . LIG3 . 1 ? C 9.720 -2.119 -3.109 1.000 3 C LIG3 97.566 1
HETATM 1391 P P2_1 . LIG3 . 1 ? C 9.282 -0.623 -2.898 1.000 3 C LIG3 97.289 1
HETATM 1392 O O4_1 . LIG3 . 1 ? C 8.738 -0.078 -4.161 1.000 3 C LIG3 86.703 1
HETATM 1393 O O5_1 . LIG3 . 1 ? C 8.228 -0.688 -1.836 1.000 3 C LIG3 85.481 1
HETATM 1394 O O6_1 . LIG3 . 1 ? C 10.499 0.111 -2.442 1.000 3 C LIG3 87.132 1
HETATM 1395 O O7_1 . LIG3 . 1 ? C 10.651 -4.174 -4.049 1.000 3 C LIG3 97.631 1
HETATM 1396 C C1_1 . LIG3 . 1 ? C 11.798 -4.251 -3.236 1.000 3 C LIG3 96.797 1
HETATM 1397 C C2_1 . LIG3 . 1 ? C 12.502 -5.580 -3.428 1.000 3 C LIG3 96.844 1
HETATM 1398 O O8_1 . LIG3 . 1 ? C 11.648 -6.607 -2.904 1.000 3 C LIG3 97.778 1
HETATM 1399 C C3_1 . LIG3 . 1 ? C 12.771 -5.895 -4.900 1.000 3 C LIG3 96.395 1
HETATM 1400 O O9_1 . LIG3 . 1 ? C 14.001 -6.534 -5.050 1.000 3 C LIG3 94.749 1
HETATM 1401 C C4_1 . LIG3 . 1 ? C 11.625 -6.767 -5.253 1.000 3 C LIG3 97.272 1
HETATM 1402 O O10_1 . LIG3 . 1 ? C 11.909 -7.660 -6.289 1.000 3 C LIG3 96.370 1
HETATM 1403 C C5_1 . LIG3 . 1 ? C 11.371 -7.482 -3.972 1.000 3 C LIG3 97.974 1
HETATM 1404 N N1_1 . LIG3 . 1 ? C 9.980 -7.938 -3.830 1.000 3 C LIG3 98.223 1
HETATM 1405 C C6_1 . LIG3 . 1 ? C 9.607 -9.160 -3.523 1.000 3 C LIG3 98.443 1
HETATM 1406 N N2_1 . LIG3 . 1 ? C 10.358 -10.269 -3.341 1.000 3 C LIG3 98.290 1
HETATM 1407 C C7_1 . LIG3 . 1 ? C 9.673 -11.390 -3.075 1.000 3 C LIG3 98.364 1
HETATM 1408 N N3_1 . LIG3 . 1 ? C 10.369 -12.546 -2.863 1.000 3 C LIG3 97.912 1
HETATM 1409 N N4_1 . LIG3 . 1 ? C 8.325 -11.462 -3.000 1.000 3 C LIG3 98.672 1
HETATM 1410 C C8_1 . LIG3 . 1 ? C 7.557 -10.341 -3.196 1.000 3 C LIG3 98.692 1
HETATM 1411 O O11_1 . LIG3 . 1 ? C 6.326 -10.396 -3.111 1.000 3 C LIG3 98.527 1
HETATM 1412 C C9_1 . LIG3 . 1 ? C 8.238 -9.143 -3.474 1.000 3 C LIG3 98.638 1
HETATM 1413 N N5_1 . LIG3 . 1 ? C 7.811 -7.876 -3.705 1.000 3 C LIG3 98.402 1
HETATM 1414 C C10_1 . LIG3 . 1 ? C 8.904 -7.167 -3.906 1.000 3 C LIG3 98.123 1
HETATM 1415 Mg MG1_1 . LIG4 . 1 ? D 9.105 1.420 -5.318 1.000 4 D LIG4 96.003 1
#
#
loop_
_atom_type.symbol
C
Cl
F
Mg
N
O
P
S
#
#
loop_
_ma_qa_metric.id
_ma_qa_metric.name
_ma_qa_metric.description
_ma_qa_metric.type
_ma_qa_metric.mode
_ma_qa_metric.type_other_details
_ma_qa_metric.software_group_id
1 pLDDT 'Predicted lddt' pLDDT local . .
#
#
loop_
_ma_qa_metric_local.ordinal_id
_ma_qa_metric_local.model_id
_ma_qa_metric_local.label_asym_id
_ma_qa_metric_local.label_seq_id
_ma_qa_metric_local.label_comp_id
_ma_qa_metric_local.metric_id
_ma_qa_metric_local.metric_value
1 1 A 1 GLY 1 80.421
2 1 A 2 MET 1 91.696
3 1 A 3 THR 1 96.093
4 1 A 4 GLU 1 96.995
5 1 A 5 TYR 1 98.114
6 1 A 6 LYS 1 98.035
7 1 A 7 LEU 1 98.317
8 1 A 8 VAL 1 98.150
9 1 A 9 VAL 1 98.293
10 1 A 10 VAL 1 98.417
11 1 A 11 GLY 1 98.247
12 1 A 12 ALA 1 98.092
13 1 A 13 CYS 1 96.838
14 1 A 14 GLY 1 97.661
15 1 A 15 VAL 1 98.626
16 1 A 16 GLY 1 98.418
17 1 A 17 LYS 1 98.332
18 1 A 18 SER 1 97.510
19 1 A 19 ALA 1 97.938
20 1 A 20 LEU 1 98.348
21 1 A 21 THR 1 98.150
22 1 A 22 ILE 1 97.335
23 1 A 23 GLN 1 97.986
24 1 A 24 LEU 1 98.176
25 1 A 25 ILE 1 97.131
26 1 A 26 GLN 1 96.500
27 1 A 27 ASN 1 97.053
28 1 A 28 HIS 1 96.587
29 1 A 29 PHE 1 97.692
30 1 A 30 VAL 1 92.750
31 1 A 31 ASP 1 90.091
32 1 A 32 GLU 1 86.911
33 1 A 33 TYR 1 83.228
34 1 A 34 ASP 1 85.912
35 1 A 35 PRO 1 82.042
36 1 A 36 THR 1 83.092
37 1 A 37 ILE 1 87.997
38 1 A 38 GLU 1 91.134
39 1 A 39 ASP 1 91.703
40 1 A 40 SER 1 93.318
41 1 A 41 TYR 1 95.743
42 1 A 42 ARG 1 96.283
43 1 A 43 LYS 1 96.806
44 1 A 44 GLN 1 97.579
45 1 A 45 VAL 1 96.716
46 1 A 46 VAL 1 96.331
47 1 A 47 ILE 1 97.300
48 1 A 48 ASP 1 96.864
49 1 A 49 GLY 1 94.913
50 1 A 50 GLU 1 93.839
51 1 A 51 THR 1 96.014
52 1 A 52 SER 1 95.654
53 1 A 53 LEU 1 97.561
54 1 A 54 LEU 1 98.106
55 1 A 55 ASP 1 97.650
56 1 A 56 ILE 1 97.609
57 1 A 57 LEU 1 96.696
58 1 A 58 ASP 1 96.502
59 1 A 59 THR 1 95.670
60 1 A 60 ALA 1 92.724
61 1 A 61 GLY 1 78.608
62 1 A 62 GLN 1 78.305
63 1 A 63 GLU 1 77.754
64 1 A 64 GLU 1 81.903
65 1 A 65 TYR 1 81.108
66 1 A 66 SER 1 81.468
67 1 A 67 ALA 1 82.781
68 1 A 68 MET 1 80.733
69 1 A 69 ARG 1 85.828
70 1 A 70 ASP 1 89.349
71 1 A 71 GLN 1 88.157
72 1 A 72 TYR 1 85.228
73 1 A 73 MET 1 92.810
74 1 A 74 ARG 1 95.507
75 1 A 75 THR 1 94.472
76 1 A 76 GLY 1 97.563
77 1 A 77 GLU 1 98.545
78 1 A 78 GLY 1 98.706
79 1 A 79 PHE 1 98.807
80 1 A 80 LEU 1 98.877
81 1 A 81 SER 1 98.964
82 1 A 82 VAL 1 98.971
83 1 A 83 PHE 1 98.983
84 1 A 84 ALA 1 98.966
85 1 A 85 ILE 1 98.910
86 1 A 86 ASN 1 98.851
87 1 A 87 ASN 1 98.808
88 1 A 88 THR 1 98.854
89 1 A 89 LYS 1 98.885
90 1 A 90 SER 1 98.929
91 1 A 91 PHE 1 98.959
92 1 A 92 GLU 1 98.776
93 1 A 93 ASP 1 98.685
94 1 A 94 ILE 1 98.865
95 1 A 95 HIS 1 98.041
96 1 A 96 HIS 1 97.522
97 1 A 97 TYR 1 97.785
98 1 A 98 ARG 1 97.863
99 1 A 99 GLU 1 97.769
100 1 A 100 GLN 1 96.989
101 1 A 101 ILE 1 97.788
102 1 A 102 LYS 1 97.509
103 1 A 103 ARG 1 96.343
104 1 A 104 VAL 1 95.301
105 1 A 105 LYS 1 96.669
106 1 A 106 ASP 1 96.610
107 1 A 107 SER 1 95.415
108 1 A 108 GLU 1 95.330
109 1 A 109 ASP 1 95.581
110 1 A 110 VAL 1 98.341
111 1 A 111 PRO 1 98.783
112 1 A 112 MET 1 98.804
113 1 A 113 VAL 1 98.982
114 1 A 114 LEU 1 98.988
115 1 A 115 VAL 1 98.992
116 1 A 116 GLY 1 98.983
117 1 A 117 ASN 1 98.963
118 1 A 118 LYS 1 98.865
119 1 A 119 SER 1 98.766
120 1 A 120 ASP 1 98.817
121 1 A 121 LEU 1 98.429
122 1 A 122 PRO 1 97.541
123 1 A 123 SER 1 94.443
124 1 A 124 ARG 1 97.860
125 1 A 125 THR 1 98.764
126 1 A 126 VAL 1 98.682
127 1 A 127 ASP 1 97.907
128 1 A 128 THR 1 97.801
129 1 A 129 LYS 1 98.309
130 1 A 130 GLN 1 98.197
131 1 A 131 ALA 1 98.866
132 1 A 132 GLN 1 98.868
133 1 A 133 ASP 1 98.828
134 1 A 134 LEU 1 98.861
135 1 A 135 ALA 1 98.871
136 1 A 136 ARG 1 98.645
137 1 A 137 SER 1 98.300
138 1 A 138 TYR 1 97.944
139 1 A 139 GLY 1 97.886
140 1 A 140 ILE 1 98.639
141 1 A 141 PRO 1 98.931
142 1 A 142 PHE 1 98.975
143 1 A 143 ILE 1 98.965
144 1 A 144 GLU 1 98.889
145 1 A 145 THR 1 98.987
146 1 A 146 SER 1 98.927
147 1 A 147 ALA 1 98.576
148 1 A 148 LYS 1 98.517
149 1 A 149 THR 1 98.636
150 1 A 150 ARG 1 98.626
151 1 A 151 GLN 1 98.768
152 1 A 152 GLY 1 98.953
153 1 A 153 VAL 1 98.928
154 1 A 154 ASP 1 98.752
155 1 A 155 ASP 1 98.866
156 1 A 156 ALA 1 98.935
157 1 A 157 PHE 1 98.879
158 1 A 158 TYR 1 98.763
159 1 A 159 THR 1 98.837
160 1 A 160 LEU 1 98.882
161 1 A 161 VAL 1 98.658
162 1 A 162 ARG 1 98.385
163 1 A 163 GLU 1 98.530
164 1 A 164 ILE 1 98.582
165 1 A 165 ARG 1 98.000
166 1 A 166 LYS 1 97.456
167 1 A 167 HIS 1 97.913
168 1 A 168 LYS 1 97.025
169 1 A 169 GLU 1 97.123
170 1 A 170 LYS 1 95.418
#
