# Supplementary material for: Single‐Sequence Deep Learning Delivers Crystal‐Quality Models of Covalent K‐Ras G12 Hotspot Complexes
Source: IUBMB Life. 2026 Jun 13;78(6):e70108. doi: 10.1002/iub.70108 (PMC13263772; doi:10.1002/iub.70108)
Supplement: Supplementary file 1 — Data S1: iub70108‐sup‐0001‐DataS1.zip. [file IUB-78-0-s001.zip › Supplementary_Data/1_Without Covalent Restraint_Web/Predicted Structures/KRASG12C_ARS1620_GDP_Mg2+_without_restraint/scores.rank_4.json]

{
  "aggregate_score": 0.9352889657020569,
  "ptm": 0.9605591297149658,
  "iptm": 0.9289713501930237,
  "per_chain_ptm": [
    [
      0.944575846195221,
      0.9163586497306824,
      0.8873721361160278,
      0.0
    ]
  ],
  "per_chain_pair_iptm": [
    [
      [
        0.944575846195221,
        0.8062678575515747,
        0.822414219379425,
        0.25987598299980164
      ],
      [
        0.8835574984550476,
        0.9163586497306824,
        0.555142343044281,
        0.11994744837284088
      ],
      [
        0.9152631759643555,
        0.6330921649932861,
        0.8873721361160278,
        0.20452240109443665
      ],
      [
        0.0,
        0.0,
        0.0,
        0.0
      ]
    ]
  ],
  "has_inter_chain_clashes": false,
  "chain_chain_clashes": [
    [
      [
        0,
        0,
        0,
        0
      ],
      [
        0,
        0,
        0,
        0
      ],
      [
        0,
        0,
        0,
        0
      ],
      [
        0,
        0,
        0,
        0
      ]
    ]
  ]
}
