# Supplementary material for: Single‐Sequence Deep Learning Delivers Crystal‐Quality Models of Covalent K‐Ras G12 Hotspot Complexes
Source: IUBMB Life. 2026 Jun 13;78(6):e70108. doi: 10.1002/iub.70108 (PMC13263772; doi:10.1002/iub.70108)
Supplement: Supplementary file 1 — Data S1: iub70108‐sup‐0001‐DataS1.zip. [file IUB-78-0-s001.zip › Supplementary_Data/1_Without Covalent Restraint_Web/Predicted Structures/KRASG12C_ARS1620_GDP_Mg2+_without_restraint/scores.rank_1.json]

{
  "aggregate_score": 0.9358078241348267,
  "ptm": 0.9613681435585022,
  "iptm": 0.9294177293777466,
  "per_chain_ptm": [
    [
      0.94580078125,
      0.9173886179924011,
      0.8887662887573242,
      0.0
    ]
  ],
  "per_chain_pair_iptm": [
    [
      [
        0.94580078125,
        0.8055369257926941,
        0.8258731365203857,
        0.25986647605895996
      ],
      [
        0.8869187235832214,
        0.9173886179924011,
        0.5515578985214233,
        0.11709672957658768
      ],
      [
        0.9158728718757629,
        0.6326435804367065,
        0.8887662887573242,
        0.20452111959457397
      ],
      [
        0.0,
        0.0,
        0.0,
        0.0
      ]
    ]
  ],
  "has_inter_chain_clashes": false,
  "chain_chain_clashes": [
    [
      [
        0,
        0,
        0,
        0
      ],
      [
        0,
        0,
        0,
        0
      ],
      [
        0,
        0,
        0,
        0
      ],
      [
        0,
        0,
        0,
        0
      ]
    ]
  ]
}
