# Supplementary material for: Single‐Sequence Deep Learning Delivers Crystal‐Quality Models of Covalent K‐Ras G12 Hotspot Complexes
Source: IUBMB Life. 2026 Jun 13;78(6):e70108. doi: 10.1002/iub.70108 (PMC13263772; doi:10.1002/iub.70108)
Supplement: Supplementary file 1 — Data S1: iub70108‐sup‐0001‐DataS1.zip. [file IUB-78-0-s001.zip › Supplementary_Data/1_Without Covalent Restraint_Web/Predicted Structures/KRASG12C_ARS1620_GDP_Mg2+_without_restraint/scores.rank_0.json]

{
  "aggregate_score": 0.9365953207015991,
  "ptm": 0.9621718525886536,
  "iptm": 0.9302011728286743,
  "per_chain_ptm": [
    [
      0.9470534920692444,
      0.9169050455093384,
      0.8863052725791931,
      0.0
    ]
  ],
  "per_chain_pair_iptm": [
    [
      [
        0.9470534920692444,
        0.8063074350357056,
        0.821282148361206,
        0.2576242685317993
      ],
      [
        0.8877074122428894,
        0.9169050455093384,
        0.5533592700958252,
        0.11876608431339264
      ],
      [
        0.9167938828468323,
        0.6333610415458679,
        0.8863052725791931,
        0.19875526428222656
      ],
      [
        0.0,
        0.0,
        0.0,
        0.0
      ]
    ]
  ],
  "has_inter_chain_clashes": false,
  "chain_chain_clashes": [
    [
      [
        0,
        0,
        0,
        0
      ],
      [
        0,
        0,
        0,
        0
      ],
      [
        0,
        0,
        0,
        0
      ],
      [
        0,
        0,
        0,
        0
      ]
    ]
  ]
}
