# Supplementary material for: Single‐Sequence Deep Learning Delivers Crystal‐Quality Models of Covalent K‐Ras G12 Hotspot Complexes
Source: IUBMB Life. 2026 Jun 13;78(6):e70108. doi: 10.1002/iub.70108 (PMC13263772; doi:10.1002/iub.70108)
Supplement: Supplementary file 1 — Data S1: iub70108‐sup‐0001‐DataS1.zip. [file IUB-78-0-s001.zip › Supplementary_Data/1_Without Covalent Restraint_Web/Predicted Structures/KRASG12C_BBO-8520_GDP_Mg2+_without_restraint/scores.rank_2.json]

{
  "aggregate_score": 0.9435787796974182,
  "ptm": 0.967198371887207,
  "iptm": 0.9376738667488098,
  "per_chain_ptm": [
    [
      0.9553396701812744,
      0.9244414567947388,
      0.8890661597251892,
      0.0
    ]
  ],
  "per_chain_pair_iptm": [
    [
      [
        0.9553396701812744,
        0.8636698722839355,
        0.8258475661277771,
        0.267468124628067
      ],
      [
        0.896772027015686,
        0.9244414567947388,
        0.5417972207069397,
        0.11711534112691879
      ],
      [
        0.9242587685585022,
        0.7730596661567688,
        0.8890661597251892,
        0.2123963087797165
      ],
      [
        0.0,
        0.0,
        0.0,
        0.0
      ]
    ]
  ],
  "has_inter_chain_clashes": false,
  "chain_chain_clashes": [
    [
      [
        0,
        0,
        0,
        0
      ],
      [
        0,
        1,
        0,
        0
      ],
      [
        0,
        0,
        0,
        0
      ],
      [
        0,
        0,
        0,
        0
      ]
    ]
  ]
}
