# Supplementary material for: Single‐Sequence Deep Learning Delivers Crystal‐Quality Models of Covalent K‐Ras G12 Hotspot Complexes
Source: IUBMB Life. 2026 Jun 13;78(6):e70108. doi: 10.1002/iub.70108 (PMC13263772; doi:10.1002/iub.70108)
Supplement: Supplementary file 1 — Data S1: iub70108‐sup‐0001‐DataS1.zip. [file IUB-78-0-s001.zip › Supplementary_Data/1_Without Covalent Restraint_Web/Predicted Structures/KRASG12C_BBO-8520_GDP_Mg2+_without_restraint/pred.model_idx_4.cif]

data_model
_entry.id model
_struct.entry_id model
_struct.pdbx_model_details .
_struct.pdbx_structure_determination_methodology computational
_struct.title 'Chai-1 predicted structure'
_audit_conform.dict_location https://raw.githubusercontent.com/ihmwg/ModelCIF/80e1e22/dist/mmcif_ma.dic
_audit_conform.dict_name mmcif_ma.dic
_audit_conform.dict_version 1.4.7
#
loop_
_audit_author.name
_audit_author.pdbx_ordinal
'Chai Discovery team' 1
#
#
loop_
_chem_comp.id
_chem_comp.type
_chem_comp.name
_chem_comp.formula
_chem_comp.formula_weight
_chem_comp.ma_provenance
ALA 'L-peptide linking' . . . 'CCD Core'
ARG 'L-peptide linking' . . . 'CCD Core'
ASN 'L-peptide linking' . . . 'CCD Core'
ASP 'L-peptide linking' . . . 'CCD Core'
CYS 'L-peptide linking' . . . 'CCD Core'
GLN 'L-peptide linking' . . . 'CCD Core'
GLU 'L-peptide linking' . . . 'CCD Core'
GLY 'L-peptide linking' . . . 'CCD Core'
HIS 'L-peptide linking' . . . 'CCD Core'
ILE 'L-peptide linking' . . . 'CCD Core'
LEU 'L-peptide linking' . . . 'CCD Core'
LIG2 non-polymer . . . 'CCD Core'
LIG3 non-polymer . . . 'CCD Core'
LIG4 non-polymer . . . 'CCD Core'
LYS 'L-peptide linking' . . . 'CCD Core'
MET 'L-peptide linking' . . . 'CCD Core'
PHE 'L-peptide linking' . . . 'CCD Core'
PRO 'L-peptide linking' . . . 'CCD Core'
SER 'L-peptide linking' . . . 'CCD Core'
THR 'L-peptide linking' . . . 'CCD Core'
TYR 'L-peptide linking' . . . 'CCD Core'
VAL 'L-peptide linking' . . . 'CCD Core'
#
#
loop_
_entity.id
_entity.type
_entity.src_method
_entity.pdbx_description
_entity.formula_weight
_entity.pdbx_number_of_molecules
_entity.details
1 polymer man 'Entity A' . 1 .
2 non-polymer man 'Entity B' . 1 .
3 non-polymer man 'Entity C' . 1 .
4 non-polymer man 'Entity D' . 1 .
#
#
loop_
_entity_poly.entity_id
_entity_poly.type
_entity_poly.nstd_linkage
_entity_poly.nstd_monomer
_entity_poly.pdbx_strand_id
_entity_poly.pdbx_seq_one_letter_code
_entity_poly.pdbx_seq_one_letter_code_can
1 polypeptide(L) no no A
;GMTEYKLVVVGACGVGKSALTIQLIQNHFVDEYDPTIEDSYRKQVVIDGETSLLDILDTAGQEEYSAMRD
QYMRTGEGFLSVFAINNTKSFEDIHHYREQIKRVKDSEDVPMVLVGNKSDLPSRTVDTKQAQDLARSYGI
PFIETSAKTRQGVDDAFYTLVREIRKHKEK
;

;GMTEYKLVVVGACGVGKSALTIQLIQNHFVDEYDPTIEDSYRKQVVIDGETSLLDILDTAGQEEYSAMRD
QYMRTGEGFLSVFAINNTKSFEDIHHYREQIKRVKDSEDVPMVLVGNKSDLPSRTVDTKQAQDLARSYGI
PFIETSAKTRQGVDDAFYTLVREIRKHKEK
;

#
#
loop_
_pdbx_entity_nonpoly.entity_id
_pdbx_entity_nonpoly.name
_pdbx_entity_nonpoly.comp_id
_pdbx_entity_nonpoly.ma_model_mode
2 'Entity B' LIG2 .
3 'Entity C' LIG3 .
4 'Entity D' LIG4 .
#
#
loop_
_entity_poly_seq.entity_id
_entity_poly_seq.num
_entity_poly_seq.mon_id
_entity_poly_seq.hetero
1 1 GLY .
1 2 MET .
1 3 THR .
1 4 GLU .
1 5 TYR .
1 6 LYS .
1 7 LEU .
1 8 VAL .
1 9 VAL .
1 10 VAL .
1 11 GLY .
1 12 ALA .
1 13 CYS .
1 14 GLY .
1 15 VAL .
1 16 GLY .
1 17 LYS .
1 18 SER .
1 19 ALA .
1 20 LEU .
1 21 THR .
1 22 ILE .
1 23 GLN .
1 24 LEU .
1 25 ILE .
1 26 GLN .
1 27 ASN .
1 28 HIS .
1 29 PHE .
1 30 VAL .
1 31 ASP .
1 32 GLU .
1 33 TYR .
1 34 ASP .
1 35 PRO .
1 36 THR .
1 37 ILE .
1 38 GLU .
1 39 ASP .
1 40 SER .
1 41 TYR .
1 42 ARG .
1 43 LYS .
1 44 GLN .
1 45 VAL .
1 46 VAL .
1 47 ILE .
1 48 ASP .
1 49 GLY .
1 50 GLU .
1 51 THR .
1 52 SER .
1 53 LEU .
1 54 LEU .
1 55 ASP .
1 56 ILE .
1 57 LEU .
1 58 ASP .
1 59 THR .
1 60 ALA .
1 61 GLY .
1 62 GLN .
1 63 GLU .
1 64 GLU .
1 65 TYR .
1 66 SER .
1 67 ALA .
1 68 MET .
1 69 ARG .
1 70 ASP .
1 71 GLN .
1 72 TYR .
1 73 MET .
1 74 ARG .
1 75 THR .
1 76 GLY .
1 77 GLU .
1 78 GLY .
1 79 PHE .
1 80 LEU .
1 81 SER .
1 82 VAL .
1 83 PHE .
1 84 ALA .
1 85 ILE .
1 86 ASN .
1 87 ASN .
1 88 THR .
1 89 LYS .
1 90 SER .
1 91 PHE .
1 92 GLU .
1 93 ASP .
1 94 ILE .
1 95 HIS .
1 96 HIS .
1 97 TYR .
1 98 ARG .
1 99 GLU .
1 100 GLN .
1 101 ILE .
1 102 LYS .
1 103 ARG .
1 104 VAL .
1 105 LYS .
1 106 ASP .
1 107 SER .
1 108 GLU .
1 109 ASP .
1 110 VAL .
1 111 PRO .
1 112 MET .
1 113 VAL .
1 114 LEU .
1 115 VAL .
1 116 GLY .
1 117 ASN .
1 118 LYS .
1 119 SER .
1 120 ASP .
1 121 LEU .
1 122 PRO .
1 123 SER .
1 124 ARG .
1 125 THR .
1 126 VAL .
1 127 ASP .
1 128 THR .
1 129 LYS .
1 130 GLN .
1 131 ALA .
1 132 GLN .
1 133 ASP .
1 134 LEU .
1 135 ALA .
1 136 ARG .
1 137 SER .
1 138 TYR .
1 139 GLY .
1 140 ILE .
1 141 PRO .
1 142 PHE .
1 143 ILE .
1 144 GLU .
1 145 THR .
1 146 SER .
1 147 ALA .
1 148 LYS .
1 149 THR .
1 150 ARG .
1 151 GLN .
1 152 GLY .
1 153 VAL .
1 154 ASP .
1 155 ASP .
1 156 ALA .
1 157 PHE .
1 158 TYR .
1 159 THR .
1 160 LEU .
1 161 VAL .
1 162 ARG .
1 163 GLU .
1 164 ILE .
1 165 ARG .
1 166 LYS .
1 167 HIS .
1 168 LYS .
1 169 GLU .
1 170 LYS .
#
#
loop_
_struct_asym.id
_struct_asym.entity_id
_struct_asym.details
A 1 'Chain A'
B 2 'Chain B'
C 3 'Chain C'
D 4 'Chain D'
#
#
loop_
_pdbx_poly_seq_scheme.asym_id
_pdbx_poly_seq_scheme.entity_id
_pdbx_poly_seq_scheme.seq_id
_pdbx_poly_seq_scheme.mon_id
_pdbx_poly_seq_scheme.pdb_seq_num
_pdbx_poly_seq_scheme.auth_seq_num
_pdbx_poly_seq_scheme.pdb_mon_id
_pdbx_poly_seq_scheme.auth_mon_id
_pdbx_poly_seq_scheme.pdb_strand_id
_pdbx_poly_seq_scheme.pdb_ins_code
A 1 1 GLY 1 1 GLY GLY A .
A 1 2 MET 2 2 MET MET A .
A 1 3 THR 3 3 THR THR A .
A 1 4 GLU 4 4 GLU GLU A .
A 1 5 TYR 5 5 TYR TYR A .
A 1 6 LYS 6 6 LYS LYS A .
A 1 7 LEU 7 7 LEU LEU A .
A 1 8 VAL 8 8 VAL VAL A .
A 1 9 VAL 9 9 VAL VAL A .
A 1 10 VAL 10 10 VAL VAL A .
A 1 11 GLY 11 11 GLY GLY A .
A 1 12 ALA 12 12 ALA ALA A .
A 1 13 CYS 13 13 CYS CYS A .
A 1 14 GLY 14 14 GLY GLY A .
A 1 15 VAL 15 15 VAL VAL A .
A 1 16 GLY 16 16 GLY GLY A .
A 1 17 LYS 17 17 LYS LYS A .
A 1 18 SER 18 18 SER SER A .
A 1 19 ALA 19 19 ALA ALA A .
A 1 20 LEU 20 20 LEU LEU A .
A 1 21 THR 21 21 THR THR A .
A 1 22 ILE 22 22 ILE ILE A .
A 1 23 GLN 23 23 GLN GLN A .
A 1 24 LEU 24 24 LEU LEU A .
A 1 25 ILE 25 25 ILE ILE A .
A 1 26 GLN 26 26 GLN GLN A .
A 1 27 ASN 27 27 ASN ASN A .
A 1 28 HIS 28 28 HIS HIS A .
A 1 29 PHE 29 29 PHE PHE A .
A 1 30 VAL 30 30 VAL VAL A .
A 1 31 ASP 31 31 ASP ASP A .
A 1 32 GLU 32 32 GLU GLU A .
A 1 33 TYR 33 33 TYR TYR A .
A 1 34 ASP 34 34 ASP ASP A .
A 1 35 PRO 35 35 PRO PRO A .
A 1 36 THR 36 36 THR THR A .
A 1 37 ILE 37 37 ILE ILE A .
A 1 38 GLU 38 38 GLU GLU A .
A 1 39 ASP 39 39 ASP ASP A .
A 1 40 SER 40 40 SER SER A .
A 1 41 TYR 41 41 TYR TYR A .
A 1 42 ARG 42 42 ARG ARG A .
A 1 43 LYS 43 43 LYS LYS A .
A 1 44 GLN 44 44 GLN GLN A .
A 1 45 VAL 45 45 VAL VAL A .
A 1 46 VAL 46 46 VAL VAL A .
A 1 47 ILE 47 47 ILE ILE A .
A 1 48 ASP 48 48 ASP ASP A .
A 1 49 GLY 49 49 GLY GLY A .
A 1 50 GLU 50 50 GLU GLU A .
A 1 51 THR 51 51 THR THR A .
A 1 52 SER 52 52 SER SER A .
A 1 53 LEU 53 53 LEU LEU A .
A 1 54 LEU 54 54 LEU LEU A .
A 1 55 ASP 55 55 ASP ASP A .
A 1 56 ILE 56 56 ILE ILE A .
A 1 57 LEU 57 57 LEU LEU A .
A 1 58 ASP 58 58 ASP ASP A .
A 1 59 THR 59 59 THR THR A .
A 1 60 ALA 60 60 ALA ALA A .
A 1 61 GLY 61 61 GLY GLY A .
A 1 62 GLN 62 62 GLN GLN A .
A 1 63 GLU 63 63 GLU GLU A .
A 1 64 GLU 64 64 GLU GLU A .
A 1 65 TYR 65 65 TYR TYR A .
A 1 66 SER 66 66 SER SER A .
A 1 67 ALA 67 67 ALA ALA A .
A 1 68 MET 68 68 MET MET A .
A 1 69 ARG 69 69 ARG ARG A .
A 1 70 ASP 70 70 ASP ASP A .
A 1 71 GLN 71 71 GLN GLN A .
A 1 72 TYR 72 72 TYR TYR A .
A 1 73 MET 73 73 MET MET A .
A 1 74 ARG 74 74 ARG ARG A .
A 1 75 THR 75 75 THR THR A .
A 1 76 GLY 76 76 GLY GLY A .
A 1 77 GLU 77 77 GLU GLU A .
A 1 78 GLY 78 78 GLY GLY A .
A 1 79 PHE 79 79 PHE PHE A .
A 1 80 LEU 80 80 LEU LEU A .
A 1 81 SER 81 81 SER SER A .
A 1 82 VAL 82 82 VAL VAL A .
A 1 83 PHE 83 83 PHE PHE A .
A 1 84 ALA 84 84 ALA ALA A .
A 1 85 ILE 85 85 ILE ILE A .
A 1 86 ASN 86 86 ASN ASN A .
A 1 87 ASN 87 87 ASN ASN A .
A 1 88 THR 88 88 THR THR A .
A 1 89 LYS 89 89 LYS LYS A .
A 1 90 SER 90 90 SER SER A .
A 1 91 PHE 91 91 PHE PHE A .
A 1 92 GLU 92 92 GLU GLU A .
A 1 93 ASP 93 93 ASP ASP A .
A 1 94 ILE 94 94 ILE ILE A .
A 1 95 HIS 95 95 HIS HIS A .
A 1 96 HIS 96 96 HIS HIS A .
A 1 97 TYR 97 97 TYR TYR A .
A 1 98 ARG 98 98 ARG ARG A .
A 1 99 GLU 99 99 GLU GLU A .
A 1 100 GLN 100 100 GLN GLN A .
A 1 101 ILE 101 101 ILE ILE A .
A 1 102 LYS 102 102 LYS LYS A .
A 1 103 ARG 103 103 ARG ARG A .
A 1 104 VAL 104 104 VAL VAL A .
A 1 105 LYS 105 105 LYS LYS A .
A 1 106 ASP 106 106 ASP ASP A .
A 1 107 SER 107 107 SER SER A .
A 1 108 GLU 108 108 GLU GLU A .
A 1 109 ASP 109 109 ASP ASP A .
A 1 110 VAL 110 110 VAL VAL A .
A 1 111 PRO 111 111 PRO PRO A .
A 1 112 MET 112 112 MET MET A .
A 1 113 VAL 113 113 VAL VAL A .
A 1 114 LEU 114 114 LEU LEU A .
A 1 115 VAL 115 115 VAL VAL A .
A 1 116 GLY 116 116 GLY GLY A .
A 1 117 ASN 117 117 ASN ASN A .
A 1 118 LYS 118 118 LYS LYS A .
A 1 119 SER 119 119 SER SER A .
A 1 120 ASP 120 120 ASP ASP A .
A 1 121 LEU 121 121 LEU LEU A .
A 1 122 PRO 122 122 PRO PRO A .
A 1 123 SER 123 123 SER SER A .
A 1 124 ARG 124 124 ARG ARG A .
A 1 125 THR 125 125 THR THR A .
A 1 126 VAL 126 126 VAL VAL A .
A 1 127 ASP 127 127 ASP ASP A .
A 1 128 THR 128 128 THR THR A .
A 1 129 LYS 129 129 LYS LYS A .
A 1 130 GLN 130 130 GLN GLN A .
A 1 131 ALA 131 131 ALA ALA A .
A 1 132 GLN 132 132 GLN GLN A .
A 1 133 ASP 133 133 ASP ASP A .
A 1 134 LEU 134 134 LEU LEU A .
A 1 135 ALA 135 135 ALA ALA A .
A 1 136 ARG 136 136 ARG ARG A .
A 1 137 SER 137 137 SER SER A .
A 1 138 TYR 138 138 TYR TYR A .
A 1 139 GLY 139 139 GLY GLY A .
A 1 140 ILE 140 140 ILE ILE A .
A 1 141 PRO 141 141 PRO PRO A .
A 1 142 PHE 142 142 PHE PHE A .
A 1 143 ILE 143 143 ILE ILE A .
A 1 144 GLU 144 144 GLU GLU A .
A 1 145 THR 145 145 THR THR A .
A 1 146 SER 146 146 SER SER A .
A 1 147 ALA 147 147 ALA ALA A .
A 1 148 LYS 148 148 LYS LYS A .
A 1 149 THR 149 149 THR THR A .
A 1 150 ARG 150 150 ARG ARG A .
A 1 151 GLN 151 151 GLN GLN A .
A 1 152 GLY 152 152 GLY GLY A .
A 1 153 VAL 153 153 VAL VAL A .
A 1 154 ASP 154 154 ASP ASP A .
A 1 155 ASP 155 155 ASP ASP A .
A 1 156 ALA 156 156 ALA ALA A .
A 1 157 PHE 157 157 PHE PHE A .
A 1 158 TYR 158 158 TYR TYR A .
A 1 159 THR 159 159 THR THR A .
A 1 160 LEU 160 160 LEU LEU A .
A 1 161 VAL 161 161 VAL VAL A .
A 1 162 ARG 162 162 ARG ARG A .
A 1 163 GLU 163 163 GLU GLU A .
A 1 164 ILE 164 164 ILE ILE A .
A 1 165 ARG 165 165 ARG ARG A .
A 1 166 LYS 166 166 LYS LYS A .
A 1 167 HIS 167 167 HIS HIS A .
A 1 168 LYS 168 168 LYS LYS A .
A 1 169 GLU 169 169 GLU GLU A .
A 1 170 LYS 170 170 LYS LYS A .
#
#
loop_
_pdbx_nonpoly_scheme.asym_id
_pdbx_nonpoly_scheme.entity_id
_pdbx_nonpoly_scheme.mon_id
_pdbx_nonpoly_scheme.ndb_seq_num
_pdbx_nonpoly_scheme.pdb_seq_num
_pdbx_nonpoly_scheme.auth_seq_num
_pdbx_nonpoly_scheme.auth_mon_id
_pdbx_nonpoly_scheme.pdb_strand_id
_pdbx_nonpoly_scheme.pdb_ins_code
B 2 LIG2 1 1 1 LIG2 B .
C 3 LIG3 1 1 1 LIG3 C .
D 4 LIG4 1 1 1 LIG4 D .
#
#
loop_
_ma_data.id
_ma_data.name
_ma_data.content_type
_ma_data.content_type_other_details
1 'Entity A' target .
2 'Entity B' target .
3 'Entity C' target .
4 'Entity D' target .
5 pred_model_1 'model coordinates' .
#
#
loop_
_ma_target_entity.entity_id
_ma_target_entity.data_id
_ma_target_entity.origin
1 1 designed
2 2 designed
3 3 designed
4 4 designed
#
#
loop_
_ma_target_entity_instance.asym_id
_ma_target_entity_instance.entity_id
_ma_target_entity_instance.details
A 1 'Chain A'
B 2 'Chain B'
C 3 'Chain C'
D 4 'Chain D'
#
#
loop_
_ma_model_list.ordinal_id
_ma_model_list.model_name
_ma_model_list.data_id
_ma_model_list.model_type
_ma_model_list.model_type_other_details
1 pred_model_1 5 'Ab initio model' .
#
#
loop_
_ma_model_group.id
_ma_model_group.name
_ma_model_group.details
1 pred .
#
#
loop_
_ma_model_group_link.group_id
_ma_model_group_link.model_id
1 1
#
#
loop_
_atom_site.group_PDB
_atom_site.id
_atom_site.type_symbol
_atom_site.label_atom_id
_atom_site.label_alt_id
_atom_site.label_comp_id
_atom_site.label_seq_id
_atom_site.auth_seq_id
_atom_site.pdbx_PDB_ins_code
_atom_site.label_asym_id
_atom_site.Cartn_x
_atom_site.Cartn_y
_atom_site.Cartn_z
_atom_site.occupancy
_atom_site.label_entity_id
_atom_site.auth_asym_id
_atom_site.auth_comp_id
_atom_site.B_iso_or_equiv
_atom_site.pdbx_PDB_model_num
ATOM 1 N N . GLY 1 1 ? A -2.811 25.868 5.522 1.000 1 A GLY 73.592 1
ATOM 2 C CA . GLY 1 1 ? A -2.965 24.954 6.650 1.000 1 A GLY 79.035 1
ATOM 3 C C . GLY 1 1 ? A -2.774 23.522 6.242 1.000 1 A GLY 83.463 1
ATOM 4 O O . GLY 1 1 ? A -2.904 23.204 5.060 1.000 1 A GLY 81.441 1
ATOM 5 N N . MET 2 2 ? A -2.443 22.659 7.194 1.000 1 A MET 85.802 1
ATOM 6 C CA . MET 2 2 ? A -2.203 21.264 6.861 1.000 1 A MET 90.099 1
ATOM 7 C C . MET 2 2 ? A -3.500 20.502 6.713 1.000 1 A MET 91.890 1
ATOM 8 O O . MET 2 2 ? A -4.550 20.878 7.273 1.000 1 A MET 90.659 1
ATOM 9 C CB . MET 2 2 ? A -1.294 20.600 7.889 1.000 1 A MET 88.427 1
ATOM 10 C CG . MET 2 2 ? A -1.935 20.338 9.194 1.000 1 A MET 87.998 1
ATOM 11 S SD . MET 2 2 ? A -0.775 19.584 10.367 1.000 1 A MET 85.271 1
ATOM 12 C CE . MET 2 2 ? A -0.580 17.986 9.622 1.000 1 A MET 81.017 1
ATOM 13 N N . THR 3 3 ? A -3.444 19.392 5.953 1.000 1 A THR 95.455 1
ATOM 14 C CA . THR 3 3 ? A -4.606 18.575 5.660 1.000 1 A THR 95.700 1
ATOM 15 C C . THR 3 3 ? A -4.285 17.151 6.069 1.000 1 A THR 96.514 1
ATOM 16 O O . THR 3 3 ? A -3.151 16.686 5.909 1.000 1 A THR 96.137 1
ATOM 17 C CB . THR 3 3 ? A -4.973 18.642 4.174 1.000 1 A THR 94.200 1
ATOM 18 O OG1 . THR 3 3 ? A -5.195 19.996 3.827 1.000 1 A THR 89.536 1
ATOM 19 C CG2 . THR 3 3 ? A -6.237 17.835 3.868 1.000 1 A THR 90.281 1
ATOM 20 N N . GLU 4 4 ? A -5.295 16.462 6.610 1.000 1 A GLU 96.843 1
ATOM 21 C CA . GLU 4 4 ? A -5.142 15.070 7.001 1.000 1 A GLU 97.182 1
ATOM 22 C C . GLU 4 4 ? A -5.694 14.185 5.901 1.000 1 A GLU 97.491 1
ATOM 23 O O . GLU 4 4 ? A -6.706 14.504 5.255 1.000 1 A GLU 97.065 1
ATOM 24 C CB . GLU 4 4 ? A -5.894 14.775 8.304 1.000 1 A GLU 96.234 1
ATOM 25 C CG . GLU 4 4 ? A -5.349 15.543 9.486 1.000 1 A GLU 90.467 1
ATOM 26 C CD . GLU 4 4 ? A -6.108 15.277 10.775 1.000 1 A GLU 89.717 1
ATOM 27 O OE1 . GLU 4 4 ? A -7.028 14.403 10.774 1.000 1 A GLU 87.165 1
ATOM 28 O OE2 . GLU 4 4 ? A -5.774 15.922 11.779 1.000 1 A GLU 85.429 1
ATOM 29 N N . TYR 5 5 ? A -5.024 13.021 5.704 1.000 1 A TYR 97.855 1
ATOM 30 C CA . TYR 5 5 ? A -5.405 12.077 4.678 1.000 1 A TYR 98.088 1
ATOM 31 C C . TYR 5 5 ? A -5.432 10.700 5.293 1.000 1 A TYR 98.173 1
ATOM 32 O O . TYR 5 5 ? A -4.455 10.264 5.911 1.000 1 A TYR 98.104 1
ATOM 33 C CB . TYR 5 5 ? A -4.410 12.087 3.510 1.000 1 A TYR 98.000 1
ATOM 34 C CG . TYR 5 5 ? A -4.359 13.398 2.799 1.000 1 A TYR 97.903 1
ATOM 35 C CD1 . TYR 5 5 ? A -5.180 13.644 1.710 1.000 1 A TYR 97.387 1
ATOM 36 C CD2 . TYR 5 5 ? A -3.485 14.406 3.221 1.000 1 A TYR 97.489 1
ATOM 37 C CE1 . TYR 5 5 ? A -5.143 14.860 1.044 1.000 1 A TYR 96.609 1
ATOM 38 C CE2 . TYR 5 5 ? A -3.447 15.614 2.561 1.000 1 A TYR 96.600 1
ATOM 39 C CZ . TYR 5 5 ? A -4.272 15.837 1.488 1.000 1 A TYR 96.435 1
ATOM 40 O OH . TYR 5 5 ? A -4.241 17.041 0.817 1.000 1 A TYR 94.697 1
ATOM 41 N N . LYS 6 6 ? A -6.556 9.965 5.152 1.000 1 A LYS 98.026 1
ATOM 42 C CA . LYS 6 6 ? A -6.672 8.592 5.640 1.000 1 A LYS 98.024 1
ATOM 43 C C . LYS 6 6 ? A -6.408 7.642 4.492 1.000 1 A LYS 98.274 1
ATOM 44 O O . LYS 6 6 ? A -7.153 7.572 3.530 1.000 1 A LYS 98.145 1
ATOM 45 C CB . LYS 6 6 ? A -8.041 8.362 6.256 1.000 1 A LYS 97.455 1
ATOM 46 C CG . LYS 6 6 ? A -8.250 9.116 7.558 1.000 1 A LYS 86.407 1
ATOM 47 C CD . LYS 6 6 ? A -9.476 8.635 8.328 1.000 1 A LYS 79.310 1
ATOM 48 C CE . LYS 6 6 ? A -9.598 9.467 9.626 1.000 1 A LYS 75.872 1
ATOM 49 N NZ . LYS 6 6 ? A -8.469 9.214 10.567 1.000 1 A LYS 62.669 1
ATOM 50 N N . LEU 7 7 ? A -5.309 6.894 4.619 1.000 1 A LEU 98.457 1
ATOM 51 C CA . LEU 7 7 ? A -4.815 5.997 3.590 1.000 1 A LEU 98.602 1
ATOM 52 C C . LEU 7 7 ? A -4.853 4.558 4.083 1.000 1 A LEU 98.506 1
ATOM 53 O O . LEU 7 7 ? A -4.542 4.290 5.244 1.000 1 A LEU 98.338 1
ATOM 54 C CB . LEU 7 7 ? A -3.362 6.338 3.208 1.000 1 A LEU 98.711 1
ATOM 55 C CG . LEU 7 7 ? A -3.015 7.792 2.913 1.000 1 A LEU 98.546 1
ATOM 56 C CD1 . LEU 7 7 ? A -3.952 8.387 1.880 1.000 1 A LEU 98.440 1
ATOM 57 C CD2 . LEU 7 7 ? A -1.557 7.911 2.494 1.000 1 A LEU 98.536 1
ATOM 58 N N . VAL 8 8 ? A -5.179 3.632 3.201 1.000 1 A VAL 98.514 1
ATOM 59 C CA . VAL 8 8 ? A -5.252 2.210 3.528 1.000 1 A VAL 98.456 1
ATOM 60 C C . VAL 8 8 ? A -4.374 1.446 2.558 1.000 1 A VAL 98.593 1
ATOM 61 O O . VAL 8 8 ? A -4.429 1.663 1.340 1.000 1 A VAL 98.622 1
ATOM 62 C CB . VAL 8 8 ? A -6.701 1.698 3.455 1.000 1 A VAL 98.100 1
ATOM 63 C CG1 . VAL 8 8 ? A -7.636 2.575 4.289 1.000 1 A VAL 97.641 1
ATOM 64 C CG2 . VAL 8 8 ? A -6.779 0.243 3.912 1.000 1 A VAL 97.792 1
ATOM 65 N N . VAL 9 9 ? A -3.542 0.560 3.100 1.000 1 A VAL 98.484 1
ATOM 66 C CA . VAL 9 9 ? A -2.636 -0.262 2.299 1.000 1 A VAL 98.561 1
ATOM 67 C C . VAL 9 9 ? A -3.155 -1.686 2.276 1.000 1 A VAL 98.434 1
ATOM 68 O O . VAL 9 9 ? A -3.284 -2.309 3.343 1.000 1 A VAL 98.248 1
ATOM 69 C CB . VAL 9 9 ? A -1.207 -0.212 2.857 1.000 1 A VAL 98.646 1
ATOM 70 C CG1 . VAL 9 9 ? A -0.733 1.238 3.010 1.000 1 A VAL 98.740 1
ATOM 71 C CG2 . VAL 9 9 ? A -0.253 -0.970 1.935 1.000 1 A VAL 98.685 1
ATOM 72 N N . VAL 10 10 ? A -3.457 -2.197 1.101 1.000 1 A VAL 98.562 1
ATOM 73 C CA . VAL 10 10 ? A -4.049 -3.526 0.938 1.000 1 A VAL 98.565 1
ATOM 74 C C . VAL 10 10 ? A -3.191 -4.349 -1.17e-05 1.000 1 A VAL 98.703 1
ATOM 75 O O . VAL 10 10 ? A -2.310 -3.836 -0.708 1.000 1 A VAL 98.774 1
ATOM 76 C CB . VAL 10 10 ? A -5.480 -3.441 0.401 1.000 1 A VAL 98.218 1
ATOM 77 C CG1 . VAL 10 10 ? A -6.354 -2.566 1.284 1.000 1 A VAL 97.932 1
ATOM 78 C CG2 . VAL 10 10 ? A -5.476 -2.919 -1.049 1.000 1 A VAL 98.244 1
ATOM 79 N N . GLY 11 11 ? A -3.465 -5.645 -0.047 1.000 1 A GLY 98.503 1
ATOM 80 C CA . GLY 11 11 ? A -2.750 -6.546 -0.919 1.000 1 A GLY 98.304 1
ATOM 81 C C . GLY 11 11 ? A -2.488 -7.861 -0.240 1.000 1 A GLY 97.977 1
ATOM 82 O O . GLY 11 11 ? A -2.676 -7.998 0.975 1.000 1 A GLY 97.535 1
ATOM 83 N N . ALA 12 12 ? A -2.042 -8.845 -1.000 1.000 1 A ALA 98.501 1
ATOM 84 C CA . ALA 12 12 ? A -1.847 -10.195 -0.496 1.000 1 A ALA 98.331 1
ATOM 85 C C . ALA 12 12 ? A -0.759 -10.256 0.557 1.000 1 A ALA 98.077 1
ATOM 86 O O . ALA 12 12 ? A 0.055 -9.339 0.714 1.000 1 A ALA 97.888 1
ATOM 87 C CB . ALA 12 12 ? A -1.487 -11.116 -1.647 1.000 1 A ALA 98.161 1
ATOM 88 N N . CYS 13 13 ? A -0.750 -11.336 1.308 1.000 1 A CYS 97.244 1
ATOM 89 C CA . CYS 13 13 ? A 0.295 -11.584 2.296 1.000 1 A CYS 96.929 1
ATOM 90 C C . CYS 13 13 ? A 1.652 -11.523 1.622 1.000 1 A CYS 97.357 1
ATOM 91 O O . CYS 13 13 ? A 1.888 -12.109 0.578 1.000 1 A CYS 97.408 1
ATOM 92 C CB . CYS 13 13 ? A 0.130 -12.938 2.970 1.000 1 A CYS 95.389 1
ATOM 93 S SG . CYS 13 13 ? A -1.259 -13.063 4.030 1.000 1 A CYS 86.539 1
ATOM 94 N N . GLY 14 14 ? A 2.572 -10.798 2.289 1.000 1 A GLY 97.503 1
ATOM 95 C CA . GLY 14 14 ? A 3.987 -10.860 1.945 1.000 1 A GLY 97.749 1
ATOM 96 C C . GLY 14 14 ? A 4.441 -9.974 0.815 1.000 1 A GLY 98.374 1
ATOM 97 O O . GLY 14 14 ? A 5.607 -10.062 0.416 1.000 1 A GLY 98.361 1
ATOM 98 N N . VAL 15 15 ? A 3.575 -9.108 0.290 1.000 1 A VAL 98.391 1
ATOM 99 C CA . VAL 15 15 ? A 3.958 -8.228 -0.823 1.000 1 A VAL 98.662 1
ATOM 100 C C . VAL 15 15 ? A 4.804 -7.055 -0.381 1.000 1 A VAL 98.717 1
ATOM 101 O O . VAL 15 15 ? A 5.447 -6.404 -1.220 1.000 1 A VAL 98.753 1
ATOM 102 C CB . VAL 15 15 ? A 2.723 -7.722 -1.589 1.000 1 A VAL 98.744 1
ATOM 103 C CG1 . VAL 15 15 ? A 1.927 -8.874 -2.172 1.000 1 A VAL 98.770 1
ATOM 104 C CG2 . VAL 15 15 ? A 1.852 -6.805 -0.732 1.000 1 A VAL 98.850 1
ATOM 105 N N . GLY 16 16 ? A 4.765 -6.760 0.949 1.000 1 A GLY 98.616 1
ATOM 106 C CA . GLY 16 16 ? A 5.533 -5.629 1.457 1.000 1 A GLY 98.510 1
ATOM 107 C C . GLY 16 16 ? A 4.713 -4.488 1.958 1.000 1 A GLY 98.608 1
ATOM 108 O O . GLY 16 16 ? A 5.224 -3.373 2.041 1.000 1 A GLY 98.597 1
ATOM 109 N N . LYS 17 17 ? A 3.449 -4.730 2.301 1.000 1 A LYS 98.504 1
ATOM 110 C CA . LYS 17 17 ? A 2.624 -3.638 2.837 1.000 1 A LYS 98.476 1
ATOM 111 C C . LYS 17 17 ? A 3.259 -3.026 4.069 1.000 1 A LYS 98.331 1
ATOM 112 O O . LYS 17 17 ? A 3.415 -1.792 4.160 1.000 1 A LYS 98.450 1
ATOM 113 C CB . LYS 17 17 ? A 1.226 -4.149 3.175 1.000 1 A LYS 98.377 1
ATOM 114 C CG . LYS 17 17 ? A 0.458 -4.688 1.969 1.000 1 A LYS 98.136 1
ATOM 115 C CD . LYS 17 17 ? A -0.941 -5.173 2.348 1.000 1 A LYS 97.889 1
ATOM 116 C CE . LYS 17 17 ? A -0.944 -6.313 3.349 1.000 1 A LYS 97.550 1
ATOM 117 N NZ . LYS 17 17 ? A -0.244 -7.496 2.835 1.000 1 A LYS 97.438 1
ATOM 118 N N . SER 18 18 ? A 3.652 -3.874 5.020 1.000 1 A SER 98.164 1
ATOM 119 C CA . SER 18 18 ? A 4.272 -3.371 6.250 1.000 1 A SER 97.875 1
ATOM 120 C C . SER 18 18 ? A 5.625 -2.736 5.954 1.000 1 A SER 98.037 1
ATOM 121 O O . SER 18 18 ? A 5.945 -1.676 6.493 1.000 1 A SER 98.100 1
ATOM 122 C CB . SER 18 18 ? A 4.411 -4.494 7.271 1.000 1 A SER 97.274 1
ATOM 123 O OG . SER 18 18 ? A 3.124 -4.940 7.666 1.000 1 A SER 94.918 1
ATOM 124 N N . ALA 19 19 ? A 6.420 -3.382 5.110 1.000 1 A ALA 98.066 1
ATOM 125 C CA . ALA 19 19 ? A 7.755 -2.838 4.806 1.000 1 A ALA 98.182 1
ATOM 126 C C . ALA 19 19 ? A 7.636 -1.470 4.159 1.000 1 A ALA 98.370 1
ATOM 127 O O . ALA 19 19 ? A 8.424 -0.570 4.485 1.000 1 A ALA 98.461 1
ATOM 128 C CB . ALA 19 19 ? A 8.525 -3.795 3.915 1.000 1 A ALA 98.076 1
ATOM 129 N N . LEU 20 20 ? A 6.680 -1.294 3.246 1.000 1 A LEU 98.390 1
ATOM 130 C CA . LEU 20 20 ? A 6.500 0.017 2.609 1.000 1 A LEU 98.551 1
ATOM 131 C C . LEU 20 20 ? A 6.081 1.060 3.627 1.000 1 A LEU 98.530 1
ATOM 132 O O . LEU 20 20 ? A 6.583 2.197 3.616 1.000 1 A LEU 98.565 1
ATOM 133 C CB . LEU 20 20 ? A 5.449 -0.062 1.501 1.000 1 A LEU 98.718 1
ATOM 134 C CG . LEU 20 20 ? A 5.896 -0.765 0.224 1.000 1 A LEU 98.778 1
ATOM 135 C CD1 . LEU 20 20 ? A 6.890 0.098 -0.522 1.000 1 A LEU 98.785 1
ATOM 136 C CD2 . LEU 20 20 ? A 4.675 -1.038 -0.634 1.000 1 A LEU 98.812 1
ATOM 137 N N . THR 21 21 ? A 5.163 0.694 4.516 1.000 1 A THR 98.355 1
ATOM 138 C CA . THR 21 21 ? A 4.662 1.665 5.477 1.000 1 A THR 98.170 1
ATOM 139 C C . THR 21 21 ? A 5.758 2.078 6.456 1.000 1 A THR 98.072 1
ATOM 140 O O . THR 21 21 ? A 5.940 3.265 6.750 1.000 1 A THR 98.124 1
ATOM 141 C CB . THR 21 21 ? A 3.455 1.083 6.228 1.000 1 A THR 98.076 1
ATOM 142 O OG1 . THR 21 21 ? A 2.439 0.759 5.274 1.000 1 A THR 97.934 1
ATOM 143 C CG2 . THR 21 21 ? A 2.928 2.087 7.247 1.000 1 A THR 97.979 1
ATOM 144 N N . ILE 22 22 ? A 6.488 1.104 6.975 1.000 1 A ILE 97.873 1
ATOM 145 C CA . ILE 22 22 ? A 7.534 1.403 7.931 1.000 1 A ILE 97.597 1
ATOM 146 C C . ILE 22 22 ? A 8.674 2.188 7.256 1.000 1 A ILE 97.857 1
ATOM 147 O O . ILE 22 22 ? A 9.260 3.094 7.859 1.000 1 A ILE 98.009 1
ATOM 148 C CB . ILE 22 22 ? A 8.028 0.116 8.613 1.000 1 A ILE 97.031 1
ATOM 149 C CG1 . ILE 22 22 ? A 6.864 -0.486 9.423 1.000 1 A ILE 96.525 1
ATOM 150 C CG2 . ILE 22 22 ? A 9.229 0.393 9.496 1.000 1 A ILE 95.972 1
ATOM 151 C CD1 . ILE 22 22 ? A 7.097 -1.899 9.878 1.000 1 A ILE 94.403 1
ATOM 152 N N . GLN 23 23 ? A 8.982 1.876 6.003 1.000 1 A GLN 98.079 1
ATOM 153 C CA . GLN 23 23 ? A 9.980 2.657 5.272 1.000 1 A GLN 98.173 1
ATOM 154 C C . GLN 23 23 ? A 9.537 4.109 5.142 1.000 1 A GLN 98.223 1
ATOM 155 O O . GLN 23 23 ? A 10.349 5.018 5.321 1.000 1 A GLN 98.163 1
ATOM 156 C CB . GLN 23 23 ? A 10.238 2.015 3.915 1.000 1 A GLN 98.042 1
ATOM 157 C CG . GLN 23 23 ? A 11.300 2.716 3.094 1.000 1 A GLN 96.090 1
ATOM 158 C CD . GLN 23 23 ? A 12.664 2.607 3.709 1.000 1 A GLN 97.778 1
ATOM 159 O OE1 . GLN 23 23 ? A 13.153 3.545 4.356 1.000 1 A GLN 97.323 1
ATOM 160 N NE2 . GLN 23 23 ? A 13.334 1.469 3.509 1.000 1 A GLN 96.927 1
ATOM 161 N N . LEU 24 24 ? A 8.247 4.332 4.868 1.000 1 A LEU 98.285 1
ATOM 162 C CA . LEU 24 24 ? A 7.728 5.702 4.789 1.000 1 A LEU 98.336 1
ATOM 163 C C . LEU 24 24 ? A 7.833 6.425 6.145 1.000 1 A LEU 98.206 1
ATOM 164 O O . LEU 24 24 ? A 8.281 7.573 6.207 1.000 1 A LEU 98.064 1
ATOM 165 C CB . LEU 24 24 ? A 6.291 5.708 4.322 1.000 1 A LEU 98.449 1
ATOM 166 C CG . LEU 24 24 ? A 5.654 7.100 4.241 1.000 1 A LEU 98.375 1
ATOM 167 C CD1 . LEU 24 24 ? A 6.049 7.760 2.907 1.000 1 A LEU 98.137 1
ATOM 168 C CD2 . LEU 24 24 ? A 4.131 7.039 4.374 1.000 1 A LEU 98.259 1
ATOM 169 N N . ILE 25 25 ? A 7.415 5.744 7.190 1.000 1 A ILE 98.000 1
ATOM 170 C CA . ILE 25 25 ? A 7.249 6.393 8.500 1.000 1 A ILE 97.533 1
ATOM 171 C C . ILE 25 25 ? A 8.572 6.513 9.234 1.000 1 A ILE 97.284 1
ATOM 172 O O . ILE 25 25 ? A 8.871 7.546 9.831 1.000 1 A ILE 96.886 1
ATOM 173 C CB . ILE 25 25 ? A 6.240 5.598 9.364 1.000 1 A ILE 96.840 1
ATOM 174 C CG1 . ILE 25 25 ? A 4.871 5.525 8.666 1.000 1 A ILE 94.493 1
ATOM 175 C CG2 . ILE 25 25 ? A 6.104 6.194 10.751 1.000 1 A ILE 93.034 1
ATOM 176 C CD1 . ILE 25 25 ? A 4.231 6.847 8.418 1.000 1 A ILE 88.536 1
ATOM 177 N N . GLN 26 26 ? A 9.390 5.441 9.181 1.000 1 A GLN 97.360 1
ATOM 178 C CA . GLN 26 26 ? A 10.607 5.366 9.981 1.000 1 A GLN 96.838 1
ATOM 179 C C . GLN 26 26 ? A 11.888 5.430 9.164 1.000 1 A GLN 97.179 1
ATOM 180 O O . GLN 26 26 ? A 12.967 5.518 9.751 1.000 1 A GLN 96.489 1
ATOM 181 C CB . GLN 26 26 ? A 10.608 4.083 10.790 1.000 1 A GLN 95.687 1
ATOM 182 C CG . GLN 26 26 ? A 9.443 3.959 11.764 1.000 1 A GLN 91.637 1
ATOM 183 C CD . GLN 26 26 ? A 9.498 4.975 12.848 1.000 1 A GLN 83.914 1
ATOM 184 O OE1 . GLN 26 26 ? A 10.543 5.539 13.132 1.000 1 A GLN 74.395 1
ATOM 185 N NE2 . GLN 26 26 ? A 8.353 5.198 13.485 1.000 1 A GLN 74.274 1
ATOM 186 N N . ASN 27 27 ? A 11.802 5.349 7.840 1.000 1 A ASN 97.342 1
ATOM 187 C CA . ASN 27 27 ? A 12.962 5.508 6.960 1.000 1 A ASN 97.084 1
ATOM 188 C C . ASN 27 27 ? A 13.990 4.375 7.152 1.000 1 A ASN 97.281 1
ATOM 189 O O . ASN 27 27 ? A 15.179 4.605 7.125 1.000 1 A ASN 96.099 1
ATOM 190 C CB . ASN 27 27 ? A 13.634 6.873 7.182 1.000 1 A ASN 96.113 1
ATOM 191 C CG . ASN 27 27 ? A 12.683 8.005 6.924 1.000 1 A ASN 93.954 1
ATOM 192 O OD1 . ASN 27 27 ? A 12.159 8.140 5.830 1.000 1 A ASN 83.639 1
ATOM 193 N ND2 . ASN 27 27 ? A 12.409 8.801 7.951 1.000 1 A ASN 80.765 1
ATOM 194 N N . HIS 28 28 ? A 13.473 3.148 7.344 1.000 1 A HIS 97.366 1
ATOM 195 C CA . HIS 28 28 ? A 14.320 1.963 7.426 1.000 1 A HIS 96.867 1
ATOM 196 C C . HIS 28 28 ? A 13.565 0.740 6.941 1.000 1 A HIS 97.330 1
ATOM 197 O O . HIS 28 28 ? A 12.332 0.715 6.886 1.000 1 A HIS 96.908 1
ATOM 198 C CB . HIS 28 28 ? A 14.878 1.774 8.829 1.000 1 A HIS 94.824 1
ATOM 199 C CG . HIS 28 28 ? A 13.851 1.388 9.836 1.000 1 A HIS 89.461 1
ATOM 200 N ND1 . HIS 28 28 ? A 13.613 0.079 10.192 1.000 1 A HIS 80.275 1
ATOM 201 C CD2 . HIS 28 28 ? A 13.001 2.144 10.532 1.000 1 A HIS 81.139 1
ATOM 202 C CE1 . HIS 28 28 ? A 12.679 0.052 11.119 1.000 1 A HIS 80.717 1
ATOM 203 N NE2 . HIS 28 28 ? A 12.259 1.289 11.347 1.000 1 A HIS 80.410 1
ATOM 204 N N . PHE 29 29 ? A 14.339 -0.270 6.547 1.000 1 A PHE 97.938 1
ATOM 205 C CA . PHE 29 29 ? A 13.773 -1.517 6.035 1.000 1 A PHE 97.929 1
ATOM 206 C C . PHE 29 29 ? A 13.759 -2.576 7.132 1.000 1 A PHE 97.146 1
ATOM 207 O O . PHE 29 29 ? A 14.800 -2.865 7.731 1.000 1 A PHE 96.453 1
ATOM 208 C CB . PHE 29 29 ? A 14.611 -2.015 4.858 1.000 1 A PHE 97.758 1
ATOM 209 C CG . PHE 29 29 ? A 14.119 -3.322 4.290 1.000 1 A PHE 97.961 1
ATOM 210 C CD1 . PHE 29 29 ? A 12.809 -3.428 3.833 1.000 1 A PHE 98.016 1
ATOM 211 C CD2 . PHE 29 29 ? A 14.962 -4.412 4.214 1.000 1 A PHE 97.621 1
ATOM 212 C CE1 . PHE 29 29 ? A 12.360 -4.620 3.301 1.000 1 A PHE 97.648 1
ATOM 213 C CE2 . PHE 29 29 ? A 14.510 -5.612 3.679 1.000 1 A PHE 97.240 1
ATOM 214 C CZ . PHE 29 29 ? A 13.215 -5.705 3.218 1.000 1 A PHE 97.482 1
ATOM 215 N N . VAL 30 30 ? A 12.579 -3.139 7.388 1.000 1 A VAL 95.436 1
ATOM 216 C CA . VAL 30 30 ? A 12.424 -4.192 8.359 1.000 1 A VAL 93.434 1
ATOM 217 C C . VAL 30 30 ? A 12.261 -5.519 7.610 1.000 1 A VAL 93.073 1
ATOM 218 O O . VAL 30 30 ? A 11.250 -5.762 6.948 1.000 1 A VAL 91.828 1
ATOM 219 C CB . VAL 30 30 ? A 11.205 -3.934 9.264 1.000 1 A VAL 90.200 1
ATOM 220 C CG1 . VAL 30 30 ? A 11.400 -2.644 10.029 1.000 1 A VAL 86.056 1
ATOM 221 C CG2 . VAL 30 30 ? A 10.978 -5.094 10.238 1.000 1 A VAL 83.626 1
ATOM 222 N N . ASP 31 31 ? A 13.274 -6.362 7.719 1.000 1 A ASP 91.522 1
ATOM 223 C CA . ASP 31 31 ? A 13.369 -7.577 6.922 1.000 1 A ASP 90.759 1
ATOM 224 C C . ASP 31 31 ? A 12.278 -8.589 7.284 1.000 1 A ASP 90.400 1
ATOM 225 O O . ASP 31 31 ? A 11.741 -9.291 6.410 1.000 1 A ASP 85.531 1
ATOM 226 C CB . ASP 31 31 ? A 14.742 -8.212 7.110 1.000 1 A ASP 87.547 1
ATOM 227 C CG . ASP 31 31 ? A 14.994 -9.399 6.211 1.000 1 A ASP 83.403 1
ATOM 228 O OD1 . ASP 31 31 ? A 14.718 -9.290 5.008 1.000 1 A ASP 79.085 1
ATOM 229 O OD2 . ASP 31 31 ? A 15.459 -10.441 6.708 1.000 1 A ASP 79.604 1
ATOM 230 N N . GLU 32 32 ? A 11.937 -8.681 8.570 1.000 1 A GLU 90.223 1
ATOM 231 C CA . GLU 32 32 ? A 10.916 -9.575 9.062 1.000 1 A GLU 88.703 1
ATOM 232 C C . GLU 32 32 ? A 9.971 -8.747 9.938 1.000 1 A GLU 86.956 1
ATOM 233 O O . GLU 32 32 ? A 10.379 -8.191 10.944 1.000 1 A GLU 82.228 1
ATOM 234 C CB . GLU 32 32 ? A 11.512 -10.717 9.879 1.000 1 A GLU 86.614 1
ATOM 235 C CG . GLU 32 32 ? A 10.476 -11.675 10.459 1.000 1 A GLU 75.848 1
ATOM 236 C CD . GLU 32 32 ? A 11.102 -12.806 11.258 1.000 1 A GLU 67.132 1
ATOM 237 O OE1 . GLU 32 32 ? A 12.343 -12.890 11.342 1.000 1 A GLU 62.544 1
ATOM 238 O OE2 . GLU 32 32 ? A 10.327 -13.619 11.808 1.000 1 A GLU 59.282 1
ATOM 239 N N . TYR 33 33 ? A 8.646 -8.679 9.554 1.000 1 A TYR 86.896 1
ATOM 240 C CA . TYR 33 33 ? A 7.648 -7.949 10.334 1.000 1 A TYR 85.855 1
ATOM 241 C C . TYR 33 33 ? A 6.408 -8.830 10.380 1.000 1 A TYR 87.394 1
ATOM 242 O O . TYR 33 33 ? A 5.821 -9.111 9.341 1.000 1 A TYR 86.218 1
ATOM 243 C CB . TYR 33 33 ? A 7.347 -6.596 9.699 1.000 1 A TYR 81.638 1
ATOM 244 C CG . TYR 33 33 ? A 6.422 -5.732 10.542 1.000 1 A TYR 79.836 1
ATOM 245 C CD1 . TYR 33 33 ? A 6.921 -4.927 11.537 1.000 1 A TYR 75.832 1
ATOM 246 C CD2 . TYR 33 33 ? A 5.072 -5.697 10.272 1.000 1 A TYR 74.534 1
ATOM 247 C CE1 . TYR 33 33 ? A 6.101 -4.127 12.283 1.000 1 A TYR 72.343 1
ATOM 248 C CE2 . TYR 33 33 ? A 4.231 -4.897 11.023 1.000 1 A TYR 72.284 1
ATOM 249 C CZ . TYR 33 33 ? A 4.756 -4.117 12.014 1.000 1 A TYR 73.558 1
ATOM 250 O OH . TYR 33 33 ? A 3.927 -3.315 12.752 1.000 1 A TYR 68.473 1
ATOM 251 N N . ASP 34 34 ? A 6.041 -9.279 11.568 1.000 1 A ASP 90.081 1
ATOM 252 C CA . ASP 34 34 ? A 4.977 -10.257 11.782 1.000 1 A ASP 91.234 1
ATOM 253 C C . ASP 34 34 ? A 3.820 -10.002 10.822 1.000 1 A ASP 92.673 1
ATOM 254 O O . ASP 34 34 ? A 3.245 -8.934 10.838 1.000 1 A ASP 92.507 1
ATOM 255 C CB . ASP 34 34 ? A 4.493 -10.185 13.225 1.000 1 A ASP 90.094 1
ATOM 256 C CG . ASP 34 34 ? A 3.518 -11.310 13.576 1.000 1 A ASP 89.794 1
ATOM 257 O OD1 . ASP 34 34 ? A 2.669 -11.679 12.750 1.000 1 A ASP 88.654 1
ATOM 258 O OD2 . ASP 34 34 ? A 3.616 -11.828 14.724 1.000 1 A ASP 87.019 1
ATOM 259 N N . PRO 35 35 ? A 3.465 -10.989 9.991 1.000 1 A PRO 89.554 1
ATOM 260 C CA . PRO 35 35 ? A 2.458 -10.699 8.975 1.000 1 A PRO 91.517 1
ATOM 261 C C . PRO 35 35 ? A 1.038 -10.612 9.521 1.000 1 A PRO 91.946 1
ATOM 262 O O . PRO 35 35 ? A 0.099 -10.287 8.764 1.000 1 A PRO 90.856 1
ATOM 263 C CB . PRO 35 35 ? A 2.577 -11.890 8.015 1.000 1 A PRO 89.813 1
ATOM 264 C CG . PRO 35 35 ? A 3.140 -12.977 8.854 1.000 1 A PRO 89.197 1
ATOM 265 C CD . PRO 35 35 ? A 4.042 -12.329 9.850 1.000 1 A PRO 91.512 1
ATOM 266 N N . THR 36 36 ? A 0.842 -10.884 10.798 1.000 1 A THR 91.390 1
ATOM 267 C CA . THR 36 36 ? A -0.494 -10.841 11.399 1.000 1 A THR 90.248 1
ATOM 268 C C . THR 36 36 ? A -0.797 -9.530 12.121 1.000 1 A THR 91.476 1
ATOM 269 O O . THR 36 36 ? A -1.880 -9.391 12.673 1.000 1 A THR 90.384 1
ATOM 270 C CB . THR 36 36 ? A -0.686 -12.001 12.379 1.000 1 A THR 87.198 1
ATOM 271 O OG1 . THR 36 36 ? A 0.175 -11.832 13.520 1.000 1 A THR 85.404 1
ATOM 272 C CG2 . THR 36 36 ? A -0.373 -13.341 11.708 1.000 1 A THR 84.625 1
ATOM 273 N N . ILE 37 37 ? A 0.174 -8.596 12.132 1.000 1 A ILE 93.767 1
ATOM 274 C CA . ILE 37 37 ? A 0.015 -7.350 12.882 1.000 1 A ILE 93.531 1
ATOM 275 C C . ILE 37 37 ? A -0.592 -6.288 11.989 1.000 1 A ILE 94.011 1
ATOM 276 O O . ILE 37 37 ? A 0.023 -5.890 10.976 1.000 1 A ILE 93.683 1
ATOM 277 C CB . ILE 37 37 ? A 1.351 -6.861 13.465 1.000 1 A ILE 91.892 1
ATOM 278 C CG1 . ILE 37 37 ? A 1.864 -7.869 14.482 1.000 1 A ILE 91.912 1
ATOM 279 C CG2 . ILE 37 37 ? A 1.204 -5.476 14.113 1.000 1 A ILE 91.179 1
ATOM 280 C CD1 . ILE 37 37 ? A 3.201 -7.527 15.089 1.000 1 A ILE 88.510 1
ATOM 281 N N . GLU 38 38 ? A -1.798 -5.829 12.312 1.000 1 A GLU 93.044 1
ATOM 282 C CA . GLU 38 38 ? A -2.490 -4.748 11.637 1.000 1 A GLU 93.011 1
ATOM 283 C C . GLU 38 38 ? A -2.532 -3.544 12.570 1.000 1 A GLU 92.392 1
ATOM 284 O O . GLU 38 38 ? A -2.979 -3.653 13.705 1.000 1 A GLU 91.269 1
ATOM 285 C CB . GLU 38 38 ? A -3.892 -5.167 11.231 1.000 1 A GLU 91.862 1
ATOM 286 C CG . GLU 38 38 ? A -4.720 -4.047 10.639 1.000 1 A GLU 90.387 1
ATOM 287 C CD . GLU 38 38 ? A -6.032 -4.558 10.083 1.000 1 A GLU 90.896 1
ATOM 288 O OE1 . GLU 38 38 ? A -6.009 -5.546 9.314 1.000 1 A GLU 87.918 1
ATOM 289 O OE2 . GLU 38 38 ? A -7.097 -3.976 10.425 1.000 1 A GLU 87.848 1
ATOM 290 N N . ASP 39 39 ? A -2.048 -2.393 12.113 1.000 1 A ASP 93.978 1
ATOM 291 C CA . ASP 39 39 ? A -1.988 -1.229 12.968 1.000 1 A ASP 93.736 1
ATOM 292 C C . ASP 39 39 ? A -1.981 0.015 12.098 1.000 1 A ASP 95.037 1
ATOM 293 O O . ASP 39 39 ? A -1.814 -0.056 10.894 1.000 1 A ASP 94.860 1
ATOM 294 C CB . ASP 39 39 ? A -0.720 -1.266 13.854 1.000 1 A ASP 91.692 1
ATOM 295 C CG . ASP 39 39 ? A -0.890 -0.526 15.166 1.000 1 A ASP 84.666 1
ATOM 296 O OD1 . ASP 39 39 ? A -1.929 0.143 15.372 1.000 1 A ASP 81.912 1
ATOM 297 O OD2 . ASP 39 39 ? A 0.041 -0.622 15.997 1.000 1 A ASP 78.896 1
ATOM 298 N N . SER 40 40 ? A -2.214 1.155 12.742 1.000 1 A SER 94.999 1
ATOM 299 C CA . SER 40 40 ? A -2.263 2.428 12.054 1.000 1 A SER 95.044 1
ATOM 300 C C . SER 40 40 ? A -1.060 3.277 12.452 1.000 1 A SER 95.553 1
ATOM 301 O O . SER 40 40 ? A -0.544 3.176 13.557 1.000 1 A SER 93.974 1
ATOM 302 C CB . SER 40 40 ? A -3.575 3.155 12.362 1.000 1 A SER 92.459 1
ATOM 303 O OG . SER 40 40 ? A -3.635 3.536 13.718 1.000 1 A SER 86.897 1
ATOM 304 N N . TYR 41 41 ? A -0.638 4.128 11.522 1.000 1 A TYR 96.853 1
ATOM 305 C CA . TYR 41 41 ? A 0.550 4.941 11.699 1.000 1 A TYR 96.575 1
ATOM 306 C C . TYR 41 41 ? A 0.238 6.355 11.248 1.000 1 A TYR 96.983 1
ATOM 307 O O . TYR 41 41 ? A -0.497 6.575 10.291 1.000 1 A TYR 96.848 1
ATOM 308 C CB . TYR 41 41 ? A 1.713 4.394 10.869 1.000 1 A TYR 95.982 1
ATOM 309 C CG . TYR 41 41 ? A 2.102 2.994 11.258 1.000 1 A TYR 94.257 1
ATOM 310 C CD1 . TYR 41 41 ? A 3.140 2.763 12.135 1.000 1 A TYR 92.346 1
ATOM 311 C CD2 . TYR 41 41 ? A 1.394 1.913 10.773 1.000 1 A TYR 93.257 1
ATOM 312 C CE1 . TYR 41 41 ? A 3.481 1.483 12.496 1.000 1 A TYR 89.550 1
ATOM 313 C CE2 . TYR 41 41 ? A 1.756 0.625 11.120 1.000 1 A TYR 91.697 1
ATOM 314 C CZ . TYR 41 41 ? A 2.791 0.417 11.987 1.000 1 A TYR 89.166 1
ATOM 315 O OH . TYR 41 41 ? A 3.150 -0.863 12.352 1.000 1 A TYR 85.874 1
ATOM 316 N N . ARG 42 42 ? A 0.815 7.299 11.976 1.000 1 A ARG 97.061 1
ATOM 317 C CA . ARG 42 42 ? A 0.643 8.715 11.685 1.000 1 A ARG 97.032 1
ATOM 318 C C . ARG 42 42 ? A 2.000 9.302 11.303 1.000 1 A ARG 97.208 1
ATOM 319 O O . ARG 42 42 ? A 3.002 8.996 11.924 1.000 1 A ARG 96.099 1
ATOM 320 C CB . ARG 42 42 ? A 0.043 9.450 12.869 1.000 1 A ARG 95.521 1
ATOM 321 C CG . ARG 42 42 ? A -1.481 9.441 12.936 1.000 1 A ARG 85.185 1
ATOM 322 C CD . ARG 42 42 ? A -2.054 8.058 13.276 1.000 1 A ARG 79.393 1
ATOM 323 N NE . ARG 42 42 ? A -1.417 7.536 14.481 1.000 1 A ARG 73.911 1
ATOM 324 C CZ . ARG 42 42 ? A -1.377 6.251 14.790 1.000 1 A ARG 67.823 1
ATOM 325 N NH1 . ARG 42 42 ? A -1.933 5.327 14.010 1.000 1 A ARG 60.906 1
ATOM 326 N NH2 . ARG 42 42 ? A -0.730 5.863 15.897 1.000 1 A ARG 58.486 1
ATOM 327 N N . LYS 43 43 ? A 2.016 10.162 10.285 1.000 1 A LYS 96.916 1
ATOM 328 C CA . LYS 43 43 ? A 3.281 10.760 9.845 1.000 1 A LYS 96.992 1
ATOM 329 C C . LYS 43 43 ? A 2.965 12.088 9.166 1.000 1 A LYS 97.187 1
ATOM 330 O O . LYS 43 43 ? A 2.160 12.153 8.235 1.000 1 A LYS 97.121 1
ATOM 331 C CB . LYS 43 43 ? A 4.000 9.833 8.874 1.000 1 A LYS 96.291 1
ATOM 332 C CG . LYS 43 43 ? A 5.301 10.370 8.306 1.000 1 A LYS 95.045 1
ATOM 333 C CD . LYS 43 43 ? A 6.388 10.489 9.352 1.000 1 A LYS 92.511 1
ATOM 334 C CE . LYS 43 43 ? A 7.715 10.771 8.696 1.000 1 A LYS 91.150 1
ATOM 335 N NZ . LYS 43 43 ? A 8.811 10.826 9.673 1.000 1 A LYS 86.987 1
ATOM 336 N N . GLN 44 44 ? A 3.596 13.130 9.669 1.000 1 A GLN 97.660 1
ATOM 337 C CA . GLN 44 44 ? A 3.512 14.450 9.050 1.000 1 A GLN 97.526 1
ATOM 338 C C . GLN 44 44 ? A 4.549 14.544 7.939 1.000 1 A GLN 97.294 1
ATOM 339 O O . GLN 44 44 ? A 5.713 14.225 8.149 1.000 1 A GLN 96.280 1
ATOM 340 C CB . GLN 44 44 ? A 3.724 15.536 10.090 1.000 1 A GLN 96.768 1
ATOM 341 C CG . GLN 44 44 ? A 3.550 16.947 9.552 1.000 1 A GLN 92.901 1
ATOM 342 C CD . GLN 44 44 ? A 3.808 17.973 10.626 1.000 1 A GLN 88.942 1
ATOM 343 O OE1 . GLN 44 44 ? A 3.137 17.974 11.694 1.000 1 A GLN 81.157 1
ATOM 344 N NE2 . GLN 44 44 ? A 4.794 18.834 10.389 1.000 1 A GLN 80.440 1
ATOM 345 N N . VAL 45 45 ? A 4.111 14.938 6.753 1.000 1 A VAL 96.948 1
ATOM 346 C CA . VAL 45 45 ? A 5.007 15.106 5.624 1.000 1 A VAL 96.581 1
ATOM 347 C C . VAL 45 45 ? A 4.650 16.404 4.892 1.000 1 A VAL 96.340 1
ATOM 348 O O . VAL 45 45 ? A 3.626 17.030 5.173 1.000 1 A VAL 95.639 1
ATOM 349 C CB . VAL 45 45 ? A 4.897 13.937 4.604 1.000 1 A VAL 95.637 1
ATOM 350 C CG1 . VAL 45 45 ? A 5.325 12.633 5.260 1.000 1 A VAL 95.087 1
ATOM 351 C CG2 . VAL 45 45 ? A 3.496 13.832 4.038 1.000 1 A VAL 94.753 1
ATOM 352 N N . VAL 46 46 ? A 5.491 16.779 3.956 1.000 1 A VAL 95.936 1
ATOM 353 C CA . VAL 46 46 ? A 5.203 17.928 3.081 1.000 1 A VAL 96.115 1
ATOM 354 C C . VAL 46 46 ? A 5.099 17.415 1.655 1.000 1 A VAL 96.698 1
ATOM 355 O O . VAL 46 46 ? A 6.022 16.771 1.144 1.000 1 A VAL 96.117 1
ATOM 356 C CB . VAL 46 46 ? A 6.282 19.006 3.181 1.000 1 A VAL 94.679 1
ATOM 357 C CG1 . VAL 46 46 ? A 6.352 19.545 4.609 1.000 1 A VAL 93.355 1
ATOM 358 C CG2 . VAL 46 46 ? A 6.005 20.150 2.202 1.000 1 A VAL 93.874 1
ATOM 359 N N . ILE 47 47 ? A 3.970 17.645 1.015 1.000 1 A ILE 96.922 1
ATOM 360 C CA . ILE 47 47 ? A 3.725 17.208 -0.349 1.000 1 A ILE 97.210 1
ATOM 361 C C . ILE 47 47 ? A 3.299 18.423 -1.162 1.000 1 A ILE 97.001 1
ATOM 362 O O . ILE 47 47 ? A 2.258 19.027 -0.882 1.000 1 A ILE 96.427 1
ATOM 363 C CB . ILE 47 47 ? A 2.618 16.121 -0.414 1.000 1 A ILE 97.402 1
ATOM 364 C CG1 . ILE 47 47 ? A 2.999 14.938 0.475 1.000 1 A ILE 97.000 1
ATOM 365 C CG2 . ILE 47 47 ? A 2.348 15.681 -1.855 1.000 1 A ILE 97.171 1
ATOM 366 C CD1 . ILE 47 47 ? A 1.848 13.955 0.659 1.000 1 A ILE 96.400 1
ATOM 367 N N . ASP 48 48 ? A 4.099 18.753 -2.156 1.000 1 A ASP 97.114 1
ATOM 368 C CA . ASP 48 48 ? A 3.789 19.887 -3.052 1.000 1 A ASP 96.540 1
ATOM 369 C C . ASP 48 48 ? A 3.555 21.173 -2.249 1.000 1 A ASP 95.728 1
ATOM 370 O O . ASP 48 48 ? A 2.656 21.958 -2.551 1.000 1 A ASP 94.146 1
ATOM 371 C CB . ASP 48 48 ? A 2.572 19.572 -3.942 1.000 1 A ASP 96.172 1
ATOM 372 C CG . ASP 48 48 ? A 2.785 18.331 -4.788 1.000 1 A ASP 96.423 1
ATOM 373 O OD1 . ASP 48 48 ? A 3.901 18.148 -5.312 1.000 1 A ASP 95.364 1
ATOM 374 O OD2 . ASP 48 48 ? A 1.831 17.548 -4.934 1.000 1 A ASP 94.900 1
ATOM 375 N N . GLY 49 49 ? A 4.356 21.340 -1.210 1.000 1 A GLY 95.813 1
ATOM 376 C CA . GLY 49 49 ? A 4.291 22.541 -0.412 1.000 1 A GLY 94.174 1
ATOM 377 C C . GLY 49 49 ? A 3.220 22.548 0.655 1.000 1 A GLY 94.277 1
ATOM 378 O O . GLY 49 49 ? A 3.108 23.528 1.403 1.000 1 A GLY 92.887 1
ATOM 379 N N . GLU 50 50 ? A 2.420 21.482 0.752 1.000 1 A GLU 93.536 1
ATOM 380 C CA . GLU 50 50 ? A 1.367 21.366 1.744 1.000 1 A GLU 93.394 1
ATOM 381 C C . GLU 50 50 ? A 1.777 20.409 2.835 1.000 1 A GLU 94.349 1
ATOM 382 O O . GLU 50 50 ? A 2.007 19.219 2.570 1.000 1 A GLU 94.401 1
ATOM 383 C CB . GLU 50 50 ? A 0.058 20.904 1.096 1.000 1 A GLU 90.873 1
ATOM 384 C CG . GLU 50 50 ? A -1.080 20.785 2.096 1.000 1 A GLU 87.782 1
ATOM 385 C CD . GLU 50 50 ? A -2.356 20.263 1.464 1.000 1 A GLU 85.588 1
ATOM 386 O OE1 . GLU 50 50 ? A -2.538 19.023 1.417 1.000 1 A GLU 77.656 1
ATOM 387 O OE2 . GLU 50 50 ? A -3.157 21.082 0.976 1.000 1 A GLU 76.052 1
ATOM 388 N N . THR 51 51 ? A 1.831 20.868 4.083 1.000 1 A THR 95.582 1
ATOM 389 C CA . THR 51 51 ? A 2.066 19.991 5.220 1.000 1 A THR 95.630 1
ATOM 390 C C . THR 51 51 ? A 0.837 19.093 5.381 1.000 1 A THR 95.628 1
ATOM 391 O O . THR 51 51 ? A -0.285 19.570 5.520 1.000 1 A THR 93.948 1
ATOM 392 C CB . THR 51 51 ? A 2.335 20.793 6.504 1.000 1 A THR 94.902 1
ATOM 393 O OG1 . THR 51 51 ? A 3.481 21.635 6.306 1.000 1 A THR 92.565 1
ATOM 394 C CG2 . THR 51 51 ? A 2.563 19.842 7.683 1.000 1 A THR 93.088 1
ATOM 395 N N . SER 52 52 ? A 1.072 17.782 5.340 1.000 1 A SER 95.586 1
ATOM 396 C CA . SER 52 52 ? A 0.005 16.808 5.272 1.000 1 A SER 95.391 1
ATOM 397 C C . SER 52 52 ? A 0.217 15.746 6.326 1.000 1 A SER 96.331 1
ATOM 398 O O . SER 52 52 ? A 1.315 15.193 6.453 1.000 1 A SER 96.055 1
ATOM 399 C CB . SER 52 52 ? A -0.014 16.173 3.882 1.000 1 A SER 92.742 1
ATOM 400 O OG . SER 52 52 ? A -0.191 17.152 2.875 1.000 1 A SER 85.007 1
ATOM 401 N N . LEU 53 53 ? A -0.831 15.453 7.084 1.000 1 A LEU 97.073 1
ATOM 402 C CA . LEU 53 53 ? A -0.798 14.396 8.082 1.000 1 A LEU 97.557 1
ATOM 403 C C . LEU 53 53 ? A -1.369 13.127 7.450 1.000 1 A LEU 97.863 1
ATOM 404 O O . LEU 53 53 ? A -2.556 13.077 7.119 1.000 1 A LEU 97.551 1
ATOM 405 C CB . LEU 53 53 ? A -1.598 14.775 9.322 1.000 1 A LEU 96.863 1
ATOM 406 C CG . LEU 53 53 ? A -1.546 13.734 10.439 1.000 1 A LEU 94.431 1
ATOM 407 C CD1 . LEU 53 53 ? A -0.126 13.663 11.010 1.000 1 A LEU 93.006 1
ATOM 408 C CD2 . LEU 53 53 ? A -2.538 14.103 11.551 1.000 1 A LEU 92.471 1
ATOM 409 N N . LEU 54 54 ? A -0.525 12.120 7.281 1.000 1 A LEU 98.049 1
ATOM 410 C CA . LEU 54 54 ? A -0.932 10.844 6.700 1.000 1 A LEU 98.254 1
ATOM 411 C C . LEU 54 54 ? A -1.305 9.888 7.820 1.000 1 A LEU 98.193 1
ATOM 412 O O . LEU 54 54 ? A -0.514 9.641 8.735 1.000 1 A LEU 98.000 1
ATOM 413 C CB . LEU 54 54 ? A 0.208 10.241 5.872 1.000 1 A LEU 98.256 1
ATOM 414 C CG . LEU 54 54 ? A 0.827 11.134 4.818 1.000 1 A LEU 98.086 1
ATOM 415 C CD1 . LEU 54 54 ? A -0.241 11.810 3.968 1.000 1 A LEU 97.982 1
ATOM 416 C CD2 . LEU 54 54 ? A 1.792 10.350 3.959 1.000 1 A LEU 98.063 1
ATOM 417 N N . ASP 55 55 ? A -2.525 9.392 7.774 1.000 1 A ASP 98.187 1
ATOM 418 C CA . ASP 55 55 ? A -3.059 8.429 8.736 1.000 1 A ASP 97.984 1
ATOM 419 C C . ASP 55 55 ? A -3.239 7.122 7.978 1.000 1 A ASP 98.096 1
ATOM 420 O O . ASP 55 55 ? A -4.153 6.987 7.180 1.000 1 A ASP 97.907 1
ATOM 421 C CB . ASP 55 55 ? A -4.367 8.956 9.300 1.000 1 A ASP 96.896 1
ATOM 422 C CG . ASP 55 55 ? A -4.992 8.053 10.342 1.000 1 A ASP 94.761 1
ATOM 423 O OD1 . ASP 55 55 ? A -4.362 7.061 10.754 1.000 1 A ASP 92.772 1
ATOM 424 O OD2 . ASP 55 55 ? A -6.131 8.373 10.761 1.000 1 A ASP 90.298 1
ATOM 425 N N . ILE 56 56 ? A -2.344 6.148 8.224 1.000 1 A ILE 98.076 1
ATOM 426 C CA . ILE 56 56 ? A -2.171 5.000 7.331 1.000 1 A ILE 98.160 1
ATOM 427 C C . ILE 56 56 ? A -2.542 3.716 8.068 1.000 1 A ILE 97.845 1
ATOM 428 O O . ILE 56 56 ? A -2.003 3.399 9.108 1.000 1 A ILE 97.748 1
ATOM 429 C CB . ILE 56 56 ? A -0.731 4.896 6.821 1.000 1 A ILE 98.276 1
ATOM 430 C CG1 . ILE 56 56 ? A -0.344 6.181 6.077 1.000 1 A ILE 97.560 1
ATOM 431 C CG2 . ILE 56 56 ? A -0.572 3.679 5.906 1.000 1 A ILE 98.163 1
ATOM 432 C CD1 . ILE 56 56 ? A 1.167 6.323 5.882 1.000 1 A ILE 92.624 1
ATOM 433 N N . LEU 57 57 ? A -3.479 2.961 7.492 1.000 1 A LEU 97.511 1
ATOM 434 C CA . LEU 57 57 ? A -3.824 1.639 8.001 1.000 1 A LEU 97.096 1
ATOM 435 C C . LEU 57 57 ? A -3.069 0.597 7.189 1.000 1 A LEU 97.255 1
ATOM 436 O O . LEU 57 57 ? A -3.257 0.477 5.970 1.000 1 A LEU 97.308 1
ATOM 437 C CB . LEU 57 57 ? A -5.329 1.384 7.918 1.000 1 A LEU 96.020 1
ATOM 438 C CG . LEU 57 57 ? A -5.784 -0.014 8.327 1.000 1 A LEU 94.476 1
ATOM 439 C CD1 . LEU 57 57 ? A -5.463 -0.290 9.788 1.000 1 A LEU 93.176 1
ATOM 440 C CD2 . LEU 57 57 ? A -7.269 -0.165 8.066 1.000 1 A LEU 92.707 1
ATOM 441 N N . ASP 58 58 ? A -2.180 -0.136 7.856 1.000 1 A ASP 97.228 1
ATOM 442 C CA . ASP 58 58 ? A -1.441 -1.234 7.259 1.000 1 A ASP 97.140 1
ATOM 443 C C . ASP 58 58 ? A -2.199 -2.536 7.547 1.000 1 A ASP 96.595 1
ATOM 444 O O . ASP 58 58 ? A -2.159 -3.060 8.651 1.000 1 A ASP 95.866 1
ATOM 445 C CB . ASP 58 58 ? A -0.033 -1.282 7.867 1.000 1 A ASP 97.145 1
ATOM 446 C CG . ASP 58 58 ? A 0.754 -2.509 7.428 1.000 1 A ASP 97.175 1
ATOM 447 O OD1 . ASP 58 58 ? A 0.544 -2.965 6.289 1.000 1 A ASP 96.709 1
ATOM 448 O OD2 . ASP 58 58 ? A 1.571 -2.992 8.226 1.000 1 A ASP 96.373 1
ATOM 449 N N . THR 59 59 ? A -2.906 -3.048 6.541 1.000 1 A THR 97.057 1
ATOM 450 C CA . THR 59 59 ? A -3.771 -4.200 6.768 1.000 1 A THR 96.613 1
ATOM 451 C C . THR 59 59 ? A -2.969 -5.480 6.882 1.000 1 A THR 95.712 1
ATOM 452 O O . THR 59 59 ? A -1.894 -5.634 6.303 1.000 1 A THR 94.516 1
ATOM 453 C CB . THR 59 59 ? A -4.803 -4.321 5.635 1.000 1 A THR 96.451 1
ATOM 454 O OG1 . THR 59 59 ? A -4.143 -4.565 4.398 1.000 1 A THR 94.439 1
ATOM 455 C CG2 . THR 59 59 ? A -5.613 -3.059 5.528 1.000 1 A THR 94.686 1
ATOM 456 N N . ALA 60 60 ? A -3.517 -6.424 7.667 1.000 1 A ALA 95.390 1
ATOM 457 C CA . ALA 60 60 ? A -2.782 -7.659 7.909 1.000 1 A ALA 94.046 1
ATOM 458 C C . ALA 60 60 ? A -3.653 -8.842 8.301 1.000 1 A ALA 90.590 1
ATOM 459 O O . ALA 60 60 ? A -3.113 -9.922 8.480 1.000 1 A ALA 85.961 1
ATOM 460 C CB . ALA 60 60 ? A -1.715 -7.450 8.952 1.000 1 A ALA 93.685 1
ATOM 461 N N . GLY 61 61 ? A -4.961 -8.649 8.436 1.000 1 A GLY 84.045 1
ATOM 462 C CA . GLY 61 61 ? A -5.765 -9.774 8.892 1.000 1 A GLY 79.833 1
ATOM 463 C C . GLY 61 61 ? A -7.201 -9.687 8.451 1.000 1 A GLY 80.109 1
ATOM 464 O O . GLY 61 61 ? A -7.602 -8.728 7.778 1.000 1 A GLY 74.397 1
ATOM 465 N N . GLN 62 62 ? A -7.972 -10.694 8.817 1.000 1 A GLN 77.097 1
ATOM 466 C CA . GLN 62 62 ? A -9.396 -10.726 8.640 1.000 1 A GLN 76.069 1
ATOM 467 C C . GLN 62 62 ? A -9.976 -11.310 9.914 1.000 1 A GLN 76.410 1
ATOM 468 O O . GLN 62 62 ? A -10.361 -12.469 9.963 1.000 1 A GLN 72.927 1
ATOM 469 C CB . GLN 62 62 ? A -9.789 -11.550 7.412 1.000 1 A GLN 71.935 1
ATOM 470 C CG . GLN 62 62 ? A -11.276 -11.509 7.113 1.000 1 A GLN 68.008 1
ATOM 471 C CD . GLN 62 62 ? A -11.609 -12.037 5.743 1.000 1 A GLN 60.725 1
ATOM 472 O OE1 . GLN 62 62 ? A -10.716 -12.153 4.900 1.000 1 A GLN 57.512 1
ATOM 473 N NE2 . GLN 62 62 ? A -12.878 -12.383 5.527 1.000 1 A GLN 59.339 1
ATOM 474 N N . GLU 63 63 ? A -9.976 -10.492 10.986 1.000 1 A GLU 76.223 1
ATOM 475 C CA . GLU 63 63 ? A -10.443 -10.907 12.299 1.000 1 A GLU 74.668 1
ATOM 476 C C . GLU 63 63 ? A -11.963 -10.906 12.336 1.000 1 A GLU 76.124 1
ATOM 477 O O . GLU 63 63 ? A -12.622 -10.400 11.439 1.000 1 A GLU 73.072 1
ATOM 478 C CB . GLU 63 63 ? A -9.885 -9.962 13.384 1.000 1 A GLU 68.914 1
ATOM 479 C CG . GLU 63 63 ? A -8.368 -9.822 13.384 1.000 1 A GLU 66.583 1
ATOM 480 C CD . GLU 63 63 ? A -7.647 -11.121 13.614 1.000 1 A GLU 62.901 1
ATOM 481 O OE1 . GLU 63 63 ? A -8.212 -12.022 14.263 1.000 1 A GLU 61.449 1
ATOM 482 O OE2 . GLU 63 63 ? A -6.488 -11.259 13.141 1.000 1 A GLU 61.394 1
ATOM 483 N N . GLU 64 64 ? A -12.497 -11.485 13.399 1.000 1 A GLU 79.092 1
ATOM 484 C CA . GLU 64 64 ? A -13.946 -11.460 13.621 1.000 1 A GLU 78.760 1
ATOM 485 C C . GLU 64 64 ? A -14.464 -10.016 13.645 1.000 1 A GLU 79.106 1
ATOM 486 O O . GLU 64 64 ? A -15.414 -9.658 12.961 1.000 1 A GLU 75.037 1
ATOM 487 C CB . GLU 64 64 ? A -14.298 -12.167 14.916 1.000 1 A GLU 73.444 1
ATOM 488 C CG . GLU 64 64 ? A -15.760 -12.089 15.291 1.000 1 A GLU 68.853 1
ATOM 489 C CD . GLU 64 64 ? A -16.076 -12.868 16.544 1.000 1 A GLU 62.520 1
ATOM 490 O OE1 . GLU 64 64 ? A -15.417 -13.909 16.775 1.000 1 A GLU 62.324 1
ATOM 491 O OE2 . GLU 64 64 ? A -16.985 -12.439 17.309 1.000 1 A GLU 60.009 1
ATOM 492 N N . TYR 65 65 ? A -13.747 -9.164 14.419 1.000 1 A TYR 78.550 1
ATOM 493 C CA . TYR 65 65 ? A -14.091 -7.755 14.550 1.000 1 A TYR 78.400 1
ATOM 494 C C . TYR 65 65 ? A -12.866 -6.908 14.784 1.000 1 A TYR 78.954 1
ATOM 495 O O . TYR 65 65 ? A -12.010 -7.267 15.611 1.000 1 A TYR 76.637 1
ATOM 496 C CB . TYR 65 65 ? A -15.064 -7.540 15.710 1.000 1 A TYR 74.568 1
ATOM 497 C CG . TYR 65 65 ? A -15.442 -6.080 15.876 1.000 1 A TYR 70.320 1
ATOM 498 C CD1 . TYR 65 65 ? A -14.892 -5.280 16.868 1.000 1 A TYR 67.471 1
ATOM 499 C CD2 . TYR 65 65 ? A -16.356 -5.499 15.002 1.000 1 A TYR 67.410 1
ATOM 500 C CE1 . TYR 65 65 ? A -15.242 -3.938 17.007 1.000 1 A TYR 63.360 1
ATOM 501 C CE2 . TYR 65 65 ? A -16.698 -4.171 15.115 1.000 1 A TYR 64.474 1
ATOM 502 C CZ . TYR 65 65 ? A -16.158 -3.413 16.096 1.000 1 A TYR 62.998 1
ATOM 503 O OH . TYR 65 65 ? A -16.486 -2.076 16.239 1.000 1 A TYR 67.443 1
ATOM 504 N N . SER 66 66 ? A -12.758 -5.811 14.094 1.000 1 A SER 80.241 1
ATOM 505 C CA . SER 66 66 ? A -11.696 -4.846 14.368 1.000 1 A SER 78.731 1
ATOM 506 C C . SER 66 66 ? A -12.271 -3.451 14.173 1.000 1 A SER 81.080 1
ATOM 507 O O . SER 66 66 ? A -12.610 -3.057 13.061 1.000 1 A SER 79.431 1
ATOM 508 C CB . SER 66 66 ? A -10.534 -5.063 13.411 1.000 1 A SER 71.703 1
ATOM 509 O OG . SER 66 66 ? A -9.542 -4.082 13.606 1.000 1 A SER 66.616 1
ATOM 510 N N . ALA 67 67 ? A -12.360 -2.703 15.295 1.000 1 A ALA 79.047 1
ATOM 511 C CA . ALA 67 67 ? A -12.927 -1.351 15.222 1.000 1 A ALA 79.110 1
ATOM 512 C C . ALA 67 67 ? A -12.086 -0.437 14.319 1.000 1 A ALA 80.512 1
ATOM 513 O O . ALA 67 67 ? A -12.625 0.377 13.550 1.000 1 A ALA 81.173 1
ATOM 514 C CB . ALA 67 67 ? A -13.074 -0.752 16.624 1.000 1 A ALA 76.590 1
ATOM 515 N N . MET 68 68 ? A -10.733 -0.586 14.413 1.000 1 A MET 78.680 1
ATOM 516 C CA . MET 68 68 ? A -9.867 0.250 13.578 1.000 1 A MET 78.403 1
ATOM 517 C C . MET 68 68 ? A -10.057 -0.103 12.103 1.000 1 A MET 80.187 1
ATOM 518 O O . MET 68 68 ? A -10.226 0.794 11.255 1.000 1 A MET 79.103 1
ATOM 519 C CB . MET 68 68 ? A -8.405 0.088 14.000 1.000 1 A MET 74.313 1
ATOM 520 C CG . MET 68 68 ? A -8.136 0.512 15.445 1.000 1 A MET 69.506 1
ATOM 521 S SD . MET 68 68 ? A -6.412 0.340 15.958 1.000 1 A MET 64.260 1
ATOM 522 C CE . MET 68 68 ? A -5.650 1.619 14.986 1.000 1 A MET 58.309 1
ATOM 523 N N . ARG 69 69 ? A -10.014 -1.414 11.787 1.000 1 A ARG 87.503 1
ATOM 524 C CA . ARG 69 69 ? A -10.215 -1.822 10.398 1.000 1 A ARG 88.245 1
ATOM 525 C C . ARG 69 69 ? A -11.532 -1.268 9.845 1.000 1 A ARG 90.449 1
ATOM 526 O O . ARG 69 69 ? A -11.565 -0.707 8.753 1.000 1 A ARG 91.569 1
ATOM 527 C CB . ARG 69 69 ? A -10.186 -3.333 10.303 1.000 1 A ARG 86.424 1
ATOM 528 C CG . ARG 69 69 ? A -10.403 -3.837 8.869 1.000 1 A ARG 81.710 1
ATOM 529 C CD . ARG 69 69 ? A -10.807 -5.305 8.853 1.000 1 A ARG 77.009 1
ATOM 530 N NE . ARG 69 69 ? A -12.130 -5.464 9.417 1.000 1 A ARG 78.132 1
ATOM 531 C CZ . ARG 69 69 ? A -12.602 -6.635 9.919 1.000 1 A ARG 77.163 1
ATOM 532 N NH1 . ARG 69 69 ? A -11.825 -7.691 9.953 1.000 1 A ARG 71.619 1
ATOM 533 N NH2 . ARG 69 69 ? A -13.842 -6.684 10.375 1.000 1 A ARG 71.380 1
ATOM 534 N N . ASP 70 70 ? A -12.581 -1.449 10.609 1.000 1 A ASP 84.437 1
ATOM 535 C CA . ASP 70 70 ? A -13.900 -1.036 10.145 1.000 1 A ASP 86.696 1
ATOM 536 C C . ASP 70 70 ? A -13.973 0.462 9.937 1.000 1 A ASP 87.620 1
ATOM 537 O O . ASP 70 70 ? A -14.565 0.931 8.962 1.000 1 A ASP 88.014 1
ATOM 538 C CB . ASP 70 70 ? A -14.974 -1.502 11.148 1.000 1 A ASP 85.143 1
ATOM 539 C CG . ASP 70 70 ? A -15.204 -2.997 11.134 1.000 1 A ASP 87.149 1
ATOM 540 O OD1 . ASP 70 70 ? A -14.689 -3.678 10.230 1.000 1 A ASP 81.449 1
ATOM 541 O OD2 . ASP 70 70 ? A -15.905 -3.478 12.036 1.000 1 A ASP 80.737 1
ATOM 542 N N . GLN 71 71 ? A -13.364 1.250 10.851 1.000 1 A GLN 88.732 1
ATOM 543 C CA . GLN 71 71 ? A -13.373 2.692 10.696 1.000 1 A GLN 87.046 1
ATOM 544 C C . GLN 71 71 ? A -12.640 3.103 9.423 1.000 1 A GLN 87.220 1
ATOM 545 O O . GLN 71 71 ? A -13.130 3.974 8.650 1.000 1 A GLN 86.956 1
ATOM 546 C CB . GLN 71 71 ? A -12.737 3.375 11.909 1.000 1 A GLN 84.511 1
ATOM 547 C CG . GLN 71 71 ? A -12.706 4.871 11.812 1.000 1 A GLN 73.292 1
ATOM 548 C CD . GLN 71 71 ? A -14.038 5.509 12.181 1.000 1 A GLN 66.149 1
ATOM 549 O OE1 . GLN 71 71 ? A -15.081 4.852 12.172 1.000 1 A GLN 61.815 1
ATOM 550 N NE2 . GLN 71 71 ? A -14.004 6.791 12.508 1.000 1 A GLN 60.075 1
ATOM 551 N N . TYR 72 72 ? A -11.465 2.499 9.171 1.000 1 A TYR 84.941 1
ATOM 552 C CA . TYR 72 72 ? A -10.700 2.864 7.981 1.000 1 A TYR 84.957 1
ATOM 553 C C . TYR 72 72 ? A -11.461 2.483 6.726 1.000 1 A TYR 88.258 1
ATOM 554 O O . TYR 72 72 ? A -11.474 3.223 5.744 1.000 1 A TYR 88.630 1
ATOM 555 C CB . TYR 72 72 ? A -9.307 2.239 7.999 1.000 1 A TYR 81.227 1
ATOM 556 C CG . TYR 72 72 ? A -8.302 3.067 8.759 1.000 1 A TYR 76.777 1
ATOM 557 C CD1 . TYR 72 72 ? A -7.392 3.870 8.100 1.000 1 A TYR 73.144 1
ATOM 558 C CD2 . TYR 72 72 ? A -8.247 3.030 10.142 1.000 1 A TYR 72.078 1
ATOM 559 C CE1 . TYR 72 72 ? A -6.481 4.638 8.778 1.000 1 A TYR 70.105 1
ATOM 560 C CE2 . TYR 72 72 ? A -7.326 3.775 10.828 1.000 1 A TYR 71.146 1
ATOM 561 C CZ . TYR 72 72 ? A -6.444 4.584 10.146 1.000 1 A TYR 68.161 1
ATOM 562 O OH . TYR 72 72 ? A -5.525 5.343 10.846 1.000 1 A TYR 73.107 1
ATOM 563 N N . MET 73 73 ? A -12.114 1.310 6.720 1.000 1 A MET 89.598 1
ATOM 564 C CA . MET 73 73 ? A -12.842 0.899 5.526 1.000 1 A MET 91.595 1
ATOM 565 C C . MET 73 73 ? A -14.064 1.782 5.292 1.000 1 A MET 93.418 1
ATOM 566 O O . MET 73 73 ? A -14.461 1.990 4.112 1.000 1 A MET 93.127 1
ATOM 567 C CB . MET 73 73 ? A -13.236 -0.572 5.585 1.000 1 A MET 90.446 1
ATOM 568 C CG . MET 73 73 ? A -12.021 -1.508 5.616 1.000 1 A MET 87.546 1
ATOM 569 S SD . MET 73 73 ? A -10.762 -1.183 4.386 1.000 1 A MET 83.129 1
ATOM 570 C CE . MET 73 73 ? A -9.498 -2.376 4.859 1.000 1 A MET 73.962 1
ATOM 571 N N . ARG 74 74 ? A -14.627 2.316 6.345 1.000 1 A ARG 94.168 1
ATOM 572 C CA . ARG 74 74 ? A -15.775 3.246 6.193 1.000 1 A ARG 93.804 1
ATOM 573 C C . ARG 74 74 ? A -15.308 4.630 5.778 1.000 1 A ARG 94.173 1
ATOM 574 O O . ARG 74 74 ? A -16.018 5.314 5.018 1.000 1 A ARG 94.462 1
ATOM 575 C CB . ARG 74 74 ? A -16.561 3.375 7.502 1.000 1 A ARG 92.463 1
ATOM 576 C CG . ARG 74 74 ? A -17.512 2.229 7.788 1.000 1 A ARG 89.296 1
ATOM 577 C CD . ARG 74 74 ? A -18.357 2.501 9.017 1.000 1 A ARG 88.538 1
ATOM 578 N NE . ARG 74 74 ? A -18.053 1.581 10.070 1.000 1 A ARG 82.491 1
ATOM 579 C CZ . ARG 74 74 ? A -17.398 1.870 11.190 1.000 1 A ARG 81.023 1
ATOM 580 N NH1 . ARG 74 74 ? A -16.995 3.089 11.410 1.000 1 A ARG 72.565 1
ATOM 581 N NH2 . ARG 74 74 ? A -17.142 0.909 12.085 1.000 1 A ARG 73.093 1
ATOM 582 N N . THR 75 75 ? A -14.137 5.051 6.271 1.000 1 A THR 95.104 1
ATOM 583 C CA . THR 75 75 ? A -13.724 6.448 6.133 1.000 1 A THR 94.449 1
ATOM 584 C C . THR 75 75 ? A -12.469 6.651 5.310 1.000 1 A THR 96.039 1
ATOM 585 O O . THR 75 75 ? A -12.101 7.790 5.037 1.000 1 A THR 95.531 1
ATOM 586 C CB . THR 75 75 ? A -13.515 7.083 7.523 1.000 1 A THR 91.662 1
ATOM 587 O OG1 . THR 75 75 ? A -12.433 6.445 8.181 1.000 1 A THR 85.648 1
ATOM 588 C CG2 . THR 75 75 ? A -14.764 6.963 8.390 1.000 1 A THR 85.225 1
ATOM 589 N N . GLY 76 76 ? A -11.781 5.562 4.924 1.000 1 A GLY 96.996 1
ATOM 590 C CA . GLY 76 76 ? A -10.564 5.688 4.149 1.000 1 A GLY 97.554 1
ATOM 591 C C . GLY 76 76 ? A -10.777 6.500 2.899 1.000 1 A GLY 98.101 1
ATOM 592 O O . GLY 76 76 ? A -11.739 6.287 2.153 1.000 1 A GLY 97.991 1
ATOM 593 N N . GLU 77 77 ? A -9.867 7.416 2.621 1.000 1 A GLU 98.439 1
ATOM 594 C CA . GLU 77 77 ? A -9.992 8.318 1.480 1.000 1 A GLU 98.525 1
ATOM 595 C C . GLU 77 77 ? A -9.293 7.769 0.240 1.000 1 A GLU 98.639 1
ATOM 596 O O . GLU 77 77 ? A -9.692 8.113 -0.881 1.000 1 A GLU 98.503 1
ATOM 597 C CB . GLU 77 77 ? A -9.411 9.679 1.828 1.000 1 A GLU 98.322 1
ATOM 598 C CG . GLU 77 77 ? A -10.188 10.417 2.881 1.000 1 A GLU 97.987 1
ATOM 599 C CD . GLU 77 77 ? A -9.497 11.669 3.319 1.000 1 A GLU 97.606 1
ATOM 600 O OE1 . GLU 77 77 ? A -8.617 11.585 4.174 1.000 1 A GLU 93.812 1
ATOM 601 O OE2 . GLU 77 77 ? A -9.821 12.745 2.752 1.000 1 A GLU 93.187 1
ATOM 602 N N . GLY 78 78 ? A -8.240 6.958 0.437 1.000 1 A GLY 98.700 1
ATOM 603 C CA . GLY 78 78 ? A -7.448 6.462 -0.667 1.000 1 A GLY 98.737 1
ATOM 604 C C . GLY 78 78 ? A -6.773 5.164 -0.280 1.000 1 A GLY 98.800 1
ATOM 605 O O . GLY 78 78 ? A -6.504 4.900 0.887 1.000 1 A GLY 98.787 1
ATOM 606 N N . PHE 79 79 ? A -6.457 4.371 -1.290 1.000 1 A PHE 98.867 1
ATOM 607 C CA . PHE 79 79 ? A -5.985 3.005 -1.071 1.000 1 A PHE 98.881 1
ATOM 608 C C . PHE 79 79 ? A -4.783 2.735 -1.958 1.000 1 A PHE 98.909 1
ATOM 609 O O . PHE 79 79 ? A -4.819 2.973 -3.172 1.000 1 A PHE 98.894 1
ATOM 610 C CB . PHE 79 79 ? A -7.098 2.001 -1.383 1.000 1 A PHE 98.809 1
ATOM 611 C CG . PHE 79 79 ? A -8.293 2.105 -0.481 1.000 1 A PHE 98.746 1
ATOM 612 C CD1 . PHE 79 79 ? A -8.482 1.195 0.537 1.000 1 A PHE 98.623 1
ATOM 613 C CD2 . PHE 79 79 ? A -9.216 3.136 -0.665 1.000 1 A PHE 98.607 1
ATOM 614 C CE1 . PHE 79 79 ? A -9.580 1.298 1.372 1.000 1 A PHE 98.324 1
ATOM 615 C CE2 . PHE 79 79 ? A -10.322 3.239 0.179 1.000 1 A PHE 98.365 1
ATOM 616 C CZ . PHE 79 79 ? A -10.504 2.328 1.198 1.000 1 A PHE 98.299 1
ATOM 617 N N . LEU 80 80 ? A -3.708 2.190 -1.355 1.000 1 A LEU 98.916 1
ATOM 618 C CA . LEU 80 80 ? A -2.607 1.605 -2.120 1.000 1 A LEU 98.931 1
ATOM 619 C C . LEU 80 80 ? A -2.897 0.122 -2.275 1.000 1 A LEU 98.943 1
ATOM 620 O O . LEU 80 80 ? A -3.064 -0.584 -1.291 1.000 1 A LEU 98.917 1
ATOM 621 C CB . LEU 80 80 ? A -1.278 1.751 -1.400 1.000 1 A LEU 98.803 1
ATOM 622 C CG . LEU 80 80 ? A -0.648 3.117 -1.251 1.000 1 A LEU 97.049 1
ATOM 623 C CD1 . LEU 80 80 ? A -0.628 3.886 -2.556 1.000 1 A LEU 98.101 1
ATOM 624 C CD2 . LEU 80 80 ? A 0.762 2.937 -0.694 1.000 1 A LEU 98.281 1
ATOM 625 N N . SER 81 81 ? A -2.955 -0.370 -3.530 1.000 1 A SER 98.968 1
ATOM 626 C CA . SER 81 81 ? A -3.129 -1.767 -3.804 1.000 1 A SER 98.970 1
ATOM 627 C C . SER 81 81 ? A -1.775 -2.317 -4.243 1.000 1 A SER 98.984 1
ATOM 628 O O . SER 81 81 ? A -1.264 -1.995 -5.313 1.000 1 A SER 98.974 1
ATOM 629 C CB . SER 81 81 ? A -4.175 -1.957 -4.889 1.000 1 A SER 98.891 1
ATOM 630 O OG . SER 81 81 ? A -5.463 -1.640 -4.382 1.000 1 A SER 97.770 1
ATOM 631 N N . VAL 82 82 ? A -1.209 -3.170 -3.400 1.000 1 A VAL 98.971 1
ATOM 632 C CA . VAL 82 82 ? A 0.189 -3.583 -3.545 1.000 1 A VAL 98.977 1
ATOM 633 C C . VAL 82 82 ? A 0.267 -5.029 -4.020 1.000 1 A VAL 98.975 1
ATOM 634 O O . VAL 82 82 ? A -0.422 -5.897 -3.492 1.000 1 A VAL 98.964 1
ATOM 635 C CB . VAL 82 82 ? A 0.939 -3.428 -2.221 1.000 1 A VAL 98.975 1
ATOM 636 C CG1 . VAL 82 82 ? A 0.732 -2.050 -1.616 1.000 1 A VAL 98.977 1
ATOM 637 C CG2 . VAL 82 82 ? A 2.410 -3.694 -2.386 1.000 1 A VAL 98.970 1
ATOM 638 N N . PHE 83 83 ? A 1.121 -5.274 -5.000 1.000 1 A PHE 98.983 1
ATOM 639 C CA . PHE 83 83 ? A 1.514 -6.623 -5.385 1.000 1 A PHE 98.986 1
ATOM 640 C C . PHE 83 83 ? A 3.040 -6.658 -5.409 1.000 1 A PHE 98.984 1
ATOM 641 O O . PHE 83 83 ? A 3.708 -5.608 -5.344 1.000 1 A PHE 98.982 1
ATOM 642 C CB . PHE 83 83 ? A 0.934 -7.040 -6.740 1.000 1 A PHE 98.984 1
ATOM 643 C CG . PHE 83 83 ? A 1.505 -6.311 -7.912 1.000 1 A PHE 98.984 1
ATOM 644 C CD1 . PHE 83 83 ? A 0.997 -5.060 -8.276 1.000 1 A PHE 98.980 1
ATOM 645 C CD2 . PHE 83 83 ? A 2.541 -6.850 -8.665 1.000 1 A PHE 98.980 1
ATOM 646 C CE1 . PHE 83 83 ? A 1.527 -4.383 -9.357 1.000 1 A PHE 98.976 1
ATOM 647 C CE2 . PHE 83 83 ? A 3.058 -6.171 -9.767 1.000 1 A PHE 98.971 1
ATOM 648 C CZ . PHE 83 83 ? A 2.546 -4.923 -10.100 1.000 1 A PHE 98.971 1
ATOM 649 N N . ALA 84 84 ? A 3.600 -7.851 -5.454 1.000 1 A ALA 98.961 1
ATOM 650 C CA . ALA 84 84 ? A 5.046 -8.028 -5.557 1.000 1 A ALA 98.962 1
ATOM 651 C C . ALA 84 84 ? A 5.417 -8.471 -6.974 1.000 1 A ALA 98.965 1
ATOM 652 O O . ALA 84 84 ? A 4.785 -9.379 -7.515 1.000 1 A ALA 98.950 1
ATOM 653 C CB . ALA 84 84 ? A 5.537 -9.048 -4.538 1.000 1 A ALA 98.926 1
ATOM 654 N N . ILE 85 85 ? A 6.425 -7.804 -7.578 1.000 1 A ILE 98.933 1
ATOM 655 C CA . ILE 85 85 ? A 6.751 -8.071 -8.969 1.000 1 A ILE 98.910 1
ATOM 656 C C . ILE 85 85 ? A 7.293 -9.480 -9.202 1.000 1 A ILE 98.894 1
ATOM 657 O O . ILE 85 85 ? A 7.416 -9.893 -10.349 1.000 1 A ILE 98.837 1
ATOM 658 C CB . ILE 85 85 ? A 7.692 -6.993 -9.545 1.000 1 A ILE 98.863 1
ATOM 659 C CG1 . ILE 85 85 ? A 9.034 -6.943 -8.805 1.000 1 A ILE 98.751 1
ATOM 660 C CG2 . ILE 85 85 ? A 7.000 -5.632 -9.491 1.000 1 A ILE 98.700 1
ATOM 661 C CD1 . ILE 85 85 ? A 10.065 -7.901 -9.341 1.000 1 A ILE 98.460 1
ATOM 662 N N . ASN 86 86 ? A 7.618 -10.212 -8.141 1.000 1 A ASN 98.873 1
ATOM 663 C CA . ASN 86 86 ? A 8.077 -11.595 -8.234 1.000 1 A ASN 98.837 1
ATOM 664 C C . ASN 86 86 ? A 7.001 -12.594 -7.826 1.000 1 A ASN 98.828 1
ATOM 665 O O . ASN 86 86 ? A 7.310 -13.764 -7.533 1.000 1 A ASN 98.748 1
ATOM 666 C CB . ASN 86 86 ? A 9.315 -11.804 -7.346 1.000 1 A ASN 98.782 1
ATOM 667 C CG . ASN 86 86 ? A 9.021 -11.620 -5.872 1.000 1 A ASN 98.728 1
ATOM 668 O OD1 . ASN 86 86 ? A 8.122 -10.869 -5.507 1.000 1 A ASN 98.512 1
ATOM 669 N ND2 . ASN 86 86 ? A 9.783 -12.297 -5.026 1.000 1 A ASN 97.957 1
ATOM 670 N N . ASN 87 87 ? A 5.721 -12.168 -7.783 1.000 1 A ASN 98.794 1
ATOM 671 C CA . ASN 87 87 ? A 4.632 -12.989 -7.286 1.000 1 A ASN 98.779 1
ATOM 672 C C . ASN 87 87 ? A 3.408 -12.750 -8.160 1.000 1 A ASN 98.840 1
ATOM 673 O O . ASN 87 87 ? A 2.607 -11.865 -7.906 1.000 1 A ASN 98.802 1
ATOM 674 C CB . ASN 87 87 ? A 4.360 -12.646 -5.814 1.000 1 A ASN 98.575 1
ATOM 675 C CG . ASN 87 87 ? A 3.291 -13.502 -5.197 1.000 1 A ASN 97.704 1
ATOM 676 O OD1 . ASN 87 87 ? A 2.407 -14.047 -5.869 1.000 1 A ASN 93.504 1
ATOM 677 N ND2 . ASN 87 87 ? A 3.317 -13.615 -3.863 1.000 1 A ASN 91.767 1
ATOM 678 N N . THR 88 88 ? A 3.265 -13.572 -9.210 1.000 1 A THR 98.859 1
ATOM 679 C CA . THR 88 88 ? A 2.176 -13.376 -10.167 1.000 1 A THR 98.839 1
ATOM 680 C C . THR 88 88 ? A 0.814 -13.526 -9.493 1.000 1 A THR 98.867 1
ATOM 681 O O . THR 88 88 ? A -0.126 -12.797 -9.831 1.000 1 A THR 98.813 1
ATOM 682 C CB . THR 88 88 ? A 2.341 -14.373 -11.314 1.000 1 A THR 98.564 1
ATOM 683 O OG1 . THR 88 88 ? A 3.567 -14.081 -11.991 1.000 1 A THR 93.677 1
ATOM 684 C CG2 . THR 88 88 ? A 1.172 -14.279 -12.289 1.000 1 A THR 92.643 1
ATOM 685 N N . LYS 89 89 ? A 0.705 -14.430 -8.536 1.000 1 A LYS 98.869 1
ATOM 686 C CA . LYS 89 89 ? A -0.567 -14.575 -7.829 1.000 1 A LYS 98.850 1
ATOM 687 C C . LYS 89 89 ? A -0.962 -13.252 -7.142 1.000 1 A LYS 98.856 1
ATOM 688 O O . LYS 89 89 ? A -2.132 -12.882 -7.174 1.000 1 A LYS 98.795 1
ATOM 689 C CB . LYS 89 89 ? A -0.500 -15.713 -6.814 1.000 1 A LYS 98.741 1
ATOM 690 C CG . LYS 89 89 ? A -1.780 -15.905 -6.010 1.000 1 A LYS 96.158 1
ATOM 691 C CD . LYS 89 89 ? A -2.974 -16.269 -6.875 1.000 1 A LYS 89.280 1
ATOM 692 C CE . LYS 89 89 ? A -4.037 -17.004 -6.058 1.000 1 A LYS 89.808 1
ATOM 693 N NZ . LYS 89 89 ? A -4.707 -16.147 -5.035 1.000 1 A LYS 82.334 1
ATOM 694 N N . SER 90 90 ? A -0.000819 -12.546 -6.513 1.000 1 A SER 98.930 1
ATOM 695 C CA . SER 90 90 ? A -0.346 -11.281 -5.870 1.000 1 A SER 98.923 1
ATOM 696 C C . SER 90 90 ? A -0.862 -10.265 -6.877 1.000 1 A SER 98.911 1
ATOM 697 O O . SER 90 90 ? A -1.724 -9.453 -6.540 1.000 1 A SER 98.868 1
ATOM 698 C CB . SER 90 90 ? A 0.844 -10.725 -5.084 1.000 1 A SER 98.928 1
ATOM 699 O OG . SER 90 90 ? A 1.867 -10.203 -5.936 1.000 1 A SER 98.934 1
ATOM 700 N N . PHE 91 91 ? A -0.350 -10.297 -8.102 1.000 1 A PHE 98.960 1
ATOM 701 C CA . PHE 91 91 ? A -0.850 -9.392 -9.139 1.000 1 A PHE 98.957 1
ATOM 702 C C . PHE 91 91 ? A -2.256 -9.799 -9.557 1.000 1 A PHE 98.937 1
ATOM 703 O O . PHE 91 91 ? A -3.131 -8.962 -9.717 1.000 1 A PHE 98.890 1
ATOM 704 C CB . PHE 91 91 ? A 0.110 -9.442 -10.322 1.000 1 A PHE 98.939 1
ATOM 705 C CG . PHE 91 91 ? A -0.286 -8.544 -11.462 1.000 1 A PHE 98.930 1
ATOM 706 C CD1 . PHE 91 91 ? A -0.216 -7.172 -11.327 1.000 1 A PHE 98.905 1
ATOM 707 C CD2 . PHE 91 91 ? A -0.710 -9.097 -12.646 1.000 1 A PHE 98.878 1
ATOM 708 C CE1 . PHE 91 91 ? A -0.553 -6.350 -12.377 1.000 1 A PHE 98.826 1
ATOM 709 C CE2 . PHE 91 91 ? A -1.058 -8.269 -13.703 1.000 1 A PHE 98.758 1
ATOM 710 C CZ . PHE 91 91 ? A -0.990 -6.900 -13.565 1.000 1 A PHE 98.773 1
ATOM 711 N N . GLU 92 92 ? A -2.478 -11.102 -9.701 1.000 1 A GLU 98.853 1
ATOM 712 C CA . GLU 92 92 ? A -3.826 -11.594 -10.023 1.000 1 A GLU 98.753 1
ATOM 713 C C . GLU 92 92 ? A -4.828 -11.207 -8.936 1.000 1 A GLU 98.700 1
ATOM 714 O O . GLU 92 92 ? A -6.014 -10.991 -9.212 1.000 1 A GLU 98.412 1
ATOM 715 C CB . GLU 92 92 ? A -3.808 -13.102 -10.231 1.000 1 A GLU 98.590 1
ATOM 716 C CG . GLU 92 92 ? A -3.002 -13.495 -11.481 1.000 1 A GLU 98.085 1
ATOM 717 C CD . GLU 92 92 ? A -2.730 -14.995 -11.579 1.000 1 A GLU 97.318 1
ATOM 718 O OE1 . GLU 92 92 ? A -2.950 -15.736 -10.565 1.000 1 A GLU 94.510 1
ATOM 719 O OE2 . GLU 92 92 ? A -2.301 -15.441 -12.658 1.000 1 A GLU 94.537 1
ATOM 720 N N . ASP 93 93 ? A -4.363 -11.076 -7.695 1.000 1 A ASP 98.703 1
ATOM 721 C CA . ASP 93 93 ? A -5.210 -10.692 -6.559 1.000 1 A ASP 98.654 1
ATOM 722 C C . ASP 93 93 ? A -5.680 -9.251 -6.620 1.000 1 A ASP 98.705 1
ATOM 723 O O . ASP 93 93 ? A -6.591 -8.875 -5.857 1.000 1 A ASP 98.475 1
ATOM 724 C CB . ASP 93 93 ? A -4.443 -10.867 -5.237 1.000 1 A ASP 98.465 1
ATOM 725 C CG . ASP 93 93 ? A -4.281 -12.328 -4.808 1.000 1 A ASP 98.007 1
ATOM 726 O OD1 . ASP 93 93 ? A -4.969 -13.201 -5.368 1.000 1 A ASP 96.072 1
ATOM 727 O OD2 . ASP 93 93 ? A -3.488 -12.549 -3.867 1.000 1 A ASP 95.340 1
ATOM 728 N N . ILE 94 94 ? A -5.088 -8.417 -7.451 1.000 1 A ILE 98.810 1
ATOM 729 C CA . ILE 94 94 ? A -5.399 -6.979 -7.420 1.000 1 A ILE 98.782 1
ATOM 730 C C . ILE 94 94 ? A -6.878 -6.750 -7.722 1.000 1 A ILE 98.605 1
ATOM 731 O O . ILE 94 94 ? A -7.530 -5.900 -7.107 1.000 1 A ILE 98.393 1
ATOM 732 C CB . ILE 94 94 ? A -4.500 -6.209 -8.412 1.000 1 A ILE 98.803 1
ATOM 733 C CG1 . ILE 94 94 ? A -3.047 -6.272 -7.938 1.000 1 A ILE 98.822 1
ATOM 734 C CG2 . ILE 94 94 ? A -5.016 -4.774 -8.590 1.000 1 A ILE 98.720 1
ATOM 735 C CD1 . ILE 94 94 ? A -2.790 -5.543 -6.614 1.000 1 A ILE 98.757 1
ATOM 736 N N . HIS 95 95 ? A -7.431 -7.543 -8.661 1.000 1 A HIS 98.158 1
ATOM 737 C CA . HIS 95 95 ? A -8.866 -7.423 -8.931 1.000 1 A HIS 97.551 1
ATOM 738 C C . HIS 95 95 ? A -9.722 -7.611 -7.698 1.000 1 A HIS 97.488 1
ATOM 739 O O . HIS 95 95 ? A -10.691 -6.878 -7.481 1.000 1 A HIS 97.251 1
ATOM 740 C CB . HIS 95 95 ? A -9.267 -8.443 -9.996 1.000 1 A HIS 96.443 1
ATOM 741 C CG . HIS 95 95 ? A -10.743 -8.631 -10.121 1.000 1 A HIS 81.971 1
ATOM 742 N ND1 . HIS 95 95 ? A -11.520 -7.752 -10.839 1.000 1 A HIS 76.882 1
ATOM 743 C CD2 . HIS 95 95 ? A -11.563 -9.565 -9.598 1.000 1 A HIS 78.633 1
ATOM 744 C CE1 . HIS 95 95 ? A -12.788 -8.131 -10.758 1.000 1 A HIS 75.491 1
ATOM 745 N NE2 . HIS 95 95 ? A -12.843 -9.226 -9.996 1.000 1 A HIS 68.398 1
ATOM 746 N N . HIS 96 96 ? A -9.345 -8.584 -6.888 1.000 1 A HIS 97.632 1
ATOM 747 C CA . HIS 96 96 ? A -10.119 -8.837 -5.658 1.000 1 A HIS 97.255 1
ATOM 748 C C . HIS 96 96 ? A -10.125 -7.630 -4.727 1.000 1 A HIS 97.483 1
ATOM 749 O O . HIS 96 96 ? A -11.182 -7.215 -4.244 1.000 1 A HIS 97.356 1
ATOM 750 C CB . HIS 96 96 ? A -9.542 -10.041 -4.936 1.000 1 A HIS 96.188 1
ATOM 751 C CG . HIS 96 96 ? A -10.049 -10.195 -3.533 1.000 1 A HIS 94.909 1
ATOM 752 N ND1 . HIS 96 96 ? A -11.296 -10.672 -3.241 1.000 1 A HIS 91.361 1
ATOM 753 C CD2 . HIS 96 96 ? A -9.433 -9.926 -2.356 1.000 1 A HIS 91.987 1
ATOM 754 C CE1 . HIS 96 96 ? A -11.468 -10.678 -1.935 1.000 1 A HIS 90.661 1
ATOM 755 N NE2 . HIS 96 96 ? A -10.344 -10.247 -1.366 1.000 1 A HIS 89.726 1
ATOM 756 N N . TYR 97 97 ? A -8.941 -7.064 -4.478 1.000 1 A TYR 97.574 1
ATOM 757 C CA . TYR 97 97 ? A -8.870 -5.925 -3.568 1.000 1 A TYR 97.512 1
ATOM 758 C C . TYR 97 97 ? A -9.569 -4.711 -4.126 1.000 1 A TYR 97.564 1
ATOM 759 O O . TYR 97 97 ? A -10.251 -3.988 -3.386 1.000 1 A TYR 97.377 1
ATOM 760 C CB . TYR 97 97 ? A -7.408 -5.658 -3.196 1.000 1 A TYR 97.385 1
ATOM 761 C CG . TYR 97 97 ? A -6.821 -6.796 -2.428 1.000 1 A TYR 97.214 1
ATOM 762 C CD1 . TYR 97 97 ? A -7.243 -7.029 -1.113 1.000 1 A TYR 96.518 1
ATOM 763 C CD2 . TYR 97 97 ? A -5.942 -7.676 -3.036 1.000 1 A TYR 96.643 1
ATOM 764 C CE1 . TYR 97 97 ? A -6.758 -8.134 -0.408 1.000 1 A TYR 95.729 1
ATOM 765 C CE2 . TYR 97 97 ? A -5.461 -8.780 -2.338 1.000 1 A TYR 96.109 1
ATOM 766 C CZ . TYR 97 97 ? A -5.877 -8.990 -1.034 1.000 1 A TYR 95.890 1
ATOM 767 O OH . TYR 97 97 ? A -5.413 -10.085 -0.343 1.000 1 A TYR 94.882 1
ATOM 768 N N . ARG 98 98 ? A -9.441 -4.463 -5.425 1.000 1 A ARG 98.221 1
ATOM 769 C CA . ARG 98 98 ? A -10.174 -3.326 -6.028 1.000 1 A ARG 98.124 1
ATOM 770 C C . ARG 98 98 ? A -11.688 -3.516 -5.874 1.000 1 A ARG 98.063 1
ATOM 771 O O . ARG 98 98 ? A -12.419 -2.573 -5.561 1.000 1 A ARG 97.793 1
ATOM 772 C CB . ARG 98 98 ? A -9.787 -3.177 -7.500 1.000 1 A ARG 97.927 1
ATOM 773 C CG . ARG 98 98 ? A -10.447 -1.971 -8.165 1.000 1 A ARG 96.487 1
ATOM 774 C CD . ARG 98 98 ? A -9.838 -1.710 -9.502 1.000 1 A ARG 94.269 1
ATOM 775 N NE . ARG 98 98 ? A -10.567 -0.680 -10.227 1.000 1 A ARG 92.094 1
ATOM 776 C CZ . ARG 98 98 ? A -10.376 0.620 -10.097 1.000 1 A ARG 91.460 1
ATOM 777 N NH1 . ARG 98 98 ? A -9.486 1.082 -9.271 1.000 1 A ARG 84.478 1
ATOM 778 N NH2 . ARG 98 98 ? A -11.139 1.454 -10.826 1.000 1 A ARG 85.653 1
ATOM 779 N N . GLU 99 99 ? A -12.165 -4.747 -6.087 1.000 1 A GLU 97.891 1
ATOM 780 C CA . GLU 99 99 ? A -13.594 -5.008 -5.966 1.000 1 A GLU 97.524 1
ATOM 781 C C . GLU 99 99 ? A -14.069 -4.819 -4.511 1.000 1 A GLU 97.193 1
ATOM 782 O O . GLU 99 99 ? A -15.138 -4.249 -4.287 1.000 1 A GLU 96.858 1
ATOM 783 C CB . GLU 99 99 ? A -13.948 -6.424 -6.450 1.000 1 A GLU 97.139 1
ATOM 784 C CG . GLU 99 99 ? A -13.896 -6.574 -7.948 1.000 1 A GLU 94.668 1
ATOM 785 C CD . GLU 99 99 ? A -14.961 -5.750 -8.635 1.000 1 A GLU 90.280 1
ATOM 786 O OE1 . GLU 99 99 ? A -14.594 -4.714 -9.240 1.000 1 A GLU 82.805 1
ATOM 787 O OE2 . GLU 99 99 ? A -16.147 -6.128 -8.569 1.000 1 A GLU 82.182 1
ATOM 788 N N . GLN 100 100 ? A -13.284 -5.289 -3.548 1.000 1 A GLN 96.879 1
ATOM 789 C CA . GLN 100 100 ? A -13.669 -5.115 -2.153 1.000 1 A GLN 96.483 1
ATOM 790 C C . GLN 100 100 ? A -13.706 -3.642 -1.756 1.000 1 A GLN 96.884 1
ATOM 791 O O . GLN 100 100 ? A -14.609 -3.203 -1.020 1.000 1 A GLN 96.342 1
ATOM 792 C CB . GLN 100 100 ? A -12.747 -5.869 -1.209 1.000 1 A GLN 95.354 1
ATOM 793 C CG . GLN 100 100 ? A -12.815 -7.384 -1.379 1.000 1 A GLN 93.141 1
ATOM 794 C CD . GLN 100 100 ? A -14.196 -7.920 -1.138 1.000 1 A GLN 91.180 1
ATOM 795 O OE1 . GLN 100 100 ? A -14.768 -7.716 -0.055 1.000 1 A GLN 87.304 1
ATOM 796 N NE2 . GLN 100 100 ? A -14.761 -8.593 -2.115 1.000 1 A GLN 85.468 1
ATOM 797 N N . ILE 101 101 ? A -12.736 -2.865 -2.226 1.000 1 A ILE 97.318 1
ATOM 798 C CA . ILE 101 101 ? A -12.710 -1.443 -1.921 1.000 1 A ILE 97.667 1
ATOM 799 C C . ILE 101 101 ? A -13.920 -0.746 -2.491 1.000 1 A ILE 97.801 1
ATOM 800 O O . ILE 101 101 ? A -14.597 0.048 -1.815 1.000 1 A ILE 97.865 1
ATOM 801 C CB . ILE 101 101 ? A -11.402 -0.818 -2.443 1.000 1 A ILE 97.925 1
ATOM 802 C CG1 . ILE 101 101 ? A -10.204 -1.377 -1.689 1.000 1 A ILE 97.989 1
ATOM 803 C CG2 . ILE 101 101 ? A -11.477 0.724 -2.332 1.000 1 A ILE 97.992 1
ATOM 804 C CD1 . ILE 101 101 ? A -8.894 -1.119 -2.401 1.000 1 A ILE 97.791 1
ATOM 805 N N . LYS 102 102 ? A -14.237 -1.024 -3.763 1.000 1 A LYS 97.783 1
ATOM 806 C CA . LYS 102 102 ? A -15.413 -0.399 -4.382 1.000 1 A LYS 97.477 1
ATOM 807 C C . LYS 102 102 ? A -16.693 -0.788 -3.679 1.000 1 A LYS 97.195 1
ATOM 808 O O . LYS 102 102 ? A -17.602 0.050 -3.505 1.000 1 A LYS 97.075 1
ATOM 809 C CB . LYS 102 102 ? A -15.466 -0.753 -5.860 1.000 1 A LYS 97.262 1
ATOM 810 C CG . LYS 102 102 ? A -14.316 -0.169 -6.655 1.000 1 A LYS 94.397 1
ATOM 811 C CD . LYS 102 102 ? A -14.242 -0.750 -8.071 1.000 1 A LYS 90.801 1
ATOM 812 C CE . LYS 102 102 ? A -15.538 -0.564 -8.781 1.000 1 A LYS 84.659 1
ATOM 813 N NZ . LYS 102 102 ? A -15.459 -1.078 -10.159 1.000 1 A LYS 86.181 1
ATOM 814 N N . ARG 103 103 ? A -16.792 -2.063 -3.251 1.000 1 A ARG 96.999 1
ATOM 815 C CA . ARG 103 103 ? A -17.988 -2.494 -2.541 1.000 1 A ARG 96.097 1
ATOM 816 C C . ARG 103 103 ? A -18.136 -1.763 -1.217 1.000 1 A ARG 96.268 1
ATOM 817 O O . ARG 103 103 ? A -19.227 -1.249 -0.895 1.000 1 A ARG 96.134 1
ATOM 818 C CB . ARG 103 103 ? A -17.963 -3.996 -2.289 1.000 1 A ARG 94.684 1
ATOM 819 C CG . ARG 103 103 ? A -18.223 -4.847 -3.505 1.000 1 A ARG 86.544 1
ATOM 820 C CD . ARG 103 103 ? A -18.235 -6.296 -3.112 1.000 1 A ARG 82.234 1
ATOM 821 N NE . ARG 103 103 ? A -18.337 -7.182 -4.268 1.000 1 A ARG 77.964 1
ATOM 822 C CZ . ARG 103 103 ? A -18.454 -8.502 -4.193 1.000 1 A ARG 73.801 1
ATOM 823 N NH1 . ARG 103 103 ? A -18.482 -9.104 -3.005 1.000 1 A ARG 69.681 1
ATOM 824 N NH2 . ARG 103 103 ? A -18.537 -9.228 -5.301 1.000 1 A ARG 68.338 1
ATOM 825 N N . VAL 104 104 ? A -17.053 -1.716 -0.401 1.000 1 A VAL 96.117 1
ATOM 826 C CA . VAL 104 104 ? A -17.169 -1.148 0.930 1.000 1 A VAL 95.772 1
ATOM 827 C C . VAL 104 104 ? A -17.395 0.362 0.854 1.000 1 A VAL 96.318 1
ATOM 828 O O . VAL 104 104 ? A -18.087 0.915 1.733 1.000 1 A VAL 95.646 1
ATOM 829 C CB . VAL 104 104 ? A -15.960 -1.502 1.808 1.000 1 A VAL 93.371 1
ATOM 830 C CG1 . VAL 104 104 ? A -16.260 -1.244 3.271 1.000 1 A VAL 87.565 1
ATOM 831 C CG2 . VAL 104 104 ? A -14.729 -0.727 1.387 1.000 1 A VAL 87.680 1
ATOM 832 N N . LYS 105 105 ? A -16.847 1.007 -0.147 1.000 1 A LYS 96.714 1
ATOM 833 C CA . LYS 105 105 ? A -17.027 2.447 -0.336 1.000 1 A LYS 96.686 1
ATOM 834 C C . LYS 105 105 ? A -18.317 2.768 -1.073 1.000 1 A LYS 96.446 1
ATOM 835 O O . LYS 105 105 ? A -18.678 3.941 -1.168 1.000 1 A LYS 95.497 1
ATOM 836 C CB . LYS 105 105 ? A -15.828 3.023 -1.107 1.000 1 A LYS 96.462 1
ATOM 837 C CG . LYS 105 105 ? A -14.499 2.913 -0.383 1.000 1 A LYS 95.966 1
ATOM 838 C CD . LYS 105 105 ? A -14.449 3.675 0.934 1.000 1 A LYS 95.241 1
ATOM 839 C CE . LYS 105 105 ? A -14.535 5.183 0.724 1.000 1 A LYS 94.782 1
ATOM 840 N NZ . LYS 105 105 ? A -14.468 5.891 2.033 1.000 1 A LYS 94.829 1
ATOM 841 N N . ASP 106 106 ? A -18.986 1.746 -1.580 1.000 1 A ASP 97.000 1
ATOM 842 C CA . ASP 106 106 ? A -20.197 1.944 -2.379 1.000 1 A ASP 96.479 1
ATOM 843 C C . ASP 106 106 ? A -19.955 3.001 -3.439 1.000 1 A ASP 96.489 1
ATOM 844 O O . ASP 106 106 ? A -20.732 3.937 -3.598 1.000 1 A ASP 95.230 1
ATOM 845 C CB . ASP 106 106 ? A -21.383 2.309 -1.473 1.000 1 A ASP 95.568 1
ATOM 846 C CG . ASP 106 106 ? A -22.712 2.267 -2.210 1.000 1 A ASP 92.683 1
ATOM 847 O OD1 . ASP 106 106 ? A -22.781 1.628 -3.283 1.000 1 A ASP 89.924 1
ATOM 848 O OD2 . ASP 106 106 ? A -23.669 2.880 -1.728 1.000 1 A ASP 88.916 1
ATOM 849 N N . SER 107 107 ? A -18.828 2.861 -4.148 1.000 1 A SER 96.285 1
ATOM 850 C CA . SER 107 107 ? A -18.421 3.878 -5.111 1.000 1 A SER 95.476 1
ATOM 851 C C . SER 107 107 ? A -17.536 3.261 -6.191 1.000 1 A SER 96.309 1
ATOM 852 O O . SER 107 107 ? A -16.729 2.388 -5.906 1.000 1 A SER 96.475 1
ATOM 853 C CB . SER 107 107 ? A -17.677 5.006 -4.395 1.000 1 A SER 93.647 1
ATOM 854 O OG . SER 107 107 ? A -17.093 5.922 -5.298 1.000 1 A SER 89.940 1
ATOM 855 N N . GLU 108 108 ? A -17.666 3.757 -7.410 1.000 1 A GLU 95.850 1
ATOM 856 C CA . GLU 108 108 ? A -16.768 3.401 -8.522 1.000 1 A GLU 95.268 1
ATOM 857 C C . GLU 108 108 ? A -15.663 4.425 -8.747 1.000 1 A GLU 95.299 1
ATOM 858 O O . GLU 108 108 ? A -14.928 4.334 -9.703 1.000 1 A GLU 92.817 1
ATOM 859 C CB . GLU 108 108 ? A -17.597 3.260 -9.806 1.000 1 A GLU 93.359 1
ATOM 860 C CG . GLU 108 108 ? A -18.689 2.229 -9.730 1.000 1 A GLU 89.776 1
ATOM 861 C CD . GLU 108 108 ? A -19.452 2.103 -11.029 1.000 1 A GLU 86.880 1
ATOM 862 O OE1 . GLU 108 108 ? A -19.796 3.152 -11.616 1.000 1 A GLU 78.454 1
ATOM 863 O OE2 . GLU 108 108 ? A -19.706 0.975 -11.478 1.000 1 A GLU 77.756 1
ATOM 864 N N . ASP 109 109 ? A -15.579 5.401 -7.850 1.000 1 A ASP 95.286 1
ATOM 865 C CA . ASP 109 109 ? A -14.677 6.530 -8.017 1.000 1 A ASP 95.530 1
ATOM 866 C C . ASP 109 109 ? A -13.907 6.746 -6.712 1.000 1 A ASP 96.265 1
ATOM 867 O O . ASP 109 109 ? A -14.113 7.743 -6.020 1.000 1 A ASP 95.155 1
ATOM 868 C CB . ASP 109 109 ? A -15.448 7.789 -8.418 1.000 1 A ASP 93.634 1
ATOM 869 C CG . ASP 109 109 ? A -14.550 8.975 -8.689 1.000 1 A ASP 91.596 1
ATOM 870 O OD1 . ASP 109 109 ? A -13.378 8.764 -9.053 1.000 1 A ASP 89.185 1
ATOM 871 O OD2 . ASP 109 109 ? A -15.031 10.121 -8.567 1.000 1 A ASP 87.472 1
ATOM 872 N N . VAL 110 110 ? A -13.003 5.782 -6.395 1.000 1 A VAL 97.913 1
ATOM 873 C CA . VAL 110 110 ? A -12.252 5.820 -5.153 1.000 1 A VAL 98.305 1
ATOM 874 C C . VAL 110 110 ? A -10.771 6.024 -5.480 1.000 1 A VAL 98.503 1
ATOM 875 O O . VAL 110 110 ? A -10.239 5.288 -6.297 1.000 1 A VAL 98.435 1
ATOM 876 C CB . VAL 110 110 ? A -12.414 4.491 -4.368 1.000 1 A VAL 98.100 1
ATOM 877 C CG1 . VAL 110 110 ? A -13.878 4.210 -4.083 1.000 1 A VAL 97.742 1
ATOM 878 C CG2 . VAL 110 110 ? A -11.591 4.504 -3.084 1.000 1 A VAL 98.036 1
ATOM 879 N N . PRO 111 111 ? A -10.124 6.988 -4.836 1.000 1 A PRO 98.696 1
ATOM 880 C CA . PRO 111 111 ? A -8.695 7.195 -5.131 1.000 1 A PRO 98.775 1
ATOM 881 C C . PRO 111 111 ? A -7.867 5.965 -4.809 1.000 1 A PRO 98.841 1
ATOM 882 O O . PRO 111 111 ? A -7.931 5.450 -3.701 1.000 1 A PRO 98.834 1
ATOM 883 C CB . PRO 111 111 ? A -8.319 8.398 -4.248 1.000 1 A PRO 98.713 1
ATOM 884 C CG . PRO 111 111 ? A -9.614 9.108 -4.032 1.000 1 A PRO 98.544 1
ATOM 885 C CD . PRO 111 111 ? A -10.640 8.012 -3.939 1.000 1 A PRO 98.614 1
ATOM 886 N N . MET 112 112 ? A -7.104 5.494 -5.794 1.000 1 A MET 98.774 1
ATOM 887 C CA . MET 112 112 ? A -6.241 4.306 -5.637 1.000 1 A MET 98.792 1
ATOM 888 C C . MET 112 112 ? A -4.968 4.518 -6.405 1.000 1 A MET 98.868 1
ATOM 889 O O . MET 112 112 ? A -4.946 5.255 -7.404 1.000 1 A MET 98.745 1
ATOM 890 C CB . MET 112 112 ? A -6.912 3.059 -6.175 1.000 1 A MET 98.363 1
ATOM 891 C CG . MET 112 112 ? A -8.193 2.632 -5.476 1.000 1 A MET 92.358 1
ATOM 892 S SD . MET 112 112 ? A -8.769 1.109 -6.202 1.000 1 A MET 93.291 1
ATOM 893 C CE . MET 112 112 ? A -10.445 1.110 -5.660 1.000 1 A MET 83.982 1
ATOM 894 N N . VAL 113 113 ? A -3.908 3.812 -5.978 1.000 1 A VAL 98.959 1
ATOM 895 C CA . VAL 113 113 ? A -2.656 3.703 -6.720 1.000 1 A VAL 98.977 1
ATOM 896 C C . VAL 113 113 ? A -2.258 2.242 -6.747 1.000 1 A VAL 98.984 1
ATOM 897 O O . VAL 113 113 ? A -2.277 1.581 -5.699 1.000 1 A VAL 98.978 1
ATOM 898 C CB . VAL 113 113 ? A -1.538 4.557 -6.077 1.000 1 A VAL 98.970 1
ATOM 899 C CG1 . VAL 113 113 ? A -1.896 6.023 -6.159 1.000 1 A VAL 98.935 1
ATOM 900 C CG2 . VAL 113 113 ? A -0.193 4.275 -6.754 1.000 1 A VAL 98.941 1
ATOM 901 N N . LEU 114 114 ? A -1.895 1.712 -7.920 1.000 1 A LEU 98.979 1
ATOM 902 C CA . LEU 114 114 ? A -1.348 0.382 -8.045 1.000 1 A LEU 98.987 1
ATOM 903 C C . LEU 114 114 ? A 0.138 0.413 -7.786 1.000 1 A LEU 98.989 1
ATOM 904 O O . LEU 114 114 ? A 0.877 1.216 -8.375 1.000 1 A LEU 98.983 1
ATOM 905 C CB . LEU 114 114 ? A -1.614 -0.156 -9.439 1.000 1 A LEU 98.978 1
ATOM 906 C CG . LEU 114 114 ? A -1.097 -1.572 -9.704 1.000 1 A LEU 98.931 1
ATOM 907 C CD1 . LEU 114 114 ? A -1.843 -2.581 -8.835 1.000 1 A LEU 98.902 1
ATOM 908 C CD2 . LEU 114 114 ? A -1.266 -1.910 -11.190 1.000 1 A LEU 98.892 1
ATOM 909 N N . VAL 115 115 ? A 0.602 -0.420 -6.867 1.000 1 A VAL 98.986 1
ATOM 910 C CA . VAL 115 115 ? A 2.021 -0.428 -6.457 1.000 1 A VAL 98.992 1
ATOM 911 C C . VAL 115 115 ? A 2.616 -1.798 -6.713 1.000 1 A VAL 98.993 1
ATOM 912 O O . VAL 115 115 ? A 2.126 -2.800 -6.196 1.000 1 A VAL 98.989 1
ATOM 913 C CB . VAL 115 115 ? A 2.181 -0.037 -4.989 1.000 1 A VAL 98.987 1
ATOM 914 C CG1 . VAL 115 115 ? A 1.679 1.386 -4.781 1.000 1 A VAL 98.980 1
ATOM 915 C CG2 . VAL 115 115 ? A 3.641 -0.170 -4.527 1.000 1 A VAL 98.978 1
ATOM 916 N N . GLY 116 116 ? A 3.680 -1.852 -7.506 1.000 1 A GLY 98.986 1
ATOM 917 C CA . GLY 116 116 ? A 4.427 -3.082 -7.725 1.000 1 A GLY 98.983 1
ATOM 918 C C . GLY 116 116 ? A 5.715 -3.047 -6.930 1.000 1 A GLY 98.982 1
ATOM 919 O O . GLY 116 116 ? A 6.678 -2.394 -7.285 1.000 1 A GLY 98.962 1
ATOM 920 N N . ASN 117 117 ? A 5.722 -3.780 -5.811 1.000 1 A ASN 98.963 1
ATOM 921 C CA . ASN 117 117 ? A 6.826 -3.704 -4.864 1.000 1 A ASN 98.966 1
ATOM 922 C C . ASN 117 117 ? A 7.888 -4.778 -5.106 1.000 1 A ASN 98.951 1
ATOM 923 O O . ASN 117 117 ? A 7.635 -5.758 -5.818 1.000 1 A ASN 98.924 1
ATOM 924 C CB . ASN 117 117 ? A 6.264 -3.824 -3.441 1.000 1 A ASN 98.962 1
ATOM 925 C CG . ASN 117 117 ? A 7.293 -3.483 -2.388 1.000 1 A ASN 98.949 1
ATOM 926 O OD1 . ASN 117 117 ? A 7.984 -2.482 -2.497 1.000 1 A ASN 98.739 1
ATOM 927 N ND2 . ASN 117 117 ? A 7.397 -4.325 -1.353 1.000 1 A ASN 98.749 1
ATOM 928 N N . LYS 118 118 ? A 9.038 -4.609 -4.507 1.000 1 A LYS 98.913 1
ATOM 929 C CA . LYS 118 118 ? A 10.202 -5.504 -4.563 1.000 1 A LYS 98.877 1
ATOM 930 C C . LYS 118 118 ? A 10.944 -5.359 -5.876 1.000 1 A LYS 98.885 1
ATOM 931 O O . LYS 118 118 ? A 11.464 -6.329 -6.426 1.000 1 A LYS 98.859 1
ATOM 932 C CB . LYS 118 118 ? A 9.849 -6.961 -4.254 1.000 1 A LYS 98.829 1
ATOM 933 C CG . LYS 118 118 ? A 9.056 -7.162 -2.973 1.000 1 A LYS 98.685 1
ATOM 934 C CD . LYS 118 118 ? A 9.037 -8.621 -2.535 1.000 1 A LYS 98.452 1
ATOM 935 C CE . LYS 118 118 ? A 8.122 -8.799 -1.342 1.000 1 A LYS 98.371 1
ATOM 936 N NZ . LYS 118 118 ? A 8.160 -10.202 -0.845 1.000 1 A LYS 98.342 1
ATOM 937 N N . SER 119 119 ? A 11.008 -4.106 -6.380 1.000 1 A SER 98.846 1
ATOM 938 C CA . SER 119 119 ? A 11.671 -3.852 -7.653 1.000 1 A SER 98.784 1
ATOM 939 C C . SER 119 119 ? A 13.171 -4.143 -7.619 1.000 1 A SER 98.762 1
ATOM 940 O O . SER 119 119 ? A 13.791 -4.248 -8.677 1.000 1 A SER 98.502 1
ATOM 941 C CB . SER 119 119 ? A 11.454 -2.411 -8.102 1.000 1 A SER 98.570 1
ATOM 942 O OG . SER 119 119 ? A 12.159 -1.536 -7.244 1.000 1 A SER 94.043 1
ATOM 943 N N . ASP 120 120 ? A 13.733 -4.277 -6.435 1.000 1 A ASP 98.848 1
ATOM 944 C CA . ASP 120 120 ? A 15.154 -4.625 -6.303 1.000 1 A ASP 98.829 1
ATOM 945 C C . ASP 120 120 ? A 15.472 -6.047 -6.698 1.000 1 A ASP 98.770 1
ATOM 946 O O . ASP 120 120 ? A 16.641 -6.381 -6.912 1.000 1 A ASP 98.620 1
ATOM 947 C CB . ASP 120 120 ? A 15.599 -4.399 -4.861 1.000 1 A ASP 98.821 1
ATOM 948 C CG . ASP 120 120 ? A 14.768 -5.173 -3.869 1.000 1 A ASP 98.860 1
ATOM 949 O OD1 . ASP 120 120 ? A 13.604 -4.776 -3.641 1.000 1 A ASP 98.662 1
ATOM 950 O OD2 . ASP 120 120 ? A 15.253 -6.205 -3.344 1.000 1 A ASP 98.546 1
ATOM 951 N N . LEU 121 121 ? A 14.443 -6.934 -6.748 1.000 1 A LEU 98.665 1
ATOM 952 C CA . LEU 121 121 ? A 14.698 -8.349 -6.977 1.000 1 A LEU 98.514 1
ATOM 953 C C . LEU 121 121 ? A 14.935 -8.645 -8.447 1.000 1 A LEU 98.412 1
ATOM 954 O O . LEU 121 121 ? A 14.304 -8.040 -9.324 1.000 1 A LEU 98.230 1
ATOM 955 C CB . LEU 121 121 ? A 13.544 -9.197 -6.439 1.000 1 A LEU 98.335 1
ATOM 956 C CG . LEU 121 121 ? A 13.392 -9.227 -4.911 1.000 1 A LEU 98.038 1
ATOM 957 C CD1 . LEU 121 121 ? A 14.646 -9.832 -4.257 1.000 1 A LEU 97.406 1
ATOM 958 C CD2 . LEU 121 121 ? A 12.154 -10.038 -4.563 1.000 1 A LEU 97.574 1
ATOM 959 N N . PRO 122 122 ? A 15.814 -9.614 -8.752 1.000 1 A PRO 98.118 1
ATOM 960 C CA . PRO 122 122 ? A 16.043 -9.982 -10.145 1.000 1 A PRO 97.484 1
ATOM 961 C C . PRO 122 122 ? A 15.061 -11.023 -10.661 1.000 1 A PRO 97.001 1
ATOM 962 O O . PRO 122 122 ? A 15.022 -11.275 -11.876 1.000 1 A PRO 94.193 1
ATOM 963 C CB . PRO 122 122 ? A 17.472 -10.554 -10.105 1.000 1 A PRO 96.375 1
ATOM 964 C CG . PRO 122 122 ? A 17.548 -11.191 -8.754 1.000 1 A PRO 95.145 1
ATOM 965 C CD . PRO 122 122 ? A 16.742 -10.289 -7.843 1.000 1 A PRO 97.234 1
ATOM 966 N N . SER 123 123 ? A 14.258 -11.656 -9.793 1.000 1 A SER 95.388 1
ATOM 967 C CA . SER 123 123 ? A 13.383 -12.777 -10.170 1.000 1 A SER 94.143 1
ATOM 968 C C . SER 123 123 ? A 11.979 -12.308 -10.484 1.000 1 A SER 94.901 1
ATOM 969 O O . SER 123 123 ? A 11.000 -12.758 -9.877 1.000 1 A SER 92.638 1
ATOM 970 C CB . SER 123 123 ? A 13.384 -13.822 -9.044 1.000 1 A SER 89.921 1
ATOM 971 O OG . SER 123 123 ? A 12.834 -15.058 -9.503 1.000 1 A SER 78.930 1
ATOM 972 N N . ARG 124 124 ? A 11.861 -11.394 -11.430 1.000 1 A ARG 97.483 1
ATOM 973 C CA . ARG 124 124 ? A 10.612 -10.763 -11.830 1.000 1 A ARG 97.767 1
ATOM 974 C C . ARG 124 124 ? A 9.719 -11.738 -12.593 1.000 1 A ARG 98.088 1
ATOM 975 O O . ARG 124 124 ? A 10.191 -12.432 -13.499 1.000 1 A ARG 97.340 1
ATOM 976 C CB . ARG 124 124 ? A 10.907 -9.523 -12.677 1.000 1 A ARG 97.175 1
ATOM 977 C CG . ARG 124 124 ? A 9.666 -8.861 -13.289 1.000 1 A ARG 96.693 1
ATOM 978 C CD . ARG 124 124 ? A 10.071 -7.719 -14.196 1.000 1 A ARG 96.360 1
ATOM 979 N NE . ARG 124 124 ? A 10.521 -6.543 -13.436 1.000 1 A ARG 96.265 1
ATOM 980 C CZ . ARG 124 124 ? A 9.688 -5.663 -12.912 1.000 1 A ARG 96.965 1
ATOM 981 N NH1 . ARG 124 124 ? A 8.386 -5.798 -13.013 1.000 1 A ARG 91.799 1
ATOM 982 N NH2 . ARG 124 124 ? A 10.183 -4.602 -12.276 1.000 1 A ARG 91.410 1
ATOM 983 N N . THR 125 125 ? A 8.444 -11.759 -12.266 1.000 1 A THR 98.733 1
ATOM 984 C CA . THR 125 125 ? A 7.444 -12.548 -12.994 1.000 1 A THR 98.727 1
ATOM 985 C C . THR 125 125 ? A 6.332 -11.704 -13.565 1.000 1 A THR 98.768 1
ATOM 986 O O . THR 125 125 ? A 5.568 -12.196 -14.400 1.000 1 A THR 98.526 1
ATOM 987 C CB . THR 125 125 ? A 6.849 -13.623 -12.088 1.000 1 A THR 98.643 1
ATOM 988 O OG1 . THR 125 125 ? A 6.151 -13.007 -11.008 1.000 1 A THR 98.376 1
ATOM 989 C CG2 . THR 125 125 ? A 7.921 -14.559 -11.555 1.000 1 A THR 98.249 1
ATOM 990 N N . VAL 126 126 ? A 6.198 -10.427 -13.114 1.000 1 A VAL 98.740 1
ATOM 991 C CA . VAL 126 126 ? A 5.161 -9.527 -13.605 1.000 1 A VAL 98.677 1
ATOM 992 C C . VAL 126 126 ? A 5.861 -8.388 -14.347 1.000 1 A VAL 98.518 1
ATOM 993 O O . VAL 126 126 ? A 6.644 -7.635 -13.766 1.000 1 A VAL 98.360 1
ATOM 994 C CB . VAL 126 126 ? A 4.323 -8.965 -12.445 1.000 1 A VAL 98.669 1
ATOM 995 C CG1 . VAL 126 126 ? A 3.739 -10.099 -11.609 1.000 1 A VAL 98.588 1
ATOM 996 C CG2 . VAL 126 126 ? A 3.201 -8.079 -12.982 1.000 1 A VAL 98.541 1
ATOM 997 N N . ASP 127 127 ? A 5.565 -8.261 -15.638 1.000 1 A ASP 98.322 1
ATOM 998 C CA . ASP 127 127 ? A 6.185 -7.221 -16.460 1.000 1 A ASP 97.964 1
ATOM 999 C C . ASP 127 127 ? A 5.666 -5.859 -16.066 1.000 1 A ASP 98.219 1
ATOM 1000 O O . ASP 127 127 ? A 4.485 -5.688 -15.770 1.000 1 A ASP 98.224 1
ATOM 1001 C CB . ASP 127 127 ? A 5.851 -7.425 -17.942 1.000 1 A ASP 96.785 1
ATOM 1002 C CG . ASP 127 127 ? A 6.623 -8.555 -18.586 1.000 1 A ASP 86.382 1
ATOM 1003 O OD1 . ASP 127 127 ? A 7.512 -9.142 -17.927 1.000 1 A ASP 82.267 1
ATOM 1004 O OD2 . ASP 127 127 ? A 6.320 -8.839 -19.757 1.000 1 A ASP 80.638 1
ATOM 1005 N N . THR 128 128 ? A 6.532 -4.869 -16.081 1.000 1 A THR 97.716 1
ATOM 1006 C CA . THR 128 128 ? A 6.102 -3.491 -15.863 1.000 1 A THR 97.830 1
ATOM 1007 C C . THR 128 128 ? A 5.010 -3.120 -16.857 1.000 1 A THR 98.263 1
ATOM 1008 O O . THR 128 128 ? A 4.015 -2.507 -16.490 1.000 1 A THR 98.258 1
ATOM 1009 C CB . THR 128 128 ? A 7.291 -2.544 -15.978 1.000 1 A THR 97.305 1
ATOM 1010 O OG1 . THR 128 128 ? A 8.213 -2.798 -14.929 1.000 1 A THR 96.373 1
ATOM 1011 C CG2 . THR 128 128 ? A 6.837 -1.088 -15.912 1.000 1 A THR 96.287 1
ATOM 1012 N N . LYS 129 129 ? A 5.169 -3.513 -18.126 1.000 1 A LYS 98.330 1
ATOM 1013 C CA . LYS 129 129 ? A 4.146 -3.204 -19.119 1.000 1 A LYS 98.320 1
ATOM 1014 C C . LYS 129 129 ? A 2.809 -3.821 -18.758 1.000 1 A LYS 98.462 1
ATOM 1015 O O . LYS 129 129 ? A 1.743 -3.190 -18.922 1.000 1 A LYS 98.556 1
ATOM 1016 C CB . LYS 129 129 ? A 4.595 -3.656 -20.501 1.000 1 A LYS 97.980 1
ATOM 1017 C CG . LYS 129 129 ? A 3.564 -3.372 -21.591 1.000 1 A LYS 89.157 1
ATOM 1018 C CD . LYS 129 129 ? A 4.090 -3.782 -22.963 1.000 1 A LYS 80.149 1
ATOM 1019 C CE . LYS 129 129 ? A 2.963 -3.728 -24.010 1.000 1 A LYS 77.926 1
ATOM 1020 N NZ . LYS 129 129 ? A 2.294 -2.422 -24.079 1.000 1 A LYS 67.259 1
ATOM 1021 N N . GLN 130 130 ? A 2.824 -5.060 -18.274 1.000 1 A GLN 98.299 1
ATOM 1022 C CA . GLN 130 130 ? A 1.570 -5.703 -17.860 1.000 1 A GLN 98.255 1
ATOM 1023 C C . GLN 130 130 ? A 0.877 -4.913 -16.769 1.000 1 A GLN 98.549 1
ATOM 1024 O O . GLN 130 130 ? A -0.340 -4.694 -16.808 1.000 1 A GLN 98.556 1
ATOM 1025 C CB . GLN 130 130 ? A 1.869 -7.113 -17.383 1.000 1 A GLN 97.657 1
ATOM 1026 C CG . GLN 130 130 ? A 0.640 -7.935 -16.995 1.000 1 A GLN 89.396 1
ATOM 1027 C CD . GLN 130 130 ? A 0.988 -9.335 -16.570 1.000 1 A GLN 83.237 1
ATOM 1028 O OE1 . GLN 130 130 ? A 2.171 -9.658 -16.336 1.000 1 A GLN 82.762 1
ATOM 1029 N NE2 . GLN 130 130 ? A -0.014 -10.195 -16.441 1.000 1 A GLN 79.014 1
ATOM 1030 N N . ALA 131 131 ? A 1.634 -4.460 -15.769 1.000 1 A ALA 98.801 1
ATOM 1031 C CA . ALA 131 131 ? A 1.057 -3.693 -14.679 1.000 1 A ALA 98.861 1
ATOM 1032 C C . ALA 131 131 ? A 0.592 -2.314 -15.150 1.000 1 A ALA 98.904 1
ATOM 1033 O O . ALA 131 131 ? A -0.448 -1.814 -14.714 1.000 1 A ALA 98.895 1
ATOM 1034 C CB . ALA 131 131 ? A 2.033 -3.586 -13.522 1.000 1 A ALA 98.807 1
ATOM 1035 N N . GLN 132 132 ? A 1.374 -1.679 -16.021 1.000 1 A GLN 98.879 1
ATOM 1036 C CA . GLN 132 132 ? A 0.983 -0.383 -16.596 1.000 1 A GLN 98.873 1
ATOM 1037 C C . GLN 132 132 ? A -0.339 -0.499 -17.327 1.000 1 A GLN 98.879 1
ATOM 1038 O O . GLN 132 132 ? A -1.211 0.359 -17.203 1.000 1 A GLN 98.843 1
ATOM 1039 C CB . GLN 132 132 ? A 2.049 0.118 -17.551 1.000 1 A GLN 98.764 1
ATOM 1040 C CG . GLN 132 132 ? A 3.302 0.664 -16.886 1.000 1 A GLN 97.861 1
ATOM 1041 C CD . GLN 132 132 ? A 4.378 0.977 -17.910 1.000 1 A GLN 97.548 1
ATOM 1042 O OE1 . GLN 132 132 ? A 4.365 0.456 -19.027 1.000 1 A GLN 96.351 1
ATOM 1043 N NE2 . GLN 132 132 ? A 5.322 1.819 -17.514 1.000 1 A GLN 94.684 1
ATOM 1044 N N . ASP 133 133 ? A -0.498 -1.592 -18.095 1.000 1 A ASP 98.864 1
ATOM 1045 C CA . ASP 133 133 ? A -1.737 -1.770 -18.868 1.000 1 A ASP 98.817 1
ATOM 1046 C C . ASP 133 133 ? A -2.914 -1.992 -17.955 1.000 1 A ASP 98.820 1
ATOM 1047 O O . ASP 133 133 ? A -4.010 -1.452 -18.191 1.000 1 A ASP 98.729 1
ATOM 1048 C CB . ASP 133 133 ? A -1.574 -2.945 -19.831 1.000 1 A ASP 98.682 1
ATOM 1049 C CG . ASP 133 133 ? A -0.602 -2.651 -20.963 1.000 1 A ASP 98.130 1
ATOM 1050 O OD1 . ASP 133 133 ? A -0.258 -1.456 -21.169 1.000 1 A ASP 96.766 1
ATOM 1051 O OD2 . ASP 133 133 ? A -0.207 -3.615 -21.651 1.000 1 A ASP 96.356 1
ATOM 1052 N N . LEU 134 134 ? A -2.712 -2.743 -16.861 1.000 1 A LEU 98.850 1
ATOM 1053 C CA . LEU 134 134 ? A -3.808 -2.933 -15.915 1.000 1 A LEU 98.841 1
ATOM 1054 C C . LEU 134 134 ? A -4.196 -1.600 -15.262 1.000 1 A LEU 98.854 1
ATOM 1055 O O . LEU 134 134 ? A -5.383 -1.250 -15.182 1.000 1 A LEU 98.805 1
ATOM 1056 C CB . LEU 134 134 ? A -3.435 -3.941 -14.848 1.000 1 A LEU 98.811 1
ATOM 1057 C CG . LEU 134 134 ? A -4.534 -4.189 -13.806 1.000 1 A LEU 98.614 1
ATOM 1058 C CD1 . LEU 134 134 ? A -5.736 -4.877 -14.441 1.000 1 A LEU 98.280 1
ATOM 1059 C CD2 . LEU 134 134 ? A -4.006 -4.983 -12.633 1.000 1 A LEU 98.336 1
ATOM 1060 N N . ALA 135 135 ? A -3.206 -0.862 -14.772 1.000 1 A ALA 98.870 1
ATOM 1061 C CA . ALA 135 135 ? A -3.505 0.426 -14.139 1.000 1 A ALA 98.848 1
ATOM 1062 C C . ALA 135 135 ? A -4.208 1.365 -15.105 1.000 1 A ALA 98.800 1
ATOM 1063 O O . ALA 135 135 ? A -5.150 2.070 -14.730 1.000 1 A ALA 98.728 1
ATOM 1064 C CB . ALA 135 135 ? A -2.230 1.050 -13.605 1.000 1 A ALA 98.825 1
ATOM 1065 N N . ARG 136 136 ? A -3.772 1.375 -16.359 1.000 1 A ARG 98.780 1
ATOM 1066 C CA . ARG 136 136 ? A -4.399 2.247 -17.350 1.000 1 A ARG 98.632 1
ATOM 1067 C C . ARG 136 136 ? A -5.865 1.861 -17.544 1.000 1 A ARG 98.504 1
ATOM 1068 O O . ARG 136 136 ? A -6.745 2.714 -17.651 1.000 1 A ARG 98.099 1
ATOM 1069 C CB . ARG 136 136 ? A -3.652 2.156 -18.687 1.000 1 A ARG 98.481 1
ATOM 1070 C CG . ARG 136 136 ? A -4.160 3.160 -19.738 1.000 1 A ARG 93.984 1
ATOM 1071 C CD . ARG 136 136 ? A -3.253 3.177 -20.950 1.000 1 A ARG 90.820 1
ATOM 1072 N NE . ARG 136 136 ? A -1.842 3.420 -20.578 1.000 1 A ARG 82.855 1
ATOM 1073 C CZ . ARG 136 136 ? A -0.885 2.516 -20.678 1.000 1 A ARG 75.488 1
ATOM 1074 N NH1 . ARG 136 136 ? A -1.147 1.300 -21.120 1.000 1 A ARG 71.665 1
ATOM 1075 N NH2 . ARG 136 136 ? A 0.344 2.866 -20.336 1.000 1 A ARG 65.980 1
ATOM 1076 N N . SER 137 137 ? A -6.159 0.551 -17.550 1.000 1 A SER 98.563 1
ATOM 1077 C CA . SER 137 137 ? A -7.549 0.108 -17.703 1.000 1 A SER 98.274 1
ATOM 1078 C C . SER 137 137 ? A -8.395 0.572 -16.520 1.000 1 A SER 98.180 1
ATOM 1079 O O . SER 137 137 ? A -9.586 0.863 -16.665 1.000 1 A SER 97.632 1
ATOM 1080 C CB . SER 137 137 ? A -7.614 -1.403 -17.860 1.000 1 A SER 97.724 1
ATOM 1081 O OG . SER 137 137 ? A -7.415 -2.073 -16.627 1.000 1 A SER 96.320 1
ATOM 1082 N N . TYR 138 138 ? A -7.790 0.619 -15.327 1.000 1 A TYR 98.070 1
ATOM 1083 C CA . TYR 138 138 ? A -8.487 1.090 -14.133 1.000 1 A TYR 97.847 1
ATOM 1084 C C . TYR 138 138 ? A -8.532 2.620 -14.065 1.000 1 A TYR 97.584 1
ATOM 1085 O O . TYR 138 138 ? A -9.303 3.171 -13.261 1.000 1 A TYR 97.155 1
ATOM 1086 C CB . TYR 138 138 ? A -7.772 0.616 -12.874 1.000 1 A TYR 97.713 1
ATOM 1087 C CG . TYR 138 138 ? A -7.796 -0.875 -12.586 1.000 1 A TYR 97.891 1
ATOM 1088 C CD1 . TYR 138 138 ? A -8.723 -1.718 -13.117 1.000 1 A TYR 97.472 1
ATOM 1089 C CD2 . TYR 138 138 ? A -6.849 -1.400 -11.700 1.000 1 A TYR 97.521 1
ATOM 1090 C CE1 . TYR 138 138 ? A -8.732 -3.082 -12.776 1.000 1 A TYR 97.151 1
ATOM 1091 C CE2 . TYR 138 138 ? A -6.851 -2.740 -11.350 1.000 1 A TYR 96.974 1
ATOM 1092 C CZ . TYR 138 138 ? A -7.783 -3.570 -11.908 1.000 1 A TYR 97.291 1
ATOM 1093 O OH . TYR 138 138 ? A -7.794 -4.913 -11.570 1.000 1 A TYR 96.213 1
ATOM 1094 N N . GLY 139 139 ? A -7.704 3.312 -14.841 1.000 1 A GLY 98.034 1
ATOM 1095 C CA . GLY 139 139 ? A -7.640 4.772 -14.763 1.000 1 A GLY 97.804 1
ATOM 1096 C C . GLY 139 139 ? A -6.898 5.281 -13.549 1.000 1 A GLY 98.112 1
ATOM 1097 O O . GLY 139 139 ? A -7.251 6.356 -13.030 1.000 1 A GLY 97.538 1
ATOM 1098 N N . ILE 140 140 ? A -5.906 4.537 -13.086 1.000 1 A ILE 98.489 1
ATOM 1099 C CA . ILE 140 140 ? A -5.180 4.902 -11.858 1.000 1 A ILE 98.628 1
ATOM 1100 C C . ILE 140 140 ? A -3.673 4.884 -12.116 1.000 1 A ILE 98.796 1
ATOM 1101 O O . ILE 140 140 ? A -3.205 4.213 -13.049 1.000 1 A ILE 98.832 1
ATOM 1102 C CB . ILE 140 140 ? A -5.514 3.971 -10.668 1.000 1 A ILE 98.554 1
ATOM 1103 C CG1 . ILE 140 140 ? A -4.998 2.558 -10.888 1.000 1 A ILE 98.491 1
ATOM 1104 C CG2 . ILE 140 140 ? A -7.019 3.991 -10.424 1.000 1 A ILE 98.548 1
ATOM 1105 C CD1 . ILE 140 140 ? A -5.267 1.638 -9.682 1.000 1 A ILE 98.272 1
ATOM 1106 N N . PRO 141 141 ? A -2.919 5.572 -11.284 1.000 1 A PRO 98.888 1
ATOM 1107 C CA . PRO 141 141 ? A -1.470 5.530 -11.439 1.000 1 A PRO 98.906 1
ATOM 1108 C C . PRO 141 141 ? A -0.866 4.196 -11.051 1.000 1 A PRO 98.939 1
ATOM 1109 O O . PRO 141 141 ? A -1.402 3.472 -10.231 1.000 1 A PRO 98.932 1
ATOM 1110 C CB . PRO 141 141 ? A -0.971 6.634 -10.476 1.000 1 A PRO 98.867 1
ATOM 1111 C CG . PRO 141 141 ? A -2.170 7.499 -10.214 1.000 1 A PRO 98.763 1
ATOM 1112 C CD . PRO 141 141 ? A -3.345 6.559 -10.280 1.000 1 A PRO 98.840 1
ATOM 1113 N N . PHE 142 142 ? A 0.309 3.901 -11.618 1.000 1 A PHE 98.969 1
ATOM 1114 C CA . PHE 142 142 ? A 1.114 2.735 -11.289 1.000 1 A PHE 98.973 1
ATOM 1115 C C . PHE 142 142 ? A 2.523 3.194 -10.911 1.000 1 A PHE 98.965 1
ATOM 1116 O O . PHE 142 142 ? A 3.137 3.954 -11.648 1.000 1 A PHE 98.918 1
ATOM 1117 C CB . PHE 142 142 ? A 1.178 1.777 -12.464 1.000 1 A PHE 98.958 1
ATOM 1118 C CG . PHE 142 142 ? A 2.192 0.681 -12.278 1.000 1 A PHE 98.952 1
ATOM 1119 C CD1 . PHE 142 142 ? A 2.071 -0.214 -11.232 1.000 1 A PHE 98.941 1
ATOM 1120 C CD2 . PHE 142 142 ? A 3.268 0.559 -13.153 1.000 1 A PHE 98.921 1
ATOM 1121 C CE1 . PHE 142 142 ? A 2.999 -1.228 -11.056 1.000 1 A PHE 98.892 1
ATOM 1122 C CE2 . PHE 142 142 ? A 4.206 -0.448 -12.978 1.000 1 A PHE 98.842 1
ATOM 1123 C CZ . PHE 142 142 ? A 4.065 -1.351 -11.924 1.000 1 A PHE 98.852 1
ATOM 1124 N N . ILE 143 143 ? A 2.989 2.694 -9.768 1.000 1 A ILE 98.970 1
ATOM 1125 C CA . ILE 143 143 ? A 4.322 3.038 -9.280 1.000 1 A ILE 98.964 1
ATOM 1126 C C . ILE 143 143 ? A 5.034 1.762 -8.895 1.000 1 A ILE 98.968 1
ATOM 1127 O O . ILE 143 143 ? A 4.483 0.919 -8.179 1.000 1 A ILE 98.955 1
ATOM 1128 C CB . ILE 143 143 ? A 4.232 3.957 -8.041 1.000 1 A ILE 98.925 1
ATOM 1129 C CG1 . ILE 143 143 ? A 3.459 5.219 -8.342 1.000 1 A ILE 98.489 1
ATOM 1130 C CG2 . ILE 143 143 ? A 5.657 4.298 -7.534 1.000 1 A ILE 98.688 1
ATOM 1131 C CD1 . ILE 143 143 ? A 4.128 6.180 -9.281 1.000 1 A ILE 90.294 1
ATOM 1132 N N . GLU 144 144 ? A 6.278 1.567 -9.375 1.000 1 A GLU 98.917 1
ATOM 1133 C CA . GLU 144 144 ? A 7.106 0.467 -8.886 1.000 1 A GLU 98.889 1
ATOM 1134 C C . GLU 144 144 ? A 7.945 0.947 -7.719 1.000 1 A GLU 98.919 1
ATOM 1135 O O . GLU 144 144 ? A 8.448 2.046 -7.703 1.000 1 A GLU 98.800 1
ATOM 1136 C CB . GLU 144 144 ? A 7.973 -0.100 -9.980 1.000 1 A GLU 98.522 1
ATOM 1137 C CG . GLU 144 144 ? A 7.187 -0.942 -10.967 1.000 1 A GLU 94.067 1
ATOM 1138 C CD . GLU 144 144 ? A 8.026 -1.931 -11.754 1.000 1 A GLU 92.222 1
ATOM 1139 O OE1 . GLU 144 144 ? A 9.272 -1.815 -11.761 1.000 1 A GLU 86.680 1
ATOM 1140 O OE2 . GLU 144 144 ? A 7.443 -2.862 -12.374 1.000 1 A GLU 83.765 1
ATOM 1141 N N . THR 145 145 ? A 8.058 0.072 -6.694 1.000 1 A THR 98.982 1
ATOM 1142 C CA . THR 145 145 ? A 8.738 0.419 -5.449 1.000 1 A THR 98.988 1
ATOM 1143 C C . THR 145 145 ? A 9.666 -0.682 -4.983 1.000 1 A THR 98.984 1
ATOM 1144 O O . THR 145 145 ? A 9.512 -1.855 -5.348 1.000 1 A THR 98.975 1
ATOM 1145 C CB . THR 145 145 ? A 7.751 0.684 -4.317 1.000 1 A THR 98.990 1
ATOM 1146 O OG1 . THR 145 145 ? A 7.020 -0.528 -4.036 1.000 1 A THR 98.978 1
ATOM 1147 C CG2 . THR 145 145 ? A 6.760 1.796 -4.686 1.000 1 A THR 98.984 1
ATOM 1148 N N . SER 146 146 ? A 10.582 -0.313 -4.129 1.000 1 A SER 98.943 1
ATOM 1149 C CA . SER 146 146 ? A 11.317 -1.248 -3.307 1.000 1 A SER 98.937 1
ATOM 1150 C C . SER 146 146 ? A 11.352 -0.716 -1.881 1.000 1 A SER 98.919 1
ATOM 1151 O O . SER 146 146 ? A 11.999 0.299 -1.610 1.000 1 A SER 98.889 1
ATOM 1152 C CB . SER 146 146 ? A 12.749 -1.442 -3.793 1.000 1 A SER 98.910 1
ATOM 1153 O OG . SER 146 146 ? A 13.471 -2.224 -2.836 1.000 1 A SER 98.874 1
ATOM 1154 N N . ALA 147 147 ? A 10.668 -1.423 -0.969 1.000 1 A ALA 98.760 1
ATOM 1155 C CA . ALA 147 147 ? A 10.800 -1.064 0.438 1.000 1 A ALA 98.652 1
ATOM 1156 C C . ALA 147 147 ? A 12.224 -1.284 0.921 1.000 1 A ALA 98.639 1
ATOM 1157 O O . ALA 147 147 ? A 12.651 -0.644 1.886 1.000 1 A ALA 98.515 1
ATOM 1158 C CB . ALA 147 147 ? A 9.819 -1.862 1.283 1.000 1 A ALA 98.435 1
ATOM 1159 N N . LYS 148 148 ? A 12.974 -2.185 0.278 1.000 1 A LYS 98.541 1
ATOM 1160 C CA . LYS 148 148 ? A 14.335 -2.462 0.702 1.000 1 A LYS 98.532 1
ATOM 1161 C C . LYS 148 148 ? A 15.262 -1.292 0.433 1.000 1 A LYS 98.590 1
ATOM 1162 O O . LYS 148 148 ? A 16.009 -0.870 1.320 1.000 1 A LYS 98.445 1
ATOM 1163 C CB . LYS 148 148 ? A 14.860 -3.722 0.017 1.000 1 A LYS 98.310 1
ATOM 1164 C CG . LYS 148 148 ? A 16.276 -4.090 0.433 1.000 1 A LYS 97.879 1
ATOM 1165 C CD . LYS 148 148 ? A 16.658 -5.449 -0.147 1.000 1 A LYS 97.029 1
ATOM 1166 C CE . LYS 148 148 ? A 18.073 -5.810 0.267 1.000 1 A LYS 95.260 1
ATOM 1167 N NZ . LYS 148 148 ? A 18.504 -7.102 -0.356 1.000 1 A LYS 91.405 1
ATOM 1168 N N . THR 149 149 ? A 15.184 -0.722 -0.767 1.000 1 A THR 98.724 1
ATOM 1169 C CA . THR 149 149 ? A 16.073 0.387 -1.162 1.000 1 A THR 98.712 1
ATOM 1170 C C . THR 149 149 ? A 15.434 1.747 -0.986 1.000 1 A THR 98.721 1
ATOM 1171 O O . THR 149 149 ? A 16.092 2.777 -1.124 1.000 1 A THR 98.656 1
ATOM 1172 C CB . THR 149 149 ? A 16.496 0.258 -2.623 1.000 1 A THR 98.664 1
ATOM 1173 O OG1 . THR 149 149 ? A 15.369 0.559 -3.449 1.000 1 A THR 98.568 1
ATOM 1174 C CG2 . THR 149 149 ? A 16.973 -1.170 -2.930 1.000 1 A THR 98.390 1
ATOM 1175 N N . ARG 150 150 ? A 14.125 1.773 -0.705 1.000 1 A ARG 98.649 1
ATOM 1176 C CA . ARG 150 150 ? A 13.285 2.975 -0.604 1.000 1 A ARG 98.629 1
ATOM 1177 C C . ARG 150 150 ? A 12.955 3.590 -1.959 1.000 1 A ARG 98.698 1
ATOM 1178 O O . ARG 150 150 ? A 12.329 4.649 -2.022 1.000 1 A ARG 98.609 1
ATOM 1179 C CB . ARG 150 150 ? A 13.875 4.036 0.358 1.000 1 A ARG 98.315 1
ATOM 1180 C CG . ARG 150 150 ? A 12.837 4.922 1.024 1.000 1 A ARG 97.599 1
ATOM 1181 C CD . ARG 150 150 ? A 13.464 5.863 2.036 1.000 1 A ARG 97.084 1
ATOM 1182 N NE . ARG 150 150 ? A 12.400 6.440 2.869 1.000 1 A ARG 96.723 1
ATOM 1183 C CZ . ARG 150 150 ? A 11.670 7.466 2.509 1.000 1 A ARG 96.539 1
ATOM 1184 N NH1 . ARG 150 150 ? A 11.856 8.050 1.323 1.000 1 A ARG 93.311 1
ATOM 1185 N NH2 . ARG 150 150 ? A 10.692 7.911 3.316 1.000 1 A ARG 93.647 1
ATOM 1186 N N . GLN 151 151 ? A 13.323 2.913 -3.049 1.000 1 A GLN 98.783 1
ATOM 1187 C CA . GLN 151 151 ? A 12.955 3.396 -4.391 1.000 1 A GLN 98.772 1
ATOM 1188 C C . GLN 151 151 ? A 11.453 3.493 -4.495 1.000 1 A GLN 98.865 1
ATOM 1189 O O . GLN 151 151 ? A 10.709 2.526 -4.260 1.000 1 A GLN 98.815 1
ATOM 1190 C CB . GLN 151 151 ? A 13.503 2.456 -5.456 1.000 1 A GLN 98.463 1
ATOM 1191 C CG . GLN 151 151 ? A 13.183 2.906 -6.877 1.000 1 A GLN 93.377 1
ATOM 1192 C CD . GLN 151 151 ? A 13.580 1.890 -7.914 1.000 1 A GLN 82.972 1
ATOM 1193 O OE1 . GLN 151 151 ? A 14.252 0.896 -7.609 1.000 1 A GLN 74.102 1
ATOM 1194 N NE2 . GLN 151 151 ? A 13.158 2.134 -9.154 1.000 1 A GLN 74.719 1
ATOM 1195 N N . GLY 152 152 ? A 10.960 4.686 -4.846 1.000 1 A GLY 98.947 1
ATOM 1196 C CA . GLY 152 152 ? A 9.556 4.886 -5.163 1.000 1 A GLY 98.951 1
ATOM 1197 C C . GLY 152 152 ? A 8.605 4.963 -3.989 1.000 1 A GLY 98.961 1
ATOM 1198 O O . GLY 152 152 ? A 7.399 5.155 -4.193 1.000 1 A GLY 98.938 1
ATOM 1199 N N . VAL 153 153 ? A 9.088 4.818 -2.759 1.000 1 A VAL 98.936 1
ATOM 1200 C CA . VAL 153 153 ? A 8.198 4.769 -1.622 1.000 1 A VAL 98.937 1
ATOM 1201 C C . VAL 153 153 ? A 7.454 6.080 -1.437 1.000 1 A VAL 98.934 1
ATOM 1202 O O . VAL 153 153 ? A 6.212 6.121 -1.365 1.000 1 A VAL 98.927 1
ATOM 1203 C CB . VAL 153 153 ? A 8.943 4.344 -0.342 1.000 1 A VAL 98.897 1
ATOM 1204 C CG1 . VAL 153 153 ? A 9.524 2.950 -0.521 1.000 1 A VAL 98.859 1
ATOM 1205 C CG2 . VAL 153 153 ? A 8.025 4.399 0.869 1.000 1 A VAL 98.828 1
ATOM 1206 N N . ASP 154 154 ? A 8.185 7.192 -1.350 1.000 1 A ASP 98.848 1
ATOM 1207 C CA . ASP 154 154 ? A 7.524 8.490 -1.229 1.000 1 A ASP 98.740 1
ATOM 1208 C C . ASP 154 154 ? A 6.611 8.742 -2.424 1.000 1 A ASP 98.765 1
ATOM 1209 O O . ASP 154 154 ? A 5.501 9.248 -2.276 1.000 1 A ASP 98.709 1
ATOM 1210 C CB . ASP 154 154 ? A 8.545 9.608 -1.117 1.000 1 A ASP 98.342 1
ATOM 1211 C CG . ASP 154 154 ? A 9.277 9.641 0.205 1.000 1 A ASP 97.814 1
ATOM 1212 O OD1 . ASP 154 154 ? A 8.817 8.990 1.186 1.000 1 A ASP 96.860 1
ATOM 1213 O OD2 . ASP 154 154 ? A 10.316 10.339 0.284 1.000 1 A ASP 95.857 1
ATOM 1214 N N . ASP 155 155 ? A 7.054 8.347 -3.626 1.000 1 A ASP 98.821 1
ATOM 1215 C CA . ASP 155 155 ? A 6.267 8.567 -4.844 1.000 1 A ASP 98.840 1
ATOM 1216 C C . ASP 155 155 ? A 4.926 7.847 -4.743 1.000 1 A ASP 98.889 1
ATOM 1217 O O . ASP 155 155 ? A 3.892 8.391 -5.140 1.000 1 A ASP 98.875 1
ATOM 1218 C CB . ASP 155 155 ? A 7.064 8.096 -6.052 1.000 1 A ASP 98.695 1
ATOM 1219 C CG . ASP 155 155 ? A 6.493 8.613 -7.368 1.000 1 A ASP 94.173 1
ATOM 1220 O OD1 . ASP 155 155 ? A 5.703 9.587 -7.366 1.000 1 A ASP 93.562 1
ATOM 1221 O OD2 . ASP 155 155 ? A 6.860 8.016 -8.397 1.000 1 A ASP 92.578 1
ATOM 1222 N N . ALA 156 156 ? A 4.915 6.621 -4.200 1.000 1 A ALA 98.906 1
ATOM 1223 C CA . ALA 156 156 ? A 3.663 5.859 -4.104 1.000 1 A ALA 98.926 1
ATOM 1224 C C . ALA 156 156 ? A 2.680 6.556 -3.177 1.000 1 A ALA 98.928 1
ATOM 1225 O O . ALA 156 156 ? A 1.522 6.782 -3.545 1.000 1 A ALA 98.910 1
ATOM 1226 C CB . ALA 156 156 ? A 3.949 4.457 -3.613 1.000 1 A ALA 98.924 1
ATOM 1227 N N . PHE 157 157 ? A 3.111 6.883 -1.976 1.000 1 A PHE 98.901 1
ATOM 1228 C CA . PHE 157 157 ? A 2.219 7.522 -1.013 1.000 1 A PHE 98.880 1
ATOM 1229 C C . PHE 157 157 ? A 1.824 8.933 -1.432 1.000 1 A PHE 98.842 1
ATOM 1230 O O . PHE 157 157 ? A 0.663 9.328 -1.311 1.000 1 A PHE 98.813 1
ATOM 1231 C CB . PHE 157 157 ? A 2.824 7.523 0.381 1.000 1 A PHE 98.860 1
ATOM 1232 C CG . PHE 157 157 ? A 2.826 6.171 1.050 1.000 1 A PHE 98.881 1
ATOM 1233 C CD1 . PHE 157 157 ? A 1.707 5.756 1.778 1.000 1 A PHE 98.846 1
ATOM 1234 C CD2 . PHE 157 157 ? A 3.908 5.335 0.951 1.000 1 A PHE 98.837 1
ATOM 1235 C CE1 . PHE 157 157 ? A 1.690 4.532 2.393 1.000 1 A PHE 98.787 1
ATOM 1236 C CE2 . PHE 157 157 ? A 3.901 4.097 1.579 1.000 1 A PHE 98.770 1
ATOM 1237 C CZ . PHE 157 157 ? A 2.781 3.689 2.291 1.000 1 A PHE 98.799 1
ATOM 1238 N N . TYR 158 158 ? A 2.806 9.696 -1.941 1.000 1 A TYR 98.820 1
ATOM 1239 C CA . TYR 158 158 ? A 2.504 11.070 -2.317 1.000 1 A TYR 98.745 1
ATOM 1240 C C . TYR 158 158 ? A 1.571 11.103 -3.538 1.000 1 A TYR 98.754 1
ATOM 1241 O O . TYR 158 158 ? A 0.698 11.978 -3.637 1.000 1 A TYR 98.690 1
ATOM 1242 C CB . TYR 158 158 ? A 3.792 11.842 -2.618 1.000 1 A TYR 98.567 1
ATOM 1243 C CG . TYR 158 158 ? A 4.685 12.083 -1.426 1.000 1 A TYR 98.316 1
ATOM 1244 C CD1 . TYR 158 158 ? A 4.403 11.565 -0.163 1.000 1 A TYR 97.861 1
ATOM 1245 C CD2 . TYR 158 158 ? A 5.867 12.838 -1.585 1.000 1 A TYR 97.853 1
ATOM 1246 C CE1 . TYR 158 158 ? A 5.250 11.808 0.910 1.000 1 A TYR 97.292 1
ATOM 1247 C CE2 . TYR 158 158 ? A 6.701 13.087 -0.520 1.000 1 A TYR 96.992 1
ATOM 1248 C CZ . TYR 158 158 ? A 6.408 12.557 0.722 1.000 1 A TYR 97.204 1
ATOM 1249 O OH . TYR 158 158 ? A 7.239 12.774 1.783 1.000 1 A TYR 96.229 1
ATOM 1250 N N . THR 159 159 ? A 1.733 10.149 -4.468 1.000 1 A THR 98.780 1
ATOM 1251 C CA . THR 159 159 ? A 0.823 10.107 -5.610 1.000 1 A THR 98.804 1
ATOM 1252 C C . THR 159 159 ? A -0.598 9.790 -5.162 1.000 1 A THR 98.802 1
ATOM 1253 O O . THR 159 159 ? A -1.558 10.333 -5.693 1.000 1 A THR 98.780 1
ATOM 1254 C CB . THR 159 159 ? A 1.320 9.075 -6.634 1.000 1 A THR 98.826 1
ATOM 1255 O OG1 . THR 159 159 ? A 2.572 9.522 -7.155 1.000 1 A THR 98.761 1
ATOM 1256 C CG2 . THR 159 159 ? A 0.332 8.905 -7.795 1.000 1 A THR 98.766 1
ATOM 1257 N N . LEU 160 160 ? A -0.741 8.915 -4.148 1.000 1 A LEU 98.870 1
ATOM 1258 C CA . LEU 160 160 ? A -2.077 8.633 -3.627 1.000 1 A LEU 98.879 1
ATOM 1259 C C . LEU 160 160 ? A -2.683 9.898 -3.013 1.000 1 A LEU 98.840 1
ATOM 1260 O O . LEU 160 160 ? A -3.877 10.183 -3.226 1.000 1 A LEU 98.834 1
ATOM 1261 C CB . LEU 160 160 ? A -2.005 7.505 -2.599 1.000 1 A LEU 98.898 1
ATOM 1262 C CG . LEU 160 160 ? A -3.366 7.123 -2.001 1.000 1 A LEU 98.908 1
ATOM 1263 C CD1 . LEU 160 160 ? A -4.383 6.738 -3.084 1.000 1 A LEU 98.906 1
ATOM 1264 C CD2 . LEU 160 160 ? A -3.187 5.966 -0.996 1.000 1 A LEU 98.909 1
ATOM 1265 N N . VAL 161 161 ? A -1.900 10.665 -2.294 1.000 1 A VAL 98.747 1
ATOM 1266 C CA . VAL 161 161 ? A -2.414 11.918 -1.750 1.000 1 A VAL 98.631 1
ATOM 1267 C C . VAL 161 161 ? A -2.859 12.852 -2.888 1.000 1 A VAL 98.578 1
ATOM 1268 O O . VAL 161 161 ? A -3.941 13.475 -2.817 1.000 1 A VAL 98.532 1
ATOM 1269 C CB . VAL 161 161 ? A -1.365 12.612 -0.861 1.000 1 A VAL 98.445 1
ATOM 1270 C CG1 . VAL 161 161 ? A -1.161 11.788 0.412 1.000 1 A VAL 98.477 1
ATOM 1271 C CG2 . VAL 161 161 ? A -1.777 14.040 -0.533 1.000 1 A VAL 98.218 1
ATOM 1272 N N . ARG 162 162 ? A -2.073 12.904 -3.948 1.000 1 A ARG 98.459 1
ATOM 1273 C CA . ARG 162 162 ? A -2.443 13.739 -5.092 1.000 1 A ARG 98.300 1
ATOM 1274 C C . ARG 162 162 ? A -3.746 13.263 -5.753 1.000 1 A ARG 98.276 1
ATOM 1275 O O . ARG 162 162 ? A -4.562 14.062 -6.193 1.000 1 A ARG 98.214 1
ATOM 1276 C CB . ARG 162 162 ? A -1.311 13.771 -6.119 1.000 1 A ARG 98.294 1
ATOM 1277 C CG . ARG 162 162 ? A -0.067 14.464 -5.574 1.000 1 A ARG 97.934 1
ATOM 1278 C CD . ARG 162 162 ? A 1.125 14.372 -6.502 1.000 1 A ARG 97.727 1
ATOM 1279 N NE . ARG 162 162 ? A 2.272 15.020 -5.892 1.000 1 A ARG 97.558 1
ATOM 1280 C CZ . ARG 162 162 ? A 3.484 14.461 -5.801 1.000 1 A ARG 97.252 1
ATOM 1281 N NH1 . ARG 162 162 ? A 3.708 13.266 -6.294 1.000 1 A ARG 95.794 1
ATOM 1282 N NH2 . ARG 162 162 ? A 4.467 15.126 -5.204 1.000 1 A ARG 96.296 1
ATOM 1283 N N . GLU 163 163 ? A -3.947 11.918 -5.778 1.000 1 A GLU 98.460 1
ATOM 1284 C CA . GLU 163 163 ? A -5.200 11.387 -6.306 1.000 1 A GLU 98.468 1
ATOM 1285 C C . GLU 163 163 ? A -6.391 11.762 -5.430 1.000 1 A GLU 98.471 1
ATOM 1286 O O . GLU 163 163 ? A -7.490 12.056 -5.905 1.000 1 A GLU 98.348 1
ATOM 1287 C CB . GLU 163 163 ? A -5.120 9.869 -6.472 1.000 1 A GLU 98.504 1
ATOM 1288 C CG . GLU 163 163 ? A -4.217 9.449 -7.625 1.000 1 A GLU 98.429 1
ATOM 1289 C CD . GLU 163 163 ? A -4.719 9.963 -8.959 1.000 1 A GLU 98.106 1
ATOM 1290 O OE1 . GLU 163 163 ? A -5.791 9.484 -9.409 1.000 1 A GLU 96.535 1
ATOM 1291 O OE2 . GLU 163 163 ? A -4.090 10.847 -9.543 1.000 1 A GLU 96.270 1
ATOM 1292 N N . ILE 164 164 ? A -6.175 11.742 -4.089 1.000 1 A ILE 98.577 1
ATOM 1293 C CA . ILE 164 164 ? A -7.234 12.163 -3.177 1.000 1 A ILE 98.520 1
ATOM 1294 C C . ILE 164 164 ? A -7.568 13.627 -3.392 1.000 1 A ILE 98.288 1
ATOM 1295 O O . ILE 164 164 ? A -8.757 13.995 -3.420 1.000 1 A ILE 98.193 1
ATOM 1296 C CB . ILE 164 164 ? A -6.824 11.877 -1.720 1.000 1 A ILE 98.590 1
ATOM 1297 C CG1 . ILE 164 164 ? A -6.721 10.373 -1.477 1.000 1 A ILE 98.711 1
ATOM 1298 C CG2 . ILE 164 164 ? A -7.796 12.528 -0.734 1.000 1 A ILE 98.551 1
ATOM 1299 C CD1 . ILE 164 164 ? A -6.035 10.021 -0.178 1.000 1 A ILE 98.628 1
ATOM 1300 N N . ARG 165 165 ? A -6.549 14.462 -3.528 1.000 1 A ARG 98.307 1
ATOM 1301 C CA . ARG 165 165 ? A -6.779 15.873 -3.768 1.000 1 A ARG 97.849 1
ATOM 1302 C C . ARG 165 165 ? A -7.620 16.104 -5.031 1.000 1 A ARG 97.697 1
ATOM 1303 O O . ARG 165 165 ? A -8.540 16.920 -5.040 1.000 1 A ARG 97.420 1
ATOM 1304 C CB . ARG 165 165 ? A -5.456 16.613 -3.908 1.000 1 A ARG 97.399 1
ATOM 1305 C CG . ARG 165 165 ? A -4.653 16.716 -2.643 1.000 1 A ARG 96.202 1
ATOM 1306 C CD . ARG 165 165 ? A -3.294 17.343 -2.967 1.000 1 A ARG 94.705 1
ATOM 1307 N NE . ARG 165 165 ? A -2.454 17.524 -1.759 1.000 1 A ARG 94.019 1
ATOM 1308 C CZ . ARG 165 165 ? A -1.145 17.722 -1.808 1.000 1 A ARG 93.201 1
ATOM 1309 N NH1 . ARG 165 165 ? A -0.524 17.752 -2.975 1.000 1 A ARG 90.720 1
ATOM 1310 N NH2 . ARG 165 165 ? A -0.431 17.875 -0.681 1.000 1 A ARG 90.867 1
ATOM 1311 N N . LYS 166 166 ? A -7.276 15.367 -6.104 1.000 1 A LYS 97.454 1
ATOM 1312 C CA . LYS 166 166 ? A -8.055 15.486 -7.354 1.000 1 A LYS 97.074 1
ATOM 1313 C C . LYS 166 166 ? A -9.505 15.104 -7.135 1.000 1 A LYS 97.266 1
ATOM 1314 O O . LYS 166 166 ? A -10.439 15.722 -7.684 1.000 1 A LYS 96.738 1
ATOM 1315 C CB . LYS 166 166 ? A -7.449 14.647 -8.471 1.000 1 A LYS 96.594 1
ATOM 1316 C CG . LYS 166 166 ? A -6.120 15.144 -9.011 1.000 1 A LYS 94.370 1
ATOM 1317 C CD . LYS 166 166 ? A -5.608 14.232 -10.095 1.000 1 A LYS 88.312 1
ATOM 1318 C CE . LYS 166 166 ? A -4.446 14.852 -10.865 1.000 1 A LYS 82.004 1
ATOM 1319 N NZ . LYS 166 166 ? A -3.248 15.014 -10.002 1.000 1 A LYS 75.227 1
ATOM 1320 N N . HIS 167 167 ? A -9.711 14.050 -6.321 1.000 1 A HIS 97.721 1
ATOM 1321 C CA . HIS 167 167 ? A -11.082 13.626 -6.022 1.000 1 A HIS 97.442 1
ATOM 1322 C C . HIS 167 167 ? A -11.844 14.667 -5.214 1.000 1 A HIS 97.316 1
ATOM 1323 O O . HIS 167 167 ? A -13.038 14.920 -5.476 1.000 1 A HIS 96.647 1
ATOM 1324 C CB . HIS 167 167 ? A -11.046 12.305 -5.276 1.000 1 A HIS 97.274 1
ATOM 1325 C CG . HIS 167 167 ? A -12.401 11.843 -4.818 1.000 1 A HIS 97.051 1
ATOM 1326 N ND1 . HIS 167 167 ? A -13.269 11.196 -5.643 1.000 1 A HIS 87.972 1
ATOM 1327 C CD2 . HIS 167 167 ? A -13.041 11.943 -3.629 1.000 1 A HIS 89.698 1
ATOM 1328 C CE1 . HIS 167 167 ? A -14.369 10.904 -4.995 1.000 1 A HIS 90.061 1
ATOM 1329 N NE2 . HIS 167 167 ? A -14.257 11.341 -3.752 1.000 1 A HIS 91.714 1
ATOM 1330 N N . LYS 168 168 ? A -11.177 15.295 -4.234 1.000 1 A LYS 97.305 1
ATOM 1331 C CA . LYS 168 168 ? A -11.829 16.292 -3.385 1.000 1 A LYS 96.679 1
ATOM 1332 C C . LYS 168 168 ? A -12.218 17.542 -4.173 1.000 1 A LYS 96.697 1
ATOM 1333 O O . LYS 168 168 ? A -13.178 18.212 -3.817 1.000 1 A LYS 95.617 1
ATOM 1334 C CB . LYS 168 168 ? A -10.907 16.643 -2.213 1.000 1 A LYS 95.167 1
ATOM 1335 C CG . LYS 168 168 ? A -10.711 15.501 -1.205 1.000 1 A LYS 93.773 1
ATOM 1336 C CD . LYS 168 168 ? A -9.544 15.755 -0.277 1.000 1 A LYS 91.040 1
ATOM 1337 C CE . LYS 168 168 ? A -9.839 16.899 0.703 1.000 1 A LYS 84.514 1
ATOM 1338 N NZ . LYS 168 168 ? A -8.740 17.001 1.722 1.000 1 A LYS 87.250 1
ATOM 1339 N N . GLU 169 169 ? A -11.456 17.870 -5.221 1.000 1 A GLU 97.250 1
ATOM 1340 C CA . GLU 169 169 ? A -11.705 19.093 -5.975 1.000 1 A GLU 96.691 1
ATOM 1341 C C . GLU 169 169 ? A -12.912 19.004 -6.909 1.000 1 A GLU 96.429 1
ATOM 1342 O O . GLU 169 169 ? A -13.392 20.030 -7.407 1.000 1 A GLU 94.553 1
ATOM 1343 C CB . GLU 169 169 ? A -10.455 19.508 -6.767 1.000 1 A GLU 95.146 1
ATOM 1344 C CG . GLU 169 169 ? A -10.227 18.727 -8.058 1.000 1 A GLU 90.688 1
ATOM 1345 C CD . GLU 169 169 ? A -8.956 19.148 -8.765 1.000 1 A GLU 88.594 1
ATOM 1346 O OE1 . GLU 169 169 ? A -8.227 20.006 -8.254 1.000 1 A GLU 83.675 1
ATOM 1347 O OE2 . GLU 169 169 ? A -8.697 18.587 -9.870 1.000 1 A GLU 83.333 1
ATOM 1348 N N . LYS 170 170 ? A -13.418 17.761 -7.133 1.000 1 A LYS 95.553 1
ATOM 1349 C CA . LYS 170 170 ? A -14.572 17.560 -7.993 1.000 1 A LYS 94.773 1
ATOM 1350 C C . LYS 170 170 ? A -15.815 18.247 -7.432 1.000 1 A LYS 91.468 1
ATOM 1351 O O . LYS 170 170 ? A -16.729 18.649 -8.179 1.000 1 A LYS 84.790 1
ATOM 1352 C CB . LYS 170 170 ? A -14.856 16.082 -8.173 1.000 1 A LYS 91.432 1
ATOM 1353 C CG . LYS 170 170 ? A -13.787 15.368 -8.980 1.000 1 A LYS 91.881 1
ATOM 1354 C CD . LYS 170 170 ? A -14.118 13.899 -9.137 1.000 1 A LYS 89.241 1
ATOM 1355 C CE . LYS 170 170 ? A -13.072 13.179 -9.947 1.000 1 A LYS 84.936 1
ATOM 1356 N NZ . LYS 170 170 ? A -13.395 11.765 -10.110 1.000 1 A LYS 80.067 1
HETATM 1357 C C1_1 . LIG2 . 1 ? B -4.189 -8.038 4.445 1.000 2 B LIG2 94.337 1
HETATM 1358 C C2_1 . LIG2 . 1 ? B -3.744 -9.327 3.794 1.000 2 B LIG2 95.631 1
HETATM 1359 C C3_1 . LIG2 . 1 ? B -4.789 -9.865 2.988 1.000 2 B LIG2 95.325 1
HETATM 1360 N N1_1 . LIG2 . 1 ? B -5.870 -10.443 3.913 1.000 2 B LIG2 95.551 1
HETATM 1361 C C4_1 . LIG2 . 1 ? B -7.048 -10.500 3.149 1.000 2 B LIG2 95.927 1
HETATM 1362 N N2_1 . LIG2 . 1 ? B -7.281 -11.517 2.312 1.000 2 B LIG2 95.298 1
HETATM 1363 C C5_1 . LIG2 . 1 ? B -8.296 -11.456 1.443 1.000 2 B LIG2 95.253 1
HETATM 1364 O O1_1 . LIG2 . 1 ? B -8.530 -12.493 0.569 1.000 2 B LIG2 94.198 1
HETATM 1365 C C6_1 . LIG2 . 1 ? B -7.605 -13.550 0.462 1.000 2 B LIG2 91.202 1
HETATM 1366 C C7_1 . LIG2 . 1 ? B -7.512 -14.016 -0.961 1.000 2 B LIG2 94.092 1
HETATM 1367 C C8_1 . LIG2 . 1 ? B -6.578 -15.217 -1.096 1.000 2 B LIG2 83.170 1
HETATM 1368 C C9_1 . LIG2 . 1 ? B -7.443 -16.363 -1.583 1.000 2 B LIG2 79.786 1
HETATM 1369 C C10_1 . LIG2 . 1 ? B -8.785 -15.900 -1.747 1.000 2 B LIG2 83.200 1
HETATM 1370 N N3_1 . LIG2 . 1 ? B -8.827 -14.457 -1.465 1.000 2 B LIG2 88.255 1
HETATM 1371 C C11_1 . LIG2 . 1 ? B -9.221 -13.701 -2.651 1.000 2 B LIG2 83.780 1
HETATM 1372 C C12_1 . LIG2 . 1 ? B -7.959 -13.089 -3.122 1.000 2 B LIG2 82.681 1
HETATM 1373 F F1_1 . LIG2 . 1 ? B -7.341 -14.039 -3.948 1.000 2 B LIG2 80.090 1
HETATM 1374 C C13_1 . LIG2 . 1 ? B -7.128 -12.889 -1.918 1.000 2 B LIG2 85.227 1
HETATM 1375 N N4_1 . LIG2 . 1 ? B -9.150 -10.453 1.336 1.000 2 B LIG2 95.523 1
HETATM 1376 C C14_1 . LIG2 . 1 ? B -8.960 -9.379 2.147 1.000 2 B LIG2 95.686 1
HETATM 1377 C C15_1 . LIG2 . 1 ? B -9.753 -8.263 1.996 1.000 2 B LIG2 96.025 1
HETATM 1378 F F2_1 . LIG2 . 1 ? B -10.693 -8.299 1.050 1.000 2 B LIG2 95.827 1
HETATM 1379 C C16_1 . LIG2 . 1 ? B -9.591 -7.131 2.796 1.000 2 B LIG2 96.206 1
HETATM 1380 C C17_1 . LIG2 . 1 ? B -10.390 -5.944 2.505 1.000 2 B LIG2 96.303 1
HETATM 1381 C C18_1 . LIG2 . 1 ? B -11.699 -5.783 2.926 1.000 2 B LIG2 95.801 1
HETATM 1382 C C19_1 . LIG2 . 1 ? B -12.489 -6.599 3.761 1.000 2 B LIG2 94.222 1
HETATM 1383 C C20_1 . LIG2 . 1 ? B -12.180 -7.768 4.429 1.000 2 B LIG2 93.693 1
HETATM 1384 N N5_1 . LIG2 . 1 ? B -11.989 -8.682 4.985 1.000 2 B LIG2 91.295 1
HETATM 1385 C C21_1 . LIG2 . 1 ? B -13.782 -6.076 3.966 1.000 2 B LIG2 93.693 1
HETATM 1386 N N6_1 . LIG2 . 1 ? B -14.763 -6.589 4.667 1.000 2 B LIG2 92.179 1
HETATM 1387 S S1_1 . LIG2 . 1 ? B -13.961 -4.616 3.138 1.000 2 B LIG2 93.986 1
HETATM 1388 C C22_1 . LIG2 . 1 ? B -12.386 -4.644 2.514 1.000 2 B LIG2 95.344 1
HETATM 1389 C C23_1 . LIG2 . 1 ? B -11.799 -3.670 1.700 1.000 2 B LIG2 96.067 1
HETATM 1390 F F3_1 . LIG2 . 1 ? B -12.475 -2.618 1.323 1.000 2 B LIG2 95.527 1
HETATM 1391 C C24_1 . LIG2 . 1 ? B -10.502 -3.834 1.300 1.000 2 B LIG2 95.931 1
HETATM 1392 C C25_1 . LIG2 . 1 ? B -9.811 -4.966 1.685 1.000 2 B LIG2 96.322 1
HETATM 1393 C C26_1 . LIG2 . 1 ? B -8.621 -7.156 3.788 1.000 2 B LIG2 96.144 1
HETATM 1394 C C27_1 . LIG2 . 1 ? B -8.452 -6.053 4.816 1.000 2 B LIG2 94.378 1
HETATM 1395 F F4_1 . LIG2 . 1 ? B -9.620 -5.914 5.464 1.000 2 B LIG2 86.294 1
HETATM 1396 F F5_1 . LIG2 . 1 ? B -7.550 -6.403 5.727 1.000 2 B LIG2 89.260 1
HETATM 1397 F F6_1 . LIG2 . 1 ? B -8.101 -4.925 4.233 1.000 2 B LIG2 86.162 1
HETATM 1398 C C28_1 . LIG2 . 1 ? B -7.782 -8.267 3.957 1.000 2 B LIG2 96.028 1
HETATM 1399 C C29_1 . LIG2 . 1 ? B -7.934 -9.373 3.113 1.000 2 B LIG2 95.868 1
HETATM 1400 C C30_1 . LIG2 . 1 ? B -5.322 -11.633 4.576 1.000 2 B LIG2 94.417 1
HETATM 1401 C C31_1 . LIG2 . 1 ? B -6.298 -12.332 5.461 1.000 2 B LIG2 90.573 1
HETATM 1402 C C32_1 . LIG2 . 1 ? B -4.178 -11.086 5.522 1.000 2 B LIG2 94.348 1
HETATM 1403 N N7_1 . LIG2 . 1 ? B -3.222 -10.275 4.788 1.000 2 B LIG2 96.054 1
HETATM 1404 C C33_1 . LIG2 . 1 ? B -1.914 -10.259 5.075 1.000 2 B LIG2 95.390 1
HETATM 1405 C C34_1 . LIG2 . 1 ? B -1.380 -11.282 6.077 1.000 2 B LIG2 93.489 1
HETATM 1406 C C35_1 . LIG2 . 1 ? B -0.561 -12.298 5.360 1.000 2 B LIG2 91.036 1
HETATM 1407 O O2_1 . LIG2 . 1 ? B -1.183 -9.527 4.490 1.000 2 B LIG2 95.054 1
HETATM 1408 O O1_1 . LIG3 . 1 ? C 6.101 -6.058 4.706 1.000 3 C LIG3 89.425 1
HETATM 1409 P P1_1 . LIG3 . 1 ? C 5.939 -7.500 4.654 1.000 3 C LIG3 97.648 1
HETATM 1410 O O2_1 . LIG3 . 1 ? C 5.868 -8.221 5.954 1.000 3 C LIG3 91.831 1
HETATM 1411 O O3_1 . LIG3 . 1 ? C 4.692 -7.897 3.783 1.000 3 C LIG3 97.749 1
HETATM 1412 P P2_1 . LIG3 . 1 ? C 3.137 -7.767 4.164 1.000 3 C LIG3 97.533 1
HETATM 1413 O O4_1 . LIG3 . 1 ? C 2.699 -9.117 4.643 1.000 3 C LIG3 89.115 1
HETATM 1414 O O5_1 . LIG3 . 1 ? C 2.452 -7.347 2.915 1.000 3 C LIG3 87.083 1
HETATM 1415 O O6_1 . LIG3 . 1 ? C 3.026 -6.689 5.218 1.000 3 C LIG3 86.841 1
HETATM 1416 O O7_1 . LIG3 . 1 ? C 7.109 -8.117 3.771 1.000 3 C LIG3 97.740 1
HETATM 1417 C C1_1 . LIG3 . 1 ? C 7.186 -9.506 3.573 1.000 3 C LIG3 96.664 1
HETATM 1418 C C2_1 . LIG3 . 1 ? C 8.606 -9.896 3.315 1.000 3 C LIG3 96.943 1
HETATM 1419 O O8_1 . LIG3 . 1 ? C 9.057 -9.271 2.080 1.000 3 C LIG3 97.890 1
HETATM 1420 C C3_1 . LIG3 . 1 ? C 9.519 -9.461 4.424 1.000 3 C LIG3 96.849 1
HETATM 1421 O O9_1 . LIG3 . 1 ? C 10.453 -10.460 4.708 1.000 3 C LIG3 95.093 1
HETATM 1422 C C4_1 . LIG3 . 1 ? C 10.096 -8.206 3.891 1.000 3 C LIG3 97.377 1
HETATM 1423 O O10_1 . LIG3 . 1 ? C 11.361 -7.920 4.392 1.000 3 C LIG3 96.565 1
HETATM 1424 C C5_1 . LIG3 . 1 ? C 10.157 -8.464 2.417 1.000 3 C LIG3 98.079 1
HETATM 1425 N N1_1 . LIG3 . 1 ? C 10.088 -7.272 1.591 1.000 3 C LIG3 98.286 1
HETATM 1426 C C6_1 . LIG3 . 1 ? C 10.935 -6.971 0.595 1.000 3 C LIG3 98.513 1
HETATM 1427 N N2_1 . LIG3 . 1 ? C 12.045 -7.625 0.125 1.000 3 C LIG3 98.390 1
HETATM 1428 C C7_1 . LIG3 . 1 ? C 12.709 -7.056 -0.896 1.000 3 C LIG3 98.451 1
HETATM 1429 N N3_1 . LIG3 . 1 ? C 13.827 -7.661 -1.392 1.000 3 C LIG3 97.926 1
HETATM 1430 N N4_1 . LIG3 . 1 ? C 12.320 -5.905 -1.505 1.000 3 C LIG3 98.702 1
HETATM 1431 C C8_1 . LIG3 . 1 ? C 11.220 -5.229 -1.050 1.000 3 C LIG3 98.756 1
HETATM 1432 O O11_1 . LIG3 . 1 ? C 10.883 -4.193 -1.591 1.000 3 C LIG3 98.593 1
HETATM 1433 C C9_1 . LIG3 . 1 ? C 10.503 -5.792 0.035 1.000 3 C LIG3 98.707 1
HETATM 1434 N N5_1 . LIG3 . 1 ? C 9.373 -5.411 0.709 1.000 3 C LIG3 98.452 1
HETATM 1435 C C10_1 . LIG3 . 1 ? C 9.151 -6.335 1.644 1.000 3 C LIG3 98.239 1
HETATM 1436 Mg MG1_1 . LIG4 . 1 ? D 2.364 -6.809 6.971 1.000 4 D LIG4 96.474 1
#
#
loop_
_atom_type.symbol
C
F
Mg
N
O
P
S
#
#
loop_
_ma_qa_metric.id
_ma_qa_metric.name
_ma_qa_metric.description
_ma_qa_metric.type
_ma_qa_metric.mode
_ma_qa_metric.type_other_details
_ma_qa_metric.software_group_id
1 pLDDT 'Predicted lddt' pLDDT local . .
#
#
loop_
_ma_qa_metric_local.ordinal_id
_ma_qa_metric_local.model_id
_ma_qa_metric_local.label_asym_id
_ma_qa_metric_local.label_seq_id
_ma_qa_metric_local.label_comp_id
_ma_qa_metric_local.metric_id
_ma_qa_metric_local.metric_value
1 1 A 1 GLY 1 79.035
2 1 A 2 MET 1 90.099
3 1 A 3 THR 1 95.700
4 1 A 4 GLU 1 97.182
5 1 A 5 TYR 1 98.088
6 1 A 6 LYS 1 98.024
7 1 A 7 LEU 1 98.602
8 1 A 8 VAL 1 98.456
9 1 A 9 VAL 1 98.561
10 1 A 10 VAL 1 98.565
11 1 A 11 GLY 1 98.304
12 1 A 12 ALA 1 98.331
13 1 A 13 CYS 1 96.929
14 1 A 14 GLY 1 97.749
15 1 A 15 VAL 1 98.662
16 1 A 16 GLY 1 98.510
17 1 A 17 LYS 1 98.476
18 1 A 18 SER 1 97.875
19 1 A 19 ALA 1 98.182
20 1 A 20 LEU 1 98.551
21 1 A 21 THR 1 98.170
22 1 A 22 ILE 1 97.597
23 1 A 23 GLN 1 98.173
24 1 A 24 LEU 1 98.336
25 1 A 25 ILE 1 97.533
26 1 A 26 GLN 1 96.838
27 1 A 27 ASN 1 97.084
28 1 A 28 HIS 1 96.867
29 1 A 29 PHE 1 97.929
30 1 A 30 VAL 1 93.434
31 1 A 31 ASP 1 90.759
32 1 A 32 GLU 1 88.703
33 1 A 33 TYR 1 85.855
34 1 A 34 ASP 1 91.234
35 1 A 35 PRO 1 91.517
36 1 A 36 THR 1 90.248
37 1 A 37 ILE 1 93.531
38 1 A 38 GLU 1 93.011
39 1 A 39 ASP 1 93.736
40 1 A 40 SER 1 95.044
41 1 A 41 TYR 1 96.575
42 1 A 42 ARG 1 97.032
43 1 A 43 LYS 1 96.992
44 1 A 44 GLN 1 97.526
45 1 A 45 VAL 1 96.581
46 1 A 46 VAL 1 96.115
47 1 A 47 ILE 1 97.210
48 1 A 48 ASP 1 96.540
49 1 A 49 GLY 1 94.174
50 1 A 50 GLU 1 93.394
51 1 A 51 THR 1 95.630
52 1 A 52 SER 1 95.391
53 1 A 53 LEU 1 97.557
54 1 A 54 LEU 1 98.254
55 1 A 55 ASP 1 97.984
56 1 A 56 ILE 1 98.160
57 1 A 57 LEU 1 97.096
58 1 A 58 ASP 1 97.140
59 1 A 59 THR 1 96.613
60 1 A 60 ALA 1 94.046
61 1 A 61 GLY 1 79.833
62 1 A 62 GLN 1 76.069
63 1 A 63 GLU 1 74.668
64 1 A 64 GLU 1 78.760
65 1 A 65 TYR 1 78.400
66 1 A 66 SER 1 78.731
67 1 A 67 ALA 1 79.110
68 1 A 68 MET 1 78.403
69 1 A 69 ARG 1 88.245
70 1 A 70 ASP 1 86.696
71 1 A 71 GLN 1 87.046
72 1 A 72 TYR 1 84.957
73 1 A 73 MET 1 91.595
74 1 A 74 ARG 1 93.804
75 1 A 75 THR 1 94.449
76 1 A 76 GLY 1 97.554
77 1 A 77 GLU 1 98.525
78 1 A 78 GLY 1 98.737
79 1 A 79 PHE 1 98.881
80 1 A 80 LEU 1 98.931
81 1 A 81 SER 1 98.970
82 1 A 82 VAL 1 98.977
83 1 A 83 PHE 1 98.986
84 1 A 84 ALA 1 98.962
85 1 A 85 ILE 1 98.910
86 1 A 86 ASN 1 98.837
87 1 A 87 ASN 1 98.779
88 1 A 88 THR 1 98.839
89 1 A 89 LYS 1 98.850
90 1 A 90 SER 1 98.923
91 1 A 91 PHE 1 98.957
92 1 A 92 GLU 1 98.753
93 1 A 93 ASP 1 98.654
94 1 A 94 ILE 1 98.782
95 1 A 95 HIS 1 97.551
96 1 A 96 HIS 1 97.255
97 1 A 97 TYR 1 97.512
98 1 A 98 ARG 1 98.124
99 1 A 99 GLU 1 97.524
100 1 A 100 GLN 1 96.483
101 1 A 101 ILE 1 97.667
102 1 A 102 LYS 1 97.477
103 1 A 103 ARG 1 96.097
104 1 A 104 VAL 1 95.772
105 1 A 105 LYS 1 96.686
106 1 A 106 ASP 1 96.479
107 1 A 107 SER 1 95.476
108 1 A 108 GLU 1 95.268
109 1 A 109 ASP 1 95.530
110 1 A 110 VAL 1 98.305
111 1 A 111 PRO 1 98.775
112 1 A 112 MET 1 98.792
113 1 A 113 VAL 1 98.977
114 1 A 114 LEU 1 98.987
115 1 A 115 VAL 1 98.992
116 1 A 116 GLY 1 98.983
117 1 A 117 ASN 1 98.966
118 1 A 118 LYS 1 98.877
119 1 A 119 SER 1 98.784
120 1 A 120 ASP 1 98.829
121 1 A 121 LEU 1 98.514
122 1 A 122 PRO 1 97.484
123 1 A 123 SER 1 94.143
124 1 A 124 ARG 1 97.767
125 1 A 125 THR 1 98.727
126 1 A 126 VAL 1 98.677
127 1 A 127 ASP 1 97.964
128 1 A 128 THR 1 97.830
129 1 A 129 LYS 1 98.320
130 1 A 130 GLN 1 98.255
131 1 A 131 ALA 1 98.861
132 1 A 132 GLN 1 98.873
133 1 A 133 ASP 1 98.817
134 1 A 134 LEU 1 98.841
135 1 A 135 ALA 1 98.848
136 1 A 136 ARG 1 98.632
137 1 A 137 SER 1 98.274
138 1 A 138 TYR 1 97.847
139 1 A 139 GLY 1 97.804
140 1 A 140 ILE 1 98.628
141 1 A 141 PRO 1 98.906
142 1 A 142 PHE 1 98.973
143 1 A 143 ILE 1 98.964
144 1 A 144 GLU 1 98.889
145 1 A 145 THR 1 98.988
146 1 A 146 SER 1 98.937
147 1 A 147 ALA 1 98.652
148 1 A 148 LYS 1 98.532
149 1 A 149 THR 1 98.712
150 1 A 150 ARG 1 98.629
151 1 A 151 GLN 1 98.772
152 1 A 152 GLY 1 98.951
153 1 A 153 VAL 1 98.937
154 1 A 154 ASP 1 98.740
155 1 A 155 ASP 1 98.840
156 1 A 156 ALA 1 98.926
157 1 A 157 PHE 1 98.880
158 1 A 158 TYR 1 98.745
159 1 A 159 THR 1 98.804
160 1 A 160 LEU 1 98.879
161 1 A 161 VAL 1 98.631
162 1 A 162 ARG 1 98.300
163 1 A 163 GLU 1 98.468
164 1 A 164 ILE 1 98.520
165 1 A 165 ARG 1 97.849
166 1 A 166 LYS 1 97.074
167 1 A 167 HIS 1 97.442
168 1 A 168 LYS 1 96.679
169 1 A 169 GLU 1 96.691
170 1 A 170 LYS 1 94.773
#
