# Supplementary material for: Single‐Sequence Deep Learning Delivers Crystal‐Quality Models of Covalent K‐Ras G12 Hotspot Complexes
Source: IUBMB Life. 2026 Jun 13;78(6):e70108. doi: 10.1002/iub.70108 (PMC13263772; doi:10.1002/iub.70108)
Supplement: Supplementary file 1 — Data S1: iub70108‐sup‐0001‐DataS1.zip. [file IUB-78-0-s001.zip › Supplementary_Data/1_Without Covalent Restraint_Web/Predicted Structures/KRASG12C_BBO-8520_GDP_Mg2+_without_restraint/pred.model_idx_0.cif]

data_model
_entry.id model
_struct.entry_id model
_struct.pdbx_model_details .
_struct.pdbx_structure_determination_methodology computational
_struct.title 'Chai-1 predicted structure'
_audit_conform.dict_location https://raw.githubusercontent.com/ihmwg/ModelCIF/80e1e22/dist/mmcif_ma.dic
_audit_conform.dict_name mmcif_ma.dic
_audit_conform.dict_version 1.4.7
#
loop_
_audit_author.name
_audit_author.pdbx_ordinal
'Chai Discovery team' 1
#
#
loop_
_chem_comp.id
_chem_comp.type
_chem_comp.name
_chem_comp.formula
_chem_comp.formula_weight
_chem_comp.ma_provenance
ALA 'L-peptide linking' . . . 'CCD Core'
ARG 'L-peptide linking' . . . 'CCD Core'
ASN 'L-peptide linking' . . . 'CCD Core'
ASP 'L-peptide linking' . . . 'CCD Core'
CYS 'L-peptide linking' . . . 'CCD Core'
GLN 'L-peptide linking' . . . 'CCD Core'
GLU 'L-peptide linking' . . . 'CCD Core'
GLY 'L-peptide linking' . . . 'CCD Core'
HIS 'L-peptide linking' . . . 'CCD Core'
ILE 'L-peptide linking' . . . 'CCD Core'
LEU 'L-peptide linking' . . . 'CCD Core'
LIG2 non-polymer . . . 'CCD Core'
LIG3 non-polymer . . . 'CCD Core'
LIG4 non-polymer . . . 'CCD Core'
LYS 'L-peptide linking' . . . 'CCD Core'
MET 'L-peptide linking' . . . 'CCD Core'
PHE 'L-peptide linking' . . . 'CCD Core'
PRO 'L-peptide linking' . . . 'CCD Core'
SER 'L-peptide linking' . . . 'CCD Core'
THR 'L-peptide linking' . . . 'CCD Core'
TYR 'L-peptide linking' . . . 'CCD Core'
VAL 'L-peptide linking' . . . 'CCD Core'
#
#
loop_
_entity.id
_entity.type
_entity.src_method
_entity.pdbx_description
_entity.formula_weight
_entity.pdbx_number_of_molecules
_entity.details
1 polymer man 'Entity A' . 1 .
2 non-polymer man 'Entity B' . 1 .
3 non-polymer man 'Entity C' . 1 .
4 non-polymer man 'Entity D' . 1 .
#
#
loop_
_entity_poly.entity_id
_entity_poly.type
_entity_poly.nstd_linkage
_entity_poly.nstd_monomer
_entity_poly.pdbx_strand_id
_entity_poly.pdbx_seq_one_letter_code
_entity_poly.pdbx_seq_one_letter_code_can
1 polypeptide(L) no no A
;GMTEYKLVVVGACGVGKSALTIQLIQNHFVDEYDPTIEDSYRKQVVIDGETSLLDILDTAGQEEYSAMRD
QYMRTGEGFLSVFAINNTKSFEDIHHYREQIKRVKDSEDVPMVLVGNKSDLPSRTVDTKQAQDLARSYGI
PFIETSAKTRQGVDDAFYTLVREIRKHKEK
;

;GMTEYKLVVVGACGVGKSALTIQLIQNHFVDEYDPTIEDSYRKQVVIDGETSLLDILDTAGQEEYSAMRD
QYMRTGEGFLSVFAINNTKSFEDIHHYREQIKRVKDSEDVPMVLVGNKSDLPSRTVDTKQAQDLARSYGI
PFIETSAKTRQGVDDAFYTLVREIRKHKEK
;

#
#
loop_
_pdbx_entity_nonpoly.entity_id
_pdbx_entity_nonpoly.name
_pdbx_entity_nonpoly.comp_id
_pdbx_entity_nonpoly.ma_model_mode
2 'Entity B' LIG2 .
3 'Entity C' LIG3 .
4 'Entity D' LIG4 .
#
#
loop_
_entity_poly_seq.entity_id
_entity_poly_seq.num
_entity_poly_seq.mon_id
_entity_poly_seq.hetero
1 1 GLY .
1 2 MET .
1 3 THR .
1 4 GLU .
1 5 TYR .
1 6 LYS .
1 7 LEU .
1 8 VAL .
1 9 VAL .
1 10 VAL .
1 11 GLY .
1 12 ALA .
1 13 CYS .
1 14 GLY .
1 15 VAL .
1 16 GLY .
1 17 LYS .
1 18 SER .
1 19 ALA .
1 20 LEU .
1 21 THR .
1 22 ILE .
1 23 GLN .
1 24 LEU .
1 25 ILE .
1 26 GLN .
1 27 ASN .
1 28 HIS .
1 29 PHE .
1 30 VAL .
1 31 ASP .
1 32 GLU .
1 33 TYR .
1 34 ASP .
1 35 PRO .
1 36 THR .
1 37 ILE .
1 38 GLU .
1 39 ASP .
1 40 SER .
1 41 TYR .
1 42 ARG .
1 43 LYS .
1 44 GLN .
1 45 VAL .
1 46 VAL .
1 47 ILE .
1 48 ASP .
1 49 GLY .
1 50 GLU .
1 51 THR .
1 52 SER .
1 53 LEU .
1 54 LEU .
1 55 ASP .
1 56 ILE .
1 57 LEU .
1 58 ASP .
1 59 THR .
1 60 ALA .
1 61 GLY .
1 62 GLN .
1 63 GLU .
1 64 GLU .
1 65 TYR .
1 66 SER .
1 67 ALA .
1 68 MET .
1 69 ARG .
1 70 ASP .
1 71 GLN .
1 72 TYR .
1 73 MET .
1 74 ARG .
1 75 THR .
1 76 GLY .
1 77 GLU .
1 78 GLY .
1 79 PHE .
1 80 LEU .
1 81 SER .
1 82 VAL .
1 83 PHE .
1 84 ALA .
1 85 ILE .
1 86 ASN .
1 87 ASN .
1 88 THR .
1 89 LYS .
1 90 SER .
1 91 PHE .
1 92 GLU .
1 93 ASP .
1 94 ILE .
1 95 HIS .
1 96 HIS .
1 97 TYR .
1 98 ARG .
1 99 GLU .
1 100 GLN .
1 101 ILE .
1 102 LYS .
1 103 ARG .
1 104 VAL .
1 105 LYS .
1 106 ASP .
1 107 SER .
1 108 GLU .
1 109 ASP .
1 110 VAL .
1 111 PRO .
1 112 MET .
1 113 VAL .
1 114 LEU .
1 115 VAL .
1 116 GLY .
1 117 ASN .
1 118 LYS .
1 119 SER .
1 120 ASP .
1 121 LEU .
1 122 PRO .
1 123 SER .
1 124 ARG .
1 125 THR .
1 126 VAL .
1 127 ASP .
1 128 THR .
1 129 LYS .
1 130 GLN .
1 131 ALA .
1 132 GLN .
1 133 ASP .
1 134 LEU .
1 135 ALA .
1 136 ARG .
1 137 SER .
1 138 TYR .
1 139 GLY .
1 140 ILE .
1 141 PRO .
1 142 PHE .
1 143 ILE .
1 144 GLU .
1 145 THR .
1 146 SER .
1 147 ALA .
1 148 LYS .
1 149 THR .
1 150 ARG .
1 151 GLN .
1 152 GLY .
1 153 VAL .
1 154 ASP .
1 155 ASP .
1 156 ALA .
1 157 PHE .
1 158 TYR .
1 159 THR .
1 160 LEU .
1 161 VAL .
1 162 ARG .
1 163 GLU .
1 164 ILE .
1 165 ARG .
1 166 LYS .
1 167 HIS .
1 168 LYS .
1 169 GLU .
1 170 LYS .
#
#
loop_
_struct_asym.id
_struct_asym.entity_id
_struct_asym.details
A 1 'Chain A'
B 2 'Chain B'
C 3 'Chain C'
D 4 'Chain D'
#
#
loop_
_pdbx_poly_seq_scheme.asym_id
_pdbx_poly_seq_scheme.entity_id
_pdbx_poly_seq_scheme.seq_id
_pdbx_poly_seq_scheme.mon_id
_pdbx_poly_seq_scheme.pdb_seq_num
_pdbx_poly_seq_scheme.auth_seq_num
_pdbx_poly_seq_scheme.pdb_mon_id
_pdbx_poly_seq_scheme.auth_mon_id
_pdbx_poly_seq_scheme.pdb_strand_id
_pdbx_poly_seq_scheme.pdb_ins_code
A 1 1 GLY 1 1 GLY GLY A .
A 1 2 MET 2 2 MET MET A .
A 1 3 THR 3 3 THR THR A .
A 1 4 GLU 4 4 GLU GLU A .
A 1 5 TYR 5 5 TYR TYR A .
A 1 6 LYS 6 6 LYS LYS A .
A 1 7 LEU 7 7 LEU LEU A .
A 1 8 VAL 8 8 VAL VAL A .
A 1 9 VAL 9 9 VAL VAL A .
A 1 10 VAL 10 10 VAL VAL A .
A 1 11 GLY 11 11 GLY GLY A .
A 1 12 ALA 12 12 ALA ALA A .
A 1 13 CYS 13 13 CYS CYS A .
A 1 14 GLY 14 14 GLY GLY A .
A 1 15 VAL 15 15 VAL VAL A .
A 1 16 GLY 16 16 GLY GLY A .
A 1 17 LYS 17 17 LYS LYS A .
A 1 18 SER 18 18 SER SER A .
A 1 19 ALA 19 19 ALA ALA A .
A 1 20 LEU 20 20 LEU LEU A .
A 1 21 THR 21 21 THR THR A .
A 1 22 ILE 22 22 ILE ILE A .
A 1 23 GLN 23 23 GLN GLN A .
A 1 24 LEU 24 24 LEU LEU A .
A 1 25 ILE 25 25 ILE ILE A .
A 1 26 GLN 26 26 GLN GLN A .
A 1 27 ASN 27 27 ASN ASN A .
A 1 28 HIS 28 28 HIS HIS A .
A 1 29 PHE 29 29 PHE PHE A .
A 1 30 VAL 30 30 VAL VAL A .
A 1 31 ASP 31 31 ASP ASP A .
A 1 32 GLU 32 32 GLU GLU A .
A 1 33 TYR 33 33 TYR TYR A .
A 1 34 ASP 34 34 ASP ASP A .
A 1 35 PRO 35 35 PRO PRO A .
A 1 36 THR 36 36 THR THR A .
A 1 37 ILE 37 37 ILE ILE A .
A 1 38 GLU 38 38 GLU GLU A .
A 1 39 ASP 39 39 ASP ASP A .
A 1 40 SER 40 40 SER SER A .
A 1 41 TYR 41 41 TYR TYR A .
A 1 42 ARG 42 42 ARG ARG A .
A 1 43 LYS 43 43 LYS LYS A .
A 1 44 GLN 44 44 GLN GLN A .
A 1 45 VAL 45 45 VAL VAL A .
A 1 46 VAL 46 46 VAL VAL A .
A 1 47 ILE 47 47 ILE ILE A .
A 1 48 ASP 48 48 ASP ASP A .
A 1 49 GLY 49 49 GLY GLY A .
A 1 50 GLU 50 50 GLU GLU A .
A 1 51 THR 51 51 THR THR A .
A 1 52 SER 52 52 SER SER A .
A 1 53 LEU 53 53 LEU LEU A .
A 1 54 LEU 54 54 LEU LEU A .
A 1 55 ASP 55 55 ASP ASP A .
A 1 56 ILE 56 56 ILE ILE A .
A 1 57 LEU 57 57 LEU LEU A .
A 1 58 ASP 58 58 ASP ASP A .
A 1 59 THR 59 59 THR THR A .
A 1 60 ALA 60 60 ALA ALA A .
A 1 61 GLY 61 61 GLY GLY A .
A 1 62 GLN 62 62 GLN GLN A .
A 1 63 GLU 63 63 GLU GLU A .
A 1 64 GLU 64 64 GLU GLU A .
A 1 65 TYR 65 65 TYR TYR A .
A 1 66 SER 66 66 SER SER A .
A 1 67 ALA 67 67 ALA ALA A .
A 1 68 MET 68 68 MET MET A .
A 1 69 ARG 69 69 ARG ARG A .
A 1 70 ASP 70 70 ASP ASP A .
A 1 71 GLN 71 71 GLN GLN A .
A 1 72 TYR 72 72 TYR TYR A .
A 1 73 MET 73 73 MET MET A .
A 1 74 ARG 74 74 ARG ARG A .
A 1 75 THR 75 75 THR THR A .
A 1 76 GLY 76 76 GLY GLY A .
A 1 77 GLU 77 77 GLU GLU A .
A 1 78 GLY 78 78 GLY GLY A .
A 1 79 PHE 79 79 PHE PHE A .
A 1 80 LEU 80 80 LEU LEU A .
A 1 81 SER 81 81 SER SER A .
A 1 82 VAL 82 82 VAL VAL A .
A 1 83 PHE 83 83 PHE PHE A .
A 1 84 ALA 84 84 ALA ALA A .
A 1 85 ILE 85 85 ILE ILE A .
A 1 86 ASN 86 86 ASN ASN A .
A 1 87 ASN 87 87 ASN ASN A .
A 1 88 THR 88 88 THR THR A .
A 1 89 LYS 89 89 LYS LYS A .
A 1 90 SER 90 90 SER SER A .
A 1 91 PHE 91 91 PHE PHE A .
A 1 92 GLU 92 92 GLU GLU A .
A 1 93 ASP 93 93 ASP ASP A .
A 1 94 ILE 94 94 ILE ILE A .
A 1 95 HIS 95 95 HIS HIS A .
A 1 96 HIS 96 96 HIS HIS A .
A 1 97 TYR 97 97 TYR TYR A .
A 1 98 ARG 98 98 ARG ARG A .
A 1 99 GLU 99 99 GLU GLU A .
A 1 100 GLN 100 100 GLN GLN A .
A 1 101 ILE 101 101 ILE ILE A .
A 1 102 LYS 102 102 LYS LYS A .
A 1 103 ARG 103 103 ARG ARG A .
A 1 104 VAL 104 104 VAL VAL A .
A 1 105 LYS 105 105 LYS LYS A .
A 1 106 ASP 106 106 ASP ASP A .
A 1 107 SER 107 107 SER SER A .
A 1 108 GLU 108 108 GLU GLU A .
A 1 109 ASP 109 109 ASP ASP A .
A 1 110 VAL 110 110 VAL VAL A .
A 1 111 PRO 111 111 PRO PRO A .
A 1 112 MET 112 112 MET MET A .
A 1 113 VAL 113 113 VAL VAL A .
A 1 114 LEU 114 114 LEU LEU A .
A 1 115 VAL 115 115 VAL VAL A .
A 1 116 GLY 116 116 GLY GLY A .
A 1 117 ASN 117 117 ASN ASN A .
A 1 118 LYS 118 118 LYS LYS A .
A 1 119 SER 119 119 SER SER A .
A 1 120 ASP 120 120 ASP ASP A .
A 1 121 LEU 121 121 LEU LEU A .
A 1 122 PRO 122 122 PRO PRO A .
A 1 123 SER 123 123 SER SER A .
A 1 124 ARG 124 124 ARG ARG A .
A 1 125 THR 125 125 THR THR A .
A 1 126 VAL 126 126 VAL VAL A .
A 1 127 ASP 127 127 ASP ASP A .
A 1 128 THR 128 128 THR THR A .
A 1 129 LYS 129 129 LYS LYS A .
A 1 130 GLN 130 130 GLN GLN A .
A 1 131 ALA 131 131 ALA ALA A .
A 1 132 GLN 132 132 GLN GLN A .
A 1 133 ASP 133 133 ASP ASP A .
A 1 134 LEU 134 134 LEU LEU A .
A 1 135 ALA 135 135 ALA ALA A .
A 1 136 ARG 136 136 ARG ARG A .
A 1 137 SER 137 137 SER SER A .
A 1 138 TYR 138 138 TYR TYR A .
A 1 139 GLY 139 139 GLY GLY A .
A 1 140 ILE 140 140 ILE ILE A .
A 1 141 PRO 141 141 PRO PRO A .
A 1 142 PHE 142 142 PHE PHE A .
A 1 143 ILE 143 143 ILE ILE A .
A 1 144 GLU 144 144 GLU GLU A .
A 1 145 THR 145 145 THR THR A .
A 1 146 SER 146 146 SER SER A .
A 1 147 ALA 147 147 ALA ALA A .
A 1 148 LYS 148 148 LYS LYS A .
A 1 149 THR 149 149 THR THR A .
A 1 150 ARG 150 150 ARG ARG A .
A 1 151 GLN 151 151 GLN GLN A .
A 1 152 GLY 152 152 GLY GLY A .
A 1 153 VAL 153 153 VAL VAL A .
A 1 154 ASP 154 154 ASP ASP A .
A 1 155 ASP 155 155 ASP ASP A .
A 1 156 ALA 156 156 ALA ALA A .
A 1 157 PHE 157 157 PHE PHE A .
A 1 158 TYR 158 158 TYR TYR A .
A 1 159 THR 159 159 THR THR A .
A 1 160 LEU 160 160 LEU LEU A .
A 1 161 VAL 161 161 VAL VAL A .
A 1 162 ARG 162 162 ARG ARG A .
A 1 163 GLU 163 163 GLU GLU A .
A 1 164 ILE 164 164 ILE ILE A .
A 1 165 ARG 165 165 ARG ARG A .
A 1 166 LYS 166 166 LYS LYS A .
A 1 167 HIS 167 167 HIS HIS A .
A 1 168 LYS 168 168 LYS LYS A .
A 1 169 GLU 169 169 GLU GLU A .
A 1 170 LYS 170 170 LYS LYS A .
#
#
loop_
_pdbx_nonpoly_scheme.asym_id
_pdbx_nonpoly_scheme.entity_id
_pdbx_nonpoly_scheme.mon_id
_pdbx_nonpoly_scheme.ndb_seq_num
_pdbx_nonpoly_scheme.pdb_seq_num
_pdbx_nonpoly_scheme.auth_seq_num
_pdbx_nonpoly_scheme.auth_mon_id
_pdbx_nonpoly_scheme.pdb_strand_id
_pdbx_nonpoly_scheme.pdb_ins_code
B 2 LIG2 1 1 1 LIG2 B .
C 3 LIG3 1 1 1 LIG3 C .
D 4 LIG4 1 1 1 LIG4 D .
#
#
loop_
_ma_data.id
_ma_data.name
_ma_data.content_type
_ma_data.content_type_other_details
1 'Entity A' target .
2 'Entity B' target .
3 'Entity C' target .
4 'Entity D' target .
5 pred_model_1 'model coordinates' .
#
#
loop_
_ma_target_entity.entity_id
_ma_target_entity.data_id
_ma_target_entity.origin
1 1 designed
2 2 designed
3 3 designed
4 4 designed
#
#
loop_
_ma_target_entity_instance.asym_id
_ma_target_entity_instance.entity_id
_ma_target_entity_instance.details
A 1 'Chain A'
B 2 'Chain B'
C 3 'Chain C'
D 4 'Chain D'
#
#
loop_
_ma_model_list.ordinal_id
_ma_model_list.model_name
_ma_model_list.data_id
_ma_model_list.model_type
_ma_model_list.model_type_other_details
1 pred_model_1 5 'Ab initio model' .
#
#
loop_
_ma_model_group.id
_ma_model_group.name
_ma_model_group.details
1 pred .
#
#
loop_
_ma_model_group_link.group_id
_ma_model_group_link.model_id
1 1
#
#
loop_
_atom_site.group_PDB
_atom_site.id
_atom_site.type_symbol
_atom_site.label_atom_id
_atom_site.label_alt_id
_atom_site.label_comp_id
_atom_site.label_seq_id
_atom_site.auth_seq_id
_atom_site.pdbx_PDB_ins_code
_atom_site.label_asym_id
_atom_site.Cartn_x
_atom_site.Cartn_y
_atom_site.Cartn_z
_atom_site.occupancy
_atom_site.label_entity_id
_atom_site.auth_asym_id
_atom_site.auth_comp_id
_atom_site.B_iso_or_equiv
_atom_site.pdbx_PDB_model_num
ATOM 1 N N . GLY 1 1 ? A 3.004 -22.707 -9.406 1.000 1 A GLY 76.210 1
ATOM 2 C CA . GLY 1 1 ? A 2.629 -21.583 -10.255 1.000 1 A GLY 81.231 1
ATOM 3 C C . GLY 1 1 ? A 2.767 -20.260 -9.525 1.000 1 A GLY 84.691 1
ATOM 4 O O . GLY 1 1 ? A 3.008 -20.269 -8.304 1.000 1 A GLY 82.142 1
ATOM 5 N N . MET 2 2 ? A 2.640 -19.159 -10.259 1.000 1 A MET 87.140 1
ATOM 6 C CA . MET 2 2 ? A 2.779 -17.849 -9.650 1.000 1 A MET 90.741 1
ATOM 7 C C . MET 2 2 ? A 1.632 -17.583 -8.672 1.000 1 A MET 92.353 1
ATOM 8 O O . MET 2 2 ? A 0.538 -18.174 -8.761 1.000 1 A MET 91.227 1
ATOM 9 C CB . MET 2 2 ? A 2.864 -16.745 -10.711 1.000 1 A MET 88.963 1
ATOM 10 C CG . MET 2 2 ? A 1.560 -16.514 -11.432 1.000 1 A MET 88.319 1
ATOM 11 S SD . MET 2 2 ? A 1.644 -15.134 -12.587 1.000 1 A MET 85.906 1
ATOM 12 C CE . MET 2 2 ? A 2.038 -13.812 -11.480 1.000 1 A MET 81.395 1
ATOM 13 N N . THR 3 3 ? A 1.862 -16.627 -7.757 1.000 1 A THR 95.327 1
ATOM 14 C CA . THR 3 3 ? A 0.864 -16.236 -6.766 1.000 1 A THR 95.547 1
ATOM 15 C C . THR 3 3 ? A 0.485 -14.782 -7.013 1.000 1 A THR 96.399 1
ATOM 16 O O . THR 3 3 ? A 1.324 -13.955 -7.376 1.000 1 A THR 96.042 1
ATOM 17 C CB . THR 3 3 ? A 1.409 -16.390 -5.354 1.000 1 A THR 93.946 1
ATOM 18 O OG1 . THR 3 3 ? A 1.835 -17.732 -5.161 1.000 1 A THR 89.135 1
ATOM 19 C CG2 . THR 3 3 ? A 0.365 -16.057 -4.294 1.000 1 A THR 89.800 1
ATOM 20 N N . GLU 4 4 ? A -0.785 -14.449 -6.833 1.000 1 A GLU 96.707 1
ATOM 21 C CA . GLU 4 4 ? A -1.255 -13.078 -6.901 1.000 1 A GLU 97.075 1
ATOM 22 C C . GLU 4 4 ? A -1.434 -12.522 -5.502 1.000 1 A GLU 97.393 1
ATOM 23 O O . GLU 4 4 ? A -1.841 -13.244 -4.587 1.000 1 A GLU 96.965 1
ATOM 24 C CB . GLU 4 4 ? A -2.579 -12.980 -7.661 1.000 1 A GLU 96.122 1
ATOM 25 C CG . GLU 4 4 ? A -2.447 -13.402 -9.108 1.000 1 A GLU 90.371 1
ATOM 26 C CD . GLU 4 4 ? A -3.718 -13.195 -9.900 1.000 1 A GLU 89.728 1
ATOM 27 O OE1 . GLU 4 4 ? A -4.697 -12.633 -9.346 1.000 1 A GLU 87.048 1
ATOM 28 O OE2 . GLU 4 4 ? A -3.727 -13.566 -11.101 1.000 1 A GLU 85.479 1
ATOM 29 N N . TYR 5 5 ? A -1.126 -11.216 -5.332 1.000 1 A TYR 97.851 1
ATOM 30 C CA . TYR 5 5 ? A -1.217 -10.538 -4.043 1.000 1 A TYR 98.084 1
ATOM 31 C C . TYR 5 5 ? A -2.008 -9.267 -4.229 1.000 1 A TYR 98.163 1
ATOM 32 O O . TYR 5 5 ? A -1.689 -8.468 -5.103 1.000 1 A TYR 98.087 1
ATOM 33 C CB . TYR 5 5 ? A 0.180 -10.201 -3.517 1.000 1 A TYR 97.975 1
ATOM 34 C CG . TYR 5 5 ? A 1.023 -11.416 -3.248 1.000 1 A TYR 97.880 1
ATOM 35 C CD1 . TYR 5 5 ? A 0.969 -12.050 -2.029 1.000 1 A TYR 97.343 1
ATOM 36 C CD2 . TYR 5 5 ? A 1.886 -11.905 -4.227 1.000 1 A TYR 97.456 1
ATOM 37 C CE1 . TYR 5 5 ? A 1.735 -13.166 -1.764 1.000 1 A TYR 96.526 1
ATOM 38 C CE2 . TYR 5 5 ? A 2.657 -13.023 -3.970 1.000 1 A TYR 96.533 1
ATOM 39 C CZ . TYR 5 5 ? A 2.582 -13.651 -2.747 1.000 1 A TYR 96.346 1
ATOM 40 O OH . TYR 5 5 ? A 3.337 -14.767 -2.495 1.000 1 A TYR 94.579 1
ATOM 41 N N . LYS 6 6 ? A -3.050 -9.065 -3.414 1.000 1 A LYS 98.188 1
ATOM 42 C CA . LYS 6 6 ? A -3.820 -7.845 -3.397 1.000 1 A LYS 98.206 1
ATOM 43 C C . LYS 6 6 ? A -3.237 -6.913 -2.346 1.000 1 A LYS 98.418 1
ATOM 44 O O . LYS 6 6 ? A -3.333 -7.170 -1.142 1.000 1 A LYS 98.293 1
ATOM 45 C CB . LYS 6 6 ? A -5.297 -8.130 -3.128 1.000 1 A LYS 97.684 1
ATOM 46 C CG . LYS 6 6 ? A -6.128 -6.850 -2.976 1.000 1 A LYS 86.553 1
ATOM 47 C CD . LYS 6 6 ? A -6.148 -6.049 -4.260 1.000 1 A LYS 79.021 1
ATOM 48 C CE . LYS 6 6 ? A -7.124 -4.885 -4.155 1.000 1 A LYS 75.644 1
ATOM 49 N NZ . LYS 6 6 ? A -7.222 -4.166 -5.430 1.000 1 A LYS 62.504 1
ATOM 50 N N . LEU 7 7 ? A -2.619 -5.807 -2.790 1.000 1 A LEU 98.522 1
ATOM 51 C CA . LEU 7 7 ? A -1.968 -4.844 -1.937 1.000 1 A LEU 98.649 1
ATOM 52 C C . LEU 7 7 ? A -2.719 -3.524 -2.022 1.000 1 A LEU 98.567 1
ATOM 53 O O . LEU 7 7 ? A -3.194 -3.119 -3.076 1.000 1 A LEU 98.414 1
ATOM 54 C CB . LEU 7 7 ? A -0.517 -4.595 -2.369 1.000 1 A LEU 98.733 1
ATOM 55 C CG . LEU 7 7 ? A 0.361 -5.811 -2.678 1.000 1 A LEU 98.558 1
ATOM 56 C CD1 . LEU 7 7 ? A 0.354 -6.791 -1.534 1.000 1 A LEU 98.434 1
ATOM 57 C CD2 . LEU 7 7 ? A 1.780 -5.328 -2.978 1.000 1 A LEU 98.528 1
ATOM 58 N N . VAL 8 8 ? A -2.800 -2.830 -0.873 1.000 1 A VAL 98.626 1
ATOM 59 C CA . VAL 8 8 ? A -3.479 -1.543 -0.804 1.000 1 A VAL 98.583 1
ATOM 60 C C . VAL 8 8 ? A -2.511 -0.540 -0.204 1.000 1 A VAL 98.683 1
ATOM 61 O O . VAL 8 8 ? A -1.843 -0.818 0.792 1.000 1 A VAL 98.695 1
ATOM 62 C CB . VAL 8 8 ? A -4.739 -1.621 0.077 1.000 1 A VAL 98.288 1
ATOM 63 C CG1 . VAL 8 8 ? A -5.652 -2.743 -0.389 1.000 1 A VAL 97.904 1
ATOM 64 C CG2 . VAL 8 8 ? A -5.475 -0.287 0.075 1.000 1 A VAL 98.006 1
ATOM 65 N N . VAL 9 9 ? A -2.434 0.647 -0.832 1.000 1 A VAL 98.567 1
ATOM 66 C CA . VAL 9 9 ? A -1.553 1.730 -0.368 1.000 1 A VAL 98.634 1
ATOM 67 C C . VAL 9 9 ? A -2.428 2.780 0.266 1.000 1 A VAL 98.521 1
ATOM 68 O O . VAL 9 9 ? A -3.276 3.379 -0.406 1.000 1 A VAL 98.335 1
ATOM 69 C CB . VAL 9 9 ? A -0.720 2.314 -1.513 1.000 1 A VAL 98.701 1
ATOM 70 C CG1 . VAL 9 9 ? A 0.017 1.212 -2.267 1.000 1 A VAL 98.773 1
ATOM 71 C CG2 . VAL 9 9 ? A 0.240 3.364 -0.985 1.000 1 A VAL 98.718 1
ATOM 72 N N . VAL 10 10 ? A -2.227 3.050 1.571 1.000 1 A VAL 98.682 1
ATOM 73 C CA . VAL 10 10 ? A -3.047 3.989 2.320 1.000 1 A VAL 98.687 1
ATOM 74 C C . VAL 10 10 ? A -2.162 5.049 2.951 1.000 1 A VAL 98.785 1
ATOM 75 O O . VAL 10 10 ? A -0.961 4.882 3.086 1.000 1 A VAL 98.832 1
ATOM 76 C CB . VAL 10 10 ? A -3.907 3.314 3.407 1.000 1 A VAL 98.407 1
ATOM 77 C CG1 . VAL 10 10 ? A -4.787 2.239 2.812 1.000 1 A VAL 98.194 1
ATOM 78 C CG2 . VAL 10 10 ? A -3.027 2.765 4.511 1.000 1 A VAL 98.423 1
ATOM 79 N N . GLY 11 11 ? A -2.802 6.146 3.343 1.000 1 A GLY 98.561 1
ATOM 80 C CA . GLY 11 11 ? A -2.070 7.239 3.960 1.000 1 A GLY 98.387 1
ATOM 81 C C . GLY 11 11 ? A -2.672 8.586 3.592 1.000 1 A GLY 98.112 1
ATOM 82 O O . GLY 11 11 ? A -3.486 8.658 2.665 1.000 1 A GLY 97.689 1
ATOM 83 N N . ALA 12 12 ? A -2.278 9.617 4.312 1.000 1 A ALA 98.533 1
ATOM 84 C CA . ALA 12 12 ? A -2.844 10.941 4.120 1.000 1 A ALA 98.362 1
ATOM 85 C C . ALA 12 12 ? A -2.554 11.491 2.736 1.000 1 A ALA 98.133 1
ATOM 86 O O . ALA 12 12 ? A -1.711 10.979 1.998 1.000 1 A ALA 97.959 1
ATOM 87 C CB . ALA 12 12 ? A -2.285 11.889 5.190 1.000 1 A ALA 98.183 1
ATOM 88 N N . CYS 13 13 ? A -3.287 12.534 2.388 1.000 1 A CYS 97.304 1
ATOM 89 C CA . CYS 13 13 ? A -3.017 13.255 1.127 1.000 1 A CYS 97.012 1
ATOM 90 C C . CYS 13 13 ? A -1.554 13.700 1.072 1.000 1 A CYS 97.417 1
ATOM 91 O O . CYS 13 13 ? A -1.019 14.223 2.059 1.000 1 A CYS 97.453 1
ATOM 92 C CB . CYS 13 13 ? A -3.926 14.459 0.969 1.000 1 A CYS 95.539 1
ATOM 93 S SG . CYS 13 13 ? A -5.585 14.077 0.647 1.000 1 A CYS 86.869 1
ATOM 94 N N . GLY 14 14 ? A -0.952 13.512 -0.089 1.000 1 A GLY 97.557 1
ATOM 95 C CA . GLY 14 14 ? A 0.323 14.139 -0.404 1.000 1 A GLY 97.806 1
ATOM 96 C C . GLY 14 14 ? A 1.567 13.441 0.121 1.000 1 A GLY 98.399 1
ATOM 97 O O . GLY 14 14 ? A 2.660 13.976 -0.040 1.000 1 A GLY 98.386 1
ATOM 98 N N . VAL 15 15 ? A 1.413 12.255 0.756 1.000 1 A VAL 98.407 1
ATOM 99 C CA . VAL 15 15 ? A 2.588 11.560 1.298 1.000 1 A VAL 98.678 1
ATOM 100 C C . VAL 15 15 ? A 3.375 10.830 0.216 1.000 1 A VAL 98.727 1
ATOM 101 O O . VAL 15 15 ? A 4.534 10.459 0.441 1.000 1 A VAL 98.762 1
ATOM 102 C CB . VAL 15 15 ? A 2.206 10.577 2.409 1.000 1 A VAL 98.761 1
ATOM 103 C CG1 . VAL 15 15 ? A 1.518 11.303 3.565 1.000 1 A VAL 98.789 1
ATOM 104 C CG2 . VAL 15 15 ? A 1.370 9.424 1.882 1.000 1 A VAL 98.865 1
ATOM 105 N N . GLY 16 16 ? A 2.746 10.633 -0.962 1.000 1 A GLY 98.603 1
ATOM 106 C CA . GLY 16 16 ? A 3.404 9.983 -2.058 1.000 1 A GLY 98.506 1
ATOM 107 C C . GLY 16 16 ? A 2.882 8.610 -2.384 1.000 1 A GLY 98.604 1
ATOM 108 O O . GLY 16 16 ? A 3.601 7.786 -2.978 1.000 1 A GLY 98.602 1
ATOM 109 N N . LYS 17 17 ? A 1.611 8.305 -2.031 1.000 1 A LYS 98.535 1
ATOM 110 C CA . LYS 17 17 ? A 1.027 7.027 -2.368 1.000 1 A LYS 98.504 1
ATOM 111 C C . LYS 17 17 ? A 1.086 6.780 -3.874 1.000 1 A LYS 98.358 1
ATOM 112 O O . LYS 17 17 ? A 1.531 5.715 -4.309 1.000 1 A LYS 98.472 1
ATOM 113 C CB . LYS 17 17 ? A -0.426 6.933 -1.872 1.000 1 A LYS 98.416 1
ATOM 114 C CG . LYS 17 17 ? A -0.574 7.071 -0.355 1.000 1 A LYS 98.209 1
ATOM 115 C CD . LYS 17 17 ? A -2.035 6.993 0.069 1.000 1 A LYS 97.967 1
ATOM 116 C CE . LYS 17 17 ? A -2.904 8.083 -0.515 1.000 1 A LYS 97.653 1
ATOM 117 N NZ . LYS 17 17 ? A -2.497 9.451 -0.068 1.000 1 A LYS 97.512 1
ATOM 118 N N . SER 18 18 ? A 0.634 7.757 -4.652 1.000 1 A SER 98.168 1
ATOM 119 C CA . SER 18 18 ? A 0.643 7.625 -6.111 1.000 1 A SER 97.871 1
ATOM 120 C C . SER 18 18 ? A 2.072 7.567 -6.639 1.000 1 A SER 98.014 1
ATOM 121 O O . SER 18 18 ? A 2.378 6.729 -7.508 1.000 1 A SER 98.075 1
ATOM 122 C CB . SER 18 18 ? A -0.116 8.780 -6.761 1.000 1 A SER 97.281 1
ATOM 123 O OG . SER 18 18 ? A -1.479 8.729 -6.408 1.000 1 A SER 94.914 1
ATOM 124 N N . ALA 19 19 ? A 2.951 8.424 -6.114 1.000 1 A ALA 98.061 1
ATOM 125 C CA . ALA 19 19 ? A 4.323 8.455 -6.603 1.000 1 A ALA 98.174 1
ATOM 126 C C . ALA 19 19 ? A 5.023 7.115 -6.351 1.000 1 A ALA 98.368 1
ATOM 127 O O . ALA 19 19 ? A 5.750 6.624 -7.205 1.000 1 A ALA 98.452 1
ATOM 128 C CB . ALA 19 19 ? A 5.103 9.597 -5.977 1.000 1 A ALA 98.065 1
ATOM 129 N N . LEU 20 20 ? A 4.796 6.520 -5.160 1.000 1 A LEU 98.358 1
ATOM 130 C CA . LEU 20 20 ? A 5.394 5.219 -4.874 1.000 1 A LEU 98.531 1
ATOM 131 C C . LEU 20 20 ? A 4.878 4.137 -5.802 1.000 1 A LEU 98.504 1
ATOM 132 O O . LEU 20 20 ? A 5.630 3.305 -6.299 1.000 1 A LEU 98.541 1
ATOM 133 C CB . LEU 20 20 ? A 5.112 4.834 -3.424 1.000 1 A LEU 98.706 1
ATOM 134 C CG . LEU 20 20 ? A 5.950 5.543 -2.378 1.000 1 A LEU 98.769 1
ATOM 135 C CD1 . LEU 20 20 ? A 7.368 5.000 -2.403 1.000 1 A LEU 98.773 1
ATOM 136 C CD2 . LEU 20 20 ? A 5.323 5.383 -0.999 1.000 1 A LEU 98.795 1
ATOM 137 N N . THR 21 21 ? A 3.551 4.156 -6.051 1.000 1 A THR 98.397 1
ATOM 138 C CA . THR 21 21 ? A 2.929 3.133 -6.879 1.000 1 A THR 98.223 1
ATOM 139 C C . THR 21 21 ? A 3.420 3.235 -8.317 1.000 1 A THR 98.140 1
ATOM 140 O O . THR 21 21 ? A 3.798 2.237 -8.928 1.000 1 A THR 98.177 1
ATOM 141 C CB . THR 21 21 ? A 1.417 3.234 -6.802 1.000 1 A THR 98.142 1
ATOM 142 O OG1 . THR 21 21 ? A 1.006 3.089 -5.442 1.000 1 A THR 98.001 1
ATOM 143 C CG2 . THR 21 21 ? A 0.753 2.158 -7.653 1.000 1 A THR 98.045 1
ATOM 144 N N . ILE 22 22 ? A 3.432 4.465 -8.859 1.000 1 A ILE 97.885 1
ATOM 145 C CA . ILE 22 22 ? A 3.866 4.672 -10.234 1.000 1 A ILE 97.610 1
ATOM 146 C C . ILE 22 22 ? A 5.355 4.342 -10.384 1.000 1 A ILE 97.889 1
ATOM 147 O O . ILE 22 22 ? A 5.778 3.781 -11.405 1.000 1 A ILE 98.054 1
ATOM 148 C CB . ILE 22 22 ? A 3.525 6.093 -10.692 1.000 1 A ILE 97.020 1
ATOM 149 C CG1 . ILE 22 22 ? A 2.004 6.245 -10.718 1.000 1 A ILE 96.520 1
ATOM 150 C CG2 . ILE 22 22 ? A 4.138 6.371 -12.077 1.000 1 A ILE 95.968 1
ATOM 151 C CD1 . ILE 22 22 ? A 1.532 7.688 -10.817 1.000 1 A ILE 94.342 1
ATOM 152 N N . GLN 23 23 ? A 6.188 4.654 -9.367 1.000 1 A GLN 98.105 1
ATOM 153 C CA . GLN 23 23 ? A 7.588 4.300 -9.426 1.000 1 A GLN 98.207 1
ATOM 154 C C . GLN 23 23 ? A 7.759 2.802 -9.489 1.000 1 A GLN 98.258 1
ATOM 155 O O . GLN 23 23 ? A 8.599 2.285 -10.225 1.000 1 A GLN 98.205 1
ATOM 156 C CB . GLN 23 23 ? A 8.323 4.908 -8.241 1.000 1 A GLN 98.084 1
ATOM 157 C CG . GLN 23 23 ? A 9.814 4.663 -8.249 1.000 1 A GLN 96.160 1
ATOM 158 C CD . GLN 23 23 ? A 10.505 5.330 -9.428 1.000 1 A GLN 97.841 1
ATOM 159 O OE1 . GLN 23 23 ? A 10.781 4.665 -10.420 1.000 1 A GLN 97.359 1
ATOM 160 N NE2 . GLN 23 23 ? A 10.769 6.618 -9.312 1.000 1 A GLN 96.928 1
ATOM 161 N N . LEU 24 24 ? A 6.955 2.046 -8.694 1.000 1 A LEU 98.288 1
ATOM 162 C CA . LEU 24 24 ? A 7.044 0.594 -8.748 1.000 1 A LEU 98.340 1
ATOM 163 C C . LEU 24 24 ? A 6.570 0.034 -10.096 1.000 1 A LEU 98.213 1
ATOM 164 O O . LEU 24 24 ? A 7.216 -0.827 -10.685 1.000 1 A LEU 98.079 1
ATOM 165 C CB . LEU 24 24 ? A 6.189 -0.043 -7.636 1.000 1 A LEU 98.438 1
ATOM 166 C CG . LEU 24 24 ? A 6.244 -1.562 -7.612 1.000 1 A LEU 98.387 1
ATOM 167 C CD1 . LEU 24 24 ? A 7.393 -2.030 -6.706 1.000 1 A LEU 98.142 1
ATOM 168 C CD2 . LEU 24 24 ? A 4.930 -2.131 -7.111 1.000 1 A LEU 98.261 1
ATOM 169 N N . ILE 25 25 ? A 5.427 0.540 -10.582 1.000 1 A ILE 97.967 1
ATOM 170 C CA . ILE 25 25 ? A 4.787 -0.039 -11.765 1.000 1 A ILE 97.494 1
ATOM 171 C C . ILE 25 25 ? A 5.472 0.393 -13.056 1.000 1 A ILE 97.260 1
ATOM 172 O O . ILE 25 25 ? A 5.681 -0.421 -13.954 1.000 1 A ILE 96.881 1
ATOM 173 C CB . ILE 25 25 ? A 3.280 0.308 -11.798 1.000 1 A ILE 96.803 1
ATOM 174 C CG1 . ILE 25 25 ? A 2.592 -0.249 -10.555 1.000 1 A ILE 94.438 1
ATOM 175 C CG2 . ILE 25 25 ? A 2.633 -0.209 -13.058 1.000 1 A ILE 92.960 1
ATOM 176 C CD1 . ILE 25 25 ? A 2.610 -1.758 -10.455 1.000 1 A ILE 88.515 1
ATOM 177 N N . GLN 26 26 ? A 5.816 1.673 -13.140 1.000 1 A GLN 97.550 1
ATOM 178 C CA . GLN 26 26 ? A 6.320 2.264 -14.387 1.000 1 A GLN 97.027 1
ATOM 179 C C . GLN 26 26 ? A 7.791 2.669 -14.331 1.000 1 A GLN 97.288 1
ATOM 180 O O . GLN 26 26 ? A 8.334 3.085 -15.353 1.000 1 A GLN 96.611 1
ATOM 181 C CB . GLN 26 26 ? A 5.480 3.455 -14.789 1.000 1 A GLN 95.924 1
ATOM 182 C CG . GLN 26 26 ? A 4.017 3.133 -15.014 1.000 1 A GLN 91.985 1
ATOM 183 C CD . GLN 26 26 ? A 3.815 2.193 -16.156 1.000 1 A GLN 84.339 1
ATOM 184 O OE1 . GLN 26 26 ? A 4.602 2.170 -17.121 1.000 1 A GLN 74.795 1
ATOM 185 N NE2 . GLN 26 26 ? A 2.744 1.394 -16.091 1.000 1 A GLN 74.552 1
ATOM 186 N N . ASN 27 27 ? A 8.412 2.602 -13.131 1.000 1 A ASN 97.529 1
ATOM 187 C CA . ASN 27 27 ? A 9.837 2.917 -12.981 1.000 1 A ASN 97.300 1
ATOM 188 C C . ASN 27 27 ? A 10.163 4.343 -13.418 1.000 1 A ASN 97.463 1
ATOM 189 O O . ASN 27 27 ? A 11.190 4.583 -14.017 1.000 1 A ASN 96.416 1
ATOM 190 C CB . ASN 27 27 ? A 10.710 1.911 -13.735 1.000 1 A ASN 96.513 1
ATOM 191 C CG . ASN 27 27 ? A 10.731 0.558 -13.044 1.000 1 A ASN 94.476 1
ATOM 192 O OD1 . ASN 27 27 ? A 11.457 0.398 -12.055 1.000 1 A ASN 84.290 1
ATOM 193 N ND2 . ASN 27 27 ? A 9.939 -0.389 -13.539 1.000 1 A ASN 81.475 1
ATOM 194 N N . HIS 28 28 ? A 9.278 5.282 -13.063 1.000 1 A HIS 97.433 1
ATOM 195 C CA . HIS 28 28 ? A 9.540 6.708 -13.244 1.000 1 A HIS 96.941 1
ATOM 196 C C . HIS 28 28 ? A 8.876 7.496 -12.139 1.000 1 A HIS 97.384 1
ATOM 197 O O . HIS 28 28 ? A 7.907 7.019 -11.523 1.000 1 A HIS 96.967 1
ATOM 198 C CB . HIS 28 28 ? A 9.099 7.199 -14.631 1.000 1 A HIS 94.956 1
ATOM 199 C CG . HIS 28 28 ? A 7.645 7.088 -14.879 1.000 1 A HIS 89.662 1
ATOM 200 N ND1 . HIS 28 28 ? A 6.793 8.160 -14.879 1.000 1 A HIS 80.959 1
ATOM 201 C CD2 . HIS 28 28 ? A 6.883 5.999 -15.202 1.000 1 A HIS 81.612 1
ATOM 202 C CE1 . HIS 28 28 ? A 5.566 7.755 -15.145 1.000 1 A HIS 81.128 1
ATOM 203 N NE2 . HIS 28 28 ? A 5.598 6.445 -15.354 1.000 1 A HIS 80.799 1
ATOM 204 N N . PHE 29 29 ? A 9.419 8.671 -11.870 1.000 1 A PHE 97.905 1
ATOM 205 C CA . PHE 29 29 ? A 8.917 9.522 -10.797 1.000 1 A PHE 97.889 1
ATOM 206 C C . PHE 29 29 ? A 7.985 10.562 -11.392 1.000 1 A PHE 97.106 1
ATOM 207 O O . PHE 29 29 ? A 8.345 11.269 -12.335 1.000 1 A PHE 96.427 1
ATOM 208 C CB . PHE 29 29 ? A 10.079 10.220 -10.099 1.000 1 A PHE 97.691 1
ATOM 209 C CG . PHE 29 29 ? A 9.617 11.191 -9.043 1.000 1 A PHE 97.920 1
ATOM 210 C CD1 . PHE 29 29 ? A 8.832 10.764 -7.978 1.000 1 A PHE 97.991 1
ATOM 211 C CD2 . PHE 29 29 ? A 9.965 12.539 -9.128 1.000 1 A PHE 97.577 1
ATOM 212 C CE1 . PHE 29 29 ? A 8.416 11.644 -7.015 1.000 1 A PHE 97.619 1
ATOM 213 C CE2 . PHE 29 29 ? A 9.555 13.425 -8.156 1.000 1 A PHE 97.215 1
ATOM 214 C CZ . PHE 29 29 ? A 8.772 12.968 -7.101 1.000 1 A PHE 97.452 1
ATOM 215 N N . VAL 30 30 ? A 6.784 10.644 -10.819 1.000 1 A VAL 95.446 1
ATOM 216 C CA . VAL 30 30 ? A 5.773 11.599 -11.278 1.000 1 A VAL 93.445 1
ATOM 217 C C . VAL 30 30 ? A 5.688 12.711 -10.235 1.000 1 A VAL 93.053 1
ATOM 218 O O . VAL 30 30 ? A 5.278 12.469 -9.099 1.000 1 A VAL 91.668 1
ATOM 219 C CB . VAL 30 30 ? A 4.408 10.916 -11.453 1.000 1 A VAL 90.210 1
ATOM 220 C CG1 . VAL 30 30 ? A 4.523 9.798 -12.471 1.000 1 A VAL 86.087 1
ATOM 221 C CG2 . VAL 30 30 ? A 3.338 11.926 -11.862 1.000 1 A VAL 83.621 1
ATOM 222 N N . ASP 31 31 ? A 6.077 13.941 -10.609 1.000 1 A ASP 91.850 1
ATOM 223 C CA . ASP 31 31 ? A 6.018 15.092 -9.704 1.000 1 A ASP 91.034 1
ATOM 224 C C . ASP 31 31 ? A 4.597 15.502 -9.374 1.000 1 A ASP 90.616 1
ATOM 225 O O . ASP 31 31 ? A 4.328 16.007 -8.289 1.000 1 A ASP 85.716 1
ATOM 226 C CB . ASP 31 31 ? A 6.759 16.291 -10.296 1.000 1 A ASP 87.825 1
ATOM 227 C CG . ASP 31 31 ? A 8.204 16.361 -9.849 1.000 1 A ASP 83.636 1
ATOM 228 O OD1 . ASP 31 31 ? A 8.421 16.541 -8.643 1.000 1 A ASP 79.445 1
ATOM 229 O OD2 . ASP 31 31 ? A 9.091 16.239 -10.716 1.000 1 A ASP 79.782 1
ATOM 230 N N . GLU 32 32 ? A 3.684 15.304 -10.320 1.000 1 A GLU 90.480 1
ATOM 231 C CA . GLU 32 32 ? A 2.314 15.782 -10.199 1.000 1 A GLU 88.924 1
ATOM 232 C C . GLU 32 32 ? A 1.404 14.681 -10.708 1.000 1 A GLU 87.196 1
ATOM 233 O O . GLU 32 32 ? A 1.500 14.270 -11.854 1.000 1 A GLU 82.393 1
ATOM 234 C CB . GLU 32 32 ? A 2.132 17.045 -11.014 1.000 1 A GLU 86.885 1
ATOM 235 C CG . GLU 32 32 ? A 0.748 17.669 -10.908 1.000 1 A GLU 76.034 1
ATOM 236 C CD . GLU 32 32 ? A 0.686 19.003 -11.661 1.000 1 A GLU 67.214 1
ATOM 237 O OE1 . GLU 32 32 ? A 1.745 19.484 -12.128 1.000 1 A GLU 62.667 1
ATOM 238 O OE2 . GLU 32 32 ? A -0.426 19.563 -11.751 1.000 1 A GLU 59.495 1
ATOM 239 N N . TYR 33 33 ? A 0.494 14.176 -9.828 1.000 1 A TYR 86.957 1
ATOM 240 C CA . TYR 33 33 ? A -0.434 13.136 -10.210 1.000 1 A TYR 86.059 1
ATOM 241 C C . TYR 33 33 ? A -1.765 13.423 -9.522 1.000 1 A TYR 87.550 1
ATOM 242 O O . TYR 33 33 ? A -1.838 13.572 -8.305 1.000 1 A TYR 86.415 1
ATOM 243 C CB . TYR 33 33 ? A 0.073 11.768 -9.778 1.000 1 A TYR 81.768 1
ATOM 244 C CG . TYR 33 33 ? A -0.771 10.612 -10.297 1.000 1 A TYR 79.974 1
ATOM 245 C CD1 . TYR 33 33 ? A -0.629 10.159 -11.583 1.000 1 A TYR 76.435 1
ATOM 246 C CD2 . TYR 33 33 ? A -1.700 10.011 -9.480 1.000 1 A TYR 75.063 1
ATOM 247 C CE1 . TYR 33 33 ? A -1.375 9.120 -12.067 1.000 1 A TYR 73.012 1
ATOM 248 C CE2 . TYR 33 33 ? A -2.463 8.955 -9.955 1.000 1 A TYR 72.955 1
ATOM 249 C CZ . TYR 33 33 ? A -2.293 8.508 -11.236 1.000 1 A TYR 74.110 1
ATOM 250 O OH . TYR 33 33 ? A -3.045 7.459 -11.731 1.000 1 A TYR 69.418 1
ATOM 251 N N . ASP 34 34 ? A -2.853 13.497 -10.314 1.000 1 A ASP 89.899 1
ATOM 252 C CA . ASP 34 34 ? A -4.169 13.913 -9.824 1.000 1 A ASP 91.073 1
ATOM 253 C C . ASP 34 34 ? A -4.471 13.203 -8.519 1.000 1 A ASP 92.620 1
ATOM 254 O O . ASP 34 34 ? A -4.549 11.977 -8.476 1.000 1 A ASP 92.424 1
ATOM 255 C CB . ASP 34 34 ? A -5.221 13.590 -10.871 1.000 1 A ASP 89.778 1
ATOM 256 C CG . ASP 34 34 ? A -6.577 14.201 -10.540 1.000 1 A ASP 89.524 1
ATOM 257 O OD1 . ASP 34 34 ? A -6.967 14.262 -9.353 1.000 1 A ASP 88.606 1
ATOM 258 O OD2 . ASP 34 34 ? A -7.290 14.604 -11.483 1.000 1 A ASP 86.854 1
ATOM 259 N N . PRO 35 35 ? A -4.693 13.969 -7.431 1.000 1 A PRO 90.453 1
ATOM 260 C CA . PRO 35 35 ? A -4.888 13.365 -6.110 1.000 1 A PRO 92.188 1
ATOM 261 C C . PRO 35 35 ? A -6.265 12.753 -5.939 1.000 1 A PRO 92.549 1
ATOM 262 O O . PRO 35 35 ? A -6.514 12.104 -4.905 1.000 1 A PRO 91.071 1
ATOM 263 C CB . PRO 35 35 ? A -4.689 14.533 -5.146 1.000 1 A PRO 90.317 1
ATOM 264 C CG . PRO 35 35 ? A -5.136 15.712 -5.936 1.000 1 A PRO 89.301 1
ATOM 265 C CD . PRO 35 35 ? A -4.690 15.452 -7.349 1.000 1 A PRO 91.666 1
ATOM 266 N N . THR 36 36 ? A -7.180 12.925 -6.888 1.000 1 A THR 91.842 1
ATOM 267 C CA . THR 36 36 ? A -8.519 12.383 -6.811 1.000 1 A THR 90.759 1
ATOM 268 C C . THR 36 36 ? A -8.668 11.085 -7.558 1.000 1 A THR 91.988 1
ATOM 269 O O . THR 36 36 ? A -9.737 10.476 -7.525 1.000 1 A THR 90.827 1
ATOM 270 C CB . THR 36 36 ? A -9.561 13.380 -7.359 1.000 1 A THR 87.686 1
ATOM 271 O OG1 . THR 36 36 ? A -9.420 13.470 -8.798 1.000 1 A THR 85.985 1
ATOM 272 C CG2 . THR 36 36 ? A -9.378 14.752 -6.751 1.000 1 A THR 85.036 1
ATOM 273 N N . ILE 37 37 ? A -7.598 10.614 -8.257 1.000 1 A ILE 93.978 1
ATOM 274 C CA . ILE 37 37 ? A -7.693 9.418 -9.089 1.000 1 A ILE 93.765 1
ATOM 275 C C . ILE 37 37 ? A -7.233 8.223 -8.295 1.000 1 A ILE 94.180 1
ATOM 276 O O . ILE 37 37 ? A -6.083 8.114 -7.893 1.000 1 A ILE 93.829 1
ATOM 277 C CB . ILE 37 37 ? A -6.876 9.560 -10.380 1.000 1 A ILE 92.218 1
ATOM 278 C CG1 . ILE 37 37 ? A -7.463 10.673 -11.248 1.000 1 A ILE 92.325 1
ATOM 279 C CG2 . ILE 37 37 ? A -6.867 8.235 -11.150 1.000 1 A ILE 91.487 1
ATOM 280 C CD1 . ILE 37 37 ? A -6.675 10.939 -12.509 1.000 1 A ILE 88.984 1
ATOM 281 N N . GLU 38 38 ? A -8.200 7.301 -8.054 1.000 1 A GLU 94.215 1
ATOM 282 C CA . GLU 38 38 ? A -7.940 6.016 -7.382 1.000 1 A GLU 94.237 1
ATOM 283 C C . GLU 38 38 ? A -8.073 4.928 -8.421 1.000 1 A GLU 93.705 1
ATOM 284 O O . GLU 38 38 ? A -9.089 4.833 -9.091 1.000 1 A GLU 92.632 1
ATOM 285 C CB . GLU 38 38 ? A -8.927 5.819 -6.242 1.000 1 A GLU 93.183 1
ATOM 286 C CG . GLU 38 38 ? A -8.893 4.411 -5.675 1.000 1 A GLU 91.784 1
ATOM 287 C CD . GLU 38 38 ? A -9.825 4.271 -4.493 1.000 1 A GLU 92.055 1
ATOM 288 O OE1 . GLU 38 38 ? A -9.593 4.961 -3.474 1.000 1 A GLU 88.950 1
ATOM 289 O OE2 . GLU 38 38 ? A -10.794 3.490 -4.575 1.000 1 A GLU 88.976 1
ATOM 290 N N . ASP 39 39 ? A -7.024 4.131 -8.565 1.000 1 A ASP 94.154 1
ATOM 291 C CA . ASP 39 39 ? A -7.072 3.034 -9.515 1.000 1 A ASP 93.855 1
ATOM 292 C C . ASP 39 39 ? A -6.232 1.869 -9.034 1.000 1 A ASP 95.110 1
ATOM 293 O O . ASP 39 39 ? A -5.471 1.979 -8.062 1.000 1 A ASP 94.885 1
ATOM 294 C CB . ASP 39 39 ? A -6.624 3.509 -10.902 1.000 1 A ASP 91.696 1
ATOM 295 C CG . ASP 39 39 ? A -7.220 2.680 -12.025 1.000 1 A ASP 84.326 1
ATOM 296 O OD1 . ASP 39 39 ? A -7.954 1.700 -11.733 1.000 1 A ASP 81.351 1
ATOM 297 O OD2 . ASP 39 39 ? A -6.943 2.995 -13.187 1.000 1 A ASP 78.671 1
ATOM 298 N N . SER 40 40 ? A -6.375 0.741 -9.707 1.000 1 A SER 95.092 1
ATOM 299 C CA . SER 40 40 ? A -5.598 -0.450 -9.435 1.000 1 A SER 95.239 1
ATOM 300 C C . SER 40 40 ? A -4.576 -0.670 -10.541 1.000 1 A SER 95.802 1
ATOM 301 O O . SER 40 40 ? A -4.848 -0.365 -11.702 1.000 1 A SER 94.298 1
ATOM 302 C CB . SER 40 40 ? A -6.492 -1.678 -9.311 1.000 1 A SER 92.694 1
ATOM 303 O OG . SER 40 40 ? A -7.311 -1.574 -8.165 1.000 1 A SER 87.230 1
ATOM 304 N N . TYR 41 41 ? A -3.406 -1.170 -10.150 1.000 1 A TYR 96.959 1
ATOM 305 C CA . TYR 41 41 ? A -2.325 -1.453 -11.068 1.000 1 A TYR 96.671 1
ATOM 306 C C . TYR 41 41 ? A -1.878 -2.888 -10.843 1.000 1 A TYR 97.045 1
ATOM 307 O O . TYR 41 41 ? A -1.937 -3.405 -9.716 1.000 1 A TYR 96.914 1
ATOM 308 C CB . TYR 41 41 ? A -1.143 -0.512 -10.843 1.000 1 A TYR 96.095 1
ATOM 309 C CG . TYR 41 41 ? A -1.515 0.933 -10.998 1.000 1 A TYR 94.440 1
ATOM 310 C CD1 . TYR 41 41 ? A -1.281 1.604 -12.196 1.000 1 A TYR 92.614 1
ATOM 311 C CD2 . TYR 41 41 ? A -2.090 1.627 -9.966 1.000 1 A TYR 93.499 1
ATOM 312 C CE1 . TYR 41 41 ? A -1.616 2.928 -12.328 1.000 1 A TYR 89.867 1
ATOM 313 C CE2 . TYR 41 41 ? A -2.448 2.970 -10.095 1.000 1 A TYR 91.964 1
ATOM 314 C CZ . TYR 41 41 ? A -2.197 3.598 -11.282 1.000 1 A TYR 89.347 1
ATOM 315 O OH . TYR 41 41 ? A -2.531 4.952 -11.433 1.000 1 A TYR 86.113 1
ATOM 316 N N . ARG 42 42 ? A -1.449 -3.523 -11.922 1.000 1 A ARG 96.837 1
ATOM 317 C CA . ARG 42 42 ? A -0.961 -4.895 -11.862 1.000 1 A ARG 96.797 1
ATOM 318 C C . ARG 42 42 ? A 0.495 -4.906 -12.282 1.000 1 A ARG 96.980 1
ATOM 319 O O . ARG 42 42 ? A 0.881 -4.236 -13.248 1.000 1 A ARG 95.771 1
ATOM 320 C CB . ARG 42 42 ? A -1.772 -5.810 -12.780 1.000 1 A ARG 95.149 1
ATOM 321 C CG . ARG 42 42 ? A -3.173 -6.161 -12.261 1.000 1 A ARG 84.702 1
ATOM 322 C CD . ARG 42 42 ? A -4.232 -5.174 -12.752 1.000 1 A ARG 79.212 1
ATOM 323 N NE . ARG 42 42 ? A -5.568 -5.637 -12.426 1.000 1 A ARG 73.741 1
ATOM 324 C CZ . ARG 42 42 ? A -6.216 -5.260 -11.316 1.000 1 A ARG 67.771 1
ATOM 325 N NH1 . ARG 42 42 ? A -5.656 -4.429 -10.440 1.000 1 A ARG 60.995 1
ATOM 326 N NH2 . ARG 42 42 ? A -7.431 -5.747 -11.072 1.000 1 A ARG 58.657 1
ATOM 327 N N . LYS 43 43 ? A 1.340 -5.625 -11.546 1.000 1 A LYS 96.391 1
ATOM 328 C CA . LYS 43 43 ? A 2.784 -5.678 -11.821 1.000 1 A LYS 96.515 1
ATOM 329 C C . LYS 43 43 ? A 3.277 -7.104 -11.580 1.000 1 A LYS 96.809 1
ATOM 330 O O . LYS 43 43 ? A 3.174 -7.602 -10.467 1.000 1 A LYS 96.833 1
ATOM 331 C CB . LYS 43 43 ? A 3.526 -4.686 -10.930 1.000 1 A LYS 95.648 1
ATOM 332 C CG . LYS 43 43 ? A 5.054 -4.745 -11.089 1.000 1 A LYS 94.431 1
ATOM 333 C CD . LYS 43 43 ? A 5.484 -4.247 -12.447 1.000 1 A LYS 91.831 1
ATOM 334 C CE . LYS 43 43 ? A 6.994 -4.107 -12.519 1.000 1 A LYS 90.535 1
ATOM 335 N NZ . LYS 43 43 ? A 7.412 -3.537 -13.825 1.000 1 A LYS 86.266 1
ATOM 336 N N . GLN 44 44 ? A 3.812 -7.731 -12.629 1.000 1 A GLN 97.496 1
ATOM 337 C CA . GLN 44 44 ? A 4.450 -9.030 -12.475 1.000 1 A GLN 97.370 1
ATOM 338 C C . GLN 44 44 ? A 5.888 -8.820 -12.014 1.000 1 A GLN 97.126 1
ATOM 339 O O . GLN 44 44 ? A 6.651 -8.091 -12.634 1.000 1 A GLN 96.052 1
ATOM 340 C CB . GLN 44 44 ? A 4.412 -9.821 -13.775 1.000 1 A GLN 96.520 1
ATOM 341 C CG . GLN 44 44 ? A 4.892 -11.250 -13.638 1.000 1 A GLN 92.480 1
ATOM 342 C CD . GLN 44 44 ? A 4.715 -12.021 -14.919 1.000 1 A GLN 88.425 1
ATOM 343 O OE1 . GLN 44 44 ? A 3.609 -12.064 -15.486 1.000 1 A GLN 80.692 1
ATOM 344 N NE2 . GLN 44 44 ? A 5.773 -12.636 -15.394 1.000 1 A GLN 79.744 1
ATOM 345 N N . VAL 45 45 ? A 6.250 -9.440 -10.890 1.000 1 A VAL 96.858 1
ATOM 346 C CA . VAL 45 45 ? A 7.562 -9.311 -10.294 1.000 1 A VAL 96.517 1
ATOM 347 C C . VAL 45 45 ? A 8.081 -10.698 -9.893 1.000 1 A VAL 96.303 1
ATOM 348 O O . VAL 45 45 ? A 7.306 -11.653 -9.858 1.000 1 A VAL 95.605 1
ATOM 349 C CB . VAL 45 45 ? A 7.568 -8.384 -9.064 1.000 1 A VAL 95.544 1
ATOM 350 C CG1 . VAL 45 45 ? A 7.109 -6.988 -9.443 1.000 1 A VAL 95.007 1
ATOM 351 C CG2 . VAL 45 45 ? A 6.703 -8.959 -7.957 1.000 1 A VAL 94.711 1
ATOM 352 N N . VAL 46 46 ? A 9.373 -10.756 -9.584 1.000 1 A VAL 96.039 1
ATOM 353 C CA . VAL 46 46 ? A 9.944 -11.964 -9.015 1.000 1 A VAL 96.227 1
ATOM 354 C C . VAL 46 46 ? A 10.465 -11.615 -7.636 1.000 1 A VAL 96.766 1
ATOM 355 O O . VAL 46 46 ? A 11.311 -10.721 -7.489 1.000 1 A VAL 96.189 1
ATOM 356 C CB . VAL 46 46 ? A 11.065 -12.554 -9.875 1.000 1 A VAL 94.819 1
ATOM 357 C CG1 . VAL 46 46 ? A 10.516 -12.976 -11.239 1.000 1 A VAL 93.511 1
ATOM 358 C CG2 . VAL 46 46 ? A 11.733 -13.728 -9.182 1.000 1 A VAL 94.004 1
ATOM 359 N N . ILE 47 47 ? A 9.914 -12.241 -6.594 1.000 1 A ILE 96.797 1
ATOM 360 C CA . ILE 47 47 ? A 10.280 -11.978 -5.213 1.000 1 A ILE 97.094 1
ATOM 361 C C . ILE 47 47 ? A 10.761 -13.282 -4.599 1.000 1 A ILE 96.856 1
ATOM 362 O O . ILE 47 47 ? A 9.986 -14.236 -4.464 1.000 1 A ILE 96.257 1
ATOM 363 C CB . ILE 47 47 ? A 9.090 -11.428 -4.406 1.000 1 A ILE 97.314 1
ATOM 364 C CG1 . ILE 47 47 ? A 8.507 -10.208 -5.096 1.000 1 A ILE 96.890 1
ATOM 365 C CG2 . ILE 47 47 ? A 9.524 -11.097 -2.984 1.000 1 A ILE 97.071 1
ATOM 366 C CD1 . ILE 47 47 ? A 7.227 -9.703 -4.502 1.000 1 A ILE 96.372 1
ATOM 367 N N . ASP 48 48 ? A 12.042 -13.313 -4.201 1.000 1 A ASP 97.161 1
ATOM 368 C CA . ASP 48 48 ? A 12.636 -14.511 -3.588 1.000 1 A ASP 96.576 1
ATOM 369 C C . ASP 48 48 ? A 12.424 -15.728 -4.467 1.000 1 A ASP 95.775 1
ATOM 370 O O . ASP 48 48 ? A 12.128 -16.823 -3.966 1.000 1 A ASP 94.160 1
ATOM 371 C CB . ASP 48 48 ? A 12.069 -14.740 -2.184 1.000 1 A ASP 96.214 1
ATOM 372 C CG . ASP 48 48 ? A 12.259 -13.530 -1.296 1.000 1 A ASP 96.446 1
ATOM 373 O OD1 . ASP 48 48 ? A 13.352 -12.934 -1.302 1.000 1 A ASP 95.396 1
ATOM 374 O OD2 . ASP 48 48 ? A 11.293 -13.180 -0.565 1.000 1 A ASP 94.941 1
ATOM 375 N N . GLY 49 49 ? A 12.548 -15.531 -5.783 1.000 1 A GLY 95.863 1
ATOM 376 C CA . GLY 49 49 ? A 12.407 -16.610 -6.735 1.000 1 A GLY 94.232 1
ATOM 377 C C . GLY 49 49 ? A 10.990 -16.993 -7.144 1.000 1 A GLY 94.314 1
ATOM 378 O O . GLY 49 49 ? A 10.821 -17.874 -7.968 1.000 1 A GLY 92.936 1
ATOM 379 N N . GLU 50 50 ? A 10.006 -16.305 -6.585 1.000 1 A GLU 93.660 1
ATOM 380 C CA . GLU 50 50 ? A 8.594 -16.577 -6.877 1.000 1 A GLU 93.491 1
ATOM 381 C C . GLU 50 50 ? A 8.048 -15.510 -7.824 1.000 1 A GLU 94.438 1
ATOM 382 O O . GLU 50 50 ? A 8.012 -14.318 -7.489 1.000 1 A GLU 94.482 1
ATOM 383 C CB . GLU 50 50 ? A 7.743 -16.600 -5.609 1.000 1 A GLU 90.909 1
ATOM 384 C CG . GLU 50 50 ? A 6.272 -16.893 -5.881 1.000 1 A GLU 87.836 1
ATOM 385 C CD . GLU 50 50 ? A 5.405 -16.779 -4.648 1.000 1 A GLU 85.604 1
ATOM 386 O OE1 . GLU 50 50 ? A 5.371 -15.674 -4.040 1.000 1 A GLU 77.668 1
ATOM 387 O OE2 . GLU 50 50 ? A 4.761 -17.775 -4.284 1.000 1 A GLU 76.080 1
ATOM 388 N N . THR 51 51 ? A 7.608 -15.918 -9.009 1.000 1 A THR 95.632 1
ATOM 389 C CA . THR 51 51 ? A 6.912 -15.002 -9.921 1.000 1 A THR 95.727 1
ATOM 390 C C . THR 51 51 ? A 5.574 -14.647 -9.289 1.000 1 A THR 95.753 1
ATOM 391 O O . THR 51 51 ? A 4.768 -15.526 -8.959 1.000 1 A THR 94.067 1
ATOM 392 C CB . THR 51 51 ? A 6.717 -15.616 -11.289 1.000 1 A THR 94.982 1
ATOM 393 O OG1 . THR 51 51 ? A 8.006 -15.937 -11.842 1.000 1 A THR 92.572 1
ATOM 394 C CG2 . THR 51 51 ? A 6.008 -14.648 -12.215 1.000 1 A THR 93.143 1
ATOM 395 N N . SER 52 52 ? A 5.339 -13.327 -9.080 1.000 1 A SER 95.691 1
ATOM 396 C CA . SER 52 52 ? A 4.201 -12.849 -8.320 1.000 1 A SER 95.535 1
ATOM 397 C C . SER 52 52 ? A 3.516 -11.750 -9.093 1.000 1 A SER 96.481 1
ATOM 398 O O . SER 52 52 ? A 4.163 -10.855 -9.630 1.000 1 A SER 96.175 1
ATOM 399 C CB . SER 52 52 ? A 4.658 -12.325 -6.957 1.000 1 A SER 92.782 1
ATOM 400 O OG . SER 52 52 ? A 5.409 -13.287 -6.239 1.000 1 A SER 84.779 1
ATOM 401 N N . LEU 53 53 ? A 2.197 -11.792 -9.150 1.000 1 A LEU 97.311 1
ATOM 402 C CA . LEU 53 53 ? A 1.406 -10.709 -9.743 1.000 1 A LEU 97.719 1
ATOM 403 C C . LEU 53 53 ? A 0.870 -9.842 -8.610 1.000 1 A LEU 97.992 1
ATOM 404 O O . LEU 53 53 ? A 0.052 -10.282 -7.811 1.000 1 A LEU 97.704 1
ATOM 405 C CB . LEU 53 53 ? A 0.259 -11.269 -10.580 1.000 1 A LEU 97.159 1
ATOM 406 C CG . LEU 53 53 ? A -0.531 -10.198 -11.362 1.000 1 A LEU 94.999 1
ATOM 407 C CD1 . LEU 53 53 ? A 0.368 -9.551 -12.393 1.000 1 A LEU 93.629 1
ATOM 408 C CD2 . LEU 53 53 ? A -1.782 -10.765 -11.956 1.000 1 A LEU 93.173 1
ATOM 409 N N . LEU 54 54 ? A 1.348 -8.590 -8.550 1.000 1 A LEU 98.067 1
ATOM 410 C CA . LEU 54 54 ? A 0.906 -7.636 -7.530 1.000 1 A LEU 98.282 1
ATOM 411 C C . LEU 54 54 ? A -0.267 -6.849 -8.071 1.000 1 A LEU 98.230 1
ATOM 412 O O . LEU 54 54 ? A -0.169 -6.208 -9.114 1.000 1 A LEU 98.041 1
ATOM 413 C CB . LEU 54 54 ? A 2.040 -6.695 -7.142 1.000 1 A LEU 98.277 1
ATOM 414 C CG . LEU 54 54 ? A 3.382 -7.329 -6.784 1.000 1 A LEU 98.098 1
ATOM 415 C CD1 . LEU 54 54 ? A 3.196 -8.452 -5.767 1.000 1 A LEU 97.988 1
ATOM 416 C CD2 . LEU 54 54 ? A 4.320 -6.270 -6.249 1.000 1 A LEU 98.069 1
ATOM 417 N N . ASP 55 55 ? A -1.386 -6.899 -7.356 1.000 1 A ASP 98.228 1
ATOM 418 C CA . ASP 55 55 ? A -2.565 -6.128 -7.680 1.000 1 A ASP 98.058 1
ATOM 419 C C . ASP 55 55 ? A -2.655 -5.028 -6.646 1.000 1 A ASP 98.191 1
ATOM 420 O O . ASP 55 55 ? A -3.005 -5.267 -5.499 1.000 1 A ASP 98.007 1
ATOM 421 C CB . ASP 55 55 ? A -3.794 -7.025 -7.652 1.000 1 A ASP 96.989 1
ATOM 422 C CG . ASP 55 55 ? A -5.067 -6.321 -8.117 1.000 1 A ASP 94.780 1
ATOM 423 O OD1 . ASP 55 55 ? A -5.040 -5.090 -8.376 1.000 1 A ASP 92.827 1
ATOM 424 O OD2 . ASP 55 55 ? A -6.109 -7.022 -8.209 1.000 1 A ASP 90.350 1
ATOM 425 N N . ILE 56 56 ? A -2.310 -3.784 -7.056 1.000 1 A ILE 98.167 1
ATOM 426 C CA . ILE 56 56 ? A -2.055 -2.691 -6.130 1.000 1 A ILE 98.247 1
ATOM 427 C C . ILE 56 56 ? A -3.120 -1.631 -6.283 1.000 1 A ILE 97.982 1
ATOM 428 O O . ILE 56 56 ? A -3.276 -1.030 -7.331 1.000 1 A ILE 97.864 1
ATOM 429 C CB . ILE 56 56 ? A -0.669 -2.067 -6.369 1.000 1 A ILE 98.339 1
ATOM 430 C CG1 . ILE 56 56 ? A 0.404 -3.138 -6.219 1.000 1 A ILE 97.649 1
ATOM 431 C CG2 . ILE 56 56 ? A -0.428 -0.901 -5.411 1.000 1 A ILE 98.226 1
ATOM 432 C CD1 . ILE 56 56 ? A 1.713 -2.757 -6.892 1.000 1 A ILE 93.026 1
ATOM 433 N N . LEU 57 57 ? A -3.868 -1.381 -5.206 1.000 1 A LEU 97.906 1
ATOM 434 C CA . LEU 57 57 ? A -4.844 -0.301 -5.147 1.000 1 A LEU 97.585 1
ATOM 435 C C . LEU 57 57 ? A -4.209 0.926 -4.547 1.000 1 A LEU 97.692 1
ATOM 436 O O . LEU 57 57 ? A -3.791 0.939 -3.376 1.000 1 A LEU 97.688 1
ATOM 437 C CB . LEU 57 57 ? A -6.068 -0.711 -4.325 1.000 1 A LEU 96.713 1
ATOM 438 C CG . LEU 57 57 ? A -7.144 0.389 -4.170 1.000 1 A LEU 95.352 1
ATOM 439 C CD1 . LEU 57 57 ? A -7.695 0.801 -5.548 1.000 1 A LEU 94.143 1
ATOM 440 C CD2 . LEU 57 57 ? A -8.251 -0.088 -3.265 1.000 1 A LEU 93.803 1
ATOM 441 N N . ASP 58 58 ? A -4.113 1.993 -5.350 1.000 1 A ASP 97.678 1
ATOM 442 C CA . ASP 58 58 ? A -3.616 3.298 -4.936 1.000 1 A ASP 97.636 1
ATOM 443 C C . ASP 58 58 ? A -4.818 4.145 -4.534 1.000 1 A ASP 97.240 1
ATOM 444 O O . ASP 58 58 ? A -5.550 4.634 -5.370 1.000 1 A ASP 96.586 1
ATOM 445 C CB . ASP 58 58 ? A -2.847 3.928 -6.067 1.000 1 A ASP 97.592 1
ATOM 446 C CG . ASP 58 58 ? A -2.421 5.360 -5.767 1.000 1 A ASP 97.554 1
ATOM 447 O OD1 . ASP 58 58 ? A -2.158 5.681 -4.600 1.000 1 A ASP 97.109 1
ATOM 448 O OD2 . ASP 58 58 ? A -2.359 6.161 -6.736 1.000 1 A ASP 96.831 1
ATOM 449 N N . THR 59 59 ? A -5.029 4.316 -3.232 1.000 1 A THR 97.517 1
ATOM 450 C CA . THR 59 59 ? A -6.256 4.920 -2.717 1.000 1 A THR 97.177 1
ATOM 451 C C . THR 59 59 ? A -6.219 6.439 -2.856 1.000 1 A THR 96.471 1
ATOM 452 O O . THR 59 59 ? A -5.194 7.086 -2.663 1.000 1 A THR 95.363 1
ATOM 453 C CB . THR 59 59 ? A -6.500 4.551 -1.260 1.000 1 A THR 97.038 1
ATOM 454 O OG1 . THR 59 59 ? A -5.407 5.002 -0.471 1.000 1 A THR 95.145 1
ATOM 455 C CG2 . THR 59 59 ? A -6.598 3.055 -1.117 1.000 1 A THR 95.291 1
ATOM 456 N N . ALA 60 60 ? A -7.399 6.984 -3.136 1.000 1 A ALA 96.177 1
ATOM 457 C CA . ALA 60 60 ? A -7.537 8.440 -3.298 1.000 1 A ALA 95.107 1
ATOM 458 C C . ALA 60 60 ? A -8.932 8.915 -2.954 1.000 1 A ALA 91.992 1
ATOM 459 O O . ALA 60 60 ? A -9.412 9.942 -3.478 1.000 1 A ALA 87.018 1
ATOM 460 C CB . ALA 60 60 ? A -7.151 8.870 -4.720 1.000 1 A ALA 94.790 1
ATOM 461 N N . GLY 61 61 ? A -9.614 8.185 -2.059 1.000 1 A GLY 86.550 1
ATOM 462 C CA . GLY 61 61 ? A -10.965 8.604 -1.652 1.000 1 A GLY 82.363 1
ATOM 463 C C . GLY 61 61 ? A -10.926 9.975 -1.021 1.000 1 A GLY 82.793 1
ATOM 464 O O . GLY 61 61 ? A -9.936 10.386 -0.422 1.000 1 A GLY 77.790 1
ATOM 465 N N . GLN 62 62 ? A -12.032 10.682 -1.151 1.000 1 A GLN 81.655 1
ATOM 466 C CA . GLN 62 62 ? A -12.164 12.045 -0.672 1.000 1 A GLN 80.877 1
ATOM 467 C C . GLN 62 62 ? A -12.911 12.134 0.645 1.000 1 A GLN 81.284 1
ATOM 468 O O . GLN 62 62 ? A -12.919 13.169 1.293 1.000 1 A GLN 77.941 1
ATOM 469 C CB . GLN 62 62 ? A -12.858 12.934 -1.718 1.000 1 A GLN 77.275 1
ATOM 470 C CG . GLN 62 62 ? A -12.016 13.104 -2.975 1.000 1 A GLN 72.333 1
ATOM 471 C CD . GLN 62 62 ? A -10.635 13.639 -2.697 1.000 1 A GLN 64.513 1
ATOM 472 O OE1 . GLN 62 62 ? A -10.495 14.680 -2.066 1.000 1 A GLN 61.107 1
ATOM 473 N NE2 . GLN 62 62 ? A -9.616 12.907 -3.145 1.000 1 A GLN 62.526 1
ATOM 474 N N . GLU 63 63 ? A -13.515 11.023 1.088 1.000 1 A GLU 80.839 1
ATOM 475 C CA . GLU 63 63 ? A -14.294 11.020 2.316 1.000 1 A GLU 78.512 1
ATOM 476 C C . GLU 63 63 ? A -13.549 10.238 3.383 1.000 1 A GLU 79.436 1
ATOM 477 O O . GLU 63 63 ? A -12.874 9.257 3.096 1.000 1 A GLU 75.593 1
ATOM 478 C CB . GLU 63 63 ? A -15.670 10.408 2.074 1.000 1 A GLU 73.360 1
ATOM 479 C CG . GLU 63 63 ? A -16.425 11.055 0.928 1.000 1 A GLU 70.654 1
ATOM 480 C CD . GLU 63 63 ? A -16.570 12.545 1.092 1.000 1 A GLU 67.351 1
ATOM 481 O OE1 . GLU 63 63 ? A -16.697 13.027 2.237 1.000 1 A GLU 64.518 1
ATOM 482 O OE2 . GLU 63 63 ? A -16.577 13.250 0.054 1.000 1 A GLU 63.952 1
ATOM 483 N N . GLU 64 64 ? A -13.708 10.686 4.662 1.000 1 A GLU 81.148 1
ATOM 484 C CA . GLU 64 64 ? A -13.085 9.998 5.769 1.000 1 A GLU 80.186 1
ATOM 485 C C . GLU 64 64 ? A -13.584 8.555 5.884 1.000 1 A GLU 80.347 1
ATOM 486 O O . GLU 64 64 ? A -12.803 7.648 6.164 1.000 1 A GLU 76.014 1
ATOM 487 C CB . GLU 64 64 ? A -13.341 10.776 7.059 1.000 1 A GLU 74.559 1
ATOM 488 C CG . GLU 64 64 ? A -12.782 10.042 8.291 1.000 1 A GLU 69.807 1
ATOM 489 C CD . GLU 64 64 ? A -12.978 10.835 9.561 1.000 1 A GLU 63.462 1
ATOM 490 O OE1 . GLU 64 64 ? A -13.528 11.959 9.492 1.000 1 A GLU 62.921 1
ATOM 491 O OE2 . GLU 64 64 ? A -12.613 10.317 10.629 1.000 1 A GLU 60.627 1
ATOM 492 N N . TYR 65 65 ? A -14.873 8.355 5.666 1.000 1 A TYR 81.771 1
ATOM 493 C CA . TYR 65 65 ? A -15.479 7.032 5.725 1.000 1 A TYR 81.744 1
ATOM 494 C C . TYR 65 65 ? A -16.363 6.853 4.512 1.000 1 A TYR 83.137 1
ATOM 495 O O . TYR 65 65 ? A -17.133 7.737 4.123 1.000 1 A TYR 80.987 1
ATOM 496 C CB . TYR 65 65 ? A -16.294 6.840 7.007 1.000 1 A TYR 77.489 1
ATOM 497 C CG . TYR 65 65 ? A -15.445 6.889 8.243 1.000 1 A TYR 72.221 1
ATOM 498 C CD1 . TYR 65 65 ? A -14.785 5.774 8.684 1.000 1 A TYR 67.945 1
ATOM 499 C CD2 . TYR 65 65 ? A -15.304 8.069 8.942 1.000 1 A TYR 67.962 1
ATOM 500 C CE1 . TYR 65 65 ? A -13.990 5.823 9.809 1.000 1 A TYR 64.006 1
ATOM 501 C CE2 . TYR 65 65 ? A -14.508 8.139 10.073 1.000 1 A TYR 64.755 1
ATOM 502 C CZ . TYR 65 65 ? A -13.859 7.013 10.482 1.000 1 A TYR 62.867 1
ATOM 503 O OH . TYR 65 65 ? A -13.069 7.048 11.618 1.000 1 A TYR 68.733 1
ATOM 504 N N . SER 66 66 ? A -16.257 5.678 3.870 1.000 1 A SER 85.392 1
ATOM 505 C CA . SER 66 66 ? A -17.025 5.384 2.698 1.000 1 A SER 85.168 1
ATOM 506 C C . SER 66 66 ? A -17.487 3.945 2.736 1.000 1 A SER 87.568 1
ATOM 507 O O . SER 66 66 ? A -16.673 3.020 2.834 1.000 1 A SER 86.829 1
ATOM 508 C CB . SER 66 66 ? A -16.216 5.619 1.407 1.000 1 A SER 79.478 1
ATOM 509 O OG . SER 66 66 ? A -16.929 5.187 0.266 1.000 1 A SER 72.421 1
ATOM 510 N N . ALA 67 67 ? A -18.795 3.723 2.643 1.000 1 A ALA 87.920 1
ATOM 511 C CA . ALA 67 67 ? A -19.344 2.359 2.633 1.000 1 A ALA 87.847 1
ATOM 512 C C . ALA 67 67 ? A -18.835 1.576 1.424 1.000 1 A ALA 88.545 1
ATOM 513 O O . ALA 67 67 ? A -18.605 0.373 1.501 1.000 1 A ALA 88.692 1
ATOM 514 C CB . ALA 67 67 ? A -20.862 2.385 2.652 1.000 1 A ALA 86.450 1
ATOM 515 N N . MET 68 68 ? A -18.666 2.287 0.289 1.000 1 A MET 87.889 1
ATOM 516 C CA . MET 68 68 ? A -18.114 1.630 -0.902 1.000 1 A MET 86.662 1
ATOM 517 C C . MET 68 68 ? A -16.695 1.137 -0.658 1.000 1 A MET 87.679 1
ATOM 518 O O . MET 68 68 ? A -16.292 0.079 -1.149 1.000 1 A MET 86.840 1
ATOM 519 C CB . MET 68 68 ? A -18.131 2.564 -2.097 1.000 1 A MET 83.571 1
ATOM 520 C CG . MET 68 68 ? A -19.503 2.897 -2.616 1.000 1 A MET 77.568 1
ATOM 521 S SD . MET 68 68 ? A -19.423 4.018 -4.024 1.000 1 A MET 72.370 1
ATOM 522 C CE . MET 68 68 ? A -21.160 4.323 -4.314 1.000 1 A MET 65.856 1
ATOM 523 N N . ARG 69 69 ? A -15.921 1.920 0.107 1.000 1 A ARG 90.759 1
ATOM 524 C CA . ARG 69 69 ? A -14.524 1.538 0.382 1.000 1 A ARG 91.210 1
ATOM 525 C C . ARG 69 69 ? A -14.418 0.297 1.220 1.000 1 A ARG 92.958 1
ATOM 526 O O . ARG 69 69 ? A -13.429 -0.417 1.128 1.000 1 A ARG 93.706 1
ATOM 527 C CB . ARG 69 69 ? A -13.782 2.694 1.060 1.000 1 A ARG 89.637 1
ATOM 528 C CG . ARG 69 69 ? A -13.450 3.875 0.165 1.000 1 A ARG 85.273 1
ATOM 529 C CD . ARG 69 69 ? A -12.494 3.508 -0.970 1.000 1 A ARG 80.783 1
ATOM 530 N NE . ARG 69 69 ? A -12.257 4.653 -1.829 1.000 1 A ARG 81.430 1
ATOM 531 C CZ . ARG 69 69 ? A -13.025 4.989 -2.851 1.000 1 A ARG 80.322 1
ATOM 532 N NH1 . ARG 69 69 ? A -14.080 4.312 -3.136 1.000 1 A ARG 74.213 1
ATOM 533 N NH2 . ARG 69 69 ? A -12.703 6.079 -3.577 1.000 1 A ARG 74.125 1
ATOM 534 N N . ASP 70 70 ? A -15.395 0.023 2.121 1.000 1 A ASP 92.814 1
ATOM 535 C CA . ASP 70 70 ? A -15.309 -1.166 2.971 1.000 1 A ASP 93.821 1
ATOM 536 C C . ASP 70 70 ? A -15.083 -2.439 2.168 1.000 1 A ASP 94.015 1
ATOM 537 O O . ASP 70 70 ? A -14.215 -3.250 2.490 1.000 1 A ASP 94.268 1
ATOM 538 C CB . ASP 70 70 ? A -16.575 -1.320 3.820 1.000 1 A ASP 93.472 1
ATOM 539 C CG . ASP 70 70 ? A -16.628 -0.358 4.995 1.000 1 A ASP 93.597 1
ATOM 540 O OD1 . ASP 70 70 ? A -15.644 0.393 5.220 1.000 1 A ASP 89.347 1
ATOM 541 O OD2 . ASP 70 70 ? A -17.646 -0.389 5.706 1.000 1 A ASP 88.958 1
ATOM 542 N N . GLN 71 71 ? A -15.872 -2.635 1.087 1.000 1 A GLN 93.461 1
ATOM 543 C CA . GLN 71 71 ? A -15.749 -3.854 0.295 1.000 1 A GLN 92.312 1
ATOM 544 C C . GLN 71 71 ? A -14.394 -3.912 -0.407 1.000 1 A GLN 92.293 1
ATOM 545 O O . GLN 71 71 ? A -13.782 -4.989 -0.495 1.000 1 A GLN 91.652 1
ATOM 546 C CB . GLN 71 71 ? A -16.881 -4.000 -0.690 1.000 1 A GLN 90.717 1
ATOM 547 C CG . GLN 71 71 ? A -16.866 -5.329 -1.417 1.000 1 A GLN 79.009 1
ATOM 548 C CD . GLN 71 71 ? A -18.136 -5.621 -2.179 1.000 1 A GLN 72.013 1
ATOM 549 O OE1 . GLN 71 71 ? A -19.078 -4.824 -2.192 1.000 1 A GLN 66.986 1
ATOM 550 N NE2 . GLN 71 71 ? A -18.170 -6.756 -2.880 1.000 1 A GLN 65.259 1
ATOM 551 N N . TYR 72 72 ? A -13.902 -2.768 -0.917 1.000 1 A TYR 90.061 1
ATOM 552 C CA . TYR 72 72 ? A -12.570 -2.708 -1.523 1.000 1 A TYR 89.227 1
ATOM 553 C C . TYR 72 72 ? A -11.515 -3.143 -0.528 1.000 1 A TYR 91.812 1
ATOM 554 O O . TYR 72 72 ? A -10.639 -3.945 -0.850 1.000 1 A TYR 91.747 1
ATOM 555 C CB . TYR 72 72 ? A -12.257 -1.302 -2.033 1.000 1 A TYR 85.748 1
ATOM 556 C CG . TYR 72 72 ? A -12.886 -0.925 -3.344 1.000 1 A TYR 80.870 1
ATOM 557 C CD1 . TYR 72 72 ? A -14.180 -0.478 -3.409 1.000 1 A TYR 76.539 1
ATOM 558 C CD2 . TYR 72 72 ? A -12.150 -0.990 -4.520 1.000 1 A TYR 75.727 1
ATOM 559 C CE1 . TYR 72 72 ? A -14.761 -0.082 -4.613 1.000 1 A TYR 73.534 1
ATOM 560 C CE2 . TYR 72 72 ? A -12.718 -0.627 -5.724 1.000 1 A TYR 75.378 1
ATOM 561 C CZ . TYR 72 72 ? A -14.018 -0.186 -5.777 1.000 1 A TYR 71.942 1
ATOM 562 O OH . TYR 72 72 ? A -14.585 0.212 -6.957 1.000 1 A TYR 77.533 1
ATOM 563 N N . MET 73 73 ? A -11.599 -2.608 0.695 1.000 1 A MET 94.878 1
ATOM 564 C CA . MET 73 73 ? A -10.572 -2.910 1.709 1.000 1 A MET 95.687 1
ATOM 565 C C . MET 73 73 ? A -10.634 -4.354 2.172 1.000 1 A MET 96.543 1
ATOM 566 O O . MET 73 73 ? A -9.605 -4.953 2.504 1.000 1 A MET 96.189 1
ATOM 567 C CB . MET 73 73 ? A -10.694 -1.991 2.922 1.000 1 A MET 95.004 1
ATOM 568 C CG . MET 73 73 ? A -10.479 -0.532 2.606 1.000 1 A MET 92.818 1
ATOM 569 S SD . MET 73 73 ? A -8.900 -0.217 1.791 1.000 1 A MET 89.161 1
ATOM 570 C CE . MET 73 73 ? A -9.316 1.114 0.695 1.000 1 A MET 82.348 1
ATOM 571 N N . ARG 74 74 ? A -11.858 -4.933 2.212 1.000 1 A ARG 96.927 1
ATOM 572 C CA . ARG 74 74 ? A -11.962 -6.311 2.653 1.000 1 A ARG 96.759 1
ATOM 573 C C . ARG 74 74 ? A -11.236 -7.273 1.704 1.000 1 A ARG 96.967 1
ATOM 574 O O . ARG 74 74 ? A -10.816 -8.347 2.139 1.000 1 A ARG 96.856 1
ATOM 575 C CB . ARG 74 74 ? A -13.455 -6.709 2.775 1.000 1 A ARG 95.852 1
ATOM 576 C CG . ARG 74 74 ? A -14.138 -6.091 3.935 1.000 1 A ARG 93.248 1
ATOM 577 C CD . ARG 74 74 ? A -15.499 -6.693 4.196 1.000 1 A ARG 91.928 1
ATOM 578 N NE . ARG 74 74 ? A -16.092 -6.031 5.330 1.000 1 A ARG 86.861 1
ATOM 579 C CZ . ARG 74 74 ? A -16.953 -5.028 5.291 1.000 1 A ARG 86.264 1
ATOM 580 N NH1 . ARG 74 74 ? A -17.351 -4.532 4.137 1.000 1 A ARG 76.880 1
ATOM 581 N NH2 . ARG 74 74 ? A -17.429 -4.498 6.416 1.000 1 A ARG 78.037 1
ATOM 582 N N . THR 75 75 ? A -11.066 -6.853 0.417 1.000 1 A THR 96.105 1
ATOM 583 C CA . THR 75 75 ? A -10.328 -7.685 -0.544 1.000 1 A THR 95.539 1
ATOM 584 C C . THR 75 75 ? A -8.819 -7.632 -0.323 1.000 1 A THR 96.846 1
ATOM 585 O O . THR 75 75 ? A -8.103 -8.499 -0.806 1.000 1 A THR 96.333 1
ATOM 586 C CB . THR 75 75 ? A -10.614 -7.266 -1.993 1.000 1 A THR 92.975 1
ATOM 587 O OG1 . THR 75 75 ? A -10.023 -5.993 -2.266 1.000 1 A THR 86.917 1
ATOM 588 C CG2 . THR 75 75 ? A -12.111 -7.215 -2.254 1.000 1 A THR 86.207 1
ATOM 589 N N . GLY 76 76 ? A -8.328 -6.598 0.360 1.000 1 A GLY 97.550 1
ATOM 590 C CA . GLY 76 76 ? A -6.895 -6.403 0.515 1.000 1 A GLY 97.992 1
ATOM 591 C C . GLY 76 76 ? A -6.269 -7.454 1.385 1.000 1 A GLY 98.397 1
ATOM 592 O O . GLY 76 76 ? A -6.782 -7.783 2.464 1.000 1 A GLY 98.278 1
ATOM 593 N N . GLU 77 77 ? A -5.126 -7.992 0.930 1.000 1 A GLU 98.515 1
ATOM 594 C CA . GLU 77 77 ? A -4.377 -8.980 1.709 1.000 1 A GLU 98.594 1
ATOM 595 C C . GLU 77 77 ? A -3.316 -8.342 2.570 1.000 1 A GLU 98.698 1
ATOM 596 O O . GLU 77 77 ? A -2.949 -8.868 3.610 1.000 1 A GLU 98.570 1
ATOM 597 C CB . GLU 77 77 ? A -3.724 -9.980 0.770 1.000 1 A GLU 98.385 1
ATOM 598 C CG . GLU 77 77 ? A -4.684 -10.849 0.022 1.000 1 A GLU 98.031 1
ATOM 599 C CD . GLU 77 77 ? A -3.977 -11.767 -0.932 1.000 1 A GLU 97.590 1
ATOM 600 O OE1 . GLU 77 77 ? A -3.730 -11.391 -2.096 1.000 1 A GLU 93.342 1
ATOM 601 O OE2 . GLU 77 77 ? A -3.628 -12.901 -0.484 1.000 1 A GLU 92.620 1
ATOM 602 N N . GLY 78 78 ? A -2.813 -7.180 2.103 1.000 1 A GLY 98.750 1
ATOM 603 C CA . GLY 78 78 ? A -1.783 -6.452 2.825 1.000 1 A GLY 98.781 1
ATOM 604 C C . GLY 78 78 ? A -1.820 -4.969 2.468 1.000 1 A GLY 98.843 1
ATOM 605 O O . GLY 78 78 ? A -2.260 -4.576 1.406 1.000 1 A GLY 98.825 1
ATOM 606 N N . PHE 79 79 ? A -1.323 -4.184 3.399 1.000 1 A PHE 98.892 1
ATOM 607 C CA . PHE 79 79 ? A -1.469 -2.724 3.326 1.000 1 A PHE 98.903 1
ATOM 608 C C . PHE 79 79 ? A -0.120 -2.064 3.548 1.000 1 A PHE 98.925 1
ATOM 609 O O . PHE 79 79 ? A 0.583 -2.364 4.516 1.000 1 A PHE 98.908 1
ATOM 610 C CB . PHE 79 79 ? A -2.470 -2.224 4.365 1.000 1 A PHE 98.846 1
ATOM 611 C CG . PHE 79 79 ? A -3.856 -2.720 4.145 1.000 1 A PHE 98.798 1
ATOM 612 C CD1 . PHE 79 79 ? A -4.827 -1.884 3.588 1.000 1 A PHE 98.704 1
ATOM 613 C CD2 . PHE 79 79 ? A -4.227 -4.003 4.486 1.000 1 A PHE 98.685 1
ATOM 614 C CE1 . PHE 79 79 ? A -6.112 -2.331 3.372 1.000 1 A PHE 98.468 1
ATOM 615 C CE2 . PHE 79 79 ? A -5.511 -4.463 4.284 1.000 1 A PHE 98.509 1
ATOM 616 C CZ . PHE 79 79 ? A -6.462 -3.616 3.738 1.000 1 A PHE 98.468 1
ATOM 617 N N . LEU 80 80 ? A 0.230 -1.108 2.651 1.000 1 A LEU 98.935 1
ATOM 618 C CA . LEU 80 80 ? A 1.318 -0.176 2.905 1.000 1 A LEU 98.945 1
ATOM 619 C C . LEU 80 80 ? A 0.696 1.057 3.544 1.000 1 A LEU 98.957 1
ATOM 620 O O . LEU 80 80 ? A -0.163 1.709 2.949 1.000 1 A LEU 98.932 1
ATOM 621 C CB . LEU 80 80 ? A 2.018 0.259 1.621 1.000 1 A LEU 98.834 1
ATOM 622 C CG . LEU 80 80 ? A 2.924 -0.712 0.889 1.000 1 A LEU 97.227 1
ATOM 623 C CD1 . LEU 80 80 ? A 3.948 -1.368 1.829 1.000 1 A LEU 98.162 1
ATOM 624 C CD2 . LEU 80 80 ? A 3.679 0.064 -0.203 1.000 1 A LEU 98.326 1
ATOM 625 N N . SER 81 81 ? A 1.143 1.384 4.770 1.000 1 A SER 98.969 1
ATOM 626 C CA . SER 81 81 ? A 0.677 2.596 5.447 1.000 1 A SER 98.972 1
ATOM 627 C C . SER 81 81 ? A 1.785 3.627 5.342 1.000 1 A SER 98.985 1
ATOM 628 O O . SER 81 81 ? A 2.839 3.504 5.958 1.000 1 A SER 98.977 1
ATOM 629 C CB . SER 81 81 ? A 0.333 2.284 6.900 1.000 1 A SER 98.901 1
ATOM 630 O OG . SER 81 81 ? A -0.833 1.481 6.964 1.000 1 A SER 97.852 1
ATOM 631 N N . VAL 82 82 ? A 1.515 4.673 4.556 1.000 1 A VAL 98.968 1
ATOM 632 C CA . VAL 82 82 ? A 2.533 5.636 4.145 1.000 1 A VAL 98.977 1
ATOM 633 C C . VAL 82 82 ? A 2.374 6.941 4.896 1.000 1 A VAL 98.974 1
ATOM 634 O O . VAL 82 82 ? A 1.274 7.458 4.983 1.000 1 A VAL 98.960 1
ATOM 635 C CB . VAL 82 82 ? A 2.466 5.894 2.637 1.000 1 A VAL 98.975 1
ATOM 636 C CG1 . VAL 82 82 ? A 2.432 4.590 1.834 1.000 1 A VAL 98.978 1
ATOM 637 C CG2 . VAL 82 82 ? A 3.652 6.755 2.198 1.000 1 A VAL 98.971 1
ATOM 638 N N . PHE 83 83 ? A 3.486 7.441 5.428 1.000 1 A PHE 98.984 1
ATOM 639 C CA . PHE 83 83 ? A 3.567 8.831 5.891 1.000 1 A PHE 98.986 1
ATOM 640 C C . PHE 83 83 ? A 4.759 9.496 5.219 1.000 1 A PHE 98.985 1
ATOM 641 O O . PHE 83 83 ? A 5.569 8.797 4.590 1.000 1 A PHE 98.982 1
ATOM 642 C CB . PHE 83 83 ? A 3.665 8.909 7.407 1.000 1 A PHE 98.983 1
ATOM 643 C CG . PHE 83 83 ? A 4.965 8.406 7.970 1.000 1 A PHE 98.985 1
ATOM 644 C CD1 . PHE 83 83 ? A 5.145 7.050 8.222 1.000 1 A PHE 98.981 1
ATOM 645 C CD2 . PHE 83 83 ? A 5.996 9.282 8.280 1.000 1 A PHE 98.981 1
ATOM 646 C CE1 . PHE 83 83 ? A 6.317 6.582 8.749 1.000 1 A PHE 98.978 1
ATOM 647 C CE2 . PHE 83 83 ? A 7.184 8.815 8.792 1.000 1 A PHE 98.973 1
ATOM 648 C CZ . PHE 83 83 ? A 7.355 7.455 9.003 1.000 1 A PHE 98.972 1
ATOM 649 N N . ALA 84 84 ? A 4.845 10.808 5.314 1.000 1 A ALA 98.960 1
ATOM 650 C CA . ALA 84 84 ? A 5.957 11.567 4.760 1.000 1 A ALA 98.962 1
ATOM 651 C C . ALA 84 84 ? A 6.858 12.041 5.899 1.000 1 A ALA 98.964 1
ATOM 652 O O . ALA 84 84 ? A 6.357 12.576 6.894 1.000 1 A ALA 98.950 1
ATOM 653 C CB . ALA 84 84 ? A 5.451 12.756 3.930 1.000 1 A ALA 98.928 1
ATOM 654 N N . ILE 85 85 ? A 8.178 11.855 5.739 1.000 1 A ILE 98.950 1
ATOM 655 C CA . ILE 85 85 ? A 9.099 12.169 6.825 1.000 1 A ILE 98.934 1
ATOM 656 C C . ILE 85 85 ? A 9.151 13.665 7.137 1.000 1 A ILE 98.918 1
ATOM 657 O O . ILE 85 85 ? A 9.717 14.054 8.166 1.000 1 A ILE 98.859 1
ATOM 658 C CB . ILE 85 85 ? A 10.511 11.601 6.566 1.000 1 A ILE 98.901 1
ATOM 659 C CG1 . ILE 85 85 ? A 11.103 12.221 5.303 1.000 1 A ILE 98.806 1
ATOM 660 C CG2 . ILE 85 85 ? A 10.441 10.083 6.445 1.000 1 A ILE 98.765 1
ATOM 661 C CD1 . ILE 85 85 ? A 11.924 13.492 5.570 1.000 1 A ILE 98.563 1
ATOM 662 N N . ASN 86 86 ? A 8.561 14.497 6.272 1.000 1 A ASN 98.878 1
ATOM 663 C CA . ASN 86 86 ? A 8.503 15.947 6.472 1.000 1 A ASN 98.836 1
ATOM 664 C C . ASN 86 86 ? A 7.136 16.430 6.914 1.000 1 A ASN 98.825 1
ATOM 665 O O . ASN 86 86 ? A 6.848 17.637 6.846 1.000 1 A ASN 98.729 1
ATOM 666 C CB . ASN 86 86 ? A 8.924 16.682 5.197 1.000 1 A ASN 98.767 1
ATOM 667 C CG . ASN 86 86 ? A 7.895 16.575 4.108 1.000 1 A ASN 98.719 1
ATOM 668 O OD1 . ASN 86 86 ? A 7.133 15.610 4.068 1.000 1 A ASN 98.519 1
ATOM 669 N ND2 . ASN 86 86 ? A 7.849 17.568 3.217 1.000 1 A ASN 97.944 1
ATOM 670 N N . ASN 87 87 ? A 6.252 15.492 7.382 1.000 1 A ASN 98.797 1
ATOM 671 C CA . ASN 87 87 ? A 4.876 15.841 7.675 1.000 1 A ASN 98.779 1
ATOM 672 C C . ASN 87 87 ? A 4.433 15.077 8.927 1.000 1 A ASN 98.838 1
ATOM 673 O O . ASN 87 87 ? A 3.947 13.948 8.838 1.000 1 A ASN 98.805 1
ATOM 674 C CB . ASN 87 87 ? A 3.992 15.499 6.468 1.000 1 A ASN 98.583 1
ATOM 675 C CG . ASN 87 87 ? A 2.549 15.916 6.655 1.000 1 A ASN 97.677 1
ATOM 676 O OD1 . ASN 87 87 ? A 2.062 16.054 7.772 1.000 1 A ASN 93.365 1
ATOM 677 N ND2 . ASN 87 87 ? A 1.841 16.091 5.547 1.000 1 A ASN 91.617 1
ATOM 678 N N . THR 88 88 ? A 4.612 15.697 10.093 1.000 1 A THR 98.861 1
ATOM 679 C CA . THR 88 88 ? A 4.320 15.041 11.357 1.000 1 A THR 98.840 1
ATOM 680 C C . THR 88 88 ? A 2.856 14.638 11.433 1.000 1 A THR 98.873 1
ATOM 681 O O . THR 88 88 ? A 2.521 13.570 12.002 1.000 1 A THR 98.824 1
ATOM 682 C CB . THR 88 88 ? A 4.701 15.935 12.526 1.000 1 A THR 98.571 1
ATOM 683 O OG1 . THR 88 88 ? A 6.105 16.137 12.509 1.000 1 A THR 93.659 1
ATOM 684 C CG2 . THR 88 88 ? A 4.322 15.283 13.854 1.000 1 A THR 92.732 1
ATOM 685 N N . LYS 89 89 ? A 1.946 15.428 10.868 1.000 1 A LYS 98.872 1
ATOM 686 C CA . LYS 89 89 ? A 0.528 15.083 10.887 1.000 1 A LYS 98.860 1
ATOM 687 C C . LYS 89 89 ? A 0.282 13.766 10.179 1.000 1 A LYS 98.863 1
ATOM 688 O O . LYS 89 89 ? A -0.515 12.942 10.628 1.000 1 A LYS 98.808 1
ATOM 689 C CB . LYS 89 89 ? A -0.319 16.196 10.280 1.000 1 A LYS 98.748 1
ATOM 690 C CG . LYS 89 89 ? A -1.825 15.897 10.262 1.000 1 A LYS 96.056 1
ATOM 691 C CD . LYS 89 89 ? A -2.397 15.679 11.665 1.000 1 A LYS 89.137 1
ATOM 692 C CE . LYS 89 89 ? A -3.905 15.824 11.635 1.000 1 A LYS 89.517 1
ATOM 693 N NZ . LYS 89 89 ? A -4.516 14.728 10.813 1.000 1 A LYS 82.007 1
ATOM 694 N N . SER 90 90 ? A 0.971 13.541 9.028 1.000 1 A SER 98.940 1
ATOM 695 C CA . SER 90 90 ? A 0.777 12.274 8.307 1.000 1 A SER 98.933 1
ATOM 696 C C . SER 90 90 ? A 1.233 11.089 9.135 1.000 1 A SER 98.926 1
ATOM 697 O O . SER 90 90 ? A 0.672 9.996 9.034 1.000 1 A SER 98.885 1
ATOM 698 C CB . SER 90 90 ? A 1.465 12.312 6.941 1.000 1 A SER 98.934 1
ATOM 699 O OG . SER 90 90 ? A 2.889 12.226 7.049 1.000 1 A SER 98.930 1
ATOM 700 N N . PHE 91 91 ? A 2.260 11.276 9.964 1.000 1 A PHE 98.960 1
ATOM 701 C CA . PHE 91 91 ? A 2.731 10.239 10.879 1.000 1 A PHE 98.958 1
ATOM 702 C C . PHE 91 91 ? A 1.701 9.988 11.979 1.000 1 A PHE 98.941 1
ATOM 703 O O . PHE 91 91 ? A 1.385 8.842 12.302 1.000 1 A PHE 98.897 1
ATOM 704 C CB . PHE 91 91 ? A 4.079 10.631 11.471 1.000 1 A PHE 98.940 1
ATOM 705 C CG . PHE 91 91 ? A 4.646 9.630 12.434 1.000 1 A PHE 98.928 1
ATOM 706 C CD1 . PHE 91 91 ? A 5.052 8.389 11.984 1.000 1 A PHE 98.903 1
ATOM 707 C CD2 . PHE 91 91 ? A 4.772 9.937 13.781 1.000 1 A PHE 98.878 1
ATOM 708 C CE1 . PHE 91 91 ? A 5.589 7.458 12.857 1.000 1 A PHE 98.822 1
ATOM 709 C CE2 . PHE 91 91 ? A 5.293 9.018 14.653 1.000 1 A PHE 98.761 1
ATOM 710 C CZ . PHE 91 91 ? A 5.711 7.771 14.190 1.000 1 A PHE 98.773 1
ATOM 711 N N . GLU 92 92 ? A 1.154 11.085 12.539 1.000 1 A GLU 98.858 1
ATOM 712 C CA . GLU 92 92 ? A 0.127 10.963 13.550 1.000 1 A GLU 98.758 1
ATOM 713 C C . GLU 92 92 ? A -1.126 10.259 13.002 1.000 1 A GLU 98.703 1
ATOM 714 O O . GLU 92 92 ? A -1.827 9.560 13.740 1.000 1 A GLU 98.433 1
ATOM 715 C CB . GLU 92 92 ? A -0.230 12.338 14.110 1.000 1 A GLU 98.596 1
ATOM 716 C CG . GLU 92 92 ? A 0.934 12.974 14.866 1.000 1 A GLU 98.124 1
ATOM 717 C CD . GLU 92 92 ? A 0.772 14.464 15.113 1.000 1 A GLU 97.401 1
ATOM 718 O OE1 . GLU 92 92 ? A -0.206 15.057 14.606 1.000 1 A GLU 94.579 1
ATOM 719 O OE2 . GLU 92 92 ? A 1.620 15.049 15.829 1.000 1 A GLU 94.615 1
ATOM 720 N N . ASP 93 93 ? A -1.358 10.403 11.701 1.000 1 A ASP 98.739 1
ATOM 721 C CA . ASP 93 93 ? A -2.513 9.750 11.031 1.000 1 A ASP 98.693 1
ATOM 722 C C . ASP 93 93 ? A -2.372 8.262 10.884 1.000 1 A ASP 98.741 1
ATOM 723 O O . ASP 93 93 ? A -3.359 7.582 10.596 1.000 1 A ASP 98.522 1
ATOM 724 C CB . ASP 93 93 ? A -2.704 10.333 9.612 1.000 1 A ASP 98.499 1
ATOM 725 C CG . ASP 93 93 ? A -3.347 11.696 9.572 1.000 1 A ASP 98.020 1
ATOM 726 O OD1 . ASP 93 93 ? A -3.883 12.124 10.615 1.000 1 A ASP 95.971 1
ATOM 727 O OD2 . ASP 93 93 ? A -3.335 12.302 8.494 1.000 1 A ASP 95.208 1
ATOM 728 N N . ILE 94 94 ? A -1.171 7.707 11.068 1.000 1 A ILE 98.850 1
ATOM 729 C CA . ILE 94 94 ? A -0.939 6.282 10.859 1.000 1 A ILE 98.834 1
ATOM 730 C C . ILE 94 94 ? A -1.862 5.433 11.722 1.000 1 A ILE 98.706 1
ATOM 731 O O . ILE 94 94 ? A -2.412 4.422 11.270 1.000 1 A ILE 98.529 1
ATOM 732 C CB . ILE 94 94 ? A 0.532 5.897 11.087 1.000 1 A ILE 98.846 1
ATOM 733 C CG1 . ILE 94 94 ? A 1.418 6.534 10.006 1.000 1 A ILE 98.858 1
ATOM 734 C CG2 . ILE 94 94 ? A 0.716 4.388 11.159 1.000 1 A ILE 98.780 1
ATOM 735 C CD1 . ILE 94 94 ? A 1.169 5.962 8.618 1.000 1 A ILE 98.801 1
ATOM 736 N N . HIS 95 95 ? A -2.092 5.855 12.963 1.000 1 A HIS 98.402 1
ATOM 737 C CA . HIS 95 95 ? A -2.974 5.128 13.890 1.000 1 A HIS 97.953 1
ATOM 738 C C . HIS 95 95 ? A -4.387 5.026 13.324 1.000 1 A HIS 97.874 1
ATOM 739 O O . HIS 95 95 ? A -5.035 3.966 13.410 1.000 1 A HIS 97.604 1
ATOM 740 C CB . HIS 95 95 ? A -3.007 5.800 15.243 1.000 1 A HIS 97.023 1
ATOM 741 C CG . HIS 95 95 ? A -4.077 5.256 16.129 1.000 1 A HIS 82.705 1
ATOM 742 N ND1 . HIS 95 95 ? A -3.947 4.056 16.772 1.000 1 A HIS 78.675 1
ATOM 743 C CD2 . HIS 95 95 ? A -5.288 5.784 16.461 1.000 1 A HIS 79.282 1
ATOM 744 C CE1 . HIS 95 95 ? A -5.067 3.834 17.483 1.000 1 A HIS 76.806 1
ATOM 745 N NE2 . HIS 95 95 ? A -5.886 4.863 17.308 1.000 1 A HIS 70.972 1
ATOM 746 N N . HIS 96 96 ? A -4.881 6.124 12.731 1.000 1 A HIS 97.945 1
ATOM 747 C CA . HIS 96 96 ? A -6.215 6.131 12.129 1.000 1 A HIS 97.617 1
ATOM 748 C C . HIS 96 96 ? A -6.321 5.055 11.045 1.000 1 A HIS 97.752 1
ATOM 749 O O . HIS 96 96 ? A -7.275 4.287 11.050 1.000 1 A HIS 97.562 1
ATOM 750 C CB . HIS 96 96 ? A -6.540 7.505 11.577 1.000 1 A HIS 96.732 1
ATOM 751 C CG . HIS 96 96 ? A -7.683 7.514 10.617 1.000 1 A HIS 95.582 1
ATOM 752 N ND1 . HIS 96 96 ? A -8.993 7.491 11.039 1.000 1 A HIS 92.190 1
ATOM 753 C CD2 . HIS 96 96 ? A -7.712 7.549 9.265 1.000 1 A HIS 92.979 1
ATOM 754 C CE1 . HIS 96 96 ? A -9.786 7.497 9.969 1.000 1 A HIS 91.615 1
ATOM 755 N NE2 . HIS 96 96 ? A -9.020 7.546 8.897 1.000 1 A HIS 90.697 1
ATOM 756 N N . TYR 97 97 ? A -5.338 5.039 10.113 1.000 1 A TYR 97.849 1
ATOM 757 C CA . TYR 97 97 ? A -5.418 4.072 9.022 1.000 1 A TYR 97.795 1
ATOM 758 C C . TYR 97 97 ? A -5.307 2.635 9.543 1.000 1 A TYR 97.853 1
ATOM 759 O O . TYR 97 97 ? A -6.041 1.762 9.046 1.000 1 A TYR 97.648 1
ATOM 760 C CB . TYR 97 97 ? A -4.330 4.387 7.990 1.000 1 A TYR 97.660 1
ATOM 761 C CG . TYR 97 97 ? A -4.598 5.710 7.326 1.000 1 A TYR 97.484 1
ATOM 762 C CD1 . TYR 97 97 ? A -5.617 5.821 6.390 1.000 1 A TYR 96.845 1
ATOM 763 C CD2 . TYR 97 97 ? A -3.876 6.842 7.669 1.000 1 A TYR 96.982 1
ATOM 764 C CE1 . TYR 97 97 ? A -5.928 7.066 5.821 1.000 1 A TYR 96.140 1
ATOM 765 C CE2 . TYR 97 97 ? A -4.171 8.060 7.121 1.000 1 A TYR 96.513 1
ATOM 766 C CZ . TYR 97 97 ? A -5.195 8.160 6.191 1.000 1 A TYR 96.302 1
ATOM 767 O OH . TYR 97 97 ? A -5.490 9.388 5.650 1.000 1 A TYR 95.163 1
ATOM 768 N N . ARG 98 98 ? A -4.468 2.387 10.540 1.000 1 A ARG 98.157 1
ATOM 769 C CA . ARG 98 98 ? A -4.364 1.040 11.106 1.000 1 A ARG 98.047 1
ATOM 770 C C . ARG 98 98 ? A -5.672 0.597 11.763 1.000 1 A ARG 98.006 1
ATOM 771 O O . ARG 98 98 ? A -6.088 -0.552 11.633 1.000 1 A ARG 97.687 1
ATOM 772 C CB . ARG 98 98 ? A -3.224 0.972 12.113 1.000 1 A ARG 97.769 1
ATOM 773 C CG . ARG 98 98 ? A -3.034 -0.412 12.733 1.000 1 A ARG 96.059 1
ATOM 774 C CD . ARG 98 98 ? A -1.734 -0.458 13.498 1.000 1 A ARG 93.540 1
ATOM 775 N NE . ARG 98 98 ? A -1.657 -1.676 14.308 1.000 1 A ARG 91.207 1
ATOM 776 C CZ . ARG 98 98 ? A -1.050 -2.798 13.898 1.000 1 A ARG 90.325 1
ATOM 777 N NH1 . ARG 98 98 ? A -0.496 -2.892 12.704 1.000 1 A ARG 83.128 1
ATOM 778 N NH2 . ARG 98 98 ? A -1.025 -3.831 14.725 1.000 1 A ARG 84.113 1
ATOM 779 N N . GLU 99 99 ? A -6.340 1.555 12.454 1.000 1 A GLU 98.050 1
ATOM 780 C CA . GLU 99 99 ? A -7.618 1.250 13.078 1.000 1 A GLU 97.735 1
ATOM 781 C C . GLU 99 99 ? A -8.671 0.901 12.034 1.000 1 A GLU 97.443 1
ATOM 782 O O . GLU 99 99 ? A -9.427 -0.039 12.218 1.000 1 A GLU 97.117 1
ATOM 783 C CB . GLU 99 99 ? A -8.086 2.400 13.963 1.000 1 A GLU 97.360 1
ATOM 784 C CG . GLU 99 99 ? A -7.315 2.499 15.268 1.000 1 A GLU 94.905 1
ATOM 785 C CD . GLU 99 99 ? A -7.416 1.236 16.089 1.000 1 A GLU 90.553 1
ATOM 786 O OE1 . GLU 99 99 ? A -8.538 0.915 16.537 1.000 1 A GLU 83.269 1
ATOM 787 O OE2 . GLU 99 99 ? A -6.389 0.553 16.277 1.000 1 A GLU 82.846 1
ATOM 788 N N . GLN 100 100 ? A -8.700 1.657 10.925 1.000 1 A GLN 97.340 1
ATOM 789 C CA . GLN 100 100 ? A -9.676 1.381 9.877 1.000 1 A GLN 96.988 1
ATOM 790 C C . GLN 100 100 ? A -9.416 0.045 9.214 1.000 1 A GLN 97.304 1
ATOM 791 O O . GLN 100 100 ? A -10.363 -0.681 8.940 1.000 1 A GLN 96.821 1
ATOM 792 C CB . GLN 100 100 ? A -9.682 2.497 8.850 1.000 1 A GLN 96.084 1
ATOM 793 C CG . GLN 100 100 ? A -10.153 3.832 9.410 1.000 1 A GLN 94.238 1
ATOM 794 C CD . GLN 100 100 ? A -11.446 3.728 10.137 1.000 1 A GLN 92.398 1
ATOM 795 O OE1 . GLN 100 100 ? A -12.487 3.394 9.552 1.000 1 A GLN 88.514 1
ATOM 796 N NE2 . GLN 100 100 ? A -11.422 4.004 11.429 1.000 1 A GLN 86.805 1
ATOM 797 N N . ILE 101 101 ? A -8.133 -0.275 8.955 1.000 1 A ILE 97.657 1
ATOM 798 C CA . ILE 101 101 ? A -7.809 -1.569 8.332 1.000 1 A ILE 98.006 1
ATOM 799 C C . ILE 101 101 ? A -8.245 -2.705 9.227 1.000 1 A ILE 98.119 1
ATOM 800 O O . ILE 101 101 ? A -8.890 -3.649 8.779 1.000 1 A ILE 98.137 1
ATOM 801 C CB . ILE 101 101 ? A -6.298 -1.653 8.033 1.000 1 A ILE 98.196 1
ATOM 802 C CG1 . ILE 101 101 ? A -5.915 -0.627 6.969 1.000 1 A ILE 98.230 1
ATOM 803 C CG2 . ILE 101 101 ? A -5.888 -3.069 7.620 1.000 1 A ILE 98.255 1
ATOM 804 C CD1 . ILE 101 101 ? A -4.436 -0.320 6.909 1.000 1 A ILE 98.090 1
ATOM 805 N N . LYS 102 102 ? A -7.897 -2.623 10.523 1.000 1 A LYS 98.010 1
ATOM 806 C CA . LYS 102 102 ? A -8.270 -3.661 11.470 1.000 1 A LYS 97.751 1
ATOM 807 C C . LYS 102 102 ? A -9.778 -3.816 11.583 1.000 1 A LYS 97.525 1
ATOM 808 O O . LYS 102 102 ? A -10.281 -4.935 11.728 1.000 1 A LYS 97.388 1
ATOM 809 C CB . LYS 102 102 ? A -7.647 -3.397 12.843 1.000 1 A LYS 97.519 1
ATOM 810 C CG . LYS 102 102 ? A -6.136 -3.608 12.850 1.000 1 A LYS 94.813 1
ATOM 811 C CD . LYS 102 102 ? A -5.464 -2.976 14.038 1.000 1 A LYS 91.198 1
ATOM 812 C CE . LYS 102 102 ? A -6.051 -3.472 15.339 1.000 1 A LYS 85.202 1
ATOM 813 N NZ . LYS 102 102 ? A -5.407 -2.840 16.494 1.000 1 A LYS 86.559 1
ATOM 814 N N . ARG 103 103 ? A -10.515 -2.684 11.512 1.000 1 A ARG 97.645 1
ATOM 815 C CA . ARG 103 103 ? A -11.971 -2.742 11.561 1.000 1 A ARG 97.000 1
ATOM 816 C C . ARG 103 103 ? A -12.555 -3.494 10.369 1.000 1 A ARG 97.108 1
ATOM 817 O O . ARG 103 103 ? A -13.384 -4.405 10.571 1.000 1 A ARG 96.843 1
ATOM 818 C CB . ARG 103 103 ? A -12.568 -1.327 11.605 1.000 1 A ARG 95.833 1
ATOM 819 C CG . ARG 103 103 ? A -14.084 -1.272 11.622 1.000 1 A ARG 88.714 1
ATOM 820 C CD . ARG 103 103 ? A -14.564 0.160 11.505 1.000 1 A ARG 84.242 1
ATOM 821 N NE . ARG 103 103 ? A -14.139 0.836 10.278 1.000 1 A ARG 80.613 1
ATOM 822 C CZ . ARG 103 103 ? A -14.765 0.730 9.112 1.000 1 A ARG 76.330 1
ATOM 823 N NH1 . ARG 103 103 ? A -15.820 -0.039 8.974 1.000 1 A ARG 71.972 1
ATOM 824 N NH2 . ARG 103 103 ? A -14.288 1.380 8.054 1.000 1 A ARG 70.785 1
ATOM 825 N N . VAL 104 104 ? A -12.139 -3.135 9.150 1.000 1 A VAL 96.827 1
ATOM 826 C CA . VAL 104 104 ? A -12.787 -3.736 7.989 1.000 1 A VAL 96.608 1
ATOM 827 C C . VAL 104 104 ? A -12.343 -5.186 7.782 1.000 1 A VAL 97.059 1
ATOM 828 O O . VAL 104 104 ? A -13.104 -5.985 7.220 1.000 1 A VAL 96.492 1
ATOM 829 C CB . VAL 104 104 ? A -12.574 -2.946 6.689 1.000 1 A VAL 94.781 1
ATOM 830 C CG1 . VAL 104 104 ? A -13.088 -1.518 6.887 1.000 1 A VAL 90.259 1
ATOM 831 C CG2 . VAL 104 104 ? A -11.121 -2.953 6.256 1.000 1 A VAL 90.582 1
ATOM 832 N N . LYS 105 105 ? A -11.152 -5.541 8.227 1.000 1 A LYS 97.185 1
ATOM 833 C CA . LYS 105 105 ? A -10.657 -6.913 8.156 1.000 1 A LYS 97.206 1
ATOM 834 C C . LYS 105 105 ? A -11.116 -7.755 9.337 1.000 1 A LYS 97.016 1
ATOM 835 O O . LYS 105 105 ? A -10.984 -8.960 9.308 1.000 1 A LYS 96.121 1
ATOM 836 C CB . LYS 105 105 ? A -9.129 -6.903 8.094 1.000 1 A LYS 97.024 1
ATOM 837 C CG . LYS 105 105 ? A -8.519 -6.256 6.863 1.000 1 A LYS 96.476 1
ATOM 838 C CD . LYS 105 105 ? A -8.977 -6.895 5.541 1.000 1 A LYS 95.802 1
ATOM 839 C CE . LYS 105 105 ? A -8.440 -8.282 5.361 1.000 1 A LYS 95.335 1
ATOM 840 N NZ . LYS 105 105 ? A -8.785 -8.797 4.006 1.000 1 A LYS 95.108 1
ATOM 841 N N . ASP 106 106 ? A -11.684 -7.071 10.388 1.000 1 A ASP 97.425 1
ATOM 842 C CA . ASP 106 106 ? A -12.100 -7.741 11.612 1.000 1 A ASP 97.057 1
ATOM 843 C C . ASP 106 106 ? A -10.991 -8.676 12.091 1.000 1 A ASP 97.120 1
ATOM 844 O O . ASP 106 106 ? A -11.206 -9.847 12.440 1.000 1 A ASP 95.972 1
ATOM 845 C CB . ASP 106 106 ? A -13.417 -8.499 11.421 1.000 1 A ASP 96.233 1
ATOM 846 C CG . ASP 106 106 ? A -14.059 -8.920 12.748 1.000 1 A ASP 93.308 1
ATOM 847 O OD1 . ASP 106 106 ? A -13.671 -8.349 13.785 1.000 1 A ASP 90.295 1
ATOM 848 O OD2 . ASP 106 106 ? A -14.917 -9.821 12.716 1.000 1 A ASP 89.535 1
ATOM 849 N N . SER 107 107 ? A -9.766 -8.129 12.110 1.000 1 A SER 96.456 1
ATOM 850 C CA . SER 107 107 ? A -8.590 -8.918 12.489 1.000 1 A SER 95.712 1
ATOM 851 C C . SER 107 107 ? A -7.563 -8.023 13.159 1.000 1 A SER 96.529 1
ATOM 852 O O . SER 107 107 ? A -7.404 -6.851 12.787 1.000 1 A SER 96.633 1
ATOM 853 C CB . SER 107 107 ? A -7.967 -9.601 11.266 1.000 1 A SER 93.837 1
ATOM 854 O OG . SER 107 107 ? A -6.714 -10.178 11.577 1.000 1 A SER 89.961 1
ATOM 855 N N . GLU 108 108 ? A -6.857 -8.565 14.142 1.000 1 A GLU 95.952 1
ATOM 856 C CA . GLU 108 108 ? A -5.735 -7.915 14.803 1.000 1 A GLU 95.420 1
ATOM 857 C C . GLU 108 108 ? A -4.418 -8.275 14.154 1.000 1 A GLU 95.514 1
ATOM 858 O O . GLU 108 108 ? A -3.373 -7.827 14.618 1.000 1 A GLU 92.971 1
ATOM 859 C CB . GLU 108 108 ? A -5.699 -8.287 16.272 1.000 1 A GLU 93.465 1
ATOM 860 C CG . GLU 108 108 ? A -6.896 -7.813 17.093 1.000 1 A GLU 89.803 1
ATOM 861 C CD . GLU 108 108 ? A -6.829 -6.358 17.453 1.000 1 A GLU 86.904 1
ATOM 862 O OE1 . GLU 108 108 ? A -5.727 -5.750 17.344 1.000 1 A GLU 78.508 1
ATOM 863 O OE2 . GLU 108 108 ? A -7.873 -5.803 17.841 1.000 1 A GLU 77.620 1
ATOM 864 N N . ASP 109 109 ? A -4.442 -9.104 13.087 1.000 1 A ASP 95.677 1
ATOM 865 C CA . ASP 109 109 ? A -3.246 -9.676 12.487 1.000 1 A ASP 95.833 1
ATOM 866 C C . ASP 109 109 ? A -3.340 -9.522 10.978 1.000 1 A ASP 96.474 1
ATOM 867 O O . ASP 109 109 ? A -3.543 -10.507 10.267 1.000 1 A ASP 95.317 1
ATOM 868 C CB . ASP 109 109 ? A -3.100 -11.141 12.902 1.000 1 A ASP 93.965 1
ATOM 869 C CG . ASP 109 109 ? A -1.819 -11.745 12.380 1.000 1 A ASP 91.758 1
ATOM 870 O OD1 . ASP 109 109 ? A -0.814 -10.997 12.289 1.000 1 A ASP 89.334 1
ATOM 871 O OD2 . ASP 109 109 ? A -1.797 -12.940 12.090 1.000 1 A ASP 87.755 1
ATOM 872 N N . VAL 110 110 ? A -3.201 -8.245 10.510 1.000 1 A VAL 97.982 1
ATOM 873 C CA . VAL 110 110 ? A -3.295 -7.940 9.097 1.000 1 A VAL 98.351 1
ATOM 874 C C . VAL 110 110 ? A -1.903 -7.556 8.623 1.000 1 A VAL 98.544 1
ATOM 875 O O . VAL 110 110 ? A -1.268 -6.681 9.218 1.000 1 A VAL 98.464 1
ATOM 876 C CB . VAL 110 110 ? A -4.276 -6.777 8.839 1.000 1 A VAL 98.144 1
ATOM 877 C CG1 . VAL 110 110 ? A -5.664 -7.112 9.380 1.000 1 A VAL 97.788 1
ATOM 878 C CG2 . VAL 110 110 ? A -4.340 -6.429 7.366 1.000 1 A VAL 98.081 1
ATOM 879 N N . PRO 111 111 ? A -1.426 -8.162 7.529 1.000 1 A PRO 98.746 1
ATOM 880 C CA . PRO 111 111 ? A -0.109 -7.773 7.031 1.000 1 A PRO 98.810 1
ATOM 881 C C . PRO 111 111 ? A -0.048 -6.300 6.681 1.000 1 A PRO 98.860 1
ATOM 882 O O . PRO 111 111 ? A -0.878 -5.810 5.923 1.000 1 A PRO 98.857 1
ATOM 883 C CB . PRO 111 111 ? A 0.067 -8.640 5.786 1.000 1 A PRO 98.748 1
ATOM 884 C CG . PRO 111 111 ? A -0.808 -9.840 6.043 1.000 1 A PRO 98.610 1
ATOM 885 C CD . PRO 111 111 ? A -1.989 -9.277 6.779 1.000 1 A PRO 98.660 1
ATOM 886 N N . MET 112 112 ? A 0.918 -5.604 7.280 1.000 1 A MET 98.787 1
ATOM 887 C CA . MET 112 112 ? A 1.109 -4.170 7.038 1.000 1 A MET 98.802 1
ATOM 888 C C . MET 112 112 ? A 2.604 -3.890 7.064 1.000 1 A MET 98.876 1
ATOM 889 O O . MET 112 112 ? A 3.367 -4.585 7.718 1.000 1 A MET 98.760 1
ATOM 890 C CB . MET 112 112 ? A 0.447 -3.320 8.131 1.000 1 A MET 98.370 1
ATOM 891 C CG . MET 112 112 ? A -1.046 -3.401 8.239 1.000 1 A MET 92.157 1
ATOM 892 S SD . MET 112 112 ? A -1.587 -2.211 9.486 1.000 1 A MET 93.144 1
ATOM 893 C CE . MET 112 112 ? A -3.167 -2.884 9.897 1.000 1 A MET 83.606 1
ATOM 894 N N . VAL 113 113 ? A 2.985 -2.835 6.333 1.000 1 A VAL 98.960 1
ATOM 895 C CA . VAL 113 113 ? A 4.338 -2.289 6.365 1.000 1 A VAL 98.979 1
ATOM 896 C C . VAL 113 113 ? A 4.216 -0.793 6.561 1.000 1 A VAL 98.985 1
ATOM 897 O O . VAL 113 113 ? A 3.409 -0.145 5.883 1.000 1 A VAL 98.980 1
ATOM 898 C CB . VAL 113 113 ? A 5.127 -2.619 5.090 1.000 1 A VAL 98.970 1
ATOM 899 C CG1 . VAL 113 113 ? A 5.354 -4.114 4.986 1.000 1 A VAL 98.936 1
ATOM 900 C CG2 . VAL 113 113 ? A 6.464 -1.878 5.072 1.000 1 A VAL 98.943 1
ATOM 901 N N . LEU 114 114 ? A 4.962 -0.233 7.513 1.000 1 A LEU 98.980 1
ATOM 902 C CA . LEU 114 114 ? A 5.018 1.202 7.726 1.000 1 A LEU 98.988 1
ATOM 903 C C . LEU 114 114 ? A 6.063 1.788 6.767 1.000 1 A LEU 98.990 1
ATOM 904 O O . LEU 114 114 ? A 7.197 1.330 6.749 1.000 1 A LEU 98.985 1
ATOM 905 C CB . LEU 114 114 ? A 5.368 1.516 9.169 1.000 1 A LEU 98.979 1
ATOM 906 C CG . LEU 114 114 ? A 5.408 2.991 9.539 1.000 1 A LEU 98.935 1
ATOM 907 C CD1 . LEU 114 114 ? A 3.995 3.614 9.431 1.000 1 A LEU 98.908 1
ATOM 908 C CD2 . LEU 114 114 ? A 5.931 3.171 10.955 1.000 1 A LEU 98.897 1
ATOM 909 N N . VAL 115 115 ? A 5.644 2.766 5.971 1.000 1 A VAL 98.986 1
ATOM 910 C CA . VAL 115 115 ? A 6.514 3.363 4.954 1.000 1 A VAL 98.992 1
ATOM 911 C C . VAL 115 115 ? A 6.691 4.838 5.243 1.000 1 A VAL 98.993 1
ATOM 912 O O . VAL 115 115 ? A 5.709 5.596 5.273 1.000 1 A VAL 98.989 1
ATOM 913 C CB . VAL 115 115 ? A 5.967 3.143 3.555 1.000 1 A VAL 98.987 1
ATOM 914 C CG1 . VAL 115 115 ? A 5.895 1.642 3.248 1.000 1 A VAL 98.981 1
ATOM 915 C CG2 . VAL 115 115 ? A 6.821 3.854 2.514 1.000 1 A VAL 98.980 1
ATOM 916 N N . GLY 116 116 ? A 7.901 5.253 5.480 1.000 1 A GLY 98.986 1
ATOM 917 C CA . GLY 116 116 ? A 8.258 6.669 5.655 1.000 1 A GLY 98.983 1
ATOM 918 C C . GLY 116 116 ? A 8.861 7.194 4.363 1.000 1 A GLY 98.981 1
ATOM 919 O O . GLY 116 116 ? A 10.038 7.004 4.079 1.000 1 A GLY 98.961 1
ATOM 920 N N . ASN 117 117 ? A 8.036 7.890 3.599 1.000 1 A ASN 98.962 1
ATOM 921 C CA . ASN 117 117 ? A 8.406 8.339 2.263 1.000 1 A ASN 98.963 1
ATOM 922 C C . ASN 117 117 ? A 9.018 9.736 2.260 1.000 1 A ASN 98.950 1
ATOM 923 O O . ASN 117 117 ? A 8.879 10.483 3.236 1.000 1 A ASN 98.922 1
ATOM 924 C CB . ASN 117 117 ? A 7.165 8.278 1.354 1.000 1 A ASN 98.959 1
ATOM 925 C CG . ASN 117 117 ? A 7.505 8.405 -0.119 1.000 1 A ASN 98.945 1
ATOM 926 O OD1 . ASN 117 117 ? A 8.476 7.798 -0.580 1.000 1 A ASN 98.733 1
ATOM 927 N ND2 . ASN 117 117 ? A 6.731 9.187 -0.820 1.000 1 A ASN 98.738 1
ATOM 928 N N . LYS 118 118 ? A 9.654 10.083 1.186 1.000 1 A LYS 98.916 1
ATOM 929 C CA . LYS 118 118 ? A 10.318 11.364 0.918 1.000 1 A LYS 98.880 1
ATOM 930 C C . LYS 118 118 ? A 11.626 11.462 1.712 1.000 1 A LYS 98.881 1
ATOM 931 O O . LYS 118 118 ? A 12.005 12.525 2.168 1.000 1 A LYS 98.849 1
ATOM 932 C CB . LYS 118 118 ? A 9.409 12.568 1.202 1.000 1 A LYS 98.829 1
ATOM 933 C CG . LYS 118 118 ? A 8.057 12.500 0.525 1.000 1 A LYS 98.695 1
ATOM 934 C CD . LYS 118 118 ? A 7.326 13.835 0.547 1.000 1 A LYS 98.479 1
ATOM 935 C CE . LYS 118 118 ? A 5.946 13.710 -0.040 1.000 1 A LYS 98.412 1
ATOM 936 N NZ . LYS 118 118 ? A 5.240 15.021 -0.108 1.000 1 A LYS 98.382 1
ATOM 937 N N . SER 119 119 ? A 12.347 10.318 1.832 1.000 1 A SER 98.842 1
ATOM 938 C CA . SER 119 119 ? A 13.613 10.271 2.537 1.000 1 A SER 98.775 1
ATOM 939 C C . SER 119 119 ? A 14.683 11.117 1.863 1.000 1 A SER 98.760 1
ATOM 940 O O . SER 119 119 ? A 15.711 11.414 2.482 1.000 1 A SER 98.489 1
ATOM 941 C CB . SER 119 119 ? A 14.110 8.842 2.640 1.000 1 A SER 98.572 1
ATOM 942 O OG . SER 119 119 ? A 14.415 8.323 1.365 1.000 1 A SER 94.161 1
ATOM 943 N N . ASP 120 120 ? A 14.461 11.527 0.622 1.000 1 A ASP 98.853 1
ATOM 944 C CA . ASP 120 120 ? A 15.402 12.397 -0.085 1.000 1 A ASP 98.829 1
ATOM 945 C C . ASP 120 120 ? A 15.396 13.828 0.442 1.000 1 A ASP 98.780 1
ATOM 946 O O . ASP 120 120 ? A 16.345 14.585 0.192 1.000 1 A ASP 98.617 1
ATOM 947 C CB . ASP 120 120 ? A 15.079 12.416 -1.576 1.000 1 A ASP 98.832 1
ATOM 948 C CG . ASP 120 120 ? A 13.639 12.805 -1.836 1.000 1 A ASP 98.861 1
ATOM 949 O OD1 . ASP 120 120 ? A 12.747 11.998 -1.565 1.000 1 A ASP 98.663 1
ATOM 950 O OD2 . ASP 120 120 ? A 13.408 13.949 -2.290 1.000 1 A ASP 98.561 1
ATOM 951 N N . LEU 121 121 ? A 14.325 14.229 1.149 1.000 1 A LEU 98.656 1
ATOM 952 C CA . LEU 121 121 ? A 14.200 15.624 1.573 1.000 1 A LEU 98.507 1
ATOM 953 C C . LEU 121 121 ? A 15.075 15.916 2.777 1.000 1 A LEU 98.408 1
ATOM 954 O O . LEU 121 121 ? A 15.266 15.057 3.654 1.000 1 A LEU 98.219 1
ATOM 955 C CB . LEU 121 121 ? A 12.743 15.956 1.881 1.000 1 A LEU 98.325 1
ATOM 956 C CG . LEU 121 121 ? A 11.821 15.989 0.688 1.000 1 A LEU 98.019 1
ATOM 957 C CD1 . LEU 121 121 ? A 12.247 17.045 -0.316 1.000 1 A LEU 97.392 1
ATOM 958 C CD2 . LEU 121 121 ? A 10.395 16.213 1.159 1.000 1 A LEU 97.562 1
ATOM 959 N N . PRO 122 122 ? A 15.622 17.147 2.874 1.000 1 A PRO 98.111 1
ATOM 960 C CA . PRO 122 122 ? A 16.431 17.528 4.024 1.000 1 A PRO 97.493 1
ATOM 961 C C . PRO 122 122 ? A 15.591 17.991 5.194 1.000 1 A PRO 97.025 1
ATOM 962 O O . PRO 122 122 ? A 16.131 18.143 6.305 1.000 1 A PRO 94.285 1
ATOM 963 C CB . PRO 122 122 ? A 17.267 18.679 3.476 1.000 1 A PRO 96.393 1
ATOM 964 C CG . PRO 122 122 ? A 16.350 19.340 2.500 1.000 1 A PRO 95.159 1
ATOM 965 C CD . PRO 122 122 ? A 15.580 18.218 1.841 1.000 1 A PRO 97.217 1
ATOM 966 N N . SER 123 123 ? A 14.268 18.231 5.000 1.000 1 A SER 95.179 1
ATOM 967 C CA . SER 123 123 ? A 13.400 18.887 5.974 1.000 1 A SER 93.906 1
ATOM 968 C C . SER 123 123 ? A 12.673 17.869 6.854 1.000 1 A SER 94.684 1
ATOM 969 O O . SER 123 123 ? A 11.453 17.992 7.009 1.000 1 A SER 92.328 1
ATOM 970 C CB . SER 123 123 ? A 12.435 19.820 5.270 1.000 1 A SER 89.518 1
ATOM 971 O OG . SER 123 123 ? A 11.665 19.127 4.294 1.000 1 A SER 78.648 1
ATOM 972 N N . ARG 124 124 ? A 13.374 16.897 7.385 1.000 1 A ARG 97.468 1
ATOM 973 C CA . ARG 124 124 ? A 12.791 15.867 8.245 1.000 1 A ARG 97.758 1
ATOM 974 C C . ARG 124 124 ? A 12.147 16.451 9.464 1.000 1 A ARG 98.087 1
ATOM 975 O O . ARG 124 124 ? A 12.729 17.297 10.148 1.000 1 A ARG 97.331 1
ATOM 976 C CB . ARG 124 124 ? A 13.842 14.843 8.662 1.000 1 A ARG 97.159 1
ATOM 977 C CG . ARG 124 124 ? A 13.317 13.759 9.619 1.000 1 A ARG 96.666 1
ATOM 978 C CD . ARG 124 124 ? A 14.396 12.718 9.955 1.000 1 A ARG 96.336 1
ATOM 979 N NE . ARG 124 124 ? A 14.798 11.939 8.812 1.000 1 A ARG 96.256 1
ATOM 980 C CZ . ARG 124 124 ? A 14.149 10.885 8.398 1.000 1 A ARG 96.945 1
ATOM 981 N NH1 . ARG 124 124 ? A 13.023 10.484 8.991 1.000 1 A ARG 91.669 1
ATOM 982 N NH2 . ARG 124 124 ? A 14.596 10.204 7.339 1.000 1 A ARG 91.412 1
ATOM 983 N N . THR 125 125 ? A 10.924 15.997 9.805 1.000 1 A THR 98.736 1
ATOM 984 C CA . THR 125 125 ? A 10.219 16.353 11.050 1.000 1 A THR 98.731 1
ATOM 985 C C . THR 125 125 ? A 9.851 15.118 11.857 1.000 1 A THR 98.764 1
ATOM 986 O O . THR 125 125 ? A 9.391 15.263 12.990 1.000 1 A THR 98.513 1
ATOM 987 C CB . THR 125 125 ? A 8.961 17.162 10.773 1.000 1 A THR 98.645 1
ATOM 988 O OG1 . THR 125 125 ? A 8.079 16.381 9.970 1.000 1 A THR 98.374 1
ATOM 989 C CG2 . THR 125 125 ? A 9.298 18.467 10.061 1.000 1 A THR 98.251 1
ATOM 990 N N . VAL 126 126 ? A 10.014 13.902 11.280 1.000 1 A VAL 98.739 1
ATOM 991 C CA . VAL 126 126 ? A 9.703 12.646 11.968 1.000 1 A VAL 98.678 1
ATOM 992 C C . VAL 126 126 ? A 11.003 11.839 12.008 1.000 1 A VAL 98.506 1
ATOM 993 O O . VAL 126 126 ? A 11.516 11.427 10.983 1.000 1 A VAL 98.343 1
ATOM 994 C CB . VAL 126 126 ? A 8.610 11.853 11.251 1.000 1 A VAL 98.665 1
ATOM 995 C CG1 . VAL 126 126 ? A 7.373 12.714 11.113 1.000 1 A VAL 98.589 1
ATOM 996 C CG2 . VAL 126 126 ? A 8.289 10.563 12.014 1.000 1 A VAL 98.539 1
ATOM 997 N N . ASP 127 127 ? A 11.525 11.639 13.223 1.000 1 A ASP 98.319 1
ATOM 998 C CA . ASP 127 127 ? A 12.776 10.917 13.383 1.000 1 A ASP 97.953 1
ATOM 999 C C . ASP 127 127 ? A 12.611 9.453 13.014 1.000 1 A ASP 98.212 1
ATOM 1000 O O . ASP 127 127 ? A 11.580 8.840 13.320 1.000 1 A ASP 98.216 1
ATOM 1001 C CB . ASP 127 127 ? A 13.280 10.992 14.812 1.000 1 A ASP 96.775 1
ATOM 1002 C CG . ASP 127 127 ? A 13.637 12.415 15.241 1.000 1 A ASP 86.410 1
ATOM 1003 O OD1 . ASP 127 127 ? A 13.879 13.278 14.371 1.000 1 A ASP 82.446 1
ATOM 1004 O OD2 . ASP 127 127 ? A 13.682 12.640 16.464 1.000 1 A ASP 80.847 1
ATOM 1005 N N . THR 128 128 ? A 13.629 8.866 12.404 1.000 1 A THR 97.737 1
ATOM 1006 C CA . THR 128 128 ? A 13.628 7.453 12.101 1.000 1 A THR 97.847 1
ATOM 1007 C C . THR 128 128 ? A 13.348 6.628 13.354 1.000 1 A THR 98.272 1
ATOM 1008 O O . THR 128 128 ? A 12.607 5.653 13.303 1.000 1 A THR 98.254 1
ATOM 1009 C CB . THR 128 128 ? A 14.948 7.038 11.442 1.000 1 A THR 97.303 1
ATOM 1010 O OG1 . THR 128 128 ? A 15.026 7.633 10.163 1.000 1 A THR 96.351 1
ATOM 1011 C CG2 . THR 128 128 ? A 15.050 5.524 11.286 1.000 1 A THR 96.267 1
ATOM 1012 N N . LYS 129 129 ? A 13.930 7.043 14.484 1.000 1 A LYS 98.331 1
ATOM 1013 C CA . LYS 129 129 ? A 13.726 6.308 15.726 1.000 1 A LYS 98.331 1
ATOM 1014 C C . LYS 129 129 ? A 12.253 6.310 16.151 1.000 1 A LYS 98.473 1
ATOM 1015 O O . LYS 129 129 ? A 11.726 5.280 16.564 1.000 1 A LYS 98.566 1
ATOM 1016 C CB . LYS 129 129 ? A 14.577 6.871 16.862 1.000 1 A LYS 97.991 1
ATOM 1017 C CG . LYS 129 129 ? A 14.382 6.174 18.208 1.000 1 A LYS 89.127 1
ATOM 1018 C CD . LYS 129 129 ? A 15.279 6.707 19.272 1.000 1 A LYS 80.091 1
ATOM 1019 C CE . LYS 129 129 ? A 15.114 5.939 20.569 1.000 1 A LYS 77.905 1
ATOM 1020 N NZ . LYS 129 129 ? A 13.725 6.111 21.139 1.000 1 A LYS 67.258 1
ATOM 1021 N N . GLN 130 130 ? A 11.570 7.470 16.027 1.000 1 A GLN 98.280 1
ATOM 1022 C CA . GLN 130 130 ? A 10.155 7.539 16.371 1.000 1 A GLN 98.236 1
ATOM 1023 C C . GLN 130 130 ? A 9.357 6.568 15.520 1.000 1 A GLN 98.545 1
ATOM 1024 O O . GLN 130 130 ? A 8.449 5.877 16.017 1.000 1 A GLN 98.554 1
ATOM 1025 C CB . GLN 130 130 ? A 9.648 8.970 16.212 1.000 1 A GLN 97.619 1
ATOM 1026 C CG . GLN 130 130 ? A 8.187 9.155 16.655 1.000 1 A GLN 89.226 1
ATOM 1027 C CD . GLN 130 130 ? A 7.760 10.602 16.602 1.000 1 A GLN 83.065 1
ATOM 1028 O OE1 . GLN 130 130 ? A 8.463 11.439 16.012 1.000 1 A GLN 82.823 1
ATOM 1029 N NE2 . GLN 130 130 ? A 6.610 10.907 17.198 1.000 1 A GLN 78.689 1
ATOM 1030 N N . ALA 131 131 ? A 9.649 6.524 14.197 1.000 1 A ALA 98.802 1
ATOM 1031 C CA . ALA 131 131 ? A 8.944 5.629 13.291 1.000 1 A ALA 98.858 1
ATOM 1032 C C . ALA 131 131 ? A 9.257 4.164 13.590 1.000 1 A ALA 98.905 1
ATOM 1033 O O . ALA 131 131 ? A 8.367 3.314 13.549 1.000 1 A ALA 98.894 1
ATOM 1034 C CB . ALA 131 131 ? A 9.254 5.969 11.839 1.000 1 A ALA 98.806 1
ATOM 1035 N N . GLN 132 132 ? A 10.534 3.863 13.860 1.000 1 A GLN 98.877 1
ATOM 1036 C CA . GLN 132 132 ? A 10.937 2.502 14.256 1.000 1 A GLN 98.872 1
ATOM 1037 C C . GLN 132 132 ? A 10.192 2.073 15.518 1.000 1 A GLN 98.882 1
ATOM 1038 O O . GLN 132 132 ? A 9.752 0.919 15.630 1.000 1 A GLN 98.844 1
ATOM 1039 C CB . GLN 132 132 ? A 12.431 2.428 14.495 1.000 1 A GLN 98.762 1
ATOM 1040 C CG . GLN 132 132 ? A 13.276 2.485 13.236 1.000 1 A GLN 97.834 1
ATOM 1041 C CD . GLN 132 132 ? A 14.743 2.589 13.557 1.000 1 A GLN 97.504 1
ATOM 1042 O OE1 . GLN 132 132 ? A 15.127 3.068 14.634 1.000 1 A GLN 96.288 1
ATOM 1043 N NE2 . GLN 132 132 ? A 15.584 2.146 12.637 1.000 1 A GLN 94.649 1
ATOM 1044 N N . ASP 133 133 ? A 10.046 2.990 16.484 1.000 1 A ASP 98.870 1
ATOM 1045 C CA . ASP 133 133 ? A 9.371 2.686 17.740 1.000 1 A ASP 98.835 1
ATOM 1046 C C . ASP 133 133 ? A 7.905 2.362 17.510 1.000 1 A ASP 98.838 1
ATOM 1047 O O . ASP 133 133 ? A 7.354 1.438 18.087 1.000 1 A ASP 98.753 1
ATOM 1048 C CB . ASP 133 133 ? A 9.512 3.843 18.726 1.000 1 A ASP 98.698 1
ATOM 1049 C CG . ASP 133 133 ? A 10.904 3.960 19.320 1.000 1 A ASP 98.167 1
ATOM 1050 O OD1 . ASP 133 133 ? A 11.738 3.056 19.135 1.000 1 A ASP 96.861 1
ATOM 1051 O OD2 . ASP 133 133 ? A 11.154 4.983 19.986 1.000 1 A ASP 96.475 1
ATOM 1052 N N . LEU 134 134 ? A 7.240 3.158 16.636 1.000 1 A LEU 98.852 1
ATOM 1053 C CA . LEU 134 134 ? A 5.840 2.884 16.328 1.000 1 A LEU 98.849 1
ATOM 1054 C C . LEU 134 134 ? A 5.698 1.534 15.649 1.000 1 A LEU 98.867 1
ATOM 1055 O O . LEU 134 134 ? A 4.823 0.746 16.019 1.000 1 A LEU 98.827 1
ATOM 1056 C CB . LEU 134 134 ? A 5.278 3.988 15.444 1.000 1 A LEU 98.811 1
ATOM 1057 C CG . LEU 134 134 ? A 3.793 3.797 15.098 1.000 1 A LEU 98.618 1
ATOM 1058 C CD1 . LEU 134 134 ? A 2.933 3.867 16.374 1.000 1 A LEU 98.289 1
ATOM 1059 C CD2 . LEU 134 134 ? A 3.342 4.851 14.110 1.000 1 A LEU 98.342 1
ATOM 1060 N N . ALA 135 135 ? A 6.558 1.253 14.657 1.000 1 A ALA 98.877 1
ATOM 1061 C CA . ALA 135 135 ? A 6.477 -0.021 13.944 1.000 1 A ALA 98.859 1
ATOM 1062 C C . ALA 135 135 ? A 6.697 -1.192 14.891 1.000 1 A ALA 98.819 1
ATOM 1063 O O . ALA 135 135 ? A 6.026 -2.208 14.808 1.000 1 A ALA 98.747 1
ATOM 1064 C CB . ALA 135 135 ? A 7.459 -0.036 12.789 1.000 1 A ALA 98.836 1
ATOM 1065 N N . ARG 136 136 ? A 7.666 -1.029 15.815 1.000 1 A ARG 98.783 1
ATOM 1066 C CA . ARG 136 136 ? A 7.969 -2.054 16.820 1.000 1 A ARG 98.638 1
ATOM 1067 C C . ARG 136 136 ? A 6.732 -2.350 17.648 1.000 1 A ARG 98.532 1
ATOM 1068 O O . ARG 136 136 ? A 6.408 -3.491 17.960 1.000 1 A ARG 98.146 1
ATOM 1069 C CB . ARG 136 136 ? A 9.167 -1.677 17.639 1.000 1 A ARG 98.475 1
ATOM 1070 C CG . ARG 136 136 ? A 9.667 -2.807 18.556 1.000 1 A ARG 93.803 1
ATOM 1071 C CD . ARG 136 136 ? A 10.863 -2.384 19.378 1.000 1 A ARG 90.596 1
ATOM 1072 N NE . ARG 136 136 ? A 11.878 -1.761 18.520 1.000 1 A ARG 82.480 1
ATOM 1073 C CZ . ARG 136 136 ? A 12.201 -0.468 18.566 1.000 1 A ARG 75.086 1
ATOM 1074 N NH1 . ARG 136 136 ? A 11.632 0.348 19.445 1.000 1 A ARG 71.429 1
ATOM 1075 N NH2 . ARG 136 136 ? A 13.136 -0.009 17.721 1.000 1 A ARG 65.905 1
ATOM 1076 N N . SER 137 137 ? A 6.023 -1.275 18.062 1.000 1 A SER 98.541 1
ATOM 1077 C CA . SER 137 137 ? A 4.821 -1.449 18.892 1.000 1 A SER 98.222 1
ATOM 1078 C C . SER 137 137 ? A 3.748 -2.202 18.149 1.000 1 A SER 98.127 1
ATOM 1079 O O . SER 137 137 ? A 2.952 -2.913 18.756 1.000 1 A SER 97.524 1
ATOM 1080 C CB . SER 137 137 ? A 4.304 -0.098 19.371 1.000 1 A SER 97.625 1
ATOM 1081 O OG . SER 137 137 ? A 3.622 0.604 18.335 1.000 1 A SER 96.219 1
ATOM 1082 N N . TYR 138 138 ? A 3.691 -2.019 16.795 1.000 1 A TYR 98.079 1
ATOM 1083 C CA . TYR 138 138 ? A 2.705 -2.721 15.972 1.000 1 A TYR 97.939 1
ATOM 1084 C C . TYR 138 138 ? A 3.168 -4.118 15.563 1.000 1 A TYR 97.778 1
ATOM 1085 O O . TYR 138 138 ? A 2.345 -4.918 15.096 1.000 1 A TYR 97.412 1
ATOM 1086 C CB . TYR 138 138 ? A 2.431 -1.946 14.690 1.000 1 A TYR 97.810 1
ATOM 1087 C CG . TYR 138 138 ? A 1.734 -0.607 14.813 1.000 1 A TYR 97.973 1
ATOM 1088 C CD1 . TYR 138 138 ? A 0.901 -0.302 15.891 1.000 1 A TYR 97.563 1
ATOM 1089 C CD2 . TYR 138 138 ? A 1.894 0.332 13.824 1.000 1 A TYR 97.635 1
ATOM 1090 C CE1 . TYR 138 138 ? A 0.261 0.911 15.956 1.000 1 A TYR 97.251 1
ATOM 1091 C CE2 . TYR 138 138 ? A 1.262 1.567 13.871 1.000 1 A TYR 97.087 1
ATOM 1092 C CZ . TYR 138 138 ? A 0.435 1.850 14.947 1.000 1 A TYR 97.372 1
ATOM 1093 O OH . TYR 138 138 ? A -0.211 3.073 15.006 1.000 1 A TYR 96.221 1
ATOM 1094 N N . GLY 139 139 ? A 4.467 -4.405 15.669 1.000 1 A GLY 98.096 1
ATOM 1095 C CA . GLY 139 139 ? A 5.020 -5.665 15.227 1.000 1 A GLY 97.887 1
ATOM 1096 C C . GLY 139 139 ? A 5.112 -5.810 13.726 1.000 1 A GLY 98.163 1
ATOM 1097 O O . GLY 139 139 ? A 4.854 -6.884 13.185 1.000 1 A GLY 97.572 1
ATOM 1098 N N . ILE 140 140 ? A 5.464 -4.699 13.035 1.000 1 A ILE 98.530 1
ATOM 1099 C CA . ILE 140 140 ? A 5.484 -4.678 11.590 1.000 1 A ILE 98.644 1
ATOM 1100 C C . ILE 140 140 ? A 6.776 -4.034 11.097 1.000 1 A ILE 98.804 1
ATOM 1101 O O . ILE 140 140 ? A 7.413 -3.308 11.867 1.000 1 A ILE 98.834 1
ATOM 1102 C CB . ILE 140 140 ? A 4.294 -3.919 10.977 1.000 1 A ILE 98.566 1
ATOM 1103 C CG1 . ILE 140 140 ? A 4.387 -2.420 11.268 1.000 1 A ILE 98.504 1
ATOM 1104 C CG2 . ILE 140 140 ? A 2.988 -4.521 11.465 1.000 1 A ILE 98.556 1
ATOM 1105 C CD1 . ILE 140 140 ? A 3.215 -1.627 10.690 1.000 1 A ILE 98.284 1
ATOM 1106 N N . PRO 141 141 ? A 7.182 -4.311 9.865 1.000 1 A PRO 98.900 1
ATOM 1107 C CA . PRO 141 141 ? A 8.395 -3.692 9.360 1.000 1 A PRO 98.918 1
ATOM 1108 C C . PRO 141 141 ? A 8.219 -2.221 9.115 1.000 1 A PRO 98.945 1
ATOM 1109 O O . PRO 141 141 ? A 7.120 -1.739 8.828 1.000 1 A PRO 98.937 1
ATOM 1110 C CB . PRO 141 141 ? A 8.663 -4.438 8.032 1.000 1 A PRO 98.878 1
ATOM 1111 C CG . PRO 141 141 ? A 7.836 -5.688 8.152 1.000 1 A PRO 98.786 1
ATOM 1112 C CD . PRO 141 141 ? A 6.629 -5.277 8.926 1.000 1 A PRO 98.850 1
ATOM 1113 N N . PHE 142 142 ? A 9.327 -1.479 9.167 1.000 1 A PHE 98.970 1
ATOM 1114 C CA . PHE 142 142 ? A 9.378 -0.072 8.802 1.000 1 A PHE 98.973 1
ATOM 1115 C C . PHE 142 142 ? A 10.453 0.110 7.729 1.000 1 A PHE 98.965 1
ATOM 1116 O O . PHE 142 142 ? A 11.564 -0.366 7.913 1.000 1 A PHE 98.917 1
ATOM 1117 C CB . PHE 142 142 ? A 9.699 0.803 10.015 1.000 1 A PHE 98.956 1
ATOM 1118 C CG . PHE 142 142 ? A 10.033 2.220 9.663 1.000 1 A PHE 98.950 1
ATOM 1119 C CD1 . PHE 142 142 ? A 9.128 3.029 8.975 1.000 1 A PHE 98.939 1
ATOM 1120 C CD2 . PHE 142 142 ? A 11.287 2.761 9.974 1.000 1 A PHE 98.921 1
ATOM 1121 C CE1 . PHE 142 142 ? A 9.448 4.328 8.636 1.000 1 A PHE 98.895 1
ATOM 1122 C CE2 . PHE 142 142 ? A 11.589 4.061 9.648 1.000 1 A PHE 98.843 1
ATOM 1123 C CZ . PHE 142 142 ? A 10.673 4.854 8.968 1.000 1 A PHE 98.855 1
ATOM 1124 N N . ILE 143 143 ? A 10.068 0.771 6.627 1.000 1 A ILE 98.972 1
ATOM 1125 C CA . ILE 143 143 ? A 10.980 1.005 5.530 1.000 1 A ILE 98.968 1
ATOM 1126 C C . ILE 143 143 ? A 10.908 2.469 5.156 1.000 1 A ILE 98.971 1
ATOM 1127 O O . ILE 143 143 ? A 9.823 2.983 4.909 1.000 1 A ILE 98.958 1
ATOM 1128 C CB . ILE 143 143 ? A 10.610 0.166 4.269 1.000 1 A ILE 98.930 1
ATOM 1129 C CG1 . ILE 143 143 ? A 10.632 -1.322 4.591 1.000 1 A ILE 98.505 1
ATOM 1130 C CG2 . ILE 143 143 ? A 11.547 0.521 3.119 1.000 1 A ILE 98.701 1
ATOM 1131 C CD1 . ILE 143 143 ? A 12.009 -1.879 4.890 1.000 1 A ILE 89.973 1
ATOM 1132 N N . GLU 144 144 ? A 12.041 3.167 5.108 1.000 1 A GLU 98.920 1
ATOM 1133 C CA . GLU 144 144 ? A 12.086 4.529 4.589 1.000 1 A GLU 98.888 1
ATOM 1134 C C . GLU 144 144 ? A 12.313 4.463 3.083 1.000 1 A GLU 98.915 1
ATOM 1135 O O . GLU 144 144 ? A 13.103 3.659 2.599 1.000 1 A GLU 98.789 1
ATOM 1136 C CB . GLU 144 144 ? A 13.155 5.368 5.251 1.000 1 A GLU 98.524 1
ATOM 1137 C CG . GLU 144 144 ? A 12.735 5.851 6.622 1.000 1 A GLU 94.036 1
ATOM 1138 C CD . GLU 144 144 ? A 13.511 7.059 7.125 1.000 1 A GLU 92.135 1
ATOM 1139 O OE1 . GLU 144 144 ? A 14.359 7.587 6.384 1.000 1 A GLU 86.553 1
ATOM 1140 O OE2 . GLU 144 144 ? A 13.257 7.481 8.266 1.000 1 A GLU 83.421 1
ATOM 1141 N N . THR 145 145 ? A 11.578 5.283 2.354 1.000 1 A THR 98.983 1
ATOM 1142 C CA . THR 145 145 ? A 11.580 5.273 0.896 1.000 1 A THR 98.988 1
ATOM 1143 C C . THR 145 145 ? A 11.725 6.677 0.343 1.000 1 A THR 98.985 1
ATOM 1144 O O . THR 145 145 ? A 11.410 7.663 1.012 1.000 1 A THR 98.974 1
ATOM 1145 C CB . THR 145 145 ? A 10.279 4.695 0.320 1.000 1 A THR 98.991 1
ATOM 1146 O OG1 . THR 145 145 ? A 9.170 5.532 0.666 1.000 1 A THR 98.980 1
ATOM 1147 C CG2 . THR 145 145 ? A 10.038 3.291 0.838 1.000 1 A THR 98.986 1
ATOM 1148 N N . SER 146 146 ? A 12.137 6.754 -0.912 1.000 1 A SER 98.945 1
ATOM 1149 C CA . SER 146 146 ? A 11.989 7.938 -1.715 1.000 1 A SER 98.937 1
ATOM 1150 C C . SER 146 146 ? A 11.405 7.527 -3.049 1.000 1 A SER 98.926 1
ATOM 1151 O O . SER 146 146 ? A 12.063 6.836 -3.834 1.000 1 A SER 98.893 1
ATOM 1152 C CB . SER 146 146 ? A 13.297 8.672 -1.940 1.000 1 A SER 98.915 1
ATOM 1153 O OG . SER 146 146 ? A 13.110 9.728 -2.880 1.000 1 A SER 98.868 1
ATOM 1154 N N . ALA 147 147 ? A 10.141 7.939 -3.334 1.000 1 A ALA 98.765 1
ATOM 1155 C CA . ALA 147 147 ? A 9.607 7.739 -4.663 1.000 1 A ALA 98.663 1
ATOM 1156 C C . ALA 147 147 ? A 10.397 8.526 -5.702 1.000 1 A ALA 98.659 1
ATOM 1157 O O . ALA 147 147 ? A 10.427 8.141 -6.875 1.000 1 A ALA 98.540 1
ATOM 1158 C CB . ALA 147 147 ? A 8.129 8.134 -4.717 1.000 1 A ALA 98.454 1
ATOM 1159 N N . LYS 148 148 ? A 11.075 9.606 -5.281 1.000 1 A LYS 98.554 1
ATOM 1160 C CA . LYS 148 148 ? A 11.844 10.438 -6.226 1.000 1 A LYS 98.544 1
ATOM 1161 C C . LYS 148 148 ? A 13.071 9.722 -6.725 1.000 1 A LYS 98.604 1
ATOM 1162 O O . LYS 148 148 ? A 13.334 9.683 -7.920 1.000 1 A LYS 98.464 1
ATOM 1163 C CB . LYS 148 148 ? A 12.232 11.763 -5.568 1.000 1 A LYS 98.324 1
ATOM 1164 C CG . LYS 148 148 ? A 12.941 12.721 -6.512 1.000 1 A LYS 97.892 1
ATOM 1165 C CD . LYS 148 148 ? A 13.131 14.068 -5.843 1.000 1 A LYS 97.069 1
ATOM 1166 C CE . LYS 148 148 ? A 13.873 15.036 -6.766 1.000 1 A LYS 95.325 1
ATOM 1167 N NZ . LYS 148 148 ? A 13.990 16.371 -6.139 1.000 1 A LYS 91.627 1
ATOM 1168 N N . THR 149 149 ? A 13.833 9.106 -5.784 1.000 1 A THR 98.725 1
ATOM 1169 C CA . THR 149 149 ? A 15.091 8.441 -6.160 1.000 1 A THR 98.719 1
ATOM 1170 C C . THR 149 149 ? A 14.923 6.932 -6.333 1.000 1 A THR 98.733 1
ATOM 1171 O O . THR 149 149 ? A 15.852 6.263 -6.759 1.000 1 A THR 98.667 1
ATOM 1172 C CB . THR 149 149 ? A 16.161 8.657 -5.086 1.000 1 A THR 98.672 1
ATOM 1173 O OG1 . THR 149 149 ? A 15.776 7.938 -3.898 1.000 1 A THR 98.576 1
ATOM 1174 C CG2 . THR 149 149 ? A 16.278 10.146 -4.765 1.000 1 A THR 98.401 1
ATOM 1175 N N . ARG 150 150 ? A 13.741 6.384 -5.976 1.000 1 A ARG 98.645 1
ATOM 1176 C CA . ARG 150 150 ? A 13.397 4.957 -5.980 1.000 1 A ARG 98.624 1
ATOM 1177 C C . ARG 150 150 ? A 14.069 4.207 -4.836 1.000 1 A ARG 98.703 1
ATOM 1178 O O . ARG 150 150 ? A 13.907 2.980 -4.738 1.000 1 A ARG 98.620 1
ATOM 1179 C CB . ARG 150 150 ? A 13.678 4.309 -7.344 1.000 1 A ARG 98.292 1
ATOM 1180 C CG . ARG 150 150 ? A 12.758 3.126 -7.600 1.000 1 A ARG 97.550 1
ATOM 1181 C CD . ARG 150 150 ? A 12.905 2.593 -8.998 1.000 1 A ARG 97.029 1
ATOM 1182 N NE . ARG 150 150 ? A 11.766 1.712 -9.334 1.000 1 A ARG 96.653 1
ATOM 1183 C CZ . ARG 150 150 ? A 11.631 0.470 -8.932 1.000 1 A ARG 96.492 1
ATOM 1184 N NH1 . ARG 150 150 ? A 12.576 -0.124 -8.198 1.000 1 A ARG 93.128 1
ATOM 1185 N NH2 . ARG 150 150 ? A 10.522 -0.206 -9.235 1.000 1 A ARG 93.662 1
ATOM 1186 N N . GLN 151 151 ? A 14.763 4.910 -3.919 1.000 1 A GLN 98.788 1
ATOM 1187 C CA . GLN 151 151 ? A 15.329 4.244 -2.753 1.000 1 A GLN 98.775 1
ATOM 1188 C C . GLN 151 151 ? A 14.220 3.591 -1.962 1.000 1 A GLN 98.865 1
ATOM 1189 O O . GLN 151 151 ? A 13.237 4.236 -1.566 1.000 1 A GLN 98.815 1
ATOM 1190 C CB . GLN 151 151 ? A 16.091 5.239 -1.875 1.000 1 A GLN 98.455 1
ATOM 1191 C CG . GLN 151 151 ? A 16.597 4.601 -0.569 1.000 1 A GLN 93.348 1
ATOM 1192 C CD . GLN 151 151 ? A 17.299 5.596 0.335 1.000 1 A GLN 82.917 1
ATOM 1193 O OE1 . GLN 151 151 ? A 17.384 6.786 0.012 1.000 1 A GLN 74.103 1
ATOM 1194 N NE2 . GLN 151 151 ? A 17.752 5.099 1.472 1.000 1 A GLN 74.337 1
ATOM 1195 N N . GLY 152 152 ? A 14.349 2.288 -1.734 1.000 1 A GLY 98.950 1
ATOM 1196 C CA . GLY 152 152 ? A 13.445 1.541 -0.869 1.000 1 A GLY 98.952 1
ATOM 1197 C C . GLY 152 152 ? A 12.105 1.187 -1.472 1.000 1 A GLY 98.963 1
ATOM 1198 O O . GLY 152 152 ? A 11.304 0.546 -0.789 1.000 1 A GLY 98.943 1
ATOM 1199 N N . VAL 153 153 ? A 11.829 1.578 -2.709 1.000 1 A VAL 98.938 1
ATOM 1200 C CA . VAL 153 153 ? A 10.499 1.358 -3.289 1.000 1 A VAL 98.940 1
ATOM 1201 C C . VAL 153 153 ? A 10.208 -0.135 -3.465 1.000 1 A VAL 98.941 1
ATOM 1202 O O . VAL 153 153 ? A 9.209 -0.635 -2.973 1.000 1 A VAL 98.931 1
ATOM 1203 C CB . VAL 153 153 ? A 10.331 2.112 -4.611 1.000 1 A VAL 98.899 1
ATOM 1204 C CG1 . VAL 153 153 ? A 10.445 3.634 -4.364 1.000 1 A VAL 98.864 1
ATOM 1205 C CG2 . VAL 153 153 ? A 9.007 1.770 -5.272 1.000 1 A VAL 98.838 1
ATOM 1206 N N . ASP 154 154 ? A 11.123 -0.864 -4.165 1.000 1 A ASP 98.863 1
ATOM 1207 C CA . ASP 154 154 ? A 10.949 -2.314 -4.305 1.000 1 A ASP 98.775 1
ATOM 1208 C C . ASP 154 154 ? A 10.925 -2.970 -2.940 1.000 1 A ASP 98.796 1
ATOM 1209 O O . ASP 154 154 ? A 10.093 -3.864 -2.677 1.000 1 A ASP 98.742 1
ATOM 1210 C CB . ASP 154 154 ? A 12.079 -2.927 -5.134 1.000 1 A ASP 98.433 1
ATOM 1211 C CG . ASP 154 154 ? A 11.970 -2.632 -6.618 1.000 1 A ASP 97.975 1
ATOM 1212 O OD1 . ASP 154 154 ? A 10.879 -2.210 -7.069 1.000 1 A ASP 96.984 1
ATOM 1213 O OD2 . ASP 154 154 ? A 12.961 -2.872 -7.327 1.000 1 A ASP 96.024 1
ATOM 1214 N N . ASP 155 155 ? A 11.784 -2.533 -2.024 1.000 1 A ASP 98.844 1
ATOM 1215 C CA . ASP 155 155 ? A 11.884 -3.123 -0.684 1.000 1 A ASP 98.855 1
ATOM 1216 C C . ASP 155 155 ? A 10.553 -3.001 0.062 1.000 1 A ASP 98.893 1
ATOM 1217 O O . ASP 155 155 ? A 10.123 -3.926 0.753 1.000 1 A ASP 98.877 1
ATOM 1218 C CB . ASP 155 155 ? A 13.009 -2.462 0.095 1.000 1 A ASP 98.714 1
ATOM 1219 C CG . ASP 155 155 ? A 13.408 -3.228 1.359 1.000 1 A ASP 94.128 1
ATOM 1220 O OD1 . ASP 155 155 ? A 13.043 -4.403 1.511 1.000 1 A ASP 93.703 1
ATOM 1221 O OD2 . ASP 155 155 ? A 14.081 -2.610 2.206 1.000 1 A ASP 92.718 1
ATOM 1222 N N . ALA 156 156 ? A 9.879 -1.835 -0.071 1.000 1 A ALA 98.922 1
ATOM 1223 C CA . ALA 156 156 ? A 8.612 -1.633 0.639 1.000 1 A ALA 98.934 1
ATOM 1224 C C . ALA 156 156 ? A 7.547 -2.611 0.169 1.000 1 A ALA 98.933 1
ATOM 1225 O O . ALA 156 156 ? A 6.905 -3.297 0.974 1.000 1 A ALA 98.916 1
ATOM 1226 C CB . ALA 156 156 ? A 8.131 -0.190 0.466 1.000 1 A ALA 98.931 1
ATOM 1227 N N . PHE 157 157 ? A 7.355 -2.685 -1.149 1.000 1 A PHE 98.902 1
ATOM 1228 C CA . PHE 157 157 ? A 6.328 -3.579 -1.693 1.000 1 A PHE 98.882 1
ATOM 1229 C C . PHE 157 157 ? A 6.698 -5.041 -1.517 1.000 1 A PHE 98.844 1
ATOM 1230 O O . PHE 157 157 ? A 5.839 -5.848 -1.164 1.000 1 A PHE 98.816 1
ATOM 1231 C CB . PHE 157 157 ? A 6.085 -3.260 -3.161 1.000 1 A PHE 98.858 1
ATOM 1232 C CG . PHE 157 157 ? A 5.308 -1.991 -3.385 1.000 1 A PHE 98.876 1
ATOM 1233 C CD1 . PHE 157 157 ? A 3.931 -2.002 -3.321 1.000 1 A PHE 98.853 1
ATOM 1234 C CD2 . PHE 157 157 ? A 5.946 -0.805 -3.655 1.000 1 A PHE 98.845 1
ATOM 1235 C CE1 . PHE 157 157 ? A 3.193 -0.842 -3.524 1.000 1 A PHE 98.791 1
ATOM 1236 C CE2 . PHE 157 157 ? A 5.229 0.362 -3.870 1.000 1 A PHE 98.776 1
ATOM 1237 C CZ . PHE 157 157 ? A 3.841 0.345 -3.808 1.000 1 A PHE 98.803 1
ATOM 1238 N N . TYR 158 158 ? A 7.988 -5.390 -1.744 1.000 1 A TYR 98.818 1
ATOM 1239 C CA . TYR 158 158 ? A 8.408 -6.798 -1.600 1.000 1 A TYR 98.745 1
ATOM 1240 C C . TYR 158 158 ? A 8.317 -7.252 -0.163 1.000 1 A TYR 98.755 1
ATOM 1241 O O . TYR 158 158 ? A 7.960 -8.391 0.119 1.000 1 A TYR 98.692 1
ATOM 1242 C CB . TYR 158 158 ? A 9.820 -6.993 -2.131 1.000 1 A TYR 98.564 1
ATOM 1243 C CG . TYR 158 158 ? A 9.992 -6.843 -3.637 1.000 1 A TYR 98.310 1
ATOM 1244 C CD1 . TYR 158 158 ? A 8.956 -6.396 -4.457 1.000 1 A TYR 97.872 1
ATOM 1245 C CD2 . TYR 158 158 ? A 11.235 -7.113 -4.215 1.000 1 A TYR 97.849 1
ATOM 1246 C CE1 . TYR 158 158 ? A 9.148 -6.238 -5.820 1.000 1 A TYR 97.306 1
ATOM 1247 C CE2 . TYR 158 158 ? A 11.421 -6.959 -5.580 1.000 1 A TYR 96.972 1
ATOM 1248 C CZ . TYR 158 158 ? A 10.375 -6.532 -6.375 1.000 1 A TYR 97.196 1
ATOM 1249 O OH . TYR 158 158 ? A 10.570 -6.367 -7.717 1.000 1 A TYR 96.239 1
ATOM 1250 N N . THR 159 159 ? A 8.623 -6.344 0.803 1.000 1 A THR 98.798 1
ATOM 1251 C CA . THR 159 159 ? A 8.491 -6.677 2.216 1.000 1 A THR 98.815 1
ATOM 1252 C C . THR 159 159 ? A 7.031 -6.931 2.563 1.000 1 A THR 98.806 1
ATOM 1253 O O . THR 159 159 ? A 6.725 -7.861 3.329 1.000 1 A THR 98.784 1
ATOM 1254 C CB . THR 159 159 ? A 9.083 -5.569 3.084 1.000 1 A THR 98.838 1
ATOM 1255 O OG1 . THR 159 159 ? A 10.497 -5.503 2.820 1.000 1 A THR 98.786 1
ATOM 1256 C CG2 . THR 159 159 ? A 8.856 -5.866 4.562 1.000 1 A THR 98.778 1
ATOM 1257 N N . LEU 160 160 ? A 6.109 -6.162 1.987 1.000 1 A LEU 98.866 1
ATOM 1258 C CA . LEU 160 160 ? A 4.684 -6.434 2.240 1.000 1 A LEU 98.883 1
ATOM 1259 C C . LEU 160 160 ? A 4.272 -7.799 1.713 1.000 1 A LEU 98.845 1
ATOM 1260 O O . LEU 160 160 ? A 3.526 -8.526 2.396 1.000 1 A LEU 98.831 1
ATOM 1261 C CB . LEU 160 160 ? A 3.830 -5.332 1.601 1.000 1 A LEU 98.899 1
ATOM 1262 C CG . LEU 160 160 ? A 2.325 -5.497 1.799 1.000 1 A LEU 98.907 1
ATOM 1263 C CD1 . LEU 160 160 ? A 1.954 -5.615 3.268 1.000 1 A LEU 98.904 1
ATOM 1264 C CD2 . LEU 160 160 ? A 1.596 -4.330 1.155 1.000 1 A LEU 98.909 1
ATOM 1265 N N . VAL 161 161 ? A 4.776 -8.164 0.535 1.000 1 A VAL 98.758 1
ATOM 1266 C CA . VAL 161 161 ? A 4.507 -9.503 0.008 1.000 1 A VAL 98.640 1
ATOM 1267 C C . VAL 161 161 ? A 5.012 -10.576 0.962 1.000 1 A VAL 98.594 1
ATOM 1268 O O . VAL 161 161 ? A 4.322 -11.562 1.259 1.000 1 A VAL 98.540 1
ATOM 1269 C CB . VAL 161 161 ? A 5.104 -9.665 -1.387 1.000 1 A VAL 98.454 1
ATOM 1270 C CG1 . VAL 161 161 ? A 4.340 -8.798 -2.396 1.000 1 A VAL 98.481 1
ATOM 1271 C CG2 . VAL 161 161 ? A 5.087 -11.141 -1.824 1.000 1 A VAL 98.219 1
ATOM 1272 N N . ARG 162 162 ? A 6.238 -10.365 1.481 1.000 1 A ARG 98.428 1
ATOM 1273 C CA . ARG 162 162 ? A 6.791 -11.310 2.436 1.000 1 A ARG 98.286 1
ATOM 1274 C C . ARG 162 162 ? A 5.944 -11.401 3.709 1.000 1 A ARG 98.262 1
ATOM 1275 O O . ARG 162 162 ? A 5.748 -12.485 4.289 1.000 1 A ARG 98.214 1
ATOM 1276 C CB . ARG 162 162 ? A 8.234 -10.945 2.778 1.000 1 A ARG 98.298 1
ATOM 1277 C CG . ARG 162 162 ? A 9.137 -11.100 1.570 1.000 1 A ARG 97.955 1
ATOM 1278 C CD . ARG 162 162 ? A 10.587 -10.777 1.861 1.000 1 A ARG 97.751 1
ATOM 1279 N NE . ARG 162 162 ? A 11.366 -10.849 0.623 1.000 1 A ARG 97.602 1
ATOM 1280 C CZ . ARG 162 162 ? A 12.026 -9.870 0.050 1.000 1 A ARG 97.314 1
ATOM 1281 N NH1 . ARG 162 162 ? A 12.042 -8.663 0.626 1.000 1 A ARG 95.824 1
ATOM 1282 N NH2 . ARG 162 162 ? A 12.667 -10.074 -1.088 1.000 1 A ARG 96.287 1
ATOM 1283 N N . GLU 163 163 ? A 5.369 -10.249 4.167 1.000 1 A GLU 98.449 1
ATOM 1284 C CA . GLU 163 163 ? A 4.485 -10.273 5.328 1.000 1 A GLU 98.457 1
ATOM 1285 C C . GLU 163 163 ? A 3.195 -11.034 5.040 1.000 1 A GLU 98.451 1
ATOM 1286 O O . GLU 163 163 ? A 2.683 -11.745 5.903 1.000 1 A GLU 98.340 1
ATOM 1287 C CB . GLU 163 163 ? A 4.170 -8.845 5.776 1.000 1 A GLU 98.505 1
ATOM 1288 C CG . GLU 163 163 ? A 5.340 -8.105 6.372 1.000 1 A GLU 98.430 1
ATOM 1289 C CD . GLU 163 163 ? A 5.862 -8.809 7.597 1.000 1 A GLU 98.134 1
ATOM 1290 O OE1 . GLU 163 163 ? A 5.159 -8.725 8.639 1.000 1 A GLU 96.588 1
ATOM 1291 O OE2 . GLU 163 163 ? A 6.910 -9.471 7.525 1.000 1 A GLU 96.330 1
ATOM 1292 N N . ILE 164 164 ? A 2.659 -10.875 3.822 1.000 1 A ILE 98.577 1
ATOM 1293 C CA . ILE 164 164 ? A 1.478 -11.636 3.417 1.000 1 A ILE 98.530 1
ATOM 1294 C C . ILE 164 164 ? A 1.792 -13.127 3.419 1.000 1 A ILE 98.295 1
ATOM 1295 O O . ILE 164 164 ? A 0.998 -13.939 3.910 1.000 1 A ILE 98.206 1
ATOM 1296 C CB . ILE 164 164 ? A 0.956 -11.180 2.045 1.000 1 A ILE 98.584 1
ATOM 1297 C CG1 . ILE 164 164 ? A 0.438 -9.747 2.143 1.000 1 A ILE 98.711 1
ATOM 1298 C CG2 . ILE 164 164 ? A -0.124 -12.134 1.529 1.000 1 A ILE 98.554 1
ATOM 1299 C CD1 . ILE 164 164 ? A 0.228 -9.060 0.792 1.000 1 A ILE 98.622 1
ATOM 1300 N N . ARG 165 165 ? A 2.981 -13.497 2.883 1.000 1 A ARG 98.317 1
ATOM 1301 C CA . ARG 165 165 ? A 3.383 -14.910 2.875 1.000 1 A ARG 97.848 1
ATOM 1302 C C . ARG 165 165 ? A 3.412 -15.465 4.274 1.000 1 A ARG 97.707 1
ATOM 1303 O O . ARG 165 165 ? A 2.937 -16.610 4.532 1.000 1 A ARG 97.434 1
ATOM 1304 C CB . ARG 165 165 ? A 4.745 -15.082 2.220 1.000 1 A ARG 97.388 1
ATOM 1305 C CG . ARG 165 165 ? A 4.787 -14.856 0.727 1.000 1 A ARG 96.198 1
ATOM 1306 C CD . ARG 165 165 ? A 6.219 -14.948 0.269 1.000 1 A ARG 94.731 1
ATOM 1307 N NE . ARG 165 165 ? A 6.359 -14.716 -1.173 1.000 1 A ARG 93.999 1
ATOM 1308 C CZ . ARG 165 165 ? A 7.506 -14.393 -1.755 1.000 1 A ARG 93.228 1
ATOM 1309 N NH1 . ARG 165 165 ? A 8.608 -14.250 -1.010 1.000 1 A ARG 90.693 1
ATOM 1310 N NH2 . ARG 165 165 ? A 7.561 -14.213 -3.049 1.000 1 A ARG 90.873 1
ATOM 1311 N N . LYS 166 166 ? A 3.964 -14.695 5.236 1.000 1 A LYS 97.682 1
ATOM 1312 C CA . LYS 166 166 ? A 4.045 -15.147 6.626 1.000 1 A LYS 97.313 1
ATOM 1313 C C . LYS 166 166 ? A 2.643 -15.348 7.217 1.000 1 A LYS 97.456 1
ATOM 1314 O O . LYS 166 166 ? A 2.409 -16.319 7.956 1.000 1 A LYS 96.956 1
ATOM 1315 C CB . LYS 166 166 ? A 4.827 -14.119 7.461 1.000 1 A LYS 96.830 1
ATOM 1316 C CG . LYS 166 166 ? A 6.312 -14.063 7.152 1.000 1 A LYS 94.729 1
ATOM 1317 C CD . LYS 166 166 ? A 6.993 -12.943 7.935 1.000 1 A LYS 88.977 1
ATOM 1318 C CE . LYS 166 166 ? A 8.439 -12.756 7.490 1.000 1 A LYS 82.487 1
ATOM 1319 N NZ . LYS 166 166 ? A 9.066 -11.620 8.222 1.000 1 A LYS 75.702 1
ATOM 1320 N N . HIS 167 167 ? A 1.702 -14.437 6.872 1.000 1 A HIS 97.906 1
ATOM 1321 C CA . HIS 167 167 ? A 0.336 -14.577 7.366 1.000 1 A HIS 97.687 1
ATOM 1322 C C . HIS 167 167 ? A -0.330 -15.822 6.793 1.000 1 A HIS 97.544 1
ATOM 1323 O O . HIS 167 167 ? A -1.039 -16.539 7.506 1.000 1 A HIS 96.921 1
ATOM 1324 C CB . HIS 167 167 ? A -0.461 -13.336 7.019 1.000 1 A HIS 97.573 1
ATOM 1325 C CG . HIS 167 167 ? A -1.854 -13.377 7.538 1.000 1 A HIS 97.341 1
ATOM 1326 N ND1 . HIS 167 167 ? A -2.920 -13.714 6.747 1.000 1 A HIS 88.709 1
ATOM 1327 C CD2 . HIS 167 167 ? A -2.358 -13.096 8.758 1.000 1 A HIS 90.588 1
ATOM 1328 C CE1 . HIS 167 167 ? A -4.022 -13.666 7.465 1.000 1 A HIS 90.707 1
ATOM 1329 N NE2 . HIS 167 167 ? A -3.708 -13.297 8.686 1.000 1 A HIS 92.153 1
ATOM 1330 N N . LYS 168 168 ? A -0.095 -16.069 5.471 1.000 1 A LYS 97.338 1
ATOM 1331 C CA . LYS 168 168 ? A -0.722 -17.210 4.803 1.000 1 A LYS 96.638 1
ATOM 1332 C C . LYS 168 168 ? A -0.251 -18.536 5.366 1.000 1 A LYS 96.646 1
ATOM 1333 O O . LYS 168 168 ? A -0.983 -19.529 5.340 1.000 1 A LYS 95.533 1
ATOM 1334 C CB . LYS 168 168 ? A -0.466 -17.167 3.315 1.000 1 A LYS 95.054 1
ATOM 1335 C CG . LYS 168 168 ? A -1.231 -16.061 2.580 1.000 1 A LYS 93.639 1
ATOM 1336 C CD . LYS 168 168 ? A -0.693 -15.840 1.162 1.000 1 A LYS 90.955 1
ATOM 1337 C CE . LYS 168 168 ? A -0.975 -17.063 0.304 1.000 1 A LYS 84.446 1
ATOM 1338 N NZ . LYS 168 168 ? A -0.546 -16.809 -1.104 1.000 1 A LYS 87.091 1
ATOM 1339 N N . GLU 169 169 ? A 1.003 -18.578 5.851 1.000 1 A GLU 97.263 1
ATOM 1340 C CA . GLU 169 169 ? A 1.572 -19.871 6.248 1.000 1 A GLU 96.693 1
ATOM 1341 C C . GLU 169 169 ? A 1.098 -20.326 7.638 1.000 1 A GLU 96.446 1
ATOM 1342 O O . GLU 169 169 ? A 1.320 -21.469 8.047 1.000 1 A GLU 94.586 1
ATOM 1343 C CB . GLU 169 169 ? A 3.098 -19.817 6.218 1.000 1 A GLU 95.133 1
ATOM 1344 C CG . GLU 169 169 ? A 3.735 -19.091 7.382 1.000 1 A GLU 90.687 1
ATOM 1345 C CD . GLU 169 169 ? A 5.238 -19.069 7.287 1.000 1 A GLU 88.590 1
ATOM 1346 O OE1 . GLU 169 169 ? A 5.789 -19.688 6.355 1.000 1 A GLU 83.648 1
ATOM 1347 O OE2 . GLU 169 169 ? A 5.867 -18.445 8.167 1.000 1 A GLU 83.182 1
ATOM 1348 N N . LYS 170 170 ? A 0.427 -19.394 8.381 1.000 1 A LYS 95.520 1
ATOM 1349 C CA . LYS 170 170 ? A -0.082 -19.741 9.694 1.000 1 A LYS 94.778 1
ATOM 1350 C C . LYS 170 170 ? A -1.238 -20.731 9.594 1.000 1 A LYS 91.532 1
ATOM 1351 O O . LYS 170 170 ? A -1.930 -20.795 8.606 1.000 1 A LYS 84.839 1
ATOM 1352 C CB . LYS 170 170 ? A -0.519 -18.498 10.452 1.000 1 A LYS 91.454 1
ATOM 1353 C CG . LYS 170 170 ? A 0.615 -17.529 10.725 1.000 1 A LYS 91.927 1
ATOM 1354 C CD . LYS 170 170 ? A 0.114 -16.320 11.449 1.000 1 A LYS 89.302 1
ATOM 1355 C CE . LYS 170 170 ? A 1.233 -15.379 11.775 1.000 1 A LYS 85.091 1
ATOM 1356 N NZ . LYS 170 170 ? A 0.704 -14.115 12.354 1.000 1 A LYS 80.169 1
HETATM 1357 C C1_1 . LIG2 . 1 ? B -6.525 8.361 0.288 1.000 2 B LIG2 94.429 1
HETATM 1358 C C2_1 . LIG2 . 1 ? B -6.244 9.635 1.086 1.000 2 B LIG2 95.886 1
HETATM 1359 C C3_1 . LIG2 . 1 ? B -6.755 9.498 2.444 1.000 2 B LIG2 95.566 1
HETATM 1360 N N1_1 . LIG2 . 1 ? B -8.200 9.843 2.558 1.000 2 B LIG2 95.990 1
HETATM 1361 C C4_1 . LIG2 . 1 ? B -8.730 9.326 3.740 1.000 2 B LIG2 96.330 1
HETATM 1362 N N2_1 . LIG2 . 1 ? B -8.912 10.121 4.789 1.000 2 B LIG2 95.594 1
HETATM 1363 C C5_1 . LIG2 . 1 ? B -9.324 9.637 5.969 1.000 2 B LIG2 95.451 1
HETATM 1364 O O1_1 . LIG2 . 1 ? B -9.483 10.464 7.027 1.000 2 B LIG2 94.782 1
HETATM 1365 C C6_1 . LIG2 . 1 ? B -8.936 11.757 7.043 1.000 2 B LIG2 91.296 1
HETATM 1366 C C7_1 . LIG2 . 1 ? B -8.695 12.161 8.475 1.000 2 B LIG2 94.185 1
HETATM 1367 C C8_1 . LIG2 . 1 ? B -10.009 12.227 9.258 1.000 2 B LIG2 82.230 1
HETATM 1368 C C9_1 . LIG2 . 1 ? B -10.332 13.629 9.511 1.000 2 B LIG2 78.806 1
HETATM 1369 C C10_1 . LIG2 . 1 ? B -9.061 14.374 9.329 1.000 2 B LIG2 82.766 1
HETATM 1370 N N3_1 . LIG2 . 1 ? B -8.111 13.475 8.583 1.000 2 B LIG2 88.496 1
HETATM 1371 C C11_1 . LIG2 . 1 ? B -6.845 13.383 9.324 1.000 2 B LIG2 82.853 1
HETATM 1372 C C12_1 . LIG2 . 1 ? B -6.894 12.066 10.028 1.000 2 B LIG2 81.686 1
HETATM 1373 F F1_1 . LIG2 . 1 ? B -7.560 12.225 11.264 1.000 2 B LIG2 79.225 1
HETATM 1374 C C13_1 . LIG2 . 1 ? B -7.711 11.229 9.162 1.000 2 B LIG2 85.023 1
HETATM 1375 N N4_1 . LIG2 . 1 ? B -9.539 8.313 6.208 1.000 2 B LIG2 95.731 1
HETATM 1376 C C14_1 . LIG2 . 1 ? B -9.372 7.477 5.166 1.000 2 B LIG2 95.807 1
HETATM 1377 C C15_1 . LIG2 . 1 ? B -9.537 6.123 5.392 1.000 2 B LIG2 96.132 1
HETATM 1378 F F2_1 . LIG2 . 1 ? B -9.876 5.737 6.598 1.000 2 B LIG2 95.964 1
HETATM 1379 C C16_1 . LIG2 . 1 ? B -9.345 5.200 4.381 1.000 2 B LIG2 96.330 1
HETATM 1380 C C17_1 . LIG2 . 1 ? B -9.465 3.791 4.674 1.000 2 B LIG2 96.466 1
HETATM 1381 C C18_1 . LIG2 . 1 ? B -10.683 3.143 4.744 1.000 2 B LIG2 96.262 1
HETATM 1382 C C19_1 . LIG2 . 1 ? B -11.958 3.613 4.422 1.000 2 B LIG2 95.091 1
HETATM 1383 C C20_1 . LIG2 . 1 ? B -12.372 4.816 3.937 1.000 2 B LIG2 94.850 1
HETATM 1384 N N5_1 . LIG2 . 1 ? B -12.760 5.753 3.515 1.000 2 B LIG2 92.806 1
HETATM 1385 C C21_1 . LIG2 . 1 ? B -12.946 2.641 4.619 1.000 2 B LIG2 94.708 1
HETATM 1386 N N6_1 . LIG2 . 1 ? B -14.223 2.777 4.400 1.000 2 B LIG2 93.525 1
HETATM 1387 S S1_1 . LIG2 . 1 ? B -12.246 1.171 5.140 1.000 2 B LIG2 94.693 1
HETATM 1388 C C22_1 . LIG2 . 1 ? B -10.670 1.804 5.143 1.000 2 B LIG2 96.208 1
HETATM 1389 C C23_1 . LIG2 . 1 ? B -9.492 1.130 5.468 1.000 2 B LIG2 96.487 1
HETATM 1390 F F3_1 . LIG2 . 1 ? B -9.500 -0.141 5.827 1.000 2 B LIG2 95.924 1
HETATM 1391 C C24_1 . LIG2 . 1 ? B -8.299 1.792 5.401 1.000 2 B LIG2 96.334 1
HETATM 1392 C C25_1 . LIG2 . 1 ? B -8.270 3.110 5.005 1.000 2 B LIG2 96.516 1
HETATM 1393 C C26_1 . LIG2 . 1 ? B -9.021 5.654 3.096 1.000 2 B LIG2 96.332 1
HETATM 1394 C C27_1 . LIG2 . 1 ? B -8.875 4.743 1.897 1.000 2 B LIG2 95.652 1
HETATM 1395 F F4_1 . LIG2 . 1 ? B -9.984 3.997 1.754 1.000 2 B LIG2 89.636 1
HETATM 1396 F F5_1 . LIG2 . 1 ? B -8.763 5.441 0.786 1.000 2 B LIG2 89.611 1
HETATM 1397 F F6_1 . LIG2 . 1 ? B -7.826 3.964 2.034 1.000 2 B LIG2 88.311 1
HETATM 1398 C C28_1 . LIG2 . 1 ? B -8.821 7.007 2.861 1.000 2 B LIG2 96.252 1
HETATM 1399 C C29_1 . LIG2 . 1 ? B -8.989 7.907 3.912 1.000 2 B LIG2 96.152 1
HETATM 1400 C C30_1 . LIG2 . 1 ? B -8.568 11.193 2.082 1.000 2 B LIG2 94.688 1
HETATM 1401 C C31_1 . LIG2 . 1 ? B -7.905 12.325 2.864 1.000 2 B LIG2 91.946 1
HETATM 1402 C C32_1 . LIG2 . 1 ? B -8.135 11.221 0.567 1.000 2 B LIG2 94.579 1
HETATM 1403 N N7_1 . LIG2 . 1 ? B -6.774 10.793 0.348 1.000 2 B LIG2 96.314 1
HETATM 1404 C C33_1 . LIG2 . 1 ? B -5.939 11.408 -0.542 1.000 2 B LIG2 95.561 1
HETATM 1405 C C34_1 . LIG2 . 1 ? B -6.430 12.576 -1.307 1.000 2 B LIG2 93.474 1
HETATM 1406 C C35_1 . LIG2 . 1 ? B -5.478 13.699 -1.117 1.000 2 B LIG2 91.021 1
HETATM 1407 O O2_1 . LIG2 . 1 ? B -4.828 11.031 -0.640 1.000 2 B LIG2 95.258 1
HETATM 1408 O O1_1 . LIG3 . 1 ? C 2.082 10.846 -5.026 1.000 3 C LIG3 89.307 1
HETATM 1409 P P1_1 . LIG3 . 1 ? C 1.484 12.074 -4.494 1.000 3 C LIG3 97.658 1
HETATM 1410 O O2_1 . LIG3 . 1 ? C 0.545 12.813 -5.366 1.000 3 C LIG3 91.509 1
HETATM 1411 O O3_1 . LIG3 . 1 ? C 0.843 11.825 -3.060 1.000 3 C LIG3 97.733 1
HETATM 1412 P P2_1 . LIG3 . 1 ? C -0.525 11.112 -2.735 1.000 3 C LIG3 97.538 1
HETATM 1413 O O4_1 . LIG3 . 1 ? C -1.532 12.204 -2.558 1.000 3 C LIG3 88.892 1
HETATM 1414 O O5_1 . LIG3 . 1 ? C -0.256 10.344 -1.477 1.000 3 C LIG3 86.550 1
HETATM 1415 O O6_1 . LIG3 . 1 ? C -0.859 10.212 -3.874 1.000 3 C LIG3 86.600 1
HETATM 1416 O O7_1 . LIG3 . 1 ? C 2.686 13.056 -4.079 1.000 3 C LIG3 97.782 1
HETATM 1417 C C1_1 . LIG3 . 1 ? C 2.387 14.324 -3.508 1.000 3 C LIG3 96.691 1
HETATM 1418 C C2_1 . LIG3 . 1 ? C 3.570 15.236 -3.825 1.000 3 C LIG3 96.984 1
HETATM 1419 O O8_1 . LIG3 . 1 ? C 4.760 14.722 -3.154 1.000 3 C LIG3 97.910 1
HETATM 1420 C C3_1 . LIG3 . 1 ? C 3.842 15.302 -5.323 1.000 3 C LIG3 96.893 1
HETATM 1421 O O9_1 . LIG3 . 1 ? C 4.267 16.555 -5.695 1.000 3 C LIG3 95.104 1
HETATM 1422 C C4_1 . LIG3 . 1 ? C 4.943 14.277 -5.475 1.000 3 C LIG3 97.443 1
HETATM 1423 O O10_1 . LIG3 . 1 ? C 5.787 14.513 -6.586 1.000 3 C LIG3 96.636 1
HETATM 1424 C C5_1 . LIG3 . 1 ? C 5.682 14.469 -4.211 1.000 3 C LIG3 98.094 1
HETATM 1425 N N1_1 . LIG3 . 1 ? C 6.436 13.274 -3.808 1.000 3 C LIG3 98.287 1
HETATM 1426 C C6_1 . LIG3 . 1 ? C 7.693 13.269 -3.404 1.000 3 C LIG3 98.523 1
HETATM 1427 N N2_1 . LIG3 . 1 ? C 8.590 14.256 -3.299 1.000 3 C LIG3 98.401 1
HETATM 1428 C C7_1 . LIG3 . 1 ? C 9.816 13.934 -2.876 1.000 3 C LIG3 98.457 1
HETATM 1429 N N3_1 . LIG3 . 1 ? C 10.740 14.923 -2.774 1.000 3 C LIG3 97.961 1
HETATM 1430 N N4_1 . LIG3 . 1 ? C 10.168 12.672 -2.532 1.000 3 C LIG3 98.708 1
HETATM 1431 C C8_1 . LIG3 . 1 ? C 9.306 11.635 -2.598 1.000 3 C LIG3 98.753 1
HETATM 1432 O O11_1 . LIG3 . 1 ? C 9.614 10.483 -2.300 1.000 3 C LIG3 98.593 1
HETATM 1433 C C9_1 . LIG3 . 1 ? C 7.987 11.944 -3.070 1.000 3 C LIG3 98.704 1
HETATM 1434 N N5_1 . LIG3 . 1 ? C 6.844 11.218 -3.268 1.000 3 C LIG3 98.465 1
HETATM 1435 C C10_1 . LIG3 . 1 ? C 5.935 12.032 -3.716 1.000 3 C LIG3 98.258 1
HETATM 1436 Mg MG1_1 . LIG4 . 1 ? D -2.426 9.862 -5.025 1.000 4 D LIG4 96.696 1
#
#
loop_
_atom_type.symbol
C
F
Mg
N
O
P
S
#
#
loop_
_ma_qa_metric.id
_ma_qa_metric.name
_ma_qa_metric.description
_ma_qa_metric.type
_ma_qa_metric.mode
_ma_qa_metric.type_other_details
_ma_qa_metric.software_group_id
1 pLDDT 'Predicted lddt' pLDDT local . .
#
#
loop_
_ma_qa_metric_local.ordinal_id
_ma_qa_metric_local.model_id
_ma_qa_metric_local.label_asym_id
_ma_qa_metric_local.label_seq_id
_ma_qa_metric_local.label_comp_id
_ma_qa_metric_local.metric_id
_ma_qa_metric_local.metric_value
1 1 A 1 GLY 1 81.231
2 1 A 2 MET 1 90.741
3 1 A 3 THR 1 95.547
4 1 A 4 GLU 1 97.075
5 1 A 5 TYR 1 98.084
6 1 A 6 LYS 1 98.206
7 1 A 7 LEU 1 98.649
8 1 A 8 VAL 1 98.583
9 1 A 9 VAL 1 98.634
10 1 A 10 VAL 1 98.687
11 1 A 11 GLY 1 98.387
12 1 A 12 ALA 1 98.362
13 1 A 13 CYS 1 97.012
14 1 A 14 GLY 1 97.806
15 1 A 15 VAL 1 98.678
16 1 A 16 GLY 1 98.506
17 1 A 17 LYS 1 98.504
18 1 A 18 SER 1 97.871
19 1 A 19 ALA 1 98.174
20 1 A 20 LEU 1 98.531
21 1 A 21 THR 1 98.223
22 1 A 22 ILE 1 97.610
23 1 A 23 GLN 1 98.207
24 1 A 24 LEU 1 98.340
25 1 A 25 ILE 1 97.494
26 1 A 26 GLN 1 97.027
27 1 A 27 ASN 1 97.300
28 1 A 28 HIS 1 96.941
29 1 A 29 PHE 1 97.889
30 1 A 30 VAL 1 93.445
31 1 A 31 ASP 1 91.034
32 1 A 32 GLU 1 88.924
33 1 A 33 TYR 1 86.059
34 1 A 34 ASP 1 91.073
35 1 A 35 PRO 1 92.188
36 1 A 36 THR 1 90.759
37 1 A 37 ILE 1 93.765
38 1 A 38 GLU 1 94.237
39 1 A 39 ASP 1 93.855
40 1 A 40 SER 1 95.239
41 1 A 41 TYR 1 96.671
42 1 A 42 ARG 1 96.797
43 1 A 43 LYS 1 96.515
44 1 A 44 GLN 1 97.370
45 1 A 45 VAL 1 96.517
46 1 A 46 VAL 1 96.227
47 1 A 47 ILE 1 97.094
48 1 A 48 ASP 1 96.576
49 1 A 49 GLY 1 94.232
50 1 A 50 GLU 1 93.491
51 1 A 51 THR 1 95.727
52 1 A 52 SER 1 95.535
53 1 A 53 LEU 1 97.719
54 1 A 54 LEU 1 98.282
55 1 A 55 ASP 1 98.058
56 1 A 56 ILE 1 98.247
57 1 A 57 LEU 1 97.585
58 1 A 58 ASP 1 97.636
59 1 A 59 THR 1 97.177
60 1 A 60 ALA 1 95.107
61 1 A 61 GLY 1 82.363
62 1 A 62 GLN 1 80.877
63 1 A 63 GLU 1 78.512
64 1 A 64 GLU 1 80.186
65 1 A 65 TYR 1 81.744
66 1 A 66 SER 1 85.168
67 1 A 67 ALA 1 87.847
68 1 A 68 MET 1 86.662
69 1 A 69 ARG 1 91.210
70 1 A 70 ASP 1 93.821
71 1 A 71 GLN 1 92.312
72 1 A 72 TYR 1 89.227
73 1 A 73 MET 1 95.687
74 1 A 74 ARG 1 96.759
75 1 A 75 THR 1 95.539
76 1 A 76 GLY 1 97.992
77 1 A 77 GLU 1 98.594
78 1 A 78 GLY 1 98.781
79 1 A 79 PHE 1 98.903
80 1 A 80 LEU 1 98.945
81 1 A 81 SER 1 98.972
82 1 A 82 VAL 1 98.977
83 1 A 83 PHE 1 98.986
84 1 A 84 ALA 1 98.962
85 1 A 85 ILE 1 98.934
86 1 A 86 ASN 1 98.836
87 1 A 87 ASN 1 98.779
88 1 A 88 THR 1 98.840
89 1 A 89 LYS 1 98.860
90 1 A 90 SER 1 98.933
91 1 A 91 PHE 1 98.958
92 1 A 92 GLU 1 98.758
93 1 A 93 ASP 1 98.693
94 1 A 94 ILE 1 98.834
95 1 A 95 HIS 1 97.953
96 1 A 96 HIS 1 97.617
97 1 A 97 TYR 1 97.795
98 1 A 98 ARG 1 98.047
99 1 A 99 GLU 1 97.735
100 1 A 100 GLN 1 96.988
101 1 A 101 ILE 1 98.006
102 1 A 102 LYS 1 97.751
103 1 A 103 ARG 1 97.000
104 1 A 104 VAL 1 96.608
105 1 A 105 LYS 1 97.206
106 1 A 106 ASP 1 97.057
107 1 A 107 SER 1 95.712
108 1 A 108 GLU 1 95.420
109 1 A 109 ASP 1 95.833
110 1 A 110 VAL 1 98.351
111 1 A 111 PRO 1 98.810
112 1 A 112 MET 1 98.802
113 1 A 113 VAL 1 98.979
114 1 A 114 LEU 1 98.988
115 1 A 115 VAL 1 98.992
116 1 A 116 GLY 1 98.983
117 1 A 117 ASN 1 98.963
118 1 A 118 LYS 1 98.880
119 1 A 119 SER 1 98.775
120 1 A 120 ASP 1 98.829
121 1 A 121 LEU 1 98.507
122 1 A 122 PRO 1 97.493
123 1 A 123 SER 1 93.906
124 1 A 124 ARG 1 97.758
125 1 A 125 THR 1 98.731
126 1 A 126 VAL 1 98.678
127 1 A 127 ASP 1 97.953
128 1 A 128 THR 1 97.847
129 1 A 129 LYS 1 98.331
130 1 A 130 GLN 1 98.236
131 1 A 131 ALA 1 98.858
132 1 A 132 GLN 1 98.872
133 1 A 133 ASP 1 98.835
134 1 A 134 LEU 1 98.849
135 1 A 135 ALA 1 98.859
136 1 A 136 ARG 1 98.638
137 1 A 137 SER 1 98.222
138 1 A 138 TYR 1 97.939
139 1 A 139 GLY 1 97.887
140 1 A 140 ILE 1 98.644
141 1 A 141 PRO 1 98.918
142 1 A 142 PHE 1 98.973
143 1 A 143 ILE 1 98.968
144 1 A 144 GLU 1 98.888
145 1 A 145 THR 1 98.988
146 1 A 146 SER 1 98.937
147 1 A 147 ALA 1 98.663
148 1 A 148 LYS 1 98.544
149 1 A 149 THR 1 98.719
150 1 A 150 ARG 1 98.624
151 1 A 151 GLN 1 98.775
152 1 A 152 GLY 1 98.952
153 1 A 153 VAL 1 98.940
154 1 A 154 ASP 1 98.775
155 1 A 155 ASP 1 98.855
156 1 A 156 ALA 1 98.934
157 1 A 157 PHE 1 98.882
158 1 A 158 TYR 1 98.745
159 1 A 159 THR 1 98.815
160 1 A 160 LEU 1 98.883
161 1 A 161 VAL 1 98.640
162 1 A 162 ARG 1 98.286
163 1 A 163 GLU 1 98.457
164 1 A 164 ILE 1 98.530
165 1 A 165 ARG 1 97.848
166 1 A 166 LYS 1 97.313
167 1 A 167 HIS 1 97.687
168 1 A 168 LYS 1 96.638
169 1 A 169 GLU 1 96.693
170 1 A 170 LYS 1 94.778
#
