# Supplementary material for: Single‐Sequence Deep Learning Delivers Crystal‐Quality Models of Covalent K‐Ras G12 Hotspot Complexes
Source: IUBMB Life. 2026 Jun 13;78(6):e70108. doi: 10.1002/iub.70108 (PMC13263772; doi:10.1002/iub.70108)
Supplement: Supplementary file 1 — Data S1: iub70108‐sup‐0001‐DataS1.zip. [file IUB-78-0-s001.zip › Supplementary_Data/1_Without Covalent Restraint_Web/Predicted Structures/KRASG12C_BBO-8520_GDP_Mg2+_without_restraint/pred.model_idx_1.cif]

data_model
_entry.id model
_struct.entry_id model
_struct.pdbx_model_details .
_struct.pdbx_structure_determination_methodology computational
_struct.title 'Chai-1 predicted structure'
_audit_conform.dict_location https://raw.githubusercontent.com/ihmwg/ModelCIF/80e1e22/dist/mmcif_ma.dic
_audit_conform.dict_name mmcif_ma.dic
_audit_conform.dict_version 1.4.7
#
loop_
_audit_author.name
_audit_author.pdbx_ordinal
'Chai Discovery team' 1
#
#
loop_
_chem_comp.id
_chem_comp.type
_chem_comp.name
_chem_comp.formula
_chem_comp.formula_weight
_chem_comp.ma_provenance
ALA 'L-peptide linking' . . . 'CCD Core'
ARG 'L-peptide linking' . . . 'CCD Core'
ASN 'L-peptide linking' . . . 'CCD Core'
ASP 'L-peptide linking' . . . 'CCD Core'
CYS 'L-peptide linking' . . . 'CCD Core'
GLN 'L-peptide linking' . . . 'CCD Core'
GLU 'L-peptide linking' . . . 'CCD Core'
GLY 'L-peptide linking' . . . 'CCD Core'
HIS 'L-peptide linking' . . . 'CCD Core'
ILE 'L-peptide linking' . . . 'CCD Core'
LEU 'L-peptide linking' . . . 'CCD Core'
LIG2 non-polymer . . . 'CCD Core'
LIG3 non-polymer . . . 'CCD Core'
LIG4 non-polymer . . . 'CCD Core'
LYS 'L-peptide linking' . . . 'CCD Core'
MET 'L-peptide linking' . . . 'CCD Core'
PHE 'L-peptide linking' . . . 'CCD Core'
PRO 'L-peptide linking' . . . 'CCD Core'
SER 'L-peptide linking' . . . 'CCD Core'
THR 'L-peptide linking' . . . 'CCD Core'
TYR 'L-peptide linking' . . . 'CCD Core'
VAL 'L-peptide linking' . . . 'CCD Core'
#
#
loop_
_entity.id
_entity.type
_entity.src_method
_entity.pdbx_description
_entity.formula_weight
_entity.pdbx_number_of_molecules
_entity.details
1 polymer man 'Entity A' . 1 .
2 non-polymer man 'Entity B' . 1 .
3 non-polymer man 'Entity C' . 1 .
4 non-polymer man 'Entity D' . 1 .
#
#
loop_
_entity_poly.entity_id
_entity_poly.type
_entity_poly.nstd_linkage
_entity_poly.nstd_monomer
_entity_poly.pdbx_strand_id
_entity_poly.pdbx_seq_one_letter_code
_entity_poly.pdbx_seq_one_letter_code_can
1 polypeptide(L) no no A
;GMTEYKLVVVGACGVGKSALTIQLIQNHFVDEYDPTIEDSYRKQVVIDGETSLLDILDTAGQEEYSAMRD
QYMRTGEGFLSVFAINNTKSFEDIHHYREQIKRVKDSEDVPMVLVGNKSDLPSRTVDTKQAQDLARSYGI
PFIETSAKTRQGVDDAFYTLVREIRKHKEK
;

;GMTEYKLVVVGACGVGKSALTIQLIQNHFVDEYDPTIEDSYRKQVVIDGETSLLDILDTAGQEEYSAMRD
QYMRTGEGFLSVFAINNTKSFEDIHHYREQIKRVKDSEDVPMVLVGNKSDLPSRTVDTKQAQDLARSYGI
PFIETSAKTRQGVDDAFYTLVREIRKHKEK
;

#
#
loop_
_pdbx_entity_nonpoly.entity_id
_pdbx_entity_nonpoly.name
_pdbx_entity_nonpoly.comp_id
_pdbx_entity_nonpoly.ma_model_mode
2 'Entity B' LIG2 .
3 'Entity C' LIG3 .
4 'Entity D' LIG4 .
#
#
loop_
_entity_poly_seq.entity_id
_entity_poly_seq.num
_entity_poly_seq.mon_id
_entity_poly_seq.hetero
1 1 GLY .
1 2 MET .
1 3 THR .
1 4 GLU .
1 5 TYR .
1 6 LYS .
1 7 LEU .
1 8 VAL .
1 9 VAL .
1 10 VAL .
1 11 GLY .
1 12 ALA .
1 13 CYS .
1 14 GLY .
1 15 VAL .
1 16 GLY .
1 17 LYS .
1 18 SER .
1 19 ALA .
1 20 LEU .
1 21 THR .
1 22 ILE .
1 23 GLN .
1 24 LEU .
1 25 ILE .
1 26 GLN .
1 27 ASN .
1 28 HIS .
1 29 PHE .
1 30 VAL .
1 31 ASP .
1 32 GLU .
1 33 TYR .
1 34 ASP .
1 35 PRO .
1 36 THR .
1 37 ILE .
1 38 GLU .
1 39 ASP .
1 40 SER .
1 41 TYR .
1 42 ARG .
1 43 LYS .
1 44 GLN .
1 45 VAL .
1 46 VAL .
1 47 ILE .
1 48 ASP .
1 49 GLY .
1 50 GLU .
1 51 THR .
1 52 SER .
1 53 LEU .
1 54 LEU .
1 55 ASP .
1 56 ILE .
1 57 LEU .
1 58 ASP .
1 59 THR .
1 60 ALA .
1 61 GLY .
1 62 GLN .
1 63 GLU .
1 64 GLU .
1 65 TYR .
1 66 SER .
1 67 ALA .
1 68 MET .
1 69 ARG .
1 70 ASP .
1 71 GLN .
1 72 TYR .
1 73 MET .
1 74 ARG .
1 75 THR .
1 76 GLY .
1 77 GLU .
1 78 GLY .
1 79 PHE .
1 80 LEU .
1 81 SER .
1 82 VAL .
1 83 PHE .
1 84 ALA .
1 85 ILE .
1 86 ASN .
1 87 ASN .
1 88 THR .
1 89 LYS .
1 90 SER .
1 91 PHE .
1 92 GLU .
1 93 ASP .
1 94 ILE .
1 95 HIS .
1 96 HIS .
1 97 TYR .
1 98 ARG .
1 99 GLU .
1 100 GLN .
1 101 ILE .
1 102 LYS .
1 103 ARG .
1 104 VAL .
1 105 LYS .
1 106 ASP .
1 107 SER .
1 108 GLU .
1 109 ASP .
1 110 VAL .
1 111 PRO .
1 112 MET .
1 113 VAL .
1 114 LEU .
1 115 VAL .
1 116 GLY .
1 117 ASN .
1 118 LYS .
1 119 SER .
1 120 ASP .
1 121 LEU .
1 122 PRO .
1 123 SER .
1 124 ARG .
1 125 THR .
1 126 VAL .
1 127 ASP .
1 128 THR .
1 129 LYS .
1 130 GLN .
1 131 ALA .
1 132 GLN .
1 133 ASP .
1 134 LEU .
1 135 ALA .
1 136 ARG .
1 137 SER .
1 138 TYR .
1 139 GLY .
1 140 ILE .
1 141 PRO .
1 142 PHE .
1 143 ILE .
1 144 GLU .
1 145 THR .
1 146 SER .
1 147 ALA .
1 148 LYS .
1 149 THR .
1 150 ARG .
1 151 GLN .
1 152 GLY .
1 153 VAL .
1 154 ASP .
1 155 ASP .
1 156 ALA .
1 157 PHE .
1 158 TYR .
1 159 THR .
1 160 LEU .
1 161 VAL .
1 162 ARG .
1 163 GLU .
1 164 ILE .
1 165 ARG .
1 166 LYS .
1 167 HIS .
1 168 LYS .
1 169 GLU .
1 170 LYS .
#
#
loop_
_struct_asym.id
_struct_asym.entity_id
_struct_asym.details
A 1 'Chain A'
B 2 'Chain B'
C 3 'Chain C'
D 4 'Chain D'
#
#
loop_
_pdbx_poly_seq_scheme.asym_id
_pdbx_poly_seq_scheme.entity_id
_pdbx_poly_seq_scheme.seq_id
_pdbx_poly_seq_scheme.mon_id
_pdbx_poly_seq_scheme.pdb_seq_num
_pdbx_poly_seq_scheme.auth_seq_num
_pdbx_poly_seq_scheme.pdb_mon_id
_pdbx_poly_seq_scheme.auth_mon_id
_pdbx_poly_seq_scheme.pdb_strand_id
_pdbx_poly_seq_scheme.pdb_ins_code
A 1 1 GLY 1 1 GLY GLY A .
A 1 2 MET 2 2 MET MET A .
A 1 3 THR 3 3 THR THR A .
A 1 4 GLU 4 4 GLU GLU A .
A 1 5 TYR 5 5 TYR TYR A .
A 1 6 LYS 6 6 LYS LYS A .
A 1 7 LEU 7 7 LEU LEU A .
A 1 8 VAL 8 8 VAL VAL A .
A 1 9 VAL 9 9 VAL VAL A .
A 1 10 VAL 10 10 VAL VAL A .
A 1 11 GLY 11 11 GLY GLY A .
A 1 12 ALA 12 12 ALA ALA A .
A 1 13 CYS 13 13 CYS CYS A .
A 1 14 GLY 14 14 GLY GLY A .
A 1 15 VAL 15 15 VAL VAL A .
A 1 16 GLY 16 16 GLY GLY A .
A 1 17 LYS 17 17 LYS LYS A .
A 1 18 SER 18 18 SER SER A .
A 1 19 ALA 19 19 ALA ALA A .
A 1 20 LEU 20 20 LEU LEU A .
A 1 21 THR 21 21 THR THR A .
A 1 22 ILE 22 22 ILE ILE A .
A 1 23 GLN 23 23 GLN GLN A .
A 1 24 LEU 24 24 LEU LEU A .
A 1 25 ILE 25 25 ILE ILE A .
A 1 26 GLN 26 26 GLN GLN A .
A 1 27 ASN 27 27 ASN ASN A .
A 1 28 HIS 28 28 HIS HIS A .
A 1 29 PHE 29 29 PHE PHE A .
A 1 30 VAL 30 30 VAL VAL A .
A 1 31 ASP 31 31 ASP ASP A .
A 1 32 GLU 32 32 GLU GLU A .
A 1 33 TYR 33 33 TYR TYR A .
A 1 34 ASP 34 34 ASP ASP A .
A 1 35 PRO 35 35 PRO PRO A .
A 1 36 THR 36 36 THR THR A .
A 1 37 ILE 37 37 ILE ILE A .
A 1 38 GLU 38 38 GLU GLU A .
A 1 39 ASP 39 39 ASP ASP A .
A 1 40 SER 40 40 SER SER A .
A 1 41 TYR 41 41 TYR TYR A .
A 1 42 ARG 42 42 ARG ARG A .
A 1 43 LYS 43 43 LYS LYS A .
A 1 44 GLN 44 44 GLN GLN A .
A 1 45 VAL 45 45 VAL VAL A .
A 1 46 VAL 46 46 VAL VAL A .
A 1 47 ILE 47 47 ILE ILE A .
A 1 48 ASP 48 48 ASP ASP A .
A 1 49 GLY 49 49 GLY GLY A .
A 1 50 GLU 50 50 GLU GLU A .
A 1 51 THR 51 51 THR THR A .
A 1 52 SER 52 52 SER SER A .
A 1 53 LEU 53 53 LEU LEU A .
A 1 54 LEU 54 54 LEU LEU A .
A 1 55 ASP 55 55 ASP ASP A .
A 1 56 ILE 56 56 ILE ILE A .
A 1 57 LEU 57 57 LEU LEU A .
A 1 58 ASP 58 58 ASP ASP A .
A 1 59 THR 59 59 THR THR A .
A 1 60 ALA 60 60 ALA ALA A .
A 1 61 GLY 61 61 GLY GLY A .
A 1 62 GLN 62 62 GLN GLN A .
A 1 63 GLU 63 63 GLU GLU A .
A 1 64 GLU 64 64 GLU GLU A .
A 1 65 TYR 65 65 TYR TYR A .
A 1 66 SER 66 66 SER SER A .
A 1 67 ALA 67 67 ALA ALA A .
A 1 68 MET 68 68 MET MET A .
A 1 69 ARG 69 69 ARG ARG A .
A 1 70 ASP 70 70 ASP ASP A .
A 1 71 GLN 71 71 GLN GLN A .
A 1 72 TYR 72 72 TYR TYR A .
A 1 73 MET 73 73 MET MET A .
A 1 74 ARG 74 74 ARG ARG A .
A 1 75 THR 75 75 THR THR A .
A 1 76 GLY 76 76 GLY GLY A .
A 1 77 GLU 77 77 GLU GLU A .
A 1 78 GLY 78 78 GLY GLY A .
A 1 79 PHE 79 79 PHE PHE A .
A 1 80 LEU 80 80 LEU LEU A .
A 1 81 SER 81 81 SER SER A .
A 1 82 VAL 82 82 VAL VAL A .
A 1 83 PHE 83 83 PHE PHE A .
A 1 84 ALA 84 84 ALA ALA A .
A 1 85 ILE 85 85 ILE ILE A .
A 1 86 ASN 86 86 ASN ASN A .
A 1 87 ASN 87 87 ASN ASN A .
A 1 88 THR 88 88 THR THR A .
A 1 89 LYS 89 89 LYS LYS A .
A 1 90 SER 90 90 SER SER A .
A 1 91 PHE 91 91 PHE PHE A .
A 1 92 GLU 92 92 GLU GLU A .
A 1 93 ASP 93 93 ASP ASP A .
A 1 94 ILE 94 94 ILE ILE A .
A 1 95 HIS 95 95 HIS HIS A .
A 1 96 HIS 96 96 HIS HIS A .
A 1 97 TYR 97 97 TYR TYR A .
A 1 98 ARG 98 98 ARG ARG A .
A 1 99 GLU 99 99 GLU GLU A .
A 1 100 GLN 100 100 GLN GLN A .
A 1 101 ILE 101 101 ILE ILE A .
A 1 102 LYS 102 102 LYS LYS A .
A 1 103 ARG 103 103 ARG ARG A .
A 1 104 VAL 104 104 VAL VAL A .
A 1 105 LYS 105 105 LYS LYS A .
A 1 106 ASP 106 106 ASP ASP A .
A 1 107 SER 107 107 SER SER A .
A 1 108 GLU 108 108 GLU GLU A .
A 1 109 ASP 109 109 ASP ASP A .
A 1 110 VAL 110 110 VAL VAL A .
A 1 111 PRO 111 111 PRO PRO A .
A 1 112 MET 112 112 MET MET A .
A 1 113 VAL 113 113 VAL VAL A .
A 1 114 LEU 114 114 LEU LEU A .
A 1 115 VAL 115 115 VAL VAL A .
A 1 116 GLY 116 116 GLY GLY A .
A 1 117 ASN 117 117 ASN ASN A .
A 1 118 LYS 118 118 LYS LYS A .
A 1 119 SER 119 119 SER SER A .
A 1 120 ASP 120 120 ASP ASP A .
A 1 121 LEU 121 121 LEU LEU A .
A 1 122 PRO 122 122 PRO PRO A .
A 1 123 SER 123 123 SER SER A .
A 1 124 ARG 124 124 ARG ARG A .
A 1 125 THR 125 125 THR THR A .
A 1 126 VAL 126 126 VAL VAL A .
A 1 127 ASP 127 127 ASP ASP A .
A 1 128 THR 128 128 THR THR A .
A 1 129 LYS 129 129 LYS LYS A .
A 1 130 GLN 130 130 GLN GLN A .
A 1 131 ALA 131 131 ALA ALA A .
A 1 132 GLN 132 132 GLN GLN A .
A 1 133 ASP 133 133 ASP ASP A .
A 1 134 LEU 134 134 LEU LEU A .
A 1 135 ALA 135 135 ALA ALA A .
A 1 136 ARG 136 136 ARG ARG A .
A 1 137 SER 137 137 SER SER A .
A 1 138 TYR 138 138 TYR TYR A .
A 1 139 GLY 139 139 GLY GLY A .
A 1 140 ILE 140 140 ILE ILE A .
A 1 141 PRO 141 141 PRO PRO A .
A 1 142 PHE 142 142 PHE PHE A .
A 1 143 ILE 143 143 ILE ILE A .
A 1 144 GLU 144 144 GLU GLU A .
A 1 145 THR 145 145 THR THR A .
A 1 146 SER 146 146 SER SER A .
A 1 147 ALA 147 147 ALA ALA A .
A 1 148 LYS 148 148 LYS LYS A .
A 1 149 THR 149 149 THR THR A .
A 1 150 ARG 150 150 ARG ARG A .
A 1 151 GLN 151 151 GLN GLN A .
A 1 152 GLY 152 152 GLY GLY A .
A 1 153 VAL 153 153 VAL VAL A .
A 1 154 ASP 154 154 ASP ASP A .
A 1 155 ASP 155 155 ASP ASP A .
A 1 156 ALA 156 156 ALA ALA A .
A 1 157 PHE 157 157 PHE PHE A .
A 1 158 TYR 158 158 TYR TYR A .
A 1 159 THR 159 159 THR THR A .
A 1 160 LEU 160 160 LEU LEU A .
A 1 161 VAL 161 161 VAL VAL A .
A 1 162 ARG 162 162 ARG ARG A .
A 1 163 GLU 163 163 GLU GLU A .
A 1 164 ILE 164 164 ILE ILE A .
A 1 165 ARG 165 165 ARG ARG A .
A 1 166 LYS 166 166 LYS LYS A .
A 1 167 HIS 167 167 HIS HIS A .
A 1 168 LYS 168 168 LYS LYS A .
A 1 169 GLU 169 169 GLU GLU A .
A 1 170 LYS 170 170 LYS LYS A .
#
#
loop_
_pdbx_nonpoly_scheme.asym_id
_pdbx_nonpoly_scheme.entity_id
_pdbx_nonpoly_scheme.mon_id
_pdbx_nonpoly_scheme.ndb_seq_num
_pdbx_nonpoly_scheme.pdb_seq_num
_pdbx_nonpoly_scheme.auth_seq_num
_pdbx_nonpoly_scheme.auth_mon_id
_pdbx_nonpoly_scheme.pdb_strand_id
_pdbx_nonpoly_scheme.pdb_ins_code
B 2 LIG2 1 1 1 LIG2 B .
C 3 LIG3 1 1 1 LIG3 C .
D 4 LIG4 1 1 1 LIG4 D .
#
#
loop_
_ma_data.id
_ma_data.name
_ma_data.content_type
_ma_data.content_type_other_details
1 'Entity A' target .
2 'Entity B' target .
3 'Entity C' target .
4 'Entity D' target .
5 pred_model_1 'model coordinates' .
#
#
loop_
_ma_target_entity.entity_id
_ma_target_entity.data_id
_ma_target_entity.origin
1 1 designed
2 2 designed
3 3 designed
4 4 designed
#
#
loop_
_ma_target_entity_instance.asym_id
_ma_target_entity_instance.entity_id
_ma_target_entity_instance.details
A 1 'Chain A'
B 2 'Chain B'
C 3 'Chain C'
D 4 'Chain D'
#
#
loop_
_ma_model_list.ordinal_id
_ma_model_list.model_name
_ma_model_list.data_id
_ma_model_list.model_type
_ma_model_list.model_type_other_details
1 pred_model_1 5 'Ab initio model' .
#
#
loop_
_ma_model_group.id
_ma_model_group.name
_ma_model_group.details
1 pred .
#
#
loop_
_ma_model_group_link.group_id
_ma_model_group_link.model_id
1 1
#
#
loop_
_atom_site.group_PDB
_atom_site.id
_atom_site.type_symbol
_atom_site.label_atom_id
_atom_site.label_alt_id
_atom_site.label_comp_id
_atom_site.label_seq_id
_atom_site.auth_seq_id
_atom_site.pdbx_PDB_ins_code
_atom_site.label_asym_id
_atom_site.Cartn_x
_atom_site.Cartn_y
_atom_site.Cartn_z
_atom_site.occupancy
_atom_site.label_entity_id
_atom_site.auth_asym_id
_atom_site.auth_comp_id
_atom_site.B_iso_or_equiv
_atom_site.pdbx_PDB_model_num
ATOM 1 N N . GLY 1 1 ? A -11.381 24.275 2.655 1.000 1 A GLY 76.573 1
ATOM 2 C CA . GLY 1 1 ? A -11.897 23.220 3.522 1.000 1 A GLY 81.589 1
ATOM 3 C C . GLY 1 1 ? A -10.987 22.026 3.498 1.000 1 A GLY 85.219 1
ATOM 4 O O . GLY 1 1 ? A -10.019 21.987 2.731 1.000 1 A GLY 82.777 1
ATOM 5 N N . MET 2 2 ? A -11.278 21.002 4.320 1.000 1 A MET 87.629 1
ATOM 6 C CA . MET 2 2 ? A -10.457 19.824 4.357 1.000 1 A MET 91.162 1
ATOM 7 C C . MET 2 2 ? A -10.585 19.012 3.090 1.000 1 A MET 92.722 1
ATOM 8 O O . MET 2 2 ? A -11.578 19.114 2.368 1.000 1 A MET 91.593 1
ATOM 9 C CB . MET 2 2 ? A -10.777 18.953 5.579 1.000 1 A MET 89.575 1
ATOM 10 C CG . MET 2 2 ? A -12.166 18.411 5.577 1.000 1 A MET 88.915 1
ATOM 11 S SD . MET 2 2 ? A -12.370 17.182 6.871 1.000 1 A MET 86.141 1
ATOM 12 C CE . MET 2 2 ? A -11.395 15.847 6.214 1.000 1 A MET 81.899 1
ATOM 13 N N . THR 3 3 ? A -9.572 18.155 2.827 1.000 1 A THR 95.542 1
ATOM 14 C CA . THR 3 3 ? A -9.558 17.311 1.657 1.000 1 A THR 95.778 1
ATOM 15 C C . THR 3 3 ? A -9.703 15.853 2.085 1.000 1 A THR 96.580 1
ATOM 16 O O . THR 3 3 ? A -9.153 15.448 3.107 1.000 1 A THR 96.211 1
ATOM 17 C CB . THR 3 3 ? A -8.272 17.513 0.831 1.000 1 A THR 94.280 1
ATOM 18 O OG1 . THR 3 3 ? A -8.160 18.882 0.487 1.000 1 A THR 89.624 1
ATOM 19 C CG2 . THR 3 3 ? A -8.288 16.687 -0.460 1.000 1 A THR 90.289 1
ATOM 20 N N . GLU 4 4 ? A -10.463 15.061 1.313 1.000 1 A GLU 96.812 1
ATOM 21 C CA . GLU 4 4 ? A -10.602 13.633 1.543 1.000 1 A GLU 97.142 1
ATOM 22 C C . GLU 4 4 ? A -9.792 12.872 0.524 1.000 1 A GLU 97.443 1
ATOM 23 O O . GLU 4 4 ? A -9.686 13.282 -0.628 1.000 1 A GLU 97.016 1
ATOM 24 C CB . GLU 4 4 ? A -12.062 13.224 1.479 1.000 1 A GLU 96.198 1
ATOM 25 C CG . GLU 4 4 ? A -12.889 13.827 2.585 1.000 1 A GLU 90.402 1
ATOM 26 C CD . GLU 4 4 ? A -14.344 13.390 2.531 1.000 1 A GLU 89.721 1
ATOM 27 O OE1 . GLU 4 4 ? A -14.814 12.914 1.437 1.000 1 A GLU 87.146 1
ATOM 28 O OE2 . GLU 4 4 ? A -15.033 13.533 3.552 1.000 1 A GLU 85.464 1
ATOM 29 N N . TYR 5 5 ? A -9.216 11.732 0.980 1.000 1 A TYR 97.868 1
ATOM 30 C CA . TYR 5 5 ? A -8.374 10.902 0.121 1.000 1 A TYR 98.102 1
ATOM 31 C C . TYR 5 5 ? A -8.840 9.457 0.242 1.000 1 A TYR 98.178 1
ATOM 32 O O . TYR 5 5 ? A -8.965 8.936 1.351 1.000 1 A TYR 98.102 1
ATOM 33 C CB . TYR 5 5 ? A -6.908 10.994 0.543 1.000 1 A TYR 97.989 1
ATOM 34 C CG . TYR 5 5 ? A -6.350 12.390 0.419 1.000 1 A TYR 97.897 1
ATOM 35 C CD1 . TYR 5 5 ? A -5.778 12.814 -0.745 1.000 1 A TYR 97.373 1
ATOM 36 C CD2 . TYR 5 5 ? A -6.434 13.285 1.495 1.000 1 A TYR 97.483 1
ATOM 37 C CE1 . TYR 5 5 ? A -5.284 14.097 -0.859 1.000 1 A TYR 96.575 1
ATOM 38 C CE2 . TYR 5 5 ? A -5.931 14.564 1.387 1.000 1 A TYR 96.537 1
ATOM 39 C CZ . TYR 5 5 ? A -5.359 14.954 0.200 1.000 1 A TYR 96.398 1
ATOM 40 O OH . TYR 5 5 ? A -4.846 16.233 0.085 1.000 1 A TYR 94.714 1
ATOM 41 N N . LYS 6 6 ? A -9.142 8.792 -0.909 1.000 1 A LYS 98.177 1
ATOM 42 C CA . LYS 6 6 ? A -9.561 7.406 -0.970 1.000 1 A LYS 98.172 1
ATOM 43 C C . LYS 6 6 ? A -8.325 6.548 -1.196 1.000 1 A LYS 98.392 1
ATOM 44 O O . LYS 6 6 ? A -7.753 6.531 -2.290 1.000 1 A LYS 98.252 1
ATOM 45 C CB . LYS 6 6 ? A -10.579 7.185 -2.081 1.000 1 A LYS 97.604 1
ATOM 46 C CG . LYS 6 6 ? A -11.886 7.876 -1.813 1.000 1 A LYS 85.822 1
ATOM 47 C CD . LYS 6 6 ? A -12.892 7.617 -2.932 1.000 1 A LYS 78.557 1
ATOM 48 C CE . LYS 6 6 ? A -14.203 8.293 -2.656 1.000 1 A LYS 74.861 1
ATOM 49 N NZ . LYS 6 6 ? A -15.088 8.264 -3.851 1.000 1 A LYS 62.093 1
ATOM 50 N N . LEU 7 7 ? A -7.906 5.815 -0.126 1.000 1 A LEU 98.565 1
ATOM 51 C CA . LEU 7 7 ? A -6.687 4.995 -0.143 1.000 1 A LEU 98.683 1
ATOM 52 C C . LEU 7 7 ? A -7.058 3.526 -0.078 1.000 1 A LEU 98.618 1
ATOM 53 O O . LEU 7 7 ? A -7.993 3.145 0.628 1.000 1 A LEU 98.471 1
ATOM 54 C CB . LEU 7 7 ? A -5.799 5.335 1.047 1.000 1 A LEU 98.755 1
ATOM 55 C CG . LEU 7 7 ? A -5.489 6.800 1.306 1.000 1 A LEU 98.609 1
ATOM 56 C CD1 . LEU 7 7 ? A -4.977 7.493 0.045 1.000 1 A LEU 98.494 1
ATOM 57 C CD2 . LEU 7 7 ? A -4.491 6.915 2.435 1.000 1 A LEU 98.577 1
ATOM 58 N N . VAL 8 8 ? A -6.312 2.691 -0.805 1.000 1 A VAL 98.642 1
ATOM 59 C CA . VAL 8 8 ? A -6.529 1.241 -0.822 1.000 1 A VAL 98.599 1
ATOM 60 C C . VAL 8 8 ? A -5.216 0.561 -0.460 1.000 1 A VAL 98.693 1
ATOM 61 O O . VAL 8 8 ? A -4.173 0.883 -1.019 1.000 1 A VAL 98.699 1
ATOM 62 C CB . VAL 8 8 ? A -7.014 0.755 -2.196 1.000 1 A VAL 98.325 1
ATOM 63 C CG1 . VAL 8 8 ? A -8.269 1.497 -2.620 1.000 1 A VAL 97.958 1
ATOM 64 C CG2 . VAL 8 8 ? A -7.252 -0.744 -2.180 1.000 1 A VAL 98.052 1
ATOM 65 N N . VAL 9 9 ? A -5.276 -0.397 0.481 1.000 1 A VAL 98.569 1
ATOM 66 C CA . VAL 9 9 ? A -4.099 -1.161 0.906 1.000 1 A VAL 98.645 1
ATOM 67 C C . VAL 9 9 ? A -4.204 -2.544 0.278 1.000 1 A VAL 98.545 1
ATOM 68 O O . VAL 9 9 ? A -5.123 -3.314 0.596 1.000 1 A VAL 98.366 1
ATOM 69 C CB . VAL 9 9 ? A -4.020 -1.265 2.422 1.000 1 A VAL 98.712 1
ATOM 70 C CG1 . VAL 9 9 ? A -4.072 0.125 3.077 1.000 1 A VAL 98.786 1
ATOM 71 C CG2 . VAL 9 9 ? A -2.731 -1.976 2.833 1.000 1 A VAL 98.726 1
ATOM 72 N N . VAL 10 10 ? A -3.263 -2.886 -0.602 1.000 1 A VAL 98.698 1
ATOM 73 C CA . VAL 10 10 ? A -3.238 -4.173 -1.290 1.000 1 A VAL 98.707 1
ATOM 74 C C . VAL 10 10 ? A -1.985 -4.928 -0.945 1.000 1 A VAL 98.799 1
ATOM 75 O O . VAL 10 10 ? A -1.039 -4.393 -0.396 1.000 1 A VAL 98.842 1
ATOM 76 C CB . VAL 10 10 ? A -3.371 -4.010 -2.826 1.000 1 A VAL 98.447 1
ATOM 77 C CG1 . VAL 10 10 ? A -4.618 -3.231 -3.194 1.000 1 A VAL 98.232 1
ATOM 78 C CG2 . VAL 10 10 ? A -2.097 -3.363 -3.396 1.000 1 A VAL 98.460 1
ATOM 79 N N . GLY 11 11 ? A -1.988 -6.232 -1.297 1.000 1 A GLY 98.585 1
ATOM 80 C CA . GLY 11 11 ? A -0.810 -7.068 -1.053 1.000 1 A GLY 98.409 1
ATOM 81 C C . GLY 11 11 ? A -1.238 -8.458 -0.680 1.000 1 A GLY 98.142 1
ATOM 82 O O . GLY 11 11 ? A -2.421 -8.704 -0.358 1.000 1 A GLY 97.727 1
ATOM 83 N N . ALA 12 12 ? A -0.315 -9.411 -0.671 1.000 1 A ALA 98.523 1
ATOM 84 C CA . ALA 12 12 ? A -0.608 -10.798 -0.417 1.000 1 A ALA 98.347 1
ATOM 85 C C . ALA 12 12 ? A -1.143 -11.015 1.000 1.000 1 A ALA 98.105 1
ATOM 86 O O . ALA 12 12 ? A -0.937 -10.190 1.895 1.000 1 A ALA 97.931 1
ATOM 87 C CB . ALA 12 12 ? A 0.631 -11.639 -0.630 1.000 1 A ALA 98.168 1
ATOM 88 N N . CYS 13 13 ? A -1.802 -12.150 1.200 1.000 1 A CYS 97.263 1
ATOM 89 C CA . CYS 13 13 ? A -2.213 -12.556 2.529 1.000 1 A CYS 96.957 1
ATOM 90 C C . CYS 13 13 ? A -1.036 -12.532 3.486 1.000 1 A CYS 97.387 1
ATOM 91 O O . CYS 13 13 ? A 0.034 -13.074 3.180 1.000 1 A CYS 97.442 1
ATOM 92 C CB . CYS 13 13 ? A -2.801 -13.975 2.499 1.000 1 A CYS 95.440 1
ATOM 93 S SG . CYS 13 13 ? A -4.386 -14.116 1.797 1.000 1 A CYS 86.348 1
ATOM 94 N N . GLY 14 14 ? A -1.234 -11.939 4.651 1.000 1 A GLY 97.524 1
ATOM 95 C CA . GLY 14 14 ? A -0.317 -12.054 5.764 1.000 1 A GLY 97.780 1
ATOM 96 C C . GLY 14 14 ? A 0.807 -11.055 5.793 1.000 1 A GLY 98.393 1
ATOM 97 O O . GLY 14 14 ? A 1.652 -11.120 6.675 1.000 1 A GLY 98.399 1
ATOM 98 N N . VAL 15 15 ? A 0.869 -10.104 4.829 1.000 1 A VAL 98.388 1
ATOM 99 C CA . VAL 15 15 ? A 1.958 -9.119 4.810 1.000 1 A VAL 98.673 1
ATOM 100 C C . VAL 15 15 ? A 1.803 -8.039 5.866 1.000 1 A VAL 98.718 1
ATOM 101 O O . VAL 15 15 ? A 2.771 -7.349 6.184 1.000 1 A VAL 98.761 1
ATOM 102 C CB . VAL 15 15 ? A 2.128 -8.464 3.423 1.000 1 A VAL 98.759 1
ATOM 103 C CG1 . VAL 15 15 ? A 2.397 -9.523 2.349 1.000 1 A VAL 98.794 1
ATOM 104 C CG2 . VAL 15 15 ? A 0.938 -7.592 3.074 1.000 1 A VAL 98.865 1
ATOM 105 N N . GLY 16 16 ? A 0.569 -7.888 6.413 1.000 1 A GLY 98.601 1
ATOM 106 C CA . GLY 16 16 ? A 0.323 -6.873 7.423 1.000 1 A GLY 98.506 1
ATOM 107 C C . GLY 16 16 ? A -0.532 -5.727 6.986 1.000 1 A GLY 98.610 1
ATOM 108 O O . GLY 16 16 ? A -0.497 -4.661 7.597 1.000 1 A GLY 98.606 1
ATOM 109 N N . LYS 17 17 ? A -1.333 -5.934 5.932 1.000 1 A LYS 98.525 1
ATOM 110 C CA . LYS 17 17 ? A -2.260 -4.902 5.472 1.000 1 A LYS 98.505 1
ATOM 111 C C . LYS 17 17 ? A -3.148 -4.441 6.621 1.000 1 A LYS 98.370 1
ATOM 112 O O . LYS 17 17 ? A -3.299 -3.241 6.871 1.000 1 A LYS 98.484 1
ATOM 113 C CB . LYS 17 17 ? A -3.120 -5.406 4.317 1.000 1 A LYS 98.420 1
ATOM 114 C CG . LYS 17 17 ? A -2.333 -5.778 3.069 1.000 1 A LYS 98.188 1
ATOM 115 C CD . LYS 17 17 ? A -3.278 -6.249 1.932 1.000 1 A LYS 97.936 1
ATOM 116 C CE . LYS 17 17 ? A -4.097 -7.462 2.308 1.000 1 A LYS 97.628 1
ATOM 117 N NZ . LYS 17 17 ? A -3.230 -8.656 2.506 1.000 1 A LYS 97.477 1
ATOM 118 N N . SER 18 18 ? A -3.770 -5.402 7.315 1.000 1 A SER 98.206 1
ATOM 119 C CA . SER 18 18 ? A -4.650 -5.067 8.437 1.000 1 A SER 97.922 1
ATOM 120 C C . SER 18 18 ? A -3.876 -4.474 9.602 1.000 1 A SER 98.054 1
ATOM 121 O O . SER 18 18 ? A -4.329 -3.503 10.208 1.000 1 A SER 98.109 1
ATOM 122 C CB . SER 18 18 ? A -5.445 -6.292 8.883 1.000 1 A SER 97.355 1
ATOM 123 O OG . SER 18 18 ? A -6.290 -6.789 7.860 1.000 1 A SER 95.055 1
ATOM 124 N N . ALA 19 19 ? A -2.712 -5.044 9.909 1.000 1 A ALA 98.060 1
ATOM 125 C CA . ALA 19 19 ? A -1.942 -4.544 11.047 1.000 1 A ALA 98.177 1
ATOM 126 C C . ALA 19 19 ? A -1.494 -3.112 10.850 1.000 1 A ALA 98.369 1
ATOM 127 O O . ALA 19 19 ? A -1.527 -2.301 11.774 1.000 1 A ALA 98.456 1
ATOM 128 C CB . ALA 19 19 ? A -0.750 -5.443 11.306 1.000 1 A ALA 98.067 1
ATOM 129 N N . LEU 20 20 ? A -1.076 -2.778 9.607 1.000 1 A LEU 98.362 1
ATOM 130 C CA . LEU 20 20 ? A -0.672 -1.403 9.305 1.000 1 A LEU 98.536 1
ATOM 131 C C . LEU 20 20 ? A -1.848 -0.440 9.436 1.000 1 A LEU 98.510 1
ATOM 132 O O . LEU 20 20 ? A -1.710 0.653 10.010 1.000 1 A LEU 98.546 1
ATOM 133 C CB . LEU 20 20 ? A -0.106 -1.309 7.884 1.000 1 A LEU 98.704 1
ATOM 134 C CG . LEU 20 20 ? A 1.286 -1.889 7.699 1.000 1 A LEU 98.767 1
ATOM 135 C CD1 . LEU 20 20 ? A 2.318 -0.971 8.340 1.000 1 A LEU 98.769 1
ATOM 136 C CD2 . LEU 20 20 ? A 1.578 -2.069 6.218 1.000 1 A LEU 98.793 1
ATOM 137 N N . THR 21 21 ? A -3.000 -0.850 8.907 1.000 1 A THR 98.429 1
ATOM 138 C CA . THR 21 21 ? A -4.180 -0.005 8.951 1.000 1 A THR 98.274 1
ATOM 139 C C . THR 21 21 ? A -4.638 0.220 10.382 1.000 1 A THR 98.185 1
ATOM 140 O O . THR 21 21 ? A -4.951 1.351 10.779 1.000 1 A THR 98.209 1
ATOM 141 C CB . THR 21 21 ? A -5.310 -0.620 8.128 1.000 1 A THR 98.201 1
ATOM 142 O OG1 . THR 21 21 ? A -4.843 -0.807 6.782 1.000 1 A THR 98.088 1
ATOM 143 C CG2 . THR 21 21 ? A -6.521 0.256 8.107 1.000 1 A THR 98.106 1
ATOM 144 N N . ILE 22 22 ? A -4.673 -0.852 11.190 1.000 1 A ILE 97.955 1
ATOM 145 C CA . ILE 22 22 ? A -5.097 -0.737 12.572 1.000 1 A ILE 97.710 1
ATOM 146 C C . ILE 22 22 ? A -4.122 0.123 13.352 1.000 1 A ILE 97.976 1
ATOM 147 O O . ILE 22 22 ? A -4.529 0.928 14.205 1.000 1 A ILE 98.121 1
ATOM 148 C CB . ILE 22 22 ? A -5.310 -2.111 13.199 1.000 1 A ILE 97.165 1
ATOM 149 C CG1 . ILE 22 22 ? A -6.479 -2.812 12.508 1.000 1 A ILE 96.649 1
ATOM 150 C CG2 . ILE 22 22 ? A -5.554 -1.979 14.705 1.000 1 A ILE 96.145 1
ATOM 151 C CD1 . ILE 22 22 ? A -6.605 -4.281 12.847 1.000 1 A ILE 94.651 1
ATOM 152 N N . GLN 23 23 ? A -2.810 0.003 13.091 1.000 1 A GLN 98.126 1
ATOM 153 C CA . GLN 23 23 ? A -1.841 0.907 13.744 1.000 1 A GLN 98.225 1
ATOM 154 C C . GLN 23 23 ? A -2.140 2.366 13.436 1.000 1 A GLN 98.273 1
ATOM 155 O O . GLN 23 23 ? A -2.101 3.213 14.329 1.000 1 A GLN 98.218 1
ATOM 156 C CB . GLN 23 23 ? A -0.404 0.566 13.334 1.000 1 A GLN 98.091 1
ATOM 157 C CG . GLN 23 23 ? A 0.200 -0.471 14.235 1.000 1 A GLN 96.062 1
ATOM 158 C CD . GLN 23 23 ? A 0.564 0.057 15.608 1.000 1 A GLN 97.831 1
ATOM 159 O OE1 . GLN 23 23 ? A 0.234 1.174 16.004 1.000 1 A GLN 97.368 1
ATOM 160 N NE2 . GLN 23 23 ? A 1.330 -0.742 16.356 1.000 1 A GLN 96.939 1
ATOM 161 N N . LEU 24 24 ? A -2.452 2.651 12.146 1.000 1 A LEU 98.307 1
ATOM 162 C CA . LEU 24 24 ? A -2.749 4.035 11.774 1.000 1 A LEU 98.356 1
ATOM 163 C C . LEU 24 24 ? A -4.015 4.548 12.469 1.000 1 A LEU 98.229 1
ATOM 164 O O . LEU 24 24 ? A -4.039 5.647 12.991 1.000 1 A LEU 98.092 1
ATOM 165 C CB . LEU 24 24 ? A -2.924 4.167 10.259 1.000 1 A LEU 98.458 1
ATOM 166 C CG . LEU 24 24 ? A -3.119 5.607 9.774 1.000 1 A LEU 98.401 1
ATOM 167 C CD1 . LEU 24 24 ? A -1.761 6.315 9.729 1.000 1 A LEU 98.158 1
ATOM 168 C CD2 . LEU 24 24 ? A -3.783 5.614 8.415 1.000 1 A LEU 98.277 1
ATOM 169 N N . ILE 25 25 ? A -5.069 3.730 12.455 1.000 1 A ILE 98.022 1
ATOM 170 C CA . ILE 25 25 ? A -6.377 4.160 12.904 1.000 1 A ILE 97.577 1
ATOM 171 C C . ILE 25 25 ? A -6.525 4.101 14.414 1.000 1 A ILE 97.342 1
ATOM 172 O O . ILE 25 25 ? A -7.116 4.995 15.015 1.000 1 A ILE 96.964 1
ATOM 173 C CB . ILE 25 25 ? A -7.495 3.312 12.237 1.000 1 A ILE 96.906 1
ATOM 174 C CG1 . ILE 25 25 ? A -7.362 3.390 10.696 1.000 1 A ILE 94.608 1
ATOM 175 C CG2 . ILE 25 25 ? A -8.873 3.741 12.693 1.000 1 A ILE 93.090 1
ATOM 176 C CD1 . ILE 25 25 ? A -7.457 4.769 10.147 1.000 1 A ILE 88.721 1
ATOM 177 N N . GLN 26 26 ? A -5.993 3.028 15.020 1.000 1 A GLN 97.470 1
ATOM 178 C CA . GLN 26 26 ? A -6.242 2.717 16.432 1.000 1 A GLN 96.932 1
ATOM 179 C C . GLN 26 26 ? A -4.998 2.792 17.294 1.000 1 A GLN 97.232 1
ATOM 180 O O . GLN 26 26 ? A -5.104 2.718 18.534 1.000 1 A GLN 96.548 1
ATOM 181 C CB . GLN 26 26 ? A -6.854 1.337 16.563 1.000 1 A GLN 95.769 1
ATOM 182 C CG . GLN 26 26 ? A -8.133 1.142 15.801 1.000 1 A GLN 91.830 1
ATOM 183 C CD . GLN 26 26 ? A -9.269 2.024 16.273 1.000 1 A GLN 84.172 1
ATOM 184 O OE1 . GLN 26 26 ? A -9.232 2.505 17.411 1.000 1 A GLN 74.721 1
ATOM 185 N NE2 . GLN 26 26 ? A -10.264 2.215 15.417 1.000 1 A GLN 74.504 1
ATOM 186 N N . ASN 27 27 ? A -3.801 2.928 16.715 1.000 1 A ASN 97.337 1
ATOM 187 C CA . ASN 27 27 ? A -2.542 3.092 17.424 1.000 1 A ASN 97.087 1
ATOM 188 C C . ASN 27 27 ? A -2.212 1.905 18.317 1.000 1 A ASN 97.284 1
ATOM 189 O O . ASN 27 27 ? A -1.692 2.048 19.409 1.000 1 A ASN 96.072 1
ATOM 190 C CB . ASN 27 27 ? A -2.537 4.402 18.237 1.000 1 A ASN 96.092 1
ATOM 191 C CG . ASN 27 27 ? A -2.782 5.618 17.359 1.000 1 A ASN 93.845 1
ATOM 192 O OD1 . ASN 27 27 ? A -1.883 6.044 16.614 1.000 1 A ASN 83.561 1
ATOM 193 N ND2 . ASN 27 27 ? A -3.991 6.177 17.426 1.000 1 A ASN 80.653 1
ATOM 194 N N . HIS 28 28 ? A -2.515 0.661 17.846 1.000 1 A HIS 97.406 1
ATOM 195 C CA . HIS 28 28 ? A -2.105 -0.543 18.554 1.000 1 A HIS 96.889 1
ATOM 196 C C . HIS 28 28 ? A -1.884 -1.674 17.559 1.000 1 A HIS 97.347 1
ATOM 197 O O . HIS 28 28 ? A -2.424 -1.679 16.457 1.000 1 A HIS 96.910 1
ATOM 198 C CB . HIS 28 28 ? A -3.115 -0.954 19.628 1.000 1 A HIS 94.790 1
ATOM 199 C CG . HIS 28 28 ? A -4.434 -1.404 19.101 1.000 1 A HIS 89.345 1
ATOM 200 N ND1 . HIS 28 28 ? A -4.823 -2.705 19.069 1.000 1 A HIS 80.445 1
ATOM 201 C CD2 . HIS 28 28 ? A -5.466 -0.679 18.602 1.000 1 A HIS 80.985 1
ATOM 202 C CE1 . HIS 28 28 ? A -6.038 -2.797 18.562 1.000 1 A HIS 80.570 1
ATOM 203 N NE2 . HIS 28 28 ? A -6.460 -1.586 18.285 1.000 1 A HIS 80.322 1
ATOM 204 N N . PHE 29 29 ? A -1.018 -2.635 17.963 1.000 1 A PHE 98.000 1
ATOM 205 C CA . PHE 29 29 ? A -0.670 -3.771 17.121 1.000 1 A PHE 97.980 1
ATOM 206 C C . PHE 29 29 ? A -1.533 -4.965 17.512 1.000 1 A PHE 97.227 1
ATOM 207 O O . PHE 29 29 ? A -1.539 -5.372 18.683 1.000 1 A PHE 96.491 1
ATOM 208 C CB . PHE 29 29 ? A 0.813 -4.124 17.313 1.000 1 A PHE 97.792 1
ATOM 209 C CG . PHE 29 29 ? A 1.257 -5.322 16.528 1.000 1 A PHE 97.998 1
ATOM 210 C CD1 . PHE 29 29 ? A 1.193 -5.318 15.140 1.000 1 A PHE 98.037 1
ATOM 211 C CD2 . PHE 29 29 ? A 1.757 -6.447 17.184 1.000 1 A PHE 97.655 1
ATOM 212 C CE1 . PHE 29 29 ? A 1.632 -6.417 14.431 1.000 1 A PHE 97.684 1
ATOM 213 C CE2 . PHE 29 29 ? A 2.173 -7.544 16.449 1.000 1 A PHE 97.288 1
ATOM 214 C CZ . PHE 29 29 ? A 2.120 -7.526 15.071 1.000 1 A PHE 97.531 1
ATOM 215 N N . VAL 30 30 ? A -2.261 -5.541 16.536 1.000 1 A VAL 95.469 1
ATOM 216 C CA . VAL 30 30 ? A -3.106 -6.703 16.759 1.000 1 A VAL 93.325 1
ATOM 217 C C . VAL 30 30 ? A -2.363 -7.903 16.187 1.000 1 A VAL 93.055 1
ATOM 218 O O . VAL 30 30 ? A -2.141 -8.001 14.979 1.000 1 A VAL 92.097 1
ATOM 219 C CB . VAL 30 30 ? A -4.481 -6.563 16.106 1.000 1 A VAL 89.737 1
ATOM 220 C CG1 . VAL 30 30 ? A -5.227 -5.370 16.698 1.000 1 A VAL 85.178 1
ATOM 221 C CG2 . VAL 30 30 ? A -5.289 -7.830 16.286 1.000 1 A VAL 82.622 1
ATOM 222 N N . ASP 31 31 ? A -1.988 -8.839 17.074 1.000 1 A ASP 91.808 1
ATOM 223 C CA . ASP 31 31 ? A -1.180 -9.993 16.678 1.000 1 A ASP 91.053 1
ATOM 224 C C . ASP 31 31 ? A -1.978 -10.995 15.850 1.000 1 A ASP 90.669 1
ATOM 225 O O . ASP 31 31 ? A -1.405 -11.675 14.983 1.000 1 A ASP 85.888 1
ATOM 226 C CB . ASP 31 31 ? A -0.586 -10.666 17.939 1.000 1 A ASP 87.859 1
ATOM 227 C CG . ASP 31 31 ? A 0.696 -11.434 17.631 1.000 1 A ASP 83.714 1
ATOM 228 O OD1 . ASP 31 31 ? A 0.915 -11.826 16.460 1.000 1 A ASP 79.543 1
ATOM 229 O OD2 . ASP 31 31 ? A 1.481 -11.640 18.568 1.000 1 A ASP 79.878 1
ATOM 230 N N . GLU 32 32 ? A -3.291 -11.083 16.083 1.000 1 A GLU 90.579 1
ATOM 231 C CA . GLU 32 32 ? A -4.157 -12.039 15.383 1.000 1 A GLU 89.091 1
ATOM 232 C C . GLU 32 32 ? A -5.397 -11.296 14.909 1.000 1 A GLU 87.381 1
ATOM 233 O O . GLU 32 32 ? A -6.239 -10.929 15.729 1.000 1 A GLU 82.672 1
ATOM 234 C CB . GLU 32 32 ? A -4.528 -13.204 16.293 1.000 1 A GLU 87.041 1
ATOM 235 C CG . GLU 32 32 ? A -5.420 -14.238 15.666 1.000 1 A GLU 76.137 1
ATOM 236 C CD . GLU 32 32 ? A -5.655 -15.430 16.576 1.000 1 A GLU 67.239 1
ATOM 237 O OE1 . GLU 32 32 ? A -4.855 -15.633 17.537 1.000 1 A GLU 62.697 1
ATOM 238 O OE2 . GLU 32 32 ? A -6.649 -16.160 16.360 1.000 1 A GLU 59.317 1
ATOM 239 N N . TYR 33 33 ? A -5.533 -11.089 13.594 1.000 1 A TYR 86.914 1
ATOM 240 C CA . TYR 33 33 ? A -6.667 -10.320 13.031 1.000 1 A TYR 85.995 1
ATOM 241 C C . TYR 33 33 ? A -7.232 -11.142 11.883 1.000 1 A TYR 87.510 1
ATOM 242 O O . TYR 33 33 ? A -6.541 -11.483 10.944 1.000 1 A TYR 86.356 1
ATOM 243 C CB . TYR 33 33 ? A -6.176 -8.954 12.517 1.000 1 A TYR 81.753 1
ATOM 244 C CG . TYR 33 33 ? A -7.295 -8.023 12.129 1.000 1 A TYR 79.873 1
ATOM 245 C CD1 . TYR 33 33 ? A -7.950 -7.281 13.088 1.000 1 A TYR 76.370 1
ATOM 246 C CD2 . TYR 33 33 ? A -7.659 -7.870 10.809 1.000 1 A TYR 75.127 1
ATOM 247 C CE1 . TYR 33 33 ? A -8.966 -6.407 12.746 1.000 1 A TYR 73.236 1
ATOM 248 C CE2 . TYR 33 33 ? A -8.677 -7.002 10.451 1.000 1 A TYR 72.793 1
ATOM 249 C CZ . TYR 33 33 ? A -9.327 -6.281 11.423 1.000 1 A TYR 74.285 1
ATOM 250 O OH . TYR 33 33 ? A -10.348 -5.422 11.072 1.000 1 A TYR 69.291 1
ATOM 251 N N . ASP 34 34 ? A -8.550 -11.479 11.967 1.000 1 A ASP 90.108 1
ATOM 252 C CA . ASP 34 34 ? A -9.196 -12.344 10.985 1.000 1 A ASP 91.242 1
ATOM 253 C C . ASP 34 34 ? A -8.803 -11.947 9.564 1.000 1 A ASP 92.757 1
ATOM 254 O O . ASP 34 34 ? A -9.052 -10.827 9.140 1.000 1 A ASP 92.541 1
ATOM 255 C CB . ASP 34 34 ? A -10.718 -12.263 11.143 1.000 1 A ASP 89.947 1
ATOM 256 C CG . ASP 34 34 ? A -11.454 -13.335 10.355 1.000 1 A ASP 89.730 1
ATOM 257 O OD1 . ASP 34 34 ? A -11.016 -13.715 9.252 1.000 1 A ASP 88.675 1
ATOM 258 O OD2 . ASP 34 34 ? A -12.505 -13.788 10.837 1.000 1 A ASP 87.086 1
ATOM 259 N N . PRO 35 35 ? A -8.201 -12.897 8.817 1.000 1 A PRO 90.131 1
ATOM 260 C CA . PRO 35 35 ? A -7.695 -12.546 7.482 1.000 1 A PRO 91.811 1
ATOM 261 C C . PRO 35 35 ? A -8.764 -12.453 6.431 1.000 1 A PRO 92.213 1
ATOM 262 O O . PRO 35 35 ? A -8.500 -12.026 5.296 1.000 1 A PRO 90.846 1
ATOM 263 C CB . PRO 35 35 ? A -6.737 -13.690 7.159 1.000 1 A PRO 89.897 1
ATOM 264 C CG . PRO 35 35 ? A -7.287 -14.848 7.892 1.000 1 A PRO 89.043 1
ATOM 265 C CD . PRO 35 35 ? A -7.849 -14.276 9.177 1.000 1 A PRO 91.385 1
ATOM 266 N N . THR 36 36 ? A -10.005 -12.825 6.743 1.000 1 A THR 91.619 1
ATOM 267 C CA . THR 36 36 ? A -11.098 -12.794 5.772 1.000 1 A THR 90.553 1
ATOM 268 C C . THR 36 36 ? A -11.891 -11.473 5.821 1.000 1 A THR 91.790 1
ATOM 269 O O . THR 36 36 ? A -12.741 -11.255 4.963 1.000 1 A THR 90.629 1
ATOM 270 C CB . THR 36 36 ? A -12.085 -13.947 6.001 1.000 1 A THR 87.427 1
ATOM 271 O OG1 . THR 36 36 ? A -12.824 -13.739 7.195 1.000 1 A THR 85.694 1
ATOM 272 C CG2 . THR 36 36 ? A -11.338 -15.268 6.067 1.000 1 A THR 84.975 1
ATOM 273 N N . ILE 37 37 ? A -11.608 -10.614 6.823 1.000 1 A ILE 93.874 1
ATOM 274 C CA . ILE 37 37 ? A -12.376 -9.378 6.985 1.000 1 A ILE 93.719 1
ATOM 275 C C . ILE 37 37 ? A -11.798 -8.277 6.114 1.000 1 A ILE 94.244 1
ATOM 276 O O . ILE 37 37 ? A -10.629 -7.902 6.255 1.000 1 A ILE 93.969 1
ATOM 277 C CB . ILE 37 37 ? A -12.416 -8.920 8.449 1.000 1 A ILE 92.089 1
ATOM 278 C CG1 . ILE 37 37 ? A -13.129 -9.964 9.303 1.000 1 A ILE 92.275 1
ATOM 279 C CG2 . ILE 37 37 ? A -13.097 -7.553 8.530 1.000 1 A ILE 91.496 1
ATOM 280 C CD1 . ILE 37 37 ? A -13.191 -9.615 10.771 1.000 1 A ILE 88.904 1
ATOM 281 N N . GLU 38 38 ? A -12.632 -7.757 5.184 1.000 1 A GLU 93.735 1
ATOM 282 C CA . GLU 38 38 ? A -12.305 -6.605 4.391 1.000 1 A GLU 93.786 1
ATOM 283 C C . GLU 38 38 ? A -13.205 -5.469 4.811 1.000 1 A GLU 93.381 1
ATOM 284 O O . GLU 38 38 ? A -14.435 -5.601 4.800 1.000 1 A GLU 92.356 1
ATOM 285 C CB . GLU 38 38 ? A -12.493 -6.916 2.914 1.000 1 A GLU 92.682 1
ATOM 286 C CG . GLU 38 38 ? A -12.196 -5.733 2.016 1.000 1 A GLU 91.252 1
ATOM 287 C CD . GLU 38 38 ? A -12.198 -6.131 0.557 1.000 1 A GLU 91.589 1
ATOM 288 O OE1 . GLU 38 38 ? A -11.348 -6.952 0.150 1.000 1 A GLU 88.580 1
ATOM 289 O OE2 . GLU 38 38 ? A -13.071 -5.635 -0.176 1.000 1 A GLU 88.577 1
ATOM 290 N N . ASP 39 39 ? A -12.614 -4.335 5.213 1.000 1 A ASP 94.892 1
ATOM 291 C CA . ASP 39 39 ? A -13.389 -3.236 5.750 1.000 1 A ASP 94.794 1
ATOM 292 C C . ASP 39 39 ? A -12.719 -1.934 5.423 1.000 1 A ASP 95.862 1
ATOM 293 O O . ASP 39 39 ? A -11.579 -1.890 4.961 1.000 1 A ASP 95.606 1
ATOM 294 C CB . ASP 39 39 ? A -13.570 -3.406 7.271 1.000 1 A ASP 93.001 1
ATOM 295 C CG . ASP 39 39 ? A -14.900 -2.863 7.788 1.000 1 A ASP 86.473 1
ATOM 296 O OD1 . ASP 39 39 ? A -15.548 -2.058 7.068 1.000 1 A ASP 83.595 1
ATOM 297 O OD2 . ASP 39 39 ? A -15.292 -3.274 8.902 1.000 1 A ASP 80.926 1
ATOM 298 N N . SER 40 40 ? A -13.460 -0.846 5.619 1.000 1 A SER 95.473 1
ATOM 299 C CA . SER 40 40 ? A -12.921 0.505 5.430 1.000 1 A SER 95.476 1
ATOM 300 C C . SER 40 40 ? A -12.905 1.244 6.752 1.000 1 A SER 95.939 1
ATOM 301 O O . SER 40 40 ? A -13.689 0.969 7.655 1.000 1 A SER 94.489 1
ATOM 302 C CB . SER 40 40 ? A -13.696 1.244 4.369 1.000 1 A SER 93.002 1
ATOM 303 O OG . SER 40 40 ? A -14.994 1.520 4.807 1.000 1 A SER 87.714 1
ATOM 304 N N . TYR 41 41 ? A -11.989 2.175 6.868 1.000 1 A TYR 97.002 1
ATOM 305 C CA . TYR 41 41 ? A -11.723 2.964 8.065 1.000 1 A TYR 96.703 1
ATOM 306 C C . TYR 41 41 ? A -11.546 4.419 7.683 1.000 1 A TYR 97.060 1
ATOM 307 O O . TYR 41 41 ? A -11.080 4.727 6.600 1.000 1 A TYR 96.921 1
ATOM 308 C CB . TYR 41 41 ? A -10.437 2.451 8.749 1.000 1 A TYR 96.109 1
ATOM 309 C CG . TYR 41 41 ? A -10.441 0.996 9.120 1.000 1 A TYR 94.478 1
ATOM 310 C CD1 . TYR 41 41 ? A -10.795 0.590 10.389 1.000 1 A TYR 92.634 1
ATOM 311 C CD2 . TYR 41 41 ? A -10.116 0.038 8.171 1.000 1 A TYR 93.550 1
ATOM 312 C CE1 . TYR 41 41 ? A -10.797 -0.727 10.737 1.000 1 A TYR 89.968 1
ATOM 313 C CE2 . TYR 41 41 ? A -10.116 -1.317 8.507 1.000 1 A TYR 92.008 1
ATOM 314 C CZ . TYR 41 41 ? A -10.461 -1.686 9.781 1.000 1 A TYR 89.505 1
ATOM 315 O OH . TYR 41 41 ? A -10.479 -3.028 10.129 1.000 1 A TYR 86.226 1
ATOM 316 N N . ARG 42 42 ? A -11.932 5.318 8.624 1.000 1 A ARG 97.159 1
ATOM 317 C CA . ARG 42 42 ? A -11.772 6.745 8.403 1.000 1 A ARG 97.099 1
ATOM 318 C C . ARG 42 42 ? A -10.867 7.319 9.490 1.000 1 A ARG 97.252 1
ATOM 319 O O . ARG 42 42 ? A -10.945 6.917 10.642 1.000 1 A ARG 96.119 1
ATOM 320 C CB . ARG 42 42 ? A -13.112 7.471 8.367 1.000 1 A ARG 95.590 1
ATOM 321 C CG . ARG 42 42 ? A -13.770 7.413 7.007 1.000 1 A ARG 85.268 1
ATOM 322 C CD . ARG 42 42 ? A -15.287 7.626 7.060 1.000 1 A ARG 79.507 1
ATOM 323 N NE . ARG 42 42 ? A -15.962 6.390 7.434 1.000 1 A ARG 74.070 1
ATOM 324 C CZ . ARG 42 42 ? A -16.362 6.076 8.674 1.000 1 A ARG 67.857 1
ATOM 325 N NH1 . ARG 42 42 ? A -16.148 6.908 9.675 1.000 1 A ARG 61.031 1
ATOM 326 N NH2 . ARG 42 42 ? A -16.975 4.929 8.904 1.000 1 A ARG 58.637 1
ATOM 327 N N . LYS 43 43 ? A -9.958 8.238 9.103 1.000 1 A LYS 96.845 1
ATOM 328 C CA . LYS 43 43 ? A -9.012 8.831 10.051 1.000 1 A LYS 96.928 1
ATOM 329 C C . LYS 43 43 ? A -8.698 10.255 9.625 1.000 1 A LYS 97.145 1
ATOM 330 O O . LYS 43 43 ? A -8.264 10.490 8.508 1.000 1 A LYS 97.119 1
ATOM 331 C CB . LYS 43 43 ? A -7.725 7.998 10.108 1.000 1 A LYS 96.199 1
ATOM 332 C CG . LYS 43 43 ? A -6.605 8.566 10.960 1.000 1 A LYS 94.938 1
ATOM 333 C CD . LYS 43 43 ? A -6.934 8.471 12.438 1.000 1 A LYS 92.423 1
ATOM 334 C CE . LYS 43 43 ? A -5.687 8.725 13.263 1.000 1 A LYS 91.071 1
ATOM 335 N NZ . LYS 43 43 ? A -5.993 8.637 14.678 1.000 1 A LYS 86.712 1
ATOM 336 N N . GLN 44 44 ? A -8.935 11.215 10.534 1.000 1 A GLN 97.225 1
ATOM 337 C CA . GLN 44 44 ? A -8.577 12.600 10.267 1.000 1 A GLN 97.078 1
ATOM 338 C C . GLN 44 44 ? A -7.156 12.847 10.716 1.000 1 A GLN 96.828 1
ATOM 339 O O . GLN 44 44 ? A -6.808 12.567 11.865 1.000 1 A GLN 95.672 1
ATOM 340 C CB . GLN 44 44 ? A -9.548 13.548 10.982 1.000 1 A GLN 96.034 1
ATOM 341 C CG . GLN 44 44 ? A -9.301 15.010 10.661 1.000 1 A GLN 91.713 1
ATOM 342 C CD . GLN 44 44 ? A -10.363 15.917 11.256 1.000 1 A GLN 87.618 1
ATOM 343 O OE1 . GLN 44 44 ? A -11.537 15.825 10.899 1.000 1 A GLN 79.975 1
ATOM 344 N NE2 . GLN 44 44 ? A -9.948 16.776 12.152 1.000 1 A GLN 78.951 1
ATOM 345 N N . VAL 45 45 ? A -6.324 13.326 9.796 1.000 1 A VAL 96.943 1
ATOM 346 C CA . VAL 45 45 ? A -4.918 13.606 10.078 1.000 1 A VAL 96.594 1
ATOM 347 C C . VAL 45 45 ? A -4.561 14.989 9.538 1.000 1 A VAL 96.375 1
ATOM 348 O O . VAL 45 45 ? A -5.286 15.547 8.705 1.000 1 A VAL 95.688 1
ATOM 349 C CB . VAL 45 45 ? A -3.983 12.554 9.452 1.000 1 A VAL 95.665 1
ATOM 350 C CG1 . VAL 45 45 ? A -4.248 11.166 10.037 1.000 1 A VAL 95.104 1
ATOM 351 C CG2 . VAL 45 45 ? A -4.104 12.535 7.932 1.000 1 A VAL 94.828 1
ATOM 352 N N . VAL 46 46 ? A -3.434 15.515 10.020 1.000 1 A VAL 96.076 1
ATOM 353 C CA . VAL 46 46 ? A -2.895 16.757 9.466 1.000 1 A VAL 96.263 1
ATOM 354 C C . VAL 46 46 ? A -1.603 16.431 8.737 1.000 1 A VAL 96.794 1
ATOM 355 O O . VAL 46 46 ? A -0.662 15.913 9.342 1.000 1 A VAL 96.224 1
ATOM 356 C CB . VAL 46 46 ? A -2.639 17.799 10.561 1.000 1 A VAL 94.868 1
ATOM 357 C CG1 . VAL 46 46 ? A -3.915 18.133 11.292 1.000 1 A VAL 93.583 1
ATOM 358 C CG2 . VAL 46 46 ? A -2.027 19.070 9.931 1.000 1 A VAL 94.057 1
ATOM 359 N N . ILE 47 47 ? A -1.562 16.679 7.435 1.000 1 A ILE 96.817 1
ATOM 360 C CA . ILE 47 47 ? A -0.393 16.384 6.613 1.000 1 A ILE 97.111 1
ATOM 361 C C . ILE 47 47 ? A 0.068 17.674 5.940 1.000 1 A ILE 96.873 1
ATOM 362 O O . ILE 47 47 ? A -0.660 18.233 5.129 1.000 1 A ILE 96.275 1
ATOM 363 C CB . ILE 47 47 ? A -0.680 15.283 5.570 1.000 1 A ILE 97.322 1
ATOM 364 C CG1 . ILE 47 47 ? A -1.159 14.019 6.263 1.000 1 A ILE 96.920 1
ATOM 365 C CG2 . ILE 47 47 ? A 0.557 15.034 4.718 1.000 1 A ILE 97.096 1
ATOM 366 C CD1 . ILE 47 47 ? A -1.764 13.024 5.317 1.000 1 A ILE 96.410 1
ATOM 367 N N . ASP 48 48 ? A 1.285 18.097 6.298 1.000 1 A ASP 97.152 1
ATOM 368 C CA . ASP 48 48 ? A 1.858 19.317 5.694 1.000 1 A ASP 96.570 1
ATOM 369 C C . ASP 48 48 ? A 0.930 20.508 5.868 1.000 1 A ASP 95.770 1
ATOM 370 O O . ASP 48 48 ? A 0.737 21.316 4.958 1.000 1 A ASP 94.150 1
ATOM 371 C CB . ASP 48 48 ? A 2.200 19.083 4.223 1.000 1 A ASP 96.196 1
ATOM 372 C CG . ASP 48 48 ? A 3.127 17.888 4.015 1.000 1 A ASP 96.437 1
ATOM 373 O OD1 . ASP 48 48 ? A 4.026 17.678 4.843 1.000 1 A ASP 95.393 1
ATOM 374 O OD2 . ASP 48 48 ? A 2.947 17.187 2.990 1.000 1 A ASP 94.937 1
ATOM 375 N N . GLY 49 49 ? A 0.305 20.587 7.047 1.000 1 A GLY 95.903 1
ATOM 376 C CA . GLY 49 49 ? A -0.576 21.694 7.365 1.000 1 A GLY 94.285 1
ATOM 377 C C . GLY 49 49 ? A -1.999 21.579 6.886 1.000 1 A GLY 94.351 1
ATOM 378 O O . GLY 49 49 ? A -2.824 22.447 7.183 1.000 1 A GLY 92.956 1
ATOM 379 N N . GLU 50 50 ? A -2.323 20.518 6.132 1.000 1 A GLU 93.678 1
ATOM 380 C CA . GLU 50 50 ? A -3.649 20.311 5.587 1.000 1 A GLU 93.574 1
ATOM 381 C C . GLU 50 50 ? A -4.400 19.274 6.417 1.000 1 A GLU 94.516 1
ATOM 382 O O . GLU 50 50 ? A -3.972 18.141 6.529 1.000 1 A GLU 94.551 1
ATOM 383 C CB . GLU 50 50 ? A -3.578 19.869 4.116 1.000 1 A GLU 91.048 1
ATOM 384 C CG . GLU 50 50 ? A -4.939 19.598 3.510 1.000 1 A GLU 87.994 1
ATOM 385 C CD . GLU 50 50 ? A -4.858 19.123 2.079 1.000 1 A GLU 85.769 1
ATOM 386 O OE1 . GLU 50 50 ? A -4.428 17.959 1.877 1.000 1 A GLU 77.851 1
ATOM 387 O OE2 . GLU 50 50 ? A -5.180 19.903 1.159 1.000 1 A GLU 76.232 1
ATOM 388 N N . THR 51 51 ? A -5.521 19.636 7.012 1.000 1 A THR 95.620 1
ATOM 389 C CA . THR 51 51 ? A -6.371 18.675 7.692 1.000 1 A THR 95.757 1
ATOM 390 C C . THR 51 51 ? A -7.036 17.788 6.620 1.000 1 A THR 95.777 1
ATOM 391 O O . THR 51 51 ? A -7.718 18.309 5.727 1.000 1 A THR 94.140 1
ATOM 392 C CB . THR 51 51 ? A -7.410 19.337 8.586 1.000 1 A THR 95.053 1
ATOM 393 O OG1 . THR 51 51 ? A -6.725 20.135 9.577 1.000 1 A THR 92.654 1
ATOM 394 C CG2 . THR 51 51 ? A -8.279 18.317 9.265 1.000 1 A THR 93.244 1
ATOM 395 N N . SER 52 52 ? A -6.821 16.464 6.725 1.000 1 A SER 95.717 1
ATOM 396 C CA . SER 52 52 ? A -7.198 15.523 5.685 1.000 1 A SER 95.562 1
ATOM 397 C C . SER 52 52 ? A -7.988 14.376 6.295 1.000 1 A SER 96.506 1
ATOM 398 O O . SER 52 52 ? A -7.629 13.868 7.352 1.000 1 A SER 96.165 1
ATOM 399 C CB . SER 52 52 ? A -5.967 14.971 4.964 1.000 1 A SER 92.777 1
ATOM 400 O OG . SER 52 52 ? A -5.184 16.025 4.434 1.000 1 A SER 84.810 1
ATOM 401 N N . LEU 53 53 ? A -9.022 13.908 5.607 1.000 1 A LEU 96.978 1
ATOM 402 C CA . LEU 53 53 ? A -9.776 12.731 5.997 1.000 1 A LEU 97.479 1
ATOM 403 C C . LEU 53 53 ? A -9.362 11.584 5.077 1.000 1 A LEU 97.809 1
ATOM 404 O O . LEU 53 53 ? A -9.585 11.629 3.879 1.000 1 A LEU 97.494 1
ATOM 405 C CB . LEU 53 53 ? A -11.276 12.983 5.884 1.000 1 A LEU 96.760 1
ATOM 406 C CG . LEU 53 53 ? A -12.130 11.801 6.278 1.000 1 A LEU 94.325 1
ATOM 407 C CD1 . LEU 53 53 ? A -11.913 11.469 7.762 1.000 1 A LEU 92.994 1
ATOM 408 C CD2 . LEU 53 53 ? A -13.591 12.046 5.993 1.000 1 A LEU 92.418 1
ATOM 409 N N . LEU 54 54 ? A -8.728 10.547 5.689 1.000 1 A LEU 98.087 1
ATOM 410 C CA . LEU 54 54 ? A -8.296 9.376 4.938 1.000 1 A LEU 98.281 1
ATOM 411 C C . LEU 54 54 ? A -9.386 8.308 5.019 1.000 1 A LEU 98.239 1
ATOM 412 O O . LEU 54 54 ? A -9.786 7.910 6.113 1.000 1 A LEU 98.023 1
ATOM 413 C CB . LEU 54 54 ? A -6.988 8.808 5.491 1.000 1 A LEU 98.257 1
ATOM 414 C CG . LEU 54 54 ? A -5.861 9.797 5.673 1.000 1 A LEU 98.080 1
ATOM 415 C CD1 . LEU 54 54 ? A -5.645 10.630 4.398 1.000 1 A LEU 97.946 1
ATOM 416 C CD2 . LEU 54 54 ? A -4.584 9.055 6.039 1.000 1 A LEU 98.044 1
ATOM 417 N N . ASP 55 55 ? A -9.893 7.870 3.851 1.000 1 A ASP 98.287 1
ATOM 418 C CA . ASP 55 55 ? A -10.861 6.782 3.743 1.000 1 A ASP 98.128 1
ATOM 419 C C . ASP 55 55 ? A -10.077 5.591 3.209 1.000 1 A ASP 98.238 1
ATOM 420 O O . ASP 55 55 ? A -9.722 5.546 2.028 1.000 1 A ASP 98.041 1
ATOM 421 C CB . ASP 55 55 ? A -11.981 7.190 2.795 1.000 1 A ASP 97.136 1
ATOM 422 C CG . ASP 55 55 ? A -13.080 6.141 2.698 1.000 1 A ASP 94.988 1
ATOM 423 O OD1 . ASP 55 55 ? A -12.991 5.100 3.383 1.000 1 A ASP 92.993 1
ATOM 424 O OD2 . ASP 55 55 ? A -14.032 6.392 1.936 1.000 1 A ASP 90.566 1
ATOM 425 N N . ILE 56 56 ? A -9.766 4.624 4.105 1.000 1 A ILE 98.209 1
ATOM 426 C CA . ILE 56 56 ? A -8.804 3.566 3.816 1.000 1 A ILE 98.293 1
ATOM 427 C C . ILE 56 56 ? A -9.543 2.241 3.686 1.000 1 A ILE 98.044 1
ATOM 428 O O . ILE 56 56 ? A -10.173 1.775 4.630 1.000 1 A ILE 97.925 1
ATOM 429 C CB . ILE 56 56 ? A -7.746 3.453 4.913 1.000 1 A ILE 98.375 1
ATOM 430 C CG1 . ILE 56 56 ? A -6.997 4.788 5.051 1.000 1 A ILE 97.685 1
ATOM 431 C CG2 . ILE 56 56 ? A -6.776 2.329 4.631 1.000 1 A ILE 98.260 1
ATOM 432 C CD1 . ILE 56 56 ? A -6.265 4.957 6.358 1.000 1 A ILE 93.075 1
ATOM 433 N N . LEU 57 57 ? A -9.433 1.597 2.515 1.000 1 A LEU 97.949 1
ATOM 434 C CA . LEU 57 57 ? A -9.939 0.249 2.284 1.000 1 A LEU 97.628 1
ATOM 435 C C . LEU 57 57 ? A -8.818 -0.753 2.522 1.000 1 A LEU 97.737 1
ATOM 436 O O . LEU 57 57 ? A -7.814 -0.770 1.830 1.000 1 A LEU 97.736 1
ATOM 437 C CB . LEU 57 57 ? A -10.460 0.107 0.849 1.000 1 A LEU 96.801 1
ATOM 438 C CG . LEU 57 57 ? A -10.919 -1.295 0.445 1.000 1 A LEU 95.474 1
ATOM 439 C CD1 . LEU 57 57 ? A -12.073 -1.761 1.331 1.000 1 A LEU 94.327 1
ATOM 440 C CD2 . LEU 57 57 ? A -11.303 -1.341 -1.017 1.000 1 A LEU 93.994 1
ATOM 441 N N . ASP 58 58 ? A -8.994 -1.598 3.573 1.000 1 A ASP 97.711 1
ATOM 442 C CA . ASP 58 58 ? A -8.096 -2.688 3.892 1.000 1 A ASP 97.676 1
ATOM 443 C C . ASP 58 58 ? A -8.620 -3.954 3.214 1.000 1 A ASP 97.301 1
ATOM 444 O O . ASP 58 58 ? A -9.597 -4.553 3.684 1.000 1 A ASP 96.662 1
ATOM 445 C CB . ASP 58 58 ? A -8.044 -2.859 5.411 1.000 1 A ASP 97.640 1
ATOM 446 C CG . ASP 58 58 ? A -7.257 -4.085 5.840 1.000 1 A ASP 97.591 1
ATOM 447 O OD1 . ASP 58 58 ? A -6.324 -4.498 5.108 1.000 1 A ASP 97.169 1
ATOM 448 O OD2 . ASP 58 58 ? A -7.591 -4.630 6.896 1.000 1 A ASP 96.901 1
ATOM 449 N N . THR 59 59 ? A -7.987 -4.375 2.129 1.000 1 A THR 97.390 1
ATOM 450 C CA . THR 59 59 ? A -8.520 -5.458 1.312 1.000 1 A THR 97.037 1
ATOM 451 C C . THR 59 59 ? A -8.249 -6.821 1.948 1.000 1 A THR 96.295 1
ATOM 452 O O . THR 59 59 ? A -7.332 -7.007 2.744 1.000 1 A THR 95.213 1
ATOM 453 C CB . THR 59 59 ? A -7.950 -5.453 -0.105 1.000 1 A THR 96.924 1
ATOM 454 O OG1 . THR 59 59 ? A -6.539 -5.673 -0.043 1.000 1 A THR 95.032 1
ATOM 455 C CG2 . THR 59 59 ? A -8.227 -4.127 -0.788 1.000 1 A THR 95.240 1
ATOM 456 N N . ALA 60 60 ? A -9.076 -7.812 1.558 1.000 1 A ALA 96.057 1
ATOM 457 C CA . ALA 60 60 ? A -8.936 -9.166 2.092 1.000 1 A ALA 94.939 1
ATOM 458 C C . ALA 60 60 ? A -9.301 -10.236 1.089 1.000 1 A ALA 91.811 1
ATOM 459 O O . ALA 60 60 ? A -9.340 -11.405 1.458 1.000 1 A ALA 87.292 1
ATOM 460 C CB . ALA 60 60 ? A -9.774 -9.333 3.365 1.000 1 A ALA 94.626 1
ATOM 461 N N . GLY 61 61 ? A -9.585 -9.874 -0.161 1.000 1 A GLY 84.064 1
ATOM 462 C CA . GLY 61 61 ? A -9.935 -10.895 -1.134 1.000 1 A GLY 79.785 1
ATOM 463 C C . GLY 61 61 ? A -10.549 -10.310 -2.393 1.000 1 A GLY 80.025 1
ATOM 464 O O . GLY 61 61 ? A -10.144 -9.255 -2.844 1.000 1 A GLY 73.929 1
ATOM 465 N N . GLN 62 62 ? A -11.514 -11.026 -2.910 1.000 1 A GLN 76.202 1
ATOM 466 C CA . GLN 62 62 ? A -12.193 -10.713 -4.168 1.000 1 A GLN 75.273 1
ATOM 467 C C . GLN 62 62 ? A -13.711 -10.809 -3.962 1.000 1 A GLN 76.011 1
ATOM 468 O O . GLN 62 62 ? A -14.178 -11.558 -3.112 1.000 1 A GLN 72.422 1
ATOM 469 C CB . GLN 62 62 ? A -11.785 -11.669 -5.282 1.000 1 A GLN 70.874 1
ATOM 470 C CG . GLN 62 62 ? A -10.305 -11.810 -5.520 1.000 1 A GLN 66.970 1
ATOM 471 C CD . GLN 62 62 ? A -9.983 -12.796 -6.633 1.000 1 A GLN 59.577 1
ATOM 472 O OE1 . GLN 62 62 ? A -10.780 -13.013 -7.530 1.000 1 A GLN 56.596 1
ATOM 473 N NE2 . GLN 62 62 ? A -8.796 -13.411 -6.539 1.000 1 A GLN 58.449 1
ATOM 474 N N . GLU 63 63 ? A -14.473 -10.051 -4.759 1.000 1 A GLU 75.394 1
ATOM 475 C CA . GLU 63 63 ? A -15.915 -10.187 -4.764 1.000 1 A GLU 73.889 1
ATOM 476 C C . GLU 63 63 ? A -16.287 -11.441 -5.541 1.000 1 A GLU 75.854 1
ATOM 477 O O . GLU 63 63 ? A -15.434 -12.110 -6.105 1.000 1 A GLU 73.040 1
ATOM 478 C CB . GLU 63 63 ? A -16.551 -8.960 -5.400 1.000 1 A GLU 68.048 1
ATOM 479 C CG . GLU 63 63 ? A -16.180 -7.644 -4.721 1.000 1 A GLU 65.752 1
ATOM 480 C CD . GLU 63 63 ? A -16.776 -7.464 -3.330 1.000 1 A GLU 61.887 1
ATOM 481 O OE1 . GLU 63 63 ? A -17.561 -8.315 -2.881 1.000 1 A GLU 60.688 1
ATOM 482 O OE2 . GLU 63 63 ? A -16.423 -6.449 -2.694 1.000 1 A GLU 60.647 1
ATOM 483 N N . GLU 64 64 ? A -17.605 -11.762 -5.560 1.000 1 A GLU 79.369 1
ATOM 484 C CA . GLU 64 64 ? A -18.077 -12.949 -6.309 1.000 1 A GLU 79.069 1
ATOM 485 C C . GLU 64 64 ? A -17.662 -12.893 -7.770 1.000 1 A GLU 79.802 1
ATOM 486 O O . GLU 64 64 ? A -17.213 -13.888 -8.318 1.000 1 A GLU 75.700 1
ATOM 487 C CB . GLU 64 64 ? A -19.597 -13.060 -6.223 1.000 1 A GLU 73.431 1
ATOM 488 C CG . GLU 64 64 ? A -20.156 -14.257 -6.976 1.000 1 A GLU 68.773 1
ATOM 489 C CD . GLU 64 64 ? A -21.677 -14.369 -6.891 1.000 1 A GLU 62.301 1
ATOM 490 O OE1 . GLU 64 64 ? A -22.314 -13.376 -6.479 1.000 1 A GLU 62.304 1
ATOM 491 O OE2 . GLU 64 64 ? A -22.209 -15.435 -7.240 1.000 1 A GLU 60.101 1
ATOM 492 N N . TYR 65 65 ? A -17.819 -11.731 -8.398 1.000 1 A TYR 80.926 1
ATOM 493 C CA . TYR 65 65 ? A -17.363 -11.510 -9.769 1.000 1 A TYR 81.341 1
ATOM 494 C C . TYR 65 65 ? A -16.308 -10.440 -9.734 1.000 1 A TYR 82.783 1
ATOM 495 O O . TYR 65 65 ? A -16.422 -9.455 -9.050 1.000 1 A TYR 80.794 1
ATOM 496 C CB . TYR 65 65 ? A -18.525 -11.086 -10.671 1.000 1 A TYR 77.463 1
ATOM 497 C CG . TYR 65 65 ? A -19.656 -12.069 -10.673 1.000 1 A TYR 72.236 1
ATOM 498 C CD1 . TYR 65 65 ? A -19.576 -13.253 -11.394 1.000 1 A TYR 68.253 1
ATOM 499 C CD2 . TYR 65 65 ? A -20.806 -11.830 -9.945 1.000 1 A TYR 68.248 1
ATOM 500 C CE1 . TYR 65 65 ? A -20.606 -14.162 -11.399 1.000 1 A TYR 64.696 1
ATOM 501 C CE2 . TYR 65 65 ? A -21.828 -12.742 -9.944 1.000 1 A TYR 65.555 1
ATOM 502 C CZ . TYR 65 65 ? A -21.727 -13.895 -10.663 1.000 1 A TYR 63.966 1
ATOM 503 O OH . TYR 65 65 ? A -22.761 -14.806 -10.655 1.000 1 A TYR 69.471 1
ATOM 504 N N . SER 66 66 ? A -15.228 -10.636 -10.509 1.000 1 A SER 85.380 1
ATOM 505 C CA . SER 66 66 ? A -14.112 -9.712 -10.511 1.000 1 A SER 84.966 1
ATOM 506 C C . SER 66 66 ? A -14.538 -8.313 -10.938 1.000 1 A SER 87.294 1
ATOM 507 O O . SER 66 66 ? A -13.908 -7.330 -10.532 1.000 1 A SER 86.491 1
ATOM 508 C CB . SER 66 66 ? A -12.987 -10.201 -11.414 1.000 1 A SER 79.366 1
ATOM 509 O OG . SER 66 66 ? A -13.408 -10.276 -12.757 1.000 1 A SER 72.156 1
ATOM 510 N N . ALA 67 67 ? A -15.604 -8.208 -11.718 1.000 1 A ALA 87.609 1
ATOM 511 C CA . ALA 67 67 ? A -16.071 -6.891 -12.147 1.000 1 A ALA 87.473 1
ATOM 512 C C . ALA 67 67 ? A -16.523 -6.045 -10.963 1.000 1 A ALA 88.276 1
ATOM 513 O O . ALA 67 67 ? A -16.403 -4.822 -10.999 1.000 1 A ALA 88.474 1
ATOM 514 C CB . ALA 67 67 ? A -17.217 -7.040 -13.164 1.000 1 A ALA 86.034 1
ATOM 515 N N . MET 68 68 ? A -17.052 -6.673 -9.904 1.000 1 A MET 88.165 1
ATOM 516 C CA . MET 68 68 ? A -17.492 -5.940 -8.723 1.000 1 A MET 86.803 1
ATOM 517 C C . MET 68 68 ? A -16.281 -5.324 -8.022 1.000 1 A MET 87.695 1
ATOM 518 O O . MET 68 68 ? A -16.295 -4.169 -7.567 1.000 1 A MET 86.833 1
ATOM 519 C CB . MET 68 68 ? A -18.261 -6.848 -7.770 1.000 1 A MET 83.797 1
ATOM 520 C CG . MET 68 68 ? A -19.466 -7.488 -8.451 1.000 1 A MET 77.812 1
ATOM 521 S SD . MET 68 68 ? A -20.250 -8.810 -7.510 1.000 1 A MET 72.506 1
ATOM 522 C CE . MET 68 68 ? A -20.906 -7.927 -6.097 1.000 1 A MET 65.841 1
ATOM 523 N N . ARG 69 69 ? A -15.199 -6.133 -7.919 1.000 1 A ARG 90.276 1
ATOM 524 C CA . ARG 69 69 ? A -13.932 -5.621 -7.330 1.000 1 A ARG 90.664 1
ATOM 525 C C . ARG 69 69 ? A -13.332 -4.515 -8.184 1.000 1 A ARG 92.461 1
ATOM 526 O O . ARG 69 69 ? A -12.832 -3.518 -7.657 1.000 1 A ARG 93.285 1
ATOM 527 C CB . ARG 69 69 ? A -12.950 -6.771 -7.137 1.000 1 A ARG 89.067 1
ATOM 528 C CG . ARG 69 69 ? A -11.608 -6.337 -6.573 1.000 1 A ARG 84.770 1
ATOM 529 C CD . ARG 69 69 ? A -11.699 -5.686 -5.209 1.000 1 A ARG 80.424 1
ATOM 530 N NE . ARG 69 69 ? A -12.188 -6.596 -4.182 1.000 1 A ARG 80.923 1
ATOM 531 C CZ . ARG 69 69 ? A -11.459 -7.417 -3.432 1.000 1 A ARG 79.642 1
ATOM 532 N NH1 . ARG 69 69 ? A -10.153 -7.431 -3.547 1.000 1 A ARG 73.945 1
ATOM 533 N NH2 . ARG 69 69 ? A -12.051 -8.214 -2.533 1.000 1 A ARG 73.684 1
ATOM 534 N N . ASP 70 70 ? A -13.364 -4.714 -9.505 1.000 1 A ASP 92.877 1
ATOM 535 C CA . ASP 70 70 ? A -12.873 -3.685 -10.410 1.000 1 A ASP 93.822 1
ATOM 536 C C . ASP 70 70 ? A -13.556 -2.349 -10.148 1.000 1 A ASP 94.064 1
ATOM 537 O O . ASP 70 70 ? A -12.900 -1.300 -10.093 1.000 1 A ASP 94.261 1
ATOM 538 C CB . ASP 70 70 ? A -13.124 -4.053 -11.883 1.000 1 A ASP 93.518 1
ATOM 539 C CG . ASP 70 70 ? A -12.221 -5.163 -12.372 1.000 1 A ASP 93.623 1
ATOM 540 O OD1 . ASP 70 70 ? A -11.367 -5.643 -11.632 1.000 1 A ASP 89.442 1
ATOM 541 O OD2 . ASP 70 70 ? A -12.407 -5.537 -13.562 1.000 1 A ASP 89.022 1
ATOM 542 N N . GLN 71 71 ? A -14.877 -2.367 -9.965 1.000 1 A GLN 93.581 1
ATOM 543 C CA . GLN 71 71 ? A -15.637 -1.125 -9.781 1.000 1 A GLN 92.488 1
ATOM 544 C C . GLN 71 71 ? A -15.166 -0.354 -8.568 1.000 1 A GLN 92.522 1
ATOM 545 O O . GLN 71 71 ? A -14.993 0.888 -8.669 1.000 1 A GLN 91.927 1
ATOM 546 C CB . GLN 71 71 ? A -17.131 -1.432 -9.679 1.000 1 A GLN 90.926 1
ATOM 547 C CG . GLN 71 71 ? A -17.814 -1.625 -11.010 1.000 1 A GLN 79.250 1
ATOM 548 C CD . GLN 71 71 ? A -17.874 -0.354 -11.825 1.000 1 A GLN 72.109 1
ATOM 549 O OE1 . GLN 71 71 ? A -18.072 0.729 -11.272 1.000 1 A GLN 67.074 1
ATOM 550 N NE2 . GLN 71 71 ? A -17.691 -0.462 -13.137 1.000 1 A GLN 65.434 1
ATOM 551 N N . TYR 72 72 ? A -14.972 -1.020 -7.417 1.000 1 A TYR 90.446 1
ATOM 552 C CA . TYR 72 72 ? A -14.537 -0.227 -6.268 1.000 1 A TYR 89.584 1
ATOM 553 C C . TYR 72 72 ? A -13.057 0.056 -6.251 1.000 1 A TYR 92.187 1
ATOM 554 O O . TYR 72 72 ? A -12.619 1.064 -5.690 1.000 1 A TYR 92.097 1
ATOM 555 C CB . TYR 72 72 ? A -15.087 -0.764 -4.941 1.000 1 A TYR 86.220 1
ATOM 556 C CG . TYR 72 72 ? A -14.609 -2.064 -4.387 1.000 1 A TYR 81.298 1
ATOM 557 C CD1 . TYR 72 72 ? A -15.436 -3.191 -4.364 1.000 1 A TYR 76.745 1
ATOM 558 C CD2 . TYR 72 72 ? A -13.367 -2.168 -3.782 1.000 1 A TYR 76.014 1
ATOM 559 C CE1 . TYR 72 72 ? A -15.048 -4.367 -3.774 1.000 1 A TYR 73.642 1
ATOM 560 C CE2 . TYR 72 72 ? A -12.958 -3.342 -3.192 1.000 1 A TYR 75.261 1
ATOM 561 C CZ . TYR 72 72 ? A -13.793 -4.434 -3.200 1.000 1 A TYR 72.210 1
ATOM 562 O OH . TYR 72 72 ? A -13.410 -5.608 -2.572 1.000 1 A TYR 77.241 1
ATOM 563 N N . MET 73 73 ? A -12.234 -0.783 -6.915 1.000 1 A MET 94.933 1
ATOM 564 C CA . MET 73 73 ? A -10.823 -0.397 -7.076 1.000 1 A MET 95.703 1
ATOM 565 C C . MET 73 73 ? A -10.690 0.844 -7.958 1.000 1 A MET 96.585 1
ATOM 566 O O . MET 73 73 ? A -9.752 1.659 -7.747 1.000 1 A MET 96.254 1
ATOM 567 C CB . MET 73 73 ? A -10.003 -1.540 -7.665 1.000 1 A MET 95.020 1
ATOM 568 C CG . MET 73 73 ? A -9.781 -2.708 -6.731 1.000 1 A MET 92.822 1
ATOM 569 S SD . MET 73 73 ? A -9.021 -2.164 -5.202 1.000 1 A MET 88.987 1
ATOM 570 C CE . MET 73 73 ? A -8.827 -3.776 -4.374 1.000 1 A MET 82.405 1
ATOM 571 N N . ARG 74 74 ? A -11.599 0.998 -8.904 1.000 1 A ARG 96.960 1
ATOM 572 C CA . ARG 74 74 ? A -11.540 2.151 -9.808 1.000 1 A ARG 96.840 1
ATOM 573 C C . ARG 74 74 ? A -11.755 3.449 -9.049 1.000 1 A ARG 97.073 1
ATOM 574 O O . ARG 74 74 ? A -11.279 4.509 -9.491 1.000 1 A ARG 96.976 1
ATOM 575 C CB . ARG 74 74 ? A -12.600 1.976 -10.905 1.000 1 A ARG 95.961 1
ATOM 576 C CG . ARG 74 74 ? A -12.458 2.937 -12.054 1.000 1 A ARG 93.436 1
ATOM 577 C CD . ARG 74 74 ? A -13.340 2.509 -13.218 1.000 1 A ARG 92.092 1
ATOM 578 N NE . ARG 74 74 ? A -12.913 1.246 -13.782 1.000 1 A ARG 87.045 1
ATOM 579 C CZ . ARG 74 74 ? A -13.662 0.143 -13.761 1.000 1 A ARG 86.491 1
ATOM 580 N NH1 . ARG 74 74 ? A -14.861 0.145 -13.244 1.000 1 A ARG 76.903 1
ATOM 581 N NH2 . ARG 74 74 ? A -13.176 -0.966 -14.325 1.000 1 A ARG 78.219 1
ATOM 582 N N . THR 75 75 ? A -12.471 3.415 -7.895 1.000 1 A THR 96.472 1
ATOM 583 C CA . THR 75 75 ? A -12.732 4.612 -7.108 1.000 1 A THR 95.972 1
ATOM 584 C C . THR 75 75 ? A -11.536 5.018 -6.279 1.000 1 A THR 97.119 1
ATOM 585 O O . THR 75 75 ? A -11.469 6.177 -5.831 1.000 1 A THR 96.623 1
ATOM 586 C CB . THR 75 75 ? A -13.934 4.411 -6.176 1.000 1 A THR 93.616 1
ATOM 587 O OG1 . THR 75 75 ? A -13.602 3.474 -5.134 1.000 1 A THR 87.750 1
ATOM 588 C CG2 . THR 75 75 ? A -15.144 3.928 -6.958 1.000 1 A THR 87.135 1
ATOM 589 N N . GLY 76 76 ? A -10.594 4.097 -6.006 1.000 1 A GLY 97.593 1
ATOM 590 C CA . GLY 76 76 ? A -9.451 4.437 -5.178 1.000 1 A GLY 98.014 1
ATOM 591 C C . GLY 76 76 ? A -8.573 5.469 -5.837 1.000 1 A GLY 98.409 1
ATOM 592 O O . GLY 76 76 ? A -8.325 5.410 -7.036 1.000 1 A GLY 98.283 1
ATOM 593 N N . GLU 77 77 ? A -8.062 6.417 -5.045 1.000 1 A GLU 98.593 1
ATOM 594 C CA . GLU 77 77 ? A -7.210 7.478 -5.578 1.000 1 A GLU 98.646 1
ATOM 595 C C . GLU 77 77 ? A -5.743 7.143 -5.488 1.000 1 A GLU 98.731 1
ATOM 596 O O . GLU 77 77 ? A -4.939 7.622 -6.301 1.000 1 A GLU 98.600 1
ATOM 597 C CB . GLU 77 77 ? A -7.490 8.778 -4.825 1.000 1 A GLU 98.479 1
ATOM 598 C CG . GLU 77 77 ? A -8.866 9.336 -5.042 1.000 1 A GLU 98.151 1
ATOM 599 C CD . GLU 77 77 ? A -9.093 10.583 -4.244 1.000 1 A GLU 97.767 1
ATOM 600 O OE1 . GLU 77 77 ? A -9.430 10.475 -3.033 1.000 1 A GLU 93.906 1
ATOM 601 O OE2 . GLU 77 77 ? A -8.942 11.678 -4.800 1.000 1 A GLU 93.283 1
ATOM 602 N N . GLY 78 78 ? A -5.369 6.291 -4.484 1.000 1 A GLY 98.757 1
ATOM 603 C CA . GLY 78 78 ? A -3.997 5.906 -4.288 1.000 1 A GLY 98.783 1
ATOM 604 C C . GLY 78 78 ? A -3.925 4.560 -3.602 1.000 1 A GLY 98.845 1
ATOM 605 O O . GLY 78 78 ? A -4.847 4.148 -2.898 1.000 1 A GLY 98.831 1
ATOM 606 N N . PHE 79 79 ? A -2.808 3.861 -3.805 1.000 1 A PHE 98.895 1
ATOM 607 C CA . PHE 79 79 ? A -2.684 2.474 -3.379 1.000 1 A PHE 98.907 1
ATOM 608 C C . PHE 79 79 ? A -1.392 2.258 -2.645 1.000 1 A PHE 98.927 1
ATOM 609 O O . PHE 79 79 ? A -0.298 2.599 -3.153 1.000 1 A PHE 98.911 1
ATOM 610 C CB . PHE 79 79 ? A -2.748 1.546 -4.598 1.000 1 A PHE 98.854 1
ATOM 611 C CG . PHE 79 79 ? A -4.045 1.619 -5.352 1.000 1 A PHE 98.808 1
ATOM 612 C CD1 . PHE 79 79 ? A -5.022 0.641 -5.166 1.000 1 A PHE 98.716 1
ATOM 613 C CD2 . PHE 79 79 ? A -4.286 2.631 -6.243 1.000 1 A PHE 98.700 1
ATOM 614 C CE1 . PHE 79 79 ? A -6.221 0.693 -5.853 1.000 1 A PHE 98.493 1
ATOM 615 C CE2 . PHE 79 79 ? A -5.491 2.697 -6.964 1.000 1 A PHE 98.527 1
ATOM 616 C CZ . PHE 79 79 ? A -6.463 1.718 -6.756 1.000 1 A PHE 98.490 1
ATOM 617 N N . LEU 80 80 ? A -1.454 1.674 -1.432 1.000 1 A LEU 98.939 1
ATOM 618 C CA . LEU 80 80 ? A -0.299 1.119 -0.764 1.000 1 A LEU 98.948 1
ATOM 619 C C . LEU 80 80 ? A -0.160 -0.323 -1.203 1.000 1 A LEU 98.960 1
ATOM 620 O O . LEU 80 80 ? A -1.055 -1.123 -0.996 1.000 1 A LEU 98.935 1
ATOM 621 C CB . LEU 80 80 ? A -0.446 1.151 0.756 1.000 1 A LEU 98.845 1
ATOM 622 C CG . LEU 80 80 ? A -0.368 2.466 1.481 1.000 1 A LEU 97.285 1
ATOM 623 C CD1 . LEU 80 80 ? A 0.839 3.272 1.050 1.000 1 A LEU 98.190 1
ATOM 624 C CD2 . LEU 80 80 ? A -0.323 2.187 2.967 1.000 1 A LEU 98.354 1
ATOM 625 N N . SER 81 81 ? A 0.982 -0.672 -1.822 1.000 1 A SER 98.969 1
ATOM 626 C CA . SER 81 81 ? A 1.296 -2.043 -2.231 1.000 1 A SER 98.973 1
ATOM 627 C C . SER 81 81 ? A 2.282 -2.598 -1.223 1.000 1 A SER 98.985 1
ATOM 628 O O . SER 81 81 ? A 3.426 -2.200 -1.180 1.000 1 A SER 98.977 1
ATOM 629 C CB . SER 81 81 ? A 1.863 -2.062 -3.632 1.000 1 A SER 98.899 1
ATOM 630 O OG . SER 81 81 ? A 0.900 -1.615 -4.581 1.000 1 A SER 97.808 1
ATOM 631 N N . VAL 82 82 ? A 1.802 -3.553 -0.407 1.000 1 A VAL 98.970 1
ATOM 632 C CA . VAL 82 82 ? A 2.548 -4.033 0.771 1.000 1 A VAL 98.977 1
ATOM 633 C C . VAL 82 82 ? A 3.122 -5.411 0.509 1.000 1 A VAL 98.975 1
ATOM 634 O O . VAL 82 82 ? A 2.405 -6.303 0.042 1.000 1 A VAL 98.961 1
ATOM 635 C CB . VAL 82 82 ? A 1.641 -4.079 2.008 1.000 1 A VAL 98.976 1
ATOM 636 C CG1 . VAL 82 82 ? A 0.910 -2.752 2.181 1.000 1 A VAL 98.978 1
ATOM 637 C CG2 . VAL 82 82 ? A 2.458 -4.408 3.253 1.000 1 A VAL 98.971 1
ATOM 638 N N . PHE 83 83 ? A 4.395 -5.580 0.845 1.000 1 A PHE 98.982 1
ATOM 639 C CA . PHE 83 83 ? A 4.998 -6.905 0.935 1.000 1 A PHE 98.985 1
ATOM 640 C C . PHE 83 83 ? A 5.657 -6.987 2.305 1.000 1 A PHE 98.984 1
ATOM 641 O O . PHE 83 83 ? A 5.770 -5.991 3.041 1.000 1 A PHE 98.981 1
ATOM 642 C CB . PHE 83 83 ? A 6.018 -7.149 -0.171 1.000 1 A PHE 98.984 1
ATOM 643 C CG . PHE 83 83 ? A 7.290 -6.335 -0.061 1.000 1 A PHE 98.986 1
ATOM 644 C CD1 . PHE 83 83 ? A 7.337 -5.054 -0.576 1.000 1 A PHE 98.982 1
ATOM 645 C CD2 . PHE 83 83 ? A 8.426 -6.859 0.530 1.000 1 A PHE 98.983 1
ATOM 646 C CE1 . PHE 83 83 ? A 8.496 -4.300 -0.496 1.000 1 A PHE 98.979 1
ATOM 647 C CE2 . PHE 83 83 ? A 9.602 -6.118 0.613 1.000 1 A PHE 98.975 1
ATOM 648 C CZ . PHE 83 83 ? A 9.637 -4.822 0.102 1.000 1 A PHE 98.974 1
ATOM 649 N N . ALA 84 84 ? A 6.025 -8.217 2.711 1.000 1 A ALA 98.960 1
ATOM 650 C CA . ALA 84 84 ? A 6.705 -8.433 3.983 1.000 1 A ALA 98.962 1
ATOM 651 C C . ALA 84 84 ? A 8.184 -8.746 3.699 1.000 1 A ALA 98.965 1
ATOM 652 O O . ALA 84 84 ? A 8.507 -9.547 2.823 1.000 1 A ALA 98.951 1
ATOM 653 C CB . ALA 84 84 ? A 6.062 -9.585 4.748 1.000 1 A ALA 98.929 1
ATOM 654 N N . ILE 85 85 ? A 9.085 -8.088 4.456 1.000 1 A ILE 98.933 1
ATOM 655 C CA . ILE 85 85 ? A 10.505 -8.203 4.173 1.000 1 A ILE 98.914 1
ATOM 656 C C . ILE 85 85 ? A 11.052 -9.583 4.468 1.000 1 A ILE 98.898 1
ATOM 657 O O . ILE 85 85 ? A 12.170 -9.893 4.082 1.000 1 A ILE 98.841 1
ATOM 658 C CB . ILE 85 85 ? A 11.338 -7.126 4.922 1.000 1 A ILE 98.871 1
ATOM 659 C CG1 . ILE 85 85 ? A 11.197 -7.239 6.445 1.000 1 A ILE 98.756 1
ATOM 660 C CG2 . ILE 85 85 ? A 10.903 -5.725 4.428 1.000 1 A ILE 98.714 1
ATOM 661 C CD1 . ILE 85 85 ? A 12.242 -8.140 7.044 1.000 1 A ILE 98.481 1
ATOM 662 N N . ASN 86 86 ? A 10.263 -10.451 5.165 1.000 1 A ASN 98.874 1
ATOM 663 C CA . ASN 86 86 ? A 10.631 -11.829 5.442 1.000 1 A ASN 98.840 1
ATOM 664 C C . ASN 86 86 ? A 9.900 -12.837 4.543 1.000 1 A ASN 98.826 1
ATOM 665 O O . ASN 86 86 ? A 9.841 -14.032 4.870 1.000 1 A ASN 98.740 1
ATOM 666 C CB . ASN 86 86 ? A 10.359 -12.161 6.914 1.000 1 A ASN 98.774 1
ATOM 667 C CG . ASN 86 86 ? A 8.868 -12.150 7.226 1.000 1 A ASN 98.721 1
ATOM 668 O OD1 . ASN 86 86 ? A 8.095 -11.452 6.570 1.000 1 A ASN 98.518 1
ATOM 669 N ND2 . ASN 86 86 ? A 8.462 -12.915 8.221 1.000 1 A ASN 97.961 1
ATOM 670 N N . ASN 87 87 ? A 9.314 -12.403 3.411 1.000 1 A ASN 98.800 1
ATOM 671 C CA . ASN 87 87 ? A 8.483 -13.255 2.570 1.000 1 A ASN 98.786 1
ATOM 672 C C . ASN 87 87 ? A 8.716 -12.900 1.109 1.000 1 A ASN 98.845 1
ATOM 673 O O . ASN 87 87 ? A 8.064 -12.026 0.551 1.000 1 A ASN 98.812 1
ATOM 674 C CB . ASN 87 87 ? A 7.011 -13.051 2.965 1.000 1 A ASN 98.586 1
ATOM 675 C CG . ASN 87 87 ? A 6.079 -14.007 2.254 1.000 1 A ASN 97.726 1
ATOM 676 O OD1 . ASN 87 87 ? A 6.394 -14.599 1.243 1.000 1 A ASN 93.507 1
ATOM 677 N ND2 . ASN 87 87 ? A 4.863 -14.131 2.788 1.000 1 A ASN 91.842 1
ATOM 678 N N . THR 88 88 ? A 9.689 -13.599 0.484 1.000 1 A THR 98.868 1
ATOM 679 C CA . THR 88 88 ? A 10.107 -13.266 -0.873 1.000 1 A THR 98.852 1
ATOM 680 C C . THR 88 88 ? A 8.959 -13.387 -1.857 1.000 1 A THR 98.881 1
ATOM 681 O O . THR 88 88 ? A 8.838 -12.584 -2.788 1.000 1 A THR 98.833 1
ATOM 682 C CB . THR 88 88 ? A 11.280 -14.169 -1.293 1.000 1 A THR 98.606 1
ATOM 683 O OG1 . THR 88 88 ? A 12.417 -13.868 -0.473 1.000 1 A THR 93.878 1
ATOM 684 C CG2 . THR 88 88 ? A 11.633 -13.952 -2.745 1.000 1 A THR 93.030 1
ATOM 685 N N . LYS 89 89 ? A 8.053 -14.365 -1.668 1.000 1 A LYS 98.876 1
ATOM 686 C CA . LYS 89 89 ? A 6.926 -14.545 -2.566 1.000 1 A LYS 98.859 1
ATOM 687 C C . LYS 89 89 ? A 6.037 -13.297 -2.561 1.000 1 A LYS 98.866 1
ATOM 688 O O . LYS 89 89 ? A 5.547 -12.862 -3.609 1.000 1 A LYS 98.807 1
ATOM 689 C CB . LYS 89 89 ? A 6.098 -15.773 -2.225 1.000 1 A LYS 98.754 1
ATOM 690 C CG . LYS 89 89 ? A 4.872 -15.987 -3.119 1.000 1 A LYS 96.123 1
ATOM 691 C CD . LYS 89 89 ? A 5.262 -16.268 -4.564 1.000 1 A LYS 89.304 1
ATOM 692 C CE . LYS 89 89 ? A 4.036 -16.801 -5.342 1.000 1 A LYS 89.879 1
ATOM 693 N NZ . LYS 89 89 ? A 2.923 -15.844 -5.377 1.000 1 A LYS 82.429 1
ATOM 694 N N . SER 90 90 ? A 5.840 -12.695 -1.366 1.000 1 A SER 98.935 1
ATOM 695 C CA . SER 90 90 ? A 5.019 -11.474 -1.297 1.000 1 A SER 98.926 1
ATOM 696 C C . SER 90 90 ? A 5.666 -10.329 -2.061 1.000 1 A SER 98.919 1
ATOM 697 O O . SER 90 90 ? A 4.953 -9.495 -2.633 1.000 1 A SER 98.879 1
ATOM 698 C CB . SER 90 90 ? A 4.772 -11.070 0.151 1.000 1 A SER 98.926 1
ATOM 699 O OG . SER 90 90 ? A 5.909 -10.516 0.770 1.000 1 A SER 98.930 1
ATOM 700 N N . PHE 91 91 ? A 6.984 -10.266 -2.098 1.000 1 A PHE 98.964 1
ATOM 701 C CA . PHE 91 91 ? A 7.701 -9.278 -2.916 1.000 1 A PHE 98.958 1
ATOM 702 C C . PHE 91 91 ? A 7.525 -9.573 -4.393 1.000 1 A PHE 98.940 1
ATOM 703 O O . PHE 91 91 ? A 7.290 -8.675 -5.197 1.000 1 A PHE 98.899 1
ATOM 704 C CB . PHE 91 91 ? A 9.174 -9.283 -2.529 1.000 1 A PHE 98.944 1
ATOM 705 C CG . PHE 91 91 ? A 10.002 -8.249 -3.263 1.000 1 A PHE 98.933 1
ATOM 706 C CD1 . PHE 91 91 ? A 9.763 -6.898 -3.050 1.000 1 A PHE 98.912 1
ATOM 707 C CD2 . PHE 91 91 ? A 11.026 -8.621 -4.131 1.000 1 A PHE 98.886 1
ATOM 708 C CE1 . PHE 91 91 ? A 10.514 -5.939 -3.707 1.000 1 A PHE 98.839 1
ATOM 709 C CE2 . PHE 91 91 ? A 11.781 -7.680 -4.775 1.000 1 A PHE 98.778 1
ATOM 710 C CZ . PHE 91 91 ? A 11.524 -6.333 -4.560 1.000 1 A PHE 98.793 1
ATOM 711 N N . GLU 92 92 ? A 7.614 -10.863 -4.760 1.000 1 A GLU 98.858 1
ATOM 712 C CA . GLU 92 92 ? A 7.410 -11.249 -6.162 1.000 1 A GLU 98.759 1
ATOM 713 C C . GLU 92 92 ? A 5.980 -10.948 -6.619 1.000 1 A GLU 98.712 1
ATOM 714 O O . GLU 92 92 ? A 5.760 -10.641 -7.785 1.000 1 A GLU 98.442 1
ATOM 715 C CB . GLU 92 92 ? A 7.764 -12.727 -6.335 1.000 1 A GLU 98.602 1
ATOM 716 C CG . GLU 92 92 ? A 9.262 -12.983 -6.101 1.000 1 A GLU 98.127 1
ATOM 717 C CD . GLU 92 92 ? A 9.649 -14.438 -5.981 1.000 1 A GLU 97.378 1
ATOM 718 O OE1 . GLU 92 92 ? A 8.756 -15.311 -5.829 1.000 1 A GLU 94.620 1
ATOM 719 O OE2 . GLU 92 92 ? A 10.880 -14.715 -6.017 1.000 1 A GLU 94.639 1
ATOM 720 N N . ASP 93 93 ? A 5.030 -10.983 -5.680 1.000 1 A ASP 98.722 1
ATOM 721 C CA . ASP 93 93 ? A 3.622 -10.664 -5.987 1.000 1 A ASP 98.679 1
ATOM 722 C C . ASP 93 93 ? A 3.364 -9.193 -6.336 1.000 1 A ASP 98.726 1
ATOM 723 O O . ASP 93 93 ? A 2.309 -8.863 -6.864 1.000 1 A ASP 98.483 1
ATOM 724 C CB . ASP 93 93 ? A 2.728 -11.003 -4.790 1.000 1 A ASP 98.485 1
ATOM 725 C CG . ASP 93 93 ? A 2.499 -12.494 -4.589 1.000 1 A ASP 97.998 1
ATOM 726 O OD1 . ASP 93 93 ? A 2.876 -13.289 -5.471 1.000 1 A ASP 95.899 1
ATOM 727 O OD2 . ASP 93 93 ? A 1.924 -12.825 -3.530 1.000 1 A ASP 95.051 1
ATOM 728 N N . ILE 94 94 ? A 4.304 -8.300 -5.990 1.000 1 A ILE 98.844 1
ATOM 729 C CA . ILE 94 94 ? A 4.063 -6.858 -6.150 1.000 1 A ILE 98.825 1
ATOM 730 C C . ILE 94 94 ? A 3.713 -6.488 -7.593 1.000 1 A ILE 98.691 1
ATOM 731 O O . ILE 94 94 ? A 2.803 -5.680 -7.833 1.000 1 A ILE 98.510 1
ATOM 732 C CB . ILE 94 94 ? A 5.251 -6.044 -5.645 1.000 1 A ILE 98.836 1
ATOM 733 C CG1 . ILE 94 94 ? A 5.330 -6.140 -4.116 1.000 1 A ILE 98.853 1
ATOM 734 C CG2 . ILE 94 94 ? A 5.176 -4.577 -6.105 1.000 1 A ILE 98.769 1
ATOM 735 C CD1 . ILE 94 94 ? A 4.181 -5.489 -3.382 1.000 1 A ILE 98.794 1
ATOM 736 N N . HIS 95 95 ? A 4.395 -7.132 -8.552 1.000 1 A HIS 98.341 1
ATOM 737 C CA . HIS 95 95 ? A 4.115 -6.845 -9.959 1.000 1 A HIS 97.871 1
ATOM 738 C C . HIS 95 95 ? A 2.669 -7.129 -10.334 1.000 1 A HIS 97.806 1
ATOM 739 O O . HIS 95 95 ? A 2.074 -6.357 -11.079 1.000 1 A HIS 97.549 1
ATOM 740 C CB . HIS 95 95 ? A 5.071 -7.666 -10.840 1.000 1 A HIS 96.916 1
ATOM 741 C CG . HIS 95 95 ? A 4.777 -7.556 -12.303 1.000 1 A HIS 82.664 1
ATOM 742 N ND1 . HIS 95 95 ? A 5.153 -6.434 -13.023 1.000 1 A HIS 78.756 1
ATOM 743 C CD2 . HIS 95 95 ? A 4.130 -8.375 -13.142 1.000 1 A HIS 79.391 1
ATOM 744 C CE1 . HIS 95 95 ? A 4.765 -6.586 -14.272 1.000 1 A HIS 77.191 1
ATOM 745 N NE2 . HIS 95 95 ? A 4.128 -7.758 -14.379 1.000 1 A HIS 70.740 1
ATOM 746 N N . HIS 96 96 ? A 2.120 -8.236 -9.809 1.000 1 A HIS 97.969 1
ATOM 747 C CA . HIS 96 96 ? A 0.728 -8.581 -10.074 1.000 1 A HIS 97.680 1
ATOM 748 C C . HIS 96 96 ? A -0.233 -7.513 -9.592 1.000 1 A HIS 97.812 1
ATOM 749 O O . HIS 96 96 ? A -1.148 -7.103 -10.331 1.000 1 A HIS 97.616 1
ATOM 750 C CB . HIS 96 96 ? A 0.411 -9.913 -9.402 1.000 1 A HIS 96.847 1
ATOM 751 C CG . HIS 96 96 ? A -1.056 -10.218 -9.278 1.000 1 A HIS 95.732 1
ATOM 752 N ND1 . HIS 96 96 ? A -1.822 -10.686 -10.320 1.000 1 A HIS 92.349 1
ATOM 753 C CD2 . HIS 96 96 ? A -1.868 -10.138 -8.206 1.000 1 A HIS 93.160 1
ATOM 754 C CE1 . HIS 96 96 ? A -3.058 -10.857 -9.890 1.000 1 A HIS 91.816 1
ATOM 755 N NE2 . HIS 96 96 ? A -3.116 -10.533 -8.606 1.000 1 A HIS 90.899 1
ATOM 756 N N . TYR 97 97 ? A -0.033 -7.030 -8.378 1.000 1 A TYR 97.875 1
ATOM 757 C CA . TYR 97 97 ? A -0.912 -5.999 -7.833 1.000 1 A TYR 97.816 1
ATOM 758 C C . TYR 97 97 ? A -0.812 -4.703 -8.601 1.000 1 A TYR 97.883 1
ATOM 759 O O . TYR 97 97 ? A -1.821 -4.045 -8.861 1.000 1 A TYR 97.667 1
ATOM 760 C CB . TYR 97 97 ? A -0.648 -5.801 -6.340 1.000 1 A TYR 97.678 1
ATOM 761 C CG . TYR 97 97 ? A -0.979 -7.020 -5.557 1.000 1 A TYR 97.479 1
ATOM 762 C CD1 . TYR 97 97 ? A -2.328 -7.396 -5.373 1.000 1 A TYR 96.816 1
ATOM 763 C CD2 . TYR 97 97 ? A 0.002 -7.837 -5.042 1.000 1 A TYR 96.951 1
ATOM 764 C CE1 . TYR 97 97 ? A -2.635 -8.580 -4.706 1.000 1 A TYR 96.080 1
ATOM 765 C CE2 . TYR 97 97 ? A -0.308 -9.001 -4.363 1.000 1 A TYR 96.486 1
ATOM 766 C CZ . TYR 97 97 ? A -1.626 -9.357 -4.222 1.000 1 A TYR 96.208 1
ATOM 767 O OH . TYR 97 97 ? A -1.936 -10.555 -3.577 1.000 1 A TYR 95.163 1
ATOM 768 N N . ARG 98 98 ? A 0.406 -4.331 -9.004 1.000 1 A ARG 98.141 1
ATOM 769 C CA . ARG 98 98 ? A 0.582 -3.079 -9.780 1.000 1 A ARG 98.015 1
ATOM 770 C C . ARG 98 98 ? A -0.082 -3.184 -11.142 1.000 1 A ARG 97.975 1
ATOM 771 O O . ARG 98 98 ? A -0.703 -2.206 -11.607 1.000 1 A ARG 97.647 1
ATOM 772 C CB . ARG 98 98 ? A 2.074 -2.741 -9.916 1.000 1 A ARG 97.679 1
ATOM 773 C CG . ARG 98 98 ? A 2.270 -1.406 -10.611 1.000 1 A ARG 95.857 1
ATOM 774 C CD . ARG 98 98 ? A 3.691 -0.914 -10.377 1.000 1 A ARG 93.262 1
ATOM 775 N NE . ARG 98 98 ? A 3.896 0.364 -11.052 1.000 1 A ARG 90.938 1
ATOM 776 C CZ . ARG 98 98 ? A 4.277 0.532 -12.300 1.000 1 A ARG 89.909 1
ATOM 777 N NH1 . ARG 98 98 ? A 4.502 -0.511 -13.066 1.000 1 A ARG 82.648 1
ATOM 778 N NH2 . ARG 98 98 ? A 4.438 1.756 -12.803 1.000 1 A ARG 83.679 1
ATOM 779 N N . GLU 99 99 ? A -0.018 -4.359 -11.776 1.000 1 A GLU 98.075 1
ATOM 780 C CA . GLU 99 99 ? A -0.680 -4.560 -13.065 1.000 1 A GLU 97.766 1
ATOM 781 C C . GLU 99 99 ? A -2.187 -4.451 -12.936 1.000 1 A GLU 97.472 1
ATOM 782 O O . GLU 99 99 ? A -2.836 -3.827 -13.754 1.000 1 A GLU 97.137 1
ATOM 783 C CB . GLU 99 99 ? A -0.281 -5.900 -13.679 1.000 1 A GLU 97.393 1
ATOM 784 C CG . GLU 99 99 ? A 1.128 -5.956 -14.198 1.000 1 A GLU 94.952 1
ATOM 785 C CD . GLU 99 99 ? A 1.357 -5.026 -15.395 1.000 1 A GLU 90.583 1
ATOM 786 O OE1 . GLU 99 99 ? A 0.740 -5.296 -16.451 1.000 1 A GLU 83.264 1
ATOM 787 O OE2 . GLU 99 99 ? A 2.108 -4.039 -15.255 1.000 1 A GLU 82.797 1
ATOM 788 N N . GLN 100 100 ? A -2.760 -5.056 -11.868 1.000 1 A GLN 97.410 1
ATOM 789 C CA . GLN 100 100 ? A -4.215 -4.983 -11.665 1.000 1 A GLN 97.069 1
ATOM 790 C C . GLN 100 100 ? A -4.673 -3.542 -11.422 1.000 1 A GLN 97.384 1
ATOM 791 O O . GLN 100 100 ? A -5.703 -3.123 -11.928 1.000 1 A GLN 96.898 1
ATOM 792 C CB . GLN 100 100 ? A -4.639 -5.863 -10.502 1.000 1 A GLN 96.173 1
ATOM 793 C CG . GLN 100 100 ? A -4.558 -7.349 -10.829 1.000 1 A GLN 94.314 1
ATOM 794 C CD . GLN 100 100 ? A -5.515 -7.724 -11.939 1.000 1 A GLN 92.479 1
ATOM 795 O OE1 . GLN 100 100 ? A -6.744 -7.615 -11.787 1.000 1 A GLN 88.650 1
ATOM 796 N NE2 . GLN 100 100 ? A -4.981 -8.130 -13.067 1.000 1 A GLN 86.921 1
ATOM 797 N N . ILE 101 101 ? A -3.873 -2.790 -10.645 1.000 1 A ILE 97.585 1
ATOM 798 C CA . ILE 101 101 ? A -4.214 -1.386 -10.368 1.000 1 A ILE 97.936 1
ATOM 799 C C . ILE 101 101 ? A -4.209 -0.587 -11.659 1.000 1 A ILE 98.054 1
ATOM 800 O O . ILE 101 101 ? A -5.167 0.161 -11.920 1.000 1 A ILE 98.082 1
ATOM 801 C CB . ILE 101 101 ? A -3.246 -0.785 -9.335 1.000 1 A ILE 98.154 1
ATOM 802 C CG1 . ILE 101 101 ? A -3.434 -1.480 -7.989 1.000 1 A ILE 98.213 1
ATOM 803 C CG2 . ILE 101 101 ? A -3.471 0.731 -9.225 1.000 1 A ILE 98.220 1
ATOM 804 C CD1 . ILE 101 101 ? A -2.266 -1.221 -7.029 1.000 1 A ILE 98.069 1
ATOM 805 N N . LYS 102 102 ? A -3.159 -0.722 -12.461 1.000 1 A LYS 98.023 1
ATOM 806 C CA . LYS 102 102 ? A -3.063 0.029 -13.714 1.000 1 A LYS 97.768 1
ATOM 807 C C . LYS 102 102 ? A -4.177 -0.364 -14.670 1.000 1 A LYS 97.550 1
ATOM 808 O O . LYS 102 102 ? A -4.691 0.479 -15.404 1.000 1 A LYS 97.415 1
ATOM 809 C CB . LYS 102 102 ? A -1.689 -0.169 -14.352 1.000 1 A LYS 97.547 1
ATOM 810 C CG . LYS 102 102 ? A -0.576 0.503 -13.584 1.000 1 A LYS 94.855 1
ATOM 811 C CD . LYS 102 102 ? A 0.815 -0.014 -13.965 1.000 1 A LYS 91.284 1
ATOM 812 C CE . LYS 102 102 ? A 1.058 0.163 -15.449 1.000 1 A LYS 85.326 1
ATOM 813 N NZ . LYS 102 102 ? A 2.387 -0.371 -15.828 1.000 1 A LYS 86.580 1
ATOM 814 N N . ARG 103 103 ? A -4.560 -1.657 -14.632 1.000 1 A ARG 97.647 1
ATOM 815 C CA . ARG 103 103 ? A -5.666 -2.115 -15.487 1.000 1 A ARG 96.993 1
ATOM 816 C C . ARG 103 103 ? A -6.984 -1.449 -15.115 1.000 1 A ARG 97.090 1
ATOM 817 O O . ARG 103 103 ? A -7.675 -0.924 -15.982 1.000 1 A ARG 96.834 1
ATOM 818 C CB . ARG 103 103 ? A -5.793 -3.648 -15.417 1.000 1 A ARG 95.825 1
ATOM 819 C CG . ARG 103 103 ? A -6.941 -4.196 -16.276 1.000 1 A ARG 88.780 1
ATOM 820 C CD . ARG 103 103 ? A -7.084 -5.702 -16.114 1.000 1 A ARG 84.213 1
ATOM 821 N NE . ARG 103 103 ? A -7.468 -6.060 -14.731 1.000 1 A ARG 80.611 1
ATOM 822 C CZ . ARG 103 103 ? A -8.690 -5.987 -14.233 1.000 1 A ARG 76.294 1
ATOM 823 N NH1 . ARG 103 103 ? A -9.680 -5.571 -15.006 1.000 1 A ARG 71.933 1
ATOM 824 N NH2 . ARG 103 103 ? A -8.916 -6.320 -12.994 1.000 1 A ARG 70.606 1
ATOM 825 N N . VAL 104 104 ? A -7.338 -1.501 -13.828 1.000 1 A VAL 96.878 1
ATOM 826 C CA . VAL 104 104 ? A -8.655 -1.011 -13.443 1.000 1 A VAL 96.648 1
ATOM 827 C C . VAL 104 104 ? A -8.717 0.522 -13.477 1.000 1 A VAL 97.090 1
ATOM 828 O O . VAL 104 104 ? A -9.808 1.078 -13.618 1.000 1 A VAL 96.540 1
ATOM 829 C CB . VAL 104 104 ? A -9.100 -1.528 -12.069 1.000 1 A VAL 94.835 1
ATOM 830 C CG1 . VAL 104 104 ? A -9.183 -3.030 -12.079 1.000 1 A VAL 90.435 1
ATOM 831 C CG2 . VAL 104 104 ? A -8.188 -1.006 -10.965 1.000 1 A VAL 90.561 1
ATOM 832 N N . LYS 105 105 ? A -7.560 1.206 -13.343 1.000 1 A LYS 97.212 1
ATOM 833 C CA . LYS 105 105 ? A -7.540 2.650 -13.436 1.000 1 A LYS 97.236 1
ATOM 834 C C . LYS 105 105 ? A -7.370 3.141 -14.870 1.000 1 A LYS 97.051 1
ATOM 835 O O . LYS 105 105 ? A -7.518 4.343 -15.117 1.000 1 A LYS 96.177 1
ATOM 836 C CB . LYS 105 105 ? A -6.422 3.238 -12.578 1.000 1 A LYS 97.077 1
ATOM 837 C CG . LYS 105 105 ? A -6.553 2.960 -11.087 1.000 1 A LYS 96.553 1
ATOM 838 C CD . LYS 105 105 ? A -7.832 3.581 -10.468 1.000 1 A LYS 95.928 1
ATOM 839 C CE . LYS 105 105 ? A -7.769 5.075 -10.381 1.000 1 A LYS 95.509 1
ATOM 840 N NZ . LYS 105 105 ? A -8.998 5.597 -9.735 1.000 1 A LYS 95.268 1
ATOM 841 N N . ASP 106 106 ? A -7.068 2.231 -15.793 1.000 1 A ASP 97.480 1
ATOM 842 C CA . ASP 106 106 ? A -6.843 2.583 -17.205 1.000 1 A ASP 97.106 1
ATOM 843 C C . ASP 106 106 ? A -5.811 3.696 -17.292 1.000 1 A ASP 97.153 1
ATOM 844 O O . ASP 106 106 ? A -5.999 4.702 -17.970 1.000 1 A ASP 96.002 1
ATOM 845 C CB . ASP 106 106 ? A -8.154 2.970 -17.916 1.000 1 A ASP 96.291 1
ATOM 846 C CG . ASP 106 106 ? A -7.997 3.095 -19.420 1.000 1 A ASP 93.395 1
ATOM 847 O OD1 . ASP 106 106 ? A -7.056 2.466 -19.957 1.000 1 A ASP 90.357 1
ATOM 848 O OD2 . ASP 106 106 ? A -8.816 3.777 -20.043 1.000 1 A ASP 89.548 1
ATOM 849 N N . SER 107 107 ? A -4.701 3.515 -16.555 1.000 1 A SER 96.518 1
ATOM 850 C CA . SER 107 107 ? A -3.697 4.574 -16.477 1.000 1 A SER 95.787 1
ATOM 851 C C . SER 107 107 ? A -2.332 3.987 -16.133 1.000 1 A SER 96.599 1
ATOM 852 O O . SER 107 107 ? A -2.242 3.052 -15.335 1.000 1 A SER 96.692 1
ATOM 853 C CB . SER 107 107 ? A -4.077 5.615 -15.429 1.000 1 A SER 93.956 1
ATOM 854 O OG . SER 107 107 ? A -2.999 6.502 -15.137 1.000 1 A SER 90.033 1
ATOM 855 N N . GLU 108 108 ? A -1.275 4.566 -16.692 1.000 1 A GLU 95.991 1
ATOM 856 C CA . GLU 108 108 ? A 0.096 4.226 -16.321 1.000 1 A GLU 95.447 1
ATOM 857 C C . GLU 108 108 ? A 0.593 5.089 -15.160 1.000 1 A GLU 95.529 1
ATOM 858 O O . GLU 108 108 ? A 1.684 4.860 -14.661 1.000 1 A GLU 92.972 1
ATOM 859 C CB . GLU 108 108 ? A 1.015 4.416 -17.520 1.000 1 A GLU 93.504 1
ATOM 860 C CG . GLU 108 108 ? A 0.642 3.578 -18.718 1.000 1 A GLU 89.858 1
ATOM 861 C CD . GLU 108 108 ? A 1.610 2.445 -18.988 1.000 1 A GLU 86.962 1
ATOM 862 O OE1 . GLU 108 108 ? A 1.399 1.346 -18.440 1.000 1 A GLU 78.629 1
ATOM 863 O OE2 . GLU 108 108 ? A 2.572 2.664 -19.771 1.000 1 A GLU 77.816 1
ATOM 864 N N . ASP 109 109 ? A -0.209 6.068 -14.722 1.000 1 A ASP 95.721 1
ATOM 865 C CA . ASP 109 109 ? A 0.222 7.058 -13.722 1.000 1 A ASP 95.871 1
ATOM 866 C C . ASP 109 109 ? A -0.811 7.097 -12.611 1.000 1 A ASP 96.508 1
ATOM 867 O O . ASP 109 109 ? A -1.655 7.998 -12.563 1.000 1 A ASP 95.338 1
ATOM 868 C CB . ASP 109 109 ? A 0.418 8.426 -14.389 1.000 1 A ASP 94.011 1
ATOM 869 C CG . ASP 109 109 ? A 0.922 9.482 -13.425 1.000 1 A ASP 91.857 1
ATOM 870 O OD1 . ASP 109 109 ? A 1.648 9.115 -12.479 1.000 1 A ASP 89.421 1
ATOM 871 O OD2 . ASP 109 109 ? A 0.578 10.660 -13.623 1.000 1 A ASP 87.776 1
ATOM 872 N N . VAL 110 110 ? A -0.743 6.096 -11.711 1.000 1 A VAL 98.034 1
ATOM 873 C CA . VAL 110 110 ? A -1.635 5.962 -10.581 1.000 1 A VAL 98.383 1
ATOM 874 C C . VAL 110 110 ? A -0.811 6.162 -9.310 1.000 1 A VAL 98.559 1
ATOM 875 O O . VAL 110 110 ? A 0.222 5.506 -9.145 1.000 1 A VAL 98.493 1
ATOM 876 C CB . VAL 110 110 ? A -2.298 4.576 -10.549 1.000 1 A VAL 98.184 1
ATOM 877 C CG1 . VAL 110 110 ? A -3.083 4.316 -11.830 1.000 1 A VAL 97.847 1
ATOM 878 C CG2 . VAL 110 110 ? A -3.192 4.470 -9.318 1.000 1 A VAL 98.117 1
ATOM 879 N N . PRO 111 111 ? A -1.242 7.021 -8.397 1.000 1 A PRO 98.737 1
ATOM 880 C CA . PRO 111 111 ? A -0.463 7.176 -7.152 1.000 1 A PRO 98.804 1
ATOM 881 C C . PRO 111 111 ? A -0.338 5.868 -6.393 1.000 1 A PRO 98.862 1
ATOM 882 O O . PRO 111 111 ? A -1.318 5.222 -6.089 1.000 1 A PRO 98.854 1
ATOM 883 C CB . PRO 111 111 ? A -1.284 8.206 -6.361 1.000 1 A PRO 98.749 1
ATOM 884 C CG . PRO 111 111 ? A -1.994 8.981 -7.405 1.000 1 A PRO 98.594 1
ATOM 885 C CD . PRO 111 111 ? A -2.338 7.975 -8.477 1.000 1 A PRO 98.653 1
ATOM 886 N N . MET 112 112 ? A 0.917 5.483 -6.093 1.000 1 A MET 98.797 1
ATOM 887 C CA . MET 112 112 ? A 1.208 4.261 -5.387 1.000 1 A MET 98.810 1
ATOM 888 C C . MET 112 112 ? A 2.437 4.473 -4.537 1.000 1 A MET 98.877 1
ATOM 889 O O . MET 112 112 ? A 3.311 5.278 -4.862 1.000 1 A MET 98.762 1
ATOM 890 C CB . MET 112 112 ? A 1.525 3.127 -6.356 1.000 1 A MET 98.402 1
ATOM 891 C CG . MET 112 112 ? A 0.364 2.630 -7.237 1.000 1 A MET 92.481 1
ATOM 892 S SD . MET 112 112 ? A 0.862 1.192 -8.136 1.000 1 A MET 93.336 1
ATOM 893 C CE . MET 112 112 ? A 0.115 1.519 -9.713 1.000 1 A MET 84.004 1
ATOM 894 N N . VAL 113 113 ? A 2.527 3.693 -3.436 1.000 1 A VAL 98.961 1
ATOM 895 C CA . VAL 113 113 ? A 3.711 3.638 -2.595 1.000 1 A VAL 98.979 1
ATOM 896 C C . VAL 113 113 ? A 4.019 2.157 -2.339 1.000 1 A VAL 98.985 1
ATOM 897 O O . VAL 113 113 ? A 3.116 1.382 -2.023 1.000 1 A VAL 98.979 1
ATOM 898 C CB . VAL 113 113 ? A 3.500 4.357 -1.257 1.000 1 A VAL 98.973 1
ATOM 899 C CG1 . VAL 113 113 ? A 3.256 5.852 -1.482 1.000 1 A VAL 98.938 1
ATOM 900 C CG2 . VAL 113 113 ? A 4.687 4.152 -0.342 1.000 1 A VAL 98.945 1
ATOM 901 N N . LEU 114 114 ? A 5.291 1.776 -2.505 1.000 1 A LEU 98.981 1
ATOM 902 C CA . LEU 114 114 ? A 5.737 0.432 -2.187 1.000 1 A LEU 98.987 1
ATOM 903 C C . LEU 114 114 ? A 6.091 0.388 -0.703 1.000 1 A LEU 98.990 1
ATOM 904 O O . LEU 114 114 ? A 6.887 1.206 -0.240 1.000 1 A LEU 98.983 1
ATOM 905 C CB . LEU 114 114 ? A 6.918 0.068 -3.053 1.000 1 A LEU 98.979 1
ATOM 906 C CG . LEU 114 114 ? A 7.524 -1.331 -2.807 1.000 1 A LEU 98.933 1
ATOM 907 C CD1 . LEU 114 114 ? A 6.496 -2.419 -3.142 1.000 1 A LEU 98.905 1
ATOM 908 C CD2 . LEU 114 114 ? A 8.784 -1.496 -3.644 1.000 1 A LEU 98.895 1
ATOM 909 N N . VAL 115 115 ? A 5.521 -0.565 0.033 1.000 1 A VAL 98.987 1
ATOM 910 C CA . VAL 115 115 ? A 5.731 -0.653 1.467 1.000 1 A VAL 98.992 1
ATOM 911 C C . VAL 115 115 ? A 6.332 -2.012 1.810 1.000 1 A VAL 98.993 1
ATOM 912 O O . VAL 115 115 ? A 5.757 -3.053 1.488 1.000 1 A VAL 98.989 1
ATOM 913 C CB . VAL 115 115 ? A 4.420 -0.455 2.253 1.000 1 A VAL 98.988 1
ATOM 914 C CG1 . VAL 115 115 ? A 3.867 0.935 1.990 1.000 1 A VAL 98.981 1
ATOM 915 C CG2 . VAL 115 115 ? A 4.636 -0.670 3.743 1.000 1 A VAL 98.980 1
ATOM 916 N N . GLY 116 116 ? A 7.482 -2.016 2.448 1.000 1 A GLY 98.986 1
ATOM 917 C CA . GLY 116 116 ? A 8.125 -3.222 2.924 1.000 1 A GLY 98.983 1
ATOM 918 C C . GLY 116 116 ? A 7.908 -3.373 4.421 1.000 1 A GLY 98.981 1
ATOM 919 O O . GLY 116 116 ? A 8.598 -2.753 5.214 1.000 1 A GLY 98.962 1
ATOM 920 N N . ASN 117 117 ? A 6.934 -4.181 4.805 1.000 1 A ASN 98.964 1
ATOM 921 C CA . ASN 117 117 ? A 6.488 -4.282 6.203 1.000 1 A ASN 98.964 1
ATOM 922 C C . ASN 117 117 ? A 7.228 -5.369 6.965 1.000 1 A ASN 98.951 1
ATOM 923 O O . ASN 117 117 ? A 7.834 -6.244 6.372 1.000 1 A ASN 98.922 1
ATOM 924 C CB . ASN 117 117 ? A 4.976 -4.475 6.262 1.000 1 A ASN 98.959 1
ATOM 925 C CG . ASN 117 117 ? A 4.419 -4.301 7.631 1.000 1 A ASN 98.947 1
ATOM 926 O OD1 . ASN 117 117 ? A 4.764 -3.348 8.326 1.000 1 A ASN 98.741 1
ATOM 927 N ND2 . ASN 117 117 ? A 3.560 -5.212 8.050 1.000 1 A ASN 98.742 1
ATOM 928 N N . LYS 118 118 ? A 7.106 -5.341 8.288 1.000 1 A LYS 98.918 1
ATOM 929 C CA . LYS 118 118 ? A 7.704 -6.289 9.218 1.000 1 A LYS 98.878 1
ATOM 930 C C . LYS 118 118 ? A 9.219 -6.060 9.334 1.000 1 A LYS 98.882 1
ATOM 931 O O . LYS 118 118 ? A 9.990 -6.980 9.540 1.000 1 A LYS 98.851 1
ATOM 932 C CB . LYS 118 118 ? A 7.400 -7.747 8.877 1.000 1 A LYS 98.831 1
ATOM 933 C CG . LYS 118 118 ? A 5.913 -8.054 8.667 1.000 1 A LYS 98.691 1
ATOM 934 C CD . LYS 118 118 ? A 5.611 -9.528 8.808 1.000 1 A LYS 98.475 1
ATOM 935 C CE . LYS 118 118 ? A 4.178 -9.791 8.344 1.000 1 A LYS 98.415 1
ATOM 936 N NZ . LYS 118 118 ? A 3.841 -11.239 8.535 1.000 1 A LYS 98.385 1
ATOM 937 N N . SER 119 119 ? A 9.628 -4.765 9.223 1.000 1 A SER 98.844 1
ATOM 938 C CA . SER 119 119 ? A 11.021 -4.389 9.306 1.000 1 A SER 98.776 1
ATOM 939 C C . SER 119 119 ? A 11.649 -4.708 10.653 1.000 1 A SER 98.757 1
ATOM 940 O O . SER 119 119 ? A 12.882 -4.715 10.772 1.000 1 A SER 98.489 1
ATOM 941 C CB . SER 119 119 ? A 11.201 -2.902 9.022 1.000 1 A SER 98.564 1
ATOM 942 O OG . SER 119 119 ? A 10.540 -2.119 10.022 1.000 1 A SER 94.144 1
ATOM 943 N N . ASP 120 120 ? A 10.827 -4.979 11.672 1.000 1 A ASP 98.852 1
ATOM 944 C CA . ASP 120 120 ? A 11.322 -5.324 13.006 1.000 1 A ASP 98.828 1
ATOM 945 C C . ASP 120 120 ? A 11.909 -6.730 13.065 1.000 1 A ASP 98.777 1
ATOM 946 O O . ASP 120 120 ? A 12.646 -7.039 14.009 1.000 1 A ASP 98.623 1
ATOM 947 C CB . ASP 120 120 ? A 10.202 -5.205 14.031 1.000 1 A ASP 98.826 1
ATOM 948 C CG . ASP 120 120 ? A 9.009 -6.097 13.694 1.000 1 A ASP 98.860 1
ATOM 949 O OD1 . ASP 120 120 ? A 8.288 -5.730 12.736 1.000 1 A ASP 98.662 1
ATOM 950 O OD2 . ASP 120 120 ? A 8.832 -7.131 14.365 1.000 1 A ASP 98.560 1
ATOM 951 N N . LEU 121 121 ? A 11.560 -7.624 12.106 1.000 1 A LEU 98.661 1
ATOM 952 C CA . LEU 121 121 ? A 11.957 -9.016 12.184 1.000 1 A LEU 98.513 1
ATOM 953 C C . LEU 121 121 ? A 13.427 -9.210 11.826 1.000 1 A LEU 98.405 1
ATOM 954 O O . LEU 121 121 ? A 13.981 -8.487 10.993 1.000 1 A LEU 98.227 1
ATOM 955 C CB . LEU 121 121 ? A 11.075 -9.866 11.273 1.000 1 A LEU 98.332 1
ATOM 956 C CG . LEU 121 121 ? A 9.619 -10.049 11.697 1.000 1 A LEU 98.036 1
ATOM 957 C CD1 . LEU 121 121 ? A 9.537 -10.679 13.087 1.000 1 A LEU 97.408 1
ATOM 958 C CD2 . LEU 121 121 ? A 8.880 -10.894 10.674 1.000 1 A LEU 97.574 1
ATOM 959 N N . PRO 122 122 ? A 14.073 -10.220 12.440 1.000 1 A PRO 98.112 1
ATOM 960 C CA . PRO 122 122 ? A 15.479 -10.530 12.130 1.000 1 A PRO 97.481 1
ATOM 961 C C . PRO 122 122 ? A 15.663 -11.424 10.897 1.000 1 A PRO 97.006 1
ATOM 962 O O . PRO 122 122 ? A 16.768 -11.556 10.425 1.000 1 A PRO 94.240 1
ATOM 963 C CB . PRO 122 122 ? A 15.950 -11.265 13.382 1.000 1 A PRO 96.378 1
ATOM 964 C CG . PRO 122 122 ? A 14.711 -11.966 13.849 1.000 1 A PRO 95.167 1
ATOM 965 C CD . PRO 122 122 ? A 13.563 -11.026 13.554 1.000 1 A PRO 97.221 1
ATOM 966 N N . SER 123 123 ? A 14.554 -12.067 10.392 1.000 1 A SER 95.288 1
ATOM 967 C CA . SER 123 123 ? A 14.662 -13.034 9.313 1.000 1 A SER 94.039 1
ATOM 968 C C . SER 123 123 ? A 14.312 -12.435 7.959 1.000 1 A SER 94.816 1
ATOM 969 O O . SER 123 123 ? A 13.368 -12.879 7.290 1.000 1 A SER 92.582 1
ATOM 970 C CB . SER 123 123 ? A 13.770 -14.237 9.615 1.000 1 A SER 89.816 1
ATOM 971 O OG . SER 123 123 ? A 12.436 -13.840 9.827 1.000 1 A SER 79.003 1
ATOM 972 N N . ARG 124 124 ? A 15.061 -11.433 7.557 1.000 1 A ARG 97.446 1
ATOM 973 C CA . ARG 124 124 ? A 14.881 -10.734 6.288 1.000 1 A ARG 97.722 1
ATOM 974 C C . ARG 124 124 ? A 15.260 -11.624 5.095 1.000 1 A ARG 98.050 1
ATOM 975 O O . ARG 124 124 ? A 16.288 -12.277 5.097 1.000 1 A ARG 97.274 1
ATOM 976 C CB . ARG 124 124 ? A 15.731 -9.468 6.272 1.000 1 A ARG 97.102 1
ATOM 977 C CG . ARG 124 124 ? A 15.766 -8.745 4.916 1.000 1 A ARG 96.638 1
ATOM 978 C CD . ARG 124 124 ? A 16.608 -7.473 5.017 1.000 1 A ARG 96.309 1
ATOM 979 N NE . ARG 124 124 ? A 16.011 -6.479 5.827 1.000 1 A ARG 96.224 1
ATOM 980 C CZ . ARG 124 124 ? A 15.215 -5.544 5.385 1.000 1 A ARG 96.921 1
ATOM 981 N NH1 . ARG 124 124 ? A 14.853 -5.495 4.094 1.000 1 A ARG 91.627 1
ATOM 982 N NH2 . ARG 124 124 ? A 14.705 -4.625 6.215 1.000 1 A ARG 91.273 1
ATOM 983 N N . THR 125 125 ? A 14.411 -11.618 4.051 1.000 1 A THR 98.728 1
ATOM 984 C CA . THR 125 125 ? A 14.713 -12.292 2.802 1.000 1 A THR 98.726 1
ATOM 985 C C . THR 125 125 ? A 14.732 -11.361 1.598 1.000 1 A THR 98.763 1
ATOM 986 O O . THR 125 125 ? A 15.179 -11.765 0.526 1.000 1 A THR 98.522 1
ATOM 987 C CB . THR 125 125 ? A 13.726 -13.429 2.523 1.000 1 A THR 98.638 1
ATOM 988 O OG1 . THR 125 125 ? A 12.420 -12.876 2.356 1.000 1 A THR 98.377 1
ATOM 989 C CG2 . THR 125 125 ? A 13.749 -14.453 3.634 1.000 1 A THR 98.253 1
ATOM 990 N N . VAL 126 126 ? A 14.249 -10.112 1.754 1.000 1 A VAL 98.742 1
ATOM 991 C CA . VAL 126 126 ? A 14.237 -9.140 0.665 1.000 1 A VAL 98.679 1
ATOM 992 C C . VAL 126 126 ? A 15.086 -7.952 1.095 1.000 1 A VAL 98.512 1
ATOM 993 O O . VAL 126 126 ? A 14.743 -7.253 2.053 1.000 1 A VAL 98.347 1
ATOM 994 C CB . VAL 126 126 ? A 12.809 -8.653 0.326 1.000 1 A VAL 98.667 1
ATOM 995 C CG1 . VAL 126 126 ? A 11.937 -9.859 -0.013 1.000 1 A VAL 98.590 1
ATOM 996 C CG2 . VAL 126 126 ? A 12.836 -7.649 -0.833 1.000 1 A VAL 98.541 1
ATOM 997 N N . ASP 127 127 ? A 16.188 -7.707 0.402 1.000 1 A ASP 98.330 1
ATOM 998 C CA . ASP 127 127 ? A 17.101 -6.626 0.725 1.000 1 A ASP 97.980 1
ATOM 999 C C . ASP 127 127 ? A 16.465 -5.272 0.476 1.000 1 A ASP 98.231 1
ATOM 1000 O O . ASP 127 127 ? A 15.733 -5.071 -0.482 1.000 1 A ASP 98.235 1
ATOM 1001 C CB . ASP 127 127 ? A 18.378 -6.703 -0.102 1.000 1 A ASP 96.796 1
ATOM 1002 C CG . ASP 127 127 ? A 19.316 -7.817 0.299 1.000 1 A ASP 86.528 1
ATOM 1003 O OD1 . ASP 127 127 ? A 19.102 -8.455 1.364 1.000 1 A ASP 82.564 1
ATOM 1004 O OD2 . ASP 127 127 ? A 20.285 -8.058 -0.461 1.000 1 A ASP 80.957 1
ATOM 1005 N N . THR 128 128 ? A 16.784 -4.303 1.333 1.000 1 A THR 97.752 1
ATOM 1006 C CA . THR 128 128 ? A 16.304 -2.941 1.148 1.000 1 A THR 97.869 1
ATOM 1007 C C . THR 128 128 ? A 16.714 -2.414 -0.223 1.000 1 A THR 98.279 1
ATOM 1008 O O . THR 128 128 ? A 15.916 -1.772 -0.894 1.000 1 A THR 98.266 1
ATOM 1009 C CB . THR 128 128 ? A 16.835 -2.037 2.255 1.000 1 A THR 97.332 1
ATOM 1010 O OG1 . THR 128 128 ? A 16.318 -2.471 3.510 1.000 1 A THR 96.402 1
ATOM 1011 C CG2 . THR 128 128 ? A 16.423 -0.584 2.026 1.000 1 A THR 96.320 1
ATOM 1012 N N . LYS 129 129 ? A 17.942 -2.713 -0.635 1.000 1 A LYS 98.343 1
ATOM 1013 C CA . LYS 129 129 ? A 18.400 -2.252 -1.963 1.000 1 A LYS 98.339 1
ATOM 1014 C C . LYS 129 129 ? A 17.561 -2.859 -3.087 1.000 1 A LYS 98.489 1
ATOM 1015 O O . LYS 129 129 ? A 17.249 -2.170 -4.064 1.000 1 A LYS 98.580 1
ATOM 1016 C CB . LYS 129 129 ? A 19.880 -2.582 -2.149 1.000 1 A LYS 98.007 1
ATOM 1017 C CG . LYS 129 129 ? A 20.429 -2.168 -3.507 1.000 1 A LYS 89.205 1
ATOM 1018 C CD . LYS 129 129 ? A 21.919 -2.487 -3.594 1.000 1 A LYS 80.252 1
ATOM 1019 C CE . LYS 129 129 ? A 22.440 -2.065 -4.964 1.000 1 A LYS 78.028 1
ATOM 1020 N NZ . LYS 129 129 ? A 21.743 -2.792 -6.065 1.000 1 A LYS 67.479 1
ATOM 1021 N N . GLN 130 130 ? A 17.190 -4.160 -2.955 1.000 1 A GLN 98.407 1
ATOM 1022 C CA . GLN 130 130 ? A 16.359 -4.811 -3.990 1.000 1 A GLN 98.353 1
ATOM 1023 C C . GLN 130 130 ? A 15.009 -4.101 -4.091 1.000 1 A GLN 98.616 1
ATOM 1024 O O . GLN 130 130 ? A 14.521 -3.870 -5.211 1.000 1 A GLN 98.606 1
ATOM 1025 C CB . GLN 130 130 ? A 16.190 -6.287 -3.659 1.000 1 A GLN 97.813 1
ATOM 1026 C CG . GLN 130 130 ? A 15.417 -7.094 -4.672 1.000 1 A GLN 89.842 1
ATOM 1027 C CD . GLN 130 130 ? A 15.287 -8.546 -4.276 1.000 1 A GLN 83.805 1
ATOM 1028 O OE1 . GLN 130 130 ? A 15.561 -8.884 -3.096 1.000 1 A GLN 83.399 1
ATOM 1029 N NE2 . GLN 130 130 ? A 14.859 -9.379 -5.192 1.000 1 A GLN 79.681 1
ATOM 1030 N N . ALA 131 131 ? A 14.396 -3.772 -2.969 1.000 1 A ALA 98.811 1
ATOM 1031 C CA . ALA 131 131 ? A 13.112 -3.089 -2.987 1.000 1 A ALA 98.865 1
ATOM 1032 C C . ALA 131 131 ? A 13.247 -1.651 -3.518 1.000 1 A ALA 98.907 1
ATOM 1033 O O . ALA 131 131 ? A 12.396 -1.186 -4.243 1.000 1 A ALA 98.897 1
ATOM 1034 C CB . ALA 131 131 ? A 12.492 -3.105 -1.592 1.000 1 A ALA 98.814 1
ATOM 1035 N N . GLN 132 132 ? A 14.330 -0.973 -3.123 1.000 1 A GLN 98.878 1
ATOM 1036 C CA . GLN 132 132 ? A 14.591 0.368 -3.649 1.000 1 A GLN 98.872 1
ATOM 1037 C C . GLN 132 132 ? A 14.724 0.337 -5.170 1.000 1 A GLN 98.880 1
ATOM 1038 O O . GLN 132 132 ? A 14.208 1.224 -5.863 1.000 1 A GLN 98.844 1
ATOM 1039 C CB . GLN 132 132 ? A 15.853 0.965 -3.050 1.000 1 A GLN 98.765 1
ATOM 1040 C CG . GLN 132 132 ? A 15.735 1.391 -1.586 1.000 1 A GLN 97.872 1
ATOM 1041 C CD . GLN 132 132 ? A 17.053 1.785 -0.974 1.000 1 A GLN 97.520 1
ATOM 1042 O OE1 . GLN 132 132 ? A 18.122 1.447 -1.470 1.000 1 A GLN 96.314 1
ATOM 1043 N NE2 . GLN 132 132 ? A 16.993 2.551 0.125 1.000 1 A GLN 94.684 1
ATOM 1044 N N . ASP 133 133 ? A 15.387 -0.706 -5.692 1.000 1 A ASP 98.870 1
ATOM 1045 C CA . ASP 133 133 ? A 15.552 -0.835 -7.134 1.000 1 A ASP 98.834 1
ATOM 1046 C C . ASP 133 133 ? A 14.204 -1.009 -7.829 1.000 1 A ASP 98.840 1
ATOM 1047 O O . ASP 133 133 ? A 13.955 -0.401 -8.866 1.000 1 A ASP 98.754 1
ATOM 1048 C CB . ASP 133 133 ? A 16.458 -2.026 -7.469 1.000 1 A ASP 98.702 1
ATOM 1049 C CG . ASP 133 133 ? A 17.920 -1.798 -7.064 1.000 1 A ASP 98.162 1
ATOM 1050 O OD1 . ASP 133 133 ? A 18.316 -0.618 -6.857 1.000 1 A ASP 96.866 1
ATOM 1051 O OD2 . ASP 133 133 ? A 18.659 -2.796 -6.985 1.000 1 A ASP 96.473 1
ATOM 1052 N N . LEU 134 134 ? A 13.328 -1.849 -7.242 1.000 1 A LEU 98.860 1
ATOM 1053 C CA . LEU 134 134 ? A 12.019 -2.043 -7.859 1.000 1 A LEU 98.852 1
ATOM 1054 C C . LEU 134 134 ? A 11.208 -0.742 -7.828 1.000 1 A LEU 98.869 1
ATOM 1055 O O . LEU 134 134 ? A 10.603 -0.355 -8.832 1.000 1 A LEU 98.827 1
ATOM 1056 C CB . LEU 134 134 ? A 11.242 -3.143 -7.119 1.000 1 A LEU 98.815 1
ATOM 1057 C CG . LEU 134 134 ? A 9.848 -3.435 -7.687 1.000 1 A LEU 98.625 1
ATOM 1058 C CD1 . LEU 134 134 ? A 9.983 -4.087 -9.076 1.000 1 A LEU 98.304 1
ATOM 1059 C CD2 . LEU 134 134 ? A 9.087 -4.359 -6.770 1.000 1 A LEU 98.355 1
ATOM 1060 N N . ALA 135 135 ? A 11.209 -0.055 -6.697 1.000 1 A ALA 98.881 1
ATOM 1061 C CA . ALA 135 135 ? A 10.457 1.193 -6.604 1.000 1 A ALA 98.866 1
ATOM 1062 C C . ALA 135 135 ? A 10.992 2.234 -7.560 1.000 1 A ALA 98.824 1
ATOM 1063 O O . ALA 135 135 ? A 10.225 2.973 -8.188 1.000 1 A ALA 98.754 1
ATOM 1064 C CB . ALA 135 135 ? A 10.482 1.718 -5.184 1.000 1 A ALA 98.843 1
ATOM 1065 N N . ARG 136 136 ? A 12.322 2.301 -7.696 1.000 1 A ARG 98.787 1
ATOM 1066 C CA . ARG 136 136 ? A 12.939 3.269 -8.646 1.000 1 A ARG 98.648 1
ATOM 1067 C C . ARG 136 136 ? A 12.510 2.958 -10.065 1.000 1 A ARG 98.539 1
ATOM 1068 O O . ARG 136 136 ? A 12.238 3.860 -10.856 1.000 1 A ARG 98.168 1
ATOM 1069 C CB . ARG 136 136 ? A 14.451 3.252 -8.503 1.000 1 A ARG 98.493 1
ATOM 1070 C CG . ARG 136 136 ? A 15.177 4.235 -9.405 1.000 1 A ARG 93.911 1
ATOM 1071 C CD . ARG 136 136 ? A 16.640 4.369 -9.042 1.000 1 A ARG 90.706 1
ATOM 1072 N NE . ARG 136 136 ? A 17.313 3.063 -9.077 1.000 1 A ARG 82.740 1
ATOM 1073 C CZ . ARG 136 136 ? A 17.750 2.416 -8.018 1.000 1 A ARG 75.231 1
ATOM 1074 N NH1 . ARG 136 136 ? A 17.629 2.949 -6.816 1.000 1 A ARG 71.445 1
ATOM 1075 N NH2 . ARG 136 136 ? A 18.323 1.247 -8.161 1.000 1 A ARG 65.895 1
ATOM 1076 N N . SER 137 137 ? A 12.407 1.660 -10.416 1.000 1 A SER 98.582 1
ATOM 1077 C CA . SER 137 137 ? A 11.976 1.274 -11.761 1.000 1 A SER 98.289 1
ATOM 1078 C C . SER 137 137 ? A 10.547 1.720 -12.034 1.000 1 A SER 98.201 1
ATOM 1079 O O . SER 137 137 ? A 10.194 2.042 -13.178 1.000 1 A SER 97.638 1
ATOM 1080 C CB . SER 137 137 ? A 12.116 -0.235 -11.966 1.000 1 A SER 97.762 1
ATOM 1081 O OG . SER 137 137 ? A 11.088 -0.940 -11.312 1.000 1 A SER 96.426 1
ATOM 1082 N N . TYR 138 138 ? A 9.714 1.726 -10.984 1.000 1 A TYR 98.110 1
ATOM 1083 C CA . TYR 138 138 ? A 8.313 2.198 -11.118 1.000 1 A TYR 97.972 1
ATOM 1084 C C . TYR 138 138 ? A 8.182 3.695 -11.005 1.000 1 A TYR 97.803 1
ATOM 1085 O O . TYR 138 138 ? A 7.125 4.257 -11.351 1.000 1 A TYR 97.428 1
ATOM 1086 C CB . TYR 138 138 ? A 7.456 1.587 -10.014 1.000 1 A TYR 97.864 1
ATOM 1087 C CG . TYR 138 138 ? A 7.253 0.092 -10.059 1.000 1 A TYR 98.015 1
ATOM 1088 C CD1 . TYR 138 138 ? A 7.393 -0.633 -11.239 1.000 1 A TYR 97.622 1
ATOM 1089 C CD2 . TYR 138 138 ? A 6.867 -0.582 -8.926 1.000 1 A TYR 97.697 1
ATOM 1090 C CE1 . TYR 138 138 ? A 7.159 -1.985 -11.263 1.000 1 A TYR 97.323 1
ATOM 1091 C CE2 . TYR 138 138 ? A 6.636 -1.945 -8.933 1.000 1 A TYR 97.150 1
ATOM 1092 C CZ . TYR 138 138 ? A 6.786 -2.634 -10.103 1.000 1 A TYR 97.425 1
ATOM 1093 O OH . TYR 138 138 ? A 6.527 -4.001 -10.123 1.000 1 A TYR 96.322 1
ATOM 1094 N N . GLY 139 139 ? A 9.192 4.395 -10.462 1.000 1 A GLY 98.098 1
ATOM 1095 C CA . GLY 139 139 ? A 9.092 5.815 -10.224 1.000 1 A GLY 97.878 1
ATOM 1096 C C . GLY 139 139 ? A 8.181 6.159 -9.073 1.000 1 A GLY 98.168 1
ATOM 1097 O O . GLY 139 139 ? A 7.473 7.161 -9.148 1.000 1 A GLY 97.584 1
ATOM 1098 N N . ILE 140 140 ? A 8.178 5.339 -8.000 1.000 1 A ILE 98.524 1
ATOM 1099 C CA . ILE 140 140 ? A 7.301 5.536 -6.870 1.000 1 A ILE 98.644 1
ATOM 1100 C C . ILE 140 140 ? A 8.114 5.501 -5.576 1.000 1 A ILE 98.800 1
ATOM 1101 O O . ILE 140 140 ? A 9.218 4.955 -5.549 1.000 1 A ILE 98.832 1
ATOM 1102 C CB . ILE 140 140 ? A 6.170 4.500 -6.823 1.000 1 A ILE 98.559 1
ATOM 1103 C CG1 . ILE 140 140 ? A 6.694 3.098 -6.499 1.000 1 A ILE 98.498 1
ATOM 1104 C CG2 . ILE 140 140 ? A 5.386 4.482 -8.136 1.000 1 A ILE 98.542 1
ATOM 1105 C CD1 . ILE 140 140 ? A 5.593 2.057 -6.374 1.000 1 A ILE 98.284 1
ATOM 1106 N N . PRO 141 141 ? A 7.590 6.039 -4.500 1.000 1 A PRO 98.906 1
ATOM 1107 C CA . PRO 141 141 ? A 8.297 5.955 -3.224 1.000 1 A PRO 98.922 1
ATOM 1108 C C . PRO 141 141 ? A 8.320 4.557 -2.643 1.000 1 A PRO 98.949 1
ATOM 1109 O O . PRO 141 141 ? A 7.425 3.754 -2.895 1.000 1 A PRO 98.942 1
ATOM 1110 C CB . PRO 141 141 ? A 7.499 6.887 -2.293 1.000 1 A PRO 98.889 1
ATOM 1111 C CG . PRO 141 141 ? A 6.716 7.767 -3.206 1.000 1 A PRO 98.800 1
ATOM 1112 C CD . PRO 141 141 ? A 6.413 6.919 -4.404 1.000 1 A PRO 98.854 1
ATOM 1113 N N . PHE 142 142 ? A 9.371 4.265 -1.876 1.000 1 A PHE 98.968 1
ATOM 1114 C CA . PHE 142 142 ? A 9.491 3.029 -1.111 1.000 1 A PHE 98.973 1
ATOM 1115 C C . PHE 142 142 ? A 9.670 3.402 0.355 1.000 1 A PHE 98.967 1
ATOM 1116 O O . PHE 142 142 ? A 10.497 4.238 0.683 1.000 1 A PHE 98.922 1
ATOM 1117 C CB . PHE 142 142 ? A 10.695 2.211 -1.587 1.000 1 A PHE 98.958 1
ATOM 1118 C CG . PHE 142 142 ? A 11.034 1.044 -0.684 1.000 1 A PHE 98.953 1
ATOM 1119 C CD1 . PHE 142 142 ? A 10.068 0.128 -0.338 1.000 1 A PHE 98.942 1
ATOM 1120 C CD2 . PHE 142 142 ? A 12.323 0.893 -0.217 1.000 1 A PHE 98.923 1
ATOM 1121 C CE1 . PHE 142 142 ? A 10.367 -0.939 0.499 1.000 1 A PHE 98.896 1
ATOM 1122 C CE2 . PHE 142 142 ? A 12.638 -0.173 0.610 1.000 1 A PHE 98.846 1
ATOM 1123 C CZ . PHE 142 142 ? A 11.664 -1.091 0.965 1.000 1 A PHE 98.857 1
ATOM 1124 N N . ILE 143 143 ? A 8.861 2.795 1.218 1.000 1 A ILE 98.973 1
ATOM 1125 C CA . ILE 143 143 ? A 8.901 3.035 2.645 1.000 1 A ILE 98.969 1
ATOM 1126 C C . ILE 143 143 ? A 8.984 1.690 3.358 1.000 1 A ILE 98.972 1
ATOM 1127 O O . ILE 143 143 ? A 8.165 0.804 3.098 1.000 1 A ILE 98.961 1
ATOM 1128 C CB . ILE 143 143 ? A 7.665 3.790 3.155 1.000 1 A ILE 98.934 1
ATOM 1129 C CG1 . ILE 143 143 ? A 7.431 5.080 2.377 1.000 1 A ILE 98.502 1
ATOM 1130 C CG2 . ILE 143 143 ? A 7.769 4.046 4.665 1.000 1 A ILE 98.700 1
ATOM 1131 C CD1 . ILE 143 143 ? A 8.521 6.098 2.562 1.000 1 A ILE 89.677 1
ATOM 1132 N N . GLU 144 144 ? A 9.956 1.496 4.244 1.000 1 A GLU 98.920 1
ATOM 1133 C CA . GLU 144 144 ? A 9.950 0.336 5.131 1.000 1 A GLU 98.891 1
ATOM 1134 C C . GLU 144 144 ? A 9.182 0.671 6.391 1.000 1 A GLU 98.915 1
ATOM 1135 O O . GLU 144 144 ? A 9.219 1.774 6.903 1.000 1 A GLU 98.789 1
ATOM 1136 C CB . GLU 144 144 ? A 11.354 -0.136 5.446 1.000 1 A GLU 98.523 1
ATOM 1137 C CG . GLU 144 144 ? A 12.001 -0.871 4.294 1.000 1 A GLU 94.035 1
ATOM 1138 C CD . GLU 144 144 ? A 13.148 -1.778 4.670 1.000 1 A GLU 92.140 1
ATOM 1139 O OE1 . GLU 144 144 ? A 13.589 -1.773 5.840 1.000 1 A GLU 86.463 1
ATOM 1140 O OE2 . GLU 144 144 ? A 13.644 -2.543 3.792 1.000 1 A GLU 83.657 1
ATOM 1141 N N . THR 145 145 ? A 8.419 -0.328 6.889 1.000 1 A THR 98.983 1
ATOM 1142 C CA . THR 145 145 ? A 7.535 -0.156 8.034 1.000 1 A THR 98.988 1
ATOM 1143 C C . THR 145 145 ? A 7.602 -1.325 8.971 1.000 1 A THR 98.985 1
ATOM 1144 O O . THR 145 145 ? A 7.969 -2.448 8.583 1.000 1 A THR 98.974 1
ATOM 1145 C CB . THR 145 145 ? A 6.054 0.011 7.633 1.000 1 A THR 98.991 1
ATOM 1146 O OG1 . THR 145 145 ? A 5.584 -1.220 7.061 1.000 1 A THR 98.980 1
ATOM 1147 C CG2 . THR 145 145 ? A 5.880 1.145 6.617 1.000 1 A THR 98.985 1
ATOM 1148 N N . SER 146 146 ? A 7.201 -1.096 10.216 1.000 1 A SER 98.943 1
ATOM 1149 C CA . SER 146 146 ? A 6.845 -2.165 11.142 1.000 1 A SER 98.937 1
ATOM 1150 C C . SER 146 146 ? A 5.519 -1.809 11.766 1.000 1 A SER 98.922 1
ATOM 1151 O O . SER 146 146 ? A 5.403 -0.851 12.522 1.000 1 A SER 98.894 1
ATOM 1152 C CB . SER 146 146 ? A 7.886 -2.326 12.260 1.000 1 A SER 98.916 1
ATOM 1153 O OG . SER 146 146 ? A 7.393 -3.229 13.237 1.000 1 A SER 98.878 1
ATOM 1154 N N . ALA 147 147 ? A 4.475 -2.595 11.472 1.000 1 A ALA 98.759 1
ATOM 1155 C CA . ALA 147 147 ? A 3.205 -2.434 12.167 1.000 1 A ALA 98.647 1
ATOM 1156 C C . ALA 147 147 ? A 3.356 -2.761 13.649 1.000 1 A ALA 98.638 1
ATOM 1157 O O . ALA 147 147 ? A 2.550 -2.312 14.471 1.000 1 A ALA 98.508 1
ATOM 1158 C CB . ALA 147 147 ? A 2.128 -3.297 11.521 1.000 1 A ALA 98.439 1
ATOM 1159 N N . LYS 148 148 ? A 4.380 -3.567 13.993 1.000 1 A LYS 98.522 1
ATOM 1160 C CA . LYS 148 148 ? A 4.551 -3.935 15.392 1.000 1 A LYS 98.502 1
ATOM 1161 C C . LYS 148 148 ? A 5.056 -2.768 16.240 1.000 1 A LYS 98.565 1
ATOM 1162 O O . LYS 148 148 ? A 4.537 -2.501 17.315 1.000 1 A LYS 98.423 1
ATOM 1163 C CB . LYS 148 148 ? A 5.523 -5.108 15.499 1.000 1 A LYS 98.269 1
ATOM 1164 C CG . LYS 148 148 ? A 5.685 -5.671 16.913 1.000 1 A LYS 97.833 1
ATOM 1165 C CD . LYS 148 148 ? A 6.602 -6.875 16.887 1.000 1 A LYS 96.969 1
ATOM 1166 C CE . LYS 148 148 ? A 6.734 -7.448 18.292 1.000 1 A LYS 95.172 1
ATOM 1167 N NZ . LYS 148 148 ? A 7.521 -8.718 18.299 1.000 1 A LYS 91.412 1
ATOM 1168 N N . THR 149 149 ? A 6.077 -2.052 15.736 1.000 1 A THR 98.726 1
ATOM 1169 C CA . THR 149 149 ? A 6.680 -0.935 16.469 1.000 1 A THR 98.715 1
ATOM 1170 C C . THR 149 149 ? A 6.119 0.421 16.045 1.000 1 A THR 98.724 1
ATOM 1171 O O . THR 149 149 ? A 6.425 1.434 16.682 1.000 1 A THR 98.662 1
ATOM 1172 C CB . THR 149 149 ? A 8.201 -0.896 16.268 1.000 1 A THR 98.672 1
ATOM 1173 O OG1 . THR 149 149 ? A 8.491 -0.492 14.920 1.000 1 A THR 98.574 1
ATOM 1174 C CG2 . THR 149 149 ? A 8.814 -2.281 16.537 1.000 1 A THR 98.400 1
ATOM 1175 N N . ARG 150 150 ? A 5.338 0.445 14.960 1.000 1 A ARG 98.635 1
ATOM 1176 C CA . ARG 150 150 ? A 4.744 1.641 14.352 1.000 1 A ARG 98.613 1
ATOM 1177 C C . ARG 150 150 ? A 5.779 2.468 13.560 1.000 1 A ARG 98.694 1
ATOM 1178 O O . ARG 150 150 ? A 5.432 3.518 13.041 1.000 1 A ARG 98.611 1
ATOM 1179 C CB . ARG 150 150 ? A 3.988 2.510 15.362 1.000 1 A ARG 98.266 1
ATOM 1180 C CG . ARG 150 150 ? A 2.789 3.206 14.744 1.000 1 A ARG 97.540 1
ATOM 1181 C CD . ARG 150 150 ? A 1.917 3.939 15.759 1.000 1 A ARG 97.036 1
ATOM 1182 N NE . ARG 150 150 ? A 0.745 4.457 15.109 1.000 1 A ARG 96.711 1
ATOM 1183 C CZ . ARG 150 150 ? A 0.759 5.556 14.366 1.000 1 A ARG 96.527 1
ATOM 1184 N NH1 . ARG 150 150 ? A 1.869 6.262 14.224 1.000 1 A ARG 93.345 1
ATOM 1185 N NH2 . ARG 150 150 ? A -0.361 5.942 13.747 1.000 1 A ARG 93.670 1
ATOM 1186 N N . GLN 151 151 ? A 7.020 1.963 13.433 1.000 1 A GLN 98.794 1
ATOM 1187 C CA . GLN 151 151 ? A 8.003 2.670 12.619 1.000 1 A GLN 98.785 1
ATOM 1188 C C . GLN 151 151 ? A 7.506 2.767 11.167 1.000 1 A GLN 98.873 1
ATOM 1189 O O . GLN 151 151 ? A 7.136 1.761 10.557 1.000 1 A GLN 98.822 1
ATOM 1190 C CB . GLN 151 151 ? A 9.346 1.936 12.651 1.000 1 A GLN 98.487 1
ATOM 1191 C CG . GLN 151 151 ? A 10.454 2.615 11.844 1.000 1 A GLN 93.470 1
ATOM 1192 C CD . GLN 151 151 ? A 11.782 1.909 11.916 1.000 1 A GLN 82.934 1
ATOM 1193 O OE1 . GLN 151 151 ? A 11.881 0.789 12.415 1.000 1 A GLN 74.043 1
ATOM 1194 N NE2 . GLN 151 151 ? A 12.805 2.559 11.385 1.000 1 A GLN 74.536 1
ATOM 1195 N N . GLY 152 152 ? A 7.510 3.966 10.628 1.000 1 A GLY 98.951 1
ATOM 1196 C CA . GLY 152 152 ? A 7.186 4.184 9.221 1.000 1 A GLY 98.953 1
ATOM 1197 C C . GLY 152 152 ? A 5.738 4.186 8.859 1.000 1 A GLY 98.964 1
ATOM 1198 O O . GLY 152 152 ? A 5.409 4.429 7.695 1.000 1 A GLY 98.944 1
ATOM 1199 N N . VAL 153 153 ? A 4.835 3.916 9.797 1.000 1 A VAL 98.937 1
ATOM 1200 C CA . VAL 153 153 ? A 3.418 3.752 9.467 1.000 1 A VAL 98.939 1
ATOM 1201 C C . VAL 153 153 ? A 2.806 5.085 8.990 1.000 1 A VAL 98.938 1
ATOM 1202 O O . VAL 153 153 ? A 2.200 5.137 7.907 1.000 1 A VAL 98.930 1
ATOM 1203 C CB . VAL 153 153 ? A 2.639 3.165 10.645 1.000 1 A VAL 98.900 1
ATOM 1204 C CG1 . VAL 153 153 ? A 3.138 1.749 10.940 1.000 1 A VAL 98.861 1
ATOM 1205 C CG2 . VAL 153 153 ? A 1.135 3.156 10.355 1.000 1 A VAL 98.833 1
ATOM 1206 N N . ASP 154 154 ? A 2.967 6.150 9.776 1.000 1 A ASP 98.865 1
ATOM 1207 C CA . ASP 154 154 ? A 2.462 7.462 9.317 1.000 1 A ASP 98.775 1
ATOM 1208 C C . ASP 154 154 ? A 3.147 7.873 8.018 1.000 1 A ASP 98.795 1
ATOM 1209 O O . ASP 154 154 ? A 2.495 8.423 7.123 1.000 1 A ASP 98.739 1
ATOM 1210 C CB . ASP 154 154 ? A 2.685 8.530 10.379 1.000 1 A ASP 98.427 1
ATOM 1211 C CG . ASP 154 154 ? A 1.820 8.360 11.615 1.000 1 A ASP 97.966 1
ATOM 1212 O OD1 . ASP 154 154 ? A 0.771 7.687 11.537 1.000 1 A ASP 96.985 1
ATOM 1213 O OD2 . ASP 154 154 ? A 2.176 8.919 12.643 1.000 1 A ASP 96.031 1
ATOM 1214 N N . ASP 155 155 ? A 4.438 7.589 7.908 1.000 1 A ASP 98.844 1
ATOM 1215 C CA . ASP 155 155 ? A 5.192 7.977 6.707 1.000 1 A ASP 98.849 1
ATOM 1216 C C . ASP 155 155 ? A 4.626 7.310 5.477 1.000 1 A ASP 98.894 1
ATOM 1217 O O . ASP 155 155 ? A 4.467 7.941 4.434 1.000 1 A ASP 98.871 1
ATOM 1218 C CB . ASP 155 155 ? A 6.672 7.643 6.907 1.000 1 A ASP 98.715 1
ATOM 1219 C CG . ASP 155 155 ? A 7.575 8.296 5.873 1.000 1 A ASP 94.149 1
ATOM 1220 O OD1 . ASP 155 155 ? A 7.106 9.186 5.132 1.000 1 A ASP 93.670 1
ATOM 1221 O OD2 . ASP 155 155 ? A 8.765 7.908 5.829 1.000 1 A ASP 92.730 1
ATOM 1222 N N . ALA 156 156 ? A 4.271 6.012 5.576 1.000 1 A ALA 98.917 1
ATOM 1223 C CA . ALA 156 156 ? A 3.729 5.300 4.432 1.000 1 A ALA 98.934 1
ATOM 1224 C C . ALA 156 156 ? A 2.434 5.905 3.949 1.000 1 A ALA 98.931 1
ATOM 1225 O O . ALA 156 156 ? A 2.261 6.182 2.760 1.000 1 A ALA 98.915 1
ATOM 1226 C CB . ALA 156 156 ? A 3.535 3.824 4.775 1.000 1 A ALA 98.932 1
ATOM 1227 N N . PHE 157 157 ? A 1.494 6.119 4.875 1.000 1 A PHE 98.903 1
ATOM 1228 C CA . PHE 157 157 ? A 0.194 6.687 4.468 1.000 1 A PHE 98.879 1
ATOM 1229 C C . PHE 157 157 ? A 0.309 8.130 4.051 1.000 1 A PHE 98.845 1
ATOM 1230 O O . PHE 157 157 ? A -0.327 8.550 3.078 1.000 1 A PHE 98.816 1
ATOM 1231 C CB . PHE 157 157 ? A -0.822 6.508 5.590 1.000 1 A PHE 98.858 1
ATOM 1232 C CG . PHE 157 157 ? A -1.305 5.098 5.761 1.000 1 A PHE 98.883 1
ATOM 1233 C CD1 . PHE 157 157 ? A -2.355 4.615 4.994 1.000 1 A PHE 98.848 1
ATOM 1234 C CD2 . PHE 157 157 ? A -0.722 4.263 6.695 1.000 1 A PHE 98.840 1
ATOM 1235 C CE1 . PHE 157 157 ? A -2.815 3.310 5.157 1.000 1 A PHE 98.791 1
ATOM 1236 C CE2 . PHE 157 157 ? A -1.167 2.970 6.866 1.000 1 A PHE 98.781 1
ATOM 1237 C CZ . PHE 157 157 ? A -2.225 2.485 6.082 1.000 1 A PHE 98.801 1
ATOM 1238 N N . TYR 158 158 ? A 1.124 8.936 4.781 1.000 1 A TYR 98.825 1
ATOM 1239 C CA . TYR 158 158 ? A 1.258 10.360 4.459 1.000 1 A TYR 98.754 1
ATOM 1240 C C . TYR 158 158 ? A 1.962 10.542 3.115 1.000 1 A TYR 98.765 1
ATOM 1241 O O . TYR 158 158 ? A 1.607 11.438 2.330 1.000 1 A TYR 98.701 1
ATOM 1242 C CB . TYR 158 158 ? A 2.007 11.118 5.549 1.000 1 A TYR 98.579 1
ATOM 1243 C CG . TYR 158 158 ? A 1.296 11.227 6.881 1.000 1 A TYR 98.344 1
ATOM 1244 C CD1 . TYR 158 158 ? A 0.054 10.614 7.114 1.000 1 A TYR 97.902 1
ATOM 1245 C CD2 . TYR 158 158 ? A 1.857 11.986 7.922 1.000 1 A TYR 97.888 1
ATOM 1246 C CE1 . TYR 158 158 ? A -0.591 10.739 8.339 1.000 1 A TYR 97.349 1
ATOM 1247 C CE2 . TYR 158 158 ? A 1.220 12.106 9.134 1.000 1 A TYR 97.044 1
ATOM 1248 C CZ . TYR 158 158 ? A 0.001 11.481 9.343 1.000 1 A TYR 97.226 1
ATOM 1249 O OH . TYR 158 158 ? A -0.633 11.589 10.554 1.000 1 A TYR 96.252 1
ATOM 1250 N N . THR 159 159 ? A 2.932 9.652 2.791 1.000 1 A THR 98.803 1
ATOM 1251 C CA . THR 159 159 ? A 3.608 9.711 1.514 1.000 1 A THR 98.818 1
ATOM 1252 C C . THR 159 159 ? A 2.631 9.424 0.382 1.000 1 A THR 98.809 1
ATOM 1253 O O . THR 159 159 ? A 2.656 10.071 -0.660 1.000 1 A THR 98.789 1
ATOM 1254 C CB . THR 159 159 ? A 4.798 8.769 1.474 1.000 1 A THR 98.841 1
ATOM 1255 O OG1 . THR 159 159 ? A 5.761 9.176 2.441 1.000 1 A THR 98.780 1
ATOM 1256 C CG2 . THR 159 159 ? A 5.454 8.756 0.099 1.000 1 A THR 98.776 1
ATOM 1257 N N . LEU 160 160 ? A 1.703 8.455 0.591 1.000 1 A LEU 98.873 1
ATOM 1258 C CA . LEU 160 160 ? A 0.709 8.188 -0.446 1.000 1 A LEU 98.874 1
ATOM 1259 C C . LEU 160 160 ? A -0.190 9.413 -0.671 1.000 1 A LEU 98.832 1
ATOM 1260 O O . LEU 160 160 ? A -0.508 9.756 -1.820 1.000 1 A LEU 98.821 1
ATOM 1261 C CB . LEU 160 160 ? A -0.128 6.961 -0.055 1.000 1 A LEU 98.895 1
ATOM 1262 C CG . LEU 160 160 ? A -1.200 6.547 -1.064 1.000 1 A LEU 98.903 1
ATOM 1263 C CD1 . LEU 160 160 ? A -0.611 6.303 -2.457 1.000 1 A LEU 98.902 1
ATOM 1264 C CD2 . LEU 160 160 ? A -1.938 5.310 -0.559 1.000 1 A LEU 98.910 1
ATOM 1265 N N . VAL 161 161 ? A -0.574 10.071 0.415 1.000 1 A VAL 98.762 1
ATOM 1266 C CA . VAL 161 161 ? A -1.370 11.291 0.278 1.000 1 A VAL 98.649 1
ATOM 1267 C C . VAL 161 161 ? A -0.609 12.337 -0.534 1.000 1 A VAL 98.602 1
ATOM 1268 O O . VAL 161 161 ? A -1.182 12.976 -1.425 1.000 1 A VAL 98.556 1
ATOM 1269 C CB . VAL 161 161 ? A -1.780 11.828 1.667 1.000 1 A VAL 98.469 1
ATOM 1270 C CG1 . VAL 161 161 ? A -2.790 10.895 2.303 1.000 1 A VAL 98.494 1
ATOM 1271 C CG2 . VAL 161 161 ? A -2.314 13.245 1.561 1.000 1 A VAL 98.236 1
ATOM 1272 N N . ARG 162 162 ? A 0.693 12.466 -0.239 1.000 1 A ARG 98.444 1
ATOM 1273 C CA . ARG 162 162 ? A 1.507 13.433 -0.981 1.000 1 A ARG 98.306 1
ATOM 1274 C C . ARG 162 162 ? A 1.575 13.067 -2.468 1.000 1 A ARG 98.283 1
ATOM 1275 O O . ARG 162 162 ? A 1.550 13.946 -3.331 1.000 1 A ARG 98.237 1
ATOM 1276 C CB . ARG 162 162 ? A 2.900 13.544 -0.366 1.000 1 A ARG 98.315 1
ATOM 1277 C CG . ARG 162 162 ? A 2.868 14.135 1.031 1.000 1 A ARG 97.980 1
ATOM 1278 C CD . ARG 162 162 ? A 4.259 14.188 1.641 1.000 1 A ARG 97.767 1
ATOM 1279 N NE . ARG 162 162 ? A 4.201 14.741 2.987 1.000 1 A ARG 97.631 1
ATOM 1280 C CZ . ARG 162 162 ? A 4.564 14.086 4.081 1.000 1 A ARG 97.333 1
ATOM 1281 N NH1 . ARG 162 162 ? A 5.060 12.864 3.999 1.000 1 A ARG 95.877 1
ATOM 1282 N NH2 . ARG 162 162 ? A 4.415 14.680 5.259 1.000 1 A ARG 96.347 1
ATOM 1283 N N . GLU 163 163 ? A 1.642 11.761 -2.770 1.000 1 A GLU 98.479 1
ATOM 1284 C CA . GLU 163 163 ? A 1.649 11.314 -4.183 1.000 1 A GLU 98.478 1
ATOM 1285 C C . GLU 163 163 ? A 0.323 11.640 -4.867 1.000 1 A GLU 98.479 1
ATOM 1286 O O . GLU 163 163 ? A 0.307 12.027 -6.035 1.000 1 A GLU 98.336 1
ATOM 1287 C CB . GLU 163 163 ? A 1.934 9.819 -4.257 1.000 1 A GLU 98.520 1
ATOM 1288 C CG . GLU 163 163 ? A 3.368 9.442 -3.894 1.000 1 A GLU 98.456 1
ATOM 1289 C CD . GLU 163 163 ? A 4.342 10.015 -4.911 1.000 1 A GLU 98.156 1
ATOM 1290 O OE1 . GLU 163 163 ? A 4.275 9.605 -6.100 1.000 1 A GLU 96.609 1
ATOM 1291 O OE2 . GLU 163 163 ? A 5.180 10.878 -4.546 1.000 1 A GLU 96.344 1
ATOM 1292 N N . ILE 164 164 ? A -0.803 11.481 -4.141 1.000 1 A ILE 98.596 1
ATOM 1293 C CA . ILE 164 164 ? A -2.119 11.833 -4.708 1.000 1 A ILE 98.552 1
ATOM 1294 C C . ILE 164 164 ? A -2.178 13.327 -4.988 1.000 1 A ILE 98.321 1
ATOM 1295 O O . ILE 164 164 ? A -2.686 13.751 -6.044 1.000 1 A ILE 98.235 1
ATOM 1296 C CB . ILE 164 164 ? A -3.241 11.363 -3.778 1.000 1 A ILE 98.615 1
ATOM 1297 C CG1 . ILE 164 164 ? A -3.252 9.848 -3.690 1.000 1 A ILE 98.729 1
ATOM 1298 C CG2 . ILE 164 164 ? A -4.590 11.911 -4.287 1.000 1 A ILE 98.578 1
ATOM 1299 C CD1 . ILE 164 164 ? A -4.110 9.312 -2.555 1.000 1 A ILE 98.640 1
ATOM 1300 N N . ARG 165 165 ? A -1.655 14.135 -4.048 1.000 1 A ARG 98.331 1
ATOM 1301 C CA . ARG 165 165 ? A -1.642 15.607 -4.256 1.000 1 A ARG 97.869 1
ATOM 1302 C C . ARG 165 165 ? A -0.870 15.979 -5.498 1.000 1 A ARG 97.731 1
ATOM 1303 O O . ARG 165 165 ? A -1.289 16.860 -6.288 1.000 1 A ARG 97.455 1
ATOM 1304 C CB . ARG 165 165 ? A -1.003 16.315 -3.074 1.000 1 A ARG 97.400 1
ATOM 1305 C CG . ARG 165 165 ? A -1.815 16.288 -1.797 1.000 1 A ARG 96.218 1
ATOM 1306 C CD . ARG 165 165 ? A -1.004 16.917 -0.674 1.000 1 A ARG 94.739 1
ATOM 1307 N NE . ARG 165 165 ? A -1.739 16.882 0.595 1.000 1 A ARG 94.021 1
ATOM 1308 C CZ . ARG 165 165 ? A -1.157 17.026 1.787 1.000 1 A ARG 93.258 1
ATOM 1309 N NH1 . ARG 165 165 ? A 0.161 17.204 1.851 1.000 1 A ARG 90.653 1
ATOM 1310 N NH2 . ARG 165 165 ? A -1.910 16.975 2.868 1.000 1 A ARG 90.872 1
ATOM 1311 N N . LYS 166 166 ? A 0.299 15.328 -5.722 1.000 1 A LYS 97.742 1
ATOM 1312 C CA . LYS 166 166 ? A 1.104 15.623 -6.892 1.000 1 A LYS 97.382 1
ATOM 1313 C C . LYS 166 166 ? A 0.371 15.236 -8.179 1.000 1 A LYS 97.529 1
ATOM 1314 O O . LYS 166 166 ? A 0.458 15.946 -9.189 1.000 1 A LYS 97.056 1
ATOM 1315 C CB . LYS 166 166 ? A 2.452 14.865 -6.822 1.000 1 A LYS 96.928 1
ATOM 1316 C CG . LYS 166 166 ? A 3.405 15.413 -5.773 1.000 1 A LYS 94.835 1
ATOM 1317 C CD . LYS 166 166 ? A 4.687 14.568 -5.661 1.000 1 A LYS 89.171 1
ATOM 1318 C CE . LYS 166 166 ? A 5.567 15.125 -4.542 1.000 1 A LYS 82.748 1
ATOM 1319 N NZ . LYS 166 166 ? A 6.780 14.254 -4.377 1.000 1 A LYS 75.842 1
ATOM 1320 N N . HIS 167 167 ? A -0.367 14.097 -8.136 1.000 1 A HIS 97.944 1
ATOM 1321 C CA . HIS 167 167 ? A -1.142 13.674 -9.307 1.000 1 A HIS 97.736 1
ATOM 1322 C C . HIS 167 167 ? A -2.261 14.660 -9.634 1.000 1 A HIS 97.605 1
ATOM 1323 O O . HIS 167 167 ? A -2.523 14.959 -10.800 1.000 1 A HIS 97.001 1
ATOM 1324 C CB . HIS 167 167 ? A -1.696 12.278 -9.056 1.000 1 A HIS 97.614 1
ATOM 1325 C CG . HIS 167 167 ? A -2.472 11.737 -10.185 1.000 1 A HIS 97.386 1
ATOM 1326 N ND1 . HIS 167 167 ? A -3.853 11.837 -10.261 1.000 1 A HIS 88.753 1
ATOM 1327 C CD2 . HIS 167 167 ? A -2.109 11.077 -11.305 1.000 1 A HIS 90.714 1
ATOM 1328 C CE1 . HIS 167 167 ? A -4.273 11.245 -11.355 1.000 1 A HIS 90.799 1
ATOM 1329 N NE2 . HIS 167 167 ? A -3.221 10.783 -12.016 1.000 1 A HIS 92.261 1
ATOM 1330 N N . LYS 168 168 ? A -2.928 15.176 -8.575 1.000 1 A LYS 97.440 1
ATOM 1331 C CA . LYS 168 168 ? A -4.059 16.084 -8.785 1.000 1 A LYS 96.805 1
ATOM 1332 C C . LYS 168 168 ? A -3.652 17.422 -9.371 1.000 1 A LYS 96.802 1
ATOM 1333 O O . LYS 168 168 ? A -4.473 18.079 -10.024 1.000 1 A LYS 95.713 1
ATOM 1334 C CB . LYS 168 168 ? A -4.804 16.326 -7.460 1.000 1 A LYS 95.288 1
ATOM 1335 C CG . LYS 168 168 ? A -5.611 15.119 -6.982 1.000 1 A LYS 93.823 1
ATOM 1336 C CD . LYS 168 168 ? A -6.113 15.279 -5.557 1.000 1 A LYS 91.111 1
ATOM 1337 C CE . LYS 168 168 ? A -7.004 16.507 -5.452 1.000 1 A LYS 84.514 1
ATOM 1338 N NZ . LYS 168 168 ? A -7.635 16.638 -4.097 1.000 1 A LYS 87.213 1
ATOM 1339 N N . GLU 169 169 ? A -2.398 17.867 -9.150 1.000 1 A GLU 97.413 1
ATOM 1340 C CA . GLU 169 169 ? A -1.981 19.197 -9.595 1.000 1 A GLU 96.853 1
ATOM 1341 C C . GLU 169 169 ? A -1.599 19.256 -11.068 1.000 1 A GLU 96.571 1
ATOM 1342 O O . GLU 169 169 ? A -1.377 20.358 -11.606 1.000 1 A GLU 94.676 1
ATOM 1343 C CB . GLU 169 169 ? A -0.797 19.709 -8.748 1.000 1 A GLU 95.362 1
ATOM 1344 C CG . GLU 169 169 ? A 0.536 19.056 -9.084 1.000 1 A GLU 90.895 1
ATOM 1345 C CD . GLU 169 169 ? A 1.692 19.611 -8.234 1.000 1 A GLU 88.771 1
ATOM 1346 O OE1 . GLU 169 169 ? A 1.438 20.525 -7.425 1.000 1 A GLU 83.782 1
ATOM 1347 O OE2 . GLU 169 169 ? A 2.832 19.110 -8.393 1.000 1 A GLU 83.380 1
ATOM 1348 N N . LYS 170 170 ? A -1.555 18.081 -11.754 1.000 1 A LYS 95.618 1
ATOM 1349 C CA . LYS 170 170 ? A -1.164 18.038 -13.158 1.000 1 A LYS 94.837 1
ATOM 1350 C C . LYS 170 170 ? A -2.219 18.647 -14.067 1.000 1 A LYS 91.548 1
ATOM 1351 O O . LYS 170 170 ? A -1.892 19.158 -15.148 1.000 1 A LYS 84.849 1
ATOM 1352 C CB . LYS 170 170 ? A -0.869 16.611 -13.599 1.000 1 A LYS 91.524 1
ATOM 1353 C CG . LYS 170 170 ? A 0.369 16.032 -12.917 1.000 1 A LYS 92.027 1
ATOM 1354 C CD . LYS 170 170 ? A 0.550 14.587 -13.312 1.000 1 A LYS 89.390 1
ATOM 1355 C CE . LYS 170 170 ? A 1.724 13.981 -12.574 1.000 1 A LYS 85.153 1
ATOM 1356 N NZ . LYS 170 170 ? A 1.912 12.568 -12.918 1.000 1 A LYS 80.294 1
HETATM 1357 C C1_1 . LIG2 . 1 ? B -6.034 -9.241 -0.363 1.000 2 B LIG2 94.515 1
HETATM 1358 C C2_1 . LIG2 . 1 ? B -5.223 -10.508 -0.407 1.000 2 B LIG2 95.663 1
HETATM 1359 C C3_1 . LIG2 . 1 ? B -4.747 -10.950 -1.720 1.000 2 B LIG2 95.423 1
HETATM 1360 N N1_1 . LIG2 . 1 ? B -5.814 -11.585 -2.533 1.000 2 B LIG2 95.813 1
HETATM 1361 C C4_1 . LIG2 . 1 ? B -5.598 -11.445 -3.902 1.000 2 B LIG2 96.229 1
HETATM 1362 N N2_1 . LIG2 . 1 ? B -4.977 -12.409 -4.589 1.000 2 B LIG2 95.601 1
HETATM 1363 C C5_1 . LIG2 . 1 ? B -4.666 -12.218 -5.866 1.000 2 B LIG2 95.448 1
HETATM 1364 O O1_1 . LIG2 . 1 ? B -3.996 -13.188 -6.547 1.000 2 B LIG2 94.480 1
HETATM 1365 C C6_1 . LIG2 . 1 ? B -3.259 -14.136 -5.880 1.000 2 B LIG2 91.588 1
HETATM 1366 C C7_1 . LIG2 . 1 ? B -2.412 -14.867 -6.846 1.000 2 B LIG2 94.141 1
HETATM 1367 C C8_1 . LIG2 . 1 ? B -3.225 -15.869 -7.690 1.000 2 B LIG2 82.594 1
HETATM 1368 C C9_1 . LIG2 . 1 ? B -2.644 -17.195 -7.471 1.000 2 B LIG2 78.901 1
HETATM 1369 C C10_1 . LIG2 . 1 ? B -1.623 -17.033 -6.483 1.000 2 B LIG2 82.912 1
HETATM 1370 N N3_1 . LIG2 . 1 ? B -1.376 -15.626 -6.171 1.000 2 B LIG2 88.782 1
HETATM 1371 C C11_1 . LIG2 . 1 ? B -0.095 -15.121 -6.562 1.000 2 B LIG2 83.105 1
HETATM 1372 C C12_1 . LIG2 . 1 ? B -0.262 -13.985 -7.463 1.000 2 B LIG2 82.011 1
HETATM 1373 F F1_1 . LIG2 . 1 ? B 0.089 -12.759 -6.833 1.000 2 B LIG2 81.703 1
HETATM 1374 C C13_1 . LIG2 . 1 ? B -1.667 -13.899 -7.787 1.000 2 B LIG2 85.491 1
HETATM 1375 N N4_1 . LIG2 . 1 ? B -4.925 -11.099 -6.574 1.000 2 B LIG2 95.752 1
HETATM 1376 C C14_1 . LIG2 . 1 ? B -5.550 -10.099 -5.908 1.000 2 B LIG2 95.878 1
HETATM 1377 C C15_1 . LIG2 . 1 ? B -5.773 -8.891 -6.577 1.000 2 B LIG2 96.137 1
HETATM 1378 F F2_1 . LIG2 . 1 ? B -5.370 -8.778 -7.818 1.000 2 B LIG2 96.039 1
HETATM 1379 C C16_1 . LIG2 . 1 ? B -6.371 -7.797 -5.910 1.000 2 B LIG2 96.374 1
HETATM 1380 C C17_1 . LIG2 . 1 ? B -6.517 -6.549 -6.643 1.000 2 B LIG2 96.480 1
HETATM 1381 C C18_1 . LIG2 . 1 ? B -7.509 -6.414 -7.614 1.000 2 B LIG2 96.264 1
HETATM 1382 C C19_1 . LIG2 . 1 ? B -8.532 -7.296 -7.990 1.000 2 B LIG2 95.077 1
HETATM 1383 C C20_1 . LIG2 . 1 ? B -8.830 -8.545 -7.523 1.000 2 B LIG2 94.808 1
HETATM 1384 N N5_1 . LIG2 . 1 ? B -9.056 -9.575 -7.171 1.000 2 B LIG2 92.566 1
HETATM 1385 C C21_1 . LIG2 . 1 ? B -9.332 -6.788 -9.020 1.000 2 B LIG2 94.702 1
HETATM 1386 N N6_1 . LIG2 . 1 ? B -10.368 -7.354 -9.586 1.000 2 B LIG2 93.478 1
HETATM 1387 S S1_1 . LIG2 . 1 ? B -8.826 -5.196 -9.438 1.000 2 B LIG2 94.648 1
HETATM 1388 C C22_1 . LIG2 . 1 ? B -7.546 -5.214 -8.301 1.000 2 B LIG2 96.202 1
HETATM 1389 C C23_1 . LIG2 . 1 ? B -6.628 -4.169 -8.058 1.000 2 B LIG2 96.554 1
HETATM 1390 F F3_1 . LIG2 . 1 ? B -6.715 -3.048 -8.718 1.000 2 B LIG2 95.926 1
HETATM 1391 C C24_1 . LIG2 . 1 ? B -5.657 -4.339 -7.093 1.000 2 B LIG2 96.374 1
HETATM 1392 C C25_1 . LIG2 . 1 ? B -5.599 -5.543 -6.398 1.000 2 B LIG2 96.545 1
HETATM 1393 C C26_1 . LIG2 . 1 ? B -6.788 -7.971 -4.611 1.000 2 B LIG2 96.368 1
HETATM 1394 C C27_1 . LIG2 . 1 ? B -7.528 -6.884 -3.874 1.000 2 B LIG2 95.729 1
HETATM 1395 F F4_1 . LIG2 . 1 ? B -7.947 -7.318 -2.688 1.000 2 B LIG2 89.173 1
HETATM 1396 F F5_1 . LIG2 . 1 ? B -8.566 -6.465 -4.578 1.000 2 B LIG2 90.016 1
HETATM 1397 F F6_1 . LIG2 . 1 ? B -6.703 -5.858 -3.639 1.000 2 B LIG2 88.356 1
HETATM 1398 C C28_1 . LIG2 . 1 ? B -6.585 -9.159 -3.927 1.000 2 B LIG2 96.279 1
HETATM 1399 C C29_1 . LIG2 . 1 ? B -5.916 -10.222 -4.581 1.000 2 B LIG2 96.115 1
HETATM 1400 C C30_1 . LIG2 . 1 ? B -6.448 -12.774 -1.928 1.000 2 B LIG2 94.515 1
HETATM 1401 C C31_1 . LIG2 . 1 ? B -5.537 -13.934 -1.890 1.000 2 B LIG2 91.884 1
HETATM 1402 C C32_1 . LIG2 . 1 ? B -6.959 -12.362 -0.507 1.000 2 B LIG2 94.473 1
HETATM 1403 N N7_1 . LIG2 . 1 ? B -6.020 -11.560 0.290 1.000 2 B LIG2 96.077 1
HETATM 1404 C C33_1 . LIG2 . 1 ? B -5.864 -11.679 1.626 1.000 2 B LIG2 95.379 1
HETATM 1405 C C34_1 . LIG2 . 1 ? B -6.505 -12.825 2.360 1.000 2 B LIG2 93.445 1
HETATM 1406 C C35_1 . LIG2 . 1 ? B -5.529 -13.485 3.264 1.000 2 B LIG2 91.121 1
HETATM 1407 O O2_1 . LIG2 . 1 ? B -5.109 -10.911 2.209 1.000 2 B LIG2 95.165 1
HETATM 1408 O O1_1 . LIG3 . 1 ? C -2.274 -7.767 9.311 1.000 3 C LIG3 88.956 1
HETATM 1409 P P1_1 . LIG3 . 1 ? C -2.208 -9.162 9.032 1.000 3 C LIG3 97.661 1
HETATM 1410 O O2_1 . LIG3 . 1 ? C -3.307 -10.048 9.459 1.000 3 C LIG3 91.332 1
HETATM 1411 O O3_1 . LIG3 . 1 ? C -1.884 -9.415 7.492 1.000 3 C LIG3 97.758 1
HETATM 1412 P P2_1 . LIG3 . 1 ? C -2.929 -9.270 6.294 1.000 3 C LIG3 97.532 1
HETATM 1413 O O4_1 . LIG3 . 1 ? C -2.202 -8.590 5.193 1.000 3 C LIG3 86.211 1
HETATM 1414 O O5_1 . LIG3 . 1 ? C -4.071 -8.461 6.799 1.000 3 C LIG3 86.353 1
HETATM 1415 O O6_1 . LIG3 . 1 ? C -3.314 -10.684 5.931 1.000 3 C LIG3 86.576 1
HETATM 1416 O O7_1 . LIG3 . 1 ? C -0.837 -9.749 9.648 1.000 3 C LIG3 97.787 1
HETATM 1417 C C1_1 . LIG3 . 1 ? C -0.406 -11.058 9.365 1.000 3 C LIG3 96.762 1
HETATM 1418 C C2_1 . LIG3 . 1 ? C 0.453 -11.512 10.537 1.000 3 C LIG3 97.044 1
HETATM 1419 O O8_1 . LIG3 . 1 ? C 1.705 -10.772 10.530 1.000 3 C LIG3 97.909 1
HETATM 1420 C C3_1 . LIG3 . 1 ? C -0.233 -11.254 11.832 1.000 3 C LIG3 96.872 1
HETATM 1421 O O9_1 . LIG3 . 1 ? C 0.041 -12.315 12.726 1.000 3 C LIG3 95.185 1
HETATM 1422 C C4_1 . LIG3 . 1 ? C 0.388 -9.970 12.297 1.000 3 C LIG3 97.323 1
HETATM 1423 O O10_1 . LIG3 . 1 ? C 0.321 -9.807 13.698 1.000 3 C LIG3 96.620 1
HETATM 1424 C C5_1 . LIG3 . 1 ? C 1.777 -10.084 11.739 1.000 3 C LIG3 98.083 1
HETATM 1425 N N1_1 . LIG3 . 1 ? C 2.394 -8.770 11.432 1.000 3 C LIG3 98.288 1
HETATM 1426 C C6_1 . LIG3 . 1 ? C 3.591 -8.357 11.817 1.000 3 C LIG3 98.517 1
HETATM 1427 N N2_1 . LIG3 . 1 ? C 4.542 -8.964 12.590 1.000 3 C LIG3 98.380 1
HETATM 1428 C C7_1 . LIG3 . 1 ? C 5.667 -8.262 12.811 1.000 3 C LIG3 98.449 1
HETATM 1429 N N3_1 . LIG3 . 1 ? C 6.629 -8.840 13.520 1.000 3 C LIG3 97.929 1
HETATM 1430 N N4_1 . LIG3 . 1 ? C 5.909 -7.022 12.323 1.000 3 C LIG3 98.706 1
HETATM 1431 C C8_1 . LIG3 . 1 ? C 4.975 -6.380 11.566 1.000 3 C LIG3 98.759 1
HETATM 1432 O O11_1 . LIG3 . 1 ? C 5.198 -5.246 11.141 1.000 3 C LIG3 98.593 1
HETATM 1433 C C9_1 . LIG3 . 1 ? C 3.761 -7.079 11.302 1.000 3 C LIG3 98.703 1
HETATM 1434 N N5_1 . LIG3 . 1 ? C 2.623 -6.763 10.572 1.000 3 C LIG3 98.466 1
HETATM 1435 C C10_1 . LIG3 . 1 ? C 1.825 -7.817 10.691 1.000 3 C LIG3 98.270 1
HETATM 1436 Mg MG1_1 . LIG4 . 1 ? D -6.019 -8.441 6.733 1.000 4 D LIG4 96.763 1
#
#
loop_
_atom_type.symbol
C
F
Mg
N
O
P
S
#
#
loop_
_ma_qa_metric.id
_ma_qa_metric.name
_ma_qa_metric.description
_ma_qa_metric.type
_ma_qa_metric.mode
_ma_qa_metric.type_other_details
_ma_qa_metric.software_group_id
1 pLDDT 'Predicted lddt' pLDDT local . .
#
#
loop_
_ma_qa_metric_local.ordinal_id
_ma_qa_metric_local.model_id
_ma_qa_metric_local.label_asym_id
_ma_qa_metric_local.label_seq_id
_ma_qa_metric_local.label_comp_id
_ma_qa_metric_local.metric_id
_ma_qa_metric_local.metric_value
1 1 A 1 GLY 1 81.589
2 1 A 2 MET 1 91.162
3 1 A 3 THR 1 95.778
4 1 A 4 GLU 1 97.142
5 1 A 5 TYR 1 98.102
6 1 A 6 LYS 1 98.172
7 1 A 7 LEU 1 98.683
8 1 A 8 VAL 1 98.599
9 1 A 9 VAL 1 98.645
10 1 A 10 VAL 1 98.707
11 1 A 11 GLY 1 98.409
12 1 A 12 ALA 1 98.347
13 1 A 13 CYS 1 96.957
14 1 A 14 GLY 1 97.780
15 1 A 15 VAL 1 98.673
16 1 A 16 GLY 1 98.506
17 1 A 17 LYS 1 98.505
18 1 A 18 SER 1 97.922
19 1 A 19 ALA 1 98.177
20 1 A 20 LEU 1 98.536
21 1 A 21 THR 1 98.274
22 1 A 22 ILE 1 97.710
23 1 A 23 GLN 1 98.225
24 1 A 24 LEU 1 98.356
25 1 A 25 ILE 1 97.577
26 1 A 26 GLN 1 96.932
27 1 A 27 ASN 1 97.087
28 1 A 28 HIS 1 96.889
29 1 A 29 PHE 1 97.980
30 1 A 30 VAL 1 93.325
31 1 A 31 ASP 1 91.053
32 1 A 32 GLU 1 89.091
33 1 A 33 TYR 1 85.995
34 1 A 34 ASP 1 91.242
35 1 A 35 PRO 1 91.811
36 1 A 36 THR 1 90.553
37 1 A 37 ILE 1 93.719
38 1 A 38 GLU 1 93.786
39 1 A 39 ASP 1 94.794
40 1 A 40 SER 1 95.476
41 1 A 41 TYR 1 96.703
42 1 A 42 ARG 1 97.099
43 1 A 43 LYS 1 96.928
44 1 A 44 GLN 1 97.078
45 1 A 45 VAL 1 96.594
46 1 A 46 VAL 1 96.263
47 1 A 47 ILE 1 97.111
48 1 A 48 ASP 1 96.570
49 1 A 49 GLY 1 94.285
50 1 A 50 GLU 1 93.574
51 1 A 51 THR 1 95.757
52 1 A 52 SER 1 95.562
53 1 A 53 LEU 1 97.479
54 1 A 54 LEU 1 98.281
55 1 A 55 ASP 1 98.128
56 1 A 56 ILE 1 98.293
57 1 A 57 LEU 1 97.628
58 1 A 58 ASP 1 97.676
59 1 A 59 THR 1 97.037
60 1 A 60 ALA 1 94.939
61 1 A 61 GLY 1 79.785
62 1 A 62 GLN 1 75.273
63 1 A 63 GLU 1 73.889
64 1 A 64 GLU 1 79.069
65 1 A 65 TYR 1 81.341
66 1 A 66 SER 1 84.966
67 1 A 67 ALA 1 87.473
68 1 A 68 MET 1 86.803
69 1 A 69 ARG 1 90.664
70 1 A 70 ASP 1 93.822
71 1 A 71 GLN 1 92.488
72 1 A 72 TYR 1 89.584
73 1 A 73 MET 1 95.703
74 1 A 74 ARG 1 96.840
75 1 A 75 THR 1 95.972
76 1 A 76 GLY 1 98.014
77 1 A 77 GLU 1 98.646
78 1 A 78 GLY 1 98.783
79 1 A 79 PHE 1 98.907
80 1 A 80 LEU 1 98.948
81 1 A 81 SER 1 98.973
82 1 A 82 VAL 1 98.977
83 1 A 83 PHE 1 98.985
84 1 A 84 ALA 1 98.962
85 1 A 85 ILE 1 98.914
86 1 A 86 ASN 1 98.840
87 1 A 87 ASN 1 98.786
88 1 A 88 THR 1 98.852
89 1 A 89 LYS 1 98.859
90 1 A 90 SER 1 98.926
91 1 A 91 PHE 1 98.958
92 1 A 92 GLU 1 98.759
93 1 A 93 ASP 1 98.679
94 1 A 94 ILE 1 98.825
95 1 A 95 HIS 1 97.871
96 1 A 96 HIS 1 97.680
97 1 A 97 TYR 1 97.816
98 1 A 98 ARG 1 98.015
99 1 A 99 GLU 1 97.766
100 1 A 100 GLN 1 97.069
101 1 A 101 ILE 1 97.936
102 1 A 102 LYS 1 97.768
103 1 A 103 ARG 1 96.993
104 1 A 104 VAL 1 96.648
105 1 A 105 LYS 1 97.236
106 1 A 106 ASP 1 97.106
107 1 A 107 SER 1 95.787
108 1 A 108 GLU 1 95.447
109 1 A 109 ASP 1 95.871
110 1 A 110 VAL 1 98.383
111 1 A 111 PRO 1 98.804
112 1 A 112 MET 1 98.810
113 1 A 113 VAL 1 98.979
114 1 A 114 LEU 1 98.987
115 1 A 115 VAL 1 98.992
116 1 A 116 GLY 1 98.983
117 1 A 117 ASN 1 98.964
118 1 A 118 LYS 1 98.878
119 1 A 119 SER 1 98.776
120 1 A 120 ASP 1 98.828
121 1 A 121 LEU 1 98.513
122 1 A 122 PRO 1 97.481
123 1 A 123 SER 1 94.039
124 1 A 124 ARG 1 97.722
125 1 A 125 THR 1 98.726
126 1 A 126 VAL 1 98.679
127 1 A 127 ASP 1 97.980
128 1 A 128 THR 1 97.869
129 1 A 129 LYS 1 98.339
130 1 A 130 GLN 1 98.353
131 1 A 131 ALA 1 98.865
132 1 A 132 GLN 1 98.872
133 1 A 133 ASP 1 98.834
134 1 A 134 LEU 1 98.852
135 1 A 135 ALA 1 98.866
136 1 A 136 ARG 1 98.648
137 1 A 137 SER 1 98.289
138 1 A 138 TYR 1 97.972
139 1 A 139 GLY 1 97.878
140 1 A 140 ILE 1 98.644
141 1 A 141 PRO 1 98.922
142 1 A 142 PHE 1 98.973
143 1 A 143 ILE 1 98.969
144 1 A 144 GLU 1 98.891
145 1 A 145 THR 1 98.988
146 1 A 146 SER 1 98.937
147 1 A 147 ALA 1 98.647
148 1 A 148 LYS 1 98.502
149 1 A 149 THR 1 98.715
150 1 A 150 ARG 1 98.613
151 1 A 151 GLN 1 98.785
152 1 A 152 GLY 1 98.953
153 1 A 153 VAL 1 98.939
154 1 A 154 ASP 1 98.775
155 1 A 155 ASP 1 98.849
156 1 A 156 ALA 1 98.934
157 1 A 157 PHE 1 98.879
158 1 A 158 TYR 1 98.754
159 1 A 159 THR 1 98.818
160 1 A 160 LEU 1 98.874
161 1 A 161 VAL 1 98.649
162 1 A 162 ARG 1 98.306
163 1 A 163 GLU 1 98.478
164 1 A 164 ILE 1 98.552
165 1 A 165 ARG 1 97.869
166 1 A 166 LYS 1 97.382
167 1 A 167 HIS 1 97.736
168 1 A 168 LYS 1 96.805
169 1 A 169 GLU 1 96.853
170 1 A 170 LYS 1 94.837
#
