# Supplementary material for: Single‐Sequence Deep Learning Delivers Crystal‐Quality Models of Covalent K‐Ras G12 Hotspot Complexes
Source: IUBMB Life. 2026 Jun 13;78(6):e70108. doi: 10.1002/iub.70108 (PMC13263772; doi:10.1002/iub.70108)
Supplement: Supplementary file 1 — Data S1: iub70108‐sup‐0001‐DataS1.zip. [file IUB-78-0-s001.zip › Supplementary_Data/1_Without Covalent Restraint_Web/Predicted Structures/KRASG12C_BBO-8520_GDP_Mg2+_without_restraint/pred.model_idx_3.cif]

data_model
_entry.id model
_struct.entry_id model
_struct.pdbx_model_details .
_struct.pdbx_structure_determination_methodology computational
_struct.title 'Chai-1 predicted structure'
_audit_conform.dict_location https://raw.githubusercontent.com/ihmwg/ModelCIF/80e1e22/dist/mmcif_ma.dic
_audit_conform.dict_name mmcif_ma.dic
_audit_conform.dict_version 1.4.7
#
loop_
_audit_author.name
_audit_author.pdbx_ordinal
'Chai Discovery team' 1
#
#
loop_
_chem_comp.id
_chem_comp.type
_chem_comp.name
_chem_comp.formula
_chem_comp.formula_weight
_chem_comp.ma_provenance
ALA 'L-peptide linking' . . . 'CCD Core'
ARG 'L-peptide linking' . . . 'CCD Core'
ASN 'L-peptide linking' . . . 'CCD Core'
ASP 'L-peptide linking' . . . 'CCD Core'
CYS 'L-peptide linking' . . . 'CCD Core'
GLN 'L-peptide linking' . . . 'CCD Core'
GLU 'L-peptide linking' . . . 'CCD Core'
GLY 'L-peptide linking' . . . 'CCD Core'
HIS 'L-peptide linking' . . . 'CCD Core'
ILE 'L-peptide linking' . . . 'CCD Core'
LEU 'L-peptide linking' . . . 'CCD Core'
LIG2 non-polymer . . . 'CCD Core'
LIG3 non-polymer . . . 'CCD Core'
LIG4 non-polymer . . . 'CCD Core'
LYS 'L-peptide linking' . . . 'CCD Core'
MET 'L-peptide linking' . . . 'CCD Core'
PHE 'L-peptide linking' . . . 'CCD Core'
PRO 'L-peptide linking' . . . 'CCD Core'
SER 'L-peptide linking' . . . 'CCD Core'
THR 'L-peptide linking' . . . 'CCD Core'
TYR 'L-peptide linking' . . . 'CCD Core'
VAL 'L-peptide linking' . . . 'CCD Core'
#
#
loop_
_entity.id
_entity.type
_entity.src_method
_entity.pdbx_description
_entity.formula_weight
_entity.pdbx_number_of_molecules
_entity.details
1 polymer man 'Entity A' . 1 .
2 non-polymer man 'Entity B' . 1 .
3 non-polymer man 'Entity C' . 1 .
4 non-polymer man 'Entity D' . 1 .
#
#
loop_
_entity_poly.entity_id
_entity_poly.type
_entity_poly.nstd_linkage
_entity_poly.nstd_monomer
_entity_poly.pdbx_strand_id
_entity_poly.pdbx_seq_one_letter_code
_entity_poly.pdbx_seq_one_letter_code_can
1 polypeptide(L) no no A
;GMTEYKLVVVGACGVGKSALTIQLIQNHFVDEYDPTIEDSYRKQVVIDGETSLLDILDTAGQEEYSAMRD
QYMRTGEGFLSVFAINNTKSFEDIHHYREQIKRVKDSEDVPMVLVGNKSDLPSRTVDTKQAQDLARSYGI
PFIETSAKTRQGVDDAFYTLVREIRKHKEK
;

;GMTEYKLVVVGACGVGKSALTIQLIQNHFVDEYDPTIEDSYRKQVVIDGETSLLDILDTAGQEEYSAMRD
QYMRTGEGFLSVFAINNTKSFEDIHHYREQIKRVKDSEDVPMVLVGNKSDLPSRTVDTKQAQDLARSYGI
PFIETSAKTRQGVDDAFYTLVREIRKHKEK
;

#
#
loop_
_pdbx_entity_nonpoly.entity_id
_pdbx_entity_nonpoly.name
_pdbx_entity_nonpoly.comp_id
_pdbx_entity_nonpoly.ma_model_mode
2 'Entity B' LIG2 .
3 'Entity C' LIG3 .
4 'Entity D' LIG4 .
#
#
loop_
_entity_poly_seq.entity_id
_entity_poly_seq.num
_entity_poly_seq.mon_id
_entity_poly_seq.hetero
1 1 GLY .
1 2 MET .
1 3 THR .
1 4 GLU .
1 5 TYR .
1 6 LYS .
1 7 LEU .
1 8 VAL .
1 9 VAL .
1 10 VAL .
1 11 GLY .
1 12 ALA .
1 13 CYS .
1 14 GLY .
1 15 VAL .
1 16 GLY .
1 17 LYS .
1 18 SER .
1 19 ALA .
1 20 LEU .
1 21 THR .
1 22 ILE .
1 23 GLN .
1 24 LEU .
1 25 ILE .
1 26 GLN .
1 27 ASN .
1 28 HIS .
1 29 PHE .
1 30 VAL .
1 31 ASP .
1 32 GLU .
1 33 TYR .
1 34 ASP .
1 35 PRO .
1 36 THR .
1 37 ILE .
1 38 GLU .
1 39 ASP .
1 40 SER .
1 41 TYR .
1 42 ARG .
1 43 LYS .
1 44 GLN .
1 45 VAL .
1 46 VAL .
1 47 ILE .
1 48 ASP .
1 49 GLY .
1 50 GLU .
1 51 THR .
1 52 SER .
1 53 LEU .
1 54 LEU .
1 55 ASP .
1 56 ILE .
1 57 LEU .
1 58 ASP .
1 59 THR .
1 60 ALA .
1 61 GLY .
1 62 GLN .
1 63 GLU .
1 64 GLU .
1 65 TYR .
1 66 SER .
1 67 ALA .
1 68 MET .
1 69 ARG .
1 70 ASP .
1 71 GLN .
1 72 TYR .
1 73 MET .
1 74 ARG .
1 75 THR .
1 76 GLY .
1 77 GLU .
1 78 GLY .
1 79 PHE .
1 80 LEU .
1 81 SER .
1 82 VAL .
1 83 PHE .
1 84 ALA .
1 85 ILE .
1 86 ASN .
1 87 ASN .
1 88 THR .
1 89 LYS .
1 90 SER .
1 91 PHE .
1 92 GLU .
1 93 ASP .
1 94 ILE .
1 95 HIS .
1 96 HIS .
1 97 TYR .
1 98 ARG .
1 99 GLU .
1 100 GLN .
1 101 ILE .
1 102 LYS .
1 103 ARG .
1 104 VAL .
1 105 LYS .
1 106 ASP .
1 107 SER .
1 108 GLU .
1 109 ASP .
1 110 VAL .
1 111 PRO .
1 112 MET .
1 113 VAL .
1 114 LEU .
1 115 VAL .
1 116 GLY .
1 117 ASN .
1 118 LYS .
1 119 SER .
1 120 ASP .
1 121 LEU .
1 122 PRO .
1 123 SER .
1 124 ARG .
1 125 THR .
1 126 VAL .
1 127 ASP .
1 128 THR .
1 129 LYS .
1 130 GLN .
1 131 ALA .
1 132 GLN .
1 133 ASP .
1 134 LEU .
1 135 ALA .
1 136 ARG .
1 137 SER .
1 138 TYR .
1 139 GLY .
1 140 ILE .
1 141 PRO .
1 142 PHE .
1 143 ILE .
1 144 GLU .
1 145 THR .
1 146 SER .
1 147 ALA .
1 148 LYS .
1 149 THR .
1 150 ARG .
1 151 GLN .
1 152 GLY .
1 153 VAL .
1 154 ASP .
1 155 ASP .
1 156 ALA .
1 157 PHE .
1 158 TYR .
1 159 THR .
1 160 LEU .
1 161 VAL .
1 162 ARG .
1 163 GLU .
1 164 ILE .
1 165 ARG .
1 166 LYS .
1 167 HIS .
1 168 LYS .
1 169 GLU .
1 170 LYS .
#
#
loop_
_struct_asym.id
_struct_asym.entity_id
_struct_asym.details
A 1 'Chain A'
B 2 'Chain B'
C 3 'Chain C'
D 4 'Chain D'
#
#
loop_
_pdbx_poly_seq_scheme.asym_id
_pdbx_poly_seq_scheme.entity_id
_pdbx_poly_seq_scheme.seq_id
_pdbx_poly_seq_scheme.mon_id
_pdbx_poly_seq_scheme.pdb_seq_num
_pdbx_poly_seq_scheme.auth_seq_num
_pdbx_poly_seq_scheme.pdb_mon_id
_pdbx_poly_seq_scheme.auth_mon_id
_pdbx_poly_seq_scheme.pdb_strand_id
_pdbx_poly_seq_scheme.pdb_ins_code
A 1 1 GLY 1 1 GLY GLY A .
A 1 2 MET 2 2 MET MET A .
A 1 3 THR 3 3 THR THR A .
A 1 4 GLU 4 4 GLU GLU A .
A 1 5 TYR 5 5 TYR TYR A .
A 1 6 LYS 6 6 LYS LYS A .
A 1 7 LEU 7 7 LEU LEU A .
A 1 8 VAL 8 8 VAL VAL A .
A 1 9 VAL 9 9 VAL VAL A .
A 1 10 VAL 10 10 VAL VAL A .
A 1 11 GLY 11 11 GLY GLY A .
A 1 12 ALA 12 12 ALA ALA A .
A 1 13 CYS 13 13 CYS CYS A .
A 1 14 GLY 14 14 GLY GLY A .
A 1 15 VAL 15 15 VAL VAL A .
A 1 16 GLY 16 16 GLY GLY A .
A 1 17 LYS 17 17 LYS LYS A .
A 1 18 SER 18 18 SER SER A .
A 1 19 ALA 19 19 ALA ALA A .
A 1 20 LEU 20 20 LEU LEU A .
A 1 21 THR 21 21 THR THR A .
A 1 22 ILE 22 22 ILE ILE A .
A 1 23 GLN 23 23 GLN GLN A .
A 1 24 LEU 24 24 LEU LEU A .
A 1 25 ILE 25 25 ILE ILE A .
A 1 26 GLN 26 26 GLN GLN A .
A 1 27 ASN 27 27 ASN ASN A .
A 1 28 HIS 28 28 HIS HIS A .
A 1 29 PHE 29 29 PHE PHE A .
A 1 30 VAL 30 30 VAL VAL A .
A 1 31 ASP 31 31 ASP ASP A .
A 1 32 GLU 32 32 GLU GLU A .
A 1 33 TYR 33 33 TYR TYR A .
A 1 34 ASP 34 34 ASP ASP A .
A 1 35 PRO 35 35 PRO PRO A .
A 1 36 THR 36 36 THR THR A .
A 1 37 ILE 37 37 ILE ILE A .
A 1 38 GLU 38 38 GLU GLU A .
A 1 39 ASP 39 39 ASP ASP A .
A 1 40 SER 40 40 SER SER A .
A 1 41 TYR 41 41 TYR TYR A .
A 1 42 ARG 42 42 ARG ARG A .
A 1 43 LYS 43 43 LYS LYS A .
A 1 44 GLN 44 44 GLN GLN A .
A 1 45 VAL 45 45 VAL VAL A .
A 1 46 VAL 46 46 VAL VAL A .
A 1 47 ILE 47 47 ILE ILE A .
A 1 48 ASP 48 48 ASP ASP A .
A 1 49 GLY 49 49 GLY GLY A .
A 1 50 GLU 50 50 GLU GLU A .
A 1 51 THR 51 51 THR THR A .
A 1 52 SER 52 52 SER SER A .
A 1 53 LEU 53 53 LEU LEU A .
A 1 54 LEU 54 54 LEU LEU A .
A 1 55 ASP 55 55 ASP ASP A .
A 1 56 ILE 56 56 ILE ILE A .
A 1 57 LEU 57 57 LEU LEU A .
A 1 58 ASP 58 58 ASP ASP A .
A 1 59 THR 59 59 THR THR A .
A 1 60 ALA 60 60 ALA ALA A .
A 1 61 GLY 61 61 GLY GLY A .
A 1 62 GLN 62 62 GLN GLN A .
A 1 63 GLU 63 63 GLU GLU A .
A 1 64 GLU 64 64 GLU GLU A .
A 1 65 TYR 65 65 TYR TYR A .
A 1 66 SER 66 66 SER SER A .
A 1 67 ALA 67 67 ALA ALA A .
A 1 68 MET 68 68 MET MET A .
A 1 69 ARG 69 69 ARG ARG A .
A 1 70 ASP 70 70 ASP ASP A .
A 1 71 GLN 71 71 GLN GLN A .
A 1 72 TYR 72 72 TYR TYR A .
A 1 73 MET 73 73 MET MET A .
A 1 74 ARG 74 74 ARG ARG A .
A 1 75 THR 75 75 THR THR A .
A 1 76 GLY 76 76 GLY GLY A .
A 1 77 GLU 77 77 GLU GLU A .
A 1 78 GLY 78 78 GLY GLY A .
A 1 79 PHE 79 79 PHE PHE A .
A 1 80 LEU 80 80 LEU LEU A .
A 1 81 SER 81 81 SER SER A .
A 1 82 VAL 82 82 VAL VAL A .
A 1 83 PHE 83 83 PHE PHE A .
A 1 84 ALA 84 84 ALA ALA A .
A 1 85 ILE 85 85 ILE ILE A .
A 1 86 ASN 86 86 ASN ASN A .
A 1 87 ASN 87 87 ASN ASN A .
A 1 88 THR 88 88 THR THR A .
A 1 89 LYS 89 89 LYS LYS A .
A 1 90 SER 90 90 SER SER A .
A 1 91 PHE 91 91 PHE PHE A .
A 1 92 GLU 92 92 GLU GLU A .
A 1 93 ASP 93 93 ASP ASP A .
A 1 94 ILE 94 94 ILE ILE A .
A 1 95 HIS 95 95 HIS HIS A .
A 1 96 HIS 96 96 HIS HIS A .
A 1 97 TYR 97 97 TYR TYR A .
A 1 98 ARG 98 98 ARG ARG A .
A 1 99 GLU 99 99 GLU GLU A .
A 1 100 GLN 100 100 GLN GLN A .
A 1 101 ILE 101 101 ILE ILE A .
A 1 102 LYS 102 102 LYS LYS A .
A 1 103 ARG 103 103 ARG ARG A .
A 1 104 VAL 104 104 VAL VAL A .
A 1 105 LYS 105 105 LYS LYS A .
A 1 106 ASP 106 106 ASP ASP A .
A 1 107 SER 107 107 SER SER A .
A 1 108 GLU 108 108 GLU GLU A .
A 1 109 ASP 109 109 ASP ASP A .
A 1 110 VAL 110 110 VAL VAL A .
A 1 111 PRO 111 111 PRO PRO A .
A 1 112 MET 112 112 MET MET A .
A 1 113 VAL 113 113 VAL VAL A .
A 1 114 LEU 114 114 LEU LEU A .
A 1 115 VAL 115 115 VAL VAL A .
A 1 116 GLY 116 116 GLY GLY A .
A 1 117 ASN 117 117 ASN ASN A .
A 1 118 LYS 118 118 LYS LYS A .
A 1 119 SER 119 119 SER SER A .
A 1 120 ASP 120 120 ASP ASP A .
A 1 121 LEU 121 121 LEU LEU A .
A 1 122 PRO 122 122 PRO PRO A .
A 1 123 SER 123 123 SER SER A .
A 1 124 ARG 124 124 ARG ARG A .
A 1 125 THR 125 125 THR THR A .
A 1 126 VAL 126 126 VAL VAL A .
A 1 127 ASP 127 127 ASP ASP A .
A 1 128 THR 128 128 THR THR A .
A 1 129 LYS 129 129 LYS LYS A .
A 1 130 GLN 130 130 GLN GLN A .
A 1 131 ALA 131 131 ALA ALA A .
A 1 132 GLN 132 132 GLN GLN A .
A 1 133 ASP 133 133 ASP ASP A .
A 1 134 LEU 134 134 LEU LEU A .
A 1 135 ALA 135 135 ALA ALA A .
A 1 136 ARG 136 136 ARG ARG A .
A 1 137 SER 137 137 SER SER A .
A 1 138 TYR 138 138 TYR TYR A .
A 1 139 GLY 139 139 GLY GLY A .
A 1 140 ILE 140 140 ILE ILE A .
A 1 141 PRO 141 141 PRO PRO A .
A 1 142 PHE 142 142 PHE PHE A .
A 1 143 ILE 143 143 ILE ILE A .
A 1 144 GLU 144 144 GLU GLU A .
A 1 145 THR 145 145 THR THR A .
A 1 146 SER 146 146 SER SER A .
A 1 147 ALA 147 147 ALA ALA A .
A 1 148 LYS 148 148 LYS LYS A .
A 1 149 THR 149 149 THR THR A .
A 1 150 ARG 150 150 ARG ARG A .
A 1 151 GLN 151 151 GLN GLN A .
A 1 152 GLY 152 152 GLY GLY A .
A 1 153 VAL 153 153 VAL VAL A .
A 1 154 ASP 154 154 ASP ASP A .
A 1 155 ASP 155 155 ASP ASP A .
A 1 156 ALA 156 156 ALA ALA A .
A 1 157 PHE 157 157 PHE PHE A .
A 1 158 TYR 158 158 TYR TYR A .
A 1 159 THR 159 159 THR THR A .
A 1 160 LEU 160 160 LEU LEU A .
A 1 161 VAL 161 161 VAL VAL A .
A 1 162 ARG 162 162 ARG ARG A .
A 1 163 GLU 163 163 GLU GLU A .
A 1 164 ILE 164 164 ILE ILE A .
A 1 165 ARG 165 165 ARG ARG A .
A 1 166 LYS 166 166 LYS LYS A .
A 1 167 HIS 167 167 HIS HIS A .
A 1 168 LYS 168 168 LYS LYS A .
A 1 169 GLU 169 169 GLU GLU A .
A 1 170 LYS 170 170 LYS LYS A .
#
#
loop_
_pdbx_nonpoly_scheme.asym_id
_pdbx_nonpoly_scheme.entity_id
_pdbx_nonpoly_scheme.mon_id
_pdbx_nonpoly_scheme.ndb_seq_num
_pdbx_nonpoly_scheme.pdb_seq_num
_pdbx_nonpoly_scheme.auth_seq_num
_pdbx_nonpoly_scheme.auth_mon_id
_pdbx_nonpoly_scheme.pdb_strand_id
_pdbx_nonpoly_scheme.pdb_ins_code
B 2 LIG2 1 1 1 LIG2 B .
C 3 LIG3 1 1 1 LIG3 C .
D 4 LIG4 1 1 1 LIG4 D .
#
#
loop_
_ma_data.id
_ma_data.name
_ma_data.content_type
_ma_data.content_type_other_details
1 'Entity A' target .
2 'Entity B' target .
3 'Entity C' target .
4 'Entity D' target .
5 pred_model_1 'model coordinates' .
#
#
loop_
_ma_target_entity.entity_id
_ma_target_entity.data_id
_ma_target_entity.origin
1 1 designed
2 2 designed
3 3 designed
4 4 designed
#
#
loop_
_ma_target_entity_instance.asym_id
_ma_target_entity_instance.entity_id
_ma_target_entity_instance.details
A 1 'Chain A'
B 2 'Chain B'
C 3 'Chain C'
D 4 'Chain D'
#
#
loop_
_ma_model_list.ordinal_id
_ma_model_list.model_name
_ma_model_list.data_id
_ma_model_list.model_type
_ma_model_list.model_type_other_details
1 pred_model_1 5 'Ab initio model' .
#
#
loop_
_ma_model_group.id
_ma_model_group.name
_ma_model_group.details
1 pred .
#
#
loop_
_ma_model_group_link.group_id
_ma_model_group_link.model_id
1 1
#
#
loop_
_atom_site.group_PDB
_atom_site.id
_atom_site.type_symbol
_atom_site.label_atom_id
_atom_site.label_alt_id
_atom_site.label_comp_id
_atom_site.label_seq_id
_atom_site.auth_seq_id
_atom_site.pdbx_PDB_ins_code
_atom_site.label_asym_id
_atom_site.Cartn_x
_atom_site.Cartn_y
_atom_site.Cartn_z
_atom_site.occupancy
_atom_site.label_entity_id
_atom_site.auth_asym_id
_atom_site.auth_comp_id
_atom_site.B_iso_or_equiv
_atom_site.pdbx_PDB_model_num
ATOM 1 N N . GLY 1 1 ? A 11.802 -24.901 5.980 1.000 1 A GLY 73.432 1
ATOM 2 C CA . GLY 1 1 ? A 12.588 -23.724 6.346 1.000 1 A GLY 79.183 1
ATOM 3 C C . GLY 1 1 ? A 11.786 -22.467 6.125 1.000 1 A GLY 83.525 1
ATOM 4 O O . GLY 1 1 ? A 10.649 -22.525 5.695 1.000 1 A GLY 81.550 1
ATOM 5 N N . MET 2 2 ? A 12.411 -21.322 6.448 1.000 1 A MET 85.737 1
ATOM 6 C CA . MET 2 2 ? A 11.739 -20.041 6.251 1.000 1 A MET 90.103 1
ATOM 7 C C . MET 2 2 ? A 11.637 -19.704 4.774 1.000 1 A MET 91.901 1
ATOM 8 O O . MET 2 2 ? A 12.347 -20.286 3.930 1.000 1 A MET 90.736 1
ATOM 9 C CB . MET 2 2 ? A 12.472 -18.917 7.009 1.000 1 A MET 88.433 1
ATOM 10 C CG . MET 2 2 ? A 13.771 -18.536 6.391 1.000 1 A MET 87.996 1
ATOM 11 S SD . MET 2 2 ? A 14.683 -17.362 7.413 1.000 1 A MET 85.303 1
ATOM 12 C CE . MET 2 2 ? A 13.623 -15.946 7.296 1.000 1 A MET 81.098 1
ATOM 13 N N . THR 3 3 ? A 10.718 -18.775 4.468 1.000 1 A THR 95.408 1
ATOM 14 C CA . THR 3 3 ? A 10.479 -18.346 3.110 1.000 1 A THR 95.650 1
ATOM 15 C C . THR 3 3 ? A 10.665 -16.838 3.030 1.000 1 A THR 96.477 1
ATOM 16 O O . THR 3 3 ? A 10.262 -16.101 3.924 1.000 1 A THR 96.104 1
ATOM 17 C CB . THR 3 3 ? A 9.083 -18.740 2.645 1.000 1 A THR 94.166 1
ATOM 18 O OG1 . THR 3 3 ? A 8.917 -20.152 2.815 1.000 1 A THR 89.363 1
ATOM 19 C CG2 . THR 3 3 ? A 8.872 -18.407 1.165 1.000 1 A THR 90.083 1
ATOM 20 N N . GLU 4 4 ? A 11.283 -16.368 1.949 1.000 1 A GLU 96.706 1
ATOM 21 C CA . GLU 4 4 ? A 11.390 -14.944 1.655 1.000 1 A GLU 97.064 1
ATOM 22 C C . GLU 4 4 ? A 10.188 -14.529 0.827 1.000 1 A GLU 97.397 1
ATOM 23 O O . GLU 4 4 ? A 9.752 -15.255 -0.075 1.000 1 A GLU 96.963 1
ATOM 24 C CB . GLU 4 4 ? A 12.677 -14.620 0.900 1.000 1 A GLU 96.065 1
ATOM 25 C CG . GLU 4 4 ? A 13.928 -14.856 1.689 1.000 1 A GLU 90.166 1
ATOM 26 C CD . GLU 4 4 ? A 15.206 -14.466 0.943 1.000 1 A GLU 89.424 1
ATOM 27 O OE1 . GLU 4 4 ? A 15.116 -14.074 -0.245 1.000 1 A GLU 86.922 1
ATOM 28 O OE2 . GLU 4 4 ? A 16.278 -14.558 1.546 1.000 1 A GLU 85.159 1
ATOM 29 N N . TYR 5 5 ? A 9.629 -13.372 1.148 1.000 1 A TYR 97.867 1
ATOM 30 C CA . TYR 5 5 ? A 8.483 -12.816 0.454 1.000 1 A TYR 98.107 1
ATOM 31 C C . TYR 5 5 ? A 8.823 -11.413 0.003 1.000 1 A TYR 98.184 1
ATOM 32 O O . TYR 5 5 ? A 9.144 -10.569 0.835 1.000 1 A TYR 98.110 1
ATOM 33 C CB . TYR 5 5 ? A 7.255 -12.785 1.356 1.000 1 A TYR 98.021 1
ATOM 34 C CG . TYR 5 5 ? A 6.792 -14.145 1.776 1.000 1 A TYR 97.936 1
ATOM 35 C CD1 . TYR 5 5 ? A 5.912 -14.850 0.968 1.000 1 A TYR 97.423 1
ATOM 36 C CD2 . TYR 5 5 ? A 7.243 -14.724 2.949 1.000 1 A TYR 97.530 1
ATOM 37 C CE1 . TYR 5 5 ? A 5.484 -16.101 1.347 1.000 1 A TYR 96.668 1
ATOM 38 C CE2 . TYR 5 5 ? A 6.811 -15.989 3.321 1.000 1 A TYR 96.661 1
ATOM 39 C CZ . TYR 5 5 ? A 5.929 -16.668 2.509 1.000 1 A TYR 96.513 1
ATOM 40 O OH . TYR 5 5 ? A 5.479 -17.919 2.866 1.000 1 A TYR 94.804 1
ATOM 41 N N . LYS 6 6 ? A 8.788 -11.149 -1.322 1.000 1 A LYS 98.076 1
ATOM 42 C CA . LYS 6 6 ? A 9.087 -9.832 -1.872 1.000 1 A LYS 98.080 1
ATOM 43 C C . LYS 6 6 ? A 7.777 -9.078 -2.005 1.000 1 A LYS 98.323 1
ATOM 44 O O . LYS 6 6 ? A 6.934 -9.404 -2.828 1.000 1 A LYS 98.197 1
ATOM 45 C CB . LYS 6 6 ? A 9.802 -9.978 -3.191 1.000 1 A LYS 97.532 1
ATOM 46 C CG . LYS 6 6 ? A 11.178 -10.585 -3.049 1.000 1 A LYS 86.351 1
ATOM 47 C CD . LYS 6 6 ? A 11.987 -10.500 -4.320 1.000 1 A LYS 79.202 1
ATOM 48 C CE . LYS 6 6 ? A 13.422 -11.001 -4.092 1.000 1 A LYS 75.729 1
ATOM 49 N NZ . LYS 6 6 ? A 14.203 -10.040 -3.270 1.000 1 A LYS 62.613 1
ATOM 50 N N . LEU 7 7 ? A 7.645 -8.043 -1.182 1.000 1 A LEU 98.422 1
ATOM 51 C CA . LEU 7 7 ? A 6.412 -7.243 -1.088 1.000 1 A LEU 98.581 1
ATOM 52 C C . LEU 7 7 ? A 6.678 -5.849 -1.560 1.000 1 A LEU 98.487 1
ATOM 53 O O . LEU 7 7 ? A 7.740 -5.276 -1.303 1.000 1 A LEU 98.319 1
ATOM 54 C CB . LEU 7 7 ? A 5.932 -7.178 0.376 1.000 1 A LEU 98.674 1
ATOM 55 C CG . LEU 7 7 ? A 5.846 -8.474 1.180 1.000 1 A LEU 98.470 1
ATOM 56 C CD1 . LEU 7 7 ? A 5.057 -9.534 0.442 1.000 1 A LEU 98.340 1
ATOM 57 C CD2 . LEU 7 7 ? A 5.209 -8.174 2.538 1.000 1 A LEU 98.444 1
ATOM 58 N N . VAL 8 8 ? A 5.699 -5.253 -2.228 1.000 1 A VAL 98.545 1
ATOM 59 C CA . VAL 8 8 ? A 5.792 -3.879 -2.728 1.000 1 A VAL 98.487 1
ATOM 60 C C . VAL 8 8 ? A 4.604 -3.089 -2.219 1.000 1 A VAL 98.621 1
ATOM 61 O O . VAL 8 8 ? A 3.466 -3.547 -2.313 1.000 1 A VAL 98.650 1
ATOM 62 C CB . VAL 8 8 ? A 5.822 -3.864 -4.271 1.000 1 A VAL 98.144 1
ATOM 63 C CG1 . VAL 8 8 ? A 6.899 -4.810 -4.789 1.000 1 A VAL 97.691 1
ATOM 64 C CG2 . VAL 8 8 ? A 6.041 -2.446 -4.770 1.000 1 A VAL 97.837 1
ATOM 65 N N . VAL 9 9 ? A 4.879 -1.908 -1.672 1.000 1 A VAL 98.504 1
ATOM 66 C CA . VAL 9 9 ? A 3.837 -1.022 -1.145 1.000 1 A VAL 98.577 1
ATOM 67 C C . VAL 9 9 ? A 3.674 0.117 -2.119 1.000 1 A VAL 98.460 1
ATOM 68 O O . VAL 9 9 ? A 4.605 0.887 -2.353 1.000 1 A VAL 98.260 1
ATOM 69 C CB . VAL 9 9 ? A 4.191 -0.502 0.257 1.000 1 A VAL 98.655 1
ATOM 70 C CG1 . VAL 9 9 ? A 4.524 -1.660 1.197 1.000 1 A VAL 98.747 1
ATOM 71 C CG2 . VAL 9 9 ? A 3.041 0.322 0.816 1.000 1 A VAL 98.683 1
ATOM 72 N N . VAL 10 10 ? A 2.471 0.226 -2.707 1.000 1 A VAL 98.622 1
ATOM 73 C CA . VAL 10 10 ? A 2.190 1.239 -3.727 1.000 1 A VAL 98.628 1
ATOM 74 C C . VAL 10 10 ? A 1.028 2.099 -3.300 1.000 1 A VAL 98.743 1
ATOM 75 O O . VAL 10 10 ? A 0.281 1.745 -2.410 1.000 1 A VAL 98.802 1
ATOM 76 C CB . VAL 10 10 ? A 1.889 0.590 -5.098 1.000 1 A VAL 98.313 1
ATOM 77 C CG1 . VAL 10 10 ? A 3.039 -0.301 -5.552 1.000 1 A VAL 98.026 1
ATOM 78 C CG2 . VAL 10 10 ? A 0.577 -0.158 -5.048 1.000 1 A VAL 98.316 1
ATOM 79 N N . GLY 11 11 ? A 0.880 3.224 -3.971 1.000 1 A GLY 98.546 1
ATOM 80 C CA . GLY 11 11 ? A -0.219 4.125 -3.723 1.000 1 A GLY 98.355 1
ATOM 81 C C . GLY 11 11 ? A 0.204 5.581 -3.860 1.000 1 A GLY 98.062 1
ATOM 82 O O . GLY 11 11 ? A 1.407 5.868 -3.948 1.000 1 A GLY 97.624 1
ATOM 83 N N . ALA 12 12 ? A -0.752 6.468 -3.890 1.000 1 A ALA 98.519 1
ATOM 84 C CA . ALA 12 12 ? A -0.488 7.883 -4.095 1.000 1 A ALA 98.342 1
ATOM 85 C C . ALA 12 12 ? A 0.373 8.491 -3.005 1.000 1 A ALA 98.098 1
ATOM 86 O O . ALA 12 12 ? A 0.480 7.935 -1.905 1.000 1 A ALA 97.908 1
ATOM 87 C CB . ALA 12 12 ? A -1.807 8.633 -4.172 1.000 1 A ALA 98.164 1
ATOM 88 N N . CYS 13 13 ? A 0.965 9.619 -3.298 1.000 1 A CYS 97.226 1
ATOM 89 C CA . CYS 13 13 ? A 1.737 10.356 -2.314 1.000 1 A CYS 96.934 1
ATOM 90 C C . CYS 13 13 ? A 0.872 10.614 -1.077 1.000 1 A CYS 97.366 1
ATOM 91 O O . CYS 13 13 ? A -0.299 10.977 -1.189 1.000 1 A CYS 97.424 1
ATOM 92 C CB . CYS 13 13 ? A 2.220 11.679 -2.884 1.000 1 A CYS 95.409 1
ATOM 93 S SG . CYS 13 13 ? A 3.472 11.521 -4.092 1.000 1 A CYS 86.635 1
ATOM 94 N N . GLY 14 14 ? A 1.483 10.433 0.077 1.000 1 A GLY 97.522 1
ATOM 95 C CA . GLY 14 14 ? A 0.891 10.886 1.325 1.000 1 A GLY 97.772 1
ATOM 96 C C . GLY 14 14 ? A -0.093 9.970 1.967 1.000 1 A GLY 98.383 1
ATOM 97 O O . GLY 14 14 ? A -0.646 10.310 3.027 1.000 1 A GLY 98.372 1
ATOM 98 N N . VAL 15 15 ? A -0.387 8.791 1.364 1.000 1 A VAL 98.400 1
ATOM 99 C CA . VAL 15 15 ? A -1.366 7.880 1.951 1.000 1 A VAL 98.675 1
ATOM 100 C C . VAL 15 15 ? A -0.825 7.136 3.154 1.000 1 A VAL 98.724 1
ATOM 101 O O . VAL 15 15 ? A -1.612 6.569 3.923 1.000 1 A VAL 98.766 1
ATOM 102 C CB . VAL 15 15 ? A -1.892 6.879 0.932 1.000 1 A VAL 98.755 1
ATOM 103 C CG1 . VAL 15 15 ? A -2.514 7.594 -0.261 1.000 1 A VAL 98.785 1
ATOM 104 C CG2 . VAL 15 15 ? A -0.784 5.918 0.490 1.000 1 A VAL 98.861 1
ATOM 105 N N . GLY 16 16 ? A 0.512 7.101 3.331 1.000 1 A GLY 98.615 1
ATOM 106 C CA . GLY 16 16 ? A 1.103 6.434 4.463 1.000 1 A GLY 98.511 1
ATOM 107 C C . GLY 16 16 ? A 1.875 5.186 4.124 1.000 1 A GLY 98.610 1
ATOM 108 O O . GLY 16 16 ? A 2.051 4.338 5.009 1.000 1 A GLY 98.605 1
ATOM 109 N N . LYS 17 17 ? A 2.330 5.054 2.896 1.000 1 A LYS 98.494 1
ATOM 110 C CA . LYS 17 17 ? A 3.134 3.906 2.515 1.000 1 A LYS 98.468 1
ATOM 111 C C . LYS 17 17 ? A 4.359 3.766 3.412 1.000 1 A LYS 98.329 1
ATOM 112 O O . LYS 17 17 ? A 4.620 2.710 3.945 1.000 1 A LYS 98.459 1
ATOM 113 C CB . LYS 17 17 ? A 3.572 3.983 1.047 1.000 1 A LYS 98.364 1
ATOM 114 C CG . LYS 17 17 ? A 2.403 4.032 0.072 1.000 1 A LYS 98.130 1
ATOM 115 C CD . LYS 17 17 ? A 2.882 4.124 -1.382 1.000 1 A LYS 97.852 1
ATOM 116 C CE . LYS 17 17 ? A 3.728 5.348 -1.663 1.000 1 A LYS 97.506 1
ATOM 117 N NZ . LYS 17 17 ? A 2.947 6.602 -1.540 1.000 1 A LYS 97.376 1
ATOM 118 N N . SER 18 18 ? A 5.083 4.859 3.564 1.000 1 A SER 98.158 1
ATOM 119 C CA . SER 18 18 ? A 6.278 4.840 4.418 1.000 1 A SER 97.869 1
ATOM 120 C C . SER 18 18 ? A 5.907 4.626 5.869 1.000 1 A SER 98.032 1
ATOM 121 O O . SER 18 18 ? A 6.575 3.855 6.564 1.000 1 A SER 98.097 1
ATOM 122 C CB . SER 18 18 ? A 7.056 6.141 4.253 1.000 1 A SER 97.257 1
ATOM 123 O OG . SER 18 18 ? A 7.527 6.285 2.926 1.000 1 A SER 94.846 1
ATOM 124 N N . ALA 19 19 ? A 4.849 5.273 6.328 1.000 1 A ALA 98.027 1
ATOM 125 C CA . ALA 19 19 ? A 4.477 5.126 7.731 1.000 1 A ALA 98.152 1
ATOM 126 C C . ALA 19 19 ? A 4.059 3.698 8.042 1.000 1 A ALA 98.348 1
ATOM 127 O O . ALA 19 19 ? A 4.403 3.173 9.118 1.000 1 A ALA 98.439 1
ATOM 128 C CB . ALA 19 19 ? A 3.352 6.096 8.075 1.000 1 A ALA 98.039 1
ATOM 129 N N . LEU 20 20 ? A 3.326 3.049 7.121 1.000 1 A LEU 98.377 1
ATOM 130 C CA . LEU 20 20 ? A 2.936 1.659 7.322 1.000 1 A LEU 98.556 1
ATOM 131 C C . LEU 20 20 ? A 4.145 0.754 7.369 1.000 1 A LEU 98.513 1
ATOM 132 O O . LEU 20 20 ? A 4.218 -0.155 8.207 1.000 1 A LEU 98.559 1
ATOM 133 C CB . LEU 20 20 ? A 1.998 1.211 6.219 1.000 1 A LEU 98.714 1
ATOM 134 C CG . LEU 20 20 ? A 0.568 1.734 6.307 1.000 1 A LEU 98.783 1
ATOM 135 C CD1 . LEU 20 20 ? A -0.179 1.036 7.424 1.000 1 A LEU 98.785 1
ATOM 136 C CD2 . LEU 20 20 ? A -0.150 1.538 4.963 1.000 1 A LEU 98.807 1
ATOM 137 N N . THR 21 21 ? A 5.095 0.984 6.472 1.000 1 A THR 98.363 1
ATOM 138 C CA . THR 21 21 ? A 6.277 0.148 6.395 1.000 1 A THR 98.171 1
ATOM 139 C C . THR 21 21 ? A 7.130 0.284 7.654 1.000 1 A THR 98.078 1
ATOM 140 O O . THR 21 21 ? A 7.583 -0.708 8.229 1.000 1 A THR 98.120 1
ATOM 141 C CB . THR 21 21 ? A 7.080 0.473 5.137 1.000 1 A THR 98.078 1
ATOM 142 O OG1 . THR 21 21 ? A 6.248 0.292 3.983 1.000 1 A THR 97.936 1
ATOM 143 C CG2 . THR 21 21 ? A 8.299 -0.423 5.018 1.000 1 A THR 97.973 1
ATOM 144 N N . ILE 22 22 ? A 7.353 1.529 8.073 1.000 1 A ILE 97.875 1
ATOM 145 C CA . ILE 22 22 ? A 8.164 1.776 9.252 1.000 1 A ILE 97.585 1
ATOM 146 C C . ILE 22 22 ? A 7.473 1.253 10.504 1.000 1 A ILE 97.853 1
ATOM 147 O O . ILE 22 22 ? A 8.134 0.715 11.406 1.000 1 A ILE 98.008 1
ATOM 148 C CB . ILE 22 22 ? A 8.498 3.277 9.369 1.000 1 A ILE 97.008 1
ATOM 149 C CG1 . ILE 22 22 ? A 9.401 3.660 8.187 1.000 1 A ILE 96.496 1
ATOM 150 C CG2 . ILE 22 22 ? A 9.172 3.600 10.696 1.000 1 A ILE 95.948 1
ATOM 151 C CD1 . ILE 22 22 ? A 9.522 5.137 7.959 1.000 1 A ILE 94.307 1
ATOM 152 N N . GLN 23 23 ? A 6.155 1.376 10.588 1.000 1 A GLN 98.071 1
ATOM 153 C CA . GLN 23 23 ? A 5.426 0.801 11.705 1.000 1 A GLN 98.172 1
ATOM 154 C C . GLN 23 23 ? A 5.587 -0.705 11.743 1.000 1 A GLN 98.224 1
ATOM 155 O O . GLN 23 23 ? A 5.752 -1.289 12.823 1.000 1 A GLN 98.170 1
ATOM 156 C CB . GLN 23 23 ? A 3.947 1.192 11.638 1.000 1 A GLN 98.040 1
ATOM 157 C CG . GLN 23 23 ? A 3.119 0.712 12.811 1.000 1 A GLN 95.973 1
ATOM 158 C CD . GLN 23 23 ? A 3.601 1.292 14.126 1.000 1 A GLN 97.779 1
ATOM 159 O OE1 . GLN 23 23 ? A 4.302 0.630 14.875 1.000 1 A GLN 97.321 1
ATOM 160 N NE2 . GLN 23 23 ? A 3.228 2.542 14.386 1.000 1 A GLN 96.915 1
ATOM 161 N N . LEU 24 24 ? A 5.554 -1.369 10.571 1.000 1 A LEU 98.285 1
ATOM 162 C CA . LEU 24 24 ? A 5.772 -2.807 10.550 1.000 1 A LEU 98.327 1
ATOM 163 C C . LEU 24 24 ? A 7.186 -3.174 11.005 1.000 1 A LEU 98.187 1
ATOM 164 O O . LEU 24 24 ? A 7.365 -4.070 11.828 1.000 1 A LEU 98.049 1
ATOM 165 C CB . LEU 24 24 ? A 5.534 -3.369 9.159 1.000 1 A LEU 98.436 1
ATOM 166 C CG . LEU 24 24 ? A 5.789 -4.875 9.021 1.000 1 A LEU 98.363 1
ATOM 167 C CD1 . LEU 24 24 ? A 4.551 -5.624 9.483 1.000 1 A LEU 98.115 1
ATOM 168 C CD2 . LEU 24 24 ? A 6.170 -5.247 7.600 1.000 1 A LEU 98.241 1
ATOM 169 N N . ILE 25 25 ? A 8.169 -2.484 10.451 1.000 1 A ILE 97.992 1
ATOM 170 C CA . ILE 25 25 ? A 9.553 -2.882 10.642 1.000 1 A ILE 97.517 1
ATOM 171 C C . ILE 25 25 ? A 10.079 -2.429 12.004 1.000 1 A ILE 97.262 1
ATOM 172 O O . ILE 25 25 ? A 10.745 -3.203 12.686 1.000 1 A ILE 96.858 1
ATOM 173 C CB . ILE 25 25 ? A 10.435 -2.293 9.510 1.000 1 A ILE 96.848 1
ATOM 174 C CG1 . ILE 25 25 ? A 9.978 -2.788 8.134 1.000 1 A ILE 94.578 1
ATOM 175 C CG2 . ILE 25 25 ? A 11.894 -2.594 9.737 1.000 1 A ILE 93.084 1
ATOM 176 C CD1 . ILE 25 25 ? A 10.166 -4.293 7.955 1.000 1 A ILE 88.760 1
ATOM 177 N N . GLN 26 26 ? A 9.762 -1.191 12.379 1.000 1 A GLN 97.409 1
ATOM 178 C CA . GLN 26 26 ? A 10.366 -0.571 13.566 1.000 1 A GLN 96.887 1
ATOM 179 C C . GLN 26 26 ? A 9.405 -0.400 14.722 1.000 1 A GLN 97.210 1
ATOM 180 O O . GLN 26 26 ? A 9.817 0.028 15.795 1.000 1 A GLN 96.501 1
ATOM 181 C CB . GLN 26 26 ? A 10.975 0.779 13.200 1.000 1 A GLN 95.693 1
ATOM 182 C CG . GLN 26 26 ? A 12.052 0.698 12.145 1.000 1 A GLN 91.623 1
ATOM 183 C CD . GLN 26 26 ? A 12.679 2.043 11.836 1.000 1 A GLN 83.931 1
ATOM 184 O OE1 . GLN 26 26 ? A 12.385 3.048 12.486 1.000 1 A GLN 74.558 1
ATOM 185 N NE2 . GLN 26 26 ? A 13.558 2.074 10.844 1.000 1 A GLN 74.324 1
ATOM 186 N N . ASN 27 27 ? A 8.123 -0.703 14.516 1.000 1 A ASN 97.502 1
ATOM 187 C CA . ASN 27 27 ? A 7.114 -0.667 15.563 1.000 1 A ASN 97.292 1
ATOM 188 C C . ASN 27 27 ? A 6.962 0.717 16.182 1.000 1 A ASN 97.458 1
ATOM 189 O O . ASN 27 27 ? A 6.817 0.839 17.401 1.000 1 A ASN 96.405 1
ATOM 190 C CB . ASN 27 27 ? A 7.416 -1.723 16.658 1.000 1 A ASN 96.531 1
ATOM 191 C CG . ASN 27 27 ? A 7.488 -3.125 16.086 1.000 1 A ASN 94.527 1
ATOM 192 O OD1 . ASN 27 27 ? A 6.469 -3.728 15.776 1.000 1 A ASN 84.368 1
ATOM 193 N ND2 . ASN 27 27 ? A 8.701 -3.638 15.913 1.000 1 A ASN 81.516 1
ATOM 194 N N . HIS 28 28 ? A 7.001 1.762 15.348 1.000 1 A HIS 97.337 1
ATOM 195 C CA . HIS 28 28 ? A 6.727 3.108 15.799 1.000 1 A HIS 96.833 1
ATOM 196 C C . HIS 28 28 ? A 6.245 3.926 14.619 1.000 1 A HIS 97.294 1
ATOM 197 O O . HIS 28 28 ? A 6.492 3.590 13.453 1.000 1 A HIS 96.866 1
ATOM 198 C CB . HIS 28 28 ? A 7.941 3.764 16.464 1.000 1 A HIS 94.734 1
ATOM 199 C CG . HIS 28 28 ? A 9.100 3.943 15.535 1.000 1 A HIS 89.306 1
ATOM 200 N ND1 . HIS 28 28 ? A 9.416 5.141 14.974 1.000 1 A HIS 80.428 1
ATOM 201 C CD2 . HIS 28 28 ? A 10.017 3.054 15.091 1.000 1 A HIS 80.969 1
ATOM 202 C CE1 . HIS 28 28 ? A 10.494 5.004 14.199 1.000 1 A HIS 80.536 1
ATOM 203 N NE2 . HIS 28 28 ? A 10.864 3.749 14.263 1.000 1 A HIS 80.228 1
ATOM 204 N N . PHE 29 29 ? A 5.516 4.992 14.923 1.000 1 A PHE 97.946 1
ATOM 205 C CA . PHE 29 29 ? A 4.916 5.841 13.915 1.000 1 A PHE 97.927 1
ATOM 206 C C . PHE 29 29 ? A 5.828 7.014 13.627 1.000 1 A PHE 97.108 1
ATOM 207 O O . PHE 29 29 ? A 6.167 7.783 14.541 1.000 1 A PHE 96.399 1
ATOM 208 C CB . PHE 29 29 ? A 3.557 6.343 14.427 1.000 1 A PHE 97.758 1
ATOM 209 C CG . PHE 29 29 ? A 2.872 7.282 13.465 1.000 1 A PHE 97.965 1
ATOM 210 C CD1 . PHE 29 29 ? A 2.651 6.902 12.159 1.000 1 A PHE 98.027 1
ATOM 211 C CD2 . PHE 29 29 ? A 2.456 8.547 13.897 1.000 1 A PHE 97.636 1
ATOM 212 C CE1 . PHE 29 29 ? A 2.016 7.750 11.276 1.000 1 A PHE 97.656 1
ATOM 213 C CE2 . PHE 29 29 ? A 1.823 9.400 13.022 1.000 1 A PHE 97.264 1
ATOM 214 C CZ . PHE 29 29 ? A 1.586 8.997 11.711 1.000 1 A PHE 97.492 1
ATOM 215 N N . VAL 30 30 ? A 6.219 7.147 12.371 1.000 1 A VAL 95.409 1
ATOM 216 C CA . VAL 30 30 ? A 7.050 8.269 11.922 1.000 1 A VAL 93.296 1
ATOM 217 C C . VAL 30 30 ? A 6.127 9.327 11.343 1.000 1 A VAL 92.974 1
ATOM 218 O O . VAL 30 30 ? A 5.540 9.124 10.283 1.000 1 A VAL 91.801 1
ATOM 219 C CB . VAL 30 30 ? A 8.098 7.820 10.924 1.000 1 A VAL 90.026 1
ATOM 220 C CG1 . VAL 30 30 ? A 9.043 6.827 11.578 1.000 1 A VAL 85.871 1
ATOM 221 C CG2 . VAL 30 30 ? A 8.871 9.012 10.387 1.000 1 A VAL 83.544 1
ATOM 222 N N . ASP 31 31 ? A 5.992 10.446 12.024 1.000 1 A ASP 91.395 1
ATOM 223 C CA . ASP 31 31 ? A 5.066 11.491 11.596 1.000 1 A ASP 90.706 1
ATOM 224 C C . ASP 31 31 ? A 5.539 12.225 10.335 1.000 1 A ASP 90.362 1
ATOM 225 O O . ASP 31 31 ? A 4.697 12.697 9.555 1.000 1 A ASP 85.422 1
ATOM 226 C CB . ASP 31 31 ? A 4.848 12.488 12.743 1.000 1 A ASP 87.552 1
ATOM 227 C CG . ASP 31 31 ? A 3.714 13.453 12.484 1.000 1 A ASP 83.325 1
ATOM 228 O OD1 . ASP 31 31 ? A 2.642 12.993 12.054 1.000 1 A ASP 79.052 1
ATOM 229 O OD2 . ASP 31 31 ? A 3.886 14.664 12.709 1.000 1 A ASP 79.427 1
ATOM 230 N N . GLU 32 32 ? A 6.832 12.298 10.119 1.000 1 A GLU 90.408 1
ATOM 231 C CA . GLU 32 32 ? A 7.405 13.058 9.007 1.000 1 A GLU 88.890 1
ATOM 232 C C . GLU 32 32 ? A 8.555 12.237 8.407 1.000 1 A GLU 87.097 1
ATOM 233 O O . GLU 32 32 ? A 9.598 12.121 9.018 1.000 1 A GLU 82.247 1
ATOM 234 C CB . GLU 32 32 ? A 7.906 14.411 9.483 1.000 1 A GLU 86.869 1
ATOM 235 C CG . GLU 32 32 ? A 8.286 15.357 8.371 1.000 1 A GLU 76.060 1
ATOM 236 C CD . GLU 32 32 ? A 8.435 16.788 8.852 1.000 1 A GLU 67.261 1
ATOM 237 O OE1 . GLU 32 32 ? A 8.470 17.003 10.096 1.000 1 A GLU 62.721 1
ATOM 238 O OE2 . GLU 32 32 ? A 8.484 17.690 7.997 1.000 1 A GLU 59.436 1
ATOM 239 N N . TYR 33 33 ? A 8.302 11.657 7.227 1.000 1 A TYR 86.876 1
ATOM 240 C CA . TYR 33 33 ? A 9.283 10.843 6.534 1.000 1 A TYR 85.833 1
ATOM 241 C C . TYR 33 33 ? A 9.356 11.308 5.109 1.000 1 A TYR 87.356 1
ATOM 242 O O . TYR 33 33 ? A 8.350 11.386 4.407 1.000 1 A TYR 86.188 1
ATOM 243 C CB . TYR 33 33 ? A 8.910 9.364 6.625 1.000 1 A TYR 81.574 1
ATOM 244 C CG . TYR 33 33 ? A 9.979 8.411 6.110 1.000 1 A TYR 79.753 1
ATOM 245 C CD1 . TYR 33 33 ? A 10.939 7.887 6.951 1.000 1 A TYR 75.817 1
ATOM 246 C CD2 . TYR 33 33 ? A 9.998 8.050 4.780 1.000 1 A TYR 74.460 1
ATOM 247 C CE1 . TYR 33 33 ? A 11.903 7.023 6.500 1.000 1 A TYR 72.346 1
ATOM 248 C CE2 . TYR 33 33 ? A 10.956 7.178 4.314 1.000 1 A TYR 72.325 1
ATOM 249 C CZ . TYR 33 33 ? A 11.896 6.659 5.170 1.000 1 A TYR 73.566 1
ATOM 250 O OH . TYR 33 33 ? A 12.859 5.783 4.701 1.000 1 A TYR 68.776 1
ATOM 251 N N . ASP 34 34 ? A 10.544 11.672 4.636 1.000 1 A ASP 89.477 1
ATOM 252 C CA . ASP 34 34 ? A 10.756 12.243 3.325 1.000 1 A ASP 90.844 1
ATOM 253 C C . ASP 34 34 ? A 9.985 11.473 2.246 1.000 1 A ASP 92.413 1
ATOM 254 O O . ASP 34 34 ? A 10.215 10.283 2.034 1.000 1 A ASP 92.278 1
ATOM 255 C CB . ASP 34 34 ? A 12.272 12.217 3.014 1.000 1 A ASP 89.597 1
ATOM 256 C CG . ASP 34 34 ? A 12.636 12.975 1.749 1.000 1 A ASP 89.442 1
ATOM 257 O OD1 . ASP 34 34 ? A 11.789 13.113 0.834 1.000 1 A ASP 88.400 1
ATOM 258 O OD2 . ASP 34 34 ? A 13.788 13.440 1.669 1.000 1 A ASP 86.755 1
ATOM 259 N N . PRO 35 35 ? A 9.063 12.144 1.549 1.000 1 A PRO 89.641 1
ATOM 260 C CA . PRO 35 35 ? A 8.236 11.424 0.567 1.000 1 A PRO 91.541 1
ATOM 261 C C . PRO 35 35 ? A 8.998 11.036 -0.691 1.000 1 A PRO 92.006 1
ATOM 262 O O . PRO 35 35 ? A 8.453 10.285 -1.517 1.000 1 A PRO 90.772 1
ATOM 263 C CB . PRO 35 35 ? A 7.126 12.412 0.253 1.000 1 A PRO 89.779 1
ATOM 264 C CG . PRO 35 35 ? A 7.742 13.733 0.468 1.000 1 A PRO 89.036 1
ATOM 265 C CD . PRO 35 35 ? A 8.673 13.567 1.644 1.000 1 A PRO 91.388 1
ATOM 266 N N . THR 36 36 ? A 10.202 11.521 -0.853 1.000 1 A THR 91.478 1
ATOM 267 C CA . THR 36 36 ? A 11.005 11.182 -2.040 1.000 1 A THR 90.350 1
ATOM 268 C C . THR 36 36 ? A 11.928 10.016 -1.810 1.000 1 A THR 91.629 1
ATOM 269 O O . THR 36 36 ? A 12.561 9.530 -2.761 1.000 1 A THR 90.609 1
ATOM 270 C CB . THR 36 36 ? A 11.833 12.386 -2.499 1.000 1 A THR 87.298 1
ATOM 271 O OG1 . THR 36 36 ? A 12.880 12.639 -1.559 1.000 1 A THR 85.505 1
ATOM 272 C CG2 . THR 36 36 ? A 10.975 13.615 -2.651 1.000 1 A THR 84.827 1
ATOM 273 N N . ILE 37 37 ? A 12.014 9.513 -0.569 1.000 1 A ILE 93.694 1
ATOM 274 C CA . ILE 37 37 ? A 12.912 8.392 -0.277 1.000 1 A ILE 93.487 1
ATOM 275 C C . ILE 37 37 ? A 12.203 7.083 -0.611 1.000 1 A ILE 93.930 1
ATOM 276 O O . ILE 37 37 ? A 11.173 6.738 -0.028 1.000 1 A ILE 93.621 1
ATOM 277 C CB . ILE 37 37 ? A 13.348 8.379 1.194 1.000 1 A ILE 91.878 1
ATOM 278 C CG1 . ILE 37 37 ? A 14.247 9.577 1.450 1.000 1 A ILE 92.024 1
ATOM 279 C CG2 . ILE 37 37 ? A 14.056 7.076 1.532 1.000 1 A ILE 91.235 1
ATOM 280 C CD1 . ILE 37 37 ? A 14.699 9.705 2.879 1.000 1 A ILE 88.725 1
ATOM 281 N N . GLU 38 38 ? A 12.746 6.340 -1.585 1.000 1 A GLU 93.190 1
ATOM 282 C CA . GLU 38 38 ? A 12.300 5.008 -1.919 1.000 1 A GLU 93.159 1
ATOM 283 C C . GLU 38 38 ? A 13.394 4.050 -1.524 1.000 1 A GLU 92.617 1
ATOM 284 O O . GLU 38 38 ? A 14.515 4.175 -1.963 1.000 1 A GLU 91.541 1
ATOM 285 C CB . GLU 38 38 ? A 12.007 4.890 -3.419 1.000 1 A GLU 92.034 1
ATOM 286 C CG . GLU 38 38 ? A 11.681 3.467 -3.846 1.000 1 A GLU 90.553 1
ATOM 287 C CD . GLU 38 38 ? A 11.277 3.386 -5.299 1.000 1 A GLU 91.051 1
ATOM 288 O OE1 . GLU 38 38 ? A 10.204 3.899 -5.652 1.000 1 A GLU 88.055 1
ATOM 289 O OE2 . GLU 38 38 ? A 12.065 2.817 -6.118 1.000 1 A GLU 87.998 1
ATOM 290 N N . ASP 39 39 ? A 13.050 3.109 -0.658 1.000 1 A ASP 94.025 1
ATOM 291 C CA . ASP 39 39 ? A 14.038 2.159 -0.182 1.000 1 A ASP 93.887 1
ATOM 292 C C . ASP 39 39 ? A 13.350 0.862 0.178 1.000 1 A ASP 95.155 1
ATOM 293 O O . ASP 39 39 ? A 12.138 0.812 0.304 1.000 1 A ASP 94.995 1
ATOM 294 C CB . ASP 39 39 ? A 14.813 2.740 1.022 1.000 1 A ASP 91.892 1
ATOM 295 C CG . ASP 39 39 ? A 16.250 2.234 1.086 1.000 1 A ASP 85.083 1
ATOM 296 O OD1 . ASP 39 39 ? A 16.587 1.233 0.392 1.000 1 A ASP 82.172 1
ATOM 297 O OD2 . ASP 39 39 ? A 17.033 2.823 1.853 1.000 1 A ASP 79.377 1
ATOM 298 N N . SER 40 40 ? A 14.167 -0.166 0.327 1.000 1 A SER 94.989 1
ATOM 299 C CA . SER 40 40 ? A 13.658 -1.482 0.663 1.000 1 A SER 95.073 1
ATOM 300 C C . SER 40 40 ? A 14.089 -1.803 2.099 1.000 1 A SER 95.666 1
ATOM 301 O O . SER 40 40 ? A 15.101 -1.323 2.609 1.000 1 A SER 94.176 1
ATOM 302 C CB . SER 40 40 ? A 14.174 -2.537 -0.294 1.000 1 A SER 92.582 1
ATOM 303 O OG . SER 40 40 ? A 15.593 -2.631 -0.245 1.000 1 A SER 87.219 1
ATOM 304 N N . TYR 41 41 ? A 13.245 -2.641 2.738 1.000 1 A TYR 96.875 1
ATOM 305 C CA . TYR 41 41 ? A 13.420 -3.004 4.127 1.000 1 A TYR 96.581 1
ATOM 306 C C . TYR 41 41 ? A 13.233 -4.514 4.245 1.000 1 A TYR 96.982 1
ATOM 307 O O . TYR 41 41 ? A 12.473 -5.099 3.500 1.000 1 A TYR 96.841 1
ATOM 308 C CB . TYR 41 41 ? A 12.391 -2.307 5.018 1.000 1 A TYR 95.956 1
ATOM 309 C CG . TYR 41 41 ? A 12.413 -0.800 4.927 1.000 1 A TYR 94.196 1
ATOM 310 C CD1 . TYR 41 41 ? A 13.009 -0.027 5.898 1.000 1 A TYR 92.212 1
ATOM 311 C CD2 . TYR 41 41 ? A 11.851 -0.156 3.853 1.000 1 A TYR 93.126 1
ATOM 312 C CE1 . TYR 41 41 ? A 13.036 1.340 5.833 1.000 1 A TYR 89.390 1
ATOM 313 C CE2 . TYR 41 41 ? A 11.871 1.237 3.760 1.000 1 A TYR 91.564 1
ATOM 314 C CZ . TYR 41 41 ? A 12.469 1.961 4.753 1.000 1 A TYR 88.995 1
ATOM 315 O OH . TYR 41 41 ? A 12.477 3.344 4.685 1.000 1 A TYR 85.762 1
ATOM 316 N N . ARG 42 42 ? A 13.936 -5.121 5.182 1.000 1 A ARG 96.719 1
ATOM 317 C CA . ARG 42 42 ? A 13.826 -6.539 5.430 1.000 1 A ARG 96.705 1
ATOM 318 C C . ARG 42 42 ? A 13.462 -6.761 6.887 1.000 1 A ARG 96.948 1
ATOM 319 O O . ARG 42 42 ? A 14.002 -6.113 7.787 1.000 1 A ARG 95.782 1
ATOM 320 C CB . ARG 42 42 ? A 15.133 -7.267 5.096 1.000 1 A ARG 94.968 1
ATOM 321 C CG . ARG 42 42 ? A 15.195 -7.647 3.634 1.000 1 A ARG 84.360 1
ATOM 322 C CD . ARG 42 42 ? A 16.556 -8.244 3.274 1.000 1 A ARG 78.827 1
ATOM 323 N NE . ARG 42 42 ? A 17.456 -7.243 2.718 1.000 1 A ARG 73.400 1
ATOM 324 C CZ . ARG 42 42 ? A 17.459 -6.885 1.435 1.000 1 A ARG 67.177 1
ATOM 325 N NH1 . ARG 42 42 ? A 16.619 -7.451 0.570 1.000 1 A ARG 60.528 1
ATOM 326 N NH2 . ARG 42 42 ? A 18.320 -5.961 1.009 1.000 1 A ARG 58.207 1
ATOM 327 N N . LYS 43 43 ? A 12.508 -7.648 7.144 1.000 1 A LYS 96.902 1
ATOM 328 C CA . LYS 43 43 ? A 12.006 -7.920 8.501 1.000 1 A LYS 97.006 1
ATOM 329 C C . LYS 43 43 ? A 11.724 -9.409 8.638 1.000 1 A LYS 97.222 1
ATOM 330 O O . LYS 43 43 ? A 10.969 -9.967 7.850 1.000 1 A LYS 97.164 1
ATOM 331 C CB . LYS 43 43 ? A 10.756 -7.106 8.750 1.000 1 A LYS 96.309 1
ATOM 332 C CG . LYS 43 43 ? A 10.075 -7.365 10.081 1.000 1 A LYS 95.053 1
ATOM 333 C CD . LYS 43 43 ? A 10.918 -6.860 11.243 1.000 1 A LYS 92.515 1
ATOM 334 C CE . LYS 43 43 ? A 10.089 -6.816 12.511 1.000 1 A LYS 91.189 1
ATOM 335 N NZ . LYS 43 43 ? A 10.918 -6.288 13.650 1.000 1 A LYS 86.899 1
ATOM 336 N N . GLN 44 44 ? A 12.325 -10.024 9.641 1.000 1 A GLN 97.674 1
ATOM 337 C CA . GLN 44 44 ? A 12.043 -11.404 9.946 1.000 1 A GLN 97.544 1
ATOM 338 C C . GLN 44 44 ? A 10.865 -11.469 10.900 1.000 1 A GLN 97.312 1
ATOM 339 O O . GLN 44 44 ? A 10.896 -10.862 11.984 1.000 1 A GLN 96.297 1
ATOM 340 C CB . GLN 44 44 ? A 13.248 -12.097 10.555 1.000 1 A GLN 96.799 1
ATOM 341 C CG . GLN 44 44 ? A 13.057 -13.597 10.736 1.000 1 A GLN 92.980 1
ATOM 342 C CD . GLN 44 44 ? A 14.338 -14.278 11.124 1.000 1 A GLN 89.059 1
ATOM 343 O OE1 . GLN 44 44 ? A 15.312 -14.326 10.341 1.000 1 A GLN 81.281 1
ATOM 344 N NE2 . GLN 44 44 ? A 14.381 -14.830 12.331 1.000 1 A GLN 80.466 1
ATOM 345 N N . VAL 45 45 ? A 9.823 -12.189 10.517 1.000 1 A VAL 96.966 1
ATOM 346 C CA . VAL 45 45 ? A 8.612 -12.296 11.304 1.000 1 A VAL 96.610 1
ATOM 347 C C . VAL 45 45 ? A 8.155 -13.742 11.319 1.000 1 A VAL 96.367 1
ATOM 348 O O . VAL 45 45 ? A 8.666 -14.566 10.559 1.000 1 A VAL 95.668 1
ATOM 349 C CB . VAL 45 45 ? A 7.479 -11.404 10.757 1.000 1 A VAL 95.687 1
ATOM 350 C CG1 . VAL 45 45 ? A 7.871 -9.941 10.782 1.000 1 A VAL 95.113 1
ATOM 351 C CG2 . VAL 45 45 ? A 7.111 -11.838 9.339 1.000 1 A VAL 94.816 1
ATOM 352 N N . VAL 46 46 ? A 7.186 -14.030 12.164 1.000 1 A VAL 95.987 1
ATOM 353 C CA . VAL 46 46 ? A 6.575 -15.358 12.188 1.000 1 A VAL 96.156 1
ATOM 354 C C . VAL 46 46 ? A 5.119 -15.193 11.765 1.000 1 A VAL 96.731 1
ATOM 355 O O . VAL 46 46 ? A 4.380 -14.423 12.375 1.000 1 A VAL 96.154 1
ATOM 356 C CB . VAL 46 46 ? A 6.656 -16.019 13.573 1.000 1 A VAL 94.718 1
ATOM 357 C CG1 . VAL 46 46 ? A 8.112 -16.220 13.955 1.000 1 A VAL 93.388 1
ATOM 358 C CG2 . VAL 46 46 ? A 5.901 -17.327 13.587 1.000 1 A VAL 93.940 1
ATOM 359 N N . ILE 47 47 ? A 4.718 -15.868 10.714 1.000 1 A ILE 96.896 1
ATOM 360 C CA . ILE 47 47 ? A 3.389 -15.770 10.153 1.000 1 A ILE 97.191 1
ATOM 361 C C . ILE 47 47 ? A 2.830 -17.173 10.047 1.000 1 A ILE 96.990 1
ATOM 362 O O . ILE 47 47 ? A 3.363 -17.999 9.292 1.000 1 A ILE 96.425 1
ATOM 363 C CB . ILE 47 47 ? A 3.371 -15.090 8.768 1.000 1 A ILE 97.394 1
ATOM 364 C CG1 . ILE 47 47 ? A 4.038 -13.708 8.875 1.000 1 A ILE 96.981 1
ATOM 365 C CG2 . ILE 47 47 ? A 1.958 -14.969 8.229 1.000 1 A ILE 97.155 1
ATOM 366 C CD1 . ILE 47 47 ? A 4.220 -13.010 7.535 1.000 1 A ILE 96.395 1
ATOM 367 N N . ASP 48 48 ? A 1.744 -17.452 10.778 1.000 1 A ASP 97.211 1
ATOM 368 C CA . ASP 48 48 ? A 1.143 -18.792 10.750 1.000 1 A ASP 96.640 1
ATOM 369 C C . ASP 48 48 ? A 2.166 -19.870 11.051 1.000 1 A ASP 95.833 1
ATOM 370 O O . ASP 48 48 ? A 2.150 -20.950 10.442 1.000 1 A ASP 94.235 1
ATOM 371 C CB . ASP 48 48 ? A 0.459 -19.065 9.422 1.000 1 A ASP 96.289 1
ATOM 372 C CG . ASP 48 48 ? A -0.653 -18.077 9.112 1.000 1 A ASP 96.488 1
ATOM 373 O OD1 . ASP 48 48 ? A -1.296 -17.593 10.070 1.000 1 A ASP 95.420 1
ATOM 374 O OD2 . ASP 48 48 ? A -0.836 -17.774 7.930 1.000 1 A ASP 94.996 1
ATOM 375 N N . GLY 49 49 ? A 3.072 -19.568 11.972 1.000 1 A GLY 95.974 1
ATOM 376 C CA . GLY 49 49 ? A 4.059 -20.536 12.393 1.000 1 A GLY 94.355 1
ATOM 377 C C . GLY 49 49 ? A 5.299 -20.649 11.507 1.000 1 A GLY 94.470 1
ATOM 378 O O . GLY 49 49 ? A 6.216 -21.393 11.846 1.000 1 A GLY 93.133 1
ATOM 379 N N . GLU 50 50 ? A 5.327 -19.933 10.399 1.000 1 A GLU 93.710 1
ATOM 380 C CA . GLU 50 50 ? A 6.471 -19.947 9.481 1.000 1 A GLU 93.552 1
ATOM 381 C C . GLU 50 50 ? A 7.328 -18.700 9.708 1.000 1 A GLU 94.513 1
ATOM 382 O O . GLU 50 50 ? A 6.842 -17.559 9.582 1.000 1 A GLU 94.545 1
ATOM 383 C CB . GLU 50 50 ? A 5.996 -19.956 8.023 1.000 1 A GLU 91.121 1
ATOM 384 C CG . GLU 50 50 ? A 7.148 -19.943 7.029 1.000 1 A GLU 88.088 1
ATOM 385 C CD . GLU 50 50 ? A 6.682 -19.879 5.608 1.000 1 A GLU 85.914 1
ATOM 386 O OE1 . GLU 50 50 ? A 6.243 -18.782 5.176 1.000 1 A GLU 77.915 1
ATOM 387 O OE2 . GLU 50 50 ? A 6.756 -20.910 4.894 1.000 1 A GLU 76.290 1
ATOM 388 N N . THR 51 51 ? A 8.596 -18.903 10.017 1.000 1 A THR 95.621 1
ATOM 389 C CA . THR 51 51 ? A 9.527 -17.779 10.071 1.000 1 A THR 95.684 1
ATOM 390 C C . THR 51 51 ? A 9.757 -17.291 8.650 1.000 1 A THR 95.678 1
ATOM 391 O O . THR 51 51 ? A 10.157 -18.047 7.766 1.000 1 A THR 93.992 1
ATOM 392 C CB . THR 51 51 ? A 10.849 -18.180 10.734 1.000 1 A THR 94.965 1
ATOM 393 O OG1 . THR 51 51 ? A 10.569 -18.639 12.058 1.000 1 A THR 92.562 1
ATOM 394 C CG2 . THR 51 51 ? A 11.814 -16.996 10.809 1.000 1 A THR 93.134 1
ATOM 395 N N . SER 52 52 ? A 9.448 -16.016 8.439 1.000 1 A SER 95.663 1
ATOM 396 C CA . SER 52 52 ? A 9.412 -15.435 7.094 1.000 1 A SER 95.472 1
ATOM 397 C C . SER 52 52 ? A 10.270 -14.187 7.048 1.000 1 A SER 96.389 1
ATOM 398 O O . SER 52 52 ? A 10.249 -13.371 7.972 1.000 1 A SER 96.120 1
ATOM 399 C CB . SER 52 52 ? A 7.968 -15.075 6.731 1.000 1 A SER 92.845 1
ATOM 400 O OG . SER 52 52 ? A 7.132 -16.220 6.798 1.000 1 A SER 85.091 1
ATOM 401 N N . LEU 53 53 ? A 10.986 -14.019 5.963 1.000 1 A LEU 97.340 1
ATOM 402 C CA . LEU 53 53 ? A 11.763 -12.800 5.708 1.000 1 A LEU 97.744 1
ATOM 403 C C . LEU 53 53 ? A 10.971 -11.969 4.701 1.000 1 A LEU 98.009 1
ATOM 404 O O . LEU 53 53 ? A 10.805 -12.332 3.545 1.000 1 A LEU 97.722 1
ATOM 405 C CB . LEU 53 53 ? A 13.150 -13.134 5.169 1.000 1 A LEU 97.184 1
ATOM 406 C CG . LEU 53 53 ? A 14.045 -11.917 4.944 1.000 1 A LEU 95.023 1
ATOM 407 C CD1 . LEU 53 53 ? A 14.367 -11.286 6.294 1.000 1 A LEU 93.622 1
ATOM 408 C CD2 . LEU 53 53 ? A 15.318 -12.303 4.224 1.000 1 A LEU 93.178 1
ATOM 409 N N . LEU 54 54 ? A 10.443 -10.834 5.197 1.000 1 A LEU 98.037 1
ATOM 410 C CA . LEU 54 54 ? A 9.686 -9.908 4.349 1.000 1 A LEU 98.252 1
ATOM 411 C C . LEU 54 54 ? A 10.652 -8.894 3.747 1.000 1 A LEU 98.192 1
ATOM 412 O O . LEU 54 54 ? A 11.350 -8.181 4.466 1.000 1 A LEU 98.001 1
ATOM 413 C CB . LEU 54 54 ? A 8.607 -9.182 5.164 1.000 1 A LEU 98.259 1
ATOM 414 C CG . LEU 54 54 ? A 7.682 -10.094 5.948 1.000 1 A LEU 98.090 1
ATOM 415 C CD1 . LEU 54 54 ? A 7.138 -11.226 5.065 1.000 1 A LEU 97.979 1
ATOM 416 C CD2 . LEU 54 54 ? A 6.539 -9.274 6.535 1.000 1 A LEU 98.062 1
ATOM 417 N N . ASP 55 55 ? A 10.704 -8.857 2.422 1.000 1 A ASP 98.171 1
ATOM 418 C CA . ASP 55 55 ? A 11.542 -7.952 1.648 1.000 1 A ASP 97.957 1
ATOM 419 C C . ASP 55 55 ? A 10.595 -6.920 1.036 1.000 1 A ASP 98.087 1
ATOM 420 O O . ASP 55 55 ? A 9.868 -7.225 0.083 1.000 1 A ASP 97.897 1
ATOM 421 C CB . ASP 55 55 ? A 12.307 -8.727 0.593 1.000 1 A ASP 96.811 1
ATOM 422 C CG . ASP 55 55 ? A 13.426 -7.921 -0.035 1.000 1 A ASP 94.603 1
ATOM 423 O OD1 . ASP 55 55 ? A 13.514 -6.711 0.213 1.000 1 A ASP 92.601 1
ATOM 424 O OD2 . ASP 55 55 ? A 14.212 -8.526 -0.805 1.000 1 A ASP 90.081 1
ATOM 425 N N . ILE 56 56 ? A 10.560 -5.729 1.608 1.000 1 A ILE 98.021 1
ATOM 426 C CA . ILE 56 56 ? A 9.503 -4.763 1.356 1.000 1 A ILE 98.112 1
ATOM 427 C C . ILE 56 56 ? A 10.072 -3.540 0.655 1.000 1 A ILE 97.784 1
ATOM 428 O O . ILE 56 56 ? A 10.942 -2.858 1.184 1.000 1 A ILE 97.684 1
ATOM 429 C CB . ILE 56 56 ? A 8.809 -4.337 2.663 1.000 1 A ILE 98.229 1
ATOM 430 C CG1 . ILE 56 56 ? A 8.240 -5.571 3.380 1.000 1 A ILE 97.467 1
ATOM 431 C CG2 . ILE 56 56 ? A 7.708 -3.315 2.369 1.000 1 A ILE 98.113 1
ATOM 432 C CD1 . ILE 56 56 ? A 7.883 -5.288 4.818 1.000 1 A ILE 92.306 1
ATOM 433 N N . LEU 57 57 ? A 9.533 -3.240 -0.527 1.000 1 A LEU 97.574 1
ATOM 434 C CA . LEU 57 57 ? A 9.856 -2.016 -1.232 1.000 1 A LEU 97.180 1
ATOM 435 C C . LEU 57 57 ? A 8.804 -0.972 -0.915 1.000 1 A LEU 97.328 1
ATOM 436 O O . LEU 57 57 ? A 7.617 -1.126 -1.253 1.000 1 A LEU 97.377 1
ATOM 437 C CB . LEU 57 57 ? A 9.915 -2.230 -2.746 1.000 1 A LEU 96.145 1
ATOM 438 C CG . LEU 57 57 ? A 10.213 -0.972 -3.557 1.000 1 A LEU 94.646 1
ATOM 439 C CD1 . LEU 57 57 ? A 11.575 -0.398 -3.212 1.000 1 A LEU 93.347 1
ATOM 440 C CD2 . LEU 57 57 ? A 10.101 -1.236 -5.031 1.000 1 A LEU 92.924 1
ATOM 441 N N . ASP 58 58 ? A 9.224 0.082 -0.234 1.000 1 A ASP 97.389 1
ATOM 442 C CA . ASP 58 58 ? A 8.406 1.267 0.046 1.000 1 A ASP 97.326 1
ATOM 443 C C . ASP 58 58 ? A 8.647 2.249 -1.077 1.000 1 A ASP 96.840 1
ATOM 444 O O . ASP 58 58 ? A 9.673 2.930 -1.098 1.000 1 A ASP 96.130 1
ATOM 445 C CB . ASP 58 58 ? A 8.808 1.846 1.412 1.000 1 A ASP 97.324 1
ATOM 446 C CG . ASP 58 58 ? A 8.178 3.214 1.658 1.000 1 A ASP 97.318 1
ATOM 447 O OD1 . ASP 58 58 ? A 7.033 3.437 1.174 1.000 1 A ASP 96.876 1
ATOM 448 O OD2 . ASP 58 58 ? A 8.793 4.039 2.359 1.000 1 A ASP 96.582 1
ATOM 449 N N . THR 59 59 ? A 7.720 2.308 -2.029 1.000 1 A THR 97.074 1
ATOM 450 C CA . THR 59 59 ? A 7.929 3.087 -3.239 1.000 1 A THR 96.625 1
ATOM 451 C C . THR 59 59 ? A 7.772 4.573 -2.991 1.000 1 A THR 95.709 1
ATOM 452 O O . THR 59 59 ? A 7.063 4.991 -2.071 1.000 1 A THR 94.517 1
ATOM 453 C CB . THR 59 59 ? A 6.939 2.673 -4.328 1.000 1 A THR 96.486 1
ATOM 454 O OG1 . THR 59 59 ? A 5.602 2.934 -3.857 1.000 1 A THR 94.424 1
ATOM 455 C CG2 . THR 59 59 ? A 7.073 1.168 -4.600 1.000 1 A THR 94.670 1
ATOM 456 N N . ALA 60 60 ? A 8.449 5.368 -3.818 1.000 1 A ALA 95.711 1
ATOM 457 C CA . ALA 60 60 ? A 8.269 6.806 -3.764 1.000 1 A ALA 94.430 1
ATOM 458 C C . ALA 60 60 ? A 8.437 7.460 -5.131 1.000 1 A ALA 91.086 1
ATOM 459 O O . ALA 60 60 ? A 7.955 8.560 -5.355 1.000 1 A ALA 86.517 1
ATOM 460 C CB . ALA 60 60 ? A 9.235 7.424 -2.774 1.000 1 A ALA 94.107 1
ATOM 461 N N . GLY 61 61 ? A 9.107 6.774 -6.065 1.000 1 A GLY 83.279 1
ATOM 462 C CA . GLY 61 61 ? A 9.262 7.315 -7.415 1.000 1 A GLY 79.154 1
ATOM 463 C C . GLY 61 61 ? A 10.030 8.605 -7.472 1.000 1 A GLY 79.594 1
ATOM 464 O O . GLY 61 61 ? A 9.689 9.506 -8.221 1.000 1 A GLY 73.796 1
ATOM 465 N N . GLN 62 62 ? A 11.096 8.718 -6.661 1.000 1 A GLN 78.210 1
ATOM 466 C CA . GLN 62 62 ? A 11.896 9.954 -6.655 1.000 1 A GLN 77.045 1
ATOM 467 C C . GLN 62 62 ? A 12.522 10.209 -8.001 1.000 1 A GLN 77.486 1
ATOM 468 O O . GLN 62 62 ? A 12.596 11.370 -8.434 1.000 1 A GLN 73.680 1
ATOM 469 C CB . GLN 62 62 ? A 12.983 9.879 -5.578 1.000 1 A GLN 72.809 1
ATOM 470 C CG . GLN 62 62 ? A 13.877 11.093 -5.520 1.000 1 A GLN 68.615 1
ATOM 471 C CD . GLN 62 62 ? A 14.970 10.979 -4.456 1.000 1 A GLN 61.090 1
ATOM 472 O OE1 . GLN 62 62 ? A 15.074 9.952 -3.789 1.000 1 A GLN 57.519 1
ATOM 473 N NE2 . GLN 62 62 ? A 15.743 12.033 -4.295 1.000 1 A GLN 59.113 1
ATOM 474 N N . GLU 63 63 ? A 12.966 9.175 -8.671 1.000 1 A GLU 76.268 1
ATOM 475 C CA . GLU 63 63 ? A 13.661 9.293 -9.954 1.000 1 A GLU 74.587 1
ATOM 476 C C . GLU 63 63 ? A 12.840 8.699 -11.076 1.000 1 A GLU 76.367 1
ATOM 477 O O . GLU 63 63 ? A 12.041 7.784 -10.855 1.000 1 A GLU 73.316 1
ATOM 478 C CB . GLU 63 63 ? A 15.039 8.632 -9.888 1.000 1 A GLU 68.965 1
ATOM 479 C CG . GLU 63 63 ? A 15.922 9.118 -8.751 1.000 1 A GLU 66.620 1
ATOM 480 C CD . GLU 63 63 ? A 16.268 10.591 -8.849 1.000 1 A GLU 62.957 1
ATOM 481 O OE1 . GLU 63 63 ? A 16.198 11.159 -9.967 1.000 1 A GLU 61.618 1
ATOM 482 O OE2 . GLU 63 63 ? A 16.637 11.186 -7.798 1.000 1 A GLU 61.578 1
ATOM 483 N N . GLU 64 64 ? A 13.038 9.209 -12.281 1.000 1 A GLU 79.470 1
ATOM 484 C CA . GLU 64 64 ? A 12.410 8.655 -13.488 1.000 1 A GLU 79.141 1
ATOM 485 C C . GLU 64 64 ? A 12.679 7.145 -13.607 1.000 1 A GLU 79.416 1
ATOM 486 O O . GLU 64 64 ? A 11.793 6.359 -13.950 1.000 1 A GLU 75.611 1
ATOM 487 C CB . GLU 64 64 ? A 12.916 9.369 -14.737 1.000 1 A GLU 73.892 1
ATOM 488 C CG . GLU 64 64 ? A 12.345 8.786 -16.038 1.000 1 A GLU 69.147 1
ATOM 489 C CD . GLU 64 64 ? A 12.860 9.554 -17.262 1.000 1 A GLU 62.874 1
ATOM 490 O OE1 . GLU 64 64 ? A 13.642 10.519 -17.094 1.000 1 A GLU 62.519 1
ATOM 491 O OE2 . GLU 64 64 ? A 12.466 9.169 -18.397 1.000 1 A GLU 60.231 1
ATOM 492 N N . TYR 65 65 ? A 13.895 6.746 -13.307 1.000 1 A TYR 79.447 1
ATOM 493 C CA . TYR 65 65 ? A 14.296 5.348 -13.309 1.000 1 A TYR 79.633 1
ATOM 494 C C . TYR 65 65 ? A 14.839 4.953 -11.944 1.000 1 A TYR 80.707 1
ATOM 495 O O . TYR 65 65 ? A 15.630 5.665 -11.343 1.000 1 A TYR 78.531 1
ATOM 496 C CB . TYR 65 65 ? A 15.330 5.072 -14.388 1.000 1 A TYR 75.482 1
ATOM 497 C CG . TYR 65 65 ? A 14.850 5.469 -15.765 1.000 1 A TYR 70.535 1
ATOM 498 C CD1 . TYR 65 65 ? A 13.878 4.718 -16.426 1.000 1 A TYR 67.159 1
ATOM 499 C CD2 . TYR 65 65 ? A 15.338 6.588 -16.384 1.000 1 A TYR 67.061 1
ATOM 500 C CE1 . TYR 65 65 ? A 13.450 5.065 -17.689 1.000 1 A TYR 62.906 1
ATOM 501 C CE2 . TYR 65 65 ? A 14.912 6.962 -17.646 1.000 1 A TYR 63.930 1
ATOM 502 C CZ . TYR 65 65 ? A 13.961 6.195 -18.274 1.000 1 A TYR 62.303 1
ATOM 503 O OH . TYR 65 65 ? A 13.519 6.552 -19.535 1.000 1 A TYR 66.272 1
ATOM 504 N N . SER 66 66 ? A 14.427 3.790 -11.470 1.000 1 A SER 82.158 1
ATOM 505 C CA . SER 66 66 ? A 14.937 3.245 -10.222 1.000 1 A SER 81.123 1
ATOM 506 C C . SER 66 66 ? A 15.174 1.759 -10.426 1.000 1 A SER 83.308 1
ATOM 507 O O . SER 66 66 ? A 14.231 1.002 -10.667 1.000 1 A SER 81.987 1
ATOM 508 C CB . SER 66 66 ? A 13.966 3.476 -9.070 1.000 1 A SER 74.819 1
ATOM 509 O OG . SER 66 66 ? A 14.373 2.754 -7.906 1.000 1 A SER 69.243 1
ATOM 510 N N . ALA 67 67 ? A 16.428 1.349 -10.308 1.000 1 A ALA 79.859 1
ATOM 511 C CA . ALA 67 67 ? A 16.741 -0.063 -10.503 1.000 1 A ALA 79.444 1
ATOM 512 C C . ALA 67 67 ? A 16.066 -0.936 -9.452 1.000 1 A ALA 80.846 1
ATOM 513 O O . ALA 67 67 ? A 15.588 -2.030 -9.769 1.000 1 A ALA 81.173 1
ATOM 514 C CB . ALA 67 67 ? A 18.265 -0.286 -10.481 1.000 1 A ALA 76.700 1
ATOM 515 N N . MET 68 68 ? A 16.022 -0.452 -8.193 1.000 1 A MET 79.527 1
ATOM 516 C CA . MET 68 68 ? A 15.347 -1.226 -7.162 1.000 1 A MET 79.078 1
ATOM 517 C C . MET 68 68 ? A 13.857 -1.330 -7.444 1.000 1 A MET 80.867 1
ATOM 518 O O . MET 68 68 ? A 13.264 -2.409 -7.339 1.000 1 A MET 79.736 1
ATOM 519 C CB . MET 68 68 ? A 15.582 -0.608 -5.787 1.000 1 A MET 75.070 1
ATOM 520 C CG . MET 68 68 ? A 16.993 -0.800 -5.260 1.000 1 A MET 69.993 1
ATOM 521 S SD . MET 68 68 ? A 17.433 -2.532 -4.978 1.000 1 A MET 64.900 1
ATOM 522 C CE . MET 68 68 ? A 16.366 -2.897 -3.580 1.000 1 A MET 58.616 1
ATOM 523 N N . ARG 69 69 ? A 13.227 -0.200 -7.824 1.000 1 A ARG 86.842 1
ATOM 524 C CA . ARG 69 69 ? A 11.817 -0.221 -8.171 1.000 1 A ARG 87.748 1
ATOM 525 C C . ARG 69 69 ? A 11.554 -1.164 -9.317 1.000 1 A ARG 90.222 1
ATOM 526 O O . ARG 69 69 ? A 10.644 -1.992 -9.286 1.000 1 A ARG 91.484 1
ATOM 527 C CB . ARG 69 69 ? A 11.334 1.189 -8.502 1.000 1 A ARG 85.962 1
ATOM 528 C CG . ARG 69 69 ? A 9.857 1.266 -8.853 1.000 1 A ARG 81.581 1
ATOM 529 C CD . ARG 69 69 ? A 9.544 2.604 -9.465 1.000 1 A ARG 77.117 1
ATOM 530 N NE . ARG 69 69 ? A 10.197 2.757 -10.745 1.000 1 A ARG 78.016 1
ATOM 531 C CZ . ARG 69 69 ? A 10.617 3.918 -11.248 1.000 1 A ARG 77.055 1
ATOM 532 N NH1 . ARG 69 69 ? A 10.502 5.027 -10.574 1.000 1 A ARG 71.746 1
ATOM 533 N NH2 . ARG 69 69 ? A 11.161 3.920 -12.457 1.000 1 A ARG 71.614 1
ATOM 534 N N . ASP 70 70 ? A 12.370 -1.043 -10.361 1.000 1 A ASP 85.207 1
ATOM 535 C CA . ASP 70 70 ? A 12.182 -1.905 -11.536 1.000 1 A ASP 87.931 1
ATOM 536 C C . ASP 70 70 ? A 12.356 -3.373 -11.165 1.000 1 A ASP 89.033 1
ATOM 537 O O . ASP 70 70 ? A 11.575 -4.235 -11.610 1.000 1 A ASP 89.724 1
ATOM 538 C CB . ASP 70 70 ? A 13.163 -1.537 -12.636 1.000 1 A ASP 86.469 1
ATOM 539 C CG . ASP 70 70 ? A 12.903 -0.140 -13.201 1.000 1 A ASP 88.581 1
ATOM 540 O OD1 . ASP 70 70 ? A 11.817 0.441 -12.940 1.000 1 A ASP 82.790 1
ATOM 541 O OD2 . ASP 70 70 ? A 13.777 0.355 -13.949 1.000 1 A ASP 82.053 1
ATOM 542 N N . GLN 71 71 ? A 13.374 -3.656 -10.329 1.000 1 A GLN 90.561 1
ATOM 543 C CA . GLN 71 71 ? A 13.613 -5.052 -9.925 1.000 1 A GLN 89.001 1
ATOM 544 C C . GLN 71 71 ? A 12.436 -5.595 -9.123 1.000 1 A GLN 89.112 1
ATOM 545 O O . GLN 71 71 ? A 12.006 -6.734 -9.338 1.000 1 A GLN 88.499 1
ATOM 546 C CB . GLN 71 71 ? A 14.918 -5.163 -9.131 1.000 1 A GLN 86.813 1
ATOM 547 C CG . GLN 71 71 ? A 16.148 -4.882 -9.959 1.000 1 A GLN 75.355 1
ATOM 548 C CD . GLN 71 71 ? A 17.403 -4.767 -9.127 1.000 1 A GLN 68.108 1
ATOM 549 O OE1 . GLN 71 71 ? A 17.337 -4.844 -7.897 1.000 1 A GLN 63.402 1
ATOM 550 N NE2 . GLN 71 71 ? A 18.541 -4.580 -9.773 1.000 1 A GLN 61.709 1
ATOM 551 N N . TYR 72 72 ? A 11.905 -4.766 -8.195 1.000 1 A TYR 85.531 1
ATOM 552 C CA . TYR 72 72 ? A 10.768 -5.266 -7.419 1.000 1 A TYR 85.387 1
ATOM 553 C C . TYR 72 72 ? A 9.525 -5.366 -8.266 1.000 1 A TYR 88.597 1
ATOM 554 O O . TYR 72 72 ? A 8.709 -6.279 -8.034 1.000 1 A TYR 88.882 1
ATOM 555 C CB . TYR 72 72 ? A 10.524 -4.385 -6.195 1.000 1 A TYR 81.541 1
ATOM 556 C CG . TYR 72 72 ? A 11.373 -4.769 -5.034 1.000 1 A TYR 76.893 1
ATOM 557 C CD1 . TYR 72 72 ? A 12.706 -4.325 -4.915 1.000 1 A TYR 73.346 1
ATOM 558 C CD2 . TYR 72 72 ? A 10.871 -5.556 -4.007 1.000 1 A TYR 72.278 1
ATOM 559 C CE1 . TYR 72 72 ? A 13.484 -4.670 -3.845 1.000 1 A TYR 70.280 1
ATOM 560 C CE2 . TYR 72 72 ? A 11.668 -5.905 -2.913 1.000 1 A TYR 71.201 1
ATOM 561 C CZ . TYR 72 72 ? A 12.956 -5.455 -2.837 1.000 1 A TYR 68.198 1
ATOM 562 O OH . TYR 72 72 ? A 13.759 -5.791 -1.761 1.000 1 A TYR 73.012 1
ATOM 563 N N . MET 73 73 ? A 9.347 -4.475 -9.254 1.000 1 A MET 92.802 1
ATOM 564 C CA . MET 73 73 ? A 8.199 -4.603 -10.143 1.000 1 A MET 93.950 1
ATOM 565 C C . MET 73 73 ? A 8.305 -5.859 -10.995 1.000 1 A MET 95.132 1
ATOM 566 O O . MET 73 73 ? A 7.281 -6.489 -11.294 1.000 1 A MET 94.909 1
ATOM 567 C CB . MET 73 73 ? A 8.021 -3.387 -11.017 1.000 1 A MET 93.123 1
ATOM 568 C CG . MET 73 73 ? A 7.755 -2.104 -10.216 1.000 1 A MET 90.772 1
ATOM 569 S SD . MET 73 73 ? A 6.411 -2.280 -9.020 1.000 1 A MET 86.235 1
ATOM 570 C CE . MET 73 73 ? A 6.525 -0.684 -8.226 1.000 1 A MET 79.140 1
ATOM 571 N N . ARG 74 74 ? A 9.523 -6.229 -11.376 1.000 1 A ARG 94.220 1
ATOM 572 C CA . ARG 74 74 ? A 9.697 -7.459 -12.124 1.000 1 A ARG 93.795 1
ATOM 573 C C . ARG 74 74 ? A 9.603 -8.689 -11.242 1.000 1 A ARG 94.180 1
ATOM 574 O O . ARG 74 74 ? A 9.051 -9.714 -11.675 1.000 1 A ARG 94.403 1
ATOM 575 C CB . ARG 74 74 ? A 11.059 -7.453 -12.856 1.000 1 A ARG 92.393 1
ATOM 576 C CG . ARG 74 74 ? A 11.116 -6.524 -14.073 1.000 1 A ARG 88.910 1
ATOM 577 C CD . ARG 74 74 ? A 12.349 -6.761 -14.886 1.000 1 A ARG 88.064 1
ATOM 578 N NE . ARG 74 74 ? A 13.533 -6.447 -14.112 1.000 1 A ARG 82.165 1
ATOM 579 C CZ . ARG 74 74 ? A 14.071 -5.228 -14.086 1.000 1 A ARG 80.490 1
ATOM 580 N NH1 . ARG 74 74 ? A 13.529 -4.221 -14.750 1.000 1 A ARG 72.023 1
ATOM 581 N NH2 . ARG 74 74 ? A 15.204 -5.015 -13.384 1.000 1 A ARG 72.542 1
ATOM 582 N N . THR 75 75 ? A 10.108 -8.608 -10.036 1.000 1 A THR 95.510 1
ATOM 583 C CA . THR 75 75 ? A 10.242 -9.781 -9.178 1.000 1 A THR 94.842 1
ATOM 584 C C . THR 75 75 ? A 9.293 -9.772 -7.994 1.000 1 A THR 96.288 1
ATOM 585 O O . THR 75 75 ? A 9.202 -10.788 -7.287 1.000 1 A THR 95.719 1
ATOM 586 C CB . THR 75 75 ? A 11.675 -9.916 -8.650 1.000 1 A THR 92.139 1
ATOM 587 O OG1 . THR 75 75 ? A 11.996 -8.797 -7.807 1.000 1 A THR 86.012 1
ATOM 588 C CG2 . THR 75 75 ? A 12.666 -10.004 -9.793 1.000 1 A THR 85.393 1
ATOM 589 N N . GLY 76 76 ? A 8.625 -8.647 -7.726 1.000 1 A GLY 97.156 1
ATOM 590 C CA . GLY 76 76 ? A 7.741 -8.560 -6.589 1.000 1 A GLY 97.666 1
ATOM 591 C C . GLY 76 76 ? A 6.641 -9.579 -6.648 1.000 1 A GLY 98.166 1
ATOM 592 O O . GLY 76 76 ? A 6.027 -9.804 -7.673 1.000 1 A GLY 98.051 1
ATOM 593 N N . GLU 77 77 ? A 6.404 -10.239 -5.521 1.000 1 A GLU 98.470 1
ATOM 594 C CA . GLU 77 77 ? A 5.430 -11.326 -5.470 1.000 1 A GLU 98.551 1
ATOM 595 C C . GLU 77 77 ? A 4.037 -10.873 -5.057 1.000 1 A GLU 98.660 1
ATOM 596 O O . GLU 77 77 ? A 3.065 -11.556 -5.352 1.000 1 A GLU 98.521 1
ATOM 597 C CB . GLU 77 77 ? A 5.906 -12.398 -4.496 1.000 1 A GLU 98.351 1
ATOM 598 C CG . GLU 77 77 ? A 7.208 -13.047 -4.896 1.000 1 A GLU 97.998 1
ATOM 599 C CD . GLU 77 77 ? A 7.729 -13.994 -3.827 1.000 1 A GLU 97.613 1
ATOM 600 O OE1 . GLU 77 77 ? A 8.315 -13.521 -2.840 1.000 1 A GLU 93.788 1
ATOM 601 O OE2 . GLU 77 77 ? A 7.495 -15.210 -3.988 1.000 1 A GLU 93.195 1
ATOM 602 N N . GLY 78 78 ? A 3.954 -9.747 -4.363 1.000 1 A GLY 98.714 1
ATOM 603 C CA . GLY 78 78 ? A 2.692 -9.249 -3.888 1.000 1 A GLY 98.753 1
ATOM 604 C C . GLY 78 78 ? A 2.765 -7.765 -3.605 1.000 1 A GLY 98.828 1
ATOM 605 O O . GLY 78 78 ? A 3.815 -7.230 -3.332 1.000 1 A GLY 98.813 1
ATOM 606 N N . PHE 79 79 ? A 1.581 -7.124 -3.684 1.000 1 A PHE 98.875 1
ATOM 607 C CA . PHE 79 79 ? A 1.496 -5.673 -3.649 1.000 1 A PHE 98.887 1
ATOM 608 C C . PHE 79 79 ? A 0.448 -5.224 -2.661 1.000 1 A PHE 98.917 1
ATOM 609 O O . PHE 79 79 ? A -0.700 -5.667 -2.744 1.000 1 A PHE 98.898 1
ATOM 610 C CB . PHE 79 79 ? A 1.171 -5.145 -5.038 1.000 1 A PHE 98.823 1
ATOM 611 C CG . PHE 79 79 ? A 2.254 -5.367 -6.046 1.000 1 A PHE 98.764 1
ATOM 612 C CD1 . PHE 79 79 ? A 3.103 -4.317 -6.409 1.000 1 A PHE 98.638 1
ATOM 613 C CD2 . PHE 79 79 ? A 2.428 -6.623 -6.631 1.000 1 A PHE 98.624 1
ATOM 614 C CE1 . PHE 79 79 ? A 4.118 -4.532 -7.323 1.000 1 A PHE 98.356 1
ATOM 615 C CE2 . PHE 79 79 ? A 3.432 -6.833 -7.565 1.000 1 A PHE 98.398 1
ATOM 616 C CZ . PHE 79 79 ? A 4.288 -5.771 -7.910 1.000 1 A PHE 98.340 1
ATOM 617 N N . LEU 80 80 ? A 0.832 -4.343 -1.740 1.000 1 A LEU 98.927 1
ATOM 618 C CA . LEU 80 80 ? A -0.141 -3.607 -0.951 1.000 1 A LEU 98.937 1
ATOM 619 C C . LEU 80 80 ? A -0.487 -2.342 -1.713 1.000 1 A LEU 98.952 1
ATOM 620 O O . LEU 80 80 ? A 0.403 -1.547 -2.018 1.000 1 A LEU 98.928 1
ATOM 621 C CB . LEU 80 80 ? A 0.407 -3.222 0.411 1.000 1 A LEU 98.819 1
ATOM 622 C CG . LEU 80 80 ? A 0.630 -4.312 1.452 1.000 1 A LEU 97.220 1
ATOM 623 C CD1 . LEU 80 80 ? A -0.596 -5.223 1.587 1.000 1 A LEU 98.138 1
ATOM 624 C CD2 . LEU 80 80 ? A 0.935 -3.660 2.779 1.000 1 A LEU 98.281 1
ATOM 625 N N . SER 81 81 ? A -1.767 -2.166 -2.034 1.000 1 A SER 98.970 1
ATOM 626 C CA . SER 81 81 ? A -2.253 -0.977 -2.714 1.000 1 A SER 98.973 1
ATOM 627 C C . SER 81 81 ? A -2.975 -0.116 -1.693 1.000 1 A SER 98.985 1
ATOM 628 O O . SER 81 81 ? A -4.051 -0.453 -1.211 1.000 1 A SER 98.975 1
ATOM 629 C CB . SER 81 81 ? A -3.173 -1.349 -3.855 1.000 1 A SER 98.899 1
ATOM 630 O OG . SER 81 81 ? A -2.443 -2.007 -4.881 1.000 1 A SER 97.837 1
ATOM 631 N N . VAL 82 82 ? A -2.353 1.020 -1.359 1.000 1 A VAL 98.969 1
ATOM 632 C CA . VAL 82 82 ? A -2.767 1.824 -0.209 1.000 1 A VAL 98.978 1
ATOM 633 C C . VAL 82 82 ? A -3.461 3.089 -0.677 1.000 1 A VAL 98.978 1
ATOM 634 O O . VAL 82 82 ? A -2.956 3.824 -1.530 1.000 1 A VAL 98.965 1
ATOM 635 C CB . VAL 82 82 ? A -1.547 2.187 0.656 1.000 1 A VAL 98.977 1
ATOM 636 C CG1 . VAL 82 82 ? A -0.732 0.967 1.008 1.000 1 A VAL 98.978 1
ATOM 637 C CG2 . VAL 82 82 ? A -1.982 2.938 1.913 1.000 1 A VAL 98.973 1
ATOM 638 N N . PHE 83 83 ? A -4.625 3.362 -0.085 1.000 1 A PHE 98.983 1
ATOM 639 C CA . PHE 83 83 ? A -5.240 4.687 -0.183 1.000 1 A PHE 98.985 1
ATOM 640 C C . PHE 83 83 ? A -5.470 5.187 1.229 1.000 1 A PHE 98.984 1
ATOM 641 O O . PHE 83 83 ? A -5.347 4.432 2.200 1.000 1 A PHE 98.982 1
ATOM 642 C CB . PHE 83 83 ? A -6.551 4.641 -0.967 1.000 1 A PHE 98.984 1
ATOM 643 C CG . PHE 83 83 ? A -7.677 3.912 -0.276 1.000 1 A PHE 98.985 1
ATOM 644 C CD1 . PHE 83 83 ? A -7.810 2.534 -0.383 1.000 1 A PHE 98.982 1
ATOM 645 C CD2 . PHE 83 83 ? A -8.607 4.604 0.490 1.000 1 A PHE 98.982 1
ATOM 646 C CE1 . PHE 83 83 ? A -8.844 1.866 0.240 1.000 1 A PHE 98.978 1
ATOM 647 C CE2 . PHE 83 83 ? A -9.645 3.939 1.117 1.000 1 A PHE 98.971 1
ATOM 648 C CZ . PHE 83 83 ? A -9.771 2.574 0.998 1.000 1 A PHE 98.971 1
ATOM 649 N N . ALA 84 84 ? A -5.762 6.459 1.353 1.000 1 A ALA 98.964 1
ATOM 650 C CA . ALA 84 84 ? A -6.087 7.062 2.639 1.000 1 A ALA 98.963 1
ATOM 651 C C . ALA 84 84 ? A -7.591 7.247 2.729 1.000 1 A ALA 98.965 1
ATOM 652 O O . ALA 84 84 ? A -8.220 7.763 1.796 1.000 1 A ALA 98.952 1
ATOM 653 C CB . ALA 84 84 ? A -5.361 8.381 2.815 1.000 1 A ALA 98.932 1
ATOM 654 N N . ILE 85 85 ? A -8.174 6.828 3.851 1.000 1 A ILE 98.926 1
ATOM 655 C CA . ILE 85 85 ? A -9.626 6.864 3.992 1.000 1 A ILE 98.900 1
ATOM 656 C C . ILE 85 85 ? A -10.172 8.290 3.977 1.000 1 A ILE 98.882 1
ATOM 657 O O . ILE 85 85 ? A -11.388 8.469 3.824 1.000 1 A ILE 98.819 1
ATOM 658 C CB . ILE 85 85 ? A -10.119 6.101 5.250 1.000 1 A ILE 98.845 1
ATOM 659 C CG1 . ILE 85 85 ? A -9.529 6.699 6.525 1.000 1 A ILE 98.724 1
ATOM 660 C CG2 . ILE 85 85 ? A -9.775 4.647 5.111 1.000 1 A ILE 98.662 1
ATOM 661 C CD1 . ILE 85 85 ? A -10.405 7.809 7.110 1.000 1 A ILE 98.407 1
ATOM 662 N N . ASN 86 86 ? A -9.320 9.290 4.133 1.000 1 A ASN 98.872 1
ATOM 663 C CA . ASN 86 86 ? A -9.720 10.685 4.068 1.000 1 A ASN 98.834 1
ATOM 664 C C . ASN 86 86 ? A -9.352 11.341 2.758 1.000 1 A ASN 98.825 1
ATOM 665 O O . ASN 86 86 ? A -9.336 12.577 2.649 1.000 1 A ASN 98.736 1
ATOM 666 C CB . ASN 86 86 ? A -9.114 11.483 5.229 1.000 1 A ASN 98.766 1
ATOM 667 C CG . ASN 86 86 ? A -7.601 11.572 5.134 1.000 1 A ASN 98.727 1
ATOM 668 O OD1 . ASN 86 86 ? A -6.963 10.721 4.510 1.000 1 A ASN 98.526 1
ATOM 669 N ND2 . ASN 86 86 ? A -7.034 12.582 5.731 1.000 1 A ASN 97.949 1
ATOM 670 N N . ASN 87 87 ? A -9.018 10.553 1.727 1.000 1 A ASN 98.751 1
ATOM 671 C CA . ASN 87 87 ? A -8.485 11.064 0.466 1.000 1 A ASN 98.733 1
ATOM 672 C C . ASN 87 87 ? A -9.145 10.322 -0.693 1.000 1 A ASN 98.810 1
ATOM 673 O O . ASN 87 87 ? A -8.683 9.285 -1.128 1.000 1 A ASN 98.773 1
ATOM 674 C CB . ASN 87 87 ? A -6.954 10.917 0.453 1.000 1 A ASN 98.470 1
ATOM 675 C CG . ASN 87 87 ? A -6.295 11.472 -0.788 1.000 1 A ASN 97.357 1
ATOM 676 O OD1 . ASN 87 87 ? A -6.939 11.676 -1.841 1.000 1 A ASN 92.801 1
ATOM 677 N ND2 . ASN 87 87 ? A -5.004 11.759 -0.691 1.000 1 A ASN 90.887 1
ATOM 678 N N . THR 88 88 ? A -10.253 10.873 -1.175 1.000 1 A THR 98.866 1
ATOM 679 C CA . THR 88 88 ? A -11.032 10.200 -2.195 1.000 1 A THR 98.844 1
ATOM 680 C C . THR 88 88 ? A -10.226 10.022 -3.477 1.000 1 A THR 98.876 1
ATOM 681 O O . THR 88 88 ? A -10.340 8.996 -4.147 1.000 1 A THR 98.822 1
ATOM 682 C CB . THR 88 88 ? A -12.338 10.949 -2.460 1.000 1 A THR 98.582 1
ATOM 683 O OG1 . THR 88 88 ? A -13.159 10.865 -1.275 1.000 1 A THR 93.665 1
ATOM 684 C CG2 . THR 88 88 ? A -13.096 10.340 -3.623 1.000 1 A THR 92.711 1
ATOM 685 N N . LYS 89 89 ? A -9.385 10.999 -3.822 1.000 1 A LYS 98.875 1
ATOM 686 C CA . LYS 89 89 ? A -8.541 10.857 -5.022 1.000 1 A LYS 98.858 1
ATOM 687 C C . LYS 89 89 ? A -7.617 9.659 -4.892 1.000 1 A LYS 98.865 1
ATOM 688 O O . LYS 89 89 ? A -7.420 8.902 -5.860 1.000 1 A LYS 98.802 1
ATOM 689 C CB . LYS 89 89 ? A -7.768 12.133 -5.289 1.000 1 A LYS 98.754 1
ATOM 690 C CG . LYS 89 89 ? A -6.820 12.069 -6.471 1.000 1 A LYS 96.151 1
ATOM 691 C CD . LYS 89 89 ? A -7.578 11.880 -7.786 1.000 1 A LYS 89.284 1
ATOM 692 C CE . LYS 89 89 ? A -6.696 12.200 -8.997 1.000 1 A LYS 89.738 1
ATOM 693 N NZ . LYS 89 89 ? A -5.578 11.214 -9.109 1.000 1 A LYS 82.139 1
ATOM 694 N N . SER 90 90 ? A -7.039 9.468 -3.678 1.000 1 A SER 98.935 1
ATOM 695 C CA . SER 90 90 ? A -6.169 8.309 -3.499 1.000 1 A SER 98.927 1
ATOM 696 C C . SER 90 90 ? A -6.927 6.992 -3.697 1.000 1 A SER 98.917 1
ATOM 697 O O . SER 90 90 ? A -6.352 6.018 -4.180 1.000 1 A SER 98.879 1
ATOM 698 C CB . SER 90 90 ? A -5.502 8.331 -2.132 1.000 1 A SER 98.925 1
ATOM 699 O OG . SER 90 90 ? A -6.401 8.016 -1.071 1.000 1 A SER 98.927 1
ATOM 700 N N . PHE 91 91 ? A -8.219 6.956 -3.333 1.000 1 A PHE 98.961 1
ATOM 701 C CA . PHE 91 91 ? A -9.054 5.806 -3.573 1.000 1 A PHE 98.959 1
ATOM 702 C C . PHE 91 91 ? A -9.286 5.619 -5.070 1.000 1 A PHE 98.939 1
ATOM 703 O O . PHE 91 91 ? A -9.212 4.508 -5.601 1.000 1 A PHE 98.889 1
ATOM 704 C CB . PHE 91 91 ? A -10.369 5.937 -2.827 1.000 1 A PHE 98.941 1
ATOM 705 C CG . PHE 91 91 ? A -11.285 4.756 -2.983 1.000 1 A PHE 98.928 1
ATOM 706 C CD1 . PHE 91 91 ? A -10.947 3.531 -2.478 1.000 1 A PHE 98.907 1
ATOM 707 C CD2 . PHE 91 91 ? A -12.479 4.897 -3.672 1.000 1 A PHE 98.881 1
ATOM 708 C CE1 . PHE 91 91 ? A -11.792 2.441 -2.623 1.000 1 A PHE 98.831 1
ATOM 709 C CE2 . PHE 91 91 ? A -13.325 3.817 -3.822 1.000 1 A PHE 98.762 1
ATOM 710 C CZ . PHE 91 91 ? A -12.969 2.594 -3.291 1.000 1 A PHE 98.777 1
ATOM 711 N N . GLU 92 92 ? A -9.598 6.733 -5.766 1.000 1 A GLU 98.860 1
ATOM 712 C CA . GLU 92 92 ? A -9.783 6.659 -7.218 1.000 1 A GLU 98.759 1
ATOM 713 C C . GLU 92 92 ? A -8.496 6.196 -7.908 1.000 1 A GLU 98.717 1
ATOM 714 O O . GLU 92 92 ? A -8.557 5.515 -8.928 1.000 1 A GLU 98.449 1
ATOM 715 C CB . GLU 92 92 ? A -10.219 8.022 -7.728 1.000 1 A GLU 98.601 1
ATOM 716 C CG . GLU 92 92 ? A -11.603 8.423 -7.209 1.000 1 A GLU 98.113 1
ATOM 717 C CD . GLU 92 92 ? A -11.952 9.875 -7.464 1.000 1 A GLU 97.350 1
ATOM 718 O OE1 . GLU 92 92 ? A -11.084 10.680 -7.839 1.000 1 A GLU 94.575 1
ATOM 719 O OE2 . GLU 92 92 ? A -13.155 10.210 -7.307 1.000 1 A GLU 94.639 1
ATOM 720 N N . ASP 93 93 ? A -7.342 6.547 -7.337 1.000 1 A ASP 98.698 1
ATOM 721 C CA . ASP 93 93 ? A -6.044 6.159 -7.896 1.000 1 A ASP 98.645 1
ATOM 722 C C . ASP 93 93 ? A -5.802 4.643 -7.819 1.000 1 A ASP 98.703 1
ATOM 723 O O . ASP 93 93 ? A -4.920 4.132 -8.536 1.000 1 A ASP 98.451 1
ATOM 724 C CB . ASP 93 93 ? A -4.897 6.852 -7.177 1.000 1 A ASP 98.439 1
ATOM 725 C CG . ASP 93 93 ? A -4.723 8.306 -7.566 1.000 1 A ASP 97.947 1
ATOM 726 O OD1 . ASP 93 93 ? A -5.369 8.753 -8.535 1.000 1 A ASP 95.826 1
ATOM 727 O OD2 . ASP 93 93 ? A -3.932 8.990 -6.887 1.000 1 A ASP 94.967 1
ATOM 728 N N . ILE 94 94 ? A -6.518 3.925 -6.973 1.000 1 A ILE 98.827 1
ATOM 729 C CA . ILE 94 94 ? A -6.291 2.475 -6.837 1.000 1 A ILE 98.805 1
ATOM 730 C C . ILE 94 94 ? A -6.418 1.767 -8.179 1.000 1 A ILE 98.636 1
ATOM 731 O O . ILE 94 94 ? A -5.665 0.845 -8.472 1.000 1 A ILE 98.444 1
ATOM 732 C CB . ILE 94 94 ? A -7.244 1.881 -5.801 1.000 1 A ILE 98.816 1
ATOM 733 C CG1 . ILE 94 94 ? A -6.889 2.367 -4.386 1.000 1 A ILE 98.831 1
ATOM 734 C CG2 . ILE 94 94 ? A -7.274 0.354 -5.861 1.000 1 A ILE 98.733 1
ATOM 735 C CD1 . ILE 94 94 ? A -5.505 1.995 -3.909 1.000 1 A ILE 98.763 1
ATOM 736 N N . HIS 95 95 ? A -7.380 2.229 -9.022 1.000 1 A HIS 98.171 1
ATOM 737 C CA . HIS 95 95 ? A -7.526 1.628 -10.340 1.000 1 A HIS 97.571 1
ATOM 738 C C . HIS 95 95 ? A -6.242 1.711 -11.148 1.000 1 A HIS 97.534 1
ATOM 739 O O . HIS 95 95 ? A -5.831 0.747 -11.803 1.000 1 A HIS 97.311 1
ATOM 740 C CB . HIS 95 95 ? A -8.649 2.323 -11.111 1.000 1 A HIS 96.471 1
ATOM 741 C CG . HIS 95 95 ? A -9.980 2.278 -10.445 1.000 1 A HIS 81.789 1
ATOM 742 N ND1 . HIS 95 95 ? A -10.869 1.239 -10.640 1.000 1 A HIS 77.508 1
ATOM 743 C CD2 . HIS 95 95 ? A -10.590 3.153 -9.607 1.000 1 A HIS 78.322 1
ATOM 744 C CE1 . HIS 95 95 ? A -11.953 1.467 -9.946 1.000 1 A HIS 75.376 1
ATOM 745 N NE2 . HIS 95 95 ? A -11.826 2.634 -9.318 1.000 1 A HIS 67.884 1
ATOM 746 N N . HIS 96 96 ? A -5.600 2.901 -11.079 1.000 1 A HIS 97.703 1
ATOM 747 C CA . HIS 96 96 ? A -4.350 3.080 -11.834 1.000 1 A HIS 97.427 1
ATOM 748 C C . HIS 96 96 ? A -3.244 2.162 -11.352 1.000 1 A HIS 97.631 1
ATOM 749 O O . HIS 96 96 ? A -2.566 1.500 -12.151 1.000 1 A HIS 97.470 1
ATOM 750 C CB . HIS 96 96 ? A -3.908 4.528 -11.726 1.000 1 A HIS 96.435 1
ATOM 751 C CG . HIS 96 96 ? A -2.463 4.761 -12.072 1.000 1 A HIS 95.171 1
ATOM 752 N ND1 . HIS 96 96 ? A -2.026 4.855 -13.369 1.000 1 A HIS 91.460 1
ATOM 753 C CD2 . HIS 96 96 ? A -1.389 4.942 -11.273 1.000 1 A HIS 92.301 1
ATOM 754 C CE1 . HIS 96 96 ? A -0.729 5.066 -13.361 1.000 1 A HIS 90.869 1
ATOM 755 N NE2 . HIS 96 96 ? A -0.310 5.127 -12.108 1.000 1 A HIS 90.048 1
ATOM 756 N N . TYR 97 97 ? A -3.080 2.088 -10.018 1.000 1 A TYR 97.724 1
ATOM 757 C CA . TYR 97 97 ? A -2.010 1.253 -9.473 1.000 1 A TYR 97.627 1
ATOM 758 C C . TYR 97 97 ? A -2.233 -0.205 -9.809 1.000 1 A TYR 97.677 1
ATOM 759 O O . TYR 97 97 ? A -1.300 -0.930 -10.146 1.000 1 A TYR 97.479 1
ATOM 760 C CB . TYR 97 97 ? A -1.825 1.498 -7.990 1.000 1 A TYR 97.496 1
ATOM 761 C CG . TYR 97 97 ? A -1.320 2.878 -7.731 1.000 1 A TYR 97.298 1
ATOM 762 C CD1 . TYR 97 97 ? A -0.009 3.209 -8.033 1.000 1 A TYR 96.568 1
ATOM 763 C CD2 . TYR 97 97 ? A -2.152 3.894 -7.266 1.000 1 A TYR 96.705 1
ATOM 764 C CE1 . TYR 97 97 ? A 0.468 4.498 -7.857 1.000 1 A TYR 95.747 1
ATOM 765 C CE2 . TYR 97 97 ? A -1.686 5.180 -7.092 1.000 1 A TYR 96.166 1
ATOM 766 C CZ . TYR 97 97 ? A -0.378 5.478 -7.398 1.000 1 A TYR 95.903 1
ATOM 767 O OH . TYR 97 97 ? A 0.094 6.756 -7.251 1.000 1 A TYR 94.776 1
ATOM 768 N N . ARG 98 98 ? A -3.505 -0.659 -9.761 1.000 1 A ARG 98.055 1
ATOM 769 C CA . ARG 98 98 ? A -3.810 -2.050 -10.107 1.000 1 A ARG 97.915 1
ATOM 770 C C . ARG 98 98 ? A -3.503 -2.319 -11.590 1.000 1 A ARG 97.869 1
ATOM 771 O O . ARG 98 98 ? A -2.968 -3.366 -11.934 1.000 1 A ARG 97.555 1
ATOM 772 C CB . ARG 98 98 ? A -5.241 -2.421 -9.775 1.000 1 A ARG 97.616 1
ATOM 773 C CG . ARG 98 98 ? A -5.533 -3.894 -10.032 1.000 1 A ARG 95.888 1
ATOM 774 C CD . ARG 98 98 ? A -6.795 -4.307 -9.300 1.000 1 A ARG 93.470 1
ATOM 775 N NE . ARG 98 98 ? A -7.043 -5.740 -9.425 1.000 1 A ARG 91.172 1
ATOM 776 C CZ . ARG 98 98 ? A -7.766 -6.286 -10.389 1.000 1 A ARG 90.277 1
ATOM 777 N NH1 . ARG 98 98 ? A -8.309 -5.531 -11.325 1.000 1 A ARG 82.847 1
ATOM 778 N NH2 . ARG 98 98 ? A -7.946 -7.588 -10.409 1.000 1 A ARG 83.921 1
ATOM 779 N N . GLU 99 99 ? A -3.856 -1.337 -12.459 1.000 1 A GLU 97.842 1
ATOM 780 C CA . GLU 99 99 ? A -3.539 -1.501 -13.871 1.000 1 A GLU 97.448 1
ATOM 781 C C . GLU 99 99 ? A -2.047 -1.595 -14.107 1.000 1 A GLU 97.114 1
ATOM 782 O O . GLU 99 99 ? A -1.590 -2.439 -14.901 1.000 1 A GLU 96.807 1
ATOM 783 C CB . GLU 99 99 ? A -4.121 -0.353 -14.692 1.000 1 A GLU 97.041 1
ATOM 784 C CG . GLU 99 99 ? A -5.632 -0.418 -14.834 1.000 1 A GLU 94.458 1
ATOM 785 C CD . GLU 99 99 ? A -6.066 -1.607 -15.676 1.000 1 A GLU 89.896 1
ATOM 786 O OE1 . GLU 99 99 ? A -5.492 -1.826 -16.758 1.000 1 A GLU 82.529 1
ATOM 787 O OE2 . GLU 99 99 ? A -6.979 -2.335 -15.240 1.000 1 A GLU 82.080 1
ATOM 788 N N . GLN 100 100 ? A -1.273 -0.755 -13.431 1.000 1 A GLN 97.099 1
ATOM 789 C CA . GLN 100 100 ? A 0.182 -0.780 -13.591 1.000 1 A GLN 96.701 1
ATOM 790 C C . GLN 100 100 ? A 0.753 -2.098 -13.098 1.000 1 A GLN 97.071 1
ATOM 791 O O . GLN 100 100 ? A 1.657 -2.662 -13.724 1.000 1 A GLN 96.550 1
ATOM 792 C CB . GLN 100 100 ? A 0.842 0.386 -12.863 1.000 1 A GLN 95.692 1
ATOM 793 C CG . GLN 100 100 ? A 0.493 1.751 -13.483 1.000 1 A GLN 93.630 1
ATOM 794 C CD . GLN 100 100 ? A 0.938 1.835 -14.914 1.000 1 A GLN 91.755 1
ATOM 795 O OE1 . GLN 100 100 ? A 2.140 1.764 -15.215 1.000 1 A GLN 87.927 1
ATOM 796 N NE2 . GLN 100 100 ? A -0.016 2.003 -15.822 1.000 1 A GLN 86.092 1
ATOM 797 N N . ILE 101 101 ? A 0.249 -2.595 -11.956 1.000 1 A ILE 97.240 1
ATOM 798 C CA . ILE 101 101 ? A 0.740 -3.845 -11.402 1.000 1 A ILE 97.647 1
ATOM 799 C C . ILE 101 101 ? A 0.479 -4.990 -12.388 1.000 1 A ILE 97.783 1
ATOM 800 O O . ILE 101 101 ? A 1.364 -5.784 -12.703 1.000 1 A ILE 97.873 1
ATOM 801 C CB . ILE 101 101 ? A 0.096 -4.128 -10.056 1.000 1 A ILE 97.919 1
ATOM 802 C CG1 . ILE 101 101 ? A 0.587 -3.122 -9.011 1.000 1 A ILE 98.003 1
ATOM 803 C CG2 . ILE 101 101 ? A 0.354 -5.565 -9.597 1.000 1 A ILE 98.005 1
ATOM 804 C CD1 . ILE 101 101 ? A -0.228 -3.086 -7.736 1.000 1 A ILE 97.808 1
ATOM 805 N N . LYS 102 102 ? A -0.768 -5.090 -12.884 1.000 1 A LYS 97.836 1
ATOM 806 C CA . LYS 102 102 ? A -1.100 -6.154 -13.829 1.000 1 A LYS 97.521 1
ATOM 807 C C . LYS 102 102 ? A -0.267 -6.047 -15.104 1.000 1 A LYS 97.257 1
ATOM 808 O O . LYS 102 102 ? A 0.158 -7.073 -15.640 1.000 1 A LYS 97.142 1
ATOM 809 C CB . LYS 102 102 ? A -2.574 -6.122 -14.164 1.000 1 A LYS 97.286 1
ATOM 810 C CG . LYS 102 102 ? A -3.487 -6.564 -13.034 1.000 1 A LYS 94.421 1
ATOM 811 C CD . LYS 102 102 ? A -4.945 -6.252 -13.291 1.000 1 A LYS 90.812 1
ATOM 812 C CE . LYS 102 102 ? A -5.387 -6.796 -14.625 1.000 1 A LYS 84.640 1
ATOM 813 N NZ . LYS 102 102 ? A -6.797 -6.448 -14.917 1.000 1 A LYS 86.183 1
ATOM 814 N N . ARG 103 103 ? A -0.026 -4.802 -15.542 1.000 1 A ARG 97.033 1
ATOM 815 C CA . ARG 103 103 ? A 0.772 -4.605 -16.749 1.000 1 A ARG 96.125 1
ATOM 816 C C . ARG 103 103 ? A 2.225 -5.062 -16.504 1.000 1 A ARG 96.304 1
ATOM 817 O O . ARG 103 103 ? A 2.786 -5.793 -17.337 1.000 1 A ARG 96.205 1
ATOM 818 C CB . ARG 103 103 ? A 0.749 -3.132 -17.192 1.000 1 A ARG 94.693 1
ATOM 819 C CG . ARG 103 103 ? A 1.612 -2.896 -18.419 1.000 1 A ARG 86.633 1
ATOM 820 C CD . ARG 103 103 ? A 1.809 -1.397 -18.668 1.000 1 A ARG 82.399 1
ATOM 821 N NE . ARG 103 103 ? A 2.321 -0.688 -17.505 1.000 1 A ARG 78.224 1
ATOM 822 C CZ . ARG 103 103 ? A 3.613 -0.737 -17.111 1.000 1 A ARG 73.924 1
ATOM 823 N NH1 . ARG 103 103 ? A 4.520 -1.448 -17.765 1.000 1 A ARG 69.906 1
ATOM 824 N NH2 . ARG 103 103 ? A 3.977 -0.024 -16.026 1.000 1 A ARG 68.354 1
ATOM 825 N N . VAL 104 104 ? A 2.833 -4.621 -15.414 1.000 1 A VAL 96.079 1
ATOM 826 C CA . VAL 104 104 ? A 4.226 -4.931 -15.189 1.000 1 A VAL 95.685 1
ATOM 827 C C . VAL 104 104 ? A 4.426 -6.426 -14.910 1.000 1 A VAL 96.304 1
ATOM 828 O O . VAL 104 104 ? A 5.464 -6.986 -15.290 1.000 1 A VAL 95.628 1
ATOM 829 C CB . VAL 104 104 ? A 4.842 -4.082 -14.060 1.000 1 A VAL 93.256 1
ATOM 830 C CG1 . VAL 104 104 ? A 6.359 -4.082 -14.150 1.000 1 A VAL 87.439 1
ATOM 831 C CG2 . VAL 104 104 ? A 4.387 -4.545 -12.694 1.000 1 A VAL 87.605 1
ATOM 832 N N . LYS 105 105 ? A 3.436 -7.070 -14.310 1.000 1 A LYS 96.757 1
ATOM 833 C CA . LYS 105 105 ? A 3.514 -8.488 -14.034 1.000 1 A LYS 96.745 1
ATOM 834 C C . LYS 105 105 ? A 3.045 -9.330 -15.218 1.000 1 A LYS 96.528 1
ATOM 835 O O . LYS 105 105 ? A 3.222 -10.561 -15.183 1.000 1 A LYS 95.580 1
ATOM 836 C CB . LYS 105 105 ? A 2.685 -8.847 -12.803 1.000 1 A LYS 96.519 1
ATOM 837 C CG . LYS 105 105 ? A 3.186 -8.198 -11.517 1.000 1 A LYS 96.006 1
ATOM 838 C CD . LYS 105 105 ? A 4.581 -8.683 -11.120 1.000 1 A LYS 95.283 1
ATOM 839 C CE . LYS 105 105 ? A 4.614 -10.154 -10.755 1.000 1 A LYS 94.855 1
ATOM 840 N NZ . LYS 105 105 ? A 5.956 -10.557 -10.315 1.000 1 A LYS 94.843 1
ATOM 841 N N . ASP 106 106 ? A 2.462 -8.701 -16.251 1.000 1 A ASP 96.998 1
ATOM 842 C CA . ASP 106 106 ? A 1.903 -9.405 -17.415 1.000 1 A ASP 96.448 1
ATOM 843 C C . ASP 106 106 ? A 0.975 -10.522 -16.943 1.000 1 A ASP 96.413 1
ATOM 844 O O . ASP 106 106 ? A 1.026 -11.655 -17.396 1.000 1 A ASP 94.962 1
ATOM 845 C CB . ASP 106 106 ? A 2.997 -9.951 -18.334 1.000 1 A ASP 95.486 1
ATOM 846 C CG . ASP 106 106 ? A 2.494 -10.406 -19.688 1.000 1 A ASP 92.507 1
ATOM 847 O OD1 . ASP 106 106 ? A 1.391 -9.942 -20.096 1.000 1 A ASP 89.514 1
ATOM 848 O OD2 . ASP 106 106 ? A 3.183 -11.190 -20.355 1.000 1 A ASP 88.685 1
ATOM 849 N N . SER 107 107 ? A 0.088 -10.150 -16.002 1.000 1 A SER 96.377 1
ATOM 850 C CA . SER 107 107 ? A -0.739 -11.152 -15.343 1.000 1 A SER 95.586 1
ATOM 851 C C . SER 107 107 ? A -2.009 -10.497 -14.797 1.000 1 A SER 96.387 1
ATOM 852 O O . SER 107 107 ? A -1.975 -9.358 -14.327 1.000 1 A SER 96.533 1
ATOM 853 C CB . SER 107 107 ? A 0.038 -11.822 -14.211 1.000 1 A SER 93.743 1
ATOM 854 O OG . SER 107 107 ? A -0.829 -12.576 -13.364 1.000 1 A SER 89.945 1
ATOM 855 N N . GLU 108 108 ? A -3.120 -11.226 -14.887 1.000 1 A GLU 95.742 1
ATOM 856 C CA . GLU 108 108 ? A -4.358 -10.794 -14.270 1.000 1 A GLU 95.199 1
ATOM 857 C C . GLU 108 108 ? A -4.517 -11.390 -12.879 1.000 1 A GLU 95.318 1
ATOM 858 O O . GLU 108 108 ? A -5.550 -11.128 -12.220 1.000 1 A GLU 92.906 1
ATOM 859 C CB . GLU 108 108 ? A -5.540 -11.214 -15.149 1.000 1 A GLU 93.143 1
ATOM 860 C CG . GLU 108 108 ? A -5.579 -10.462 -16.464 1.000 1 A GLU 89.558 1
ATOM 861 C CD . GLU 108 108 ? A -6.839 -10.757 -17.257 1.000 1 A GLU 86.700 1
ATOM 862 O OE1 . GLU 108 108 ? A -7.002 -11.937 -17.662 1.000 1 A GLU 78.306 1
ATOM 863 O OE2 . GLU 108 108 ? A -7.642 -9.837 -17.466 1.000 1 A GLU 77.574 1
ATOM 864 N N . ASP 109 109 ? A -3.556 -12.177 -12.421 1.000 1 A ASP 95.320 1
ATOM 865 C CA . ASP 109 109 ? A -3.617 -12.884 -11.136 1.000 1 A ASP 95.610 1
ATOM 866 C C . ASP 109 109 ? A -2.345 -12.579 -10.359 1.000 1 A ASP 96.300 1
ATOM 867 O O . ASP 109 109 ? A -1.411 -13.365 -10.363 1.000 1 A ASP 95.177 1
ATOM 868 C CB . ASP 109 109 ? A -3.773 -14.392 -11.361 1.000 1 A ASP 93.788 1
ATOM 869 C CG . ASP 109 109 ? A -3.896 -15.168 -10.039 1.000 1 A ASP 91.831 1
ATOM 870 O OD1 . ASP 109 109 ? A -4.331 -14.562 -9.040 1.000 1 A ASP 89.546 1
ATOM 871 O OD2 . ASP 109 109 ? A -3.588 -16.383 -10.021 1.000 1 A ASP 87.945 1
ATOM 872 N N . VAL 110 110 ? A -2.342 -11.407 -9.709 1.000 1 A VAL 97.983 1
ATOM 873 C CA . VAL 110 110 ? A -1.185 -10.968 -8.933 1.000 1 A VAL 98.334 1
ATOM 874 C C . VAL 110 110 ? A -1.661 -10.794 -7.502 1.000 1 A VAL 98.517 1
ATOM 875 O O . VAL 110 110 ? A -2.691 -10.147 -7.263 1.000 1 A VAL 98.446 1
ATOM 876 C CB . VAL 110 110 ? A -0.627 -9.652 -9.460 1.000 1 A VAL 98.143 1
ATOM 877 C CG1 . VAL 110 110 ? A -0.267 -9.756 -10.938 1.000 1 A VAL 97.800 1
ATOM 878 C CG2 . VAL 110 110 ? A 0.576 -9.197 -8.628 1.000 1 A VAL 98.071 1
ATOM 879 N N . PRO 111 111 ? A -0.952 -11.368 -6.524 1.000 1 A PRO 98.727 1
ATOM 880 C CA . PRO 111 111 ? A -1.390 -11.194 -5.149 1.000 1 A PRO 98.795 1
ATOM 881 C C . PRO 111 111 ? A -1.405 -9.725 -4.749 1.000 1 A PRO 98.856 1
ATOM 882 O O . PRO 111 111 ? A -0.394 -9.043 -4.894 1.000 1 A PRO 98.848 1
ATOM 883 C CB . PRO 111 111 ? A -0.347 -11.974 -4.332 1.000 1 A PRO 98.738 1
ATOM 884 C CG . PRO 111 111 ? A 0.182 -12.986 -5.293 1.000 1 A PRO 98.580 1
ATOM 885 C CD . PRO 111 111 ? A 0.196 -12.280 -6.627 1.000 1 A PRO 98.625 1
ATOM 886 N N . MET 112 112 ? A -2.555 -9.260 -4.294 1.000 1 A MET 98.791 1
ATOM 887 C CA . MET 112 112 ? A -2.723 -7.864 -3.892 1.000 1 A MET 98.806 1
ATOM 888 C C . MET 112 112 ? A -3.599 -7.801 -2.660 1.000 1 A MET 98.875 1
ATOM 889 O O . MET 112 112 ? A -4.427 -8.682 -2.443 1.000 1 A MET 98.759 1
ATOM 890 C CB . MET 112 112 ? A -3.378 -7.025 -4.980 1.000 1 A MET 98.385 1
ATOM 891 C CG . MET 112 112 ? A -2.626 -6.939 -6.289 1.000 1 A MET 92.435 1
ATOM 892 S SD . MET 112 112 ? A -3.410 -5.740 -7.373 1.000 1 A MET 93.240 1
ATOM 893 C CE . MET 112 112 ? A -3.004 -6.418 -8.968 1.000 1 A MET 84.038 1
ATOM 894 N N . VAL 113 113 ? A -3.427 -6.750 -1.881 1.000 1 A VAL 98.958 1
ATOM 895 C CA . VAL 113 113 ? A -4.306 -6.428 -0.766 1.000 1 A VAL 98.979 1
ATOM 896 C C . VAL 113 113 ? A -4.634 -4.941 -0.865 1.000 1 A VAL 98.985 1
ATOM 897 O O . VAL 113 113 ? A -3.722 -4.119 -0.999 1.000 1 A VAL 98.979 1
ATOM 898 C CB . VAL 113 113 ? A -3.681 -6.744 0.600 1.000 1 A VAL 98.971 1
ATOM 899 C CG1 . VAL 113 113 ? A -3.418 -8.239 0.719 1.000 1 A VAL 98.936 1
ATOM 900 C CG2 . VAL 113 113 ? A -4.576 -6.247 1.739 1.000 1 A VAL 98.943 1
ATOM 901 N N . LEU 114 114 ? A -5.920 -4.601 -0.801 1.000 1 A LEU 98.979 1
ATOM 902 C CA . LEU 114 114 ? A -6.350 -3.205 -0.763 1.000 1 A LEU 98.987 1
ATOM 903 C C . LEU 114 114 ? A -6.315 -2.744 0.676 1.000 1 A LEU 98.990 1
ATOM 904 O O . LEU 114 114 ? A -6.903 -3.356 1.570 1.000 1 A LEU 98.984 1
ATOM 905 C CB . LEU 114 114 ? A -7.766 -3.084 -1.308 1.000 1 A LEU 98.979 1
ATOM 906 C CG . LEU 114 114 ? A -8.354 -1.676 -1.325 1.000 1 A LEU 98.933 1
ATOM 907 C CD1 . LEU 114 114 ? A -7.552 -0.773 -2.256 1.000 1 A LEU 98.906 1
ATOM 908 C CD2 . LEU 114 114 ? A -9.829 -1.712 -1.730 1.000 1 A LEU 98.896 1
ATOM 909 N N . VAL 115 115 ? A -5.593 -1.658 0.910 1.000 1 A VAL 98.985 1
ATOM 910 C CA . VAL 115 115 ? A -5.388 -1.125 2.264 1.000 1 A VAL 98.992 1
ATOM 911 C C . VAL 115 115 ? A -5.923 0.282 2.355 1.000 1 A VAL 98.992 1
ATOM 912 O O . VAL 115 115 ? A -5.503 1.164 1.627 1.000 1 A VAL 98.989 1
ATOM 913 C CB . VAL 115 115 ? A -3.907 -1.161 2.634 1.000 1 A VAL 98.987 1
ATOM 914 C CG1 . VAL 115 115 ? A -3.400 -2.598 2.636 1.000 1 A VAL 98.981 1
ATOM 915 C CG2 . VAL 115 115 ? A -3.676 -0.528 4.014 1.000 1 A VAL 98.979 1
ATOM 916 N N . GLY 116 116 ? A -6.861 0.499 3.267 1.000 1 A GLY 98.987 1
ATOM 917 C CA . GLY 116 116 ? A -7.393 1.819 3.539 1.000 1 A GLY 98.984 1
ATOM 918 C C . GLY 116 116 ? A -6.771 2.349 4.833 1.000 1 A GLY 98.981 1
ATOM 919 O O . GLY 116 116 ? A -7.180 1.978 5.930 1.000 1 A GLY 98.962 1
ATOM 920 N N . ASN 117 117 ? A -5.787 3.237 4.664 1.000 1 A ASN 98.964 1
ATOM 921 C CA . ASN 117 117 ? A -4.969 3.678 5.795 1.000 1 A ASN 98.964 1
ATOM 922 C C . ASN 117 117 ? A -5.547 4.939 6.416 1.000 1 A ASN 98.954 1
ATOM 923 O O . ASN 117 117 ? A -6.386 5.609 5.820 1.000 1 A ASN 98.928 1
ATOM 924 C CB . ASN 117 117 ? A -3.525 3.893 5.327 1.000 1 A ASN 98.962 1
ATOM 925 C CG . ASN 117 117 ? A -2.578 4.099 6.492 1.000 1 A ASN 98.950 1
ATOM 926 O OD1 . ASN 117 117 ? A -2.654 3.405 7.507 1.000 1 A ASN 98.747 1
ATOM 927 N ND2 . ASN 117 117 ? A -1.717 5.090 6.374 1.000 1 A ASN 98.755 1
ATOM 928 N N . LYS 118 118 ? A -5.075 5.248 7.613 1.000 1 A LYS 98.918 1
ATOM 929 C CA . LYS 118 118 ? A -5.440 6.423 8.385 1.000 1 A LYS 98.881 1
ATOM 930 C C . LYS 118 118 ? A -6.813 6.253 9.033 1.000 1 A LYS 98.885 1
ATOM 931 O O . LYS 118 118 ? A -7.565 7.194 9.181 1.000 1 A LYS 98.855 1
ATOM 932 C CB . LYS 118 118 ? A -5.382 7.730 7.581 1.000 1 A LYS 98.834 1
ATOM 933 C CG . LYS 118 118 ? A -4.066 7.929 6.839 1.000 1 A LYS 98.697 1
ATOM 934 C CD . LYS 118 118 ? A -3.844 9.366 6.430 1.000 1 A LYS 98.482 1
ATOM 935 C CE . LYS 118 118 ? A -2.597 9.484 5.589 1.000 1 A LYS 98.413 1
ATOM 936 N NZ . LYS 118 118 ? A -2.287 10.914 5.259 1.000 1 A LYS 98.396 1
ATOM 937 N N . SER 119 119 ? A -7.127 4.995 9.403 1.000 1 A SER 98.844 1
ATOM 938 C CA . SER 119 119 ? A -8.405 4.680 10.019 1.000 1 A SER 98.772 1
ATOM 939 C C . SER 119 119 ? A -8.630 5.391 11.343 1.000 1 A SER 98.754 1
ATOM 940 O O . SER 119 119 ? A -9.768 5.454 11.832 1.000 1 A SER 98.480 1
ATOM 941 C CB . SER 119 119 ? A -8.535 3.174 10.242 1.000 1 A SER 98.557 1
ATOM 942 O OG . SER 119 119 ? A -7.598 2.737 11.203 1.000 1 A SER 94.028 1
ATOM 943 N N . ASP 120 120 ? A -7.550 5.920 11.929 1.000 1 A ASP 98.853 1
ATOM 944 C CA . ASP 120 120 ? A -7.673 6.692 13.153 1.000 1 A ASP 98.828 1
ATOM 945 C C . ASP 120 120 ? A -8.320 8.050 12.973 1.000 1 A ASP 98.782 1
ATOM 946 O O . ASP 120 120 ? A -8.758 8.662 13.941 1.000 1 A ASP 98.630 1
ATOM 947 C CB . ASP 120 120 ? A -6.279 6.899 13.764 1.000 1 A ASP 98.826 1
ATOM 948 C CG . ASP 120 120 ? A -5.331 7.584 12.777 1.000 1 A ASP 98.865 1
ATOM 949 O OD1 . ASP 120 120 ? A -4.896 6.928 11.794 1.000 1 A ASP 98.676 1
ATOM 950 O OD2 . ASP 120 120 ? A -5.059 8.809 12.959 1.000 1 A ASP 98.561 1
ATOM 951 N N . LEU 121 121 ? A -8.356 8.549 11.727 1.000 1 A LEU 98.641 1
ATOM 952 C CA . LEU 121 121 ? A -8.805 9.917 11.501 1.000 1 A LEU 98.480 1
ATOM 953 C C . LEU 121 121 ? A -10.334 10.004 11.470 1.000 1 A LEU 98.369 1
ATOM 954 O O . LEU 121 121 ? A -11.013 9.075 10.985 1.000 1 A LEU 98.165 1
ATOM 955 C CB . LEU 121 121 ? A -8.227 10.477 10.204 1.000 1 A LEU 98.279 1
ATOM 956 C CG . LEU 121 121 ? A -6.736 10.753 10.227 1.000 1 A LEU 97.957 1
ATOM 957 C CD1 . LEU 121 121 ? A -6.382 11.762 11.307 1.000 1 A LEU 97.281 1
ATOM 958 C CD2 . LEU 121 121 ? A -6.269 11.251 8.855 1.000 1 A LEU 97.457 1
ATOM 959 N N . PRO 122 122 ? A -10.902 11.101 11.956 1.000 1 A PRO 98.064 1
ATOM 960 C CA . PRO 122 122 ? A -12.350 11.237 11.944 1.000 1 A PRO 97.401 1
ATOM 961 C C . PRO 122 122 ? A -12.933 11.689 10.605 1.000 1 A PRO 96.911 1
ATOM 962 O O . PRO 122 122 ? A -14.124 11.526 10.365 1.000 1 A PRO 93.981 1
ATOM 963 C CB . PRO 122 122 ? A -12.592 12.329 13.003 1.000 1 A PRO 96.247 1
ATOM 964 C CG . PRO 122 122 ? A -11.381 13.200 12.885 1.000 1 A PRO 95.009 1
ATOM 965 C CD . PRO 122 122 ? A -10.241 12.261 12.600 1.000 1 A PRO 97.177 1
ATOM 966 N N . SER 123 123 ? A -12.087 12.268 9.740 1.000 1 A SER 95.203 1
ATOM 967 C CA . SER 123 123 ? A -12.537 12.913 8.509 1.000 1 A SER 93.931 1
ATOM 968 C C . SER 123 123 ? A -12.643 11.960 7.327 1.000 1 A SER 94.703 1
ATOM 969 O O . SER 123 123 ? A -12.136 12.228 6.230 1.000 1 A SER 92.313 1
ATOM 970 C CB . SER 123 123 ? A -11.592 14.078 8.179 1.000 1 A SER 89.554 1
ATOM 971 O OG . SER 123 123 ? A -10.245 13.651 8.111 1.000 1 A SER 78.734 1
ATOM 972 N N . ARG 124 124 ? A -13.329 10.838 7.535 1.000 1 A ARG 97.495 1
ATOM 973 C CA . ARG 124 124 ? A -13.509 9.833 6.482 1.000 1 A ARG 97.767 1
ATOM 974 C C . ARG 124 124 ? A -14.264 10.392 5.295 1.000 1 A ARG 98.093 1
ATOM 975 O O . ARG 124 124 ? A -15.301 11.034 5.462 1.000 1 A ARG 97.333 1
ATOM 976 C CB . ARG 124 124 ? A -14.232 8.625 7.065 1.000 1 A ARG 97.182 1
ATOM 977 C CG . ARG 124 124 ? A -14.574 7.553 6.026 1.000 1 A ARG 96.689 1
ATOM 978 C CD . ARG 124 124 ? A -15.274 6.390 6.647 1.000 1 A ARG 96.370 1
ATOM 979 N NE . ARG 124 124 ? A -14.416 5.660 7.587 1.000 1 A ARG 96.244 1
ATOM 980 C CZ . ARG 124 124 ? A -13.548 4.717 7.214 1.000 1 A ARG 96.958 1
ATOM 981 N NH1 . ARG 124 124 ? A -13.398 4.420 5.930 1.000 1 A ARG 91.834 1
ATOM 982 N NH2 . ARG 124 124 ? A -12.811 4.102 8.137 1.000 1 A ARG 91.478 1
ATOM 983 N N . THR 125 125 ? A -13.763 10.131 4.080 1.000 1 A THR 98.734 1
ATOM 984 C CA . THR 125 125 ? A -14.462 10.434 2.837 1.000 1 A THR 98.734 1
ATOM 985 C C . THR 125 125 ? A -14.720 9.197 1.980 1.000 1 A THR 98.768 1
ATOM 986 O O . THR 125 125 ? A -15.479 9.276 1.017 1.000 1 A THR 98.522 1
ATOM 987 C CB . THR 125 125 ? A -13.685 11.460 2.008 1.000 1 A THR 98.647 1
ATOM 988 O OG1 . THR 125 125 ? A -12.441 10.897 1.584 1.000 1 A THR 98.385 1
ATOM 989 C CG2 . THR 125 125 ? A -13.458 12.728 2.790 1.000 1 A THR 98.272 1
ATOM 990 N N . VAL 126 126 ? A -14.084 8.075 2.317 1.000 1 A VAL 98.748 1
ATOM 991 C CA . VAL 126 126 ? A -14.288 6.815 1.592 1.000 1 A VAL 98.687 1
ATOM 992 C C . VAL 126 126 ? A -14.919 5.826 2.567 1.000 1 A VAL 98.529 1
ATOM 993 O O . VAL 126 126 ? A -14.318 5.443 3.555 1.000 1 A VAL 98.369 1
ATOM 994 C CB . VAL 126 126 ? A -12.963 6.258 1.052 1.000 1 A VAL 98.673 1
ATOM 995 C CG1 . VAL 126 126 ? A -12.282 7.299 0.176 1.000 1 A VAL 98.601 1
ATOM 996 C CG2 . VAL 126 126 ? A -13.208 4.967 0.282 1.000 1 A VAL 98.552 1
ATOM 997 N N . ASP 127 127 ? A -16.151 5.449 2.288 1.000 1 A ASP 98.327 1
ATOM 998 C CA . ASP 127 127 ? A -16.885 4.530 3.145 1.000 1 A ASP 97.977 1
ATOM 999 C C . ASP 127 127 ? A -16.252 3.142 3.096 1.000 1 A ASP 98.235 1
ATOM 1000 O O . ASP 127 127 ? A -15.792 2.682 2.053 1.000 1 A ASP 98.238 1
ATOM 1001 C CB . ASP 127 127 ? A -18.328 4.416 2.712 1.000 1 A ASP 96.794 1
ATOM 1002 C CG . ASP 127 127 ? A -19.121 5.687 2.949 1.000 1 A ASP 86.512 1
ATOM 1003 O OD1 . ASP 127 127 ? A -18.615 6.616 3.631 1.000 1 A ASP 82.413 1
ATOM 1004 O OD2 . ASP 127 127 ? A -20.275 5.733 2.487 1.000 1 A ASP 80.849 1
ATOM 1005 N N . THR 128 128 ? A -16.280 2.455 4.213 1.000 1 A THR 97.756 1
ATOM 1006 C CA . THR 128 128 ? A -15.779 1.096 4.262 1.000 1 A THR 97.873 1
ATOM 1007 C C . THR 128 128 ? A -16.483 0.209 3.254 1.000 1 A THR 98.290 1
ATOM 1008 O O . THR 128 128 ? A -15.848 -0.601 2.564 1.000 1 A THR 98.277 1
ATOM 1009 C CB . THR 128 128 ? A -15.930 0.532 5.683 1.000 1 A THR 97.363 1
ATOM 1010 O OG1 . THR 128 128 ? A -15.077 1.265 6.572 1.000 1 A THR 96.448 1
ATOM 1011 C CG2 . THR 128 128 ? A -15.550 -0.948 5.731 1.000 1 A THR 96.352 1
ATOM 1012 N N . LYS 129 129 ? A -17.808 0.387 3.096 1.000 1 A LYS 98.328 1
ATOM 1013 C CA . LYS 129 129 ? A -18.541 -0.447 2.142 1.000 1 A LYS 98.335 1
ATOM 1014 C C . LYS 129 129 ? A -18.083 -0.208 0.704 1.000 1 A LYS 98.487 1
ATOM 1015 O O . LYS 129 129 ? A -17.978 -1.155 -0.076 1.000 1 A LYS 98.567 1
ATOM 1016 C CB . LYS 129 129 ? A -20.037 -0.225 2.274 1.000 1 A LYS 98.001 1
ATOM 1017 C CG . LYS 129 129 ? A -20.844 -1.073 1.307 1.000 1 A LYS 89.283 1
ATOM 1018 C CD . LYS 129 129 ? A -22.326 -0.904 1.475 1.000 1 A LYS 80.331 1
ATOM 1019 C CE . LYS 129 129 ? A -23.076 -1.857 0.523 1.000 1 A LYS 78.081 1
ATOM 1020 N NZ . LYS 129 129 ? A -22.555 -1.714 -0.880 1.000 1 A LYS 67.560 1
ATOM 1021 N N . GLN 130 130 ? A -17.791 1.060 0.361 1.000 1 A GLN 98.301 1
ATOM 1022 C CA . GLN 130 130 ? A -17.320 1.361 -0.996 1.000 1 A GLN 98.256 1
ATOM 1023 C C . GLN 130 130 ? A -16.005 0.637 -1.265 1.000 1 A GLN 98.559 1
ATOM 1024 O O . GLN 130 130 ? A -15.794 0.059 -2.326 1.000 1 A GLN 98.564 1
ATOM 1025 C CB . GLN 130 130 ? A -17.166 2.851 -1.205 1.000 1 A GLN 97.666 1
ATOM 1026 C CG . GLN 130 130 ? A -16.723 3.220 -2.600 1.000 1 A GLN 89.508 1
ATOM 1027 C CD . GLN 130 130 ? A -16.598 4.707 -2.789 1.000 1 A GLN 83.446 1
ATOM 1028 O OE1 . GLN 130 130 ? A -16.679 5.493 -1.816 1.000 1 A GLN 82.980 1
ATOM 1029 N NE2 . GLN 130 130 ? A -16.373 5.124 -4.022 1.000 1 A GLN 78.892 1
ATOM 1030 N N . ALA 131 131 ? A -15.104 0.683 -0.278 1.000 1 A ALA 98.807 1
ATOM 1031 C CA . ALA 131 131 ? A -13.808 0.021 -0.444 1.000 1 A ALA 98.865 1
ATOM 1032 C C . ALA 131 131 ? A -13.960 -1.495 -0.447 1.000 1 A ALA 98.908 1
ATOM 1033 O O . ALA 131 131 ? A -13.279 -2.188 -1.199 1.000 1 A ALA 98.897 1
ATOM 1034 C CB . ALA 131 131 ? A -12.858 0.459 0.666 1.000 1 A ALA 98.815 1
ATOM 1035 N N . GLN 132 132 ? A -14.850 -2.018 0.393 1.000 1 A GLN 98.880 1
ATOM 1036 C CA . GLN 132 132 ? A -15.119 -3.458 0.393 1.000 1 A GLN 98.875 1
ATOM 1037 C C . GLN 132 132 ? A -15.645 -3.886 -0.966 1.000 1 A GLN 98.883 1
ATOM 1038 O O . GLN 132 132 ? A -15.262 -4.952 -1.482 1.000 1 A GLN 98.848 1
ATOM 1039 C CB . GLN 132 132 ? A -16.137 -3.821 1.467 1.000 1 A GLN 98.772 1
ATOM 1040 C CG . GLN 132 132 ? A -15.597 -3.802 2.882 1.000 1 A GLN 97.877 1
ATOM 1041 C CD . GLN 132 132 ? A -16.682 -3.966 3.912 1.000 1 A GLN 97.567 1
ATOM 1042 O OE1 . GLN 132 132 ? A -17.853 -3.684 3.655 1.000 1 A GLN 96.377 1
ATOM 1043 N NE2 . GLN 132 132 ? A -16.284 -4.398 5.105 1.000 1 A GLN 94.675 1
ATOM 1044 N N . ASP 133 133 ? A -16.521 -3.077 -1.561 1.000 1 A ASP 98.866 1
ATOM 1045 C CA . ASP 133 133 ? A -17.086 -3.438 -2.863 1.000 1 A ASP 98.826 1
ATOM 1046 C C . ASP 133 133 ? A -16.024 -3.423 -3.953 1.000 1 A ASP 98.829 1
ATOM 1047 O O . ASP 133 133 ? A -16.035 -4.288 -4.846 1.000 1 A ASP 98.737 1
ATOM 1048 C CB . ASP 133 133 ? A -18.218 -2.496 -3.218 1.000 1 A ASP 98.691 1
ATOM 1049 C CG . ASP 133 133 ? A -19.472 -2.739 -2.397 1.000 1 A ASP 98.169 1
ATOM 1050 O OD1 . ASP 133 133 ? A -19.539 -3.785 -1.696 1.000 1 A ASP 96.835 1
ATOM 1051 O OD2 . ASP 133 133 ? A -20.390 -1.902 -2.466 1.000 1 A ASP 96.451 1
ATOM 1052 N N . LEU 134 134 ? A -15.098 -2.440 -3.905 1.000 1 A LEU 98.852 1
ATOM 1053 C CA . LEU 134 134 ? A -14.018 -2.424 -4.884 1.000 1 A LEU 98.849 1
ATOM 1054 C C . LEU 134 134 ? A -13.141 -3.664 -4.728 1.000 1 A LEU 98.870 1
ATOM 1055 O O . LEU 134 134 ? A -12.816 -4.324 -5.725 1.000 1 A LEU 98.822 1
ATOM 1056 C CB . LEU 134 134 ? A -13.168 -1.156 -4.719 1.000 1 A LEU 98.815 1
ATOM 1057 C CG . LEU 134 134 ? A -12.032 -1.051 -5.732 1.000 1 A LEU 98.627 1
ATOM 1058 C CD1 . LEU 134 134 ? A -12.580 -0.951 -7.160 1.000 1 A LEU 98.287 1
ATOM 1059 C CD2 . LEU 134 134 ? A -11.136 0.165 -5.425 1.000 1 A LEU 98.334 1
ATOM 1060 N N . ALA 135 135 ? A -12.763 -3.963 -3.500 1.000 1 A ALA 98.878 1
ATOM 1061 C CA . ALA 135 135 ? A -11.924 -5.141 -3.259 1.000 1 A ALA 98.859 1
ATOM 1062 C C . ALA 135 135 ? A -12.631 -6.404 -3.731 1.000 1 A ALA 98.818 1
ATOM 1063 O O . ALA 135 135 ? A -11.998 -7.288 -4.327 1.000 1 A ALA 98.751 1
ATOM 1064 C CB . ALA 135 135 ? A -11.578 -5.243 -1.793 1.000 1 A ALA 98.837 1
ATOM 1065 N N . ARG 136 136 ? A -13.939 -6.484 -3.471 1.000 1 A ARG 98.775 1
ATOM 1066 C CA . ARG 136 136 ? A -14.707 -7.656 -3.898 1.000 1 A ARG 98.624 1
ATOM 1067 C C . ARG 136 136 ? A -14.704 -7.779 -5.446 1.000 1 A ARG 98.495 1
ATOM 1068 O O . ARG 136 136 ? A -14.559 -8.873 -5.972 1.000 1 A ARG 98.099 1
ATOM 1069 C CB . ARG 136 136 ? A -16.120 -7.582 -3.369 1.000 1 A ARG 98.473 1
ATOM 1070 C CG . ARG 136 136 ? A -16.957 -8.826 -3.622 1.000 1 A ARG 93.898 1
ATOM 1071 C CD . ARG 136 136 ? A -18.257 -8.766 -2.879 1.000 1 A ARG 90.681 1
ATOM 1072 N NE . ARG 136 136 ? A -18.103 -8.591 -1.453 1.000 1 A ARG 82.535 1
ATOM 1073 C CZ . ARG 136 136 ? A -18.317 -7.442 -0.795 1.000 1 A ARG 75.178 1
ATOM 1074 N NH1 . ARG 136 136 ? A -18.744 -6.366 -1.460 1.000 1 A ARG 71.244 1
ATOM 1075 N NH2 . ARG 136 136 ? A -18.130 -7.405 0.509 1.000 1 A ARG 65.687 1
ATOM 1076 N N . SER 137 137 ? A -14.823 -6.633 -6.128 1.000 1 A SER 98.538 1
ATOM 1077 C CA . SER 137 137 ? A -14.787 -6.660 -7.597 1.000 1 A SER 98.206 1
ATOM 1078 C C . SER 137 137 ? A -13.457 -7.161 -8.118 1.000 1 A SER 98.098 1
ATOM 1079 O O . SER 137 137 ? A -13.397 -7.799 -9.169 1.000 1 A SER 97.488 1
ATOM 1080 C CB . SER 137 137 ? A -15.096 -5.277 -8.164 1.000 1 A SER 97.622 1
ATOM 1081 O OG . SER 137 137 ? A -13.985 -4.417 -8.050 1.000 1 A SER 96.230 1
ATOM 1082 N N . TYR 138 138 ? A -12.371 -6.870 -7.373 1.000 1 A TYR 98.038 1
ATOM 1083 C CA . TYR 138 138 ? A -11.022 -7.338 -7.746 1.000 1 A TYR 97.850 1
ATOM 1084 C C . TYR 138 138 ? A -10.737 -8.753 -7.247 1.000 1 A TYR 97.670 1
ATOM 1085 O O . TYR 138 138 ? A -9.730 -9.359 -7.643 1.000 1 A TYR 97.301 1
ATOM 1086 C CB . TYR 138 138 ? A -9.971 -6.426 -7.165 1.000 1 A TYR 97.685 1
ATOM 1087 C CG . TYR 138 138 ? A -9.941 -5.009 -7.694 1.000 1 A TYR 97.852 1
ATOM 1088 C CD1 . TYR 138 138 ? A -10.502 -4.671 -8.923 1.000 1 A TYR 97.410 1
ATOM 1089 C CD2 . TYR 138 138 ? A -9.354 -4.006 -6.947 1.000 1 A TYR 97.461 1
ATOM 1090 C CE1 . TYR 138 138 ? A -10.457 -3.364 -9.397 1.000 1 A TYR 97.081 1
ATOM 1091 C CE2 . TYR 138 138 ? A -9.304 -2.705 -7.406 1.000 1 A TYR 96.860 1
ATOM 1092 C CZ . TYR 138 138 ? A -9.851 -2.388 -8.625 1.000 1 A TYR 97.209 1
ATOM 1093 O OH . TYR 138 138 ? A -9.787 -1.095 -9.098 1.000 1 A TYR 96.053 1
ATOM 1094 N N . GLY 139 139 ? A -11.569 -9.281 -6.338 1.000 1 A GLY 98.019 1
ATOM 1095 C CA . GLY 139 139 ? A -11.313 -10.573 -5.746 1.000 1 A GLY 97.791 1
ATOM 1096 C C . GLY 139 139 ? A -10.123 -10.577 -4.809 1.000 1 A GLY 98.098 1
ATOM 1097 O O . GLY 139 139 ? A -9.397 -11.568 -4.751 1.000 1 A GLY 97.485 1
ATOM 1098 N N . ILE 140 140 ? A -9.911 -9.457 -4.086 1.000 1 A ILE 98.509 1
ATOM 1099 C CA . ILE 140 140 ? A -8.782 -9.338 -3.171 1.000 1 A ILE 98.635 1
ATOM 1100 C C . ILE 140 140 ? A -9.278 -8.884 -1.802 1.000 1 A ILE 98.802 1
ATOM 1101 O O . ILE 140 140 ? A -10.375 -8.349 -1.678 1.000 1 A ILE 98.832 1
ATOM 1102 C CB . ILE 140 140 ? A -7.719 -8.352 -3.712 1.000 1 A ILE 98.550 1
ATOM 1103 C CG1 . ILE 140 140 ? A -8.241 -6.910 -3.738 1.000 1 A ILE 98.487 1
ATOM 1104 C CG2 . ILE 140 140 ? A -7.242 -8.800 -5.094 1.000 1 A ILE 98.539 1
ATOM 1105 C CD1 . ILE 140 140 ? A -7.228 -5.903 -4.226 1.000 1 A ILE 98.266 1
ATOM 1106 N N . PRO 141 141 ? A -8.473 -9.117 -0.784 1.000 1 A PRO 98.900 1
ATOM 1107 C CA . PRO 141 141 ? A -8.841 -8.633 0.542 1.000 1 A PRO 98.915 1
ATOM 1108 C C . PRO 141 141 ? A -8.779 -7.128 0.669 1.000 1 A PRO 98.943 1
ATOM 1109 O O . PRO 141 141 ? A -8.015 -6.467 -0.019 1.000 1 A PRO 98.937 1
ATOM 1110 C CB . PRO 141 141 ? A -7.810 -9.299 1.474 1.000 1 A PRO 98.879 1
ATOM 1111 C CG . PRO 141 141 ? A -7.222 -10.412 0.677 1.000 1 A PRO 98.785 1
ATOM 1112 C CD . PRO 141 141 ? A -7.266 -9.952 -0.749 1.000 1 A PRO 98.852 1
ATOM 1113 N N . PHE 142 142 ? A -9.599 -6.606 1.562 1.000 1 A PHE 98.970 1
ATOM 1114 C CA . PHE 142 142 ? A -9.547 -5.194 1.966 1.000 1 A PHE 98.972 1
ATOM 1115 C C . PHE 142 142 ? A -9.324 -5.133 3.479 1.000 1 A PHE 98.965 1
ATOM 1116 O O . PHE 142 142 ? A -9.996 -5.851 4.231 1.000 1 A PHE 98.917 1
ATOM 1117 C CB . PHE 142 142 ? A -10.855 -4.475 1.625 1.000 1 A PHE 98.957 1
ATOM 1118 C CG . PHE 142 142 ? A -10.948 -3.108 2.241 1.000 1 A PHE 98.954 1
ATOM 1119 C CD1 . PHE 142 142 ? A -9.972 -2.152 1.998 1.000 1 A PHE 98.942 1
ATOM 1120 C CD2 . PHE 142 142 ? A -11.999 -2.779 3.097 1.000 1 A PHE 98.923 1
ATOM 1121 C CE1 . PHE 142 142 ? A -10.044 -0.901 2.574 1.000 1 A PHE 98.896 1
ATOM 1122 C CE2 . PHE 142 142 ? A -12.083 -1.536 3.684 1.000 1 A PHE 98.847 1
ATOM 1123 C CZ . PHE 142 142 ? A -11.093 -0.590 3.430 1.000 1 A PHE 98.858 1
ATOM 1124 N N . ILE 143 143 ? A -8.400 -4.306 3.890 1.000 1 A ILE 98.967 1
ATOM 1125 C CA . ILE 143 143 ? A -8.090 -4.137 5.306 1.000 1 A ILE 98.960 1
ATOM 1126 C C . ILE 143 143 ? A -7.922 -2.650 5.591 1.000 1 A ILE 98.965 1
ATOM 1127 O O . ILE 143 143 ? A -7.187 -1.967 4.881 1.000 1 A ILE 98.951 1
ATOM 1128 C CB . ILE 143 143 ? A -6.802 -4.900 5.668 1.000 1 A ILE 98.916 1
ATOM 1129 C CG1 . ILE 143 143 ? A -7.031 -6.405 5.469 1.000 1 A ILE 98.478 1
ATOM 1130 C CG2 . ILE 143 143 ? A -6.398 -4.615 7.126 1.000 1 A ILE 98.667 1
ATOM 1131 C CD1 . ILE 143 143 ? A -5.762 -7.216 5.438 1.000 1 A ILE 90.403 1
ATOM 1132 N N . GLU 144 144 ? A -8.612 -2.137 6.605 1.000 1 A GLU 98.915 1
ATOM 1133 C CA . GLU 144 144 ? A -8.372 -0.776 7.067 1.000 1 A GLU 98.887 1
ATOM 1134 C C . GLU 144 144 ? A -7.248 -0.789 8.087 1.000 1 A GLU 98.915 1
ATOM 1135 O O . GLU 144 144 ? A -7.173 -1.695 8.920 1.000 1 A GLU 98.791 1
ATOM 1136 C CB . GLU 144 144 ? A -9.620 -0.115 7.633 1.000 1 A GLU 98.509 1
ATOM 1137 C CG . GLU 144 144 ? A -10.655 0.188 6.558 1.000 1 A GLU 93.996 1
ATOM 1138 C CD . GLU 144 144 ? A -11.694 1.212 6.963 1.000 1 A GLU 92.127 1
ATOM 1139 O OE1 . GLU 144 144 ? A -11.694 1.671 8.114 1.000 1 A GLU 86.608 1
ATOM 1140 O OE2 . GLU 144 144 ? A -12.528 1.579 6.118 1.000 1 A GLU 83.574 1
ATOM 1141 N N . THR 145 145 ? A -6.364 0.210 8.004 1.000 1 A THR 98.983 1
ATOM 1142 C CA . THR 145 145 ? A -5.196 0.287 8.856 1.000 1 A THR 98.989 1
ATOM 1143 C C . THR 145 145 ? A -5.030 1.699 9.413 1.000 1 A THR 98.985 1
ATOM 1144 O O . THR 145 145 ? A -5.512 2.660 8.825 1.000 1 A THR 98.976 1
ATOM 1145 C CB . THR 145 145 ? A -3.901 -0.085 8.118 1.000 1 A THR 98.990 1
ATOM 1146 O OG1 . THR 145 145 ? A -3.641 0.904 7.109 1.000 1 A THR 98.979 1
ATOM 1147 C CG2 . THR 145 145 ? A -3.999 -1.458 7.482 1.000 1 A THR 98.984 1
ATOM 1148 N N . SER 146 146 ? A -4.288 1.783 10.500 1.000 1 A SER 98.943 1
ATOM 1149 C CA . SER 146 146 ? A -3.716 3.044 10.902 1.000 1 A SER 98.937 1
ATOM 1150 C C . SER 146 146 ? A -2.254 2.832 11.217 1.000 1 A SER 98.922 1
ATOM 1151 O O . SER 146 146 ? A -1.919 2.139 12.164 1.000 1 A SER 98.886 1
ATOM 1152 C CB . SER 146 146 ? A -4.403 3.646 12.123 1.000 1 A SER 98.915 1
ATOM 1153 O OG . SER 146 146 ? A -3.663 4.775 12.563 1.000 1 A SER 98.870 1
ATOM 1154 N N . ALA 147 147 ? A -1.372 3.445 10.429 1.000 1 A ALA 98.762 1
ATOM 1155 C CA . ALA 147 147 ? A 0.046 3.423 10.779 1.000 1 A ALA 98.655 1
ATOM 1156 C C . ALA 147 147 ? A 0.304 4.171 12.061 1.000 1 A ALA 98.652 1
ATOM 1157 O O . ALA 147 147 ? A 1.331 3.952 12.713 1.000 1 A ALA 98.534 1
ATOM 1158 C CB . ALA 147 147 ? A 0.868 3.989 9.635 1.000 1 A ALA 98.440 1
ATOM 1159 N N . LYS 148 148 ? A -0.589 5.085 12.443 1.000 1 A LYS 98.518 1
ATOM 1160 C CA . LYS 148 148 ? A -0.386 5.862 13.662 1.000 1 A LYS 98.510 1
ATOM 1161 C C . LYS 148 148 ? A -0.623 4.998 14.900 1.000 1 A LYS 98.577 1
ATOM 1162 O O . LYS 148 148 ? A 0.186 5.020 15.821 1.000 1 A LYS 98.436 1
ATOM 1163 C CB . LYS 148 148 ? A -1.330 7.072 13.674 1.000 1 A LYS 98.285 1
ATOM 1164 C CG . LYS 148 148 ? A -1.178 7.954 14.920 1.000 1 A LYS 97.847 1
ATOM 1165 C CD . LYS 148 148 ? A -2.003 9.212 14.783 1.000 1 A LYS 96.978 1
ATOM 1166 C CE . LYS 148 148 ? A -1.879 10.086 16.033 1.000 1 A LYS 95.186 1
ATOM 1167 N NZ . LYS 148 148 ? A -2.767 11.284 15.928 1.000 1 A LYS 91.438 1
ATOM 1168 N N . THR 149 149 ? A -1.713 4.230 14.897 1.000 1 A THR 98.683 1
ATOM 1169 C CA . THR 149 149 ? A -2.071 3.430 16.056 1.000 1 A THR 98.651 1
ATOM 1170 C C . THR 149 149 ? A -1.588 1.977 15.922 1.000 1 A THR 98.673 1
ATOM 1171 O O . THR 149 149 ? A -1.713 1.203 16.876 1.000 1 A THR 98.594 1
ATOM 1172 C CB . THR 149 149 ? A -3.577 3.406 16.288 1.000 1 A THR 98.579 1
ATOM 1173 O OG1 . THR 149 149 ? A -4.195 2.585 15.283 1.000 1 A THR 98.481 1
ATOM 1174 C CG2 . THR 149 149 ? A -4.147 4.805 16.227 1.000 1 A THR 98.204 1
ATOM 1175 N N . ARG 150 150 ? A -1.089 1.581 14.762 1.000 1 A ARG 98.602 1
ATOM 1176 C CA . ARG 150 150 ? A -0.673 0.242 14.388 1.000 1 A ARG 98.580 1
ATOM 1177 C C . ARG 150 150 ? A -1.847 -0.710 14.158 1.000 1 A ARG 98.661 1
ATOM 1178 O O . ARG 150 150 ? A -1.634 -1.889 13.876 1.000 1 A ARG 98.567 1
ATOM 1179 C CB . ARG 150 150 ? A 0.348 -0.360 15.379 1.000 1 A ARG 98.209 1
ATOM 1180 C CG . ARG 150 150 ? A 1.287 -1.353 14.714 1.000 1 A ARG 97.483 1
ATOM 1181 C CD . ARG 150 150 ? A 2.379 -1.881 15.614 1.000 1 A ARG 96.958 1
ATOM 1182 N NE . ARG 150 150 ? A 3.409 -2.567 14.840 1.000 1 A ARG 96.583 1
ATOM 1183 C CZ . ARG 150 150 ? A 3.295 -3.790 14.330 1.000 1 A ARG 96.392 1
ATOM 1184 N NH1 . ARG 150 150 ? A 2.172 -4.493 14.559 1.000 1 A ARG 93.057 1
ATOM 1185 N NH2 . ARG 150 150 ? A 4.283 -4.302 13.611 1.000 1 A ARG 93.468 1
ATOM 1186 N N . GLN 151 151 ? A -3.085 -0.200 14.241 1.000 1 A GLN 98.778 1
ATOM 1187 C CA . GLN 151 151 ? A -4.245 -1.045 13.956 1.000 1 A GLN 98.762 1
ATOM 1188 C C . GLN 151 151 ? A -4.154 -1.583 12.521 1.000 1 A GLN 98.859 1
ATOM 1189 O O . GLN 151 151 ? A -3.983 -0.826 11.580 1.000 1 A GLN 98.804 1
ATOM 1190 C CB . GLN 151 151 ? A -5.538 -0.251 14.126 1.000 1 A GLN 98.444 1
ATOM 1191 C CG . GLN 151 151 ? A -6.776 -1.081 13.798 1.000 1 A GLN 93.302 1
ATOM 1192 C CD . GLN 151 151 ? A -8.044 -0.272 13.749 1.000 1 A GLN 82.913 1
ATOM 1193 O OE1 . GLN 151 151 ? A -7.980 0.969 13.750 1.000 1 A GLN 74.009 1
ATOM 1194 N NE2 . GLN 151 151 ? A -9.169 -0.951 13.674 1.000 1 A GLN 74.448 1
ATOM 1195 N N . GLY 152 152 ? A -4.244 -2.890 12.415 1.000 1 A GLY 98.946 1
ATOM 1196 C CA . GLY 152 152 ? A -4.307 -3.540 11.115 1.000 1 A GLY 98.950 1
ATOM 1197 C C . GLY 152 152 ? A -3.020 -3.641 10.337 1.000 1 A GLY 98.961 1
ATOM 1198 O O . GLY 152 152 ? A -3.033 -4.169 9.234 1.000 1 A GLY 98.938 1
ATOM 1199 N N . VAL 153 153 ? A -1.917 -3.128 10.882 1.000 1 A VAL 98.933 1
ATOM 1200 C CA . VAL 153 153 ? A -0.676 -3.116 10.120 1.000 1 A VAL 98.934 1
ATOM 1201 C C . VAL 153 153 ? A -0.157 -4.538 9.890 1.000 1 A VAL 98.933 1
ATOM 1202 O O . VAL 153 153 ? A 0.119 -4.929 8.749 1.000 1 A VAL 98.925 1
ATOM 1203 C CB . VAL 153 153 ? A 0.391 -2.250 10.836 1.000 1 A VAL 98.891 1
ATOM 1204 C CG1 . VAL 153 153 ? A -0.082 -0.781 10.887 1.000 1 A VAL 98.856 1
ATOM 1205 C CG2 . VAL 153 153 ? A 1.732 -2.353 10.099 1.000 1 A VAL 98.822 1
ATOM 1206 N N . ASP 154 154 ? A -0.037 -5.305 10.963 1.000 1 A ASP 98.850 1
ATOM 1207 C CA . ASP 154 154 ? A 0.379 -6.711 10.785 1.000 1 A ASP 98.745 1
ATOM 1208 C C . ASP 154 154 ? A -0.620 -7.458 9.923 1.000 1 A ASP 98.771 1
ATOM 1209 O O . ASP 154 154 ? A -0.249 -8.249 9.061 1.000 1 A ASP 98.712 1
ATOM 1210 C CB . ASP 154 154 ? A 0.510 -7.414 12.135 1.000 1 A ASP 98.364 1
ATOM 1211 C CG . ASP 154 154 ? A 1.712 -6.935 12.936 1.000 1 A ASP 97.838 1
ATOM 1212 O OD1 . ASP 154 154 ? A 2.650 -6.387 12.332 1.000 1 A ASP 96.907 1
ATOM 1213 O OD2 . ASP 154 154 ? A 1.694 -7.109 14.168 1.000 1 A ASP 95.919 1
ATOM 1214 N N . ASP 155 155 ? A -1.920 -7.189 10.114 1.000 1 A ASP 98.829 1
ATOM 1215 C CA . ASP 155 155 ? A -2.957 -7.868 9.350 1.000 1 A ASP 98.843 1
ATOM 1216 C C . ASP 155 155 ? A -2.768 -7.614 7.854 1.000 1 A ASP 98.888 1
ATOM 1217 O O . ASP 155 155 ? A -2.910 -8.541 7.047 1.000 1 A ASP 98.870 1
ATOM 1218 C CB . ASP 155 155 ? A -4.326 -7.377 9.830 1.000 1 A ASP 98.701 1
ATOM 1219 C CG . ASP 155 155 ? A -5.471 -8.247 9.321 1.000 1 A ASP 94.148 1
ATOM 1220 O OD1 . ASP 155 155 ? A -5.229 -9.386 8.890 1.000 1 A ASP 93.590 1
ATOM 1221 O OD2 . ASP 155 155 ? A -6.618 -7.761 9.355 1.000 1 A ASP 92.640 1
ATOM 1222 N N . ALA 156 156 ? A -2.433 -6.384 7.480 1.000 1 A ALA 98.907 1
ATOM 1223 C CA . ALA 156 156 ? A -2.267 -6.047 6.070 1.000 1 A ALA 98.928 1
ATOM 1224 C C . ALA 156 156 ? A -1.099 -6.807 5.446 1.000 1 A ALA 98.925 1
ATOM 1225 O O . ALA 156 156 ? A -1.237 -7.451 4.404 1.000 1 A ALA 98.913 1
ATOM 1226 C CB . ALA 156 156 ? A -2.107 -4.545 5.904 1.000 1 A ALA 98.924 1
ATOM 1227 N N . PHE 157 157 ? A 0.056 -6.698 6.097 1.000 1 A PHE 98.901 1
ATOM 1228 C CA . PHE 157 157 ? A 1.237 -7.355 5.543 1.000 1 A PHE 98.879 1
ATOM 1229 C C . PHE 157 157 ? A 1.135 -8.860 5.619 1.000 1 A PHE 98.840 1
ATOM 1230 O O . PHE 157 157 ? A 1.499 -9.576 4.676 1.000 1 A PHE 98.816 1
ATOM 1231 C CB . PHE 157 157 ? A 2.501 -6.850 6.240 1.000 1 A PHE 98.856 1
ATOM 1232 C CG . PHE 157 157 ? A 2.922 -5.468 5.820 1.000 1 A PHE 98.880 1
ATOM 1233 C CD1 . PHE 157 157 ? A 3.672 -5.276 4.672 1.000 1 A PHE 98.851 1
ATOM 1234 C CD2 . PHE 157 157 ? A 2.564 -4.353 6.571 1.000 1 A PHE 98.842 1
ATOM 1235 C CE1 . PHE 157 157 ? A 4.065 -4.019 4.282 1.000 1 A PHE 98.791 1
ATOM 1236 C CE2 . PHE 157 157 ? A 2.943 -3.087 6.159 1.000 1 A PHE 98.781 1
ATOM 1237 C CZ . PHE 157 157 ? A 3.711 -2.919 5.025 1.000 1 A PHE 98.807 1
ATOM 1238 N N . TYR 158 158 ? A 0.624 -9.376 6.758 1.000 1 A TYR 98.821 1
ATOM 1239 C CA . TYR 158 158 ? A 0.523 -10.838 6.889 1.000 1 A TYR 98.747 1
ATOM 1240 C C . TYR 158 158 ? A -0.496 -11.416 5.919 1.000 1 A TYR 98.753 1
ATOM 1241 O O . TYR 158 158 ? A -0.309 -12.498 5.367 1.000 1 A TYR 98.689 1
ATOM 1242 C CB . TYR 158 158 ? A 0.171 -11.241 8.308 1.000 1 A TYR 98.562 1
ATOM 1243 C CG . TYR 158 158 ? A 1.270 -11.016 9.338 1.000 1 A TYR 98.314 1
ATOM 1244 C CD1 . TYR 158 158 ? A 2.416 -10.285 9.074 1.000 1 A TYR 97.853 1
ATOM 1245 C CD2 . TYR 158 158 ? A 1.132 -11.545 10.629 1.000 1 A TYR 97.845 1
ATOM 1246 C CE1 . TYR 158 158 ? A 3.393 -10.064 10.033 1.000 1 A TYR 97.289 1
ATOM 1247 C CE2 . TYR 158 158 ? A 2.096 -11.338 11.603 1.000 1 A TYR 96.975 1
ATOM 1248 C CZ . TYR 158 158 ? A 3.235 -10.606 11.296 1.000 1 A TYR 97.198 1
ATOM 1249 O OH . TYR 158 158 ? A 4.191 -10.373 12.254 1.000 1 A TYR 96.246 1
ATOM 1250 N N . THR 159 159 ? A -1.613 -10.676 5.689 1.000 1 A THR 98.783 1
ATOM 1251 C CA . THR 159 159 ? A -2.617 -11.125 4.721 1.000 1 A THR 98.806 1
ATOM 1252 C C . THR 159 159 ? A -2.023 -11.159 3.317 1.000 1 A THR 98.796 1
ATOM 1253 O O . THR 159 159 ? A -2.294 -12.067 2.545 1.000 1 A THR 98.772 1
ATOM 1254 C CB . THR 159 159 ? A -3.838 -10.203 4.781 1.000 1 A THR 98.828 1
ATOM 1255 O OG1 . THR 159 159 ? A -4.468 -10.344 6.047 1.000 1 A THR 98.765 1
ATOM 1256 C CG2 . THR 159 159 ? A -4.826 -10.577 3.683 1.000 1 A THR 98.764 1
ATOM 1257 N N . LEU 160 160 ? A -1.181 -10.171 2.989 1.000 1 A LEU 98.862 1
ATOM 1258 C CA . LEU 160 160 ? A -0.521 -10.207 1.673 1.000 1 A LEU 98.873 1
ATOM 1259 C C . LEU 160 160 ? A 0.367 -11.432 1.545 1.000 1 A LEU 98.835 1
ATOM 1260 O O . LEU 160 160 ? A 0.392 -12.094 0.494 1.000 1 A LEU 98.829 1
ATOM 1261 C CB . LEU 160 160 ? A 0.275 -8.931 1.445 1.000 1 A LEU 98.894 1
ATOM 1262 C CG . LEU 160 160 ? A 1.006 -8.842 0.101 1.000 1 A LEU 98.903 1
ATOM 1263 C CD1 . LEU 160 160 ? A 0.025 -9.005 -1.058 1.000 1 A LEU 98.902 1
ATOM 1264 C CD2 . LEU 160 160 ? A 1.764 -7.524 -0.024 1.000 1 A LEU 98.913 1
ATOM 1265 N N . VAL 161 161 ? A 1.103 -11.753 2.614 1.000 1 A VAL 98.747 1
ATOM 1266 C CA . VAL 161 161 ? A 1.914 -12.975 2.583 1.000 1 A VAL 98.632 1
ATOM 1267 C C . VAL 161 161 ? A 1.027 -14.186 2.334 1.000 1 A VAL 98.589 1
ATOM 1268 O O . VAL 161 161 ? A 1.372 -15.078 1.542 1.000 1 A VAL 98.531 1
ATOM 1269 C CB . VAL 161 161 ? A 2.724 -13.118 3.881 1.000 1 A VAL 98.453 1
ATOM 1270 C CG1 . VAL 161 161 ? A 3.798 -12.043 3.945 1.000 1 A VAL 98.490 1
ATOM 1271 C CG2 . VAL 161 161 ? A 3.302 -14.530 4.009 1.000 1 A VAL 98.234 1
ATOM 1272 N N . ARG 162 162 ? A -0.123 -14.230 3.003 1.000 1 A ARG 98.472 1
ATOM 1273 C CA . ARG 162 162 ? A -1.038 -15.361 2.810 1.000 1 A ARG 98.316 1
ATOM 1274 C C . ARG 162 162 ? A -1.549 -15.425 1.391 1.000 1 A ARG 98.279 1
ATOM 1275 O O . ARG 162 162 ? A -1.692 -16.508 0.821 1.000 1 A ARG 98.221 1
ATOM 1276 C CB . ARG 162 162 ? A -2.161 -15.299 3.823 1.000 1 A ARG 98.326 1
ATOM 1277 C CG . ARG 162 162 ? A -1.645 -15.434 5.265 1.000 1 A ARG 97.978 1
ATOM 1278 C CD . ARG 162 162 ? A -2.749 -15.301 6.285 1.000 1 A ARG 97.793 1
ATOM 1279 N NE . ARG 162 162 ? A -2.144 -15.459 7.618 1.000 1 A ARG 97.654 1
ATOM 1280 C CZ . ARG 162 162 ? A -2.188 -14.573 8.573 1.000 1 A ARG 97.360 1
ATOM 1281 N NH1 . ARG 162 162 ? A -2.868 -13.432 8.405 1.000 1 A ARG 95.927 1
ATOM 1282 N NH2 . ARG 162 162 ? A -1.567 -14.798 9.724 1.000 1 A ARG 96.415 1
ATOM 1283 N N . GLU 163 163 ? A -1.802 -14.237 0.778 1.000 1 A GLU 98.452 1
ATOM 1284 C CA . GLU 163 163 ? A -2.222 -14.197 -0.639 1.000 1 A GLU 98.450 1
ATOM 1285 C C . GLU 163 163 ? A -1.108 -14.707 -1.545 1.000 1 A GLU 98.465 1
ATOM 1286 O O . GLU 163 163 ? A -1.383 -15.429 -2.516 1.000 1 A GLU 98.337 1
ATOM 1287 C CB . GLU 163 163 ? A -2.618 -12.796 -1.037 1.000 1 A GLU 98.497 1
ATOM 1288 C CG . GLU 163 163 ? A -3.894 -12.336 -0.360 1.000 1 A GLU 98.409 1
ATOM 1289 C CD . GLU 163 163 ? A -5.076 -13.121 -0.840 1.000 1 A GLU 98.088 1
ATOM 1290 O OE1 . GLU 163 163 ? A -5.449 -12.977 -2.022 1.000 1 A GLU 96.482 1
ATOM 1291 O OE2 . GLU 163 163 ? A -5.628 -13.898 -0.050 1.000 1 A GLU 96.224 1
ATOM 1292 N N . ILE 164 164 ? A 0.140 -14.337 -1.246 1.000 1 A ILE 98.592 1
ATOM 1293 C CA . ILE 164 164 ? A 1.264 -14.853 -2.027 1.000 1 A ILE 98.537 1
ATOM 1294 C C . ILE 164 164 ? A 1.351 -16.363 -1.904 1.000 1 A ILE 98.315 1
ATOM 1295 O O . ILE 164 164 ? A 1.539 -17.075 -2.904 1.000 1 A ILE 98.220 1
ATOM 1296 C CB . ILE 164 164 ? A 2.587 -14.183 -1.597 1.000 1 A ILE 98.614 1
ATOM 1297 C CG1 . ILE 164 164 ? A 2.543 -12.692 -1.908 1.000 1 A ILE 98.720 1
ATOM 1298 C CG2 . ILE 164 164 ? A 3.762 -14.864 -2.278 1.000 1 A ILE 98.567 1
ATOM 1299 C CD1 . ILE 164 164 ? A 3.626 -11.865 -1.241 1.000 1 A ILE 98.629 1
ATOM 1300 N N . ARG 165 165 ? A 1.202 -16.878 -0.676 1.000 1 A ARG 98.339 1
ATOM 1301 C CA . ARG 165 165 ? A 1.219 -18.337 -0.489 1.000 1 A ARG 97.879 1
ATOM 1302 C C . ARG 165 165 ? A 0.146 -19.026 -1.314 1.000 1 A ARG 97.736 1
ATOM 1303 O O . ARG 165 165 ? A 0.403 -20.075 -1.900 1.000 1 A ARG 97.452 1
ATOM 1304 C CB . ARG 165 165 ? A 1.021 -18.668 0.994 1.000 1 A ARG 97.438 1
ATOM 1305 C CG . ARG 165 165 ? A 2.164 -18.300 1.911 1.000 1 A ARG 96.251 1
ATOM 1306 C CD . ARG 165 165 ? A 1.775 -18.511 3.357 1.000 1 A ARG 94.789 1
ATOM 1307 N NE . ARG 165 165 ? A 2.861 -18.245 4.283 1.000 1 A ARG 94.074 1
ATOM 1308 C CZ . ARG 165 165 ? A 2.662 -18.042 5.582 1.000 1 A ARG 93.283 1
ATOM 1309 N NH1 . ARG 165 165 ? A 1.444 -18.069 6.081 1.000 1 A ARG 90.770 1
ATOM 1310 N NH2 . ARG 165 165 ? A 3.722 -17.839 6.375 1.000 1 A ARG 90.993 1
ATOM 1311 N N . LYS 166 166 ? A -1.059 -18.420 -1.350 1.000 1 A LYS 97.654 1
ATOM 1312 C CA . LYS 166 166 ? A -2.138 -19.005 -2.123 1.000 1 A LYS 97.284 1
ATOM 1313 C C . LYS 166 166 ? A -1.786 -19.022 -3.610 1.000 1 A LYS 97.423 1
ATOM 1314 O O . LYS 166 166 ? A -2.108 -19.975 -4.324 1.000 1 A LYS 96.906 1
ATOM 1315 C CB . LYS 166 166 ? A -3.449 -18.252 -1.898 1.000 1 A LYS 96.863 1
ATOM 1316 C CG . LYS 166 166 ? A -4.043 -18.440 -0.506 1.000 1 A LYS 94.786 1
ATOM 1317 C CD . LYS 166 166 ? A -5.284 -17.599 -0.312 1.000 1 A LYS 89.129 1
ATOM 1318 C CE . LYS 166 166 ? A -5.716 -17.604 1.124 1.000 1 A LYS 82.813 1
ATOM 1319 N NZ . LYS 166 166 ? A -7.002 -16.862 1.314 1.000 1 A LYS 76.024 1
ATOM 1320 N N . HIS 167 167 ? A -1.147 -17.934 -4.085 1.000 1 A HIS 97.911 1
ATOM 1321 C CA . HIS 167 167 ? A -0.726 -17.887 -5.470 1.000 1 A HIS 97.676 1
ATOM 1322 C C . HIS 167 167 ? A 0.359 -18.904 -5.785 1.000 1 A HIS 97.492 1
ATOM 1323 O O . HIS 167 167 ? A 0.314 -19.581 -6.828 1.000 1 A HIS 96.818 1
ATOM 1324 C CB . HIS 167 167 ? A -0.232 -16.480 -5.814 1.000 1 A HIS 97.560 1
ATOM 1325 C CG . HIS 167 167 ? A 0.210 -16.323 -7.223 1.000 1 A HIS 97.337 1
ATOM 1326 N ND1 . HIS 167 167 ? A 1.528 -16.457 -7.584 1.000 1 A HIS 88.931 1
ATOM 1327 C CD2 . HIS 167 167 ? A -0.459 -16.044 -8.362 1.000 1 A HIS 90.745 1
ATOM 1328 C CE1 . HIS 167 167 ? A 1.635 -16.258 -8.897 1.000 1 A HIS 90.790 1
ATOM 1329 N NE2 . HIS 167 167 ? A 0.433 -16.012 -9.376 1.000 1 A HIS 92.295 1
ATOM 1330 N N . LYS 168 168 ? A 1.327 -19.040 -4.864 1.000 1 A LYS 96.910 1
ATOM 1331 C CA . LYS 168 168 ? A 2.431 -19.961 -5.104 1.000 1 A LYS 95.993 1
ATOM 1332 C C . LYS 168 168 ? A 1.982 -21.418 -5.112 1.000 1 A LYS 95.968 1
ATOM 1333 O O . LYS 168 168 ? A 2.610 -22.220 -5.801 1.000 1 A LYS 94.727 1
ATOM 1334 C CB . LYS 168 168 ? A 3.499 -19.782 -4.000 1.000 1 A LYS 93.991 1
ATOM 1335 C CG . LYS 168 168 ? A 4.248 -18.460 -4.073 1.000 1 A LYS 92.812 1
ATOM 1336 C CD . LYS 168 168 ? A 5.152 -18.219 -2.864 1.000 1 A LYS 90.124 1
ATOM 1337 C CE . LYS 168 168 ? A 6.320 -19.220 -2.845 1.000 1 A LYS 83.475 1
ATOM 1338 N NZ . LYS 168 168 ? A 7.269 -18.882 -1.741 1.000 1 A LYS 86.270 1
ATOM 1339 N N . GLU 169 169 ? A 0.924 -21.730 -4.403 1.000 1 A GLU 97.218 1
ATOM 1340 C CA . GLU 169 169 ? A 0.479 -23.119 -4.326 1.000 1 A GLU 96.681 1
ATOM 1341 C C . GLU 169 169 ? A -0.227 -23.582 -5.627 1.000 1 A GLU 96.424 1
ATOM 1342 O O . GLU 169 169 ? A -0.435 -24.778 -5.803 1.000 1 A GLU 94.577 1
ATOM 1343 C CB . GLU 169 169 ? A -0.446 -23.323 -3.121 1.000 1 A GLU 95.165 1
ATOM 1344 C CG . GLU 169 169 ? A -1.862 -22.848 -3.317 1.000 1 A GLU 90.822 1
ATOM 1345 C CD . GLU 169 169 ? A -2.706 -22.949 -2.061 1.000 1 A GLU 88.642 1
ATOM 1346 O OE1 . GLU 169 169 ? A -2.219 -23.532 -1.071 1.000 1 A GLU 83.841 1
ATOM 1347 O OE2 . GLU 169 169 ? A -3.841 -22.424 -2.072 1.000 1 A GLU 83.527 1
ATOM 1348 N N . LYS 170 170 ? A -0.583 -22.609 -6.498 1.000 1 A LYS 95.362 1
ATOM 1349 C CA . LYS 170 170 ? A -1.188 -22.986 -7.771 1.000 1 A LYS 94.621 1
ATOM 1350 C C . LYS 170 170 ? A -0.198 -23.737 -8.651 1.000 1 A LYS 91.545 1
ATOM 1351 O O . LYS 170 170 ? A -0.549 -24.681 -9.343 1.000 1 A LYS 85.165 1
ATOM 1352 C CB . LYS 170 170 ? A -1.720 -21.773 -8.483 1.000 1 A LYS 91.202 1
ATOM 1353 C CG . LYS 170 170 ? A -2.902 -21.159 -7.779 1.000 1 A LYS 91.776 1
ATOM 1354 C CD . LYS 170 170 ? A -3.384 -19.904 -8.479 1.000 1 A LYS 89.062 1
ATOM 1355 C CE . LYS 170 170 ? A -4.430 -19.174 -7.639 1.000 1 A LYS 84.670 1
ATOM 1356 N NZ . LYS 170 170 ? A -4.902 -17.957 -8.289 1.000 1 A LYS 79.662 1
HETATM 1357 C C1_1 . LIG2 . 1 ? B 4.972 6.173 -4.948 1.000 2 B LIG2 94.348 1
HETATM 1358 C C2_1 . LIG2 . 1 ? B 4.084 7.405 -5.132 1.000 2 B LIG2 95.665 1
HETATM 1359 C C3_1 . LIG2 . 1 ? B 3.336 7.366 -6.374 1.000 2 B LIG2 95.352 1
HETATM 1360 N N1_1 . LIG2 . 1 ? B 4.169 7.669 -7.584 1.000 2 B LIG2 95.722 1
HETATM 1361 C C4_1 . LIG2 . 1 ? B 3.530 7.155 -8.703 1.000 2 B LIG2 96.229 1
HETATM 1362 N N2_1 . LIG2 . 1 ? B 2.570 7.867 -9.321 1.000 2 B LIG2 95.541 1
HETATM 1363 C C5_1 . LIG2 . 1 ? B 1.851 7.349 -10.292 1.000 2 B LIG2 95.489 1
HETATM 1364 O O1_1 . LIG2 . 1 ? B 0.874 8.066 -10.864 1.000 2 B LIG2 94.732 1
HETATM 1365 C C6_1 . LIG2 . 1 ? B 0.407 9.171 -10.188 1.000 2 B LIG2 91.311 1
HETATM 1366 C C7_1 . LIG2 . 1 ? B -0.993 9.466 -10.639 1.000 2 B LIG2 94.399 1
HETATM 1367 C C8_1 . LIG2 . 1 ? B -1.481 10.826 -10.075 1.000 2 B LIG2 83.749 1
HETATM 1368 C C9_1 . LIG2 . 1 ? B -1.262 11.800 -11.180 1.000 2 B LIG2 79.926 1
HETATM 1369 C C10_1 . LIG2 . 1 ? B -1.471 11.001 -12.414 1.000 2 B LIG2 83.598 1
HETATM 1370 N N3_1 . LIG2 . 1 ? B -1.067 9.668 -12.091 1.000 2 B LIG2 88.928 1
HETATM 1371 C C11_1 . LIG2 . 1 ? B -1.893 8.561 -12.641 1.000 2 B LIG2 83.620 1
HETATM 1372 C C12_1 . LIG2 . 1 ? B -2.754 8.125 -11.516 1.000 2 B LIG2 82.598 1
HETATM 1373 F F1_1 . LIG2 . 1 ? B -3.828 8.979 -11.397 1.000 2 B LIG2 80.386 1
HETATM 1374 C C13_1 . LIG2 . 1 ? B -1.923 8.307 -10.296 1.000 2 B LIG2 86.253 1
HETATM 1375 N N4_1 . LIG2 . 1 ? B 1.977 6.078 -10.762 1.000 2 B LIG2 95.738 1
HETATM 1376 C C14_1 . LIG2 . 1 ? B 2.916 5.316 -10.185 1.000 2 B LIG2 95.843 1
HETATM 1377 C C15_1 . LIG2 . 1 ? B 3.039 3.975 -10.542 1.000 2 B LIG2 96.226 1
HETATM 1378 F F2_1 . LIG2 . 1 ? B 2.231 3.565 -11.510 1.000 2 B LIG2 96.012 1
HETATM 1379 C C16_1 . LIG2 . 1 ? B 3.941 3.147 -9.893 1.000 2 B LIG2 96.388 1
HETATM 1380 C C17_1 . LIG2 . 1 ? B 3.943 1.723 -10.209 1.000 2 B LIG2 96.422 1
HETATM 1381 C C18_1 . LIG2 . 1 ? B 4.583 1.256 -11.342 1.000 2 B LIG2 96.066 1
HETATM 1382 C C19_1 . LIG2 . 1 ? B 5.364 1.899 -12.273 1.000 2 B LIG2 94.522 1
HETATM 1383 C C20_1 . LIG2 . 1 ? B 5.751 3.214 -12.340 1.000 2 B LIG2 93.871 1
HETATM 1384 N N5_1 . LIG2 . 1 ? B 6.085 4.252 -12.398 1.000 2 B LIG2 91.819 1
HETATM 1385 C C21_1 . LIG2 . 1 ? B 5.824 1.055 -13.276 1.000 2 B LIG2 93.975 1
HETATM 1386 N N6_1 . LIG2 . 1 ? B 6.616 1.376 -14.290 1.000 2 B LIG2 92.374 1
HETATM 1387 S S1_1 . LIG2 . 1 ? B 5.285 -0.526 -13.048 1.000 2 B LIG2 94.207 1
HETATM 1388 C C22_1 . LIG2 . 1 ? B 4.447 -0.115 -11.634 1.000 2 B LIG2 95.761 1
HETATM 1389 C C23_1 . LIG2 . 1 ? B 3.707 -0.986 -10.839 1.000 2 B LIG2 96.214 1
HETATM 1390 F F3_1 . LIG2 . 1 ? B 3.597 -2.282 -11.106 1.000 2 B LIG2 95.785 1
HETATM 1391 C C24_1 . LIG2 . 1 ? B 3.072 -0.483 -9.718 1.000 2 B LIG2 96.137 1
HETATM 1392 C C25_1 . LIG2 . 1 ? B 3.171 0.884 -9.397 1.000 2 B LIG2 96.578 1
HETATM 1393 C C26_1 . LIG2 . 1 ? B 4.790 3.670 -8.899 1.000 2 B LIG2 96.300 1
HETATM 1394 C C27_1 . LIG2 . 1 ? B 5.834 2.841 -8.218 1.000 2 B LIG2 95.295 1
HETATM 1395 F F4_1 . LIG2 . 1 ? B 6.548 2.151 -9.106 1.000 2 B LIG2 89.287 1
HETATM 1396 F F5_1 . LIG2 . 1 ? B 5.267 2.046 -7.329 1.000 2 B LIG2 88.498 1
HETATM 1397 F F6_1 . LIG2 . 1 ? B 6.696 3.663 -7.573 1.000 2 B LIG2 89.334 1
HETATM 1398 C C28_1 . LIG2 . 1 ? B 4.657 4.985 -8.543 1.000 2 B LIG2 96.143 1
HETATM 1399 C C29_1 . LIG2 . 1 ? B 3.724 5.809 -9.137 1.000 2 B LIG2 96.053 1
HETATM 1400 C C30_1 . LIG2 . 1 ? B 4.852 8.993 -7.570 1.000 2 B LIG2 94.521 1
HETATM 1401 C C31_1 . LIG2 . 1 ? B 3.912 10.147 -7.647 1.000 2 B LIG2 91.853 1
HETATM 1402 C C32_1 . LIG2 . 1 ? B 5.676 9.065 -6.201 1.000 2 B LIG2 94.333 1
HETATM 1403 N N7_1 . LIG2 . 1 ? B 4.947 8.590 -5.031 1.000 2 B LIG2 96.049 1
HETATM 1404 C C33_1 . LIG2 . 1 ? B 5.083 9.158 -3.795 1.000 2 B LIG2 95.352 1
HETATM 1405 C C34_1 . LIG2 . 1 ? B 5.831 10.476 -3.628 1.000 2 B LIG2 93.431 1
HETATM 1406 C C35_1 . LIG2 . 1 ? B 4.898 11.559 -3.227 1.000 2 B LIG2 91.072 1
HETATM 1407 O O2_1 . LIG2 . 1 ? B 4.516 8.674 -2.850 1.000 2 B LIG2 94.972 1
HETATM 1408 O O1_1 . LIG3 . 1 ? C 4.109 7.685 5.182 1.000 3 C LIG3 89.644 1
HETATM 1409 P P1_1 . LIG3 . 1 ? C 3.852 8.970 4.530 1.000 3 C LIG3 97.639 1
HETATM 1410 O O2_1 . LIG3 . 1 ? C 5.000 9.904 4.333 1.000 3 C LIG3 91.667 1
HETATM 1411 O O3_1 . LIG3 . 1 ? C 3.095 8.751 3.115 1.000 3 C LIG3 97.733 1
HETATM 1412 P P2_1 . LIG3 . 1 ? C 3.738 8.221 1.763 1.000 3 C LIG3 97.493 1
HETATM 1413 O O4_1 . LIG3 . 1 ? C 2.678 7.360 1.195 1.000 3 C LIG3 86.029 1
HETATM 1414 O O5_1 . LIG3 . 1 ? C 3.957 9.457 0.929 1.000 3 C LIG3 87.862 1
HETATM 1415 O O6_1 . LIG3 . 1 ? C 4.964 7.510 2.085 1.000 3 C LIG3 86.684 1
HETATM 1416 O O7_1 . LIG3 . 1 ? C 2.706 9.709 5.348 1.000 3 C LIG3 97.756 1
HETATM 1417 C C1_1 . LIG3 . 1 ? C 2.218 10.951 4.902 1.000 3 C LIG3 96.708 1
HETATM 1418 C C2_1 . LIG3 . 1 ? C 1.695 11.707 6.100 1.000 3 C LIG3 96.968 1
HETATM 1419 O O8_1 . LIG3 . 1 ? C 0.571 10.948 6.610 1.000 3 C LIG3 97.896 1
HETATM 1420 C C3_1 . LIG3 . 1 ? C 2.742 11.806 7.201 1.000 3 C LIG3 96.706 1
HETATM 1421 O O9_1 . LIG3 . 1 ? C 2.645 13.032 7.871 1.000 3 C LIG3 95.136 1
HETATM 1422 C C4_1 . LIG3 . 1 ? C 2.361 10.630 8.065 1.000 3 C LIG3 97.376 1
HETATM 1423 O O10_1 . LIG3 . 1 ? C 2.740 10.765 9.414 1.000 3 C LIG3 96.586 1
HETATM 1424 C C5_1 . LIG3 . 1 ? C 0.880 10.623 7.933 1.000 3 C LIG3 98.085 1
HETATM 1425 N N1_1 . LIG3 . 1 ? C 0.282 9.308 8.170 1.000 3 C LIG3 98.294 1
HETATM 1426 C C6_1 . LIG3 . 1 ? C -0.767 9.042 8.955 1.000 3 C LIG3 98.514 1
HETATM 1427 N N2_1 . LIG3 . 1 ? C -1.527 9.859 9.741 1.000 3 C LIG3 98.382 1
HETATM 1428 C C7_1 . LIG3 . 1 ? C -2.476 9.278 10.425 1.000 3 C LIG3 98.459 1
HETATM 1429 N N3_1 . LIG3 . 1 ? C -3.248 10.037 11.226 1.000 3 C LIG3 97.957 1
HETATM 1430 N N4_1 . LIG3 . 1 ? C -2.770 7.943 10.409 1.000 3 C LIG3 98.708 1
HETATM 1431 C C8_1 . LIG3 . 1 ? C -2.028 7.109 9.626 1.000 3 C LIG3 98.752 1
HETATM 1432 O O11_1 . LIG3 . 1 ? C -2.276 5.916 9.592 1.000 3 C LIG3 98.606 1
HETATM 1433 C C9_1 . LIG3 . 1 ? C -0.987 7.677 8.880 1.000 3 C LIG3 98.707 1
HETATM 1434 N N5_1 . LIG3 . 1 ? C -0.090 7.135 8.010 1.000 3 C LIG3 98.465 1
HETATM 1435 C C10_1 . LIG3 . 1 ? C 0.687 8.145 7.594 1.000 3 C LIG3 98.226 1
HETATM 1436 Mg MG1_1 . LIG4 . 1 ? D 6.745 7.453 1.459 1.000 4 D LIG4 96.437 1
#
#
loop_
_atom_type.symbol
C
F
Mg
N
O
P
S
#
#
loop_
_ma_qa_metric.id
_ma_qa_metric.name
_ma_qa_metric.description
_ma_qa_metric.type
_ma_qa_metric.mode
_ma_qa_metric.type_other_details
_ma_qa_metric.software_group_id
1 pLDDT 'Predicted lddt' pLDDT local . .
#
#
loop_
_ma_qa_metric_local.ordinal_id
_ma_qa_metric_local.model_id
_ma_qa_metric_local.label_asym_id
_ma_qa_metric_local.label_seq_id
_ma_qa_metric_local.label_comp_id
_ma_qa_metric_local.metric_id
_ma_qa_metric_local.metric_value
1 1 A 1 GLY 1 79.183
2 1 A 2 MET 1 90.103
3 1 A 3 THR 1 95.650
4 1 A 4 GLU 1 97.064
5 1 A 5 TYR 1 98.107
6 1 A 6 LYS 1 98.080
7 1 A 7 LEU 1 98.581
8 1 A 8 VAL 1 98.487
9 1 A 9 VAL 1 98.577
10 1 A 10 VAL 1 98.628
11 1 A 11 GLY 1 98.355
12 1 A 12 ALA 1 98.342
13 1 A 13 CYS 1 96.934
14 1 A 14 GLY 1 97.772
15 1 A 15 VAL 1 98.675
16 1 A 16 GLY 1 98.511
17 1 A 17 LYS 1 98.468
18 1 A 18 SER 1 97.869
19 1 A 19 ALA 1 98.152
20 1 A 20 LEU 1 98.556
21 1 A 21 THR 1 98.171
22 1 A 22 ILE 1 97.585
23 1 A 23 GLN 1 98.172
24 1 A 24 LEU 1 98.327
25 1 A 25 ILE 1 97.517
26 1 A 26 GLN 1 96.887
27 1 A 27 ASN 1 97.292
28 1 A 28 HIS 1 96.833
29 1 A 29 PHE 1 97.927
30 1 A 30 VAL 1 93.296
31 1 A 31 ASP 1 90.706
32 1 A 32 GLU 1 88.890
33 1 A 33 TYR 1 85.833
34 1 A 34 ASP 1 90.844
35 1 A 35 PRO 1 91.541
36 1 A 36 THR 1 90.350
37 1 A 37 ILE 1 93.487
38 1 A 38 GLU 1 93.159
39 1 A 39 ASP 1 93.887
40 1 A 40 SER 1 95.073
41 1 A 41 TYR 1 96.581
42 1 A 42 ARG 1 96.705
43 1 A 43 LYS 1 97.006
44 1 A 44 GLN 1 97.544
45 1 A 45 VAL 1 96.610
46 1 A 46 VAL 1 96.156
47 1 A 47 ILE 1 97.191
48 1 A 48 ASP 1 96.640
49 1 A 49 GLY 1 94.355
50 1 A 50 GLU 1 93.552
51 1 A 51 THR 1 95.684
52 1 A 52 SER 1 95.472
53 1 A 53 LEU 1 97.744
54 1 A 54 LEU 1 98.252
55 1 A 55 ASP 1 97.957
56 1 A 56 ILE 1 98.112
57 1 A 57 LEU 1 97.180
58 1 A 58 ASP 1 97.326
59 1 A 59 THR 1 96.625
60 1 A 60 ALA 1 94.430
61 1 A 61 GLY 1 79.154
62 1 A 62 GLN 1 77.045
63 1 A 63 GLU 1 74.587
64 1 A 64 GLU 1 79.141
65 1 A 65 TYR 1 79.633
66 1 A 66 SER 1 81.123
67 1 A 67 ALA 1 79.444
68 1 A 68 MET 1 79.078
69 1 A 69 ARG 1 87.748
70 1 A 70 ASP 1 87.931
71 1 A 71 GLN 1 89.001
72 1 A 72 TYR 1 85.387
73 1 A 73 MET 1 93.950
74 1 A 74 ARG 1 93.795
75 1 A 75 THR 1 94.842
76 1 A 76 GLY 1 97.666
77 1 A 77 GLU 1 98.551
78 1 A 78 GLY 1 98.753
79 1 A 79 PHE 1 98.887
80 1 A 80 LEU 1 98.937
81 1 A 81 SER 1 98.973
82 1 A 82 VAL 1 98.978
83 1 A 83 PHE 1 98.985
84 1 A 84 ALA 1 98.963
85 1 A 85 ILE 1 98.900
86 1 A 86 ASN 1 98.834
87 1 A 87 ASN 1 98.733
88 1 A 88 THR 1 98.844
89 1 A 89 LYS 1 98.858
90 1 A 90 SER 1 98.927
91 1 A 91 PHE 1 98.959
92 1 A 92 GLU 1 98.759
93 1 A 93 ASP 1 98.645
94 1 A 94 ILE 1 98.805
95 1 A 95 HIS 1 97.571
96 1 A 96 HIS 1 97.427
97 1 A 97 TYR 1 97.627
98 1 A 98 ARG 1 97.915
99 1 A 99 GLU 1 97.448
100 1 A 100 GLN 1 96.701
101 1 A 101 ILE 1 97.647
102 1 A 102 LYS 1 97.521
103 1 A 103 ARG 1 96.125
104 1 A 104 VAL 1 95.685
105 1 A 105 LYS 1 96.745
106 1 A 106 ASP 1 96.448
107 1 A 107 SER 1 95.586
108 1 A 108 GLU 1 95.199
109 1 A 109 ASP 1 95.610
110 1 A 110 VAL 1 98.334
111 1 A 111 PRO 1 98.795
112 1 A 112 MET 1 98.806
113 1 A 113 VAL 1 98.979
114 1 A 114 LEU 1 98.987
115 1 A 115 VAL 1 98.992
116 1 A 116 GLY 1 98.984
117 1 A 117 ASN 1 98.964
118 1 A 118 LYS 1 98.881
119 1 A 119 SER 1 98.772
120 1 A 120 ASP 1 98.828
121 1 A 121 LEU 1 98.480
122 1 A 122 PRO 1 97.401
123 1 A 123 SER 1 93.931
124 1 A 124 ARG 1 97.767
125 1 A 125 THR 1 98.734
126 1 A 126 VAL 1 98.687
127 1 A 127 ASP 1 97.977
128 1 A 128 THR 1 97.873
129 1 A 129 LYS 1 98.335
130 1 A 130 GLN 1 98.256
131 1 A 131 ALA 1 98.865
132 1 A 132 GLN 1 98.875
133 1 A 133 ASP 1 98.826
134 1 A 134 LEU 1 98.849
135 1 A 135 ALA 1 98.859
136 1 A 136 ARG 1 98.624
137 1 A 137 SER 1 98.206
138 1 A 138 TYR 1 97.850
139 1 A 139 GLY 1 97.791
140 1 A 140 ILE 1 98.635
141 1 A 141 PRO 1 98.915
142 1 A 142 PHE 1 98.972
143 1 A 143 ILE 1 98.960
144 1 A 144 GLU 1 98.887
145 1 A 145 THR 1 98.989
146 1 A 146 SER 1 98.937
147 1 A 147 ALA 1 98.655
148 1 A 148 LYS 1 98.510
149 1 A 149 THR 1 98.651
150 1 A 150 ARG 1 98.580
151 1 A 151 GLN 1 98.762
152 1 A 152 GLY 1 98.950
153 1 A 153 VAL 1 98.934
154 1 A 154 ASP 1 98.745
155 1 A 155 ASP 1 98.843
156 1 A 156 ALA 1 98.928
157 1 A 157 PHE 1 98.879
158 1 A 158 TYR 1 98.747
159 1 A 159 THR 1 98.806
160 1 A 160 LEU 1 98.873
161 1 A 161 VAL 1 98.632
162 1 A 162 ARG 1 98.316
163 1 A 163 GLU 1 98.450
164 1 A 164 ILE 1 98.537
165 1 A 165 ARG 1 97.879
166 1 A 166 LYS 1 97.284
167 1 A 167 HIS 1 97.676
168 1 A 168 LYS 1 95.993
169 1 A 169 GLU 1 96.681
170 1 A 170 LYS 1 94.621
#
