# Supplementary material for: Single‐Sequence Deep Learning Delivers Crystal‐Quality Models of Covalent K‐Ras G12 Hotspot Complexes
Source: IUBMB Life. 2026 Jun 13;78(6):e70108. doi: 10.1002/iub.70108 (PMC13263772; doi:10.1002/iub.70108)
Supplement: Supplementary file 1 — Data S1: iub70108‐sup‐0001‐DataS1.zip. [file IUB-78-0-s001.zip › Supplementary_Data/1_Without Covalent Restraint_Web/Predicted Structures/KRASG12C_BBO-8520_GDP_Mg2+_without_restraint/pred.model_idx_2.cif]

data_model
_entry.id model
_struct.entry_id model
_struct.pdbx_model_details .
_struct.pdbx_structure_determination_methodology computational
_struct.title 'Chai-1 predicted structure'
_audit_conform.dict_location https://raw.githubusercontent.com/ihmwg/ModelCIF/80e1e22/dist/mmcif_ma.dic
_audit_conform.dict_name mmcif_ma.dic
_audit_conform.dict_version 1.4.7
#
loop_
_audit_author.name
_audit_author.pdbx_ordinal
'Chai Discovery team' 1
#
#
loop_
_chem_comp.id
_chem_comp.type
_chem_comp.name
_chem_comp.formula
_chem_comp.formula_weight
_chem_comp.ma_provenance
ALA 'L-peptide linking' . . . 'CCD Core'
ARG 'L-peptide linking' . . . 'CCD Core'
ASN 'L-peptide linking' . . . 'CCD Core'
ASP 'L-peptide linking' . . . 'CCD Core'
CYS 'L-peptide linking' . . . 'CCD Core'
GLN 'L-peptide linking' . . . 'CCD Core'
GLU 'L-peptide linking' . . . 'CCD Core'
GLY 'L-peptide linking' . . . 'CCD Core'
HIS 'L-peptide linking' . . . 'CCD Core'
ILE 'L-peptide linking' . . . 'CCD Core'
LEU 'L-peptide linking' . . . 'CCD Core'
LIG2 non-polymer . . . 'CCD Core'
LIG3 non-polymer . . . 'CCD Core'
LIG4 non-polymer . . . 'CCD Core'
LYS 'L-peptide linking' . . . 'CCD Core'
MET 'L-peptide linking' . . . 'CCD Core'
PHE 'L-peptide linking' . . . 'CCD Core'
PRO 'L-peptide linking' . . . 'CCD Core'
SER 'L-peptide linking' . . . 'CCD Core'
THR 'L-peptide linking' . . . 'CCD Core'
TYR 'L-peptide linking' . . . 'CCD Core'
VAL 'L-peptide linking' . . . 'CCD Core'
#
#
loop_
_entity.id
_entity.type
_entity.src_method
_entity.pdbx_description
_entity.formula_weight
_entity.pdbx_number_of_molecules
_entity.details
1 polymer man 'Entity A' . 1 .
2 non-polymer man 'Entity B' . 1 .
3 non-polymer man 'Entity C' . 1 .
4 non-polymer man 'Entity D' . 1 .
#
#
loop_
_entity_poly.entity_id
_entity_poly.type
_entity_poly.nstd_linkage
_entity_poly.nstd_monomer
_entity_poly.pdbx_strand_id
_entity_poly.pdbx_seq_one_letter_code
_entity_poly.pdbx_seq_one_letter_code_can
1 polypeptide(L) no no A
;GMTEYKLVVVGACGVGKSALTIQLIQNHFVDEYDPTIEDSYRKQVVIDGETSLLDILDTAGQEEYSAMRD
QYMRTGEGFLSVFAINNTKSFEDIHHYREQIKRVKDSEDVPMVLVGNKSDLPSRTVDTKQAQDLARSYGI
PFIETSAKTRQGVDDAFYTLVREIRKHKEK
;

;GMTEYKLVVVGACGVGKSALTIQLIQNHFVDEYDPTIEDSYRKQVVIDGETSLLDILDTAGQEEYSAMRD
QYMRTGEGFLSVFAINNTKSFEDIHHYREQIKRVKDSEDVPMVLVGNKSDLPSRTVDTKQAQDLARSYGI
PFIETSAKTRQGVDDAFYTLVREIRKHKEK
;

#
#
loop_
_pdbx_entity_nonpoly.entity_id
_pdbx_entity_nonpoly.name
_pdbx_entity_nonpoly.comp_id
_pdbx_entity_nonpoly.ma_model_mode
2 'Entity B' LIG2 .
3 'Entity C' LIG3 .
4 'Entity D' LIG4 .
#
#
loop_
_entity_poly_seq.entity_id
_entity_poly_seq.num
_entity_poly_seq.mon_id
_entity_poly_seq.hetero
1 1 GLY .
1 2 MET .
1 3 THR .
1 4 GLU .
1 5 TYR .
1 6 LYS .
1 7 LEU .
1 8 VAL .
1 9 VAL .
1 10 VAL .
1 11 GLY .
1 12 ALA .
1 13 CYS .
1 14 GLY .
1 15 VAL .
1 16 GLY .
1 17 LYS .
1 18 SER .
1 19 ALA .
1 20 LEU .
1 21 THR .
1 22 ILE .
1 23 GLN .
1 24 LEU .
1 25 ILE .
1 26 GLN .
1 27 ASN .
1 28 HIS .
1 29 PHE .
1 30 VAL .
1 31 ASP .
1 32 GLU .
1 33 TYR .
1 34 ASP .
1 35 PRO .
1 36 THR .
1 37 ILE .
1 38 GLU .
1 39 ASP .
1 40 SER .
1 41 TYR .
1 42 ARG .
1 43 LYS .
1 44 GLN .
1 45 VAL .
1 46 VAL .
1 47 ILE .
1 48 ASP .
1 49 GLY .
1 50 GLU .
1 51 THR .
1 52 SER .
1 53 LEU .
1 54 LEU .
1 55 ASP .
1 56 ILE .
1 57 LEU .
1 58 ASP .
1 59 THR .
1 60 ALA .
1 61 GLY .
1 62 GLN .
1 63 GLU .
1 64 GLU .
1 65 TYR .
1 66 SER .
1 67 ALA .
1 68 MET .
1 69 ARG .
1 70 ASP .
1 71 GLN .
1 72 TYR .
1 73 MET .
1 74 ARG .
1 75 THR .
1 76 GLY .
1 77 GLU .
1 78 GLY .
1 79 PHE .
1 80 LEU .
1 81 SER .
1 82 VAL .
1 83 PHE .
1 84 ALA .
1 85 ILE .
1 86 ASN .
1 87 ASN .
1 88 THR .
1 89 LYS .
1 90 SER .
1 91 PHE .
1 92 GLU .
1 93 ASP .
1 94 ILE .
1 95 HIS .
1 96 HIS .
1 97 TYR .
1 98 ARG .
1 99 GLU .
1 100 GLN .
1 101 ILE .
1 102 LYS .
1 103 ARG .
1 104 VAL .
1 105 LYS .
1 106 ASP .
1 107 SER .
1 108 GLU .
1 109 ASP .
1 110 VAL .
1 111 PRO .
1 112 MET .
1 113 VAL .
1 114 LEU .
1 115 VAL .
1 116 GLY .
1 117 ASN .
1 118 LYS .
1 119 SER .
1 120 ASP .
1 121 LEU .
1 122 PRO .
1 123 SER .
1 124 ARG .
1 125 THR .
1 126 VAL .
1 127 ASP .
1 128 THR .
1 129 LYS .
1 130 GLN .
1 131 ALA .
1 132 GLN .
1 133 ASP .
1 134 LEU .
1 135 ALA .
1 136 ARG .
1 137 SER .
1 138 TYR .
1 139 GLY .
1 140 ILE .
1 141 PRO .
1 142 PHE .
1 143 ILE .
1 144 GLU .
1 145 THR .
1 146 SER .
1 147 ALA .
1 148 LYS .
1 149 THR .
1 150 ARG .
1 151 GLN .
1 152 GLY .
1 153 VAL .
1 154 ASP .
1 155 ASP .
1 156 ALA .
1 157 PHE .
1 158 TYR .
1 159 THR .
1 160 LEU .
1 161 VAL .
1 162 ARG .
1 163 GLU .
1 164 ILE .
1 165 ARG .
1 166 LYS .
1 167 HIS .
1 168 LYS .
1 169 GLU .
1 170 LYS .
#
#
loop_
_struct_asym.id
_struct_asym.entity_id
_struct_asym.details
A 1 'Chain A'
B 2 'Chain B'
C 3 'Chain C'
D 4 'Chain D'
#
#
loop_
_pdbx_poly_seq_scheme.asym_id
_pdbx_poly_seq_scheme.entity_id
_pdbx_poly_seq_scheme.seq_id
_pdbx_poly_seq_scheme.mon_id
_pdbx_poly_seq_scheme.pdb_seq_num
_pdbx_poly_seq_scheme.auth_seq_num
_pdbx_poly_seq_scheme.pdb_mon_id
_pdbx_poly_seq_scheme.auth_mon_id
_pdbx_poly_seq_scheme.pdb_strand_id
_pdbx_poly_seq_scheme.pdb_ins_code
A 1 1 GLY 1 1 GLY GLY A .
A 1 2 MET 2 2 MET MET A .
A 1 3 THR 3 3 THR THR A .
A 1 4 GLU 4 4 GLU GLU A .
A 1 5 TYR 5 5 TYR TYR A .
A 1 6 LYS 6 6 LYS LYS A .
A 1 7 LEU 7 7 LEU LEU A .
A 1 8 VAL 8 8 VAL VAL A .
A 1 9 VAL 9 9 VAL VAL A .
A 1 10 VAL 10 10 VAL VAL A .
A 1 11 GLY 11 11 GLY GLY A .
A 1 12 ALA 12 12 ALA ALA A .
A 1 13 CYS 13 13 CYS CYS A .
A 1 14 GLY 14 14 GLY GLY A .
A 1 15 VAL 15 15 VAL VAL A .
A 1 16 GLY 16 16 GLY GLY A .
A 1 17 LYS 17 17 LYS LYS A .
A 1 18 SER 18 18 SER SER A .
A 1 19 ALA 19 19 ALA ALA A .
A 1 20 LEU 20 20 LEU LEU A .
A 1 21 THR 21 21 THR THR A .
A 1 22 ILE 22 22 ILE ILE A .
A 1 23 GLN 23 23 GLN GLN A .
A 1 24 LEU 24 24 LEU LEU A .
A 1 25 ILE 25 25 ILE ILE A .
A 1 26 GLN 26 26 GLN GLN A .
A 1 27 ASN 27 27 ASN ASN A .
A 1 28 HIS 28 28 HIS HIS A .
A 1 29 PHE 29 29 PHE PHE A .
A 1 30 VAL 30 30 VAL VAL A .
A 1 31 ASP 31 31 ASP ASP A .
A 1 32 GLU 32 32 GLU GLU A .
A 1 33 TYR 33 33 TYR TYR A .
A 1 34 ASP 34 34 ASP ASP A .
A 1 35 PRO 35 35 PRO PRO A .
A 1 36 THR 36 36 THR THR A .
A 1 37 ILE 37 37 ILE ILE A .
A 1 38 GLU 38 38 GLU GLU A .
A 1 39 ASP 39 39 ASP ASP A .
A 1 40 SER 40 40 SER SER A .
A 1 41 TYR 41 41 TYR TYR A .
A 1 42 ARG 42 42 ARG ARG A .
A 1 43 LYS 43 43 LYS LYS A .
A 1 44 GLN 44 44 GLN GLN A .
A 1 45 VAL 45 45 VAL VAL A .
A 1 46 VAL 46 46 VAL VAL A .
A 1 47 ILE 47 47 ILE ILE A .
A 1 48 ASP 48 48 ASP ASP A .
A 1 49 GLY 49 49 GLY GLY A .
A 1 50 GLU 50 50 GLU GLU A .
A 1 51 THR 51 51 THR THR A .
A 1 52 SER 52 52 SER SER A .
A 1 53 LEU 53 53 LEU LEU A .
A 1 54 LEU 54 54 LEU LEU A .
A 1 55 ASP 55 55 ASP ASP A .
A 1 56 ILE 56 56 ILE ILE A .
A 1 57 LEU 57 57 LEU LEU A .
A 1 58 ASP 58 58 ASP ASP A .
A 1 59 THR 59 59 THR THR A .
A 1 60 ALA 60 60 ALA ALA A .
A 1 61 GLY 61 61 GLY GLY A .
A 1 62 GLN 62 62 GLN GLN A .
A 1 63 GLU 63 63 GLU GLU A .
A 1 64 GLU 64 64 GLU GLU A .
A 1 65 TYR 65 65 TYR TYR A .
A 1 66 SER 66 66 SER SER A .
A 1 67 ALA 67 67 ALA ALA A .
A 1 68 MET 68 68 MET MET A .
A 1 69 ARG 69 69 ARG ARG A .
A 1 70 ASP 70 70 ASP ASP A .
A 1 71 GLN 71 71 GLN GLN A .
A 1 72 TYR 72 72 TYR TYR A .
A 1 73 MET 73 73 MET MET A .
A 1 74 ARG 74 74 ARG ARG A .
A 1 75 THR 75 75 THR THR A .
A 1 76 GLY 76 76 GLY GLY A .
A 1 77 GLU 77 77 GLU GLU A .
A 1 78 GLY 78 78 GLY GLY A .
A 1 79 PHE 79 79 PHE PHE A .
A 1 80 LEU 80 80 LEU LEU A .
A 1 81 SER 81 81 SER SER A .
A 1 82 VAL 82 82 VAL VAL A .
A 1 83 PHE 83 83 PHE PHE A .
A 1 84 ALA 84 84 ALA ALA A .
A 1 85 ILE 85 85 ILE ILE A .
A 1 86 ASN 86 86 ASN ASN A .
A 1 87 ASN 87 87 ASN ASN A .
A 1 88 THR 88 88 THR THR A .
A 1 89 LYS 89 89 LYS LYS A .
A 1 90 SER 90 90 SER SER A .
A 1 91 PHE 91 91 PHE PHE A .
A 1 92 GLU 92 92 GLU GLU A .
A 1 93 ASP 93 93 ASP ASP A .
A 1 94 ILE 94 94 ILE ILE A .
A 1 95 HIS 95 95 HIS HIS A .
A 1 96 HIS 96 96 HIS HIS A .
A 1 97 TYR 97 97 TYR TYR A .
A 1 98 ARG 98 98 ARG ARG A .
A 1 99 GLU 99 99 GLU GLU A .
A 1 100 GLN 100 100 GLN GLN A .
A 1 101 ILE 101 101 ILE ILE A .
A 1 102 LYS 102 102 LYS LYS A .
A 1 103 ARG 103 103 ARG ARG A .
A 1 104 VAL 104 104 VAL VAL A .
A 1 105 LYS 105 105 LYS LYS A .
A 1 106 ASP 106 106 ASP ASP A .
A 1 107 SER 107 107 SER SER A .
A 1 108 GLU 108 108 GLU GLU A .
A 1 109 ASP 109 109 ASP ASP A .
A 1 110 VAL 110 110 VAL VAL A .
A 1 111 PRO 111 111 PRO PRO A .
A 1 112 MET 112 112 MET MET A .
A 1 113 VAL 113 113 VAL VAL A .
A 1 114 LEU 114 114 LEU LEU A .
A 1 115 VAL 115 115 VAL VAL A .
A 1 116 GLY 116 116 GLY GLY A .
A 1 117 ASN 117 117 ASN ASN A .
A 1 118 LYS 118 118 LYS LYS A .
A 1 119 SER 119 119 SER SER A .
A 1 120 ASP 120 120 ASP ASP A .
A 1 121 LEU 121 121 LEU LEU A .
A 1 122 PRO 122 122 PRO PRO A .
A 1 123 SER 123 123 SER SER A .
A 1 124 ARG 124 124 ARG ARG A .
A 1 125 THR 125 125 THR THR A .
A 1 126 VAL 126 126 VAL VAL A .
A 1 127 ASP 127 127 ASP ASP A .
A 1 128 THR 128 128 THR THR A .
A 1 129 LYS 129 129 LYS LYS A .
A 1 130 GLN 130 130 GLN GLN A .
A 1 131 ALA 131 131 ALA ALA A .
A 1 132 GLN 132 132 GLN GLN A .
A 1 133 ASP 133 133 ASP ASP A .
A 1 134 LEU 134 134 LEU LEU A .
A 1 135 ALA 135 135 ALA ALA A .
A 1 136 ARG 136 136 ARG ARG A .
A 1 137 SER 137 137 SER SER A .
A 1 138 TYR 138 138 TYR TYR A .
A 1 139 GLY 139 139 GLY GLY A .
A 1 140 ILE 140 140 ILE ILE A .
A 1 141 PRO 141 141 PRO PRO A .
A 1 142 PHE 142 142 PHE PHE A .
A 1 143 ILE 143 143 ILE ILE A .
A 1 144 GLU 144 144 GLU GLU A .
A 1 145 THR 145 145 THR THR A .
A 1 146 SER 146 146 SER SER A .
A 1 147 ALA 147 147 ALA ALA A .
A 1 148 LYS 148 148 LYS LYS A .
A 1 149 THR 149 149 THR THR A .
A 1 150 ARG 150 150 ARG ARG A .
A 1 151 GLN 151 151 GLN GLN A .
A 1 152 GLY 152 152 GLY GLY A .
A 1 153 VAL 153 153 VAL VAL A .
A 1 154 ASP 154 154 ASP ASP A .
A 1 155 ASP 155 155 ASP ASP A .
A 1 156 ALA 156 156 ALA ALA A .
A 1 157 PHE 157 157 PHE PHE A .
A 1 158 TYR 158 158 TYR TYR A .
A 1 159 THR 159 159 THR THR A .
A 1 160 LEU 160 160 LEU LEU A .
A 1 161 VAL 161 161 VAL VAL A .
A 1 162 ARG 162 162 ARG ARG A .
A 1 163 GLU 163 163 GLU GLU A .
A 1 164 ILE 164 164 ILE ILE A .
A 1 165 ARG 165 165 ARG ARG A .
A 1 166 LYS 166 166 LYS LYS A .
A 1 167 HIS 167 167 HIS HIS A .
A 1 168 LYS 168 168 LYS LYS A .
A 1 169 GLU 169 169 GLU GLU A .
A 1 170 LYS 170 170 LYS LYS A .
#
#
loop_
_pdbx_nonpoly_scheme.asym_id
_pdbx_nonpoly_scheme.entity_id
_pdbx_nonpoly_scheme.mon_id
_pdbx_nonpoly_scheme.ndb_seq_num
_pdbx_nonpoly_scheme.pdb_seq_num
_pdbx_nonpoly_scheme.auth_seq_num
_pdbx_nonpoly_scheme.auth_mon_id
_pdbx_nonpoly_scheme.pdb_strand_id
_pdbx_nonpoly_scheme.pdb_ins_code
B 2 LIG2 1 1 1 LIG2 B .
C 3 LIG3 1 1 1 LIG3 C .
D 4 LIG4 1 1 1 LIG4 D .
#
#
loop_
_ma_data.id
_ma_data.name
_ma_data.content_type
_ma_data.content_type_other_details
1 'Entity A' target .
2 'Entity B' target .
3 'Entity C' target .
4 'Entity D' target .
5 pred_model_1 'model coordinates' .
#
#
loop_
_ma_target_entity.entity_id
_ma_target_entity.data_id
_ma_target_entity.origin
1 1 designed
2 2 designed
3 3 designed
4 4 designed
#
#
loop_
_ma_target_entity_instance.asym_id
_ma_target_entity_instance.entity_id
_ma_target_entity_instance.details
A 1 'Chain A'
B 2 'Chain B'
C 3 'Chain C'
D 4 'Chain D'
#
#
loop_
_ma_model_list.ordinal_id
_ma_model_list.model_name
_ma_model_list.data_id
_ma_model_list.model_type
_ma_model_list.model_type_other_details
1 pred_model_1 5 'Ab initio model' .
#
#
loop_
_ma_model_group.id
_ma_model_group.name
_ma_model_group.details
1 pred .
#
#
loop_
_ma_model_group_link.group_id
_ma_model_group_link.model_id
1 1
#
#
loop_
_atom_site.group_PDB
_atom_site.id
_atom_site.type_symbol
_atom_site.label_atom_id
_atom_site.label_alt_id
_atom_site.label_comp_id
_atom_site.label_seq_id
_atom_site.auth_seq_id
_atom_site.pdbx_PDB_ins_code
_atom_site.label_asym_id
_atom_site.Cartn_x
_atom_site.Cartn_y
_atom_site.Cartn_z
_atom_site.occupancy
_atom_site.label_entity_id
_atom_site.auth_asym_id
_atom_site.auth_comp_id
_atom_site.B_iso_or_equiv
_atom_site.pdbx_PDB_model_num
ATOM 1 N N . GLY 1 1 ? A -1.693 -10.717 -23.067 1.000 1 A GLY 76.998 1
ATOM 2 C CA . GLY 1 1 ? A -1.928 -9.279 -22.978 1.000 1 A GLY 81.817 1
ATOM 3 C C . GLY 1 1 ? A -0.841 -8.584 -22.213 1.000 1 A GLY 85.352 1
ATOM 4 O O . GLY 1 1 ? A 0.168 -9.162 -21.906 1.000 1 A GLY 82.780 1
ATOM 5 N N . MET 2 2 ? A -1.087 -7.282 -21.874 1.000 1 A MET 87.667 1
ATOM 6 C CA . MET 2 2 ? A -0.128 -6.543 -21.057 1.000 1 A MET 91.173 1
ATOM 7 C C . MET 2 2 ? A -0.062 -7.190 -19.669 1.000 1 A MET 92.637 1
ATOM 8 O O . MET 2 2 ? A -1.012 -7.858 -19.215 1.000 1 A MET 91.456 1
ATOM 9 C CB . MET 2 2 ? A -0.505 -5.066 -20.946 1.000 1 A MET 89.505 1
ATOM 10 C CG . MET 2 2 ? A -1.793 -4.796 -20.223 1.000 1 A MET 88.886 1
ATOM 11 S SD . MET 2 2 ? A -2.210 -3.057 -20.131 1.000 1 A MET 86.264 1
ATOM 12 C CE . MET 2 2 ? A -2.704 -2.713 -21.804 1.000 1 A MET 81.848 1
ATOM 13 N N . THR 3 3 ? A 1.065 -7.005 -18.971 1.000 1 A THR 95.741 1
ATOM 14 C CA . THR 3 3 ? A 1.206 -7.539 -17.638 1.000 1 A THR 95.976 1
ATOM 15 C C . THR 3 3 ? A 0.311 -6.763 -16.679 1.000 1 A THR 96.764 1
ATOM 16 O O . THR 3 3 ? A 0.298 -5.520 -16.687 1.000 1 A THR 96.388 1
ATOM 17 C CB . THR 3 3 ? A 2.664 -7.433 -17.170 1.000 1 A THR 94.556 1
ATOM 18 O OG1 . THR 3 3 ? A 3.483 -8.137 -18.107 1.000 1 A THR 89.724 1
ATOM 19 C CG2 . THR 3 3 ? A 2.858 -8.043 -15.791 1.000 1 A THR 90.481 1
ATOM 20 N N . GLU 4 4 ? A -0.483 -7.486 -15.876 1.000 1 A GLU 96.848 1
ATOM 21 C CA . GLU 4 4 ? A -1.378 -6.905 -14.893 1.000 1 A GLU 97.166 1
ATOM 22 C C . GLU 4 4 ? A -0.826 -7.154 -13.504 1.000 1 A GLU 97.484 1
ATOM 23 O O . GLU 4 4 ? A -0.268 -8.212 -13.224 1.000 1 A GLU 97.073 1
ATOM 24 C CB . GLU 4 4 ? A -2.786 -7.482 -14.993 1.000 1 A GLU 96.222 1
ATOM 25 C CG . GLU 4 4 ? A -3.466 -7.181 -16.298 1.000 1 A GLU 90.491 1
ATOM 26 C CD . GLU 4 4 ? A -4.896 -7.698 -16.365 1.000 1 A GLU 89.759 1
ATOM 27 O OE1 . GLU 4 4 ? A -5.415 -8.185 -15.332 1.000 1 A GLU 87.071 1
ATOM 28 O OE2 . GLU 4 4 ? A -5.497 -7.636 -17.465 1.000 1 A GLU 85.403 1
ATOM 29 N N . TYR 5 5 ? A -0.970 -6.141 -12.619 1.000 1 A TYR 97.861 1
ATOM 30 C CA . TYR 5 5 ? A -0.478 -6.209 -11.250 1.000 1 A TYR 98.098 1
ATOM 31 C C . TYR 5 5 ? A -1.589 -5.864 -10.304 1.000 1 A TYR 98.183 1
ATOM 32 O O . TYR 5 5 ? A -2.228 -4.811 -10.458 1.000 1 A TYR 98.109 1
ATOM 33 C CB . TYR 5 5 ? A 0.674 -5.233 -11.045 1.000 1 A TYR 97.992 1
ATOM 34 C CG . TYR 5 5 ? A 1.859 -5.498 -11.915 1.000 1 A TYR 97.897 1
ATOM 35 C CD1 . TYR 5 5 ? A 2.812 -6.419 -11.520 1.000 1 A TYR 97.366 1
ATOM 36 C CD2 . TYR 5 5 ? A 1.997 -4.848 -13.121 1.000 1 A TYR 97.476 1
ATOM 37 C CE1 . TYR 5 5 ? A 3.917 -6.670 -12.307 1.000 1 A TYR 96.562 1
ATOM 38 C CE2 . TYR 5 5 ? A 3.084 -5.103 -13.927 1.000 1 A TYR 96.546 1
ATOM 39 C CZ . TYR 5 5 ? A 4.049 -6.004 -13.507 1.000 1 A TYR 96.395 1
ATOM 40 O OH . TYR 5 5 ? A 5.139 -6.266 -14.308 1.000 1 A TYR 94.590 1
ATOM 41 N N . LYS 6 6 ? A -1.867 -6.721 -9.298 1.000 1 A LYS 98.236 1
ATOM 42 C CA . LYS 6 6 ? A -2.880 -6.482 -8.261 1.000 1 A LYS 98.243 1
ATOM 43 C C . LYS 6 6 ? A -2.184 -5.897 -7.048 1.000 1 A LYS 98.440 1
ATOM 44 O O . LYS 6 6 ? A -1.414 -6.556 -6.366 1.000 1 A LYS 98.317 1
ATOM 45 C CB . LYS 6 6 ? A -3.603 -7.769 -7.886 1.000 1 A LYS 97.743 1
ATOM 46 C CG . LYS 6 6 ? A -4.573 -7.619 -6.730 1.000 1 A LYS 86.756 1
ATOM 47 C CD . LYS 6 6 ? A -5.718 -6.669 -7.059 1.000 1 A LYS 79.222 1
ATOM 48 C CE . LYS 6 6 ? A -6.721 -6.629 -5.923 1.000 1 A LYS 75.637 1
ATOM 49 N NZ . LYS 6 6 ? A -7.739 -5.572 -6.156 1.000 1 A LYS 62.369 1
ATOM 50 N N . LEU 7 7 ? A -2.454 -4.601 -6.776 1.000 1 A LEU 98.553 1
ATOM 51 C CA . LEU 7 7 ? A -1.841 -3.863 -5.696 1.000 1 A LEU 98.669 1
ATOM 52 C C . LEU 7 7 ? A -2.901 -3.527 -4.661 1.000 1 A LEU 98.591 1
ATOM 53 O O . LEU 7 7 ? A -4.039 -3.245 -4.997 1.000 1 A LEU 98.451 1
ATOM 54 C CB . LEU 7 7 ? A -1.235 -2.552 -6.213 1.000 1 A LEU 98.748 1
ATOM 55 C CG . LEU 7 7 ? A -0.375 -2.622 -7.470 1.000 1 A LEU 98.601 1
ATOM 56 C CD1 . LEU 7 7 ? A 0.714 -3.686 -7.332 1.000 1 A LEU 98.481 1
ATOM 57 C CD2 . LEU 7 7 ? A 0.232 -1.266 -7.747 1.000 1 A LEU 98.577 1
ATOM 58 N N . VAL 8 8 ? A -2.533 -3.567 -3.365 1.000 1 A VAL 98.637 1
ATOM 59 C CA . VAL 8 8 ? A -3.446 -3.262 -2.276 1.000 1 A VAL 98.589 1
ATOM 60 C C . VAL 8 8 ? A -2.826 -2.156 -1.424 1.000 1 A VAL 98.684 1
ATOM 61 O O . VAL 8 8 ? A -1.661 -2.238 -1.054 1.000 1 A VAL 98.696 1
ATOM 62 C CB . VAL 8 8 ? A -3.728 -4.497 -1.419 1.000 1 A VAL 98.298 1
ATOM 63 C CG1 . VAL 8 8 ? A -4.197 -5.658 -2.285 1.000 1 A VAL 97.922 1
ATOM 64 C CG2 . VAL 8 8 ? A -4.750 -4.191 -0.334 1.000 1 A VAL 98.015 1
ATOM 65 N N . VAL 9 9 ? A -3.622 -1.121 -1.135 1.000 1 A VAL 98.574 1
ATOM 66 C CA . VAL 9 9 ? A -3.169 0.009 -0.315 1.000 1 A VAL 98.633 1
ATOM 67 C C . VAL 9 9 ? A -3.751 -0.149 1.069 1.000 1 A VAL 98.519 1
ATOM 68 O O . VAL 9 9 ? A -4.974 -0.098 1.247 1.000 1 A VAL 98.328 1
ATOM 69 C CB . VAL 9 9 ? A -3.583 1.357 -0.938 1.000 1 A VAL 98.699 1
ATOM 70 C CG1 . VAL 9 9 ? A -3.121 1.414 -2.400 1.000 1 A VAL 98.774 1
ATOM 71 C CG2 . VAL 9 9 ? A -2.976 2.498 -0.126 1.000 1 A VAL 98.710 1
ATOM 72 N N . VAL 10 10 ? A -2.911 -0.347 2.087 1.000 1 A VAL 98.678 1
ATOM 73 C CA . VAL 10 10 ? A -3.344 -0.569 3.455 1.000 1 A VAL 98.683 1
ATOM 74 C C . VAL 10 10 ? A -2.779 0.484 4.368 1.000 1 A VAL 98.782 1
ATOM 75 O O . VAL 10 10 ? A -1.827 1.186 4.040 1.000 1 A VAL 98.832 1
ATOM 76 C CB . VAL 10 10 ? A -2.951 -1.970 3.977 1.000 1 A VAL 98.400 1
ATOM 77 C CG1 . VAL 10 10 ? A -3.535 -3.064 3.098 1.000 1 A VAL 98.184 1
ATOM 78 C CG2 . VAL 10 10 ? A -1.443 -2.097 4.147 1.000 1 A VAL 98.421 1
ATOM 79 N N . GLY 11 11 ? A -3.363 0.596 5.578 1.000 1 A GLY 98.559 1
ATOM 80 C CA . GLY 11 11 ? A -2.902 1.546 6.560 1.000 1 A GLY 98.371 1
ATOM 81 C C . GLY 11 11 ? A -4.061 2.089 7.363 1.000 1 A GLY 98.105 1
ATOM 82 O O . GLY 11 11 ? A -5.217 1.903 7.015 1.000 1 A GLY 97.672 1
ATOM 83 N N . ALA 12 12 ? A -3.767 2.808 8.447 1.000 1 A ALA 98.488 1
ATOM 84 C CA . ALA 12 12 ? A -4.789 3.333 9.357 1.000 1 A ALA 98.322 1
ATOM 85 C C . ALA 12 12 ? A -5.685 4.336 8.643 1.000 1 A ALA 98.074 1
ATOM 86 O O . ALA 12 12 ? A -5.337 4.896 7.605 1.000 1 A ALA 97.908 1
ATOM 87 C CB . ALA 12 12 ? A -4.126 3.972 10.556 1.000 1 A ALA 98.151 1
ATOM 88 N N . CYS 13 13 ? A -6.834 4.575 9.239 1.000 1 A CYS 97.264 1
ATOM 89 C CA . CYS 13 13 ? A -7.698 5.652 8.759 1.000 1 A CYS 96.974 1
ATOM 90 C C . CYS 13 13 ? A -6.942 6.971 8.704 1.000 1 A CYS 97.389 1
ATOM 91 O O . CYS 13 13 ? A -6.197 7.311 9.631 1.000 1 A CYS 97.439 1
ATOM 92 C CB . CYS 13 13 ? A -8.911 5.818 9.670 1.000 1 A CYS 95.487 1
ATOM 93 S SG . CYS 13 13 ? A -10.064 4.521 9.531 1.000 1 A CYS 86.729 1
ATOM 94 N N . GLY 14 14 ? A -7.123 7.707 7.632 1.000 1 A GLY 97.535 1
ATOM 95 C CA . GLY 14 14 ? A -6.694 9.102 7.561 1.000 1 A GLY 97.789 1
ATOM 96 C C . GLY 14 14 ? A -5.252 9.294 7.134 1.000 1 A GLY 98.394 1
ATOM 97 O O . GLY 14 14 ? A -4.801 10.447 7.071 1.000 1 A GLY 98.387 1
ATOM 98 N N . VAL 15 15 ? A -4.495 8.223 6.817 1.000 1 A VAL 98.390 1
ATOM 99 C CA . VAL 15 15 ? A -3.106 8.398 6.402 1.000 1 A VAL 98.669 1
ATOM 100 C C . VAL 15 15 ? A -2.971 8.875 4.972 1.000 1 A VAL 98.719 1
ATOM 101 O O . VAL 15 15 ? A -1.885 9.333 4.589 1.000 1 A VAL 98.761 1
ATOM 102 C CB . VAL 15 15 ? A -2.283 7.117 6.604 1.000 1 A VAL 98.753 1
ATOM 103 C CG1 . VAL 15 15 ? A -2.323 6.672 8.065 1.000 1 A VAL 98.788 1
ATOM 104 C CG2 . VAL 15 15 ? A -2.753 6.004 5.641 1.000 1 A VAL 98.861 1
ATOM 105 N N . GLY 16 16 ? A -4.025 8.737 4.170 1.000 1 A GLY 98.605 1
ATOM 106 C CA . GLY 16 16 ? A -4.006 9.190 2.779 1.000 1 A GLY 98.508 1
ATOM 107 C C . GLY 16 16 ? A -4.044 8.081 1.764 1.000 1 A GLY 98.610 1
ATOM 108 O O . GLY 16 16 ? A -3.622 8.291 0.635 1.000 1 A GLY 98.600 1
ATOM 109 N N . LYS 17 17 ? A -4.558 6.875 2.115 1.000 1 A LYS 98.549 1
ATOM 110 C CA . LYS 17 17 ? A -4.668 5.786 1.166 1.000 1 A LYS 98.517 1
ATOM 111 C C . LYS 17 17 ? A -5.467 6.213 -0.069 1.000 1 A LYS 98.369 1
ATOM 112 O O . LYS 17 17 ? A -5.016 6.063 -1.183 1.000 1 A LYS 98.475 1
ATOM 113 C CB . LYS 17 17 ? A -5.328 4.569 1.827 1.000 1 A LYS 98.430 1
ATOM 114 C CG . LYS 17 17 ? A -4.539 4.016 3.001 1.000 1 A LYS 98.213 1
ATOM 115 C CD . LYS 17 17 ? A -5.264 2.826 3.607 1.000 1 A LYS 97.978 1
ATOM 116 C CE . LYS 17 17 ? A -6.630 3.101 4.168 1.000 1 A LYS 97.658 1
ATOM 117 N NZ . LYS 17 17 ? A -6.614 4.087 5.278 1.000 1 A LYS 97.515 1
ATOM 118 N N . SER 18 18 ? A -6.662 6.782 0.162 1.000 1 A SER 98.199 1
ATOM 119 C CA . SER 18 18 ? A -7.508 7.225 -0.933 1.000 1 A SER 97.909 1
ATOM 120 C C . SER 18 18 ? A -6.864 8.389 -1.677 1.000 1 A SER 98.046 1
ATOM 121 O O . SER 18 18 ? A -6.890 8.415 -2.923 1.000 1 A SER 98.103 1
ATOM 122 C CB . SER 18 18 ? A -8.890 7.620 -0.449 1.000 1 A SER 97.339 1
ATOM 123 O OG . SER 18 18 ? A -9.548 6.501 0.105 1.000 1 A SER 94.989 1
ATOM 124 N N . ALA 19 19 ? A -6.272 9.341 -0.973 1.000 1 A ALA 98.081 1
ATOM 125 C CA . ALA 19 19 ? A -5.671 10.493 -1.642 1.000 1 A ALA 98.195 1
ATOM 126 C C . ALA 19 19 ? A -4.521 10.072 -2.549 1.000 1 A ALA 98.385 1
ATOM 127 O O . ALA 19 19 ? A -4.369 10.595 -3.646 1.000 1 A ALA 98.467 1
ATOM 128 C CB . ALA 19 19 ? A -5.206 11.521 -0.641 1.000 1 A ALA 98.088 1
ATOM 129 N N . LEU 20 20 ? A -3.671 9.114 -2.073 1.000 1 A LEU 98.373 1
ATOM 130 C CA . LEU 20 20 ? A -2.591 8.611 -2.889 1.000 1 A LEU 98.547 1
ATOM 131 C C . LEU 20 20 ? A -3.112 7.920 -4.145 1.000 1 A LEU 98.508 1
ATOM 132 O O . LEU 20 20 ? A -2.582 8.111 -5.236 1.000 1 A LEU 98.553 1
ATOM 133 C CB . LEU 20 20 ? A -1.726 7.630 -2.092 1.000 1 A LEU 98.716 1
ATOM 134 C CG . LEU 20 20 ? A -0.845 8.288 -1.049 1.000 1 A LEU 98.777 1
ATOM 135 C CD1 . LEU 20 20 ? A 0.285 9.056 -1.720 1.000 1 A LEU 98.785 1
ATOM 136 C CD2 . LEU 20 20 ? A -0.323 7.242 -0.087 1.000 1 A LEU 98.806 1
ATOM 137 N N . THR 21 21 ? A -4.166 7.098 -3.979 1.000 1 A THR 98.428 1
ATOM 138 C CA . THR 21 21 ? A -4.716 6.361 -5.099 1.000 1 A THR 98.270 1
ATOM 139 C C . THR 21 21 ? A -5.313 7.301 -6.128 1.000 1 A THR 98.181 1
ATOM 140 O O . THR 21 21 ? A -5.068 7.155 -7.336 1.000 1 A THR 98.210 1
ATOM 141 C CB . THR 21 21 ? A -5.738 5.353 -4.601 1.000 1 A THR 98.178 1
ATOM 142 O OG1 . THR 21 21 ? A -5.110 4.477 -3.650 1.000 1 A THR 98.044 1
ATOM 143 C CG2 . THR 21 21 ? A -6.309 4.534 -5.752 1.000 1 A THR 98.083 1
ATOM 144 N N . ILE 22 22 ? A -6.085 8.301 -5.676 1.000 1 A ILE 97.982 1
ATOM 145 C CA . ILE 22 22 ? A -6.722 9.226 -6.609 1.000 1 A ILE 97.730 1
ATOM 146 C C . ILE 22 22 ? A -5.678 10.085 -7.293 1.000 1 A ILE 97.978 1
ATOM 147 O O . ILE 22 22 ? A -5.809 10.407 -8.484 1.000 1 A ILE 98.106 1
ATOM 148 C CB . ILE 22 22 ? A -7.809 10.047 -5.886 1.000 1 A ILE 97.179 1
ATOM 149 C CG1 . ILE 22 22 ? A -8.927 9.106 -5.484 1.000 1 A ILE 96.701 1
ATOM 150 C CG2 . ILE 22 22 ? A -8.331 11.165 -6.775 1.000 1 A ILE 96.159 1
ATOM 151 C CD1 . ILE 22 22 ? A -9.931 9.726 -4.522 1.000 1 A ILE 94.663 1
ATOM 152 N N . GLN 23 23 ? A -4.593 10.484 -6.577 1.000 1 A GLN 98.133 1
ATOM 153 C CA . GLN 23 23 ? A -3.483 11.192 -7.253 1.000 1 A GLN 98.243 1
ATOM 154 C C . GLN 23 23 ? A -2.899 10.346 -8.377 1.000 1 A GLN 98.295 1
ATOM 155 O O . GLN 23 23 ? A -2.663 10.860 -9.467 1.000 1 A GLN 98.247 1
ATOM 156 C CB . GLN 23 23 ? A -2.392 11.596 -6.278 1.000 1 A GLN 98.124 1
ATOM 157 C CG . GLN 23 23 ? A -2.661 12.930 -5.652 1.000 1 A GLN 96.194 1
ATOM 158 C CD . GLN 23 23 ? A -2.405 14.078 -6.587 1.000 1 A GLN 97.874 1
ATOM 159 O OE1 . GLN 23 23 ? A -2.119 13.896 -7.773 1.000 1 A GLN 97.400 1
ATOM 160 N NE2 . GLN 23 23 ? A -2.502 15.295 -6.066 1.000 1 A GLN 96.976 1
ATOM 161 N N . LEU 24 24 ? A -2.663 9.049 -8.125 1.000 1 A LEU 98.302 1
ATOM 162 C CA . LEU 24 24 ? A -2.116 8.179 -9.190 1.000 1 A LEU 98.351 1
ATOM 163 C C . LEU 24 24 ? A -3.070 8.094 -10.379 1.000 1 A LEU 98.248 1
ATOM 164 O O . LEU 24 24 ? A -2.649 8.214 -11.519 1.000 1 A LEU 98.092 1
ATOM 165 C CB . LEU 24 24 ? A -1.832 6.792 -8.660 1.000 1 A LEU 98.450 1
ATOM 166 C CG . LEU 24 24 ? A -1.286 5.847 -9.710 1.000 1 A LEU 98.369 1
ATOM 167 C CD1 . LEU 24 24 ? A 0.204 6.135 -9.915 1.000 1 A LEU 98.123 1
ATOM 168 C CD2 . LEU 24 24 ? A -1.501 4.384 -9.318 1.000 1 A LEU 98.241 1
ATOM 169 N N . ILE 25 25 ? A -4.364 7.871 -10.091 1.000 1 A ILE 98.005 1
ATOM 170 C CA . ILE 25 25 ? A -5.339 7.565 -11.149 1.000 1 A ILE 97.554 1
ATOM 171 C C . ILE 25 25 ? A -5.765 8.806 -11.893 1.000 1 A ILE 97.345 1
ATOM 172 O O . ILE 25 25 ? A -5.913 8.774 -13.117 1.000 1 A ILE 96.976 1
ATOM 173 C CB . ILE 25 25 ? A -6.553 6.831 -10.561 1.000 1 A ILE 96.860 1
ATOM 174 C CG1 . ILE 25 25 ? A -6.112 5.534 -9.867 1.000 1 A ILE 94.488 1
ATOM 175 C CG2 . ILE 25 25 ? A -7.589 6.556 -11.622 1.000 1 A ILE 93.044 1
ATOM 176 C CD1 . ILE 25 25 ? A -5.390 4.575 -10.786 1.000 1 A ILE 88.571 1
ATOM 177 N N . GLN 26 26 ? A -6.027 9.911 -11.142 1.000 1 A GLN 97.617 1
ATOM 178 C CA . GLN 26 26 ? A -6.701 11.075 -11.699 1.000 1 A GLN 97.117 1
ATOM 179 C C . GLN 26 26 ? A -5.875 12.358 -11.628 1.000 1 A GLN 97.381 1
ATOM 180 O O . GLN 26 26 ? A -6.326 13.377 -12.130 1.000 1 A GLN 96.699 1
ATOM 181 C CB . GLN 26 26 ? A -8.043 11.305 -10.986 1.000 1 A GLN 96.028 1
ATOM 182 C CG . GLN 26 26 ? A -8.999 10.137 -11.151 1.000 1 A GLN 92.083 1
ATOM 183 C CD . GLN 26 26 ? A -10.303 10.375 -10.444 1.000 1 A GLN 84.372 1
ATOM 184 O OE1 . GLN 26 26 ? A -10.598 11.460 -9.952 1.000 1 A GLN 74.822 1
ATOM 185 N NE2 . GLN 26 26 ? A -11.143 9.344 -10.385 1.000 1 A GLN 74.540 1
ATOM 186 N N . ASN 27 27 ? A -4.686 12.318 -11.000 1.000 1 A ASN 97.388 1
ATOM 187 C CA . ASN 27 27 ? A -3.776 13.467 -10.942 1.000 1 A ASN 97.123 1
ATOM 188 C C . ASN 27 27 ? A -4.390 14.689 -10.275 1.000 1 A ASN 97.313 1
ATOM 189 O O . ASN 27 27 ? A -4.114 15.820 -10.665 1.000 1 A ASN 96.110 1
ATOM 190 C CB . ASN 27 27 ? A -3.235 13.836 -12.325 1.000 1 A ASN 96.125 1
ATOM 191 C CG . ASN 27 27 ? A -2.245 12.806 -12.835 1.000 1 A ASN 93.870 1
ATOM 192 O OD1 . ASN 27 27 ? A -2.639 11.783 -13.402 1.000 1 A ASN 83.559 1
ATOM 193 N ND2 . ASN 27 27 ? A -0.982 13.074 -12.629 1.000 1 A ASN 80.818 1
ATOM 194 N N . HIS 28 28 ? A -5.244 14.465 -9.218 1.000 1 A HIS 97.505 1
ATOM 195 C CA . HIS 28 28 ? A -5.727 15.587 -8.419 1.000 1 A HIS 97.017 1
ATOM 196 C C . HIS 28 28 ? A -5.772 15.191 -6.965 1.000 1 A HIS 97.458 1
ATOM 197 O O . HIS 28 28 ? A -5.905 14.014 -6.630 1.000 1 A HIS 97.034 1
ATOM 198 C CB . HIS 28 28 ? A -7.063 16.107 -8.930 1.000 1 A HIS 95.046 1
ATOM 199 C CG . HIS 28 28 ? A -8.184 15.143 -8.753 1.000 1 A HIS 89.721 1
ATOM 200 N ND1 . HIS 28 28 ? A -9.050 15.186 -7.687 1.000 1 A HIS 80.980 1
ATOM 201 C CD2 . HIS 28 28 ? A -8.623 14.154 -9.567 1.000 1 A HIS 81.600 1
ATOM 202 C CE1 . HIS 28 28 ? A -9.941 14.231 -7.832 1.000 1 A HIS 81.193 1
ATOM 203 N NE2 . HIS 28 28 ? A -9.703 13.580 -8.947 1.000 1 A HIS 80.713 1
ATOM 204 N N . PHE 29 29 ? A -5.655 16.193 -6.091 1.000 1 A PHE 98.015 1
ATOM 205 C CA . PHE 29 29 ? A -5.662 16.011 -4.639 1.000 1 A PHE 97.999 1
ATOM 206 C C . PHE 29 29 ? A -7.072 16.239 -4.118 1.000 1 A PHE 97.274 1
ATOM 207 O O . PHE 29 29 ? A -7.682 17.275 -4.398 1.000 1 A PHE 96.551 1
ATOM 208 C CB . PHE 29 29 ? A -4.712 17.014 -4.005 1.000 1 A PHE 97.824 1
ATOM 209 C CG . PHE 29 29 ? A -4.735 16.996 -2.502 1.000 1 A PHE 98.020 1
ATOM 210 C CD1 . PHE 29 29 ? A -4.459 15.840 -1.819 1.000 1 A PHE 98.069 1
ATOM 211 C CD2 . PHE 29 29 ? A -5.046 18.160 -1.806 1.000 1 A PHE 97.701 1
ATOM 212 C CE1 . PHE 29 29 ? A -4.473 15.833 -0.432 1.000 1 A PHE 97.734 1
ATOM 213 C CE2 . PHE 29 29 ? A -5.073 18.146 -0.434 1.000 1 A PHE 97.361 1
ATOM 214 C CZ . PHE 29 29 ? A -4.772 16.985 0.255 1.000 1 A PHE 97.578 1
ATOM 215 N N . VAL 30 30 ? A -7.615 15.263 -3.359 1.000 1 A VAL 95.786 1
ATOM 216 C CA . VAL 30 30 ? A -8.928 15.404 -2.734 1.000 1 A VAL 93.991 1
ATOM 217 C C . VAL 30 30 ? A -8.698 15.744 -1.270 1.000 1 A VAL 93.598 1
ATOM 218 O O . VAL 30 30 ? A -8.048 15.029 -0.530 1.000 1 A VAL 92.362 1
ATOM 219 C CB . VAL 30 30 ? A -9.807 14.166 -2.900 1.000 1 A VAL 91.017 1
ATOM 220 C CG1 . VAL 30 30 ? A -10.173 14.002 -4.369 1.000 1 A VAL 86.877 1
ATOM 221 C CG2 . VAL 30 30 ? A -9.137 12.908 -2.375 1.000 1 A VAL 84.282 1
ATOM 222 N N . ASP 31 31 ? A -9.295 16.864 -0.825 1.000 1 A ASP 92.093 1
ATOM 223 C CA . ASP 31 31 ? A -9.132 17.359 0.551 1.000 1 A ASP 91.206 1
ATOM 224 C C . ASP 31 31 ? A -10.117 16.656 1.489 1.000 1 A ASP 90.789 1
ATOM 225 O O . ASP 31 31 ? A -9.929 16.671 2.701 1.000 1 A ASP 85.937 1
ATOM 226 C CB . ASP 31 31 ? A -9.343 18.878 0.596 1.000 1 A ASP 88.013 1
ATOM 227 C CG . ASP 31 31 ? A -8.520 19.550 1.687 1.000 1 A ASP 83.818 1
ATOM 228 O OD1 . ASP 31 31 ? A -7.620 18.881 2.250 1.000 1 A ASP 79.438 1
ATOM 229 O OD2 . ASP 31 31 ? A -8.757 20.745 1.960 1.000 1 A ASP 79.842 1
ATOM 230 N N . GLU 32 32 ? A -11.198 16.079 0.936 1.000 1 A GLU 90.692 1
ATOM 231 C CA . GLU 32 32 ? A -12.227 15.359 1.691 1.000 1 A GLU 89.136 1
ATOM 232 C C . GLU 32 32 ? A -12.618 14.155 0.878 1.000 1 A GLU 87.431 1
ATOM 233 O O . GLU 32 32 ? A -12.998 14.305 -0.283 1.000 1 A GLU 82.691 1
ATOM 234 C CB . GLU 32 32 ? A -13.436 16.247 1.949 1.000 1 A GLU 87.092 1
ATOM 235 C CG . GLU 32 32 ? A -14.476 15.629 2.867 1.000 1 A GLU 76.163 1
ATOM 236 C CD . GLU 32 32 ? A -15.723 16.493 3.004 1.000 1 A GLU 67.304 1
ATOM 237 O OE1 . GLU 32 32 ? A -16.066 17.209 2.055 1.000 1 A GLU 62.690 1
ATOM 238 O OE2 . GLU 32 32 ? A -16.344 16.459 4.095 1.000 1 A GLU 59.413 1
ATOM 239 N N . TYR 33 33 ? A -12.529 12.940 1.475 1.000 1 A TYR 87.012 1
ATOM 240 C CA . TYR 33 33 ? A -12.938 11.718 0.786 1.000 1 A TYR 86.081 1
ATOM 241 C C . TYR 33 33 ? A -13.554 10.803 1.801 1.000 1 A TYR 87.619 1
ATOM 242 O O . TYR 33 33 ? A -12.997 10.570 2.899 1.000 1 A TYR 86.496 1
ATOM 243 C CB . TYR 33 33 ? A -11.766 11.037 0.110 1.000 1 A TYR 81.851 1
ATOM 244 C CG . TYR 33 33 ? A -12.189 9.967 -0.882 1.000 1 A TYR 80.073 1
ATOM 245 C CD1 . TYR 33 33 ? A -12.582 10.305 -2.158 1.000 1 A TYR 76.450 1
ATOM 246 C CD2 . TYR 33 33 ? A -12.192 8.649 -0.514 1.000 1 A TYR 75.015 1
ATOM 247 C CE1 . TYR 33 33 ? A -12.985 9.331 -3.070 1.000 1 A TYR 72.986 1
ATOM 248 C CE2 . TYR 33 33 ? A -12.574 7.655 -1.400 1.000 1 A TYR 72.764 1
ATOM 249 C CZ . TYR 33 33 ? A -12.964 8.012 -2.675 1.000 1 A TYR 74.334 1
ATOM 250 O OH . TYR 33 33 ? A -13.350 7.054 -3.567 1.000 1 A TYR 68.943 1
ATOM 251 N N . ASP 34 34 ? A -14.754 10.260 1.530 1.000 1 A ASP 90.305 1
ATOM 252 C CA . ASP 34 34 ? A -15.490 9.394 2.429 1.000 1 A ASP 91.331 1
ATOM 253 C C . ASP 34 34 ? A -14.574 8.283 2.938 1.000 1 A ASP 92.746 1
ATOM 254 O O . ASP 34 34 ? A -14.097 7.458 2.116 1.000 1 A ASP 92.518 1
ATOM 255 C CB . ASP 34 34 ? A -16.695 8.803 1.726 1.000 1 A ASP 90.101 1
ATOM 256 C CG . ASP 34 34 ? A -17.624 8.054 2.655 1.000 1 A ASP 89.756 1
ATOM 257 O OD1 . ASP 34 34 ? A -17.170 7.488 3.654 1.000 1 A ASP 88.666 1
ATOM 258 O OD2 . ASP 34 34 ? A -18.844 8.007 2.339 1.000 1 A ASP 87.206 1
ATOM 259 N N . PRO 35 35 ? A -14.313 8.185 4.266 1.000 1 A PRO 90.533 1
ATOM 260 C CA . PRO 35 35 ? A -13.361 7.195 4.754 1.000 1 A PRO 92.154 1
ATOM 261 C C . PRO 35 35 ? A -13.904 5.784 4.771 1.000 1 A PRO 92.478 1
ATOM 262 O O . PRO 35 35 ? A -13.160 4.856 5.067 1.000 1 A PRO 91.068 1
ATOM 263 C CB . PRO 35 35 ? A -13.064 7.678 6.171 1.000 1 A PRO 90.314 1
ATOM 264 C CG . PRO 35 35 ? A -14.325 8.380 6.578 1.000 1 A PRO 89.344 1
ATOM 265 C CD . PRO 35 35 ? A -14.813 9.046 5.335 1.000 1 A PRO 91.711 1
ATOM 266 N N . THR 36 36 ? A -15.178 5.583 4.481 1.000 1 A THR 91.820 1
ATOM 267 C CA . THR 36 36 ? A -15.765 4.248 4.467 1.000 1 A THR 90.709 1
ATOM 268 C C . THR 36 36 ? A -15.849 3.642 3.071 1.000 1 A THR 91.966 1
ATOM 269 O O . THR 36 36 ? A -16.256 2.486 2.957 1.000 1 A THR 90.821 1
ATOM 270 C CB . THR 36 36 ? A -17.189 4.275 5.052 1.000 1 A THR 87.624 1
ATOM 271 O OG1 . THR 36 36 ? A -18.069 4.946 4.152 1.000 1 A THR 85.916 1
ATOM 272 C CG2 . THR 36 36 ? A -17.187 4.979 6.413 1.000 1 A THR 84.982 1
ATOM 273 N N . ILE 37 37 ? A -15.456 4.384 2.025 1.000 1 A ILE 93.859 1
ATOM 274 C CA . ILE 37 37 ? A -15.560 3.867 0.657 1.000 1 A ILE 93.621 1
ATOM 275 C C . ILE 37 37 ? A -14.315 3.049 0.325 1.000 1 A ILE 94.088 1
ATOM 276 O O . ILE 37 37 ? A -13.201 3.572 0.357 1.000 1 A ILE 93.792 1
ATOM 277 C CB . ILE 37 37 ? A -15.756 5.003 -0.363 1.000 1 A ILE 92.010 1
ATOM 278 C CG1 . ILE 37 37 ? A -17.107 5.661 -0.144 1.000 1 A ILE 92.087 1
ATOM 279 C CG2 . ILE 37 37 ? A -15.615 4.486 -1.781 1.000 1 A ILE 91.329 1
ATOM 280 C CD1 . ILE 37 37 ? A -17.353 6.862 -1.025 1.000 1 A ILE 88.766 1
ATOM 281 N N . GLU 38 38 ? A -14.515 1.745 0.009 1.000 1 A GLU 94.173 1
ATOM 282 C CA . GLU 38 38 ? A -13.462 0.867 -0.444 1.000 1 A GLU 94.197 1
ATOM 283 C C . GLU 38 38 ? A -13.764 0.485 -1.895 1.000 1 A GLU 93.782 1
ATOM 284 O O . GLU 38 38 ? A -14.864 0.012 -2.182 1.000 1 A GLU 92.747 1
ATOM 285 C CB . GLU 38 38 ? A -13.371 -0.380 0.429 1.000 1 A GLU 93.153 1
ATOM 286 C CG . GLU 38 38 ? A -12.363 -1.402 -0.087 1.000 1 A GLU 91.722 1
ATOM 287 C CD . GLU 38 38 ? A -12.220 -2.558 0.881 1.000 1 A GLU 91.986 1
ATOM 288 O OE1 . GLU 38 38 ? A -11.753 -2.326 2.014 1.000 1 A GLU 88.942 1
ATOM 289 O OE2 . GLU 38 38 ? A -12.561 -3.699 0.501 1.000 1 A GLU 88.976 1
ATOM 290 N N . ASP 39 39 ? A -12.824 0.695 -2.787 1.000 1 A ASP 94.618 1
ATOM 291 C CA . ASP 39 39 ? A -13.053 0.390 -4.191 1.000 1 A ASP 94.508 1
ATOM 292 C C . ASP 39 39 ? A -11.743 0.046 -4.856 1.000 1 A ASP 95.663 1
ATOM 293 O O . ASP 39 39 ? A -10.654 0.240 -4.288 1.000 1 A ASP 95.418 1
ATOM 294 C CB . ASP 39 39 ? A -13.731 1.588 -4.893 1.000 1 A ASP 92.562 1
ATOM 295 C CG . ASP 39 39 ? A -14.612 1.168 -6.079 1.000 1 A ASP 85.668 1
ATOM 296 O OD1 . ASP 39 39 ? A -14.587 -0.026 -6.481 1.000 1 A ASP 82.970 1
ATOM 297 O OD2 . ASP 39 39 ? A -15.328 2.043 -6.620 1.000 1 A ASP 80.335 1
ATOM 298 N N . SER 40 40 ? A -11.830 -0.517 -6.050 1.000 1 A SER 95.318 1
ATOM 299 C CA . SER 40 40 ? A -10.661 -0.822 -6.844 1.000 1 A SER 95.363 1
ATOM 300 C C . SER 40 40 ? A -10.637 0.107 -8.055 1.000 1 A SER 95.878 1
ATOM 301 O O . SER 40 40 ? A -11.675 0.563 -8.535 1.000 1 A SER 94.385 1
ATOM 302 C CB . SER 40 40 ? A -10.653 -2.280 -7.271 1.000 1 A SER 92.936 1
ATOM 303 O OG . SER 40 40 ? A -11.687 -2.529 -8.190 1.000 1 A SER 87.765 1
ATOM 304 N N . TYR 41 41 ? A -9.402 0.391 -8.501 1.000 1 A TYR 97.010 1
ATOM 305 C CA . TYR 41 41 ? A -9.170 1.308 -9.611 1.000 1 A TYR 96.716 1
ATOM 306 C C . TYR 41 41 ? A -8.179 0.641 -10.562 1.000 1 A TYR 97.074 1
ATOM 307 O O . TYR 41 41 ? A -7.302 -0.109 -10.107 1.000 1 A TYR 96.937 1
ATOM 308 C CB . TYR 41 41 ? A -8.588 2.636 -9.110 1.000 1 A TYR 96.147 1
ATOM 309 C CG . TYR 41 41 ? A -9.489 3.329 -8.093 1.000 1 A TYR 94.543 1
ATOM 310 C CD1 . TYR 41 41 ? A -10.373 4.301 -8.495 1.000 1 A TYR 92.731 1
ATOM 311 C CD2 . TYR 41 41 ? A -9.404 2.987 -6.757 1.000 1 A TYR 93.610 1
ATOM 312 C CE1 . TYR 41 41 ? A -11.200 4.910 -7.555 1.000 1 A TYR 90.017 1
ATOM 313 C CE2 . TYR 41 41 ? A -10.223 3.596 -5.819 1.000 1 A TYR 92.130 1
ATOM 314 C CZ . TYR 41 41 ? A -11.127 4.551 -6.244 1.000 1 A TYR 89.509 1
ATOM 315 O OH . TYR 41 41 ? A -11.950 5.171 -5.329 1.000 1 A TYR 86.473 1
ATOM 316 N N . ARG 42 42 ? A -8.301 0.901 -11.844 1.000 1 A ARG 96.962 1
ATOM 317 C CA . ARG 42 42 ? A -7.408 0.348 -12.847 1.000 1 A ARG 96.920 1
ATOM 318 C C . ARG 42 42 ? A -6.713 1.467 -13.594 1.000 1 A ARG 97.103 1
ATOM 319 O O . ARG 42 42 ? A -7.330 2.510 -13.865 1.000 1 A ARG 95.956 1
ATOM 320 C CB . ARG 42 42 ? A -8.204 -0.533 -13.832 1.000 1 A ARG 95.311 1
ATOM 321 C CG . ARG 42 42 ? A -8.898 -1.690 -13.166 1.000 1 A ARG 84.938 1
ATOM 322 C CD . ARG 42 42 ? A -9.770 -2.433 -14.171 1.000 1 A ARG 79.265 1
ATOM 323 N NE . ARG 42 42 ? A -9.013 -3.358 -14.959 1.000 1 A ARG 73.793 1
ATOM 324 C CZ . ARG 42 42 ? A -8.673 -4.558 -14.546 1.000 1 A ARG 67.791 1
ATOM 325 N NH1 . ARG 42 42 ? A -9.032 -5.003 -13.304 1.000 1 A ARG 60.949 1
ATOM 326 N NH2 . ARG 42 42 ? A -7.985 -5.367 -15.333 1.000 1 A ARG 58.639 1
ATOM 327 N N . LYS 43 43 ? A -5.408 1.336 -13.829 1.000 1 A LYS 96.820 1
ATOM 328 C CA . LYS 43 43 ? A -4.638 2.394 -14.489 1.000 1 A LYS 96.911 1
ATOM 329 C C . LYS 43 43 ? A -3.579 1.755 -15.388 1.000 1 A LYS 97.141 1
ATOM 330 O O . LYS 43 43 ? A -2.747 1.009 -14.910 1.000 1 A LYS 97.110 1
ATOM 331 C CB . LYS 43 43 ? A -3.962 3.276 -13.429 1.000 1 A LYS 96.179 1
ATOM 332 C CG . LYS 43 43 ? A -3.033 4.347 -13.996 1.000 1 A LYS 94.901 1
ATOM 333 C CD . LYS 43 43 ? A -3.813 5.403 -14.765 1.000 1 A LYS 92.335 1
ATOM 334 C CE . LYS 43 43 ? A -2.924 6.586 -15.133 1.000 1 A LYS 91.018 1
ATOM 335 N NZ . LYS 43 43 ? A -3.712 7.667 -15.757 1.000 1 A LYS 86.713 1
ATOM 336 N N . GLN 44 44 ? A -3.619 2.089 -16.679 1.000 1 A GLN 97.522 1
ATOM 337 C CA . GLN 44 44 ? A -2.541 1.678 -17.583 1.000 1 A GLN 97.389 1
ATOM 338 C C . GLN 44 44 ? A -1.359 2.621 -17.380 1.000 1 A GLN 97.134 1
ATOM 339 O O . GLN 44 44 ? A -1.510 3.834 -17.390 1.000 1 A GLN 96.070 1
ATOM 340 C CB . GLN 44 44 ? A -3.017 1.728 -19.037 1.000 1 A GLN 96.548 1
ATOM 341 C CG . GLN 44 44 ? A -1.958 1.266 -20.002 1.000 1 A GLN 92.523 1
ATOM 342 C CD . GLN 44 44 ? A -2.424 1.342 -21.435 1.000 1 A GLN 88.468 1
ATOM 343 O OE1 . GLN 44 44 ? A -3.550 0.993 -21.758 1.000 1 A GLN 80.674 1
ATOM 344 N NE2 . GLN 44 44 ? A -1.545 1.817 -22.320 1.000 1 A GLN 79.866 1
ATOM 345 N N . VAL 45 45 ? A -0.182 2.054 -17.150 1.000 1 A VAL 96.886 1
ATOM 346 C CA . VAL 45 45 ? A 1.031 2.826 -16.944 1.000 1 A VAL 96.521 1
ATOM 347 C C . VAL 45 45 ? A 2.171 2.167 -17.690 1.000 1 A VAL 96.302 1
ATOM 348 O O . VAL 45 45 ? A 2.062 1.041 -18.151 1.000 1 A VAL 95.611 1
ATOM 349 C CB . VAL 45 45 ? A 1.413 2.966 -15.440 1.000 1 A VAL 95.570 1
ATOM 350 C CG1 . VAL 45 45 ? A 0.307 3.683 -14.659 1.000 1 A VAL 95.033 1
ATOM 351 C CG2 . VAL 45 45 ? A 1.700 1.582 -14.837 1.000 1 A VAL 94.715 1
ATOM 352 N N . VAL 46 46 ? A 3.279 2.923 -17.837 1.000 1 A VAL 95.877 1
ATOM 353 C CA . VAL 46 46 ? A 4.489 2.392 -18.430 1.000 1 A VAL 96.122 1
ATOM 354 C C . VAL 46 46 ? A 5.581 2.484 -17.382 1.000 1 A VAL 96.719 1
ATOM 355 O O . VAL 46 46 ? A 5.900 3.572 -16.910 1.000 1 A VAL 96.144 1
ATOM 356 C CB . VAL 46 46 ? A 4.884 3.160 -19.702 1.000 1 A VAL 94.670 1
ATOM 357 C CG1 . VAL 46 46 ? A 3.774 3.075 -20.735 1.000 1 A VAL 93.346 1
ATOM 358 C CG2 . VAL 46 46 ? A 6.200 2.629 -20.257 1.000 1 A VAL 93.918 1
ATOM 359 N N . ILE 47 47 ? A 6.124 1.336 -16.975 1.000 1 A ILE 97.152 1
ATOM 360 C CA . ILE 47 47 ? A 7.118 1.269 -15.905 1.000 1 A ILE 97.400 1
ATOM 361 C C . ILE 47 47 ? A 8.334 0.569 -16.486 1.000 1 A ILE 97.178 1
ATOM 362 O O . ILE 47 47 ? A 8.268 -0.608 -16.871 1.000 1 A ILE 96.564 1
ATOM 363 C CB . ILE 47 47 ? A 6.602 0.506 -14.681 1.000 1 A ILE 97.565 1
ATOM 364 C CG1 . ILE 47 47 ? A 5.310 1.150 -14.161 1.000 1 A ILE 97.141 1
ATOM 365 C CG2 . ILE 47 47 ? A 7.670 0.416 -13.588 1.000 1 A ILE 97.320 1
ATOM 366 C CD1 . ILE 47 47 ? A 4.575 0.324 -13.124 1.000 1 A ILE 96.576 1
ATOM 367 N N . ASP 48 48 ? A 9.458 1.300 -16.536 1.000 1 A ASP 97.193 1
ATOM 368 C CA . ASP 48 48 ? A 10.700 0.735 -17.069 1.000 1 A ASP 96.569 1
ATOM 369 C C . ASP 48 48 ? A 10.489 0.167 -18.474 1.000 1 A ASP 95.737 1
ATOM 370 O O . ASP 48 48 ? A 11.019 -0.903 -18.804 1.000 1 A ASP 94.152 1
ATOM 371 C CB . ASP 48 48 ? A 11.285 -0.312 -16.116 1.000 1 A ASP 96.165 1
ATOM 372 C CG . ASP 48 48 ? A 11.491 0.221 -14.714 1.000 1 A ASP 96.404 1
ATOM 373 O OD1 . ASP 48 48 ? A 11.904 1.393 -14.579 1.000 1 A ASP 95.419 1
ATOM 374 O OD2 . ASP 48 48 ? A 11.211 -0.522 -13.751 1.000 1 A ASP 94.956 1
ATOM 375 N N . GLY 49 49 ? A 9.668 0.863 -19.264 1.000 1 A GLY 95.749 1
ATOM 376 C CA . GLY 49 49 ? A 9.462 0.479 -20.659 1.000 1 A GLY 94.119 1
ATOM 377 C C . GLY 49 49 ? A 8.413 -0.577 -20.890 1.000 1 A GLY 94.269 1
ATOM 378 O O . GLY 49 49 ? A 8.141 -0.916 -22.037 1.000 1 A GLY 92.907 1
ATOM 379 N N . GLU 50 50 ? A 7.775 -1.078 -19.813 1.000 1 A GLU 93.552 1
ATOM 380 C CA . GLU 50 50 ? A 6.756 -2.115 -19.897 1.000 1 A GLU 93.511 1
ATOM 381 C C . GLU 50 50 ? A 5.384 -1.518 -19.695 1.000 1 A GLU 94.463 1
ATOM 382 O O . GLU 50 50 ? A 5.101 -0.955 -18.606 1.000 1 A GLU 94.517 1
ATOM 383 C CB . GLU 50 50 ? A 7.012 -3.204 -18.852 1.000 1 A GLU 91.011 1
ATOM 384 C CG . GLU 50 50 ? A 5.952 -4.275 -18.861 1.000 1 A GLU 88.003 1
ATOM 385 C CD . GLU 50 50 ? A 6.132 -5.315 -17.783 1.000 1 A GLU 85.754 1
ATOM 386 O OE1 . GLU 50 50 ? A 6.045 -4.949 -16.590 1.000 1 A GLU 77.806 1
ATOM 387 O OE2 . GLU 50 50 ? A 6.350 -6.495 -18.136 1.000 1 A GLU 76.220 1
ATOM 388 N N . THR 51 51 ? A 4.483 -1.620 -20.662 1.000 1 A THR 95.494 1
ATOM 389 C CA . THR 51 51 ? A 3.104 -1.209 -20.484 1.000 1 A THR 95.632 1
ATOM 390 C C . THR 51 51 ? A 2.418 -2.204 -19.553 1.000 1 A THR 95.650 1
ATOM 391 O O . THR 51 51 ? A 2.420 -3.419 -19.812 1.000 1 A THR 93.956 1
ATOM 392 C CB . THR 51 51 ? A 2.368 -1.130 -21.811 1.000 1 A THR 94.922 1
ATOM 393 O OG1 . THR 51 51 ? A 3.058 -0.206 -22.672 1.000 1 A THR 92.446 1
ATOM 394 C CG2 . THR 51 51 ? A 0.946 -0.630 -21.606 1.000 1 A THR 93.103 1
ATOM 395 N N . SER 52 52 ? A 1.824 -1.696 -18.460 1.000 1 A SER 95.650 1
ATOM 396 C CA . SER 52 52 ? A 1.281 -2.524 -17.398 1.000 1 A SER 95.480 1
ATOM 397 C C . SER 52 52 ? A -0.089 -1.993 -16.992 1.000 1 A SER 96.443 1
ATOM 398 O O . SER 52 52 ? A -0.338 -0.804 -17.050 1.000 1 A SER 96.115 1
ATOM 399 C CB . SER 52 52 ? A 2.213 -2.488 -16.182 1.000 1 A SER 92.628 1
ATOM 400 O OG . SER 52 52 ? A 3.517 -2.910 -16.552 1.000 1 A SER 84.618 1
ATOM 401 N N . LEU 53 53 ? A -0.947 -2.899 -16.499 1.000 1 A LEU 97.330 1
ATOM 402 C CA . LEU 53 53 ? A -2.245 -2.500 -15.975 1.000 1 A LEU 97.733 1
ATOM 403 C C . LEU 53 53 ? A -2.218 -2.728 -14.464 1.000 1 A LEU 98.004 1
ATOM 404 O O . LEU 53 53 ? A -2.038 -3.844 -13.981 1.000 1 A LEU 97.719 1
ATOM 405 C CB . LEU 53 53 ? A -3.362 -3.333 -16.607 1.000 1 A LEU 97.171 1
ATOM 406 C CG . LEU 53 53 ? A -4.782 -2.951 -16.175 1.000 1 A LEU 95.017 1
ATOM 407 C CD1 . LEU 53 53 ? A -5.122 -1.509 -16.623 1.000 1 A LEU 93.613 1
ATOM 408 C CD2 . LEU 53 53 ? A -5.789 -3.936 -16.734 1.000 1 A LEU 93.147 1
ATOM 409 N N . LEU 54 54 ? A -2.342 -1.625 -13.692 1.000 1 A LEU 98.058 1
ATOM 410 C CA . LEU 54 54 ? A -2.361 -1.700 -12.239 1.000 1 A LEU 98.268 1
ATOM 411 C C . LEU 54 54 ? A -3.806 -1.823 -11.783 1.000 1 A LEU 98.223 1
ATOM 412 O O . LEU 54 54 ? A -4.652 -0.992 -12.130 1.000 1 A LEU 98.026 1
ATOM 413 C CB . LEU 54 54 ? A -1.736 -0.441 -11.624 1.000 1 A LEU 98.257 1
ATOM 414 C CG . LEU 54 54 ? A -0.345 -0.071 -12.116 1.000 1 A LEU 98.074 1
ATOM 415 C CD1 . LEU 54 54 ? A 0.576 -1.296 -12.117 1.000 1 A LEU 97.967 1
ATOM 416 C CD2 . LEU 54 54 ? A 0.216 1.057 -11.258 1.000 1 A LEU 98.041 1
ATOM 417 N N . ASP 55 55 ? A -4.114 -2.882 -10.993 1.000 1 A ASP 98.244 1
ATOM 418 C CA . ASP 55 55 ? A -5.430 -3.088 -10.382 1.000 1 A ASP 98.081 1
ATOM 419 C C . ASP 55 55 ? A -5.215 -2.801 -8.912 1.000 1 A ASP 98.209 1
ATOM 420 O O . ASP 55 55 ? A -4.578 -3.575 -8.213 1.000 1 A ASP 98.019 1
ATOM 421 C CB . ASP 55 55 ? A -5.916 -4.522 -10.634 1.000 1 A ASP 97.025 1
ATOM 422 C CG . ASP 55 55 ? A -7.318 -4.767 -10.105 1.000 1 A ASP 94.798 1
ATOM 423 O OD1 . ASP 55 55 ? A -7.959 -3.829 -9.600 1.000 1 A ASP 92.852 1
ATOM 424 O OD2 . ASP 55 55 ? A -7.767 -5.920 -10.237 1.000 1 A ASP 90.389 1
ATOM 425 N N . ILE 56 56 ? A -5.723 -1.643 -8.433 1.000 1 A ILE 98.191 1
ATOM 426 C CA . ILE 56 56 ? A -5.383 -1.122 -7.112 1.000 1 A ILE 98.275 1
ATOM 427 C C . ILE 56 56 ? A -6.618 -1.166 -6.232 1.000 1 A ILE 98.024 1
ATOM 428 O O . ILE 56 56 ? A -7.629 -0.530 -6.533 1.000 1 A ILE 97.907 1
ATOM 429 C CB . ILE 56 56 ? A -4.842 0.313 -7.212 1.000 1 A ILE 98.360 1
ATOM 430 C CG1 . ILE 56 56 ? A -3.635 0.347 -8.141 1.000 1 A ILE 97.666 1
ATOM 431 C CG2 . ILE 56 56 ? A -4.506 0.871 -5.834 1.000 1 A ILE 98.243 1
ATOM 432 C CD1 . ILE 56 56 ? A -3.208 1.751 -8.549 1.000 1 A ILE 93.137 1
ATOM 433 N N . LEU 57 57 ? A -6.528 -1.892 -5.090 1.000 1 A LEU 97.913 1
ATOM 434 C CA . LEU 57 57 ? A -7.576 -1.883 -4.091 1.000 1 A LEU 97.588 1
ATOM 435 C C . LEU 57 57 ? A -7.243 -0.870 -3.019 1.000 1 A LEU 97.701 1
ATOM 436 O O . LEU 57 57 ? A -6.199 -0.987 -2.341 1.000 1 A LEU 97.703 1
ATOM 437 C CB . LEU 57 57 ? A -7.747 -3.262 -3.467 1.000 1 A LEU 96.741 1
ATOM 438 C CG . LEU 57 57 ? A -8.814 -3.315 -2.366 1.000 1 A LEU 95.397 1
ATOM 439 C CD1 . LEU 57 57 ? A -10.190 -2.997 -2.919 1.000 1 A LEU 94.232 1
ATOM 440 C CD2 . LEU 57 57 ? A -8.805 -4.669 -1.676 1.000 1 A LEU 93.888 1
ATOM 441 N N . ASP 58 58 ? A -8.091 0.156 -2.863 1.000 1 A ASP 97.718 1
ATOM 442 C CA . ASP 58 58 ? A -8.001 1.174 -1.820 1.000 1 A ASP 97.677 1
ATOM 443 C C . ASP 58 58 ? A -8.893 0.732 -0.668 1.000 1 A ASP 97.271 1
ATOM 444 O O . ASP 58 58 ? A -10.122 0.802 -0.750 1.000 1 A ASP 96.608 1
ATOM 445 C CB . ASP 58 58 ? A -8.461 2.527 -2.377 1.000 1 A ASP 97.636 1
ATOM 446 C CG . ASP 58 58 ? A -8.620 3.577 -1.315 1.000 1 A ASP 97.587 1
ATOM 447 O OD1 . ASP 58 58 ? A -7.883 3.550 -0.307 1.000 1 A ASP 97.180 1
ATOM 448 O OD2 . ASP 58 58 ? A -9.514 4.437 -1.459 1.000 1 A ASP 96.909 1
ATOM 449 N N . THR 59 59 ? A -8.301 0.245 0.435 1.000 1 A THR 97.489 1
ATOM 450 C CA . THR 59 59 ? A -9.040 -0.449 1.471 1.000 1 A THR 97.114 1
ATOM 451 C C . THR 59 59 ? A -9.706 0.539 2.430 1.000 1 A THR 96.335 1
ATOM 452 O O . THR 59 59 ? A -9.220 1.637 2.660 1.000 1 A THR 95.061 1
ATOM 453 C CB . THR 59 59 ? A -8.163 -1.408 2.261 1.000 1 A THR 96.972 1
ATOM 454 O OG1 . THR 59 59 ? A -7.168 -0.680 2.968 1.000 1 A THR 95.035 1
ATOM 455 C CG2 . THR 59 59 ? A -7.488 -2.417 1.339 1.000 1 A THR 95.150 1
ATOM 456 N N . ALA 60 60 ? A -10.864 0.089 2.992 1.000 1 A ALA 96.167 1
ATOM 457 C CA . ALA 60 60 ? A -11.644 0.921 3.913 1.000 1 A ALA 95.045 1
ATOM 458 C C . ALA 60 60 ? A -12.514 0.098 4.843 1.000 1 A ALA 91.846 1
ATOM 459 O O . ALA 60 60 ? A -13.471 0.637 5.398 1.000 1 A ALA 87.092 1
ATOM 460 C CB . ALA 60 60 ? A -12.467 1.946 3.151 1.000 1 A ALA 94.772 1
ATOM 461 N N . GLY 61 61 ? A -12.232 -1.202 5.003 1.000 1 A GLY 83.487 1
ATOM 462 C CA . GLY 61 61 ? A -13.077 -2.030 5.886 1.000 1 A GLY 79.483 1
ATOM 463 C C . GLY 61 61 ? A -13.096 -1.541 7.311 1.000 1 A GLY 80.202 1
ATOM 464 O O . GLY 61 61 ? A -12.083 -1.070 7.827 1.000 1 A GLY 75.080 1
ATOM 465 N N . GLN 62 62 ? A -14.260 -1.643 7.974 1.000 1 A GLN 81.243 1
ATOM 466 C CA . GLN 62 62 ? A -14.431 -1.159 9.322 1.000 1 A GLN 80.718 1
ATOM 467 C C . GLN 62 62 ? A -13.910 -2.143 10.377 1.000 1 A GLN 81.226 1
ATOM 468 O O . GLN 62 62 ? A -13.595 -1.735 11.486 1.000 1 A GLN 78.078 1
ATOM 469 C CB . GLN 62 62 ? A -15.891 -0.860 9.616 1.000 1 A GLN 77.284 1
ATOM 470 C CG . GLN 62 62 ? A -16.424 0.373 8.915 1.000 1 A GLN 72.368 1
ATOM 471 C CD . GLN 62 62 ? A -16.559 0.172 7.436 1.000 1 A GLN 64.536 1
ATOM 472 O OE1 . GLN 62 62 ? A -17.228 -0.761 7.003 1.000 1 A GLN 61.162 1
ATOM 473 N NE2 . GLN 62 62 ? A -15.904 1.022 6.654 1.000 1 A GLN 62.596 1
ATOM 474 N N . GLU 63 63 ? A -13.827 -3.419 10.055 1.000 1 A GLU 80.961 1
ATOM 475 C CA . GLU 63 63 ? A -13.532 -4.464 11.041 1.000 1 A GLU 78.737 1
ATOM 476 C C . GLU 63 63 ? A -12.114 -4.963 10.894 1.000 1 A GLU 79.684 1
ATOM 477 O O . GLU 63 63 ? A -11.572 -5.044 9.798 1.000 1 A GLU 75.907 1
ATOM 478 C CB . GLU 63 63 ? A -14.524 -5.612 10.895 1.000 1 A GLU 73.660 1
ATOM 479 C CG . GLU 63 63 ? A -15.955 -5.162 11.132 1.000 1 A GLU 70.926 1
ATOM 480 C CD . GLU 63 63 ? A -16.982 -6.264 11.039 1.000 1 A GLU 67.746 1
ATOM 481 O OE1 . GLU 63 63 ? A -16.590 -7.451 10.853 1.000 1 A GLU 64.776 1
ATOM 482 O OE2 . GLU 63 63 ? A -18.183 -5.949 11.189 1.000 1 A GLU 64.148 1
ATOM 483 N N . GLU 64 64 ? A -11.480 -5.301 12.076 1.000 1 A GLU 81.207 1
ATOM 484 C CA . GLU 64 64 ? A -10.117 -5.815 12.072 1.000 1 A GLU 80.258 1
ATOM 485 C C . GLU 64 64 ? A -9.997 -7.098 11.239 1.000 1 A GLU 80.511 1
ATOM 486 O O . GLU 64 64 ? A -9.028 -7.259 10.490 1.000 1 A GLU 76.276 1
ATOM 487 C CB . GLU 64 64 ? A -9.661 -6.083 13.511 1.000 1 A GLU 74.596 1
ATOM 488 C CG . GLU 64 64 ? A -8.242 -6.595 13.605 1.000 1 A GLU 69.887 1
ATOM 489 C CD . GLU 64 64 ? A -7.797 -6.856 15.027 1.000 1 A GLU 63.546 1
ATOM 490 O OE1 . GLU 64 64 ? A -8.637 -6.694 15.954 1.000 1 A GLU 62.942 1
ATOM 491 O OE2 . GLU 64 64 ? A -6.624 -7.209 15.223 1.000 1 A GLU 60.777 1
ATOM 492 N N . TYR 65 65 ? A -10.961 -7.989 11.373 1.000 1 A TYR 82.001 1
ATOM 493 C CA . TYR 65 65 ? A -10.967 -9.265 10.674 1.000 1 A TYR 81.920 1
ATOM 494 C C . TYR 65 65 ? A -12.202 -9.424 9.840 1.000 1 A TYR 83.256 1
ATOM 495 O O . TYR 65 65 ? A -13.292 -9.004 10.236 1.000 1 A TYR 81.066 1
ATOM 496 C CB . TYR 65 65 ? A -10.853 -10.430 11.645 1.000 1 A TYR 77.732 1
ATOM 497 C CG . TYR 65 65 ? A -9.574 -10.418 12.450 1.000 1 A TYR 72.447 1
ATOM 498 C CD1 . TYR 65 65 ? A -8.411 -10.944 11.920 1.000 1 A TYR 68.368 1
ATOM 499 C CD2 . TYR 65 65 ? A -9.556 -9.886 13.727 1.000 1 A TYR 68.304 1
ATOM 500 C CE1 . TYR 65 65 ? A -7.256 -10.939 12.631 1.000 1 A TYR 64.453 1
ATOM 501 C CE2 . TYR 65 65 ? A -8.394 -9.882 14.451 1.000 1 A TYR 65.556 1
ATOM 502 C CZ . TYR 65 65 ? A -7.244 -10.403 13.915 1.000 1 A TYR 63.339 1
ATOM 503 O OH . TYR 65 65 ? A -6.101 -10.419 14.658 1.000 1 A TYR 69.090 1
ATOM 504 N N . SER 66 66 ? A -12.050 -10.019 8.663 1.000 1 A SER 85.325 1
ATOM 505 C CA . SER 66 66 ? A -13.199 -10.255 7.780 1.000 1 A SER 85.135 1
ATOM 506 C C . SER 66 66 ? A -12.835 -11.382 6.819 1.000 1 A SER 87.475 1
ATOM 507 O O . SER 66 66 ? A -11.763 -11.382 6.248 1.000 1 A SER 86.733 1
ATOM 508 C CB . SER 66 66 ? A -13.562 -8.996 7.014 1.000 1 A SER 79.502 1
ATOM 509 O OG . SER 66 66 ? A -14.481 -9.286 5.976 1.000 1 A SER 72.319 1
ATOM 510 N N . ALA 67 67 ? A -13.759 -12.336 6.640 1.000 1 A ALA 88.319 1
ATOM 511 C CA . ALA 67 67 ? A -13.580 -13.367 5.628 1.000 1 A ALA 88.179 1
ATOM 512 C C . ALA 67 67 ? A -13.492 -12.766 4.246 1.000 1 A ALA 88.853 1
ATOM 513 O O . ALA 67 67 ? A -12.684 -13.199 3.411 1.000 1 A ALA 88.920 1
ATOM 514 C CB . ALA 67 67 ? A -14.710 -14.381 5.702 1.000 1 A ALA 86.897 1
ATOM 515 N N . MET 68 68 ? A -14.316 -11.748 3.986 1.000 1 A MET 87.982 1
ATOM 516 C CA . MET 68 68 ? A -14.273 -11.123 2.646 1.000 1 A MET 86.729 1
ATOM 517 C C . MET 68 68 ? A -12.966 -10.373 2.448 1.000 1 A MET 87.729 1
ATOM 518 O O . MET 68 68 ? A -12.361 -10.410 1.371 1.000 1 A MET 86.871 1
ATOM 519 C CB . MET 68 68 ? A -15.472 -10.165 2.466 1.000 1 A MET 83.618 1
ATOM 520 C CG . MET 68 68 ? A -16.790 -10.902 2.436 1.000 1 A MET 77.700 1
ATOM 521 S SD . MET 68 68 ? A -17.461 -11.318 4.047 1.000 1 A MET 72.442 1
ATOM 522 C CE . MET 68 68 ? A -17.771 -9.667 4.702 1.000 1 A MET 65.947 1
ATOM 523 N N . ARG 69 69 ? A -12.462 -9.682 3.504 1.000 1 A ARG 90.687 1
ATOM 524 C CA . ARG 69 69 ? A -11.182 -9.015 3.395 1.000 1 A ARG 91.135 1
ATOM 525 C C . ARG 69 69 ? A -10.054 -10.003 3.212 1.000 1 A ARG 92.917 1
ATOM 526 O O . ARG 69 69 ? A -9.120 -9.744 2.427 1.000 1 A ARG 93.656 1
ATOM 527 C CB . ARG 69 69 ? A -10.904 -8.153 4.638 1.000 1 A ARG 89.575 1
ATOM 528 C CG . ARG 69 69 ? A -11.902 -7.038 4.856 1.000 1 A ARG 85.157 1
ATOM 529 C CD . ARG 69 69 ? A -11.745 -5.847 3.885 1.000 1 A ARG 80.572 1
ATOM 530 N NE . ARG 69 69 ? A -12.191 -6.152 2.545 1.000 1 A ARG 81.258 1
ATOM 531 C CZ . ARG 69 69 ? A -13.471 -6.208 2.156 1.000 1 A ARG 80.003 1
ATOM 532 N NH1 . ARG 69 69 ? A -14.447 -6.012 3.035 1.000 1 A ARG 74.095 1
ATOM 533 N NH2 . ARG 69 69 ? A -13.794 -6.495 0.889 1.000 1 A ARG 73.946 1
ATOM 534 N N . ASP 70 70 ? A -10.096 -11.132 3.926 1.000 1 A ASP 92.895 1
ATOM 535 C CA . ASP 70 70 ? A -9.110 -12.191 3.690 1.000 1 A ASP 93.844 1
ATOM 536 C C . ASP 70 70 ? A -9.068 -12.592 2.228 1.000 1 A ASP 94.104 1
ATOM 537 O O . ASP 70 70 ? A -8.002 -12.772 1.652 1.000 1 A ASP 94.290 1
ATOM 538 C CB . ASP 70 70 ? A -9.450 -13.444 4.521 1.000 1 A ASP 93.559 1
ATOM 539 C CG . ASP 70 70 ? A -8.985 -13.356 5.951 1.000 1 A ASP 93.642 1
ATOM 540 O OD1 . ASP 70 70 ? A -8.458 -12.301 6.374 1.000 1 A ASP 89.546 1
ATOM 541 O OD2 . ASP 70 70 ? A -9.160 -14.373 6.659 1.000 1 A ASP 89.051 1
ATOM 542 N N . GLN 71 71 ? A -10.258 -12.720 1.594 1.000 1 A GLN 93.424 1
ATOM 543 C CA . GLN 71 71 ? A -10.323 -13.113 0.189 1.000 1 A GLN 92.203 1
ATOM 544 C C . GLN 71 71 ? A -9.663 -12.078 -0.718 1.000 1 A GLN 92.169 1
ATOM 545 O O . GLN 71 71 ? A -8.921 -12.423 -1.649 1.000 1 A GLN 91.505 1
ATOM 546 C CB . GLN 71 71 ? A -11.758 -13.371 -0.232 1.000 1 A GLN 90.566 1
ATOM 547 C CG . GLN 71 71 ? A -12.334 -14.638 0.377 1.000 1 A GLN 79.107 1
ATOM 548 C CD . GLN 71 71 ? A -13.791 -14.853 0.062 1.000 1 A GLN 72.081 1
ATOM 549 O OE1 . GLN 71 71 ? A -14.516 -13.906 -0.209 1.000 1 A GLN 67.021 1
ATOM 550 N NE2 . GLN 71 71 ? A -14.244 -16.108 0.090 1.000 1 A GLN 65.366 1
ATOM 551 N N . TYR 72 72 ? A -9.952 -10.755 -0.485 1.000 1 A TYR 90.003 1
ATOM 552 C CA . TYR 72 72 ? A -9.280 -9.723 -1.268 1.000 1 A TYR 89.222 1
ATOM 553 C C . TYR 72 72 ? A -7.791 -9.781 -1.102 1.000 1 A TYR 91.916 1
ATOM 554 O O . TYR 72 72 ? A -7.029 -9.662 -2.071 1.000 1 A TYR 91.871 1
ATOM 555 C CB . TYR 72 72 ? A -9.757 -8.306 -0.828 1.000 1 A TYR 85.747 1
ATOM 556 C CG . TYR 72 72 ? A -11.078 -7.861 -1.382 1.000 1 A TYR 80.864 1
ATOM 557 C CD1 . TYR 72 72 ? A -12.155 -7.593 -0.563 1.000 1 A TYR 76.358 1
ATOM 558 C CD2 . TYR 72 72 ? A -11.248 -7.677 -2.748 1.000 1 A TYR 75.542 1
ATOM 559 C CE1 . TYR 72 72 ? A -13.352 -7.136 -1.076 1.000 1 A TYR 73.450 1
ATOM 560 C CE2 . TYR 72 72 ? A -12.437 -7.239 -3.273 1.000 1 A TYR 74.877 1
ATOM 561 C CZ . TYR 72 72 ? A -13.493 -6.956 -2.428 1.000 1 A TYR 71.747 1
ATOM 562 O OH . TYR 72 72 ? A -14.688 -6.493 -2.951 1.000 1 A TYR 77.304 1
ATOM 563 N N . MET 73 73 ? A -7.312 -9.932 0.149 1.000 1 A MET 94.923 1
ATOM 564 C CA . MET 73 73 ? A -5.880 -9.897 0.410 1.000 1 A MET 95.669 1
ATOM 565 C C . MET 73 73 ? A -5.167 -11.099 -0.220 1.000 1 A MET 96.575 1
ATOM 566 O O . MET 73 73 ? A -4.026 -10.962 -0.677 1.000 1 A MET 96.221 1
ATOM 567 C CB . MET 73 73 ? A -5.595 -9.841 1.891 1.000 1 A MET 94.997 1
ATOM 568 C CG . MET 73 73 ? A -6.109 -8.590 2.546 1.000 1 A MET 92.780 1
ATOM 569 S SD . MET 73 73 ? A -5.583 -7.056 1.738 1.000 1 A MET 89.167 1
ATOM 570 C CE . MET 73 73 ? A -6.606 -5.879 2.610 1.000 1 A MET 82.334 1
ATOM 571 N N . ARG 74 74 ? A -5.821 -12.256 -0.252 1.000 1 A ARG 97.064 1
ATOM 572 C CA . ARG 74 74 ? A -5.191 -13.422 -0.857 1.000 1 A ARG 96.930 1
ATOM 573 C C . ARG 74 74 ? A -4.935 -13.224 -2.353 1.000 1 A ARG 97.138 1
ATOM 574 O O . ARG 74 74 ? A -3.996 -13.804 -2.904 1.000 1 A ARG 97.019 1
ATOM 575 C CB . ARG 74 74 ? A -6.035 -14.679 -0.645 1.000 1 A ARG 96.068 1
ATOM 576 C CG . ARG 74 74 ? A -6.006 -15.161 0.796 1.000 1 A ARG 93.533 1
ATOM 577 C CD . ARG 74 74 ? A -6.656 -16.507 0.960 1.000 1 A ARG 92.178 1
ATOM 578 N NE . ARG 74 74 ? A -6.728 -16.842 2.367 1.000 1 A ARG 87.112 1
ATOM 579 C CZ . ARG 74 74 ? A -7.834 -16.770 3.091 1.000 1 A ARG 86.502 1
ATOM 580 N NH1 . ARG 74 74 ? A -8.964 -16.416 2.555 1.000 1 A ARG 76.962 1
ATOM 581 N NH2 . ARG 74 74 ? A -7.787 -17.122 4.383 1.000 1 A ARG 78.201 1
ATOM 582 N N . THR 75 75 ? A -5.736 -12.362 -3.031 1.000 1 A THR 96.454 1
ATOM 583 C CA . THR 75 75 ? A -5.529 -12.083 -4.441 1.000 1 A THR 95.955 1
ATOM 584 C C . THR 75 75 ? A -4.447 -11.017 -4.664 1.000 1 A THR 97.095 1
ATOM 585 O O . THR 75 75 ? A -3.957 -10.875 -5.803 1.000 1 A THR 96.602 1
ATOM 586 C CB . THR 75 75 ? A -6.831 -11.575 -5.113 1.000 1 A THR 93.634 1
ATOM 587 O OG1 . THR 75 75 ? A -7.199 -10.275 -4.643 1.000 1 A THR 87.894 1
ATOM 588 C CG2 . THR 75 75 ? A -7.969 -12.576 -4.879 1.000 1 A THR 87.141 1
ATOM 589 N N . GLY 76 76 ? A -4.087 -10.225 -3.636 1.000 1 A GLY 97.589 1
ATOM 590 C CA . GLY 76 76 ? A -3.120 -9.147 -3.794 1.000 1 A GLY 98.010 1
ATOM 591 C C . GLY 76 76 ? A -1.738 -9.688 -4.081 1.000 1 A GLY 98.400 1
ATOM 592 O O . GLY 76 76 ? A -1.284 -10.631 -3.412 1.000 1 A GLY 98.279 1
ATOM 593 N N . GLU 77 77 ? A -1.043 -9.096 -5.044 1.000 1 A GLU 98.586 1
ATOM 594 C CA . GLU 77 77 ? A 0.325 -9.477 -5.366 1.000 1 A GLU 98.649 1
ATOM 595 C C . GLU 77 77 ? A 1.345 -8.637 -4.612 1.000 1 A GLU 98.734 1
ATOM 596 O O . GLU 77 77 ? A 2.477 -9.063 -4.411 1.000 1 A GLU 98.604 1
ATOM 597 C CB . GLU 77 77 ? A 0.570 -9.304 -6.858 1.000 1 A GLU 98.474 1
ATOM 598 C CG . GLU 77 77 ? A -0.269 -10.254 -7.690 1.000 1 A GLU 98.146 1
ATOM 599 C CD . GLU 77 77 ? A -0.022 -10.064 -9.160 1.000 1 A GLU 97.751 1
ATOM 600 O OE1 . GLU 77 77 ? A -0.616 -9.132 -9.777 1.000 1 A GLU 93.823 1
ATOM 601 O OE2 . GLU 77 77 ? A 0.824 -10.801 -9.714 1.000 1 A GLU 93.101 1
ATOM 602 N N . GLY 78 78 ? A 0.964 -7.403 -4.218 1.000 1 A GLY 98.751 1
ATOM 603 C CA . GLY 78 78 ? A 1.845 -6.493 -3.528 1.000 1 A GLY 98.781 1
ATOM 604 C C . GLY 78 78 ? A 1.082 -5.446 -2.772 1.000 1 A GLY 98.840 1
ATOM 605 O O . GLY 78 78 ? A -0.031 -5.096 -3.142 1.000 1 A GLY 98.822 1
ATOM 606 N N . PHE 79 79 ? A 1.690 -4.945 -1.690 1.000 1 A PHE 98.891 1
ATOM 607 C CA . PHE 79 79 ? A 0.998 -4.114 -0.719 1.000 1 A PHE 98.903 1
ATOM 608 C C . PHE 79 79 ? A 1.787 -2.855 -0.453 1.000 1 A PHE 98.926 1
ATOM 609 O O . PHE 79 79 ? A 2.997 -2.910 -0.158 1.000 1 A PHE 98.908 1
ATOM 610 C CB . PHE 79 79 ? A 0.797 -4.888 0.575 1.000 1 A PHE 98.846 1
ATOM 611 C CG . PHE 79 79 ? A -0.052 -6.116 0.428 1.000 1 A PHE 98.801 1
ATOM 612 C CD1 . PHE 79 79 ? A -1.398 -6.112 0.790 1.000 1 A PHE 98.707 1
ATOM 613 C CD2 . PHE 79 79 ? A 0.481 -7.270 -0.102 1.000 1 A PHE 98.697 1
ATOM 614 C CE1 . PHE 79 79 ? A -2.182 -7.224 0.609 1.000 1 A PHE 98.487 1
ATOM 615 C CE2 . PHE 79 79 ? A -0.300 -8.395 -0.305 1.000 1 A PHE 98.525 1
ATOM 616 C CZ . PHE 79 79 ? A -1.647 -8.365 0.064 1.000 1 A PHE 98.480 1
ATOM 617 N N . LEU 80 80 ? A 1.091 -1.688 -0.529 1.000 1 A LEU 98.934 1
ATOM 618 C CA . LEU 80 80 ? A 1.619 -0.448 -0.006 1.000 1 A LEU 98.945 1
ATOM 619 C C . LEU 80 80 ? A 1.152 -0.325 1.430 1.000 1 A LEU 98.957 1
ATOM 620 O O . LEU 80 80 ? A -0.048 -0.282 1.665 1.000 1 A LEU 98.930 1
ATOM 621 C CB . LEU 80 80 ? A 1.113 0.764 -0.781 1.000 1 A LEU 98.829 1
ATOM 622 C CG . LEU 80 80 ? A 1.593 1.034 -2.187 1.000 1 A LEU 97.195 1
ATOM 623 C CD1 . LEU 80 80 ? A 3.102 0.920 -2.305 1.000 1 A LEU 98.155 1
ATOM 624 C CD2 . LEU 80 80 ? A 1.164 2.450 -2.545 1.000 1 A LEU 98.322 1
ATOM 625 N N . SER 81 81 ? A 2.086 -0.254 2.392 1.000 1 A SER 98.966 1
ATOM 626 C CA . SER 81 81 ? A 1.731 -0.032 3.792 1.000 1 A SER 98.971 1
ATOM 627 C C . SER 81 81 ? A 1.988 1.441 4.117 1.000 1 A SER 98.984 1
ATOM 628 O O . SER 81 81 ? A 3.130 1.892 4.187 1.000 1 A SER 98.976 1
ATOM 629 C CB . SER 81 81 ? A 2.575 -0.931 4.680 1.000 1 A SER 98.892 1
ATOM 630 O OG . SER 81 81 ? A 2.216 -2.286 4.469 1.000 1 A SER 97.783 1
ATOM 631 N N . VAL 82 82 ? A 0.897 2.179 4.320 1.000 1 A VAL 98.968 1
ATOM 632 C CA . VAL 82 82 ? A 0.934 3.644 4.403 1.000 1 A VAL 98.977 1
ATOM 633 C C . VAL 82 82 ? A 0.785 4.103 5.850 1.000 1 A VAL 98.974 1
ATOM 634 O O . VAL 82 82 ? A -0.134 3.652 6.550 1.000 1 A VAL 98.959 1
ATOM 635 C CB . VAL 82 82 ? A -0.151 4.287 3.531 1.000 1 A VAL 98.975 1
ATOM 636 C CG1 . VAL 82 82 ? A -0.116 3.731 2.112 1.000 1 A VAL 98.977 1
ATOM 637 C CG2 . VAL 82 82 ? A -0.007 5.802 3.527 1.000 1 A VAL 98.970 1
ATOM 638 N N . PHE 83 83 ? A 1.661 5.008 6.283 1.000 1 A PHE 98.983 1
ATOM 639 C CA . PHE 83 83 ? A 1.476 5.757 7.513 1.000 1 A PHE 98.985 1
ATOM 640 C C . PHE 83 83 ? A 1.573 7.242 7.178 1.000 1 A PHE 98.984 1
ATOM 641 O O . PHE 83 83 ? A 1.981 7.612 6.067 1.000 1 A PHE 98.982 1
ATOM 642 C CB . PHE 83 83 ? A 2.485 5.337 8.598 1.000 1 A PHE 98.983 1
ATOM 643 C CG . PHE 83 83 ? A 3.898 5.741 8.306 1.000 1 A PHE 98.984 1
ATOM 644 C CD1 . PHE 83 83 ? A 4.705 4.938 7.525 1.000 1 A PHE 98.979 1
ATOM 645 C CD2 . PHE 83 83 ? A 4.418 6.924 8.790 1.000 1 A PHE 98.980 1
ATOM 646 C CE1 . PHE 83 83 ? A 6.015 5.295 7.258 1.000 1 A PHE 98.976 1
ATOM 647 C CE2 . PHE 83 83 ? A 5.721 7.300 8.544 1.000 1 A PHE 98.970 1
ATOM 648 C CZ . PHE 83 83 ? A 6.514 6.490 7.766 1.000 1 A PHE 98.968 1
ATOM 649 N N . ALA 84 84 ? A 1.193 8.086 8.126 1.000 1 A ALA 98.960 1
ATOM 650 C CA . ALA 84 84 ? A 1.291 9.545 7.956 1.000 1 A ALA 98.961 1
ATOM 651 C C . ALA 84 84 ? A 2.436 10.041 8.824 1.000 1 A ALA 98.963 1
ATOM 652 O O . ALA 84 84 ? A 2.509 9.700 10.018 1.000 1 A ALA 98.948 1
ATOM 653 C CB . ALA 84 84 ? A -0.031 10.212 8.334 1.000 1 A ALA 98.927 1
ATOM 654 N N . ILE 85 85 ? A 3.303 10.881 8.262 1.000 1 A ILE 98.948 1
ATOM 655 C CA . ILE 85 85 ? A 4.487 11.320 8.984 1.000 1 A ILE 98.932 1
ATOM 656 C C . ILE 85 85 ? A 4.150 12.198 10.208 1.000 1 A ILE 98.916 1
ATOM 657 O O . ILE 85 85 ? A 5.020 12.430 11.049 1.000 1 A ILE 98.859 1
ATOM 658 C CB . ILE 85 85 ? A 5.525 12.031 8.071 1.000 1 A ILE 98.898 1
ATOM 659 C CG1 . ILE 85 85 ? A 4.940 13.276 7.394 1.000 1 A ILE 98.807 1
ATOM 660 C CG2 . ILE 85 85 ? A 6.028 11.023 7.028 1.000 1 A ILE 98.760 1
ATOM 661 C CD1 . ILE 85 85 ? A 5.141 14.555 8.204 1.000 1 A ILE 98.566 1
ATOM 662 N N . ASN 86 86 ? A 2.910 12.675 10.303 1.000 1 A ASN 98.882 1
ATOM 663 C CA . ASN 86 86 ? A 2.444 13.443 11.446 1.000 1 A ASN 98.845 1
ATOM 664 C C . ASN 86 86 ? A 1.600 12.602 12.409 1.000 1 A ASN 98.835 1
ATOM 665 O O . ASN 86 86 ? A 0.889 13.164 13.249 1.000 1 A ASN 98.750 1
ATOM 666 C CB . ASN 86 86 ? A 1.631 14.663 10.984 1.000 1 A ASN 98.786 1
ATOM 667 C CG . ASN 86 86 ? A 0.330 14.267 10.327 1.000 1 A ASN 98.744 1
ATOM 668 O OD1 . ASN 86 86 ? A 0.206 13.169 9.782 1.000 1 A ASN 98.522 1
ATOM 669 N ND2 . ASN 86 86 ? A -0.648 15.173 10.332 1.000 1 A ASN 97.961 1
ATOM 670 N N . ASN 87 87 ? A 1.630 11.247 12.297 1.000 1 A ASN 98.752 1
ATOM 671 C CA . ASN 87 87 ? A 0.759 10.389 13.092 1.000 1 A ASN 98.731 1
ATOM 672 C C . ASN 87 87 ? A 1.548 9.165 13.567 1.000 1 A ASN 98.809 1
ATOM 673 O O . ASN 87 87 ? A 1.626 8.157 12.870 1.000 1 A ASN 98.763 1
ATOM 674 C CB . ASN 87 87 ? A -0.454 9.986 12.272 1.000 1 A ASN 98.456 1
ATOM 675 C CG . ASN 87 87 ? A -1.514 9.280 13.077 1.000 1 A ASN 97.344 1
ATOM 676 O OD1 . ASN 87 87 ? A -1.212 8.536 14.029 1.000 1 A ASN 92.810 1
ATOM 677 N ND2 . ASN 87 87 ? A -2.784 9.493 12.707 1.000 1 A ASN 90.977 1
ATOM 678 N N . THR 88 88 ? A 2.153 9.278 14.756 1.000 1 A THR 98.857 1
ATOM 679 C CA . THR 88 88 ? A 2.988 8.199 15.286 1.000 1 A THR 98.837 1
ATOM 680 C C . THR 88 88 ? A 2.196 6.903 15.433 1.000 1 A THR 98.870 1
ATOM 681 O O . THR 88 88 ? A 2.717 5.812 15.186 1.000 1 A THR 98.822 1
ATOM 682 C CB . THR 88 88 ? A 3.610 8.623 16.623 1.000 1 A THR 98.566 1
ATOM 683 O OG1 . THR 88 88 ? A 4.445 9.744 16.405 1.000 1 A THR 93.764 1
ATOM 684 C CG2 . THR 88 88 ? A 4.407 7.488 17.240 1.000 1 A THR 92.852 1
ATOM 685 N N . LYS 89 89 ? A 0.922 6.983 15.843 1.000 1 A LYS 98.876 1
ATOM 686 C CA . LYS 89 89 ? A 0.107 5.770 15.963 1.000 1 A LYS 98.857 1
ATOM 687 C C . LYS 89 89 ? A -0.010 5.047 14.614 1.000 1 A LYS 98.865 1
ATOM 688 O O . LYS 89 89 ? A 0.067 3.818 14.570 1.000 1 A LYS 98.806 1
ATOM 689 C CB . LYS 89 89 ? A -1.274 6.094 16.519 1.000 1 A LYS 98.749 1
ATOM 690 C CG . LYS 89 89 ? A -2.167 4.867 16.777 1.000 1 A LYS 96.034 1
ATOM 691 C CD . LYS 89 89 ? A -1.559 3.837 17.706 1.000 1 A LYS 89.094 1
ATOM 692 C CE . LYS 89 89 ? A -2.624 2.921 18.216 1.000 1 A LYS 89.447 1
ATOM 693 N NZ . LYS 89 89 ? A -3.309 2.237 17.105 1.000 1 A LYS 81.883 1
ATOM 694 N N . SER 90 90 ? A -0.197 5.792 13.509 1.000 1 A SER 98.934 1
ATOM 695 C CA . SER 90 90 ? A -0.279 5.137 12.210 1.000 1 A SER 98.925 1
ATOM 696 C C . SER 90 90 ? A 1.029 4.421 11.882 1.000 1 A SER 98.917 1
ATOM 697 O O . SER 90 90 ? A 1.024 3.359 11.253 1.000 1 A SER 98.874 1
ATOM 698 C CB . SER 90 90 ? A -0.638 6.126 11.119 1.000 1 A SER 98.930 1
ATOM 699 O OG . SER 90 90 ? A 0.419 7.001 10.783 1.000 1 A SER 98.935 1
ATOM 700 N N . PHE 91 91 ? A 2.173 4.979 12.312 1.000 1 A PHE 98.960 1
ATOM 701 C CA . PHE 91 91 ? A 3.473 4.309 12.109 1.000 1 A PHE 98.956 1
ATOM 702 C C . PHE 91 91 ? A 3.578 3.044 12.960 1.000 1 A PHE 98.936 1
ATOM 703 O O . PHE 91 91 ? A 4.036 2.003 12.499 1.000 1 A PHE 98.895 1
ATOM 704 C CB . PHE 91 91 ? A 4.586 5.298 12.459 1.000 1 A PHE 98.935 1
ATOM 705 C CG . PHE 91 91 ? A 5.968 4.764 12.210 1.000 1 A PHE 98.925 1
ATOM 706 C CD1 . PHE 91 91 ? A 6.358 4.413 10.929 1.000 1 A PHE 98.902 1
ATOM 707 C CD2 . PHE 91 91 ? A 6.867 4.638 13.252 1.000 1 A PHE 98.874 1
ATOM 708 C CE1 . PHE 91 91 ? A 7.629 3.930 10.700 1.000 1 A PHE 98.824 1
ATOM 709 C CE2 . PHE 91 91 ? A 8.143 4.169 13.033 1.000 1 A PHE 98.749 1
ATOM 710 C CZ . PHE 91 91 ? A 8.514 3.794 11.740 1.000 1 A PHE 98.769 1
ATOM 711 N N . GLU 92 92 ? A 3.108 3.131 14.236 1.000 1 A GLU 98.854 1
ATOM 712 C CA . GLU 92 92 ? A 3.084 1.961 15.083 1.000 1 A GLU 98.753 1
ATOM 713 C C . GLU 92 92 ? A 2.180 0.872 14.546 1.000 1 A GLU 98.702 1
ATOM 714 O O . GLU 92 92 ? A 2.407 -0.318 14.789 1.000 1 A GLU 98.428 1
ATOM 715 C CB . GLU 92 92 ? A 2.702 2.364 16.518 1.000 1 A GLU 98.594 1
ATOM 716 C CG . GLU 92 92 ? A 3.753 3.263 17.136 1.000 1 A GLU 98.108 1
ATOM 717 C CD . GLU 92 92 ? A 3.298 3.965 18.396 1.000 1 A GLU 97.360 1
ATOM 718 O OE1 . GLU 92 92 ? A 2.080 3.945 18.705 1.000 1 A GLU 94.531 1
ATOM 719 O OE2 . GLU 92 92 ? A 4.153 4.568 19.066 1.000 1 A GLU 94.563 1
ATOM 720 N N . ASP 93 93 ? A 1.129 1.255 13.776 1.000 1 A ASP 98.735 1
ATOM 721 C CA . ASP 93 93 ? A 0.213 0.287 13.165 1.000 1 A ASP 98.689 1
ATOM 722 C C . ASP 93 93 ? A 0.826 -0.506 12.033 1.000 1 A ASP 98.736 1
ATOM 723 O O . ASP 93 93 ? A 0.249 -1.516 11.616 1.000 1 A ASP 98.512 1
ATOM 724 C CB . ASP 93 93 ? A -1.022 1.000 12.581 1.000 1 A ASP 98.502 1
ATOM 725 C CG . ASP 93 93 ? A -1.995 1.512 13.625 1.000 1 A ASP 98.018 1
ATOM 726 O OD1 . ASP 93 93 ? A -1.960 1.029 14.776 1.000 1 A ASP 95.965 1
ATOM 727 O OD2 . ASP 93 93 ? A -2.819 2.374 13.260 1.000 1 A ASP 95.183 1
ATOM 728 N N . ILE 94 94 ? A 1.970 -0.072 11.482 1.000 1 A ILE 98.837 1
ATOM 729 C CA . ILE 94 94 ? A 2.538 -0.750 10.309 1.000 1 A ILE 98.821 1
ATOM 730 C C . ILE 94 94 ? A 2.818 -2.217 10.618 1.000 1 A ILE 98.688 1
ATOM 731 O O . ILE 94 94 ? A 2.567 -3.100 9.765 1.000 1 A ILE 98.520 1
ATOM 732 C CB . ILE 94 94 ? A 3.801 -0.021 9.825 1.000 1 A ILE 98.838 1
ATOM 733 C CG1 . ILE 94 94 ? A 3.429 1.338 9.290 1.000 1 A ILE 98.853 1
ATOM 734 C CG2 . ILE 94 94 ? A 4.569 -0.858 8.797 1.000 1 A ILE 98.770 1
ATOM 735 C CD1 . ILE 94 94 ? A 2.555 1.306 8.065 1.000 1 A ILE 98.794 1
ATOM 736 N N . HIS 95 95 ? A 3.304 -2.527 11.838 1.000 1 A HIS 98.393 1
ATOM 737 C CA . HIS 95 95 ? A 3.534 -3.912 12.220 1.000 1 A HIS 97.925 1
ATOM 738 C C . HIS 95 95 ? A 2.274 -4.764 12.115 1.000 1 A HIS 97.846 1
ATOM 739 O O . HIS 95 95 ? A 2.301 -5.898 11.632 1.000 1 A HIS 97.583 1
ATOM 740 C CB . HIS 95 95 ? A 4.065 -3.941 13.652 1.000 1 A HIS 96.981 1
ATOM 741 C CG . HIS 95 95 ? A 4.149 -5.314 14.239 1.000 1 A HIS 82.665 1
ATOM 742 N ND1 . HIS 95 95 ? A 5.092 -6.215 13.775 1.000 1 A HIS 79.005 1
ATOM 743 C CD2 . HIS 95 95 ? A 3.432 -5.907 15.202 1.000 1 A HIS 79.382 1
ATOM 744 C CE1 . HIS 95 95 ? A 4.936 -7.334 14.465 1.000 1 A HIS 77.227 1
ATOM 745 N NE2 . HIS 95 95 ? A 3.940 -7.193 15.321 1.000 1 A HIS 71.032 1
ATOM 746 N N . HIS 96 96 ? A 1.139 -4.182 12.547 1.000 1 A HIS 97.934 1
ATOM 747 C CA . HIS 96 96 ? A -0.154 -4.879 12.465 1.000 1 A HIS 97.623 1
ATOM 748 C C . HIS 96 96 ? A -0.530 -5.216 11.035 1.000 1 A HIS 97.760 1
ATOM 749 O O . HIS 96 96 ? A -0.914 -6.353 10.734 1.000 1 A HIS 97.569 1
ATOM 750 C CB . HIS 96 96 ? A -1.230 -4.009 13.098 1.000 1 A HIS 96.751 1
ATOM 751 C CG . HIS 96 96 ? A -2.627 -4.408 12.754 1.000 1 A HIS 95.630 1
ATOM 752 N ND1 . HIS 96 96 ? A -3.231 -5.490 13.332 1.000 1 A HIS 92.232 1
ATOM 753 C CD2 . HIS 96 96 ? A -3.514 -3.851 11.907 1.000 1 A HIS 93.049 1
ATOM 754 C CE1 . HIS 96 96 ? A -4.451 -5.593 12.845 1.000 1 A HIS 91.700 1
ATOM 755 N NE2 . HIS 96 96 ? A -4.648 -4.602 11.975 1.000 1 A HIS 90.815 1
ATOM 756 N N . TYR 97 97 ? A -0.412 -4.218 10.130 1.000 1 A TYR 97.828 1
ATOM 757 C CA . TYR 97 97 ? A -0.780 -4.484 8.729 1.000 1 A TYR 97.775 1
ATOM 758 C C . TYR 97 97 ? A 0.142 -5.504 8.110 1.000 1 A TYR 97.850 1
ATOM 759 O O . TYR 97 97 ? A -0.287 -6.377 7.374 1.000 1 A TYR 97.648 1
ATOM 760 C CB . TYR 97 97 ? A -0.815 -3.169 7.941 1.000 1 A TYR 97.621 1
ATOM 761 C CG . TYR 97 97 ? A -1.905 -2.301 8.469 1.000 1 A TYR 97.393 1
ATOM 762 C CD1 . TYR 97 97 ? A -3.242 -2.626 8.233 1.000 1 A TYR 96.698 1
ATOM 763 C CD2 . TYR 97 97 ? A -1.626 -1.179 9.226 1.000 1 A TYR 96.837 1
ATOM 764 C CE1 . TYR 97 97 ? A -4.269 -1.865 8.774 1.000 1 A TYR 95.904 1
ATOM 765 C CE2 . TYR 97 97 ? A -2.635 -0.416 9.781 1.000 1 A TYR 96.322 1
ATOM 766 C CZ . TYR 97 97 ? A -3.950 -0.776 9.549 1.000 1 A TYR 96.049 1
ATOM 767 O OH . TYR 97 97 ? A -4.964 -0.039 10.105 1.000 1 A TYR 94.941 1
ATOM 768 N N . ARG 98 98 ? A 1.494 -5.431 8.403 1.000 1 A ARG 98.141 1
ATOM 769 C CA . ARG 98 98 ? A 2.400 -6.456 7.874 1.000 1 A ARG 98.030 1
ATOM 770 C C . ARG 98 98 ? A 2.076 -7.852 8.380 1.000 1 A ARG 97.999 1
ATOM 771 O O . ARG 98 98 ? A 2.137 -8.817 7.620 1.000 1 A ARG 97.688 1
ATOM 772 C CB . ARG 98 98 ? A 3.837 -6.076 8.246 1.000 1 A ARG 97.751 1
ATOM 773 C CG . ARG 98 98 ? A 4.893 -6.968 7.614 1.000 1 A ARG 96.043 1
ATOM 774 C CD . ARG 98 98 ? A 6.275 -6.372 7.801 1.000 1 A ARG 93.532 1
ATOM 775 N NE . ARG 98 98 ? A 7.330 -7.322 7.516 1.000 1 A ARG 91.170 1
ATOM 776 C CZ . ARG 98 98 ? A 7.872 -7.473 6.325 1.000 1 A ARG 90.310 1
ATOM 777 N NH1 . ARG 98 98 ? A 7.503 -6.776 5.277 1.000 1 A ARG 83.084 1
ATOM 778 N NH2 . ARG 98 98 ? A 8.843 -8.389 6.176 1.000 1 A ARG 84.219 1
ATOM 779 N N . GLU 99 99 ? A 1.691 -7.955 9.671 1.000 1 A GLU 98.041 1
ATOM 780 C CA . GLU 99 99 ? A 1.337 -9.245 10.218 1.000 1 A GLU 97.737 1
ATOM 781 C C . GLU 99 99 ? A 0.086 -9.807 9.553 1.000 1 A GLU 97.453 1
ATOM 782 O O . GLU 99 99 ? A -0.003 -11.013 9.268 1.000 1 A GLU 97.114 1
ATOM 783 C CB . GLU 99 99 ? A 1.176 -9.175 11.736 1.000 1 A GLU 97.369 1
ATOM 784 C CG . GLU 99 99 ? A 2.497 -9.062 12.448 1.000 1 A GLU 94.927 1
ATOM 785 C CD . GLU 99 99 ? A 3.375 -10.276 12.203 1.000 1 A GLU 90.552 1
ATOM 786 O OE1 . GLU 99 99 ? A 2.932 -11.396 12.534 1.000 1 A GLU 83.248 1
ATOM 787 O OE2 . GLU 99 99 ? A 4.493 -10.114 11.660 1.000 1 A GLU 82.945 1
ATOM 788 N N . GLN 100 100 ? A -0.933 -8.950 9.321 1.000 1 A GLN 97.331 1
ATOM 789 C CA . GLN 100 100 ? A -2.157 -9.396 8.646 1.000 1 A GLN 96.984 1
ATOM 790 C C . GLN 100 100 ? A -1.857 -9.878 7.232 1.000 1 A GLN 97.307 1
ATOM 791 O O . GLN 100 100 ? A -2.393 -10.907 6.792 1.000 1 A GLN 96.826 1
ATOM 792 C CB . GLN 100 100 ? A -3.201 -8.277 8.629 1.000 1 A GLN 96.071 1
ATOM 793 C CG . GLN 100 100 ? A -3.767 -7.949 10.000 1.000 1 A GLN 94.221 1
ATOM 794 C CD . GLN 100 100 ? A -4.499 -9.105 10.594 1.000 1 A GLN 92.388 1
ATOM 795 O OE1 . GLN 100 100 ? A -5.298 -9.767 9.919 1.000 1 A GLN 88.507 1
ATOM 796 N NE2 . GLN 100 100 ? A -4.245 -9.382 11.850 1.000 1 A GLN 86.785 1
ATOM 797 N N . ILE 101 101 ? A -1.028 -9.128 6.493 1.000 1 A ILE 97.582 1
ATOM 798 C CA . ILE 101 101 ? A -0.668 -9.526 5.138 1.000 1 A ILE 97.948 1
ATOM 799 C C . ILE 101 101 ? A 0.046 -10.878 5.155 1.000 1 A ILE 98.077 1
ATOM 800 O O . ILE 101 101 ? A -0.304 -11.781 4.380 1.000 1 A ILE 98.106 1
ATOM 801 C CB . ILE 101 101 ? A 0.215 -8.456 4.492 1.000 1 A ILE 98.162 1
ATOM 802 C CG1 . ILE 101 101 ? A -0.587 -7.179 4.266 1.000 1 A ILE 98.198 1
ATOM 803 C CG2 . ILE 101 101 ? A 0.833 -8.971 3.186 1.000 1 A ILE 98.223 1
ATOM 804 C CD1 . ILE 101 101 ? A 0.302 -5.975 4.015 1.000 1 A ILE 98.055 1
ATOM 805 N N . LYS 102 102 ? A 1.020 -11.055 6.066 1.000 1 A LYS 98.030 1
ATOM 806 C CA . LYS 102 102 ? A 1.762 -12.324 6.123 1.000 1 A LYS 97.770 1
ATOM 807 C C . LYS 102 102 ? A 0.840 -13.477 6.517 1.000 1 A LYS 97.553 1
ATOM 808 O O . LYS 102 102 ? A 1.018 -14.590 6.030 1.000 1 A LYS 97.411 1
ATOM 809 C CB . LYS 102 102 ? A 2.929 -12.206 7.091 1.000 1 A LYS 97.522 1
ATOM 810 C CG . LYS 102 102 ? A 4.058 -11.351 6.532 1.000 1 A LYS 94.776 1
ATOM 811 C CD . LYS 102 102 ? A 5.019 -10.811 7.566 1.000 1 A LYS 91.140 1
ATOM 812 C CE . LYS 102 102 ? A 5.440 -11.823 8.588 1.000 1 A LYS 85.011 1
ATOM 813 N NZ . LYS 102 102 ? A 6.343 -11.202 9.596 1.000 1 A LYS 86.321 1
ATOM 814 N N . ARG 103 103 ? A -0.163 -13.205 7.394 1.000 1 A ARG 97.612 1
ATOM 815 C CA . ARG 103 103 ? A -1.120 -14.236 7.788 1.000 1 A ARG 96.962 1
ATOM 816 C C . ARG 103 103 ? A -1.945 -14.698 6.603 1.000 1 A ARG 97.093 1
ATOM 817 O O . ARG 103 103 ? A -2.047 -15.926 6.355 1.000 1 A ARG 96.844 1
ATOM 818 C CB . ARG 103 103 ? A -2.036 -13.713 8.892 1.000 1 A ARG 95.774 1
ATOM 819 C CG . ARG 103 103 ? A -3.097 -14.686 9.352 1.000 1 A ARG 88.624 1
ATOM 820 C CD . ARG 103 103 ? A -4.048 -14.045 10.350 1.000 1 A ARG 84.108 1
ATOM 821 N NE . ARG 103 103 ? A -4.759 -12.928 9.756 1.000 1 A ARG 80.395 1
ATOM 822 C CZ . ARG 103 103 ? A -5.828 -13.052 9.006 1.000 1 A ARG 76.284 1
ATOM 823 N NH1 . ARG 103 103 ? A -6.339 -14.242 8.711 1.000 1 A ARG 71.863 1
ATOM 824 N NH2 . ARG 103 103 ? A -6.440 -11.971 8.537 1.000 1 A ARG 70.761 1
ATOM 825 N N . VAL 104 104 ? A -2.547 -13.751 5.855 1.000 1 A VAL 96.852 1
ATOM 826 C CA . VAL 104 104 ? A -3.453 -14.193 4.791 1.000 1 A VAL 96.617 1
ATOM 827 C C . VAL 104 104 ? A -2.706 -14.768 3.597 1.000 1 A VAL 97.089 1
ATOM 828 O O . VAL 104 104 ? A -3.253 -15.614 2.887 1.000 1 A VAL 96.542 1
ATOM 829 C CB . VAL 104 104 ? A -4.415 -13.076 4.320 1.000 1 A VAL 94.863 1
ATOM 830 C CG1 . VAL 104 104 ? A -5.319 -12.663 5.477 1.000 1 A VAL 90.403 1
ATOM 831 C CG2 . VAL 104 104 ? A -3.647 -11.910 3.743 1.000 1 A VAL 90.678 1
ATOM 832 N N . LYS 105 105 ? A -1.464 -14.329 3.353 1.000 1 A LYS 97.173 1
ATOM 833 C CA . LYS 105 105 ? A -0.660 -14.848 2.230 1.000 1 A LYS 97.202 1
ATOM 834 C C . LYS 105 105 ? A 0.114 -16.109 2.634 1.000 1 A LYS 97.008 1
ATOM 835 O O . LYS 105 105 ? A 0.711 -16.715 1.740 1.000 1 A LYS 96.093 1
ATOM 836 C CB . LYS 105 105 ? A 0.301 -13.787 1.738 1.000 1 A LYS 97.046 1
ATOM 837 C CG . LYS 105 105 ? A -0.362 -12.514 1.224 1.000 1 A LYS 96.525 1
ATOM 838 C CD . LYS 105 105 ? A -1.205 -12.744 -0.033 1.000 1 A LYS 95.867 1
ATOM 839 C CE . LYS 105 105 ? A -0.324 -13.071 -1.231 1.000 1 A LYS 95.448 1
ATOM 840 N NZ . LYS 105 105 ? A -1.128 -13.101 -2.494 1.000 1 A LYS 95.223 1
ATOM 841 N N . ASP 106 106 ? A 0.130 -16.455 3.944 1.000 1 A ASP 97.453 1
ATOM 842 C CA . ASP 106 106 ? A 0.878 -17.631 4.422 1.000 1 A ASP 97.099 1
ATOM 843 C C . ASP 106 106 ? A 2.326 -17.576 3.954 1.000 1 A ASP 97.164 1
ATOM 844 O O . ASP 106 106 ? A 2.895 -18.543 3.449 1.000 1 A ASP 96.022 1
ATOM 845 C CB . ASP 106 106 ? A 0.195 -18.928 3.996 1.000 1 A ASP 96.275 1
ATOM 846 C CG . ASP 106 106 ? A 0.762 -20.144 4.696 1.000 1 A ASP 93.372 1
ATOM 847 O OD1 . ASP 106 106 ? A 1.374 -19.978 5.786 1.000 1 A ASP 90.330 1
ATOM 848 O OD2 . ASP 106 106 ? A 0.594 -21.258 4.169 1.000 1 A ASP 89.599 1
ATOM 849 N N . SER 107 107 ? A 2.947 -16.361 4.138 1.000 1 A SER 96.627 1
ATOM 850 C CA . SER 107 107 ? A 4.282 -16.147 3.599 1.000 1 A SER 95.913 1
ATOM 851 C C . SER 107 107 ? A 4.994 -15.047 4.373 1.000 1 A SER 96.655 1
ATOM 852 O O . SER 107 107 ? A 4.385 -14.043 4.752 1.000 1 A SER 96.744 1
ATOM 853 C CB . SER 107 107 ? A 4.216 -15.756 2.133 1.000 1 A SER 94.195 1
ATOM 854 O OG . SER 107 107 ? A 5.470 -15.316 1.637 1.000 1 A SER 90.219 1
ATOM 855 N N . GLU 108 108 ? A 6.305 -15.224 4.605 1.000 1 A GLU 95.850 1
ATOM 856 C CA . GLU 108 108 ? A 7.163 -14.183 5.166 1.000 1 A GLU 95.358 1
ATOM 857 C C . GLU 108 108 ? A 7.741 -13.278 4.081 1.000 1 A GLU 95.479 1
ATOM 858 O O . GLU 108 108 ? A 8.448 -12.320 4.401 1.000 1 A GLU 92.994 1
ATOM 859 C CB . GLU 108 108 ? A 8.306 -14.812 5.944 1.000 1 A GLU 93.342 1
ATOM 860 C CG . GLU 108 108 ? A 7.912 -15.502 7.220 1.000 1 A GLU 89.690 1
ATOM 861 C CD . GLU 108 108 ? A 7.740 -14.548 8.397 1.000 1 A GLU 86.796 1
ATOM 862 O OE1 . GLU 108 108 ? A 8.335 -13.427 8.362 1.000 1 A GLU 78.488 1
ATOM 863 O OE2 . GLU 108 108 ? A 7.003 -14.887 9.341 1.000 1 A GLU 77.609 1
ATOM 864 N N . ASP 109 109 ? A 7.494 -13.588 2.798 1.000 1 A ASP 95.883 1
ATOM 865 C CA . ASP 109 109 ? A 8.154 -12.946 1.659 1.000 1 A ASP 96.018 1
ATOM 866 C C . ASP 109 109 ? A 7.105 -12.444 0.684 1.000 1 A ASP 96.622 1
ATOM 867 O O . ASP 109 109 ? A 6.901 -13.057 -0.385 1.000 1 A ASP 95.488 1
ATOM 868 C CB . ASP 109 109 ? A 9.117 -13.917 0.988 1.000 1 A ASP 94.194 1
ATOM 869 C CG . ASP 109 109 ? A 9.949 -13.261 -0.115 1.000 1 A ASP 92.005 1
ATOM 870 O OD1 . ASP 109 109 ? A 10.177 -12.034 -0.030 1.000 1 A ASP 89.618 1
ATOM 871 O OD2 . ASP 109 109 ? A 10.364 -13.988 -1.052 1.000 1 A ASP 88.109 1
ATOM 872 N N . VAL 110 110 ? A 6.396 -11.345 1.070 1.000 1 A VAL 98.005 1
ATOM 873 C CA . VAL 110 110 ? A 5.334 -10.765 0.261 1.000 1 A VAL 98.367 1
ATOM 874 C C . VAL 110 110 ? A 5.818 -9.409 -0.230 1.000 1 A VAL 98.553 1
ATOM 875 O O . VAL 110 110 ? A 6.292 -8.597 0.564 1.000 1 A VAL 98.469 1
ATOM 876 C CB . VAL 110 110 ? A 4.045 -10.594 1.078 1.000 1 A VAL 98.168 1
ATOM 877 C CG1 . VAL 110 110 ? A 3.592 -11.924 1.673 1.000 1 A VAL 97.824 1
ATOM 878 C CG2 . VAL 110 110 ? A 2.942 -9.979 0.215 1.000 1 A VAL 98.100 1
ATOM 879 N N . PRO 111 111 ? A 5.692 -9.105 -1.524 1.000 1 A PRO 98.741 1
ATOM 880 C CA . PRO 111 111 ? A 6.107 -7.777 -2.011 1.000 1 A PRO 98.801 1
ATOM 881 C C . PRO 111 111 ? A 5.376 -6.657 -1.287 1.000 1 A PRO 98.858 1
ATOM 882 O O . PRO 111 111 ? A 4.154 -6.626 -1.237 1.000 1 A PRO 98.851 1
ATOM 883 C CB . PRO 111 111 ? A 5.762 -7.808 -3.500 1.000 1 A PRO 98.744 1
ATOM 884 C CG . PRO 111 111 ? A 5.815 -9.250 -3.853 1.000 1 A PRO 98.585 1
ATOM 885 C CD . PRO 111 111 ? A 5.231 -9.948 -2.643 1.000 1 A PRO 98.637 1
ATOM 886 N N . MET 112 112 ? A 6.148 -5.730 -0.673 1.000 1 A MET 98.795 1
ATOM 887 C CA . MET 112 112 ? A 5.599 -4.612 0.084 1.000 1 A MET 98.812 1
ATOM 888 C C . MET 112 112 ? A 6.489 -3.396 -0.095 1.000 1 A MET 98.880 1
ATOM 889 O O . MET 112 112 ? A 7.678 -3.520 -0.353 1.000 1 A MET 98.770 1
ATOM 890 C CB . MET 112 112 ? A 5.513 -4.923 1.584 1.000 1 A MET 98.409 1
ATOM 891 C CG . MET 112 112 ? A 4.629 -6.065 1.983 1.000 1 A MET 92.359 1
ATOM 892 S SD . MET 112 112 ? A 4.586 -6.215 3.774 1.000 1 A MET 93.270 1
ATOM 893 C CE . MET 112 112 ? A 4.013 -7.903 3.921 1.000 1 A MET 83.897 1
ATOM 894 N N . VAL 113 113 ? A 5.895 -2.207 0.086 1.000 1 A VAL 98.961 1
ATOM 895 C CA . VAL 113 113 ? A 6.624 -0.940 0.153 1.000 1 A VAL 98.980 1
ATOM 896 C C . VAL 113 113 ? A 6.081 -0.173 1.337 1.000 1 A VAL 98.985 1
ATOM 897 O O . VAL 113 113 ? A 4.862 -0.072 1.506 1.000 1 A VAL 98.980 1
ATOM 898 C CB . VAL 113 113 ? A 6.479 -0.109 -1.144 1.000 1 A VAL 98.973 1
ATOM 899 C CG1 . VAL 113 113 ? A 7.093 -0.875 -2.328 1.000 1 A VAL 98.939 1
ATOM 900 C CG2 . VAL 113 113 ? A 7.137 1.247 -0.996 1.000 1 A VAL 98.946 1
ATOM 901 N N . LEU 114 114 ? A 6.963 0.371 2.186 1.000 1 A LEU 98.980 1
ATOM 902 C CA . LEU 114 114 ? A 6.566 1.253 3.295 1.000 1 A LEU 98.987 1
ATOM 903 C C . LEU 114 114 ? A 6.467 2.676 2.753 1.000 1 A LEU 98.990 1
ATOM 904 O O . LEU 114 114 ? A 7.415 3.197 2.154 1.000 1 A LEU 98.984 1
ATOM 905 C CB . LEU 114 114 ? A 7.598 1.163 4.406 1.000 1 A LEU 98.979 1
ATOM 906 C CG . LEU 114 114 ? A 7.317 2.025 5.635 1.000 1 A LEU 98.933 1
ATOM 907 C CD1 . LEU 114 114 ? A 6.041 1.545 6.355 1.000 1 A LEU 98.908 1
ATOM 908 C CD2 . LEU 114 114 ? A 8.510 1.963 6.583 1.000 1 A LEU 98.896 1
ATOM 909 N N . VAL 115 115 ? A 5.335 3.309 2.980 1.000 1 A VAL 98.985 1
ATOM 910 C CA . VAL 115 115 ? A 5.066 4.666 2.461 1.000 1 A VAL 98.991 1
ATOM 911 C C . VAL 115 115 ? A 4.778 5.598 3.629 1.000 1 A VAL 98.992 1
ATOM 912 O O . VAL 115 115 ? A 3.866 5.359 4.422 1.000 1 A VAL 98.989 1
ATOM 913 C CB . VAL 115 115 ? A 3.881 4.668 1.483 1.000 1 A VAL 98.988 1
ATOM 914 C CG1 . VAL 115 115 ? A 4.223 3.809 0.263 1.000 1 A VAL 98.980 1
ATOM 915 C CG2 . VAL 115 115 ? A 3.519 6.086 1.048 1.000 1 A VAL 98.980 1
ATOM 916 N N . GLY 116 116 ? A 5.545 6.662 3.758 1.000 1 A GLY 98.985 1
ATOM 917 C CA . GLY 116 116 ? A 5.323 7.715 4.747 1.000 1 A GLY 98.982 1
ATOM 918 C C . GLY 116 116 ? A 4.720 8.921 4.064 1.000 1 A GLY 98.981 1
ATOM 919 O O . GLY 116 116 ? A 5.416 9.726 3.470 1.000 1 A GLY 98.961 1
ATOM 920 N N . ASN 117 117 ? A 3.408 9.060 4.156 1.000 1 A ASN 98.963 1
ATOM 921 C CA . ASN 117 117 ? A 2.647 10.066 3.420 1.000 1 A ASN 98.965 1
ATOM 922 C C . ASN 117 117 ? A 2.528 11.365 4.210 1.000 1 A ASN 98.952 1
ATOM 923 O O . ASN 117 117 ? A 2.779 11.408 5.421 1.000 1 A ASN 98.923 1
ATOM 924 C CB . ASN 117 117 ? A 1.266 9.510 3.045 1.000 1 A ASN 98.960 1
ATOM 925 C CG . ASN 117 117 ? A 0.553 10.375 2.067 1.000 1 A ASN 98.947 1
ATOM 926 O OD1 . ASN 117 117 ? A 1.151 10.843 1.098 1.000 1 A ASN 98.742 1
ATOM 927 N ND2 . ASN 117 117 ? A -0.744 10.636 2.284 1.000 1 A ASN 98.754 1
ATOM 928 N N . LYS 118 118 ? A 2.128 12.417 3.560 1.000 1 A LYS 98.918 1
ATOM 929 C CA . LYS 118 118 ? A 1.953 13.771 4.078 1.000 1 A LYS 98.879 1
ATOM 930 C C . LYS 118 118 ? A 3.292 14.434 4.370 1.000 1 A LYS 98.881 1
ATOM 931 O O . LYS 118 118 ? A 3.458 15.187 5.324 1.000 1 A LYS 98.849 1
ATOM 932 C CB . LYS 118 118 ? A 1.031 13.793 5.301 1.000 1 A LYS 98.829 1
ATOM 933 C CG . LYS 118 118 ? A -0.280 13.058 5.108 1.000 1 A LYS 98.685 1
ATOM 934 C CD . LYS 118 118 ? A -1.296 13.444 6.163 1.000 1 A LYS 98.471 1
ATOM 935 C CE . LYS 118 118 ? A -2.550 12.593 6.055 1.000 1 A LYS 98.415 1
ATOM 936 N NZ . LYS 118 118 ? A -3.623 13.045 6.976 1.000 1 A LYS 98.369 1
ATOM 937 N N . SER 119 119 ? A 4.297 14.173 3.494 1.000 1 A SER 98.841 1
ATOM 938 C CA . SER 119 119 ? A 5.595 14.781 3.648 1.000 1 A SER 98.778 1
ATOM 939 C C . SER 119 119 ? A 5.576 16.308 3.504 1.000 1 A SER 98.755 1
ATOM 940 O O . SER 119 119 ? A 6.507 16.972 3.943 1.000 1 A SER 98.484 1
ATOM 941 C CB . SER 119 119 ? A 6.591 14.203 2.655 1.000 1 A SER 98.563 1
ATOM 942 O OG . SER 119 119 ? A 6.266 14.595 1.354 1.000 1 A SER 94.136 1
ATOM 943 N N . ASP 120 120 ? A 4.526 16.852 2.931 1.000 1 A ASP 98.853 1
ATOM 944 C CA . ASP 120 120 ? A 4.347 18.315 2.825 1.000 1 A ASP 98.829 1
ATOM 945 C C . ASP 120 120 ? A 4.086 18.975 4.158 1.000 1 A ASP 98.779 1
ATOM 946 O O . ASP 120 120 ? A 4.226 20.197 4.270 1.000 1 A ASP 98.633 1
ATOM 947 C CB . ASP 120 120 ? A 3.201 18.638 1.860 1.000 1 A ASP 98.828 1
ATOM 948 C CG . ASP 120 120 ? A 1.901 18.038 2.329 1.000 1 A ASP 98.865 1
ATOM 949 O OD1 . ASP 120 120 ? A 1.757 16.801 2.233 1.000 1 A ASP 98.656 1
ATOM 950 O OD2 . ASP 120 120 ? A 1.028 18.796 2.806 1.000 1 A ASP 98.559 1
ATOM 951 N N . LEU 121 121 ? A 3.641 18.205 5.178 1.000 1 A LEU 98.642 1
ATOM 952 C CA . LEU 121 121 ? A 3.210 18.831 6.419 1.000 1 A LEU 98.486 1
ATOM 953 C C . LEU 121 121 ? A 4.409 19.235 7.284 1.000 1 A LEU 98.370 1
ATOM 954 O O . LEU 121 121 ? A 5.420 18.517 7.335 1.000 1 A LEU 98.177 1
ATOM 955 C CB . LEU 121 121 ? A 2.303 17.923 7.218 1.000 1 A LEU 98.282 1
ATOM 956 C CG . LEU 121 121 ? A 0.919 17.682 6.628 1.000 1 A LEU 97.967 1
ATOM 957 C CD1 . LEU 121 121 ? A 0.170 19.012 6.484 1.000 1 A LEU 97.293 1
ATOM 958 C CD2 . LEU 121 121 ? A 0.164 16.748 7.532 1.000 1 A LEU 97.462 1
ATOM 959 N N . PRO 122 122 ? A 4.309 20.366 8.011 1.000 1 A PRO 98.081 1
ATOM 960 C CA . PRO 122 122 ? A 5.397 20.759 8.917 1.000 1 A PRO 97.450 1
ATOM 961 C C . PRO 122 122 ? A 5.365 20.034 10.260 1.000 1 A PRO 96.991 1
ATOM 962 O O . PRO 122 122 ? A 6.336 20.072 10.994 1.000 1 A PRO 94.203 1
ATOM 963 C CB . PRO 122 122 ? A 5.132 22.250 9.131 1.000 1 A PRO 96.335 1
ATOM 964 C CG . PRO 122 122 ? A 3.660 22.374 9.015 1.000 1 A PRO 95.096 1
ATOM 965 C CD . PRO 122 122 ? A 3.270 21.397 7.929 1.000 1 A PRO 97.219 1
ATOM 966 N N . SER 123 123 ? A 4.233 19.353 10.610 1.000 1 A SER 95.134 1
ATOM 967 C CA . SER 123 123 ? A 3.997 18.798 11.936 1.000 1 A SER 93.865 1
ATOM 968 C C . SER 123 123 ? A 4.463 17.346 12.021 1.000 1 A SER 94.654 1
ATOM 969 O O . SER 123 123 ? A 3.733 16.482 12.539 1.000 1 A SER 92.335 1
ATOM 970 C CB . SER 123 123 ? A 2.525 18.945 12.316 1.000 1 A SER 89.433 1
ATOM 971 O OG . SER 123 123 ? A 1.711 18.313 11.346 1.000 1 A SER 78.457 1
ATOM 972 N N . ARG 124 124 ? A 5.646 17.058 11.540 1.000 1 A ARG 97.470 1
ATOM 973 C CA . ARG 124 124 ? A 6.229 15.722 11.537 1.000 1 A ARG 97.747 1
ATOM 974 C C . ARG 124 124 ? A 6.419 15.193 12.949 1.000 1 A ARG 98.069 1
ATOM 975 O O . ARG 124 124 ? A 6.936 15.870 13.815 1.000 1 A ARG 97.307 1
ATOM 976 C CB . ARG 124 124 ? A 7.549 15.742 10.796 1.000 1 A ARG 97.154 1
ATOM 977 C CG . ARG 124 124 ? A 8.341 14.449 10.899 1.000 1 A ARG 96.681 1
ATOM 978 C CD . ARG 124 124 ? A 9.650 14.566 10.152 1.000 1 A ARG 96.347 1
ATOM 979 N NE . ARG 124 124 ? A 9.464 14.627 8.696 1.000 1 A ARG 96.209 1
ATOM 980 C CZ . ARG 124 124 ? A 9.365 13.599 7.923 1.000 1 A ARG 96.950 1
ATOM 981 N NH1 . ARG 124 124 ? A 9.413 12.351 8.417 1.000 1 A ARG 91.799 1
ATOM 982 N NH2 . ARG 124 124 ? A 9.208 13.776 6.615 1.000 1 A ARG 91.327 1
ATOM 983 N N . THR 125 125 ? A 5.991 13.927 13.207 1.000 1 A THR 98.725 1
ATOM 984 C CA . THR 125 125 ? A 6.294 13.209 14.460 1.000 1 A THR 98.724 1
ATOM 985 C C . THR 125 125 ? A 7.096 11.938 14.205 1.000 1 A THR 98.757 1
ATOM 986 O O . THR 125 125 ? A 7.642 11.366 15.143 1.000 1 A THR 98.506 1
ATOM 987 C CB . THR 125 125 ? A 5.000 12.834 15.202 1.000 1 A THR 98.634 1
ATOM 988 O OG1 . THR 125 125 ? A 4.218 11.967 14.387 1.000 1 A THR 98.367 1
ATOM 989 C CG2 . THR 125 125 ? A 4.201 14.078 15.551 1.000 1 A THR 98.229 1
ATOM 990 N N . VAL 126 126 ? A 7.163 11.464 12.938 1.000 1 A VAL 98.727 1
ATOM 991 C CA . VAL 126 126 ? A 7.903 10.245 12.607 1.000 1 A VAL 98.660 1
ATOM 992 C C . VAL 126 126 ? A 9.081 10.655 11.754 1.000 1 A VAL 98.479 1
ATOM 993 O O . VAL 126 126 ? A 8.919 11.144 10.637 1.000 1 A VAL 98.318 1
ATOM 994 C CB . VAL 126 126 ? A 7.013 9.225 11.867 1.000 1 A VAL 98.645 1
ATOM 995 C CG1 . VAL 126 126 ? A 5.785 8.914 12.715 1.000 1 A VAL 98.568 1
ATOM 996 C CG2 . VAL 126 126 ? A 7.799 7.978 11.561 1.000 1 A VAL 98.515 1
ATOM 997 N N . ASP 127 127 ? A 10.296 10.473 12.283 1.000 1 A ASP 98.277 1
ATOM 998 C CA . ASP 127 127 ? A 11.510 10.860 11.552 1.000 1 A ASP 97.891 1
ATOM 999 C C . ASP 127 127 ? A 11.707 9.943 10.362 1.000 1 A ASP 98.171 1
ATOM 1000 O O . ASP 127 127 ? A 11.407 8.742 10.424 1.000 1 A ASP 98.178 1
ATOM 1001 C CB . ASP 127 127 ? A 12.746 10.733 12.426 1.000 1 A ASP 96.631 1
ATOM 1002 C CG . ASP 127 127 ? A 12.827 11.791 13.528 1.000 1 A ASP 86.284 1
ATOM 1003 O OD1 . ASP 127 127 ? A 12.113 12.817 13.450 1.000 1 A ASP 82.407 1
ATOM 1004 O OD2 . ASP 127 127 ? A 13.639 11.605 14.440 1.000 1 A ASP 80.743 1
ATOM 1005 N N . THR 128 128 ? A 12.260 10.480 9.270 1.000 1 A THR 97.694 1
ATOM 1006 C CA . THR 128 128 ? A 12.621 9.675 8.120 1.000 1 A THR 97.814 1
ATOM 1007 C C . THR 128 128 ? A 13.531 8.534 8.544 1.000 1 A THR 98.246 1
ATOM 1008 O O . THR 128 128 ? A 13.384 7.401 8.090 1.000 1 A THR 98.236 1
ATOM 1009 C CB . THR 128 128 ? A 13.286 10.534 7.040 1.000 1 A THR 97.262 1
ATOM 1010 O OG1 . THR 128 128 ? A 12.314 11.460 6.525 1.000 1 A THR 96.330 1
ATOM 1011 C CG2 . THR 128 128 ? A 13.785 9.679 5.889 1.000 1 A THR 96.247 1
ATOM 1012 N N . LYS 129 129 ? A 14.502 8.825 9.447 1.000 1 A LYS 98.320 1
ATOM 1013 C CA . LYS 129 129 ? A 15.426 7.764 9.860 1.000 1 A LYS 98.310 1
ATOM 1014 C C . LYS 129 129 ? A 14.698 6.614 10.553 1.000 1 A LYS 98.468 1
ATOM 1015 O O . LYS 129 129 ? A 15.045 5.431 10.337 1.000 1 A LYS 98.552 1
ATOM 1016 C CB . LYS 129 129 ? A 16.502 8.334 10.797 1.000 1 A LYS 97.944 1
ATOM 1017 C CG . LYS 129 129 ? A 17.496 7.280 11.245 1.000 1 A LYS 88.970 1
ATOM 1018 C CD . LYS 129 129 ? A 18.623 7.911 12.036 1.000 1 A LYS 80.090 1
ATOM 1019 C CE . LYS 129 129 ? A 19.606 6.829 12.423 1.000 1 A LYS 77.981 1
ATOM 1020 N NZ . LYS 129 129 ? A 18.958 5.780 13.319 1.000 1 A LYS 67.604 1
ATOM 1021 N N . GLN 130 130 ? A 13.666 6.901 11.383 1.000 1 A GLN 98.259 1
ATOM 1022 C CA . GLN 130 130 ? A 12.897 5.830 12.035 1.000 1 A GLN 98.224 1
ATOM 1023 C C . GLN 130 130 ? A 12.243 4.944 11.001 1.000 1 A GLN 98.539 1
ATOM 1024 O O . GLN 130 130 ? A 12.235 3.710 11.139 1.000 1 A GLN 98.539 1
ATOM 1025 C CB . GLN 130 130 ? A 11.820 6.415 12.935 1.000 1 A GLN 97.600 1
ATOM 1026 C CG . GLN 130 130 ? A 12.342 7.184 14.135 1.000 1 A GLN 89.096 1
ATOM 1027 C CD . GLN 130 130 ? A 11.181 7.750 14.924 1.000 1 A GLN 82.834 1
ATOM 1028 O OE1 . GLN 130 130 ? A 10.835 8.933 14.773 1.000 1 A GLN 82.774 1
ATOM 1029 N NE2 . GLN 130 130 ? A 10.552 6.913 15.723 1.000 1 A GLN 78.827 1
ATOM 1030 N N . ALA 131 131 ? A 11.652 5.547 9.957 1.000 1 A ALA 98.796 1
ATOM 1031 C CA . ALA 131 131 ? A 10.989 4.767 8.924 1.000 1 A ALA 98.856 1
ATOM 1032 C C . ALA 131 131 ? A 11.981 3.990 8.075 1.000 1 A ALA 98.901 1
ATOM 1033 O O . ALA 131 131 ? A 11.736 2.845 7.731 1.000 1 A ALA 98.891 1
ATOM 1034 C CB . ALA 131 131 ? A 10.128 5.681 8.058 1.000 1 A ALA 98.798 1
ATOM 1035 N N . GLN 132 132 ? A 13.147 4.607 7.776 1.000 1 A GLN 98.875 1
ATOM 1036 C CA . GLN 132 132 ? A 14.175 3.901 7.046 1.000 1 A GLN 98.868 1
ATOM 1037 C C . GLN 132 132 ? A 14.652 2.677 7.824 1.000 1 A GLN 98.880 1
ATOM 1038 O O . GLN 132 132 ? A 14.858 1.596 7.274 1.000 1 A GLN 98.845 1
ATOM 1039 C CB . GLN 132 132 ? A 15.376 4.802 6.759 1.000 1 A GLN 98.762 1
ATOM 1040 C CG . GLN 132 132 ? A 15.096 5.892 5.735 1.000 1 A GLN 97.842 1
ATOM 1041 C CD . GLN 132 132 ? A 16.225 6.908 5.670 1.000 1 A GLN 97.516 1
ATOM 1042 O OE1 . GLN 132 132 ? A 17.085 6.961 6.539 1.000 1 A GLN 96.266 1
ATOM 1043 N NE2 . GLN 132 132 ? A 16.216 7.699 4.608 1.000 1 A GLN 94.466 1
ATOM 1044 N N . ASP 133 133 ? A 14.819 2.832 9.167 1.000 1 A ASP 98.870 1
ATOM 1045 C CA . ASP 133 133 ? A 15.264 1.712 9.996 1.000 1 A ASP 98.833 1
ATOM 1046 C C . ASP 133 133 ? A 14.233 0.592 9.995 1.000 1 A ASP 98.842 1
ATOM 1047 O O . ASP 133 133 ? A 14.594 -0.586 9.923 1.000 1 A ASP 98.759 1
ATOM 1048 C CB . ASP 133 133 ? A 15.550 2.180 11.416 1.000 1 A ASP 98.708 1
ATOM 1049 C CG . ASP 133 133 ? A 16.787 3.066 11.506 1.000 1 A ASP 98.184 1
ATOM 1050 O OD1 . ASP 133 133 ? A 17.586 3.105 10.546 1.000 1 A ASP 96.882 1
ATOM 1051 O OD2 . ASP 133 133 ? A 16.957 3.710 12.543 1.000 1 A ASP 96.501 1
ATOM 1052 N N . LEU 134 134 ? A 12.915 0.928 10.081 1.000 1 A LEU 98.843 1
ATOM 1053 C CA . LEU 134 134 ? A 11.879 -0.089 10.052 1.000 1 A LEU 98.844 1
ATOM 1054 C C . LEU 134 134 ? A 11.880 -0.814 8.714 1.000 1 A LEU 98.865 1
ATOM 1055 O O . LEU 134 134 ? A 11.829 -2.052 8.658 1.000 1 A LEU 98.823 1
ATOM 1056 C CB . LEU 134 134 ? A 10.504 0.518 10.314 1.000 1 A LEU 98.803 1
ATOM 1057 C CG . LEU 134 134 ? A 9.360 -0.521 10.347 1.000 1 A LEU 98.610 1
ATOM 1058 C CD1 . LEU 134 134 ? A 9.527 -1.438 11.555 1.000 1 A LEU 98.272 1
ATOM 1059 C CD2 . LEU 134 134 ? A 8.021 0.173 10.389 1.000 1 A LEU 98.322 1
ATOM 1060 N N . ALA 135 135 ? A 11.934 -0.061 7.622 1.000 1 A ALA 98.879 1
ATOM 1061 C CA . ALA 135 135 ? A 11.942 -0.679 6.301 1.000 1 A ALA 98.861 1
ATOM 1062 C C . ALA 135 135 ? A 13.150 -1.595 6.132 1.000 1 A ALA 98.817 1
ATOM 1063 O O . ALA 135 135 ? A 13.025 -2.707 5.600 1.000 1 A ALA 98.750 1
ATOM 1064 C CB . ALA 135 135 ? A 11.926 0.382 5.219 1.000 1 A ALA 98.841 1
ATOM 1065 N N . ARG 136 136 ? A 14.342 -1.141 6.622 1.000 1 A ARG 98.780 1
ATOM 1066 C CA . ARG 136 136 ? A 15.506 -1.984 6.513 1.000 1 A ARG 98.630 1
ATOM 1067 C C . ARG 136 136 ? A 15.323 -3.290 7.298 1.000 1 A ARG 98.531 1
ATOM 1068 O O . ARG 136 136 ? A 15.712 -4.374 6.845 1.000 1 A ARG 98.138 1
ATOM 1069 C CB . ARG 136 136 ? A 16.758 -1.263 7.020 1.000 1 A ARG 98.470 1
ATOM 1070 C CG . ARG 136 136 ? A 18.042 -2.084 6.857 1.000 1 A ARG 93.769 1
ATOM 1071 C CD . ARG 136 136 ? A 19.290 -1.310 7.283 1.000 1 A ARG 90.541 1
ATOM 1072 N NE . ARG 136 136 ? A 19.110 -0.790 8.670 1.000 1 A ARG 82.557 1
ATOM 1073 C CZ . ARG 136 136 ? A 18.709 0.464 8.972 1.000 1 A ARG 75.091 1
ATOM 1074 N NH1 . ARG 136 136 ? A 18.621 0.784 10.251 1.000 1 A ARG 71.411 1
ATOM 1075 N NH2 . ARG 136 136 ? A 18.437 1.342 8.010 1.000 1 A ARG 65.939 1
ATOM 1076 N N . SER 137 137 ? A 14.696 -3.225 8.511 1.000 1 A SER 98.544 1
ATOM 1077 C CA . SER 137 137 ? A 14.452 -4.433 9.287 1.000 1 A SER 98.222 1
ATOM 1078 C C . SER 137 137 ? A 13.563 -5.413 8.548 1.000 1 A SER 98.135 1
ATOM 1079 O O . SER 137 137 ? A 13.718 -6.630 8.703 1.000 1 A SER 97.542 1
ATOM 1080 C CB . SER 137 137 ? A 13.841 -4.103 10.660 1.000 1 A SER 97.639 1
ATOM 1081 O OG . SER 137 137 ? A 12.464 -3.774 10.561 1.000 1 A SER 96.277 1
ATOM 1082 N N . TYR 138 138 ? A 12.618 -4.902 7.748 1.000 1 A TYR 98.066 1
ATOM 1083 C CA . TYR 138 138 ? A 11.714 -5.740 6.934 1.000 1 A TYR 97.931 1
ATOM 1084 C C . TYR 138 138 ? A 12.354 -6.205 5.627 1.000 1 A TYR 97.775 1
ATOM 1085 O O . TYR 138 138 ? A 11.834 -7.117 4.982 1.000 1 A TYR 97.422 1
ATOM 1086 C CB . TYR 138 138 ? A 10.459 -4.968 6.583 1.000 1 A TYR 97.819 1
ATOM 1087 C CG . TYR 138 138 ? A 9.538 -4.598 7.691 1.000 1 A TYR 97.994 1
ATOM 1088 C CD1 . TYR 138 138 ? A 9.526 -5.255 8.915 1.000 1 A TYR 97.596 1
ATOM 1089 C CD2 . TYR 138 138 ? A 8.576 -3.602 7.496 1.000 1 A TYR 97.677 1
ATOM 1090 C CE1 . TYR 138 138 ? A 8.633 -4.915 9.912 1.000 1 A TYR 97.315 1
ATOM 1091 C CE2 . TYR 138 138 ? A 7.662 -3.265 8.481 1.000 1 A TYR 97.143 1
ATOM 1092 C CZ . TYR 138 138 ? A 7.707 -3.926 9.700 1.000 1 A TYR 97.435 1
ATOM 1093 O OH . TYR 138 138 ? A 6.791 -3.620 10.689 1.000 1 A TYR 96.322 1
ATOM 1094 N N . GLY 139 139 ? A 13.440 -5.536 5.175 1.000 1 A GLY 98.110 1
ATOM 1095 C CA . GLY 139 139 ? A 14.008 -5.795 3.866 1.000 1 A GLY 97.883 1
ATOM 1096 C C . GLY 139 139 ? A 13.178 -5.254 2.717 1.000 1 A GLY 98.157 1
ATOM 1097 O O . GLY 139 139 ? A 13.127 -5.890 1.662 1.000 1 A GLY 97.582 1
ATOM 1098 N N . ILE 140 140 ? A 12.493 -4.110 2.919 1.000 1 A ILE 98.538 1
ATOM 1099 C CA . ILE 140 140 ? A 11.626 -3.544 1.903 1.000 1 A ILE 98.650 1
ATOM 1100 C C . ILE 140 140 ? A 11.983 -2.094 1.664 1.000 1 A ILE 98.807 1
ATOM 1101 O O . ILE 140 140 ? A 12.614 -1.442 2.494 1.000 1 A ILE 98.831 1
ATOM 1102 C CB . ILE 140 140 ? A 10.131 -3.657 2.264 1.000 1 A ILE 98.573 1
ATOM 1103 C CG1 . ILE 140 140 ? A 9.754 -2.755 3.455 1.000 1 A ILE 98.515 1
ATOM 1104 C CG2 . ILE 140 140 ? A 9.766 -5.105 2.524 1.000 1 A ILE 98.557 1
ATOM 1105 C CD1 . ILE 140 140 ? A 8.254 -2.780 3.785 1.000 1 A ILE 98.304 1
ATOM 1106 N N . PRO 141 141 ? A 11.585 -1.538 0.521 1.000 1 A PRO 98.900 1
ATOM 1107 C CA . PRO 141 141 ? A 11.810 -0.122 0.256 1.000 1 A PRO 98.918 1
ATOM 1108 C C . PRO 141 141 ? A 10.935 0.773 1.145 1.000 1 A PRO 98.945 1
ATOM 1109 O O . PRO 141 141 ? A 9.861 0.393 1.568 1.000 1 A PRO 98.936 1
ATOM 1110 C CB . PRO 141 141 ? A 11.408 0.065 -1.215 1.000 1 A PRO 98.883 1
ATOM 1111 C CG . PRO 141 141 ? A 11.470 -1.311 -1.789 1.000 1 A PRO 98.780 1
ATOM 1112 C CD . PRO 141 141 ? A 11.032 -2.223 -0.663 1.000 1 A PRO 98.846 1
ATOM 1113 N N . PHE 142 142 ? A 11.437 2.011 1.394 1.000 1 A PHE 98.969 1
ATOM 1114 C CA . PHE 142 142 ? A 10.663 3.080 2.059 1.000 1 A PHE 98.972 1
ATOM 1115 C C . PHE 142 142 ? A 10.655 4.293 1.167 1.000 1 A PHE 98.964 1
ATOM 1116 O O . PHE 142 142 ? A 11.707 4.673 0.629 1.000 1 A PHE 98.922 1
ATOM 1117 C CB . PHE 142 142 ? A 11.297 3.439 3.409 1.000 1 A PHE 98.958 1
ATOM 1118 C CG . PHE 142 142 ? A 10.752 4.742 3.982 1.000 1 A PHE 98.952 1
ATOM 1119 C CD1 . PHE 142 142 ? A 9.423 4.860 4.314 1.000 1 A PHE 98.940 1
ATOM 1120 C CD2 . PHE 142 142 ? A 11.593 5.833 4.151 1.000 1 A PHE 98.922 1
ATOM 1121 C CE1 . PHE 142 142 ? A 8.919 6.053 4.819 1.000 1 A PHE 98.893 1
ATOM 1122 C CE2 . PHE 142 142 ? A 11.106 7.023 4.664 1.000 1 A PHE 98.844 1
ATOM 1123 C CZ . PHE 142 142 ? A 9.770 7.123 5.005 1.000 1 A PHE 98.853 1
ATOM 1124 N N . ILE 143 143 ? A 9.470 4.887 0.986 1.000 1 A ILE 98.970 1
ATOM 1125 C CA . ILE 143 143 ? A 9.334 6.071 0.141 1.000 1 A ILE 98.967 1
ATOM 1126 C C . ILE 143 143 ? A 8.468 7.083 0.887 1.000 1 A ILE 98.970 1
ATOM 1127 O O . ILE 143 143 ? A 7.400 6.736 1.391 1.000 1 A ILE 98.958 1
ATOM 1128 C CB . ILE 143 143 ? A 8.693 5.706 -1.226 1.000 1 A ILE 98.927 1
ATOM 1129 C CG1 . ILE 143 143 ? A 9.671 4.844 -2.015 1.000 1 A ILE 98.483 1
ATOM 1130 C CG2 . ILE 143 143 ? A 8.357 6.980 -2.018 1.000 1 A ILE 98.691 1
ATOM 1131 C CD1 . ILE 143 143 ? A 9.097 4.249 -3.270 1.000 1 A ILE 89.909 1
ATOM 1132 N N . GLU 144 144 ? A 8.931 8.348 0.988 1.000 1 A GLU 98.917 1
ATOM 1133 C CA . GLU 144 144 ? A 8.102 9.425 1.488 1.000 1 A GLU 98.885 1
ATOM 1134 C C . GLU 144 144 ? A 7.289 10.000 0.348 1.000 1 A GLU 98.917 1
ATOM 1135 O O . GLU 144 144 ? A 7.800 10.186 -0.763 1.000 1 A GLU 98.788 1
ATOM 1136 C CB . GLU 144 144 ? A 8.914 10.515 2.162 1.000 1 A GLU 98.491 1
ATOM 1137 C CG . GLU 144 144 ? A 9.400 10.102 3.532 1.000 1 A GLU 93.740 1
ATOM 1138 C CD . GLU 144 144 ? A 9.907 11.266 4.375 1.000 1 A GLU 91.797 1
ATOM 1139 O OE1 . GLU 144 144 ? A 10.199 12.351 3.828 1.000 1 A GLU 86.294 1
ATOM 1140 O OE2 . GLU 144 144 ? A 10.035 11.105 5.597 1.000 1 A GLU 83.307 1
ATOM 1141 N N . THR 145 145 ? A 6.001 10.291 0.609 1.000 1 A THR 98.983 1
ATOM 1142 C CA . THR 145 145 ? A 5.078 10.811 -0.385 1.000 1 A THR 98.988 1
ATOM 1143 C C . THR 145 145 ? A 4.306 11.989 0.160 1.000 1 A THR 98.984 1
ATOM 1144 O O . THR 145 145 ? A 4.167 12.152 1.375 1.000 1 A THR 98.974 1
ATOM 1145 C CB . THR 145 145 ? A 4.072 9.754 -0.867 1.000 1 A THR 98.991 1
ATOM 1146 O OG1 . THR 145 145 ? A 3.245 9.372 0.242 1.000 1 A THR 98.980 1
ATOM 1147 C CG2 . THR 145 145 ? A 4.766 8.507 -1.423 1.000 1 A THR 98.986 1
ATOM 1148 N N . SER 146 146 ? A 3.767 12.798 -0.736 1.000 1 A SER 98.943 1
ATOM 1149 C CA . SER 146 146 ? A 2.709 13.744 -0.422 1.000 1 A SER 98.937 1
ATOM 1150 C C . SER 146 146 ? A 1.650 13.582 -1.478 1.000 1 A SER 98.924 1
ATOM 1151 O O . SER 146 146 ? A 1.887 13.881 -2.638 1.000 1 A SER 98.890 1
ATOM 1152 C CB . SER 146 146 ? A 3.191 15.178 -0.411 1.000 1 A SER 98.912 1
ATOM 1153 O OG . SER 146 146 ? A 2.091 16.057 -0.279 1.000 1 A SER 98.876 1
ATOM 1154 N N . ALA 147 147 ? A 0.450 13.124 -1.085 1.000 1 A ALA 98.769 1
ATOM 1155 C CA . ALA 147 147 ? A -0.671 13.147 -2.028 1.000 1 A ALA 98.669 1
ATOM 1156 C C . ALA 147 147 ? A -1.053 14.568 -2.381 1.000 1 A ALA 98.661 1
ATOM 1157 O O . ALA 147 147 ? A -1.607 14.799 -3.450 1.000 1 A ALA 98.534 1
ATOM 1158 C CB . ALA 147 147 ? A -1.866 12.383 -1.459 1.000 1 A ALA 98.466 1
ATOM 1159 N N . LYS 148 148 ? A -0.754 15.555 -1.481 1.000 1 A LYS 98.556 1
ATOM 1160 C CA . LYS 148 148 ? A -1.133 16.937 -1.765 1.000 1 A LYS 98.548 1
ATOM 1161 C C . LYS 148 148 ? A -0.311 17.504 -2.935 1.000 1 A LYS 98.607 1
ATOM 1162 O O . LYS 148 148 ? A -0.869 18.125 -3.833 1.000 1 A LYS 98.468 1
ATOM 1163 C CB . LYS 148 148 ? A -0.938 17.807 -0.523 1.000 1 A LYS 98.333 1
ATOM 1164 C CG . LYS 148 148 ? A -1.388 19.265 -0.724 1.000 1 A LYS 97.908 1
ATOM 1165 C CD . LYS 148 148 ? A -1.347 20.027 0.589 1.000 1 A LYS 97.089 1
ATOM 1166 C CE . LYS 148 148 ? A -1.791 21.457 0.400 1.000 1 A LYS 95.344 1
ATOM 1167 N NZ . LYS 148 148 ? A -1.775 22.207 1.697 1.000 1 A LYS 91.502 1
ATOM 1168 N N . THR 149 149 ? A 1.014 17.284 -2.941 1.000 1 A THR 98.726 1
ATOM 1169 C CA . THR 149 149 ? A 1.897 17.834 -3.943 1.000 1 A THR 98.710 1
ATOM 1170 C C . THR 149 149 ? A 2.248 16.850 -5.052 1.000 1 A THR 98.725 1
ATOM 1171 O O . THR 149 149 ? A 2.914 17.207 -6.016 1.000 1 A THR 98.650 1
ATOM 1172 C CB . THR 149 149 ? A 3.219 18.311 -3.323 1.000 1 A THR 98.678 1
ATOM 1173 O OG1 . THR 149 149 ? A 3.947 17.169 -2.854 1.000 1 A THR 98.588 1
ATOM 1174 C CG2 . THR 149 149 ? A 2.962 19.277 -2.153 1.000 1 A THR 98.417 1
ATOM 1175 N N . ARG 150 150 ? A 1.854 15.592 -4.889 1.000 1 A ARG 98.659 1
ATOM 1176 C CA . ARG 150 150 ? A 2.166 14.449 -5.751 1.000 1 A ARG 98.631 1
ATOM 1177 C C . ARG 150 150 ? A 3.615 14.018 -5.662 1.000 1 A ARG 98.710 1
ATOM 1178 O O . ARG 150 150 ? A 4.064 13.170 -6.452 1.000 1 A ARG 98.623 1
ATOM 1179 C CB . ARG 150 150 ? A 1.719 14.697 -7.208 1.000 1 A ARG 98.306 1
ATOM 1180 C CG . ARG 150 150 ? A 1.363 13.396 -7.930 1.000 1 A ARG 97.566 1
ATOM 1181 C CD . ARG 150 150 ? A 0.660 13.668 -9.247 1.000 1 A ARG 97.036 1
ATOM 1182 N NE . ARG 150 150 ? A 0.078 12.454 -9.778 1.000 1 A ARG 96.686 1
ATOM 1183 C CZ . ARG 150 150 ? A 0.722 11.524 -10.447 1.000 1 A ARG 96.490 1
ATOM 1184 N NH1 . ARG 150 150 ? A 2.028 11.639 -10.717 1.000 1 A ARG 93.243 1
ATOM 1185 N NH2 . ARG 150 150 ? A 0.087 10.439 -10.840 1.000 1 A ARG 93.638 1
ATOM 1186 N N . GLN 151 151 ? A 4.375 14.557 -4.660 1.000 1 A GLN 98.787 1
ATOM 1187 C CA . GLN 151 151 ? A 5.731 14.100 -4.434 1.000 1 A GLN 98.775 1
ATOM 1188 C C . GLN 151 151 ? A 5.743 12.621 -4.130 1.000 1 A GLN 98.868 1
ATOM 1189 O O . GLN 151 151 ? A 5.069 12.141 -3.212 1.000 1 A GLN 98.815 1
ATOM 1190 C CB . GLN 151 151 ? A 6.360 14.893 -3.270 1.000 1 A GLN 98.456 1
ATOM 1191 C CG . GLN 151 151 ? A 7.748 14.412 -2.867 1.000 1 A GLN 93.342 1
ATOM 1192 C CD . GLN 151 151 ? A 8.241 15.084 -1.627 1.000 1 A GLN 82.937 1
ATOM 1193 O OE1 . GLN 151 151 ? A 7.534 15.896 -1.006 1.000 1 A GLN 74.090 1
ATOM 1194 N NE2 . GLN 151 151 ? A 9.470 14.779 -1.250 1.000 1 A GLN 74.356 1
ATOM 1195 N N . GLY 152 152 ? A 6.514 11.853 -4.889 1.000 1 A GLY 98.949 1
ATOM 1196 C CA . GLY 152 152 ? A 6.749 10.443 -4.603 1.000 1 A GLY 98.950 1
ATOM 1197 C C . GLY 152 152 ? A 5.624 9.481 -4.919 1.000 1 A GLY 98.962 1
ATOM 1198 O O . GLY 152 152 ? A 5.761 8.285 -4.648 1.000 1 A GLY 98.941 1
ATOM 1199 N N . VAL 153 153 ? A 4.495 9.970 -5.437 1.000 1 A VAL 98.938 1
ATOM 1200 C CA . VAL 153 153 ? A 3.337 9.107 -5.643 1.000 1 A VAL 98.941 1
ATOM 1201 C C . VAL 153 153 ? A 3.610 8.036 -6.693 1.000 1 A VAL 98.941 1
ATOM 1202 O O . VAL 153 153 ? A 3.432 6.834 -6.441 1.000 1 A VAL 98.930 1
ATOM 1203 C CB . VAL 153 153 ? A 2.077 9.918 -5.982 1.000 1 A VAL 98.900 1
ATOM 1204 C CG1 . VAL 153 153 ? A 1.757 10.882 -4.848 1.000 1 A VAL 98.868 1
ATOM 1205 C CG2 . VAL 153 153 ? A 0.894 9.000 -6.261 1.000 1 A VAL 98.842 1
ATOM 1206 N N . ASP 154 154 ? A 4.069 8.446 -7.876 1.000 1 A ASP 98.864 1
ATOM 1207 C CA . ASP 154 154 ? A 4.428 7.457 -8.905 1.000 1 A ASP 98.774 1
ATOM 1208 C C . ASP 154 154 ? A 5.546 6.537 -8.414 1.000 1 A ASP 98.790 1
ATOM 1209 O O . ASP 154 154 ? A 5.492 5.323 -8.635 1.000 1 A ASP 98.739 1
ATOM 1210 C CB . ASP 154 154 ? A 4.871 8.140 -10.195 1.000 1 A ASP 98.428 1
ATOM 1211 C CG . ASP 154 154 ? A 3.720 8.819 -10.918 1.000 1 A ASP 97.974 1
ATOM 1212 O OD1 . ASP 154 154 ? A 2.552 8.411 -10.706 1.000 1 A ASP 96.988 1
ATOM 1213 O OD2 . ASP 154 154 ? A 3.992 9.742 -11.701 1.000 1 A ASP 96.034 1
ATOM 1214 N N . ASP 155 155 ? A 6.546 7.095 -7.697 1.000 1 A ASP 98.837 1
ATOM 1215 C CA . ASP 155 155 ? A 7.657 6.276 -7.203 1.000 1 A ASP 98.846 1
ATOM 1216 C C . ASP 155 155 ? A 7.144 5.173 -6.258 1.000 1 A ASP 98.890 1
ATOM 1217 O O . ASP 155 155 ? A 7.627 4.043 -6.325 1.000 1 A ASP 98.869 1
ATOM 1218 C CB . ASP 155 155 ? A 8.678 7.169 -6.469 1.000 1 A ASP 98.706 1
ATOM 1219 C CG . ASP 155 155 ? A 9.974 6.442 -6.168 1.000 1 A ASP 94.120 1
ATOM 1220 O OD1 . ASP 155 155 ? A 10.331 5.468 -6.886 1.000 1 A ASP 93.683 1
ATOM 1221 O OD2 . ASP 155 155 ? A 10.648 6.864 -5.191 1.000 1 A ASP 92.736 1
ATOM 1222 N N . ALA 156 156 ? A 6.164 5.488 -5.387 1.000 1 A ALA 98.919 1
ATOM 1223 C CA . ALA 156 156 ? A 5.652 4.481 -4.455 1.000 1 A ALA 98.934 1
ATOM 1224 C C . ALA 156 156 ? A 4.988 3.311 -5.189 1.000 1 A ALA 98.931 1
ATOM 1225 O O . ALA 156 156 ? A 5.288 2.148 -4.928 1.000 1 A ALA 98.920 1
ATOM 1226 C CB . ALA 156 156 ? A 4.663 5.129 -3.471 1.000 1 A ALA 98.931 1
ATOM 1227 N N . PHE 157 157 ? A 4.067 3.622 -6.108 1.000 1 A PHE 98.903 1
ATOM 1228 C CA . PHE 157 157 ? A 3.360 2.551 -6.841 1.000 1 A PHE 98.882 1
ATOM 1229 C C . PHE 157 157 ? A 4.291 1.803 -7.799 1.000 1 A PHE 98.847 1
ATOM 1230 O O . PHE 157 157 ? A 4.226 0.583 -7.900 1.000 1 A PHE 98.814 1
ATOM 1231 C CB . PHE 157 157 ? A 2.156 3.106 -7.583 1.000 1 A PHE 98.857 1
ATOM 1232 C CG . PHE 157 157 ? A 1.012 3.471 -6.680 1.000 1 A PHE 98.886 1
ATOM 1233 C CD1 . PHE 157 157 ? A 0.052 2.510 -6.356 1.000 1 A PHE 98.857 1
ATOM 1234 C CD2 . PHE 157 157 ? A 0.881 4.750 -6.166 1.000 1 A PHE 98.849 1
ATOM 1235 C CE1 . PHE 157 157 ? A -1.016 2.839 -5.537 1.000 1 A PHE 98.803 1
ATOM 1236 C CE2 . PHE 157 157 ? A -0.195 5.083 -5.350 1.000 1 A PHE 98.791 1
ATOM 1237 C CZ . PHE 157 157 ? A -1.148 4.126 -5.028 1.000 1 A PHE 98.819 1
ATOM 1238 N N . TYR 158 158 ? A 5.188 2.551 -8.513 1.000 1 A TYR 98.822 1
ATOM 1239 C CA . TYR 158 158 ? A 6.072 1.896 -9.471 1.000 1 A TYR 98.749 1
ATOM 1240 C C . TYR 158 158 ? A 7.079 1.014 -8.752 1.000 1 A TYR 98.759 1
ATOM 1241 O O . TYR 158 158 ? A 7.440 -0.076 -9.231 1.000 1 A TYR 98.696 1
ATOM 1242 C CB . TYR 158 158 ? A 6.780 2.889 -10.363 1.000 1 A TYR 98.570 1
ATOM 1243 C CG . TYR 158 158 ? A 5.905 3.655 -11.344 1.000 1 A TYR 98.324 1
ATOM 1244 C CD1 . TYR 158 158 ? A 4.529 3.548 -11.352 1.000 1 A TYR 97.859 1
ATOM 1245 C CD2 . TYR 158 158 ? A 6.505 4.504 -12.280 1.000 1 A TYR 97.841 1
ATOM 1246 C CE1 . TYR 158 158 ? A 3.753 4.255 -12.246 1.000 1 A TYR 97.279 1
ATOM 1247 C CE2 . TYR 158 158 ? A 5.737 5.200 -13.192 1.000 1 A TYR 96.968 1
ATOM 1248 C CZ . TYR 158 158 ? A 4.348 5.078 -13.169 1.000 1 A TYR 97.158 1
ATOM 1249 O OH . TYR 158 158 ? A 3.591 5.797 -14.056 1.000 1 A TYR 96.183 1
ATOM 1250 N N . THR 159 159 ? A 7.588 1.458 -7.567 1.000 1 A THR 98.791 1
ATOM 1251 C CA . THR 159 159 ? A 8.512 0.666 -6.788 1.000 1 A THR 98.812 1
ATOM 1252 C C . THR 159 159 ? A 7.844 -0.635 -6.331 1.000 1 A THR 98.807 1
ATOM 1253 O O . THR 159 159 ? A 8.477 -1.693 -6.316 1.000 1 A THR 98.779 1
ATOM 1254 C CB . THR 159 159 ? A 9.076 1.465 -5.605 1.000 1 A THR 98.836 1
ATOM 1255 O OG1 . THR 159 159 ? A 9.824 2.558 -6.140 1.000 1 A THR 98.771 1
ATOM 1256 C CG2 . THR 159 159 ? A 9.987 0.605 -4.744 1.000 1 A THR 98.772 1
ATOM 1257 N N . LEU 160 160 ? A 6.549 -0.562 -5.946 1.000 1 A LEU 98.864 1
ATOM 1258 C CA . LEU 160 160 ? A 5.827 -1.777 -5.576 1.000 1 A LEU 98.873 1
ATOM 1259 C C . LEU 160 160 ? A 5.765 -2.744 -6.759 1.000 1 A LEU 98.837 1
ATOM 1260 O O . LEU 160 160 ? A 5.949 -3.949 -6.579 1.000 1 A LEU 98.821 1
ATOM 1261 C CB . LEU 160 160 ? A 4.432 -1.441 -5.073 1.000 1 A LEU 98.893 1
ATOM 1262 C CG . LEU 160 160 ? A 3.621 -2.657 -4.617 1.000 1 A LEU 98.904 1
ATOM 1263 C CD1 . LEU 160 160 ? A 4.369 -3.461 -3.532 1.000 1 A LEU 98.900 1
ATOM 1264 C CD2 . LEU 160 160 ? A 2.247 -2.209 -4.105 1.000 1 A LEU 98.909 1
ATOM 1265 N N . VAL 161 161 ? A 5.500 -2.216 -7.949 1.000 1 A VAL 98.758 1
ATOM 1266 C CA . VAL 161 161 ? A 5.501 -3.082 -9.140 1.000 1 A VAL 98.641 1
ATOM 1267 C C . VAL 161 161 ? A 6.857 -3.747 -9.308 1.000 1 A VAL 98.597 1
ATOM 1268 O O . VAL 161 161 ? A 6.953 -4.955 -9.575 1.000 1 A VAL 98.542 1
ATOM 1269 C CB . VAL 161 161 ? A 5.077 -2.305 -10.393 1.000 1 A VAL 98.456 1
ATOM 1270 C CG1 . VAL 161 161 ? A 3.625 -1.899 -10.289 1.000 1 A VAL 98.483 1
ATOM 1271 C CG2 . VAL 161 161 ? A 5.331 -3.146 -11.624 1.000 1 A VAL 98.217 1
ATOM 1272 N N . ARG 162 162 ? A 7.946 -2.957 -9.130 1.000 1 A ARG 98.441 1
ATOM 1273 C CA . ARG 162 162 ? A 9.289 -3.522 -9.269 1.000 1 A ARG 98.304 1
ATOM 1274 C C . ARG 162 162 ? A 9.531 -4.636 -8.241 1.000 1 A ARG 98.282 1
ATOM 1275 O O . ARG 162 162 ? A 10.151 -5.646 -8.547 1.000 1 A ARG 98.235 1
ATOM 1276 C CB . ARG 162 162 ? A 10.337 -2.407 -9.174 1.000 1 A ARG 98.307 1
ATOM 1277 C CG . ARG 162 162 ? A 10.257 -1.438 -10.343 1.000 1 A ARG 97.968 1
ATOM 1278 C CD . ARG 162 162 ? A 11.304 -0.325 -10.262 1.000 1 A ARG 97.750 1
ATOM 1279 N NE . ARG 162 162 ? A 11.103 0.632 -11.348 1.000 1 A ARG 97.602 1
ATOM 1280 C CZ . ARG 162 162 ? A 10.741 1.889 -11.171 1.000 1 A ARG 97.299 1
ATOM 1281 N NH1 . ARG 162 162 ? A 10.558 2.404 -9.961 1.000 1 A ARG 95.802 1
ATOM 1282 N NH2 . ARG 162 162 ? A 10.561 2.665 -12.245 1.000 1 A ARG 96.310 1
ATOM 1283 N N . GLU 163 163 ? A 9.012 -4.455 -6.998 1.000 1 A GLU 98.487 1
ATOM 1284 C CA . GLU 163 163 ? A 9.125 -5.500 -5.985 1.000 1 A GLU 98.493 1
ATOM 1285 C C . GLU 163 163 ? A 8.373 -6.760 -6.378 1.000 1 A GLU 98.482 1
ATOM 1286 O O . GLU 163 163 ? A 8.845 -7.882 -6.156 1.000 1 A GLU 98.356 1
ATOM 1287 C CB . GLU 163 163 ? A 8.608 -4.991 -4.637 1.000 1 A GLU 98.533 1
ATOM 1288 C CG . GLU 163 163 ? A 9.507 -3.927 -4.022 1.000 1 A GLU 98.466 1
ATOM 1289 C CD . GLU 163 163 ? A 10.887 -4.454 -3.702 1.000 1 A GLU 98.170 1
ATOM 1290 O OE1 . GLU 163 163 ? A 10.985 -5.323 -2.821 1.000 1 A GLU 96.654 1
ATOM 1291 O OE2 . GLU 163 163 ? A 11.849 -3.999 -4.350 1.000 1 A GLU 96.383 1
ATOM 1292 N N . ILE 164 164 ? A 7.139 -6.583 -6.956 1.000 1 A ILE 98.605 1
ATOM 1293 C CA . ILE 164 164 ? A 6.375 -7.742 -7.421 1.000 1 A ILE 98.557 1
ATOM 1294 C C . ILE 164 164 ? A 7.154 -8.479 -8.505 1.000 1 A ILE 98.316 1
ATOM 1295 O O . ILE 164 164 ? A 7.201 -9.723 -8.507 1.000 1 A ILE 98.213 1
ATOM 1296 C CB . ILE 164 164 ? A 4.973 -7.308 -7.904 1.000 1 A ILE 98.616 1
ATOM 1297 C CG1 . ILE 164 164 ? A 4.182 -6.754 -6.736 1.000 1 A ILE 98.727 1
ATOM 1298 C CG2 . ILE 164 164 ? A 4.255 -8.494 -8.564 1.000 1 A ILE 98.575 1
ATOM 1299 C CD1 . ILE 164 164 ? A 2.924 -6.003 -7.164 1.000 1 A ILE 98.638 1
ATOM 1300 N N . ARG 165 165 ? A 7.762 -7.716 -9.451 1.000 1 A ARG 98.341 1
ATOM 1301 C CA . ARG 165 165 ? A 8.567 -8.369 -10.494 1.000 1 A ARG 97.876 1
ATOM 1302 C C . ARG 165 165 ? A 9.686 -9.192 -9.882 1.000 1 A ARG 97.731 1
ATOM 1303 O O . ARG 165 165 ? A 9.956 -10.321 -10.338 1.000 1 A ARG 97.443 1
ATOM 1304 C CB . ARG 165 165 ? A 9.181 -7.333 -11.442 1.000 1 A ARG 97.420 1
ATOM 1305 C CG . ARG 165 165 ? A 8.179 -6.620 -12.343 1.000 1 A ARG 96.219 1
ATOM 1306 C CD . ARG 165 165 ? A 8.940 -5.565 -13.172 1.000 1 A ARG 94.737 1
ATOM 1307 N NE . ARG 165 165 ? A 8.055 -4.754 -13.987 1.000 1 A ARG 94.005 1
ATOM 1308 C CZ . ARG 165 165 ? A 8.386 -3.585 -14.501 1.000 1 A ARG 93.216 1
ATOM 1309 N NH1 . ARG 165 165 ? A 9.588 -3.068 -14.240 1.000 1 A ARG 90.701 1
ATOM 1310 N NH2 . ARG 165 165 ? A 7.519 -2.905 -15.224 1.000 1 A ARG 90.917 1
ATOM 1311 N N . LYS 166 166 ? A 10.355 -8.642 -8.835 1.000 1 A LYS 97.722 1
ATOM 1312 C CA . LYS 166 166 ? A 11.434 -9.373 -8.183 1.000 1 A LYS 97.344 1
ATOM 1313 C C . LYS 166 166 ? A 10.937 -10.691 -7.588 1.000 1 A LYS 97.472 1
ATOM 1314 O O . LYS 166 166 ? A 11.640 -11.706 -7.638 1.000 1 A LYS 96.949 1
ATOM 1315 C CB . LYS 166 166 ? A 12.082 -8.497 -7.100 1.000 1 A LYS 96.897 1
ATOM 1316 C CG . LYS 166 166 ? A 12.901 -7.341 -7.650 1.000 1 A LYS 94.808 1
ATOM 1317 C CD . LYS 166 166 ? A 13.392 -6.446 -6.515 1.000 1 A LYS 89.164 1
ATOM 1318 C CE . LYS 166 166 ? A 14.090 -5.230 -7.088 1.000 1 A LYS 82.720 1
ATOM 1319 N NZ . LYS 166 166 ? A 14.582 -4.366 -5.956 1.000 1 A LYS 75.814 1
ATOM 1320 N N . HIS 167 167 ? A 9.693 -10.669 -7.025 1.000 1 A HIS 97.922 1
ATOM 1321 C CA . HIS 167 167 ? A 9.118 -11.876 -6.458 1.000 1 A HIS 97.686 1
ATOM 1322 C C . HIS 167 167 ? A 8.761 -12.912 -7.528 1.000 1 A HIS 97.513 1
ATOM 1323 O O . HIS 167 167 ? A 8.983 -14.111 -7.363 1.000 1 A HIS 96.862 1
ATOM 1324 C CB . HIS 167 167 ? A 7.893 -11.507 -5.638 1.000 1 A HIS 97.578 1
ATOM 1325 C CG . HIS 167 167 ? A 7.249 -12.673 -4.987 1.000 1 A HIS 97.357 1
ATOM 1326 N ND1 . HIS 167 167 ? A 6.203 -13.354 -5.559 1.000 1 A HIS 88.709 1
ATOM 1327 C CD2 . HIS 167 167 ? A 7.483 -13.306 -3.833 1.000 1 A HIS 90.585 1
ATOM 1328 C CE1 . HIS 167 167 ? A 5.834 -14.333 -4.774 1.000 1 A HIS 90.746 1
ATOM 1329 N NE2 . HIS 167 167 ? A 6.586 -14.327 -3.715 1.000 1 A HIS 92.141 1
ATOM 1330 N N . LYS 168 168 ? A 8.201 -12.418 -8.673 1.000 1 A LYS 96.934 1
ATOM 1331 C CA . LYS 168 168 ? A 7.730 -13.329 -9.723 1.000 1 A LYS 95.994 1
ATOM 1332 C C . LYS 168 168 ? A 8.874 -14.048 -10.438 1.000 1 A LYS 95.976 1
ATOM 1333 O O . LYS 168 168 ? A 8.651 -15.108 -11.041 1.000 1 A LYS 94.724 1
ATOM 1334 C CB . LYS 168 168 ? A 6.891 -12.549 -10.743 1.000 1 A LYS 93.997 1
ATOM 1335 C CG . LYS 168 168 ? A 5.562 -12.087 -10.185 1.000 1 A LYS 92.807 1
ATOM 1336 C CD . LYS 168 168 ? A 4.907 -10.999 -11.034 1.000 1 A LYS 90.128 1
ATOM 1337 C CE . LYS 168 168 ? A 4.479 -11.523 -12.379 1.000 1 A LYS 83.482 1
ATOM 1338 N NZ . LYS 168 168 ? A 3.705 -10.482 -13.124 1.000 1 A LYS 86.212 1
ATOM 1339 N N . GLU 169 169 ? A 10.098 -13.460 -10.416 1.000 1 A GLU 97.169 1
ATOM 1340 C CA . GLU 169 169 ? A 11.220 -14.063 -11.115 1.000 1 A GLU 96.652 1
ATOM 1341 C C . GLU 169 169 ? A 11.826 -15.255 -10.357 1.000 1 A GLU 96.418 1
ATOM 1342 O O . GLU 169 169 ? A 12.707 -15.929 -10.881 1.000 1 A GLU 94.588 1
ATOM 1343 C CB . GLU 169 169 ? A 12.284 -13.026 -11.424 1.000 1 A GLU 95.105 1
ATOM 1344 C CG . GLU 169 169 ? A 13.114 -12.634 -10.231 1.000 1 A GLU 90.706 1
ATOM 1345 C CD . GLU 169 169 ? A 14.160 -11.590 -10.563 1.000 1 A GLU 88.586 1
ATOM 1346 O OE1 . GLU 169 169 ? A 14.232 -11.190 -11.746 1.000 1 A GLU 83.755 1
ATOM 1347 O OE2 . GLU 169 169 ? A 14.852 -11.145 -9.649 1.000 1 A GLU 83.421 1
ATOM 1348 N N . LYS 170 170 ? A 11.333 -15.502 -9.126 1.000 1 A LYS 95.475 1
ATOM 1349 C CA . LYS 170 170 ? A 11.850 -16.607 -8.318 1.000 1 A LYS 94.747 1
ATOM 1350 C C . LYS 170 170 ? A 11.403 -17.967 -8.860 1.000 1 A LYS 91.522 1
ATOM 1351 O O . LYS 170 170 ? A 10.395 -18.076 -9.566 1.000 1 A LYS 84.888 1
ATOM 1352 C CB . LYS 170 170 ? A 11.439 -16.443 -6.855 1.000 1 A LYS 91.408 1
ATOM 1353 C CG . LYS 170 170 ? A 12.127 -15.279 -6.186 1.000 1 A LYS 91.952 1
ATOM 1354 C CD . LYS 170 170 ? A 11.613 -15.083 -4.780 1.000 1 A LYS 89.308 1
ATOM 1355 C CE . LYS 170 170 ? A 12.324 -13.917 -4.104 1.000 1 A LYS 85.114 1
ATOM 1356 N NZ . LYS 170 170 ? A 11.767 -13.646 -2.784 1.000 1 A LYS 80.236 1
HETATM 1357 C C1_1 . LIG2 . 1 ? B -8.749 0.470 5.810 1.000 2 B LIG2 94.503 1
HETATM 1358 C C2_1 . LIG2 . 1 ? B -8.570 1.197 7.125 1.000 2 B LIG2 95.807 1
HETATM 1359 C C3_1 . LIG2 . 1 ? B -7.988 0.373 8.192 1.000 2 B LIG2 95.513 1
HETATM 1360 N N1_1 . LIG2 . 1 ? B -9.027 -0.516 8.867 1.000 2 B LIG2 95.956 1
HETATM 1361 C C4_1 . LIG2 . 1 ? B -8.449 -1.575 9.509 1.000 2 B LIG2 96.282 1
HETATM 1362 N N2_1 . LIG2 . 1 ? B -8.211 -1.573 10.837 1.000 2 B LIG2 95.571 1
HETATM 1363 C C5_1 . LIG2 . 1 ? B -7.559 -2.530 11.423 1.000 2 B LIG2 95.415 1
HETATM 1364 O O1_1 . LIG2 . 1 ? B -7.308 -2.461 12.735 1.000 2 B LIG2 94.351 1
HETATM 1365 C C6_1 . LIG2 . 1 ? B -7.248 -1.296 13.442 1.000 2 B LIG2 91.382 1
HETATM 1366 C C7_1 . LIG2 . 1 ? B -6.585 -1.563 14.720 1.000 2 B LIG2 93.697 1
HETATM 1367 C C8_1 . LIG2 . 1 ? B -5.208 -2.148 14.522 1.000 2 B LIG2 79.261 1
HETATM 1368 C C9_1 . LIG2 . 1 ? B -4.182 -1.238 15.186 1.000 2 B LIG2 76.726 1
HETATM 1369 C C10_1 . LIG2 . 1 ? B -4.949 -0.102 15.629 1.000 2 B LIG2 80.097 1
HETATM 1370 N N3_1 . LIG2 . 1 ? B -6.395 -0.352 15.453 1.000 2 B LIG2 87.563 1
HETATM 1371 C C11_1 . LIG2 . 1 ? B -7.160 -0.440 16.709 1.000 2 B LIG2 79.553 1
HETATM 1372 C C12_1 . LIG2 . 1 ? B -7.735 -1.768 16.830 1.000 2 B LIG2 77.116 1
HETATM 1373 F F1_1 . LIG2 . 1 ? B -7.058 -2.440 17.869 1.000 2 B LIG2 75.687 1
HETATM 1374 C C13_1 . LIG2 . 1 ? B -7.484 -2.498 15.583 1.000 2 B LIG2 80.573 1
HETATM 1375 N N4_1 . LIG2 . 1 ? B -6.994 -3.573 10.797 1.000 2 B LIG2 95.689 1
HETATM 1376 C C14_1 . LIG2 . 1 ? B -7.200 -3.662 9.465 1.000 2 B LIG2 95.865 1
HETATM 1377 C C15_1 . LIG2 . 1 ? B -6.630 -4.713 8.795 1.000 2 B LIG2 96.131 1
HETATM 1378 F F2_1 . LIG2 . 1 ? B -5.960 -5.601 9.495 1.000 2 B LIG2 96.014 1
HETATM 1379 C C16_1 . LIG2 . 1 ? B -6.782 -4.804 7.436 1.000 2 B LIG2 96.345 1
HETATM 1380 C C17_1 . LIG2 . 1 ? B -6.095 -5.897 6.740 1.000 2 B LIG2 96.409 1
HETATM 1381 C C18_1 . LIG2 . 1 ? B -6.607 -7.165 6.678 1.000 2 B LIG2 96.248 1
HETATM 1382 C C19_1 . LIG2 . 1 ? B -7.823 -7.643 7.151 1.000 2 B LIG2 95.065 1
HETATM 1383 C C20_1 . LIG2 . 1 ? B -8.855 -6.981 7.792 1.000 2 B LIG2 94.778 1
HETATM 1384 N N5_1 . LIG2 . 1 ? B -9.701 -6.487 8.249 1.000 2 B LIG2 92.745 1
HETATM 1385 C C21_1 . LIG2 . 1 ? B -7.992 -9.024 6.914 1.000 2 B LIG2 94.726 1
HETATM 1386 N N6_1 . LIG2 . 1 ? B -9.010 -9.784 7.207 1.000 2 B LIG2 93.580 1
HETATM 1387 S S1_1 . LIG2 . 1 ? B -6.637 -9.628 6.057 1.000 2 B LIG2 94.664 1
HETATM 1388 C C22_1 . LIG2 . 1 ? B -5.843 -8.146 6.061 1.000 2 B LIG2 96.178 1
HETATM 1389 C C23_1 . LIG2 . 1 ? B -4.587 -7.865 5.511 1.000 2 B LIG2 96.479 1
HETATM 1390 F F3_1 . LIG2 . 1 ? B -3.887 -8.822 4.904 1.000 2 B LIG2 95.858 1
HETATM 1391 C C24_1 . LIG2 . 1 ? B -4.087 -6.576 5.584 1.000 2 B LIG2 96.272 1
HETATM 1392 C C25_1 . LIG2 . 1 ? B -4.851 -5.604 6.217 1.000 2 B LIG2 96.422 1
HETATM 1393 C C26_1 . LIG2 . 1 ? B -7.564 -3.865 6.726 1.000 2 B LIG2 96.362 1
HETATM 1394 C C27_1 . LIG2 . 1 ? B -7.823 -3.958 5.260 1.000 2 B LIG2 95.670 1
HETATM 1395 F F4_1 . LIG2 . 1 ? B -8.762 -3.077 4.905 1.000 2 B LIG2 89.541 1
HETATM 1396 F F5_1 . LIG2 . 1 ? B -8.310 -5.159 4.907 1.000 2 B LIG2 89.893 1
HETATM 1397 F F6_1 . LIG2 . 1 ? B -6.728 -3.693 4.569 1.000 2 B LIG2 88.884 1
HETATM 1398 C C28_1 . LIG2 . 1 ? B -8.104 -2.835 7.406 1.000 2 B LIG2 96.297 1
HETATM 1399 C C29_1 . LIG2 . 1 ? B -7.937 -2.680 8.776 1.000 2 B LIG2 96.174 1
HETATM 1400 C C30_1 . LIG2 . 1 ? B -10.136 0.244 9.444 1.000 2 B LIG2 94.702 1
HETATM 1401 C C31_1 . LIG2 . 1 ? B -9.731 1.132 10.586 1.000 2 B LIG2 91.811 1
HETATM 1402 C C32_1 . LIG2 . 1 ? B -10.794 1.052 8.276 1.000 2 B LIG2 94.536 1
HETATM 1403 N N7_1 . LIG2 . 1 ? B -9.855 1.836 7.502 1.000 2 B LIG2 96.243 1
HETATM 1404 C C33_1 . LIG2 . 1 ? B -10.110 3.123 7.055 1.000 2 B LIG2 95.454 1
HETATM 1405 C C34_1 . LIG2 . 1 ? B -11.394 3.761 7.475 1.000 2 B LIG2 93.507 1
HETATM 1406 C C35_1 . LIG2 . 1 ? B -11.166 4.869 8.403 1.000 2 B LIG2 91.015 1
HETATM 1407 O O2_1 . LIG2 . 1 ? B -9.293 3.724 6.420 1.000 2 B LIG2 95.254 1
HETATM 1408 O O1_1 . LIG3 . 1 ? C -7.080 9.757 1.619 1.000 3 C LIG3 89.061 1
HETATM 1409 P P1_1 . LIG3 . 1 ? C -7.614 10.000 2.964 1.000 3 C LIG3 97.653 1
HETATM 1410 O O2_1 . LIG3 . 1 ? C -9.117 10.117 3.071 1.000 3 C LIG3 91.632 1
HETATM 1411 O O3_1 . LIG3 . 1 ? C -7.095 8.922 3.971 1.000 3 C LIG3 97.741 1
HETATM 1412 P P2_1 . LIG3 . 1 ? C -7.560 7.379 4.083 1.000 3 C LIG3 97.532 1
HETATM 1413 O O4_1 . LIG3 . 1 ? C -8.133 7.012 2.761 1.000 3 C LIG3 86.875 1
HETATM 1414 O O5_1 . LIG3 . 1 ? C -8.546 7.363 5.185 1.000 3 C LIG3 87.495 1
HETATM 1415 O O6_1 . LIG3 . 1 ? C -6.308 6.624 4.426 1.000 3 C LIG3 85.316 1
HETATM 1416 O O7_1 . LIG3 . 1 ? C -6.933 11.290 3.583 1.000 3 C LIG3 97.810 1
HETATM 1417 C C1_1 . LIG3 . 1 ? C -7.249 11.680 4.896 1.000 3 C LIG3 96.704 1
HETATM 1418 C C2_1 . LIG3 . 1 ? C -7.044 13.154 5.017 1.000 3 C LIG3 96.966 1
HETATM 1419 O O8_1 . LIG3 . 1 ? C -5.646 13.431 4.844 1.000 3 C LIG3 97.909 1
HETATM 1420 C C3_1 . LIG3 . 1 ? C -7.816 13.922 3.955 1.000 3 C LIG3 96.883 1
HETATM 1421 O O9_1 . LIG3 . 1 ? C -8.302 15.117 4.489 1.000 3 C LIG3 95.146 1
HETATM 1422 C C4_1 . LIG3 . 1 ? C -6.777 14.173 2.899 1.000 3 C LIG3 97.451 1
HETATM 1423 O O10_1 . LIG3 . 1 ? C -7.055 15.333 2.135 1.000 3 C LIG3 96.654 1
HETATM 1424 C C5_1 . LIG3 . 1 ? C -5.547 14.353 3.745 1.000 3 C LIG3 98.116 1
HETATM 1425 N N1_1 . LIG3 . 1 ? C -4.303 13.979 3.058 1.000 3 C LIG3 98.301 1
HETATM 1426 C C6_1 . LIG3 . 1 ? C -3.205 14.761 3.011 1.000 3 C LIG3 98.524 1
HETATM 1427 N N2_1 . LIG3 . 1 ? C -2.975 15.997 3.522 1.000 3 C LIG3 98.402 1
HETATM 1428 C C7_1 . LIG3 . 1 ? C -1.770 16.527 3.296 1.000 3 C LIG3 98.467 1
HETATM 1429 N N3_1 . LIG3 . 1 ? C -1.497 17.756 3.761 1.000 3 C LIG3 97.968 1
HETATM 1430 N N4_1 . LIG3 . 1 ? C -0.792 15.864 2.605 1.000 3 C LIG3 98.714 1
HETATM 1431 C C8_1 . LIG3 . 1 ? C -0.994 14.625 2.087 1.000 3 C LIG3 98.762 1
HETATM 1432 O O11_1 . LIG3 . 1 ? C -0.097 14.045 1.480 1.000 3 C LIG3 98.602 1
HETATM 1433 C C9_1 . LIG3 . 1 ? C -2.264 14.026 2.300 1.000 3 C LIG3 98.715 1
HETATM 1434 N N5_1 . LIG3 . 1 ? C -2.798 12.827 1.961 1.000 3 C LIG3 98.484 1
HETATM 1435 C C10_1 . LIG3 . 1 ? C -4.060 12.818 2.443 1.000 3 C LIG3 98.271 1
HETATM 1436 Mg MG1_1 . LIG4 . 1 ? D -9.811 6.248 2.142 1.000 4 D LIG4 96.721 1
#
#
loop_
_atom_type.symbol
C
F
Mg
N
O
P
S
#
#
loop_
_ma_qa_metric.id
_ma_qa_metric.name
_ma_qa_metric.description
_ma_qa_metric.type
_ma_qa_metric.mode
_ma_qa_metric.type_other_details
_ma_qa_metric.software_group_id
1 pLDDT 'Predicted lddt' pLDDT local . .
#
#
loop_
_ma_qa_metric_local.ordinal_id
_ma_qa_metric_local.model_id
_ma_qa_metric_local.label_asym_id
_ma_qa_metric_local.label_seq_id
_ma_qa_metric_local.label_comp_id
_ma_qa_metric_local.metric_id
_ma_qa_metric_local.metric_value
1 1 A 1 GLY 1 81.817
2 1 A 2 MET 1 91.173
3 1 A 3 THR 1 95.976
4 1 A 4 GLU 1 97.166
5 1 A 5 TYR 1 98.098
6 1 A 6 LYS 1 98.243
7 1 A 7 LEU 1 98.669
8 1 A 8 VAL 1 98.589
9 1 A 9 VAL 1 98.633
10 1 A 10 VAL 1 98.683
11 1 A 11 GLY 1 98.371
12 1 A 12 ALA 1 98.322
13 1 A 13 CYS 1 96.974
14 1 A 14 GLY 1 97.789
15 1 A 15 VAL 1 98.669
16 1 A 16 GLY 1 98.508
17 1 A 17 LYS 1 98.517
18 1 A 18 SER 1 97.909
19 1 A 19 ALA 1 98.195
20 1 A 20 LEU 1 98.547
21 1 A 21 THR 1 98.270
22 1 A 22 ILE 1 97.730
23 1 A 23 GLN 1 98.243
24 1 A 24 LEU 1 98.351
25 1 A 25 ILE 1 97.554
26 1 A 26 GLN 1 97.117
27 1 A 27 ASN 1 97.123
28 1 A 28 HIS 1 97.017
29 1 A 29 PHE 1 97.999
30 1 A 30 VAL 1 93.991
31 1 A 31 ASP 1 91.206
32 1 A 32 GLU 1 89.136
33 1 A 33 TYR 1 86.081
34 1 A 34 ASP 1 91.331
35 1 A 35 PRO 1 92.154
36 1 A 36 THR 1 90.709
37 1 A 37 ILE 1 93.621
38 1 A 38 GLU 1 94.197
39 1 A 39 ASP 1 94.508
40 1 A 40 SER 1 95.363
41 1 A 41 TYR 1 96.716
42 1 A 42 ARG 1 96.920
43 1 A 43 LYS 1 96.911
44 1 A 44 GLN 1 97.389
45 1 A 45 VAL 1 96.521
46 1 A 46 VAL 1 96.122
47 1 A 47 ILE 1 97.400
48 1 A 48 ASP 1 96.569
49 1 A 49 GLY 1 94.119
50 1 A 50 GLU 1 93.511
51 1 A 51 THR 1 95.632
52 1 A 52 SER 1 95.480
53 1 A 53 LEU 1 97.733
54 1 A 54 LEU 1 98.268
55 1 A 55 ASP 1 98.081
56 1 A 56 ILE 1 98.275
57 1 A 57 LEU 1 97.588
58 1 A 58 ASP 1 97.677
59 1 A 59 THR 1 97.114
60 1 A 60 ALA 1 95.045
61 1 A 61 GLY 1 79.483
62 1 A 62 GLN 1 80.718
63 1 A 63 GLU 1 78.737
64 1 A 64 GLU 1 80.258
65 1 A 65 TYR 1 81.920
66 1 A 66 SER 1 85.135
67 1 A 67 ALA 1 88.179
68 1 A 68 MET 1 86.729
69 1 A 69 ARG 1 91.135
70 1 A 70 ASP 1 93.844
71 1 A 71 GLN 1 92.203
72 1 A 72 TYR 1 89.222
73 1 A 73 MET 1 95.669
74 1 A 74 ARG 1 96.930
75 1 A 75 THR 1 95.955
76 1 A 76 GLY 1 98.010
77 1 A 77 GLU 1 98.649
78 1 A 78 GLY 1 98.781
79 1 A 79 PHE 1 98.903
80 1 A 80 LEU 1 98.945
81 1 A 81 SER 1 98.971
82 1 A 82 VAL 1 98.977
83 1 A 83 PHE 1 98.985
84 1 A 84 ALA 1 98.961
85 1 A 85 ILE 1 98.932
86 1 A 86 ASN 1 98.845
87 1 A 87 ASN 1 98.731
88 1 A 88 THR 1 98.837
89 1 A 89 LYS 1 98.857
90 1 A 90 SER 1 98.925
91 1 A 91 PHE 1 98.956
92 1 A 92 GLU 1 98.753
93 1 A 93 ASP 1 98.689
94 1 A 94 ILE 1 98.821
95 1 A 95 HIS 1 97.925
96 1 A 96 HIS 1 97.623
97 1 A 97 TYR 1 97.775
98 1 A 98 ARG 1 98.030
99 1 A 99 GLU 1 97.737
100 1 A 100 GLN 1 96.984
101 1 A 101 ILE 1 97.948
102 1 A 102 LYS 1 97.770
103 1 A 103 ARG 1 96.962
104 1 A 104 VAL 1 96.617
105 1 A 105 LYS 1 97.202
106 1 A 106 ASP 1 97.099
107 1 A 107 SER 1 95.913
108 1 A 108 GLU 1 95.358
109 1 A 109 ASP 1 96.018
110 1 A 110 VAL 1 98.367
111 1 A 111 PRO 1 98.801
112 1 A 112 MET 1 98.812
113 1 A 113 VAL 1 98.980
114 1 A 114 LEU 1 98.987
115 1 A 115 VAL 1 98.991
116 1 A 116 GLY 1 98.982
117 1 A 117 ASN 1 98.965
118 1 A 118 LYS 1 98.879
119 1 A 119 SER 1 98.778
120 1 A 120 ASP 1 98.829
121 1 A 121 LEU 1 98.486
122 1 A 122 PRO 1 97.450
123 1 A 123 SER 1 93.865
124 1 A 124 ARG 1 97.747
125 1 A 125 THR 1 98.724
126 1 A 126 VAL 1 98.660
127 1 A 127 ASP 1 97.891
128 1 A 128 THR 1 97.814
129 1 A 129 LYS 1 98.310
130 1 A 130 GLN 1 98.224
131 1 A 131 ALA 1 98.856
132 1 A 132 GLN 1 98.868
133 1 A 133 ASP 1 98.833
134 1 A 134 LEU 1 98.844
135 1 A 135 ALA 1 98.861
136 1 A 136 ARG 1 98.630
137 1 A 137 SER 1 98.222
138 1 A 138 TYR 1 97.931
139 1 A 139 GLY 1 97.883
140 1 A 140 ILE 1 98.650
141 1 A 141 PRO 1 98.918
142 1 A 142 PHE 1 98.972
143 1 A 143 ILE 1 98.967
144 1 A 144 GLU 1 98.885
145 1 A 145 THR 1 98.988
146 1 A 146 SER 1 98.937
147 1 A 147 ALA 1 98.669
148 1 A 148 LYS 1 98.548
149 1 A 149 THR 1 98.710
150 1 A 150 ARG 1 98.631
151 1 A 151 GLN 1 98.775
152 1 A 152 GLY 1 98.950
153 1 A 153 VAL 1 98.941
154 1 A 154 ASP 1 98.774
155 1 A 155 ASP 1 98.846
156 1 A 156 ALA 1 98.934
157 1 A 157 PHE 1 98.882
158 1 A 158 TYR 1 98.749
159 1 A 159 THR 1 98.812
160 1 A 160 LEU 1 98.873
161 1 A 161 VAL 1 98.641
162 1 A 162 ARG 1 98.304
163 1 A 163 GLU 1 98.493
164 1 A 164 ILE 1 98.557
165 1 A 165 ARG 1 97.876
166 1 A 166 LYS 1 97.344
167 1 A 167 HIS 1 97.686
168 1 A 168 LYS 1 95.994
169 1 A 169 GLU 1 96.652
170 1 A 170 LYS 1 94.747
#
