# Supplementary material for: Single‐Sequence Deep Learning Delivers Crystal‐Quality Models of Covalent K‐Ras G12 Hotspot Complexes
Source: IUBMB Life. 2026 Jun 13;78(6):e70108. doi: 10.1002/iub.70108 (PMC13263772; doi:10.1002/iub.70108)
Supplement: Supplementary file 1 — Data S1: iub70108‐sup‐0001‐DataS1.zip. [file IUB-78-0-s001.zip › Supplementary_Data/1_Without Covalent Restraint_Web/Predicted Structures/KRASG12C_BBO-8520_GDP_Mg2+_without_restraint/scores.rank_4.json]

{
  "aggregate_score": 0.9422950148582458,
  "ptm": 0.965967059135437,
  "iptm": 0.9363769292831421,
  "per_chain_ptm": [
    [
      0.9522331357002258,
      0.9309722781181335,
      0.8892033100128174,
      0.0
    ]
  ],
  "per_chain_pair_iptm": [
    [
      [
        0.9522331357002258,
        0.8707972764968872,
        0.8242166638374329,
        0.2651660740375519
      ],
      [
        0.8913710117340088,
        0.9309722781181335,
        0.5431363582611084,
        0.11569518595933914
      ],
      [
        0.9216192960739136,
        0.778209924697876,
        0.8892033100128174,
        0.21240323781967163
      ],
      [
        0.0,
        0.0,
        0.0,
        0.0
      ]
    ]
  ],
  "has_inter_chain_clashes": false,
  "chain_chain_clashes": [
    [
      [
        0,
        0,
        0,
        0
      ],
      [
        0,
        1,
        0,
        0
      ],
      [
        0,
        0,
        0,
        0
      ],
      [
        0,
        0,
        0,
        0
      ]
    ]
  ]
}
