# Supplementary material for: Single‐Sequence Deep Learning Delivers Crystal‐Quality Models of Covalent K‐Ras G12 Hotspot Complexes
Source: IUBMB Life. 2026 Jun 13;78(6):e70108. doi: 10.1002/iub.70108 (PMC13263772; doi:10.1002/iub.70108)
Supplement: Supplementary file 1 — Data S1: iub70108‐sup‐0001‐DataS1.zip. [file IUB-78-0-s001.zip › Supplementary_Data/1_Without Covalent Restraint_Web/Predicted Structures/KRASG12C_BBO-8520_GDP_Mg2+_without_restraint/scores.rank_1.json]

{
  "aggregate_score": 0.9440363645553589,
  "ptm": 0.9678523540496826,
  "iptm": 0.9380823373794556,
  "per_chain_ptm": [
    [
      0.9552556872367859,
      0.9346821904182434,
      0.8893918991088867,
      0.0
    ]
  ],
  "per_chain_pair_iptm": [
    [
      [
        0.9552556872367859,
        0.8734043836593628,
        0.8248159885406494,
        0.265164852142334
      ],
      [
        0.8968709707260132,
        0.9346821904182434,
        0.54277503490448,
        0.11830270290374756
      ],
      [
        0.9240766763687134,
        0.7784584164619446,
        0.8893918991088867,
        0.21816830337047577
      ],
      [
        0.0,
        0.0,
        0.0,
        0.0
      ]
    ]
  ],
  "has_inter_chain_clashes": false,
  "chain_chain_clashes": [
    [
      [
        0,
        0,
        0,
        0
      ],
      [
        0,
        0,
        0,
        0
      ],
      [
        0,
        0,
        0,
        0
      ],
      [
        0,
        0,
        0,
        0
      ]
    ]
  ]
}
