# Supplementary material for: Single‐Sequence Deep Learning Delivers Crystal‐Quality Models of Covalent K‐Ras G12 Hotspot Complexes
Source: IUBMB Life. 2026 Jun 13;78(6):e70108. doi: 10.1002/iub.70108 (PMC13263772; doi:10.1002/iub.70108)
Supplement: Supplementary file 1 — Data S1: iub70108‐sup‐0001‐DataS1.zip. [file IUB-78-0-s001.zip › Supplementary_Data/1_Without Covalent Restraint_Web/Predicted Structures/KRASG12C_BBO-8520_GDP_Mg2+_without_restraint/scores.rank_0.json]

{
  "aggregate_score": 0.9444531202316284,
  "ptm": 0.9678712487220764,
  "iptm": 0.9385985732078552,
  "per_chain_ptm": [
    [
      0.9554231762886047,
      0.9339038729667664,
      0.8892799019813538,
      0.0
    ]
  ],
  "per_chain_pair_iptm": [
    [
      [
        0.9554231762886047,
        0.8724938035011292,
        0.8274062871932983,
        0.26741987466812134
      ],
      [
        0.8971776366233826,
        0.9339038729667664,
        0.546921968460083,
        0.11711523681879044
      ],
      [
        0.9246556758880615,
        0.779454231262207,
        0.8892799019813538,
        0.21459420025348663
      ],
      [
        0.0,
        0.0,
        0.0,
        0.0
      ]
    ]
  ],
  "has_inter_chain_clashes": false,
  "chain_chain_clashes": [
    [
      [
        0,
        0,
        0,
        0
      ],
      [
        0,
        1,
        0,
        0
      ],
      [
        0,
        0,
        0,
        0
      ],
      [
        0,
        0,
        0,
        0
      ]
    ]
  ]
}
