# Supplementary material for: Single‐Sequence Deep Learning Delivers Crystal‐Quality Models of Covalent K‐Ras G12 Hotspot Complexes
Source: IUBMB Life. 2026 Jun 13;78(6):e70108. doi: 10.1002/iub.70108 (PMC13263772; doi:10.1002/iub.70108)
Supplement: Supplementary file 1 — Data S1: iub70108‐sup‐0001‐DataS1.zip. [file IUB-78-0-s001.zip › Supplementary_Data/1_Without Covalent Restraint_Web/Predicted Structures/KRASG12C_JDQ443_GDP_Mg2+_without_restraint/scores.rank_3.json]

{
  "aggregate_score": 0.9357502460479736,
  "ptm": 0.9610210061073303,
  "iptm": 0.9294325113296509,
  "per_chain_ptm": [
    [
      0.9466186761856079,
      0.9077579975128174,
      0.8874369263648987,
      0.0
    ]
  ],
  "per_chain_pair_iptm": [
    [
      [
        0.9466186761856079,
        0.8000933527946472,
        0.817609965801239,
        0.2576358914375305
      ],
      [
        0.8572890162467957,
        0.9077579975128174,
        0.4357234239578247,
        0.0818483829498291
      ],
      [
        0.9167044162750244,
        0.6761506795883179,
        0.8874369263648987,
        0.20096862316131592
      ],
      [
        0.0,
        0.0,
        0.0,
        0.0
      ]
    ]
  ],
  "has_inter_chain_clashes": false,
  "chain_chain_clashes": [
    [
      [
        0,
        0,
        0,
        0
      ],
      [
        0,
        0,
        0,
        0
      ],
      [
        0,
        0,
        0,
        0
      ],
      [
        0,
        0,
        0,
        0
      ]
    ]
  ]
}
