# Supplementary material for: Single‐Sequence Deep Learning Delivers Crystal‐Quality Models of Covalent K‐Ras G12 Hotspot Complexes
Source: IUBMB Life. 2026 Jun 13;78(6):e70108. doi: 10.1002/iub.70108 (PMC13263772; doi:10.1002/iub.70108)
Supplement: Supplementary file 1 — Data S1: iub70108‐sup‐0001‐DataS1.zip. [file IUB-78-0-s001.zip › Supplementary_Data/1_Without Covalent Restraint_Web/Predicted Structures/KRASG12C_JDQ443_GDP_Mg2+_without_restraint/scores.rank_2.json]

{
  "aggregate_score": 0.9358137845993042,
  "ptm": 0.9610309600830078,
  "iptm": 0.9295094609260559,
  "per_chain_ptm": [
    [
      0.9456344246864319,
      0.9096992015838623,
      0.8868936896324158,
      0.0
    ]
  ],
  "per_chain_pair_iptm": [
    [
      [
        0.9456344246864319,
        0.8164541125297546,
        0.8185884952545166,
        0.25662291049957275
      ],
      [
        0.8568118810653687,
        0.9096992015838623,
        0.43643712997436523,
        0.08145290613174438
      ],
      [
        0.9159504175186157,
        0.6858258247375488,
        0.8868936896324158,
        0.20225240290164948
      ],
      [
        0.0,
        0.0,
        0.0,
        0.0
      ]
    ]
  ],
  "has_inter_chain_clashes": false,
  "chain_chain_clashes": [
    [
      [
        0,
        0,
        0,
        0
      ],
      [
        0,
        0,
        0,
        0
      ],
      [
        0,
        0,
        0,
        0
      ],
      [
        0,
        0,
        0,
        0
      ]
    ]
  ]
}
