# Supplementary material for: Single‐Sequence Deep Learning Delivers Crystal‐Quality Models of Covalent K‐Ras G12 Hotspot Complexes
Source: IUBMB Life. 2026 Jun 13;78(6):e70108. doi: 10.1002/iub.70108 (PMC13263772; doi:10.1002/iub.70108)
Supplement: Supplementary file 1 — Data S1: iub70108‐sup‐0001‐DataS1.zip. [file IUB-78-0-s001.zip › Supplementary_Data/1_Without Covalent Restraint_Web/Predicted Structures/KRASG12C_JDQ443_GDP_Mg2+_without_restraint/pred.model_idx_4.cif]

data_model
_entry.id model
_struct.entry_id model
_struct.pdbx_model_details .
_struct.pdbx_structure_determination_methodology computational
_struct.title 'Chai-1 predicted structure'
_audit_conform.dict_location https://raw.githubusercontent.com/ihmwg/ModelCIF/80e1e22/dist/mmcif_ma.dic
_audit_conform.dict_name mmcif_ma.dic
_audit_conform.dict_version 1.4.7
#
loop_
_audit_author.name
_audit_author.pdbx_ordinal
'Chai Discovery team' 1
#
#
loop_
_chem_comp.id
_chem_comp.type
_chem_comp.name
_chem_comp.formula
_chem_comp.formula_weight
_chem_comp.ma_provenance
ALA 'L-peptide linking' . . . 'CCD Core'
ARG 'L-peptide linking' . . . 'CCD Core'
ASN 'L-peptide linking' . . . 'CCD Core'
ASP 'L-peptide linking' . . . 'CCD Core'
CYS 'L-peptide linking' . . . 'CCD Core'
GLN 'L-peptide linking' . . . 'CCD Core'
GLU 'L-peptide linking' . . . 'CCD Core'
GLY 'L-peptide linking' . . . 'CCD Core'
HIS 'L-peptide linking' . . . 'CCD Core'
ILE 'L-peptide linking' . . . 'CCD Core'
LEU 'L-peptide linking' . . . 'CCD Core'
LIG2 non-polymer . . . 'CCD Core'
LIG3 non-polymer . . . 'CCD Core'
LIG4 non-polymer . . . 'CCD Core'
LYS 'L-peptide linking' . . . 'CCD Core'
MET 'L-peptide linking' . . . 'CCD Core'
PHE 'L-peptide linking' . . . 'CCD Core'
PRO 'L-peptide linking' . . . 'CCD Core'
SER 'L-peptide linking' . . . 'CCD Core'
THR 'L-peptide linking' . . . 'CCD Core'
TYR 'L-peptide linking' . . . 'CCD Core'
VAL 'L-peptide linking' . . . 'CCD Core'
#
#
loop_
_entity.id
_entity.type
_entity.src_method
_entity.pdbx_description
_entity.formula_weight
_entity.pdbx_number_of_molecules
_entity.details
1 polymer man 'Entity A' . 1 .
2 non-polymer man 'Entity B' . 1 .
3 non-polymer man 'Entity C' . 1 .
4 non-polymer man 'Entity D' . 1 .
#
#
loop_
_entity_poly.entity_id
_entity_poly.type
_entity_poly.nstd_linkage
_entity_poly.nstd_monomer
_entity_poly.pdbx_strand_id
_entity_poly.pdbx_seq_one_letter_code
_entity_poly.pdbx_seq_one_letter_code_can
1 polypeptide(L) no no A
;GMTEYKLVVVGACGVGKSALTIQLIQNHFVDEYDPTIEDSYRKQVVIDGETSLLDILDTAGQEEYSAMRD
QYMRTGEGFLSVFAINNTKSFEDIHHYREQIKRVKDSEDVPMVLVGNKSDLPSRTVDTKQAQDLARSYGI
PFIETSAKTRQGVDDAFYTLVREIRKHKEK
;

;GMTEYKLVVVGACGVGKSALTIQLIQNHFVDEYDPTIEDSYRKQVVIDGETSLLDILDTAGQEEYSAMRD
QYMRTGEGFLSVFAINNTKSFEDIHHYREQIKRVKDSEDVPMVLVGNKSDLPSRTVDTKQAQDLARSYGI
PFIETSAKTRQGVDDAFYTLVREIRKHKEK
;

#
#
loop_
_pdbx_entity_nonpoly.entity_id
_pdbx_entity_nonpoly.name
_pdbx_entity_nonpoly.comp_id
_pdbx_entity_nonpoly.ma_model_mode
2 'Entity B' LIG2 .
3 'Entity C' LIG3 .
4 'Entity D' LIG4 .
#
#
loop_
_entity_poly_seq.entity_id
_entity_poly_seq.num
_entity_poly_seq.mon_id
_entity_poly_seq.hetero
1 1 GLY .
1 2 MET .
1 3 THR .
1 4 GLU .
1 5 TYR .
1 6 LYS .
1 7 LEU .
1 8 VAL .
1 9 VAL .
1 10 VAL .
1 11 GLY .
1 12 ALA .
1 13 CYS .
1 14 GLY .
1 15 VAL .
1 16 GLY .
1 17 LYS .
1 18 SER .
1 19 ALA .
1 20 LEU .
1 21 THR .
1 22 ILE .
1 23 GLN .
1 24 LEU .
1 25 ILE .
1 26 GLN .
1 27 ASN .
1 28 HIS .
1 29 PHE .
1 30 VAL .
1 31 ASP .
1 32 GLU .
1 33 TYR .
1 34 ASP .
1 35 PRO .
1 36 THR .
1 37 ILE .
1 38 GLU .
1 39 ASP .
1 40 SER .
1 41 TYR .
1 42 ARG .
1 43 LYS .
1 44 GLN .
1 45 VAL .
1 46 VAL .
1 47 ILE .
1 48 ASP .
1 49 GLY .
1 50 GLU .
1 51 THR .
1 52 SER .
1 53 LEU .
1 54 LEU .
1 55 ASP .
1 56 ILE .
1 57 LEU .
1 58 ASP .
1 59 THR .
1 60 ALA .
1 61 GLY .
1 62 GLN .
1 63 GLU .
1 64 GLU .
1 65 TYR .
1 66 SER .
1 67 ALA .
1 68 MET .
1 69 ARG .
1 70 ASP .
1 71 GLN .
1 72 TYR .
1 73 MET .
1 74 ARG .
1 75 THR .
1 76 GLY .
1 77 GLU .
1 78 GLY .
1 79 PHE .
1 80 LEU .
1 81 SER .
1 82 VAL .
1 83 PHE .
1 84 ALA .
1 85 ILE .
1 86 ASN .
1 87 ASN .
1 88 THR .
1 89 LYS .
1 90 SER .
1 91 PHE .
1 92 GLU .
1 93 ASP .
1 94 ILE .
1 95 HIS .
1 96 HIS .
1 97 TYR .
1 98 ARG .
1 99 GLU .
1 100 GLN .
1 101 ILE .
1 102 LYS .
1 103 ARG .
1 104 VAL .
1 105 LYS .
1 106 ASP .
1 107 SER .
1 108 GLU .
1 109 ASP .
1 110 VAL .
1 111 PRO .
1 112 MET .
1 113 VAL .
1 114 LEU .
1 115 VAL .
1 116 GLY .
1 117 ASN .
1 118 LYS .
1 119 SER .
1 120 ASP .
1 121 LEU .
1 122 PRO .
1 123 SER .
1 124 ARG .
1 125 THR .
1 126 VAL .
1 127 ASP .
1 128 THR .
1 129 LYS .
1 130 GLN .
1 131 ALA .
1 132 GLN .
1 133 ASP .
1 134 LEU .
1 135 ALA .
1 136 ARG .
1 137 SER .
1 138 TYR .
1 139 GLY .
1 140 ILE .
1 141 PRO .
1 142 PHE .
1 143 ILE .
1 144 GLU .
1 145 THR .
1 146 SER .
1 147 ALA .
1 148 LYS .
1 149 THR .
1 150 ARG .
1 151 GLN .
1 152 GLY .
1 153 VAL .
1 154 ASP .
1 155 ASP .
1 156 ALA .
1 157 PHE .
1 158 TYR .
1 159 THR .
1 160 LEU .
1 161 VAL .
1 162 ARG .
1 163 GLU .
1 164 ILE .
1 165 ARG .
1 166 LYS .
1 167 HIS .
1 168 LYS .
1 169 GLU .
1 170 LYS .
#
#
loop_
_struct_asym.id
_struct_asym.entity_id
_struct_asym.details
A 1 'Chain A'
B 2 'Chain B'
C 3 'Chain C'
D 4 'Chain D'
#
#
loop_
_pdbx_poly_seq_scheme.asym_id
_pdbx_poly_seq_scheme.entity_id
_pdbx_poly_seq_scheme.seq_id
_pdbx_poly_seq_scheme.mon_id
_pdbx_poly_seq_scheme.pdb_seq_num
_pdbx_poly_seq_scheme.auth_seq_num
_pdbx_poly_seq_scheme.pdb_mon_id
_pdbx_poly_seq_scheme.auth_mon_id
_pdbx_poly_seq_scheme.pdb_strand_id
_pdbx_poly_seq_scheme.pdb_ins_code
A 1 1 GLY 1 1 GLY GLY A .
A 1 2 MET 2 2 MET MET A .
A 1 3 THR 3 3 THR THR A .
A 1 4 GLU 4 4 GLU GLU A .
A 1 5 TYR 5 5 TYR TYR A .
A 1 6 LYS 6 6 LYS LYS A .
A 1 7 LEU 7 7 LEU LEU A .
A 1 8 VAL 8 8 VAL VAL A .
A 1 9 VAL 9 9 VAL VAL A .
A 1 10 VAL 10 10 VAL VAL A .
A 1 11 GLY 11 11 GLY GLY A .
A 1 12 ALA 12 12 ALA ALA A .
A 1 13 CYS 13 13 CYS CYS A .
A 1 14 GLY 14 14 GLY GLY A .
A 1 15 VAL 15 15 VAL VAL A .
A 1 16 GLY 16 16 GLY GLY A .
A 1 17 LYS 17 17 LYS LYS A .
A 1 18 SER 18 18 SER SER A .
A 1 19 ALA 19 19 ALA ALA A .
A 1 20 LEU 20 20 LEU LEU A .
A 1 21 THR 21 21 THR THR A .
A 1 22 ILE 22 22 ILE ILE A .
A 1 23 GLN 23 23 GLN GLN A .
A 1 24 LEU 24 24 LEU LEU A .
A 1 25 ILE 25 25 ILE ILE A .
A 1 26 GLN 26 26 GLN GLN A .
A 1 27 ASN 27 27 ASN ASN A .
A 1 28 HIS 28 28 HIS HIS A .
A 1 29 PHE 29 29 PHE PHE A .
A 1 30 VAL 30 30 VAL VAL A .
A 1 31 ASP 31 31 ASP ASP A .
A 1 32 GLU 32 32 GLU GLU A .
A 1 33 TYR 33 33 TYR TYR A .
A 1 34 ASP 34 34 ASP ASP A .
A 1 35 PRO 35 35 PRO PRO A .
A 1 36 THR 36 36 THR THR A .
A 1 37 ILE 37 37 ILE ILE A .
A 1 38 GLU 38 38 GLU GLU A .
A 1 39 ASP 39 39 ASP ASP A .
A 1 40 SER 40 40 SER SER A .
A 1 41 TYR 41 41 TYR TYR A .
A 1 42 ARG 42 42 ARG ARG A .
A 1 43 LYS 43 43 LYS LYS A .
A 1 44 GLN 44 44 GLN GLN A .
A 1 45 VAL 45 45 VAL VAL A .
A 1 46 VAL 46 46 VAL VAL A .
A 1 47 ILE 47 47 ILE ILE A .
A 1 48 ASP 48 48 ASP ASP A .
A 1 49 GLY 49 49 GLY GLY A .
A 1 50 GLU 50 50 GLU GLU A .
A 1 51 THR 51 51 THR THR A .
A 1 52 SER 52 52 SER SER A .
A 1 53 LEU 53 53 LEU LEU A .
A 1 54 LEU 54 54 LEU LEU A .
A 1 55 ASP 55 55 ASP ASP A .
A 1 56 ILE 56 56 ILE ILE A .
A 1 57 LEU 57 57 LEU LEU A .
A 1 58 ASP 58 58 ASP ASP A .
A 1 59 THR 59 59 THR THR A .
A 1 60 ALA 60 60 ALA ALA A .
A 1 61 GLY 61 61 GLY GLY A .
A 1 62 GLN 62 62 GLN GLN A .
A 1 63 GLU 63 63 GLU GLU A .
A 1 64 GLU 64 64 GLU GLU A .
A 1 65 TYR 65 65 TYR TYR A .
A 1 66 SER 66 66 SER SER A .
A 1 67 ALA 67 67 ALA ALA A .
A 1 68 MET 68 68 MET MET A .
A 1 69 ARG 69 69 ARG ARG A .
A 1 70 ASP 70 70 ASP ASP A .
A 1 71 GLN 71 71 GLN GLN A .
A 1 72 TYR 72 72 TYR TYR A .
A 1 73 MET 73 73 MET MET A .
A 1 74 ARG 74 74 ARG ARG A .
A 1 75 THR 75 75 THR THR A .
A 1 76 GLY 76 76 GLY GLY A .
A 1 77 GLU 77 77 GLU GLU A .
A 1 78 GLY 78 78 GLY GLY A .
A 1 79 PHE 79 79 PHE PHE A .
A 1 80 LEU 80 80 LEU LEU A .
A 1 81 SER 81 81 SER SER A .
A 1 82 VAL 82 82 VAL VAL A .
A 1 83 PHE 83 83 PHE PHE A .
A 1 84 ALA 84 84 ALA ALA A .
A 1 85 ILE 85 85 ILE ILE A .
A 1 86 ASN 86 86 ASN ASN A .
A 1 87 ASN 87 87 ASN ASN A .
A 1 88 THR 88 88 THR THR A .
A 1 89 LYS 89 89 LYS LYS A .
A 1 90 SER 90 90 SER SER A .
A 1 91 PHE 91 91 PHE PHE A .
A 1 92 GLU 92 92 GLU GLU A .
A 1 93 ASP 93 93 ASP ASP A .
A 1 94 ILE 94 94 ILE ILE A .
A 1 95 HIS 95 95 HIS HIS A .
A 1 96 HIS 96 96 HIS HIS A .
A 1 97 TYR 97 97 TYR TYR A .
A 1 98 ARG 98 98 ARG ARG A .
A 1 99 GLU 99 99 GLU GLU A .
A 1 100 GLN 100 100 GLN GLN A .
A 1 101 ILE 101 101 ILE ILE A .
A 1 102 LYS 102 102 LYS LYS A .
A 1 103 ARG 103 103 ARG ARG A .
A 1 104 VAL 104 104 VAL VAL A .
A 1 105 LYS 105 105 LYS LYS A .
A 1 106 ASP 106 106 ASP ASP A .
A 1 107 SER 107 107 SER SER A .
A 1 108 GLU 108 108 GLU GLU A .
A 1 109 ASP 109 109 ASP ASP A .
A 1 110 VAL 110 110 VAL VAL A .
A 1 111 PRO 111 111 PRO PRO A .
A 1 112 MET 112 112 MET MET A .
A 1 113 VAL 113 113 VAL VAL A .
A 1 114 LEU 114 114 LEU LEU A .
A 1 115 VAL 115 115 VAL VAL A .
A 1 116 GLY 116 116 GLY GLY A .
A 1 117 ASN 117 117 ASN ASN A .
A 1 118 LYS 118 118 LYS LYS A .
A 1 119 SER 119 119 SER SER A .
A 1 120 ASP 120 120 ASP ASP A .
A 1 121 LEU 121 121 LEU LEU A .
A 1 122 PRO 122 122 PRO PRO A .
A 1 123 SER 123 123 SER SER A .
A 1 124 ARG 124 124 ARG ARG A .
A 1 125 THR 125 125 THR THR A .
A 1 126 VAL 126 126 VAL VAL A .
A 1 127 ASP 127 127 ASP ASP A .
A 1 128 THR 128 128 THR THR A .
A 1 129 LYS 129 129 LYS LYS A .
A 1 130 GLN 130 130 GLN GLN A .
A 1 131 ALA 131 131 ALA ALA A .
A 1 132 GLN 132 132 GLN GLN A .
A 1 133 ASP 133 133 ASP ASP A .
A 1 134 LEU 134 134 LEU LEU A .
A 1 135 ALA 135 135 ALA ALA A .
A 1 136 ARG 136 136 ARG ARG A .
A 1 137 SER 137 137 SER SER A .
A 1 138 TYR 138 138 TYR TYR A .
A 1 139 GLY 139 139 GLY GLY A .
A 1 140 ILE 140 140 ILE ILE A .
A 1 141 PRO 141 141 PRO PRO A .
A 1 142 PHE 142 142 PHE PHE A .
A 1 143 ILE 143 143 ILE ILE A .
A 1 144 GLU 144 144 GLU GLU A .
A 1 145 THR 145 145 THR THR A .
A 1 146 SER 146 146 SER SER A .
A 1 147 ALA 147 147 ALA ALA A .
A 1 148 LYS 148 148 LYS LYS A .
A 1 149 THR 149 149 THR THR A .
A 1 150 ARG 150 150 ARG ARG A .
A 1 151 GLN 151 151 GLN GLN A .
A 1 152 GLY 152 152 GLY GLY A .
A 1 153 VAL 153 153 VAL VAL A .
A 1 154 ASP 154 154 ASP ASP A .
A 1 155 ASP 155 155 ASP ASP A .
A 1 156 ALA 156 156 ALA ALA A .
A 1 157 PHE 157 157 PHE PHE A .
A 1 158 TYR 158 158 TYR TYR A .
A 1 159 THR 159 159 THR THR A .
A 1 160 LEU 160 160 LEU LEU A .
A 1 161 VAL 161 161 VAL VAL A .
A 1 162 ARG 162 162 ARG ARG A .
A 1 163 GLU 163 163 GLU GLU A .
A 1 164 ILE 164 164 ILE ILE A .
A 1 165 ARG 165 165 ARG ARG A .
A 1 166 LYS 166 166 LYS LYS A .
A 1 167 HIS 167 167 HIS HIS A .
A 1 168 LYS 168 168 LYS LYS A .
A 1 169 GLU 169 169 GLU GLU A .
A 1 170 LYS 170 170 LYS LYS A .
#
#
loop_
_pdbx_nonpoly_scheme.asym_id
_pdbx_nonpoly_scheme.entity_id
_pdbx_nonpoly_scheme.mon_id
_pdbx_nonpoly_scheme.ndb_seq_num
_pdbx_nonpoly_scheme.pdb_seq_num
_pdbx_nonpoly_scheme.auth_seq_num
_pdbx_nonpoly_scheme.auth_mon_id
_pdbx_nonpoly_scheme.pdb_strand_id
_pdbx_nonpoly_scheme.pdb_ins_code
B 2 LIG2 1 1 1 LIG2 B .
C 3 LIG3 1 1 1 LIG3 C .
D 4 LIG4 1 1 1 LIG4 D .
#
#
loop_
_ma_data.id
_ma_data.name
_ma_data.content_type
_ma_data.content_type_other_details
1 'Entity A' target .
2 'Entity B' target .
3 'Entity C' target .
4 'Entity D' target .
5 pred_model_1 'model coordinates' .
#
#
loop_
_ma_target_entity.entity_id
_ma_target_entity.data_id
_ma_target_entity.origin
1 1 designed
2 2 designed
3 3 designed
4 4 designed
#
#
loop_
_ma_target_entity_instance.asym_id
_ma_target_entity_instance.entity_id
_ma_target_entity_instance.details
A 1 'Chain A'
B 2 'Chain B'
C 3 'Chain C'
D 4 'Chain D'
#
#
loop_
_ma_model_list.ordinal_id
_ma_model_list.model_name
_ma_model_list.data_id
_ma_model_list.model_type
_ma_model_list.model_type_other_details
1 pred_model_1 5 'Ab initio model' .
#
#
loop_
_ma_model_group.id
_ma_model_group.name
_ma_model_group.details
1 pred .
#
#
loop_
_ma_model_group_link.group_id
_ma_model_group_link.model_id
1 1
#
#
loop_
_atom_site.group_PDB
_atom_site.id
_atom_site.type_symbol
_atom_site.label_atom_id
_atom_site.label_alt_id
_atom_site.label_comp_id
_atom_site.label_seq_id
_atom_site.auth_seq_id
_atom_site.pdbx_PDB_ins_code
_atom_site.label_asym_id
_atom_site.Cartn_x
_atom_site.Cartn_y
_atom_site.Cartn_z
_atom_site.occupancy
_atom_site.label_entity_id
_atom_site.auth_asym_id
_atom_site.auth_comp_id
_atom_site.B_iso_or_equiv
_atom_site.pdbx_PDB_model_num
ATOM 1 N N . GLY 1 1 ? A -23.774 8.833 -12.300 1.000 1 A GLY 75.236 1
ATOM 2 C CA . GLY 1 1 ? A -22.491 9.470 -12.435 1.000 1 A GLY 80.508 1
ATOM 3 C C . GLY 1 1 ? A -21.404 8.660 -11.791 1.000 1 A GLY 84.184 1
ATOM 4 O O . GLY 1 1 ? A -21.650 7.527 -11.346 1.000 1 A GLY 81.549 1
ATOM 5 N N . MET 2 2 ? A -20.185 9.157 -11.724 1.000 1 A MET 86.392 1
ATOM 6 C CA . MET 2 2 ? A -19.072 8.486 -11.067 1.000 1 A MET 90.528 1
ATOM 7 C C . MET 2 2 ? A -18.235 9.482 -10.268 1.000 1 A MET 92.334 1
ATOM 8 O O . MET 2 2 ? A -18.288 10.694 -10.513 1.000 1 A MET 91.228 1
ATOM 9 C CB . MET 2 2 ? A -18.196 7.763 -12.060 1.000 1 A MET 88.585 1
ATOM 10 C CG . MET 2 2 ? A -17.391 8.658 -12.957 1.000 1 A MET 88.052 1
ATOM 11 S SD . MET 2 2 ? A -16.267 7.731 -13.998 1.000 1 A MET 85.510 1
ATOM 12 C CE . MET 2 2 ? A -17.417 6.710 -14.881 1.000 1 A MET 81.101 1
ATOM 13 N N . THR 3 3 ? A -17.485 8.920 -9.316 1.000 1 A THR 95.726 1
ATOM 14 C CA . THR 3 3 ? A -16.564 9.713 -8.505 1.000 1 A THR 95.939 1
ATOM 15 C C . THR 3 3 ? A -15.147 9.275 -8.846 1.000 1 A THR 96.762 1
ATOM 16 O O . THR 3 3 ? A -14.882 8.075 -9.036 1.000 1 A THR 96.413 1
ATOM 17 C CB . THR 3 3 ? A -16.818 9.512 -7.013 1.000 1 A THR 94.359 1
ATOM 18 O OG1 . THR 3 3 ? A -18.158 9.899 -6.721 1.000 1 A THR 89.087 1
ATOM 19 C CG2 . THR 3 3 ? A -15.896 10.386 -6.157 1.000 1 A THR 89.840 1
ATOM 20 N N . GLU 4 4 ? A -14.223 10.220 -8.967 1.000 1 A GLU 96.906 1
ATOM 21 C CA . GLU 4 4 ? A -12.824 9.945 -9.220 1.000 1 A GLU 97.219 1
ATOM 22 C C . GLU 4 4 ? A -12.050 9.967 -7.901 1.000 1 A GLU 97.498 1
ATOM 23 O O . GLU 4 4 ? A -12.296 10.811 -7.049 1.000 1 A GLU 97.069 1
ATOM 24 C CB . GLU 4 4 ? A -12.244 10.955 -10.208 1.000 1 A GLU 96.304 1
ATOM 25 C CG . GLU 4 4 ? A -12.959 10.951 -11.545 1.000 1 A GLU 89.913 1
ATOM 26 C CD . GLU 4 4 ? A -12.334 11.884 -12.556 1.000 1 A GLU 89.261 1
ATOM 27 O OE1 . GLU 4 4 ? A -11.303 12.513 -12.258 1.000 1 A GLU 86.830 1
ATOM 28 O OE2 . GLU 4 4 ? A -12.912 12.023 -13.667 1.000 1 A GLU 84.757 1
ATOM 29 N N . TYR 5 5 ? A -11.115 8.980 -7.777 1.000 1 A TYR 97.777 1
ATOM 30 C CA . TYR 5 5 ? A -10.290 8.853 -6.601 1.000 1 A TYR 97.989 1
ATOM 31 C C . TYR 5 5 ? A -8.837 8.797 -7.041 1.000 1 A TYR 98.028 1
ATOM 32 O O . TYR 5 5 ? A -8.478 8.005 -7.919 1.000 1 A TYR 97.970 1
ATOM 33 C CB . TYR 5 5 ? A -10.638 7.569 -5.850 1.000 1 A TYR 97.911 1
ATOM 34 C CG . TYR 5 5 ? A -12.044 7.539 -5.311 1.000 1 A TYR 97.847 1
ATOM 35 C CD1 . TYR 5 5 ? A -12.307 8.006 -4.045 1.000 1 A TYR 97.367 1
ATOM 36 C CD2 . TYR 5 5 ? A -13.092 6.999 -6.058 1.000 1 A TYR 97.472 1
ATOM 37 C CE1 . TYR 5 5 ? A -13.600 7.958 -3.538 1.000 1 A TYR 96.630 1
ATOM 38 C CE2 . TYR 5 5 ? A -14.357 6.961 -5.569 1.000 1 A TYR 96.620 1
ATOM 39 C CZ . TYR 5 5 ? A -14.623 7.446 -4.310 1.000 1 A TYR 96.531 1
ATOM 40 O OH . TYR 5 5 ? A -15.897 7.409 -3.817 1.000 1 A TYR 94.929 1
ATOM 41 N N . LYS 6 6 ? A -7.976 9.628 -6.452 1.000 1 A LYS 97.987 1
ATOM 42 C CA . LYS 6 6 ? A -6.550 9.649 -6.740 1.000 1 A LYS 97.945 1
ATOM 43 C C . LYS 6 6 ? A -5.846 8.793 -5.693 1.000 1 A LYS 98.166 1
ATOM 44 O O . LYS 6 6 ? A -5.796 9.131 -4.508 1.000 1 A LYS 98.021 1
ATOM 45 C CB . LYS 6 6 ? A -6.036 11.072 -6.675 1.000 1 A LYS 97.378 1
ATOM 46 C CG . LYS 6 6 ? A -4.590 11.221 -7.069 1.000 1 A LYS 86.851 1
ATOM 47 C CD . LYS 6 6 ? A -4.385 11.262 -8.597 1.000 1 A LYS 79.719 1
ATOM 48 C CE . LYS 6 6 ? A -5.061 12.493 -9.186 1.000 1 A LYS 76.144 1
ATOM 49 N NZ . LYS 6 6 ? A -4.820 12.586 -10.652 1.000 1 A LYS 62.866 1
ATOM 50 N N . LEU 7 7 ? A -5.298 7.627 -6.144 1.000 1 A LEU 98.318 1
ATOM 51 C CA . LEU 7 7 ? A -4.673 6.671 -5.237 1.000 1 A LEU 98.463 1
ATOM 52 C C . LEU 7 7 ? A -3.190 6.539 -5.580 1.000 1 A LEU 98.256 1
ATOM 53 O O . LEU 7 7 ? A -2.796 6.562 -6.743 1.000 1 A LEU 98.017 1
ATOM 54 C CB . LEU 7 7 ? A -5.310 5.285 -5.384 1.000 1 A LEU 98.620 1
ATOM 55 C CG . LEU 7 7 ? A -6.826 5.192 -5.309 1.000 1 A LEU 98.461 1
ATOM 56 C CD1 . LEU 7 7 ? A -7.357 5.880 -4.062 1.000 1 A LEU 98.376 1
ATOM 57 C CD2 . LEU 7 7 ? A -7.268 3.727 -5.339 1.000 1 A LEU 98.469 1
ATOM 58 N N . VAL 8 8 ? A -2.373 6.381 -4.538 1.000 1 A VAL 98.327 1
ATOM 59 C CA . VAL 8 8 ? A -0.926 6.260 -4.692 1.000 1 A VAL 98.166 1
ATOM 60 C C . VAL 8 8 ? A -0.490 4.959 -4.017 1.000 1 A VAL 98.298 1
ATOM 61 O O . VAL 8 8 ? A -0.873 4.683 -2.881 1.000 1 A VAL 98.337 1
ATOM 62 C CB . VAL 8 8 ? A -0.224 7.448 -4.055 1.000 1 A VAL 97.646 1
ATOM 63 C CG1 . VAL 8 8 ? A -0.766 8.762 -4.613 1.000 1 A VAL 97.052 1
ATOM 64 C CG2 . VAL 8 8 ? A 1.285 7.344 -4.277 1.000 1 A VAL 97.106 1
ATOM 65 N N . VAL 9 9 ? A 0.313 4.166 -4.733 1.000 1 A VAL 98.215 1
ATOM 66 C CA . VAL 9 9 ? A 0.824 2.896 -4.222 1.000 1 A VAL 98.301 1
ATOM 67 C C . VAL 9 9 ? A 2.291 3.080 -3.916 1.000 1 A VAL 98.100 1
ATOM 68 O O . VAL 9 9 ? A 3.094 3.297 -4.817 1.000 1 A VAL 97.812 1
ATOM 69 C CB . VAL 9 9 ? A 0.606 1.770 -5.234 1.000 1 A VAL 98.423 1
ATOM 70 C CG1 . VAL 9 9 ? A -0.871 1.725 -5.685 1.000 1 A VAL 98.583 1
ATOM 71 C CG2 . VAL 9 9 ? A 1.051 0.435 -4.650 1.000 1 A VAL 98.472 1
ATOM 72 N N . VAL 10 10 ? A 2.633 2.991 -2.620 1.000 1 A VAL 98.287 1
ATOM 73 C CA . VAL 10 10 ? A 4.001 3.249 -2.157 1.000 1 A VAL 98.245 1
ATOM 74 C C . VAL 10 10 ? A 4.549 2.013 -1.508 1.000 1 A VAL 98.447 1
ATOM 75 O O . VAL 10 10 ? A 3.843 1.064 -1.166 1.000 1 A VAL 98.603 1
ATOM 76 C CB . VAL 10 10 ? A 4.067 4.433 -1.193 1.000 1 A VAL 97.644 1
ATOM 77 C CG1 . VAL 10 10 ? A 3.524 5.697 -1.839 1.000 1 A VAL 97.340 1
ATOM 78 C CG2 . VAL 10 10 ? A 3.353 4.138 0.114 1.000 1 A VAL 97.651 1
ATOM 79 N N . GLY 11 11 ? A 5.867 2.000 -1.319 1.000 1 A GLY 98.287 1
ATOM 80 C CA . GLY 11 11 ? A 6.535 0.877 -0.671 1.000 1 A GLY 98.029 1
ATOM 81 C C . GLY 11 11 ? A 7.898 0.629 -1.289 1.000 1 A GLY 97.677 1
ATOM 82 O O . GLY 11 11 ? A 8.219 1.180 -2.341 1.000 1 A GLY 97.202 1
ATOM 83 N N . ALA 12 12 ? A 8.693 -0.241 -0.652 1.000 1 A ALA 98.268 1
ATOM 84 C CA . ALA 12 12 ? A 10.044 -0.510 -1.073 1.000 1 A ALA 98.033 1
ATOM 85 C C . ALA 12 12 ? A 10.067 -1.216 -2.428 1.000 1 A ALA 97.741 1
ATOM 86 O O . ALA 12 12 ? A 9.079 -1.794 -2.881 1.000 1 A ALA 97.488 1
ATOM 87 C CB . ALA 12 12 ? A 10.726 -1.386 -0.031 1.000 1 A ALA 97.844 1
ATOM 88 N N . CYS 13 13 ? A 11.241 -1.163 -3.069 1.000 1 A CYS 97.202 1
ATOM 89 C CA . CYS 13 13 ? A 11.457 -1.942 -4.279 1.000 1 A CYS 96.962 1
ATOM 90 C C . CYS 13 13 ? A 11.083 -3.386 -4.085 1.000 1 A CYS 97.438 1
ATOM 91 O O . CYS 13 13 ? A 11.444 -4.013 -3.076 1.000 1 A CYS 97.525 1
ATOM 92 C CB . CYS 13 13 ? A 12.899 -1.843 -4.716 1.000 1 A CYS 95.515 1
ATOM 93 S SG . CYS 13 13 ? A 13.326 -0.321 -5.363 1.000 1 A CYS 90.939 1
ATOM 94 N N . GLY 14 14 ? A 10.394 -3.945 -5.062 1.000 1 A GLY 97.465 1
ATOM 95 C CA . GLY 14 14 ? A 10.216 -5.384 -5.168 1.000 1 A GLY 97.700 1
ATOM 96 C C . GLY 14 14 ? A 9.120 -5.980 -4.334 1.000 1 A GLY 98.320 1
ATOM 97 O O . GLY 14 14 ? A 8.943 -7.186 -4.325 1.000 1 A GLY 98.293 1
ATOM 98 N N . VAL 15 15 ? A 8.304 -5.135 -3.641 1.000 1 A VAL 98.332 1
ATOM 99 C CA . VAL 15 15 ? A 7.223 -5.667 -2.802 1.000 1 A VAL 98.622 1
ATOM 100 C C . VAL 15 15 ? A 6.000 -6.068 -3.600 1.000 1 A VAL 98.673 1
ATOM 101 O O . VAL 15 15 ? A 5.135 -6.767 -3.067 1.000 1 A VAL 98.715 1
ATOM 102 C CB . VAL 15 15 ? A 6.803 -4.677 -1.707 1.000 1 A VAL 98.702 1
ATOM 103 C CG1 . VAL 15 15 ? A 7.988 -4.351 -0.812 1.000 1 A VAL 98.731 1
ATOM 104 C CG2 . VAL 15 15 ? A 6.183 -3.434 -2.286 1.000 1 A VAL 98.823 1
ATOM 105 N N . GLY 16 16 ? A 5.897 -5.617 -4.858 1.000 1 A GLY 98.553 1
ATOM 106 C CA . GLY 16 16 ? A 4.782 -5.958 -5.712 1.000 1 A GLY 98.432 1
ATOM 107 C C . GLY 16 16 ? A 3.836 -4.830 -5.993 1.000 1 A GLY 98.527 1
ATOM 108 O O . GLY 16 16 ? A 2.673 -5.073 -6.341 1.000 1 A GLY 98.507 1
ATOM 109 N N . LYS 17 17 ? A 4.291 -3.575 -5.896 1.000 1 A LYS 98.442 1
ATOM 110 C CA . LYS 17 17 ? A 3.414 -2.441 -6.192 1.000 1 A LYS 98.389 1
ATOM 111 C C . LYS 17 17 ? A 2.875 -2.523 -7.623 1.000 1 A LYS 98.210 1
ATOM 112 O O . LYS 17 17 ? A 1.693 -2.378 -7.861 1.000 1 A LYS 98.365 1
ATOM 113 C CB . LYS 17 17 ? A 4.161 -1.113 -5.991 1.000 1 A LYS 98.278 1
ATOM 114 C CG . LYS 17 17 ? A 4.644 -0.931 -4.548 1.000 1 A LYS 98.034 1
ATOM 115 C CD . LYS 17 17 ? A 5.374 0.416 -4.403 1.000 1 A LYS 97.772 1
ATOM 116 C CE . LYS 17 17 ? A 6.640 0.483 -5.221 1.000 1 A LYS 97.427 1
ATOM 117 N NZ . LYS 17 17 ? A 7.663 -0.519 -4.837 1.000 1 A LYS 97.273 1
ATOM 118 N N . SER 18 18 ? A 3.796 -2.751 -8.587 1.000 1 A SER 98.023 1
ATOM 119 C CA . SER 18 18 ? A 3.378 -2.852 -9.976 1.000 1 A SER 97.703 1
ATOM 120 C C . SER 18 18 ? A 2.498 -4.072 -10.196 1.000 1 A SER 97.866 1
ATOM 121 O O . SER 18 18 ? A 1.490 -4.000 -10.919 1.000 1 A SER 97.974 1
ATOM 122 C CB . SER 18 18 ? A 4.585 -2.906 -10.906 1.000 1 A SER 97.084 1
ATOM 123 O OG . SER 18 18 ? A 5.345 -1.723 -10.816 1.000 1 A SER 94.239 1
ATOM 124 N N . ALA 19 19 ? A 2.839 -5.213 -9.587 1.000 1 A ALA 97.936 1
ATOM 125 C CA . ALA 19 19 ? A 2.049 -6.415 -9.791 1.000 1 A ALA 98.047 1
ATOM 126 C C . ALA 19 19 ? A 0.631 -6.243 -9.254 1.000 1 A ALA 98.259 1
ATOM 127 O O . ALA 19 19 ? A -0.332 -6.703 -9.860 1.000 1 A ALA 98.372 1
ATOM 128 C CB . ALA 19 19 ? A 2.721 -7.614 -9.158 1.000 1 A ALA 97.909 1
ATOM 129 N N . LEU 20 20 ? A 0.496 -5.576 -8.076 1.000 1 A LEU 98.234 1
ATOM 130 C CA . LEU 20 20 ? A -0.845 -5.327 -7.534 1.000 1 A LEU 98.440 1
ATOM 131 C C . LEU 20 20 ? A -1.641 -4.412 -8.454 1.000 1 A LEU 98.417 1
ATOM 132 O O . LEU 20 20 ? A -2.826 -4.637 -8.705 1.000 1 A LEU 98.462 1
ATOM 133 C CB . LEU 20 20 ? A -0.741 -4.686 -6.146 1.000 1 A LEU 98.641 1
ATOM 134 C CG . LEU 20 20 ? A -0.333 -5.642 -5.032 1.000 1 A LEU 98.726 1
ATOM 135 C CD1 . LEU 20 20 ? A -1.459 -6.600 -4.703 1.000 1 A LEU 98.723 1
ATOM 136 C CD2 . LEU 20 20 ? A 0.075 -4.849 -3.803 1.000 1 A LEU 98.756 1
ATOM 137 N N . THR 21 21 ? A -0.978 -3.368 -8.963 1.000 1 A THR 98.361 1
ATOM 138 C CA . THR 21 21 ? A -1.661 -2.403 -9.816 1.000 1 A THR 98.196 1
ATOM 139 C C . THR 21 21 ? A -2.123 -3.050 -11.121 1.000 1 A THR 98.101 1
ATOM 140 O O . THR 21 21 ? A -3.255 -2.847 -11.575 1.000 1 A THR 98.169 1
ATOM 141 C CB . THR 21 21 ? A -0.759 -1.214 -10.091 1.000 1 A THR 98.119 1
ATOM 142 O OG1 . THR 21 21 ? A -0.393 -0.605 -8.845 1.000 1 A THR 98.026 1
ATOM 143 C CG2 . THR 21 21 ? A -1.480 -0.189 -10.966 1.000 1 A THR 98.010 1
ATOM 144 N N . ILE 22 22 ? A -1.244 -3.861 -11.722 1.000 1 A ILE 97.765 1
ATOM 145 C CA . ILE 22 22 ? A -1.576 -4.501 -12.990 1.000 1 A ILE 97.449 1
ATOM 146 C C . ILE 22 22 ? A -2.669 -5.556 -12.768 1.000 1 A ILE 97.750 1
ATOM 147 O O . ILE 22 22 ? A -3.575 -5.690 -13.594 1.000 1 A ILE 97.917 1
ATOM 148 C CB . ILE 22 22 ? A -0.319 -5.076 -13.645 1.000 1 A ILE 96.832 1
ATOM 149 C CG1 . ILE 22 22 ? A 0.581 -3.896 -14.070 1.000 1 A ILE 96.312 1
ATOM 150 C CG2 . ILE 22 22 ? A -0.671 -5.924 -14.867 1.000 1 A ILE 95.679 1
ATOM 151 C CD1 . ILE 22 22 ? A 1.954 -4.324 -14.475 1.000 1 A ILE 93.965 1
ATOM 152 N N . GLN 23 23 ? A -2.647 -6.309 -11.646 1.000 1 A GLN 98.000 1
ATOM 153 C CA . GLN 23 23 ? A -3.761 -7.186 -11.329 1.000 1 A GLN 98.123 1
ATOM 154 C C . GLN 23 23 ? A -5.064 -6.410 -11.256 1.000 1 A GLN 98.209 1
ATOM 155 O O . GLN 23 23 ? A -6.080 -6.866 -11.807 1.000 1 A GLN 98.156 1
ATOM 156 C CB . GLN 23 23 ? A -3.546 -7.935 -10.015 1.000 1 A GLN 98.010 1
ATOM 157 C CG . GLN 23 23 ? A -2.772 -9.211 -10.173 1.000 1 A GLN 96.115 1
ATOM 158 C CD . GLN 23 23 ? A -3.578 -10.333 -10.783 1.000 1 A GLN 97.744 1
ATOM 159 O OE1 . GLN 23 23 ? A -4.676 -10.186 -11.311 1.000 1 A GLN 97.330 1
ATOM 160 N NE2 . GLN 23 23 ? A -3.029 -11.542 -10.706 1.000 1 A GLN 96.941 1
ATOM 161 N N . LEU 24 24 ? A -5.066 -5.250 -10.586 1.000 1 A LEU 98.203 1
ATOM 162 C CA . LEU 24 24 ? A -6.318 -4.484 -10.480 1.000 1 A LEU 98.242 1
ATOM 163 C C . LEU 24 24 ? A -6.796 -3.986 -11.841 1.000 1 A LEU 98.088 1
ATOM 164 O O . LEU 24 24 ? A -7.971 -4.112 -12.197 1.000 1 A LEU 97.941 1
ATOM 165 C CB . LEU 24 24 ? A -6.137 -3.309 -9.537 1.000 1 A LEU 98.358 1
ATOM 166 C CG . LEU 24 24 ? A -7.418 -2.486 -9.373 1.000 1 A LEU 98.297 1
ATOM 167 C CD1 . LEU 24 24 ? A -8.296 -3.107 -8.283 1.000 1 A LEU 98.042 1
ATOM 168 C CD2 . LEU 24 24 ? A -7.111 -1.042 -9.054 1.000 1 A LEU 98.157 1
ATOM 169 N N . ILE 25 25 ? A -5.881 -3.387 -12.620 1.000 1 A ILE 97.878 1
ATOM 170 C CA . ILE 25 25 ? A -6.259 -2.715 -13.851 1.000 1 A ILE 97.353 1
ATOM 171 C C . ILE 25 25 ? A -6.474 -3.686 -14.996 1.000 1 A ILE 97.097 1
ATOM 172 O O . ILE 25 25 ? A -7.408 -3.531 -15.785 1.000 1 A ILE 96.702 1
ATOM 173 C CB . ILE 25 25 ? A -5.166 -1.698 -14.228 1.000 1 A ILE 96.594 1
ATOM 174 C CG1 . ILE 25 25 ? A -4.960 -0.684 -13.104 1.000 1 A ILE 94.088 1
ATOM 175 C CG2 . ILE 25 25 ? A -5.492 -1.006 -15.538 1.000 1 A ILE 92.341 1
ATOM 176 C CD1 . ILE 25 25 ? A -6.186 0.141 -12.770 1.000 1 A ILE 87.972 1
ATOM 177 N N . GLN 26 26 ? A -5.611 -4.728 -15.112 1.000 1 A GLN 97.290 1
ATOM 178 C CA . GLN 26 26 ? A -5.577 -5.594 -16.293 1.000 1 A GLN 96.698 1
ATOM 179 C C . GLN 26 26 ? A -5.910 -7.048 -15.988 1.000 1 A GLN 97.027 1
ATOM 180 O O . GLN 26 26 ? A -6.043 -7.842 -16.921 1.000 1 A GLN 96.263 1
ATOM 181 C CB . GLN 26 26 ? A -4.212 -5.506 -16.942 1.000 1 A GLN 95.456 1
ATOM 182 C CG . GLN 26 26 ? A -3.845 -4.134 -17.416 1.000 1 A GLN 91.088 1
ATOM 183 C CD . GLN 26 26 ? A -2.481 -4.078 -18.042 1.000 1 A GLN 84.196 1
ATOM 184 O OE1 . GLN 26 26 ? A -1.915 -5.103 -18.443 1.000 1 A GLN 75.060 1
ATOM 185 N NE2 . GLN 26 26 ? A -1.927 -2.870 -18.192 1.000 1 A GLN 74.194 1
ATOM 186 N N . ASN 27 27 ? A -6.049 -7.425 -14.704 1.000 1 A ASN 97.307 1
ATOM 187 C CA . ASN 27 27 ? A -6.484 -8.761 -14.288 1.000 1 A ASN 97.091 1
ATOM 188 C C . ASN 27 27 ? A -5.506 -9.851 -14.753 1.000 1 A ASN 97.278 1
ATOM 189 O O . ASN 27 27 ? A -5.939 -10.923 -15.162 1.000 1 A ASN 96.224 1
ATOM 190 C CB . ASN 27 27 ? A -7.907 -9.057 -14.761 1.000 1 A ASN 96.287 1
ATOM 191 C CG . ASN 27 27 ? A -8.914 -8.114 -14.152 1.000 1 A ASN 94.370 1
ATOM 192 O OD1 . ASN 27 27 ? A -9.239 -8.227 -12.966 1.000 1 A ASN 83.705 1
ATOM 193 N ND2 . ASN 27 27 ? A -9.367 -7.129 -14.919 1.000 1 A ASN 80.832 1
ATOM 194 N N . HIS 28 28 ? A -4.173 -9.568 -14.683 1.000 1 A HIS 97.283 1
ATOM 195 C CA . HIS 28 28 ? A -3.162 -10.591 -14.932 1.000 1 A HIS 96.717 1
ATOM 196 C C . HIS 28 28 ? A -1.940 -10.311 -14.092 1.000 1 A HIS 97.146 1
ATOM 197 O O . HIS 28 28 ? A -1.690 -9.171 -13.684 1.000 1 A HIS 96.634 1
ATOM 198 C CB . HIS 28 28 ? A -2.833 -10.724 -16.405 1.000 1 A HIS 94.662 1
ATOM 199 C CG . HIS 28 28 ? A -2.133 -9.553 -16.992 1.000 1 A HIS 89.204 1
ATOM 200 N ND1 . HIS 28 28 ? A -0.779 -9.529 -17.228 1.000 1 A HIS 80.000 1
ATOM 201 C CD2 . HIS 28 28 ? A -2.608 -8.343 -17.394 1.000 1 A HIS 80.807 1
ATOM 202 C CE1 . HIS 28 28 ? A -0.458 -8.365 -17.761 1.000 1 A HIS 80.263 1
ATOM 203 N NE2 . HIS 28 28 ? A -1.549 -7.639 -17.878 1.000 1 A HIS 79.983 1
ATOM 204 N N . PHE 29 29 ? A -1.157 -11.366 -13.821 1.000 1 A PHE 97.769 1
ATOM 205 C CA . PHE 29 29 ? A 0.057 -11.297 -13.030 1.000 1 A PHE 97.719 1
ATOM 206 C C . PHE 29 29 ? A 1.273 -11.175 -13.918 1.000 1 A PHE 96.860 1
ATOM 207 O O . PHE 29 29 ? A 1.402 -11.918 -14.901 1.000 1 A PHE 96.169 1
ATOM 208 C CB . PHE 29 29 ? A 0.172 -12.542 -12.144 1.000 1 A PHE 97.496 1
ATOM 209 C CG . PHE 29 29 ? A 1.450 -12.582 -11.333 1.000 1 A PHE 97.745 1
ATOM 210 C CD1 . PHE 29 29 ? A 1.702 -11.645 -10.339 1.000 1 A PHE 97.823 1
ATOM 211 C CD2 . PHE 29 29 ? A 2.388 -13.601 -11.535 1.000 1 A PHE 97.351 1
ATOM 212 C CE1 . PHE 29 29 ? A 2.857 -11.685 -9.597 1.000 1 A PHE 97.413 1
ATOM 213 C CE2 . PHE 29 29 ? A 3.524 -13.636 -10.789 1.000 1 A PHE 96.946 1
ATOM 214 C CZ . PHE 29 29 ? A 3.772 -12.682 -9.809 1.000 1 A PHE 97.210 1
ATOM 215 N N . VAL 30 30 ? A 2.151 -10.236 -13.608 1.000 1 A VAL 95.173 1
ATOM 216 C CA . VAL 30 30 ? A 3.388 -10.051 -14.346 1.000 1 A VAL 93.193 1
ATOM 217 C C . VAL 30 30 ? A 4.564 -10.480 -13.482 1.000 1 A VAL 92.811 1
ATOM 218 O O . VAL 30 30 ? A 4.730 -10.010 -12.357 1.000 1 A VAL 91.464 1
ATOM 219 C CB . VAL 30 30 ? A 3.565 -8.612 -14.834 1.000 1 A VAL 90.011 1
ATOM 220 C CG1 . VAL 30 30 ? A 2.588 -8.298 -15.931 1.000 1 A VAL 85.190 1
ATOM 221 C CG2 . VAL 30 30 ? A 3.445 -7.610 -13.703 1.000 1 A VAL 83.113 1
ATOM 222 N N . ASP 31 31 ? A 5.396 -11.418 -13.996 1.000 1 A ASP 91.480 1
ATOM 223 C CA . ASP 31 31 ? A 6.575 -11.879 -13.294 1.000 1 A ASP 90.497 1
ATOM 224 C C . ASP 31 31 ? A 7.732 -10.895 -13.405 1.000 1 A ASP 90.017 1
ATOM 225 O O . ASP 31 31 ? A 8.573 -10.837 -12.523 1.000 1 A ASP 84.966 1
ATOM 226 C CB . ASP 31 31 ? A 7.037 -13.229 -13.840 1.000 1 A ASP 87.293 1
ATOM 227 C CG . ASP 31 31 ? A 6.176 -14.375 -13.368 1.000 1 A ASP 82.969 1
ATOM 228 O OD1 . ASP 31 31 ? A 6.069 -14.561 -12.138 1.000 1 A ASP 78.946 1
ATOM 229 O OD2 . ASP 31 31 ? A 5.658 -15.128 -14.223 1.000 1 A ASP 79.422 1
ATOM 230 N N . GLU 32 32 ? A 7.776 -10.144 -14.503 1.000 1 A GLU 89.636 1
ATOM 231 C CA . GLU 32 32 ? A 8.892 -9.260 -14.833 1.000 1 A GLU 88.057 1
ATOM 232 C C . GLU 32 32 ? A 8.320 -7.912 -15.225 1.000 1 A GLU 86.082 1
ATOM 233 O O . GLU 32 32 ? A 7.499 -7.845 -16.143 1.000 1 A GLU 80.713 1
ATOM 234 C CB . GLU 32 32 ? A 9.696 -9.868 -15.970 1.000 1 A GLU 85.966 1
ATOM 235 C CG . GLU 32 32 ? A 11.011 -9.184 -16.264 1.000 1 A GLU 75.136 1
ATOM 236 C CD . GLU 32 32 ? A 11.812 -9.917 -17.329 1.000 1 A GLU 66.780 1
ATOM 237 O OE1 . GLU 32 32 ? A 11.217 -10.743 -18.048 1.000 1 A GLU 62.563 1
ATOM 238 O OE2 . GLU 32 32 ? A 13.028 -9.665 -17.423 1.000 1 A GLU 59.274 1
ATOM 239 N N . TYR 33 33 ? A 8.730 -6.836 -14.519 1.000 1 A TYR 86.808 1
ATOM 240 C CA . TYR 33 33 ? A 8.237 -5.492 -14.815 1.000 1 A TYR 85.730 1
ATOM 241 C C . TYR 33 33 ? A 9.320 -4.522 -14.392 1.000 1 A TYR 87.224 1
ATOM 242 O O . TYR 33 33 ? A 9.726 -4.523 -13.232 1.000 1 A TYR 85.955 1
ATOM 243 C CB . TYR 33 33 ? A 6.935 -5.214 -14.069 1.000 1 A TYR 81.596 1
ATOM 244 C CG . TYR 33 33 ? A 6.176 -4.027 -14.603 1.000 1 A TYR 79.746 1
ATOM 245 C CD1 . TYR 33 33 ? A 5.507 -4.116 -15.823 1.000 1 A TYR 75.560 1
ATOM 246 C CD2 . TYR 33 33 ? A 6.106 -2.836 -13.892 1.000 1 A TYR 74.357 1
ATOM 247 C CE1 . TYR 33 33 ? A 4.786 -3.041 -16.327 1.000 1 A TYR 72.138 1
ATOM 248 C CE2 . TYR 33 33 ? A 5.399 -1.751 -14.402 1.000 1 A TYR 72.008 1
ATOM 249 C CZ . TYR 33 33 ? A 4.749 -1.870 -15.599 1.000 1 A TYR 73.134 1
ATOM 250 O OH . TYR 33 33 ? A 4.047 -0.805 -16.098 1.000 1 A TYR 68.272 1
ATOM 251 N N . ASP 34 34 ? A 9.817 -3.713 -15.331 1.000 1 A ASP 88.210 1
ATOM 252 C CA . ASP 34 34 ? A 10.945 -2.819 -15.087 1.000 1 A ASP 89.604 1
ATOM 253 C C . ASP 34 34 ? A 10.742 -2.077 -13.760 1.000 1 A ASP 91.407 1
ATOM 254 O O . ASP 34 34 ? A 9.792 -1.317 -13.616 1.000 1 A ASP 91.095 1
ATOM 255 C CB . ASP 34 34 ? A 11.048 -1.822 -16.234 1.000 1 A ASP 88.048 1
ATOM 256 C CG . ASP 34 34 ? A 12.279 -0.940 -16.165 1.000 1 A ASP 87.281 1
ATOM 257 O OD1 . ASP 34 34 ? A 12.754 -0.645 -15.046 1.000 1 A ASP 85.933 1
ATOM 258 O OD2 . ASP 34 34 ? A 12.745 -0.523 -17.226 1.000 1 A ASP 84.600 1
ATOM 259 N N . PRO 35 35 ? A 11.657 -2.288 -12.773 1.000 1 A PRO 87.736 1
ATOM 260 C CA . PRO 35 35 ? A 11.438 -1.689 -11.460 1.000 1 A PRO 89.760 1
ATOM 261 C C . PRO 35 35 ? A 11.661 -0.177 -11.429 1.000 1 A PRO 90.467 1
ATOM 262 O O . PRO 35 35 ? A 11.370 0.446 -10.408 1.000 1 A PRO 88.784 1
ATOM 263 C CB . PRO 35 35 ? A 12.443 -2.406 -10.584 1.000 1 A PRO 87.260 1
ATOM 264 C CG . PRO 35 35 ? A 13.531 -2.777 -11.529 1.000 1 A PRO 86.578 1
ATOM 265 C CD . PRO 35 35 ? A 12.846 -3.118 -12.824 1.000 1 A PRO 88.986 1
ATOM 266 N N . THR 36 36 ? A 12.166 0.404 -12.501 1.000 1 A THR 90.066 1
ATOM 267 C CA . THR 36 36 ? A 12.435 1.833 -12.536 1.000 1 A THR 88.586 1
ATOM 268 C C . THR 36 36 ? A 11.286 2.642 -13.121 1.000 1 A THR 90.146 1
ATOM 269 O O . THR 36 36 ? A 11.376 3.872 -13.152 1.000 1 A THR 88.778 1
ATOM 270 C CB . THR 36 36 ? A 13.703 2.128 -13.369 1.000 1 A THR 84.694 1
ATOM 271 O OG1 . THR 36 36 ? A 13.482 1.827 -14.735 1.000 1 A THR 81.492 1
ATOM 272 C CG2 . THR 36 36 ? A 14.880 1.315 -12.838 1.000 1 A THR 81.382 1
ATOM 273 N N . ILE 37 37 ? A 10.225 1.999 -13.603 1.000 1 A ILE 92.458 1
ATOM 274 C CA . ILE 37 37 ? A 9.160 2.691 -14.315 1.000 1 A ILE 92.324 1
ATOM 275 C C . ILE 37 37 ? A 8.052 3.064 -13.351 1.000 1 A ILE 93.167 1
ATOM 276 O O . ILE 37 37 ? A 7.399 2.192 -12.752 1.000 1 A ILE 92.609 1
ATOM 277 C CB . ILE 37 37 ? A 8.595 1.849 -15.459 1.000 1 A ILE 90.378 1
ATOM 278 C CG1 . ILE 37 37 ? A 9.680 1.624 -16.513 1.000 1 A ILE 89.871 1
ATOM 279 C CG2 . ILE 37 37 ? A 7.349 2.535 -16.067 1.000 1 A ILE 89.466 1
ATOM 280 C CD1 . ILE 37 37 ? A 9.221 0.801 -17.694 1.000 1 A ILE 86.501 1
ATOM 281 N N . GLU 38 38 ? A 7.809 4.367 -13.171 1.000 1 A GLU 91.760 1
ATOM 282 C CA . GLU 38 38 ? A 6.703 4.913 -12.404 1.000 1 A GLU 91.813 1
ATOM 283 C C . GLU 38 38 ? A 5.689 5.471 -13.390 1.000 1 A GLU 91.401 1
ATOM 284 O O . GLU 38 38 ? A 6.052 6.249 -14.272 1.000 1 A GLU 89.694 1
ATOM 285 C CB . GLU 38 38 ? A 7.191 6.028 -11.473 1.000 1 A GLU 90.171 1
ATOM 286 C CG . GLU 38 38 ? A 6.058 6.776 -10.794 1.000 1 A GLU 88.192 1
ATOM 287 C CD . GLU 38 38 ? A 6.550 7.876 -9.884 1.000 1 A GLU 88.703 1
ATOM 288 O OE1 . GLU 38 38 ? A 7.258 7.540 -8.915 1.000 1 A GLU 85.723 1
ATOM 289 O OE2 . GLU 38 38 ? A 6.269 9.045 -10.168 1.000 1 A GLU 85.023 1
ATOM 290 N N . ASP 39 39 ? A 4.449 5.034 -13.283 1.000 1 A ASP 94.141 1
ATOM 291 C CA . ASP 39 39 ? A 3.398 5.473 -14.185 1.000 1 A ASP 94.010 1
ATOM 292 C C . ASP 39 39 ? A 2.075 5.470 -13.474 1.000 1 A ASP 95.236 1
ATOM 293 O O . ASP 39 39 ? A 1.955 4.984 -12.347 1.000 1 A ASP 94.955 1
ATOM 294 C CB . ASP 39 39 ? A 3.347 4.599 -15.441 1.000 1 A ASP 92.261 1
ATOM 295 C CG . ASP 39 39 ? A 2.746 5.344 -16.630 1.000 1 A ASP 86.082 1
ATOM 296 O OD1 . ASP 39 39 ? A 2.335 6.513 -16.482 1.000 1 A ASP 82.681 1
ATOM 297 O OD2 . ASP 39 39 ? A 2.658 4.701 -17.701 1.000 1 A ASP 79.964 1
ATOM 298 N N . SER 40 40 ? A 1.065 6.032 -14.111 1.000 1 A SER 94.678 1
ATOM 299 C CA . SER 40 40 ? A -0.278 6.072 -13.567 1.000 1 A SER 94.682 1
ATOM 300 C C . SER 40 40 ? A -1.238 5.364 -14.529 1.000 1 A SER 95.123 1
ATOM 301 O O . SER 40 40 ? A -0.984 5.273 -15.729 1.000 1 A SER 93.499 1
ATOM 302 C CB . SER 40 40 ? A -0.742 7.498 -13.288 1.000 1 A SER 92.202 1
ATOM 303 O OG . SER 40 40 ? A -0.792 8.276 -14.478 1.000 1 A SER 86.769 1
ATOM 304 N N . TYR 41 41 ? A -2.329 4.850 -13.938 1.000 1 A TYR 96.210 1
ATOM 305 C CA . TYR 41 41 ? A -3.321 4.068 -14.664 1.000 1 A TYR 95.829 1
ATOM 306 C C . TYR 41 41 ? A -4.698 4.516 -14.207 1.000 1 A TYR 96.377 1
ATOM 307 O O . TYR 41 41 ? A -4.873 4.980 -13.085 1.000 1 A TYR 96.328 1
ATOM 308 C CB . TYR 41 41 ? A -3.132 2.581 -14.387 1.000 1 A TYR 95.012 1
ATOM 309 C CG . TYR 41 41 ? A -1.761 2.052 -14.737 1.000 1 A TYR 92.838 1
ATOM 310 C CD1 . TYR 41 41 ? A -1.536 1.419 -15.939 1.000 1 A TYR 90.807 1
ATOM 311 C CD2 . TYR 41 41 ? A -0.705 2.194 -13.852 1.000 1 A TYR 91.639 1
ATOM 312 C CE1 . TYR 41 41 ? A -0.279 0.931 -16.260 1.000 1 A TYR 87.885 1
ATOM 313 C CE2 . TYR 41 41 ? A 0.558 1.730 -14.154 1.000 1 A TYR 89.976 1
ATOM 314 C CZ . TYR 41 41 ? A 0.746 1.104 -15.371 1.000 1 A TYR 87.166 1
ATOM 315 O OH . TYR 41 41 ? A 2.013 0.620 -15.680 1.000 1 A TYR 83.606 1
ATOM 316 N N . ARG 42 42 ? A -5.666 4.331 -15.104 1.000 1 A ARG 96.753 1
ATOM 317 C CA . ARG 42 42 ? A -7.063 4.652 -14.793 1.000 1 A ARG 96.791 1
ATOM 318 C C . ARG 42 42 ? A -7.891 3.401 -14.974 1.000 1 A ARG 97.035 1
ATOM 319 O O . ARG 42 42 ? A -7.665 2.659 -15.895 1.000 1 A ARG 95.960 1
ATOM 320 C CB . ARG 42 42 ? A -7.558 5.782 -15.696 1.000 1 A ARG 95.218 1
ATOM 321 C CG . ARG 42 42 ? A -7.238 7.146 -15.190 1.000 1 A ARG 84.744 1
ATOM 322 C CD . ARG 42 42 ? A -6.236 7.857 -16.086 1.000 1 A ARG 79.082 1
ATOM 323 N NE . ARG 42 42 ? A -4.904 7.812 -15.528 1.000 1 A ARG 73.857 1
ATOM 324 C CZ . ARG 42 42 ? A -3.774 7.773 -16.214 1.000 1 A ARG 67.640 1
ATOM 325 N NH1 . ARG 42 42 ? A -3.814 7.799 -17.562 1.000 1 A ARG 60.749 1
ATOM 326 N NH2 . ARG 42 42 ? A -2.586 7.737 -15.597 1.000 1 A ARG 58.466 1
ATOM 327 N N . LYS 43 43 ? A -8.876 3.217 -14.065 1.000 1 A LYS 96.595 1
ATOM 328 C CA . LYS 43 43 ? A -9.755 2.031 -14.147 1.000 1 A LYS 96.813 1
ATOM 329 C C . LYS 43 43 ? A -11.105 2.406 -13.569 1.000 1 A LYS 97.061 1
ATOM 330 O O . LYS 43 43 ? A -11.202 2.882 -12.452 1.000 1 A LYS 97.028 1
ATOM 331 C CB . LYS 43 43 ? A -9.154 0.900 -13.334 1.000 1 A LYS 96.135 1
ATOM 332 C CG . LYS 43 43 ? A -10.004 -0.375 -13.259 1.000 1 A LYS 94.924 1
ATOM 333 C CD . LYS 43 43 ? A -10.096 -1.081 -14.618 1.000 1 A LYS 92.589 1
ATOM 334 C CE . LYS 43 43 ? A -10.779 -2.416 -14.448 1.000 1 A LYS 91.225 1
ATOM 335 N NZ . LYS 43 43 ? A -10.637 -3.252 -15.664 1.000 1 A LYS 87.127 1
ATOM 336 N N . GLN 44 44 ? A -12.163 2.168 -14.370 1.000 1 A GLN 97.560 1
ATOM 337 C CA . GLN 44 44 ? A -13.521 2.376 -13.907 1.000 1 A GLN 97.406 1
ATOM 338 C C . GLN 44 44 ? A -13.968 1.115 -13.192 1.000 1 A GLN 97.119 1
ATOM 339 O O . GLN 44 44 ? A -13.872 0.008 -13.753 1.000 1 A GLN 96.027 1
ATOM 340 C CB . GLN 44 44 ? A -14.470 2.704 -15.053 1.000 1 A GLN 96.568 1
ATOM 341 C CG . GLN 44 44 ? A -15.866 3.014 -14.600 1.000 1 A GLN 92.143 1
ATOM 342 C CD . GLN 44 44 ? A -16.768 3.423 -15.745 1.000 1 A GLN 88.228 1
ATOM 343 O OE1 . GLN 44 44 ? A -16.546 4.484 -16.372 1.000 1 A GLN 80.632 1
ATOM 344 N NE2 . GLN 44 44 ? A -17.787 2.623 -16.053 1.000 1 A GLN 79.488 1
ATOM 345 N N . VAL 45 45 ? A -14.446 1.244 -11.944 1.000 1 A VAL 96.914 1
ATOM 346 C CA . VAL 45 45 ? A -14.917 0.119 -11.140 1.000 1 A VAL 96.514 1
ATOM 347 C C . VAL 45 45 ? A -16.203 0.511 -10.457 1.000 1 A VAL 96.342 1
ATOM 348 O O . VAL 45 45 ? A -16.594 1.684 -10.460 1.000 1 A VAL 95.676 1
ATOM 349 C CB . VAL 45 45 ? A -13.864 -0.299 -10.086 1.000 1 A VAL 95.463 1
ATOM 350 C CG1 . VAL 45 45 ? A -12.570 -0.718 -10.746 1.000 1 A VAL 94.814 1
ATOM 351 C CG2 . VAL 45 45 ? A -13.631 0.804 -9.078 1.000 1 A VAL 94.423 1
ATOM 352 N N . VAL 46 46 ? A -16.855 -0.475 -9.865 1.000 1 A VAL 95.849 1
ATOM 353 C CA . VAL 46 46 ? A -18.062 -0.259 -9.063 1.000 1 A VAL 96.073 1
ATOM 354 C C . VAL 46 46 ? A -17.749 -0.676 -7.628 1.000 1 A VAL 96.682 1
ATOM 355 O O . VAL 46 46 ? A -17.402 -1.828 -7.367 1.000 1 A VAL 96.103 1
ATOM 356 C CB . VAL 46 46 ? A -19.285 -1.016 -9.593 1.000 1 A VAL 94.629 1
ATOM 357 C CG1 . VAL 46 46 ? A -19.552 -0.594 -11.015 1.000 1 A VAL 93.192 1
ATOM 358 C CG2 . VAL 46 46 ? A -20.493 -0.789 -8.709 1.000 1 A VAL 93.806 1
ATOM 359 N N . ILE 47 47 ? A -17.825 0.264 -6.671 1.000 1 A ILE 96.991 1
ATOM 360 C CA . ILE 47 47 ? A -17.522 0.024 -5.271 1.000 1 A ILE 97.264 1
ATOM 361 C C . ILE 47 47 ? A -18.746 0.407 -4.467 1.000 1 A ILE 97.068 1
ATOM 362 O O . ILE 47 47 ? A -19.152 1.559 -4.435 1.000 1 A ILE 96.505 1
ATOM 363 C CB . ILE 47 47 ? A -16.301 0.831 -4.809 1.000 1 A ILE 97.451 1
ATOM 364 C CG1 . ILE 47 47 ? A -15.082 0.488 -5.666 1.000 1 A ILE 97.070 1
ATOM 365 C CG2 . ILE 47 47 ? A -16.041 0.615 -3.332 1.000 1 A ILE 97.220 1
ATOM 366 C CD1 . ILE 47 47 ? A -13.881 1.379 -5.434 1.000 1 A ILE 96.466 1
ATOM 367 N N . ASP 48 48 ? A -19.349 -0.613 -3.801 1.000 1 A ASP 97.209 1
ATOM 368 C CA . ASP 48 48 ? A -20.548 -0.389 -2.968 1.000 1 A ASP 96.613 1
ATOM 369 C C . ASP 48 48 ? A -21.651 0.284 -3.779 1.000 1 A ASP 95.759 1
ATOM 370 O O . ASP 48 48 ? A -22.329 1.179 -3.274 1.000 1 A ASP 94.133 1
ATOM 371 C CB . ASP 48 48 ? A -20.207 0.444 -1.731 1.000 1 A ASP 96.270 1
ATOM 372 C CG . ASP 48 48 ? A -19.132 -0.194 -0.886 1.000 1 A ASP 96.510 1
ATOM 373 O OD1 . ASP 48 48 ? A -19.163 -1.429 -0.721 1.000 1 A ASP 95.222 1
ATOM 374 O OD2 . ASP 48 48 ? A -18.271 0.553 -0.366 1.000 1 A ASP 94.745 1
ATOM 375 N N . GLY 49 49 ? A -21.790 -0.130 -5.044 1.000 1 A GLY 95.906 1
ATOM 376 C CA . GLY 49 49 ? A -22.840 0.400 -5.890 1.000 1 A GLY 94.267 1
ATOM 377 C C . GLY 49 49 ? A -22.566 1.723 -6.558 1.000 1 A GLY 94.302 1
ATOM 378 O O . GLY 49 49 ? A -23.390 2.199 -7.333 1.000 1 A GLY 92.848 1
ATOM 379 N N . GLU 50 50 ? A -21.390 2.316 -6.271 1.000 1 A GLU 93.523 1
ATOM 380 C CA . GLU 50 50 ? A -20.996 3.592 -6.862 1.000 1 A GLU 93.290 1
ATOM 381 C C . GLU 50 50 ? A -20.002 3.320 -7.989 1.000 1 A GLU 94.242 1
ATOM 382 O O . GLU 50 50 ? A -18.970 2.646 -7.779 1.000 1 A GLU 94.208 1
ATOM 383 C CB . GLU 50 50 ? A -20.345 4.505 -5.822 1.000 1 A GLU 90.547 1
ATOM 384 C CG . GLU 50 50 ? A -19.841 5.802 -6.404 1.000 1 A GLU 87.252 1
ATOM 385 C CD . GLU 50 50 ? A -19.131 6.676 -5.366 1.000 1 A GLU 84.990 1
ATOM 386 O OE1 . GLU 50 50 ? A -18.117 6.221 -4.794 1.000 1 A GLU 77.087 1
ATOM 387 O OE2 . GLU 50 50 ? A -19.596 7.806 -5.134 1.000 1 A GLU 75.496 1
ATOM 388 N N . THR 51 51 ? A -20.261 3.801 -9.196 1.000 1 A THR 95.464 1
ATOM 389 C CA . THR 51 51 ? A -19.326 3.706 -10.284 1.000 1 A THR 95.655 1
ATOM 390 C C . THR 51 51 ? A -18.233 4.745 -10.058 1.000 1 A THR 95.727 1
ATOM 391 O O . THR 51 51 ? A -18.527 5.931 -9.853 1.000 1 A THR 94.137 1
ATOM 392 C CB . THR 51 51 ? A -20.006 3.912 -11.638 1.000 1 A THR 94.930 1
ATOM 393 O OG1 . THR 51 51 ? A -21.029 2.920 -11.810 1.000 1 A THR 92.223 1
ATOM 394 C CG2 . THR 51 51 ? A -18.994 3.780 -12.776 1.000 1 A THR 92.961 1
ATOM 395 N N . SER 52 52 ? A -16.972 4.286 -10.027 1.000 1 A SER 95.968 1
ATOM 396 C CA . SER 52 52 ? A -15.847 5.099 -9.593 1.000 1 A SER 95.867 1
ATOM 397 C C . SER 52 52 ? A -14.726 4.982 -10.611 1.000 1 A SER 96.694 1
ATOM 398 O O . SER 52 52 ? A -14.473 3.924 -11.177 1.000 1 A SER 96.446 1
ATOM 399 C CB . SER 52 52 ? A -15.335 4.650 -8.239 1.000 1 A SER 93.387 1
ATOM 400 O OG . SER 52 52 ? A -16.362 4.656 -7.243 1.000 1 A SER 85.647 1
ATOM 401 N N . LEU 53 53 ? A -13.993 6.077 -10.831 1.000 1 A LEU 97.335 1
ATOM 402 C CA . LEU 53 53 ? A -12.797 6.100 -11.653 1.000 1 A LEU 97.688 1
ATOM 403 C C . LEU 53 53 ? A -11.588 6.183 -10.729 1.000 1 A LEU 97.944 1
ATOM 404 O O . LEU 53 53 ? A -11.411 7.190 -10.039 1.000 1 A LEU 97.639 1
ATOM 405 C CB . LEU 53 53 ? A -12.818 7.275 -12.610 1.000 1 A LEU 97.075 1
ATOM 406 C CG . LEU 53 53 ? A -11.575 7.388 -13.493 1.000 1 A LEU 94.495 1
ATOM 407 C CD1 . LEU 53 53 ? A -11.476 6.165 -14.410 1.000 1 A LEU 93.069 1
ATOM 408 C CD2 . LEU 53 53 ? A -11.607 8.673 -14.309 1.000 1 A LEU 92.547 1
ATOM 409 N N . LEU 54 54 ? A -10.758 5.120 -10.730 1.000 1 A LEU 97.997 1
ATOM 410 C CA . LEU 54 54 ? A -9.556 5.102 -9.910 1.000 1 A LEU 98.193 1
ATOM 411 C C . LEU 54 54 ? A -8.398 5.595 -10.743 1.000 1 A LEU 98.106 1
ATOM 412 O O . LEU 54 54 ? A -8.116 5.055 -11.827 1.000 1 A LEU 97.904 1
ATOM 413 C CB . LEU 54 54 ? A -9.274 3.704 -9.386 1.000 1 A LEU 98.188 1
ATOM 414 C CG . LEU 54 54 ? A -10.442 3.021 -8.659 1.000 1 A LEU 98.015 1
ATOM 415 C CD1 . LEU 54 54 ? A -11.026 3.934 -7.570 1.000 1 A LEU 97.921 1
ATOM 416 C CD2 . LEU 54 54 ? A -9.964 1.715 -8.042 1.000 1 A LEU 97.996 1
ATOM 417 N N . ASP 55 55 ? A -7.711 6.643 -10.273 1.000 1 A ASP 98.091 1
ATOM 418 C CA . ASP 55 55 ? A -6.498 7.142 -10.896 1.000 1 A ASP 97.858 1
ATOM 419 C C . ASP 55 55 ? A -5.368 6.744 -9.971 1.000 1 A ASP 97.940 1
ATOM 420 O O . ASP 55 55 ? A -5.259 7.248 -8.846 1.000 1 A ASP 97.718 1
ATOM 421 C CB . ASP 55 55 ? A -6.594 8.671 -11.051 1.000 1 A ASP 96.752 1
ATOM 422 C CG . ASP 55 55 ? A -5.505 9.216 -11.939 1.000 1 A ASP 94.981 1
ATOM 423 O OD1 . ASP 55 55 ? A -4.397 8.665 -11.962 1.000 1 A ASP 92.967 1
ATOM 424 O OD2 . ASP 55 55 ? A -5.754 10.236 -12.636 1.000 1 A ASP 90.546 1
ATOM 425 N N . ILE 56 56 ? A -4.510 5.798 -10.431 1.000 1 A ILE 97.883 1
ATOM 426 C CA . ILE 56 56 ? A -3.584 5.101 -9.544 1.000 1 A ILE 97.944 1
ATOM 427 C C . ILE 56 56 ? A -2.158 5.374 -9.990 1.000 1 A ILE 97.510 1
ATOM 428 O O . ILE 56 56 ? A -1.787 5.026 -11.121 1.000 1 A ILE 97.398 1
ATOM 429 C CB . ILE 56 56 ? A -3.846 3.588 -9.545 1.000 1 A ILE 98.107 1
ATOM 430 C CG1 . ILE 56 56 ? A -5.284 3.310 -9.107 1.000 1 A ILE 97.421 1
ATOM 431 C CG2 . ILE 56 56 ? A -2.846 2.884 -8.604 1.000 1 A ILE 97.981 1
ATOM 432 C CD1 . ILE 56 56 ? A -5.714 1.869 -9.347 1.000 1 A ILE 93.203 1
ATOM 433 N N . LEU 57 57 ? A -1.357 5.950 -9.096 1.000 1 A LEU 97.260 1
ATOM 434 C CA . LEU 57 57 ? A 0.070 6.128 -9.334 1.000 1 A LEU 96.725 1
ATOM 435 C C . LEU 57 57 ? A 0.829 4.963 -8.731 1.000 1 A LEU 96.823 1
ATOM 436 O O . LEU 57 57 ? A 0.805 4.735 -7.530 1.000 1 A LEU 96.863 1
ATOM 437 C CB . LEU 57 57 ? A 0.562 7.425 -8.698 1.000 1 A LEU 95.535 1
ATOM 438 C CG . LEU 57 57 ? A 2.069 7.662 -8.843 1.000 1 A LEU 93.805 1
ATOM 439 C CD1 . LEU 57 57 ? A 2.468 7.742 -10.310 1.000 1 A LEU 92.423 1
ATOM 440 C CD2 . LEU 57 57 ? A 2.502 8.897 -8.091 1.000 1 A LEU 91.808 1
ATOM 441 N N . ASP 58 58 ? A 1.500 4.182 -9.618 1.000 1 A ASP 96.848 1
ATOM 442 C CA . ASP 58 58 ? A 2.364 3.071 -9.189 1.000 1 A ASP 96.661 1
ATOM 443 C C . ASP 58 58 ? A 3.770 3.631 -9.080 1.000 1 A ASP 95.895 1
ATOM 444 O O . ASP 58 58 ? A 4.453 3.828 -10.099 1.000 1 A ASP 94.960 1
ATOM 445 C CB . ASP 58 58 ? A 2.282 1.937 -10.190 1.000 1 A ASP 96.643 1
ATOM 446 C CG . ASP 58 58 ? A 3.318 0.867 -9.902 1.000 1 A ASP 96.616 1
ATOM 447 O OD1 . ASP 58 58 ? A 3.627 0.628 -8.716 1.000 1 A ASP 95.994 1
ATOM 448 O OD2 . ASP 58 58 ? A 3.816 0.263 -10.875 1.000 1 A ASP 95.602 1
ATOM 449 N N . THR 59 59 ? A 4.205 3.929 -7.841 1.000 1 A THR 95.850 1
ATOM 450 C CA . THR 59 59 ? A 5.457 4.637 -7.651 1.000 1 A THR 95.020 1
ATOM 451 C C . THR 59 59 ? A 6.665 3.723 -7.884 1.000 1 A THR 93.511 1
ATOM 452 O O . THR 59 59 ? A 6.612 2.491 -7.753 1.000 1 A THR 91.972 1
ATOM 453 C CB . THR 59 59 ? A 5.550 5.198 -6.210 1.000 1 A THR 94.747 1
ATOM 454 O OG1 . THR 59 59 ? A 5.488 4.146 -5.268 1.000 1 A THR 90.117 1
ATOM 455 C CG2 . THR 59 59 ? A 4.408 6.187 -5.979 1.000 1 A THR 90.535 1
ATOM 456 N N . ALA 60 60 ? A 7.794 4.363 -8.260 1.000 1 A ALA 94.874 1
ATOM 457 C CA . ALA 60 60 ? A 9.039 3.641 -8.473 1.000 1 A ALA 93.457 1
ATOM 458 C C . ALA 60 60 ? A 10.155 4.653 -8.300 1.000 1 A ALA 90.345 1
ATOM 459 O O . ALA 60 60 ? A 10.085 5.553 -7.480 1.000 1 A ALA 85.414 1
ATOM 460 C CB . ALA 60 60 ? A 9.055 2.972 -9.842 1.000 1 A ALA 92.999 1
ATOM 461 N N . GLY 61 61 ? A 11.244 4.501 -9.070 1.000 1 A GLY 82.338 1
ATOM 462 C CA . GLY 61 61 ? A 12.317 5.466 -9.009 1.000 1 A GLY 78.841 1
ATOM 463 C C . GLY 61 61 ? A 11.856 6.847 -9.436 1.000 1 A GLY 79.508 1
ATOM 464 O O . GLY 61 61 ? A 10.877 6.988 -10.168 1.000 1 A GLY 74.593 1
ATOM 465 N N . GLN 62 62 ? A 12.569 7.858 -8.962 1.000 1 A GLN 78.369 1
ATOM 466 C CA . GLN 62 62 ? A 12.291 9.250 -9.295 1.000 1 A GLN 77.374 1
ATOM 467 C C . GLN 62 62 ? A 13.620 9.982 -9.428 1.000 1 A GLN 77.782 1
ATOM 468 O O . GLN 62 62 ? A 14.601 9.622 -8.803 1.000 1 A GLN 74.671 1
ATOM 469 C CB . GLN 62 62 ? A 11.448 9.924 -8.180 1.000 1 A GLN 73.573 1
ATOM 470 C CG . GLN 62 62 ? A 12.158 10.044 -6.838 1.000 1 A GLN 70.036 1
ATOM 471 C CD . GLN 62 62 ? A 12.378 8.722 -6.192 1.000 1 A GLN 62.555 1
ATOM 472 O OE1 . GLN 62 62 ? A 11.422 7.938 -6.071 1.000 1 A GLN 58.783 1
ATOM 473 N NE2 . GLN 62 62 ? A 13.595 8.500 -5.755 1.000 1 A GLN 60.565 1
ATOM 474 N N . GLU 63 63 ? A 13.645 10.982 -10.304 1.000 1 A GLU 77.199 1
ATOM 475 C CA . GLU 63 63 ? A 14.837 11.777 -10.517 1.000 1 A GLU 75.148 1
ATOM 476 C C . GLU 63 63 ? A 14.910 12.889 -9.487 1.000 1 A GLU 76.438 1
ATOM 477 O O . GLU 63 63 ? A 14.107 12.946 -8.550 1.000 1 A GLU 73.325 1
ATOM 478 C CB . GLU 63 63 ? A 14.842 12.309 -11.946 1.000 1 A GLU 70.317 1
ATOM 479 C CG . GLU 63 63 ? A 14.651 11.224 -13.010 1.000 1 A GLU 68.075 1
ATOM 480 C CD . GLU 63 63 ? A 15.754 10.202 -13.051 1.000 1 A GLU 64.813 1
ATOM 481 O OE1 . GLU 63 63 ? A 16.885 10.507 -12.575 1.000 1 A GLU 63.306 1
ATOM 482 O OE2 . GLU 63 63 ? A 15.523 9.088 -13.565 1.000 1 A GLU 63.305 1
ATOM 483 N N . GLU 64 64 ? A 15.843 13.822 -9.657 1.000 1 A GLU 79.785 1
ATOM 484 C CA . GLU 64 64 ? A 15.996 14.961 -8.749 1.000 1 A GLU 79.434 1
ATOM 485 C C . GLU 64 64 ? A 14.671 15.730 -8.613 1.000 1 A GLU 79.228 1
ATOM 486 O O . GLU 64 64 ? A 14.271 16.097 -7.510 1.000 1 A GLU 75.171 1
ATOM 487 C CB . GLU 64 64 ? A 17.078 15.900 -9.247 1.000 1 A GLU 74.616 1
ATOM 488 C CG . GLU 64 64 ? A 17.219 17.141 -8.378 1.000 1 A GLU 70.058 1
ATOM 489 C CD . GLU 64 64 ? A 18.303 18.080 -8.883 1.000 1 A GLU 63.491 1
ATOM 490 O OE1 . GLU 64 64 ? A 18.891 17.804 -9.953 1.000 1 A GLU 62.376 1
ATOM 491 O OE2 . GLU 64 64 ? A 18.541 19.113 -8.210 1.000 1 A GLU 60.124 1
ATOM 492 N N . TYR 65 65 ? A 13.994 15.947 -9.754 1.000 1 A TYR 79.861 1
ATOM 493 C CA . TYR 65 65 ? A 12.720 16.638 -9.759 1.000 1 A TYR 79.470 1
ATOM 494 C C . TYR 65 65 ? A 11.751 15.929 -10.708 1.000 1 A TYR 79.980 1
ATOM 495 O O . TYR 65 65 ? A 12.132 15.587 -11.836 1.000 1 A TYR 77.421 1
ATOM 496 C CB . TYR 65 65 ? A 12.876 18.092 -10.214 1.000 1 A TYR 75.950 1
ATOM 497 C CG . TYR 65 65 ? A 11.544 18.818 -10.386 1.000 1 A TYR 71.469 1
ATOM 498 C CD1 . TYR 65 65 ? A 10.927 18.917 -11.620 1.000 1 A TYR 68.732 1
ATOM 499 C CD2 . TYR 65 65 ? A 10.892 19.387 -9.284 1.000 1 A TYR 68.722 1
ATOM 500 C CE1 . TYR 65 65 ? A 9.742 19.569 -11.796 1.000 1 A TYR 64.646 1
ATOM 501 C CE2 . TYR 65 65 ? A 9.689 20.037 -9.452 1.000 1 A TYR 65.763 1
ATOM 502 C CZ . TYR 65 65 ? A 9.129 20.119 -10.683 1.000 1 A TYR 64.272 1
ATOM 503 O OH . TYR 65 65 ? A 7.917 20.769 -10.865 1.000 1 A TYR 69.140 1
ATOM 504 N N . SER 66 66 ? A 10.536 15.693 -10.256 1.000 1 A SER 80.185 1
ATOM 505 C CA . SER 66 66 ? A 9.490 15.130 -11.094 1.000 1 A SER 78.653 1
ATOM 506 C C . SER 66 66 ? A 8.190 15.835 -10.756 1.000 1 A SER 80.336 1
ATOM 507 O O . SER 66 66 ? A 7.650 15.646 -9.670 1.000 1 A SER 78.444 1
ATOM 508 C CB . SER 66 66 ? A 9.333 13.629 -10.873 1.000 1 A SER 72.706 1
ATOM 509 O OG . SER 66 66 ? A 8.247 13.128 -11.604 1.000 1 A SER 68.158 1
ATOM 510 N N . ALA 67 67 ? A 7.698 16.628 -11.691 1.000 1 A ALA 80.705 1
ATOM 511 C CA . ALA 67 67 ? A 6.428 17.332 -11.469 1.000 1 A ALA 80.598 1
ATOM 512 C C . ALA 67 67 ? A 5.305 16.330 -11.293 1.000 1 A ALA 81.661 1
ATOM 513 O O . ALA 67 67 ? A 4.365 16.566 -10.513 1.000 1 A ALA 81.853 1
ATOM 514 C CB . ALA 67 67 ? A 6.144 18.288 -12.612 1.000 1 A ALA 78.624 1
ATOM 515 N N . MET 68 68 ? A 5.334 15.192 -12.023 1.000 1 A MET 78.530 1
ATOM 516 C CA . MET 68 68 ? A 4.285 14.178 -11.876 1.000 1 A MET 78.529 1
ATOM 517 C C . MET 68 68 ? A 4.333 13.578 -10.465 1.000 1 A MET 80.142 1
ATOM 518 O O . MET 68 68 ? A 3.283 13.413 -9.814 1.000 1 A MET 79.919 1
ATOM 519 C CB . MET 68 68 ? A 4.433 13.069 -12.901 1.000 1 A MET 74.782 1
ATOM 520 C CG . MET 68 68 ? A 4.290 13.550 -14.330 1.000 1 A MET 70.344 1
ATOM 521 S SD . MET 68 68 ? A 4.546 12.240 -15.556 1.000 1 A MET 65.201 1
ATOM 522 C CE . MET 68 68 ? A 3.174 11.169 -15.177 1.000 1 A MET 59.256 1
ATOM 523 N N . ARG 69 69 ? A 5.556 13.288 -9.989 1.000 1 A ARG 84.521 1
ATOM 524 C CA . ARG 69 69 ? A 5.675 12.778 -8.607 1.000 1 A ARG 85.041 1
ATOM 525 C C . ARG 69 69 ? A 5.168 13.792 -7.604 1.000 1 A ARG 87.727 1
ATOM 526 O O . ARG 69 69 ? A 4.391 13.466 -6.702 1.000 1 A ARG 88.970 1
ATOM 527 C CB . ARG 69 69 ? A 7.135 12.420 -8.307 1.000 1 A ARG 82.617 1
ATOM 528 C CG . ARG 69 69 ? A 7.410 12.054 -6.861 1.000 1 A ARG 77.495 1
ATOM 529 C CD . ARG 69 69 ? A 8.883 12.249 -6.535 1.000 1 A ARG 72.408 1
ATOM 530 N NE . ARG 69 69 ? A 9.203 13.677 -6.532 1.000 1 A ARG 71.897 1
ATOM 531 C CZ . ARG 69 69 ? A 10.421 14.183 -6.736 1.000 1 A ARG 70.558 1
ATOM 532 N NH1 . ARG 69 69 ? A 11.433 13.376 -7.018 1.000 1 A ARG 66.018 1
ATOM 533 N NH2 . ARG 69 69 ? A 10.601 15.485 -6.660 1.000 1 A ARG 65.053 1
ATOM 534 N N . ASP 70 70 ? A 5.641 15.038 -7.739 1.000 1 A ASP 82.097 1
ATOM 535 C CA . ASP 70 70 ? A 5.243 16.056 -6.778 1.000 1 A ASP 85.507 1
ATOM 536 C C . ASP 70 70 ? A 3.739 16.280 -6.803 1.000 1 A ASP 87.031 1
ATOM 537 O O . ASP 70 70 ? A 3.114 16.404 -5.752 1.000 1 A ASP 87.673 1
ATOM 538 C CB . ASP 70 70 ? A 5.980 17.367 -7.056 1.000 1 A ASP 83.881 1
ATOM 539 C CG . ASP 70 70 ? A 7.482 17.276 -6.824 1.000 1 A ASP 86.890 1
ATOM 540 O OD1 . ASP 70 70 ? A 7.940 16.289 -6.199 1.000 1 A ASP 79.974 1
ATOM 541 O OD2 . ASP 70 70 ? A 8.197 18.173 -7.276 1.000 1 A ASP 79.443 1
ATOM 542 N N . GLN 71 71 ? A 3.103 16.279 -8.004 1.000 1 A GLN 88.051 1
ATOM 543 C CA . GLN 71 71 ? A 1.675 16.521 -8.064 1.000 1 A GLN 86.625 1
ATOM 544 C C . GLN 71 71 ? A 0.899 15.390 -7.399 1.000 1 A GLN 87.009 1
ATOM 545 O O . GLN 71 71 ? A -0.089 15.648 -6.678 1.000 1 A GLN 86.887 1
ATOM 546 C CB . GLN 71 71 ? A 1.221 16.685 -9.521 1.000 1 A GLN 84.282 1
ATOM 547 C CG . GLN 71 71 ? A -0.262 17.020 -9.634 1.000 1 A GLN 72.860 1
ATOM 548 C CD . GLN 71 71 ? A -0.630 18.376 -9.101 1.000 1 A GLN 66.196 1
ATOM 549 O OE1 . GLN 71 71 ? A 0.230 19.240 -8.891 1.000 1 A GLN 62.339 1
ATOM 550 N NE2 . GLN 71 71 ? A -1.897 18.579 -8.852 1.000 1 A GLN 60.071 1
ATOM 551 N N . TYR 72 72 ? A 1.320 14.120 -7.600 1.000 1 A TYR 85.674 1
ATOM 552 C CA . TYR 72 72 ? A 0.626 13.038 -6.931 1.000 1 A TYR 85.027 1
ATOM 553 C C . TYR 72 72 ? A 0.821 13.051 -5.436 1.000 1 A TYR 87.596 1
ATOM 554 O O . TYR 72 72 ? A -0.099 12.724 -4.670 1.000 1 A TYR 87.498 1
ATOM 555 C CB . TYR 72 72 ? A 1.021 11.681 -7.517 1.000 1 A TYR 81.284 1
ATOM 556 C CG . TYR 72 72 ? A 0.201 11.297 -8.705 1.000 1 A TYR 75.540 1
ATOM 557 C CD1 . TYR 72 72 ? A 0.582 11.671 -9.997 1.000 1 A TYR 70.587 1
ATOM 558 C CD2 . TYR 72 72 ? A -0.977 10.591 -8.560 1.000 1 A TYR 69.434 1
ATOM 559 C CE1 . TYR 72 72 ? A -0.189 11.328 -11.102 1.000 1 A TYR 67.223 1
ATOM 560 C CE2 . TYR 72 72 ? A -1.750 10.241 -9.662 1.000 1 A TYR 68.099 1
ATOM 561 C CZ . TYR 72 72 ? A -1.349 10.620 -10.931 1.000 1 A TYR 64.869 1
ATOM 562 O OH . TYR 72 72 ? A -2.095 10.279 -12.022 1.000 1 A TYR 69.369 1
ATOM 563 N N . MET 73 73 ? A 2.034 13.401 -4.974 1.000 1 A MET 86.036 1
ATOM 564 C CA . MET 73 73 ? A 2.258 13.517 -3.528 1.000 1 A MET 87.999 1
ATOM 565 C C . MET 73 73 ? A 1.398 14.627 -2.929 1.000 1 A MET 90.424 1
ATOM 566 O O . MET 73 73 ? A 0.858 14.458 -1.833 1.000 1 A MET 89.887 1
ATOM 567 C CB . MET 73 73 ? A 3.711 13.759 -3.232 1.000 1 A MET 85.577 1
ATOM 568 C CG . MET 73 73 ? A 4.609 12.598 -3.640 1.000 1 A MET 82.648 1
ATOM 569 S SD . MET 73 73 ? A 3.996 10.992 -3.127 1.000 1 A MET 78.817 1
ATOM 570 C CE . MET 73 73 ? A 3.598 10.255 -4.695 1.000 1 A MET 68.813 1
ATOM 571 N N . ARG 74 74 ? A 1.257 15.742 -3.657 1.000 1 A ARG 92.600 1
ATOM 572 C CA . ARG 74 74 ? A 0.440 16.848 -3.132 1.000 1 A ARG 92.617 1
ATOM 573 C C . ARG 74 74 ? A -1.052 16.521 -3.194 1.000 1 A ARG 93.490 1
ATOM 574 O O . ARG 74 74 ? A -1.809 16.917 -2.298 1.000 1 A ARG 94.001 1
ATOM 575 C CB . ARG 74 74 ? A 0.680 18.133 -3.941 1.000 1 A ARG 90.878 1
ATOM 576 C CG . ARG 74 74 ? A 2.073 18.687 -3.797 1.000 1 A ARG 88.149 1
ATOM 577 C CD . ARG 74 74 ? A 2.214 19.984 -4.559 1.000 1 A ARG 87.187 1
ATOM 578 N NE . ARG 74 74 ? A 3.623 20.277 -4.773 1.000 1 A ARG 80.840 1
ATOM 579 C CZ . ARG 74 74 ? A 4.256 20.164 -5.947 1.000 1 A ARG 79.878 1
ATOM 580 N NH1 . ARG 74 74 ? A 3.607 19.839 -7.031 1.000 1 A ARG 71.232 1
ATOM 581 N NH2 . ARG 74 74 ? A 5.578 20.402 -6.014 1.000 1 A ARG 71.544 1
ATOM 582 N N . THR 75 75 ? A -1.504 15.850 -4.263 1.000 1 A THR 94.089 1
ATOM 583 C CA . THR 75 75 ? A -2.932 15.711 -4.522 1.000 1 A THR 93.481 1
ATOM 584 C C . THR 75 75 ? A -3.460 14.311 -4.240 1.000 1 A THR 95.318 1
ATOM 585 O O . THR 75 75 ? A -4.689 14.112 -4.269 1.000 1 A THR 94.871 1
ATOM 586 C CB . THR 75 75 ? A -3.251 16.058 -5.990 1.000 1 A THR 90.578 1
ATOM 587 O OG1 . THR 75 75 ? A -2.641 15.121 -6.848 1.000 1 A THR 84.366 1
ATOM 588 C CG2 . THR 75 75 ? A -2.787 17.483 -6.309 1.000 1 A THR 84.045 1
ATOM 589 N N . GLY 76 76 ? A -2.597 13.313 -3.994 1.000 1 A GLY 96.668 1
ATOM 590 C CA . GLY 76 76 ? A -3.083 11.982 -3.682 1.000 1 A GLY 97.329 1
ATOM 591 C C . GLY 76 76 ? A -4.046 11.988 -2.517 1.000 1 A GLY 97.956 1
ATOM 592 O O . GLY 76 76 ? A -3.772 12.599 -1.488 1.000 1 A GLY 97.808 1
ATOM 593 N N . GLU 77 77 ? A -5.161 11.309 -2.683 1.000 1 A GLU 98.293 1
ATOM 594 C CA . GLU 77 77 ? A -6.209 11.299 -1.664 1.000 1 A GLU 98.399 1
ATOM 595 C C . GLU 77 77 ? A -6.044 10.133 -0.691 1.000 1 A GLU 98.548 1
ATOM 596 O O . GLU 77 77 ? A -6.562 10.182 0.432 1.000 1 A GLU 98.370 1
ATOM 597 C CB . GLU 77 77 ? A -7.592 11.202 -2.303 1.000 1 A GLU 98.159 1
ATOM 598 C CG . GLU 77 77 ? A -7.946 12.419 -3.136 1.000 1 A GLU 97.785 1
ATOM 599 C CD . GLU 77 77 ? A -9.275 12.231 -3.843 1.000 1 A GLU 97.367 1
ATOM 600 O OE1 . GLU 77 77 ? A -9.291 11.588 -4.910 1.000 1 A GLU 93.449 1
ATOM 601 O OE2 . GLU 77 77 ? A -10.275 12.734 -3.292 1.000 1 A GLU 92.657 1
ATOM 602 N N . GLY 78 78 ? A -5.359 9.071 -1.148 1.000 1 A GLY 98.595 1
ATOM 603 C CA . GLY 78 78 ? A -5.181 7.899 -0.302 1.000 1 A GLY 98.624 1
ATOM 604 C C . GLY 78 78 ? A -4.022 7.069 -0.803 1.000 1 A GLY 98.677 1
ATOM 605 O O . GLY 78 78 ? A -3.686 7.107 -1.988 1.000 1 A GLY 98.653 1
ATOM 606 N N . PHE 79 79 ? A -3.408 6.356 0.121 1.000 1 A PHE 98.755 1
ATOM 607 C CA . PHE 79 79 ? A -2.148 5.671 -0.113 1.000 1 A PHE 98.742 1
ATOM 608 C C . PHE 79 79 ? A -2.257 4.223 0.314 1.000 1 A PHE 98.802 1
ATOM 609 O O . PHE 79 79 ? A -2.679 3.942 1.446 1.000 1 A PHE 98.786 1
ATOM 610 C CB . PHE 79 79 ? A -1.035 6.343 0.671 1.000 1 A PHE 98.582 1
ATOM 611 C CG . PHE 79 79 ? A -0.751 7.747 0.224 1.000 1 A PHE 98.481 1
ATOM 612 C CD1 . PHE 79 79 ? A 0.334 8.018 -0.590 1.000 1 A PHE 98.310 1
ATOM 613 C CD2 . PHE 79 79 ? A -1.578 8.781 0.604 1.000 1 A PHE 98.281 1
ATOM 614 C CE1 . PHE 79 79 ? A 0.584 9.313 -1.016 1.000 1 A PHE 97.864 1
ATOM 615 C CE2 . PHE 79 79 ? A -1.340 10.067 0.167 1.000 1 A PHE 97.962 1
ATOM 616 C CZ . PHE 79 79 ? A -0.253 10.336 -0.634 1.000 1 A PHE 97.846 1
ATOM 617 N N . LEU 80 80 ? A -1.868 3.301 -0.596 1.000 1 A LEU 98.821 1
ATOM 618 C CA . LEU 80 80 ? A -1.591 1.927 -0.215 1.000 1 A LEU 98.849 1
ATOM 619 C C . LEU 80 80 ? A -0.138 1.841 0.149 1.000 1 A LEU 98.863 1
ATOM 620 O O . LEU 80 80 ? A 0.727 2.131 -0.683 1.000 1 A LEU 98.809 1
ATOM 621 C CB . LEU 80 80 ? A -1.848 0.962 -1.354 1.000 1 A LEU 98.670 1
ATOM 622 C CG . LEU 80 80 ? A -3.269 0.667 -1.802 1.000 1 A LEU 96.457 1
ATOM 623 C CD1 . LEU 80 80 ? A -4.213 0.468 -0.641 1.000 1 A LEU 97.806 1
ATOM 624 C CD2 . LEU 80 80 ? A -3.221 -0.584 -2.685 1.000 1 A LEU 98.047 1
ATOM 625 N N . SER 81 81 ? A 0.158 1.458 1.403 1.000 1 A SER 98.934 1
ATOM 626 C CA . SER 81 81 ? A 1.534 1.270 1.846 1.000 1 A SER 98.935 1
ATOM 627 C C . SER 81 81 ? A 1.806 -0.219 1.851 1.000 1 A SER 98.963 1
ATOM 628 O O . SER 81 81 ? A 1.252 -0.973 2.656 1.000 1 A SER 98.953 1
ATOM 629 C CB . SER 81 81 ? A 1.719 1.858 3.235 1.000 1 A SER 98.795 1
ATOM 630 O OG . SER 81 81 ? A 1.571 3.282 3.204 1.000 1 A SER 97.662 1
ATOM 631 N N . VAL 82 82 ? A 2.683 -0.664 0.932 1.000 1 A VAL 98.942 1
ATOM 632 C CA . VAL 82 82 ? A 2.868 -2.075 0.641 1.000 1 A VAL 98.952 1
ATOM 633 C C . VAL 82 82 ? A 4.181 -2.557 1.176 1.000 1 A VAL 98.950 1
ATOM 634 O O . VAL 82 82 ? A 5.216 -1.923 0.951 1.000 1 A VAL 98.926 1
ATOM 635 C CB . VAL 82 82 ? A 2.794 -2.331 -0.872 1.000 1 A VAL 98.949 1
ATOM 636 C CG1 . VAL 82 82 ? A 1.550 -1.688 -1.482 1.000 1 A VAL 98.952 1
ATOM 637 C CG2 . VAL 82 82 ? A 2.836 -3.820 -1.179 1.000 1 A VAL 98.941 1
ATOM 638 N N . PHE 83 83 ? A 4.164 -3.700 1.880 1.000 1 A PHE 98.978 1
ATOM 639 C CA . PHE 83 83 ? A 5.377 -4.453 2.203 1.000 1 A PHE 98.981 1
ATOM 640 C C . PHE 83 83 ? A 5.138 -5.895 1.733 1.000 1 A PHE 98.980 1
ATOM 641 O O . PHE 83 83 ? A 4.027 -6.272 1.384 1.000 1 A PHE 98.978 1
ATOM 642 C CB . PHE 83 83 ? A 5.690 -4.401 3.684 1.000 1 A PHE 98.978 1
ATOM 643 C CG . PHE 83 83 ? A 4.715 -5.131 4.550 1.000 1 A PHE 98.981 1
ATOM 644 C CD1 . PHE 83 83 ? A 3.555 -4.501 5.002 1.000 1 A PHE 98.977 1
ATOM 645 C CD2 . PHE 83 83 ? A 4.967 -6.433 4.951 1.000 1 A PHE 98.977 1
ATOM 646 C CE1 . PHE 83 83 ? A 2.643 -5.186 5.795 1.000 1 A PHE 98.974 1
ATOM 647 C CE2 . PHE 83 83 ? A 4.055 -7.133 5.747 1.000 1 A PHE 98.967 1
ATOM 648 C CZ . PHE 83 83 ? A 2.893 -6.513 6.170 1.000 1 A PHE 98.968 1
ATOM 649 N N . ALA 84 84 ? A 6.223 -6.670 1.669 1.000 1 A ALA 98.952 1
ATOM 650 C CA . ALA 84 84 ? A 6.148 -8.082 1.288 1.000 1 A ALA 98.953 1
ATOM 651 C C . ALA 84 84 ? A 6.280 -8.916 2.551 1.000 1 A ALA 98.955 1
ATOM 652 O O . ALA 84 84 ? A 7.191 -8.685 3.365 1.000 1 A ALA 98.939 1
ATOM 653 C CB . ALA 84 84 ? A 7.234 -8.429 0.277 1.000 1 A ALA 98.918 1
ATOM 654 N N . ILE 85 85 ? A 5.413 -9.916 2.733 1.000 1 A ILE 98.904 1
ATOM 655 C CA . ILE 85 85 ? A 5.371 -10.695 3.974 1.000 1 A ILE 98.872 1
ATOM 656 C C . ILE 85 85 ? A 6.637 -11.540 4.122 1.000 1 A ILE 98.856 1
ATOM 657 O O . ILE 85 85 ? A 6.860 -12.081 5.209 1.000 1 A ILE 98.785 1
ATOM 658 C CB . ILE 85 85 ? A 4.088 -11.520 4.112 1.000 1 A ILE 98.810 1
ATOM 659 C CG1 . ILE 85 85 ? A 3.957 -12.540 2.982 1.000 1 A ILE 98.664 1
ATOM 660 C CG2 . ILE 85 85 ? A 2.873 -10.578 4.173 1.000 1 A ILE 98.610 1
ATOM 661 C CD1 . ILE 85 85 ? A 4.611 -13.877 3.250 1.000 1 A ILE 98.326 1
ATOM 662 N N . ASN 86 86 ? A 7.451 -11.690 3.066 1.000 1 A ASN 98.846 1
ATOM 663 C CA . ASN 86 86 ? A 8.715 -12.419 3.140 1.000 1 A ASN 98.809 1
ATOM 664 C C . ASN 86 86 ? A 9.924 -11.474 3.174 1.000 1 A ASN 98.805 1
ATOM 665 O O . ASN 86 86 ? A 11.054 -11.912 2.899 1.000 1 A ASN 98.707 1
ATOM 666 C CB . ASN 86 86 ? A 8.839 -13.399 1.976 1.000 1 A ASN 98.739 1
ATOM 667 C CG . ASN 86 86 ? A 9.014 -12.671 0.646 1.000 1 A ASN 98.694 1
ATOM 668 O OD1 . ASN 86 86 ? A 8.545 -11.551 0.463 1.000 1 A ASN 98.477 1
ATOM 669 N ND2 . ASN 86 86 ? A 9.638 -13.323 -0.325 1.000 1 A ASN 97.882 1
ATOM 670 N N . ASN 87 87 ? A 9.712 -10.179 3.468 1.000 1 A ASN 98.713 1
ATOM 671 C CA . ASN 87 87 ? A 10.801 -9.185 3.420 1.000 1 A ASN 98.693 1
ATOM 672 C C . ASN 87 87 ? A 10.653 -8.242 4.607 1.000 1 A ASN 98.773 1
ATOM 673 O O . ASN 87 87 ? A 9.954 -7.251 4.529 1.000 1 A ASN 98.724 1
ATOM 674 C CB . ASN 87 87 ? A 10.728 -8.442 2.087 1.000 1 A ASN 98.401 1
ATOM 675 C CG . ASN 87 87 ? A 11.881 -7.487 1.925 1.000 1 A ASN 97.336 1
ATOM 676 O OD1 . ASN 87 87 ? A 12.472 -7.016 2.897 1.000 1 A ASN 93.061 1
ATOM 677 N ND2 . ASN 87 87 ? A 12.220 -7.162 0.675 1.000 1 A ASN 91.255 1
ATOM 678 N N . THR 88 88 ? A 11.314 -8.604 5.717 1.000 1 A THR 98.828 1
ATOM 679 C CA . THR 88 88 ? A 11.216 -7.818 6.926 1.000 1 A THR 98.800 1
ATOM 680 C C . THR 88 88 ? A 11.679 -6.377 6.700 1.000 1 A THR 98.836 1
ATOM 681 O O . THR 88 88 ? A 11.077 -5.451 7.270 1.000 1 A THR 98.775 1
ATOM 682 C CB . THR 88 88 ? A 12.033 -8.490 8.040 1.000 1 A THR 98.510 1
ATOM 683 O OG1 . THR 88 88 ? A 11.414 -9.739 8.379 1.000 1 A THR 94.005 1
ATOM 684 C CG2 . THR 88 88 ? A 12.097 -7.612 9.285 1.000 1 A THR 93.069 1
ATOM 685 N N . LYS 89 89 ? A 12.682 -6.166 5.881 1.000 1 A LYS 98.842 1
ATOM 686 C CA . LYS 89 89 ? A 13.150 -4.791 5.615 1.000 1 A LYS 98.818 1
ATOM 687 C C . LYS 89 89 ? A 12.027 -3.940 5.010 1.000 1 A LYS 98.825 1
ATOM 688 O O . LYS 89 89 ? A 11.870 -2.769 5.377 1.000 1 A LYS 98.759 1
ATOM 689 C CB . LYS 89 89 ? A 14.370 -4.825 4.721 1.000 1 A LYS 98.702 1
ATOM 690 C CG . LYS 89 89 ? A 14.910 -3.409 4.393 1.000 1 A LYS 96.426 1
ATOM 691 C CD . LYS 89 89 ? A 15.378 -2.678 5.646 1.000 1 A LYS 89.499 1
ATOM 692 C CE . LYS 89 89 ? A 16.234 -1.472 5.304 1.000 1 A LYS 89.579 1
ATOM 693 N NZ . LYS 89 89 ? A 15.445 -0.420 4.541 1.000 1 A LYS 81.912 1
ATOM 694 N N . SER 90 90 ? A 11.244 -4.535 4.089 1.000 1 A SER 98.907 1
ATOM 695 C CA . SER 90 90 ? A 10.141 -3.768 3.500 1.000 1 A SER 98.894 1
ATOM 696 C C . SER 90 90 ? A 9.097 -3.404 4.564 1.000 1 A SER 98.886 1
ATOM 697 O O . SER 90 90 ? A 8.473 -2.341 4.464 1.000 1 A SER 98.831 1
ATOM 698 C CB . SER 90 90 ? A 9.486 -4.528 2.345 1.000 1 A SER 98.891 1
ATOM 699 O OG . SER 90 90 ? A 8.719 -5.629 2.793 1.000 1 A SER 98.909 1
ATOM 700 N N . PHE 91 91 ? A 8.882 -4.259 5.554 1.000 1 A PHE 98.935 1
ATOM 701 C CA . PHE 91 91 ? A 7.976 -3.939 6.649 1.000 1 A PHE 98.929 1
ATOM 702 C C . PHE 91 91 ? A 8.550 -2.827 7.538 1.000 1 A PHE 98.900 1
ATOM 703 O O . PHE 91 91 ? A 7.834 -1.920 7.937 1.000 1 A PHE 98.846 1
ATOM 704 C CB . PHE 91 91 ? A 7.725 -5.219 7.479 1.000 1 A PHE 98.903 1
ATOM 705 C CG . PHE 91 91 ? A 6.748 -5.048 8.604 1.000 1 A PHE 98.902 1
ATOM 706 C CD1 . PHE 91 91 ? A 5.414 -4.825 8.350 1.000 1 A PHE 98.879 1
ATOM 707 C CD2 . PHE 91 91 ? A 7.169 -5.127 9.930 1.000 1 A PHE 98.841 1
ATOM 708 C CE1 . PHE 91 91 ? A 4.507 -4.696 9.370 1.000 1 A PHE 98.795 1
ATOM 709 C CE2 . PHE 91 91 ? A 6.265 -4.973 10.961 1.000 1 A PHE 98.717 1
ATOM 710 C CZ . PHE 91 91 ? A 4.929 -4.763 10.674 1.000 1 A PHE 98.740 1
ATOM 711 N N . GLU 92 92 ? A 9.880 -2.887 7.809 1.000 1 A GLU 98.797 1
ATOM 712 C CA . GLU 92 92 ? A 10.521 -1.832 8.587 1.000 1 A GLU 98.657 1
ATOM 713 C C . GLU 92 92 ? A 10.441 -0.489 7.856 1.000 1 A GLU 98.594 1
ATOM 714 O O . GLU 92 92 ? A 10.429 0.563 8.491 1.000 1 A GLU 98.282 1
ATOM 715 C CB . GLU 92 92 ? A 11.967 -2.203 8.864 1.000 1 A GLU 98.465 1
ATOM 716 C CG . GLU 92 92 ? A 12.098 -3.444 9.739 1.000 1 A GLU 97.925 1
ATOM 717 C CD . GLU 92 92 ? A 13.501 -4.010 9.787 1.000 1 A GLU 97.059 1
ATOM 718 O OE1 . GLU 92 92 ? A 14.370 -3.586 8.995 1.000 1 A GLU 94.025 1
ATOM 719 O OE2 . GLU 92 92 ? A 13.741 -4.884 10.656 1.000 1 A GLU 94.081 1
ATOM 720 N N . ASP 93 93 ? A 10.381 -0.519 6.498 1.000 1 A ASP 98.529 1
ATOM 721 C CA . ASP 93 93 ? A 10.274 0.710 5.699 1.000 1 A ASP 98.428 1
ATOM 722 C C . ASP 93 93 ? A 8.940 1.431 5.846 1.000 1 A ASP 98.498 1
ATOM 723 O O . ASP 93 93 ? A 8.856 2.591 5.465 1.000 1 A ASP 98.156 1
ATOM 724 C CB . ASP 93 93 ? A 10.445 0.389 4.212 1.000 1 A ASP 98.150 1
ATOM 725 C CG . ASP 93 93 ? A 11.863 0.051 3.802 1.000 1 A ASP 97.655 1
ATOM 726 O OD1 . ASP 93 93 ? A 12.804 0.366 4.572 1.000 1 A ASP 95.892 1
ATOM 727 O OD2 . ASP 93 93 ? A 12.010 -0.494 2.680 1.000 1 A ASP 95.084 1
ATOM 728 N N . ILE 94 94 ? A 7.897 0.759 6.337 1.000 1 A ILE 98.749 1
ATOM 729 C CA . ILE 94 94 ? A 6.537 1.328 6.307 1.000 1 A ILE 98.714 1
ATOM 730 C C . ILE 94 94 ? A 6.476 2.630 7.088 1.000 1 A ILE 98.470 1
ATOM 731 O O . ILE 94 94 ? A 5.843 3.592 6.651 1.000 1 A ILE 98.242 1
ATOM 732 C CB . ILE 94 94 ? A 5.518 0.318 6.815 1.000 1 A ILE 98.750 1
ATOM 733 C CG1 . ILE 94 94 ? A 5.395 -0.821 5.790 1.000 1 A ILE 98.784 1
ATOM 734 C CG2 . ILE 94 94 ? A 4.171 0.977 7.080 1.000 1 A ILE 98.670 1
ATOM 735 C CD1 . ILE 94 94 ? A 4.795 -0.446 4.465 1.000 1 A ILE 98.725 1
ATOM 736 N N . HIS 95 95 ? A 7.150 2.676 8.254 1.000 1 A HIS 98.022 1
ATOM 737 C CA . HIS 95 95 ? A 7.162 3.899 9.054 1.000 1 A HIS 97.309 1
ATOM 738 C C . HIS 95 95 ? A 7.667 5.102 8.256 1.000 1 A HIS 97.409 1
ATOM 739 O O . HIS 95 95 ? A 7.106 6.189 8.324 1.000 1 A HIS 97.103 1
ATOM 740 C CB . HIS 95 95 ? A 8.004 3.692 10.302 1.000 1 A HIS 96.000 1
ATOM 741 C CG . HIS 95 95 ? A 8.335 4.962 11.036 1.000 1 A HIS 82.886 1
ATOM 742 N ND1 . HIS 95 95 ? A 7.422 5.556 11.872 1.000 1 A HIS 77.153 1
ATOM 743 C CD2 . HIS 95 95 ? A 9.444 5.703 11.002 1.000 1 A HIS 78.996 1
ATOM 744 C CE1 . HIS 95 95 ? A 7.963 6.670 12.351 1.000 1 A HIS 75.378 1
ATOM 745 N NE2 . HIS 95 95 ? A 9.197 6.785 11.830 1.000 1 A HIS 69.682 1
ATOM 746 N N . HIS 96 96 ? A 8.741 4.889 7.452 1.000 1 A HIS 97.352 1
ATOM 747 C CA . HIS 96 96 ? A 9.289 5.977 6.639 1.000 1 A HIS 96.945 1
ATOM 748 C C . HIS 96 96 ? A 8.270 6.495 5.635 1.000 1 A HIS 97.061 1
ATOM 749 O O . HIS 96 96 ? A 8.092 7.702 5.515 1.000 1 A HIS 96.613 1
ATOM 750 C CB . HIS 96 96 ? A 10.533 5.457 5.928 1.000 1 A HIS 96.081 1
ATOM 751 C CG . HIS 96 96 ? A 11.001 6.311 4.801 1.000 1 A HIS 87.188 1
ATOM 752 N ND1 . HIS 96 96 ? A 11.606 7.537 4.998 1.000 1 A HIS 83.999 1
ATOM 753 C CD2 . HIS 96 96 ? A 10.948 6.103 3.462 1.000 1 A HIS 85.373 1
ATOM 754 C CE1 . HIS 96 96 ? A 11.916 8.034 3.810 1.000 1 A HIS 84.474 1
ATOM 755 N NE2 . HIS 96 96 ? A 11.538 7.190 2.871 1.000 1 A HIS 78.835 1
ATOM 756 N N . TYR 97 97 ? A 7.602 5.563 4.923 1.000 1 A TYR 97.380 1
ATOM 757 C CA . TYR 97 97 ? A 6.601 6.026 3.957 1.000 1 A TYR 97.085 1
ATOM 758 C C . TYR 97 97 ? A 5.448 6.758 4.623 1.000 1 A TYR 97.037 1
ATOM 759 O O . TYR 97 97 ? A 4.993 7.785 4.108 1.000 1 A TYR 96.749 1
ATOM 760 C CB . TYR 97 97 ? A 6.111 4.850 3.124 1.000 1 A TYR 96.867 1
ATOM 761 C CG . TYR 97 97 ? A 7.210 4.312 2.239 1.000 1 A TYR 96.630 1
ATOM 762 C CD1 . TYR 97 97 ? A 7.615 5.020 1.119 1.000 1 A TYR 95.617 1
ATOM 763 C CD2 . TYR 97 97 ? A 7.880 3.138 2.570 1.000 1 A TYR 95.890 1
ATOM 764 C CE1 . TYR 97 97 ? A 8.677 4.569 0.340 1.000 1 A TYR 94.634 1
ATOM 765 C CE2 . TYR 97 97 ? A 8.930 2.679 1.791 1.000 1 A TYR 95.222 1
ATOM 766 C CZ . TYR 97 97 ? A 9.330 3.407 0.681 1.000 1 A TYR 95.012 1
ATOM 767 O OH . TYR 97 97 ? A 10.368 2.940 -0.075 1.000 1 A TYR 93.711 1
ATOM 768 N N . ARG 98 98 ? A 4.996 6.258 5.805 1.000 1 A ARG 97.910 1
ATOM 769 C CA . ARG 98 98 ? A 3.874 6.926 6.491 1.000 1 A ARG 97.796 1
ATOM 770 C C . ARG 98 98 ? A 4.268 8.338 6.918 1.000 1 A ARG 97.740 1
ATOM 771 O O . ARG 98 98 ? A 3.486 9.277 6.796 1.000 1 A ARG 97.459 1
ATOM 772 C CB . ARG 98 98 ? A 3.413 6.101 7.697 1.000 1 A ARG 97.594 1
ATOM 773 C CG . ARG 98 98 ? A 2.221 6.721 8.412 1.000 1 A ARG 95.914 1
ATOM 774 C CD . ARG 98 98 ? A 1.589 5.734 9.358 1.000 1 A ARG 93.700 1
ATOM 775 N NE . ARG 98 98 ? A 0.396 6.314 9.936 1.000 1 A ARG 91.390 1
ATOM 776 C CZ . ARG 98 98 ? A 0.334 6.883 11.132 1.000 1 A ARG 90.869 1
ATOM 777 N NH1 . ARG 98 98 ? A 1.401 7.017 11.877 1.000 1 A ARG 83.922 1
ATOM 778 N NH2 . ARG 98 98 ? A -0.844 7.349 11.564 1.000 1 A ARG 84.628 1
ATOM 779 N N . GLU 99 99 ? A 5.515 8.495 7.413 1.000 1 A GLU 97.639 1
ATOM 780 C CA . GLU 99 99 ? A 5.947 9.824 7.850 1.000 1 A GLU 97.136 1
ATOM 781 C C . GLU 99 99 ? A 6.030 10.784 6.668 1.000 1 A GLU 96.617 1
ATOM 782 O O . GLU 99 99 ? A 5.588 11.935 6.777 1.000 1 A GLU 96.133 1
ATOM 783 C CB . GLU 99 99 ? A 7.288 9.746 8.596 1.000 1 A GLU 96.698 1
ATOM 784 C CG . GLU 99 99 ? A 7.153 9.153 9.981 1.000 1 A GLU 93.124 1
ATOM 785 C CD . GLU 99 99 ? A 6.309 10.002 10.898 1.000 1 A GLU 87.407 1
ATOM 786 O OE1 . GLU 99 99 ? A 6.527 11.249 10.929 1.000 1 A GLU 80.137 1
ATOM 787 O OE2 . GLU 99 99 ? A 5.422 9.468 11.597 1.000 1 A GLU 79.583 1
ATOM 788 N N . GLN 100 100 ? A 6.590 10.313 5.533 1.000 1 A GLN 95.760 1
ATOM 789 C CA . GLN 100 100 ? A 6.679 11.188 4.372 1.000 1 A GLN 95.054 1
ATOM 790 C C . GLN 100 100 ? A 5.311 11.595 3.841 1.000 1 A GLN 95.554 1
ATOM 791 O O . GLN 100 100 ? A 5.109 12.724 3.441 1.000 1 A GLN 94.693 1
ATOM 792 C CB . GLN 100 100 ? A 7.507 10.523 3.267 1.000 1 A GLN 93.448 1
ATOM 793 C CG . GLN 100 100 ? A 8.944 10.272 3.672 1.000 1 A GLN 90.416 1
ATOM 794 C CD . GLN 100 100 ? A 9.628 11.518 4.149 1.000 1 A GLN 88.468 1
ATOM 795 O OE1 . GLN 100 100 ? A 9.623 12.540 3.464 1.000 1 A GLN 84.895 1
ATOM 796 N NE2 . GLN 100 100 ? A 10.233 11.447 5.333 1.000 1 A GLN 82.117 1
ATOM 797 N N . ILE 101 101 ? A 4.355 10.636 3.848 1.000 1 A ILE 96.444 1
ATOM 798 C CA . ILE 101 101 ? A 3.001 10.957 3.399 1.000 1 A ILE 96.982 1
ATOM 799 C C . ILE 101 101 ? A 2.390 12.046 4.276 1.000 1 A ILE 97.167 1
ATOM 800 O O . ILE 101 101 ? A 1.807 13.013 3.768 1.000 1 A ILE 97.205 1
ATOM 801 C CB . ILE 101 101 ? A 2.133 9.699 3.376 1.000 1 A ILE 97.410 1
ATOM 802 C CG1 . ILE 101 101 ? A 2.626 8.737 2.300 1.000 1 A ILE 97.595 1
ATOM 803 C CG2 . ILE 101 101 ? A 0.663 10.051 3.150 1.000 1 A ILE 97.516 1
ATOM 804 C CD1 . ILE 101 101 ? A 2.099 7.321 2.491 1.000 1 A ILE 97.348 1
ATOM 805 N N . LYS 102 102 ? A 2.485 11.867 5.622 1.000 1 A LYS 97.549 1
ATOM 806 C CA . LYS 102 102 ? A 1.891 12.846 6.535 1.000 1 A LYS 97.205 1
ATOM 807 C C . LYS 102 102 ? A 2.545 14.219 6.385 1.000 1 A LYS 96.856 1
ATOM 808 O O . LYS 102 102 ? A 1.873 15.252 6.479 1.000 1 A LYS 96.695 1
ATOM 809 C CB . LYS 102 102 ? A 2.023 12.357 7.971 1.000 1 A LYS 97.016 1
ATOM 810 C CG . LYS 102 102 ? A 1.164 11.138 8.300 1.000 1 A LYS 94.930 1
ATOM 811 C CD . LYS 102 102 ? A 1.592 10.443 9.562 1.000 1 A LYS 92.204 1
ATOM 812 C CE . LYS 102 102 ? A 1.634 11.410 10.725 1.000 1 A LYS 86.666 1
ATOM 813 N NZ . LYS 102 102 ? A 2.112 10.740 11.945 1.000 1 A LYS 88.089 1
ATOM 814 N N . ARG 103 103 ? A 3.893 14.214 6.158 1.000 1 A ARG 96.764 1
ATOM 815 C CA . ARG 103 103 ? A 4.586 15.502 5.995 1.000 1 A ARG 95.616 1
ATOM 816 C C . ARG 103 103 ? A 4.137 16.217 4.704 1.000 1 A ARG 95.551 1
ATOM 817 O O . ARG 103 103 ? A 3.879 17.432 4.722 1.000 1 A ARG 95.488 1
ATOM 818 C CB . ARG 103 103 ? A 6.091 15.306 5.986 1.000 1 A ARG 94.132 1
ATOM 819 C CG . ARG 103 103 ? A 6.650 14.974 7.347 1.000 1 A ARG 85.062 1
ATOM 820 C CD . ARG 103 103 ? A 8.119 14.663 7.294 1.000 1 A ARG 81.476 1
ATOM 821 N NE . ARG 103 103 ? A 8.626 14.288 8.607 1.000 1 A ARG 77.815 1
ATOM 822 C CZ . ARG 103 103 ? A 9.842 13.804 8.807 1.000 1 A ARG 73.765 1
ATOM 823 N NH1 . ARG 103 103 ? A 10.664 13.579 7.791 1.000 1 A ARG 69.946 1
ATOM 824 N NH2 . ARG 103 103 ? A 10.229 13.500 10.037 1.000 1 A ARG 68.769 1
ATOM 825 N N . VAL 104 104 ? A 4.023 15.465 3.584 1.000 1 A VAL 95.235 1
ATOM 826 C CA . VAL 104 104 ? A 3.627 16.079 2.318 1.000 1 A VAL 94.748 1
ATOM 827 C C . VAL 104 104 ? A 2.192 16.556 2.367 1.000 1 A VAL 95.537 1
ATOM 828 O O . VAL 104 104 ? A 1.866 17.622 1.815 1.000 1 A VAL 94.734 1
ATOM 829 C CB . VAL 104 104 ? A 3.878 15.114 1.154 1.000 1 A VAL 92.386 1
ATOM 830 C CG1 . VAL 104 104 ? A 5.364 14.919 0.955 1.000 1 A VAL 89.626 1
ATOM 831 C CG2 . VAL 104 104 ? A 3.234 15.616 -0.118 1.000 1 A VAL 87.728 1
ATOM 832 N N . LYS 105 105 ? A 1.309 15.771 3.021 1.000 1 A LYS 95.825 1
ATOM 833 C CA . LYS 105 105 ? A -0.126 16.158 3.142 1.000 1 A LYS 95.986 1
ATOM 834 C C . LYS 105 105 ? A -0.357 17.143 4.281 1.000 1 A LYS 95.709 1
ATOM 835 O O . LYS 105 105 ? A -1.473 17.614 4.451 1.000 1 A LYS 94.808 1
ATOM 836 C CB . LYS 105 105 ? A -0.961 14.928 3.341 1.000 1 A LYS 95.822 1
ATOM 837 C CG . LYS 105 105 ? A -0.893 13.921 2.166 1.000 1 A LYS 95.521 1
ATOM 838 C CD . LYS 105 105 ? A -1.466 14.476 0.887 1.000 1 A LYS 94.895 1
ATOM 839 C CE . LYS 105 105 ? A -2.969 14.635 0.945 1.000 1 A LYS 94.442 1
ATOM 840 N NZ . LYS 105 105 ? A -3.480 15.196 -0.347 1.000 1 A LYS 94.730 1
ATOM 841 N N . ASP 106 106 ? A 0.688 17.433 5.105 1.000 1 A ASP 96.727 1
ATOM 842 C CA . ASP 106 106 ? A 0.576 18.313 6.263 1.000 1 A ASP 96.212 1
ATOM 843 C C . ASP 106 106 ? A -0.613 17.889 7.135 1.000 1 A ASP 96.360 1
ATOM 844 O O . ASP 106 106 ? A -1.417 18.713 7.566 1.000 1 A ASP 95.206 1
ATOM 845 C CB . ASP 106 106 ? A 0.471 19.780 5.837 1.000 1 A ASP 95.291 1
ATOM 846 C CG . ASP 106 106 ? A 0.621 20.756 7.007 1.000 1 A ASP 92.305 1
ATOM 847 O OD1 . ASP 106 106 ? A 1.206 20.341 8.059 1.000 1 A ASP 89.569 1
ATOM 848 O OD2 . ASP 106 106 ? A 0.183 21.890 6.871 1.000 1 A ASP 88.515 1
ATOM 849 N N . SER 107 107 ? A -0.690 16.577 7.395 1.000 1 A SER 96.259 1
ATOM 850 C CA . SER 107 107 ? A -1.834 16.045 8.141 1.000 1 A SER 95.559 1
ATOM 851 C C . SER 107 107 ? A -1.451 14.732 8.817 1.000 1 A SER 96.362 1
ATOM 852 O O . SER 107 107 ? A -0.681 13.944 8.281 1.000 1 A SER 96.570 1
ATOM 853 C CB . SER 107 107 ? A -3.007 15.804 7.209 1.000 1 A SER 94.215 1
ATOM 854 O OG . SER 107 107 ? A -4.053 15.051 7.849 1.000 1 A SER 90.911 1
ATOM 855 N N . GLU 108 108 ? A -2.015 14.484 10.009 1.000 1 A GLU 95.692 1
ATOM 856 C CA . GLU 108 108 ? A -1.888 13.210 10.680 1.000 1 A GLU 95.076 1
ATOM 857 C C . GLU 108 108 ? A -3.087 12.310 10.403 1.000 1 A GLU 95.132 1
ATOM 858 O O . GLU 108 108 ? A -3.182 11.218 10.943 1.000 1 A GLU 92.762 1
ATOM 859 C CB . GLU 108 108 ? A -1.731 13.404 12.191 1.000 1 A GLU 93.260 1
ATOM 860 C CG . GLU 108 108 ? A -0.374 13.928 12.573 1.000 1 A GLU 89.931 1
ATOM 861 C CD . GLU 108 108 ? A -0.160 13.881 14.071 1.000 1 A GLU 87.438 1
ATOM 862 O OE1 . GLU 108 108 ? A -0.978 14.456 14.812 1.000 1 A GLU 79.223 1
ATOM 863 O OE2 . GLU 108 108 ? A 0.836 13.274 14.513 1.000 1 A GLU 78.062 1
ATOM 864 N N . ASP 109 109 ? A -4.012 12.773 9.534 1.000 1 A ASP 95.467 1
ATOM 865 C CA . ASP 109 109 ? A -5.242 12.042 9.218 1.000 1 A ASP 95.659 1
ATOM 866 C C . ASP 109 109 ? A -5.363 11.897 7.721 1.000 1 A ASP 96.340 1
ATOM 867 O O . ASP 109 109 ? A -6.142 12.581 7.070 1.000 1 A ASP 95.246 1
ATOM 868 C CB . ASP 109 109 ? A -6.452 12.753 9.811 1.000 1 A ASP 93.935 1
ATOM 869 C CG . ASP 109 109 ? A -7.750 12.001 9.532 1.000 1 A ASP 92.128 1
ATOM 870 O OD1 . ASP 109 109 ? A -7.734 10.762 9.628 1.000 1 A ASP 89.721 1
ATOM 871 O OD2 . ASP 109 109 ? A -8.777 12.681 9.242 1.000 1 A ASP 88.086 1
ATOM 872 N N . VAL 110 110 ? A -4.496 11.003 7.163 1.000 1 A VAL 97.797 1
ATOM 873 C CA . VAL 110 110 ? A -4.431 10.750 5.725 1.000 1 A VAL 98.187 1
ATOM 874 C C . VAL 110 110 ? A -4.963 9.338 5.481 1.000 1 A VAL 98.421 1
ATOM 875 O O . VAL 110 110 ? A -4.477 8.412 6.127 1.000 1 A VAL 98.352 1
ATOM 876 C CB . VAL 110 110 ? A -2.995 10.862 5.195 1.000 1 A VAL 97.929 1
ATOM 877 C CG1 . VAL 110 110 ? A -2.437 12.252 5.472 1.000 1 A VAL 97.493 1
ATOM 878 C CG2 . VAL 110 110 ? A -2.941 10.533 3.708 1.000 1 A VAL 97.831 1
ATOM 879 N N . PRO 111 111 ? A -5.898 9.147 4.570 1.000 1 A PRO 98.664 1
ATOM 880 C CA . PRO 111 111 ? A -6.383 7.776 4.321 1.000 1 A PRO 98.746 1
ATOM 881 C C . PRO 111 111 ? A -5.278 6.882 3.808 1.000 1 A PRO 98.811 1
ATOM 882 O O . PRO 111 111 ? A -4.589 7.209 2.837 1.000 1 A PRO 98.801 1
ATOM 883 C CB . PRO 111 111 ? A -7.473 7.979 3.281 1.000 1 A PRO 98.687 1
ATOM 884 C CG . PRO 111 111 ? A -7.929 9.390 3.473 1.000 1 A PRO 98.518 1
ATOM 885 C CD . PRO 111 111 ? A -6.687 10.147 3.836 1.000 1 A PRO 98.589 1
ATOM 886 N N . MET 112 112 ? A -5.077 5.768 4.485 1.000 1 A MET 98.724 1
ATOM 887 C CA . MET 112 112 ? A -4.046 4.789 4.131 1.000 1 A MET 98.746 1
ATOM 888 C C . MET 112 112 ? A -4.569 3.401 4.430 1.000 1 A MET 98.835 1
ATOM 889 O O . MET 112 112 ? A -5.422 3.222 5.288 1.000 1 A MET 98.703 1
ATOM 890 C CB . MET 112 112 ? A -2.773 4.986 4.968 1.000 1 A MET 98.244 1
ATOM 891 C CG . MET 112 112 ? A -2.087 6.298 4.839 1.000 1 A MET 91.923 1
ATOM 892 S SD . MET 112 112 ? A -0.517 6.269 5.715 1.000 1 A MET 93.176 1
ATOM 893 C CE . MET 112 112 ? A -0.297 7.997 6.070 1.000 1 A MET 83.461 1
ATOM 894 N N . VAL 113 113 ? A -3.995 2.414 3.727 1.000 1 A VAL 98.956 1
ATOM 895 C CA . VAL 113 113 ? A -4.213 1.005 4.036 1.000 1 A VAL 98.975 1
ATOM 896 C C . VAL 113 113 ? A -2.856 0.326 4.037 1.000 1 A VAL 98.981 1
ATOM 897 O O . VAL 113 113 ? A -2.040 0.552 3.136 1.000 1 A VAL 98.973 1
ATOM 898 C CB . VAL 113 113 ? A -5.151 0.324 3.002 1.000 1 A VAL 98.968 1
ATOM 899 C CG1 . VAL 113 113 ? A -6.545 0.958 3.070 1.000 1 A VAL 98.934 1
ATOM 900 C CG2 . VAL 113 113 ? A -5.233 -1.169 3.228 1.000 1 A VAL 98.940 1
ATOM 901 N N . LEU 114 114 ? A -2.591 -0.484 5.061 1.000 1 A LEU 98.976 1
ATOM 902 C CA . LEU 114 114 ? A -1.379 -1.291 5.143 1.000 1 A LEU 98.984 1
ATOM 903 C C . LEU 114 114 ? A -1.598 -2.601 4.409 1.000 1 A LEU 98.987 1
ATOM 904 O O . LEU 114 114 ? A -2.550 -3.343 4.700 1.000 1 A LEU 98.980 1
ATOM 905 C CB . LEU 114 114 ? A -1.024 -1.548 6.607 1.000 1 A LEU 98.975 1
ATOM 906 C CG . LEU 114 114 ? A 0.212 -2.390 6.821 1.000 1 A LEU 98.927 1
ATOM 907 C CD1 . LEU 114 114 ? A 1.451 -1.643 6.289 1.000 1 A LEU 98.895 1
ATOM 908 C CD2 . LEU 114 114 ? A 0.401 -2.703 8.304 1.000 1 A LEU 98.886 1
ATOM 909 N N . VAL 115 115 ? A -0.736 -2.898 3.422 1.000 1 A VAL 98.983 1
ATOM 910 C CA . VAL 115 115 ? A -0.916 -4.061 2.561 1.000 1 A VAL 98.989 1
ATOM 911 C C . VAL 115 115 ? A 0.286 -4.975 2.694 1.000 1 A VAL 98.990 1
ATOM 912 O O . VAL 115 115 ? A 1.422 -4.559 2.449 1.000 1 A VAL 98.987 1
ATOM 913 C CB . VAL 115 115 ? A -1.113 -3.653 1.092 1.000 1 A VAL 98.985 1
ATOM 914 C CG1 . VAL 115 115 ? A -2.369 -2.807 0.948 1.000 1 A VAL 98.977 1
ATOM 915 C CG2 . VAL 115 115 ? A -1.156 -4.861 0.188 1.000 1 A VAL 98.977 1
ATOM 916 N N . GLY 116 116 ? A 0.063 -6.226 3.087 1.000 1 A GLY 98.983 1
ATOM 917 C CA . GLY 116 116 ? A 1.107 -7.224 3.185 1.000 1 A GLY 98.979 1
ATOM 918 C C . GLY 116 116 ? A 0.994 -8.172 2.000 1.000 1 A GLY 98.978 1
ATOM 919 O O . GLY 116 116 ? A 0.177 -9.100 2.011 1.000 1 A GLY 98.956 1
ATOM 920 N N . ASN 117 117 ? A 1.827 -7.936 1.000 1.000 1 A ASN 98.960 1
ATOM 921 C CA . ASN 117 117 ? A 1.721 -8.641 -0.272 1.000 1 A ASN 98.961 1
ATOM 922 C C . ASN 117 117 ? A 2.575 -9.906 -0.297 1.000 1 A ASN 98.943 1
ATOM 923 O O . ASN 117 117 ? A 3.463 -10.102 0.544 1.000 1 A ASN 98.913 1
ATOM 924 C CB . ASN 117 117 ? A 2.100 -7.694 -1.418 1.000 1 A ASN 98.954 1
ATOM 925 C CG . ASN 117 117 ? A 1.733 -8.256 -2.761 1.000 1 A ASN 98.940 1
ATOM 926 O OD1 . ASN 117 117 ? A 0.653 -8.797 -2.942 1.000 1 A ASN 98.706 1
ATOM 927 N ND2 . ASN 117 117 ? A 2.641 -8.172 -3.714 1.000 1 A ASN 98.709 1
ATOM 928 N N . LYS 118 118 ? A 2.344 -10.753 -1.284 1.000 1 A LYS 98.899 1
ATOM 929 C CA . LYS 118 118 ? A 3.011 -12.039 -1.510 1.000 1 A LYS 98.860 1
ATOM 930 C C . LYS 118 118 ? A 2.588 -13.082 -0.504 1.000 1 A LYS 98.866 1
ATOM 931 O O . LYS 118 118 ? A 3.357 -13.936 -0.079 1.000 1 A LYS 98.837 1
ATOM 932 C CB . LYS 118 118 ? A 4.544 -11.915 -1.581 1.000 1 A LYS 98.806 1
ATOM 933 C CG . LYS 118 118 ? A 5.041 -10.825 -2.519 1.000 1 A LYS 98.657 1
ATOM 934 C CD . LYS 118 118 ? A 6.505 -10.974 -2.839 1.000 1 A LYS 98.435 1
ATOM 935 C CE . LYS 118 118 ? A 7.035 -9.814 -3.657 1.000 1 A LYS 98.379 1
ATOM 936 N NZ . LYS 118 118 ? A 8.428 -10.043 -4.101 1.000 1 A LYS 98.350 1
ATOM 937 N N . SER 119 119 ? A 1.304 -13.008 -0.088 1.000 1 A SER 98.830 1
ATOM 938 C CA . SER 119 119 ? A 0.754 -13.940 0.891 1.000 1 A SER 98.761 1
ATOM 939 C C . SER 119 119 ? A 0.749 -15.380 0.384 1.000 1 A SER 98.742 1
ATOM 940 O O . SER 119 119 ? A 0.597 -16.317 1.165 1.000 1 A SER 98.471 1
ATOM 941 C CB . SER 119 119 ? A -0.663 -13.540 1.284 1.000 1 A SER 98.557 1
ATOM 942 O OG . SER 119 119 ? A -1.550 -13.745 0.201 1.000 1 A SER 94.390 1
ATOM 943 N N . ASP 120 120 ? A 0.916 -15.575 -0.925 1.000 1 A ASP 98.840 1
ATOM 944 C CA . ASP 120 120 ? A 1.013 -16.928 -1.500 1.000 1 A ASP 98.814 1
ATOM 945 C C . ASP 120 120 ? A 2.328 -17.616 -1.173 1.000 1 A ASP 98.764 1
ATOM 946 O O . ASP 120 120 ? A 2.413 -18.828 -1.317 1.000 1 A ASP 98.594 1
ATOM 947 C CB . ASP 120 120 ? A 0.845 -16.834 -3.008 1.000 1 A ASP 98.810 1
ATOM 948 C CG . ASP 120 120 ? A 1.861 -15.900 -3.621 1.000 1 A ASP 98.843 1
ATOM 949 O OD1 . ASP 120 120 ? A 1.707 -14.643 -3.466 1.000 1 A ASP 98.627 1
ATOM 950 O OD2 . ASP 120 120 ? A 2.836 -16.383 -4.229 1.000 1 A ASP 98.506 1
ATOM 951 N N . LEU 121 121 ? A 3.364 -16.862 -0.760 1.000 1 A LEU 98.628 1
ATOM 952 C CA . LEU 121 121 ? A 4.682 -17.466 -0.572 1.000 1 A LEU 98.463 1
ATOM 953 C C . LEU 121 121 ? A 4.758 -18.214 0.757 1.000 1 A LEU 98.354 1
ATOM 954 O O . LEU 121 121 ? A 4.125 -17.812 1.740 1.000 1 A LEU 98.152 1
ATOM 955 C CB . LEU 121 121 ? A 5.785 -16.409 -0.623 1.000 1 A LEU 98.271 1
ATOM 956 C CG . LEU 121 121 ? A 6.016 -15.779 -1.993 1.000 1 A LEU 97.946 1
ATOM 957 C CD1 . LEU 121 121 ? A 6.389 -16.848 -3.008 1.000 1 A LEU 97.270 1
ATOM 958 C CD2 . LEU 121 121 ? A 7.116 -14.733 -1.881 1.000 1 A LEU 97.446 1
ATOM 959 N N . PRO 122 122 ? A 5.555 -19.312 0.816 1.000 1 A PRO 98.014 1
ATOM 960 C CA . PRO 122 122 ? A 5.689 -20.067 2.069 1.000 1 A PRO 97.372 1
ATOM 961 C C . PRO 122 122 ? A 6.686 -19.477 3.046 1.000 1 A PRO 96.882 1
ATOM 962 O O . PRO 122 122 ? A 6.615 -19.787 4.241 1.000 1 A PRO 94.108 1
ATOM 963 C CB . PRO 122 122 ? A 6.161 -21.438 1.578 1.000 1 A PRO 96.208 1
ATOM 964 C CG . PRO 122 122 ? A 6.986 -21.109 0.382 1.000 1 A PRO 94.892 1
ATOM 965 C CD . PRO 122 122 ? A 6.289 -19.956 -0.292 1.000 1 A PRO 97.092 1
ATOM 966 N N . SER 123 123 ? A 7.631 -18.623 2.604 1.000 1 A SER 95.372 1
ATOM 967 C CA . SER 123 123 ? A 8.744 -18.188 3.429 1.000 1 A SER 94.123 1
ATOM 968 C C . SER 123 123 ? A 8.414 -16.858 4.096 1.000 1 A SER 94.929 1
ATOM 969 O O . SER 123 123 ? A 8.986 -15.804 3.746 1.000 1 A SER 92.750 1
ATOM 970 C CB . SER 123 123 ? A 10.025 -18.079 2.600 1.000 1 A SER 90.077 1
ATOM 971 O OG . SER 123 123 ? A 11.122 -17.805 3.425 1.000 1 A SER 78.652 1
ATOM 972 N N . ARG 124 124 ? A 7.525 -16.898 5.069 1.000 1 A ARG 97.348 1
ATOM 973 C CA . ARG 124 124 ? A 7.021 -15.728 5.780 1.000 1 A ARG 97.625 1
ATOM 974 C C . ARG 124 124 ? A 8.015 -15.250 6.840 1.000 1 A ARG 97.968 1
ATOM 975 O O . ARG 124 124 ? A 8.508 -16.057 7.601 1.000 1 A ARG 97.116 1
ATOM 976 C CB . ARG 124 124 ? A 5.681 -16.037 6.434 1.000 1 A ARG 96.962 1
ATOM 977 C CG . ARG 124 124 ? A 5.148 -14.957 7.369 1.000 1 A ARG 96.503 1
ATOM 978 C CD . ARG 124 124 ? A 3.833 -15.383 7.981 1.000 1 A ARG 96.137 1
ATOM 979 N NE . ARG 124 124 ? A 2.743 -15.317 7.000 1.000 1 A ARG 96.018 1
ATOM 980 C CZ . ARG 124 124 ? A 2.055 -14.220 6.736 1.000 1 A ARG 96.848 1
ATOM 981 N NH1 . ARG 124 124 ? A 2.355 -13.082 7.346 1.000 1 A ARG 91.444 1
ATOM 982 N NH2 . ARG 124 124 ? A 1.085 -14.240 5.843 1.000 1 A ARG 91.094 1
ATOM 983 N N . THR 125 125 ? A 8.311 -13.944 6.897 1.000 1 A THR 98.694 1
ATOM 984 C CA . THR 125 125 ? A 9.141 -13.375 7.939 1.000 1 A THR 98.703 1
ATOM 985 C C . THR 125 125 ? A 8.406 -12.336 8.766 1.000 1 A THR 98.741 1
ATOM 986 O O . THR 125 125 ? A 8.951 -11.889 9.775 1.000 1 A THR 98.464 1
ATOM 987 C CB . THR 125 125 ? A 10.377 -12.704 7.342 1.000 1 A THR 98.616 1
ATOM 988 O OG1 . THR 125 125 ? A 9.967 -11.654 6.461 1.000 1 A THR 98.353 1
ATOM 989 C CG2 . THR 125 125 ? A 11.237 -13.703 6.593 1.000 1 A THR 98.228 1
ATOM 990 N N . VAL 126 126 ? A 7.203 -11.899 8.358 1.000 1 A VAL 98.697 1
ATOM 991 C CA . VAL 126 126 ? A 6.413 -10.922 9.101 1.000 1 A VAL 98.625 1
ATOM 992 C C . VAL 126 126 ? A 5.092 -11.566 9.471 1.000 1 A VAL 98.460 1
ATOM 993 O O . VAL 126 126 ? A 4.296 -11.901 8.582 1.000 1 A VAL 98.290 1
ATOM 994 C CB . VAL 126 126 ? A 6.160 -9.653 8.271 1.000 1 A VAL 98.616 1
ATOM 995 C CG1 . VAL 126 126 ? A 7.491 -9.057 7.822 1.000 1 A VAL 98.504 1
ATOM 996 C CG2 . VAL 126 126 ? A 5.340 -8.646 9.073 1.000 1 A VAL 98.470 1
ATOM 997 N N . ASP 127 127 ? A 4.848 -11.759 10.773 1.000 1 A ASP 98.252 1
ATOM 998 C CA . ASP 127 127 ? A 3.623 -12.391 11.241 1.000 1 A ASP 97.878 1
ATOM 999 C C . ASP 127 127 ? A 2.418 -11.511 10.969 1.000 1 A ASP 98.148 1
ATOM 1000 O O . ASP 127 127 ? A 2.497 -10.288 11.070 1.000 1 A ASP 98.161 1
ATOM 1001 C CB . ASP 127 127 ? A 3.677 -12.658 12.734 1.000 1 A ASP 96.655 1
ATOM 1002 C CG . ASP 127 127 ? A 4.703 -13.701 13.126 1.000 1 A ASP 87.166 1
ATOM 1003 O OD1 . ASP 127 127 ? A 5.131 -14.484 12.278 1.000 1 A ASP 83.101 1
ATOM 1004 O OD2 . ASP 127 127 ? A 5.051 -13.723 14.326 1.000 1 A ASP 81.378 1
ATOM 1005 N N . THR 128 128 ? A 1.283 -12.128 10.681 1.000 1 A THR 97.695 1
ATOM 1006 C CA . THR 128 128 ? A 0.040 -11.401 10.532 1.000 1 A THR 97.809 1
ATOM 1007 C C . THR 128 128 ? A -0.230 -10.551 11.768 1.000 1 A THR 98.224 1
ATOM 1008 O O . THR 128 128 ? A -0.632 -9.387 11.660 1.000 1 A THR 98.217 1
ATOM 1009 C CB . THR 128 128 ? A -1.120 -12.355 10.273 1.000 1 A THR 97.247 1
ATOM 1010 O OG1 . THR 128 128 ? A -0.936 -13.013 9.012 1.000 1 A THR 96.339 1
ATOM 1011 C CG2 . THR 128 128 ? A -2.452 -11.640 10.245 1.000 1 A THR 96.274 1
ATOM 1012 N N . LYS 129 129 ? A 0.020 -11.124 12.965 1.000 1 A LYS 98.275 1
ATOM 1013 C CA . LYS 129 129 ? A -0.221 -10.365 14.205 1.000 1 A LYS 98.258 1
ATOM 1014 C C . LYS 129 129 ? A 0.666 -9.117 14.273 1.000 1 A LYS 98.397 1
ATOM 1015 O O . LYS 129 129 ? A 0.211 -8.064 14.727 1.000 1 A LYS 98.506 1
ATOM 1016 C CB . LYS 129 129 ? A -0.024 -11.235 15.435 1.000 1 A LYS 97.875 1
ATOM 1017 C CG . LYS 129 129 ? A -0.247 -10.498 16.740 1.000 1 A LYS 88.599 1
ATOM 1018 C CD . LYS 129 129 ? A -0.120 -11.424 17.948 1.000 1 A LYS 79.807 1
ATOM 1019 C CE . LYS 129 129 ? A -0.407 -10.635 19.227 1.000 1 A LYS 77.569 1
ATOM 1020 N NZ . LYS 129 129 ? A 0.591 -9.522 19.413 1.000 1 A LYS 67.175 1
ATOM 1021 N N . GLN 130 130 ? A 1.954 -9.241 13.866 1.000 1 A GLN 98.333 1
ATOM 1022 C CA . GLN 130 130 ? A 2.842 -8.077 13.921 1.000 1 A GLN 98.267 1
ATOM 1023 C C . GLN 130 130 ? A 2.329 -6.970 13.043 1.000 1 A GLN 98.541 1
ATOM 1024 O O . GLN 130 130 ? A 2.319 -5.779 13.412 1.000 1 A GLN 98.528 1
ATOM 1025 C CB . GLN 130 130 ? A 4.249 -8.478 13.506 1.000 1 A GLN 97.689 1
ATOM 1026 C CG . GLN 130 130 ? A 5.274 -7.364 13.573 1.000 1 A GLN 88.257 1
ATOM 1027 C CD . GLN 130 130 ? A 6.659 -7.818 13.147 1.000 1 A GLN 82.310 1
ATOM 1028 O OE1 . GLN 130 130 ? A 6.835 -8.950 12.684 1.000 1 A GLN 82.484 1
ATOM 1029 N NE2 . GLN 130 130 ? A 7.630 -6.933 13.279 1.000 1 A GLN 77.723 1
ATOM 1030 N N . ALA 131 131 ? A 1.867 -7.306 11.802 1.000 1 A ALA 98.767 1
ATOM 1031 C CA . ALA 131 131 ? A 1.325 -6.305 10.909 1.000 1 A ALA 98.839 1
ATOM 1032 C C . ALA 131 131 ? A 0.022 -5.727 11.411 1.000 1 A ALA 98.886 1
ATOM 1033 O O . ALA 131 131 ? A -0.224 -4.529 11.298 1.000 1 A ALA 98.874 1
ATOM 1034 C CB . ALA 131 131 ? A 1.160 -6.880 9.519 1.000 1 A ALA 98.788 1
ATOM 1035 N N . GLN 132 132 ? A -0.833 -6.593 12.010 1.000 1 A GLN 98.856 1
ATOM 1036 C CA . GLN 132 132 ? A -2.090 -6.106 12.586 1.000 1 A GLN 98.849 1
ATOM 1037 C C . GLN 132 132 ? A -1.825 -5.106 13.698 1.000 1 A GLN 98.853 1
ATOM 1038 O O . GLN 132 132 ? A -2.519 -4.111 13.834 1.000 1 A GLN 98.817 1
ATOM 1039 C CB . GLN 132 132 ? A -2.908 -7.281 13.126 1.000 1 A GLN 98.738 1
ATOM 1040 C CG . GLN 132 132 ? A -3.548 -8.143 12.047 1.000 1 A GLN 97.632 1
ATOM 1041 C CD . GLN 132 132 ? A -4.153 -9.415 12.597 1.000 1 A GLN 97.314 1
ATOM 1042 O OE1 . GLN 132 132 ? A -3.874 -9.838 13.726 1.000 1 A GLN 96.102 1
ATOM 1043 N NE2 . GLN 132 132 ? A -5.023 -10.057 11.821 1.000 1 A GLN 94.213 1
ATOM 1044 N N . ASP 133 133 ? A -0.786 -5.414 14.539 1.000 1 A ASP 98.833 1
ATOM 1045 C CA . ASP 133 133 ? A -0.444 -4.508 15.637 1.000 1 A ASP 98.783 1
ATOM 1046 C C . ASP 133 133 ? A 0.023 -3.151 15.097 1.000 1 A ASP 98.782 1
ATOM 1047 O O . ASP 133 133 ? A -0.331 -2.108 15.641 1.000 1 A ASP 98.686 1
ATOM 1048 C CB . ASP 133 133 ? A 0.644 -5.123 16.512 1.000 1 A ASP 98.629 1
ATOM 1049 C CG . ASP 133 133 ? A 0.160 -6.331 17.307 1.000 1 A ASP 97.920 1
ATOM 1050 O OD1 . ASP 133 133 ? A -1.074 -6.531 17.446 1.000 1 A ASP 96.599 1
ATOM 1051 O OD2 . ASP 133 133 ? A 1.013 -7.064 17.806 1.000 1 A ASP 96.151 1
ATOM 1052 N N . LEU 134 134 ? A 0.831 -3.170 14.009 1.000 1 A LEU 98.807 1
ATOM 1053 C CA . LEU 134 134 ? A 1.276 -1.898 13.439 1.000 1 A LEU 98.800 1
ATOM 1054 C C . LEU 134 134 ? A 0.106 -1.094 12.900 1.000 1 A LEU 98.825 1
ATOM 1055 O O . LEU 134 134 ? A -0.030 0.091 13.163 1.000 1 A LEU 98.780 1
ATOM 1056 C CB . LEU 134 134 ? A 2.306 -2.122 12.350 1.000 1 A LEU 98.751 1
ATOM 1057 C CG . LEU 134 134 ? A 2.888 -0.841 11.750 1.000 1 A LEU 98.524 1
ATOM 1058 C CD1 . LEU 134 134 ? A 3.627 -0.044 12.821 1.000 1 A LEU 98.144 1
ATOM 1059 C CD2 . LEU 134 134 ? A 3.775 -1.158 10.565 1.000 1 A LEU 98.185 1
ATOM 1060 N N . ALA 135 135 ? A -0.761 -1.771 12.138 1.000 1 A ALA 98.855 1
ATOM 1061 C CA . ALA 135 135 ? A -1.922 -1.062 11.563 1.000 1 A ALA 98.839 1
ATOM 1062 C C . ALA 135 135 ? A -2.837 -0.537 12.658 1.000 1 A ALA 98.792 1
ATOM 1063 O O . ALA 135 135 ? A -3.363 0.585 12.551 1.000 1 A ALA 98.724 1
ATOM 1064 C CB . ALA 135 135 ? A -2.671 -1.977 10.625 1.000 1 A ALA 98.822 1
ATOM 1065 N N . ARG 136 136 ? A -3.005 -1.353 13.753 1.000 1 A ARG 98.726 1
ATOM 1066 C CA . ARG 136 136 ? A -3.834 -0.901 14.854 1.000 1 A ARG 98.547 1
ATOM 1067 C C . ARG 136 136 ? A -3.275 0.381 15.493 1.000 1 A ARG 98.411 1
ATOM 1068 O O . ARG 136 136 ? A -4.011 1.307 15.838 1.000 1 A ARG 97.983 1
ATOM 1069 C CB . ARG 136 136 ? A -3.947 -2.001 15.906 1.000 1 A ARG 98.392 1
ATOM 1070 C CG . ARG 136 136 ? A -4.840 -1.672 17.070 1.000 1 A ARG 93.020 1
ATOM 1071 C CD . ARG 136 136 ? A -4.964 -2.833 18.032 1.000 1 A ARG 89.232 1
ATOM 1072 N NE . ARG 136 136 ? A -5.206 -4.090 17.337 1.000 1 A ARG 80.783 1
ATOM 1073 C CZ . ARG 136 136 ? A -4.330 -5.062 17.243 1.000 1 A ARG 73.387 1
ATOM 1074 N NH1 . ARG 136 136 ? A -4.684 -6.160 16.582 1.000 1 A ARG 70.085 1
ATOM 1075 N NH2 . ARG 136 136 ? A -3.156 -4.922 17.831 1.000 1 A ARG 64.295 1
ATOM 1076 N N . SER 137 137 ? A -1.914 0.445 15.641 1.000 1 A SER 98.501 1
ATOM 1077 C CA . SER 137 137 ? A -1.303 1.619 16.200 1.000 1 A SER 98.145 1
ATOM 1078 C C . SER 137 137 ? A -1.532 2.839 15.328 1.000 1 A SER 98.017 1
ATOM 1079 O O . SER 137 137 ? A -1.624 3.958 15.846 1.000 1 A SER 97.337 1
ATOM 1080 C CB . SER 137 137 ? A 0.201 1.408 16.406 1.000 1 A SER 97.551 1
ATOM 1081 O OG . SER 137 137 ? A 0.908 1.474 15.194 1.000 1 A SER 96.200 1
ATOM 1082 N N . TYR 138 138 ? A -1.605 2.639 13.998 1.000 1 A TYR 98.000 1
ATOM 1083 C CA . TYR 138 138 ? A -1.841 3.759 13.084 1.000 1 A TYR 97.811 1
ATOM 1084 C C . TYR 138 138 ? A -3.336 4.105 12.946 1.000 1 A TYR 97.631 1
ATOM 1085 O O . TYR 138 138 ? A -3.658 5.137 12.374 1.000 1 A TYR 97.241 1
ATOM 1086 C CB . TYR 138 138 ? A -1.336 3.415 11.679 1.000 1 A TYR 97.636 1
ATOM 1087 C CG . TYR 138 138 ? A 0.151 3.241 11.535 1.000 1 A TYR 97.785 1
ATOM 1088 C CD1 . TYR 138 138 ? A 1.054 3.806 12.413 1.000 1 A TYR 97.312 1
ATOM 1089 C CD2 . TYR 138 138 ? A 0.642 2.521 10.457 1.000 1 A TYR 97.371 1
ATOM 1090 C CE1 . TYR 138 138 ? A 2.415 3.662 12.225 1.000 1 A TYR 96.940 1
ATOM 1091 C CE2 . TYR 138 138 ? A 2.007 2.359 10.256 1.000 1 A TYR 96.736 1
ATOM 1092 C CZ . TYR 138 138 ? A 2.890 2.934 11.144 1.000 1 A TYR 97.100 1
ATOM 1093 O OH . TYR 138 138 ? A 4.249 2.806 10.948 1.000 1 A TYR 95.877 1
ATOM 1094 N N . GLY 139 139 ? A -4.209 3.199 13.387 1.000 1 A GLY 97.913 1
ATOM 1095 C CA . GLY 139 139 ? A -5.647 3.370 13.176 1.000 1 A GLY 97.681 1
ATOM 1096 C C . GLY 139 139 ? A -6.086 3.169 11.738 1.000 1 A GLY 98.014 1
ATOM 1097 O O . GLY 139 139 ? A -7.006 3.864 11.274 1.000 1 A GLY 97.369 1
ATOM 1098 N N . ILE 140 140 ? A -5.424 2.252 11.021 1.000 1 A ILE 98.458 1
ATOM 1099 C CA . ILE 140 140 ? A -5.739 2.032 9.608 1.000 1 A ILE 98.592 1
ATOM 1100 C C . ILE 140 140 ? A -5.966 0.540 9.366 1.000 1 A ILE 98.774 1
ATOM 1101 O O . ILE 140 140 ? A -5.540 -0.303 10.165 1.000 1 A ILE 98.811 1
ATOM 1102 C CB . ILE 140 140 ? A -4.656 2.553 8.675 1.000 1 A ILE 98.496 1
ATOM 1103 C CG1 . ILE 140 140 ? A -3.366 1.747 8.812 1.000 1 A ILE 98.418 1
ATOM 1104 C CG2 . ILE 140 140 ? A -4.385 4.027 8.934 1.000 1 A ILE 98.488 1
ATOM 1105 C CD1 . ILE 140 140 ? A -2.267 2.163 7.858 1.000 1 A ILE 98.162 1
ATOM 1106 N N . PRO 141 141 ? A -6.651 0.189 8.280 1.000 1 A PRO 98.889 1
ATOM 1107 C CA . PRO 141 141 ? A -6.862 -1.227 7.972 1.000 1 A PRO 98.907 1
ATOM 1108 C C . PRO 141 141 ? A -5.583 -1.911 7.524 1.000 1 A PRO 98.938 1
ATOM 1109 O O . PRO 141 141 ? A -4.673 -1.287 6.972 1.000 1 A PRO 98.927 1
ATOM 1110 C CB . PRO 141 141 ? A -7.873 -1.226 6.839 1.000 1 A PRO 98.871 1
ATOM 1111 C CG . PRO 141 141 ? A -8.529 0.114 6.925 1.000 1 A PRO 98.752 1
ATOM 1112 C CD . PRO 141 141 ? A -7.468 1.059 7.424 1.000 1 A PRO 98.844 1
ATOM 1113 N N . PHE 142 142 ? A -5.537 -3.237 7.721 1.000 1 A PHE 98.965 1
ATOM 1114 C CA . PHE 142 142 ? A -4.489 -4.111 7.223 1.000 1 A PHE 98.971 1
ATOM 1115 C C . PHE 142 142 ? A -5.109 -5.213 6.403 1.000 1 A PHE 98.962 1
ATOM 1116 O O . PHE 142 142 ? A -6.073 -5.838 6.820 1.000 1 A PHE 98.912 1
ATOM 1117 C CB . PHE 142 142 ? A -3.706 -4.707 8.383 1.000 1 A PHE 98.953 1
ATOM 1118 C CG . PHE 142 142 ? A -2.783 -5.814 7.928 1.000 1 A PHE 98.948 1
ATOM 1119 C CD1 . PHE 142 142 ? A -1.786 -5.581 7.009 1.000 1 A PHE 98.933 1
ATOM 1120 C CD2 . PHE 142 142 ? A -2.955 -7.095 8.433 1.000 1 A PHE 98.911 1
ATOM 1121 C CE1 . PHE 142 142 ? A -0.953 -6.591 6.586 1.000 1 A PHE 98.881 1
ATOM 1122 C CE2 . PHE 142 142 ? A -2.124 -8.125 8.010 1.000 1 A PHE 98.824 1
ATOM 1123 C CZ . PHE 142 142 ? A -1.110 -7.878 7.095 1.000 1 A PHE 98.835 1
ATOM 1124 N N . ILE 143 143 ? A -4.534 -5.429 5.197 1.000 1 A ILE 98.969 1
ATOM 1125 C CA . ILE 143 143 ? A -5.027 -6.486 4.313 1.000 1 A ILE 98.964 1
ATOM 1126 C C . ILE 143 143 ? A -3.823 -7.230 3.749 1.000 1 A ILE 98.969 1
ATOM 1127 O O . ILE 143 143 ? A -2.877 -6.602 3.245 1.000 1 A ILE 98.957 1
ATOM 1128 C CB . ILE 143 143 ? A -5.849 -5.896 3.162 1.000 1 A ILE 98.923 1
ATOM 1129 C CG1 . ILE 143 143 ? A -7.109 -5.229 3.725 1.000 1 A ILE 98.474 1
ATOM 1130 C CG2 . ILE 143 143 ? A -6.230 -6.981 2.151 1.000 1 A ILE 98.677 1
ATOM 1131 C CD1 . ILE 143 143 ? A -7.817 -4.353 2.728 1.000 1 A ILE 90.608 1
ATOM 1132 N N . GLU 144 144 ? A -3.836 -8.565 3.818 1.000 1 A GLU 98.908 1
ATOM 1133 C CA . GLU 144 144 ? A -2.827 -9.359 3.153 1.000 1 A GLU 98.879 1
ATOM 1134 C C . GLU 144 144 ? A -3.310 -9.672 1.743 1.000 1 A GLU 98.911 1
ATOM 1135 O O . GLU 144 144 ? A -4.470 -9.957 1.517 1.000 1 A GLU 98.778 1
ATOM 1136 C CB . GLU 144 144 ? A -2.528 -10.641 3.905 1.000 1 A GLU 98.483 1
ATOM 1137 C CG . GLU 144 144 ? A -1.610 -10.384 5.097 1.000 1 A GLU 94.910 1
ATOM 1138 C CD . GLU 144 144 ? A -0.933 -11.613 5.667 1.000 1 A GLU 92.880 1
ATOM 1139 O OE1 . GLU 144 144 ? A -1.256 -12.750 5.222 1.000 1 A GLU 87.059 1
ATOM 1140 O OE2 . GLU 144 144 ? A -0.095 -11.460 6.547 1.000 1 A GLU 84.522 1
ATOM 1141 N N . THR 145 145 ? A -2.386 -9.567 0.765 1.000 1 A THR 98.979 1
ATOM 1142 C CA . THR 145 145 ? A -2.709 -9.752 -0.646 1.000 1 A THR 98.985 1
ATOM 1143 C C . THR 145 145 ? A -1.716 -10.709 -1.282 1.000 1 A THR 98.981 1
ATOM 1144 O O . THR 145 145 ? A -0.598 -10.920 -0.821 1.000 1 A THR 98.971 1
ATOM 1145 C CB . THR 145 145 ? A -2.677 -8.424 -1.417 1.000 1 A THR 98.988 1
ATOM 1146 O OG1 . THR 145 145 ? A -1.299 -7.987 -1.465 1.000 1 A THR 98.973 1
ATOM 1147 C CG2 . THR 145 145 ? A -3.533 -7.362 -0.757 1.000 1 A THR 98.981 1
ATOM 1148 N N . SER 146 146 ? A -2.140 -11.284 -2.392 1.000 1 A SER 98.937 1
ATOM 1149 C CA . SER 146 146 ? A -1.215 -11.906 -3.331 1.000 1 A SER 98.924 1
ATOM 1150 C C . SER 146 146 ? A -1.538 -11.362 -4.722 1.000 1 A SER 98.911 1
ATOM 1151 O O . SER 146 146 ? A -2.615 -11.620 -5.244 1.000 1 A SER 98.875 1
ATOM 1152 C CB . SER 146 146 ? A -1.359 -13.426 -3.368 1.000 1 A SER 98.898 1
ATOM 1153 O OG . SER 146 146 ? A -0.567 -13.941 -4.418 1.000 1 A SER 98.860 1
ATOM 1154 N N . ALA 147 147 ? A -0.611 -10.608 -5.315 1.000 1 A ALA 98.746 1
ATOM 1155 C CA . ALA 147 147 ? A -0.774 -10.206 -6.708 1.000 1 A ALA 98.628 1
ATOM 1156 C C . ALA 147 147 ? A -0.694 -11.393 -7.645 1.000 1 A ALA 98.620 1
ATOM 1157 O O . ALA 147 147 ? A -1.182 -11.320 -8.770 1.000 1 A ALA 98.492 1
ATOM 1158 C CB . ALA 147 147 ? A 0.260 -9.158 -7.078 1.000 1 A ALA 98.389 1
ATOM 1159 N N . LYS 148 148 ? A -0.074 -12.520 -7.183 1.000 1 A LYS 98.513 1
ATOM 1160 C CA . LYS 148 148 ? A 0.031 -13.698 -8.021 1.000 1 A LYS 98.505 1
ATOM 1161 C C . LYS 148 148 ? A -1.306 -14.388 -8.169 1.000 1 A LYS 98.559 1
ATOM 1162 O O . LYS 148 148 ? A -1.710 -14.729 -9.266 1.000 1 A LYS 98.415 1
ATOM 1163 C CB . LYS 148 148 ? A 1.071 -14.657 -7.466 1.000 1 A LYS 98.276 1
ATOM 1164 C CG . LYS 148 148 ? A 1.330 -15.865 -8.316 1.000 1 A LYS 97.868 1
ATOM 1165 C CD . LYS 148 148 ? A 2.495 -16.691 -7.797 1.000 1 A LYS 97.066 1
ATOM 1166 C CE . LYS 148 148 ? A 2.733 -17.890 -8.694 1.000 1 A LYS 95.337 1
ATOM 1167 N NZ . LYS 148 148 ? A 3.824 -18.760 -8.155 1.000 1 A LYS 91.765 1
ATOM 1168 N N . THR 149 149 ? A -2.001 -14.600 -7.032 1.000 1 A THR 98.705 1
ATOM 1169 C CA . THR 149 149 ? A -3.282 -15.326 -7.058 1.000 1 A THR 98.692 1
ATOM 1170 C C . THR 149 149 ? A -4.484 -14.404 -7.090 1.000 1 A THR 98.711 1
ATOM 1171 O O . THR 149 149 ? A -5.622 -14.863 -7.254 1.000 1 A THR 98.636 1
ATOM 1172 C CB . THR 149 149 ? A -3.414 -16.223 -5.821 1.000 1 A THR 98.652 1
ATOM 1173 O OG1 . THR 149 149 ? A -3.631 -15.402 -4.681 1.000 1 A THR 98.567 1
ATOM 1174 C CG2 . THR 149 149 ? A -2.175 -17.068 -5.631 1.000 1 A THR 98.372 1
ATOM 1175 N N . ARG 150 150 ? A -4.255 -13.105 -6.929 1.000 1 A ARG 98.643 1
ATOM 1176 C CA . ARG 150 150 ? A -5.283 -12.049 -6.884 1.000 1 A ARG 98.627 1
ATOM 1177 C C . ARG 150 150 ? A -6.034 -11.978 -5.568 1.000 1 A ARG 98.705 1
ATOM 1178 O O . ARG 150 150 ? A -6.956 -11.164 -5.418 1.000 1 A ARG 98.627 1
ATOM 1179 C CB . ARG 150 150 ? A -6.246 -12.123 -8.096 1.000 1 A ARG 98.341 1
ATOM 1180 C CG . ARG 150 150 ? A -6.801 -10.758 -8.469 1.000 1 A ARG 97.711 1
ATOM 1181 C CD . ARG 150 150 ? A -7.518 -10.784 -9.825 1.000 1 A ARG 97.294 1
ATOM 1182 N NE . ARG 150 150 ? A -7.701 -9.411 -10.308 1.000 1 A ARG 97.018 1
ATOM 1183 C CZ . ARG 150 150 ? A -8.552 -8.520 -9.818 1.000 1 A ARG 96.845 1
ATOM 1184 N NH1 . ARG 150 150 ? A -9.371 -8.859 -8.824 1.000 1 A ARG 93.969 1
ATOM 1185 N NH2 . ARG 150 150 ? A -8.563 -7.296 -10.310 1.000 1 A ARG 94.366 1
ATOM 1186 N N . GLN 151 151 ? A -5.625 -12.818 -4.584 1.000 1 A GLN 98.778 1
ATOM 1187 C CA . GLN 151 151 ? A -6.243 -12.765 -3.256 1.000 1 A GLN 98.760 1
ATOM 1188 C C . GLN 151 151 ? A -6.094 -11.366 -2.681 1.000 1 A GLN 98.857 1
ATOM 1189 O O . GLN 151 151 ? A -4.995 -10.823 -2.569 1.000 1 A GLN 98.806 1
ATOM 1190 C CB . GLN 151 151 ? A -5.593 -13.793 -2.330 1.000 1 A GLN 98.459 1
ATOM 1191 C CG . GLN 151 151 ? A -6.152 -13.802 -0.899 1.000 1 A GLN 93.933 1
ATOM 1192 C CD . GLN 151 151 ? A -5.344 -14.691 0.009 1.000 1 A GLN 83.823 1
ATOM 1193 O OE1 . GLN 151 151 ? A -4.153 -14.939 -0.257 1.000 1 A GLN 74.759 1
ATOM 1194 N NE2 . GLN 151 151 ? A -5.979 -15.157 1.072 1.000 1 A GLN 75.365 1
ATOM 1195 N N . GLY 152 152 ? A -7.200 -10.765 -2.277 1.000 1 A GLY 98.936 1
ATOM 1196 C CA . GLY 152 152 ? A -7.179 -9.490 -1.561 1.000 1 A GLY 98.939 1
ATOM 1197 C C . GLY 152 152 ? A -6.894 -8.257 -2.382 1.000 1 A GLY 98.955 1
ATOM 1198 O O . GLY 152 152 ? A -6.858 -7.163 -1.824 1.000 1 A GLY 98.932 1
ATOM 1199 N N . VAL 153 153 ? A -6.714 -8.380 -3.697 1.000 1 A VAL 98.925 1
ATOM 1200 C CA . VAL 153 153 ? A -6.321 -7.223 -4.505 1.000 1 A VAL 98.925 1
ATOM 1201 C C . VAL 153 153 ? A -7.452 -6.191 -4.580 1.000 1 A VAL 98.924 1
ATOM 1202 O O . VAL 153 153 ? A -7.246 -5.024 -4.259 1.000 1 A VAL 98.916 1
ATOM 1203 C CB . VAL 153 153 ? A -5.868 -7.660 -5.909 1.000 1 A VAL 98.874 1
ATOM 1204 C CG1 . VAL 153 153 ? A -4.619 -8.522 -5.784 1.000 1 A VAL 98.833 1
ATOM 1205 C CG2 . VAL 153 153 ? A -5.605 -6.440 -6.783 1.000 1 A VAL 98.795 1
ATOM 1206 N N . ASP 154 154 ? A -8.654 -6.641 -4.962 1.000 1 A ASP 98.843 1
ATOM 1207 C CA . ASP 154 154 ? A -9.771 -5.693 -4.993 1.000 1 A ASP 98.734 1
ATOM 1208 C C . ASP 154 154 ? A -10.064 -5.151 -3.597 1.000 1 A ASP 98.752 1
ATOM 1209 O O . ASP 154 154 ? A -10.329 -3.961 -3.434 1.000 1 A ASP 98.685 1
ATOM 1210 C CB . ASP 154 154 ? A -11.030 -6.345 -5.561 1.000 1 A ASP 98.331 1
ATOM 1211 C CG . ASP 154 154 ? A -10.989 -6.529 -7.071 1.000 1 A ASP 97.824 1
ATOM 1212 O OD1 . ASP 154 154 ? A -10.141 -5.908 -7.735 1.000 1 A ASP 96.842 1
ATOM 1213 O OD2 . ASP 154 154 ? A -11.826 -7.298 -7.579 1.000 1 A ASP 95.820 1
ATOM 1214 N N . ASP 155 155 ? A -9.951 -6.009 -2.571 1.000 1 A ASP 98.824 1
ATOM 1215 C CA . ASP 155 155 ? A -10.252 -5.570 -1.191 1.000 1 A ASP 98.834 1
ATOM 1216 C C . ASP 155 155 ? A -9.289 -4.459 -0.783 1.000 1 A ASP 98.884 1
ATOM 1217 O O . ASP 155 155 ? A -9.702 -3.487 -0.144 1.000 1 A ASP 98.860 1
ATOM 1218 C CB . ASP 155 155 ? A -10.140 -6.749 -0.241 1.000 1 A ASP 98.682 1
ATOM 1219 C CG . ASP 155 155 ? A -10.650 -6.452 1.160 1.000 1 A ASP 94.179 1
ATOM 1220 O OD1 . ASP 155 155 ? A -11.412 -5.485 1.327 1.000 1 A ASP 93.581 1
ATOM 1221 O OD2 . ASP 155 155 ? A -10.276 -7.198 2.078 1.000 1 A ASP 92.634 1
ATOM 1222 N N . ALA 156 156 ? A -7.988 -4.557 -1.155 1.000 1 A ALA 98.905 1
ATOM 1223 C CA . ALA 156 156 ? A -7.035 -3.554 -0.737 1.000 1 A ALA 98.919 1
ATOM 1224 C C . ALA 156 156 ? A -7.380 -2.190 -1.354 1.000 1 A ALA 98.918 1
ATOM 1225 O O . ALA 156 156 ? A -7.455 -1.183 -0.638 1.000 1 A ALA 98.907 1
ATOM 1226 C CB . ALA 156 156 ? A -5.617 -3.972 -1.139 1.000 1 A ALA 98.917 1
ATOM 1227 N N . PHE 157 157 ? A -7.591 -2.163 -2.665 1.000 1 A PHE 98.901 1
ATOM 1228 C CA . PHE 157 157 ? A -7.910 -0.881 -3.314 1.000 1 A PHE 98.875 1
ATOM 1229 C C . PHE 157 157 ? A -9.294 -0.377 -2.912 1.000 1 A PHE 98.844 1
ATOM 1230 O O . PHE 157 157 ? A -9.453 0.814 -2.666 1.000 1 A PHE 98.811 1
ATOM 1231 C CB . PHE 157 157 ? A -7.822 -1.039 -4.824 1.000 1 A PHE 98.839 1
ATOM 1232 C CG . PHE 157 157 ? A -6.428 -1.124 -5.345 1.000 1 A PHE 98.859 1
ATOM 1233 C CD1 . PHE 157 157 ? A -5.707 0.039 -5.620 1.000 1 A PHE 98.823 1
ATOM 1234 C CD2 . PHE 157 157 ? A -5.820 -2.354 -5.534 1.000 1 A PHE 98.806 1
ATOM 1235 C CE1 . PHE 157 157 ? A -4.402 -0.022 -6.089 1.000 1 A PHE 98.738 1
ATOM 1236 C CE2 . PHE 157 157 ? A -4.513 -2.427 -6.024 1.000 1 A PHE 98.728 1
ATOM 1237 C CZ . PHE 157 157 ? A -3.804 -1.262 -6.294 1.000 1 A PHE 98.744 1
ATOM 1238 N N . TYR 158 158 ? A -10.280 -1.277 -2.825 1.000 1 A TYR 98.803 1
ATOM 1239 C CA . TYR 158 158 ? A -11.641 -0.828 -2.476 1.000 1 A TYR 98.731 1
ATOM 1240 C C . TYR 158 158 ? A -11.701 -0.336 -1.036 1.000 1 A TYR 98.743 1
ATOM 1241 O O . TYR 158 158 ? A -12.417 0.627 -0.725 1.000 1 A TYR 98.676 1
ATOM 1242 C CB . TYR 158 158 ? A -12.664 -1.930 -2.721 1.000 1 A TYR 98.547 1
ATOM 1243 C CG . TYR 158 158 ? A -12.886 -2.316 -4.162 1.000 1 A TYR 98.284 1
ATOM 1244 C CD1 . TYR 158 158 ? A -12.114 -1.814 -5.198 1.000 1 A TYR 97.798 1
ATOM 1245 C CD2 . TYR 158 158 ? A -13.882 -3.234 -4.473 1.000 1 A TYR 97.795 1
ATOM 1246 C CE1 . TYR 158 158 ? A -12.334 -2.209 -6.509 1.000 1 A TYR 97.202 1
ATOM 1247 C CE2 . TYR 158 158 ? A -14.114 -3.620 -5.782 1.000 1 A TYR 96.871 1
ATOM 1248 C CZ . TYR 158 158 ? A -13.346 -3.101 -6.804 1.000 1 A TYR 97.124 1
ATOM 1249 O OH . TYR 158 158 ? A -13.568 -3.472 -8.110 1.000 1 A TYR 96.081 1
ATOM 1250 N N . THR 159 159 ? A -10.943 -0.981 -0.110 1.000 1 A THR 98.791 1
ATOM 1251 C CA . THR 159 159 ? A -10.888 -0.493 1.270 1.000 1 A THR 98.813 1
ATOM 1252 C C . THR 159 159 ? A -10.289 0.902 1.326 1.000 1 A THR 98.807 1
ATOM 1253 O O . THR 159 159 ? A -10.752 1.764 2.080 1.000 1 A THR 98.784 1
ATOM 1254 C CB . THR 159 159 ? A -10.104 -1.462 2.153 1.000 1 A THR 98.832 1
ATOM 1255 O OG1 . THR 159 159 ? A -10.790 -2.737 2.162 1.000 1 A THR 98.762 1
ATOM 1256 C CG2 . THR 159 159 ? A -9.971 -0.945 3.570 1.000 1 A THR 98.764 1
ATOM 1257 N N . LEU 160 160 ? A -9.261 1.165 0.507 1.000 1 A LEU 98.861 1
ATOM 1258 C CA . LEU 160 160 ? A -8.679 2.511 0.482 1.000 1 A LEU 98.866 1
ATOM 1259 C C . LEU 160 160 ? A -9.707 3.528 0.017 1.000 1 A LEU 98.831 1
ATOM 1260 O O . LEU 160 160 ? A -9.817 4.617 0.585 1.000 1 A LEU 98.824 1
ATOM 1261 C CB . LEU 160 160 ? A -7.443 2.531 -0.392 1.000 1 A LEU 98.875 1
ATOM 1262 C CG . LEU 160 160 ? A -6.745 3.888 -0.478 1.000 1 A LEU 98.882 1
ATOM 1263 C CD1 . LEU 160 160 ? A -6.340 4.408 0.892 1.000 1 A LEU 98.876 1
ATOM 1264 C CD2 . LEU 160 160 ? A -5.517 3.747 -1.379 1.000 1 A LEU 98.883 1
ATOM 1265 N N . VAL 161 161 ? A -10.484 3.180 -1.016 1.000 1 A VAL 98.733 1
ATOM 1266 C CA . VAL 161 161 ? A -11.545 4.087 -1.466 1.000 1 A VAL 98.612 1
ATOM 1267 C C . VAL 161 161 ? A -12.535 4.354 -0.339 1.000 1 A VAL 98.571 1
ATOM 1268 O O . VAL 161 161 ? A -12.954 5.490 -0.124 1.000 1 A VAL 98.517 1
ATOM 1269 C CB . VAL 161 161 ? A -12.236 3.513 -2.716 1.000 1 A VAL 98.418 1
ATOM 1270 C CG1 . VAL 161 161 ? A -11.275 3.564 -3.907 1.000 1 A VAL 98.444 1
ATOM 1271 C CG2 . VAL 161 161 ? A -13.529 4.277 -3.011 1.000 1 A VAL 98.175 1
ATOM 1272 N N . ARG 162 162 ? A -12.903 3.268 0.423 1.000 1 A ARG 98.482 1
ATOM 1273 C CA . ARG 162 162 ? A -13.822 3.476 1.515 1.000 1 A ARG 98.346 1
ATOM 1274 C C . ARG 162 162 ? A -13.222 4.385 2.594 1.000 1 A ARG 98.307 1
ATOM 1275 O O . ARG 162 162 ? A -13.934 5.195 3.216 1.000 1 A ARG 98.229 1
ATOM 1276 C CB . ARG 162 162 ? A -14.237 2.124 2.095 1.000 1 A ARG 98.351 1
ATOM 1277 C CG . ARG 162 162 ? A -15.010 1.308 1.102 1.000 1 A ARG 97.949 1
ATOM 1278 C CD . ARG 162 162 ? A -15.480 -0.008 1.641 1.000 1 A ARG 97.742 1
ATOM 1279 N NE . ARG 162 162 ? A -16.166 -0.740 0.588 1.000 1 A ARG 97.610 1
ATOM 1280 C CZ . ARG 162 162 ? A -15.740 -1.847 0.028 1.000 1 A ARG 97.316 1
ATOM 1281 N NH1 . ARG 162 162 ? A -14.585 -2.396 0.398 1.000 1 A ARG 95.831 1
ATOM 1282 N NH2 . ARG 162 162 ? A -16.460 -2.432 -0.927 1.000 1 A ARG 96.267 1
ATOM 1283 N N . GLU 163 163 ? A -11.897 4.278 2.824 1.000 1 A GLU 98.487 1
ATOM 1284 C CA . GLU 163 163 ? A -11.243 5.176 3.799 1.000 1 A GLU 98.479 1
ATOM 1285 C C . GLU 163 163 ? A -11.257 6.616 3.307 1.000 1 A GLU 98.484 1
ATOM 1286 O O . GLU 163 163 ? A -11.449 7.546 4.110 1.000 1 A GLU 98.351 1
ATOM 1287 C CB . GLU 163 163 ? A -9.803 4.721 4.057 1.000 1 A GLU 98.511 1
ATOM 1288 C CG . GLU 163 163 ? A -9.691 3.411 4.811 1.000 1 A GLU 98.437 1
ATOM 1289 C CD . GLU 163 163 ? A -10.243 3.557 6.225 1.000 1 A GLU 98.135 1
ATOM 1290 O OE1 . GLU 163 163 ? A -9.616 4.228 7.050 1.000 1 A GLU 96.683 1
ATOM 1291 O OE2 . GLU 163 163 ? A -11.313 2.970 6.494 1.000 1 A GLU 96.426 1
ATOM 1292 N N . ILE 164 164 ? A -11.056 6.836 1.988 1.000 1 A ILE 98.579 1
ATOM 1293 C CA . ILE 164 164 ? A -11.147 8.185 1.447 1.000 1 A ILE 98.532 1
ATOM 1294 C C . ILE 164 164 ? A -12.545 8.731 1.642 1.000 1 A ILE 98.292 1
ATOM 1295 O O . ILE 164 164 ? A -12.721 9.893 2.031 1.000 1 A ILE 98.210 1
ATOM 1296 C CB . ILE 164 164 ? A -10.749 8.195 -0.044 1.000 1 A ILE 98.604 1
ATOM 1297 C CG1 . ILE 164 164 ? A -9.256 7.856 -0.164 1.000 1 A ILE 98.715 1
ATOM 1298 C CG2 . ILE 164 164 ? A -11.062 9.546 -0.681 1.000 1 A ILE 98.562 1
ATOM 1299 C CD1 . ILE 164 164 ? A -8.857 7.494 -1.599 1.000 1 A ILE 98.611 1
ATOM 1300 N N . ARG 165 165 ? A -13.571 7.890 1.364 1.000 1 A ARG 98.340 1
ATOM 1301 C CA . ARG 165 165 ? A -14.960 8.348 1.591 1.000 1 A ARG 97.892 1
ATOM 1302 C C . ARG 165 165 ? A -15.185 8.764 3.028 1.000 1 A ARG 97.744 1
ATOM 1303 O O . ARG 165 165 ? A -15.873 9.766 3.279 1.000 1 A ARG 97.476 1
ATOM 1304 C CB . ARG 165 165 ? A -15.952 7.248 1.196 1.000 1 A ARG 97.482 1
ATOM 1305 C CG . ARG 165 165 ? A -16.009 6.930 -0.277 1.000 1 A ARG 96.227 1
ATOM 1306 C CD . ARG 165 165 ? A -17.029 5.814 -0.535 1.000 1 A ARG 94.727 1
ATOM 1307 N NE . ARG 165 165 ? A -17.069 5.452 -1.931 1.000 1 A ARG 93.907 1
ATOM 1308 C CZ . ARG 165 165 ? A -17.452 4.269 -2.381 1.000 1 A ARG 93.082 1
ATOM 1309 N NH1 . ARG 165 165 ? A -17.772 3.302 -1.509 1.000 1 A ARG 90.425 1
ATOM 1310 N NH2 . ARG 165 165 ? A -17.551 4.042 -3.673 1.000 1 A ARG 90.659 1
ATOM 1311 N N . LYS 166 166 ? A -14.658 7.977 4.010 1.000 1 A LYS 97.667 1
ATOM 1312 C CA . LYS 166 166 ? A -14.836 8.321 5.414 1.000 1 A LYS 97.267 1
ATOM 1313 C C . LYS 166 166 ? A -14.185 9.678 5.736 1.000 1 A LYS 97.398 1
ATOM 1314 O O . LYS 166 166 ? A -14.713 10.476 6.504 1.000 1 A LYS 96.856 1
ATOM 1315 C CB . LYS 166 166 ? A -14.264 7.238 6.322 1.000 1 A LYS 96.774 1
ATOM 1316 C CG . LYS 166 166 ? A -15.010 5.929 6.321 1.000 1 A LYS 94.544 1
ATOM 1317 C CD . LYS 166 166 ? A -14.337 4.948 7.258 1.000 1 A LYS 88.990 1
ATOM 1318 C CE . LYS 166 166 ? A -15.099 3.658 7.368 1.000 1 A LYS 81.944 1
ATOM 1319 N NZ . LYS 166 166 ? A -15.035 2.937 6.048 1.000 1 A LYS 75.143 1
ATOM 1320 N N . HIS 167 167 ? A -13.011 9.925 5.107 1.000 1 A HIS 97.795 1
ATOM 1321 C CA . HIS 167 167 ? A -12.322 11.201 5.346 1.000 1 A HIS 97.517 1
ATOM 1322 C C . HIS 167 167 ? A -13.109 12.377 4.777 1.000 1 A HIS 97.344 1
ATOM 1323 O O . HIS 167 167 ? A -13.207 13.441 5.384 1.000 1 A HIS 96.666 1
ATOM 1324 C CB . HIS 167 167 ? A -10.932 11.142 4.733 1.000 1 A HIS 97.392 1
ATOM 1325 C CG . HIS 167 167 ? A -10.145 12.385 4.926 1.000 1 A HIS 97.176 1
ATOM 1326 N ND1 . HIS 167 167 ? A -9.986 13.325 3.940 1.000 1 A HIS 88.377 1
ATOM 1327 C CD2 . HIS 167 167 ? A -9.451 12.861 6.006 1.000 1 A HIS 89.994 1
ATOM 1328 C CE1 . HIS 167 167 ? A -9.217 14.310 4.391 1.000 1 A HIS 90.418 1
ATOM 1329 N NE2 . HIS 167 167 ? A -8.885 14.042 5.631 1.000 1 A HIS 91.895 1
ATOM 1330 N N . LYS 168 168 ? A -13.694 12.159 3.555 1.000 1 A LYS 96.777 1
ATOM 1331 C CA . LYS 168 168 ? A -14.405 13.247 2.857 1.000 1 A LYS 95.884 1
ATOM 1332 C C . LYS 168 168 ? A -15.699 13.654 3.563 1.000 1 A LYS 95.924 1
ATOM 1333 O O . LYS 168 168 ? A -16.126 14.803 3.415 1.000 1 A LYS 94.712 1
ATOM 1334 C CB . LYS 168 168 ? A -14.710 12.819 1.433 1.000 1 A LYS 93.910 1
ATOM 1335 C CG . LYS 168 168 ? A -13.479 12.677 0.587 1.000 1 A LYS 92.675 1
ATOM 1336 C CD . LYS 168 168 ? A -13.750 11.984 -0.731 1.000 1 A LYS 89.925 1
ATOM 1337 C CE . LYS 168 168 ? A -14.511 12.871 -1.679 1.000 1 A LYS 83.011 1
ATOM 1338 N NZ . LYS 168 168 ? A -14.687 12.205 -3.007 1.000 1 A LYS 85.802 1
ATOM 1339 N N . GLU 169 169 ? A -16.317 12.737 4.348 1.000 1 A GLU 97.236 1
ATOM 1340 C CA . GLU 169 169 ? A -17.588 13.042 4.980 1.000 1 A GLU 96.705 1
ATOM 1341 C C . GLU 169 169 ? A -17.433 13.849 6.268 1.000 1 A GLU 96.456 1
ATOM 1342 O O . GLU 169 169 ? A -18.449 14.256 6.834 1.000 1 A GLU 94.632 1
ATOM 1343 C CB . GLU 169 169 ? A -18.340 11.762 5.277 1.000 1 A GLU 95.189 1
ATOM 1344 C CG . GLU 169 169 ? A -17.779 10.935 6.433 1.000 1 A GLU 90.631 1
ATOM 1345 C CD . GLU 169 169 ? A -18.626 9.729 6.763 1.000 1 A GLU 88.513 1
ATOM 1346 O OE1 . GLU 169 169 ? A -19.622 9.465 6.026 1.000 1 A GLU 83.437 1
ATOM 1347 O OE2 . GLU 169 169 ? A -18.317 9.034 7.750 1.000 1 A GLU 83.002 1
ATOM 1348 N N . LYS 170 170 ? A -16.180 14.050 6.741 1.000 1 A LYS 95.540 1
ATOM 1349 C CA . LYS 170 170 ? A -15.953 14.768 7.971 1.000 1 A LYS 94.756 1
ATOM 1350 C C . LYS 170 170 ? A -16.315 16.249 7.798 1.000 1 A LYS 91.444 1
ATOM 1351 O O . LYS 170 170 ? A -16.225 16.813 6.722 1.000 1 A LYS 84.945 1
ATOM 1352 C CB . LYS 170 170 ? A -14.503 14.636 8.417 1.000 1 A LYS 91.382 1
ATOM 1353 C CG . LYS 170 170 ? A -14.171 13.240 8.866 1.000 1 A LYS 91.815 1
ATOM 1354 C CD . LYS 170 170 ? A -12.728 13.136 9.294 1.000 1 A LYS 89.352 1
ATOM 1355 C CE . LYS 170 170 ? A -12.394 11.724 9.747 1.000 1 A LYS 85.184 1
ATOM 1356 N NZ . LYS 170 170 ? A -10.977 11.626 10.134 1.000 1 A LYS 80.280 1
HETATM 1357 C C1_1 . LIG2 . 1 ? B 5.291 10.673 0.538 1.000 2 B LIG2 93.976 1
HETATM 1358 C C2_1 . LIG2 . 1 ? B 6.407 10.840 -0.475 1.000 2 B LIG2 94.673 1
HETATM 1359 C C3_1 . LIG2 . 1 ? B 6.617 12.055 -1.050 1.000 2 B LIG2 94.628 1
HETATM 1360 C C4_1 . LIG2 . 1 ? B 7.641 12.168 -1.992 1.000 2 B LIG2 92.944 1
HETATM 1361 C C5_1 . LIG2 . 1 ? B 8.432 11.079 -2.299 1.000 2 B LIG2 93.184 1
HETATM 1362 C C6_1 . LIG2 . 1 ? B 8.263 9.824 -1.705 1.000 2 B LIG2 94.882 1
HETATM 1363 C C7_1 . LIG2 . 1 ? B 9.050 8.652 -2.033 1.000 2 B LIG2 93.902 1
HETATM 1364 C C8_1 . LIG2 . 1 ? B 8.690 7.685 -2.962 1.000 2 B LIG2 93.850 1
HETATM 1365 C C9_1 . LIG2 . 1 ? B 7.482 7.591 -3.824 1.000 2 B LIG2 92.788 1
HETATM 1366 N N1_1 . LIG2 . 1 ? B 9.678 6.736 -2.939 1.000 2 B LIG2 93.071 1
HETATM 1367 C C10_1 . LIG2 . 1 ? B 9.693 5.479 -3.647 1.000 2 B LIG2 92.193 1
HETATM 1368 C C11_1 . LIG2 . 1 ? B 10.774 4.469 -3.173 1.000 2 B LIG2 91.610 1
HETATM 1369 C C12_1 . LIG2 . 1 ? B 10.956 3.940 -4.485 1.000 2 B LIG2 93.590 1
HETATM 1370 C C13_1 . LIG2 . 1 ? B 11.981 3.375 -5.283 1.000 2 B LIG2 93.545 1
HETATM 1371 N N2_1 . LIG2 . 1 ? B 10.992 2.204 -5.565 1.000 2 B LIG2 94.670 1
HETATM 1372 C C14_1 . LIG2 . 1 ? B 10.960 1.226 -6.336 1.000 2 B LIG2 94.744 1
HETATM 1373 C C15_1 . LIG2 . 1 ? B 12.162 0.956 -7.266 1.000 2 B LIG2 92.085 1
HETATM 1374 C C16_1 . LIG2 . 1 ? B 12.766 -0.329 -7.063 1.000 2 B LIG2 91.414 1
HETATM 1375 O O1_1 . LIG2 . 1 ? B 9.997 0.432 -6.372 1.000 2 B LIG2 94.352 1
HETATM 1376 C C17_1 . LIG2 . 1 ? B 10.020 2.743 -4.644 1.000 2 B LIG2 93.093 1
HETATM 1377 C C18_1 . LIG2 . 1 ? B 10.335 5.252 -5.045 1.000 2 B LIG2 91.782 1
HETATM 1378 N N3_1 . LIG2 . 1 ? B 10.648 7.030 -2.097 1.000 2 B LIG2 92.949 1
HETATM 1379 C C19_1 . LIG2 . 1 ? B 10.295 8.207 -1.518 1.000 2 B LIG2 92.328 1
HETATM 1380 C C20_1 . LIG2 . 1 ? B 11.099 8.836 -0.524 1.000 2 B LIG2 92.116 1
HETATM 1381 C C21_1 . LIG2 . 1 ? B 12.334 8.254 -0.148 1.000 2 B LIG2 86.067 1
HETATM 1382 C C22_1 . LIG2 . 1 ? B 13.082 8.877 0.874 1.000 2 B LIG2 83.974 1
HETATM 1383 C C23_1 . LIG2 . 1 ? B 12.632 10.030 1.450 1.000 2 B LIG2 88.003 1
HETATM 1384 N N4_1 . LIG2 . 1 ? B 13.542 10.372 2.361 1.000 2 B LIG2 86.709 1
HETATM 1385 C C24_1 . LIG2 . 1 ? B 13.483 11.546 3.252 1.000 2 B LIG2 86.448 1
HETATM 1386 N N5_1 . LIG2 . 1 ? B 14.567 9.533 2.384 1.000 2 B LIG2 83.339 1
HETATM 1387 C C25_1 . LIG2 . 1 ? B 14.345 8.577 1.497 1.000 2 B LIG2 80.128 1
HETATM 1388 C C26_1 . LIG2 . 1 ? B 11.405 10.603 1.059 1.000 2 B LIG2 87.238 1
HETATM 1389 C C27_1 . LIG2 . 1 ? B 10.671 10.003 0.091 1.000 2 B LIG2 86.869 1
HETATM 1390 C C28_1 . LIG2 . 1 ? B 7.208 9.752 -0.778 1.000 2 B LIG2 94.960 1
HETATM 1391 Cl CL1_1 . LIG2 . 1 ? B 6.858 8.287 -0.009 1.000 2 B LIG2 92.818 1
HETATM 1392 C C29_1 . LIG2 . 1 ? B 9.319 11.582 -3.299 1.000 2 B LIG2 91.269 1
HETATM 1393 N N6_1 . LIG2 . 1 ? B 9.032 12.889 -3.523 1.000 2 B LIG2 90.254 1
HETATM 1394 N N7_1 . LIG2 . 1 ? B 8.044 13.253 -2.749 1.000 2 B LIG2 90.359 1
HETATM 1395 O O1_1 . LIG3 . 1 ? C 8.020 -5.366 -9.806 1.000 3 C LIG3 91.915 1
HETATM 1396 P P1_1 . LIG3 . 1 ? C 7.073 -5.675 -8.692 1.000 3 C LIG3 97.503 1
HETATM 1397 O O2_1 . LIG3 . 1 ? C 5.616 -5.547 -8.928 1.000 3 C LIG3 91.006 1
HETATM 1398 O O3_1 . LIG3 . 1 ? C 7.495 -4.849 -7.407 1.000 3 C LIG3 97.571 1
HETATM 1399 P P2_1 . LIG3 . 1 ? C 7.687 -3.269 -7.340 1.000 3 C LIG3 97.338 1
HETATM 1400 O O4_1 . LIG3 . 1 ? C 9.146 -2.995 -7.509 1.000 3 C LIG3 88.078 1
HETATM 1401 O O5_1 . LIG3 . 1 ? C 7.189 -2.874 -5.963 1.000 3 C LIG3 85.836 1
HETATM 1402 O O6_1 . LIG3 . 1 ? C 6.860 -2.654 -8.431 1.000 3 C LIG3 87.110 1
HETATM 1403 O O7_1 . LIG3 . 1 ? C 7.326 -7.160 -8.167 1.000 3 C LIG3 97.600 1
HETATM 1404 C C1_1 . LIG3 . 1 ? C 8.624 -7.573 -7.763 1.000 3 C LIG3 96.447 1
HETATM 1405 C C2_1 . LIG3 . 1 ? C 8.683 -9.033 -7.995 1.000 3 C LIG3 96.747 1
HETATM 1406 O O8_1 . LIG3 . 1 ? C 7.786 -9.647 -7.064 1.000 3 C LIG3 97.739 1
HETATM 1407 C C3_1 . LIG3 . 1 ? C 8.272 -9.420 -9.401 1.000 3 C LIG3 96.644 1
HETATM 1408 O O9_1 . LIG3 . 1 ? C 9.087 -10.440 -9.883 1.000 3 C LIG3 94.735 1
HETATM 1409 C C4_1 . LIG3 . 1 ? C 6.851 -9.859 -9.215 1.000 3 C LIG3 97.170 1
HETATM 1410 O O10_1 . LIG3 . 1 ? C 6.479 -10.876 -10.122 1.000 3 C LIG3 96.284 1
HETATM 1411 C C5_1 . LIG3 . 1 ? C 6.883 -10.420 -7.821 1.000 3 C LIG3 97.922 1
HETATM 1412 N N1_1 . LIG3 . 1 ? C 5.595 -10.323 -7.120 1.000 3 C LIG3 98.209 1
HETATM 1413 C C6_1 . LIG3 . 1 ? C 5.019 -11.334 -6.497 1.000 3 C LIG3 98.462 1
HETATM 1414 N N2_1 . LIG3 . 1 ? C 5.391 -12.647 -6.389 1.000 3 C LIG3 98.314 1
HETATM 1415 C C7_1 . LIG3 . 1 ? C 4.557 -13.451 -5.689 1.000 3 C LIG3 98.351 1
HETATM 1416 N N3_1 . LIG3 . 1 ? C 4.877 -14.746 -5.578 1.000 3 C LIG3 97.821 1
HETATM 1417 N N4_1 . LIG3 . 1 ? C 3.414 -13.027 -5.115 1.000 3 C LIG3 98.658 1
HETATM 1418 C C8_1 . LIG3 . 1 ? C 3.019 -11.729 -5.211 1.000 3 C LIG3 98.701 1
HETATM 1419 O O11_1 . LIG3 . 1 ? C 1.987 -11.366 -4.678 1.000 3 C LIG3 98.501 1
HETATM 1420 C C9_1 . LIG3 . 1 ? C 3.846 -10.834 -5.939 1.000 3 C LIG3 98.640 1
HETATM 1421 N N5_1 . LIG3 . 1 ? C 3.777 -9.503 -6.226 1.000 3 C LIG3 98.343 1
HETATM 1422 C C10_1 . LIG3 . 1 ? C 4.853 -9.226 -6.945 1.000 3 C LIG3 98.105 1
HETATM 1423 Mg MG1_1 . LIG4 . 1 ? D 7.157 -1.386 -9.755 1.000 4 D LIG4 96.307 1
#
#
loop_
_atom_type.symbol
C
Cl
Mg
N
O
P
S
#
#
loop_
_ma_qa_metric.id
_ma_qa_metric.name
_ma_qa_metric.description
_ma_qa_metric.type
_ma_qa_metric.mode
_ma_qa_metric.type_other_details
_ma_qa_metric.software_group_id
1 pLDDT 'Predicted lddt' pLDDT local . .
#
#
loop_
_ma_qa_metric_local.ordinal_id
_ma_qa_metric_local.model_id
_ma_qa_metric_local.label_asym_id
_ma_qa_metric_local.label_seq_id
_ma_qa_metric_local.label_comp_id
_ma_qa_metric_local.metric_id
_ma_qa_metric_local.metric_value
1 1 A 1 GLY 1 80.508
2 1 A 2 MET 1 90.528
3 1 A 3 THR 1 95.939
4 1 A 4 GLU 1 97.219
5 1 A 5 TYR 1 97.989
6 1 A 6 LYS 1 97.945
7 1 A 7 LEU 1 98.463
8 1 A 8 VAL 1 98.166
9 1 A 9 VAL 1 98.301
10 1 A 10 VAL 1 98.245
11 1 A 11 GLY 1 98.029
12 1 A 12 ALA 1 98.033
13 1 A 13 CYS 1 96.962
14 1 A 14 GLY 1 97.700
15 1 A 15 VAL 1 98.622
16 1 A 16 GLY 1 98.432
17 1 A 17 LYS 1 98.389
18 1 A 18 SER 1 97.703
19 1 A 19 ALA 1 98.047
20 1 A 20 LEU 1 98.440
21 1 A 21 THR 1 98.196
22 1 A 22 ILE 1 97.449
23 1 A 23 GLN 1 98.123
24 1 A 24 LEU 1 98.242
25 1 A 25 ILE 1 97.353
26 1 A 26 GLN 1 96.698
27 1 A 27 ASN 1 97.091
28 1 A 28 HIS 1 96.717
29 1 A 29 PHE 1 97.719
30 1 A 30 VAL 1 93.193
31 1 A 31 ASP 1 90.497
32 1 A 32 GLU 1 88.057
33 1 A 33 TYR 1 85.730
34 1 A 34 ASP 1 89.604
35 1 A 35 PRO 1 89.760
36 1 A 36 THR 1 88.586
37 1 A 37 ILE 1 92.324
38 1 A 38 GLU 1 91.813
39 1 A 39 ASP 1 94.010
40 1 A 40 SER 1 94.682
41 1 A 41 TYR 1 95.829
42 1 A 42 ARG 1 96.791
43 1 A 43 LYS 1 96.813
44 1 A 44 GLN 1 97.406
45 1 A 45 VAL 1 96.514
46 1 A 46 VAL 1 96.073
47 1 A 47 ILE 1 97.264
48 1 A 48 ASP 1 96.613
49 1 A 49 GLY 1 94.267
50 1 A 50 GLU 1 93.290
51 1 A 51 THR 1 95.655
52 1 A 52 SER 1 95.867
53 1 A 53 LEU 1 97.688
54 1 A 54 LEU 1 98.193
55 1 A 55 ASP 1 97.858
56 1 A 56 ILE 1 97.944
57 1 A 57 LEU 1 96.725
58 1 A 58 ASP 1 96.661
59 1 A 59 THR 1 95.020
60 1 A 60 ALA 1 93.457
61 1 A 61 GLY 1 78.841
62 1 A 62 GLN 1 77.374
63 1 A 63 GLU 1 75.148
64 1 A 64 GLU 1 79.434
65 1 A 65 TYR 1 79.470
66 1 A 66 SER 1 78.653
67 1 A 67 ALA 1 80.598
68 1 A 68 MET 1 78.529
69 1 A 69 ARG 1 85.041
70 1 A 70 ASP 1 85.507
71 1 A 71 GLN 1 86.625
72 1 A 72 TYR 1 85.027
73 1 A 73 MET 1 87.999
74 1 A 74 ARG 1 92.617
75 1 A 75 THR 1 93.481
76 1 A 76 GLY 1 97.329
77 1 A 77 GLU 1 98.399
78 1 A 78 GLY 1 98.624
79 1 A 79 PHE 1 98.742
80 1 A 80 LEU 1 98.849
81 1 A 81 SER 1 98.935
82 1 A 82 VAL 1 98.952
83 1 A 83 PHE 1 98.981
84 1 A 84 ALA 1 98.953
85 1 A 85 ILE 1 98.872
86 1 A 86 ASN 1 98.809
87 1 A 87 ASN 1 98.693
88 1 A 88 THR 1 98.800
89 1 A 89 LYS 1 98.818
90 1 A 90 SER 1 98.894
91 1 A 91 PHE 1 98.929
92 1 A 92 GLU 1 98.657
93 1 A 93 ASP 1 98.428
94 1 A 94 ILE 1 98.714
95 1 A 95 HIS 1 97.309
96 1 A 96 HIS 1 96.945
97 1 A 97 TYR 1 97.085
98 1 A 98 ARG 1 97.796
99 1 A 99 GLU 1 97.136
100 1 A 100 GLN 1 95.054
101 1 A 101 ILE 1 96.982
102 1 A 102 LYS 1 97.205
103 1 A 103 ARG 1 95.616
104 1 A 104 VAL 1 94.748
105 1 A 105 LYS 1 95.986
106 1 A 106 ASP 1 96.212
107 1 A 107 SER 1 95.559
108 1 A 108 GLU 1 95.076
109 1 A 109 ASP 1 95.659
110 1 A 110 VAL 1 98.187
111 1 A 111 PRO 1 98.746
112 1 A 112 MET 1 98.746
113 1 A 113 VAL 1 98.975
114 1 A 114 LEU 1 98.984
115 1 A 115 VAL 1 98.989
116 1 A 116 GLY 1 98.979
117 1 A 117 ASN 1 98.961
118 1 A 118 LYS 1 98.860
119 1 A 119 SER 1 98.761
120 1 A 120 ASP 1 98.814
121 1 A 121 LEU 1 98.463
122 1 A 122 PRO 1 97.372
123 1 A 123 SER 1 94.123
124 1 A 124 ARG 1 97.625
125 1 A 125 THR 1 98.703
126 1 A 126 VAL 1 98.625
127 1 A 127 ASP 1 97.878
128 1 A 128 THR 1 97.809
129 1 A 129 LYS 1 98.258
130 1 A 130 GLN 1 98.267
131 1 A 131 ALA 1 98.839
132 1 A 132 GLN 1 98.849
133 1 A 133 ASP 1 98.783
134 1 A 134 LEU 1 98.800
135 1 A 135 ALA 1 98.839
136 1 A 136 ARG 1 98.547
137 1 A 137 SER 1 98.145
138 1 A 138 TYR 1 97.811
139 1 A 139 GLY 1 97.681
140 1 A 140 ILE 1 98.592
141 1 A 141 PRO 1 98.907
142 1 A 142 PHE 1 98.971
143 1 A 143 ILE 1 98.964
144 1 A 144 GLU 1 98.879
145 1 A 145 THR 1 98.985
146 1 A 146 SER 1 98.924
147 1 A 147 ALA 1 98.628
148 1 A 148 LYS 1 98.505
149 1 A 149 THR 1 98.692
150 1 A 150 ARG 1 98.627
151 1 A 151 GLN 1 98.760
152 1 A 152 GLY 1 98.939
153 1 A 153 VAL 1 98.925
154 1 A 154 ASP 1 98.734
155 1 A 155 ASP 1 98.834
156 1 A 156 ALA 1 98.919
157 1 A 157 PHE 1 98.875
158 1 A 158 TYR 1 98.731
159 1 A 159 THR 1 98.813
160 1 A 160 LEU 1 98.866
161 1 A 161 VAL 1 98.612
162 1 A 162 ARG 1 98.346
163 1 A 163 GLU 1 98.479
164 1 A 164 ILE 1 98.532
165 1 A 165 ARG 1 97.892
166 1 A 166 LYS 1 97.267
167 1 A 167 HIS 1 97.517
168 1 A 168 LYS 1 95.884
169 1 A 169 GLU 1 96.705
170 1 A 170 LYS 1 94.756
#
