# Supplementary material for: Single‐Sequence Deep Learning Delivers Crystal‐Quality Models of Covalent K‐Ras G12 Hotspot Complexes
Source: IUBMB Life. 2026 Jun 13;78(6):e70108. doi: 10.1002/iub.70108 (PMC13263772; doi:10.1002/iub.70108)
Supplement: Supplementary file 1 — Data S1: iub70108‐sup‐0001‐DataS1.zip. [file IUB-78-0-s001.zip › Supplementary_Data/1_Without Covalent Restraint_Web/Predicted Structures/KRASG12C_JDQ443_GDP_Mg2+_without_restraint/pred.model_idx_0.cif]

data_model
_entry.id model
_struct.entry_id model
_struct.pdbx_model_details .
_struct.pdbx_structure_determination_methodology computational
_struct.title 'Chai-1 predicted structure'
_audit_conform.dict_location https://raw.githubusercontent.com/ihmwg/ModelCIF/80e1e22/dist/mmcif_ma.dic
_audit_conform.dict_name mmcif_ma.dic
_audit_conform.dict_version 1.4.7
#
loop_
_audit_author.name
_audit_author.pdbx_ordinal
'Chai Discovery team' 1
#
#
loop_
_chem_comp.id
_chem_comp.type
_chem_comp.name
_chem_comp.formula
_chem_comp.formula_weight
_chem_comp.ma_provenance
ALA 'L-peptide linking' . . . 'CCD Core'
ARG 'L-peptide linking' . . . 'CCD Core'
ASN 'L-peptide linking' . . . 'CCD Core'
ASP 'L-peptide linking' . . . 'CCD Core'
CYS 'L-peptide linking' . . . 'CCD Core'
GLN 'L-peptide linking' . . . 'CCD Core'
GLU 'L-peptide linking' . . . 'CCD Core'
GLY 'L-peptide linking' . . . 'CCD Core'
HIS 'L-peptide linking' . . . 'CCD Core'
ILE 'L-peptide linking' . . . 'CCD Core'
LEU 'L-peptide linking' . . . 'CCD Core'
LIG2 non-polymer . . . 'CCD Core'
LIG3 non-polymer . . . 'CCD Core'
LIG4 non-polymer . . . 'CCD Core'
LYS 'L-peptide linking' . . . 'CCD Core'
MET 'L-peptide linking' . . . 'CCD Core'
PHE 'L-peptide linking' . . . 'CCD Core'
PRO 'L-peptide linking' . . . 'CCD Core'
SER 'L-peptide linking' . . . 'CCD Core'
THR 'L-peptide linking' . . . 'CCD Core'
TYR 'L-peptide linking' . . . 'CCD Core'
VAL 'L-peptide linking' . . . 'CCD Core'
#
#
loop_
_entity.id
_entity.type
_entity.src_method
_entity.pdbx_description
_entity.formula_weight
_entity.pdbx_number_of_molecules
_entity.details
1 polymer man 'Entity A' . 1 .
2 non-polymer man 'Entity B' . 1 .
3 non-polymer man 'Entity C' . 1 .
4 non-polymer man 'Entity D' . 1 .
#
#
loop_
_entity_poly.entity_id
_entity_poly.type
_entity_poly.nstd_linkage
_entity_poly.nstd_monomer
_entity_poly.pdbx_strand_id
_entity_poly.pdbx_seq_one_letter_code
_entity_poly.pdbx_seq_one_letter_code_can
1 polypeptide(L) no no A
;GMTEYKLVVVGACGVGKSALTIQLIQNHFVDEYDPTIEDSYRKQVVIDGETSLLDILDTAGQEEYSAMRD
QYMRTGEGFLSVFAINNTKSFEDIHHYREQIKRVKDSEDVPMVLVGNKSDLPSRTVDTKQAQDLARSYGI
PFIETSAKTRQGVDDAFYTLVREIRKHKEK
;

;GMTEYKLVVVGACGVGKSALTIQLIQNHFVDEYDPTIEDSYRKQVVIDGETSLLDILDTAGQEEYSAMRD
QYMRTGEGFLSVFAINNTKSFEDIHHYREQIKRVKDSEDVPMVLVGNKSDLPSRTVDTKQAQDLARSYGI
PFIETSAKTRQGVDDAFYTLVREIRKHKEK
;

#
#
loop_
_pdbx_entity_nonpoly.entity_id
_pdbx_entity_nonpoly.name
_pdbx_entity_nonpoly.comp_id
_pdbx_entity_nonpoly.ma_model_mode
2 'Entity B' LIG2 .
3 'Entity C' LIG3 .
4 'Entity D' LIG4 .
#
#
loop_
_entity_poly_seq.entity_id
_entity_poly_seq.num
_entity_poly_seq.mon_id
_entity_poly_seq.hetero
1 1 GLY .
1 2 MET .
1 3 THR .
1 4 GLU .
1 5 TYR .
1 6 LYS .
1 7 LEU .
1 8 VAL .
1 9 VAL .
1 10 VAL .
1 11 GLY .
1 12 ALA .
1 13 CYS .
1 14 GLY .
1 15 VAL .
1 16 GLY .
1 17 LYS .
1 18 SER .
1 19 ALA .
1 20 LEU .
1 21 THR .
1 22 ILE .
1 23 GLN .
1 24 LEU .
1 25 ILE .
1 26 GLN .
1 27 ASN .
1 28 HIS .
1 29 PHE .
1 30 VAL .
1 31 ASP .
1 32 GLU .
1 33 TYR .
1 34 ASP .
1 35 PRO .
1 36 THR .
1 37 ILE .
1 38 GLU .
1 39 ASP .
1 40 SER .
1 41 TYR .
1 42 ARG .
1 43 LYS .
1 44 GLN .
1 45 VAL .
1 46 VAL .
1 47 ILE .
1 48 ASP .
1 49 GLY .
1 50 GLU .
1 51 THR .
1 52 SER .
1 53 LEU .
1 54 LEU .
1 55 ASP .
1 56 ILE .
1 57 LEU .
1 58 ASP .
1 59 THR .
1 60 ALA .
1 61 GLY .
1 62 GLN .
1 63 GLU .
1 64 GLU .
1 65 TYR .
1 66 SER .
1 67 ALA .
1 68 MET .
1 69 ARG .
1 70 ASP .
1 71 GLN .
1 72 TYR .
1 73 MET .
1 74 ARG .
1 75 THR .
1 76 GLY .
1 77 GLU .
1 78 GLY .
1 79 PHE .
1 80 LEU .
1 81 SER .
1 82 VAL .
1 83 PHE .
1 84 ALA .
1 85 ILE .
1 86 ASN .
1 87 ASN .
1 88 THR .
1 89 LYS .
1 90 SER .
1 91 PHE .
1 92 GLU .
1 93 ASP .
1 94 ILE .
1 95 HIS .
1 96 HIS .
1 97 TYR .
1 98 ARG .
1 99 GLU .
1 100 GLN .
1 101 ILE .
1 102 LYS .
1 103 ARG .
1 104 VAL .
1 105 LYS .
1 106 ASP .
1 107 SER .
1 108 GLU .
1 109 ASP .
1 110 VAL .
1 111 PRO .
1 112 MET .
1 113 VAL .
1 114 LEU .
1 115 VAL .
1 116 GLY .
1 117 ASN .
1 118 LYS .
1 119 SER .
1 120 ASP .
1 121 LEU .
1 122 PRO .
1 123 SER .
1 124 ARG .
1 125 THR .
1 126 VAL .
1 127 ASP .
1 128 THR .
1 129 LYS .
1 130 GLN .
1 131 ALA .
1 132 GLN .
1 133 ASP .
1 134 LEU .
1 135 ALA .
1 136 ARG .
1 137 SER .
1 138 TYR .
1 139 GLY .
1 140 ILE .
1 141 PRO .
1 142 PHE .
1 143 ILE .
1 144 GLU .
1 145 THR .
1 146 SER .
1 147 ALA .
1 148 LYS .
1 149 THR .
1 150 ARG .
1 151 GLN .
1 152 GLY .
1 153 VAL .
1 154 ASP .
1 155 ASP .
1 156 ALA .
1 157 PHE .
1 158 TYR .
1 159 THR .
1 160 LEU .
1 161 VAL .
1 162 ARG .
1 163 GLU .
1 164 ILE .
1 165 ARG .
1 166 LYS .
1 167 HIS .
1 168 LYS .
1 169 GLU .
1 170 LYS .
#
#
loop_
_struct_asym.id
_struct_asym.entity_id
_struct_asym.details
A 1 'Chain A'
B 2 'Chain B'
C 3 'Chain C'
D 4 'Chain D'
#
#
loop_
_pdbx_poly_seq_scheme.asym_id
_pdbx_poly_seq_scheme.entity_id
_pdbx_poly_seq_scheme.seq_id
_pdbx_poly_seq_scheme.mon_id
_pdbx_poly_seq_scheme.pdb_seq_num
_pdbx_poly_seq_scheme.auth_seq_num
_pdbx_poly_seq_scheme.pdb_mon_id
_pdbx_poly_seq_scheme.auth_mon_id
_pdbx_poly_seq_scheme.pdb_strand_id
_pdbx_poly_seq_scheme.pdb_ins_code
A 1 1 GLY 1 1 GLY GLY A .
A 1 2 MET 2 2 MET MET A .
A 1 3 THR 3 3 THR THR A .
A 1 4 GLU 4 4 GLU GLU A .
A 1 5 TYR 5 5 TYR TYR A .
A 1 6 LYS 6 6 LYS LYS A .
A 1 7 LEU 7 7 LEU LEU A .
A 1 8 VAL 8 8 VAL VAL A .
A 1 9 VAL 9 9 VAL VAL A .
A 1 10 VAL 10 10 VAL VAL A .
A 1 11 GLY 11 11 GLY GLY A .
A 1 12 ALA 12 12 ALA ALA A .
A 1 13 CYS 13 13 CYS CYS A .
A 1 14 GLY 14 14 GLY GLY A .
A 1 15 VAL 15 15 VAL VAL A .
A 1 16 GLY 16 16 GLY GLY A .
A 1 17 LYS 17 17 LYS LYS A .
A 1 18 SER 18 18 SER SER A .
A 1 19 ALA 19 19 ALA ALA A .
A 1 20 LEU 20 20 LEU LEU A .
A 1 21 THR 21 21 THR THR A .
A 1 22 ILE 22 22 ILE ILE A .
A 1 23 GLN 23 23 GLN GLN A .
A 1 24 LEU 24 24 LEU LEU A .
A 1 25 ILE 25 25 ILE ILE A .
A 1 26 GLN 26 26 GLN GLN A .
A 1 27 ASN 27 27 ASN ASN A .
A 1 28 HIS 28 28 HIS HIS A .
A 1 29 PHE 29 29 PHE PHE A .
A 1 30 VAL 30 30 VAL VAL A .
A 1 31 ASP 31 31 ASP ASP A .
A 1 32 GLU 32 32 GLU GLU A .
A 1 33 TYR 33 33 TYR TYR A .
A 1 34 ASP 34 34 ASP ASP A .
A 1 35 PRO 35 35 PRO PRO A .
A 1 36 THR 36 36 THR THR A .
A 1 37 ILE 37 37 ILE ILE A .
A 1 38 GLU 38 38 GLU GLU A .
A 1 39 ASP 39 39 ASP ASP A .
A 1 40 SER 40 40 SER SER A .
A 1 41 TYR 41 41 TYR TYR A .
A 1 42 ARG 42 42 ARG ARG A .
A 1 43 LYS 43 43 LYS LYS A .
A 1 44 GLN 44 44 GLN GLN A .
A 1 45 VAL 45 45 VAL VAL A .
A 1 46 VAL 46 46 VAL VAL A .
A 1 47 ILE 47 47 ILE ILE A .
A 1 48 ASP 48 48 ASP ASP A .
A 1 49 GLY 49 49 GLY GLY A .
A 1 50 GLU 50 50 GLU GLU A .
A 1 51 THR 51 51 THR THR A .
A 1 52 SER 52 52 SER SER A .
A 1 53 LEU 53 53 LEU LEU A .
A 1 54 LEU 54 54 LEU LEU A .
A 1 55 ASP 55 55 ASP ASP A .
A 1 56 ILE 56 56 ILE ILE A .
A 1 57 LEU 57 57 LEU LEU A .
A 1 58 ASP 58 58 ASP ASP A .
A 1 59 THR 59 59 THR THR A .
A 1 60 ALA 60 60 ALA ALA A .
A 1 61 GLY 61 61 GLY GLY A .
A 1 62 GLN 62 62 GLN GLN A .
A 1 63 GLU 63 63 GLU GLU A .
A 1 64 GLU 64 64 GLU GLU A .
A 1 65 TYR 65 65 TYR TYR A .
A 1 66 SER 66 66 SER SER A .
A 1 67 ALA 67 67 ALA ALA A .
A 1 68 MET 68 68 MET MET A .
A 1 69 ARG 69 69 ARG ARG A .
A 1 70 ASP 70 70 ASP ASP A .
A 1 71 GLN 71 71 GLN GLN A .
A 1 72 TYR 72 72 TYR TYR A .
A 1 73 MET 73 73 MET MET A .
A 1 74 ARG 74 74 ARG ARG A .
A 1 75 THR 75 75 THR THR A .
A 1 76 GLY 76 76 GLY GLY A .
A 1 77 GLU 77 77 GLU GLU A .
A 1 78 GLY 78 78 GLY GLY A .
A 1 79 PHE 79 79 PHE PHE A .
A 1 80 LEU 80 80 LEU LEU A .
A 1 81 SER 81 81 SER SER A .
A 1 82 VAL 82 82 VAL VAL A .
A 1 83 PHE 83 83 PHE PHE A .
A 1 84 ALA 84 84 ALA ALA A .
A 1 85 ILE 85 85 ILE ILE A .
A 1 86 ASN 86 86 ASN ASN A .
A 1 87 ASN 87 87 ASN ASN A .
A 1 88 THR 88 88 THR THR A .
A 1 89 LYS 89 89 LYS LYS A .
A 1 90 SER 90 90 SER SER A .
A 1 91 PHE 91 91 PHE PHE A .
A 1 92 GLU 92 92 GLU GLU A .
A 1 93 ASP 93 93 ASP ASP A .
A 1 94 ILE 94 94 ILE ILE A .
A 1 95 HIS 95 95 HIS HIS A .
A 1 96 HIS 96 96 HIS HIS A .
A 1 97 TYR 97 97 TYR TYR A .
A 1 98 ARG 98 98 ARG ARG A .
A 1 99 GLU 99 99 GLU GLU A .
A 1 100 GLN 100 100 GLN GLN A .
A 1 101 ILE 101 101 ILE ILE A .
A 1 102 LYS 102 102 LYS LYS A .
A 1 103 ARG 103 103 ARG ARG A .
A 1 104 VAL 104 104 VAL VAL A .
A 1 105 LYS 105 105 LYS LYS A .
A 1 106 ASP 106 106 ASP ASP A .
A 1 107 SER 107 107 SER SER A .
A 1 108 GLU 108 108 GLU GLU A .
A 1 109 ASP 109 109 ASP ASP A .
A 1 110 VAL 110 110 VAL VAL A .
A 1 111 PRO 111 111 PRO PRO A .
A 1 112 MET 112 112 MET MET A .
A 1 113 VAL 113 113 VAL VAL A .
A 1 114 LEU 114 114 LEU LEU A .
A 1 115 VAL 115 115 VAL VAL A .
A 1 116 GLY 116 116 GLY GLY A .
A 1 117 ASN 117 117 ASN ASN A .
A 1 118 LYS 118 118 LYS LYS A .
A 1 119 SER 119 119 SER SER A .
A 1 120 ASP 120 120 ASP ASP A .
A 1 121 LEU 121 121 LEU LEU A .
A 1 122 PRO 122 122 PRO PRO A .
A 1 123 SER 123 123 SER SER A .
A 1 124 ARG 124 124 ARG ARG A .
A 1 125 THR 125 125 THR THR A .
A 1 126 VAL 126 126 VAL VAL A .
A 1 127 ASP 127 127 ASP ASP A .
A 1 128 THR 128 128 THR THR A .
A 1 129 LYS 129 129 LYS LYS A .
A 1 130 GLN 130 130 GLN GLN A .
A 1 131 ALA 131 131 ALA ALA A .
A 1 132 GLN 132 132 GLN GLN A .
A 1 133 ASP 133 133 ASP ASP A .
A 1 134 LEU 134 134 LEU LEU A .
A 1 135 ALA 135 135 ALA ALA A .
A 1 136 ARG 136 136 ARG ARG A .
A 1 137 SER 137 137 SER SER A .
A 1 138 TYR 138 138 TYR TYR A .
A 1 139 GLY 139 139 GLY GLY A .
A 1 140 ILE 140 140 ILE ILE A .
A 1 141 PRO 141 141 PRO PRO A .
A 1 142 PHE 142 142 PHE PHE A .
A 1 143 ILE 143 143 ILE ILE A .
A 1 144 GLU 144 144 GLU GLU A .
A 1 145 THR 145 145 THR THR A .
A 1 146 SER 146 146 SER SER A .
A 1 147 ALA 147 147 ALA ALA A .
A 1 148 LYS 148 148 LYS LYS A .
A 1 149 THR 149 149 THR THR A .
A 1 150 ARG 150 150 ARG ARG A .
A 1 151 GLN 151 151 GLN GLN A .
A 1 152 GLY 152 152 GLY GLY A .
A 1 153 VAL 153 153 VAL VAL A .
A 1 154 ASP 154 154 ASP ASP A .
A 1 155 ASP 155 155 ASP ASP A .
A 1 156 ALA 156 156 ALA ALA A .
A 1 157 PHE 157 157 PHE PHE A .
A 1 158 TYR 158 158 TYR TYR A .
A 1 159 THR 159 159 THR THR A .
A 1 160 LEU 160 160 LEU LEU A .
A 1 161 VAL 161 161 VAL VAL A .
A 1 162 ARG 162 162 ARG ARG A .
A 1 163 GLU 163 163 GLU GLU A .
A 1 164 ILE 164 164 ILE ILE A .
A 1 165 ARG 165 165 ARG ARG A .
A 1 166 LYS 166 166 LYS LYS A .
A 1 167 HIS 167 167 HIS HIS A .
A 1 168 LYS 168 168 LYS LYS A .
A 1 169 GLU 169 169 GLU GLU A .
A 1 170 LYS 170 170 LYS LYS A .
#
#
loop_
_pdbx_nonpoly_scheme.asym_id
_pdbx_nonpoly_scheme.entity_id
_pdbx_nonpoly_scheme.mon_id
_pdbx_nonpoly_scheme.ndb_seq_num
_pdbx_nonpoly_scheme.pdb_seq_num
_pdbx_nonpoly_scheme.auth_seq_num
_pdbx_nonpoly_scheme.auth_mon_id
_pdbx_nonpoly_scheme.pdb_strand_id
_pdbx_nonpoly_scheme.pdb_ins_code
B 2 LIG2 1 1 1 LIG2 B .
C 3 LIG3 1 1 1 LIG3 C .
D 4 LIG4 1 1 1 LIG4 D .
#
#
loop_
_ma_data.id
_ma_data.name
_ma_data.content_type
_ma_data.content_type_other_details
1 'Entity A' target .
2 'Entity B' target .
3 'Entity C' target .
4 'Entity D' target .
5 pred_model_1 'model coordinates' .
#
#
loop_
_ma_target_entity.entity_id
_ma_target_entity.data_id
_ma_target_entity.origin
1 1 designed
2 2 designed
3 3 designed
4 4 designed
#
#
loop_
_ma_target_entity_instance.asym_id
_ma_target_entity_instance.entity_id
_ma_target_entity_instance.details
A 1 'Chain A'
B 2 'Chain B'
C 3 'Chain C'
D 4 'Chain D'
#
#
loop_
_ma_model_list.ordinal_id
_ma_model_list.model_name
_ma_model_list.data_id
_ma_model_list.model_type
_ma_model_list.model_type_other_details
1 pred_model_1 5 'Ab initio model' .
#
#
loop_
_ma_model_group.id
_ma_model_group.name
_ma_model_group.details
1 pred .
#
#
loop_
_ma_model_group_link.group_id
_ma_model_group_link.model_id
1 1
#
#
loop_
_atom_site.group_PDB
_atom_site.id
_atom_site.type_symbol
_atom_site.label_atom_id
_atom_site.label_alt_id
_atom_site.label_comp_id
_atom_site.label_seq_id
_atom_site.auth_seq_id
_atom_site.pdbx_PDB_ins_code
_atom_site.label_asym_id
_atom_site.Cartn_x
_atom_site.Cartn_y
_atom_site.Cartn_z
_atom_site.occupancy
_atom_site.label_entity_id
_atom_site.auth_asym_id
_atom_site.auth_comp_id
_atom_site.B_iso_or_equiv
_atom_site.pdbx_PDB_model_num
ATOM 1 N N . GLY 1 1 ? A -21.890 14.953 -8.924 1.000 1 A GLY 75.985 1
ATOM 2 C CA . GLY 1 1 ? A -21.073 15.330 -7.775 1.000 1 A GLY 81.194 1
ATOM 3 C C . GLY 1 1 ? A -19.812 14.495 -7.708 1.000 1 A GLY 84.927 1
ATOM 4 O O . GLY 1 1 ? A -19.680 13.486 -8.417 1.000 1 A GLY 82.516 1
ATOM 5 N N . MET 2 2 ? A -18.843 14.912 -6.863 1.000 1 A MET 87.448 1
ATOM 6 C CA . MET 2 2 ? A -17.588 14.182 -6.753 1.000 1 A MET 91.078 1
ATOM 7 C C . MET 2 2 ? A -17.813 12.882 -5.961 1.000 1 A MET 92.689 1
ATOM 8 O O . MET 2 2 ? A -18.810 12.745 -5.224 1.000 1 A MET 91.535 1
ATOM 9 C CB . MET 2 2 ? A -16.530 15.043 -6.080 1.000 1 A MET 89.486 1
ATOM 10 C CG . MET 2 2 ? A -16.738 15.254 -4.604 1.000 1 A MET 88.950 1
ATOM 11 S SD . MET 2 2 ? A -15.592 16.473 -3.905 1.000 1 A MET 86.305 1
ATOM 12 C CE . MET 2 2 ? A -14.045 15.671 -4.222 1.000 1 A MET 81.925 1
ATOM 13 N N . THR 3 3 ? A -16.843 11.980 -6.127 1.000 1 A THR 95.420 1
ATOM 14 C CA . THR 3 3 ? A -16.850 10.719 -5.380 1.000 1 A THR 95.645 1
ATOM 15 C C . THR 3 3 ? A -15.712 10.765 -4.366 1.000 1 A THR 96.527 1
ATOM 16 O O . THR 3 3 ? A -14.610 11.250 -4.661 1.000 1 A THR 96.208 1
ATOM 17 C CB . THR 3 3 ? A -16.677 9.529 -6.335 1.000 1 A THR 93.980 1
ATOM 18 O OG1 . THR 3 3 ? A -17.788 9.496 -7.219 1.000 1 A THR 88.820 1
ATOM 19 C CG2 . THR 3 3 ? A -16.589 8.196 -5.594 1.000 1 A THR 89.435 1
ATOM 20 N N . GLU 4 4 ? A -15.970 10.289 -3.141 1.000 1 A GLU 96.761 1
ATOM 21 C CA . GLU 4 4 ? A -14.979 10.219 -2.092 1.000 1 A GLU 97.095 1
ATOM 22 C C . GLU 4 4 ? A -14.533 8.783 -1.904 1.000 1 A GLU 97.375 1
ATOM 23 O O . GLU 4 4 ? A -15.319 7.846 -2.066 1.000 1 A GLU 96.925 1
ATOM 24 C CB . GLU 4 4 ? A -15.537 10.785 -0.788 1.000 1 A GLU 96.140 1
ATOM 25 C CG . GLU 4 4 ? A -15.892 12.256 -0.878 1.000 1 A GLU 89.619 1
ATOM 26 C CD . GLU 4 4 ? A -16.296 12.856 0.444 1.000 1 A GLU 89.026 1
ATOM 27 O OE1 . GLU 4 4 ? A -16.353 12.099 1.448 1.000 1 A GLU 86.635 1
ATOM 28 O OE2 . GLU 4 4 ? A -16.570 14.062 0.474 1.000 1 A GLU 84.526 1
ATOM 29 N N . TYR 5 5 ? A -13.228 8.605 -1.597 1.000 1 A TYR 97.836 1
ATOM 30 C CA . TYR 5 5 ? A -12.588 7.301 -1.411 1.000 1 A TYR 98.055 1
ATOM 31 C C . TYR 5 5 ? A -11.830 7.324 -0.097 1.000 1 A TYR 98.116 1
ATOM 32 O O . TYR 5 5 ? A -10.992 8.194 0.123 1.000 1 A TYR 98.044 1
ATOM 33 C CB . TYR 5 5 ? A -11.634 6.993 -2.559 1.000 1 A TYR 97.953 1
ATOM 34 C CG . TYR 5 5 ? A -12.284 6.916 -3.900 1.000 1 A TYR 97.870 1
ATOM 35 C CD1 . TYR 5 5 ? A -12.762 5.703 -4.387 1.000 1 A TYR 97.369 1
ATOM 36 C CD2 . TYR 5 5 ? A -12.432 8.037 -4.688 1.000 1 A TYR 97.481 1
ATOM 37 C CE1 . TYR 5 5 ? A -13.372 5.622 -5.634 1.000 1 A TYR 96.594 1
ATOM 38 C CE2 . TYR 5 5 ? A -13.033 7.963 -5.910 1.000 1 A TYR 96.589 1
ATOM 39 C CZ . TYR 5 5 ? A -13.499 6.753 -6.384 1.000 1 A TYR 96.484 1
ATOM 40 O OH . TYR 5 5 ? A -14.081 6.655 -7.615 1.000 1 A TYR 94.822 1
ATOM 41 N N . LYS 6 6 ? A -12.144 6.381 0.787 1.000 1 A LYS 98.178 1
ATOM 42 C CA . LYS 6 6 ? A -11.451 6.206 2.059 1.000 1 A LYS 98.151 1
ATOM 43 C C . LYS 6 6 ? A -10.327 5.197 1.849 1.000 1 A LYS 98.328 1
ATOM 44 O O . LYS 6 6 ? A -10.556 4.004 1.635 1.000 1 A LYS 98.171 1
ATOM 45 C CB . LYS 6 6 ? A -12.405 5.740 3.145 1.000 1 A LYS 97.643 1
ATOM 46 C CG . LYS 6 6 ? A -13.451 6.797 3.526 1.000 1 A LYS 87.190 1
ATOM 47 C CD . LYS 6 6 ? A -14.358 6.311 4.639 1.000 1 A LYS 79.583 1
ATOM 48 C CE . LYS 6 6 ? A -15.408 7.390 4.927 1.000 1 A LYS 75.810 1
ATOM 49 N NZ . LYS 6 6 ? A -16.235 6.998 6.106 1.000 1 A LYS 62.246 1
ATOM 50 N N . LEU 7 7 ? A -9.055 5.692 1.893 1.000 1 A LEU 98.437 1
ATOM 51 C CA . LEU 7 7 ? A -7.865 4.878 1.622 1.000 1 A LEU 98.563 1
ATOM 52 C C . LEU 7 7 ? A -7.075 4.755 2.894 1.000 1 A LEU 98.407 1
ATOM 53 O O . LEU 7 7 ? A -6.949 5.719 3.658 1.000 1 A LEU 98.190 1
ATOM 54 C CB . LEU 7 7 ? A -6.989 5.520 0.534 1.000 1 A LEU 98.688 1
ATOM 55 C CG . LEU 7 7 ? A -7.655 5.947 -0.770 1.000 1 A LEU 98.543 1
ATOM 56 C CD1 . LEU 7 7 ? A -8.482 4.826 -1.368 1.000 1 A LEU 98.445 1
ATOM 57 C CD2 . LEU 7 7 ? A -6.608 6.436 -1.758 1.000 1 A LEU 98.526 1
ATOM 58 N N . VAL 8 8 ? A -6.517 3.571 3.138 1.000 1 A VAL 98.447 1
ATOM 59 C CA . VAL 8 8 ? A -5.694 3.310 4.325 1.000 1 A VAL 98.311 1
ATOM 60 C C . VAL 8 8 ? A -4.326 2.814 3.874 1.000 1 A VAL 98.409 1
ATOM 61 O O . VAL 8 8 ? A -4.232 1.949 2.996 1.000 1 A VAL 98.425 1
ATOM 62 C CB . VAL 8 8 ? A -6.355 2.286 5.245 1.000 1 A VAL 97.872 1
ATOM 63 C CG1 . VAL 8 8 ? A -7.772 2.737 5.632 1.000 1 A VAL 97.353 1
ATOM 64 C CG2 . VAL 8 8 ? A -5.515 2.070 6.506 1.000 1 A VAL 97.385 1
ATOM 65 N N . VAL 9 9 ? A -3.252 3.369 4.471 1.000 1 A VAL 98.300 1
ATOM 66 C CA . VAL 9 9 ? A -1.892 3.012 4.119 1.000 1 A VAL 98.376 1
ATOM 67 C C . VAL 9 9 ? A -1.308 2.217 5.273 1.000 1 A VAL 98.165 1
ATOM 68 O O . VAL 9 9 ? A -1.201 2.732 6.400 1.000 1 A VAL 97.867 1
ATOM 69 C CB . VAL 9 9 ? A -1.027 4.261 3.827 1.000 1 A VAL 98.466 1
ATOM 70 C CG1 . VAL 9 9 ? A -1.700 5.137 2.769 1.000 1 A VAL 98.600 1
ATOM 71 C CG2 . VAL 9 9 ? A 0.371 3.847 3.366 1.000 1 A VAL 98.502 1
ATOM 72 N N . VAL 10 10 ? A -0.959 0.952 5.033 1.000 1 A VAL 98.426 1
ATOM 73 C CA . VAL 10 10 ? A -0.459 0.052 6.077 1.000 1 A VAL 98.406 1
ATOM 74 C C . VAL 10 10 ? A 0.891 -0.494 5.682 1.000 1 A VAL 98.565 1
ATOM 75 O O . VAL 10 10 ? A 1.307 -0.410 4.518 1.000 1 A VAL 98.684 1
ATOM 76 C CB . VAL 10 10 ? A -1.438 -1.106 6.373 1.000 1 A VAL 97.907 1
ATOM 77 C CG1 . VAL 10 10 ? A -2.820 -0.587 6.719 1.000 1 A VAL 97.616 1
ATOM 78 C CG2 . VAL 10 10 ? A -1.495 -2.068 5.178 1.000 1 A VAL 97.904 1
ATOM 79 N N . GLY 11 11 ? A 1.603 -1.030 6.662 1.000 1 A GLY 98.340 1
ATOM 80 C CA . GLY 11 11 ? A 2.940 -1.562 6.429 1.000 1 A GLY 98.096 1
ATOM 81 C C . GLY 11 11 ? A 3.808 -1.323 7.635 1.000 1 A GLY 97.759 1
ATOM 82 O O . GLY 11 11 ? A 3.464 -0.496 8.512 1.000 1 A GLY 97.281 1
ATOM 83 N N . ALA 12 12 ? A 4.945 -1.995 7.705 1.000 1 A ALA 98.259 1
ATOM 84 C CA . ALA 12 12 ? A 5.826 -1.924 8.866 1.000 1 A ALA 98.028 1
ATOM 85 C C . ALA 12 12 ? A 6.383 -0.522 9.041 1.000 1 A ALA 97.743 1
ATOM 86 O O . ALA 12 12 ? A 6.398 0.301 8.126 1.000 1 A ALA 97.512 1
ATOM 87 C CB . ALA 12 12 ? A 6.968 -2.907 8.678 1.000 1 A ALA 97.843 1
ATOM 88 N N . CYS 13 13 ? A 6.859 -0.257 10.267 1.000 1 A CYS 97.168 1
ATOM 89 C CA . CYS 13 13 ? A 7.587 1.004 10.523 1.000 1 A CYS 96.936 1
ATOM 90 C C . CYS 13 13 ? A 8.674 1.199 9.473 1.000 1 A CYS 97.382 1
ATOM 91 O O . CYS 13 13 ? A 9.439 0.249 9.137 1.000 1 A CYS 97.460 1
ATOM 92 C CB . CYS 13 13 ? A 8.210 0.965 11.896 1.000 1 A CYS 95.491 1
ATOM 93 S SG . CYS 13 13 ? A 7.081 1.086 13.219 1.000 1 A CYS 90.919 1
ATOM 94 N N . GLY 14 14 ? A 8.768 2.423 8.990 1.000 1 A GLY 97.446 1
ATOM 95 C CA . GLY 14 14 ? A 9.914 2.845 8.203 1.000 1 A GLY 97.706 1
ATOM 96 C C . GLY 14 14 ? A 9.893 2.506 6.729 1.000 1 A GLY 98.325 1
ATOM 97 O O . GLY 14 14 ? A 10.861 2.834 6.015 1.000 1 A GLY 98.311 1
ATOM 98 N N . VAL 15 15 ? A 8.801 1.882 6.239 1.000 1 A VAL 98.314 1
ATOM 99 C CA . VAL 15 15 ? A 8.741 1.541 4.828 1.000 1 A VAL 98.618 1
ATOM 100 C C . VAL 15 15 ? A 8.451 2.742 3.952 1.000 1 A VAL 98.666 1
ATOM 101 O O . VAL 15 15 ? A 8.663 2.673 2.717 1.000 1 A VAL 98.713 1
ATOM 102 C CB . VAL 15 15 ? A 7.702 0.450 4.546 1.000 1 A VAL 98.701 1
ATOM 103 C CG1 . VAL 15 15 ? A 8.057 -0.825 5.293 1.000 1 A VAL 98.724 1
ATOM 104 C CG2 . VAL 15 15 ? A 6.286 0.923 4.824 1.000 1 A VAL 98.818 1
ATOM 105 N N . GLY 16 16 ? A 7.934 3.847 4.557 1.000 1 A GLY 98.561 1
ATOM 106 C CA . GLY 16 16 ? A 7.646 5.056 3.804 1.000 1 A GLY 98.448 1
ATOM 107 C C . GLY 16 16 ? A 6.190 5.375 3.661 1.000 1 A GLY 98.542 1
ATOM 108 O O . GLY 16 16 ? A 5.818 6.120 2.723 1.000 1 A GLY 98.530 1
ATOM 109 N N . LYS 17 17 ? A 5.339 4.814 4.554 1.000 1 A LYS 98.449 1
ATOM 110 C CA . LYS 17 17 ? A 3.912 5.150 4.499 1.000 1 A LYS 98.402 1
ATOM 111 C C . LYS 17 17 ? A 3.688 6.648 4.563 1.000 1 A LYS 98.225 1
ATOM 112 O O . LYS 17 17 ? A 2.963 7.216 3.748 1.000 1 A LYS 98.372 1
ATOM 113 C CB . LYS 17 17 ? A 3.151 4.443 5.610 1.000 1 A LYS 98.289 1
ATOM 114 C CG . LYS 17 17 ? A 3.307 2.915 5.598 1.000 1 A LYS 98.044 1
ATOM 115 C CD . LYS 17 17 ? A 2.532 2.231 6.718 1.000 1 A LYS 97.790 1
ATOM 116 C CE . LYS 17 17 ? A 3.010 2.632 8.103 1.000 1 A LYS 97.447 1
ATOM 117 N NZ . LYS 17 17 ? A 4.432 2.246 8.310 1.000 1 A LYS 97.265 1
ATOM 118 N N . SER 18 18 ? A 4.297 7.320 5.556 1.000 1 A SER 98.027 1
ATOM 119 C CA . SER 18 18 ? A 4.138 8.771 5.699 1.000 1 A SER 97.705 1
ATOM 120 C C . SER 18 18 ? A 4.757 9.496 4.508 1.000 1 A SER 97.872 1
ATOM 121 O O . SER 18 18 ? A 4.160 10.450 3.997 1.000 1 A SER 97.978 1
ATOM 122 C CB . SER 18 18 ? A 4.717 9.244 7.013 1.000 1 A SER 97.086 1
ATOM 123 O OG . SER 18 18 ? A 3.993 8.717 8.097 1.000 1 A SER 94.197 1
ATOM 124 N N . ALA 19 19 ? A 5.938 9.066 4.057 1.000 1 A ALA 97.956 1
ATOM 125 C CA . ALA 19 19 ? A 6.599 9.753 2.942 1.000 1 A ALA 98.071 1
ATOM 126 C C . ALA 19 19 ? A 5.763 9.643 1.671 1.000 1 A ALA 98.272 1
ATOM 127 O O . ALA 19 19 ? A 5.637 10.630 0.932 1.000 1 A ALA 98.386 1
ATOM 128 C CB . ALA 19 19 ? A 7.990 9.216 2.746 1.000 1 A ALA 97.929 1
ATOM 129 N N . LEU 20 20 ? A 5.183 8.444 1.423 1.000 1 A LEU 98.245 1
ATOM 130 C CA . LEU 20 20 ? A 4.328 8.296 0.240 1.000 1 A LEU 98.442 1
ATOM 131 C C . LEU 20 20 ? A 3.105 9.196 0.325 1.000 1 A LEU 98.432 1
ATOM 132 O O . LEU 20 20 ? A 2.708 9.823 -0.679 1.000 1 A LEU 98.468 1
ATOM 133 C CB . LEU 20 20 ? A 3.878 6.848 0.093 1.000 1 A LEU 98.640 1
ATOM 134 C CG . LEU 20 20 ? A 4.958 5.883 -0.418 1.000 1 A LEU 98.726 1
ATOM 135 C CD1 . LEU 20 20 ? A 5.194 6.132 -1.908 1.000 1 A LEU 98.723 1
ATOM 136 C CD2 . LEU 20 20 ? A 4.529 4.446 -0.174 1.000 1 A LEU 98.756 1
ATOM 137 N N . THR 21 21 ? A 2.485 9.251 1.522 1.000 1 A THR 98.381 1
ATOM 138 C CA . THR 21 21 ? A 1.267 10.050 1.685 1.000 1 A THR 98.225 1
ATOM 139 C C . THR 21 21 ? A 1.571 11.531 1.487 1.000 1 A THR 98.145 1
ATOM 140 O O . THR 21 21 ? A 0.836 12.238 0.810 1.000 1 A THR 98.200 1
ATOM 141 C CB . THR 21 21 ? A 0.645 9.789 3.028 1.000 1 A THR 98.152 1
ATOM 142 O OG1 . THR 21 21 ? A 0.336 8.383 3.134 1.000 1 A THR 98.062 1
ATOM 143 C CG2 . THR 21 21 ? A -0.623 10.602 3.251 1.000 1 A THR 98.045 1
ATOM 144 N N . ILE 22 22 ? A 2.658 12.002 2.105 1.000 1 A ILE 97.786 1
ATOM 145 C CA . ILE 22 22 ? A 3.006 13.408 1.983 1.000 1 A ILE 97.490 1
ATOM 146 C C . ILE 22 22 ? A 3.393 13.746 0.536 1.000 1 A ILE 97.793 1
ATOM 147 O O . ILE 22 22 ? A 3.057 14.843 0.031 1.000 1 A ILE 97.975 1
ATOM 148 C CB . ILE 22 22 ? A 4.124 13.763 2.970 1.000 1 A ILE 96.883 1
ATOM 149 C CG1 . ILE 22 22 ? A 3.575 13.656 4.404 1.000 1 A ILE 96.381 1
ATOM 150 C CG2 . ILE 22 22 ? A 4.638 15.177 2.720 1.000 1 A ILE 95.807 1
ATOM 151 C CD1 . ILE 22 22 ? A 4.622 13.649 5.488 1.000 1 A ILE 94.137 1
ATOM 152 N N . GLN 23 23 ? A 4.064 12.816 -0.185 1.000 1 A GLN 98.013 1
ATOM 153 C CA . GLN 23 23 ? A 4.320 13.087 -1.606 1.000 1 A GLN 98.129 1
ATOM 154 C C . GLN 23 23 ? A 3.029 13.269 -2.385 1.000 1 A GLN 98.213 1
ATOM 155 O O . GLN 23 23 ? A 2.905 14.168 -3.204 1.000 1 A GLN 98.151 1
ATOM 156 C CB . GLN 23 23 ? A 5.155 11.986 -2.253 1.000 1 A GLN 98.002 1
ATOM 157 C CG . GLN 23 23 ? A 6.635 12.171 -2.018 1.000 1 A GLN 96.026 1
ATOM 158 C CD . GLN 23 23 ? A 7.254 13.248 -2.870 1.000 1 A GLN 97.731 1
ATOM 159 O OE1 . GLN 23 23 ? A 6.586 14.157 -3.367 1.000 1 A GLN 97.295 1
ATOM 160 N NE2 . GLN 23 23 ? A 8.577 13.199 -3.024 1.000 1 A GLN 96.870 1
ATOM 161 N N . LEU 24 24 ? A 2.029 12.397 -2.094 1.000 1 A LEU 98.181 1
ATOM 162 C CA . LEU 24 24 ? A 0.760 12.527 -2.810 1.000 1 A LEU 98.236 1
ATOM 163 C C . LEU 24 24 ? A 0.070 13.853 -2.479 1.000 1 A LEU 98.093 1
ATOM 164 O O . LEU 24 24 ? A -0.443 14.541 -3.373 1.000 1 A LEU 97.948 1
ATOM 165 C CB . LEU 24 24 ? A -0.162 11.378 -2.449 1.000 1 A LEU 98.362 1
ATOM 166 C CG . LEU 24 24 ? A -1.498 11.415 -3.191 1.000 1 A LEU 98.300 1
ATOM 167 C CD1 . LEU 24 24 ? A -1.332 10.754 -4.574 1.000 1 A LEU 98.046 1
ATOM 168 C CD2 . LEU 24 24 ? A -2.584 10.728 -2.391 1.000 1 A LEU 98.162 1
ATOM 169 N N . ILE 25 25 ? A 0.049 14.209 -1.176 1.000 1 A ILE 97.879 1
ATOM 170 C CA . ILE 25 25 ? A -0.758 15.335 -0.718 1.000 1 A ILE 97.362 1
ATOM 171 C C . ILE 25 25 ? A -0.049 16.655 -0.933 1.000 1 A ILE 97.118 1
ATOM 172 O O . ILE 25 25 ? A -0.670 17.647 -1.309 1.000 1 A ILE 96.744 1
ATOM 173 C CB . ILE 25 25 ? A -1.140 15.152 0.742 1.000 1 A ILE 96.610 1
ATOM 174 C CG1 . ILE 25 25 ? A -1.945 13.863 0.946 1.000 1 A ILE 94.153 1
ATOM 175 C CG2 . ILE 25 25 ? A -1.904 16.378 1.266 1.000 1 A ILE 92.411 1
ATOM 176 C CD1 . ILE 25 25 ? A -3.221 13.792 0.184 1.000 1 A ILE 87.974 1
ATOM 177 N N . GLN 26 26 ? A 1.272 16.687 -0.667 1.000 1 A GLN 97.301 1
ATOM 178 C CA . GLN 26 26 ? A 2.024 17.948 -0.627 1.000 1 A GLN 96.766 1
ATOM 179 C C . GLN 26 26 ? A 3.030 18.070 -1.746 1.000 1 A GLN 97.109 1
ATOM 180 O O . GLN 26 26 ? A 3.632 19.149 -1.896 1.000 1 A GLN 96.382 1
ATOM 181 C CB . GLN 26 26 ? A 2.745 18.073 0.722 1.000 1 A GLN 95.551 1
ATOM 182 C CG . GLN 26 26 ? A 1.798 18.058 1.909 1.000 1 A GLN 91.271 1
ATOM 183 C CD . GLN 26 26 ? A 0.926 19.272 2.028 1.000 1 A GLN 84.314 1
ATOM 184 O OE1 . GLN 26 26 ? A 1.222 20.325 1.424 1.000 1 A GLN 75.202 1
ATOM 185 N NE2 . GLN 26 26 ? A -0.156 19.179 2.771 1.000 1 A GLN 74.413 1
ATOM 186 N N . ASN 27 27 ? A 3.289 17.015 -2.528 1.000 1 A ASN 97.389 1
ATOM 187 C CA . ASN 27 27 ? A 4.209 17.050 -3.649 1.000 1 A ASN 97.183 1
ATOM 188 C C . ASN 27 27 ? A 5.627 17.409 -3.211 1.000 1 A ASN 97.346 1
ATOM 189 O O . ASN 27 27 ? A 6.311 18.183 -3.880 1.000 1 A ASN 96.290 1
ATOM 190 C CB . ASN 27 27 ? A 3.706 17.999 -4.742 1.000 1 A ASN 96.392 1
ATOM 191 C CG . ASN 27 27 ? A 2.415 17.518 -5.386 1.000 1 A ASN 94.499 1
ATOM 192 O OD1 . ASN 27 27 ? A 2.444 16.617 -6.217 1.000 1 A ASN 83.598 1
ATOM 193 N ND2 . ASN 27 27 ? A 1.284 18.095 -4.964 1.000 1 A ASN 80.434 1
ATOM 194 N N . HIS 28 28 ? A 6.071 16.826 -2.067 1.000 1 A HIS 97.314 1
ATOM 195 C CA . HIS 28 28 ? A 7.457 16.971 -1.618 1.000 1 A HIS 96.738 1
ATOM 196 C C . HIS 28 28 ? A 7.850 15.773 -0.788 1.000 1 A HIS 97.166 1
ATOM 197 O O . HIS 28 28 ? A 6.986 15.064 -0.259 1.000 1 A HIS 96.636 1
ATOM 198 C CB . HIS 28 28 ? A 7.659 18.282 -0.855 1.000 1 A HIS 94.673 1
ATOM 199 C CG . HIS 28 28 ? A 6.902 18.391 0.413 1.000 1 A HIS 89.212 1
ATOM 200 N ND1 . HIS 28 28 ? A 7.442 18.072 1.649 1.000 1 A HIS 80.057 1
ATOM 201 C CD2 . HIS 28 28 ? A 5.635 18.814 0.661 1.000 1 A HIS 80.764 1
ATOM 202 C CE1 . HIS 28 28 ? A 6.538 18.298 2.590 1.000 1 A HIS 80.226 1
ATOM 203 N NE2 . HIS 28 28 ? A 5.431 18.740 2.010 1.000 1 A HIS 80.006 1
ATOM 204 N N . PHE 29 29 ? A 9.158 15.542 -0.691 1.000 1 A PHE 97.818 1
ATOM 205 C CA . PHE 29 29 ? A 9.719 14.417 0.072 1.000 1 A PHE 97.761 1
ATOM 206 C C . PHE 29 29 ? A 10.170 14.890 1.433 1.000 1 A PHE 96.902 1
ATOM 207 O O . PHE 29 29 ? A 10.982 15.817 1.528 1.000 1 A PHE 96.154 1
ATOM 208 C CB . PHE 29 29 ? A 10.909 13.819 -0.694 1.000 1 A PHE 97.554 1
ATOM 209 C CG . PHE 29 29 ? A 11.587 12.698 0.041 1.000 1 A PHE 97.798 1
ATOM 210 C CD1 . PHE 29 29 ? A 10.867 11.587 0.476 1.000 1 A PHE 97.872 1
ATOM 211 C CD2 . PHE 29 29 ? A 12.946 12.743 0.323 1.000 1 A PHE 97.423 1
ATOM 212 C CE1 . PHE 29 29 ? A 11.467 10.550 1.141 1.000 1 A PHE 97.468 1
ATOM 213 C CE2 . PHE 29 29 ? A 13.548 11.704 0.992 1.000 1 A PHE 97.031 1
ATOM 214 C CZ . PHE 29 29 ? A 12.813 10.603 1.393 1.000 1 A PHE 97.270 1
ATOM 215 N N . VAL 30 30 ? A 9.630 14.256 2.477 1.000 1 A VAL 95.115 1
ATOM 216 C CA . VAL 30 30 ? A 9.988 14.563 3.848 1.000 1 A VAL 93.072 1
ATOM 217 C C . VAL 30 30 ? A 10.848 13.411 4.372 1.000 1 A VAL 92.726 1
ATOM 218 O O . VAL 30 30 ? A 10.397 12.262 4.407 1.000 1 A VAL 91.274 1
ATOM 219 C CB . VAL 30 30 ? A 8.753 14.774 4.733 1.000 1 A VAL 89.825 1
ATOM 220 C CG1 . VAL 30 30 ? A 7.953 15.984 4.237 1.000 1 A VAL 85.086 1
ATOM 221 C CG2 . VAL 30 30 ? A 9.132 14.955 6.197 1.000 1 A VAL 82.911 1
ATOM 222 N N . ASP 31 31 ? A 12.088 13.737 4.790 1.000 1 A ASP 91.093 1
ATOM 223 C CA . ASP 31 31 ? A 13.071 12.744 5.206 1.000 1 A ASP 90.190 1
ATOM 224 C C . ASP 31 31 ? A 12.945 12.409 6.696 1.000 1 A ASP 89.779 1
ATOM 225 O O . ASP 31 31 ? A 13.640 11.511 7.177 1.000 1 A ASP 84.753 1
ATOM 226 C CB . ASP 31 31 ? A 14.480 13.277 4.902 1.000 1 A ASP 86.822 1
ATOM 227 C CG . ASP 31 31 ? A 15.548 12.183 4.952 1.000 1 A ASP 82.683 1
ATOM 228 O OD1 . ASP 31 31 ? A 15.207 11.012 4.714 1.000 1 A ASP 78.570 1
ATOM 229 O OD2 . ASP 31 31 ? A 16.715 12.511 5.190 1.000 1 A ASP 79.153 1
ATOM 230 N N . GLU 32 32 ? A 12.095 13.134 7.450 1.000 1 A GLU 89.700 1
ATOM 231 C CA . GLU 32 32 ? A 11.904 12.907 8.874 1.000 1 A GLU 88.213 1
ATOM 232 C C . GLU 32 32 ? A 10.450 13.157 9.189 1.000 1 A GLU 86.236 1
ATOM 233 O O . GLU 32 32 ? A 9.936 14.239 8.955 1.000 1 A GLU 80.873 1
ATOM 234 C CB . GLU 32 32 ? A 12.811 13.830 9.682 1.000 1 A GLU 86.085 1
ATOM 235 C CG . GLU 32 32 ? A 12.791 13.559 11.185 1.000 1 A GLU 75.343 1
ATOM 236 C CD . GLU 32 32 ? A 13.762 14.454 11.935 1.000 1 A GLU 66.969 1
ATOM 237 O OE1 . GLU 32 32 ? A 14.598 15.130 11.303 1.000 1 A GLU 62.769 1
ATOM 238 O OE2 . GLU 32 32 ? A 13.680 14.472 13.175 1.000 1 A GLU 59.443 1
ATOM 239 N N . TYR 33 33 ? A 9.750 12.113 9.708 1.000 1 A TYR 86.719 1
ATOM 240 C CA . TYR 33 33 ? A 8.333 12.231 10.046 1.000 1 A TYR 85.660 1
ATOM 241 C C . TYR 33 33 ? A 8.085 11.279 11.211 1.000 1 A TYR 87.095 1
ATOM 242 O O . TYR 33 33 ? A 8.379 10.105 11.126 1.000 1 A TYR 85.715 1
ATOM 243 C CB . TYR 33 33 ? A 7.452 11.874 8.874 1.000 1 A TYR 81.359 1
ATOM 244 C CG . TYR 33 33 ? A 5.990 12.203 9.075 1.000 1 A TYR 79.568 1
ATOM 245 C CD1 . TYR 33 33 ? A 5.475 13.434 8.659 1.000 1 A TYR 75.333 1
ATOM 246 C CD2 . TYR 33 33 ? A 5.143 11.310 9.696 1.000 1 A TYR 74.141 1
ATOM 247 C CE1 . TYR 33 33 ? A 4.142 13.759 8.859 1.000 1 A TYR 72.042 1
ATOM 248 C CE2 . TYR 33 33 ? A 3.812 11.625 9.901 1.000 1 A TYR 71.858 1
ATOM 249 C CZ . TYR 33 33 ? A 3.320 12.830 9.468 1.000 1 A TYR 72.993 1
ATOM 250 O OH . TYR 33 33 ? A 2.003 13.146 9.673 1.000 1 A TYR 68.367 1
ATOM 251 N N . ASP 34 34 ? A 7.588 11.851 12.342 1.000 1 A ASP 88.424 1
ATOM 252 C CA . ASP 34 34 ? A 7.444 11.083 13.577 1.000 1 A ASP 89.725 1
ATOM 253 C C . ASP 34 34 ? A 6.801 9.714 13.285 1.000 1 A ASP 91.415 1
ATOM 254 O O . ASP 34 34 ? A 5.676 9.666 12.778 1.000 1 A ASP 91.121 1
ATOM 255 C CB . ASP 34 34 ? A 6.567 11.866 14.555 1.000 1 A ASP 88.071 1
ATOM 256 C CG . ASP 34 34 ? A 6.516 11.249 15.958 1.000 1 A ASP 87.224 1
ATOM 257 O OD1 . ASP 34 34 ? A 6.522 10.001 16.058 1.000 1 A ASP 85.721 1
ATOM 258 O OD2 . ASP 34 34 ? A 6.462 11.997 16.927 1.000 1 A ASP 84.638 1
ATOM 259 N N . PRO 35 35 ? A 7.491 8.622 13.624 1.000 1 A PRO 87.949 1
ATOM 260 C CA . PRO 35 35 ? A 6.960 7.308 13.265 1.000 1 A PRO 89.937 1
ATOM 261 C C . PRO 35 35 ? A 5.768 6.891 14.106 1.000 1 A PRO 90.543 1
ATOM 262 O O . PRO 35 35 ? A 5.168 5.865 13.824 1.000 1 A PRO 88.944 1
ATOM 263 C CB . PRO 35 35 ? A 8.157 6.381 13.484 1.000 1 A PRO 87.459 1
ATOM 264 C CG . PRO 35 35 ? A 8.986 7.065 14.490 1.000 1 A PRO 86.800 1
ATOM 265 C CD . PRO 35 35 ? A 8.854 8.518 14.213 1.000 1 A PRO 89.207 1
ATOM 266 N N . THR 36 36 ? A 5.422 7.668 15.131 1.000 1 A THR 90.251 1
ATOM 267 C CA . THR 36 36 ? A 4.253 7.351 15.972 1.000 1 A THR 88.837 1
ATOM 268 C C . THR 36 36 ? A 2.981 8.073 15.505 1.000 1 A THR 90.441 1
ATOM 269 O O . THR 36 36 ? A 1.908 7.790 16.022 1.000 1 A THR 89.124 1
ATOM 270 C CB . THR 36 36 ? A 4.499 7.746 17.434 1.000 1 A THR 84.983 1
ATOM 271 O OG1 . THR 36 36 ? A 4.554 9.151 17.576 1.000 1 A THR 81.684 1
ATOM 272 C CG2 . THR 36 36 ? A 5.814 7.125 17.932 1.000 1 A THR 81.575 1
ATOM 273 N N . ILE 37 37 ? A 3.095 9.005 14.563 1.000 1 A ILE 92.556 1
ATOM 274 C CA . ILE 37 37 ? A 1.957 9.843 14.212 1.000 1 A ILE 92.433 1
ATOM 275 C C . ILE 37 37 ? A 1.071 9.106 13.219 1.000 1 A ILE 93.274 1
ATOM 276 O O . ILE 37 37 ? A 1.483 8.757 12.117 1.000 1 A ILE 92.721 1
ATOM 277 C CB . ILE 37 37 ? A 2.408 11.200 13.638 1.000 1 A ILE 90.393 1
ATOM 278 C CG1 . ILE 37 37 ? A 3.080 12.010 14.740 1.000 1 A ILE 89.901 1
ATOM 279 C CG2 . ILE 37 37 ? A 1.216 11.958 13.035 1.000 1 A ILE 89.488 1
ATOM 280 C CD1 . ILE 37 37 ? A 3.603 13.351 14.317 1.000 1 A ILE 86.373 1
ATOM 281 N N . GLU 38 38 ? A -0.201 8.895 13.630 1.000 1 A GLU 93.022 1
ATOM 282 C CA . GLU 38 38 ? A -1.235 8.323 12.773 1.000 1 A GLU 93.203 1
ATOM 283 C C . GLU 38 38 ? A -2.262 9.431 12.548 1.000 1 A GLU 92.902 1
ATOM 284 O O . GLU 38 38 ? A -2.898 9.884 13.476 1.000 1 A GLU 91.119 1
ATOM 285 C CB . GLU 38 38 ? A -1.887 7.116 13.423 1.000 1 A GLU 91.740 1
ATOM 286 C CG . GLU 38 38 ? A -3.031 6.512 12.613 1.000 1 A GLU 89.741 1
ATOM 287 C CD . GLU 38 38 ? A -3.454 5.155 13.131 1.000 1 A GLU 90.017 1
ATOM 288 O OE1 . GLU 38 38 ? A -2.635 4.204 13.031 1.000 1 A GLU 86.948 1
ATOM 289 O OE2 . GLU 38 38 ? A -4.592 5.027 13.626 1.000 1 A GLU 86.467 1
ATOM 290 N N . ASP 39 39 ? A -2.386 9.865 11.310 1.000 1 A ASP 94.146 1
ATOM 291 C CA . ASP 39 39 ? A -3.253 10.997 10.999 1.000 1 A ASP 94.080 1
ATOM 292 C C . ASP 39 39 ? A -3.881 10.779 9.634 1.000 1 A ASP 95.315 1
ATOM 293 O O . ASP 39 39 ? A -3.536 9.871 8.887 1.000 1 A ASP 95.071 1
ATOM 294 C CB . ASP 39 39 ? A -2.461 12.319 11.049 1.000 1 A ASP 92.224 1
ATOM 295 C CG . ASP 39 39 ? A -3.332 13.549 11.327 1.000 1 A ASP 85.778 1
ATOM 296 O OD1 . ASP 39 39 ? A -4.569 13.383 11.503 1.000 1 A ASP 82.565 1
ATOM 297 O OD2 . ASP 39 39 ? A -2.772 14.672 11.391 1.000 1 A ASP 79.837 1
ATOM 298 N N . SER 40 40 ? A -4.855 11.628 9.351 1.000 1 A SER 94.893 1
ATOM 299 C CA . SER 40 40 ? A -5.600 11.547 8.090 1.000 1 A SER 94.856 1
ATOM 300 C C . SER 40 40 ? A -5.295 12.779 7.242 1.000 1 A SER 95.333 1
ATOM 301 O O . SER 40 40 ? A -5.000 13.864 7.764 1.000 1 A SER 93.693 1
ATOM 302 C CB . SER 40 40 ? A -7.100 11.414 8.345 1.000 1 A SER 92.361 1
ATOM 303 O OG . SER 40 40 ? A -7.594 12.567 8.999 1.000 1 A SER 86.838 1
ATOM 304 N N . TYR 41 41 ? A -5.375 12.590 5.948 1.000 1 A TYR 96.695 1
ATOM 305 C CA . TYR 41 41 ? A -5.106 13.623 4.946 1.000 1 A TYR 96.389 1
ATOM 306 C C . TYR 41 41 ? A -6.206 13.593 3.922 1.000 1 A TYR 96.800 1
ATOM 307 O O . TYR 41 41 ? A -6.757 12.542 3.587 1.000 1 A TYR 96.663 1
ATOM 308 C CB . TYR 41 41 ? A -3.778 13.368 4.280 1.000 1 A TYR 95.757 1
ATOM 309 C CG . TYR 41 41 ? A -2.598 13.416 5.236 1.000 1 A TYR 93.803 1
ATOM 310 C CD1 . TYR 41 41 ? A -1.833 14.566 5.346 1.000 1 A TYR 91.830 1
ATOM 311 C CD2 . TYR 41 41 ? A -2.282 12.314 5.992 1.000 1 A TYR 92.791 1
ATOM 312 C CE1 . TYR 41 41 ? A -0.772 14.616 6.218 1.000 1 A TYR 88.997 1
ATOM 313 C CE2 . TYR 41 41 ? A -1.200 12.348 6.877 1.000 1 A TYR 91.127 1
ATOM 314 C CZ . TYR 41 41 ? A -0.454 13.505 6.977 1.000 1 A TYR 88.404 1
ATOM 315 O OH . TYR 41 41 ? A 0.624 13.560 7.862 1.000 1 A TYR 84.862 1
ATOM 316 N N . ARG 42 42 ? A -6.573 14.761 3.405 1.000 1 A ARG 96.800 1
ATOM 317 C CA . ARG 42 42 ? A -7.585 14.911 2.385 1.000 1 A ARG 96.813 1
ATOM 318 C C . ARG 42 42 ? A -6.974 15.567 1.149 1.000 1 A ARG 97.039 1
ATOM 319 O O . ARG 42 42 ? A -6.182 16.507 1.279 1.000 1 A ARG 95.933 1
ATOM 320 C CB . ARG 42 42 ? A -8.786 15.734 2.895 1.000 1 A ARG 95.227 1
ATOM 321 C CG . ARG 42 42 ? A -9.410 15.166 4.175 1.000 1 A ARG 84.698 1
ATOM 322 C CD . ARG 42 42 ? A -10.603 14.295 3.911 1.000 1 A ARG 78.993 1
ATOM 323 N NE . ARG 42 42 ? A -11.816 15.059 3.678 1.000 1 A ARG 73.879 1
ATOM 324 C CZ . ARG 42 42 ? A -13.015 14.519 3.428 1.000 1 A ARG 67.514 1
ATOM 325 N NH1 . ARG 42 42 ? A -13.150 13.195 3.400 1.000 1 A ARG 60.816 1
ATOM 326 N NH2 . ARG 42 42 ? A -14.091 15.309 3.260 1.000 1 A ARG 58.364 1
ATOM 327 N N . LYS 43 43 ? A -7.285 15.053 -0.036 1.000 1 A LYS 96.696 1
ATOM 328 C CA . LYS 43 43 ? A -6.725 15.586 -1.279 1.000 1 A LYS 96.870 1
ATOM 329 C C . LYS 43 43 ? A -7.742 15.421 -2.410 1.000 1 A LYS 97.082 1
ATOM 330 O O . LYS 43 43 ? A -8.240 14.340 -2.655 1.000 1 A LYS 97.030 1
ATOM 331 C CB . LYS 43 43 ? A -5.435 14.848 -1.628 1.000 1 A LYS 96.225 1
ATOM 332 C CG . LYS 43 43 ? A -4.761 15.266 -2.954 1.000 1 A LYS 95.034 1
ATOM 333 C CD . LYS 43 43 ? A -4.173 16.675 -2.866 1.000 1 A LYS 92.714 1
ATOM 334 C CE . LYS 43 43 ? A -3.295 16.907 -4.080 1.000 1 A LYS 91.298 1
ATOM 335 N NZ . LYS 43 43 ? A -2.607 18.225 -4.043 1.000 1 A LYS 87.223 1
ATOM 336 N N . GLN 44 44 ? A -8.060 16.549 -3.076 1.000 1 A GLN 97.503 1
ATOM 337 C CA . GLN 44 44 ? A -8.920 16.475 -4.248 1.000 1 A GLN 97.356 1
ATOM 338 C C . GLN 44 44 ? A -8.049 16.223 -5.479 1.000 1 A GLN 97.080 1
ATOM 339 O O . GLN 44 44 ? A -7.076 16.956 -5.711 1.000 1 A GLN 95.966 1
ATOM 340 C CB . GLN 44 44 ? A -9.710 17.773 -4.414 1.000 1 A GLN 96.476 1
ATOM 341 C CG . GLN 44 44 ? A -10.822 17.685 -5.448 1.000 1 A GLN 91.994 1
ATOM 342 C CD . GLN 44 44 ? A -11.614 18.980 -5.520 1.000 1 A GLN 88.003 1
ATOM 343 O OE1 . GLN 44 44 ? A -12.118 19.473 -4.494 1.000 1 A GLN 80.376 1
ATOM 344 N NE2 . GLN 44 44 ? A -11.721 19.522 -6.711 1.000 1 A GLN 79.394 1
ATOM 345 N N . VAL 45 45 ? A -8.353 15.158 -6.216 1.000 1 A VAL 96.904 1
ATOM 346 C CA . VAL 45 45 ? A -7.602 14.779 -7.399 1.000 1 A VAL 96.514 1
ATOM 347 C C . VAL 45 45 ? A -8.555 14.403 -8.515 1.000 1 A VAL 96.332 1
ATOM 348 O O . VAL 45 45 ? A -9.749 14.180 -8.299 1.000 1 A VAL 95.665 1
ATOM 349 C CB . VAL 45 45 ? A -6.662 13.575 -7.112 1.000 1 A VAL 95.485 1
ATOM 350 C CG1 . VAL 45 45 ? A -5.616 13.925 -6.062 1.000 1 A VAL 94.842 1
ATOM 351 C CG2 . VAL 45 45 ? A -7.474 12.350 -6.698 1.000 1 A VAL 94.491 1
ATOM 352 N N . VAL 46 46 ? A -8.004 14.314 -9.736 1.000 1 A VAL 95.979 1
ATOM 353 C CA . VAL 46 46 ? A -8.760 13.828 -10.887 1.000 1 A VAL 96.157 1
ATOM 354 C C . VAL 46 46 ? A -8.153 12.519 -11.302 1.000 1 A VAL 96.727 1
ATOM 355 O O . VAL 46 46 ? A -6.952 12.431 -11.582 1.000 1 A VAL 96.153 1
ATOM 356 C CB . VAL 46 46 ? A -8.742 14.829 -12.052 1.000 1 A VAL 94.729 1
ATOM 357 C CG1 . VAL 46 46 ? A -9.312 16.182 -11.608 1.000 1 A VAL 93.346 1
ATOM 358 C CG2 . VAL 46 46 ? A -9.521 14.285 -13.247 1.000 1 A VAL 93.907 1
ATOM 359 N N . ILE 47 47 ? A -8.952 11.450 -11.308 1.000 1 A ILE 96.806 1
ATOM 360 C CA . ILE 47 47 ? A -8.503 10.115 -11.693 1.000 1 A ILE 97.094 1
ATOM 361 C C . ILE 47 47 ? A -9.414 9.634 -12.815 1.000 1 A ILE 96.862 1
ATOM 362 O O . ILE 47 47 ? A -10.631 9.489 -12.603 1.000 1 A ILE 96.290 1
ATOM 363 C CB . ILE 47 47 ? A -8.548 9.124 -10.509 1.000 1 A ILE 97.301 1
ATOM 364 C CG1 . ILE 47 47 ? A -7.701 9.631 -9.358 1.000 1 A ILE 96.929 1
ATOM 365 C CG2 . ILE 47 47 ? A -8.073 7.743 -10.963 1.000 1 A ILE 97.100 1
ATOM 366 C CD1 . ILE 47 47 ? A -7.851 8.849 -8.073 1.000 1 A ILE 96.389 1
ATOM 367 N N . ASP 48 48 ? A -8.840 9.393 -13.982 1.000 1 A ASP 97.096 1
ATOM 368 C CA . ASP 48 48 ? A -9.594 8.942 -15.155 1.000 1 A ASP 96.443 1
ATOM 369 C C . ASP 48 48 ? A -10.769 9.876 -15.449 1.000 1 A ASP 95.570 1
ATOM 370 O O . ASP 48 48 ? A -11.864 9.430 -15.785 1.000 1 A ASP 93.980 1
ATOM 371 C CB . ASP 48 48 ? A -10.110 7.514 -14.945 1.000 1 A ASP 96.038 1
ATOM 372 C CG . ASP 48 48 ? A -8.968 6.539 -14.710 1.000 1 A ASP 96.323 1
ATOM 373 O OD1 . ASP 48 48 ? A -7.898 6.686 -15.358 1.000 1 A ASP 95.126 1
ATOM 374 O OD2 . ASP 48 48 ? A -9.166 5.602 -13.918 1.000 1 A ASP 94.671 1
ATOM 375 N N . GLY 49 49 ? A -10.505 11.193 -15.291 1.000 1 A GLY 95.863 1
ATOM 376 C CA . GLY 49 49 ? A -11.533 12.176 -15.613 1.000 1 A GLY 94.271 1
ATOM 377 C C . GLY 49 49 ? A -12.560 12.425 -14.525 1.000 1 A GLY 94.326 1
ATOM 378 O O . GLY 49 49 ? A -13.436 13.272 -14.681 1.000 1 A GLY 92.873 1
ATOM 379 N N . GLU 50 50 ? A -12.471 11.705 -13.405 1.000 1 A GLU 93.461 1
ATOM 380 C CA . GLU 50 50 ? A -13.393 11.850 -12.292 1.000 1 A GLU 93.276 1
ATOM 381 C C . GLU 50 50 ? A -12.718 12.652 -11.197 1.000 1 A GLU 94.260 1
ATOM 382 O O . GLU 50 50 ? A -11.675 12.250 -10.647 1.000 1 A GLU 94.273 1
ATOM 383 C CB . GLU 50 50 ? A -13.835 10.489 -11.758 1.000 1 A GLU 90.522 1
ATOM 384 C CG . GLU 50 50 ? A -14.759 10.576 -10.551 1.000 1 A GLU 87.202 1
ATOM 385 C CD . GLU 50 50 ? A -15.153 9.231 -10.021 1.000 1 A GLU 84.860 1
ATOM 386 O OE1 . GLU 50 50 ? A -14.315 8.593 -9.334 1.000 1 A GLU 77.042 1
ATOM 387 O OE2 . GLU 50 50 ? A -16.298 8.769 -10.289 1.000 1 A GLU 75.407 1
ATOM 388 N N . THR 51 51 ? A -13.275 13.811 -10.821 1.000 1 A THR 95.677 1
ATOM 389 C CA . THR 51 51 ? A -12.771 14.573 -9.687 1.000 1 A THR 95.810 1
ATOM 390 C C . THR 51 51 ? A -13.196 13.835 -8.419 1.000 1 A THR 95.867 1
ATOM 391 O O . THR 51 51 ? A -14.372 13.586 -8.186 1.000 1 A THR 94.265 1
ATOM 392 C CB . THR 51 51 ? A -13.306 16.003 -9.708 1.000 1 A THR 95.092 1
ATOM 393 O OG1 . THR 51 51 ? A -12.887 16.644 -10.925 1.000 1 A THR 92.374 1
ATOM 394 C CG2 . THR 51 51 ? A -12.784 16.809 -8.523 1.000 1 A THR 93.069 1
ATOM 395 N N . SER 52 52 ? A -12.200 13.515 -7.595 1.000 1 A SER 95.920 1
ATOM 396 C CA . SER 52 52 ? A -12.420 12.647 -6.439 1.000 1 A SER 95.816 1
ATOM 397 C C . SER 52 52 ? A -11.760 13.244 -5.222 1.000 1 A SER 96.679 1
ATOM 398 O O . SER 52 52 ? A -10.749 13.940 -5.313 1.000 1 A SER 96.398 1
ATOM 399 C CB . SER 52 52 ? A -11.827 11.257 -6.721 1.000 1 A SER 93.147 1
ATOM 400 O OG . SER 52 52 ? A -12.417 10.665 -7.861 1.000 1 A SER 85.266 1
ATOM 401 N N . LEU 53 53 ? A -12.349 12.978 -4.045 1.000 1 A LEU 97.347 1
ATOM 402 C CA . LEU 53 53 ? A -11.791 13.377 -2.781 1.000 1 A LEU 97.699 1
ATOM 403 C C . LEU 53 53 ? A -11.231 12.113 -2.127 1.000 1 A LEU 97.954 1
ATOM 404 O O . LEU 53 53 ? A -11.958 11.193 -1.794 1.000 1 A LEU 97.643 1
ATOM 405 C CB . LEU 53 53 ? A -12.853 14.024 -1.893 1.000 1 A LEU 97.090 1
ATOM 406 C CG . LEU 53 53 ? A -12.351 14.523 -0.523 1.000 1 A LEU 94.571 1
ATOM 407 C CD1 . LEU 53 53 ? A -11.358 15.670 -0.750 1.000 1 A LEU 93.207 1
ATOM 408 C CD2 . LEU 53 53 ? A -13.514 14.949 0.342 1.000 1 A LEU 92.640 1
ATOM 409 N N . LEU 54 54 ? A -9.889 12.084 -1.955 1.000 1 A LEU 98.009 1
ATOM 410 C CA . LEU 54 54 ? A -9.215 10.984 -1.293 1.000 1 A LEU 98.214 1
ATOM 411 C C . LEU 54 54 ? A -9.097 11.304 0.193 1.000 1 A LEU 98.145 1
ATOM 412 O O . LEU 54 54 ? A -8.516 12.320 0.554 1.000 1 A LEU 97.928 1
ATOM 413 C CB . LEU 54 54 ? A -7.821 10.748 -1.887 1.000 1 A LEU 98.206 1
ATOM 414 C CG . LEU 54 54 ? A -7.750 10.578 -3.412 1.000 1 A LEU 98.051 1
ATOM 415 C CD1 . LEU 54 54 ? A -8.778 9.581 -3.904 1.000 1 A LEU 97.944 1
ATOM 416 C CD2 . LEU 54 54 ? A -6.331 10.199 -3.819 1.000 1 A LEU 98.034 1
ATOM 417 N N . ASP 55 55 ? A -9.637 10.434 1.038 1.000 1 A ASP 98.157 1
ATOM 418 C CA . ASP 55 55 ? A -9.483 10.529 2.478 1.000 1 A ASP 97.949 1
ATOM 419 C C . ASP 55 55 ? A -8.525 9.400 2.869 1.000 1 A ASP 98.060 1
ATOM 420 O O . ASP 55 55 ? A -8.881 8.233 2.826 1.000 1 A ASP 97.873 1
ATOM 421 C CB . ASP 55 55 ? A -10.829 10.372 3.176 1.000 1 A ASP 96.863 1
ATOM 422 C CG . ASP 55 55 ? A -10.751 10.529 4.685 1.000 1 A ASP 95.033 1
ATOM 423 O OD1 . ASP 55 55 ? A -9.673 10.883 5.200 1.000 1 A ASP 93.063 1
ATOM 424 O OD2 . ASP 55 55 ? A -11.776 10.319 5.358 1.000 1 A ASP 90.715 1
ATOM 425 N N . ILE 56 56 ? A -7.286 9.789 3.237 1.000 1 A ILE 98.037 1
ATOM 426 C CA . ILE 56 56 ? A -6.191 8.839 3.400 1.000 1 A ILE 98.098 1
ATOM 427 C C . ILE 56 56 ? A -5.798 8.766 4.861 1.000 1 A ILE 97.760 1
ATOM 428 O O . ILE 56 56 ? A -5.443 9.782 5.478 1.000 1 A ILE 97.617 1
ATOM 429 C CB . ILE 56 56 ? A -4.974 9.258 2.542 1.000 1 A ILE 98.217 1
ATOM 430 C CG1 . ILE 56 56 ? A -5.360 9.287 1.063 1.000 1 A ILE 97.525 1
ATOM 431 C CG2 . ILE 56 56 ? A -3.778 8.325 2.802 1.000 1 A ILE 98.082 1
ATOM 432 C CD1 . ILE 56 56 ? A -4.386 10.062 0.208 1.000 1 A ILE 93.340 1
ATOM 433 N N . LEU 57 57 ? A -5.856 7.568 5.448 1.000 1 A LEU 97.636 1
ATOM 434 C CA . LEU 57 57 ? A -5.377 7.301 6.793 1.000 1 A LEU 97.223 1
ATOM 435 C C . LEU 57 57 ? A -3.979 6.715 6.693 1.000 1 A LEU 97.263 1
ATOM 436 O O . LEU 57 57 ? A -3.771 5.619 6.166 1.000 1 A LEU 97.259 1
ATOM 437 C CB . LEU 57 57 ? A -6.312 6.356 7.543 1.000 1 A LEU 96.295 1
ATOM 438 C CG . LEU 57 57 ? A -5.849 5.971 8.952 1.000 1 A LEU 94.817 1
ATOM 439 C CD1 . LEU 57 57 ? A -5.704 7.191 9.850 1.000 1 A LEU 93.610 1
ATOM 440 C CD2 . LEU 57 57 ? A -6.798 4.961 9.549 1.000 1 A LEU 93.210 1
ATOM 441 N N . ASP 58 58 ? A -2.997 7.487 7.195 1.000 1 A ASP 97.259 1
ATOM 442 C CA . ASP 58 58 ? A -1.591 7.068 7.252 1.000 1 A ASP 97.121 1
ATOM 443 C C . ASP 58 58 ? A -1.344 6.444 8.625 1.000 1 A ASP 96.516 1
ATOM 444 O O . ASP 58 58 ? A -1.264 7.165 9.618 1.000 1 A ASP 95.630 1
ATOM 445 C CB . ASP 58 58 ? A -0.707 8.297 7.041 1.000 1 A ASP 97.064 1
ATOM 446 C CG . ASP 58 58 ? A 0.751 8.009 7.293 1.000 1 A ASP 96.981 1
ATOM 447 O OD1 . ASP 58 58 ? A 1.213 6.869 7.021 1.000 1 A ASP 96.401 1
ATOM 448 O OD2 . ASP 58 58 ? A 1.446 8.927 7.774 1.000 1 A ASP 96.069 1
ATOM 449 N N . THR 59 59 ? A -1.270 5.114 8.677 1.000 1 A THR 96.716 1
ATOM 450 C CA . THR 59 59 ? A -1.246 4.428 9.975 1.000 1 A THR 96.118 1
ATOM 451 C C . THR 59 59 ? A 0.132 4.464 10.614 1.000 1 A THR 94.945 1
ATOM 452 O O . THR 59 59 ? A 1.153 4.663 9.944 1.000 1 A THR 93.391 1
ATOM 453 C CB . THR 59 59 ? A -1.739 2.972 9.840 1.000 1 A THR 95.847 1
ATOM 454 O OG1 . THR 59 59 ? A -0.866 2.249 8.990 1.000 1 A THR 91.353 1
ATOM 455 C CG2 . THR 59 59 ? A -3.149 2.946 9.234 1.000 1 A THR 91.704 1
ATOM 456 N N . ALA 60 60 ? A 0.119 4.286 11.938 1.000 1 A ALA 95.351 1
ATOM 457 C CA . ALA 60 60 ? A 1.360 4.297 12.694 1.000 1 A ALA 94.023 1
ATOM 458 C C . ALA 60 60 ? A 1.120 3.583 14.027 1.000 1 A ALA 91.034 1
ATOM 459 O O . ALA 60 60 ? A 0.197 2.815 14.160 1.000 1 A ALA 86.013 1
ATOM 460 C CB . ALA 60 60 ? A 1.879 5.724 12.868 1.000 1 A ALA 93.604 1
ATOM 461 N N . GLY 61 61 ? A 1.962 3.870 14.997 1.000 1 A GLY 84.097 1
ATOM 462 C CA . GLY 61 61 ? A 1.829 3.291 16.327 1.000 1 A GLY 80.415 1
ATOM 463 C C . GLY 61 61 ? A 2.630 2.020 16.509 1.000 1 A GLY 80.990 1
ATOM 464 O O . GLY 61 61 ? A 3.279 1.517 15.593 1.000 1 A GLY 76.128 1
ATOM 465 N N . GLN 62 62 ? A 2.593 1.512 17.751 1.000 1 A GLN 80.570 1
ATOM 466 C CA . GLN 62 62 ? A 3.406 0.380 18.154 1.000 1 A GLN 79.708 1
ATOM 467 C C . GLN 62 62 ? A 2.582 -0.787 18.728 1.000 1 A GLN 80.355 1
ATOM 468 O O . GLN 62 62 ? A 3.147 -1.830 19.034 1.000 1 A GLN 77.368 1
ATOM 469 C CB . GLN 62 62 ? A 4.437 0.828 19.186 1.000 1 A GLN 76.266 1
ATOM 470 C CG . GLN 62 62 ? A 5.409 1.876 18.694 1.000 1 A GLN 72.242 1
ATOM 471 C CD . GLN 62 62 ? A 6.366 2.333 19.769 1.000 1 A GLN 64.508 1
ATOM 472 O OE1 . GLN 62 62 ? A 6.182 2.040 20.961 1.000 1 A GLN 60.847 1
ATOM 473 N NE2 . GLN 62 62 ? A 7.400 3.064 19.352 1.000 1 A GLN 62.479 1
ATOM 474 N N . GLU 63 63 ? A 1.269 -0.588 18.895 1.000 1 A GLU 79.162 1
ATOM 475 C CA . GLU 63 63 ? A 0.440 -1.629 19.515 1.000 1 A GLU 77.358 1
ATOM 476 C C . GLU 63 63 ? A -0.053 -2.595 18.461 1.000 1 A GLU 78.618 1
ATOM 477 O O . GLU 63 63 ? A -0.546 -2.182 17.415 1.000 1 A GLU 75.225 1
ATOM 478 C CB . GLU 63 63 ? A -0.723 -0.967 20.287 1.000 1 A GLU 72.649 1
ATOM 479 C CG . GLU 63 63 ? A -0.276 -0.019 21.382 1.000 1 A GLU 70.431 1
ATOM 480 C CD . GLU 63 63 ? A 0.471 -0.714 22.489 1.000 1 A GLU 66.992 1
ATOM 481 O OE1 . GLU 63 63 ? A 0.252 -1.925 22.693 1.000 1 A GLU 64.834 1
ATOM 482 O OE2 . GLU 63 63 ? A 1.297 -0.042 23.163 1.000 1 A GLU 64.493 1
ATOM 483 N N . GLU 64 64 ? A 0.094 -3.907 18.751 1.000 1 A GLU 81.107 1
ATOM 484 C CA . GLU 64 64 ? A -0.314 -4.923 17.789 1.000 1 A GLU 80.687 1
ATOM 485 C C . GLU 64 64 ? A -1.808 -4.873 17.519 1.000 1 A GLU 81.008 1
ATOM 486 O O . GLU 64 64 ? A -2.238 -4.944 16.367 1.000 1 A GLU 77.254 1
ATOM 487 C CB . GLU 64 64 ? A 0.081 -6.316 18.298 1.000 1 A GLU 75.576 1
ATOM 488 C CG . GLU 64 64 ? A -0.218 -7.438 17.292 1.000 1 A GLU 70.896 1
ATOM 489 C CD . GLU 64 64 ? A 0.196 -8.793 17.783 1.000 1 A GLU 64.284 1
ATOM 490 O OE1 . GLU 64 64 ? A 0.560 -8.932 18.983 1.000 1 A GLU 62.636 1
ATOM 491 O OE2 . GLU 64 64 ? A 0.203 -9.734 16.946 1.000 1 A GLU 60.364 1
ATOM 492 N N . TYR 65 65 ? A -2.610 -4.738 18.579 1.000 1 A TYR 82.520 1
ATOM 493 C CA . TYR 65 65 ? A -4.059 -4.667 18.450 1.000 1 A TYR 82.637 1
ATOM 494 C C . TYR 65 65 ? A -4.601 -3.392 19.089 1.000 1 A TYR 83.673 1
ATOM 495 O O . TYR 65 65 ? A -4.115 -2.951 20.121 1.000 1 A TYR 81.184 1
ATOM 496 C CB . TYR 65 65 ? A -4.723 -5.877 19.055 1.000 1 A TYR 79.114 1
ATOM 497 C CG . TYR 65 65 ? A -4.447 -7.147 18.304 1.000 1 A TYR 74.222 1
ATOM 498 C CD1 . TYR 65 65 ? A -5.137 -7.466 17.147 1.000 1 A TYR 70.513 1
ATOM 499 C CD2 . TYR 65 65 ? A -3.484 -8.027 18.758 1.000 1 A TYR 70.650 1
ATOM 500 C CE1 . TYR 65 65 ? A -4.865 -8.604 16.440 1.000 1 A TYR 66.592 1
ATOM 501 C CE2 . TYR 65 65 ? A -3.219 -9.196 18.073 1.000 1 A TYR 67.872 1
ATOM 502 C CZ . TYR 65 65 ? A -3.907 -9.477 16.913 1.000 1 A TYR 65.733 1
ATOM 503 O OH . TYR 65 65 ? A -3.619 -10.633 16.193 1.000 1 A TYR 70.303 1
ATOM 504 N N . SER 66 66 ? A -5.627 -2.815 18.467 1.000 1 A SER 85.069 1
ATOM 505 C CA . SER 66 66 ? A -6.313 -1.672 19.013 1.000 1 A SER 84.968 1
ATOM 506 C C . SER 66 66 ? A -7.765 -1.705 18.575 1.000 1 A SER 86.982 1
ATOM 507 O O . SER 66 66 ? A -8.063 -1.759 17.376 1.000 1 A SER 86.172 1
ATOM 508 C CB . SER 66 66 ? A -5.683 -0.359 18.541 1.000 1 A SER 80.026 1
ATOM 509 O OG . SER 66 66 ? A -6.479 0.777 18.914 1.000 1 A SER 73.306 1
ATOM 510 N N . ALA 67 67 ? A -8.684 -1.643 19.544 1.000 1 A ALA 88.803 1
ATOM 511 C CA . ALA 67 67 ? A -10.101 -1.633 19.190 1.000 1 A ALA 88.601 1
ATOM 512 C C . ALA 67 67 ? A -10.455 -0.390 18.396 1.000 1 A ALA 89.220 1
ATOM 513 O O . ALA 67 67 ? A -11.239 -0.437 17.436 1.000 1 A ALA 89.011 1
ATOM 514 C CB . ALA 67 67 ? A -10.952 -1.711 20.470 1.000 1 A ALA 87.516 1
ATOM 515 N N . MET 68 68 ? A -9.837 0.781 18.773 1.000 1 A MET 87.200 1
ATOM 516 C CA . MET 68 68 ? A -10.084 1.999 17.979 1.000 1 A MET 85.832 1
ATOM 517 C C . MET 68 68 ? A -9.536 1.839 16.558 1.000 1 A MET 86.488 1
ATOM 518 O O . MET 68 68 ? A -10.152 2.289 15.586 1.000 1 A MET 85.566 1
ATOM 519 C CB . MET 68 68 ? A -9.482 3.212 18.661 1.000 1 A MET 82.841 1
ATOM 520 C CG . MET 68 68 ? A -10.303 3.700 19.841 1.000 1 A MET 77.326 1
ATOM 521 S SD . MET 68 68 ? A -9.784 5.327 20.445 1.000 1 A MET 72.462 1
ATOM 522 C CE . MET 68 68 ? A -8.117 4.963 20.926 1.000 1 A MET 65.718 1
ATOM 523 N N . ARG 69 69 ? A -8.335 1.203 16.448 1.000 1 A ARG 88.684 1
ATOM 524 C CA . ARG 69 69 ? A -7.775 1.013 15.117 1.000 1 A ARG 88.760 1
ATOM 525 C C . ARG 69 69 ? A -8.678 0.127 14.267 1.000 1 A ARG 90.643 1
ATOM 526 O O . ARG 69 69 ? A -8.881 0.377 13.090 1.000 1 A ARG 91.590 1
ATOM 527 C CB . ARG 69 69 ? A -6.370 0.414 15.200 1.000 1 A ARG 86.723 1
ATOM 528 C CG . ARG 69 69 ? A -5.737 0.213 13.864 1.000 1 A ARG 81.906 1
ATOM 529 C CD . ARG 69 69 ? A -4.323 -0.304 14.037 1.000 1 A ARG 76.850 1
ATOM 530 N NE . ARG 69 69 ? A -3.484 0.740 14.581 1.000 1 A ARG 75.991 1
ATOM 531 C CZ . ARG 69 69 ? A -2.299 0.493 15.138 1.000 1 A ARG 74.413 1
ATOM 532 N NH1 . ARG 69 69 ? A -1.854 -0.754 15.207 1.000 1 A ARG 69.086 1
ATOM 533 N NH2 . ARG 69 69 ? A -1.598 1.492 15.642 1.000 1 A ARG 68.246 1
ATOM 534 N N . ASP 70 70 ? A -9.246 -0.943 14.873 1.000 1 A ASP 91.185 1
ATOM 535 C CA . ASP 70 70 ? A -10.202 -1.779 14.136 1.000 1 A ASP 92.593 1
ATOM 536 C C . ASP 70 70 ? A -11.349 -0.913 13.578 1.000 1 A ASP 92.912 1
ATOM 537 O O . ASP 70 70 ? A -11.762 -1.093 12.432 1.000 1 A ASP 93.122 1
ATOM 538 C CB . ASP 70 70 ? A -10.798 -2.866 15.025 1.000 1 A ASP 92.283 1
ATOM 539 C CG . ASP 70 70 ? A -9.844 -4.012 15.259 1.000 1 A ASP 93.031 1
ATOM 540 O OD1 . ASP 70 70 ? A -8.703 -4.003 14.756 1.000 1 A ASP 88.330 1
ATOM 541 O OD2 . ASP 70 70 ? A -10.285 -4.955 15.941 1.000 1 A ASP 87.928 1
ATOM 542 N N . GLN 71 71 ? A -11.844 0.041 14.405 1.000 1 A GLN 92.476 1
ATOM 543 C CA . GLN 71 71 ? A -12.931 0.911 13.956 1.000 1 A GLN 91.209 1
ATOM 544 C C . GLN 71 71 ? A -12.485 1.781 12.776 1.000 1 A GLN 91.136 1
ATOM 545 O O . GLN 71 71 ? A -13.215 1.921 11.784 1.000 1 A GLN 90.493 1
ATOM 546 C CB . GLN 71 71 ? A -13.438 1.751 15.098 1.000 1 A GLN 89.706 1
ATOM 547 C CG . GLN 71 71 ? A -14.036 0.929 16.227 1.000 1 A GLN 77.592 1
ATOM 548 C CD . GLN 71 71 ? A -14.570 1.812 17.345 1.000 1 A GLN 70.628 1
ATOM 549 O OE1 . GLN 71 71 ? A -15.394 2.698 17.108 1.000 1 A GLN 66.159 1
ATOM 550 N NE2 . GLN 71 71 ? A -14.107 1.577 18.556 1.000 1 A GLN 63.902 1
ATOM 551 N N . TYR 72 72 ? A -11.264 2.379 12.866 1.000 1 A TYR 89.456 1
ATOM 552 C CA . TYR 72 72 ? A -10.751 3.179 11.749 1.000 1 A TYR 88.251 1
ATOM 553 C C . TYR 72 72 ? A -10.605 2.329 10.499 1.000 1 A TYR 90.580 1
ATOM 554 O O . TYR 72 72 ? A -10.991 2.727 9.398 1.000 1 A TYR 90.339 1
ATOM 555 C CB . TYR 72 72 ? A -9.398 3.804 12.086 1.000 1 A TYR 84.711 1
ATOM 556 C CG . TYR 72 72 ? A -9.461 4.972 13.050 1.000 1 A TYR 79.134 1
ATOM 557 C CD1 . TYR 72 72 ? A -8.790 4.955 14.255 1.000 1 A TYR 73.378 1
ATOM 558 C CD2 . TYR 72 72 ? A -10.167 6.110 12.739 1.000 1 A TYR 72.583 1
ATOM 559 C CE1 . TYR 72 72 ? A -8.804 6.021 15.122 1.000 1 A TYR 69.986 1
ATOM 560 C CE2 . TYR 72 72 ? A -10.224 7.180 13.608 1.000 1 A TYR 71.402 1
ATOM 561 C CZ . TYR 72 72 ? A -9.536 7.145 14.801 1.000 1 A TYR 68.090 1
ATOM 562 O OH . TYR 72 72 ? A -9.566 8.205 15.670 1.000 1 A TYR 73.897 1
ATOM 563 N N . MET 73 73 ? A -10.039 1.117 10.642 1.000 1 A MET 92.813 1
ATOM 564 C CA . MET 73 73 ? A -9.777 0.252 9.483 1.000 1 A MET 93.578 1
ATOM 565 C C . MET 73 73 ? A -11.075 -0.209 8.822 1.000 1 A MET 94.950 1
ATOM 566 O O . MET 73 73 ? A -11.116 -0.365 7.601 1.000 1 A MET 94.613 1
ATOM 567 C CB . MET 73 73 ? A -8.935 -0.942 9.883 1.000 1 A MET 92.156 1
ATOM 568 C CG . MET 73 73 ? A -7.544 -0.623 10.391 1.000 1 A MET 89.279 1
ATOM 569 S SD . MET 73 73 ? A -6.612 0.490 9.352 1.000 1 A MET 84.416 1
ATOM 570 C CE . MET 73 73 ? A -6.732 1.998 10.309 1.000 1 A MET 77.086 1
ATOM 571 N N . ARG 74 74 ? A -12.090 -0.454 9.653 1.000 1 A ARG 96.040 1
ATOM 572 C CA . ARG 74 74 ? A -13.356 -0.977 9.114 1.000 1 A ARG 96.079 1
ATOM 573 C C . ARG 74 74 ? A -13.991 0.022 8.170 1.000 1 A ARG 96.529 1
ATOM 574 O O . ARG 74 74 ? A -14.710 -0.360 7.234 1.000 1 A ARG 96.542 1
ATOM 575 C CB . ARG 74 74 ? A -14.298 -1.303 10.273 1.000 1 A ARG 95.006 1
ATOM 576 C CG . ARG 74 74 ? A -15.567 -2.058 9.820 1.000 1 A ARG 92.669 1
ATOM 577 C CD . ARG 74 74 ? A -16.311 -2.598 11.036 1.000 1 A ARG 91.103 1
ATOM 578 N NE . ARG 74 74 ? A -15.534 -3.663 11.662 1.000 1 A ARG 85.927 1
ATOM 579 C CZ . ARG 74 74 ? A -14.941 -3.523 12.843 1.000 1 A ARG 85.682 1
ATOM 580 N NH1 . ARG 74 74 ? A -15.027 -2.412 13.540 1.000 1 A ARG 76.017 1
ATOM 581 N NH2 . ARG 74 74 ? A -14.255 -4.575 13.311 1.000 1 A ARG 77.131 1
ATOM 582 N N . THR 75 75 ? A -13.729 1.337 8.360 1.000 1 A THR 95.685 1
ATOM 583 C CA . THR 75 75 ? A -14.288 2.348 7.472 1.000 1 A THR 95.110 1
ATOM 584 C C . THR 75 75 ? A -13.545 2.452 6.153 1.000 1 A THR 96.508 1
ATOM 585 O O . THR 75 75 ? A -14.078 3.035 5.195 1.000 1 A THR 96.020 1
ATOM 586 C CB . THR 75 75 ? A -14.276 3.724 8.146 1.000 1 A THR 92.530 1
ATOM 587 O OG1 . THR 75 75 ? A -12.930 4.200 8.300 1.000 1 A THR 86.462 1
ATOM 588 C CG2 . THR 75 75 ? A -14.963 3.650 9.507 1.000 1 A THR 85.840 1
ATOM 589 N N . GLY 76 76 ? A -12.315 1.908 6.073 1.000 1 A GLY 97.285 1
ATOM 590 C CA . GLY 76 76 ? A -11.515 2.044 4.854 1.000 1 A GLY 97.792 1
ATOM 591 C C . GLY 76 76 ? A -12.104 1.230 3.703 1.000 1 A GLY 98.259 1
ATOM 592 O O . GLY 76 76 ? A -12.546 0.100 3.873 1.000 1 A GLY 98.106 1
ATOM 593 N N . GLU 77 77 ? A -12.081 1.835 2.529 1.000 1 A GLU 98.477 1
ATOM 594 C CA . GLU 77 77 ? A -12.601 1.144 1.344 1.000 1 A GLU 98.559 1
ATOM 595 C C . GLU 77 77 ? A -11.523 0.399 0.582 1.000 1 A GLU 98.664 1
ATOM 596 O O . GLU 77 77 ? A -11.813 -0.570 -0.120 1.000 1 A GLU 98.522 1
ATOM 597 C CB . GLU 77 77 ? A -13.271 2.155 0.397 1.000 1 A GLU 98.384 1
ATOM 598 C CG . GLU 77 77 ? A -14.489 2.844 1.011 1.000 1 A GLU 98.043 1
ATOM 599 C CD . GLU 77 77 ? A -15.077 3.884 0.083 1.000 1 A GLU 97.643 1
ATOM 600 O OE1 . GLU 77 77 ? A -14.643 5.056 0.143 1.000 1 A GLU 93.920 1
ATOM 601 O OE2 . GLU 77 77 ? A -15.919 3.528 -0.758 1.000 1 A GLU 93.210 1
ATOM 602 N N . GLY 78 78 ? A -10.267 0.869 0.724 1.000 1 A GLY 98.686 1
ATOM 603 C CA . GLY 78 78 ? A -9.144 0.254 0.048 1.000 1 A GLY 98.713 1
ATOM 604 C C . GLY 78 78 ? A -7.857 0.489 0.827 1.000 1 A GLY 98.758 1
ATOM 605 O O . GLY 78 78 ? A -7.737 1.482 1.531 1.000 1 A GLY 98.727 1
ATOM 606 N N . PHE 79 79 ? A -6.905 -0.428 0.681 1.000 1 A PHE 98.804 1
ATOM 607 C CA . PHE 79 79 ? A -5.703 -0.464 1.490 1.000 1 A PHE 98.791 1
ATOM 608 C C . PHE 79 79 ? A -4.470 -0.537 0.607 1.000 1 A PHE 98.838 1
ATOM 609 O O . PHE 79 79 ? A -4.349 -1.428 -0.242 1.000 1 A PHE 98.819 1
ATOM 610 C CB . PHE 79 79 ? A -5.722 -1.667 2.423 1.000 1 A PHE 98.662 1
ATOM 611 C CG . PHE 79 79 ? A -6.836 -1.602 3.432 1.000 1 A PHE 98.582 1
ATOM 612 C CD1 . PHE 79 79 ? A -6.574 -1.241 4.742 1.000 1 A PHE 98.445 1
ATOM 613 C CD2 . PHE 79 79 ? A -8.151 -1.910 3.059 1.000 1 A PHE 98.429 1
ATOM 614 C CE1 . PHE 79 79 ? A -7.593 -1.178 5.675 1.000 1 A PHE 98.101 1
ATOM 615 C CE2 . PHE 79 79 ? A -9.169 -1.836 3.987 1.000 1 A PHE 98.191 1
ATOM 616 C CZ . PHE 79 79 ? A -8.906 -1.473 5.302 1.000 1 A PHE 98.101 1
ATOM 617 N N . LEU 80 80 ? A -3.509 0.403 0.813 1.000 1 A LEU 98.862 1
ATOM 618 C CA . LEU 80 80 ? A -2.166 0.260 0.256 1.000 1 A LEU 98.884 1
ATOM 619 C C . LEU 80 80 ? A -1.352 -0.547 1.274 1.000 1 A LEU 98.895 1
ATOM 620 O O . LEU 80 80 ? A -1.226 -0.099 2.406 1.000 1 A LEU 98.846 1
ATOM 621 C CB . LEU 80 80 ? A -1.495 1.614 0.043 1.000 1 A LEU 98.732 1
ATOM 622 C CG . LEU 80 80 ? A -1.940 2.527 -1.080 1.000 1 A LEU 96.600 1
ATOM 623 C CD1 . LEU 80 80 ? A -2.105 1.802 -2.406 1.000 1 A LEU 97.862 1
ATOM 624 C CD2 . LEU 80 80 ? A -0.876 3.622 -1.235 1.000 1 A LEU 98.094 1
ATOM 625 N N . SER 81 81 ? A -0.819 -1.674 0.882 1.000 1 A SER 98.930 1
ATOM 626 C CA . SER 81 81 ? A 0.057 -2.470 1.726 1.000 1 A SER 98.935 1
ATOM 627 C C . SER 81 81 ? A 1.488 -2.249 1.247 1.000 1 A SER 98.965 1
ATOM 628 O O . SER 81 81 ? A 1.855 -2.668 0.151 1.000 1 A SER 98.956 1
ATOM 629 C CB . SER 81 81 ? A -0.319 -3.937 1.664 1.000 1 A SER 98.808 1
ATOM 630 O OG . SER 81 81 ? A -1.596 -4.133 2.260 1.000 1 A SER 97.705 1
ATOM 631 N N . VAL 82 82 ? A 2.289 -1.565 2.073 1.000 1 A VAL 98.935 1
ATOM 632 C CA . VAL 82 82 ? A 3.594 -1.061 1.681 1.000 1 A VAL 98.947 1
ATOM 633 C C . VAL 82 82 ? A 4.708 -1.854 2.321 1.000 1 A VAL 98.945 1
ATOM 634 O O . VAL 82 82 ? A 4.699 -2.105 3.520 1.000 1 A VAL 98.917 1
ATOM 635 C CB . VAL 82 82 ? A 3.731 0.438 2.065 1.000 1 A VAL 98.944 1
ATOM 636 C CG1 . VAL 82 82 ? A 2.536 1.256 1.568 1.000 1 A VAL 98.949 1
ATOM 637 C CG2 . VAL 82 82 ? A 5.052 1.014 1.534 1.000 1 A VAL 98.940 1
ATOM 638 N N . PHE 83 83 ? A 5.702 -2.252 1.508 1.000 1 A PHE 98.977 1
ATOM 639 C CA . PHE 83 83 ? A 6.966 -2.756 2.015 1.000 1 A PHE 98.979 1
ATOM 640 C C . PHE 83 83 ? A 8.089 -1.944 1.390 1.000 1 A PHE 98.979 1
ATOM 641 O O . PHE 83 83 ? A 7.868 -1.211 0.433 1.000 1 A PHE 98.977 1
ATOM 642 C CB . PHE 83 83 ? A 7.133 -4.253 1.715 1.000 1 A PHE 98.978 1
ATOM 643 C CG . PHE 83 83 ? A 7.318 -4.594 0.264 1.000 1 A PHE 98.980 1
ATOM 644 C CD1 . PHE 83 83 ? A 6.200 -4.730 -0.575 1.000 1 A PHE 98.975 1
ATOM 645 C CD2 . PHE 83 83 ? A 8.571 -4.753 -0.271 1.000 1 A PHE 98.974 1
ATOM 646 C CE1 . PHE 83 83 ? A 6.381 -5.043 -1.919 1.000 1 A PHE 98.972 1
ATOM 647 C CE2 . PHE 83 83 ? A 8.744 -5.068 -1.603 1.000 1 A PHE 98.965 1
ATOM 648 C CZ . PHE 83 83 ? A 7.645 -5.221 -2.416 1.000 1 A PHE 98.964 1
ATOM 649 N N . ALA 84 84 ? A 9.287 -2.044 1.948 1.000 1 A ALA 98.951 1
ATOM 650 C CA . ALA 84 84 ? A 10.457 -1.353 1.397 1.000 1 A ALA 98.953 1
ATOM 651 C C . ALA 84 84 ? A 11.324 -2.378 0.683 1.000 1 A ALA 98.954 1
ATOM 652 O O . ALA 84 84 ? A 11.615 -3.459 1.211 1.000 1 A ALA 98.940 1
ATOM 653 C CB . ALA 84 84 ? A 11.249 -0.659 2.512 1.000 1 A ALA 98.917 1
ATOM 654 N N . ILE 85 85 ? A 11.760 -2.052 -0.550 1.000 1 A ILE 98.902 1
ATOM 655 C CA . ILE 85 85 ? A 12.451 -3.033 -1.381 1.000 1 A ILE 98.870 1
ATOM 656 C C . ILE 85 85 ? A 13.832 -3.395 -0.829 1.000 1 A ILE 98.854 1
ATOM 657 O O . ILE 85 85 ? A 14.457 -4.354 -1.302 1.000 1 A ILE 98.781 1
ATOM 658 C CB . ILE 85 85 ? A 12.540 -2.582 -2.867 1.000 1 A ILE 98.804 1
ATOM 659 C CG1 . ILE 85 85 ? A 13.328 -1.287 -3.041 1.000 1 A ILE 98.661 1
ATOM 660 C CG2 . ILE 85 85 ? A 11.131 -2.393 -3.441 1.000 1 A ILE 98.592 1
ATOM 661 C CD1 . ILE 85 85 ? A 14.815 -1.489 -3.124 1.000 1 A ILE 98.303 1
ATOM 662 N N . ASN 86 86 ? A 14.326 -2.620 0.164 1.000 1 A ASN 98.844 1
ATOM 663 C CA . ASN 86 86 ? A 15.583 -2.923 0.841 1.000 1 A ASN 98.807 1
ATOM 664 C C . ASN 86 86 ? A 15.381 -3.565 2.214 1.000 1 A ASN 98.797 1
ATOM 665 O O . ASN 86 86 ? A 16.280 -3.538 3.041 1.000 1 A ASN 98.705 1
ATOM 666 C CB . ASN 86 86 ? A 16.424 -1.647 0.986 1.000 1 A ASN 98.737 1
ATOM 667 C CG . ASN 86 86 ? A 15.796 -0.669 1.966 1.000 1 A ASN 98.694 1
ATOM 668 O OD1 . ASN 86 86 ? A 14.575 -0.568 2.087 1.000 1 A ASN 98.482 1
ATOM 669 N ND2 . ASN 86 86 ? A 16.652 0.091 2.642 1.000 1 A ASN 97.885 1
ATOM 670 N N . ASN 87 87 ? A 14.161 -4.077 2.521 1.000 1 A ASN 98.709 1
ATOM 671 C CA . ASN 87 87 ? A 13.819 -4.567 3.847 1.000 1 A ASN 98.687 1
ATOM 672 C C . ASN 87 87 ? A 12.982 -5.837 3.704 1.000 1 A ASN 98.768 1
ATOM 673 O O . ASN 87 87 ? A 11.758 -5.795 3.623 1.000 1 A ASN 98.710 1
ATOM 674 C CB . ASN 87 87 ? A 13.053 -3.493 4.611 1.000 1 A ASN 98.382 1
ATOM 675 C CG . ASN 87 87 ? A 12.865 -3.829 6.071 1.000 1 A ASN 97.327 1
ATOM 676 O OD1 . ASN 87 87 ? A 12.797 -5.002 6.454 1.000 1 A ASN 93.042 1
ATOM 677 N ND2 . ASN 87 87 ? A 12.743 -2.800 6.900 1.000 1 A ASN 91.185 1
ATOM 678 N N . THR 88 88 ? A 13.656 -6.995 3.692 1.000 1 A THR 98.824 1
ATOM 679 C CA . THR 88 88 ? A 12.955 -8.247 3.478 1.000 1 A THR 98.796 1
ATOM 680 C C . THR 88 88 ? A 11.921 -8.514 4.547 1.000 1 A THR 98.831 1
ATOM 681 O O . THR 88 88 ? A 10.845 -9.054 4.256 1.000 1 A THR 98.768 1
ATOM 682 C CB . THR 88 88 ? A 13.962 -9.392 3.387 1.000 1 A THR 98.504 1
ATOM 683 O OG1 . THR 88 88 ? A 14.811 -9.160 2.249 1.000 1 A THR 93.960 1
ATOM 684 C CG2 . THR 88 88 ? A 13.258 -10.731 3.188 1.000 1 A THR 93.111 1
ATOM 685 N N . LYS 89 89 ? A 12.174 -8.113 5.815 1.000 1 A LYS 98.835 1
ATOM 686 C CA . LYS 89 89 ? A 11.209 -8.330 6.894 1.000 1 A LYS 98.811 1
ATOM 687 C C . LYS 89 89 ? A 9.908 -7.592 6.577 1.000 1 A LYS 98.814 1
ATOM 688 O O . LYS 89 89 ? A 8.800 -8.126 6.795 1.000 1 A LYS 98.743 1
ATOM 689 C CB . LYS 89 89 ? A 11.773 -7.900 8.237 1.000 1 A LYS 98.680 1
ATOM 690 C CG . LYS 89 89 ? A 10.791 -8.084 9.409 1.000 1 A LYS 96.361 1
ATOM 691 C CD . LYS 89 89 ? A 10.321 -9.515 9.586 1.000 1 A LYS 89.590 1
ATOM 692 C CE . LYS 89 89 ? A 9.813 -9.759 10.994 1.000 1 A LYS 89.573 1
ATOM 693 N NZ . LYS 89 89 ? A 8.635 -8.898 11.314 1.000 1 A LYS 81.929 1
ATOM 694 N N . SER 90 90 ? A 9.991 -6.346 6.044 1.000 1 A SER 98.896 1
ATOM 695 C CA . SER 90 90 ? A 8.768 -5.618 5.695 1.000 1 A SER 98.884 1
ATOM 696 C C . SER 90 90 ? A 7.964 -6.361 4.631 1.000 1 A SER 98.881 1
ATOM 697 O O . SER 90 90 ? A 6.734 -6.330 4.622 1.000 1 A SER 98.828 1
ATOM 698 C CB . SER 90 90 ? A 9.091 -4.186 5.278 1.000 1 A SER 98.881 1
ATOM 699 O OG . SER 90 90 ? A 9.659 -4.130 3.973 1.000 1 A SER 98.898 1
ATOM 700 N N . PHE 91 91 ? A 8.645 -7.039 3.695 1.000 1 A PHE 98.929 1
ATOM 701 C CA . PHE 91 91 ? A 7.957 -7.835 2.693 1.000 1 A PHE 98.927 1
ATOM 702 C C . PHE 91 91 ? A 7.299 -9.060 3.329 1.000 1 A PHE 98.899 1
ATOM 703 O O . PHE 91 91 ? A 6.164 -9.395 3.018 1.000 1 A PHE 98.842 1
ATOM 704 C CB . PHE 91 91 ? A 8.947 -8.237 1.599 1.000 1 A PHE 98.901 1
ATOM 705 C CG . PHE 91 91 ? A 8.332 -9.005 0.475 1.000 1 A PHE 98.894 1
ATOM 706 C CD1 . PHE 91 91 ? A 7.446 -8.395 -0.396 1.000 1 A PHE 98.869 1
ATOM 707 C CD2 . PHE 91 91 ? A 8.646 -10.339 0.262 1.000 1 A PHE 98.835 1
ATOM 708 C CE1 . PHE 91 91 ? A 6.875 -9.084 -1.461 1.000 1 A PHE 98.779 1
ATOM 709 C CE2 . PHE 91 91 ? A 8.090 -11.045 -0.787 1.000 1 A PHE 98.697 1
ATOM 710 C CZ . PHE 91 91 ? A 7.217 -10.402 -1.658 1.000 1 A PHE 98.729 1
ATOM 711 N N . GLU 92 92 ? A 8.046 -9.714 4.236 1.000 1 A GLU 98.793 1
ATOM 712 C CA . GLU 92 92 ? A 7.501 -10.879 4.937 1.000 1 A GLU 98.649 1
ATOM 713 C C . GLU 92 92 ? A 6.280 -10.503 5.764 1.000 1 A GLU 98.565 1
ATOM 714 O O . GLU 92 92 ? A 5.365 -11.327 5.943 1.000 1 A GLU 98.273 1
ATOM 715 C CB . GLU 92 92 ? A 8.583 -11.506 5.809 1.000 1 A GLU 98.473 1
ATOM 716 C CG . GLU 92 92 ? A 9.719 -12.111 4.978 1.000 1 A GLU 97.940 1
ATOM 717 C CD . GLU 92 92 ? A 10.940 -12.483 5.794 1.000 1 A GLU 97.090 1
ATOM 718 O OE1 . GLU 92 92 ? A 11.048 -12.034 6.978 1.000 1 A GLU 94.050 1
ATOM 719 O OE2 . GLU 92 92 ? A 11.804 -13.218 5.273 1.000 1 A GLU 94.097 1
ATOM 720 N N . ASP 93 93 ? A 6.217 -9.258 6.282 1.000 1 A ASP 98.460 1
ATOM 721 C CA . ASP 93 93 ? A 5.103 -8.774 7.092 1.000 1 A ASP 98.331 1
ATOM 722 C C . ASP 93 93 ? A 3.804 -8.584 6.297 1.000 1 A ASP 98.416 1
ATOM 723 O O . ASP 93 93 ? A 2.741 -8.458 6.885 1.000 1 A ASP 97.998 1
ATOM 724 C CB . ASP 93 93 ? A 5.433 -7.419 7.749 1.000 1 A ASP 97.996 1
ATOM 725 C CG . ASP 93 93 ? A 6.362 -7.513 8.940 1.000 1 A ASP 97.450 1
ATOM 726 O OD1 . ASP 93 93 ? A 6.615 -8.656 9.403 1.000 1 A ASP 95.639 1
ATOM 727 O OD2 . ASP 93 93 ? A 6.818 -6.447 9.387 1.000 1 A ASP 94.791 1
ATOM 728 N N . ILE 94 94 ? A 3.863 -8.532 4.974 1.000 1 A ILE 98.741 1
ATOM 729 C CA . ILE 94 94 ? A 2.681 -8.199 4.185 1.000 1 A ILE 98.715 1
ATOM 730 C C . ILE 94 94 ? A 1.546 -9.174 4.447 1.000 1 A ILE 98.481 1
ATOM 731 O O . ILE 94 94 ? A 0.379 -8.774 4.552 1.000 1 A ILE 98.243 1
ATOM 732 C CB . ILE 94 94 ? A 3.030 -8.144 2.670 1.000 1 A ILE 98.759 1
ATOM 733 C CG1 . ILE 94 94 ? A 3.952 -6.964 2.375 1.000 1 A ILE 98.782 1
ATOM 734 C CG2 . ILE 94 94 ? A 1.767 -8.118 1.814 1.000 1 A ILE 98.681 1
ATOM 735 C CD1 . ILE 94 94 ? A 3.306 -5.581 2.592 1.000 1 A ILE 98.726 1
ATOM 736 N N . HIS 95 95 ? A 1.875 -10.458 4.641 1.000 1 A HIS 98.160 1
ATOM 737 C CA . HIS 95 95 ? A 0.857 -11.463 4.949 1.000 1 A HIS 97.492 1
ATOM 738 C C . HIS 95 95 ? A 0.035 -11.061 6.164 1.000 1 A HIS 97.537 1
ATOM 739 O O . HIS 95 95 ? A -1.189 -11.208 6.174 1.000 1 A HIS 97.173 1
ATOM 740 C CB . HIS 95 95 ? A 1.526 -12.805 5.188 1.000 1 A HIS 96.242 1
ATOM 741 C CG . HIS 95 95 ? A 0.679 -13.817 5.901 1.000 1 A HIS 82.925 1
ATOM 742 N ND1 . HIS 95 95 ? A -0.351 -14.482 5.248 1.000 1 A HIS 77.646 1
ATOM 743 C CD2 . HIS 95 95 ? A 0.690 -14.223 7.185 1.000 1 A HIS 79.255 1
ATOM 744 C CE1 . HIS 95 95 ? A -0.938 -15.273 6.103 1.000 1 A HIS 76.137 1
ATOM 745 N NE2 . HIS 95 95 ? A -0.350 -15.128 7.300 1.000 1 A HIS 70.768 1
ATOM 746 N N . HIS 96 96 ? A 0.737 -10.556 7.218 1.000 1 A HIS 97.667 1
ATOM 747 C CA . HIS 96 96 ? A 0.036 -10.184 8.446 1.000 1 A HIS 97.242 1
ATOM 748 C C . HIS 96 96 ? A -0.905 -9.035 8.235 1.000 1 A HIS 97.308 1
ATOM 749 O O . HIS 96 96 ? A -2.027 -9.027 8.740 1.000 1 A HIS 96.852 1
ATOM 750 C CB . HIS 96 96 ? A 1.046 -9.871 9.539 1.000 1 A HIS 96.401 1
ATOM 751 C CG . HIS 96 96 ? A 1.850 -11.059 9.955 1.000 1 A HIS 87.875 1
ATOM 752 N ND1 . HIS 96 96 ? A 1.283 -12.187 10.476 1.000 1 A HIS 85.290 1
ATOM 753 C CD2 . HIS 96 96 ? A 3.175 -11.271 9.924 1.000 1 A HIS 85.828 1
ATOM 754 C CE1 . HIS 96 96 ? A 2.228 -13.056 10.756 1.000 1 A HIS 85.244 1
ATOM 755 N NE2 . HIS 96 96 ? A 3.396 -12.531 10.425 1.000 1 A HIS 80.195 1
ATOM 756 N N . TYR 97 97 ? A -0.463 -7.995 7.488 1.000 1 A TYR 97.612 1
ATOM 757 C CA . TYR 97 97 ? A -1.354 -6.865 7.205 1.000 1 A TYR 97.394 1
ATOM 758 C C . TYR 97 97 ? A -2.556 -7.280 6.388 1.000 1 A TYR 97.423 1
ATOM 759 O O . TYR 97 97 ? A -3.677 -6.847 6.666 1.000 1 A TYR 97.135 1
ATOM 760 C CB . TYR 97 97 ? A -0.559 -5.753 6.520 1.000 1 A TYR 97.176 1
ATOM 761 C CG . TYR 97 97 ? A 0.519 -5.229 7.441 1.000 1 A TYR 96.889 1
ATOM 762 C CD1 . TYR 97 97 ? A 0.175 -4.571 8.614 1.000 1 A TYR 95.917 1
ATOM 763 C CD2 . TYR 97 97 ? A 1.870 -5.470 7.185 1.000 1 A TYR 96.186 1
ATOM 764 C CE1 . TYR 97 97 ? A 1.157 -4.159 9.493 1.000 1 A TYR 95.044 1
ATOM 765 C CE2 . TYR 97 97 ? A 2.835 -5.063 8.053 1.000 1 A TYR 95.607 1
ATOM 766 C CZ . TYR 97 97 ? A 2.476 -4.416 9.207 1.000 1 A TYR 95.382 1
ATOM 767 O OH . TYR 97 97 ? A 3.454 -4.042 10.120 1.000 1 A TYR 94.110 1
ATOM 768 N N . ARG 98 98 ? A -2.354 -8.151 5.387 1.000 1 A ARG 97.757 1
ATOM 769 C CA . ARG 98 98 ? A -3.493 -8.647 4.584 1.000 1 A ARG 97.660 1
ATOM 770 C C . ARG 98 98 ? A -4.496 -9.396 5.445 1.000 1 A ARG 97.659 1
ATOM 771 O O . ARG 98 98 ? A -5.700 -9.242 5.262 1.000 1 A ARG 97.342 1
ATOM 772 C CB . ARG 98 98 ? A -2.991 -9.512 3.426 1.000 1 A ARG 97.389 1
ATOM 773 C CG . ARG 98 98 ? A -4.109 -10.008 2.537 1.000 1 A ARG 95.466 1
ATOM 774 C CD . ARG 98 98 ? A -3.515 -10.630 1.294 1.000 1 A ARG 93.070 1
ATOM 775 N NE . ARG 98 98 ? A -4.561 -11.125 0.427 1.000 1 A ARG 90.705 1
ATOM 776 C CZ . ARG 98 98 ? A -4.984 -12.390 0.369 1.000 1 A ARG 90.120 1
ATOM 777 N NH1 . ARG 98 98 ? A -4.443 -13.312 1.152 1.000 1 A ARG 82.980 1
ATOM 778 N NH2 . ARG 98 98 ? A -5.899 -12.750 -0.506 1.000 1 A ARG 83.754 1
ATOM 779 N N . GLU 99 99 ? A -3.998 -10.215 6.384 1.000 1 A GLU 97.810 1
ATOM 780 C CA . GLU 99 99 ? A -4.893 -10.940 7.246 1.000 1 A GLU 97.377 1
ATOM 781 C C . GLU 99 99 ? A -5.720 -10.022 8.138 1.000 1 A GLU 96.896 1
ATOM 782 O O . GLU 99 99 ? A -6.920 -10.229 8.321 1.000 1 A GLU 96.449 1
ATOM 783 C CB . GLU 99 99 ? A -4.139 -11.967 8.084 1.000 1 A GLU 96.980 1
ATOM 784 C CG . GLU 99 99 ? A -3.607 -13.143 7.270 1.000 1 A GLU 93.663 1
ATOM 785 C CD . GLU 99 99 ? A -4.712 -13.874 6.552 1.000 1 A GLU 88.085 1
ATOM 786 O OE1 . GLU 99 99 ? A -5.682 -14.285 7.196 1.000 1 A GLU 80.734 1
ATOM 787 O OE2 . GLU 99 99 ? A -4.596 -14.030 5.310 1.000 1 A GLU 80.490 1
ATOM 788 N N . GLN 100 100 ? A -5.085 -8.981 8.713 1.000 1 A GLN 96.879 1
ATOM 789 C CA . GLN 100 100 ? A -5.809 -8.042 9.561 1.000 1 A GLN 96.403 1
ATOM 790 C C . GLN 100 100 ? A -6.830 -7.257 8.761 1.000 1 A GLN 96.740 1
ATOM 791 O O . GLN 100 100 ? A -7.936 -7.002 9.269 1.000 1 A GLN 96.004 1
ATOM 792 C CB . GLN 100 100 ? A -4.861 -7.112 10.314 1.000 1 A GLN 95.364 1
ATOM 793 C CG . GLN 100 100 ? A -4.022 -7.869 11.346 1.000 1 A GLN 93.037 1
ATOM 794 C CD . GLN 100 100 ? A -4.862 -8.630 12.326 1.000 1 A GLN 91.287 1
ATOM 795 O OE1 . GLN 100 100 ? A -5.724 -8.075 12.987 1.000 1 A GLN 87.447 1
ATOM 796 N NE2 . GLN 100 100 ? A -4.660 -9.941 12.380 1.000 1 A GLN 85.031 1
ATOM 797 N N . ILE 101 101 ? A -6.483 -6.883 7.525 1.000 1 A ILE 97.132 1
ATOM 798 C CA . ILE 101 101 ? A -7.434 -6.167 6.692 1.000 1 A ILE 97.623 1
ATOM 799 C C . ILE 101 101 ? A -8.670 -7.046 6.451 1.000 1 A ILE 97.761 1
ATOM 800 O O . ILE 101 101 ? A -9.813 -6.590 6.592 1.000 1 A ILE 97.747 1
ATOM 801 C CB . ILE 101 101 ? A -6.787 -5.758 5.364 1.000 1 A ILE 97.929 1
ATOM 802 C CG1 . ILE 101 101 ? A -5.726 -4.677 5.617 1.000 1 A ILE 98.025 1
ATOM 803 C CG2 . ILE 101 101 ? A -7.834 -5.273 4.380 1.000 1 A ILE 98.001 1
ATOM 804 C CD1 . ILE 101 101 ? A -4.793 -4.460 4.437 1.000 1 A ILE 97.858 1
ATOM 805 N N . LYS 102 102 ? A -8.449 -8.313 6.095 1.000 1 A LYS 97.853 1
ATOM 806 C CA . LYS 102 102 ? A -9.569 -9.213 5.836 1.000 1 A LYS 97.543 1
ATOM 807 C C . LYS 102 102 ? A -10.400 -9.451 7.105 1.000 1 A LYS 97.225 1
ATOM 808 O O . LYS 102 102 ? A -11.616 -9.560 7.029 1.000 1 A LYS 97.053 1
ATOM 809 C CB . LYS 102 102 ? A -9.079 -10.525 5.256 1.000 1 A LYS 97.346 1
ATOM 810 C CG . LYS 102 102 ? A -8.526 -10.373 3.823 1.000 1 A LYS 95.466 1
ATOM 811 C CD . LYS 102 102 ? A -7.731 -11.596 3.387 1.000 1 A LYS 92.799 1
ATOM 812 C CE . LYS 102 102 ? A -8.549 -12.868 3.507 1.000 1 A LYS 87.281 1
ATOM 813 N NZ . LYS 102 102 ? A -7.809 -14.030 2.959 1.000 1 A LYS 88.609 1
ATOM 814 N N . ARG 103 103 ? A -9.721 -9.515 8.283 1.000 1 A ARG 97.423 1
ATOM 815 C CA . ARG 103 103 ? A -10.439 -9.686 9.548 1.000 1 A ARG 96.584 1
ATOM 816 C C . ARG 103 103 ? A -11.341 -8.504 9.854 1.000 1 A ARG 96.504 1
ATOM 817 O O . ARG 103 103 ? A -12.507 -8.677 10.173 1.000 1 A ARG 96.239 1
ATOM 818 C CB . ARG 103 103 ? A -9.433 -9.922 10.684 1.000 1 A ARG 95.370 1
ATOM 819 C CG . ARG 103 103 ? A -10.134 -10.104 12.019 1.000 1 A ARG 87.357 1
ATOM 820 C CD . ARG 103 103 ? A -9.127 -10.210 13.160 1.000 1 A ARG 83.298 1
ATOM 821 N NE . ARG 103 103 ? A -8.304 -9.000 13.327 1.000 1 A ARG 79.985 1
ATOM 822 C CZ . ARG 103 103 ? A -8.702 -7.906 13.927 1.000 1 A ARG 75.920 1
ATOM 823 N NH1 . ARG 103 103 ? A -9.896 -7.822 14.472 1.000 1 A ARG 71.407 1
ATOM 824 N NH2 . ARG 103 103 ? A -7.892 -6.858 13.989 1.000 1 A ARG 70.531 1
ATOM 825 N N . VAL 104 104 ? A -10.772 -7.287 9.807 1.000 1 A VAL 96.230 1
ATOM 826 C CA . VAL 104 104 ? A -11.594 -6.145 10.226 1.000 1 A VAL 95.878 1
ATOM 827 C C . VAL 104 104 ? A -12.686 -5.824 9.205 1.000 1 A VAL 96.450 1
ATOM 828 O O . VAL 104 104 ? A -13.720 -5.302 9.583 1.000 1 A VAL 95.820 1
ATOM 829 C CB . VAL 104 104 ? A -10.739 -4.894 10.521 1.000 1 A VAL 94.114 1
ATOM 830 C CG1 . VAL 104 104 ? A -9.764 -5.172 11.635 1.000 1 A VAL 92.110 1
ATOM 831 C CG2 . VAL 104 104 ? A -10.042 -4.382 9.285 1.000 1 A VAL 90.896 1
ATOM 832 N N . LYS 105 105 ? A -12.451 -6.148 7.926 1.000 1 A LYS 96.571 1
ATOM 833 C CA . LYS 105 105 ? A -13.474 -5.914 6.898 1.000 1 A LYS 96.763 1
ATOM 834 C C . LYS 105 105 ? A -14.467 -7.066 6.824 1.000 1 A LYS 96.538 1
ATOM 835 O O . LYS 105 105 ? A -15.511 -6.929 6.158 1.000 1 A LYS 95.726 1
ATOM 836 C CB . LYS 105 105 ? A -12.836 -5.676 5.558 1.000 1 A LYS 96.652 1
ATOM 837 C CG . LYS 105 105 ? A -11.980 -4.412 5.481 1.000 1 A LYS 96.272 1
ATOM 838 C CD . LYS 105 105 ? A -12.792 -3.149 5.661 1.000 1 A LYS 95.759 1
ATOM 839 C CE . LYS 105 105 ? A -13.756 -2.899 4.526 1.000 1 A LYS 95.357 1
ATOM 840 N NZ . LYS 105 105 ? A -14.487 -1.625 4.737 1.000 1 A LYS 95.303 1
ATOM 841 N N . ASP 106 106 ? A -14.166 -8.191 7.501 1.000 1 A ASP 96.989 1
ATOM 842 C CA . ASP 106 106 ? A -15.008 -9.399 7.419 1.000 1 A ASP 96.593 1
ATOM 843 C C . ASP 106 106 ? A -15.315 -9.735 5.960 1.000 1 A ASP 96.785 1
ATOM 844 O O . ASP 106 106 ? A -16.457 -9.957 5.579 1.000 1 A ASP 95.672 1
ATOM 845 C CB . ASP 106 106 ? A -16.292 -9.228 8.256 1.000 1 A ASP 95.652 1
ATOM 846 C CG . ASP 106 106 ? A -17.051 -10.542 8.460 1.000 1 A ASP 92.631 1
ATOM 847 O OD1 . ASP 106 106 ? A -16.418 -11.611 8.386 1.000 1 A ASP 89.901 1
ATOM 848 O OD2 . ASP 106 106 ? A -18.270 -10.485 8.686 1.000 1 A ASP 88.842 1
ATOM 849 N N . SER 107 107 ? A -14.241 -9.772 5.142 1.000 1 A SER 96.295 1
ATOM 850 C CA . SER 107 107 ? A -14.384 -10.019 3.714 1.000 1 A SER 95.638 1
ATOM 851 C C . SER 107 107 ? A -13.104 -10.614 3.158 1.000 1 A SER 96.472 1
ATOM 852 O O . SER 107 107 ? A -12.006 -10.212 3.547 1.000 1 A SER 96.628 1
ATOM 853 C CB . SER 107 107 ? A -14.718 -8.727 2.968 1.000 1 A SER 94.114 1
ATOM 854 O OG . SER 107 107 ? A -14.653 -8.918 1.563 1.000 1 A SER 90.643 1
ATOM 855 N N . GLU 108 108 ? A -13.249 -11.557 2.220 1.000 1 A GLU 95.870 1
ATOM 856 C CA . GLU 108 108 ? A -12.139 -12.140 1.481 1.000 1 A GLU 95.309 1
ATOM 857 C C . GLU 108 108 ? A -11.770 -11.318 0.237 1.000 1 A GLU 95.364 1
ATOM 858 O O . GLU 108 108 ? A -10.816 -11.670 -0.457 1.000 1 A GLU 92.961 1
ATOM 859 C CB . GLU 108 108 ? A -12.503 -13.551 1.047 1.000 1 A GLU 93.458 1
ATOM 860 C CG . GLU 108 108 ? A -12.794 -14.500 2.194 1.000 1 A GLU 90.062 1
ATOM 861 C CD . GLU 108 108 ? A -13.298 -15.826 1.709 1.000 1 A GLU 87.522 1
ATOM 862 O OE1 . GLU 108 108 ? A -14.506 -15.907 1.336 1.000 1 A GLU 79.409 1
ATOM 863 O OE2 . GLU 108 108 ? A -12.497 -16.806 1.669 1.000 1 A GLU 78.227 1
ATOM 864 N N . ASP 109 109 ? A -12.512 -10.258 -0.047 1.000 1 A ASP 95.553 1
ATOM 865 C CA . ASP 109 109 ? A -12.402 -9.504 -1.299 1.000 1 A ASP 95.751 1
ATOM 866 C C . ASP 109 109 ? A -12.382 -8.028 -0.957 1.000 1 A ASP 96.376 1
ATOM 867 O O . ASP 109 109 ? A -13.394 -7.348 -1.083 1.000 1 A ASP 95.212 1
ATOM 868 C CB . ASP 109 109 ? A -13.556 -9.851 -2.239 1.000 1 A ASP 93.957 1
ATOM 869 C CG . ASP 109 109 ? A -13.423 -9.184 -3.620 1.000 1 A ASP 92.069 1
ATOM 870 O OD1 . ASP 109 109 ? A -12.305 -9.018 -4.087 1.000 1 A ASP 89.725 1
ATOM 871 O OD2 . ASP 109 109 ? A -14.496 -8.861 -4.200 1.000 1 A ASP 88.201 1
ATOM 872 N N . VAL 110 110 ? A -11.202 -7.552 -0.487 1.000 1 A VAL 97.933 1
ATOM 873 C CA . VAL 110 110 ? A -11.046 -6.158 -0.087 1.000 1 A VAL 98.280 1
ATOM 874 C C . VAL 110 110 ? A -10.099 -5.489 -1.081 1.000 1 A VAL 98.485 1
ATOM 875 O O . VAL 110 110 ? A -9.021 -6.047 -1.329 1.000 1 A VAL 98.406 1
ATOM 876 C CB . VAL 110 110 ? A -10.493 -6.059 1.345 1.000 1 A VAL 98.027 1
ATOM 877 C CG1 . VAL 110 110 ? A -11.410 -6.777 2.340 1.000 1 A VAL 97.603 1
ATOM 878 C CG2 . VAL 110 110 ? A -10.293 -4.608 1.752 1.000 1 A VAL 97.915 1
ATOM 879 N N . PRO 111 111 ? A -10.436 -4.334 -1.621 1.000 1 A PRO 98.700 1
ATOM 880 C CA . PRO 111 111 ? A -9.518 -3.669 -2.538 1.000 1 A PRO 98.775 1
ATOM 881 C C . PRO 111 111 ? A -8.171 -3.363 -1.897 1.000 1 A PRO 98.827 1
ATOM 882 O O . PRO 111 111 ? A -8.128 -2.743 -0.832 1.000 1 A PRO 98.815 1
ATOM 883 C CB . PRO 111 111 ? A -10.250 -2.385 -2.932 1.000 1 A PRO 98.713 1
ATOM 884 C CG . PRO 111 111 ? A -11.682 -2.732 -2.768 1.000 1 A PRO 98.544 1
ATOM 885 C CD . PRO 111 111 ? A -11.734 -3.615 -1.538 1.000 1 A PRO 98.616 1
ATOM 886 N N . MET 112 112 ? A -7.082 -3.829 -2.505 1.000 1 A MET 98.765 1
ATOM 887 C CA . MET 112 112 ? A -5.721 -3.628 -2.004 1.000 1 A MET 98.783 1
ATOM 888 C C . MET 112 112 ? A -4.774 -3.455 -3.167 1.000 1 A MET 98.860 1
ATOM 889 O O . MET 112 112 ? A -5.010 -3.979 -4.264 1.000 1 A MET 98.740 1
ATOM 890 C CB . MET 112 112 ? A -5.251 -4.826 -1.173 1.000 1 A MET 98.331 1
ATOM 891 C CG . MET 112 112 ? A -6.105 -5.215 0.005 1.000 1 A MET 92.100 1
ATOM 892 S SD . MET 112 112 ? A -5.274 -6.470 0.986 1.000 1 A MET 93.215 1
ATOM 893 C CE . MET 112 112 ? A -6.690 -7.215 1.789 1.000 1 A MET 83.388 1
ATOM 894 N N . VAL 113 113 ? A -3.652 -2.750 -2.900 1.000 1 A VAL 98.955 1
ATOM 895 C CA . VAL 113 113 ? A -2.547 -2.654 -3.839 1.000 1 A VAL 98.975 1
ATOM 896 C C . VAL 113 113 ? A -1.267 -2.923 -3.058 1.000 1 A VAL 98.982 1
ATOM 897 O O . VAL 113 113 ? A -1.055 -2.316 -1.983 1.000 1 A VAL 98.974 1
ATOM 898 C CB . VAL 113 113 ? A -2.478 -1.274 -4.516 1.000 1 A VAL 98.969 1
ATOM 899 C CG1 . VAL 113 113 ? A -3.705 -1.057 -5.392 1.000 1 A VAL 98.934 1
ATOM 900 C CG2 . VAL 113 113 ? A -1.201 -1.123 -5.347 1.000 1 A VAL 98.939 1
ATOM 901 N N . LEU 114 114 ? A -0.424 -3.816 -3.545 1.000 1 A LEU 98.976 1
ATOM 902 C CA . LEU 114 114 ? A 0.887 -4.086 -2.965 1.000 1 A LEU 98.985 1
ATOM 903 C C . LEU 114 114 ? A 1.861 -3.037 -3.506 1.000 1 A LEU 98.988 1
ATOM 904 O O . LEU 114 114 ? A 2.000 -2.865 -4.716 1.000 1 A LEU 98.982 1
ATOM 905 C CB . LEU 114 114 ? A 1.336 -5.477 -3.336 1.000 1 A LEU 98.975 1
ATOM 906 C CG . LEU 114 114 ? A 2.692 -5.902 -2.769 1.000 1 A LEU 98.929 1
ATOM 907 C CD1 . LEU 114 114 ? A 2.616 -5.985 -1.236 1.000 1 A LEU 98.898 1
ATOM 908 C CD2 . LEU 114 114 ? A 3.089 -7.249 -3.359 1.000 1 A LEU 98.889 1
ATOM 909 N N . VAL 115 115 ? A 2.541 -2.342 -2.592 1.000 1 A VAL 98.983 1
ATOM 910 C CA . VAL 115 115 ? A 3.458 -1.240 -2.945 1.000 1 A VAL 98.989 1
ATOM 911 C C . VAL 115 115 ? A 4.855 -1.586 -2.481 1.000 1 A VAL 98.990 1
ATOM 912 O O . VAL 115 115 ? A 5.058 -1.817 -1.281 1.000 1 A VAL 98.987 1
ATOM 913 C CB . VAL 115 115 ? A 2.987 0.096 -2.357 1.000 1 A VAL 98.985 1
ATOM 914 C CG1 . VAL 115 115 ? A 1.624 0.473 -2.922 1.000 1 A VAL 98.979 1
ATOM 915 C CG2 . VAL 115 115 ? A 3.983 1.206 -2.617 1.000 1 A VAL 98.977 1
ATOM 916 N N . GLY 116 116 ? A 5.825 -1.605 -3.368 1.000 1 A GLY 98.983 1
ATOM 917 C CA . GLY 116 116 ? A 7.208 -1.796 -3.072 1.000 1 A GLY 98.979 1
ATOM 918 C C . GLY 116 116 ? A 7.940 -0.470 -3.142 1.000 1 A GLY 98.976 1
ATOM 919 O O . GLY 116 116 ? A 8.292 0.010 -4.226 1.000 1 A GLY 98.955 1
ATOM 920 N N . ASN 117 117 ? A 8.142 0.158 -1.970 1.000 1 A ASN 98.960 1
ATOM 921 C CA . ASN 117 117 ? A 8.667 1.525 -1.890 1.000 1 A ASN 98.960 1
ATOM 922 C C . ASN 117 117 ? A 10.203 1.545 -1.785 1.000 1 A ASN 98.941 1
ATOM 923 O O . ASN 117 117 ? A 10.824 0.529 -1.512 1.000 1 A ASN 98.913 1
ATOM 924 C CB . ASN 117 117 ? A 8.021 2.274 -0.712 1.000 1 A ASN 98.952 1
ATOM 925 C CG . ASN 117 117 ? A 8.316 3.756 -0.731 1.000 1 A ASN 98.937 1
ATOM 926 O OD1 . ASN 117 117 ? A 8.249 4.388 -1.778 1.000 1 A ASN 98.683 1
ATOM 927 N ND2 . ASN 117 117 ? A 8.667 4.307 0.410 1.000 1 A ASN 98.690 1
ATOM 928 N N . LYS 118 118 ? A 10.784 2.717 -1.973 1.000 1 A LYS 98.901 1
ATOM 929 C CA . LYS 118 118 ? A 12.215 2.978 -1.923 1.000 1 A LYS 98.856 1
ATOM 930 C C . LYS 118 118 ? A 12.938 2.395 -3.148 1.000 1 A LYS 98.866 1
ATOM 931 O O . LYS 118 118 ? A 14.054 1.956 -3.071 1.000 1 A LYS 98.837 1
ATOM 932 C CB . LYS 118 118 ? A 12.844 2.532 -0.617 1.000 1 A LYS 98.806 1
ATOM 933 C CG . LYS 118 118 ? A 12.168 3.060 0.642 1.000 1 A LYS 98.647 1
ATOM 934 C CD . LYS 118 118 ? A 13.012 2.874 1.877 1.000 1 A LYS 98.418 1
ATOM 935 C CE . LYS 118 118 ? A 12.248 3.302 3.112 1.000 1 A LYS 98.371 1
ATOM 936 N NZ . LYS 118 118 ? A 13.091 3.235 4.339 1.000 1 A LYS 98.333 1
ATOM 937 N N . SER 119 119 ? A 12.254 2.434 -4.299 1.000 1 A SER 98.828 1
ATOM 938 C CA . SER 119 119 ? A 12.811 1.897 -5.541 1.000 1 A SER 98.756 1
ATOM 939 C C . SER 119 119 ? A 14.056 2.650 -6.021 1.000 1 A SER 98.740 1
ATOM 940 O O . SER 119 119 ? A 14.783 2.142 -6.878 1.000 1 A SER 98.459 1
ATOM 941 C CB . SER 119 119 ? A 11.760 1.867 -6.640 1.000 1 A SER 98.535 1
ATOM 942 O OG . SER 119 119 ? A 11.399 3.187 -7.018 1.000 1 A SER 94.149 1
ATOM 943 N N . ASP 120 120 ? A 14.281 3.847 -5.465 1.000 1 A ASP 98.840 1
ATOM 944 C CA . ASP 120 120 ? A 15.477 4.634 -5.803 1.000 1 A ASP 98.808 1
ATOM 945 C C . ASP 120 120 ? A 16.762 4.045 -5.215 1.000 1 A ASP 98.757 1
ATOM 946 O O . ASP 120 120 ? A 17.854 4.424 -5.633 1.000 1 A ASP 98.584 1
ATOM 947 C CB . ASP 120 120 ? A 15.310 6.064 -5.315 1.000 1 A ASP 98.805 1
ATOM 948 C CG . ASP 120 120 ? A 15.023 6.138 -3.834 1.000 1 A ASP 98.843 1
ATOM 949 O OD1 . ASP 120 120 ? A 13.871 5.845 -3.449 1.000 1 A ASP 98.619 1
ATOM 950 O OD2 . ASP 120 120 ? A 15.941 6.438 -3.026 1.000 1 A ASP 98.508 1
ATOM 951 N N . LEU 121 121 ? A 16.626 3.169 -4.203 1.000 1 A LEU 98.617 1
ATOM 952 C CA . LEU 121 121 ? A 17.805 2.673 -3.502 1.000 1 A LEU 98.444 1
ATOM 953 C C . LEU 121 121 ? A 18.503 1.569 -4.314 1.000 1 A LEU 98.327 1
ATOM 954 O O . LEU 121 121 ? A 17.839 0.739 -4.938 1.000 1 A LEU 98.133 1
ATOM 955 C CB . LEU 121 121 ? A 17.420 2.146 -2.121 1.000 1 A LEU 98.238 1
ATOM 956 C CG . LEU 121 121 ? A 16.936 3.208 -1.129 1.000 1 A LEU 97.903 1
ATOM 957 C CD1 . LEU 121 121 ? A 18.011 4.292 -0.910 1.000 1 A LEU 97.221 1
ATOM 958 C CD2 . LEU 121 121 ? A 16.572 2.551 0.184 1.000 1 A LEU 97.387 1
ATOM 959 N N . PRO 122 122 ? A 19.824 1.540 -4.265 1.000 1 A PRO 98.006 1
ATOM 960 C CA . PRO 122 122 ? A 20.569 0.473 -4.957 1.000 1 A PRO 97.368 1
ATOM 961 C C . PRO 122 122 ? A 20.645 -0.843 -4.189 1.000 1 A PRO 96.892 1
ATOM 962 O O . PRO 122 122 ? A 20.929 -1.896 -4.777 1.000 1 A PRO 94.163 1
ATOM 963 C CB . PRO 122 122 ? A 21.962 1.071 -5.121 1.000 1 A PRO 96.198 1
ATOM 964 C CG . PRO 122 122 ? A 22.107 1.951 -3.924 1.000 1 A PRO 94.846 1
ATOM 965 C CD . PRO 122 122 ? A 20.737 2.563 -3.697 1.000 1 A PRO 97.083 1
ATOM 966 N N . SER 123 123 ? A 20.358 -0.802 -2.848 1.000 1 A SER 95.239 1
ATOM 967 C CA . SER 123 123 ? A 20.595 -1.964 -1.994 1.000 1 A SER 94.025 1
ATOM 968 C C . SER 123 123 ? A 19.350 -2.827 -1.881 1.000 1 A SER 94.834 1
ATOM 969 O O . SER 123 123 ? A 18.881 -3.172 -0.781 1.000 1 A SER 92.602 1
ATOM 970 C CB . SER 123 123 ? A 21.084 -1.502 -0.617 1.000 1 A SER 89.880 1
ATOM 971 O OG . SER 123 123 ? A 21.533 -2.611 0.132 1.000 1 A SER 78.509 1
ATOM 972 N N . ARG 124 124 ? A 18.781 -3.212 -3.012 1.000 1 A ARG 97.364 1
ATOM 973 C CA . ARG 124 124 ? A 17.554 -4.010 -3.103 1.000 1 A ARG 97.637 1
ATOM 974 C C . ARG 124 124 ? A 17.787 -5.384 -2.500 1.000 1 A ARG 97.987 1
ATOM 975 O O . ARG 124 124 ? A 18.761 -6.037 -2.798 1.000 1 A ARG 97.163 1
ATOM 976 C CB . ARG 124 124 ? A 17.114 -4.143 -4.562 1.000 1 A ARG 96.988 1
ATOM 977 C CG . ARG 124 124 ? A 15.920 -5.069 -4.750 1.000 1 A ARG 96.521 1
ATOM 978 C CD . ARG 124 124 ? A 15.529 -5.203 -6.217 1.000 1 A ARG 96.182 1
ATOM 979 N NE . ARG 124 124 ? A 15.017 -3.953 -6.760 1.000 1 A ARG 96.114 1
ATOM 980 C CZ . ARG 124 124 ? A 13.766 -3.614 -6.688 1.000 1 A ARG 96.867 1
ATOM 981 N NH1 . ARG 124 124 ? A 12.856 -4.378 -6.109 1.000 1 A ARG 91.491 1
ATOM 982 N NH2 . ARG 124 124 ? A 13.365 -2.443 -7.216 1.000 1 A ARG 91.145 1
ATOM 983 N N . THR 125 125 ? A 16.845 -5.847 -1.632 1.000 1 A THR 98.698 1
ATOM 984 C CA . THR 125 125 ? A 16.844 -7.213 -1.105 1.000 1 A THR 98.703 1
ATOM 985 C C . THR 125 125 ? A 15.605 -7.982 -1.489 1.000 1 A THR 98.741 1
ATOM 986 O O . THR 125 125 ? A 15.559 -9.201 -1.270 1.000 1 A THR 98.472 1
ATOM 987 C CB . THR 125 125 ? A 16.964 -7.224 0.419 1.000 1 A THR 98.620 1
ATOM 988 O OG1 . THR 125 125 ? A 15.850 -6.523 0.991 1.000 1 A THR 98.356 1
ATOM 989 C CG2 . THR 125 125 ? A 18.253 -6.545 0.872 1.000 1 A THR 98.220 1
ATOM 990 N N . VAL 126 126 ? A 14.567 -7.309 -2.042 1.000 1 A VAL 98.701 1
ATOM 991 C CA . VAL 126 126 ? A 13.349 -7.969 -2.499 1.000 1 A VAL 98.627 1
ATOM 992 C C . VAL 126 126 ? A 13.240 -7.788 -3.996 1.000 1 A VAL 98.460 1
ATOM 993 O O . VAL 126 126 ? A 13.114 -6.650 -4.465 1.000 1 A VAL 98.290 1
ATOM 994 C CB . VAL 126 126 ? A 12.103 -7.388 -1.799 1.000 1 A VAL 98.614 1
ATOM 995 C CG1 . VAL 126 126 ? A 12.274 -7.433 -0.281 1.000 1 A VAL 98.502 1
ATOM 996 C CG2 . VAL 126 126 ? A 10.845 -8.121 -2.218 1.000 1 A VAL 98.474 1
ATOM 997 N N . ASP 127 127 ? A 13.304 -8.864 -4.729 1.000 1 A ASP 98.203 1
ATOM 998 C CA . ASP 127 127 ? A 13.236 -8.805 -6.180 1.000 1 A ASP 97.807 1
ATOM 999 C C . ASP 127 127 ? A 11.863 -8.364 -6.648 1.000 1 A ASP 98.092 1
ATOM 1000 O O . ASP 127 127 ? A 10.840 -8.762 -6.063 1.000 1 A ASP 98.113 1
ATOM 1001 C CB . ASP 127 127 ? A 13.578 -10.176 -6.778 1.000 1 A ASP 96.507 1
ATOM 1002 C CG . ASP 127 127 ? A 14.107 -10.095 -8.214 1.000 1 A ASP 86.938 1
ATOM 1003 O OD1 . ASP 127 127 ? A 13.299 -9.744 -9.126 1.000 1 A ASP 82.899 1
ATOM 1004 O OD2 . ASP 127 127 ? A 15.303 -10.368 -8.439 1.000 1 A ASP 81.268 1
ATOM 1005 N N . THR 128 128 ? A 11.784 -7.592 -7.704 1.000 1 A THR 97.653 1
ATOM 1006 C CA . THR 128 128 ? A 10.509 -7.246 -8.303 1.000 1 A THR 97.772 1
ATOM 1007 C C . THR 128 128 ? A 9.695 -8.499 -8.617 1.000 1 A THR 98.210 1
ATOM 1008 O O . THR 128 128 ? A 8.482 -8.544 -8.381 1.000 1 A THR 98.199 1
ATOM 1009 C CB . THR 128 128 ? A 10.701 -6.410 -9.572 1.000 1 A THR 97.199 1
ATOM 1010 O OG1 . THR 128 128 ? A 11.228 -5.126 -9.201 1.000 1 A THR 96.300 1
ATOM 1011 C CG2 . THR 128 128 ? A 9.369 -6.200 -10.303 1.000 1 A THR 96.235 1
ATOM 1012 N N . LYS 129 129 ? A 10.375 -9.554 -9.085 1.000 1 A LYS 98.290 1
ATOM 1013 C CA . LYS 129 129 ? A 9.665 -10.808 -9.404 1.000 1 A LYS 98.269 1
ATOM 1014 C C . LYS 129 129 ? A 9.017 -11.422 -8.159 1.000 1 A LYS 98.412 1
ATOM 1015 O O . LYS 129 129 ? A 7.918 -11.952 -8.228 1.000 1 A LYS 98.521 1
ATOM 1016 C CB . LYS 129 129 ? A 10.617 -11.807 -10.038 1.000 1 A LYS 97.895 1
ATOM 1017 C CG . LYS 129 129 ? A 9.977 -13.146 -10.387 1.000 1 A LYS 88.619 1
ATOM 1018 C CD . LYS 129 129 ? A 10.971 -14.061 -11.076 1.000 1 A LYS 79.770 1
ATOM 1019 C CE . LYS 129 129 ? A 10.273 -15.370 -11.499 1.000 1 A LYS 77.520 1
ATOM 1020 N NZ . LYS 129 129 ? A 9.537 -15.985 -10.364 1.000 1 A LYS 67.032 1
ATOM 1021 N N . GLN 130 130 ? A 9.720 -11.354 -6.988 1.000 1 A GLN 98.204 1
ATOM 1022 C CA . GLN 130 130 ? A 9.131 -11.859 -5.739 1.000 1 A GLN 98.158 1
ATOM 1023 C C . GLN 130 130 ? A 7.840 -11.139 -5.428 1.000 1 A GLN 98.483 1
ATOM 1024 O O . GLN 130 130 ? A 6.826 -11.750 -5.048 1.000 1 A GLN 98.495 1
ATOM 1025 C CB . GLN 130 130 ? A 10.097 -11.690 -4.569 1.000 1 A GLN 97.534 1
ATOM 1026 C CG . GLN 130 130 ? A 11.415 -12.425 -4.665 1.000 1 A GLN 87.721 1
ATOM 1027 C CD . GLN 130 130 ? A 12.315 -12.064 -3.518 1.000 1 A GLN 81.558 1
ATOM 1028 O OE1 . GLN 130 130 ? A 13.319 -11.381 -3.665 1.000 1 A GLN 82.218 1
ATOM 1029 N NE2 . GLN 130 130 ? A 11.917 -12.495 -2.321 1.000 1 A GLN 77.601 1
ATOM 1030 N N . ALA 131 131 ? A 7.834 -9.795 -5.546 1.000 1 A ALA 98.765 1
ATOM 1031 C CA . ALA 131 131 ? A 6.638 -9.017 -5.248 1.000 1 A ALA 98.838 1
ATOM 1032 C C . ALA 131 131 ? A 5.528 -9.258 -6.265 1.000 1 A ALA 98.888 1
ATOM 1033 O O . ALA 131 131 ? A 4.348 -9.354 -5.900 1.000 1 A ALA 98.876 1
ATOM 1034 C CB . ALA 131 131 ? A 6.983 -7.538 -5.143 1.000 1 A ALA 98.785 1
ATOM 1035 N N . GLN 132 132 ? A 5.892 -9.359 -7.542 1.000 1 A GLN 98.852 1
ATOM 1036 C CA . GLN 132 132 ? A 4.896 -9.657 -8.563 1.000 1 A GLN 98.845 1
ATOM 1037 C C . GLN 132 132 ? A 4.259 -11.020 -8.298 1.000 1 A GLN 98.850 1
ATOM 1038 O O . GLN 132 132 ? A 3.035 -11.180 -8.452 1.000 1 A GLN 98.812 1
ATOM 1039 C CB . GLN 132 132 ? A 5.526 -9.649 -9.942 1.000 1 A GLN 98.723 1
ATOM 1040 C CG . GLN 132 132 ? A 5.889 -8.273 -10.460 1.000 1 A GLN 97.588 1
ATOM 1041 C CD . GLN 132 132 ? A 6.694 -8.322 -11.754 1.000 1 A GLN 97.212 1
ATOM 1042 O OE1 . GLN 132 132 ? A 7.289 -9.338 -12.097 1.000 1 A GLN 96.006 1
ATOM 1043 N NE2 . GLN 132 132 ? A 6.741 -7.184 -12.445 1.000 1 A GLN 94.168 1
ATOM 1044 N N . ASP 133 133 ? A 5.050 -12.011 -7.868 1.000 1 A ASP 98.834 1
ATOM 1045 C CA . ASP 133 133 ? A 4.502 -13.333 -7.569 1.000 1 A ASP 98.786 1
ATOM 1046 C C . ASP 133 133 ? A 3.540 -13.270 -6.398 1.000 1 A ASP 98.789 1
ATOM 1047 O O . ASP 133 133 ? A 2.479 -13.908 -6.433 1.000 1 A ASP 98.696 1
ATOM 1048 C CB . ASP 133 133 ? A 5.627 -14.321 -7.271 1.000 1 A ASP 98.630 1
ATOM 1049 C CG . ASP 133 133 ? A 6.442 -14.704 -8.500 1.000 1 A ASP 97.967 1
ATOM 1050 O OD1 . ASP 133 133 ? A 5.969 -14.447 -9.642 1.000 1 A ASP 96.624 1
ATOM 1051 O OD2 . ASP 133 133 ? A 7.517 -15.274 -8.328 1.000 1 A ASP 96.167 1
ATOM 1052 N N . LEU 134 134 ? A 3.886 -12.514 -5.317 1.000 1 A LEU 98.805 1
ATOM 1053 C CA . LEU 134 134 ? A 2.991 -12.377 -4.183 1.000 1 A LEU 98.796 1
ATOM 1054 C C . LEU 134 134 ? A 1.700 -11.701 -4.596 1.000 1 A LEU 98.828 1
ATOM 1055 O O . LEU 134 134 ? A 0.600 -12.155 -4.243 1.000 1 A LEU 98.781 1
ATOM 1056 C CB . LEU 134 134 ? A 3.667 -11.619 -3.047 1.000 1 A LEU 98.748 1
ATOM 1057 C CG . LEU 134 134 ? A 2.818 -11.488 -1.791 1.000 1 A LEU 98.519 1
ATOM 1058 C CD1 . LEU 134 134 ? A 2.590 -12.846 -1.142 1.000 1 A LEU 98.130 1
ATOM 1059 C CD2 . LEU 134 134 ? A 3.498 -10.554 -0.795 1.000 1 A LEU 98.190 1
ATOM 1060 N N . ALA 135 135 ? A 1.809 -10.593 -5.318 1.000 1 A ALA 98.856 1
ATOM 1061 C CA . ALA 135 135 ? A 0.594 -9.884 -5.746 1.000 1 A ALA 98.837 1
ATOM 1062 C C . ALA 135 135 ? A -0.274 -10.790 -6.605 1.000 1 A ALA 98.793 1
ATOM 1063 O O . ALA 135 135 ? A -1.508 -10.778 -6.478 1.000 1 A ALA 98.723 1
ATOM 1064 C CB . ALA 135 135 ? A 0.986 -8.603 -6.470 1.000 1 A ALA 98.823 1
ATOM 1065 N N . ARG 136 136 ? A 0.368 -11.606 -7.467 1.000 1 A ARG 98.728 1
ATOM 1066 C CA . ARG 136 136 ? A -0.411 -12.505 -8.314 1.000 1 A ARG 98.551 1
ATOM 1067 C C . ARG 136 136 ? A -1.144 -13.544 -7.474 1.000 1 A ARG 98.423 1
ATOM 1068 O O . ARG 136 136 ? A -2.332 -13.832 -7.738 1.000 1 A ARG 97.997 1
ATOM 1069 C CB . ARG 136 136 ? A 0.494 -13.190 -9.334 1.000 1 A ARG 98.378 1
ATOM 1070 C CG . ARG 136 136 ? A -0.276 -14.125 -10.290 1.000 1 A ARG 92.959 1
ATOM 1071 C CD . ARG 136 136 ? A 0.634 -14.673 -11.384 1.000 1 A ARG 89.117 1
ATOM 1072 N NE . ARG 136 136 ? A 1.719 -15.444 -10.837 1.000 1 A ARG 80.601 1
ATOM 1073 C CZ . ARG 136 136 ? A 3.003 -15.013 -10.820 1.000 1 A ARG 73.104 1
ATOM 1074 N NH1 . ARG 136 136 ? A 3.343 -13.850 -11.330 1.000 1 A ARG 69.968 1
ATOM 1075 N NH2 . ARG 136 136 ? A 3.913 -15.803 -10.325 1.000 1 A ARG 63.995 1
ATOM 1076 N N . SER 137 137 ? A -0.501 -14.067 -6.422 1.000 1 A SER 98.516 1
ATOM 1077 C CA . SER 137 137 ? A -1.182 -15.040 -5.569 1.000 1 A SER 98.214 1
ATOM 1078 C C . SER 137 137 ? A -2.366 -14.417 -4.843 1.000 1 A SER 98.132 1
ATOM 1079 O O . SER 137 137 ? A -3.340 -15.123 -4.548 1.000 1 A SER 97.558 1
ATOM 1080 C CB . SER 137 137 ? A -0.193 -15.651 -4.556 1.000 1 A SER 97.575 1
ATOM 1081 O OG . SER 137 137 ? A 0.101 -14.726 -3.534 1.000 1 A SER 96.108 1
ATOM 1082 N N . TYR 138 138 ? A -2.276 -13.116 -4.533 1.000 1 A TYR 98.014 1
ATOM 1083 C CA . TYR 138 138 ? A -3.381 -12.417 -3.880 1.000 1 A TYR 97.852 1
ATOM 1084 C C . TYR 138 138 ? A -4.432 -11.908 -4.859 1.000 1 A TYR 97.671 1
ATOM 1085 O O . TYR 138 138 ? A -5.500 -11.461 -4.445 1.000 1 A TYR 97.274 1
ATOM 1086 C CB . TYR 138 138 ? A -2.878 -11.200 -3.094 1.000 1 A TYR 97.701 1
ATOM 1087 C CG . TYR 138 138 ? A -2.004 -11.458 -1.898 1.000 1 A TYR 97.861 1
ATOM 1088 C CD1 . TYR 138 138 ? A -1.941 -12.700 -1.280 1.000 1 A TYR 97.421 1
ATOM 1089 C CD2 . TYR 138 138 ? A -1.223 -10.407 -1.403 1.000 1 A TYR 97.482 1
ATOM 1090 C CE1 . TYR 138 138 ? A -1.131 -12.886 -0.178 1.000 1 A TYR 97.053 1
ATOM 1091 C CE2 . TYR 138 138 ? A -0.433 -10.609 -0.270 1.000 1 A TYR 96.829 1
ATOM 1092 C CZ . TYR 138 138 ? A -0.379 -11.837 0.328 1.000 1 A TYR 97.171 1
ATOM 1093 O OH . TYR 138 138 ? A 0.426 -12.045 1.404 1.000 1 A TYR 95.988 1
ATOM 1094 N N . GLY 139 139 ? A -4.129 -11.881 -6.171 1.000 1 A GLY 98.050 1
ATOM 1095 C CA . GLY 139 139 ? A -5.020 -11.302 -7.150 1.000 1 A GLY 97.835 1
ATOM 1096 C C . GLY 139 139 ? A -5.138 -9.795 -7.064 1.000 1 A GLY 98.142 1
ATOM 1097 O O . GLY 139 139 ? A -6.217 -9.252 -7.306 1.000 1 A GLY 97.552 1
ATOM 1098 N N . ILE 140 140 ? A -4.024 -9.105 -6.701 1.000 1 A ILE 98.488 1
ATOM 1099 C CA . ILE 140 140 ? A -4.052 -7.660 -6.550 1.000 1 A ILE 98.608 1
ATOM 1100 C C . ILE 140 140 ? A -2.891 -7.048 -7.345 1.000 1 A ILE 98.780 1
ATOM 1101 O O . ILE 140 140 ? A -1.924 -7.742 -7.668 1.000 1 A ILE 98.812 1
ATOM 1102 C CB . ILE 140 140 ? A -3.971 -7.225 -5.074 1.000 1 A ILE 98.526 1
ATOM 1103 C CG1 . ILE 140 140 ? A -2.615 -7.588 -4.448 1.000 1 A ILE 98.444 1
ATOM 1104 C CG2 . ILE 140 140 ? A -5.116 -7.806 -4.272 1.000 1 A ILE 98.500 1
ATOM 1105 C CD1 . ILE 140 140 ? A -2.459 -7.118 -3.015 1.000 1 A ILE 98.196 1
ATOM 1106 N N . PRO 141 141 ? A -2.980 -5.772 -7.654 1.000 1 A PRO 98.893 1
ATOM 1107 C CA . PRO 141 141 ? A -1.889 -5.123 -8.365 1.000 1 A PRO 98.913 1
ATOM 1108 C C . PRO 141 141 ? A -0.649 -4.920 -7.510 1.000 1 A PRO 98.940 1
ATOM 1109 O O . PRO 141 141 ? A -0.732 -4.843 -6.276 1.000 1 A PRO 98.931 1
ATOM 1110 C CB . PRO 141 141 ? A -2.464 -3.754 -8.765 1.000 1 A PRO 98.872 1
ATOM 1111 C CG . PRO 141 141 ? A -3.945 -3.907 -8.654 1.000 1 A PRO 98.765 1
ATOM 1112 C CD . PRO 141 141 ? A -4.161 -4.863 -7.518 1.000 1 A PRO 98.842 1
ATOM 1113 N N . PHE 142 142 ? A 0.498 -4.806 -8.175 1.000 1 A PHE 98.966 1
ATOM 1114 C CA . PHE 142 142 ? A 1.761 -4.459 -7.535 1.000 1 A PHE 98.969 1
ATOM 1115 C C . PHE 142 142 ? A 2.323 -3.244 -8.244 1.000 1 A PHE 98.960 1
ATOM 1116 O O . PHE 142 142 ? A 2.363 -3.197 -9.478 1.000 1 A PHE 98.907 1
ATOM 1117 C CB . PHE 142 142 ? A 2.749 -5.617 -7.635 1.000 1 A PHE 98.954 1
ATOM 1118 C CG . PHE 142 142 ? A 4.154 -5.240 -7.240 1.000 1 A PHE 98.946 1
ATOM 1119 C CD1 . PHE 142 142 ? A 4.423 -4.775 -5.947 1.000 1 A PHE 98.934 1
ATOM 1120 C CD2 . PHE 142 142 ? A 5.174 -5.311 -8.149 1.000 1 A PHE 98.912 1
ATOM 1121 C CE1 . PHE 142 142 ? A 5.716 -4.422 -5.611 1.000 1 A PHE 98.881 1
ATOM 1122 C CE2 . PHE 142 142 ? A 6.473 -4.964 -7.799 1.000 1 A PHE 98.825 1
ATOM 1123 C CZ . PHE 142 142 ? A 6.732 -4.517 -6.518 1.000 1 A PHE 98.838 1
ATOM 1124 N N . ILE 143 143 ? A 2.763 -2.243 -7.452 1.000 1 A ILE 98.968 1
ATOM 1125 C CA . ILE 143 143 ? A 3.339 -1.018 -7.978 1.000 1 A ILE 98.962 1
ATOM 1126 C C . ILE 143 143 ? A 4.636 -0.758 -7.222 1.000 1 A ILE 98.967 1
ATOM 1127 O O . ILE 143 143 ? A 4.645 -0.768 -5.982 1.000 1 A ILE 98.952 1
ATOM 1128 C CB . ILE 143 143 ? A 2.403 0.201 -7.804 1.000 1 A ILE 98.921 1
ATOM 1129 C CG1 . ILE 143 143 ? A 1.049 -0.052 -8.496 1.000 1 A ILE 98.490 1
ATOM 1130 C CG2 . ILE 143 143 ? A 3.056 1.482 -8.327 1.000 1 A ILE 98.675 1
ATOM 1131 C CD1 . ILE 143 143 ? A 1.108 -0.096 -10.018 1.000 1 A ILE 90.859 1
ATOM 1132 N N . GLU 144 144 ? A 5.752 -0.496 -7.904 1.000 1 A GLU 98.905 1
ATOM 1133 C CA . GLU 144 144 ? A 6.979 -0.052 -7.262 1.000 1 A GLU 98.872 1
ATOM 1134 C C . GLU 144 144 ? A 6.981 1.463 -7.252 1.000 1 A GLU 98.903 1
ATOM 1135 O O . GLU 144 144 ? A 6.568 2.114 -8.207 1.000 1 A GLU 98.763 1
ATOM 1136 C CB . GLU 144 144 ? A 8.206 -0.593 -7.948 1.000 1 A GLU 98.467 1
ATOM 1137 C CG . GLU 144 144 ? A 8.458 -2.042 -7.603 1.000 1 A GLU 94.964 1
ATOM 1138 C CD . GLU 144 144 ? A 9.896 -2.479 -7.782 1.000 1 A GLU 92.912 1
ATOM 1139 O OE1 . GLU 144 144 ? A 10.652 -1.781 -8.485 1.000 1 A GLU 86.990 1
ATOM 1140 O OE2 . GLU 144 144 ? A 10.286 -3.558 -7.233 1.000 1 A GLU 84.354 1
ATOM 1141 N N . THR 145 145 ? A 7.431 2.027 -6.097 1.000 1 A THR 98.981 1
ATOM 1142 C CA . THR 145 145 ? A 7.397 3.475 -5.882 1.000 1 A THR 98.986 1
ATOM 1143 C C . THR 145 145 ? A 8.704 3.940 -5.260 1.000 1 A THR 98.982 1
ATOM 1144 O O . THR 145 145 ? A 9.435 3.167 -4.631 1.000 1 A THR 98.970 1
ATOM 1145 C CB . THR 145 145 ? A 6.263 3.878 -4.930 1.000 1 A THR 98.989 1
ATOM 1146 O OG1 . THR 145 145 ? A 6.528 3.348 -3.639 1.000 1 A THR 98.975 1
ATOM 1147 C CG2 . THR 145 145 ? A 4.916 3.426 -5.403 1.000 1 A THR 98.983 1
ATOM 1148 N N . SER 146 146 ? A 8.968 5.228 -5.429 1.000 1 A SER 98.935 1
ATOM 1149 C CA . SER 146 146 ? A 9.941 5.931 -4.617 1.000 1 A SER 98.927 1
ATOM 1150 C C . SER 146 146 ? A 9.288 7.217 -4.126 1.000 1 A SER 98.909 1
ATOM 1151 O O . SER 146 146 ? A 8.994 8.112 -4.917 1.000 1 A SER 98.879 1
ATOM 1152 C CB . SER 146 146 ? A 11.224 6.293 -5.360 1.000 1 A SER 98.899 1
ATOM 1153 O OG . SER 146 146 ? A 12.021 7.178 -4.570 1.000 1 A SER 98.859 1
ATOM 1154 N N . ALA 147 147 ? A 9.077 7.302 -2.783 1.000 1 A ALA 98.733 1
ATOM 1155 C CA . ALA 147 147 ? A 8.622 8.577 -2.213 1.000 1 A ALA 98.609 1
ATOM 1156 C C . ALA 147 147 ? A 9.694 9.639 -2.337 1.000 1 A ALA 98.603 1
ATOM 1157 O O . ALA 147 147 ? A 9.380 10.826 -2.251 1.000 1 A ALA 98.472 1
ATOM 1158 C CB . ALA 147 147 ? A 8.183 8.399 -0.768 1.000 1 A ALA 98.364 1
ATOM 1159 N N . LYS 148 148 ? A 10.976 9.262 -2.507 1.000 1 A LYS 98.545 1
ATOM 1160 C CA . LYS 148 148 ? A 12.036 10.235 -2.656 1.000 1 A LYS 98.541 1
ATOM 1161 C C . LYS 148 148 ? A 11.957 10.938 -4.013 1.000 1 A LYS 98.593 1
ATOM 1162 O O . LYS 148 148 ? A 12.045 12.158 -4.077 1.000 1 A LYS 98.462 1
ATOM 1163 C CB . LYS 148 148 ? A 13.401 9.581 -2.504 1.000 1 A LYS 98.349 1
ATOM 1164 C CG . LYS 148 148 ? A 14.553 10.558 -2.491 1.000 1 A LYS 97.963 1
ATOM 1165 C CD . LYS 148 148 ? A 15.856 9.829 -2.161 1.000 1 A LYS 97.222 1
ATOM 1166 C CE . LYS 148 148 ? A 17.023 10.814 -2.161 1.000 1 A LYS 95.601 1
ATOM 1167 N NZ . LYS 148 148 ? A 18.280 10.121 -1.873 1.000 1 A LYS 92.075 1
ATOM 1168 N N . THR 149 149 ? A 11.788 10.151 -5.088 1.000 1 A THR 98.700 1
ATOM 1169 C CA . THR 149 149 ? A 11.733 10.722 -6.444 1.000 1 A THR 98.686 1
ATOM 1170 C C . THR 149 149 ? A 10.315 10.957 -6.962 1.000 1 A THR 98.719 1
ATOM 1171 O O . THR 149 149 ? A 10.144 11.569 -8.005 1.000 1 A THR 98.644 1
ATOM 1172 C CB . THR 149 149 ? A 12.447 9.808 -7.444 1.000 1 A THR 98.646 1
ATOM 1173 O OG1 . THR 149 149 ? A 11.652 8.624 -7.625 1.000 1 A THR 98.532 1
ATOM 1174 C CG2 . THR 149 149 ? A 13.835 9.432 -6.914 1.000 1 A THR 98.338 1
ATOM 1175 N N . ARG 150 150 ? A 9.328 10.443 -6.225 1.000 1 A ARG 98.629 1
ATOM 1176 C CA . ARG 150 150 ? A 7.902 10.493 -6.577 1.000 1 A ARG 98.613 1
ATOM 1177 C C . ARG 150 150 ? A 7.545 9.474 -7.690 1.000 1 A ARG 98.685 1
ATOM 1178 O O . ARG 150 150 ? A 6.405 9.468 -8.165 1.000 1 A ARG 98.594 1
ATOM 1179 C CB . ARG 150 150 ? A 7.394 11.894 -6.917 1.000 1 A ARG 98.316 1
ATOM 1180 C CG . ARG 150 150 ? A 5.944 12.108 -6.498 1.000 1 A ARG 97.687 1
ATOM 1181 C CD . ARG 150 150 ? A 5.489 13.556 -6.688 1.000 1 A ARG 97.293 1
ATOM 1182 N NE . ARG 150 150 ? A 4.158 13.736 -6.157 1.000 1 A ARG 96.995 1
ATOM 1183 C CZ . ARG 150 150 ? A 3.036 13.447 -6.816 1.000 1 A ARG 96.838 1
ATOM 1184 N NH1 . ARG 150 150 ? A 3.082 12.930 -8.045 1.000 1 A ARG 93.996 1
ATOM 1185 N NH2 . ARG 150 150 ? A 1.852 13.633 -6.228 1.000 1 A ARG 94.516 1
ATOM 1186 N N . GLN 151 151 ? A 8.511 8.609 -8.081 1.000 1 A GLN 98.779 1
ATOM 1187 C CA . GLN 151 151 ? A 8.208 7.569 -9.081 1.000 1 A GLN 98.766 1
ATOM 1188 C C . GLN 151 151 ? A 7.077 6.688 -8.548 1.000 1 A GLN 98.861 1
ATOM 1189 O O . GLN 151 151 ? A 7.172 6.134 -7.448 1.000 1 A GLN 98.811 1
ATOM 1190 C CB . GLN 151 151 ? A 9.431 6.715 -9.347 1.000 1 A GLN 98.455 1
ATOM 1191 C CG . GLN 151 151 ? A 9.166 5.529 -10.271 1.000 1 A GLN 93.932 1
ATOM 1192 C CD . GLN 151 151 ? A 10.381 4.636 -10.418 1.000 1 A GLN 83.810 1
ATOM 1193 O OE1 . GLN 151 151 ? A 11.406 4.807 -9.745 1.000 1 A GLN 74.838 1
ATOM 1194 N NE2 . GLN 151 151 ? A 10.264 3.658 -11.315 1.000 1 A GLN 75.508 1
ATOM 1195 N N . GLY 152 152 ? A 6.004 6.550 -9.322 1.000 1 A GLY 98.939 1
ATOM 1196 C CA . GLY 152 152 ? A 4.962 5.607 -9.029 1.000 1 A GLY 98.943 1
ATOM 1197 C C . GLY 152 152 ? A 3.982 5.990 -7.947 1.000 1 A GLY 98.956 1
ATOM 1198 O O . GLY 152 152 ? A 3.086 5.222 -7.643 1.000 1 A GLY 98.934 1
ATOM 1199 N N . VAL 153 153 ? A 4.157 7.155 -7.324 1.000 1 A VAL 98.924 1
ATOM 1200 C CA . VAL 153 153 ? A 3.333 7.526 -6.169 1.000 1 A VAL 98.925 1
ATOM 1201 C C . VAL 153 153 ? A 1.870 7.707 -6.571 1.000 1 A VAL 98.926 1
ATOM 1202 O O . VAL 153 153 ? A 0.956 7.126 -5.980 1.000 1 A VAL 98.915 1
ATOM 1203 C CB . VAL 153 153 ? A 3.881 8.772 -5.475 1.000 1 A VAL 98.875 1
ATOM 1204 C CG1 . VAL 153 153 ? A 5.291 8.489 -4.936 1.000 1 A VAL 98.828 1
ATOM 1205 C CG2 . VAL 153 153 ? A 2.954 9.233 -4.368 1.000 1 A VAL 98.792 1
ATOM 1206 N N . ASP 154 154 ? A 1.596 8.529 -7.591 1.000 1 A ASP 98.845 1
ATOM 1207 C CA . ASP 154 154 ? A 0.222 8.700 -8.047 1.000 1 A ASP 98.749 1
ATOM 1208 C C . ASP 154 154 ? A -0.327 7.372 -8.548 1.000 1 A ASP 98.771 1
ATOM 1209 O O . ASP 154 154 ? A -1.489 7.023 -8.293 1.000 1 A ASP 98.704 1
ATOM 1210 C CB . ASP 154 154 ? A 0.092 9.769 -9.127 1.000 1 A ASP 98.367 1
ATOM 1211 C CG . ASP 154 154 ? A 0.280 11.201 -8.618 1.000 1 A ASP 97.861 1
ATOM 1212 O OD1 . ASP 154 154 ? A 0.154 11.432 -7.387 1.000 1 A ASP 96.884 1
ATOM 1213 O OD2 . ASP 154 154 ? A 0.540 12.090 -9.449 1.000 1 A ASP 95.881 1
ATOM 1214 N N . ASP 155 155 ? A 0.507 6.565 -9.230 1.000 1 A ASP 98.831 1
ATOM 1215 C CA . ASP 155 155 ? A 0.048 5.294 -9.766 1.000 1 A ASP 98.840 1
ATOM 1216 C C . ASP 155 155 ? A -0.410 4.374 -8.644 1.000 1 A ASP 98.889 1
ATOM 1217 O O . ASP 155 155 ? A -1.435 3.703 -8.757 1.000 1 A ASP 98.864 1
ATOM 1218 C CB . ASP 155 155 ? A 1.166 4.632 -10.591 1.000 1 A ASP 98.690 1
ATOM 1219 C CG . ASP 155 155 ? A 0.678 3.489 -11.464 1.000 1 A ASP 94.212 1
ATOM 1220 O OD1 . ASP 155 155 ? A -0.559 3.365 -11.655 1.000 1 A ASP 93.598 1
ATOM 1221 O OD2 . ASP 155 155 ? A 1.542 2.720 -11.948 1.000 1 A ASP 92.641 1
ATOM 1222 N N . ALA 156 156 ? A 0.335 4.333 -7.508 1.000 1 A ALA 98.912 1
ATOM 1223 C CA . ALA 156 156 ? A -0.050 3.477 -6.399 1.000 1 A ALA 98.926 1
ATOM 1224 C C . ALA 156 156 ? A -1.412 3.867 -5.835 1.000 1 A ALA 98.924 1
ATOM 1225 O O . ALA 156 156 ? A -2.295 3.014 -5.653 1.000 1 A ALA 98.911 1
ATOM 1226 C CB . ALA 156 156 ? A 1.014 3.532 -5.305 1.000 1 A ALA 98.923 1
ATOM 1227 N N . PHE 157 157 ? A -1.608 5.146 -5.527 1.000 1 A PHE 98.903 1
ATOM 1228 C CA . PHE 157 157 ? A -2.885 5.589 -4.956 1.000 1 A PHE 98.875 1
ATOM 1229 C C . PHE 157 157 ? A -4.014 5.495 -5.972 1.000 1 A PHE 98.843 1
ATOM 1230 O O . PHE 157 157 ? A -5.131 5.073 -5.644 1.000 1 A PHE 98.809 1
ATOM 1231 C CB . PHE 157 157 ? A -2.773 7.015 -4.420 1.000 1 A PHE 98.843 1
ATOM 1232 C CG . PHE 157 157 ? A -2.006 7.109 -3.127 1.000 1 A PHE 98.859 1
ATOM 1233 C CD1 . PHE 157 157 ? A -2.676 6.891 -1.916 1.000 1 A PHE 98.829 1
ATOM 1234 C CD2 . PHE 157 157 ? A -0.659 7.377 -3.125 1.000 1 A PHE 98.813 1
ATOM 1235 C CE1 . PHE 157 157 ? A -1.987 6.982 -0.714 1.000 1 A PHE 98.757 1
ATOM 1236 C CE2 . PHE 157 157 ? A 0.027 7.472 -1.916 1.000 1 A PHE 98.742 1
ATOM 1237 C CZ . PHE 157 157 ? A -0.631 7.266 -0.720 1.000 1 A PHE 98.761 1
ATOM 1238 N N . TYR 158 158 ? A -3.752 5.922 -7.225 1.000 1 A TYR 98.799 1
ATOM 1239 C CA . TYR 158 158 ? A -4.821 5.915 -8.238 1.000 1 A TYR 98.725 1
ATOM 1240 C C . TYR 158 158 ? A -5.211 4.489 -8.598 1.000 1 A TYR 98.739 1
ATOM 1241 O O . TYR 158 158 ? A -6.396 4.202 -8.856 1.000 1 A TYR 98.672 1
ATOM 1242 C CB . TYR 158 158 ? A -4.391 6.676 -9.489 1.000 1 A TYR 98.531 1
ATOM 1243 C CG . TYR 158 158 ? A -4.225 8.178 -9.299 1.000 1 A TYR 98.267 1
ATOM 1244 C CD1 . TYR 158 158 ? A -4.283 8.796 -8.067 1.000 1 A TYR 97.780 1
ATOM 1245 C CD2 . TYR 158 158 ? A -3.968 8.989 -10.420 1.000 1 A TYR 97.765 1
ATOM 1246 C CE1 . TYR 158 158 ? A -4.104 10.166 -7.919 1.000 1 A TYR 97.170 1
ATOM 1247 C CE2 . TYR 158 158 ? A -3.792 10.351 -10.285 1.000 1 A TYR 96.819 1
ATOM 1248 C CZ . TYR 158 158 ? A -3.850 10.940 -9.051 1.000 1 A TYR 97.107 1
ATOM 1249 O OH . TYR 158 158 ? A -3.683 12.292 -8.911 1.000 1 A TYR 96.137 1
ATOM 1250 N N . THR 159 159 ? A -4.248 3.530 -8.595 1.000 1 A THR 98.797 1
ATOM 1251 C CA . THR 159 159 ? A -4.573 2.139 -8.848 1.000 1 A THR 98.814 1
ATOM 1252 C C . THR 159 159 ? A -5.474 1.597 -7.750 1.000 1 A THR 98.810 1
ATOM 1253 O O . THR 159 159 ? A -6.402 0.846 -8.022 1.000 1 A THR 98.782 1
ATOM 1254 C CB . THR 159 159 ? A -3.313 1.307 -8.988 1.000 1 A THR 98.833 1
ATOM 1255 O OG1 . THR 159 159 ? A -2.603 1.761 -10.156 1.000 1 A THR 98.767 1
ATOM 1256 C CG2 . THR 159 159 ? A -3.625 -0.170 -9.163 1.000 1 A THR 98.760 1
ATOM 1257 N N . LEU 160 160 ? A -5.212 1.987 -6.477 1.000 1 A LEU 98.860 1
ATOM 1258 C CA . LEU 160 160 ? A -6.112 1.581 -5.392 1.000 1 A LEU 98.872 1
ATOM 1259 C C . LEU 160 160 ? A -7.520 2.135 -5.617 1.000 1 A LEU 98.840 1
ATOM 1260 O O . LEU 160 160 ? A -8.517 1.427 -5.390 1.000 1 A LEU 98.826 1
ATOM 1261 C CB . LEU 160 160 ? A -5.568 2.052 -4.050 1.000 1 A LEU 98.883 1
ATOM 1262 C CG . LEU 160 160 ? A -6.420 1.670 -2.844 1.000 1 A LEU 98.886 1
ATOM 1263 C CD1 . LEU 160 160 ? A -6.603 0.149 -2.790 1.000 1 A LEU 98.884 1
ATOM 1264 C CD2 . LEU 160 160 ? A -5.793 2.210 -1.556 1.000 1 A LEU 98.889 1
ATOM 1265 N N . VAL 161 161 ? A -7.627 3.382 -6.055 1.000 1 A VAL 98.731 1
ATOM 1266 C CA . VAL 161 161 ? A -8.950 3.938 -6.350 1.000 1 A VAL 98.612 1
ATOM 1267 C C . VAL 161 161 ? A -9.638 3.126 -7.442 1.000 1 A VAL 98.573 1
ATOM 1268 O O . VAL 161 161 ? A -10.828 2.808 -7.351 1.000 1 A VAL 98.518 1
ATOM 1269 C CB . VAL 161 161 ? A -8.844 5.417 -6.760 1.000 1 A VAL 98.415 1
ATOM 1270 C CG1 . VAL 161 161 ? A -8.426 6.262 -5.548 1.000 1 A VAL 98.440 1
ATOM 1271 C CG2 . VAL 161 161 ? A -10.153 5.932 -7.362 1.000 1 A VAL 98.169 1
ATOM 1272 N N . ARG 162 162 ? A -8.876 2.727 -8.471 1.000 1 A ARG 98.442 1
ATOM 1273 C CA . ARG 162 162 ? A -9.458 1.914 -9.520 1.000 1 A ARG 98.296 1
ATOM 1274 C C . ARG 162 162 ? A -9.920 0.540 -9.010 1.000 1 A ARG 98.270 1
ATOM 1275 O O . ARG 162 162 ? A -10.933 -0.011 -9.437 1.000 1 A ARG 98.204 1
ATOM 1276 C CB . ARG 162 162 ? A -8.479 1.780 -10.691 1.000 1 A ARG 98.294 1
ATOM 1277 C CG . ARG 162 162 ? A -8.220 3.130 -11.370 1.000 1 A ARG 97.862 1
ATOM 1278 C CD . ARG 162 162 ? A -7.232 3.006 -12.529 1.000 1 A ARG 97.626 1
ATOM 1279 N NE . ARG 162 162 ? A -6.952 4.346 -13.061 1.000 1 A ARG 97.472 1
ATOM 1280 C CZ . ARG 162 162 ? A -5.777 4.941 -13.051 1.000 1 A ARG 97.137 1
ATOM 1281 N NH1 . ARG 162 162 ? A -4.714 4.315 -12.554 1.000 1 A ARG 95.607 1
ATOM 1282 N NH2 . ARG 162 162 ? A -5.656 6.166 -13.527 1.000 1 A ARG 96.087 1
ATOM 1283 N N . GLU 163 163 ? A -9.164 -0.029 -8.025 1.000 1 A GLU 98.485 1
ATOM 1284 C CA . GLU 163 163 ? A -9.596 -1.287 -7.416 1.000 1 A GLU 98.486 1
ATOM 1285 C C . GLU 163 163 ? A -10.886 -1.130 -6.618 1.000 1 A GLU 98.483 1
ATOM 1286 O O . GLU 163 163 ? A -11.766 -1.992 -6.625 1.000 1 A GLU 98.350 1
ATOM 1287 C CB . GLU 163 163 ? A -8.482 -1.865 -6.519 1.000 1 A GLU 98.528 1
ATOM 1288 C CG . GLU 163 163 ? A -7.295 -2.384 -7.309 1.000 1 A GLU 98.459 1
ATOM 1289 C CD . GLU 163 163 ? A -7.684 -3.496 -8.249 1.000 1 A GLU 98.205 1
ATOM 1290 O OE1 . GLU 163 163 ? A -8.008 -4.605 -7.753 1.000 1 A GLU 96.769 1
ATOM 1291 O OE2 . GLU 163 163 ? A -7.654 -3.281 -9.488 1.000 1 A GLU 96.534 1
ATOM 1292 N N . ILE 164 164 ? A -11.000 0.016 -5.880 1.000 1 A ILE 98.570 1
ATOM 1293 C CA . ILE 164 164 ? A -12.236 0.307 -5.158 1.000 1 A ILE 98.522 1
ATOM 1294 C C . ILE 164 164 ? A -13.398 0.421 -6.135 1.000 1 A ILE 98.287 1
ATOM 1295 O O . ILE 164 164 ? A -14.481 -0.150 -5.887 1.000 1 A ILE 98.197 1
ATOM 1296 C CB . ILE 164 164 ? A -12.096 1.595 -4.313 1.000 1 A ILE 98.600 1
ATOM 1297 C CG1 . ILE 164 164 ? A -11.060 1.370 -3.197 1.000 1 A ILE 98.706 1
ATOM 1298 C CG2 . ILE 164 164 ? A -13.459 2.004 -3.739 1.000 1 A ILE 98.554 1
ATOM 1299 C CD1 . ILE 164 164 ? A -10.633 2.654 -2.514 1.000 1 A ILE 98.615 1
ATOM 1300 N N . ARG 165 165 ? A -13.191 1.112 -7.246 1.000 1 A ARG 98.327 1
ATOM 1301 C CA . ARG 165 165 ? A -14.274 1.218 -8.239 1.000 1 A ARG 97.864 1
ATOM 1302 C C . ARG 165 165 ? A -14.722 -0.142 -8.728 1.000 1 A ARG 97.722 1
ATOM 1303 O O . ARG 165 165 ? A -15.932 -0.374 -8.880 1.000 1 A ARG 97.458 1
ATOM 1304 C CB . ARG 165 165 ? A -13.813 2.055 -9.439 1.000 1 A ARG 97.440 1
ATOM 1305 C CG . ARG 165 165 ? A -13.583 3.536 -9.140 1.000 1 A ARG 96.164 1
ATOM 1306 C CD . ARG 165 165 ? A -13.075 4.173 -10.433 1.000 1 A ARG 94.664 1
ATOM 1307 N NE . ARG 165 165 ? A -12.773 5.576 -10.243 1.000 1 A ARG 93.828 1
ATOM 1308 C CZ . ARG 165 165 ? A -11.944 6.267 -11.010 1.000 1 A ARG 92.962 1
ATOM 1309 N NH1 . ARG 165 165 ? A -11.305 5.651 -12.016 1.000 1 A ARG 90.247 1
ATOM 1310 N NH2 . ARG 165 165 ? A -11.734 7.544 -10.799 1.000 1 A ARG 90.533 1
ATOM 1311 N N . LYS 166 166 ? A -13.758 -1.039 -8.983 1.000 1 A LYS 97.643 1
ATOM 1312 C CA . LYS 166 166 ? A -14.096 -2.398 -9.459 1.000 1 A LYS 97.235 1
ATOM 1313 C C . LYS 166 166 ? A -14.914 -3.171 -8.440 1.000 1 A LYS 97.377 1
ATOM 1314 O O . LYS 166 166 ? A -15.823 -3.923 -8.775 1.000 1 A LYS 96.863 1
ATOM 1315 C CB . LYS 166 166 ? A -12.824 -3.175 -9.827 1.000 1 A LYS 96.760 1
ATOM 1316 C CG . LYS 166 166 ? A -12.062 -2.606 -11.032 1.000 1 A LYS 94.551 1
ATOM 1317 C CD . LYS 166 166 ? A -10.919 -3.522 -11.414 1.000 1 A LYS 89.104 1
ATOM 1318 C CE . LYS 166 166 ? A -9.896 -2.815 -12.291 1.000 1 A LYS 81.973 1
ATOM 1319 N NZ . LYS 166 166 ? A -10.572 -2.104 -13.455 1.000 1 A LYS 74.979 1
ATOM 1320 N N . HIS 167 167 ? A -14.566 -2.970 -7.140 1.000 1 A HIS 97.880 1
ATOM 1321 C CA . HIS 167 167 ? A -15.327 -3.614 -6.051 1.000 1 A HIS 97.644 1
ATOM 1322 C C . HIS 167 167 ? A -16.752 -3.060 -5.976 1.000 1 A HIS 97.468 1
ATOM 1323 O O . HIS 167 167 ? A -17.722 -3.832 -5.834 1.000 1 A HIS 96.822 1
ATOM 1324 C CB . HIS 167 167 ? A -14.611 -3.404 -4.727 1.000 1 A HIS 97.549 1
ATOM 1325 C CG . HIS 167 167 ? A -15.329 -4.006 -3.556 1.000 1 A HIS 97.330 1
ATOM 1326 N ND1 . HIS 167 167 ? A -15.278 -5.341 -3.270 1.000 1 A HIS 88.710 1
ATOM 1327 C CD2 . HIS 167 167 ? A -16.085 -3.447 -2.595 1.000 1 A HIS 90.352 1
ATOM 1328 C CE1 . HIS 167 167 ? A -15.991 -5.581 -2.188 1.000 1 A HIS 90.696 1
ATOM 1329 N NE2 . HIS 167 167 ? A -16.510 -4.430 -1.761 1.000 1 A HIS 92.102 1
ATOM 1330 N N . LYS 168 168 ? A -16.880 -1.727 -6.062 1.000 1 A LYS 96.911 1
ATOM 1331 C CA . LYS 168 168 ? A -18.205 -1.064 -5.957 1.000 1 A LYS 95.989 1
ATOM 1332 C C . LYS 168 168 ? A -19.145 -1.460 -7.095 1.000 1 A LYS 95.977 1
ATOM 1333 O O . LYS 168 168 ? A -20.346 -1.497 -6.898 1.000 1 A LYS 94.737 1
ATOM 1334 C CB . LYS 168 168 ? A -18.005 0.448 -5.929 1.000 1 A LYS 94.038 1
ATOM 1335 C CG . LYS 168 168 ? A -17.378 0.994 -4.657 1.000 1 A LYS 92.753 1
ATOM 1336 C CD . LYS 168 168 ? A -16.878 2.422 -4.861 1.000 1 A LYS 90.001 1
ATOM 1337 C CE . LYS 168 168 ? A -18.025 3.394 -5.018 1.000 1 A LYS 83.041 1
ATOM 1338 N NZ . LYS 168 168 ? A -17.522 4.805 -5.143 1.000 1 A LYS 85.767 1
ATOM 1339 N N . GLU 169 169 ? A -18.558 -1.769 -8.272 1.000 1 A GLU 96.310 1
ATOM 1340 C CA . GLU 169 169 ? A -19.401 -2.092 -9.424 1.000 1 A GLU 95.754 1
ATOM 1341 C C . GLU 169 169 ? A -20.086 -3.465 -9.308 1.000 1 A GLU 95.644 1
ATOM 1342 O O . GLU 169 169 ? A -21.025 -3.749 -10.046 1.000 1 A GLU 94.055 1
ATOM 1343 C CB . GLU 169 169 ? A -18.595 -2.024 -10.722 1.000 1 A GLU 93.722 1
ATOM 1344 C CG . GLU 169 169 ? A -17.744 -3.250 -10.985 1.000 1 A GLU 89.219 1
ATOM 1345 C CD . GLU 169 169 ? A -17.020 -3.206 -12.313 1.000 1 A GLU 87.217 1
ATOM 1346 O OE1 . GLU 169 169 ? A -17.120 -2.188 -13.010 1.000 1 A GLU 82.563 1
ATOM 1347 O OE2 . GLU 169 169 ? A -16.364 -4.214 -12.658 1.000 1 A GLU 81.986 1
ATOM 1348 N N . LYS 170 170 ? A -19.604 -4.308 -8.358 1.000 1 A LYS 95.321 1
ATOM 1349 C CA . LYS 170 170 ? A -20.242 -5.621 -8.169 1.000 1 A LYS 94.598 1
ATOM 1350 C C . LYS 170 170 ? A -21.655 -5.495 -7.608 1.000 1 A LYS 91.269 1
ATOM 1351 O O . LYS 170 170 ? A -22.489 -6.389 -7.797 1.000 1 A LYS 84.714 1
ATOM 1352 C CB . LYS 170 170 ? A -19.385 -6.464 -7.247 1.000 1 A LYS 91.159 1
ATOM 1353 C CG . LYS 170 170 ? A -18.056 -6.867 -7.858 1.000 1 A LYS 91.705 1
ATOM 1354 C CD . LYS 170 170 ? A -17.206 -7.571 -6.844 1.000 1 A LYS 89.277 1
ATOM 1355 C CE . LYS 170 170 ? A -15.920 -8.087 -7.464 1.000 1 A LYS 85.153 1
ATOM 1356 N NZ . LYS 170 170 ? A -15.100 -8.811 -6.496 1.000 1 A LYS 80.334 1
HETATM 1357 C C1_1 . LIG2 . 1 ? B -6.393 -3.815 9.374 1.000 2 B LIG2 94.607 1
HETATM 1358 C C2_1 . LIG2 . 1 ? B -5.693 -3.707 10.719 1.000 2 B LIG2 95.061 1
HETATM 1359 C C3_1 . LIG2 . 1 ? B -6.434 -3.787 11.874 1.000 2 B LIG2 95.044 1
HETATM 1360 C C4_1 . LIG2 . 1 ? B -5.795 -3.684 13.100 1.000 2 B LIG2 93.931 1
HETATM 1361 C C5_1 . LIG2 . 1 ? B -4.413 -3.473 13.170 1.000 2 B LIG2 94.377 1
HETATM 1362 C C6_1 . LIG2 . 1 ? B -3.609 -3.394 12.002 1.000 2 B LIG2 95.281 1
HETATM 1363 C C7_1 . LIG2 . 1 ? B -2.181 -3.082 12.054 1.000 2 B LIG2 94.365 1
HETATM 1364 C C8_1 . LIG2 . 1 ? B -1.626 -1.859 11.769 1.000 2 B LIG2 94.386 1
HETATM 1365 C C9_1 . LIG2 . 1 ? B -2.286 -0.597 11.324 1.000 2 B LIG2 93.514 1
HETATM 1366 N N1_1 . LIG2 . 1 ? B -0.322 -1.959 11.940 1.000 2 B LIG2 93.772 1
HETATM 1367 C C10_1 . LIG2 . 1 ? B 0.660 -0.965 11.691 1.000 2 B LIG2 92.311 1
HETATM 1368 C C11_1 . LIG2 . 1 ? B 2.149 -1.325 11.861 1.000 2 B LIG2 91.692 1
HETATM 1369 C C12_1 . LIG2 . 1 ? B 2.418 -0.010 12.476 1.000 2 B LIG2 93.686 1
HETATM 1370 C C13_1 . LIG2 . 1 ? B 3.479 0.418 13.372 1.000 2 B LIG2 93.340 1
HETATM 1371 N N2_1 . LIG2 . 1 ? B 3.893 1.448 12.358 1.000 2 B LIG2 94.703 1
HETATM 1372 C C14_1 . LIG2 . 1 ? B 4.713 2.436 12.281 1.000 2 B LIG2 94.774 1
HETATM 1373 C C15_1 . LIG2 . 1 ? B 5.563 2.808 13.555 1.000 2 B LIG2 92.058 1
HETATM 1374 C C16_1 . LIG2 . 1 ? B 6.976 2.915 13.166 1.000 2 B LIG2 91.346 1
HETATM 1375 O O1_1 . LIG2 . 1 ? B 4.892 3.048 11.228 1.000 2 B LIG2 94.364 1
HETATM 1376 C C17_1 . LIG2 . 1 ? B 2.907 0.953 11.429 1.000 2 B LIG2 93.153 1
HETATM 1377 C C18_1 . LIG2 . 1 ? B 0.958 0.114 12.770 1.000 2 B LIG2 92.067 1
HETATM 1378 N N3_1 . LIG2 . 1 ? B 0.018 -3.186 12.323 1.000 2 B LIG2 93.486 1
HETATM 1379 C C19_1 . LIG2 . 1 ? B -1.087 -3.888 12.418 1.000 2 B LIG2 93.330 1
HETATM 1380 C C20_1 . LIG2 . 1 ? B -1.004 -5.290 12.794 1.000 2 B LIG2 93.531 1
HETATM 1381 C C21_1 . LIG2 . 1 ? B 0.157 -5.979 12.423 1.000 2 B LIG2 90.214 1
HETATM 1382 C C22_1 . LIG2 . 1 ? B 0.268 -7.322 12.786 1.000 2 B LIG2 90.184 1
HETATM 1383 C C23_1 . LIG2 . 1 ? B -0.746 -7.946 13.457 1.000 2 B LIG2 90.902 1
HETATM 1384 N N4_1 . LIG2 . 1 ? B -0.370 -9.194 13.674 1.000 2 B LIG2 88.886 1
HETATM 1385 C C24_1 . LIG2 . 1 ? B -1.081 -10.263 14.360 1.000 2 B LIG2 87.861 1
HETATM 1386 N N5_1 . LIG2 . 1 ? B 0.848 -9.409 13.167 1.000 2 B LIG2 89.248 1
HETATM 1387 C C25_1 . LIG2 . 1 ? B 1.257 -8.277 12.594 1.000 2 B LIG2 87.005 1
HETATM 1388 C C26_1 . LIG2 . 1 ? B -1.915 -7.246 13.823 1.000 2 B LIG2 89.582 1
HETATM 1389 C C27_1 . LIG2 . 1 ? B -2.035 -5.929 13.471 1.000 2 B LIG2 89.202 1
HETATM 1390 C C28_1 . LIG2 . 1 ? B -4.322 -3.507 10.791 1.000 2 B LIG2 95.350 1
HETATM 1391 Cl CL1_1 . LIG2 . 1 ? B -3.476 -3.345 9.324 1.000 2 B LIG2 94.876 1
HETATM 1392 C C29_1 . LIG2 . 1 ? B -4.133 -3.394 14.579 1.000 2 B LIG2 92.447 1
HETATM 1393 N N6_1 . LIG2 . 1 ? B -5.316 -3.521 15.253 1.000 2 B LIG2 92.372 1
HETATM 1394 N N7_1 . LIG2 . 1 ? B -6.303 -3.679 14.380 1.000 2 B LIG2 92.364 1
HETATM 1395 O O1_1 . LIG3 . 1 ? C 8.685 7.800 8.127 1.000 3 C LIG3 91.864 1
HETATM 1396 P P1_1 . LIG3 . 1 ? C 8.450 7.089 6.806 1.000 3 C LIG3 97.498 1
HETATM 1397 O O2_1 . LIG3 . 1 ? C 7.600 7.732 5.798 1.000 3 C LIG3 90.883 1
HETATM 1398 O O3_1 . LIG3 . 1 ? C 8.032 5.581 7.076 1.000 3 C LIG3 97.571 1
HETATM 1399 P P2_1 . LIG3 . 1 ? C 6.748 5.097 7.890 1.000 3 C LIG3 97.327 1
HETATM 1400 O O4_1 . LIG3 . 1 ? C 7.249 4.774 9.290 1.000 3 C LIG3 87.352 1
HETATM 1401 O O5_1 . LIG3 . 1 ? C 6.235 3.892 7.149 1.000 3 C LIG3 86.037 1
HETATM 1402 O O6_1 . LIG3 . 1 ? C 5.742 6.221 7.888 1.000 3 C LIG3 86.200 1
HETATM 1403 O O7_1 . LIG3 . 1 ? C 9.890 6.849 6.143 1.000 3 C LIG3 97.614 1
HETATM 1404 C C1_1 . LIG3 . 1 ? C 10.910 6.160 6.861 1.000 3 C LIG3 96.411 1
HETATM 1405 C C2_1 . LIG3 . 1 ? C 12.263 6.669 6.340 1.000 3 C LIG3 96.724 1
HETATM 1406 O O8_1 . LIG3 . 1 ? C 12.397 6.168 4.998 1.000 3 C LIG3 97.747 1
HETATM 1407 C C3_1 . LIG3 . 1 ? C 12.332 8.199 6.287 1.000 3 C LIG3 96.657 1
HETATM 1408 O O9_1 . LIG3 . 1 ? C 13.644 8.610 6.661 1.000 3 C LIG3 94.766 1
HETATM 1409 C C4_1 . LIG3 . 1 ? C 12.045 8.509 4.877 1.000 3 C LIG3 97.209 1
HETATM 1410 O O10_1 . LIG3 . 1 ? C 12.628 9.721 4.443 1.000 3 C LIG3 96.309 1
HETATM 1411 C C5_1 . LIG3 . 1 ? C 12.634 7.322 4.156 1.000 3 C LIG3 97.968 1
HETATM 1412 N N1_1 . LIG3 . 1 ? C 11.954 7.039 2.887 1.000 3 C LIG3 98.186 1
HETATM 1413 C C6_1 . LIG3 . 1 ? C 12.538 6.839 1.713 1.000 3 C LIG3 98.449 1
HETATM 1414 N N2_1 . LIG3 . 1 ? C 13.879 6.856 1.388 1.000 3 C LIG3 98.312 1
HETATM 1415 C C7_1 . LIG3 . 1 ? C 14.161 6.613 0.097 1.000 3 C LIG3 98.347 1
HETATM 1416 N N3_1 . LIG3 . 1 ? C 15.467 6.617 -0.296 1.000 3 C LIG3 97.840 1
HETATM 1417 N N4_1 . LIG3 . 1 ? C 13.223 6.351 -0.872 1.000 3 C LIG3 98.658 1
HETATM 1418 C C8_1 . LIG3 . 1 ? C 11.898 6.335 -0.545 1.000 3 C LIG3 98.701 1
HETATM 1419 O O11_1 . LIG3 . 1 ? C 11.057 6.082 -1.397 1.000 3 C LIG3 98.511 1
HETATM 1420 C C9_1 . LIG3 . 1 ? C 11.529 6.589 0.811 1.000 3 C LIG3 98.630 1
HETATM 1421 N N5_1 . LIG3 . 1 ? C 10.319 6.642 1.490 1.000 3 C LIG3 98.343 1
HETATM 1422 C C10_1 . LIG3 . 1 ? C 10.621 6.908 2.758 1.000 3 C LIG3 98.101 1
HETATM 1423 Mg MG1_1 . LIG4 . 1 ? D 4.837 7.193 9.344 1.000 4 D LIG4 96.405 1
#
#
loop_
_atom_type.symbol
C
Cl
Mg
N
O
P
S
#
#
loop_
_ma_qa_metric.id
_ma_qa_metric.name
_ma_qa_metric.description
_ma_qa_metric.type
_ma_qa_metric.mode
_ma_qa_metric.type_other_details
_ma_qa_metric.software_group_id
1 pLDDT 'Predicted lddt' pLDDT local . .
#
#
loop_
_ma_qa_metric_local.ordinal_id
_ma_qa_metric_local.model_id
_ma_qa_metric_local.label_asym_id
_ma_qa_metric_local.label_seq_id
_ma_qa_metric_local.label_comp_id
_ma_qa_metric_local.metric_id
_ma_qa_metric_local.metric_value
1 1 A 1 GLY 1 81.194
2 1 A 2 MET 1 91.078
3 1 A 3 THR 1 95.645
4 1 A 4 GLU 1 97.095
5 1 A 5 TYR 1 98.055
6 1 A 6 LYS 1 98.151
7 1 A 7 LEU 1 98.563
8 1 A 8 VAL 1 98.311
9 1 A 9 VAL 1 98.376
10 1 A 10 VAL 1 98.406
11 1 A 11 GLY 1 98.096
12 1 A 12 ALA 1 98.028
13 1 A 13 CYS 1 96.936
14 1 A 14 GLY 1 97.706
15 1 A 15 VAL 1 98.618
16 1 A 16 GLY 1 98.448
17 1 A 17 LYS 1 98.402
18 1 A 18 SER 1 97.705
19 1 A 19 ALA 1 98.071
20 1 A 20 LEU 1 98.442
21 1 A 21 THR 1 98.225
22 1 A 22 ILE 1 97.490
23 1 A 23 GLN 1 98.129
24 1 A 24 LEU 1 98.236
25 1 A 25 ILE 1 97.362
26 1 A 26 GLN 1 96.766
27 1 A 27 ASN 1 97.183
28 1 A 28 HIS 1 96.738
29 1 A 29 PHE 1 97.761
30 1 A 30 VAL 1 93.072
31 1 A 31 ASP 1 90.190
32 1 A 32 GLU 1 88.213
33 1 A 33 TYR 1 85.660
34 1 A 34 ASP 1 89.725
35 1 A 35 PRO 1 89.937
36 1 A 36 THR 1 88.837
37 1 A 37 ILE 1 92.433
38 1 A 38 GLU 1 93.203
39 1 A 39 ASP 1 94.080
40 1 A 40 SER 1 94.856
41 1 A 41 TYR 1 96.389
42 1 A 42 ARG 1 96.813
43 1 A 43 LYS 1 96.870
44 1 A 44 GLN 1 97.356
45 1 A 45 VAL 1 96.514
46 1 A 46 VAL 1 96.157
47 1 A 47 ILE 1 97.094
48 1 A 48 ASP 1 96.443
49 1 A 49 GLY 1 94.271
50 1 A 50 GLU 1 93.276
51 1 A 51 THR 1 95.810
52 1 A 52 SER 1 95.816
53 1 A 53 LEU 1 97.699
54 1 A 54 LEU 1 98.214
55 1 A 55 ASP 1 97.949
56 1 A 56 ILE 1 98.098
57 1 A 57 LEU 1 97.223
58 1 A 58 ASP 1 97.121
59 1 A 59 THR 1 96.118
60 1 A 60 ALA 1 94.023
61 1 A 61 GLY 1 80.415
62 1 A 62 GLN 1 79.708
63 1 A 63 GLU 1 77.358
64 1 A 64 GLU 1 80.687
65 1 A 65 TYR 1 82.637
66 1 A 66 SER 1 84.968
67 1 A 67 ALA 1 88.601
68 1 A 68 MET 1 85.832
69 1 A 69 ARG 1 88.760
70 1 A 70 ASP 1 92.593
71 1 A 71 GLN 1 91.209
72 1 A 72 TYR 1 88.251
73 1 A 73 MET 1 93.578
74 1 A 74 ARG 1 96.079
75 1 A 75 THR 1 95.110
76 1 A 76 GLY 1 97.792
77 1 A 77 GLU 1 98.559
78 1 A 78 GLY 1 98.713
79 1 A 79 PHE 1 98.791
80 1 A 80 LEU 1 98.884
81 1 A 81 SER 1 98.935
82 1 A 82 VAL 1 98.947
83 1 A 83 PHE 1 98.979
84 1 A 84 ALA 1 98.953
85 1 A 85 ILE 1 98.870
86 1 A 86 ASN 1 98.807
87 1 A 87 ASN 1 98.687
88 1 A 88 THR 1 98.796
89 1 A 89 LYS 1 98.811
90 1 A 90 SER 1 98.884
91 1 A 91 PHE 1 98.927
92 1 A 92 GLU 1 98.649
93 1 A 93 ASP 1 98.331
94 1 A 94 ILE 1 98.715
95 1 A 95 HIS 1 97.492
96 1 A 96 HIS 1 97.242
97 1 A 97 TYR 1 97.394
98 1 A 98 ARG 1 97.660
99 1 A 99 GLU 1 97.377
100 1 A 100 GLN 1 96.403
101 1 A 101 ILE 1 97.623
102 1 A 102 LYS 1 97.543
103 1 A 103 ARG 1 96.584
104 1 A 104 VAL 1 95.878
105 1 A 105 LYS 1 96.763
106 1 A 106 ASP 1 96.593
107 1 A 107 SER 1 95.638
108 1 A 108 GLU 1 95.309
109 1 A 109 ASP 1 95.751
110 1 A 110 VAL 1 98.280
111 1 A 111 PRO 1 98.775
112 1 A 112 MET 1 98.783
113 1 A 113 VAL 1 98.975
114 1 A 114 LEU 1 98.985
115 1 A 115 VAL 1 98.989
116 1 A 116 GLY 1 98.979
117 1 A 117 ASN 1 98.960
118 1 A 118 LYS 1 98.856
119 1 A 119 SER 1 98.756
120 1 A 120 ASP 1 98.808
121 1 A 121 LEU 1 98.444
122 1 A 122 PRO 1 97.368
123 1 A 123 SER 1 94.025
124 1 A 124 ARG 1 97.637
125 1 A 125 THR 1 98.703
126 1 A 126 VAL 1 98.627
127 1 A 127 ASP 1 97.807
128 1 A 128 THR 1 97.772
129 1 A 129 LYS 1 98.269
130 1 A 130 GLN 1 98.158
131 1 A 131 ALA 1 98.838
132 1 A 132 GLN 1 98.845
133 1 A 133 ASP 1 98.786
134 1 A 134 LEU 1 98.796
135 1 A 135 ALA 1 98.837
136 1 A 136 ARG 1 98.551
137 1 A 137 SER 1 98.214
138 1 A 138 TYR 1 97.852
139 1 A 139 GLY 1 97.835
140 1 A 140 ILE 1 98.608
141 1 A 141 PRO 1 98.913
142 1 A 142 PHE 1 98.969
143 1 A 143 ILE 1 98.962
144 1 A 144 GLU 1 98.872
145 1 A 145 THR 1 98.986
146 1 A 146 SER 1 98.927
147 1 A 147 ALA 1 98.609
148 1 A 148 LYS 1 98.541
149 1 A 149 THR 1 98.686
150 1 A 150 ARG 1 98.613
151 1 A 151 GLN 1 98.766
152 1 A 152 GLY 1 98.943
153 1 A 153 VAL 1 98.925
154 1 A 154 ASP 1 98.749
155 1 A 155 ASP 1 98.840
156 1 A 156 ALA 1 98.926
157 1 A 157 PHE 1 98.875
158 1 A 158 TYR 1 98.725
159 1 A 159 THR 1 98.814
160 1 A 160 LEU 1 98.872
161 1 A 161 VAL 1 98.612
162 1 A 162 ARG 1 98.296
163 1 A 163 GLU 1 98.486
164 1 A 164 ILE 1 98.522
165 1 A 165 ARG 1 97.864
166 1 A 166 LYS 1 97.235
167 1 A 167 HIS 1 97.644
168 1 A 168 LYS 1 95.989
169 1 A 169 GLU 1 95.754
170 1 A 170 LYS 1 94.598
#
