# Supplementary material for: Single‐Sequence Deep Learning Delivers Crystal‐Quality Models of Covalent K‐Ras G12 Hotspot Complexes
Source: IUBMB Life. 2026 Jun 13;78(6):e70108. doi: 10.1002/iub.70108 (PMC13263772; doi:10.1002/iub.70108)
Supplement: Supplementary file 1 — Data S1: iub70108‐sup‐0001‐DataS1.zip. [file IUB-78-0-s001.zip › Supplementary_Data/1_Without Covalent Restraint_Web/Predicted Structures/KRASG12C_JDQ443_GDP_Mg2+_without_restraint/pred.model_idx_1.cif]

data_model
_entry.id model
_struct.entry_id model
_struct.pdbx_model_details .
_struct.pdbx_structure_determination_methodology computational
_struct.title 'Chai-1 predicted structure'
_audit_conform.dict_location https://raw.githubusercontent.com/ihmwg/ModelCIF/80e1e22/dist/mmcif_ma.dic
_audit_conform.dict_name mmcif_ma.dic
_audit_conform.dict_version 1.4.7
#
loop_
_audit_author.name
_audit_author.pdbx_ordinal
'Chai Discovery team' 1
#
#
loop_
_chem_comp.id
_chem_comp.type
_chem_comp.name
_chem_comp.formula
_chem_comp.formula_weight
_chem_comp.ma_provenance
ALA 'L-peptide linking' . . . 'CCD Core'
ARG 'L-peptide linking' . . . 'CCD Core'
ASN 'L-peptide linking' . . . 'CCD Core'
ASP 'L-peptide linking' . . . 'CCD Core'
CYS 'L-peptide linking' . . . 'CCD Core'
GLN 'L-peptide linking' . . . 'CCD Core'
GLU 'L-peptide linking' . . . 'CCD Core'
GLY 'L-peptide linking' . . . 'CCD Core'
HIS 'L-peptide linking' . . . 'CCD Core'
ILE 'L-peptide linking' . . . 'CCD Core'
LEU 'L-peptide linking' . . . 'CCD Core'
LIG2 non-polymer . . . 'CCD Core'
LIG3 non-polymer . . . 'CCD Core'
LIG4 non-polymer . . . 'CCD Core'
LYS 'L-peptide linking' . . . 'CCD Core'
MET 'L-peptide linking' . . . 'CCD Core'
PHE 'L-peptide linking' . . . 'CCD Core'
PRO 'L-peptide linking' . . . 'CCD Core'
SER 'L-peptide linking' . . . 'CCD Core'
THR 'L-peptide linking' . . . 'CCD Core'
TYR 'L-peptide linking' . . . 'CCD Core'
VAL 'L-peptide linking' . . . 'CCD Core'
#
#
loop_
_entity.id
_entity.type
_entity.src_method
_entity.pdbx_description
_entity.formula_weight
_entity.pdbx_number_of_molecules
_entity.details
1 polymer man 'Entity A' . 1 .
2 non-polymer man 'Entity B' . 1 .
3 non-polymer man 'Entity C' . 1 .
4 non-polymer man 'Entity D' . 1 .
#
#
loop_
_entity_poly.entity_id
_entity_poly.type
_entity_poly.nstd_linkage
_entity_poly.nstd_monomer
_entity_poly.pdbx_strand_id
_entity_poly.pdbx_seq_one_letter_code
_entity_poly.pdbx_seq_one_letter_code_can
1 polypeptide(L) no no A
;GMTEYKLVVVGACGVGKSALTIQLIQNHFVDEYDPTIEDSYRKQVVIDGETSLLDILDTAGQEEYSAMRD
QYMRTGEGFLSVFAINNTKSFEDIHHYREQIKRVKDSEDVPMVLVGNKSDLPSRTVDTKQAQDLARSYGI
PFIETSAKTRQGVDDAFYTLVREIRKHKEK
;

;GMTEYKLVVVGACGVGKSALTIQLIQNHFVDEYDPTIEDSYRKQVVIDGETSLLDILDTAGQEEYSAMRD
QYMRTGEGFLSVFAINNTKSFEDIHHYREQIKRVKDSEDVPMVLVGNKSDLPSRTVDTKQAQDLARSYGI
PFIETSAKTRQGVDDAFYTLVREIRKHKEK
;

#
#
loop_
_pdbx_entity_nonpoly.entity_id
_pdbx_entity_nonpoly.name
_pdbx_entity_nonpoly.comp_id
_pdbx_entity_nonpoly.ma_model_mode
2 'Entity B' LIG2 .
3 'Entity C' LIG3 .
4 'Entity D' LIG4 .
#
#
loop_
_entity_poly_seq.entity_id
_entity_poly_seq.num
_entity_poly_seq.mon_id
_entity_poly_seq.hetero
1 1 GLY .
1 2 MET .
1 3 THR .
1 4 GLU .
1 5 TYR .
1 6 LYS .
1 7 LEU .
1 8 VAL .
1 9 VAL .
1 10 VAL .
1 11 GLY .
1 12 ALA .
1 13 CYS .
1 14 GLY .
1 15 VAL .
1 16 GLY .
1 17 LYS .
1 18 SER .
1 19 ALA .
1 20 LEU .
1 21 THR .
1 22 ILE .
1 23 GLN .
1 24 LEU .
1 25 ILE .
1 26 GLN .
1 27 ASN .
1 28 HIS .
1 29 PHE .
1 30 VAL .
1 31 ASP .
1 32 GLU .
1 33 TYR .
1 34 ASP .
1 35 PRO .
1 36 THR .
1 37 ILE .
1 38 GLU .
1 39 ASP .
1 40 SER .
1 41 TYR .
1 42 ARG .
1 43 LYS .
1 44 GLN .
1 45 VAL .
1 46 VAL .
1 47 ILE .
1 48 ASP .
1 49 GLY .
1 50 GLU .
1 51 THR .
1 52 SER .
1 53 LEU .
1 54 LEU .
1 55 ASP .
1 56 ILE .
1 57 LEU .
1 58 ASP .
1 59 THR .
1 60 ALA .
1 61 GLY .
1 62 GLN .
1 63 GLU .
1 64 GLU .
1 65 TYR .
1 66 SER .
1 67 ALA .
1 68 MET .
1 69 ARG .
1 70 ASP .
1 71 GLN .
1 72 TYR .
1 73 MET .
1 74 ARG .
1 75 THR .
1 76 GLY .
1 77 GLU .
1 78 GLY .
1 79 PHE .
1 80 LEU .
1 81 SER .
1 82 VAL .
1 83 PHE .
1 84 ALA .
1 85 ILE .
1 86 ASN .
1 87 ASN .
1 88 THR .
1 89 LYS .
1 90 SER .
1 91 PHE .
1 92 GLU .
1 93 ASP .
1 94 ILE .
1 95 HIS .
1 96 HIS .
1 97 TYR .
1 98 ARG .
1 99 GLU .
1 100 GLN .
1 101 ILE .
1 102 LYS .
1 103 ARG .
1 104 VAL .
1 105 LYS .
1 106 ASP .
1 107 SER .
1 108 GLU .
1 109 ASP .
1 110 VAL .
1 111 PRO .
1 112 MET .
1 113 VAL .
1 114 LEU .
1 115 VAL .
1 116 GLY .
1 117 ASN .
1 118 LYS .
1 119 SER .
1 120 ASP .
1 121 LEU .
1 122 PRO .
1 123 SER .
1 124 ARG .
1 125 THR .
1 126 VAL .
1 127 ASP .
1 128 THR .
1 129 LYS .
1 130 GLN .
1 131 ALA .
1 132 GLN .
1 133 ASP .
1 134 LEU .
1 135 ALA .
1 136 ARG .
1 137 SER .
1 138 TYR .
1 139 GLY .
1 140 ILE .
1 141 PRO .
1 142 PHE .
1 143 ILE .
1 144 GLU .
1 145 THR .
1 146 SER .
1 147 ALA .
1 148 LYS .
1 149 THR .
1 150 ARG .
1 151 GLN .
1 152 GLY .
1 153 VAL .
1 154 ASP .
1 155 ASP .
1 156 ALA .
1 157 PHE .
1 158 TYR .
1 159 THR .
1 160 LEU .
1 161 VAL .
1 162 ARG .
1 163 GLU .
1 164 ILE .
1 165 ARG .
1 166 LYS .
1 167 HIS .
1 168 LYS .
1 169 GLU .
1 170 LYS .
#
#
loop_
_struct_asym.id
_struct_asym.entity_id
_struct_asym.details
A 1 'Chain A'
B 2 'Chain B'
C 3 'Chain C'
D 4 'Chain D'
#
#
loop_
_pdbx_poly_seq_scheme.asym_id
_pdbx_poly_seq_scheme.entity_id
_pdbx_poly_seq_scheme.seq_id
_pdbx_poly_seq_scheme.mon_id
_pdbx_poly_seq_scheme.pdb_seq_num
_pdbx_poly_seq_scheme.auth_seq_num
_pdbx_poly_seq_scheme.pdb_mon_id
_pdbx_poly_seq_scheme.auth_mon_id
_pdbx_poly_seq_scheme.pdb_strand_id
_pdbx_poly_seq_scheme.pdb_ins_code
A 1 1 GLY 1 1 GLY GLY A .
A 1 2 MET 2 2 MET MET A .
A 1 3 THR 3 3 THR THR A .
A 1 4 GLU 4 4 GLU GLU A .
A 1 5 TYR 5 5 TYR TYR A .
A 1 6 LYS 6 6 LYS LYS A .
A 1 7 LEU 7 7 LEU LEU A .
A 1 8 VAL 8 8 VAL VAL A .
A 1 9 VAL 9 9 VAL VAL A .
A 1 10 VAL 10 10 VAL VAL A .
A 1 11 GLY 11 11 GLY GLY A .
A 1 12 ALA 12 12 ALA ALA A .
A 1 13 CYS 13 13 CYS CYS A .
A 1 14 GLY 14 14 GLY GLY A .
A 1 15 VAL 15 15 VAL VAL A .
A 1 16 GLY 16 16 GLY GLY A .
A 1 17 LYS 17 17 LYS LYS A .
A 1 18 SER 18 18 SER SER A .
A 1 19 ALA 19 19 ALA ALA A .
A 1 20 LEU 20 20 LEU LEU A .
A 1 21 THR 21 21 THR THR A .
A 1 22 ILE 22 22 ILE ILE A .
A 1 23 GLN 23 23 GLN GLN A .
A 1 24 LEU 24 24 LEU LEU A .
A 1 25 ILE 25 25 ILE ILE A .
A 1 26 GLN 26 26 GLN GLN A .
A 1 27 ASN 27 27 ASN ASN A .
A 1 28 HIS 28 28 HIS HIS A .
A 1 29 PHE 29 29 PHE PHE A .
A 1 30 VAL 30 30 VAL VAL A .
A 1 31 ASP 31 31 ASP ASP A .
A 1 32 GLU 32 32 GLU GLU A .
A 1 33 TYR 33 33 TYR TYR A .
A 1 34 ASP 34 34 ASP ASP A .
A 1 35 PRO 35 35 PRO PRO A .
A 1 36 THR 36 36 THR THR A .
A 1 37 ILE 37 37 ILE ILE A .
A 1 38 GLU 38 38 GLU GLU A .
A 1 39 ASP 39 39 ASP ASP A .
A 1 40 SER 40 40 SER SER A .
A 1 41 TYR 41 41 TYR TYR A .
A 1 42 ARG 42 42 ARG ARG A .
A 1 43 LYS 43 43 LYS LYS A .
A 1 44 GLN 44 44 GLN GLN A .
A 1 45 VAL 45 45 VAL VAL A .
A 1 46 VAL 46 46 VAL VAL A .
A 1 47 ILE 47 47 ILE ILE A .
A 1 48 ASP 48 48 ASP ASP A .
A 1 49 GLY 49 49 GLY GLY A .
A 1 50 GLU 50 50 GLU GLU A .
A 1 51 THR 51 51 THR THR A .
A 1 52 SER 52 52 SER SER A .
A 1 53 LEU 53 53 LEU LEU A .
A 1 54 LEU 54 54 LEU LEU A .
A 1 55 ASP 55 55 ASP ASP A .
A 1 56 ILE 56 56 ILE ILE A .
A 1 57 LEU 57 57 LEU LEU A .
A 1 58 ASP 58 58 ASP ASP A .
A 1 59 THR 59 59 THR THR A .
A 1 60 ALA 60 60 ALA ALA A .
A 1 61 GLY 61 61 GLY GLY A .
A 1 62 GLN 62 62 GLN GLN A .
A 1 63 GLU 63 63 GLU GLU A .
A 1 64 GLU 64 64 GLU GLU A .
A 1 65 TYR 65 65 TYR TYR A .
A 1 66 SER 66 66 SER SER A .
A 1 67 ALA 67 67 ALA ALA A .
A 1 68 MET 68 68 MET MET A .
A 1 69 ARG 69 69 ARG ARG A .
A 1 70 ASP 70 70 ASP ASP A .
A 1 71 GLN 71 71 GLN GLN A .
A 1 72 TYR 72 72 TYR TYR A .
A 1 73 MET 73 73 MET MET A .
A 1 74 ARG 74 74 ARG ARG A .
A 1 75 THR 75 75 THR THR A .
A 1 76 GLY 76 76 GLY GLY A .
A 1 77 GLU 77 77 GLU GLU A .
A 1 78 GLY 78 78 GLY GLY A .
A 1 79 PHE 79 79 PHE PHE A .
A 1 80 LEU 80 80 LEU LEU A .
A 1 81 SER 81 81 SER SER A .
A 1 82 VAL 82 82 VAL VAL A .
A 1 83 PHE 83 83 PHE PHE A .
A 1 84 ALA 84 84 ALA ALA A .
A 1 85 ILE 85 85 ILE ILE A .
A 1 86 ASN 86 86 ASN ASN A .
A 1 87 ASN 87 87 ASN ASN A .
A 1 88 THR 88 88 THR THR A .
A 1 89 LYS 89 89 LYS LYS A .
A 1 90 SER 90 90 SER SER A .
A 1 91 PHE 91 91 PHE PHE A .
A 1 92 GLU 92 92 GLU GLU A .
A 1 93 ASP 93 93 ASP ASP A .
A 1 94 ILE 94 94 ILE ILE A .
A 1 95 HIS 95 95 HIS HIS A .
A 1 96 HIS 96 96 HIS HIS A .
A 1 97 TYR 97 97 TYR TYR A .
A 1 98 ARG 98 98 ARG ARG A .
A 1 99 GLU 99 99 GLU GLU A .
A 1 100 GLN 100 100 GLN GLN A .
A 1 101 ILE 101 101 ILE ILE A .
A 1 102 LYS 102 102 LYS LYS A .
A 1 103 ARG 103 103 ARG ARG A .
A 1 104 VAL 104 104 VAL VAL A .
A 1 105 LYS 105 105 LYS LYS A .
A 1 106 ASP 106 106 ASP ASP A .
A 1 107 SER 107 107 SER SER A .
A 1 108 GLU 108 108 GLU GLU A .
A 1 109 ASP 109 109 ASP ASP A .
A 1 110 VAL 110 110 VAL VAL A .
A 1 111 PRO 111 111 PRO PRO A .
A 1 112 MET 112 112 MET MET A .
A 1 113 VAL 113 113 VAL VAL A .
A 1 114 LEU 114 114 LEU LEU A .
A 1 115 VAL 115 115 VAL VAL A .
A 1 116 GLY 116 116 GLY GLY A .
A 1 117 ASN 117 117 ASN ASN A .
A 1 118 LYS 118 118 LYS LYS A .
A 1 119 SER 119 119 SER SER A .
A 1 120 ASP 120 120 ASP ASP A .
A 1 121 LEU 121 121 LEU LEU A .
A 1 122 PRO 122 122 PRO PRO A .
A 1 123 SER 123 123 SER SER A .
A 1 124 ARG 124 124 ARG ARG A .
A 1 125 THR 125 125 THR THR A .
A 1 126 VAL 126 126 VAL VAL A .
A 1 127 ASP 127 127 ASP ASP A .
A 1 128 THR 128 128 THR THR A .
A 1 129 LYS 129 129 LYS LYS A .
A 1 130 GLN 130 130 GLN GLN A .
A 1 131 ALA 131 131 ALA ALA A .
A 1 132 GLN 132 132 GLN GLN A .
A 1 133 ASP 133 133 ASP ASP A .
A 1 134 LEU 134 134 LEU LEU A .
A 1 135 ALA 135 135 ALA ALA A .
A 1 136 ARG 136 136 ARG ARG A .
A 1 137 SER 137 137 SER SER A .
A 1 138 TYR 138 138 TYR TYR A .
A 1 139 GLY 139 139 GLY GLY A .
A 1 140 ILE 140 140 ILE ILE A .
A 1 141 PRO 141 141 PRO PRO A .
A 1 142 PHE 142 142 PHE PHE A .
A 1 143 ILE 143 143 ILE ILE A .
A 1 144 GLU 144 144 GLU GLU A .
A 1 145 THR 145 145 THR THR A .
A 1 146 SER 146 146 SER SER A .
A 1 147 ALA 147 147 ALA ALA A .
A 1 148 LYS 148 148 LYS LYS A .
A 1 149 THR 149 149 THR THR A .
A 1 150 ARG 150 150 ARG ARG A .
A 1 151 GLN 151 151 GLN GLN A .
A 1 152 GLY 152 152 GLY GLY A .
A 1 153 VAL 153 153 VAL VAL A .
A 1 154 ASP 154 154 ASP ASP A .
A 1 155 ASP 155 155 ASP ASP A .
A 1 156 ALA 156 156 ALA ALA A .
A 1 157 PHE 157 157 PHE PHE A .
A 1 158 TYR 158 158 TYR TYR A .
A 1 159 THR 159 159 THR THR A .
A 1 160 LEU 160 160 LEU LEU A .
A 1 161 VAL 161 161 VAL VAL A .
A 1 162 ARG 162 162 ARG ARG A .
A 1 163 GLU 163 163 GLU GLU A .
A 1 164 ILE 164 164 ILE ILE A .
A 1 165 ARG 165 165 ARG ARG A .
A 1 166 LYS 166 166 LYS LYS A .
A 1 167 HIS 167 167 HIS HIS A .
A 1 168 LYS 168 168 LYS LYS A .
A 1 169 GLU 169 169 GLU GLU A .
A 1 170 LYS 170 170 LYS LYS A .
#
#
loop_
_pdbx_nonpoly_scheme.asym_id
_pdbx_nonpoly_scheme.entity_id
_pdbx_nonpoly_scheme.mon_id
_pdbx_nonpoly_scheme.ndb_seq_num
_pdbx_nonpoly_scheme.pdb_seq_num
_pdbx_nonpoly_scheme.auth_seq_num
_pdbx_nonpoly_scheme.auth_mon_id
_pdbx_nonpoly_scheme.pdb_strand_id
_pdbx_nonpoly_scheme.pdb_ins_code
B 2 LIG2 1 1 1 LIG2 B .
C 3 LIG3 1 1 1 LIG3 C .
D 4 LIG4 1 1 1 LIG4 D .
#
#
loop_
_ma_data.id
_ma_data.name
_ma_data.content_type
_ma_data.content_type_other_details
1 'Entity A' target .
2 'Entity B' target .
3 'Entity C' target .
4 'Entity D' target .
5 pred_model_1 'model coordinates' .
#
#
loop_
_ma_target_entity.entity_id
_ma_target_entity.data_id
_ma_target_entity.origin
1 1 designed
2 2 designed
3 3 designed
4 4 designed
#
#
loop_
_ma_target_entity_instance.asym_id
_ma_target_entity_instance.entity_id
_ma_target_entity_instance.details
A 1 'Chain A'
B 2 'Chain B'
C 3 'Chain C'
D 4 'Chain D'
#
#
loop_
_ma_model_list.ordinal_id
_ma_model_list.model_name
_ma_model_list.data_id
_ma_model_list.model_type
_ma_model_list.model_type_other_details
1 pred_model_1 5 'Ab initio model' .
#
#
loop_
_ma_model_group.id
_ma_model_group.name
_ma_model_group.details
1 pred .
#
#
loop_
_ma_model_group_link.group_id
_ma_model_group_link.model_id
1 1
#
#
loop_
_atom_site.group_PDB
_atom_site.id
_atom_site.type_symbol
_atom_site.label_atom_id
_atom_site.label_alt_id
_atom_site.label_comp_id
_atom_site.label_seq_id
_atom_site.auth_seq_id
_atom_site.pdbx_PDB_ins_code
_atom_site.label_asym_id
_atom_site.Cartn_x
_atom_site.Cartn_y
_atom_site.Cartn_z
_atom_site.occupancy
_atom_site.label_entity_id
_atom_site.auth_asym_id
_atom_site.auth_comp_id
_atom_site.B_iso_or_equiv
_atom_site.pdbx_PDB_model_num
ATOM 1 N N . GLY 1 1 ? A -20.780 -1.540 -15.005 1.000 1 A GLY 75.352 1
ATOM 2 C CA . GLY 1 1 ? A -20.617 -2.652 -14.048 1.000 1 A GLY 80.655 1
ATOM 3 C C . GLY 1 1 ? A -19.458 -2.376 -13.122 1.000 1 A GLY 84.411 1
ATOM 4 O O . GLY 1 1 ? A -18.707 -1.422 -13.289 1.000 1 A GLY 81.921 1
ATOM 5 N N . MET 2 2 ? A -19.311 -3.215 -12.103 1.000 1 A MET 87.282 1
ATOM 6 C CA . MET 2 2 ? A -18.246 -2.985 -11.127 1.000 1 A MET 91.024 1
ATOM 7 C C . MET 2 2 ? A -16.887 -3.320 -11.738 1.000 1 A MET 92.725 1
ATOM 8 O O . MET 2 2 ? A -16.775 -4.074 -12.707 1.000 1 A MET 91.621 1
ATOM 9 C CB . MET 2 2 ? A -18.497 -3.826 -9.866 1.000 1 A MET 89.392 1
ATOM 10 C CG . MET 2 2 ? A -18.260 -5.272 -10.074 1.000 1 A MET 88.737 1
ATOM 11 S SD . MET 2 2 ? A -18.277 -6.157 -8.491 1.000 1 A MET 86.143 1
ATOM 12 C CE . MET 2 2 ? A -16.792 -5.488 -7.733 1.000 1 A MET 81.666 1
ATOM 13 N N . THR 3 3 ? A -15.829 -2.726 -11.157 1.000 1 A THR 95.404 1
ATOM 14 C CA . THR 3 3 ? A -14.473 -2.972 -11.586 1.000 1 A THR 95.639 1
ATOM 15 C C . THR 3 3 ? A -13.677 -3.512 -10.402 1.000 1 A THR 96.531 1
ATOM 16 O O . THR 3 3 ? A -13.871 -3.070 -9.258 1.000 1 A THR 96.205 1
ATOM 17 C CB . THR 3 3 ? A -13.808 -1.711 -12.134 1.000 1 A THR 93.967 1
ATOM 18 O OG1 . THR 3 3 ? A -14.611 -1.197 -13.185 1.000 1 A THR 88.673 1
ATOM 19 C CG2 . THR 3 3 ? A -12.417 -1.991 -12.682 1.000 1 A THR 89.477 1
ATOM 20 N N . GLU 4 4 ? A -12.799 -4.497 -10.663 1.000 1 A GLU 96.880 1
ATOM 21 C CA . GLU 4 4 ? A -11.912 -5.067 -9.655 1.000 1 A GLU 97.202 1
ATOM 22 C C . GLU 4 4 ? A -10.544 -4.431 -9.792 1.000 1 A GLU 97.477 1
ATOM 23 O O . GLU 4 4 ? A -10.078 -4.164 -10.896 1.000 1 A GLU 97.032 1
ATOM 24 C CB . GLU 4 4 ? A -11.841 -6.581 -9.794 1.000 1 A GLU 96.265 1
ATOM 25 C CG . GLU 4 4 ? A -13.165 -7.266 -9.514 1.000 1 A GLU 89.854 1
ATOM 26 C CD . GLU 4 4 ? A -13.060 -8.770 -9.566 1.000 1 A GLU 89.201 1
ATOM 27 O OE1 . GLU 4 4 ? A -11.945 -9.306 -9.792 1.000 1 A GLU 86.725 1
ATOM 28 O OE2 . GLU 4 4 ? A -14.096 -9.425 -9.401 1.000 1 A GLU 84.768 1
ATOM 29 N N . TYR 5 5 ? A -9.907 -4.170 -8.632 1.000 1 A TYR 97.871 1
ATOM 30 C CA . TYR 5 5 ? A -8.588 -3.546 -8.577 1.000 1 A TYR 98.073 1
ATOM 31 C C . TYR 5 5 ? A -7.697 -4.420 -7.721 1.000 1 A TYR 98.120 1
ATOM 32 O O . TYR 5 5 ? A -8.036 -4.719 -6.571 1.000 1 A TYR 98.050 1
ATOM 33 C CB . TYR 5 5 ? A -8.673 -2.150 -7.967 1.000 1 A TYR 97.966 1
ATOM 34 C CG . TYR 5 5 ? A -9.524 -1.206 -8.755 1.000 1 A TYR 97.901 1
ATOM 35 C CD1 . TYR 5 5 ? A -8.964 -0.384 -9.716 1.000 1 A TYR 97.413 1
ATOM 36 C CD2 . TYR 5 5 ? A -10.885 -1.120 -8.543 1.000 1 A TYR 97.528 1
ATOM 37 C CE1 . TYR 5 5 ? A -9.732 0.498 -10.441 1.000 1 A TYR 96.690 1
ATOM 38 C CE2 . TYR 5 5 ? A -11.673 -0.248 -9.272 1.000 1 A TYR 96.694 1
ATOM 39 C CZ . TYR 5 5 ? A -11.091 0.573 -10.203 1.000 1 A TYR 96.596 1
ATOM 40 O OH . TYR 5 5 ? A -11.863 1.449 -10.937 1.000 1 A TYR 94.988 1
ATOM 41 N N . LYS 6 6 ? A -6.523 -4.838 -8.264 1.000 1 A LYS 98.145 1
ATOM 42 C CA . LYS 6 6 ? A -5.545 -5.629 -7.565 1.000 1 A LYS 98.095 1
ATOM 43 C C . LYS 6 6 ? A -4.508 -4.722 -6.908 1.000 1 A LYS 98.271 1
ATOM 44 O O . LYS 6 6 ? A -3.677 -4.145 -7.582 1.000 1 A LYS 98.113 1
ATOM 45 C CB . LYS 6 6 ? A -4.887 -6.617 -8.514 1.000 1 A LYS 97.569 1
ATOM 46 C CG . LYS 6 6 ? A -5.805 -7.731 -9.002 1.000 1 A LYS 87.148 1
ATOM 47 C CD . LYS 6 6 ? A -5.060 -8.656 -9.928 1.000 1 A LYS 79.694 1
ATOM 48 C CE . LYS 6 6 ? A -5.904 -9.880 -10.256 1.000 1 A LYS 75.880 1
ATOM 49 N NZ . LYS 6 6 ? A -7.238 -9.515 -10.802 1.000 1 A LYS 62.606 1
ATOM 50 N N . LEU 7 7 ? A -4.583 -4.606 -5.553 1.000 1 A LEU 98.406 1
ATOM 51 C CA . LEU 7 7 ? A -3.762 -3.674 -4.788 1.000 1 A LEU 98.542 1
ATOM 52 C C . LEU 7 7 ? A -2.774 -4.487 -3.945 1.000 1 A LEU 98.368 1
ATOM 53 O O . LEU 7 7 ? A -3.106 -5.529 -3.401 1.000 1 A LEU 98.154 1
ATOM 54 C CB . LEU 7 7 ? A -4.589 -2.809 -3.853 1.000 1 A LEU 98.665 1
ATOM 55 C CG . LEU 7 7 ? A -5.807 -2.107 -4.445 1.000 1 A LEU 98.526 1
ATOM 56 C CD1 . LEU 7 7 ? A -5.452 -1.358 -5.734 1.000 1 A LEU 98.427 1
ATOM 57 C CD2 . LEU 7 7 ? A -6.400 -1.166 -3.410 1.000 1 A LEU 98.517 1
ATOM 58 N N . VAL 8 8 ? A -1.538 -3.949 -3.821 1.000 1 A VAL 98.414 1
ATOM 59 C CA . VAL 8 8 ? A -0.498 -4.580 -3.002 1.000 1 A VAL 98.275 1
ATOM 60 C C . VAL 8 8 ? A -0.019 -3.575 -1.975 1.000 1 A VAL 98.384 1
ATOM 61 O O . VAL 8 8 ? A 0.241 -2.412 -2.319 1.000 1 A VAL 98.416 1
ATOM 62 C CB . VAL 8 8 ? A 0.683 -5.057 -3.881 1.000 1 A VAL 97.811 1
ATOM 63 C CG1 . VAL 8 8 ? A 0.198 -5.941 -5.028 1.000 1 A VAL 97.275 1
ATOM 64 C CG2 . VAL 8 8 ? A 1.701 -5.811 -3.035 1.000 1 A VAL 97.317 1
ATOM 65 N N . VAL 9 9 ? A 0.089 -4.012 -0.728 1.000 1 A VAL 98.274 1
ATOM 66 C CA . VAL 9 9 ? A 0.578 -3.171 0.376 1.000 1 A VAL 98.363 1
ATOM 67 C C . VAL 9 9 ? A 1.971 -3.614 0.743 1.000 1 A VAL 98.159 1
ATOM 68 O O . VAL 9 9 ? A 2.160 -4.762 1.157 1.000 1 A VAL 97.870 1
ATOM 69 C CB . VAL 9 9 ? A -0.367 -3.246 1.598 1.000 1 A VAL 98.463 1
ATOM 70 C CG1 . VAL 9 9 ? A -1.828 -2.949 1.204 1.000 1 A VAL 98.603 1
ATOM 71 C CG2 . VAL 9 9 ? A 0.109 -2.301 2.693 1.000 1 A VAL 98.506 1
ATOM 72 N N . VAL 10 10 ? A 2.955 -2.721 0.583 1.000 1 A VAL 98.423 1
ATOM 73 C CA . VAL 10 10 ? A 4.362 -3.041 0.812 1.000 1 A VAL 98.398 1
ATOM 74 C C . VAL 10 10 ? A 4.939 -2.097 1.859 1.000 1 A VAL 98.562 1
ATOM 75 O O . VAL 10 10 ? A 4.370 -1.040 2.159 1.000 1 A VAL 98.677 1
ATOM 76 C CB . VAL 10 10 ? A 5.200 -2.963 -0.462 1.000 1 A VAL 97.892 1
ATOM 77 C CG1 . VAL 10 10 ? A 4.620 -3.861 -1.565 1.000 1 A VAL 97.589 1
ATOM 78 C CG2 . VAL 10 10 ? A 5.343 -1.526 -0.951 1.000 1 A VAL 97.883 1
ATOM 79 N N . GLY 11 11 ? A 6.070 -2.478 2.407 1.000 1 A GLY 98.346 1
ATOM 80 C CA . GLY 11 11 ? A 6.738 -1.655 3.416 1.000 1 A GLY 98.102 1
ATOM 81 C C . GLY 11 11 ? A 7.388 -2.545 4.470 1.000 1 A GLY 97.778 1
ATOM 82 O O . GLY 11 11 ? A 7.088 -3.748 4.558 1.000 1 A GLY 97.308 1
ATOM 83 N N . ALA 12 12 ? A 8.247 -1.957 5.275 1.000 1 A ALA 98.239 1
ATOM 84 C CA . ALA 12 12 ? A 9.031 -2.705 6.255 1.000 1 A ALA 98.013 1
ATOM 85 C C . ALA 12 12 ? A 8.152 -3.304 7.344 1.000 1 A ALA 97.723 1
ATOM 86 O O . ALA 12 12 ? A 6.972 -2.940 7.516 1.000 1 A ALA 97.489 1
ATOM 87 C CB . ALA 12 12 ? A 10.086 -1.813 6.871 1.000 1 A ALA 97.823 1
ATOM 88 N N . CYS 13 13 ? A 8.726 -4.243 8.068 1.000 1 A CYS 97.145 1
ATOM 89 C CA . CYS 13 13 ? A 8.059 -4.787 9.250 1.000 1 A CYS 96.903 1
ATOM 90 C C . CYS 13 13 ? A 7.604 -3.687 10.165 1.000 1 A CYS 97.383 1
ATOM 91 O O . CYS 13 13 ? A 8.357 -2.735 10.442 1.000 1 A CYS 97.470 1
ATOM 92 C CB . CYS 13 13 ? A 8.979 -5.723 10.002 1.000 1 A CYS 95.421 1
ATOM 93 S SG . CYS 13 13 ? A 9.209 -7.271 9.300 1.000 1 A CYS 90.895 1
ATOM 94 N N . GLY 14 14 ? A 6.402 -3.857 10.704 1.000 1 A GLY 97.473 1
ATOM 95 C CA . GLY 14 14 ? A 5.927 -3.054 11.829 1.000 1 A GLY 97.698 1
ATOM 96 C C . GLY 14 14 ? A 5.384 -1.692 11.461 1.000 1 A GLY 98.319 1
ATOM 97 O O . GLY 14 14 ? A 4.981 -0.967 12.375 1.000 1 A GLY 98.307 1
ATOM 98 N N . VAL 15 15 ? A 5.342 -1.317 10.174 1.000 1 A VAL 98.316 1
ATOM 99 C CA . VAL 15 15 ? A 4.860 0.005 9.829 1.000 1 A VAL 98.616 1
ATOM 100 C C . VAL 15 15 ? A 3.354 0.108 9.889 1.000 1 A VAL 98.668 1
ATOM 101 O O . VAL 15 15 ? A 2.805 1.215 9.947 1.000 1 A VAL 98.711 1
ATOM 102 C CB . VAL 15 15 ? A 5.373 0.434 8.437 1.000 1 A VAL 98.692 1
ATOM 103 C CG1 . VAL 15 15 ? A 6.878 0.424 8.382 1.000 1 A VAL 98.723 1
ATOM 104 C CG2 . VAL 15 15 ? A 4.755 -0.420 7.345 1.000 1 A VAL 98.822 1
ATOM 105 N N . GLY 16 16 ? A 2.641 -1.036 9.877 1.000 1 A GLY 98.561 1
ATOM 106 C CA . GLY 16 16 ? A 1.200 -1.045 9.933 1.000 1 A GLY 98.447 1
ATOM 107 C C . GLY 16 16 ? A 0.503 -1.515 8.678 1.000 1 A GLY 98.540 1
ATOM 108 O O . GLY 16 16 ? A -0.672 -1.192 8.476 1.000 1 A GLY 98.526 1
ATOM 109 N N . LYS 17 17 ? A 1.190 -2.304 7.826 1.000 1 A LYS 98.436 1
ATOM 110 C CA . LYS 17 17 ? A 0.537 -2.825 6.615 1.000 1 A LYS 98.380 1
ATOM 111 C C . LYS 17 17 ? A -0.697 -3.637 6.978 1.000 1 A LYS 98.189 1
ATOM 112 O O . LYS 17 17 ? A -1.769 -3.457 6.388 1.000 1 A LYS 98.345 1
ATOM 113 C CB . LYS 17 17 ? A 1.516 -3.669 5.795 1.000 1 A LYS 98.268 1
ATOM 114 C CG . LYS 17 17 ? A 2.796 -2.957 5.376 1.000 1 A LYS 98.009 1
ATOM 115 C CD . LYS 17 17 ? A 3.689 -3.806 4.544 1.000 1 A LYS 97.740 1
ATOM 116 C CE . LYS 17 17 ? A 4.188 -5.059 5.252 1.000 1 A LYS 97.390 1
ATOM 117 N NZ . LYS 17 17 ? A 5.002 -4.726 6.442 1.000 1 A LYS 97.227 1
ATOM 118 N N . SER 18 18 ? A -0.568 -4.549 7.908 1.000 1 A SER 98.018 1
ATOM 119 C CA . SER 18 18 ? A -1.691 -5.389 8.324 1.000 1 A SER 97.697 1
ATOM 120 C C . SER 18 18 ? A -2.753 -4.554 9.006 1.000 1 A SER 97.864 1
ATOM 121 O O . SER 18 18 ? A -3.965 -4.732 8.737 1.000 1 A SER 97.974 1
ATOM 122 C CB . SER 18 18 ? A -1.221 -6.529 9.205 1.000 1 A SER 97.083 1
ATOM 123 O OG . SER 18 18 ? A -0.372 -7.390 8.483 1.000 1 A SER 94.181 1
ATOM 124 N N . ALA 19 19 ? A -2.351 -3.634 9.876 1.000 1 A ALA 97.954 1
ATOM 125 C CA . ALA 19 19 ? A -3.328 -2.814 10.602 1.000 1 A ALA 98.072 1
ATOM 126 C C . ALA 19 19 ? A -4.133 -1.960 9.641 1.000 1 A ALA 98.275 1
ATOM 127 O O . ALA 19 19 ? A -5.333 -1.807 9.792 1.000 1 A ALA 98.390 1
ATOM 128 C CB . ALA 19 19 ? A -2.615 -1.968 11.655 1.000 1 A ALA 97.927 1
ATOM 129 N N . LEU 20 20 ? A -3.451 -1.378 8.632 1.000 1 A LEU 98.240 1
ATOM 130 C CA . LEU 20 20 ? A -4.163 -0.578 7.631 1.000 1 A LEU 98.432 1
ATOM 131 C C . LEU 20 20 ? A -5.150 -1.431 6.869 1.000 1 A LEU 98.418 1
ATOM 132 O O . LEU 20 20 ? A -6.300 -1.025 6.646 1.000 1 A LEU 98.474 1
ATOM 133 C CB . LEU 20 20 ? A -3.166 0.069 6.672 1.000 1 A LEU 98.638 1
ATOM 134 C CG . LEU 20 20 ? A -2.422 1.274 7.214 1.000 1 A LEU 98.717 1
ATOM 135 C CD1 . LEU 20 20 ? A -3.343 2.473 7.320 1.000 1 A LEU 98.721 1
ATOM 136 C CD2 . LEU 20 20 ? A -1.242 1.569 6.313 1.000 1 A LEU 98.754 1
ATOM 137 N N . THR 21 21 ? A -4.723 -2.629 6.447 1.000 1 A THR 98.384 1
ATOM 138 C CA . THR 21 21 ? A -5.584 -3.479 5.659 1.000 1 A THR 98.227 1
ATOM 139 C C . THR 21 21 ? A -6.790 -3.938 6.462 1.000 1 A THR 98.139 1
ATOM 140 O O . THR 21 21 ? A -7.934 -3.900 5.967 1.000 1 A THR 98.203 1
ATOM 141 C CB . THR 21 21 ? A -4.787 -4.684 5.157 1.000 1 A THR 98.152 1
ATOM 142 O OG1 . THR 21 21 ? A -3.692 -4.206 4.362 1.000 1 A THR 98.061 1
ATOM 143 C CG2 . THR 21 21 ? A -5.667 -5.579 4.280 1.000 1 A THR 98.041 1
ATOM 144 N N . ILE 22 22 ? A -6.594 -4.333 7.713 1.000 1 A ILE 97.784 1
ATOM 145 C CA . ILE 22 22 ? A -7.695 -4.786 8.533 1.000 1 A ILE 97.481 1
ATOM 146 C C . ILE 22 22 ? A -8.652 -3.617 8.839 1.000 1 A ILE 97.791 1
ATOM 147 O O . ILE 22 22 ? A -9.869 -3.816 8.846 1.000 1 A ILE 97.975 1
ATOM 148 C CB . ILE 22 22 ? A -7.166 -5.456 9.811 1.000 1 A ILE 96.865 1
ATOM 149 C CG1 . ILE 22 22 ? A -6.393 -6.726 9.433 1.000 1 A ILE 96.329 1
ATOM 150 C CG2 . ILE 22 22 ? A -8.288 -5.785 10.778 1.000 1 A ILE 95.777 1
ATOM 151 C CD1 . ILE 22 22 ? A -5.627 -7.344 10.570 1.000 1 A ILE 94.076 1
ATOM 152 N N . GLN 23 23 ? A -8.135 -2.397 9.058 1.000 1 A GLN 97.982 1
ATOM 153 C CA . GLN 23 23 ? A -9.028 -1.254 9.219 1.000 1 A GLN 98.101 1
ATOM 154 C C . GLN 23 23 ? A -9.906 -1.060 7.998 1.000 1 A GLN 98.193 1
ATOM 155 O O . GLN 23 23 ? A -11.105 -0.833 8.113 1.000 1 A GLN 98.130 1
ATOM 156 C CB . GLN 23 23 ? A -8.227 0.031 9.485 1.000 1 A GLN 97.973 1
ATOM 157 C CG . GLN 23 23 ? A -8.027 0.291 10.974 1.000 1 A GLN 95.953 1
ATOM 158 C CD . GLN 23 23 ? A -9.302 0.802 11.645 1.000 1 A GLN 97.710 1
ATOM 159 O OE1 . GLN 23 23 ? A -10.425 0.716 11.125 1.000 1 A GLN 97.270 1
ATOM 160 N NE2 . GLN 23 23 ? A -9.153 1.334 12.855 1.000 1 A GLN 96.834 1
ATOM 161 N N . LEU 24 24 ? A -9.316 -1.171 6.795 1.000 1 A LEU 98.186 1
ATOM 162 C CA . LEU 24 24 ? A -10.105 -0.998 5.582 1.000 1 A LEU 98.235 1
ATOM 163 C C . LEU 24 24 ? A -11.146 -2.112 5.443 1.000 1 A LEU 98.095 1
ATOM 164 O O . LEU 24 24 ? A -12.315 -1.846 5.137 1.000 1 A LEU 97.960 1
ATOM 165 C CB . LEU 24 24 ? A -9.208 -0.990 4.345 1.000 1 A LEU 98.345 1
ATOM 166 C CG . LEU 24 24 ? A -9.967 -0.812 3.022 1.000 1 A LEU 98.282 1
ATOM 167 C CD1 . LEU 24 24 ? A -10.158 0.691 2.745 1.000 1 A LEU 98.038 1
ATOM 168 C CD2 . LEU 24 24 ? A -9.232 -1.457 1.870 1.000 1 A LEU 98.144 1
ATOM 169 N N . ILE 25 25 ? A -10.731 -3.348 5.660 1.000 1 A ILE 97.899 1
ATOM 170 C CA . ILE 25 25 ? A -11.603 -4.486 5.409 1.000 1 A ILE 97.371 1
ATOM 171 C C . ILE 25 25 ? A -12.668 -4.642 6.481 1.000 1 A ILE 97.123 1
ATOM 172 O O . ILE 25 25 ? A -13.846 -4.913 6.168 1.000 1 A ILE 96.721 1
ATOM 173 C CB . ILE 25 25 ? A -10.776 -5.778 5.284 1.000 1 A ILE 96.615 1
ATOM 174 C CG1 . ILE 25 25 ? A -9.767 -5.659 4.143 1.000 1 A ILE 94.093 1
ATOM 175 C CG2 . ILE 25 25 ? A -11.690 -6.979 5.074 1.000 1 A ILE 92.357 1
ATOM 176 C CD1 . ILE 25 25 ? A -10.371 -5.354 2.794 1.000 1 A ILE 87.930 1
ATOM 177 N N . GLN 26 26 ? A -12.289 -4.490 7.751 1.000 1 A GLN 97.417 1
ATOM 178 C CA . GLN 26 26 ? A -13.156 -4.827 8.867 1.000 1 A GLN 96.870 1
ATOM 179 C C . GLN 26 26 ? A -13.522 -3.645 9.749 1.000 1 A GLN 97.142 1
ATOM 180 O O . GLN 26 26 ? A -14.333 -3.832 10.656 1.000 1 A GLN 96.405 1
ATOM 181 C CB . GLN 26 26 ? A -12.476 -5.915 9.720 1.000 1 A GLN 95.702 1
ATOM 182 C CG . GLN 26 26 ? A -12.228 -7.197 8.967 1.000 1 A GLN 91.497 1
ATOM 183 C CD . GLN 26 26 ? A -13.508 -7.929 8.663 1.000 1 A GLN 84.596 1
ATOM 184 O OE1 . GLN 26 26 ? A -14.524 -7.718 9.316 1.000 1 A GLN 75.437 1
ATOM 185 N NE2 . GLN 26 26 ? A -13.475 -8.811 7.670 1.000 1 A GLN 74.725 1
ATOM 186 N N . ASN 27 27 ? A -12.959 -2.449 9.539 1.000 1 A ASN 97.334 1
ATOM 187 C CA . ASN 27 27 ? A -13.303 -1.251 10.296 1.000 1 A ASN 97.111 1
ATOM 188 C C . ASN 27 27 ? A -13.015 -1.393 11.786 1.000 1 A ASN 97.289 1
ATOM 189 O O . ASN 27 27 ? A -13.782 -0.939 12.616 1.000 1 A ASN 96.209 1
ATOM 190 C CB . ASN 27 27 ? A -14.774 -0.850 10.076 1.000 1 A ASN 96.266 1
ATOM 191 C CG . ASN 27 27 ? A -14.971 -0.177 8.735 1.000 1 A ASN 94.316 1
ATOM 192 O OD1 . ASN 27 27 ? A -14.917 1.047 8.651 1.000 1 A ASN 83.507 1
ATOM 193 N ND2 . ASN 27 27 ? A -15.160 -0.964 7.677 1.000 1 A ASN 80.682 1
ATOM 194 N N . HIS 28 28 ? A -11.874 -2.038 12.126 1.000 1 A HIS 97.303 1
ATOM 195 C CA . HIS 28 28 ? A -11.414 -2.093 13.509 1.000 1 A HIS 96.738 1
ATOM 196 C C . HIS 28 28 ? A -9.904 -2.184 13.535 1.000 1 A HIS 97.163 1
ATOM 197 O O . HIS 28 28 ? A -9.291 -2.578 12.539 1.000 1 A HIS 96.652 1
ATOM 198 C CB . HIS 28 28 ? A -12.069 -3.255 14.267 1.000 1 A HIS 94.682 1
ATOM 199 C CG . HIS 28 28 ? A -11.692 -4.600 13.760 1.000 1 A HIS 89.239 1
ATOM 200 N ND1 . HIS 28 28 ? A -10.601 -5.297 14.237 1.000 1 A HIS 79.860 1
ATOM 201 C CD2 . HIS 28 28 ? A -12.287 -5.382 12.820 1.000 1 A HIS 80.830 1
ATOM 202 C CE1 . HIS 28 28 ? A -10.529 -6.448 13.616 1.000 1 A HIS 80.333 1
ATOM 203 N NE2 . HIS 28 28 ? A -11.543 -6.541 12.753 1.000 1 A HIS 80.053 1
ATOM 204 N N . PHE 29 29 ? A -9.308 -1.768 14.659 1.000 1 A PHE 97.802 1
ATOM 205 C CA . PHE 29 29 ? A -7.862 -1.697 14.811 1.000 1 A PHE 97.761 1
ATOM 206 C C . PHE 29 29 ? A -7.409 -2.915 15.602 1.000 1 A PHE 96.910 1
ATOM 207 O O . PHE 29 29 ? A -7.900 -3.201 16.708 1.000 1 A PHE 96.177 1
ATOM 208 C CB . PHE 29 29 ? A -7.460 -0.420 15.552 1.000 1 A PHE 97.554 1
ATOM 209 C CG . PHE 29 29 ? A -5.978 -0.333 15.843 1.000 1 A PHE 97.788 1
ATOM 210 C CD1 . PHE 29 29 ? A -5.056 -0.356 14.808 1.000 1 A PHE 97.867 1
ATOM 211 C CD2 . PHE 29 29 ? A -5.537 -0.220 17.146 1.000 1 A PHE 97.411 1
ATOM 212 C CE1 . PHE 29 29 ? A -3.713 -0.265 15.053 1.000 1 A PHE 97.464 1
ATOM 213 C CE2 . PHE 29 29 ? A -4.183 -0.138 17.405 1.000 1 A PHE 97.033 1
ATOM 214 C CZ . PHE 29 29 ? A -3.262 -0.154 16.352 1.000 1 A PHE 97.261 1
ATOM 215 N N . VAL 30 30 ? A -6.496 -3.684 14.997 1.000 1 A VAL 95.130 1
ATOM 216 C CA . VAL 30 30 ? A -5.926 -4.866 15.617 1.000 1 A VAL 93.086 1
ATOM 217 C C . VAL 30 30 ? A -4.521 -4.536 16.079 1.000 1 A VAL 92.687 1
ATOM 218 O O . VAL 30 30 ? A -3.653 -4.229 15.269 1.000 1 A VAL 91.263 1
ATOM 219 C CB . VAL 30 30 ? A -5.896 -6.055 14.643 1.000 1 A VAL 89.805 1
ATOM 220 C CG1 . VAL 30 30 ? A -7.311 -6.408 14.213 1.000 1 A VAL 85.021 1
ATOM 221 C CG2 . VAL 30 30 ? A -5.199 -7.261 15.259 1.000 1 A VAL 82.920 1
ATOM 222 N N . ASP 31 31 ? A -4.280 -4.576 17.397 1.000 1 A ASP 91.148 1
ATOM 223 C CA . ASP 31 31 ? A -2.970 -4.249 17.949 1.000 1 A ASP 90.211 1
ATOM 224 C C . ASP 31 31 ? A -2.009 -5.433 17.850 1.000 1 A ASP 89.751 1
ATOM 225 O O . ASP 31 31 ? A -0.789 -5.229 17.888 1.000 1 A ASP 84.698 1
ATOM 226 C CB . ASP 31 31 ? A -3.120 -3.800 19.402 1.000 1 A ASP 86.829 1
ATOM 227 C CG . ASP 31 31 ? A -2.058 -2.785 19.801 1.000 1 A ASP 82.704 1
ATOM 228 O OD1 . ASP 31 31 ? A -0.904 -2.924 19.373 1.000 1 A ASP 78.606 1
ATOM 229 O OD2 . ASP 31 31 ? A -2.403 -1.825 20.528 1.000 1 A ASP 79.239 1
ATOM 230 N N . GLU 32 32 ? A -2.533 -6.653 17.735 1.000 1 A GLU 89.666 1
ATOM 231 C CA . GLU 32 32 ? A -1.708 -7.837 17.658 1.000 1 A GLU 88.071 1
ATOM 232 C C . GLU 32 32 ? A -2.099 -8.638 16.422 1.000 1 A GLU 86.112 1
ATOM 233 O O . GLU 32 32 ? A -3.176 -9.223 16.389 1.000 1 A GLU 80.776 1
ATOM 234 C CB . GLU 32 32 ? A -1.852 -8.676 18.936 1.000 1 A GLU 85.960 1
ATOM 235 C CG . GLU 32 32 ? A -3.221 -9.274 19.199 1.000 1 A GLU 75.131 1
ATOM 236 C CD . GLU 32 32 ? A -4.276 -8.228 19.597 1.000 1 A GLU 66.743 1
ATOM 237 O OE1 . GLU 32 32 ? A -3.894 -7.048 19.817 1.000 1 A GLU 62.484 1
ATOM 238 O OE2 . GLU 32 32 ? A -5.457 -8.593 19.720 1.000 1 A GLU 59.301 1
ATOM 239 N N . TYR 33 33 ? A -1.233 -8.639 15.392 1.000 1 A TYR 86.582 1
ATOM 240 C CA . TYR 33 33 ? A -1.472 -9.383 14.182 1.000 1 A TYR 85.398 1
ATOM 241 C C . TYR 33 33 ? A -0.142 -9.936 13.728 1.000 1 A TYR 86.936 1
ATOM 242 O O . TYR 33 33 ? A 0.820 -9.205 13.522 1.000 1 A TYR 85.585 1
ATOM 243 C CB . TYR 33 33 ? A -2.063 -8.473 13.097 1.000 1 A TYR 81.163 1
ATOM 244 C CG . TYR 33 33 ? A -2.614 -9.251 11.929 1.000 1 A TYR 79.361 1
ATOM 245 C CD1 . TYR 33 33 ? A -3.901 -9.768 11.944 1.000 1 A TYR 75.125 1
ATOM 246 C CD2 . TYR 33 33 ? A -1.844 -9.462 10.788 1.000 1 A TYR 73.929 1
ATOM 247 C CE1 . TYR 33 33 ? A -4.417 -10.453 10.868 1.000 1 A TYR 71.907 1
ATOM 248 C CE2 . TYR 33 33 ? A -2.340 -10.144 9.712 1.000 1 A TYR 71.730 1
ATOM 249 C CZ . TYR 33 33 ? A -3.642 -10.634 9.757 1.000 1 A TYR 72.790 1
ATOM 250 O OH . TYR 33 33 ? A -4.145 -11.308 8.679 1.000 1 A TYR 68.648 1
ATOM 251 N N . ASP 34 34 ? A -0.046 -11.286 13.578 1.000 1 A ASP 88.310 1
ATOM 252 C CA . ASP 34 34 ? A 1.207 -11.967 13.297 1.000 1 A ASP 89.659 1
ATOM 253 C C . ASP 34 34 ? A 1.963 -11.241 12.187 1.000 1 A ASP 91.395 1
ATOM 254 O O . ASP 34 34 ? A 1.425 -11.059 11.085 1.000 1 A ASP 91.046 1
ATOM 255 C CB . ASP 34 34 ? A 0.914 -13.414 12.879 1.000 1 A ASP 88.061 1
ATOM 256 C CG . ASP 34 34 ? A 2.177 -14.258 12.839 1.000 1 A ASP 87.187 1
ATOM 257 O OD1 . ASP 34 34 ? A 3.229 -13.772 12.374 1.000 1 A ASP 85.829 1
ATOM 258 O OD2 . ASP 34 34 ? A 2.117 -15.422 13.290 1.000 1 A ASP 84.572 1
ATOM 259 N N . PRO 35 35 ? A 3.218 -10.790 12.458 1.000 1 A PRO 87.801 1
ATOM 260 C CA . PRO 35 35 ? A 3.932 -10.041 11.419 1.000 1 A PRO 89.714 1
ATOM 261 C C . PRO 35 35 ? A 4.450 -10.910 10.302 1.000 1 A PRO 90.364 1
ATOM 262 O O . PRO 35 35 ? A 4.942 -10.393 9.299 1.000 1 A PRO 88.774 1
ATOM 263 C CB . PRO 35 35 ? A 5.084 -9.388 12.172 1.000 1 A PRO 87.231 1
ATOM 264 C CG . PRO 35 35 ? A 5.318 -10.306 13.336 1.000 1 A PRO 86.576 1
ATOM 265 C CD . PRO 35 35 ? A 3.955 -10.855 13.724 1.000 1 A PRO 88.950 1
ATOM 266 N N . THR 36 36 ? A 4.342 -12.230 10.403 1.000 1 A THR 90.053 1
ATOM 267 C CA . THR 36 36 ? A 4.817 -13.147 9.364 1.000 1 A THR 88.644 1
ATOM 268 C C . THR 36 36 ? A 3.718 -13.549 8.396 1.000 1 A THR 90.213 1
ATOM 269 O O . THR 36 36 ? A 4.017 -14.167 7.366 1.000 1 A THR 88.827 1
ATOM 270 C CB . THR 36 36 ? A 5.412 -14.408 9.995 1.000 1 A THR 84.672 1
ATOM 271 O OG1 . THR 36 36 ? A 4.381 -15.230 10.537 1.000 1 A THR 81.453 1
ATOM 272 C CG2 . THR 36 36 ? A 6.402 -14.033 11.104 1.000 1 A THR 81.291 1
ATOM 273 N N . ILE 37 37 ? A 2.452 -13.224 8.663 1.000 1 A ILE 92.507 1
ATOM 274 C CA . ILE 37 37 ? A 1.352 -13.697 7.847 1.000 1 A ILE 92.329 1
ATOM 275 C C . ILE 37 37 ? A 1.153 -12.796 6.652 1.000 1 A ILE 93.117 1
ATOM 276 O O . ILE 37 37 ? A 0.867 -11.596 6.802 1.000 1 A ILE 92.602 1
ATOM 277 C CB . ILE 37 37 ? A 0.063 -13.815 8.653 1.000 1 A ILE 90.282 1
ATOM 278 C CG1 . ILE 37 37 ? A 0.197 -14.881 9.718 1.000 1 A ILE 89.769 1
ATOM 279 C CG2 . ILE 37 37 ? A -1.140 -14.067 7.758 1.000 1 A ILE 89.350 1
ATOM 280 C CD1 . ILE 37 37 ? A -1.013 -15.030 10.625 1.000 1 A ILE 86.288 1
ATOM 281 N N . GLU 38 38 ? A 1.290 -13.337 5.445 1.000 1 A GLU 93.004 1
ATOM 282 C CA . GLU 38 38 ? A 0.978 -12.643 4.197 1.000 1 A GLU 93.140 1
ATOM 283 C C . GLU 38 38 ? A -0.265 -13.274 3.594 1.000 1 A GLU 92.818 1
ATOM 284 O O . GLU 38 38 ? A -0.299 -14.478 3.354 1.000 1 A GLU 91.170 1
ATOM 285 C CB . GLU 38 38 ? A 2.147 -12.773 3.200 1.000 1 A GLU 91.731 1
ATOM 286 C CG . GLU 38 38 ? A 1.849 -12.242 1.832 1.000 1 A GLU 89.950 1
ATOM 287 C CD . GLU 38 38 ? A 3.062 -12.314 0.918 1.000 1 A GLU 90.195 1
ATOM 288 O OE1 . GLU 38 38 ? A 4.077 -11.658 1.215 1.000 1 A GLU 86.982 1
ATOM 289 O OE2 . GLU 38 38 ? A 2.990 -13.036 -0.107 1.000 1 A GLU 86.450 1
ATOM 290 N N . ASP 39 39 ? A -1.298 -12.448 3.365 1.000 1 A ASP 94.202 1
ATOM 291 C CA . ASP 39 39 ? A -2.541 -12.945 2.777 1.000 1 A ASP 94.068 1
ATOM 292 C C . ASP 39 39 ? A -3.218 -11.852 1.980 1.000 1 A ASP 95.245 1
ATOM 293 O O . ASP 39 39 ? A -2.846 -10.675 2.064 1.000 1 A ASP 94.973 1
ATOM 294 C CB . ASP 39 39 ? A -3.481 -13.472 3.868 1.000 1 A ASP 92.320 1
ATOM 295 C CG . ASP 39 39 ? A -4.404 -14.578 3.359 1.000 1 A ASP 85.994 1
ATOM 296 O OD1 . ASP 39 39 ? A -4.467 -14.805 2.138 1.000 1 A ASP 82.671 1
ATOM 297 O OD2 . ASP 39 39 ? A -5.075 -15.210 4.213 1.000 1 A ASP 80.110 1
ATOM 298 N N . SER 40 40 ? A -4.219 -12.250 1.211 1.000 1 A SER 94.641 1
ATOM 299 C CA . SER 40 40 ? A -5.005 -11.332 0.400 1.000 1 A SER 94.641 1
ATOM 300 C C . SER 40 40 ? A -6.397 -11.204 0.997 1.000 1 A SER 95.132 1
ATOM 301 O O . SER 40 40 ? A -6.899 -12.120 1.670 1.000 1 A SER 93.562 1
ATOM 302 C CB . SER 40 40 ? A -5.070 -11.790 -1.057 1.000 1 A SER 92.082 1
ATOM 303 O OG . SER 40 40 ? A -5.753 -13.022 -1.167 1.000 1 A SER 86.740 1
ATOM 304 N N . TYR 41 41 ? A -7.020 -10.052 0.763 1.000 1 A TYR 96.572 1
ATOM 305 C CA . TYR 41 41 ? A -8.328 -9.706 1.296 1.000 1 A TYR 96.270 1
ATOM 306 C C . TYR 41 41 ? A -9.113 -9.022 0.189 1.000 1 A TYR 96.700 1
ATOM 307 O O . TYR 41 41 ? A -8.550 -8.437 -0.730 1.000 1 A TYR 96.593 1
ATOM 308 C CB . TYR 41 41 ? A -8.199 -8.730 2.455 1.000 1 A TYR 95.633 1
ATOM 309 C CG . TYR 41 41 ? A -7.409 -9.272 3.620 1.000 1 A TYR 93.681 1
ATOM 310 C CD1 . TYR 41 41 ? A -8.037 -9.747 4.746 1.000 1 A TYR 91.708 1
ATOM 311 C CD2 . TYR 41 41 ? A -6.029 -9.277 3.576 1.000 1 A TYR 92.633 1
ATOM 312 C CE1 . TYR 41 41 ? A -7.320 -10.233 5.821 1.000 1 A TYR 88.945 1
ATOM 313 C CE2 . TYR 41 41 ? A -5.291 -9.751 4.638 1.000 1 A TYR 91.040 1
ATOM 314 C CZ . TYR 41 41 ? A -5.940 -10.226 5.754 1.000 1 A TYR 88.287 1
ATOM 315 O OH . TYR 41 41 ? A -5.218 -10.699 6.826 1.000 1 A TYR 84.643 1
ATOM 316 N N . ARG 42 42 ? A -10.453 -9.139 0.262 1.000 1 A ARG 96.571 1
ATOM 317 C CA . ARG 42 42 ? A -11.331 -8.437 -0.689 1.000 1 A ARG 96.569 1
ATOM 318 C C . ARG 42 42 ? A -12.273 -7.501 0.054 1.000 1 A ARG 96.825 1
ATOM 319 O O . ARG 42 42 ? A -12.747 -7.807 1.138 1.000 1 A ARG 95.652 1
ATOM 320 C CB . ARG 42 42 ? A -12.166 -9.426 -1.502 1.000 1 A ARG 94.862 1
ATOM 321 C CG . ARG 42 42 ? A -11.408 -10.144 -2.615 1.000 1 A ARG 84.254 1
ATOM 322 C CD . ARG 42 42 ? A -12.335 -10.660 -3.662 1.000 1 A ARG 78.720 1
ATOM 323 N NE . ARG 42 42 ? A -11.598 -11.230 -4.809 1.000 1 A ARG 73.482 1
ATOM 324 C CZ . ARG 42 42 ? A -11.120 -12.453 -4.911 1.000 1 A ARG 67.229 1
ATOM 325 N NH1 . ARG 42 42 ? A -10.450 -12.841 -5.958 1.000 1 A ARG 60.522 1
ATOM 326 N NH2 . ARG 42 42 ? A -11.300 -13.284 -3.890 1.000 1 A ARG 58.047 1
ATOM 327 N N . LYS 43 43 ? A -12.532 -6.328 -0.513 1.000 1 A LYS 96.565 1
ATOM 328 C CA . LYS 43 43 ? A -13.447 -5.349 0.035 1.000 1 A LYS 96.738 1
ATOM 329 C C . LYS 43 43 ? A -14.219 -4.703 -1.099 1.000 1 A LYS 96.983 1
ATOM 330 O O . LYS 43 43 ? A -13.647 -4.163 -2.043 1.000 1 A LYS 96.978 1
ATOM 331 C CB . LYS 43 43 ? A -12.689 -4.265 0.800 1.000 1 A LYS 96.030 1
ATOM 332 C CG . LYS 43 43 ? A -13.553 -3.120 1.313 1.000 1 A LYS 94.802 1
ATOM 333 C CD . LYS 43 43 ? A -14.469 -3.609 2.419 1.000 1 A LYS 92.496 1
ATOM 334 C CE . LYS 43 43 ? A -15.075 -2.438 3.149 1.000 1 A LYS 91.074 1
ATOM 335 N NZ . LYS 43 43 ? A -16.013 -2.859 4.224 1.000 1 A LYS 86.938 1
ATOM 336 N N . GLN 44 44 ? A -15.580 -4.755 -1.009 1.000 1 A GLN 97.101 1
ATOM 337 C CA . GLN 44 44 ? A -16.427 -4.009 -1.935 1.000 1 A GLN 96.938 1
ATOM 338 C C . GLN 44 44 ? A -16.618 -2.606 -1.384 1.000 1 A GLN 96.678 1
ATOM 339 O O . GLN 44 44 ? A -17.050 -2.441 -0.239 1.000 1 A GLN 95.495 1
ATOM 340 C CB . GLN 44 44 ? A -17.748 -4.711 -2.144 1.000 1 A GLN 95.848 1
ATOM 341 C CG . GLN 44 44 ? A -18.688 -3.978 -3.101 1.000 1 A GLN 90.936 1
ATOM 342 C CD . GLN 44 44 ? A -19.990 -4.688 -3.289 1.000 1 A GLN 86.870 1
ATOM 343 O OE1 . GLN 44 44 ? A -20.026 -5.912 -3.496 1.000 1 A GLN 79.437 1
ATOM 344 N NE2 . GLN 44 44 ? A -21.079 -3.937 -3.205 1.000 1 A GLN 78.161 1
ATOM 345 N N . VAL 45 45 ? A -16.342 -1.604 -2.200 1.000 1 A VAL 96.874 1
ATOM 346 C CA . VAL 45 45 ? A -16.508 -0.198 -1.828 1.000 1 A VAL 96.521 1
ATOM 347 C C . VAL 45 45 ? A -17.084 0.536 -3.011 1.000 1 A VAL 96.407 1
ATOM 348 O O . VAL 45 45 ? A -17.072 0.040 -4.148 1.000 1 A VAL 95.729 1
ATOM 349 C CB . VAL 45 45 ? A -15.183 0.455 -1.407 1.000 1 A VAL 95.461 1
ATOM 350 C CG1 . VAL 45 45 ? A -14.627 -0.184 -0.135 1.000 1 A VAL 94.761 1
ATOM 351 C CG2 . VAL 45 45 ? A -14.149 0.365 -2.543 1.000 1 A VAL 94.473 1
ATOM 352 N N . VAL 46 46 ? A -17.594 1.743 -2.743 1.000 1 A VAL 96.375 1
ATOM 353 C CA . VAL 46 46 ? A -18.054 2.645 -3.808 1.000 1 A VAL 96.555 1
ATOM 354 C C . VAL 46 46 ? A -17.101 3.828 -3.814 1.000 1 A VAL 96.997 1
ATOM 355 O O . VAL 46 46 ? A -16.996 4.566 -2.841 1.000 1 A VAL 96.461 1
ATOM 356 C CB . VAL 46 46 ? A -19.502 3.097 -3.583 1.000 1 A VAL 95.461 1
ATOM 357 C CG1 . VAL 46 46 ? A -20.430 1.870 -3.523 1.000 1 A VAL 94.186 1
ATOM 358 C CG2 . VAL 46 46 ? A -19.934 4.054 -4.682 1.000 1 A VAL 94.548 1
ATOM 359 N N . ILE 47 47 ? A -16.363 4.015 -4.924 1.000 1 A ILE 97.000 1
ATOM 360 C CA . ILE 47 47 ? A -15.390 5.080 -5.053 1.000 1 A ILE 97.232 1
ATOM 361 C C . ILE 47 47 ? A -15.808 5.957 -6.232 1.000 1 A ILE 97.006 1
ATOM 362 O O . ILE 47 47 ? A -15.926 5.456 -7.363 1.000 1 A ILE 96.459 1
ATOM 363 C CB . ILE 47 47 ? A -13.981 4.521 -5.276 1.000 1 A ILE 97.397 1
ATOM 364 C CG1 . ILE 47 47 ? A -13.601 3.595 -4.131 1.000 1 A ILE 97.028 1
ATOM 365 C CG2 . ILE 47 47 ? A -12.978 5.667 -5.419 1.000 1 A ILE 97.165 1
ATOM 366 C CD1 . ILE 47 47 ? A -12.343 2.795 -4.381 1.000 1 A ILE 96.437 1
ATOM 367 N N . ASP 48 48 ? A -16.083 7.235 -5.939 1.000 1 A ASP 97.217 1
ATOM 368 C CA . ASP 48 48 ? A -16.500 8.162 -6.986 1.000 1 A ASP 96.632 1
ATOM 369 C C . ASP 48 48 ? A -17.689 7.595 -7.774 1.000 1 A ASP 95.815 1
ATOM 370 O O . ASP 48 48 ? A -17.753 7.692 -9.000 1.000 1 A ASP 94.244 1
ATOM 371 C CB . ASP 48 48 ? A -15.340 8.478 -7.943 1.000 1 A ASP 96.304 1
ATOM 372 C CG . ASP 48 48 ? A -14.142 9.068 -7.227 1.000 1 A ASP 96.517 1
ATOM 373 O OD1 . ASP 48 48 ? A -14.330 9.876 -6.292 1.000 1 A ASP 95.262 1
ATOM 374 O OD2 . ASP 48 48 ? A -12.996 8.706 -7.604 1.000 1 A ASP 94.834 1
ATOM 375 N N . GLY 49 49 ? A -18.630 6.973 -7.042 1.000 1 A GLY 95.947 1
ATOM 376 C CA . GLY 49 49 ? A -19.840 6.455 -7.660 1.000 1 A GLY 94.340 1
ATOM 377 C C . GLY 49 49 ? A -19.708 5.103 -8.330 1.000 1 A GLY 94.382 1
ATOM 378 O O . GLY 49 49 ? A -20.701 4.590 -8.841 1.000 1 A GLY 92.924 1
ATOM 379 N N . GLU 50 50 ? A -18.502 4.524 -8.355 1.000 1 A GLU 93.922 1
ATOM 380 C CA . GLU 50 50 ? A -18.258 3.230 -9.004 1.000 1 A GLU 93.787 1
ATOM 381 C C . GLU 50 50 ? A -18.129 2.150 -7.944 1.000 1 A GLU 94.739 1
ATOM 382 O O . GLU 50 50 ? A -17.264 2.201 -7.057 1.000 1 A GLU 94.762 1
ATOM 383 C CB . GLU 50 50 ? A -16.990 3.272 -9.856 1.000 1 A GLU 91.236 1
ATOM 384 C CG . GLU 50 50 ? A -16.620 1.921 -10.462 1.000 1 A GLU 87.939 1
ATOM 385 C CD . GLU 50 50 ? A -15.321 1.981 -11.217 1.000 1 A GLU 85.633 1
ATOM 386 O OE1 . GLU 50 50 ? A -14.270 2.015 -10.553 1.000 1 A GLU 77.514 1
ATOM 387 O OE2 . GLU 50 50 ? A -15.354 1.966 -12.455 1.000 1 A GLU 75.973 1
ATOM 388 N N . THR 51 51 ? A -18.957 1.105 -8.027 1.000 1 A THR 95.792 1
ATOM 389 C CA . THR 51 51 ? A -18.813 -0.054 -7.161 1.000 1 A THR 95.856 1
ATOM 390 C C . THR 51 51 ? A -17.519 -0.777 -7.559 1.000 1 A THR 95.899 1
ATOM 391 O O . THR 51 51 ? A -17.357 -1.200 -8.694 1.000 1 A THR 94.303 1
ATOM 392 C CB . THR 51 51 ? A -20.004 -0.984 -7.255 1.000 1 A THR 95.069 1
ATOM 393 O OG1 . THR 51 51 ? A -21.203 -0.270 -6.917 1.000 1 A THR 92.311 1
ATOM 394 C CG2 . THR 51 51 ? A -19.850 -2.157 -6.315 1.000 1 A THR 92.994 1
ATOM 395 N N . SER 52 52 ? A -16.597 -0.883 -6.587 1.000 1 A SER 95.931 1
ATOM 396 C CA . SER 52 52 ? A -15.244 -1.360 -6.852 1.000 1 A SER 95.777 1
ATOM 397 C C . SER 52 52 ? A -14.913 -2.475 -5.875 1.000 1 A SER 96.628 1
ATOM 398 O O . SER 52 52 ? A -15.081 -2.320 -4.663 1.000 1 A SER 96.326 1
ATOM 399 C CB . SER 52 52 ? A -14.233 -0.229 -6.721 1.000 1 A SER 93.064 1
ATOM 400 O OG . SER 52 52 ? A -14.562 0.878 -7.568 1.000 1 A SER 85.286 1
ATOM 401 N N . LEU 53 53 ? A -14.412 -3.599 -6.395 1.000 1 A LEU 97.056 1
ATOM 402 C CA . LEU 53 53 ? A -13.952 -4.707 -5.582 1.000 1 A LEU 97.466 1
ATOM 403 C C . LEU 53 53 ? A -12.430 -4.633 -5.477 1.000 1 A LEU 97.785 1
ATOM 404 O O . LEU 53 53 ? A -11.727 -4.793 -6.459 1.000 1 A LEU 97.442 1
ATOM 405 C CB . LEU 53 53 ? A -14.381 -6.036 -6.194 1.000 1 A LEU 96.689 1
ATOM 406 C CG . LEU 53 53 ? A -14.050 -7.269 -5.348 1.000 1 A LEU 93.751 1
ATOM 407 C CD1 . LEU 53 53 ? A -14.826 -7.232 -4.036 1.000 1 A LEU 92.377 1
ATOM 408 C CD2 . LEU 53 53 ? A -14.346 -8.537 -6.121 1.000 1 A LEU 91.772 1
ATOM 409 N N . LEU 54 54 ? A -11.936 -4.351 -4.241 1.000 1 A LEU 98.030 1
ATOM 410 C CA . LEU 54 54 ? A -10.501 -4.238 -4.006 1.000 1 A LEU 98.203 1
ATOM 411 C C . LEU 54 54 ? A -9.971 -5.609 -3.597 1.000 1 A LEU 98.120 1
ATOM 412 O O . LEU 54 54 ? A -10.464 -6.215 -2.643 1.000 1 A LEU 97.880 1
ATOM 413 C CB . LEU 54 54 ? A -10.208 -3.203 -2.904 1.000 1 A LEU 98.174 1
ATOM 414 C CG . LEU 54 54 ? A -10.943 -1.859 -3.011 1.000 1 A LEU 97.986 1
ATOM 415 C CD1 . LEU 54 54 ? A -10.751 -1.254 -4.380 1.000 1 A LEU 97.879 1
ATOM 416 C CD2 . LEU 54 54 ? A -10.422 -0.922 -1.926 1.000 1 A LEU 97.976 1
ATOM 417 N N . ASP 55 55 ? A -8.976 -6.097 -4.343 1.000 1 A ASP 98.181 1
ATOM 418 C CA . ASP 55 55 ? A -8.283 -7.335 -4.030 1.000 1 A ASP 97.955 1
ATOM 419 C C . ASP 55 55 ? A -6.899 -6.952 -3.538 1.000 1 A ASP 98.018 1
ATOM 420 O O . ASP 55 55 ? A -6.078 -6.472 -4.299 1.000 1 A ASP 97.788 1
ATOM 421 C CB . ASP 55 55 ? A -8.203 -8.221 -5.279 1.000 1 A ASP 96.885 1
ATOM 422 C CG . ASP 55 55 ? A -7.674 -9.615 -4.999 1.000 1 A ASP 95.090 1
ATOM 423 O OD1 . ASP 55 55 ? A -7.253 -9.878 -3.846 1.000 1 A ASP 93.070 1
ATOM 424 O OD2 . ASP 55 55 ? A -7.681 -10.456 -5.913 1.000 1 A ASP 90.653 1
ATOM 425 N N . ILE 56 56 ? A -6.671 -7.124 -2.208 1.000 1 A ILE 97.988 1
ATOM 426 C CA . ILE 56 56 ? A -5.543 -6.492 -1.542 1.000 1 A ILE 98.039 1
ATOM 427 C C . ILE 56 56 ? A -4.606 -7.560 -1.008 1.000 1 A ILE 97.657 1
ATOM 428 O O . ILE 56 56 ? A -5.015 -8.421 -0.216 1.000 1 A ILE 97.516 1
ATOM 429 C CB . ILE 56 56 ? A -6.011 -5.602 -0.358 1.000 1 A ILE 98.157 1
ATOM 430 C CG1 . ILE 56 56 ? A -6.925 -4.490 -0.875 1.000 1 A ILE 97.430 1
ATOM 431 C CG2 . ILE 56 56 ? A -4.822 -5.035 0.403 1.000 1 A ILE 98.013 1
ATOM 432 C CD1 . ILE 56 56 ? A -7.870 -3.942 0.170 1.000 1 A ILE 93.058 1
ATOM 433 N N . LEU 57 57 ? A -3.329 -7.542 -1.459 1.000 1 A LEU 97.534 1
ATOM 434 C CA . LEU 57 57 ? A -2.287 -8.391 -0.913 1.000 1 A LEU 97.087 1
ATOM 435 C C . LEU 57 57 ? A -1.552 -7.603 0.166 1.000 1 A LEU 97.170 1
ATOM 436 O O . LEU 57 57 ? A -0.942 -6.570 -0.095 1.000 1 A LEU 97.174 1
ATOM 437 C CB . LEU 57 57 ? A -1.314 -8.832 -1.988 1.000 1 A LEU 96.068 1
ATOM 438 C CG . LEU 57 57 ? A -0.139 -9.695 -1.465 1.000 1 A LEU 94.492 1
ATOM 439 C CD1 . LEU 57 57 ? A -0.671 -10.995 -0.877 1.000 1 A LEU 93.194 1
ATOM 440 C CD2 . LEU 57 57 ? A 0.891 -9.950 -2.569 1.000 1 A LEU 92.739 1
ATOM 441 N N . ASP 58 58 ? A -1.628 -8.110 1.404 1.000 1 A ASP 97.181 1
ATOM 442 C CA . ASP 58 58 ? A -0.914 -7.555 2.567 1.000 1 A ASP 97.061 1
ATOM 443 C C . ASP 58 58 ? A 0.374 -8.368 2.710 1.000 1 A ASP 96.440 1
ATOM 444 O O . ASP 58 58 ? A 0.339 -9.511 3.193 1.000 1 A ASP 95.548 1
ATOM 445 C CB . ASP 58 58 ? A -1.784 -7.671 3.809 1.000 1 A ASP 97.034 1
ATOM 446 C CG . ASP 58 58 ? A -1.026 -7.360 5.083 1.000 1 A ASP 96.972 1
ATOM 447 O OD1 . ASP 58 58 ? A -0.115 -6.505 5.033 1.000 1 A ASP 96.402 1
ATOM 448 O OD2 . ASP 58 58 ? A -1.364 -7.975 6.120 1.000 1 A ASP 96.069 1
ATOM 449 N N . THR 59 59 ? A 1.515 -7.806 2.296 1.000 1 A THR 96.442 1
ATOM 450 C CA . THR 59 59 ? A 2.747 -8.556 2.176 1.000 1 A THR 95.725 1
ATOM 451 C C . THR 59 59 ? A 3.443 -8.710 3.519 1.000 1 A THR 94.243 1
ATOM 452 O O . THR 59 59 ? A 3.431 -7.813 4.374 1.000 1 A THR 92.408 1
ATOM 453 C CB . THR 59 59 ? A 3.709 -7.914 1.186 1.000 1 A THR 95.430 1
ATOM 454 O OG1 . THR 59 59 ? A 4.104 -6.639 1.663 1.000 1 A THR 90.689 1
ATOM 455 C CG2 . THR 59 59 ? A 3.039 -7.752 -0.167 1.000 1 A THR 90.977 1
ATOM 456 N N . ALA 60 60 ? A 4.099 -9.876 3.684 1.000 1 A ALA 94.786 1
ATOM 457 C CA . ALA 60 60 ? A 4.967 -10.114 4.828 1.000 1 A ALA 93.271 1
ATOM 458 C C . ALA 60 60 ? A 6.071 -11.100 4.513 1.000 1 A ALA 89.990 1
ATOM 459 O O . ALA 60 60 ? A 6.995 -11.242 5.312 1.000 1 A ALA 84.630 1
ATOM 460 C CB . ALA 60 60 ? A 4.190 -10.612 6.021 1.000 1 A ALA 92.848 1
ATOM 461 N N . GLY 61 61 ? A 5.995 -11.818 3.376 1.000 1 A GLY 83.363 1
ATOM 462 C CA . GLY 61 61 ? A 6.989 -12.825 3.070 1.000 1 A GLY 79.393 1
ATOM 463 C C . GLY 61 61 ? A 8.409 -12.254 3.012 1.000 1 A GLY 80.159 1
ATOM 464 O O . GLY 61 61 ? A 8.616 -11.147 2.495 1.000 1 A GLY 75.604 1
ATOM 465 N N . GLN 62 62 ? A 9.365 -12.987 3.568 1.000 1 A GLN 79.872 1
ATOM 466 C CA . GLN 62 62 ? A 10.768 -12.535 3.585 1.000 1 A GLN 79.387 1
ATOM 467 C C . GLN 62 62 ? A 11.693 -13.634 3.120 1.000 1 A GLN 80.090 1
ATOM 468 O O . GLN 62 62 ? A 12.868 -13.613 3.432 1.000 1 A GLN 77.480 1
ATOM 469 C CB . GLN 62 62 ? A 11.162 -12.005 4.948 1.000 1 A GLN 76.089 1
ATOM 470 C CG . GLN 62 62 ? A 10.861 -12.923 6.102 1.000 1 A GLN 72.122 1
ATOM 471 C CD . GLN 62 62 ? A 11.209 -12.276 7.412 1.000 1 A GLN 64.424 1
ATOM 472 O OE1 . GLN 62 62 ? A 12.126 -11.455 7.470 1.000 1 A GLN 60.917 1
ATOM 473 N NE2 . GLN 62 62 ? A 10.468 -12.642 8.472 1.000 1 A GLN 62.416 1
ATOM 474 N N . GLU 63 63 ? A 11.161 -14.593 2.340 1.000 1 A GLU 79.024 1
ATOM 475 C CA . GLU 63 63 ? A 12.026 -15.586 1.697 1.000 1 A GLU 77.132 1
ATOM 476 C C . GLU 63 63 ? A 12.895 -14.900 0.661 1.000 1 A GLU 78.486 1
ATOM 477 O O . GLU 63 63 ? A 12.559 -13.840 0.150 1.000 1 A GLU 75.433 1
ATOM 478 C CB . GLU 63 63 ? A 11.161 -16.682 1.036 1.000 1 A GLU 72.451 1
ATOM 479 C CG . GLU 63 63 ? A 10.078 -17.245 1.914 1.000 1 A GLU 70.190 1
ATOM 480 C CD . GLU 63 63 ? A 10.601 -17.993 3.122 1.000 1 A GLU 66.828 1
ATOM 481 O OE1 . GLU 63 63 ? A 11.832 -18.157 3.243 1.000 1 A GLU 64.475 1
ATOM 482 O OE2 . GLU 63 63 ? A 9.769 -18.443 3.948 1.000 1 A GLU 64.132 1
ATOM 483 N N . GLU 64 64 ? A 14.052 -15.531 0.346 1.000 1 A GLU 80.978 1
ATOM 484 C CA . GLU 64 64 ? A 14.957 -14.962 -0.654 1.000 1 A GLU 80.747 1
ATOM 485 C C . GLU 64 64 ? A 14.262 -14.901 -2.010 1.000 1 A GLU 81.166 1
ATOM 486 O O . GLU 64 64 ? A 14.510 -13.974 -2.792 1.000 1 A GLU 77.487 1
ATOM 487 C CB . GLU 64 64 ? A 16.245 -15.746 -0.779 1.000 1 A GLU 75.847 1
ATOM 488 C CG . GLU 64 64 ? A 16.053 -17.214 -1.085 1.000 1 A GLU 71.104 1
ATOM 489 C CD . GLU 64 64 ? A 17.386 -17.931 -1.281 1.000 1 A GLU 64.532 1
ATOM 490 O OE1 . GLU 64 64 ? A 18.462 -17.294 -1.129 1.000 1 A GLU 62.811 1
ATOM 491 O OE2 . GLU 64 64 ? A 17.357 -19.149 -1.571 1.000 1 A GLU 60.674 1
ATOM 492 N N . TYR 65 65 ? A 13.401 -15.886 -2.306 1.000 1 A TYR 82.166 1
ATOM 493 C CA . TYR 65 65 ? A 12.619 -15.902 -3.546 1.000 1 A TYR 82.346 1
ATOM 494 C C . TYR 65 65 ? A 11.289 -16.573 -3.249 1.000 1 A TYR 83.117 1
ATOM 495 O O . TYR 65 65 ? A 11.212 -17.590 -2.555 1.000 1 A TYR 80.719 1
ATOM 496 C CB . TYR 65 65 ? A 13.362 -16.636 -4.659 1.000 1 A TYR 78.972 1
ATOM 497 C CG . TYR 65 65 ? A 12.647 -16.577 -5.991 1.000 1 A TYR 74.056 1
ATOM 498 C CD1 . TYR 65 65 ? A 11.794 -17.578 -6.420 1.000 1 A TYR 70.594 1
ATOM 499 C CD2 . TYR 65 65 ? A 12.842 -15.479 -6.814 1.000 1 A TYR 70.716 1
ATOM 500 C CE1 . TYR 65 65 ? A 11.158 -17.509 -7.635 1.000 1 A TYR 66.552 1
ATOM 501 C CE2 . TYR 65 65 ? A 12.204 -15.386 -8.050 1.000 1 A TYR 67.952 1
ATOM 502 C CZ . TYR 65 65 ? A 11.366 -16.394 -8.444 1.000 1 A TYR 65.924 1
ATOM 503 O OH . TYR 65 65 ? A 10.712 -16.319 -9.652 1.000 1 A TYR 70.295 1
ATOM 504 N N . SER 66 66 ? A 10.221 -15.958 -3.779 1.000 1 A SER 84.898 1
ATOM 505 C CA . SER 66 66 ? A 8.883 -16.551 -3.666 1.000 1 A SER 84.457 1
ATOM 506 C C . SER 66 66 ? A 8.189 -16.369 -5.002 1.000 1 A SER 86.226 1
ATOM 507 O O . SER 66 66 ? A 7.785 -15.270 -5.357 1.000 1 A SER 85.260 1
ATOM 508 C CB . SER 66 66 ? A 8.076 -15.900 -2.561 1.000 1 A SER 79.642 1
ATOM 509 O OG . SER 66 66 ? A 6.742 -16.390 -2.526 1.000 1 A SER 73.336 1
ATOM 510 N N . ALA 67 67 ? A 8.034 -17.467 -5.740 1.000 1 A ALA 85.704 1
ATOM 511 C CA . ALA 67 67 ? A 7.438 -17.392 -7.060 1.000 1 A ALA 85.050 1
ATOM 512 C C . ALA 67 67 ? A 6.007 -16.896 -7.027 1.000 1 A ALA 86.025 1
ATOM 513 O O . ALA 67 67 ? A 5.570 -16.129 -7.893 1.000 1 A ALA 86.071 1
ATOM 514 C CB . ALA 67 67 ? A 7.506 -18.775 -7.747 1.000 1 A ALA 83.168 1
ATOM 515 N N . MET 68 68 ? A 5.233 -17.352 -6.022 1.000 1 A MET 84.439 1
ATOM 516 C CA . MET 68 68 ? A 3.845 -16.896 -5.933 1.000 1 A MET 83.313 1
ATOM 517 C C . MET 68 68 ? A 3.773 -15.406 -5.575 1.000 1 A MET 84.203 1
ATOM 518 O O . MET 68 68 ? A 2.923 -14.653 -6.091 1.000 1 A MET 83.292 1
ATOM 519 C CB . MET 68 68 ? A 3.074 -17.744 -4.926 1.000 1 A MET 79.827 1
ATOM 520 C CG . MET 68 68 ? A 2.950 -19.200 -5.350 1.000 1 A MET 74.683 1
ATOM 521 S SD . MET 68 68 ? A 2.374 -19.400 -7.044 1.000 1 A MET 70.022 1
ATOM 522 C CE . MET 68 68 ? A 0.779 -18.567 -6.939 1.000 1 A MET 63.449 1
ATOM 523 N N . ARG 69 69 ? A 4.689 -14.979 -4.676 1.000 1 A ARG 87.273 1
ATOM 524 C CA . ARG 69 69 ? A 4.767 -13.554 -4.372 1.000 1 A ARG 87.626 1
ATOM 525 C C . ARG 69 69 ? A 5.115 -12.728 -5.598 1.000 1 A ARG 89.783 1
ATOM 526 O O . ARG 69 69 ? A 4.472 -11.719 -5.909 1.000 1 A ARG 90.910 1
ATOM 527 C CB . ARG 69 69 ? A 5.792 -13.300 -3.251 1.000 1 A ARG 85.615 1
ATOM 528 C CG . ARG 69 69 ? A 6.102 -11.834 -3.013 1.000 1 A ARG 80.968 1
ATOM 529 C CD . ARG 69 69 ? A 7.306 -11.678 -2.119 1.000 1 A ARG 75.837 1
ATOM 530 N NE . ARG 69 69 ? A 8.503 -12.197 -2.765 1.000 1 A ARG 75.182 1
ATOM 531 C CZ . ARG 69 69 ? A 9.579 -12.610 -2.121 1.000 1 A ARG 73.874 1
ATOM 532 N NH1 . ARG 69 69 ? A 9.630 -12.556 -0.797 1.000 1 A ARG 68.773 1
ATOM 533 N NH2 . ARG 69 69 ? A 10.629 -13.073 -2.829 1.000 1 A ARG 67.944 1
ATOM 534 N N . ASP 70 70 ? A 6.133 -13.177 -6.348 1.000 1 A ASP 90.009 1
ATOM 535 C CA . ASP 70 70 ? A 6.558 -12.421 -7.523 1.000 1 A ASP 91.572 1
ATOM 536 C C . ASP 70 70 ? A 5.444 -12.393 -8.567 1.000 1 A ASP 92.169 1
ATOM 537 O O . ASP 70 70 ? A 5.249 -11.366 -9.237 1.000 1 A ASP 92.450 1
ATOM 538 C CB . ASP 70 70 ? A 7.813 -13.021 -8.140 1.000 1 A ASP 91.073 1
ATOM 539 C CG . ASP 70 70 ? A 9.053 -12.820 -7.278 1.000 1 A ASP 92.056 1
ATOM 540 O OD1 . ASP 70 70 ? A 8.980 -12.060 -6.283 1.000 1 A ASP 87.415 1
ATOM 541 O OD2 . ASP 70 70 ? A 10.098 -13.426 -7.601 1.000 1 A ASP 86.943 1
ATOM 542 N N . GLN 71 71 ? A 4.686 -13.501 -8.711 1.000 1 A GLN 91.355 1
ATOM 543 C CA . GLN 71 71 ? A 3.577 -13.509 -9.658 1.000 1 A GLN 90.205 1
ATOM 544 C C . GLN 71 71 ? A 2.519 -12.501 -9.283 1.000 1 A GLN 90.246 1
ATOM 545 O O . GLN 71 71 ? A 1.998 -11.779 -10.131 1.000 1 A GLN 89.775 1
ATOM 546 C CB . GLN 71 71 ? A 2.986 -14.919 -9.769 1.000 1 A GLN 88.674 1
ATOM 547 C CG . GLN 71 71 ? A 3.941 -15.913 -10.378 1.000 1 A GLN 76.504 1
ATOM 548 C CD . GLN 71 71 ? A 3.336 -17.302 -10.463 1.000 1 A GLN 69.820 1
ATOM 549 O OE1 . GLN 71 71 ? A 2.119 -17.460 -10.580 1.000 1 A GLN 65.569 1
ATOM 550 N NE2 . GLN 71 71 ? A 4.176 -18.314 -10.410 1.000 1 A GLN 63.350 1
ATOM 551 N N . TYR 72 72 ? A 2.186 -12.398 -7.948 1.000 1 A TYR 88.391 1
ATOM 552 C CA . TYR 72 72 ? A 1.166 -11.411 -7.553 1.000 1 A TYR 87.186 1
ATOM 553 C C . TYR 72 72 ? A 1.698 -9.995 -7.716 1.000 1 A TYR 89.647 1
ATOM 554 O O . TYR 72 72 ? A 0.963 -9.097 -8.135 1.000 1 A TYR 89.506 1
ATOM 555 C CB . TYR 72 72 ? A 0.735 -11.654 -6.106 1.000 1 A TYR 83.489 1
ATOM 556 C CG . TYR 72 72 ? A -0.601 -11.042 -5.807 1.000 1 A TYR 77.938 1
ATOM 557 C CD1 . TYR 72 72 ? A -0.744 -9.660 -5.626 1.000 1 A TYR 72.433 1
ATOM 558 C CD2 . TYR 72 72 ? A -1.740 -11.830 -5.718 1.000 1 A TYR 71.454 1
ATOM 559 C CE1 . TYR 72 72 ? A -1.967 -9.101 -5.341 1.000 1 A TYR 68.977 1
ATOM 560 C CE2 . TYR 72 72 ? A -2.986 -11.271 -5.443 1.000 1 A TYR 70.280 1
ATOM 561 C CZ . TYR 72 72 ? A -3.089 -9.913 -5.254 1.000 1 A TYR 66.706 1
ATOM 562 O OH . TYR 72 72 ? A -4.318 -9.333 -4.980 1.000 1 A TYR 72.627 1
ATOM 563 N N . MET 73 73 ? A 3.008 -9.796 -7.422 1.000 1 A MET 92.892 1
ATOM 564 C CA . MET 73 73 ? A 3.602 -8.489 -7.662 1.000 1 A MET 93.665 1
ATOM 565 C C . MET 73 73 ? A 3.446 -8.055 -9.120 1.000 1 A MET 95.065 1
ATOM 566 O O . MET 73 73 ? A 3.105 -6.897 -9.418 1.000 1 A MET 94.714 1
ATOM 567 C CB . MET 73 73 ? A 5.073 -8.471 -7.280 1.000 1 A MET 92.212 1
ATOM 568 C CG . MET 73 73 ? A 5.347 -8.703 -5.806 1.000 1 A MET 89.159 1
ATOM 569 S SD . MET 73 73 ? A 4.688 -7.410 -4.758 1.000 1 A MET 84.100 1
ATOM 570 C CE . MET 73 73 ? A 5.196 -7.998 -3.155 1.000 1 A MET 77.019 1
ATOM 571 N N . ARG 74 74 ? A 3.691 -9.006 -10.045 1.000 1 A ARG 95.878 1
ATOM 572 C CA . ARG 74 74 ? A 3.615 -8.655 -11.473 1.000 1 A ARG 95.871 1
ATOM 573 C C . ARG 74 74 ? A 2.176 -8.355 -11.875 1.000 1 A ARG 96.331 1
ATOM 574 O O . ARG 74 74 ? A 1.922 -7.495 -12.742 1.000 1 A ARG 96.388 1
ATOM 575 C CB . ARG 74 74 ? A 4.196 -9.762 -12.351 1.000 1 A ARG 94.813 1
ATOM 576 C CG . ARG 74 74 ? A 5.676 -9.953 -12.187 1.000 1 A ARG 92.531 1
ATOM 577 C CD . ARG 74 74 ? A 6.233 -10.912 -13.193 1.000 1 A ARG 90.984 1
ATOM 578 N NE . ARG 74 74 ? A 7.615 -11.271 -12.844 1.000 1 A ARG 85.626 1
ATOM 579 C CZ . ARG 74 74 ? A 7.927 -12.373 -12.189 1.000 1 A ARG 85.294 1
ATOM 580 N NH1 . ARG 74 74 ? A 7.003 -13.216 -11.837 1.000 1 A ARG 75.469 1
ATOM 581 N NH2 . ARG 74 74 ? A 9.217 -12.618 -11.906 1.000 1 A ARG 76.646 1
ATOM 582 N N . THR 75 75 ? A 1.191 -9.065 -11.291 1.000 1 A THR 95.552 1
ATOM 583 C CA . THR 75 75 ? A -0.226 -8.838 -11.625 1.000 1 A THR 94.933 1
ATOM 584 C C . THR 75 75 ? A -0.816 -7.658 -10.853 1.000 1 A THR 96.359 1
ATOM 585 O O . THR 75 75 ? A -1.864 -7.142 -11.236 1.000 1 A THR 95.867 1
ATOM 586 C CB . THR 75 75 ? A -1.057 -10.085 -11.344 1.000 1 A THR 92.322 1
ATOM 587 O OG1 . THR 75 75 ? A -0.972 -10.437 -9.971 1.000 1 A THR 86.197 1
ATOM 588 C CG2 . THR 75 75 ? A -0.586 -11.245 -12.208 1.000 1 A THR 85.684 1
ATOM 589 N N . GLY 76 76 ? A -0.179 -7.227 -9.754 1.000 1 A GLY 97.180 1
ATOM 590 C CA . GLY 76 76 ? A -0.667 -6.092 -8.994 1.000 1 A GLY 97.702 1
ATOM 591 C C . GLY 76 76 ? A -0.791 -4.850 -9.862 1.000 1 A GLY 98.195 1
ATOM 592 O O . GLY 76 76 ? A 0.138 -4.543 -10.614 1.000 1 A GLY 98.047 1
ATOM 593 N N . GLU 77 77 ? A -1.920 -4.165 -9.747 1.000 1 A GLU 98.448 1
ATOM 594 C CA . GLU 77 77 ? A -2.151 -2.977 -10.563 1.000 1 A GLU 98.538 1
ATOM 595 C C . GLU 77 77 ? A -1.693 -1.698 -9.894 1.000 1 A GLU 98.651 1
ATOM 596 O O . GLU 77 77 ? A -1.446 -0.693 -10.550 1.000 1 A GLU 98.501 1
ATOM 597 C CB . GLU 77 77 ? A -3.627 -2.867 -10.893 1.000 1 A GLU 98.348 1
ATOM 598 C CG . GLU 77 77 ? A -4.149 -4.005 -11.753 1.000 1 A GLU 98.003 1
ATOM 599 C CD . GLU 77 77 ? A -5.630 -3.918 -11.971 1.000 1 A GLU 97.619 1
ATOM 600 O OE1 . GLU 77 77 ? A -6.406 -4.434 -11.128 1.000 1 A GLU 93.856 1
ATOM 601 O OE2 . GLU 77 77 ? A -6.030 -3.309 -12.975 1.000 1 A GLU 93.126 1
ATOM 602 N N . GLY 78 78 ? A -1.581 -1.729 -8.543 1.000 1 A GLY 98.669 1
ATOM 603 C CA . GLY 78 78 ? A -1.173 -0.545 -7.796 1.000 1 A GLY 98.698 1
ATOM 604 C C . GLY 78 78 ? A -0.626 -0.940 -6.442 1.000 1 A GLY 98.755 1
ATOM 605 O O . GLY 78 78 ? A -0.998 -1.977 -5.878 1.000 1 A GLY 98.730 1
ATOM 606 N N . PHE 79 79 ? A 0.239 -0.092 -5.889 1.000 1 A PHE 98.794 1
ATOM 607 C CA . PHE 79 79 ? A 0.994 -0.404 -4.686 1.000 1 A PHE 98.786 1
ATOM 608 C C . PHE 79 79 ? A 0.910 0.715 -3.679 1.000 1 A PHE 98.833 1
ATOM 609 O O . PHE 79 79 ? A 1.156 1.898 -4.011 1.000 1 A PHE 98.818 1
ATOM 610 C CB . PHE 79 79 ? A 2.452 -0.666 -5.032 1.000 1 A PHE 98.650 1
ATOM 611 C CG . PHE 79 79 ? A 2.688 -1.856 -5.917 1.000 1 A PHE 98.558 1
ATOM 612 C CD1 . PHE 79 79 ? A 3.175 -3.039 -5.382 1.000 1 A PHE 98.423 1
ATOM 613 C CD2 . PHE 79 79 ? A 2.418 -1.793 -7.280 1.000 1 A PHE 98.405 1
ATOM 614 C CE1 . PHE 79 79 ? A 3.400 -4.141 -6.171 1.000 1 A PHE 98.049 1
ATOM 615 C CE2 . PHE 79 79 ? A 2.620 -2.903 -8.079 1.000 1 A PHE 98.147 1
ATOM 616 C CZ . PHE 79 79 ? A 3.104 -4.075 -7.521 1.000 1 A PHE 98.051 1
ATOM 617 N N . LEU 80 80 ? A 0.531 0.395 -2.420 1.000 1 A LEU 98.862 1
ATOM 618 C CA . LEU 80 80 ? A 0.683 1.302 -1.314 1.000 1 A LEU 98.884 1
ATOM 619 C C . LEU 80 80 ? A 2.064 1.034 -0.722 1.000 1 A LEU 98.894 1
ATOM 620 O O . LEU 80 80 ? A 2.332 -0.089 -0.280 1.000 1 A LEU 98.849 1
ATOM 621 C CB . LEU 80 80 ? A -0.350 1.071 -0.231 1.000 1 A LEU 98.725 1
ATOM 622 C CG . LEU 80 80 ? A -1.791 1.500 -0.437 1.000 1 A LEU 96.521 1
ATOM 623 C CD1 . LEU 80 80 ? A -1.888 2.915 -0.957 1.000 1 A LEU 97.834 1
ATOM 624 C CD2 . LEU 80 80 ? A -2.477 1.395 0.901 1.000 1 A LEU 98.076 1
ATOM 625 N N . SER 81 81 ? A 2.927 2.053 -0.718 1.000 1 A SER 98.932 1
ATOM 626 C CA . SER 81 81 ? A 4.247 1.983 -0.095 1.000 1 A SER 98.935 1
ATOM 627 C C . SER 81 81 ? A 4.153 2.667 1.260 1.000 1 A SER 98.965 1
ATOM 628 O O . SER 81 81 ? A 4.010 3.875 1.342 1.000 1 A SER 98.955 1
ATOM 629 C CB . SER 81 81 ? A 5.292 2.669 -0.962 1.000 1 A SER 98.803 1
ATOM 630 O OG . SER 81 81 ? A 5.453 1.952 -2.188 1.000 1 A SER 97.678 1
ATOM 631 N N . VAL 82 82 ? A 4.241 1.870 2.327 1.000 1 A VAL 98.936 1
ATOM 632 C CA . VAL 82 82 ? A 3.944 2.344 3.676 1.000 1 A VAL 98.949 1
ATOM 633 C C . VAL 82 82 ? A 5.220 2.460 4.482 1.000 1 A VAL 98.945 1
ATOM 634 O O . VAL 82 82 ? A 6.033 1.528 4.517 1.000 1 A VAL 98.917 1
ATOM 635 C CB . VAL 82 82 ? A 2.972 1.366 4.383 1.000 1 A VAL 98.944 1
ATOM 636 C CG1 . VAL 82 82 ? A 1.731 1.106 3.528 1.000 1 A VAL 98.948 1
ATOM 637 C CG2 . VAL 82 82 ? A 2.565 1.897 5.772 1.000 1 A VAL 98.938 1
ATOM 638 N N . PHE 83 83 ? A 5.376 3.586 5.163 1.000 1 A PHE 98.975 1
ATOM 639 C CA . PHE 83 83 ? A 6.375 3.765 6.194 1.000 1 A PHE 98.977 1
ATOM 640 C C . PHE 83 83 ? A 5.674 4.245 7.451 1.000 1 A PHE 98.978 1
ATOM 641 O O . PHE 83 83 ? A 4.505 4.626 7.405 1.000 1 A PHE 98.976 1
ATOM 642 C CB . PHE 83 83 ? A 7.486 4.709 5.745 1.000 1 A PHE 98.975 1
ATOM 643 C CG . PHE 83 83 ? A 7.052 6.166 5.624 1.000 1 A PHE 98.977 1
ATOM 644 C CD1 . PHE 83 83 ? A 6.448 6.624 4.468 1.000 1 A PHE 98.972 1
ATOM 645 C CD2 . PHE 83 83 ? A 7.268 7.030 6.681 1.000 1 A PHE 98.970 1
ATOM 646 C CE1 . PHE 83 83 ? A 6.065 7.947 4.354 1.000 1 A PHE 98.967 1
ATOM 647 C CE2 . PHE 83 83 ? A 6.882 8.368 6.556 1.000 1 A PHE 98.956 1
ATOM 648 C CZ . PHE 83 83 ? A 6.291 8.815 5.394 1.000 1 A PHE 98.957 1
ATOM 649 N N . ALA 84 84 ? A 6.357 4.198 8.571 1.000 1 A ALA 98.949 1
ATOM 650 C CA . ALA 84 84 ? A 5.824 4.707 9.842 1.000 1 A ALA 98.951 1
ATOM 651 C C . ALA 84 84 ? A 6.501 6.022 10.151 1.000 1 A ALA 98.953 1
ATOM 652 O O . ALA 84 84 ? A 7.735 6.136 10.097 1.000 1 A ALA 98.937 1
ATOM 653 C CB . ALA 84 84 ? A 6.061 3.695 10.953 1.000 1 A ALA 98.913 1
ATOM 654 N N . ILE 85 85 ? A 5.721 7.033 10.524 1.000 1 A ILE 98.899 1
ATOM 655 C CA . ILE 85 85 ? A 6.280 8.370 10.724 1.000 1 A ILE 98.861 1
ATOM 656 C C . ILE 85 85 ? A 7.198 8.448 11.924 1.000 1 A ILE 98.846 1
ATOM 657 O O . ILE 85 85 ? A 7.850 9.475 12.134 1.000 1 A ILE 98.772 1
ATOM 658 C CB . ILE 85 85 ? A 5.167 9.457 10.821 1.000 1 A ILE 98.796 1
ATOM 659 C CG1 . ILE 85 85 ? A 4.226 9.137 12.019 1.000 1 A ILE 98.645 1
ATOM 660 C CG2 . ILE 85 85 ? A 4.395 9.502 9.509 1.000 1 A ILE 98.576 1
ATOM 661 C CD1 . ILE 85 85 ? A 4.673 9.814 13.280 1.000 1 A ILE 98.282 1
ATOM 662 N N . ASN 86 86 ? A 7.254 7.391 12.752 1.000 1 A ASN 98.821 1
ATOM 663 C CA . ASN 86 86 ? A 8.177 7.312 13.868 1.000 1 A ASN 98.777 1
ATOM 664 C C . ASN 86 86 ? A 9.352 6.387 13.580 1.000 1 A ASN 98.767 1
ATOM 665 O O . ASN 86 86 ? A 10.029 5.939 14.532 1.000 1 A ASN 98.669 1
ATOM 666 C CB . ASN 86 86 ? A 7.441 6.850 15.145 1.000 1 A ASN 98.708 1
ATOM 667 C CG . ASN 86 86 ? A 6.945 5.441 15.010 1.000 1 A ASN 98.669 1
ATOM 668 O OD1 . ASN 86 86 ? A 6.704 4.918 13.927 1.000 1 A ASN 98.450 1
ATOM 669 N ND2 . ASN 86 86 ? A 6.759 4.770 16.145 1.000 1 A ASN 97.832 1
ATOM 670 N N . ASN 87 87 ? A 9.616 6.048 12.312 1.000 1 A ASN 98.683 1
ATOM 671 C CA . ASN 87 87 ? A 10.611 5.041 11.954 1.000 1 A ASN 98.660 1
ATOM 672 C C . ASN 87 87 ? A 11.343 5.497 10.711 1.000 1 A ASN 98.749 1
ATOM 673 O O . ASN 87 87 ? A 10.923 5.230 9.581 1.000 1 A ASN 98.693 1
ATOM 674 C CB . ASN 87 87 ? A 9.933 3.703 11.726 1.000 1 A ASN 98.357 1
ATOM 675 C CG . ASN 87 87 ? A 10.903 2.575 11.511 1.000 1 A ASN 97.294 1
ATOM 676 O OD1 . ASN 87 87 ? A 11.999 2.759 10.942 1.000 1 A ASN 93.073 1
ATOM 677 N ND2 . ASN 87 87 ? A 10.518 1.383 11.923 1.000 1 A ASN 91.271 1
ATOM 678 N N . THR 88 88 ? A 12.468 6.227 10.899 1.000 1 A THR 98.815 1
ATOM 679 C CA . THR 88 88 ? A 13.199 6.788 9.763 1.000 1 A THR 98.787 1
ATOM 680 C C . THR 88 88 ? A 13.717 5.689 8.819 1.000 1 A THR 98.824 1
ATOM 681 O O . THR 88 88 ? A 13.726 5.869 7.609 1.000 1 A THR 98.764 1
ATOM 682 C CB . THR 88 88 ? A 14.365 7.650 10.290 1.000 1 A THR 98.486 1
ATOM 683 O OG1 . THR 88 88 ? A 13.827 8.789 10.972 1.000 1 A THR 93.903 1
ATOM 684 C CG2 . THR 88 88 ? A 15.244 8.125 9.140 1.000 1 A THR 93.048 1
ATOM 685 N N . LYS 89 89 ? A 14.113 4.541 9.368 1.000 1 A LYS 98.833 1
ATOM 686 C CA . LYS 89 89 ? A 14.586 3.447 8.525 1.000 1 A LYS 98.812 1
ATOM 687 C C . LYS 89 89 ? A 13.490 2.971 7.583 1.000 1 A LYS 98.817 1
ATOM 688 O O . LYS 89 89 ? A 13.734 2.715 6.394 1.000 1 A LYS 98.748 1
ATOM 689 C CB . LYS 89 89 ? A 15.126 2.302 9.352 1.000 1 A LYS 98.687 1
ATOM 690 C CG . LYS 89 89 ? A 15.565 1.088 8.540 1.000 1 A LYS 96.366 1
ATOM 691 C CD . LYS 89 89 ? A 16.679 1.425 7.575 1.000 1 A LYS 89.673 1
ATOM 692 C CE . LYS 89 89 ? A 17.398 0.157 7.145 1.000 1 A LYS 89.621 1
ATOM 693 N NZ . LYS 89 89 ? A 16.506 -0.811 6.491 1.000 1 A LYS 82.017 1
ATOM 694 N N . SER 90 90 ? A 12.247 2.880 8.088 1.000 1 A SER 98.895 1
ATOM 695 C CA . SER 90 90 ? A 11.151 2.474 7.205 1.000 1 A SER 98.880 1
ATOM 696 C C . SER 90 90 ? A 10.933 3.474 6.078 1.000 1 A SER 98.872 1
ATOM 697 O O . SER 90 90 ? A 10.556 3.101 4.958 1.000 1 A SER 98.825 1
ATOM 698 C CB . SER 90 90 ? A 9.865 2.271 7.991 1.000 1 A SER 98.878 1
ATOM 699 O OG . SER 90 90 ? A 9.292 3.493 8.426 1.000 1 A SER 98.897 1
ATOM 700 N N . PHE 91 91 ? A 11.174 4.765 6.347 1.000 1 A PHE 98.927 1
ATOM 701 C CA . PHE 91 91 ? A 11.075 5.785 5.308 1.000 1 A PHE 98.921 1
ATOM 702 C C . PHE 91 91 ? A 12.217 5.643 4.298 1.000 1 A PHE 98.890 1
ATOM 703 O O . PHE 91 91 ? A 11.998 5.719 3.081 1.000 1 A PHE 98.838 1
ATOM 704 C CB . PHE 91 91 ? A 11.100 7.170 5.971 1.000 1 A PHE 98.891 1
ATOM 705 C CG . PHE 91 91 ? A 10.985 8.331 4.993 1.000 1 A PHE 98.884 1
ATOM 706 C CD1 . PHE 91 91 ? A 9.836 8.524 4.275 1.000 1 A PHE 98.856 1
ATOM 707 C CD2 . PHE 91 91 ? A 12.045 9.239 4.853 1.000 1 A PHE 98.814 1
ATOM 708 C CE1 . PHE 91 91 ? A 9.712 9.586 3.393 1.000 1 A PHE 98.749 1
ATOM 709 C CE2 . PHE 91 91 ? A 11.915 10.303 3.976 1.000 1 A PHE 98.657 1
ATOM 710 C CZ . PHE 91 91 ? A 10.760 10.470 3.243 1.000 1 A PHE 98.679 1
ATOM 711 N N . GLU 92 92 ? A 13.452 5.395 4.807 1.000 1 A GLU 98.784 1
ATOM 712 C CA . GLU 92 92 ? A 14.577 5.169 3.923 1.000 1 A GLU 98.640 1
ATOM 713 C C . GLU 92 92 ? A 14.354 3.936 3.057 1.000 1 A GLU 98.573 1
ATOM 714 O O . GLU 92 92 ? A 14.775 3.879 1.898 1.000 1 A GLU 98.273 1
ATOM 715 C CB . GLU 92 92 ? A 15.867 5.043 4.738 1.000 1 A GLU 98.449 1
ATOM 716 C CG . GLU 92 92 ? A 16.236 6.327 5.449 1.000 1 A GLU 97.863 1
ATOM 717 C CD . GLU 92 92 ? A 17.333 6.158 6.497 1.000 1 A GLU 97.005 1
ATOM 718 O OE1 . GLU 92 92 ? A 17.604 4.989 6.885 1.000 1 A GLU 93.899 1
ATOM 719 O OE2 . GLU 92 92 ? A 17.916 7.172 6.927 1.000 1 A GLU 93.902 1
ATOM 720 N N . ASP 93 93 ? A 13.650 2.921 3.602 1.000 1 A ASP 98.439 1
ATOM 721 C CA . ASP 93 93 ? A 13.387 1.682 2.875 1.000 1 A ASP 98.304 1
ATOM 722 C C . ASP 93 93 ? A 12.461 1.875 1.678 1.000 1 A ASP 98.393 1
ATOM 723 O O . ASP 93 93 ? A 12.414 1.023 0.812 1.000 1 A ASP 98.006 1
ATOM 724 C CB . ASP 93 93 ? A 12.754 0.642 3.795 1.000 1 A ASP 97.979 1
ATOM 725 C CG . ASP 93 93 ? A 13.752 -0.016 4.740 1.000 1 A ASP 97.469 1
ATOM 726 O OD1 . ASP 93 93 ? A 14.963 0.161 4.534 1.000 1 A ASP 95.679 1
ATOM 727 O OD2 . ASP 93 93 ? A 13.295 -0.721 5.642 1.000 1 A ASP 94.828 1
ATOM 728 N N . ILE 94 94 ? A 11.686 2.965 1.639 1.000 1 A ILE 98.739 1
ATOM 729 C CA . ILE 94 94 ? A 10.733 3.182 0.563 1.000 1 A ILE 98.710 1
ATOM 730 C C . ILE 94 94 ? A 11.416 3.110 -0.792 1.000 1 A ILE 98.459 1
ATOM 731 O O . ILE 94 94 ? A 10.864 2.576 -1.763 1.000 1 A ILE 98.224 1
ATOM 732 C CB . ILE 94 94 ? A 9.997 4.515 0.754 1.000 1 A ILE 98.741 1
ATOM 733 C CG1 . ILE 94 94 ? A 9.081 4.437 1.980 1.000 1 A ILE 98.776 1
ATOM 734 C CG2 . ILE 94 94 ? A 9.222 4.899 -0.508 1.000 1 A ILE 98.657 1
ATOM 735 C CD1 . ILE 94 94 ? A 7.868 3.534 1.825 1.000 1 A ILE 98.710 1
ATOM 736 N N . HIS 95 95 ? A 12.674 3.640 -0.876 1.000 1 A HIS 98.124 1
ATOM 737 C CA . HIS 95 95 ? A 13.385 3.606 -2.150 1.000 1 A HIS 97.459 1
ATOM 738 C C . HIS 95 95 ? A 13.572 2.196 -2.658 1.000 1 A HIS 97.523 1
ATOM 739 O O . HIS 95 95 ? A 13.446 1.938 -3.865 1.000 1 A HIS 97.177 1
ATOM 740 C CB . HIS 95 95 ? A 14.742 4.286 -2.004 1.000 1 A HIS 96.165 1
ATOM 741 C CG . HIS 95 95 ? A 14.679 5.739 -1.646 1.000 1 A HIS 82.909 1
ATOM 742 N ND1 . HIS 95 95 ? A 14.672 6.149 -0.321 1.000 1 A HIS 77.341 1
ATOM 743 C CD2 . HIS 95 95 ? A 14.635 6.844 -2.419 1.000 1 A HIS 79.248 1
ATOM 744 C CE1 . HIS 95 95 ? A 14.619 7.469 -0.295 1.000 1 A HIS 76.199 1
ATOM 745 N NE2 . HIS 95 95 ? A 14.599 7.918 -1.547 1.000 1 A HIS 70.752 1
ATOM 746 N N . HIS 96 96 ? A 13.898 1.256 -1.751 1.000 1 A HIS 97.547 1
ATOM 747 C CA . HIS 96 96 ? A 14.077 -0.143 -2.137 1.000 1 A HIS 97.081 1
ATOM 748 C C . HIS 96 96 ? A 12.786 -0.733 -2.671 1.000 1 A HIS 97.159 1
ATOM 749 O O . HIS 96 96 ? A 12.769 -1.431 -3.684 1.000 1 A HIS 96.711 1
ATOM 750 C CB . HIS 96 96 ? A 14.585 -0.954 -0.948 1.000 1 A HIS 96.188 1
ATOM 751 C CG . HIS 96 96 ? A 15.946 -0.551 -0.489 1.000 1 A HIS 87.331 1
ATOM 752 N ND1 . HIS 96 96 ? A 17.071 -0.699 -1.251 1.000 1 A HIS 85.164 1
ATOM 753 C CD2 . HIS 96 96 ? A 16.330 -0.016 0.681 1.000 1 A HIS 85.415 1
ATOM 754 C CE1 . HIS 96 96 ? A 18.114 -0.265 -0.575 1.000 1 A HIS 84.899 1
ATOM 755 N NE2 . HIS 96 96 ? A 17.686 0.163 0.608 1.000 1 A HIS 79.599 1
ATOM 756 N N . TYR 97 97 ? A 11.654 -0.496 -1.967 1.000 1 A TYR 97.574 1
ATOM 757 C CA . TYR 97 97 ? A 10.389 -1.058 -2.420 1.000 1 A TYR 97.343 1
ATOM 758 C C . TYR 97 97 ? A 9.963 -0.479 -3.761 1.000 1 A TYR 97.347 1
ATOM 759 O O . TYR 97 97 ? A 9.482 -1.204 -4.629 1.000 1 A TYR 97.049 1
ATOM 760 C CB . TYR 97 97 ? A 9.304 -0.832 -1.366 1.000 1 A TYR 97.117 1
ATOM 761 C CG . TYR 97 97 ? A 9.616 -1.605 -0.098 1.000 1 A TYR 96.821 1
ATOM 762 C CD1 . TYR 97 97 ? A 9.584 -2.992 -0.081 1.000 1 A TYR 95.817 1
ATOM 763 C CD2 . TYR 97 97 ? A 10.004 -0.930 1.050 1.000 1 A TYR 96.108 1
ATOM 764 C CE1 . TYR 97 97 ? A 9.894 -3.693 1.064 1.000 1 A TYR 94.881 1
ATOM 765 C CE2 . TYR 97 97 ? A 10.303 -1.616 2.210 1.000 1 A TYR 95.471 1
ATOM 766 C CZ . TYR 97 97 ? A 10.250 -2.999 2.207 1.000 1 A TYR 95.220 1
ATOM 767 O OH . TYR 97 97 ? A 10.585 -3.702 3.337 1.000 1 A TYR 93.976 1
ATOM 768 N N . ARG 98 98 ? A 10.171 0.831 -3.965 1.000 1 A ARG 97.653 1
ATOM 769 C CA . ARG 98 98 ? A 9.837 1.429 -5.253 1.000 1 A ARG 97.525 1
ATOM 770 C C . ARG 98 98 ? A 10.668 0.809 -6.380 1.000 1 A ARG 97.507 1
ATOM 771 O O . ARG 98 98 ? A 10.135 0.511 -7.458 1.000 1 A ARG 97.175 1
ATOM 772 C CB . ARG 98 98 ? A 10.026 2.941 -5.226 1.000 1 A ARG 97.189 1
ATOM 773 C CG . ARG 98 98 ? A 9.682 3.608 -6.546 1.000 1 A ARG 95.106 1
ATOM 774 C CD . ARG 98 98 ? A 9.533 5.101 -6.373 1.000 1 A ARG 92.563 1
ATOM 775 N NE . ARG 98 98 ? A 9.321 5.772 -7.655 1.000 1 A ARG 90.158 1
ATOM 776 C CZ . ARG 98 98 ? A 8.153 6.000 -8.218 1.000 1 A ARG 89.307 1
ATOM 777 N NH1 . ARG 98 98 ? A 7.032 5.581 -7.600 1.000 1 A ARG 82.120 1
ATOM 778 N NH2 . ARG 98 98 ? A 8.074 6.615 -9.378 1.000 1 A ARG 82.917 1
ATOM 779 N N . GLU 99 99 ? A 11.980 0.540 -6.110 1.000 1 A GLU 97.827 1
ATOM 780 C CA . GLU 99 99 ? A 12.821 -0.097 -7.109 1.000 1 A GLU 97.409 1
ATOM 781 C C . GLU 99 99 ? A 12.326 -1.506 -7.439 1.000 1 A GLU 96.944 1
ATOM 782 O O . GLU 99 99 ? A 12.284 -1.900 -8.611 1.000 1 A GLU 96.493 1
ATOM 783 C CB . GLU 99 99 ? A 14.284 -0.126 -6.673 1.000 1 A GLU 97.003 1
ATOM 784 C CG . GLU 99 99 ? A 14.939 1.246 -6.709 1.000 1 A GLU 93.633 1
ATOM 785 C CD . GLU 99 99 ? A 14.905 1.852 -8.088 1.000 1 A GLU 87.962 1
ATOM 786 O OE1 . GLU 99 99 ? A 15.445 1.227 -9.024 1.000 1 A GLU 80.612 1
ATOM 787 O OE2 . GLU 99 99 ? A 14.343 2.957 -8.252 1.000 1 A GLU 80.301 1
ATOM 788 N N . GLN 100 100 ? A 11.930 -2.283 -6.425 1.000 1 A GLN 96.779 1
ATOM 789 C CA . GLN 100 100 ? A 11.443 -3.628 -6.681 1.000 1 A GLN 96.295 1
ATOM 790 C C . GLN 100 100 ? A 10.145 -3.576 -7.461 1.000 1 A GLN 96.652 1
ATOM 791 O O . GLN 100 100 ? A 9.933 -4.403 -8.354 1.000 1 A GLN 95.877 1
ATOM 792 C CB . GLN 100 100 ? A 11.250 -4.394 -5.370 1.000 1 A GLN 95.208 1
ATOM 793 C CG . GLN 100 100 ? A 12.563 -4.635 -4.643 1.000 1 A GLN 92.754 1
ATOM 794 C CD . GLN 100 100 ? A 13.609 -5.239 -5.556 1.000 1 A GLN 90.991 1
ATOM 795 O OE1 . GLN 100 100 ? A 13.413 -6.320 -6.101 1.000 1 A GLN 87.164 1
ATOM 796 N NE2 . GLN 100 100 ? A 14.710 -4.526 -5.722 1.000 1 A GLN 84.650 1
ATOM 797 N N . ILE 101 101 ? A 9.258 -2.631 -7.140 1.000 1 A ILE 97.135 1
ATOM 798 C CA . ILE 101 101 ? A 8.011 -2.515 -7.869 1.000 1 A ILE 97.606 1
ATOM 799 C C . ILE 101 101 ? A 8.262 -2.218 -9.339 1.000 1 A ILE 97.739 1
ATOM 800 O O . ILE 101 101 ? A 7.688 -2.860 -10.222 1.000 1 A ILE 97.725 1
ATOM 801 C CB . ILE 101 101 ? A 7.124 -1.418 -7.246 1.000 1 A ILE 97.916 1
ATOM 802 C CG1 . ILE 101 101 ? A 6.649 -1.860 -5.849 1.000 1 A ILE 98.018 1
ATOM 803 C CG2 . ILE 101 101 ? A 5.947 -1.074 -8.140 1.000 1 A ILE 97.981 1
ATOM 804 C CD1 . ILE 101 101 ? A 6.107 -0.707 -5.015 1.000 1 A ILE 97.844 1
ATOM 805 N N . LYS 102 102 ? A 9.164 -1.273 -9.606 1.000 1 A LYS 97.538 1
ATOM 806 C CA . LYS 102 102 ? A 9.464 -0.925 -10.995 1.000 1 A LYS 97.065 1
ATOM 807 C C . LYS 102 102 ? A 10.120 -2.094 -11.734 1.000 1 A LYS 96.634 1
ATOM 808 O O . LYS 102 102 ? A 9.851 -2.302 -12.917 1.000 1 A LYS 96.555 1
ATOM 809 C CB . LYS 102 102 ? A 10.348 0.311 -11.043 1.000 1 A LYS 96.788 1
ATOM 810 C CG . LYS 102 102 ? A 9.627 1.574 -10.610 1.000 1 A LYS 94.776 1
ATOM 811 C CD . LYS 102 102 ? A 10.558 2.708 -10.173 1.000 1 A LYS 92.281 1
ATOM 812 C CE . LYS 102 102 ? A 11.699 2.865 -11.141 1.000 1 A LYS 86.751 1
ATOM 813 N NZ . LYS 102 102 ? A 12.713 3.821 -10.625 1.000 1 A LYS 88.709 1
ATOM 814 N N . ARG 103 103 ? A 10.967 -2.877 -11.015 1.000 1 A ARG 97.173 1
ATOM 815 C CA . ARG 103 103 ? A 11.616 -4.041 -11.634 1.000 1 A ARG 96.320 1
ATOM 816 C C . ARG 103 103 ? A 10.575 -5.099 -12.029 1.000 1 A ARG 96.294 1
ATOM 817 O O . ARG 103 103 ? A 10.555 -5.545 -13.164 1.000 1 A ARG 96.096 1
ATOM 818 C CB . ARG 103 103 ? A 12.658 -4.629 -10.707 1.000 1 A ARG 95.111 1
ATOM 819 C CG . ARG 103 103 ? A 13.270 -5.921 -11.239 1.000 1 A ARG 87.015 1
ATOM 820 C CD . ARG 103 103 ? A 14.162 -6.579 -10.218 1.000 1 A ARG 83.080 1
ATOM 821 N NE . ARG 103 103 ? A 13.458 -6.870 -8.997 1.000 1 A ARG 79.801 1
ATOM 822 C CZ . ARG 103 103 ? A 12.726 -7.960 -8.810 1.000 1 A ARG 75.876 1
ATOM 823 N NH1 . ARG 103 103 ? A 12.596 -8.855 -9.762 1.000 1 A ARG 71.370 1
ATOM 824 N NH2 . ARG 103 103 ? A 12.142 -8.146 -7.619 1.000 1 A ARG 70.436 1
ATOM 825 N N . VAL 104 104 ? A 9.717 -5.495 -11.087 1.000 1 A VAL 96.020 1
ATOM 826 C CA . VAL 104 104 ? A 8.810 -6.576 -11.396 1.000 1 A VAL 95.663 1
ATOM 827 C C . VAL 104 104 ? A 7.745 -6.157 -12.406 1.000 1 A VAL 96.289 1
ATOM 828 O O . VAL 104 104 ? A 7.242 -6.967 -13.184 1.000 1 A VAL 95.616 1
ATOM 829 C CB . VAL 104 104 ? A 8.137 -7.155 -10.144 1.000 1 A VAL 93.816 1
ATOM 830 C CG1 . VAL 104 104 ? A 9.175 -7.736 -9.202 1.000 1 A VAL 91.664 1
ATOM 831 C CG2 . VAL 104 104 ? A 7.269 -6.137 -9.458 1.000 1 A VAL 90.455 1
ATOM 832 N N . LYS 105 105 ? A 7.407 -4.870 -12.415 1.000 1 A LYS 96.505 1
ATOM 833 C CA . LYS 105 105 ? A 6.452 -4.356 -13.410 1.000 1 A LYS 96.670 1
ATOM 834 C C . LYS 105 105 ? A 7.104 -3.980 -14.732 1.000 1 A LYS 96.459 1
ATOM 835 O O . LYS 105 105 ? A 6.401 -3.718 -15.713 1.000 1 A LYS 95.670 1
ATOM 836 C CB . LYS 105 105 ? A 5.698 -3.156 -12.859 1.000 1 A LYS 96.581 1
ATOM 837 C CG . LYS 105 105 ? A 4.832 -3.456 -11.652 1.000 1 A LYS 96.208 1
ATOM 838 C CD . LYS 105 105 ? A 3.761 -4.474 -11.900 1.000 1 A LYS 95.677 1
ATOM 839 C CE . LYS 105 105 ? A 2.649 -3.947 -12.760 1.000 1 A LYS 95.307 1
ATOM 840 N NZ . LYS 105 105 ? A 1.558 -4.915 -12.926 1.000 1 A LYS 95.258 1
ATOM 841 N N . ASP 106 106 ? A 8.460 -3.968 -14.752 1.000 1 A ASP 96.868 1
ATOM 842 C CA . ASP 106 106 ? A 9.205 -3.580 -15.957 1.000 1 A ASP 96.395 1
ATOM 843 C C . ASP 106 106 ? A 8.703 -2.259 -16.507 1.000 1 A ASP 96.548 1
ATOM 844 O O . ASP 106 106 ? A 8.442 -2.094 -17.688 1.000 1 A ASP 95.395 1
ATOM 845 C CB . ASP 106 106 ? A 9.153 -4.684 -17.017 1.000 1 A ASP 95.494 1
ATOM 846 C CG . ASP 106 106 ? A 10.224 -4.511 -18.095 1.000 1 A ASP 92.501 1
ATOM 847 O OD1 . ASP 106 106 ? A 11.239 -3.807 -17.812 1.000 1 A ASP 89.803 1
ATOM 848 O OD2 . ASP 106 106 ? A 10.059 -5.074 -19.201 1.000 1 A ASP 88.737 1
ATOM 849 N N . SER 107 107 ? A 8.535 -1.265 -15.585 1.000 1 A SER 96.294 1
ATOM 850 C CA . SER 107 107 ? A 7.917 -0.002 -15.966 1.000 1 A SER 95.641 1
ATOM 851 C C . SER 107 107 ? A 8.367 1.080 -14.994 1.000 1 A SER 96.474 1
ATOM 852 O O . SER 107 107 ? A 8.575 0.827 -13.811 1.000 1 A SER 96.635 1
ATOM 853 C CB . SER 107 107 ? A 6.382 -0.129 -15.947 1.000 1 A SER 94.128 1
ATOM 854 O OG . SER 107 107 ? A 5.776 1.139 -16.091 1.000 1 A SER 90.671 1
ATOM 855 N N . GLU 108 108 ? A 8.491 2.289 -15.512 1.000 1 A GLU 95.737 1
ATOM 856 C CA . GLU 108 108 ? A 8.713 3.480 -14.718 1.000 1 A GLU 95.150 1
ATOM 857 C C . GLU 108 108 ? A 7.396 4.141 -14.343 1.000 1 A GLU 95.202 1
ATOM 858 O O . GLU 108 108 ? A 7.391 5.127 -13.599 1.000 1 A GLU 92.782 1
ATOM 859 C CB . GLU 108 108 ? A 9.588 4.475 -15.456 1.000 1 A GLU 93.248 1
ATOM 860 C CG . GLU 108 108 ? A 11.027 4.011 -15.638 1.000 1 A GLU 89.766 1
ATOM 861 C CD . GLU 108 108 ? A 11.849 4.170 -14.380 1.000 1 A GLU 87.291 1
ATOM 862 O OE1 . GLU 108 108 ? A 11.526 5.056 -13.560 1.000 1 A GLU 79.115 1
ATOM 863 O OE2 . GLU 108 108 ? A 12.828 3.422 -14.216 1.000 1 A GLU 77.958 1
ATOM 864 N N . ASP 109 109 ? A 6.274 3.616 -14.853 1.000 1 A ASP 95.281 1
ATOM 865 C CA . ASP 109 109 ? A 4.961 4.240 -14.713 1.000 1 A ASP 95.546 1
ATOM 866 C C . ASP 109 109 ? A 4.030 3.235 -14.066 1.000 1 A ASP 96.236 1
ATOM 867 O O . ASP 109 109 ? A 3.236 2.576 -14.733 1.000 1 A ASP 95.106 1
ATOM 868 C CB . ASP 109 109 ? A 4.451 4.699 -16.074 1.000 1 A ASP 93.705 1
ATOM 869 C CG . ASP 109 109 ? A 3.160 5.500 -15.982 1.000 1 A ASP 91.935 1
ATOM 870 O OD1 . ASP 109 109 ? A 2.926 6.100 -14.913 1.000 1 A ASP 89.654 1
ATOM 871 O OD2 . ASP 109 109 ? A 2.404 5.524 -16.973 1.000 1 A ASP 88.018 1
ATOM 872 N N . VAL 110 110 ? A 4.157 3.093 -12.734 1.000 1 A VAL 97.849 1
ATOM 873 C CA . VAL 110 110 ? A 3.360 2.141 -11.973 1.000 1 A VAL 98.225 1
ATOM 874 C C . VAL 110 110 ? A 2.548 2.918 -10.945 1.000 1 A VAL 98.451 1
ATOM 875 O O . VAL 110 110 ? A 3.112 3.707 -10.175 1.000 1 A VAL 98.374 1
ATOM 876 C CB . VAL 110 110 ? A 4.240 1.108 -11.250 1.000 1 A VAL 97.961 1
ATOM 877 C CG1 . VAL 110 110 ? A 5.153 0.398 -12.239 1.000 1 A VAL 97.513 1
ATOM 878 C CG2 . VAL 110 110 ? A 3.386 0.114 -10.478 1.000 1 A VAL 97.839 1
ATOM 879 N N . PRO 111 111 ? A 1.218 2.695 -10.873 1.000 1 A PRO 98.680 1
ATOM 880 C CA . PRO 111 111 ? A 0.413 3.392 -9.881 1.000 1 A PRO 98.760 1
ATOM 881 C C . PRO 111 111 ? A 0.874 3.050 -8.468 1.000 1 A PRO 98.824 1
ATOM 882 O O . PRO 111 111 ? A 0.942 1.882 -8.075 1.000 1 A PRO 98.807 1
ATOM 883 C CB . PRO 111 111 ? A -1.006 2.899 -10.144 1.000 1 A PRO 98.706 1
ATOM 884 C CG . PRO 111 111 ? A -0.965 2.451 -11.556 1.000 1 A PRO 98.526 1
ATOM 885 C CD . PRO 111 111 ? A 0.389 1.871 -11.750 1.000 1 A PRO 98.595 1
ATOM 886 N N . MET 112 112 ? A 1.247 4.099 -7.703 1.000 1 A MET 98.742 1
ATOM 887 C CA . MET 112 112 ? A 1.699 3.944 -6.322 1.000 1 A MET 98.765 1
ATOM 888 C C . MET 112 112 ? A 1.166 5.106 -5.508 1.000 1 A MET 98.849 1
ATOM 889 O O . MET 112 112 ? A 0.889 6.166 -6.031 1.000 1 A MET 98.723 1
ATOM 890 C CB . MET 112 112 ? A 3.227 3.975 -6.212 1.000 1 A MET 98.276 1
ATOM 891 C CG . MET 112 112 ? A 3.967 2.950 -7.006 1.000 1 A MET 91.792 1
ATOM 892 S SD . MET 112 112 ? A 5.703 2.990 -6.504 1.000 1 A MET 92.919 1
ATOM 893 C CE . MET 112 112 ? A 6.495 2.342 -7.962 1.000 1 A MET 83.340 1
ATOM 894 N N . VAL 113 113 ? A 1.045 4.882 -4.179 1.000 1 A VAL 98.957 1
ATOM 895 C CA . VAL 113 113 ? A 0.760 5.941 -3.214 1.000 1 A VAL 98.975 1
ATOM 896 C C . VAL 113 113 ? A 1.742 5.764 -2.059 1.000 1 A VAL 98.981 1
ATOM 897 O O . VAL 113 113 ? A 1.928 4.650 -1.579 1.000 1 A VAL 98.974 1
ATOM 898 C CB . VAL 113 113 ? A -0.683 5.885 -2.706 1.000 1 A VAL 98.969 1
ATOM 899 C CG1 . VAL 113 113 ? A -1.655 6.181 -3.841 1.000 1 A VAL 98.939 1
ATOM 900 C CG2 . VAL 113 113 ? A -0.917 6.845 -1.546 1.000 1 A VAL 98.942 1
ATOM 901 N N . LEU 114 114 ? A 2.371 6.856 -1.637 1.000 1 A LEU 98.977 1
ATOM 902 C CA . LEU 114 114 ? A 3.224 6.863 -0.448 1.000 1 A LEU 98.984 1
ATOM 903 C C . LEU 114 114 ? A 2.341 7.094 0.769 1.000 1 A LEU 98.987 1
ATOM 904 O O . LEU 114 114 ? A 1.550 8.046 0.807 1.000 1 A LEU 98.981 1
ATOM 905 C CB . LEU 114 114 ? A 4.293 7.951 -0.568 1.000 1 A LEU 98.973 1
ATOM 906 C CG . LEU 114 114 ? A 5.244 8.075 0.604 1.000 1 A LEU 98.925 1
ATOM 907 C CD1 . LEU 114 114 ? A 6.107 6.806 0.742 1.000 1 A LEU 98.895 1
ATOM 908 C CD2 . LEU 114 114 ? A 6.105 9.315 0.440 1.000 1 A LEU 98.884 1
ATOM 909 N N . VAL 115 115 ? A 2.470 6.217 1.754 1.000 1 A VAL 98.983 1
ATOM 910 C CA . VAL 115 115 ? A 1.643 6.274 2.955 1.000 1 A VAL 98.990 1
ATOM 911 C C . VAL 115 115 ? A 2.548 6.412 4.163 1.000 1 A VAL 98.991 1
ATOM 912 O O . VAL 115 115 ? A 3.406 5.562 4.403 1.000 1 A VAL 98.987 1
ATOM 913 C CB . VAL 115 115 ? A 0.772 5.020 3.072 1.000 1 A VAL 98.984 1
ATOM 914 C CG1 . VAL 115 115 ? A -0.206 4.947 1.909 1.000 1 A VAL 98.979 1
ATOM 915 C CG2 . VAL 115 115 ? A -0.008 5.019 4.393 1.000 1 A VAL 98.977 1
ATOM 916 N N . GLY 116 116 ? A 2.326 7.438 4.957 1.000 1 A GLY 98.983 1
ATOM 917 C CA . GLY 116 116 ? A 3.021 7.671 6.222 1.000 1 A GLY 98.977 1
ATOM 918 C C . GLY 116 116 ? A 2.051 7.327 7.345 1.000 1 A GLY 98.977 1
ATOM 919 O O . GLY 116 116 ? A 1.156 8.090 7.668 1.000 1 A GLY 98.953 1
ATOM 920 N N . ASN 117 117 ? A 2.244 6.143 7.937 1.000 1 A ASN 98.958 1
ATOM 921 C CA . ASN 117 117 ? A 1.289 5.606 8.902 1.000 1 A ASN 98.959 1
ATOM 922 C C . ASN 117 117 ? A 1.718 5.905 10.326 1.000 1 A ASN 98.942 1
ATOM 923 O O . ASN 117 117 ? A 2.865 6.297 10.580 1.000 1 A ASN 98.913 1
ATOM 924 C CB . ASN 117 117 ? A 1.128 4.109 8.672 1.000 1 A ASN 98.953 1
ATOM 925 C CG . ASN 117 117 ? A -0.000179 3.512 9.493 1.000 1 A ASN 98.938 1
ATOM 926 O OD1 . ASN 117 117 ? A -1.099 4.073 9.520 1.000 1 A ASN 98.701 1
ATOM 927 N ND2 . ASN 117 117 ? A 0.261 2.408 10.155 1.000 1 A ASN 98.704 1
ATOM 928 N N . LYS 118 118 ? A 0.788 5.696 11.255 1.000 1 A LYS 98.901 1
ATOM 929 C CA . LYS 118 118 ? A 0.962 5.935 12.685 1.000 1 A LYS 98.852 1
ATOM 930 C C . LYS 118 118 ? A 0.981 7.430 12.994 1.000 1 A LYS 98.861 1
ATOM 931 O O . LYS 118 118 ? A 1.708 7.885 13.874 1.000 1 A LYS 98.830 1
ATOM 932 C CB . LYS 118 118 ? A 2.163 5.209 13.300 1.000 1 A LYS 98.799 1
ATOM 933 C CG . LYS 118 118 ? A 2.236 3.730 12.950 1.000 1 A LYS 98.646 1
ATOM 934 C CD . LYS 118 118 ? A 3.233 2.995 13.819 1.000 1 A LYS 98.416 1
ATOM 935 C CE . LYS 118 118 ? A 3.404 1.580 13.306 1.000 1 A LYS 98.374 1
ATOM 936 N NZ . LYS 118 118 ? A 4.248 0.774 14.224 1.000 1 A LYS 98.328 1
ATOM 937 N N . SER 119 119 ? A 0.155 8.214 12.274 1.000 1 A SER 98.826 1
ATOM 938 C CA . SER 119 119 ? A 0.100 9.657 12.466 1.000 1 A SER 98.757 1
ATOM 939 C C . SER 119 119 ? A -0.426 10.044 13.847 1.000 1 A SER 98.740 1
ATOM 940 O O . SER 119 119 ? A -0.271 11.183 14.263 1.000 1 A SER 98.458 1
ATOM 941 C CB . SER 119 119 ? A -0.768 10.306 11.400 1.000 1 A SER 98.545 1
ATOM 942 O OG . SER 119 119 ? A -2.133 9.953 11.553 1.000 1 A SER 94.201 1
ATOM 943 N N . ASP 120 120 ? A -1.048 9.099 14.578 1.000 1 A ASP 98.841 1
ATOM 944 C CA . ASP 120 120 ? A -1.535 9.369 15.936 1.000 1 A ASP 98.809 1
ATOM 945 C C . ASP 120 120 ? A -0.402 9.441 16.949 1.000 1 A ASP 98.762 1
ATOM 946 O O . ASP 120 120 ? A -0.632 9.937 18.055 1.000 1 A ASP 98.583 1
ATOM 947 C CB . ASP 120 120 ? A -2.494 8.262 16.355 1.000 1 A ASP 98.806 1
ATOM 948 C CG . ASP 120 120 ? A -1.864 6.895 16.251 1.000 1 A ASP 98.843 1
ATOM 949 O OD1 . ASP 120 120 ? A -1.692 6.416 15.114 1.000 1 A ASP 98.624 1
ATOM 950 O OD2 . ASP 120 120 ? A -1.518 6.318 17.297 1.000 1 A ASP 98.511 1
ATOM 951 N N . LEU 121 121 ? A 0.808 8.950 16.598 1.000 1 A LEU 98.619 1
ATOM 952 C CA . LEU 121 121 ? A 1.888 8.899 17.587 1.000 1 A LEU 98.449 1
ATOM 953 C C . LEU 121 121 ? A 2.525 10.264 17.792 1.000 1 A LEU 98.331 1
ATOM 954 O O . LEU 121 121 ? A 2.583 11.084 16.861 1.000 1 A LEU 98.135 1
ATOM 955 C CB . LEU 121 121 ? A 2.956 7.894 17.152 1.000 1 A LEU 98.247 1
ATOM 956 C CG . LEU 121 121 ? A 2.533 6.429 17.156 1.000 1 A LEU 97.918 1
ATOM 957 C CD1 . LEU 121 121 ? A 2.028 6.046 18.534 1.000 1 A LEU 97.229 1
ATOM 958 C CD2 . LEU 121 121 ? A 3.677 5.533 16.731 1.000 1 A LEU 97.403 1
ATOM 959 N N . PRO 122 122 ? A 3.021 10.547 19.000 1.000 1 A PRO 98.040 1
ATOM 960 C CA . PRO 122 122 ? A 3.666 11.830 19.268 1.000 1 A PRO 97.404 1
ATOM 961 C C . PRO 122 122 ? A 5.149 11.872 18.896 1.000 1 A PRO 96.913 1
ATOM 962 O O . PRO 122 122 ? A 5.715 12.967 18.783 1.000 1 A PRO 94.087 1
ATOM 963 C CB . PRO 122 122 ? A 3.482 12.013 20.772 1.000 1 A PRO 96.239 1
ATOM 964 C CG . PRO 122 122 ? A 3.515 10.632 21.300 1.000 1 A PRO 94.921 1
ATOM 965 C CD . PRO 122 122 ? A 2.834 9.773 20.259 1.000 1 A PRO 97.122 1
ATOM 966 N N . SER 123 123 ? A 5.794 10.699 18.702 1.000 1 A SER 95.258 1
ATOM 967 C CA . SER 123 123 ? A 7.248 10.635 18.522 1.000 1 A SER 94.009 1
ATOM 968 C C . SER 123 123 ? A 7.619 10.608 17.041 1.000 1 A SER 94.838 1
ATOM 969 O O . SER 123 123 ? A 8.261 9.658 16.558 1.000 1 A SER 92.633 1
ATOM 970 C CB . SER 123 123 ? A 7.831 9.426 19.256 1.000 1 A SER 89.931 1
ATOM 971 O OG . SER 123 123 ? A 9.274 9.469 19.274 1.000 1 A SER 78.613 1
ATOM 972 N N . ARG 124 124 ? A 7.227 11.616 16.312 1.000 1 A ARG 97.257 1
ATOM 973 C CA . ARG 124 124 ? A 7.518 11.727 14.887 1.000 1 A ARG 97.530 1
ATOM 974 C C . ARG 124 124 ? A 9.006 11.896 14.632 1.000 1 A ARG 97.904 1
ATOM 975 O O . ARG 124 124 ? A 9.654 12.721 15.259 1.000 1 A ARG 97.074 1
ATOM 976 C CB . ARG 124 124 ? A 6.730 12.881 14.271 1.000 1 A ARG 96.863 1
ATOM 977 C CG . ARG 124 124 ? A 7.065 13.157 12.822 1.000 1 A ARG 96.430 1
ATOM 978 C CD . ARG 124 124 ? A 6.272 14.317 12.319 1.000 1 A ARG 96.100 1
ATOM 979 N NE . ARG 124 124 ? A 4.862 13.994 12.166 1.000 1 A ARG 96.004 1
ATOM 980 C CZ . ARG 124 124 ? A 4.344 13.406 11.114 1.000 1 A ARG 96.814 1
ATOM 981 N NH1 . ARG 124 124 ? A 5.118 13.053 10.086 1.000 1 A ARG 91.390 1
ATOM 982 N NH2 . ARG 124 124 ? A 3.031 13.158 11.065 1.000 1 A ARG 91.130 1
ATOM 983 N N . THR 125 125 ? A 9.558 11.118 13.684 1.000 1 A THR 98.654 1
ATOM 984 C CA . THR 125 125 ? A 10.930 11.262 13.210 1.000 1 A THR 98.657 1
ATOM 985 C C . THR 125 125 ? A 10.990 11.664 11.741 1.000 1 A THR 98.701 1
ATOM 986 O O . THR 125 125 ? A 12.047 12.083 11.264 1.000 1 A THR 98.406 1
ATOM 987 C CB . THR 125 125 ? A 11.728 9.966 13.413 1.000 1 A THR 98.571 1
ATOM 988 O OG1 . THR 125 125 ? A 11.162 8.910 12.647 1.000 1 A THR 98.302 1
ATOM 989 C CG2 . THR 125 125 ? A 11.787 9.591 14.879 1.000 1 A THR 98.169 1
ATOM 990 N N . VAL 126 126 ? A 9.892 11.483 10.994 1.000 1 A VAL 98.685 1
ATOM 991 C CA . VAL 126 126 ? A 9.838 11.795 9.560 1.000 1 A VAL 98.611 1
ATOM 992 C C . VAL 126 126 ? A 8.877 12.944 9.376 1.000 1 A VAL 98.432 1
ATOM 993 O O . VAL 126 126 ? A 7.663 12.779 9.591 1.000 1 A VAL 98.271 1
ATOM 994 C CB . VAL 126 126 ? A 9.414 10.565 8.730 1.000 1 A VAL 98.599 1
ATOM 995 C CG1 . VAL 126 126 ? A 10.300 9.370 9.047 1.000 1 A VAL 98.492 1
ATOM 996 C CG2 . VAL 126 126 ? A 9.426 10.890 7.254 1.000 1 A VAL 98.461 1
ATOM 997 N N . ASP 127 127 ? A 9.384 14.092 8.985 1.000 1 A ASP 98.181 1
ATOM 998 C CA . ASP 127 127 ? A 8.554 15.278 8.799 1.000 1 A ASP 97.777 1
ATOM 999 C C . ASP 127 127 ? A 7.604 15.066 7.629 1.000 1 A ASP 98.081 1
ATOM 1000 O O . ASP 127 127 ? A 7.973 14.485 6.602 1.000 1 A ASP 98.098 1
ATOM 1001 C CB . ASP 127 127 ? A 9.409 16.507 8.519 1.000 1 A ASP 96.468 1
ATOM 1002 C CG . ASP 127 127 ? A 10.227 16.948 9.718 1.000 1 A ASP 86.860 1
ATOM 1003 O OD1 . ASP 127 127 ? A 9.878 16.569 10.861 1.000 1 A ASP 82.945 1
ATOM 1004 O OD2 . ASP 127 127 ? A 11.219 17.674 9.498 1.000 1 A ASP 81.352 1
ATOM 1005 N N . THR 128 128 ? A 6.395 15.600 7.753 1.000 1 A THR 97.598 1
ATOM 1006 C CA . THR 128 128 ? A 5.464 15.582 6.642 1.000 1 A THR 97.732 1
ATOM 1007 C C . THR 128 128 ? A 6.100 16.171 5.399 1.000 1 A THR 98.175 1
ATOM 1008 O O . THR 128 128 ? A 5.931 15.660 4.285 1.000 1 A THR 98.176 1
ATOM 1009 C CB . THR 128 128 ? A 4.194 16.339 7.010 1.000 1 A THR 97.182 1
ATOM 1010 O OG1 . THR 128 128 ? A 3.515 15.648 8.066 1.000 1 A THR 96.259 1
ATOM 1011 C CG2 . THR 128 128 ? A 3.250 16.437 5.803 1.000 1 A THR 96.202 1
ATOM 1012 N N . LYS 129 129 ? A 6.872 17.259 5.577 1.000 1 A LYS 98.268 1
ATOM 1013 C CA . LYS 129 129 ? A 7.506 17.892 4.419 1.000 1 A LYS 98.226 1
ATOM 1014 C C . LYS 129 129 ? A 8.482 16.957 3.737 1.000 1 A LYS 98.368 1
ATOM 1015 O O . LYS 129 129 ? A 8.564 16.936 2.517 1.000 1 A LYS 98.481 1
ATOM 1016 C CB . LYS 129 129 ? A 8.195 19.183 4.844 1.000 1 A LYS 97.861 1
ATOM 1017 C CG . LYS 129 129 ? A 8.873 19.938 3.701 1.000 1 A LYS 88.490 1
ATOM 1018 C CD . LYS 129 129 ? A 9.578 21.179 4.176 1.000 1 A LYS 79.624 1
ATOM 1019 C CE . LYS 129 129 ? A 10.348 21.834 3.030 1.000 1 A LYS 77.435 1
ATOM 1020 N NZ . LYS 129 129 ? A 11.321 20.904 2.373 1.000 1 A LYS 67.043 1
ATOM 1021 N N . GLN 130 130 ? A 9.262 16.167 4.523 1.000 1 A GLN 97.873 1
ATOM 1022 C CA . GLN 130 130 ? A 10.185 15.219 3.911 1.000 1 A GLN 97.806 1
ATOM 1023 C C . GLN 130 130 ? A 9.457 14.229 3.023 1.000 1 A GLN 98.266 1
ATOM 1024 O O . GLN 130 130 ? A 9.886 13.930 1.904 1.000 1 A GLN 98.339 1
ATOM 1025 C CB . GLN 130 130 ? A 10.956 14.423 4.975 1.000 1 A GLN 97.103 1
ATOM 1026 C CG . GLN 130 130 ? A 11.848 15.248 5.884 1.000 1 A GLN 87.198 1
ATOM 1027 C CD . GLN 130 130 ? A 12.511 14.324 6.870 1.000 1 A GLN 80.906 1
ATOM 1028 O OE1 . GLN 130 130 ? A 12.096 14.255 8.032 1.000 1 A GLN 81.376 1
ATOM 1029 N NE2 . GLN 130 130 ? A 13.533 13.607 6.426 1.000 1 A GLN 76.780 1
ATOM 1030 N N . ALA 131 131 ? A 8.316 13.708 3.514 1.000 1 A ALA 98.743 1
ATOM 1031 C CA . ALA 131 131 ? A 7.569 12.731 2.742 1.000 1 A ALA 98.825 1
ATOM 1032 C C . ALA 131 131 ? A 6.892 13.378 1.544 1.000 1 A ALA 98.879 1
ATOM 1033 O O . ALA 131 131 ? A 6.803 12.778 0.470 1.000 1 A ALA 98.870 1
ATOM 1034 C CB . ALA 131 131 ? A 6.560 12.023 3.645 1.000 1 A ALA 98.766 1
ATOM 1035 N N . GLN 132 132 ? A 6.364 14.599 1.740 1.000 1 A GLN 98.838 1
ATOM 1036 C CA . GLN 132 132 ? A 5.792 15.298 0.590 1.000 1 A GLN 98.831 1
ATOM 1037 C C . GLN 132 132 ? A 6.840 15.528 -0.496 1.000 1 A GLN 98.845 1
ATOM 1038 O O . GLN 132 132 ? A 6.538 15.357 -1.686 1.000 1 A GLN 98.805 1
ATOM 1039 C CB . GLN 132 132 ? A 5.236 16.651 1.032 1.000 1 A GLN 98.716 1
ATOM 1040 C CG . GLN 132 132 ? A 3.968 16.575 1.864 1.000 1 A GLN 97.609 1
ATOM 1041 C CD . GLN 132 132 ? A 3.589 17.916 2.453 1.000 1 A GLN 97.255 1
ATOM 1042 O OE1 . GLN 132 132 ? A 4.418 18.834 2.566 1.000 1 A GLN 95.973 1
ATOM 1043 N NE2 . GLN 132 132 ? A 2.317 18.059 2.836 1.000 1 A GLN 94.109 1
ATOM 1044 N N . ASP 133 133 ? A 8.070 15.866 -0.083 1.000 1 A ASP 98.826 1
ATOM 1045 C CA . ASP 133 133 ? A 9.118 16.089 -1.092 1.000 1 A ASP 98.776 1
ATOM 1046 C C . ASP 133 133 ? A 9.486 14.790 -1.800 1.000 1 A ASP 98.786 1
ATOM 1047 O O . ASP 133 133 ? A 9.716 14.789 -3.012 1.000 1 A ASP 98.690 1
ATOM 1048 C CB . ASP 133 133 ? A 10.348 16.704 -0.412 1.000 1 A ASP 98.621 1
ATOM 1049 C CG . ASP 133 133 ? A 10.149 18.170 -0.015 1.000 1 A ASP 97.926 1
ATOM 1050 O OD1 . ASP 133 133 ? A 9.152 18.790 -0.459 1.000 1 A ASP 96.565 1
ATOM 1051 O OD2 . ASP 133 133 ? A 10.979 18.697 0.745 1.000 1 A ASP 96.113 1
ATOM 1052 N N . LEU 134 134 ? A 9.527 13.668 -1.071 1.000 1 A LEU 98.781 1
ATOM 1053 C CA . LEU 134 134 ? A 9.839 12.386 -1.704 1.000 1 A LEU 98.779 1
ATOM 1054 C C . LEU 134 134 ? A 8.749 12.002 -2.689 1.000 1 A LEU 98.813 1
ATOM 1055 O O . LEU 134 134 ? A 9.014 11.630 -3.825 1.000 1 A LEU 98.771 1
ATOM 1056 C CB . LEU 134 134 ? A 10.006 11.299 -0.662 1.000 1 A LEU 98.733 1
ATOM 1057 C CG . LEU 134 134 ? A 10.424 9.950 -1.250 1.000 1 A LEU 98.485 1
ATOM 1058 C CD1 . LEU 134 134 ? A 11.860 10.021 -1.762 1.000 1 A LEU 98.085 1
ATOM 1059 C CD2 . LEU 134 134 ? A 10.267 8.849 -0.200 1.000 1 A LEU 98.136 1
ATOM 1060 N N . ALA 135 135 ? A 7.481 12.085 -2.257 1.000 1 A ALA 98.835 1
ATOM 1061 C CA . ALA 135 135 ? A 6.392 11.736 -3.151 1.000 1 A ALA 98.820 1
ATOM 1062 C C . ALA 135 135 ? A 6.366 12.619 -4.379 1.000 1 A ALA 98.767 1
ATOM 1063 O O . ALA 135 135 ? A 6.117 12.146 -5.494 1.000 1 A ALA 98.703 1
ATOM 1064 C CB . ALA 135 135 ? A 5.063 11.823 -2.403 1.000 1 A ALA 98.798 1
ATOM 1065 N N . ARG 136 136 ? A 6.642 13.918 -4.186 1.000 1 A ARG 98.714 1
ATOM 1066 C CA . ARG 136 136 ? A 6.706 14.828 -5.304 1.000 1 A ARG 98.533 1
ATOM 1067 C C . ARG 136 136 ? A 7.800 14.414 -6.296 1.000 1 A ARG 98.403 1
ATOM 1068 O O . ARG 136 136 ? A 7.576 14.464 -7.514 1.000 1 A ARG 97.985 1
ATOM 1069 C CB . ARG 136 136 ? A 6.929 16.272 -4.823 1.000 1 A ARG 98.362 1
ATOM 1070 C CG . ARG 136 136 ? A 6.960 17.311 -5.926 1.000 1 A ARG 93.000 1
ATOM 1071 C CD . ARG 136 136 ? A 7.154 18.700 -5.363 1.000 1 A ARG 89.291 1
ATOM 1072 N NE . ARG 136 136 ? A 8.293 18.682 -4.405 1.000 1 A ARG 80.666 1
ATOM 1073 C CZ . ARG 136 136 ? A 9.569 18.737 -4.736 1.000 1 A ARG 73.473 1
ATOM 1074 N NH1 . ARG 136 136 ? A 10.491 18.716 -3.816 1.000 1 A ARG 70.022 1
ATOM 1075 N NH2 . ARG 136 136 ? A 9.939 18.791 -6.036 1.000 1 A ARG 64.447 1
ATOM 1076 N N . SER 137 137 ? A 8.981 13.980 -5.797 1.000 1 A SER 98.462 1
ATOM 1077 C CA . SER 137 137 ? A 10.027 13.534 -6.687 1.000 1 A SER 98.097 1
ATOM 1078 C C . SER 137 137 ? A 9.613 12.304 -7.475 1.000 1 A SER 97.981 1
ATOM 1079 O O . SER 137 137 ? A 10.092 12.088 -8.590 1.000 1 A SER 97.330 1
ATOM 1080 C CB . SER 137 137 ? A 11.310 13.253 -5.913 1.000 1 A SER 97.440 1
ATOM 1081 O OG . SER 137 137 ? A 11.257 12.003 -5.248 1.000 1 A SER 96.066 1
ATOM 1082 N N . TYR 138 138 ? A 8.739 11.459 -6.892 1.000 1 A TYR 97.903 1
ATOM 1083 C CA . TYR 138 138 ? A 8.234 10.277 -7.587 1.000 1 A TYR 97.719 1
ATOM 1084 C C . TYR 138 138 ? A 7.038 10.577 -8.472 1.000 1 A TYR 97.527 1
ATOM 1085 O O . TYR 138 138 ? A 6.671 9.760 -9.314 1.000 1 A TYR 97.124 1
ATOM 1086 C CB . TYR 138 138 ? A 7.821 9.208 -6.583 1.000 1 A TYR 97.563 1
ATOM 1087 C CG . TYR 138 138 ? A 8.941 8.616 -5.745 1.000 1 A TYR 97.764 1
ATOM 1088 C CD1 . TYR 138 138 ? A 10.257 8.670 -6.154 1.000 1 A TYR 97.306 1
ATOM 1089 C CD2 . TYR 138 138 ? A 8.640 7.974 -4.562 1.000 1 A TYR 97.354 1
ATOM 1090 C CE1 . TYR 138 138 ? A 11.261 8.116 -5.394 1.000 1 A TYR 96.933 1
ATOM 1091 C CE2 . TYR 138 138 ? A 9.633 7.402 -3.783 1.000 1 A TYR 96.667 1
ATOM 1092 C CZ . TYR 138 138 ? A 10.953 7.465 -4.207 1.000 1 A TYR 97.057 1
ATOM 1093 O OH . TYR 138 138 ? A 11.958 6.912 -3.467 1.000 1 A TYR 95.799 1
ATOM 1094 N N . GLY 139 139 ? A 6.388 11.739 -8.287 1.000 1 A GLY 97.962 1
ATOM 1095 C CA . GLY 139 139 ? A 5.168 12.065 -9.003 1.000 1 A GLY 97.726 1
ATOM 1096 C C . GLY 139 139 ? A 3.996 11.208 -8.548 1.000 1 A GLY 98.052 1
ATOM 1097 O O . GLY 139 139 ? A 3.213 10.778 -9.398 1.000 1 A GLY 97.424 1
ATOM 1098 N N . ILE 140 140 ? A 3.896 10.958 -7.246 1.000 1 A ILE 98.423 1
ATOM 1099 C CA . ILE 140 140 ? A 2.831 10.129 -6.715 1.000 1 A ILE 98.560 1
ATOM 1100 C C . ILE 140 140 ? A 2.198 10.840 -5.511 1.000 1 A ILE 98.759 1
ATOM 1101 O O . ILE 140 140 ? A 2.800 11.721 -4.907 1.000 1 A ILE 98.795 1
ATOM 1102 C CB . ILE 140 140 ? A 3.341 8.728 -6.302 1.000 1 A ILE 98.464 1
ATOM 1103 C CG1 . ILE 140 140 ? A 4.269 8.828 -5.085 1.000 1 A ILE 98.378 1
ATOM 1104 C CG2 . ILE 140 140 ? A 4.019 8.043 -7.483 1.000 1 A ILE 98.433 1
ATOM 1105 C CD1 . ILE 140 140 ? A 4.758 7.492 -4.592 1.000 1 A ILE 98.099 1
ATOM 1106 N N . PRO 141 141 ? A 0.975 10.450 -5.169 1.000 1 A PRO 98.884 1
ATOM 1107 C CA . PRO 141 141 ? A 0.329 11.021 -3.972 1.000 1 A PRO 98.906 1
ATOM 1108 C C . PRO 141 141 ? A 0.982 10.556 -2.673 1.000 1 A PRO 98.935 1
ATOM 1109 O O . PRO 141 141 ? A 1.546 9.454 -2.602 1.000 1 A PRO 98.929 1
ATOM 1110 C CB . PRO 141 141 ? A -1.111 10.526 -4.050 1.000 1 A PRO 98.866 1
ATOM 1111 C CG . PRO 141 141 ? A -1.297 10.068 -5.467 1.000 1 A PRO 98.754 1
ATOM 1112 C CD . PRO 141 141 ? A 0.060 9.582 -5.889 1.000 1 A PRO 98.841 1
ATOM 1113 N N . PHE 142 142 ? A 0.896 11.419 -1.654 1.000 1 A PHE 98.964 1
ATOM 1114 C CA . PHE 142 142 ? A 1.307 11.088 -0.287 1.000 1 A PHE 98.968 1
ATOM 1115 C C . PHE 142 142 ? A 0.114 11.310 0.640 1.000 1 A PHE 98.959 1
ATOM 1116 O O . PHE 142 142 ? A -0.531 12.368 0.575 1.000 1 A PHE 98.910 1
ATOM 1117 C CB . PHE 142 142 ? A 2.473 11.975 0.145 1.000 1 A PHE 98.950 1
ATOM 1118 C CG . PHE 142 142 ? A 2.742 11.892 1.617 1.000 1 A PHE 98.942 1
ATOM 1119 C CD1 . PHE 142 142 ? A 3.100 10.695 2.201 1.000 1 A PHE 98.927 1
ATOM 1120 C CD2 . PHE 142 142 ? A 2.628 13.026 2.418 1.000 1 A PHE 98.903 1
ATOM 1121 C CE1 . PHE 142 142 ? A 3.347 10.609 3.553 1.000 1 A PHE 98.866 1
ATOM 1122 C CE2 . PHE 142 142 ? A 2.863 12.946 3.779 1.000 1 A PHE 98.809 1
ATOM 1123 C CZ . PHE 142 142 ? A 3.220 11.736 4.362 1.000 1 A PHE 98.820 1
ATOM 1124 N N . ILE 143 143 ? A -0.169 10.308 1.459 1.000 1 A ILE 98.968 1
ATOM 1125 C CA . ILE 143 143 ? A -1.274 10.393 2.419 1.000 1 A ILE 98.962 1
ATOM 1126 C C . ILE 143 143 ? A -0.739 9.955 3.779 1.000 1 A ILE 98.965 1
ATOM 1127 O O . ILE 143 143 ? A -0.118 8.884 3.901 1.000 1 A ILE 98.952 1
ATOM 1128 C CB . ILE 143 143 ? A -2.417 9.459 2.002 1.000 1 A ILE 98.923 1
ATOM 1129 C CG1 . ILE 143 143 ? A -2.986 9.862 0.641 1.000 1 A ILE 98.491 1
ATOM 1130 C CG2 . ILE 143 143 ? A -3.524 9.490 3.064 1.000 1 A ILE 98.672 1
ATOM 1131 C CD1 . ILE 143 143 ? A -3.637 11.241 0.594 1.000 1 A ILE 90.634 1
ATOM 1132 N N . GLU 144 144 ? A -0.980 10.746 4.831 1.000 1 A GLU 98.904 1
ATOM 1133 C CA . GLU 144 144 ? A -0.683 10.351 6.188 1.000 1 A GLU 98.873 1
ATOM 1134 C C . GLU 144 144 ? A -1.899 9.623 6.748 1.000 1 A GLU 98.900 1
ATOM 1135 O O . GLU 144 144 ? A -3.045 10.050 6.555 1.000 1 A GLU 98.760 1
ATOM 1136 C CB . GLU 144 144 ? A -0.312 11.519 7.081 1.000 1 A GLU 98.480 1
ATOM 1137 C CG . GLU 144 144 ? A 1.141 11.979 6.895 1.000 1 A GLU 95.112 1
ATOM 1138 C CD . GLU 144 144 ? A 1.645 12.851 8.011 1.000 1 A GLU 93.085 1
ATOM 1139 O OE1 . GLU 144 144 ? A 0.833 13.259 8.875 1.000 1 A GLU 87.172 1
ATOM 1140 O OE2 . GLU 144 144 ? A 2.862 13.107 8.048 1.000 1 A GLU 84.771 1
ATOM 1141 N N . THR 145 145 ? A -1.643 8.506 7.459 1.000 1 A THR 98.980 1
ATOM 1142 C CA . THR 145 145 ? A -2.713 7.655 7.968 1.000 1 A THR 98.985 1
ATOM 1143 C C . THR 145 145 ? A -2.448 7.289 9.414 1.000 1 A THR 98.982 1
ATOM 1144 O O . THR 145 145 ? A -1.318 7.327 9.905 1.000 1 A THR 98.969 1
ATOM 1145 C CB . THR 145 145 ? A -2.862 6.369 7.148 1.000 1 A THR 98.989 1
ATOM 1146 O OG1 . THR 145 145 ? A -1.652 5.591 7.297 1.000 1 A THR 98.975 1
ATOM 1147 C CG2 . THR 145 145 ? A -3.081 6.655 5.679 1.000 1 A THR 98.983 1
ATOM 1148 N N . SER 146 146 ? A -3.510 6.903 10.090 1.000 1 A SER 98.935 1
ATOM 1149 C CA . SER 146 146 ? A -3.388 6.198 11.348 1.000 1 A SER 98.925 1
ATOM 1150 C C . SER 146 146 ? A -4.329 5.005 11.261 1.000 1 A SER 98.912 1
ATOM 1151 O O . SER 146 146 ? A -5.567 5.166 11.163 1.000 1 A SER 98.876 1
ATOM 1152 C CB . SER 146 146 ? A -3.791 7.043 12.546 1.000 1 A SER 98.898 1
ATOM 1153 O OG . SER 146 146 ? A -3.891 6.230 13.714 1.000 1 A SER 98.854 1
ATOM 1154 N N . ALA 147 147 ? A -3.778 3.772 11.275 1.000 1 A ALA 98.728 1
ATOM 1155 C CA . ALA 147 147 ? A -4.625 2.592 11.370 1.000 1 A ALA 98.609 1
ATOM 1156 C C . ALA 147 147 ? A -5.326 2.534 12.710 1.000 1 A ALA 98.598 1
ATOM 1157 O O . ALA 147 147 ? A -6.357 1.861 12.834 1.000 1 A ALA 98.468 1
ATOM 1158 C CB . ALA 147 147 ? A -3.815 1.319 11.136 1.000 1 A ALA 98.374 1
ATOM 1159 N N . LYS 148 148 ? A -4.774 3.233 13.736 1.000 1 A LYS 98.530 1
ATOM 1160 C CA . LYS 148 148 ? A -5.380 3.203 15.048 1.000 1 A LYS 98.520 1
ATOM 1161 C C . LYS 148 148 ? A -6.674 4.025 15.081 1.000 1 A LYS 98.565 1
ATOM 1162 O O . LYS 148 148 ? A -7.695 3.529 15.543 1.000 1 A LYS 98.422 1
ATOM 1163 C CB . LYS 148 148 ? A -4.413 3.714 16.101 1.000 1 A LYS 98.291 1
ATOM 1164 C CG . LYS 148 148 ? A -4.952 3.653 17.508 1.000 1 A LYS 97.892 1
ATOM 1165 C CD . LYS 148 148 ? A -3.855 4.058 18.489 1.000 1 A LYS 97.101 1
ATOM 1166 C CE . LYS 148 148 ? A -4.348 4.012 19.920 1.000 1 A LYS 95.414 1
ATOM 1167 N NZ . LYS 148 148 ? A -3.275 4.400 20.862 1.000 1 A LYS 91.788 1
ATOM 1168 N N . THR 149 149 ? A -6.633 5.253 14.559 1.000 1 A THR 98.703 1
ATOM 1169 C CA . THR 149 149 ? A -7.820 6.111 14.547 1.000 1 A THR 98.689 1
ATOM 1170 C C . THR 149 149 ? A -8.629 6.023 13.275 1.000 1 A THR 98.708 1
ATOM 1171 O O . THR 149 149 ? A -9.729 6.553 13.192 1.000 1 A THR 98.629 1
ATOM 1172 C CB . THR 149 149 ? A -7.409 7.578 14.738 1.000 1 A THR 98.635 1
ATOM 1173 O OG1 . THR 149 149 ? A -6.688 8.041 13.578 1.000 1 A THR 98.527 1
ATOM 1174 C CG2 . THR 149 149 ? A -6.557 7.732 15.963 1.000 1 A THR 98.333 1
ATOM 1175 N N . ARG 150 150 ? A -8.083 5.364 12.236 1.000 1 A ARG 98.560 1
ATOM 1176 C CA . ARG 150 150 ? A -8.651 5.220 10.908 1.000 1 A ARG 98.536 1
ATOM 1177 C C . ARG 150 150 ? A -8.523 6.493 10.079 1.000 1 A ARG 98.624 1
ATOM 1178 O O . ARG 150 150 ? A -9.062 6.571 8.978 1.000 1 A ARG 98.548 1
ATOM 1179 C CB . ARG 150 150 ? A -10.077 4.677 10.899 1.000 1 A ARG 98.165 1
ATOM 1180 C CG . ARG 150 150 ? A -10.431 3.939 9.629 1.000 1 A ARG 97.450 1
ATOM 1181 C CD . ARG 150 150 ? A -11.743 3.149 9.756 1.000 1 A ARG 97.012 1
ATOM 1182 N NE . ARG 150 150 ? A -11.886 2.208 8.660 1.000 1 A ARG 96.695 1
ATOM 1183 C CZ . ARG 150 150 ? A -12.293 2.568 7.444 1.000 1 A ARG 96.476 1
ATOM 1184 N NH1 . ARG 150 150 ? A -12.647 3.813 7.157 1.000 1 A ARG 93.356 1
ATOM 1185 N NH2 . ARG 150 150 ? A -12.346 1.646 6.494 1.000 1 A ARG 93.821 1
ATOM 1186 N N . GLN 151 151 ? A -7.807 7.522 10.595 1.000 1 A GLN 98.760 1
ATOM 1187 C CA . GLN 151 151 ? A -7.572 8.711 9.815 1.000 1 A GLN 98.749 1
ATOM 1188 C C . GLN 151 151 ? A -6.808 8.365 8.525 1.000 1 A GLN 98.852 1
ATOM 1189 O O . GLN 151 151 ? A -5.784 7.701 8.567 1.000 1 A GLN 98.801 1
ATOM 1190 C CB . GLN 151 151 ? A -6.791 9.763 10.610 1.000 1 A GLN 98.448 1
ATOM 1191 C CG . GLN 151 151 ? A -6.491 11.044 9.854 1.000 1 A GLN 93.966 1
ATOM 1192 C CD . GLN 151 151 ? A -5.604 11.984 10.637 1.000 1 A GLN 83.812 1
ATOM 1193 O OE1 . GLN 151 151 ? A -4.872 11.554 11.550 1.000 1 A GLN 74.800 1
ATOM 1194 N NE2 . GLN 151 151 ? A -5.639 13.264 10.283 1.000 1 A GLN 75.375 1
ATOM 1195 N N . GLY 152 152 ? A -7.338 8.790 7.384 1.000 1 A GLY 98.938 1
ATOM 1196 C CA . GLY 152 152 ? A -6.654 8.647 6.114 1.000 1 A GLY 98.941 1
ATOM 1197 C C . GLY 152 152 ? A -6.687 7.261 5.482 1.000 1 A GLY 98.957 1
ATOM 1198 O O . GLY 152 152 ? A -6.166 7.090 4.376 1.000 1 A GLY 98.934 1
ATOM 1199 N N . VAL 153 153 ? A -7.283 6.276 6.147 1.000 1 A VAL 98.923 1
ATOM 1200 C CA . VAL 153 153 ? A -7.214 4.906 5.639 1.000 1 A VAL 98.924 1
ATOM 1201 C C . VAL 153 153 ? A -7.957 4.774 4.316 1.000 1 A VAL 98.924 1
ATOM 1202 O O . VAL 153 153 ? A -7.416 4.281 3.327 1.000 1 A VAL 98.918 1
ATOM 1203 C CB . VAL 153 153 ? A -7.706 3.901 6.674 1.000 1 A VAL 98.874 1
ATOM 1204 C CG1 . VAL 153 153 ? A -6.778 3.921 7.909 1.000 1 A VAL 98.833 1
ATOM 1205 C CG2 . VAL 153 153 ? A -7.790 2.501 6.103 1.000 1 A VAL 98.795 1
ATOM 1206 N N . ASP 154 154 ? A -9.238 5.184 4.306 1.000 1 A ASP 98.843 1
ATOM 1207 C CA . ASP 154 154 ? A -9.981 5.138 3.042 1.000 1 A ASP 98.743 1
ATOM 1208 C C . ASP 154 154 ? A -9.312 6.001 1.994 1.000 1 A ASP 98.759 1
ATOM 1209 O O . ASP 154 154 ? A -9.253 5.621 0.819 1.000 1 A ASP 98.699 1
ATOM 1210 C CB . ASP 154 154 ? A -11.439 5.587 3.230 1.000 1 A ASP 98.354 1
ATOM 1211 C CG . ASP 154 154 ? A -12.267 4.575 4.012 1.000 1 A ASP 97.849 1
ATOM 1212 O OD1 . ASP 154 154 ? A -11.927 3.377 3.996 1.000 1 A ASP 96.858 1
ATOM 1213 O OD2 . ASP 154 154 ? A -13.261 5.007 4.621 1.000 1 A ASP 95.843 1
ATOM 1214 N N . ASP 155 155 ? A -8.778 7.163 2.413 1.000 1 A ASP 98.832 1
ATOM 1215 C CA . ASP 155 155 ? A -8.144 8.069 1.450 1.000 1 A ASP 98.841 1
ATOM 1216 C C . ASP 155 155 ? A -6.955 7.405 0.781 1.000 1 A ASP 98.887 1
ATOM 1217 O O . ASP 155 155 ? A -6.769 7.517 -0.412 1.000 1 A ASP 98.865 1
ATOM 1218 C CB . ASP 155 155 ? A -7.709 9.373 2.172 1.000 1 A ASP 98.696 1
ATOM 1219 C CG . ASP 155 155 ? A -7.415 10.503 1.221 1.000 1 A ASP 94.242 1
ATOM 1220 O OD1 . ASP 155 155 ? A -7.794 10.407 0.035 1.000 1 A ASP 93.665 1
ATOM 1221 O OD2 . ASP 155 155 ? A -6.799 11.496 1.652 1.000 1 A ASP 92.738 1
ATOM 1222 N N . ALA 156 156 ? A -6.141 6.649 1.556 1.000 1 A ALA 98.907 1
ATOM 1223 C CA . ALA 156 156 ? A -4.961 6.003 0.998 1.000 1 A ALA 98.925 1
ATOM 1224 C C . ALA 156 156 ? A -5.363 4.975 -0.054 1.000 1 A ALA 98.924 1
ATOM 1225 O O . ALA 156 156 ? A -4.843 4.943 -1.161 1.000 1 A ALA 98.910 1
ATOM 1226 C CB . ALA 156 156 ? A -4.125 5.366 2.099 1.000 1 A ALA 98.919 1
ATOM 1227 N N . PHE 157 157 ? A -6.297 4.063 0.303 1.000 1 A PHE 98.900 1
ATOM 1228 C CA . PHE 157 157 ? A -6.686 3.041 -0.650 1.000 1 A PHE 98.875 1
ATOM 1229 C C . PHE 157 157 ? A -7.483 3.607 -1.820 1.000 1 A PHE 98.840 1
ATOM 1230 O O . PHE 157 157 ? A -7.284 3.179 -2.968 1.000 1 A PHE 98.804 1
ATOM 1231 C CB . PHE 157 157 ? A -7.477 1.932 0.057 1.000 1 A PHE 98.840 1
ATOM 1232 C CG . PHE 157 157 ? A -6.634 1.033 0.918 1.000 1 A PHE 98.860 1
ATOM 1233 C CD1 . PHE 157 157 ? A -6.019 -0.087 0.368 1.000 1 A PHE 98.828 1
ATOM 1234 C CD2 . PHE 157 157 ? A -6.454 1.309 2.262 1.000 1 A PHE 98.808 1
ATOM 1235 C CE1 . PHE 157 157 ? A -5.238 -0.913 1.146 1.000 1 A PHE 98.752 1
ATOM 1236 C CE2 . PHE 157 157 ? A -5.668 0.491 3.035 1.000 1 A PHE 98.730 1
ATOM 1237 C CZ . PHE 157 157 ? A -5.072 -0.613 2.484 1.000 1 A PHE 98.759 1
ATOM 1238 N N . TYR 158 158 ? A -8.382 4.554 -1.540 1.000 1 A TYR 98.815 1
ATOM 1239 C CA . TYR 158 158 ? A -9.194 5.110 -2.623 1.000 1 A TYR 98.745 1
ATOM 1240 C C . TYR 158 158 ? A -8.327 5.953 -3.568 1.000 1 A TYR 98.756 1
ATOM 1241 O O . TYR 158 158 ? A -8.547 5.954 -4.778 1.000 1 A TYR 98.692 1
ATOM 1242 C CB . TYR 158 158 ? A -10.338 5.952 -2.071 1.000 1 A TYR 98.567 1
ATOM 1243 C CG . TYR 158 158 ? A -11.423 5.203 -1.333 1.000 1 A TYR 98.310 1
ATOM 1244 C CD1 . TYR 158 158 ? A -11.281 3.863 -1.000 1.000 1 A TYR 97.855 1
ATOM 1245 C CD2 . TYR 158 158 ? A -12.597 5.864 -0.976 1.000 1 A TYR 97.849 1
ATOM 1246 C CE1 . TYR 158 158 ? A -12.296 3.182 -0.329 1.000 1 A TYR 97.279 1
ATOM 1247 C CE2 . TYR 158 158 ? A -13.603 5.191 -0.288 1.000 1 A TYR 96.969 1
ATOM 1248 C CZ . TYR 158 158 ? A -13.441 3.866 0.019 1.000 1 A TYR 97.193 1
ATOM 1249 O OH . TYR 158 158 ? A -14.441 3.198 0.677 1.000 1 A TYR 96.230 1
ATOM 1250 N N . THR 159 159 ? A -7.301 6.669 -3.021 1.000 1 A THR 98.795 1
ATOM 1251 C CA . THR 159 159 ? A -6.397 7.417 -3.871 1.000 1 A THR 98.814 1
ATOM 1252 C C . THR 159 159 ? A -5.637 6.459 -4.796 1.000 1 A THR 98.811 1
ATOM 1253 O O . THR 159 159 ? A -5.423 6.747 -5.955 1.000 1 A THR 98.786 1
ATOM 1254 C CB . THR 159 159 ? A -5.453 8.249 -2.997 1.000 1 A THR 98.832 1
ATOM 1255 O OG1 . THR 159 159 ? A -6.205 9.247 -2.302 1.000 1 A THR 98.766 1
ATOM 1256 C CG2 . THR 159 159 ? A -4.391 8.944 -3.860 1.000 1 A THR 98.764 1
ATOM 1257 N N . LEU 160 160 ? A -5.212 5.304 -4.266 1.000 1 A LEU 98.857 1
ATOM 1258 C CA . LEU 160 160 ? A -4.543 4.326 -5.109 1.000 1 A LEU 98.869 1
ATOM 1259 C C . LEU 160 160 ? A -5.450 3.830 -6.230 1.000 1 A LEU 98.833 1
ATOM 1260 O O . LEU 160 160 ? A -4.991 3.662 -7.377 1.000 1 A LEU 98.823 1
ATOM 1261 C CB . LEU 160 160 ? A -4.038 3.157 -4.279 1.000 1 A LEU 98.881 1
ATOM 1262 C CG . LEU 160 160 ? A -3.259 2.095 -5.056 1.000 1 A LEU 98.888 1
ATOM 1263 C CD1 . LEU 160 160 ? A -2.078 2.715 -5.786 1.000 1 A LEU 98.882 1
ATOM 1264 C CD2 . LEU 160 160 ? A -2.791 0.996 -4.132 1.000 1 A LEU 98.887 1
ATOM 1265 N N . VAL 161 161 ? A -6.709 3.585 -5.906 1.000 1 A VAL 98.736 1
ATOM 1266 C CA . VAL 161 161 ? A -7.671 3.194 -6.949 1.000 1 A VAL 98.616 1
ATOM 1267 C C . VAL 161 161 ? A -7.744 4.269 -8.037 1.000 1 A VAL 98.582 1
ATOM 1268 O O . VAL 161 161 ? A -7.730 3.964 -9.232 1.000 1 A VAL 98.530 1
ATOM 1269 C CB . VAL 161 161 ? A -9.044 2.890 -6.360 1.000 1 A VAL 98.426 1
ATOM 1270 C CG1 . VAL 161 161 ? A -8.976 1.605 -5.548 1.000 1 A VAL 98.445 1
ATOM 1271 C CG2 . VAL 161 161 ? A -10.109 2.801 -7.443 1.000 1 A VAL 98.182 1
ATOM 1272 N N . ARG 162 162 ? A -7.802 5.541 -7.586 1.000 1 A ARG 98.409 1
ATOM 1273 C CA . ARG 162 162 ? A -7.878 6.629 -8.561 1.000 1 A ARG 98.281 1
ATOM 1274 C C . ARG 162 162 ? A -6.589 6.685 -9.416 1.000 1 A ARG 98.257 1
ATOM 1275 O O . ARG 162 162 ? A -6.663 6.953 -10.613 1.000 1 A ARG 98.203 1
ATOM 1276 C CB . ARG 162 162 ? A -8.140 7.954 -7.849 1.000 1 A ARG 98.293 1
ATOM 1277 C CG . ARG 162 162 ? A -9.494 7.968 -7.172 1.000 1 A ARG 97.865 1
ATOM 1278 C CD . ARG 162 162 ? A -9.786 9.315 -6.536 1.000 1 A ARG 97.648 1
ATOM 1279 N NE . ARG 162 162 ? A -11.105 9.267 -5.912 1.000 1 A ARG 97.523 1
ATOM 1280 C CZ . ARG 162 162 ? A -11.289 9.272 -4.603 1.000 1 A ARG 97.206 1
ATOM 1281 N NH1 . ARG 162 162 ? A -10.263 9.341 -3.767 1.000 1 A ARG 95.721 1
ATOM 1282 N NH2 . ARG 162 162 ? A -12.525 9.181 -4.110 1.000 1 A ARG 96.115 1
ATOM 1283 N N . GLU 163 163 ? A -5.401 6.419 -8.805 1.000 1 A GLU 98.476 1
ATOM 1284 C CA . GLU 163 163 ? A -4.172 6.364 -9.574 1.000 1 A GLU 98.475 1
ATOM 1285 C C . GLU 163 163 ? A -4.210 5.244 -10.600 1.000 1 A GLU 98.478 1
ATOM 1286 O O . GLU 163 163 ? A -3.716 5.410 -11.725 1.000 1 A GLU 98.354 1
ATOM 1287 C CB . GLU 163 163 ? A -2.964 6.206 -8.644 1.000 1 A GLU 98.521 1
ATOM 1288 C CG . GLU 163 163 ? A -2.703 7.458 -7.836 1.000 1 A GLU 98.464 1
ATOM 1289 C CD . GLU 163 163 ? A -2.305 8.637 -8.720 1.000 1 A GLU 98.202 1
ATOM 1290 O OE1 . GLU 163 163 ? A -1.230 8.578 -9.331 1.000 1 A GLU 96.807 1
ATOM 1291 O OE2 . GLU 163 163 ? A -3.080 9.596 -8.794 1.000 1 A GLU 96.590 1
ATOM 1292 N N . ILE 164 164 ? A -4.770 4.081 -10.245 1.000 1 A ILE 98.575 1
ATOM 1293 C CA . ILE 164 164 ? A -4.902 2.986 -11.196 1.000 1 A ILE 98.532 1
ATOM 1294 C C . ILE 164 164 ? A -5.817 3.389 -12.356 1.000 1 A ILE 98.309 1
ATOM 1295 O O . ILE 164 164 ? A -5.518 3.123 -13.524 1.000 1 A ILE 98.204 1
ATOM 1296 C CB . ILE 164 164 ? A -5.415 1.720 -10.514 1.000 1 A ILE 98.597 1
ATOM 1297 C CG1 . ILE 164 164 ? A -4.366 1.215 -9.508 1.000 1 A ILE 98.710 1
ATOM 1298 C CG2 . ILE 164 164 ? A -5.775 0.637 -11.535 1.000 1 A ILE 98.554 1
ATOM 1299 C CD1 . ILE 164 164 ? A -4.881 0.156 -8.575 1.000 1 A ILE 98.612 1
ATOM 1300 N N . ARG 165 165 ? A -6.955 4.047 -12.006 1.000 1 A ARG 98.338 1
ATOM 1301 C CA . ARG 165 165 ? A -7.845 4.536 -13.064 1.000 1 A ARG 97.887 1
ATOM 1302 C C . ARG 165 165 ? A -7.126 5.456 -14.048 1.000 1 A ARG 97.743 1
ATOM 1303 O O . ARG 165 165 ? A -7.346 5.390 -15.265 1.000 1 A ARG 97.485 1
ATOM 1304 C CB . ARG 165 165 ? A -9.033 5.260 -12.468 1.000 1 A ARG 97.467 1
ATOM 1305 C CG . ARG 165 165 ? A -10.021 4.382 -11.689 1.000 1 A ARG 96.221 1
ATOM 1306 C CD . ARG 165 165 ? A -11.042 5.257 -11.015 1.000 1 A ARG 94.737 1
ATOM 1307 N NE . ARG 165 165 ? A -12.023 4.480 -10.256 1.000 1 A ARG 93.884 1
ATOM 1308 C CZ . ARG 165 165 ? A -12.887 5.001 -9.429 1.000 1 A ARG 93.040 1
ATOM 1309 N NH1 . ARG 165 165 ? A -12.887 6.316 -9.220 1.000 1 A ARG 90.425 1
ATOM 1310 N NH2 . ARG 165 165 ? A -13.742 4.213 -8.787 1.000 1 A ARG 90.584 1
ATOM 1311 N N . LYS 166 166 ? A -6.269 6.350 -13.493 1.000 1 A LYS 97.666 1
ATOM 1312 C CA . LYS 166 166 ? A -5.542 7.282 -14.354 1.000 1 A LYS 97.263 1
ATOM 1313 C C . LYS 166 166 ? A -4.573 6.553 -15.274 1.000 1 A LYS 97.403 1
ATOM 1314 O O . LYS 166 166 ? A -4.399 6.933 -16.440 1.000 1 A LYS 96.891 1
ATOM 1315 C CB . LYS 166 166 ? A -4.799 8.315 -13.503 1.000 1 A LYS 96.789 1
ATOM 1316 C CG . LYS 166 166 ? A -5.716 9.296 -12.776 1.000 1 A LYS 94.602 1
ATOM 1317 C CD . LYS 166 166 ? A -4.939 10.258 -11.880 1.000 1 A LYS 89.113 1
ATOM 1318 C CE . LYS 166 166 ? A -5.882 11.160 -11.101 1.000 1 A LYS 81.910 1
ATOM 1319 N NZ . LYS 166 166 ? A -5.111 12.011 -10.132 1.000 1 A LYS 75.225 1
ATOM 1320 N N . HIS 167 167 ? A -3.926 5.475 -14.739 1.000 1 A HIS 97.885 1
ATOM 1321 C CA . HIS 167 167 ? A -3.011 4.688 -15.560 1.000 1 A HIS 97.643 1
ATOM 1322 C C . HIS 167 167 ? A -3.748 3.954 -16.665 1.000 1 A HIS 97.473 1
ATOM 1323 O O . HIS 167 167 ? A -3.276 3.865 -17.810 1.000 1 A HIS 96.845 1
ATOM 1324 C CB . HIS 167 167 ? A -2.265 3.703 -14.670 1.000 1 A HIS 97.549 1
ATOM 1325 C CG . HIS 167 167 ? A -1.227 2.909 -15.417 1.000 1 A HIS 97.341 1
ATOM 1326 N ND1 . HIS 167 167 ? A -1.470 1.649 -15.870 1.000 1 A HIS 88.397 1
ATOM 1327 C CD2 . HIS 167 167 ? A 0.041 3.213 -15.785 1.000 1 A HIS 90.325 1
ATOM 1328 C CE1 . HIS 167 167 ? A -0.400 1.183 -16.479 1.000 1 A HIS 90.609 1
ATOM 1329 N NE2 . HIS 167 167 ? A 0.543 2.107 -16.419 1.000 1 A HIS 92.217 1
ATOM 1330 N N . LYS 168 168 ? A -4.946 3.391 -16.332 1.000 1 A LYS 96.974 1
ATOM 1331 C CA . LYS 168 168 ? A -5.687 2.611 -17.319 1.000 1 A LYS 96.121 1
ATOM 1332 C C . LYS 168 168 ? A -6.261 3.471 -18.445 1.000 1 A LYS 96.152 1
ATOM 1333 O O . LYS 168 168 ? A -6.517 2.939 -19.521 1.000 1 A LYS 95.004 1
ATOM 1334 C CB . LYS 168 168 ? A -6.825 1.849 -16.627 1.000 1 A LYS 94.187 1
ATOM 1335 C CG . LYS 168 168 ? A -6.302 0.759 -15.700 1.000 1 A LYS 92.850 1
ATOM 1336 C CD . LYS 168 168 ? A -7.410 0.273 -14.756 1.000 1 A LYS 90.014 1
ATOM 1337 C CE . LYS 168 168 ? A -8.527 -0.433 -15.519 1.000 1 A LYS 83.025 1
ATOM 1338 N NZ . LYS 168 168 ? A -9.551 -0.985 -14.560 1.000 1 A LYS 85.768 1
ATOM 1339 N N . GLU 169 169 ? A -6.465 4.762 -18.179 1.000 1 A GLU 97.042 1
ATOM 1340 C CA . GLU 169 169 ? A -7.040 5.618 -19.219 1.000 1 A GLU 96.521 1
ATOM 1341 C C . GLU 169 169 ? A -5.993 6.143 -20.216 1.000 1 A GLU 96.275 1
ATOM 1342 O O . GLU 169 169 ? A -6.380 6.778 -21.228 1.000 1 A GLU 94.532 1
ATOM 1343 C CB . GLU 169 169 ? A -7.777 6.796 -18.598 1.000 1 A GLU 94.884 1
ATOM 1344 C CG . GLU 169 169 ? A -6.848 7.931 -18.135 1.000 1 A GLU 90.416 1
ATOM 1345 C CD . GLU 169 169 ? A -7.589 9.051 -17.443 1.000 1 A GLU 88.313 1
ATOM 1346 O OE1 . GLU 169 169 ? A -8.814 8.894 -17.210 1.000 1 A GLU 83.415 1
ATOM 1347 O OE2 . GLU 169 169 ? A -6.942 10.064 -17.127 1.000 1 A GLU 82.989 1
ATOM 1348 N N . LYS 170 170 ? A -4.708 5.850 -19.953 1.000 1 A LYS 95.548 1
ATOM 1349 C CA . LYS 170 170 ? A -3.659 6.325 -20.885 1.000 1 A LYS 94.746 1
ATOM 1350 C C . LYS 170 170 ? A -3.600 5.505 -22.188 1.000 1 A LYS 91.448 1
ATOM 1351 O O . LYS 170 170 ? A -3.158 6.009 -23.207 1.000 1 A LYS 84.957 1
ATOM 1352 C CB . LYS 170 170 ? A -2.317 6.286 -20.202 1.000 1 A LYS 91.346 1
ATOM 1353 C CG . LYS 170 170 ? A -2.203 7.268 -19.053 1.000 1 A LYS 91.719 1
ATOM 1354 C CD . LYS 170 170 ? A -0.835 7.201 -18.408 1.000 1 A LYS 89.281 1
ATOM 1355 C CE . LYS 170 170 ? A -0.750 8.108 -17.218 1.000 1 A LYS 85.046 1
ATOM 1356 N NZ . LYS 170 170 ? A 0.577 8.060 -16.575 1.000 1 A LYS 80.116 1
HETATM 1357 C C1_1 . LIG2 . 1 ? B 7.851 -5.559 -5.485 1.000 2 B LIG2 94.610 1
HETATM 1358 C C2_1 . LIG2 . 1 ? B 8.635 -6.606 -4.740 1.000 2 B LIG2 94.998 1
HETATM 1359 C C3_1 . LIG2 . 1 ? B 9.131 -7.661 -5.437 1.000 2 B LIG2 95.045 1
HETATM 1360 C C4_1 . LIG2 . 1 ? B 9.859 -8.634 -4.748 1.000 2 B LIG2 93.770 1
HETATM 1361 C C5_1 . LIG2 . 1 ? B 10.071 -8.523 -3.387 1.000 2 B LIG2 94.254 1
HETATM 1362 C C6_1 . LIG2 . 1 ? B 9.573 -7.438 -2.648 1.000 2 B LIG2 95.255 1
HETATM 1363 C C7_1 . LIG2 . 1 ? B 9.755 -7.340 -1.183 1.000 2 B LIG2 94.388 1
HETATM 1364 C C8_1 . LIG2 . 1 ? B 8.804 -7.635 -0.243 1.000 2 B LIG2 94.398 1
HETATM 1365 C C9_1 . LIG2 . 1 ? B 7.393 -8.131 -0.429 1.000 2 B LIG2 93.442 1
HETATM 1366 N N1_1 . LIG2 . 1 ? B 9.325 -7.416 0.974 1.000 2 B LIG2 93.785 1
HETATM 1367 C C10_1 . LIG2 . 1 ? B 8.689 -7.516 2.236 1.000 2 B LIG2 92.788 1
HETATM 1368 C C11_1 . LIG2 . 1 ? B 8.677 -8.725 3.137 1.000 2 B LIG2 91.754 1
HETATM 1369 C C12_1 . LIG2 . 1 ? B 8.877 -7.796 4.347 1.000 2 B LIG2 93.669 1
HETATM 1370 C C13_1 . LIG2 . 1 ? B 9.190 -8.437 5.648 1.000 2 B LIG2 93.632 1
HETATM 1371 N N2_1 . LIG2 . 1 ? B 7.846 -7.918 6.205 1.000 2 B LIG2 94.667 1
HETATM 1372 C C14_1 . LIG2 . 1 ? B 7.191 -8.029 7.296 1.000 2 B LIG2 94.662 1
HETATM 1373 C C15_1 . LIG2 . 1 ? B 7.793 -8.850 8.444 1.000 2 B LIG2 91.950 1
HETATM 1374 C C16_1 . LIG2 . 1 ? B 7.772 -8.088 9.695 1.000 2 B LIG2 91.085 1
HETATM 1375 O O1_1 . LIG2 . 1 ? B 6.115 -7.454 7.488 1.000 2 B LIG2 94.219 1
HETATM 1376 C C17_1 . LIG2 . 1 ? B 7.555 -7.246 4.956 1.000 2 B LIG2 93.158 1
HETATM 1377 C C18_1 . LIG2 . 1 ? B 9.438 -6.844 3.436 1.000 2 B LIG2 91.838 1
HETATM 1378 N N3_1 . LIG2 . 1 ? B 10.601 -7.003 0.870 1.000 2 B LIG2 93.600 1
HETATM 1379 C C19_1 . LIG2 . 1 ? B 10.893 -6.962 -0.438 1.000 2 B LIG2 93.410 1
HETATM 1380 C C20_1 . LIG2 . 1 ? B 12.200 -6.525 -0.874 1.000 2 B LIG2 93.504 1
HETATM 1381 C C21_1 . LIG2 . 1 ? B 12.863 -5.534 -0.121 1.000 2 B LIG2 90.249 1
HETATM 1382 C C22_1 . LIG2 . 1 ? B 14.150 -5.100 -0.557 1.000 2 B LIG2 90.293 1
HETATM 1383 C C23_1 . LIG2 . 1 ? B 14.705 -5.680 -1.665 1.000 2 B LIG2 91.108 1
HETATM 1384 N N4_1 . LIG2 . 1 ? B 15.918 -5.107 -1.856 1.000 2 B LIG2 88.827 1
HETATM 1385 C C24_1 . LIG2 . 1 ? B 16.896 -5.347 -2.893 1.000 2 B LIG2 87.853 1
HETATM 1386 N N5_1 . LIG2 . 1 ? B 16.120 -4.163 -0.897 1.000 2 B LIG2 89.328 1
HETATM 1387 C C25_1 . LIG2 . 1 ? B 15.076 -4.157 -0.082 1.000 2 B LIG2 87.004 1
HETATM 1388 C C26_1 . LIG2 . 1 ? B 14.027 -6.695 -2.394 1.000 2 B LIG2 89.707 1
HETATM 1389 C C27_1 . LIG2 . 1 ? B 12.796 -7.089 -1.992 1.000 2 B LIG2 89.559 1
HETATM 1390 C C28_1 . LIG2 . 1 ? B 8.843 -6.488 -3.367 1.000 2 B LIG2 95.357 1
HETATM 1391 Cl CL1_1 . LIG2 . 1 ? B 8.205 -5.170 -2.567 1.000 2 B LIG2 94.734 1
HETATM 1392 C C29_1 . LIG2 . 1 ? B 10.818 -9.687 -3.071 1.000 2 B LIG2 92.334 1
HETATM 1393 N N6_1 . LIG2 . 1 ? B 11.004 -10.421 -4.179 1.000 2 B LIG2 91.995 1
HETATM 1394 N N7_1 . LIG2 . 1 ? B 10.469 -9.802 -5.189 1.000 2 B LIG2 92.168 1
HETATM 1395 O O1_1 . LIG3 . 1 ? C 0.156 -3.982 11.217 1.000 3 C LIG3 88.663 1
HETATM 1396 P P1_1 . LIG3 . 1 ? C 1.450 -4.301 11.885 1.000 3 C LIG3 97.477 1
HETATM 1397 O O2_1 . LIG3 . 1 ? C 1.627 -5.660 12.490 1.000 3 C LIG3 90.806 1
HETATM 1398 O O3_1 . LIG3 . 1 ? C 2.626 -3.945 10.885 1.000 3 C LIG3 97.586 1
HETATM 1399 P P2_1 . LIG3 . 1 ? C 3.101 -4.825 9.665 1.000 3 C LIG3 97.354 1
HETATM 1400 O O4_1 . LIG3 . 1 ? C 3.514 -3.819 8.603 1.000 3 C LIG3 84.797 1
HETATM 1401 O O5_1 . LIG3 . 1 ? C 4.266 -5.639 10.155 1.000 3 C LIG3 87.276 1
HETATM 1402 O O6_1 . LIG3 . 1 ? C 1.958 -5.687 9.207 1.000 3 C LIG3 86.224 1
HETATM 1403 O O7_1 . LIG3 . 1 ? C 1.685 -3.187 13.057 1.000 3 C LIG3 97.636 1
HETATM 1404 C C1_1 . LIG3 . 1 ? C 2.848 -3.278 13.871 1.000 3 C LIG3 96.462 1
HETATM 1405 C C2_1 . LIG3 . 1 ? C 2.550 -2.628 15.189 1.000 3 C LIG3 96.767 1
HETATM 1406 O O8_1 . LIG3 . 1 ? C 2.230 -1.254 14.984 1.000 3 C LIG3 97.756 1
HETATM 1407 C C3_1 . LIG3 . 1 ? C 1.389 -3.303 15.844 1.000 3 C LIG3 96.678 1
HETATM 1408 O O9_1 . LIG3 . 1 ? C 1.571 -3.334 17.237 1.000 3 C LIG3 94.715 1
HETATM 1409 C C4_1 . LIG3 . 1 ? C 0.230 -2.422 15.442 1.000 3 C LIG3 97.190 1
HETATM 1410 O O10_1 . LIG3 . 1 ? C -0.844 -2.493 16.327 1.000 3 C LIG3 96.280 1
HETATM 1411 C C5_1 . LIG3 . 1 ? C 0.895 -1.065 15.436 1.000 3 C LIG3 97.944 1
HETATM 1412 N N1_1 . LIG3 . 1 ? C 0.257 -0.097 14.543 1.000 3 C LIG3 98.191 1
HETATM 1413 C C6_1 . LIG3 . 1 ? C -0.054 1.159 14.906 1.000 3 C LIG3 98.451 1
HETATM 1414 N N2_1 . LIG3 . 1 ? C 0.070 1.807 16.101 1.000 3 C LIG3 98.317 1
HETATM 1415 C C7_1 . LIG3 . 1 ? C -0.332 3.093 16.148 1.000 3 C LIG3 98.360 1
HETATM 1416 N N3_1 . LIG3 . 1 ? C -0.223 3.790 17.288 1.000 3 C LIG3 97.824 1
HETATM 1417 N N4_1 . LIG3 . 1 ? C -0.874 3.726 15.063 1.000 3 C LIG3 98.659 1
HETATM 1418 C C8_1 . LIG3 . 1 ? C -1.041 3.082 13.874 1.000 3 C LIG3 98.704 1
HETATM 1419 O O11_1 . LIG3 . 1 ? C -1.514 3.710 12.910 1.000 3 C LIG3 98.509 1
HETATM 1420 C C9_1 . LIG3 . 1 ? C -0.614 1.756 13.782 1.000 3 C LIG3 98.634 1
HETATM 1421 N N5_1 . LIG3 . 1 ? C -0.621 0.840 12.747 1.000 3 C LIG3 98.348 1
HETATM 1422 C C10_1 . LIG3 . 1 ? C -0.061 -0.275 13.249 1.000 3 C LIG3 98.099 1
HETATM 1423 Mg MG1_1 . LIG4 . 1 ? D 1.770 -7.577 8.675 1.000 4 D LIG4 96.312 1
#
#
loop_
_atom_type.symbol
C
Cl
Mg
N
O
P
S
#
#
loop_
_ma_qa_metric.id
_ma_qa_metric.name
_ma_qa_metric.description
_ma_qa_metric.type
_ma_qa_metric.mode
_ma_qa_metric.type_other_details
_ma_qa_metric.software_group_id
1 pLDDT 'Predicted lddt' pLDDT local . .
#
#
loop_
_ma_qa_metric_local.ordinal_id
_ma_qa_metric_local.model_id
_ma_qa_metric_local.label_asym_id
_ma_qa_metric_local.label_seq_id
_ma_qa_metric_local.label_comp_id
_ma_qa_metric_local.metric_id
_ma_qa_metric_local.metric_value
1 1 A 1 GLY 1 80.655
2 1 A 2 MET 1 91.024
3 1 A 3 THR 1 95.639
4 1 A 4 GLU 1 97.202
5 1 A 5 TYR 1 98.073
6 1 A 6 LYS 1 98.095
7 1 A 7 LEU 1 98.542
8 1 A 8 VAL 1 98.275
9 1 A 9 VAL 1 98.363
10 1 A 10 VAL 1 98.398
11 1 A 11 GLY 1 98.102
12 1 A 12 ALA 1 98.013
13 1 A 13 CYS 1 96.903
14 1 A 14 GLY 1 97.698
15 1 A 15 VAL 1 98.616
16 1 A 16 GLY 1 98.447
17 1 A 17 LYS 1 98.380
18 1 A 18 SER 1 97.697
19 1 A 19 ALA 1 98.072
20 1 A 20 LEU 1 98.432
21 1 A 21 THR 1 98.227
22 1 A 22 ILE 1 97.481
23 1 A 23 GLN 1 98.101
24 1 A 24 LEU 1 98.235
25 1 A 25 ILE 1 97.371
26 1 A 26 GLN 1 96.870
27 1 A 27 ASN 1 97.111
28 1 A 28 HIS 1 96.738
29 1 A 29 PHE 1 97.761
30 1 A 30 VAL 1 93.086
31 1 A 31 ASP 1 90.211
32 1 A 32 GLU 1 88.071
33 1 A 33 TYR 1 85.398
34 1 A 34 ASP 1 89.659
35 1 A 35 PRO 1 89.714
36 1 A 36 THR 1 88.644
37 1 A 37 ILE 1 92.329
38 1 A 38 GLU 1 93.140
39 1 A 39 ASP 1 94.068
40 1 A 40 SER 1 94.641
41 1 A 41 TYR 1 96.270
42 1 A 42 ARG 1 96.569
43 1 A 43 LYS 1 96.738
44 1 A 44 GLN 1 96.938
45 1 A 45 VAL 1 96.521
46 1 A 46 VAL 1 96.555
47 1 A 47 ILE 1 97.232
48 1 A 48 ASP 1 96.632
49 1 A 49 GLY 1 94.340
50 1 A 50 GLU 1 93.787
51 1 A 51 THR 1 95.856
52 1 A 52 SER 1 95.777
53 1 A 53 LEU 1 97.466
54 1 A 54 LEU 1 98.203
55 1 A 55 ASP 1 97.955
56 1 A 56 ILE 1 98.039
57 1 A 57 LEU 1 97.087
58 1 A 58 ASP 1 97.061
59 1 A 59 THR 1 95.725
60 1 A 60 ALA 1 93.271
61 1 A 61 GLY 1 79.393
62 1 A 62 GLN 1 79.387
63 1 A 63 GLU 1 77.132
64 1 A 64 GLU 1 80.747
65 1 A 65 TYR 1 82.346
66 1 A 66 SER 1 84.457
67 1 A 67 ALA 1 85.050
68 1 A 68 MET 1 83.313
69 1 A 69 ARG 1 87.626
70 1 A 70 ASP 1 91.572
71 1 A 71 GLN 1 90.205
72 1 A 72 TYR 1 87.186
73 1 A 73 MET 1 93.665
74 1 A 74 ARG 1 95.871
75 1 A 75 THR 1 94.933
76 1 A 76 GLY 1 97.702
77 1 A 77 GLU 1 98.538
78 1 A 78 GLY 1 98.698
79 1 A 79 PHE 1 98.786
80 1 A 80 LEU 1 98.884
81 1 A 81 SER 1 98.935
82 1 A 82 VAL 1 98.949
83 1 A 83 PHE 1 98.977
84 1 A 84 ALA 1 98.951
85 1 A 85 ILE 1 98.861
86 1 A 86 ASN 1 98.777
87 1 A 87 ASN 1 98.660
88 1 A 88 THR 1 98.787
89 1 A 89 LYS 1 98.812
90 1 A 90 SER 1 98.880
91 1 A 91 PHE 1 98.921
92 1 A 92 GLU 1 98.640
93 1 A 93 ASP 1 98.304
94 1 A 94 ILE 1 98.710
95 1 A 95 HIS 1 97.459
96 1 A 96 HIS 1 97.081
97 1 A 97 TYR 1 97.343
98 1 A 98 ARG 1 97.525
99 1 A 99 GLU 1 97.409
100 1 A 100 GLN 1 96.295
101 1 A 101 ILE 1 97.606
102 1 A 102 LYS 1 97.065
103 1 A 103 ARG 1 96.320
104 1 A 104 VAL 1 95.663
105 1 A 105 LYS 1 96.670
106 1 A 106 ASP 1 96.395
107 1 A 107 SER 1 95.641
108 1 A 108 GLU 1 95.150
109 1 A 109 ASP 1 95.546
110 1 A 110 VAL 1 98.225
111 1 A 111 PRO 1 98.760
112 1 A 112 MET 1 98.765
113 1 A 113 VAL 1 98.975
114 1 A 114 LEU 1 98.984
115 1 A 115 VAL 1 98.990
116 1 A 116 GLY 1 98.977
117 1 A 117 ASN 1 98.959
118 1 A 118 LYS 1 98.852
119 1 A 119 SER 1 98.757
120 1 A 120 ASP 1 98.809
121 1 A 121 LEU 1 98.449
122 1 A 122 PRO 1 97.404
123 1 A 123 SER 1 94.009
124 1 A 124 ARG 1 97.530
125 1 A 125 THR 1 98.657
126 1 A 126 VAL 1 98.611
127 1 A 127 ASP 1 97.777
128 1 A 128 THR 1 97.732
129 1 A 129 LYS 1 98.226
130 1 A 130 GLN 1 97.806
131 1 A 131 ALA 1 98.825
132 1 A 132 GLN 1 98.831
133 1 A 133 ASP 1 98.776
134 1 A 134 LEU 1 98.779
135 1 A 135 ALA 1 98.820
136 1 A 136 ARG 1 98.533
137 1 A 137 SER 1 98.097
138 1 A 138 TYR 1 97.719
139 1 A 139 GLY 1 97.726
140 1 A 140 ILE 1 98.560
141 1 A 141 PRO 1 98.906
142 1 A 142 PHE 1 98.968
143 1 A 143 ILE 1 98.962
144 1 A 144 GLU 1 98.873
145 1 A 145 THR 1 98.985
146 1 A 146 SER 1 98.925
147 1 A 147 ALA 1 98.609
148 1 A 148 LYS 1 98.520
149 1 A 149 THR 1 98.689
150 1 A 150 ARG 1 98.536
151 1 A 151 GLN 1 98.749
152 1 A 152 GLY 1 98.941
153 1 A 153 VAL 1 98.924
154 1 A 154 ASP 1 98.743
155 1 A 155 ASP 1 98.841
156 1 A 156 ALA 1 98.925
157 1 A 157 PHE 1 98.875
158 1 A 158 TYR 1 98.745
159 1 A 159 THR 1 98.814
160 1 A 160 LEU 1 98.869
161 1 A 161 VAL 1 98.616
162 1 A 162 ARG 1 98.281
163 1 A 163 GLU 1 98.475
164 1 A 164 ILE 1 98.532
165 1 A 165 ARG 1 97.887
166 1 A 166 LYS 1 97.263
167 1 A 167 HIS 1 97.643
168 1 A 168 LYS 1 96.121
169 1 A 169 GLU 1 96.521
170 1 A 170 LYS 1 94.746
#
