# Supplementary material for: Single‐Sequence Deep Learning Delivers Crystal‐Quality Models of Covalent K‐Ras G12 Hotspot Complexes
Source: IUBMB Life. 2026 Jun 13;78(6):e70108. doi: 10.1002/iub.70108 (PMC13263772; doi:10.1002/iub.70108)
Supplement: Supplementary file 1 — Data S1: iub70108‐sup‐0001‐DataS1.zip. [file IUB-78-0-s001.zip › Supplementary_Data/1_Without Covalent Restraint_Web/Predicted Structures/KRASG12C_JDQ443_GDP_Mg2+_without_restraint/pred.model_idx_3.cif]

data_model
_entry.id model
_struct.entry_id model
_struct.pdbx_model_details .
_struct.pdbx_structure_determination_methodology computational
_struct.title 'Chai-1 predicted structure'
_audit_conform.dict_location https://raw.githubusercontent.com/ihmwg/ModelCIF/80e1e22/dist/mmcif_ma.dic
_audit_conform.dict_name mmcif_ma.dic
_audit_conform.dict_version 1.4.7
#
loop_
_audit_author.name
_audit_author.pdbx_ordinal
'Chai Discovery team' 1
#
#
loop_
_chem_comp.id
_chem_comp.type
_chem_comp.name
_chem_comp.formula
_chem_comp.formula_weight
_chem_comp.ma_provenance
ALA 'L-peptide linking' . . . 'CCD Core'
ARG 'L-peptide linking' . . . 'CCD Core'
ASN 'L-peptide linking' . . . 'CCD Core'
ASP 'L-peptide linking' . . . 'CCD Core'
CYS 'L-peptide linking' . . . 'CCD Core'
GLN 'L-peptide linking' . . . 'CCD Core'
GLU 'L-peptide linking' . . . 'CCD Core'
GLY 'L-peptide linking' . . . 'CCD Core'
HIS 'L-peptide linking' . . . 'CCD Core'
ILE 'L-peptide linking' . . . 'CCD Core'
LEU 'L-peptide linking' . . . 'CCD Core'
LIG2 non-polymer . . . 'CCD Core'
LIG3 non-polymer . . . 'CCD Core'
LIG4 non-polymer . . . 'CCD Core'
LYS 'L-peptide linking' . . . 'CCD Core'
MET 'L-peptide linking' . . . 'CCD Core'
PHE 'L-peptide linking' . . . 'CCD Core'
PRO 'L-peptide linking' . . . 'CCD Core'
SER 'L-peptide linking' . . . 'CCD Core'
THR 'L-peptide linking' . . . 'CCD Core'
TYR 'L-peptide linking' . . . 'CCD Core'
VAL 'L-peptide linking' . . . 'CCD Core'
#
#
loop_
_entity.id
_entity.type
_entity.src_method
_entity.pdbx_description
_entity.formula_weight
_entity.pdbx_number_of_molecules
_entity.details
1 polymer man 'Entity A' . 1 .
2 non-polymer man 'Entity B' . 1 .
3 non-polymer man 'Entity C' . 1 .
4 non-polymer man 'Entity D' . 1 .
#
#
loop_
_entity_poly.entity_id
_entity_poly.type
_entity_poly.nstd_linkage
_entity_poly.nstd_monomer
_entity_poly.pdbx_strand_id
_entity_poly.pdbx_seq_one_letter_code
_entity_poly.pdbx_seq_one_letter_code_can
1 polypeptide(L) no no A
;GMTEYKLVVVGACGVGKSALTIQLIQNHFVDEYDPTIEDSYRKQVVIDGETSLLDILDTAGQEEYSAMRD
QYMRTGEGFLSVFAINNTKSFEDIHHYREQIKRVKDSEDVPMVLVGNKSDLPSRTVDTKQAQDLARSYGI
PFIETSAKTRQGVDDAFYTLVREIRKHKEK
;

;GMTEYKLVVVGACGVGKSALTIQLIQNHFVDEYDPTIEDSYRKQVVIDGETSLLDILDTAGQEEYSAMRD
QYMRTGEGFLSVFAINNTKSFEDIHHYREQIKRVKDSEDVPMVLVGNKSDLPSRTVDTKQAQDLARSYGI
PFIETSAKTRQGVDDAFYTLVREIRKHKEK
;

#
#
loop_
_pdbx_entity_nonpoly.entity_id
_pdbx_entity_nonpoly.name
_pdbx_entity_nonpoly.comp_id
_pdbx_entity_nonpoly.ma_model_mode
2 'Entity B' LIG2 .
3 'Entity C' LIG3 .
4 'Entity D' LIG4 .
#
#
loop_
_entity_poly_seq.entity_id
_entity_poly_seq.num
_entity_poly_seq.mon_id
_entity_poly_seq.hetero
1 1 GLY .
1 2 MET .
1 3 THR .
1 4 GLU .
1 5 TYR .
1 6 LYS .
1 7 LEU .
1 8 VAL .
1 9 VAL .
1 10 VAL .
1 11 GLY .
1 12 ALA .
1 13 CYS .
1 14 GLY .
1 15 VAL .
1 16 GLY .
1 17 LYS .
1 18 SER .
1 19 ALA .
1 20 LEU .
1 21 THR .
1 22 ILE .
1 23 GLN .
1 24 LEU .
1 25 ILE .
1 26 GLN .
1 27 ASN .
1 28 HIS .
1 29 PHE .
1 30 VAL .
1 31 ASP .
1 32 GLU .
1 33 TYR .
1 34 ASP .
1 35 PRO .
1 36 THR .
1 37 ILE .
1 38 GLU .
1 39 ASP .
1 40 SER .
1 41 TYR .
1 42 ARG .
1 43 LYS .
1 44 GLN .
1 45 VAL .
1 46 VAL .
1 47 ILE .
1 48 ASP .
1 49 GLY .
1 50 GLU .
1 51 THR .
1 52 SER .
1 53 LEU .
1 54 LEU .
1 55 ASP .
1 56 ILE .
1 57 LEU .
1 58 ASP .
1 59 THR .
1 60 ALA .
1 61 GLY .
1 62 GLN .
1 63 GLU .
1 64 GLU .
1 65 TYR .
1 66 SER .
1 67 ALA .
1 68 MET .
1 69 ARG .
1 70 ASP .
1 71 GLN .
1 72 TYR .
1 73 MET .
1 74 ARG .
1 75 THR .
1 76 GLY .
1 77 GLU .
1 78 GLY .
1 79 PHE .
1 80 LEU .
1 81 SER .
1 82 VAL .
1 83 PHE .
1 84 ALA .
1 85 ILE .
1 86 ASN .
1 87 ASN .
1 88 THR .
1 89 LYS .
1 90 SER .
1 91 PHE .
1 92 GLU .
1 93 ASP .
1 94 ILE .
1 95 HIS .
1 96 HIS .
1 97 TYR .
1 98 ARG .
1 99 GLU .
1 100 GLN .
1 101 ILE .
1 102 LYS .
1 103 ARG .
1 104 VAL .
1 105 LYS .
1 106 ASP .
1 107 SER .
1 108 GLU .
1 109 ASP .
1 110 VAL .
1 111 PRO .
1 112 MET .
1 113 VAL .
1 114 LEU .
1 115 VAL .
1 116 GLY .
1 117 ASN .
1 118 LYS .
1 119 SER .
1 120 ASP .
1 121 LEU .
1 122 PRO .
1 123 SER .
1 124 ARG .
1 125 THR .
1 126 VAL .
1 127 ASP .
1 128 THR .
1 129 LYS .
1 130 GLN .
1 131 ALA .
1 132 GLN .
1 133 ASP .
1 134 LEU .
1 135 ALA .
1 136 ARG .
1 137 SER .
1 138 TYR .
1 139 GLY .
1 140 ILE .
1 141 PRO .
1 142 PHE .
1 143 ILE .
1 144 GLU .
1 145 THR .
1 146 SER .
1 147 ALA .
1 148 LYS .
1 149 THR .
1 150 ARG .
1 151 GLN .
1 152 GLY .
1 153 VAL .
1 154 ASP .
1 155 ASP .
1 156 ALA .
1 157 PHE .
1 158 TYR .
1 159 THR .
1 160 LEU .
1 161 VAL .
1 162 ARG .
1 163 GLU .
1 164 ILE .
1 165 ARG .
1 166 LYS .
1 167 HIS .
1 168 LYS .
1 169 GLU .
1 170 LYS .
#
#
loop_
_struct_asym.id
_struct_asym.entity_id
_struct_asym.details
A 1 'Chain A'
B 2 'Chain B'
C 3 'Chain C'
D 4 'Chain D'
#
#
loop_
_pdbx_poly_seq_scheme.asym_id
_pdbx_poly_seq_scheme.entity_id
_pdbx_poly_seq_scheme.seq_id
_pdbx_poly_seq_scheme.mon_id
_pdbx_poly_seq_scheme.pdb_seq_num
_pdbx_poly_seq_scheme.auth_seq_num
_pdbx_poly_seq_scheme.pdb_mon_id
_pdbx_poly_seq_scheme.auth_mon_id
_pdbx_poly_seq_scheme.pdb_strand_id
_pdbx_poly_seq_scheme.pdb_ins_code
A 1 1 GLY 1 1 GLY GLY A .
A 1 2 MET 2 2 MET MET A .
A 1 3 THR 3 3 THR THR A .
A 1 4 GLU 4 4 GLU GLU A .
A 1 5 TYR 5 5 TYR TYR A .
A 1 6 LYS 6 6 LYS LYS A .
A 1 7 LEU 7 7 LEU LEU A .
A 1 8 VAL 8 8 VAL VAL A .
A 1 9 VAL 9 9 VAL VAL A .
A 1 10 VAL 10 10 VAL VAL A .
A 1 11 GLY 11 11 GLY GLY A .
A 1 12 ALA 12 12 ALA ALA A .
A 1 13 CYS 13 13 CYS CYS A .
A 1 14 GLY 14 14 GLY GLY A .
A 1 15 VAL 15 15 VAL VAL A .
A 1 16 GLY 16 16 GLY GLY A .
A 1 17 LYS 17 17 LYS LYS A .
A 1 18 SER 18 18 SER SER A .
A 1 19 ALA 19 19 ALA ALA A .
A 1 20 LEU 20 20 LEU LEU A .
A 1 21 THR 21 21 THR THR A .
A 1 22 ILE 22 22 ILE ILE A .
A 1 23 GLN 23 23 GLN GLN A .
A 1 24 LEU 24 24 LEU LEU A .
A 1 25 ILE 25 25 ILE ILE A .
A 1 26 GLN 26 26 GLN GLN A .
A 1 27 ASN 27 27 ASN ASN A .
A 1 28 HIS 28 28 HIS HIS A .
A 1 29 PHE 29 29 PHE PHE A .
A 1 30 VAL 30 30 VAL VAL A .
A 1 31 ASP 31 31 ASP ASP A .
A 1 32 GLU 32 32 GLU GLU A .
A 1 33 TYR 33 33 TYR TYR A .
A 1 34 ASP 34 34 ASP ASP A .
A 1 35 PRO 35 35 PRO PRO A .
A 1 36 THR 36 36 THR THR A .
A 1 37 ILE 37 37 ILE ILE A .
A 1 38 GLU 38 38 GLU GLU A .
A 1 39 ASP 39 39 ASP ASP A .
A 1 40 SER 40 40 SER SER A .
A 1 41 TYR 41 41 TYR TYR A .
A 1 42 ARG 42 42 ARG ARG A .
A 1 43 LYS 43 43 LYS LYS A .
A 1 44 GLN 44 44 GLN GLN A .
A 1 45 VAL 45 45 VAL VAL A .
A 1 46 VAL 46 46 VAL VAL A .
A 1 47 ILE 47 47 ILE ILE A .
A 1 48 ASP 48 48 ASP ASP A .
A 1 49 GLY 49 49 GLY GLY A .
A 1 50 GLU 50 50 GLU GLU A .
A 1 51 THR 51 51 THR THR A .
A 1 52 SER 52 52 SER SER A .
A 1 53 LEU 53 53 LEU LEU A .
A 1 54 LEU 54 54 LEU LEU A .
A 1 55 ASP 55 55 ASP ASP A .
A 1 56 ILE 56 56 ILE ILE A .
A 1 57 LEU 57 57 LEU LEU A .
A 1 58 ASP 58 58 ASP ASP A .
A 1 59 THR 59 59 THR THR A .
A 1 60 ALA 60 60 ALA ALA A .
A 1 61 GLY 61 61 GLY GLY A .
A 1 62 GLN 62 62 GLN GLN A .
A 1 63 GLU 63 63 GLU GLU A .
A 1 64 GLU 64 64 GLU GLU A .
A 1 65 TYR 65 65 TYR TYR A .
A 1 66 SER 66 66 SER SER A .
A 1 67 ALA 67 67 ALA ALA A .
A 1 68 MET 68 68 MET MET A .
A 1 69 ARG 69 69 ARG ARG A .
A 1 70 ASP 70 70 ASP ASP A .
A 1 71 GLN 71 71 GLN GLN A .
A 1 72 TYR 72 72 TYR TYR A .
A 1 73 MET 73 73 MET MET A .
A 1 74 ARG 74 74 ARG ARG A .
A 1 75 THR 75 75 THR THR A .
A 1 76 GLY 76 76 GLY GLY A .
A 1 77 GLU 77 77 GLU GLU A .
A 1 78 GLY 78 78 GLY GLY A .
A 1 79 PHE 79 79 PHE PHE A .
A 1 80 LEU 80 80 LEU LEU A .
A 1 81 SER 81 81 SER SER A .
A 1 82 VAL 82 82 VAL VAL A .
A 1 83 PHE 83 83 PHE PHE A .
A 1 84 ALA 84 84 ALA ALA A .
A 1 85 ILE 85 85 ILE ILE A .
A 1 86 ASN 86 86 ASN ASN A .
A 1 87 ASN 87 87 ASN ASN A .
A 1 88 THR 88 88 THR THR A .
A 1 89 LYS 89 89 LYS LYS A .
A 1 90 SER 90 90 SER SER A .
A 1 91 PHE 91 91 PHE PHE A .
A 1 92 GLU 92 92 GLU GLU A .
A 1 93 ASP 93 93 ASP ASP A .
A 1 94 ILE 94 94 ILE ILE A .
A 1 95 HIS 95 95 HIS HIS A .
A 1 96 HIS 96 96 HIS HIS A .
A 1 97 TYR 97 97 TYR TYR A .
A 1 98 ARG 98 98 ARG ARG A .
A 1 99 GLU 99 99 GLU GLU A .
A 1 100 GLN 100 100 GLN GLN A .
A 1 101 ILE 101 101 ILE ILE A .
A 1 102 LYS 102 102 LYS LYS A .
A 1 103 ARG 103 103 ARG ARG A .
A 1 104 VAL 104 104 VAL VAL A .
A 1 105 LYS 105 105 LYS LYS A .
A 1 106 ASP 106 106 ASP ASP A .
A 1 107 SER 107 107 SER SER A .
A 1 108 GLU 108 108 GLU GLU A .
A 1 109 ASP 109 109 ASP ASP A .
A 1 110 VAL 110 110 VAL VAL A .
A 1 111 PRO 111 111 PRO PRO A .
A 1 112 MET 112 112 MET MET A .
A 1 113 VAL 113 113 VAL VAL A .
A 1 114 LEU 114 114 LEU LEU A .
A 1 115 VAL 115 115 VAL VAL A .
A 1 116 GLY 116 116 GLY GLY A .
A 1 117 ASN 117 117 ASN ASN A .
A 1 118 LYS 118 118 LYS LYS A .
A 1 119 SER 119 119 SER SER A .
A 1 120 ASP 120 120 ASP ASP A .
A 1 121 LEU 121 121 LEU LEU A .
A 1 122 PRO 122 122 PRO PRO A .
A 1 123 SER 123 123 SER SER A .
A 1 124 ARG 124 124 ARG ARG A .
A 1 125 THR 125 125 THR THR A .
A 1 126 VAL 126 126 VAL VAL A .
A 1 127 ASP 127 127 ASP ASP A .
A 1 128 THR 128 128 THR THR A .
A 1 129 LYS 129 129 LYS LYS A .
A 1 130 GLN 130 130 GLN GLN A .
A 1 131 ALA 131 131 ALA ALA A .
A 1 132 GLN 132 132 GLN GLN A .
A 1 133 ASP 133 133 ASP ASP A .
A 1 134 LEU 134 134 LEU LEU A .
A 1 135 ALA 135 135 ALA ALA A .
A 1 136 ARG 136 136 ARG ARG A .
A 1 137 SER 137 137 SER SER A .
A 1 138 TYR 138 138 TYR TYR A .
A 1 139 GLY 139 139 GLY GLY A .
A 1 140 ILE 140 140 ILE ILE A .
A 1 141 PRO 141 141 PRO PRO A .
A 1 142 PHE 142 142 PHE PHE A .
A 1 143 ILE 143 143 ILE ILE A .
A 1 144 GLU 144 144 GLU GLU A .
A 1 145 THR 145 145 THR THR A .
A 1 146 SER 146 146 SER SER A .
A 1 147 ALA 147 147 ALA ALA A .
A 1 148 LYS 148 148 LYS LYS A .
A 1 149 THR 149 149 THR THR A .
A 1 150 ARG 150 150 ARG ARG A .
A 1 151 GLN 151 151 GLN GLN A .
A 1 152 GLY 152 152 GLY GLY A .
A 1 153 VAL 153 153 VAL VAL A .
A 1 154 ASP 154 154 ASP ASP A .
A 1 155 ASP 155 155 ASP ASP A .
A 1 156 ALA 156 156 ALA ALA A .
A 1 157 PHE 157 157 PHE PHE A .
A 1 158 TYR 158 158 TYR TYR A .
A 1 159 THR 159 159 THR THR A .
A 1 160 LEU 160 160 LEU LEU A .
A 1 161 VAL 161 161 VAL VAL A .
A 1 162 ARG 162 162 ARG ARG A .
A 1 163 GLU 163 163 GLU GLU A .
A 1 164 ILE 164 164 ILE ILE A .
A 1 165 ARG 165 165 ARG ARG A .
A 1 166 LYS 166 166 LYS LYS A .
A 1 167 HIS 167 167 HIS HIS A .
A 1 168 LYS 168 168 LYS LYS A .
A 1 169 GLU 169 169 GLU GLU A .
A 1 170 LYS 170 170 LYS LYS A .
#
#
loop_
_pdbx_nonpoly_scheme.asym_id
_pdbx_nonpoly_scheme.entity_id
_pdbx_nonpoly_scheme.mon_id
_pdbx_nonpoly_scheme.ndb_seq_num
_pdbx_nonpoly_scheme.pdb_seq_num
_pdbx_nonpoly_scheme.auth_seq_num
_pdbx_nonpoly_scheme.auth_mon_id
_pdbx_nonpoly_scheme.pdb_strand_id
_pdbx_nonpoly_scheme.pdb_ins_code
B 2 LIG2 1 1 1 LIG2 B .
C 3 LIG3 1 1 1 LIG3 C .
D 4 LIG4 1 1 1 LIG4 D .
#
#
loop_
_ma_data.id
_ma_data.name
_ma_data.content_type
_ma_data.content_type_other_details
1 'Entity A' target .
2 'Entity B' target .
3 'Entity C' target .
4 'Entity D' target .
5 pred_model_1 'model coordinates' .
#
#
loop_
_ma_target_entity.entity_id
_ma_target_entity.data_id
_ma_target_entity.origin
1 1 designed
2 2 designed
3 3 designed
4 4 designed
#
#
loop_
_ma_target_entity_instance.asym_id
_ma_target_entity_instance.entity_id
_ma_target_entity_instance.details
A 1 'Chain A'
B 2 'Chain B'
C 3 'Chain C'
D 4 'Chain D'
#
#
loop_
_ma_model_list.ordinal_id
_ma_model_list.model_name
_ma_model_list.data_id
_ma_model_list.model_type
_ma_model_list.model_type_other_details
1 pred_model_1 5 'Ab initio model' .
#
#
loop_
_ma_model_group.id
_ma_model_group.name
_ma_model_group.details
1 pred .
#
#
loop_
_ma_model_group_link.group_id
_ma_model_group_link.model_id
1 1
#
#
loop_
_atom_site.group_PDB
_atom_site.id
_atom_site.type_symbol
_atom_site.label_atom_id
_atom_site.label_alt_id
_atom_site.label_comp_id
_atom_site.label_seq_id
_atom_site.auth_seq_id
_atom_site.pdbx_PDB_ins_code
_atom_site.label_asym_id
_atom_site.Cartn_x
_atom_site.Cartn_y
_atom_site.Cartn_z
_atom_site.occupancy
_atom_site.label_entity_id
_atom_site.auth_asym_id
_atom_site.auth_comp_id
_atom_site.B_iso_or_equiv
_atom_site.pdbx_PDB_model_num
ATOM 1 N N . GLY 1 1 ? A 12.797 -7.768 -21.661 1.000 1 A GLY 72.607 1
ATOM 2 C CA . GLY 1 1 ? A 13.632 -8.110 -20.519 1.000 1 A GLY 78.524 1
ATOM 3 C C . GLY 1 1 ? A 12.940 -7.731 -19.236 1.000 1 A GLY 83.147 1
ATOM 4 O O . GLY 1 1 ? A 11.924 -7.034 -19.255 1.000 1 A GLY 81.247 1
ATOM 5 N N . MET 2 2 ? A 13.439 -8.215 -18.135 1.000 1 A MET 86.121 1
ATOM 6 C CA . MET 2 2 ? A 12.814 -7.912 -16.866 1.000 1 A MET 90.607 1
ATOM 7 C C . MET 2 2 ? A 13.255 -6.543 -16.349 1.000 1 A MET 92.461 1
ATOM 8 O O . MET 2 2 ? A 14.308 -6.040 -16.696 1.000 1 A MET 91.391 1
ATOM 9 C CB . MET 2 2 ? A 13.096 -8.990 -15.819 1.000 1 A MET 89.136 1
ATOM 10 C CG . MET 2 2 ? A 14.533 -8.980 -15.358 1.000 1 A MET 88.727 1
ATOM 11 S SD . MET 2 2 ? A 14.815 -10.127 -13.992 1.000 1 A MET 85.851 1
ATOM 12 C CE . MET 2 2 ? A 13.607 -9.574 -12.829 1.000 1 A MET 81.824 1
ATOM 13 N N . THR 3 3 ? A 12.374 -5.942 -15.522 1.000 1 A THR 95.348 1
ATOM 14 C CA . THR 3 3 ? A 12.631 -4.646 -14.933 1.000 1 A THR 95.563 1
ATOM 15 C C . THR 3 3 ? A 12.325 -4.743 -13.444 1.000 1 A THR 96.484 1
ATOM 16 O O . THR 3 3 ? A 11.390 -5.438 -13.050 1.000 1 A THR 96.121 1
ATOM 17 C CB . THR 3 3 ? A 11.782 -3.550 -15.581 1.000 1 A THR 93.840 1
ATOM 18 O OG1 . THR 3 3 ? A 12.015 -3.563 -16.991 1.000 1 A THR 88.513 1
ATOM 19 C CG2 . THR 3 3 ? A 12.143 -2.170 -15.056 1.000 1 A THR 89.284 1
ATOM 20 N N . GLU 4 4 ? A 13.095 -4.073 -12.607 1.000 1 A GLU 96.714 1
ATOM 21 C CA . GLU 4 4 ? A 12.857 -4.023 -11.180 1.000 1 A GLU 97.097 1
ATOM 22 C C . GLU 4 4 ? A 12.126 -2.735 -10.831 1.000 1 A GLU 97.396 1
ATOM 23 O O . GLU 4 4 ? A 12.437 -1.684 -11.388 1.000 1 A GLU 96.953 1
ATOM 24 C CB . GLU 4 4 ? A 14.167 -4.101 -10.411 1.000 1 A GLU 96.157 1
ATOM 25 C CG . GLU 4 4 ? A 14.835 -5.452 -10.533 1.000 1 A GLU 89.786 1
ATOM 26 C CD . GLU 4 4 ? A 16.090 -5.563 -9.680 1.000 1 A GLU 89.186 1
ATOM 27 O OE1 . GLU 4 4 ? A 16.480 -4.523 -9.074 1.000 1 A GLU 86.834 1
ATOM 28 O OE2 . GLU 4 4 ? A 16.666 -6.655 -9.611 1.000 1 A GLU 84.814 1
ATOM 29 N N . TYR 5 5 ? A 11.160 -2.859 -9.922 1.000 1 A TYR 97.859 1
ATOM 30 C CA . TYR 5 5 ? A 10.397 -1.706 -9.481 1.000 1 A TYR 98.065 1
ATOM 31 C C . TYR 5 5 ? A 10.390 -1.686 -7.979 1.000 1 A TYR 98.124 1
ATOM 32 O O . TYR 5 5 ? A 10.022 -2.676 -7.343 1.000 1 A TYR 98.058 1
ATOM 33 C CB . TYR 5 5 ? A 8.962 -1.781 -9.991 1.000 1 A TYR 97.971 1
ATOM 34 C CG . TYR 5 5 ? A 8.832 -1.767 -11.490 1.000 1 A TYR 97.889 1
ATOM 35 C CD1 . TYR 5 5 ? A 8.717 -0.565 -12.168 1.000 1 A TYR 97.386 1
ATOM 36 C CD2 . TYR 5 5 ? A 8.841 -2.945 -12.220 1.000 1 A TYR 97.503 1
ATOM 37 C CE1 . TYR 5 5 ? A 8.605 -0.539 -13.534 1.000 1 A TYR 96.624 1
ATOM 38 C CE2 . TYR 5 5 ? A 8.747 -2.933 -13.594 1.000 1 A TYR 96.623 1
ATOM 39 C CZ . TYR 5 5 ? A 8.630 -1.715 -14.243 1.000 1 A TYR 96.514 1
ATOM 40 O OH . TYR 5 5 ? A 8.508 -1.678 -15.600 1.000 1 A TYR 94.917 1
ATOM 41 N N . LYS 6 6 ? A 10.814 -0.566 -7.381 1.000 1 A LYS 98.120 1
ATOM 42 C CA . LYS 6 6 ? A 10.782 -0.396 -5.932 1.000 1 A LYS 98.100 1
ATOM 43 C C . LYS 6 6 ? A 9.471 0.299 -5.591 1.000 1 A LYS 98.290 1
ATOM 44 O O . LYS 6 6 ? A 9.258 1.458 -5.912 1.000 1 A LYS 98.148 1
ATOM 45 C CB . LYS 6 6 ? A 11.968 0.427 -5.463 1.000 1 A LYS 97.578 1
ATOM 46 C CG . LYS 6 6 ? A 11.929 0.769 -3.976 1.000 1 A LYS 87.110 1
ATOM 47 C CD . LYS 6 6 ? A 11.950 -0.473 -3.110 1.000 1 A LYS 79.631 1
ATOM 48 C CE . LYS 6 6 ? A 12.109 -0.105 -1.658 1.000 1 A LYS 75.695 1
ATOM 49 N NZ . LYS 6 6 ? A 12.028 -1.319 -0.768 1.000 1 A LYS 62.347 1
ATOM 50 N N . LEU 7 7 ? A 8.592 -0.422 -4.920 1.000 1 A LEU 98.348 1
ATOM 51 C CA . LEU 7 7 ? A 7.279 0.069 -4.541 1.000 1 A LEU 98.505 1
ATOM 52 C C . LEU 7 7 ? A 7.240 0.212 -3.044 1.000 1 A LEU 98.343 1
ATOM 53 O O . LEU 7 7 ? A 7.757 -0.640 -2.323 1.000 1 A LEU 98.133 1
ATOM 54 C CB . LEU 7 7 ? A 6.176 -0.881 -4.985 1.000 1 A LEU 98.619 1
ATOM 55 C CG . LEU 7 7 ? A 6.212 -1.364 -6.440 1.000 1 A LEU 98.413 1
ATOM 56 C CD1 . LEU 7 7 ? A 6.287 -0.205 -7.410 1.000 1 A LEU 98.308 1
ATOM 57 C CD2 . LEU 7 7 ? A 4.984 -2.223 -6.746 1.000 1 A LEU 98.406 1
ATOM 58 N N . VAL 8 8 ? A 6.624 1.270 -2.574 1.000 1 A VAL 98.448 1
ATOM 59 C CA . VAL 8 8 ? A 6.524 1.534 -1.133 1.000 1 A VAL 98.317 1
ATOM 60 C C . VAL 8 8 ? A 5.051 1.694 -0.788 1.000 1 A VAL 98.419 1
ATOM 61 O O . VAL 8 8 ? A 4.348 2.461 -1.439 1.000 1 A VAL 98.442 1
ATOM 62 C CB . VAL 8 8 ? A 7.307 2.783 -0.728 1.000 1 A VAL 97.885 1
ATOM 63 C CG1 . VAL 8 8 ? A 8.756 2.688 -1.192 1.000 1 A VAL 97.382 1
ATOM 64 C CG2 . VAL 8 8 ? A 7.237 3.020 0.786 1.000 1 A VAL 97.424 1
ATOM 65 N N . VAL 9 9 ? A 4.586 0.957 0.205 1.000 1 A VAL 98.319 1
ATOM 66 C CA . VAL 9 9 ? A 3.185 0.991 0.617 1.000 1 A VAL 98.399 1
ATOM 67 C C . VAL 9 9 ? A 3.094 1.797 1.897 1.000 1 A VAL 98.228 1
ATOM 68 O O . VAL 9 9 ? A 3.691 1.409 2.906 1.000 1 A VAL 97.939 1
ATOM 69 C CB . VAL 9 9 ? A 2.611 -0.412 0.813 1.000 1 A VAL 98.504 1
ATOM 70 C CG1 . VAL 9 9 ? A 2.871 -1.297 -0.428 1.000 1 A VAL 98.635 1
ATOM 71 C CG2 . VAL 9 9 ? A 1.100 -0.322 1.102 1.000 1 A VAL 98.540 1
ATOM 72 N N . VAL 10 10 ? A 2.354 2.884 1.865 1.000 1 A VAL 98.434 1
ATOM 73 C CA . VAL 10 10 ? A 2.218 3.796 2.997 1.000 1 A VAL 98.413 1
ATOM 74 C C . VAL 10 10 ? A 0.762 3.955 3.340 1.000 1 A VAL 98.576 1
ATOM 75 O O . VAL 10 10 ? A -0.131 3.610 2.565 1.000 1 A VAL 98.683 1
ATOM 76 C CB . VAL 10 10 ? A 2.830 5.178 2.725 1.000 1 A VAL 97.925 1
ATOM 77 C CG1 . VAL 10 10 ? A 4.309 5.043 2.336 1.000 1 A VAL 97.640 1
ATOM 78 C CG2 . VAL 10 10 ? A 2.055 5.942 1.658 1.000 1 A VAL 97.915 1
ATOM 79 N N . GLY 11 11 ? A 0.488 4.475 4.516 1.000 1 A GLY 98.341 1
ATOM 80 C CA . GLY 11 11 ? A -0.863 4.692 4.976 1.000 1 A GLY 98.087 1
ATOM 81 C C . GLY 11 11 ? A -0.966 4.477 6.474 1.000 1 A GLY 97.757 1
ATOM 82 O O . GLY 11 11 ? A -0.064 3.912 7.094 1.000 1 A GLY 97.289 1
ATOM 83 N N . ALA 12 12 ? A -2.073 4.917 7.055 1.000 1 A ALA 98.231 1
ATOM 84 C CA . ALA 12 12 ? A -2.250 4.858 8.499 1.000 1 A ALA 98.018 1
ATOM 85 C C . ALA 12 12 ? A -2.296 3.431 9.004 1.000 1 A ALA 97.742 1
ATOM 86 O O . ALA 12 12 ? A -2.495 2.486 8.219 1.000 1 A ALA 97.531 1
ATOM 87 C CB . ALA 12 12 ? A -3.535 5.579 8.885 1.000 1 A ALA 97.841 1
ATOM 88 N N . CYS 13 13 ? A -2.108 3.296 10.301 1.000 1 A CYS 97.221 1
ATOM 89 C CA . CYS 13 13 ? A -2.229 1.979 10.922 1.000 1 A CYS 96.974 1
ATOM 90 C C . CYS 13 13 ? A -3.552 1.324 10.574 1.000 1 A CYS 97.425 1
ATOM 91 O O . CYS 13 13 ? A -4.614 1.953 10.630 1.000 1 A CYS 97.516 1
ATOM 92 C CB . CYS 13 13 ? A -2.127 2.107 12.442 1.000 1 A CYS 95.539 1
ATOM 93 S SG . CYS 13 13 ? A -0.526 2.365 13.024 1.000 1 A CYS 91.021 1
ATOM 94 N N . GLY 14 14 ? A -3.497 0.046 10.238 1.000 1 A GLY 97.440 1
ATOM 95 C CA . GLY 14 14 ? A -4.696 -0.770 10.181 1.000 1 A GLY 97.672 1
ATOM 96 C C . GLY 14 14 ? A -5.488 -0.681 8.892 1.000 1 A GLY 98.302 1
ATOM 97 O O . GLY 14 14 ? A -6.536 -1.318 8.791 1.000 1 A GLY 98.287 1
ATOM 98 N N . VAL 15 15 ? A -5.016 0.076 7.893 1.000 1 A VAL 98.303 1
ATOM 99 C CA . VAL 15 15 ? A -5.760 0.208 6.655 1.000 1 A VAL 98.600 1
ATOM 100 C C . VAL 15 15 ? A -5.635 -1.033 5.761 1.000 1 A VAL 98.654 1
ATOM 101 O O . VAL 15 15 ? A -6.450 -1.218 4.867 1.000 1 A VAL 98.699 1
ATOM 102 C CB . VAL 15 15 ? A -5.348 1.441 5.843 1.000 1 A VAL 98.683 1
ATOM 103 C CG1 . VAL 15 15 ? A -5.591 2.706 6.671 1.000 1 A VAL 98.716 1
ATOM 104 C CG2 . VAL 15 15 ? A -3.910 1.349 5.370 1.000 1 A VAL 98.812 1
ATOM 105 N N . GLY 16 16 ? A -4.627 -1.874 6.033 1.000 1 A GLY 98.554 1
ATOM 106 C CA . GLY 16 16 ? A -4.433 -3.057 5.230 1.000 1 A GLY 98.450 1
ATOM 107 C C . GLY 16 16 ? A -3.178 -3.072 4.394 1.000 1 A GLY 98.548 1
ATOM 108 O O . GLY 16 16 ? A -3.112 -3.812 3.407 1.000 1 A GLY 98.532 1
ATOM 109 N N . LYS 17 17 ? A -2.159 -2.286 4.785 1.000 1 A LYS 98.493 1
ATOM 110 C CA . LYS 17 17 ? A -0.929 -2.292 4.004 1.000 1 A LYS 98.447 1
ATOM 111 C C . LYS 17 17 ? A -0.324 -3.676 3.952 1.000 1 A LYS 98.290 1
ATOM 112 O O . LYS 17 17 ? A 0.043 -4.164 2.879 1.000 1 A LYS 98.422 1
ATOM 113 C CB . LYS 17 17 ? A 0.055 -1.284 4.595 1.000 1 A LYS 98.334 1
ATOM 114 C CG . LYS 17 17 ? A -0.456 0.162 4.573 1.000 1 A LYS 98.089 1
ATOM 115 C CD . LYS 17 17 ? A 0.582 1.114 5.162 1.000 1 A LYS 97.819 1
ATOM 116 C CE . LYS 17 17 ? A 0.914 0.857 6.613 1.000 1 A LYS 97.480 1
ATOM 117 N NZ . LYS 17 17 ? A -0.322 0.946 7.459 1.000 1 A LYS 97.297 1
ATOM 118 N N . SER 18 18 ? A -0.215 -4.324 5.109 1.000 1 A SER 98.103 1
ATOM 119 C CA . SER 18 18 ? A 0.357 -5.664 5.167 1.000 1 A SER 97.808 1
ATOM 120 C C . SER 18 18 ? A -0.559 -6.667 4.470 1.000 1 A SER 97.966 1
ATOM 121 O O . SER 18 18 ? A -0.085 -7.539 3.740 1.000 1 A SER 98.056 1
ATOM 122 C CB . SER 18 18 ? A 0.627 -6.086 6.609 1.000 1 A SER 97.234 1
ATOM 123 O OG . SER 18 18 ? A 1.583 -5.237 7.200 1.000 1 A SER 94.361 1
ATOM 124 N N . ALA 19 19 ? A -1.868 -6.549 4.695 1.000 1 A ALA 98.011 1
ATOM 125 C CA . ALA 19 19 ? A -2.790 -7.501 4.078 1.000 1 A ALA 98.124 1
ATOM 126 C C . ALA 19 19 ? A -2.705 -7.435 2.556 1.000 1 A ALA 98.326 1
ATOM 127 O O . ALA 19 19 ? A -2.719 -8.452 1.878 1.000 1 A ALA 98.427 1
ATOM 128 C CB . ALA 19 19 ? A -4.208 -7.256 4.560 1.000 1 A ALA 97.999 1
ATOM 129 N N . LEU 20 20 ? A -2.638 -6.201 2.016 1.000 1 A LEU 98.281 1
ATOM 130 C CA . LEU 20 20 ? A -2.535 -6.046 0.567 1.000 1 A LEU 98.471 1
ATOM 131 C C . LEU 20 20 ? A -1.233 -6.642 0.044 1.000 1 A LEU 98.472 1
ATOM 132 O O . LEU 20 20 ? A -1.204 -7.310 -1.003 1.000 1 A LEU 98.516 1
ATOM 133 C CB . LEU 20 20 ? A -2.585 -4.568 0.215 1.000 1 A LEU 98.657 1
ATOM 134 C CG . LEU 20 20 ? A -3.969 -3.934 0.298 1.000 1 A LEU 98.729 1
ATOM 135 C CD1 . LEU 20 20 ? A -4.842 -4.406 -0.854 1.000 1 A LEU 98.728 1
ATOM 136 C CD2 . LEU 20 20 ? A -3.831 -2.436 0.275 1.000 1 A LEU 98.762 1
ATOM 137 N N . THR 21 21 ? A -0.136 -6.405 0.772 1.000 1 A THR 98.417 1
ATOM 138 C CA . THR 21 21 ? A 1.163 -6.867 0.331 1.000 1 A THR 98.284 1
ATOM 139 C C . THR 21 21 ? A 1.248 -8.385 0.360 1.000 1 A THR 98.211 1
ATOM 140 O O . THR 21 21 ? A 1.711 -9.024 -0.585 1.000 1 A THR 98.257 1
ATOM 141 C CB . THR 21 21 ? A 2.260 -6.237 1.169 1.000 1 A THR 98.220 1
ATOM 142 O OG1 . THR 21 21 ? A 2.152 -4.816 1.086 1.000 1 A THR 98.139 1
ATOM 143 C CG2 . THR 21 21 ? A 3.632 -6.702 0.718 1.000 1 A THR 98.125 1
ATOM 144 N N . ILE 22 22 ? A 0.747 -8.980 1.445 1.000 1 A ILE 97.932 1
ATOM 145 C CA . ILE 22 22 ? A 0.793 -10.428 1.569 1.000 1 A ILE 97.661 1
ATOM 146 C C . ILE 22 22 ? A -0.134 -11.069 0.533 1.000 1 A ILE 97.926 1
ATOM 147 O O . ILE 22 22 ? A 0.208 -12.123 -0.041 1.000 1 A ILE 98.070 1
ATOM 148 C CB . ILE 22 22 ? A 0.465 -10.853 3.005 1.000 1 A ILE 97.099 1
ATOM 149 C CG1 . ILE 22 22 ? A 1.586 -10.364 3.937 1.000 1 A ILE 96.594 1
ATOM 150 C CG2 . ILE 22 22 ? A 0.315 -12.379 3.086 1.000 1 A ILE 96.041 1
ATOM 151 C CD1 . ILE 22 22 ? A 1.267 -10.518 5.405 1.000 1 A ILE 94.498 1
ATOM 152 N N . GLN 23 23 ? A -1.287 -10.476 0.251 1.000 1 A GLN 98.056 1
ATOM 153 C CA . GLN 23 23 ? A -2.134 -10.994 -0.821 1.000 1 A GLN 98.163 1
ATOM 154 C C . GLN 23 23 ? A -1.396 -10.999 -2.155 1.000 1 A GLN 98.244 1
ATOM 155 O O . GLN 23 23 ? A -1.447 -11.986 -2.898 1.000 1 A GLN 98.173 1
ATOM 156 C CB . GLN 23 23 ? A -3.426 -10.181 -0.940 1.000 1 A GLN 98.017 1
ATOM 157 C CG . GLN 23 23 ? A -4.564 -10.759 -0.105 1.000 1 A GLN 95.836 1
ATOM 158 C CD . GLN 23 23 ? A -5.140 -12.041 -0.680 1.000 1 A GLN 97.705 1
ATOM 159 O OE1 . GLN 23 23 ? A -4.729 -12.537 -1.737 1.000 1 A GLN 97.243 1
ATOM 160 N NE2 . GLN 23 23 ? A -6.137 -12.564 0.000825 1.000 1 A GLN 96.775 1
ATOM 161 N N . LEU 24 24 ? A -0.710 -9.885 -2.464 1.000 1 A LEU 98.240 1
ATOM 162 C CA . LEU 24 24 ? A 0.010 -9.828 -3.750 1.000 1 A LEU 98.277 1
ATOM 163 C C . LEU 24 24 ? A 1.085 -10.906 -3.823 1.000 1 A LEU 98.141 1
ATOM 164 O O . LEU 24 24 ? A 1.211 -11.611 -4.820 1.000 1 A LEU 97.988 1
ATOM 165 C CB . LEU 24 24 ? A 0.641 -8.457 -3.942 1.000 1 A LEU 98.383 1
ATOM 166 C CG . LEU 24 24 ? A 1.409 -8.310 -5.258 1.000 1 A LEU 98.313 1
ATOM 167 C CD1 . LEU 24 24 ? A 0.452 -7.920 -6.386 1.000 1 A LEU 98.071 1
ATOM 168 C CD2 . LEU 24 24 ? A 2.503 -7.263 -5.152 1.000 1 A LEU 98.180 1
ATOM 169 N N . ILE 25 25 ? A 1.854 -11.025 -2.747 1.000 1 A ILE 97.914 1
ATOM 170 C CA . ILE 25 25 ? A 3.049 -11.856 -2.773 1.000 1 A ILE 97.399 1
ATOM 171 C C . ILE 25 25 ? A 2.691 -13.319 -2.570 1.000 1 A ILE 97.154 1
ATOM 172 O O . ILE 25 25 ? A 3.219 -14.191 -3.280 1.000 1 A ILE 96.749 1
ATOM 173 C CB . ILE 25 25 ? A 4.028 -11.383 -1.672 1.000 1 A ILE 96.645 1
ATOM 174 C CG1 . ILE 25 25 ? A 4.445 -9.929 -1.930 1.000 1 A ILE 94.128 1
ATOM 175 C CG2 . ILE 25 25 ? A 5.232 -12.287 -1.585 1.000 1 A ILE 92.376 1
ATOM 176 C CD1 . ILE 25 25 ? A 5.204 -9.746 -3.238 1.000 1 A ILE 88.010 1
ATOM 177 N N . GLN 26 26 ? A 1.792 -13.613 -1.640 1.000 1 A GLN 97.331 1
ATOM 178 C CA . GLN 26 26 ? A 1.544 -14.970 -1.197 1.000 1 A GLN 96.803 1
ATOM 179 C C . GLN 26 26 ? A 0.171 -15.502 -1.584 1.000 1 A GLN 97.121 1
ATOM 180 O O . GLN 26 26 ? A -0.097 -16.684 -1.350 1.000 1 A GLN 96.387 1
ATOM 181 C CB . GLN 26 26 ? A 1.716 -15.068 0.306 1.000 1 A GLN 95.628 1
ATOM 182 C CG . GLN 26 26 ? A 3.118 -14.747 0.789 1.000 1 A GLN 91.393 1
ATOM 183 C CD . GLN 26 26 ? A 4.116 -15.829 0.391 1.000 1 A GLN 84.483 1
ATOM 184 O OE1 . GLN 26 26 ? A 3.721 -16.970 0.096 1.000 1 A GLN 75.304 1
ATOM 185 N NE2 . GLN 26 26 ? A 5.391 -15.501 0.391 1.000 1 A GLN 74.613 1
ATOM 186 N N . ASN 27 27 ? A -0.717 -14.649 -2.124 1.000 1 A ASN 97.332 1
ATOM 187 C CA . ASN 27 27 ? A -2.044 -15.043 -2.561 1.000 1 A ASN 97.097 1
ATOM 188 C C . ASN 27 27 ? A -2.865 -15.606 -1.396 1.000 1 A ASN 97.284 1
ATOM 189 O O . ASN 27 27 ? A -3.594 -16.588 -1.561 1.000 1 A ASN 96.184 1
ATOM 190 C CB . ASN 27 27 ? A -2.017 -16.016 -3.717 1.000 1 A ASN 96.209 1
ATOM 191 C CG . ASN 27 27 ? A -1.548 -15.380 -4.997 1.000 1 A ASN 94.209 1
ATOM 192 O OD1 . ASN 27 27 ? A -0.376 -15.033 -5.133 1.000 1 A ASN 83.314 1
ATOM 193 N ND2 . ASN 27 27 ? A -2.464 -15.233 -5.942 1.000 1 A ASN 80.317 1
ATOM 194 N N . HIS 28 28 ? A -2.748 -14.997 -0.211 1.000 1 A HIS 97.337 1
ATOM 195 C CA . HIS 28 28 ? A -3.578 -15.351 0.933 1.000 1 A HIS 96.780 1
ATOM 196 C C . HIS 28 28 ? A -3.836 -14.138 1.790 1.000 1 A HIS 97.206 1
ATOM 197 O O . HIS 28 28 ? A -3.078 -13.163 1.733 1.000 1 A HIS 96.669 1
ATOM 198 C CB . HIS 28 28 ? A -2.968 -16.515 1.737 1.000 1 A HIS 94.664 1
ATOM 199 C CG . HIS 28 28 ? A -1.674 -16.193 2.425 1.000 1 A HIS 89.150 1
ATOM 200 N ND1 . HIS 28 28 ? A -1.569 -16.023 3.773 1.000 1 A HIS 79.848 1
ATOM 201 C CD2 . HIS 28 28 ? A -0.440 -16.064 1.897 1.000 1 A HIS 80.583 1
ATOM 202 C CE1 . HIS 28 28 ? A -0.305 -15.770 4.074 1.000 1 A HIS 80.038 1
ATOM 203 N NE2 . HIS 28 28 ? A 0.387 -15.786 2.964 1.000 1 A HIS 79.666 1
ATOM 204 N N . PHE 29 29 ? A -4.899 -14.204 2.559 1.000 1 A PHE 97.828 1
ATOM 205 C CA . PHE 29 29 ? A -5.337 -13.094 3.388 1.000 1 A PHE 97.781 1
ATOM 206 C C . PHE 29 29 ? A -4.991 -13.391 4.850 1.000 1 A PHE 96.940 1
ATOM 207 O O . PHE 29 29 ? A -5.349 -14.444 5.374 1.000 1 A PHE 96.193 1
ATOM 208 C CB . PHE 29 29 ? A -6.818 -12.867 3.264 1.000 1 A PHE 97.568 1
ATOM 209 C CG . PHE 29 29 ? A -7.351 -11.787 4.184 1.000 1 A PHE 97.813 1
ATOM 210 C CD1 . PHE 29 29 ? A -6.884 -10.505 4.107 1.000 1 A PHE 97.885 1
ATOM 211 C CD2 . PHE 29 29 ? A -8.332 -12.114 5.135 1.000 1 A PHE 97.438 1
ATOM 212 C CE1 . PHE 29 29 ? A -7.377 -9.530 4.955 1.000 1 A PHE 97.494 1
ATOM 213 C CE2 . PHE 29 29 ? A -8.822 -11.143 5.965 1.000 1 A PHE 97.046 1
ATOM 214 C CZ . PHE 29 29 ? A -8.352 -9.846 5.886 1.000 1 A PHE 97.306 1
ATOM 215 N N . VAL 30 30 ? A -4.290 -12.466 5.476 1.000 1 A VAL 95.428 1
ATOM 216 C CA . VAL 30 30 ? A -3.899 -12.593 6.867 1.000 1 A VAL 93.463 1
ATOM 217 C C . VAL 30 30 ? A -4.821 -11.738 7.700 1.000 1 A VAL 93.068 1
ATOM 218 O O . VAL 30 30 ? A -4.770 -10.505 7.652 1.000 1 A VAL 91.636 1
ATOM 219 C CB . VAL 30 30 ? A -2.442 -12.175 7.086 1.000 1 A VAL 90.230 1
ATOM 220 C CG1 . VAL 30 30 ? A -1.523 -13.003 6.206 1.000 1 A VAL 85.411 1
ATOM 221 C CG2 . VAL 30 30 ? A -2.044 -12.333 8.562 1.000 1 A VAL 83.194 1
ATOM 222 N N . ASP 31 31 ? A -5.684 -12.374 8.459 1.000 1 A ASP 92.086 1
ATOM 223 C CA . ASP 31 31 ? A -6.632 -11.681 9.323 1.000 1 A ASP 91.186 1
ATOM 224 C C . ASP 31 31 ? A -5.973 -11.506 10.691 1.000 1 A ASP 90.805 1
ATOM 225 O O . ASP 31 31 ? A -6.300 -12.212 11.651 1.000 1 A ASP 85.920 1
ATOM 226 C CB . ASP 31 31 ? A -7.945 -12.431 9.440 1.000 1 A ASP 88.088 1
ATOM 227 C CG . ASP 31 31 ? A -9.029 -11.634 10.155 1.000 1 A ASP 83.704 1
ATOM 228 O OD1 . ASP 31 31 ? A -8.761 -10.476 10.532 1.000 1 A ASP 79.350 1
ATOM 229 O OD2 . ASP 31 31 ? A -10.148 -12.157 10.299 1.000 1 A ASP 79.936 1
ATOM 230 N N . GLU 32 32 ? A -5.038 -10.592 10.760 1.000 1 A GLU 89.819 1
ATOM 231 C CA . GLU 32 32 ? A -4.270 -10.311 11.963 1.000 1 A GLU 88.265 1
ATOM 232 C C . GLU 32 32 ? A -3.746 -8.907 11.816 1.000 1 A GLU 86.587 1
ATOM 233 O O . GLU 32 32 ? A -3.463 -8.458 10.724 1.000 1 A GLU 81.306 1
ATOM 234 C CB . GLU 32 32 ? A -3.129 -11.321 12.112 1.000 1 A GLU 85.988 1
ATOM 235 C CG . GLU 32 32 ? A -2.226 -11.100 13.305 1.000 1 A GLU 75.325 1
ATOM 236 C CD . GLU 32 32 ? A -1.235 -12.231 13.548 1.000 1 A GLU 66.907 1
ATOM 237 O OE1 . GLU 32 32 ? A -1.438 -13.317 12.940 1.000 1 A GLU 62.552 1
ATOM 238 O OE2 . GLU 32 32 ? A -0.284 -12.054 14.350 1.000 1 A GLU 59.277 1
ATOM 239 N N . TYR 33 33 ? A -3.669 -8.171 12.945 1.000 1 A TYR 88.259 1
ATOM 240 C CA . TYR 33 33 ? A -3.134 -6.808 12.905 1.000 1 A TYR 87.487 1
ATOM 241 C C . TYR 33 33 ? A -1.921 -6.727 13.807 1.000 1 A TYR 88.577 1
ATOM 242 O O . TYR 33 33 ? A -2.045 -6.493 15.022 1.000 1 A TYR 87.271 1
ATOM 243 C CB . TYR 33 33 ? A -4.197 -5.810 13.349 1.000 1 A TYR 83.882 1
ATOM 244 C CG . TYR 33 33 ? A -3.753 -4.364 13.405 1.000 1 A TYR 81.949 1
ATOM 245 C CD1 . TYR 33 33 ? A -2.718 -3.898 12.609 1.000 1 A TYR 78.574 1
ATOM 246 C CD2 . TYR 33 33 ? A -4.425 -3.453 14.191 1.000 1 A TYR 77.589 1
ATOM 247 C CE1 . TYR 33 33 ? A -2.304 -2.588 12.658 1.000 1 A TYR 75.429 1
ATOM 248 C CE2 . TYR 33 33 ? A -4.037 -2.132 14.250 1.000 1 A TYR 75.084 1
ATOM 249 C CZ . TYR 33 33 ? A -2.967 -1.713 13.476 1.000 1 A TYR 76.440 1
ATOM 250 O OH . TYR 33 33 ? A -2.596 -0.377 13.525 1.000 1 A TYR 71.680 1
ATOM 251 N N . ASP 34 34 ? A -0.739 -6.932 13.215 1.000 1 A ASP 89.941 1
ATOM 252 C CA . ASP 34 34 ? A 0.545 -6.705 13.886 1.000 1 A ASP 90.581 1
ATOM 253 C C . ASP 34 34 ? A 1.084 -5.389 13.380 1.000 1 A ASP 92.024 1
ATOM 254 O O . ASP 34 34 ? A 1.639 -5.331 12.295 1.000 1 A ASP 91.474 1
ATOM 255 C CB . ASP 34 34 ? A 1.513 -7.849 13.621 1.000 1 A ASP 89.018 1
ATOM 256 C CG . ASP 34 34 ? A 2.796 -7.710 14.414 1.000 1 A ASP 87.821 1
ATOM 257 O OD1 . ASP 34 34 ? A 3.159 -6.581 14.805 1.000 1 A ASP 86.372 1
ATOM 258 O OD2 . ASP 34 34 ? A 3.453 -8.747 14.656 1.000 1 A ASP 84.973 1
ATOM 259 N N . PRO 35 35 ? A 0.921 -4.319 14.165 1.000 1 A PRO 89.969 1
ATOM 260 C CA . PRO 35 35 ? A 1.290 -2.986 13.664 1.000 1 A PRO 91.006 1
ATOM 261 C C . PRO 35 35 ? A 2.760 -2.684 13.747 1.000 1 A PRO 91.341 1
ATOM 262 O O . PRO 35 35 ? A 3.168 -1.573 13.415 1.000 1 A PRO 89.576 1
ATOM 263 C CB . PRO 35 35 ? A 0.485 -2.041 14.563 1.000 1 A PRO 88.445 1
ATOM 264 C CG . PRO 35 35 ? A 0.452 -2.787 15.861 1.000 1 A PRO 87.539 1
ATOM 265 C CD . PRO 35 35 ? A 0.307 -4.262 15.486 1.000 1 A PRO 89.883 1
ATOM 266 N N . THR 36 36 ? A 3.587 -3.638 14.186 1.000 1 A THR 90.388 1
ATOM 267 C CA . THR 36 36 ? A 5.009 -3.363 14.441 1.000 1 A THR 88.892 1
ATOM 268 C C . THR 36 36 ? A 5.923 -3.866 13.343 1.000 1 A THR 90.491 1
ATOM 269 O O . THR 36 36 ? A 7.107 -3.561 13.383 1.000 1 A THR 89.029 1
ATOM 270 C CB . THR 36 36 ? A 5.422 -3.994 15.762 1.000 1 A THR 84.868 1
ATOM 271 O OG1 . THR 36 36 ? A 5.476 -5.417 15.640 1.000 1 A THR 81.543 1
ATOM 272 C CG2 . THR 36 36 ? A 4.463 -3.606 16.864 1.000 1 A THR 81.371 1
ATOM 273 N N . ILE 37 37 ? A 5.424 -4.631 12.387 1.000 1 A ILE 92.732 1
ATOM 274 C CA . ILE 37 37 ? A 6.307 -5.295 11.424 1.000 1 A ILE 92.524 1
ATOM 275 C C . ILE 37 37 ? A 6.381 -4.490 10.135 1.000 1 A ILE 93.301 1
ATOM 276 O O . ILE 37 37 ? A 5.377 -4.313 9.439 1.000 1 A ILE 92.746 1
ATOM 277 C CB . ILE 37 37 ? A 5.807 -6.726 11.116 1.000 1 A ILE 90.575 1
ATOM 278 C CG1 . ILE 37 37 ? A 5.847 -7.570 12.388 1.000 1 A ILE 90.153 1
ATOM 279 C CG2 . ILE 37 37 ? A 6.665 -7.368 10.027 1.000 1 A ILE 89.660 1
ATOM 280 C CD1 . ILE 37 37 ? A 5.403 -9.013 12.192 1.000 1 A ILE 86.613 1
ATOM 281 N N . GLU 38 38 ? A 7.573 -3.985 9.852 1.000 1 A GLU 93.291 1
ATOM 282 C CA . GLU 38 38 ? A 7.902 -3.364 8.563 1.000 1 A GLU 93.331 1
ATOM 283 C C . GLU 38 38 ? A 8.876 -4.279 7.850 1.000 1 A GLU 92.968 1
ATOM 284 O O . GLU 38 38 ? A 9.928 -4.601 8.410 1.000 1 A GLU 91.266 1
ATOM 285 C CB . GLU 38 38 ? A 8.491 -1.967 8.781 1.000 1 A GLU 91.846 1
ATOM 286 C CG . GLU 38 38 ? A 8.999 -1.318 7.499 1.000 1 A GLU 90.021 1
ATOM 287 C CD . GLU 38 38 ? A 9.375 0.142 7.692 1.000 1 A GLU 90.222 1
ATOM 288 O OE1 . GLU 38 38 ? A 8.484 0.938 8.089 1.000 1 A GLU 87.016 1
ATOM 289 O OE2 . GLU 38 38 ? A 10.547 0.486 7.447 1.000 1 A GLU 86.536 1
ATOM 290 N N . ASP 39 39 ? A 8.545 -4.668 6.658 1.000 1 A ASP 94.480 1
ATOM 291 C CA . ASP 39 39 ? A 9.360 -5.664 5.944 1.000 1 A ASP 94.408 1
ATOM 292 C C . ASP 39 39 ? A 9.254 -5.434 4.455 1.000 1 A ASP 95.585 1
ATOM 293 O O . ASP 39 39 ? A 8.417 -4.692 3.966 1.000 1 A ASP 95.235 1
ATOM 294 C CB . ASP 39 39 ? A 8.912 -7.085 6.313 1.000 1 A ASP 92.600 1
ATOM 295 C CG . ASP 39 39 ? A 10.054 -8.098 6.218 1.000 1 A ASP 86.453 1
ATOM 296 O OD1 . ASP 39 39 ? A 11.119 -7.768 5.634 1.000 1 A ASP 82.939 1
ATOM 297 O OD2 . ASP 39 39 ? A 9.881 -9.218 6.727 1.000 1 A ASP 80.485 1
ATOM 298 N N . SER 40 40 ? A 10.156 -6.062 3.739 1.000 1 A SER 94.866 1
ATOM 299 C CA . SER 40 40 ? A 10.165 -5.967 2.280 1.000 1 A SER 94.834 1
ATOM 300 C C . SER 40 40 ? A 9.941 -7.344 1.677 1.000 1 A SER 95.372 1
ATOM 301 O O . SER 40 40 ? A 10.246 -8.371 2.292 1.000 1 A SER 93.838 1
ATOM 302 C CB . SER 40 40 ? A 11.479 -5.363 1.790 1.000 1 A SER 92.377 1
ATOM 303 O OG . SER 40 40 ? A 12.577 -6.187 2.114 1.000 1 A SER 87.017 1
ATOM 304 N N . TYR 41 41 ? A 9.382 -7.347 0.491 1.000 1 A TYR 96.711 1
ATOM 305 C CA . TYR 41 41 ? A 8.957 -8.540 -0.206 1.000 1 A TYR 96.442 1
ATOM 306 C C . TYR 41 41 ? A 9.318 -8.388 -1.669 1.000 1 A TYR 96.834 1
ATOM 307 O O . TYR 41 41 ? A 9.281 -7.307 -2.230 1.000 1 A TYR 96.696 1
ATOM 308 C CB . TYR 41 41 ? A 7.464 -8.745 -0.070 1.000 1 A TYR 95.854 1
ATOM 309 C CG . TYR 41 41 ? A 6.994 -8.876 1.350 1.000 1 A TYR 94.024 1
ATOM 310 C CD1 . TYR 41 41 ? A 6.815 -10.127 1.916 1.000 1 A TYR 92.091 1
ATOM 311 C CD2 . TYR 41 41 ? A 6.726 -7.740 2.106 1.000 1 A TYR 93.093 1
ATOM 312 C CE1 . TYR 41 41 ? A 6.374 -10.253 3.220 1.000 1 A TYR 89.376 1
ATOM 313 C CE2 . TYR 41 41 ? A 6.293 -7.855 3.411 1.000 1 A TYR 91.591 1
ATOM 314 C CZ . TYR 41 41 ? A 6.114 -9.109 3.943 1.000 1 A TYR 88.819 1
ATOM 315 O OH . TYR 41 41 ? A 5.668 -9.229 5.243 1.000 1 A TYR 85.573 1
ATOM 316 N N . ARG 42 42 ? A 9.652 -9.514 -2.325 1.000 1 A ARG 96.826 1
ATOM 317 C CA . ARG 42 42 ? A 10.009 -9.541 -3.739 1.000 1 A ARG 96.815 1
ATOM 318 C C . ARG 42 42 ? A 9.092 -10.505 -4.452 1.000 1 A ARG 97.057 1
ATOM 319 O O . ARG 42 42 ? A 8.780 -11.571 -3.943 1.000 1 A ARG 95.956 1
ATOM 320 C CB . ARG 42 42 ? A 11.474 -9.933 -3.928 1.000 1 A ARG 95.182 1
ATOM 321 C CG . ARG 42 42 ? A 12.455 -8.894 -3.379 1.000 1 A ARG 84.668 1
ATOM 322 C CD . ARG 42 42 ? A 13.848 -9.439 -3.186 1.000 1 A ARG 78.989 1
ATOM 323 N NE . ARG 42 42 ? A 14.433 -9.880 -4.431 1.000 1 A ARG 73.631 1
ATOM 324 C CZ . ARG 42 42 ? A 15.040 -9.110 -5.317 1.000 1 A ARG 67.453 1
ATOM 325 N NH1 . ARG 42 42 ? A 15.112 -7.791 -5.112 1.000 1 A ARG 60.621 1
ATOM 326 N NH2 . ARG 42 42 ? A 15.585 -9.638 -6.395 1.000 1 A ARG 58.271 1
ATOM 327 N N . LYS 43 43 ? A 8.627 -10.102 -5.634 1.000 1 A LYS 96.744 1
ATOM 328 C CA . LYS 43 43 ? A 7.691 -10.915 -6.404 1.000 1 A LYS 96.907 1
ATOM 329 C C . LYS 43 43 ? A 7.951 -10.650 -7.883 1.000 1 A LYS 97.099 1
ATOM 330 O O . LYS 43 43 ? A 7.940 -9.512 -8.324 1.000 1 A LYS 97.051 1
ATOM 331 C CB . LYS 43 43 ? A 6.238 -10.549 -6.054 1.000 1 A LYS 96.280 1
ATOM 332 C CG . LYS 43 43 ? A 5.191 -11.282 -6.855 1.000 1 A LYS 95.062 1
ATOM 333 C CD . LYS 43 43 ? A 5.108 -12.718 -6.442 1.000 1 A LYS 92.730 1
ATOM 334 C CE . LYS 43 43 ? A 3.815 -13.338 -6.938 1.000 1 A LYS 91.231 1
ATOM 335 N NZ . LYS 43 43 ? A 3.744 -14.782 -6.643 1.000 1 A LYS 87.146 1
ATOM 336 N N . GLN 44 44 ? A 8.189 -11.721 -8.643 1.000 1 A GLN 97.526 1
ATOM 337 C CA . GLN 44 44 ? A 8.290 -11.607 -10.091 1.000 1 A GLN 97.377 1
ATOM 338 C C . GLN 44 44 ? A 6.923 -11.790 -10.706 1.000 1 A GLN 97.119 1
ATOM 339 O O . GLN 44 44 ? A 6.226 -12.785 -10.431 1.000 1 A GLN 96.022 1
ATOM 340 C CB . GLN 44 44 ? A 9.289 -12.642 -10.651 1.000 1 A GLN 96.505 1
ATOM 341 C CG . GLN 44 44 ? A 9.463 -12.518 -12.145 1.000 1 A GLN 92.045 1
ATOM 342 C CD . GLN 44 44 ? A 10.423 -13.563 -12.666 1.000 1 A GLN 88.139 1
ATOM 343 O OE1 . GLN 44 44 ? A 11.542 -13.690 -12.165 1.000 1 A GLN 80.542 1
ATOM 344 N NE2 . GLN 44 44 ? A 10.011 -14.287 -13.709 1.000 1 A GLN 79.466 1
ATOM 345 N N . VAL 45 45 ? A 6.505 -10.809 -11.500 1.000 1 A VAL 96.955 1
ATOM 346 C CA . VAL 45 45 ? A 5.214 -10.849 -12.195 1.000 1 A VAL 96.571 1
ATOM 347 C C . VAL 45 45 ? A 5.444 -10.433 -13.647 1.000 1 A VAL 96.398 1
ATOM 348 O O . VAL 45 45 ? A 6.512 -9.991 -14.023 1.000 1 A VAL 95.728 1
ATOM 349 C CB . VAL 45 45 ? A 4.184 -9.899 -11.529 1.000 1 A VAL 95.550 1
ATOM 350 C CG1 . VAL 45 45 ? A 3.879 -10.331 -10.101 1.000 1 A VAL 94.913 1
ATOM 351 C CG2 . VAL 45 45 ? A 4.645 -8.455 -11.579 1.000 1 A VAL 94.563 1
ATOM 352 N N . VAL 46 46 ? A 4.402 -10.613 -14.448 1.000 1 A VAL 95.983 1
ATOM 353 C CA . VAL 46 46 ? A 4.395 -10.126 -15.812 1.000 1 A VAL 96.175 1
ATOM 354 C C . VAL 46 46 ? A 3.328 -9.068 -15.933 1.000 1 A VAL 96.726 1
ATOM 355 O O . VAL 46 46 ? A 2.156 -9.329 -15.607 1.000 1 A VAL 96.148 1
ATOM 356 C CB . VAL 46 46 ? A 4.181 -11.249 -16.827 1.000 1 A VAL 94.803 1
ATOM 357 C CG1 . VAL 46 46 ? A 5.300 -12.276 -16.708 1.000 1 A VAL 93.458 1
ATOM 358 C CG2 . VAL 46 46 ? A 4.128 -10.712 -18.242 1.000 1 A VAL 93.988 1
ATOM 359 N N . ILE 47 47 ? A 3.699 -7.881 -16.355 1.000 1 A ILE 96.916 1
ATOM 360 C CA . ILE 47 47 ? A 2.790 -6.750 -16.477 1.000 1 A ILE 97.191 1
ATOM 361 C C . ILE 47 47 ? A 2.908 -6.202 -17.877 1.000 1 A ILE 96.981 1
ATOM 362 O O . ILE 47 47 ? A 3.967 -5.750 -18.276 1.000 1 A ILE 96.429 1
ATOM 363 C CB . ILE 47 47 ? A 3.108 -5.662 -15.441 1.000 1 A ILE 97.378 1
ATOM 364 C CG1 . ILE 47 47 ? A 3.056 -6.245 -14.019 1.000 1 A ILE 97.006 1
ATOM 365 C CG2 . ILE 47 47 ? A 2.149 -4.484 -15.610 1.000 1 A ILE 97.158 1
ATOM 366 C CD1 . ILE 47 47 ? A 3.624 -5.296 -12.992 1.000 1 A ILE 96.471 1
ATOM 367 N N . ASP 48 48 ? A 1.795 -6.292 -18.625 1.000 1 A ASP 97.206 1
ATOM 368 C CA . ASP 48 48 ? A 1.762 -5.796 -20.002 1.000 1 A ASP 96.628 1
ATOM 369 C C . ASP 48 48 ? A 2.888 -6.408 -20.839 1.000 1 A ASP 95.843 1
ATOM 370 O O . ASP 48 48 ? A 3.527 -5.729 -21.629 1.000 1 A ASP 94.299 1
ATOM 371 C CB . ASP 48 48 ? A 1.814 -4.275 -20.049 1.000 1 A ASP 96.300 1
ATOM 372 C CG . ASP 48 48 ? A 0.705 -3.621 -19.267 1.000 1 A ASP 96.513 1
ATOM 373 O OD1 . ASP 48 48 ? A -0.411 -4.173 -19.252 1.000 1 A ASP 95.261 1
ATOM 374 O OD2 . ASP 48 48 ? A 0.934 -2.546 -18.657 1.000 1 A ASP 94.795 1
ATOM 375 N N . GLY 49 49 ? A 3.124 -7.705 -20.625 1.000 1 A GLY 95.943 1
ATOM 376 C CA . GLY 49 49 ? A 4.144 -8.407 -21.388 1.000 1 A GLY 94.335 1
ATOM 377 C C . GLY 49 49 ? A 5.570 -8.265 -20.892 1.000 1 A GLY 94.407 1
ATOM 378 O O . GLY 49 49 ? A 6.459 -8.920 -21.426 1.000 1 A GLY 92.929 1
ATOM 379 N N . GLU 50 50 ? A 5.794 -7.433 -19.873 1.000 1 A GLU 93.729 1
ATOM 380 C CA . GLU 50 50 ? A 7.117 -7.170 -19.340 1.000 1 A GLU 93.590 1
ATOM 381 C C . GLU 50 50 ? A 7.308 -7.957 -18.044 1.000 1 A GLU 94.570 1
ATOM 382 O O . GLU 50 50 ? A 6.528 -7.801 -17.095 1.000 1 A GLU 94.572 1
ATOM 383 C CB . GLU 50 50 ? A 7.291 -5.674 -19.085 1.000 1 A GLU 91.041 1
ATOM 384 C CG . GLU 50 50 ? A 8.633 -5.315 -18.483 1.000 1 A GLU 87.713 1
ATOM 385 C CD . GLU 50 50 ? A 8.755 -3.854 -18.120 1.000 1 A GLU 85.492 1
ATOM 386 O OE1 . GLU 50 50 ? A 8.127 -3.407 -17.150 1.000 1 A GLU 77.411 1
ATOM 387 O OE2 . GLU 50 50 ? A 9.488 -3.123 -18.846 1.000 1 A GLU 75.800 1
ATOM 388 N N . THR 51 51 ? A 8.344 -8.766 -17.959 1.000 1 A THR 95.683 1
ATOM 389 C CA . THR 51 51 ? A 8.691 -9.438 -16.730 1.000 1 A THR 95.751 1
ATOM 390 C C . THR 51 51 ? A 9.185 -8.390 -15.742 1.000 1 A THR 95.788 1
ATOM 391 O O . THR 51 51 ? A 10.111 -7.644 -16.024 1.000 1 A THR 94.203 1
ATOM 392 C CB . THR 51 51 ? A 9.738 -10.509 -16.973 1.000 1 A THR 95.026 1
ATOM 393 O OG1 . THR 51 51 ? A 9.237 -11.490 -17.900 1.000 1 A THR 92.393 1
ATOM 394 C CG2 . THR 51 51 ? A 10.082 -11.222 -15.672 1.000 1 A THR 93.046 1
ATOM 395 N N . SER 52 52 ? A 8.552 -8.345 -14.559 1.000 1 A SER 95.795 1
ATOM 396 C CA . SER 52 52 ? A 8.787 -7.265 -13.616 1.000 1 A SER 95.643 1
ATOM 397 C C . SER 52 52 ? A 9.075 -7.854 -12.255 1.000 1 A SER 96.523 1
ATOM 398 O O . SER 52 52 ? A 8.305 -8.660 -11.749 1.000 1 A SER 96.309 1
ATOM 399 C CB . SER 52 52 ? A 7.569 -6.365 -13.512 1.000 1 A SER 93.040 1
ATOM 400 O OG . SER 52 52 ? A 7.260 -5.810 -14.793 1.000 1 A SER 85.677 1
ATOM 401 N N . LEU 53 53 ? A 10.188 -7.465 -11.658 1.000 1 A LEU 97.146 1
ATOM 402 C CA . LEU 53 53 ? A 10.524 -7.843 -10.298 1.000 1 A LEU 97.556 1
ATOM 403 C C . LEU 53 53 ? A 10.118 -6.692 -9.399 1.000 1 A LEU 97.852 1
ATOM 404 O O . LEU 53 53 ? A 10.686 -5.615 -9.439 1.000 1 A LEU 97.530 1
ATOM 405 C CB . LEU 53 53 ? A 12.014 -8.155 -10.156 1.000 1 A LEU 96.874 1
ATOM 406 C CG . LEU 53 53 ? A 12.429 -8.593 -8.745 1.000 1 A LEU 94.176 1
ATOM 407 C CD1 . LEU 53 53 ? A 11.823 -9.946 -8.433 1.000 1 A LEU 92.842 1
ATOM 408 C CD2 . LEU 53 53 ? A 13.946 -8.643 -8.675 1.000 1 A LEU 92.224 1
ATOM 409 N N . LEU 54 54 ? A 9.090 -6.956 -8.587 1.000 1 A LEU 98.058 1
ATOM 410 C CA . LEU 54 54 ? A 8.581 -5.939 -7.649 1.000 1 A LEU 98.247 1
ATOM 411 C C . LEU 54 54 ? A 9.299 -6.099 -6.336 1.000 1 A LEU 98.178 1
ATOM 412 O O . LEU 54 54 ? A 9.392 -7.197 -5.787 1.000 1 A LEU 97.957 1
ATOM 413 C CB . LEU 54 54 ? A 7.069 -6.116 -7.444 1.000 1 A LEU 98.240 1
ATOM 414 C CG . LEU 54 54 ? A 6.244 -6.190 -8.714 1.000 1 A LEU 98.085 1
ATOM 415 C CD1 . LEU 54 54 ? A 6.566 -5.027 -9.674 1.000 1 A LEU 97.972 1
ATOM 416 C CD2 . LEU 54 54 ? A 4.760 -6.210 -8.361 1.000 1 A LEU 98.060 1
ATOM 417 N N . ASP 55 55 ? A 9.845 -5.003 -5.830 1.000 1 A ASP 98.193 1
ATOM 418 C CA . ASP 55 55 ? A 10.524 -4.934 -4.538 1.000 1 A ASP 97.988 1
ATOM 419 C C . ASP 55 55 ? A 9.691 -3.999 -3.678 1.000 1 A ASP 98.070 1
ATOM 420 O O . ASP 55 55 ? A 9.729 -2.789 -3.864 1.000 1 A ASP 97.863 1
ATOM 421 C CB . ASP 55 55 ? A 11.944 -4.433 -4.738 1.000 1 A ASP 96.964 1
ATOM 422 C CG . ASP 55 55 ? A 12.763 -4.410 -3.467 1.000 1 A ASP 95.213 1
ATOM 423 O OD1 . ASP 55 55 ? A 12.265 -4.862 -2.426 1.000 1 A ASP 93.146 1
ATOM 424 O OD2 . ASP 55 55 ? A 13.891 -3.902 -3.505 1.000 1 A ASP 90.745 1
ATOM 425 N N . ILE 56 56 ? A 8.905 -4.594 -2.771 1.000 1 A ILE 98.031 1
ATOM 426 C CA . ILE 56 56 ? A 7.832 -3.879 -2.090 1.000 1 A ILE 98.096 1
ATOM 427 C C . ILE 56 56 ? A 8.196 -3.693 -0.628 1.000 1 A ILE 97.752 1
ATOM 428 O O . ILE 56 56 ? A 8.401 -4.675 0.094 1.000 1 A ILE 97.633 1
ATOM 429 C CB . ILE 56 56 ? A 6.509 -4.660 -2.214 1.000 1 A ILE 98.215 1
ATOM 430 C CG1 . ILE 56 56 ? A 6.136 -4.819 -3.680 1.000 1 A ILE 97.512 1
ATOM 431 C CG2 . ILE 56 56 ? A 5.381 -3.971 -1.426 1.000 1 A ILE 98.082 1
ATOM 432 C CD1 . ILE 56 56 ? A 5.019 -5.830 -3.926 1.000 1 A ILE 93.331 1
ATOM 433 N N . LEU 57 57 ? A 8.232 -2.447 -0.187 1.000 1 A LEU 97.594 1
ATOM 434 C CA . LEU 57 57 ? A 8.429 -2.113 1.209 1.000 1 A LEU 97.172 1
ATOM 435 C C . LEU 57 57 ? A 7.070 -1.860 1.843 1.000 1 A LEU 97.249 1
ATOM 436 O O . LEU 57 57 ? A 6.354 -0.945 1.465 1.000 1 A LEU 97.246 1
ATOM 437 C CB . LEU 57 57 ? A 9.320 -0.886 1.370 1.000 1 A LEU 96.195 1
ATOM 438 C CG . LEU 57 57 ? A 9.549 -0.452 2.818 1.000 1 A LEU 94.658 1
ATOM 439 C CD1 . LEU 57 57 ? A 10.275 -1.526 3.606 1.000 1 A LEU 93.447 1
ATOM 440 C CD2 . LEU 57 57 ? A 10.328 0.869 2.823 1.000 1 A LEU 92.983 1
ATOM 441 N N . ASP 58 58 ? A 6.706 -2.722 2.806 1.000 1 A ASP 97.256 1
ATOM 442 C CA . ASP 58 58 ? A 5.456 -2.574 3.553 1.000 1 A ASP 97.162 1
ATOM 443 C C . ASP 58 58 ? A 5.793 -1.833 4.836 1.000 1 A ASP 96.556 1
ATOM 444 O O . ASP 58 58 ? A 6.315 -2.421 5.777 1.000 1 A ASP 95.669 1
ATOM 445 C CB . ASP 58 58 ? A 4.888 -3.950 3.858 1.000 1 A ASP 97.162 1
ATOM 446 C CG . ASP 58 58 ? A 3.705 -3.906 4.810 1.000 1 A ASP 97.148 1
ATOM 447 O OD1 . ASP 58 58 ? A 2.950 -2.892 4.791 1.000 1 A ASP 96.640 1
ATOM 448 O OD2 . ASP 58 58 ? A 3.511 -4.884 5.553 1.000 1 A ASP 96.340 1
ATOM 449 N N . THR 59 59 ? A 5.504 -0.541 4.868 1.000 1 A THR 96.367 1
ATOM 450 C CA . THR 59 59 ? A 5.984 0.293 5.955 1.000 1 A THR 95.561 1
ATOM 451 C C . THR 59 59 ? A 5.126 0.116 7.189 1.000 1 A THR 93.711 1
ATOM 452 O O . THR 59 59 ? A 3.946 -0.185 7.142 1.000 1 A THR 91.490 1
ATOM 453 C CB . THR 59 59 ? A 5.992 1.768 5.561 1.000 1 A THR 95.309 1
ATOM 454 O OG1 . THR 59 59 ? A 4.641 2.249 5.359 1.000 1 A THR 90.426 1
ATOM 455 C CG2 . THR 59 59 ? A 6.767 1.978 4.285 1.000 1 A THR 90.661 1
ATOM 456 N N . ALA 60 60 ? A 5.759 0.321 8.349 1.000 1 A ALA 95.253 1
ATOM 457 C CA . ALA 60 60 ? A 5.045 0.282 9.622 1.000 1 A ALA 93.810 1
ATOM 458 C C . ALA 60 60 ? A 5.640 1.206 10.656 1.000 1 A ALA 90.399 1
ATOM 459 O O . ALA 60 60 ? A 5.100 1.294 11.759 1.000 1 A ALA 84.961 1
ATOM 460 C CB . ALA 60 60 ? A 4.987 -1.140 10.187 1.000 1 A ALA 93.450 1
ATOM 461 N N . GLY 61 61 ? A 6.754 1.876 10.351 1.000 1 A GLY 81.334 1
ATOM 462 C CA . GLY 61 61 ? A 7.330 2.731 11.370 1.000 1 A GLY 77.443 1
ATOM 463 C C . GLY 61 61 ? A 8.563 3.426 10.864 1.000 1 A GLY 78.411 1
ATOM 464 O O . GLY 61 61 ? A 8.788 3.579 9.674 1.000 1 A GLY 73.754 1
ATOM 465 N N . GLN 62 62 ? A 9.383 3.849 11.834 1.000 1 A GLN 77.335 1
ATOM 466 C CA . GLN 62 62 ? A 10.629 4.528 11.547 1.000 1 A GLN 76.803 1
ATOM 467 C C . GLN 62 62 ? A 11.789 3.608 11.804 1.000 1 A GLN 77.757 1
ATOM 468 O O . GLN 62 62 ? A 11.723 2.729 12.661 1.000 1 A GLN 75.170 1
ATOM 469 C CB . GLN 62 62 ? A 10.773 5.786 12.403 1.000 1 A GLN 72.967 1
ATOM 470 C CG . GLN 62 62 ? A 9.733 6.860 12.160 1.000 1 A GLN 69.534 1
ATOM 471 C CD . GLN 62 62 ? A 10.014 8.115 12.981 1.000 1 A GLN 61.729 1
ATOM 472 O OE1 . GLN 62 62 ? A 10.776 8.077 13.954 1.000 1 A GLN 58.251 1
ATOM 473 N NE2 . GLN 62 62 ? A 9.403 9.208 12.606 1.000 1 A GLN 60.053 1
ATOM 474 N N . GLU 63 63 ? A 12.868 3.814 11.057 1.000 1 A GLU 76.568 1
ATOM 475 C CA . GLU 63 63 ? A 14.111 3.213 11.406 1.000 1 A GLU 75.165 1
ATOM 476 C C . GLU 63 63 ? A 14.715 3.954 12.588 1.000 1 A GLU 76.452 1
ATOM 477 O O . GLU 63 63 ? A 14.134 4.948 13.083 1.000 1 A GLU 73.399 1
ATOM 478 C CB . GLU 63 63 ? A 15.059 3.223 10.192 1.000 1 A GLU 70.473 1
ATOM 479 C CG . GLU 63 63 ? A 14.520 2.448 9.014 1.000 1 A GLU 68.546 1
ATOM 480 C CD . GLU 63 63 ? A 14.300 0.975 9.274 1.000 1 A GLU 65.319 1
ATOM 481 O OE1 . GLU 63 63 ? A 14.951 0.427 10.188 1.000 1 A GLU 63.230 1
ATOM 482 O OE2 . GLU 63 63 ? A 13.474 0.351 8.562 1.000 1 A GLU 63.105 1
ATOM 483 N N . GLU 64 64 ? A 15.875 3.501 13.080 1.000 1 A GLU 80.466 1
ATOM 484 C CA . GLU 64 64 ? A 16.456 4.104 14.264 1.000 1 A GLU 80.307 1
ATOM 485 C C . GLU 64 64 ? A 16.810 5.569 14.009 1.000 1 A GLU 80.804 1
ATOM 486 O O . GLU 64 64 ? A 16.577 6.439 14.871 1.000 1 A GLU 77.174 1
ATOM 487 C CB . GLU 64 64 ? A 17.703 3.337 14.684 1.000 1 A GLU 75.351 1
ATOM 488 C CG . GLU 64 64 ? A 18.395 3.907 15.926 1.000 1 A GLU 70.756 1
ATOM 489 C CD . GLU 64 64 ? A 19.644 3.143 16.283 1.000 1 A GLU 64.252 1
ATOM 490 O OE1 . GLU 64 64 ? A 20.093 2.342 15.447 1.000 1 A GLU 62.522 1
ATOM 491 O OE2 . GLU 64 64 ? A 20.172 3.365 17.396 1.000 1 A GLU 60.376 1
ATOM 492 N N . TYR 65 65 ? A 17.387 5.863 12.870 1.000 1 A TYR 80.995 1
ATOM 493 C CA . TYR 65 65 ? A 17.772 7.214 12.515 1.000 1 A TYR 81.031 1
ATOM 494 C C . TYR 65 65 ? A 16.925 7.724 11.379 1.000 1 A TYR 81.616 1
ATOM 495 O O . TYR 65 65 ? A 16.695 7.041 10.387 1.000 1 A TYR 79.007 1
ATOM 496 C CB . TYR 65 65 ? A 19.247 7.282 12.147 1.000 1 A TYR 77.941 1
ATOM 497 C CG . TYR 65 65 ? A 20.138 6.925 13.298 1.000 1 A TYR 73.507 1
ATOM 498 C CD1 . TYR 65 65 ? A 20.378 7.822 14.323 1.000 1 A TYR 70.594 1
ATOM 499 C CD2 . TYR 65 65 ? A 20.711 5.654 13.390 1.000 1 A TYR 70.639 1
ATOM 500 C CE1 . TYR 65 65 ? A 21.179 7.489 15.390 1.000 1 A TYR 66.805 1
ATOM 501 C CE2 . TYR 65 65 ? A 21.507 5.347 14.450 1.000 1 A TYR 67.883 1
ATOM 502 C CZ . TYR 65 65 ? A 21.729 6.229 15.439 1.000 1 A TYR 66.306 1
ATOM 503 O OH . TYR 65 65 ? A 22.535 5.882 16.509 1.000 1 A TYR 71.388 1
ATOM 504 N N . SER 66 66 ? A 16.446 8.982 11.518 1.000 1 A SER 82.973 1
ATOM 505 C CA . SER 66 66 ? A 15.564 9.545 10.509 1.000 1 A SER 82.119 1
ATOM 506 C C . SER 66 66 ? A 16.254 9.629 9.141 1.000 1 A SER 84.343 1
ATOM 507 O O . SER 66 66 ? A 15.609 9.473 8.115 1.000 1 A SER 83.617 1
ATOM 508 C CB . SER 66 66 ? A 15.059 10.903 10.949 1.000 1 A SER 76.801 1
ATOM 509 O OG . SER 66 66 ? A 16.130 11.803 11.113 1.000 1 A SER 70.476 1
ATOM 510 N N . ALA 67 67 ? A 17.560 9.865 9.129 1.000 1 A ALA 85.265 1
ATOM 511 C CA . ALA 67 67 ? A 18.261 9.945 7.846 1.000 1 A ALA 85.310 1
ATOM 512 C C . ALA 67 67 ? A 18.208 8.617 7.095 1.000 1 A ALA 86.399 1
ATOM 513 O O . ALA 67 67 ? A 18.000 8.582 5.865 1.000 1 A ALA 86.628 1
ATOM 514 C CB . ALA 67 67 ? A 19.714 10.395 8.066 1.000 1 A ALA 83.552 1
ATOM 515 N N . MET 68 68 ? A 18.391 7.522 7.824 1.000 1 A MET 83.783 1
ATOM 516 C CA . MET 68 68 ? A 18.284 6.207 7.188 1.000 1 A MET 83.408 1
ATOM 517 C C . MET 68 68 ? A 16.845 5.946 6.760 1.000 1 A MET 84.640 1
ATOM 518 O O . MET 68 68 ? A 16.600 5.429 5.651 1.000 1 A MET 84.047 1
ATOM 519 C CB . MET 68 68 ? A 18.750 5.105 8.124 1.000 1 A MET 80.275 1
ATOM 520 C CG . MET 68 68 ? A 20.215 5.215 8.476 1.000 1 A MET 75.170 1
ATOM 521 S SD . MET 68 68 ? A 20.833 3.754 9.335 1.000 1 A MET 70.697 1
ATOM 522 C CE . MET 68 68 ? A 19.801 3.742 10.763 1.000 1 A MET 64.152 1
ATOM 523 N N . ARG 69 69 ? A 15.889 6.335 7.601 1.000 1 A ARG 87.865 1
ATOM 524 C CA . ARG 69 69 ? A 14.488 6.176 7.254 1.000 1 A ARG 87.869 1
ATOM 525 C C . ARG 69 69 ? A 14.159 6.946 5.978 1.000 1 A ARG 90.102 1
ATOM 526 O O . ARG 69 69 ? A 13.520 6.396 5.047 1.000 1 A ARG 90.968 1
ATOM 527 C CB . ARG 69 69 ? A 13.620 6.668 8.410 1.000 1 A ARG 85.470 1
ATOM 528 C CG . ARG 69 69 ? A 12.146 6.751 8.102 1.000 1 A ARG 80.295 1
ATOM 529 C CD . ARG 69 69 ? A 11.453 7.727 9.054 1.000 1 A ARG 75.125 1
ATOM 530 N NE . ARG 69 69 ? A 11.953 9.068 8.759 1.000 1 A ARG 74.422 1
ATOM 531 C CZ . ARG 69 69 ? A 12.014 10.053 9.672 1.000 1 A ARG 72.834 1
ATOM 532 N NH1 . ARG 69 69 ? A 11.649 9.822 10.930 1.000 1 A ARG 67.900 1
ATOM 533 N NH2 . ARG 69 69 ? A 12.446 11.227 9.323 1.000 1 A ARG 66.900 1
ATOM 534 N N . ASP 70 70 ? A 14.569 8.193 5.920 1.000 1 A ASP 89.718 1
ATOM 535 C CA . ASP 70 70 ? A 14.291 8.980 4.715 1.000 1 A ASP 91.368 1
ATOM 536 C C . ASP 70 70 ? A 14.946 8.377 3.485 1.000 1 A ASP 91.893 1
ATOM 537 O O . ASP 70 70 ? A 14.367 8.355 2.400 1.000 1 A ASP 92.291 1
ATOM 538 C CB . ASP 70 70 ? A 14.756 10.412 4.897 1.000 1 A ASP 90.963 1
ATOM 539 C CG . ASP 70 70 ? A 13.828 11.247 5.768 1.000 1 A ASP 92.090 1
ATOM 540 O OD1 . ASP 70 70 ? A 12.860 10.680 6.330 1.000 1 A ASP 87.210 1
ATOM 541 O OD2 . ASP 70 70 ? A 14.085 12.451 5.894 1.000 1 A ASP 86.693 1
ATOM 542 N N . GLN 71 71 ? A 16.180 7.849 3.634 1.000 1 A GLN 90.894 1
ATOM 543 C CA . GLN 71 71 ? A 16.852 7.263 2.493 1.000 1 A GLN 89.938 1
ATOM 544 C C . GLN 71 71 ? A 16.106 6.042 1.992 1.000 1 A GLN 90.221 1
ATOM 545 O O . GLN 71 71 ? A 15.974 5.828 0.758 1.000 1 A GLN 89.944 1
ATOM 546 C CB . GLN 71 71 ? A 18.294 6.905 2.854 1.000 1 A GLN 88.396 1
ATOM 547 C CG . GLN 71 71 ? A 19.052 6.322 1.672 1.000 1 A GLN 76.377 1
ATOM 548 C CD . GLN 71 71 ? A 19.108 7.284 0.508 1.000 1 A GLN 69.654 1
ATOM 549 O OE1 . GLN 71 71 ? A 19.563 8.424 0.634 1.000 1 A GLN 65.617 1
ATOM 550 N NE2 . GLN 71 71 ? A 18.618 6.822 -0.642 1.000 1 A GLN 63.396 1
ATOM 551 N N . TYR 72 72 ? A 15.591 5.217 2.911 1.000 1 A TYR 89.262 1
ATOM 552 C CA . TYR 72 72 ? A 14.777 4.089 2.482 1.000 1 A TYR 88.245 1
ATOM 553 C C . TYR 72 72 ? A 13.609 4.542 1.660 1.000 1 A TYR 90.624 1
ATOM 554 O O . TYR 72 72 ? A 13.289 3.937 0.618 1.000 1 A TYR 90.378 1
ATOM 555 C CB . TYR 72 72 ? A 14.296 3.269 3.669 1.000 1 A TYR 84.796 1
ATOM 556 C CG . TYR 72 72 ? A 15.378 2.552 4.437 1.000 1 A TYR 79.211 1
ATOM 557 C CD1 . TYR 72 72 ? A 15.171 2.196 5.769 1.000 1 A TYR 73.621 1
ATOM 558 C CD2 . TYR 72 72 ? A 16.555 2.199 3.843 1.000 1 A TYR 72.867 1
ATOM 559 C CE1 . TYR 72 72 ? A 16.152 1.539 6.495 1.000 1 A TYR 70.570 1
ATOM 560 C CE2 . TYR 72 72 ? A 17.552 1.523 4.553 1.000 1 A TYR 71.828 1
ATOM 561 C CZ . TYR 72 72 ? A 17.327 1.201 5.881 1.000 1 A TYR 68.600 1
ATOM 562 O OH . TYR 72 72 ? A 18.293 0.575 6.605 1.000 1 A TYR 73.710 1
ATOM 563 N N . MET 73 73 ? A 12.940 5.605 2.095 1.000 1 A MET 93.315 1
ATOM 564 C CA . MET 73 73 ? A 11.793 6.108 1.313 1.000 1 A MET 94.011 1
ATOM 565 C C . MET 73 73 ? A 12.233 6.732 0.008 1.000 1 A MET 95.288 1
ATOM 566 O O . MET 73 73 ? A 11.550 6.639 -1.017 1.000 1 A MET 94.904 1
ATOM 567 C CB . MET 73 73 ? A 10.985 7.097 2.156 1.000 1 A MET 92.670 1
ATOM 568 C CG . MET 73 73 ? A 10.480 6.503 3.446 1.000 1 A MET 89.564 1
ATOM 569 S SD . MET 73 73 ? A 9.441 5.066 3.205 1.000 1 A MET 84.790 1
ATOM 570 C CE . MET 73 73 ? A 9.851 4.108 4.662 1.000 1 A MET 77.213 1
ATOM 571 N N . ARG 74 74 ? A 13.407 7.404 0.041 1.000 1 A ARG 95.662 1
ATOM 572 C CA . ARG 74 74 ? A 13.877 8.104 -1.151 1.000 1 A ARG 95.693 1
ATOM 573 C C . ARG 74 74 ? A 14.175 7.148 -2.294 1.000 1 A ARG 96.159 1
ATOM 574 O O . ARG 74 74 ? A 14.052 7.499 -3.478 1.000 1 A ARG 96.258 1
ATOM 575 C CB . ARG 74 74 ? A 15.133 8.890 -0.813 1.000 1 A ARG 94.616 1
ATOM 576 C CG . ARG 74 74 ? A 15.591 9.837 -1.885 1.000 1 A ARG 92.400 1
ATOM 577 C CD . ARG 74 74 ? A 16.641 10.786 -1.352 1.000 1 A ARG 90.968 1
ATOM 578 N NE . ARG 74 74 ? A 16.111 11.623 -0.290 1.000 1 A ARG 85.591 1
ATOM 579 C CZ . ARG 74 74 ? A 16.496 11.541 0.961 1.000 1 A ARG 85.333 1
ATOM 580 N NH1 . ARG 74 74 ? A 17.438 10.696 1.332 1.000 1 A ARG 75.409 1
ATOM 581 N NH2 . ARG 74 74 ? A 15.908 12.332 1.852 1.000 1 A ARG 76.548 1
ATOM 582 N N . THR 75 75 ? A 14.536 5.892 -1.978 1.000 1 A THR 95.679 1
ATOM 583 C CA . THR 75 75 ? A 14.811 4.915 -2.999 1.000 1 A THR 95.054 1
ATOM 584 C C . THR 75 75 ? A 13.554 4.423 -3.685 1.000 1 A THR 96.452 1
ATOM 585 O O . THR 75 75 ? A 13.629 3.796 -4.745 1.000 1 A THR 95.988 1
ATOM 586 C CB . THR 75 75 ? A 15.578 3.716 -2.447 1.000 1 A THR 92.417 1
ATOM 587 O OG1 . THR 75 75 ? A 14.765 2.995 -1.510 1.000 1 A THR 86.557 1
ATOM 588 C CG2 . THR 75 75 ? A 16.868 4.165 -1.758 1.000 1 A THR 85.907 1
ATOM 589 N N . GLY 76 76 ? A 12.386 4.647 -3.086 1.000 1 A GLY 97.102 1
ATOM 590 C CA . GLY 76 76 ? A 11.137 4.188 -3.697 1.000 1 A GLY 97.700 1
ATOM 591 C C . GLY 76 76 ? A 10.883 4.886 -5.008 1.000 1 A GLY 98.208 1
ATOM 592 O O . GLY 76 76 ? A 11.032 6.124 -5.106 1.000 1 A GLY 98.070 1
ATOM 593 N N . GLU 77 77 ? A 10.479 4.128 -5.999 1.000 1 A GLU 98.416 1
ATOM 594 C CA . GLU 77 77 ? A 10.152 4.680 -7.307 1.000 1 A GLU 98.507 1
ATOM 595 C C . GLU 77 77 ? A 8.661 5.012 -7.418 1.000 1 A GLU 98.624 1
ATOM 596 O O . GLU 77 77 ? A 8.275 5.845 -8.235 1.000 1 A GLU 98.467 1
ATOM 597 C CB . GLU 77 77 ? A 10.500 3.666 -8.399 1.000 1 A GLU 98.304 1
ATOM 598 C CG . GLU 77 77 ? A 11.980 3.415 -8.542 1.000 1 A GLU 97.918 1
ATOM 599 C CD . GLU 77 77 ? A 12.257 2.339 -9.564 1.000 1 A GLU 97.512 1
ATOM 600 O OE1 . GLU 77 77 ? A 12.133 1.128 -9.234 1.000 1 A GLU 93.559 1
ATOM 601 O OE2 . GLU 77 77 ? A 12.565 2.687 -10.725 1.000 1 A GLU 92.748 1
ATOM 602 N N . GLY 78 78 ? A 7.856 4.348 -6.604 1.000 1 A GLY 98.685 1
ATOM 603 C CA . GLY 78 78 ? A 6.428 4.598 -6.625 1.000 1 A GLY 98.713 1
ATOM 604 C C . GLY 78 78 ? A 5.826 4.218 -5.290 1.000 1 A GLY 98.776 1
ATOM 605 O O . GLY 78 78 ? A 6.364 3.378 -4.563 1.000 1 A GLY 98.753 1
ATOM 606 N N . PHE 79 79 ? A 4.701 4.844 -4.983 1.000 1 A PHE 98.798 1
ATOM 607 C CA . PHE 79 79 ? A 4.091 4.721 -3.668 1.000 1 A PHE 98.796 1
ATOM 608 C C . PHE 79 79 ? A 2.620 4.392 -3.804 1.000 1 A PHE 98.840 1
ATOM 609 O O . PHE 79 79 ? A 1.881 5.021 -4.561 1.000 1 A PHE 98.824 1
ATOM 610 C CB . PHE 79 79 ? A 4.229 6.029 -2.887 1.000 1 A PHE 98.669 1
ATOM 611 C CG . PHE 79 79 ? A 5.672 6.369 -2.566 1.000 1 A PHE 98.584 1
ATOM 612 C CD1 . PHE 79 79 ? A 6.187 6.120 -1.310 1.000 1 A PHE 98.447 1
ATOM 613 C CD2 . PHE 79 79 ? A 6.491 6.940 -3.544 1.000 1 A PHE 98.434 1
ATOM 614 C CE1 . PHE 79 79 ? A 7.491 6.432 -1.004 1.000 1 A PHE 98.099 1
ATOM 615 C CE2 . PHE 79 79 ? A 7.806 7.232 -3.241 1.000 1 A PHE 98.192 1
ATOM 616 C CZ . PHE 79 79 ? A 8.304 6.983 -1.971 1.000 1 A PHE 98.104 1
ATOM 617 N N . LEU 80 80 ? A 2.163 3.396 -3.040 1.000 1 A LEU 98.875 1
ATOM 618 C CA . LEU 80 80 ? A 0.740 3.169 -2.845 1.000 1 A LEU 98.898 1
ATOM 619 C C . LEU 80 80 ? A 0.363 3.865 -1.548 1.000 1 A LEU 98.909 1
ATOM 620 O O . LEU 80 80 ? A 0.895 3.551 -0.493 1.000 1 A LEU 98.864 1
ATOM 621 C CB . LEU 80 80 ? A 0.438 1.682 -2.694 1.000 1 A LEU 98.755 1
ATOM 622 C CG . LEU 80 80 ? A 0.566 0.784 -3.907 1.000 1 A LEU 96.687 1
ATOM 623 C CD1 . LEU 80 80 ? A -0.171 1.343 -5.089 1.000 1 A LEU 97.914 1
ATOM 624 C CD2 . LEU 80 80 ? A -0.019 -0.570 -3.529 1.000 1 A LEU 98.143 1
ATOM 625 N N . SER 81 81 ? A -0.560 4.826 -1.648 1.000 1 A SER 98.938 1
ATOM 626 C CA . SER 81 81 ? A -1.107 5.504 -0.489 1.000 1 A SER 98.943 1
ATOM 627 C C . SER 81 81 ? A -2.448 4.867 -0.175 1.000 1 A SER 98.968 1
ATOM 628 O O . SER 81 81 ? A -3.396 5.022 -0.935 1.000 1 A SER 98.960 1
ATOM 629 C CB . SER 81 81 ? A -1.259 6.992 -0.754 1.000 1 A SER 98.829 1
ATOM 630 O OG . SER 81 81 ? A 0.024 7.606 -0.879 1.000 1 A SER 97.762 1
ATOM 631 N N . VAL 82 82 ? A -2.522 4.173 0.936 1.000 1 A VAL 98.937 1
ATOM 632 C CA . VAL 82 82 ? A -3.668 3.324 1.262 1.000 1 A VAL 98.949 1
ATOM 633 C C . VAL 82 82 ? A -4.487 3.938 2.348 1.000 1 A VAL 98.947 1
ATOM 634 O O . VAL 82 82 ? A -3.956 4.367 3.387 1.000 1 A VAL 98.922 1
ATOM 635 C CB . VAL 82 82 ? A -3.214 1.913 1.688 1.000 1 A VAL 98.944 1
ATOM 636 C CG1 . VAL 82 82 ? A -2.254 1.318 0.664 1.000 1 A VAL 98.949 1
ATOM 637 C CG2 . VAL 82 82 ? A -4.419 0.989 1.907 1.000 1 A VAL 98.942 1
ATOM 638 N N . PHE 83 83 ? A -5.788 3.974 2.146 1.000 1 A PHE 98.978 1
ATOM 639 C CA . PHE 83 83 ? A -6.740 4.260 3.212 1.000 1 A PHE 98.980 1
ATOM 640 C C . PHE 83 83 ? A -7.764 3.132 3.230 1.000 1 A PHE 98.980 1
ATOM 641 O O . PHE 83 83 ? A -7.831 2.320 2.317 1.000 1 A PHE 98.978 1
ATOM 642 C CB . PHE 83 83 ? A -7.418 5.631 3.027 1.000 1 A PHE 98.978 1
ATOM 643 C CG . PHE 83 83 ? A -8.369 5.707 1.872 1.000 1 A PHE 98.981 1
ATOM 644 C CD1 . PHE 83 83 ? A -7.918 5.979 0.594 1.000 1 A PHE 98.976 1
ATOM 645 C CD2 . PHE 83 83 ? A -9.739 5.552 2.055 1.000 1 A PHE 98.976 1
ATOM 646 C CE1 . PHE 83 83 ? A -8.801 6.082 -0.484 1.000 1 A PHE 98.974 1
ATOM 647 C CE2 . PHE 83 83 ? A -10.631 5.647 0.989 1.000 1 A PHE 98.966 1
ATOM 648 C CZ . PHE 83 83 ? A -10.162 5.917 -0.270 1.000 1 A PHE 98.967 1
ATOM 649 N N . ALA 84 84 ? A -8.537 3.084 4.311 1.000 1 A ALA 98.949 1
ATOM 650 C CA . ALA 84 84 ? A -9.604 2.099 4.436 1.000 1 A ALA 98.950 1
ATOM 651 C C . ALA 84 84 ? A -10.943 2.794 4.205 1.000 1 A ALA 98.953 1
ATOM 652 O O . ALA 84 84 ? A -11.202 3.855 4.782 1.000 1 A ALA 98.939 1
ATOM 653 C CB . ALA 84 84 ? A -9.556 1.436 5.815 1.000 1 A ALA 98.911 1
ATOM 654 N N . ILE 85 85 ? A -11.795 2.193 3.396 1.000 1 A ILE 98.897 1
ATOM 655 C CA . ILE 85 85 ? A -13.025 2.861 2.987 1.000 1 A ILE 98.864 1
ATOM 656 C C . ILE 85 85 ? A -13.998 2.998 4.174 1.000 1 A ILE 98.851 1
ATOM 657 O O . ILE 85 85 ? A -14.995 3.718 4.047 1.000 1 A ILE 98.781 1
ATOM 658 C CB . ILE 85 85 ? A -13.711 2.169 1.803 1.000 1 A ILE 98.796 1
ATOM 659 C CG1 . ILE 85 85 ? A -14.001 0.688 2.121 1.000 1 A ILE 98.649 1
ATOM 660 C CG2 . ILE 85 85 ? A -12.835 2.330 0.562 1.000 1 A ILE 98.586 1
ATOM 661 C CD1 . ILE 85 85 ? A -15.378 0.490 2.737 1.000 1 A ILE 98.276 1
ATOM 662 N N . ASN 86 86 ? A -13.727 2.330 5.294 1.000 1 A ASN 98.860 1
ATOM 663 C CA . ASN 86 86 ? A -14.519 2.453 6.496 1.000 1 A ASN 98.822 1
ATOM 664 C C . ASN 86 86 ? A -13.840 3.319 7.562 1.000 1 A ASN 98.823 1
ATOM 665 O O . ASN 86 86 ? A -14.219 3.241 8.718 1.000 1 A ASN 98.732 1
ATOM 666 C CB . ASN 86 86 ? A -14.849 1.078 7.081 1.000 1 A ASN 98.766 1
ATOM 667 C CG . ASN 86 86 ? A -13.608 0.371 7.585 1.000 1 A ASN 98.717 1
ATOM 668 O OD1 . ASN 86 86 ? A -12.492 0.610 7.101 1.000 1 A ASN 98.495 1
ATOM 669 N ND2 . ASN 86 86 ? A -13.767 -0.527 8.533 1.000 1 A ASN 97.911 1
ATOM 670 N N . ASN 87 87 ? A -12.817 4.090 7.175 1.000 1 A ASN 98.725 1
ATOM 671 C CA . ASN 87 87 ? A -12.002 4.817 8.142 1.000 1 A ASN 98.695 1
ATOM 672 C C . ASN 87 87 ? A -11.709 6.210 7.556 1.000 1 A ASN 98.778 1
ATOM 673 O O . ASN 87 87 ? A -10.738 6.391 6.845 1.000 1 A ASN 98.729 1
ATOM 674 C CB . ASN 87 87 ? A -10.726 4.053 8.425 1.000 1 A ASN 98.406 1
ATOM 675 C CG . ASN 87 87 ? A -9.915 4.638 9.564 1.000 1 A ASN 97.349 1
ATOM 676 O OD1 . ASN 87 87 ? A -9.881 5.867 9.788 1.000 1 A ASN 93.106 1
ATOM 677 N ND2 . ASN 87 87 ? A -9.223 3.789 10.291 1.000 1 A ASN 91.312 1
ATOM 678 N N . THR 88 88 ? A -12.586 7.182 7.875 1.000 1 A THR 98.837 1
ATOM 679 C CA . THR 88 88 ? A -12.447 8.514 7.317 1.000 1 A THR 98.809 1
ATOM 680 C C . THR 88 88 ? A -11.117 9.154 7.712 1.000 1 A THR 98.842 1
ATOM 681 O O . THR 88 88 ? A -10.521 9.875 6.920 1.000 1 A THR 98.784 1
ATOM 682 C CB . THR 88 88 ? A -13.635 9.392 7.752 1.000 1 A THR 98.529 1
ATOM 683 O OG1 . THR 88 88 ? A -14.829 8.831 7.190 1.000 1 A THR 94.126 1
ATOM 684 C CG2 . THR 88 88 ? A -13.446 10.815 7.240 1.000 1 A THR 93.225 1
ATOM 685 N N . LYS 89 89 ? A -10.657 8.894 8.952 1.000 1 A LYS 98.845 1
ATOM 686 C CA . LYS 89 89 ? A -9.388 9.477 9.363 1.000 1 A LYS 98.825 1
ATOM 687 C C . LYS 89 89 ? A -8.252 8.992 8.485 1.000 1 A LYS 98.831 1
ATOM 688 O O . LYS 89 89 ? A -7.367 9.767 8.142 1.000 1 A LYS 98.767 1
ATOM 689 C CB . LYS 89 89 ? A -9.106 9.170 10.832 1.000 1 A LYS 98.704 1
ATOM 690 C CG . LYS 89 89 ? A -7.772 9.704 11.344 1.000 1 A LYS 96.436 1
ATOM 691 C CD . LYS 89 89 ? A -7.689 11.235 11.173 1.000 1 A LYS 89.711 1
ATOM 692 C CE . LYS 89 89 ? A -6.601 11.825 12.078 1.000 1 A LYS 89.676 1
ATOM 693 N NZ . LYS 89 89 ? A -5.294 11.175 11.820 1.000 1 A LYS 82.221 1
ATOM 694 N N . SER 90 90 ? A -8.275 7.718 8.107 1.000 1 A SER 98.903 1
ATOM 695 C CA . SER 90 90 ? A -7.214 7.237 7.207 1.000 1 A SER 98.888 1
ATOM 696 C C . SER 90 90 ? A -7.272 7.924 5.851 1.000 1 A SER 98.886 1
ATOM 697 O O . SER 90 90 ? A -6.229 8.127 5.224 1.000 1 A SER 98.828 1
ATOM 698 C CB . SER 90 90 ? A -7.273 5.721 7.043 1.000 1 A SER 98.883 1
ATOM 699 O OG . SER 90 90 ? A -8.391 5.301 6.274 1.000 1 A SER 98.899 1
ATOM 700 N N . PHE 91 91 ? A -8.481 8.279 5.378 1.000 1 A PHE 98.937 1
ATOM 701 C CA . PHE 91 91 ? A -8.575 9.030 4.141 1.000 1 A PHE 98.931 1
ATOM 702 C C . PHE 91 91 ? A -8.024 10.451 4.311 1.000 1 A PHE 98.902 1
ATOM 703 O O . PHE 91 91 ? A -7.277 10.927 3.466 1.000 1 A PHE 98.848 1
ATOM 704 C CB . PHE 91 91 ? A -10.033 9.062 3.689 1.000 1 A PHE 98.904 1
ATOM 705 C CG . PHE 91 91 ? A -10.269 9.789 2.406 1.000 1 A PHE 98.905 1
ATOM 706 C CD1 . PHE 91 91 ? A -9.713 9.324 1.219 1.000 1 A PHE 98.877 1
ATOM 707 C CD2 . PHE 91 91 ? A -11.030 10.950 2.370 1.000 1 A PHE 98.844 1
ATOM 708 C CE1 . PHE 91 91 ? A -9.925 9.981 0.034 1.000 1 A PHE 98.792 1
ATOM 709 C CE2 . PHE 91 91 ? A -11.242 11.616 1.182 1.000 1 A PHE 98.715 1
ATOM 710 C CZ . PHE 91 91 ? A -10.695 11.131 0.008 1.000 1 A PHE 98.745 1
ATOM 711 N N . GLU 92 92 ? A -8.365 11.060 5.442 1.000 1 A GLU 98.803 1
ATOM 712 C CA . GLU 92 92 ? A -7.847 12.386 5.719 1.000 1 A GLU 98.668 1
ATOM 713 C C . GLU 92 92 ? A -6.317 12.397 5.773 1.000 1 A GLU 98.614 1
ATOM 714 O O . GLU 92 92 ? A -5.658 13.335 5.376 1.000 1 A GLU 98.312 1
ATOM 715 C CB . GLU 92 92 ? A -8.452 12.901 7.025 1.000 1 A GLU 98.485 1
ATOM 716 C CG . GLU 92 92 ? A -9.954 13.157 6.897 1.000 1 A GLU 97.943 1
ATOM 717 C CD . GLU 92 92 ? A -10.638 13.405 8.220 1.000 1 A GLU 97.061 1
ATOM 718 O OE1 . GLU 92 92 ? A -10.012 13.159 9.290 1.000 1 A GLU 94.023 1
ATOM 719 O OE2 . GLU 92 92 ? A -11.814 13.866 8.206 1.000 1 A GLU 94.038 1
ATOM 720 N N . ASP 93 93 ? A -5.757 11.278 6.281 1.000 1 A ASP 98.535 1
ATOM 721 C CA . ASP 93 93 ? A -4.290 11.137 6.407 1.000 1 A ASP 98.433 1
ATOM 722 C C . ASP 93 93 ? A -3.570 11.119 5.066 1.000 1 A ASP 98.507 1
ATOM 723 O O . ASP 93 93 ? A -2.353 11.329 5.035 1.000 1 A ASP 98.164 1
ATOM 724 C CB . ASP 93 93 ? A -3.930 9.835 7.119 1.000 1 A ASP 98.145 1
ATOM 725 C CG . ASP 93 93 ? A -4.116 9.872 8.619 1.000 1 A ASP 97.635 1
ATOM 726 O OD1 . ASP 93 93 ? A -4.223 11.003 9.173 1.000 1 A ASP 95.842 1
ATOM 727 O OD2 . ASP 93 93 ? A -4.092 8.805 9.226 1.000 1 A ASP 95.003 1
ATOM 728 N N . ILE 94 94 ? A -4.270 10.839 3.979 1.000 1 A ILE 98.768 1
ATOM 729 C CA . ILE 94 94 ? A -3.592 10.725 2.686 1.000 1 A ILE 98.740 1
ATOM 730 C C . ILE 94 94 ? A -2.806 11.975 2.360 1.000 1 A ILE 98.514 1
ATOM 731 O O . ILE 94 94 ? A -1.721 11.910 1.791 1.000 1 A ILE 98.300 1
ATOM 732 C CB . ILE 94 94 ? A -4.615 10.396 1.579 1.000 1 A ILE 98.765 1
ATOM 733 C CG1 . ILE 94 94 ? A -5.179 8.986 1.789 1.000 1 A ILE 98.793 1
ATOM 734 C CG2 . ILE 94 94 ? A -3.997 10.532 0.195 1.000 1 A ILE 98.687 1
ATOM 735 C CD1 . ILE 94 94 ? A -4.175 7.858 1.684 1.000 1 A ILE 98.737 1
ATOM 736 N N . HIS 95 95 ? A -3.357 13.140 2.736 1.000 1 A HIS 98.161 1
ATOM 737 C CA . HIS 95 95 ? A -2.628 14.389 2.474 1.000 1 A HIS 97.512 1
ATOM 738 C C . HIS 95 95 ? A -1.248 14.379 3.110 1.000 1 A HIS 97.597 1
ATOM 739 O O . HIS 95 95 ? A -0.262 14.783 2.487 1.000 1 A HIS 97.251 1
ATOM 740 C CB . HIS 95 95 ? A -3.413 15.584 3.013 1.000 1 A HIS 96.259 1
ATOM 741 C CG . HIS 95 95 ? A -4.759 15.758 2.368 1.000 1 A HIS 82.978 1
ATOM 742 N ND1 . HIS 95 95 ? A -5.915 15.336 3.001 1.000 1 A HIS 77.645 1
ATOM 743 C CD2 . HIS 95 95 ? A -5.118 16.283 1.173 1.000 1 A HIS 79.390 1
ATOM 744 C CE1 . HIS 95 95 ? A -6.949 15.612 2.229 1.000 1 A HIS 76.308 1
ATOM 745 N NE2 . HIS 95 95 ? A -6.492 16.190 1.107 1.000 1 A HIS 70.542 1
ATOM 746 N N . HIS 96 96 ? A -1.177 13.874 4.341 1.000 1 A HIS 97.542 1
ATOM 747 C CA . HIS 96 96 ? A 0.085 13.804 5.065 1.000 1 A HIS 97.157 1
ATOM 748 C C . HIS 96 96 ? A 1.095 12.918 4.325 1.000 1 A HIS 97.278 1
ATOM 749 O O . HIS 96 96 ? A 2.263 13.284 4.162 1.000 1 A HIS 96.854 1
ATOM 750 C CB . HIS 96 96 ? A -0.181 13.254 6.478 1.000 1 A HIS 96.316 1
ATOM 751 C CG . HIS 96 96 ? A 1.040 12.813 7.205 1.000 1 A HIS 87.487 1
ATOM 752 N ND1 . HIS 96 96 ? A 1.912 13.699 7.782 1.000 1 A HIS 84.848 1
ATOM 753 C CD2 . HIS 96 96 ? A 1.519 11.568 7.446 1.000 1 A HIS 85.577 1
ATOM 754 C CE1 . HIS 96 96 ? A 2.872 13.012 8.356 1.000 1 A HIS 84.887 1
ATOM 755 N NE2 . HIS 96 96 ? A 2.649 11.714 8.158 1.000 1 A HIS 79.306 1
ATOM 756 N N . TYR 97 97 ? A 0.625 11.754 3.902 1.000 1 A TYR 97.665 1
ATOM 757 C CA . TYR 97 97 ? A 1.557 10.831 3.221 1.000 1 A TYR 97.422 1
ATOM 758 C C . TYR 97 97 ? A 2.021 11.395 1.900 1.000 1 A TYR 97.430 1
ATOM 759 O O . TYR 97 97 ? A 3.200 11.273 1.561 1.000 1 A TYR 97.121 1
ATOM 760 C CB . TYR 97 97 ? A 0.900 9.461 3.070 1.000 1 A TYR 97.171 1
ATOM 761 C CG . TYR 97 97 ? A 0.647 8.825 4.400 1.000 1 A TYR 96.844 1
ATOM 762 C CD1 . TYR 97 97 ? A 1.712 8.353 5.160 1.000 1 A TYR 95.833 1
ATOM 763 C CD2 . TYR 97 97 ? A -0.634 8.773 4.944 1.000 1 A TYR 96.083 1
ATOM 764 C CE1 . TYR 97 97 ? A 1.503 7.819 6.411 1.000 1 A TYR 94.864 1
ATOM 765 C CE2 . TYR 97 97 ? A -0.835 8.253 6.199 1.000 1 A TYR 95.462 1
ATOM 766 C CZ . TYR 97 97 ? A 0.236 7.779 6.931 1.000 1 A TYR 95.164 1
ATOM 767 O OH . TYR 97 97 ? A 0.044 7.276 8.191 1.000 1 A TYR 93.861 1
ATOM 768 N N . ARG 98 98 ? A 1.117 12.044 1.148 1.000 1 A ARG 98.033 1
ATOM 769 C CA . ARG 98 98 ? A 1.562 12.649 -0.125 1.000 1 A ARG 97.936 1
ATOM 770 C C . ARG 98 98 ? A 2.606 13.730 0.122 1.000 1 A ARG 97.900 1
ATOM 771 O O . ARG 98 98 ? A 3.599 13.832 -0.619 1.000 1 A ARG 97.599 1
ATOM 772 C CB . ARG 98 98 ? A 0.373 13.182 -0.911 1.000 1 A ARG 97.725 1
ATOM 773 C CG . ARG 98 98 ? A 0.786 13.801 -2.250 1.000 1 A ARG 96.032 1
ATOM 774 C CD . ARG 98 98 ? A -0.425 14.030 -3.124 1.000 1 A ARG 93.803 1
ATOM 775 N NE . ARG 98 98 ? A -0.023 14.592 -4.394 1.000 1 A ARG 91.532 1
ATOM 776 C CZ . ARG 98 98 ? A 0.393 13.903 -5.454 1.000 1 A ARG 91.057 1
ATOM 777 N NH1 . ARG 98 98 ? A 0.489 12.594 -5.395 1.000 1 A ARG 83.954 1
ATOM 778 N NH2 . ARG 98 98 ? A 0.747 14.549 -6.555 1.000 1 A ARG 84.853 1
ATOM 779 N N . GLU 99 99 ? A 2.410 14.538 1.194 1.000 1 A GLU 97.844 1
ATOM 780 C CA . GLU 99 99 ? A 3.408 15.547 1.468 1.000 1 A GLU 97.428 1
ATOM 781 C C . GLU 99 99 ? A 4.752 14.947 1.833 1.000 1 A GLU 96.998 1
ATOM 782 O O . GLU 99 99 ? A 5.809 15.418 1.401 1.000 1 A GLU 96.522 1
ATOM 783 C CB . GLU 99 99 ? A 2.925 16.503 2.569 1.000 1 A GLU 97.012 1
ATOM 784 C CG . GLU 99 99 ? A 1.825 17.418 2.075 1.000 1 A GLU 93.645 1
ATOM 785 C CD . GLU 99 99 ? A 2.306 18.295 0.933 1.000 1 A GLU 87.904 1
ATOM 786 O OE1 . GLU 99 99 ? A 3.255 19.095 1.142 1.000 1 A GLU 80.478 1
ATOM 787 O OE2 . GLU 99 99 ? A 1.760 18.185 -0.178 1.000 1 A GLU 80.157 1
ATOM 788 N N . GLN 100 100 ? A 4.747 13.862 2.640 1.000 1 A GLN 96.849 1
ATOM 789 C CA . GLN 100 100 ? A 5.995 13.224 3.023 1.000 1 A GLN 96.365 1
ATOM 790 C C . GLN 100 100 ? A 6.709 12.630 1.812 1.000 1 A GLN 96.710 1
ATOM 791 O O . GLN 100 100 ? A 7.936 12.701 1.702 1.000 1 A GLN 95.929 1
ATOM 792 C CB . GLN 100 100 ? A 5.766 12.176 4.084 1.000 1 A GLN 95.269 1
ATOM 793 C CG . GLN 100 100 ? A 5.240 12.730 5.392 1.000 1 A GLN 92.792 1
ATOM 794 C CD . GLN 100 100 ? A 5.944 14.002 5.792 1.000 1 A GLN 91.028 1
ATOM 795 O OE1 . GLN 100 100 ? A 7.138 13.990 6.047 1.000 1 A GLN 87.146 1
ATOM 796 N NE2 . GLN 100 100 ? A 5.206 15.101 5.837 1.000 1 A GLN 84.664 1
ATOM 797 N N . ILE 101 101 ? A 5.930 12.030 0.898 1.000 1 A ILE 97.266 1
ATOM 798 C CA . ILE 101 101 ? A 6.527 11.451 -0.288 1.000 1 A ILE 97.691 1
ATOM 799 C C . ILE 101 101 ? A 7.181 12.541 -1.133 1.000 1 A ILE 97.801 1
ATOM 800 O O . ILE 101 101 ? A 8.330 12.384 -1.594 1.000 1 A ILE 97.769 1
ATOM 801 C CB . ILE 101 101 ? A 5.451 10.700 -1.097 1.000 1 A ILE 97.972 1
ATOM 802 C CG1 . ILE 101 101 ? A 4.958 9.497 -0.307 1.000 1 A ILE 98.070 1
ATOM 803 C CG2 . ILE 101 101 ? A 5.980 10.315 -2.477 1.000 1 A ILE 98.024 1
ATOM 804 C CD1 . ILE 101 101 ? A 3.645 8.956 -0.817 1.000 1 A ILE 97.897 1
ATOM 805 N N . LYS 102 102 ? A 6.472 13.649 -1.346 1.000 1 A LYS 97.871 1
ATOM 806 C CA . LYS 102 102 ? A 7.045 14.723 -2.134 1.000 1 A LYS 97.549 1
ATOM 807 C C . LYS 102 102 ? A 8.278 15.329 -1.482 1.000 1 A LYS 97.241 1
ATOM 808 O O . LYS 102 102 ? A 9.230 15.732 -2.175 1.000 1 A LYS 97.060 1
ATOM 809 C CB . LYS 102 102 ? A 5.975 15.790 -2.424 1.000 1 A LYS 97.344 1
ATOM 810 C CG . LYS 102 102 ? A 4.905 15.300 -3.363 1.000 1 A LYS 95.480 1
ATOM 811 C CD . LYS 102 102 ? A 3.641 16.143 -3.373 1.000 1 A LYS 92.921 1
ATOM 812 C CE . LYS 102 102 ? A 3.953 17.565 -3.832 1.000 1 A LYS 87.447 1
ATOM 813 N NZ . LYS 102 102 ? A 2.709 18.382 -3.851 1.000 1 A LYS 88.723 1
ATOM 814 N N . ARG 103 103 ? A 8.282 15.364 -0.140 1.000 1 A ARG 97.346 1
ATOM 815 C CA . ARG 103 103 ? A 9.434 15.871 0.590 1.000 1 A ARG 96.488 1
ATOM 816 C C . ARG 103 103 ? A 10.666 14.975 0.397 1.000 1 A ARG 96.409 1
ATOM 817 O O . ARG 103 103 ? A 11.741 15.484 0.056 1.000 1 A ARG 96.129 1
ATOM 818 C CB . ARG 103 103 ? A 9.112 16.010 2.080 1.000 1 A ARG 95.282 1
ATOM 819 C CG . ARG 103 103 ? A 10.287 16.400 2.941 1.000 1 A ARG 87.267 1
ATOM 820 C CD . ARG 103 103 ? A 9.946 16.435 4.411 1.000 1 A ARG 83.313 1
ATOM 821 N NE . ARG 103 103 ? A 9.601 15.107 4.908 1.000 1 A ARG 80.006 1
ATOM 822 C CZ . ARG 103 103 ? A 10.466 14.143 5.181 1.000 1 A ARG 75.880 1
ATOM 823 N NH1 . ARG 103 103 ? A 11.767 14.331 5.012 1.000 1 A ARG 71.340 1
ATOM 824 N NH2 . ARG 103 103 ? A 10.015 12.979 5.628 1.000 1 A ARG 70.323 1
ATOM 825 N N . VAL 104 104 ? A 10.510 13.677 0.611 1.000 1 A VAL 96.030 1
ATOM 826 C CA . VAL 104 104 ? A 11.694 12.847 0.529 1.000 1 A VAL 95.633 1
ATOM 827 C C . VAL 104 104 ? A 12.208 12.706 -0.894 1.000 1 A VAL 96.268 1
ATOM 828 O O . VAL 104 104 ? A 13.402 12.467 -1.094 1.000 1 A VAL 95.617 1
ATOM 829 C CB . VAL 104 104 ? A 11.463 11.447 1.156 1.000 1 A VAL 93.791 1
ATOM 830 C CG1 . VAL 104 104 ? A 11.096 11.568 2.617 1.000 1 A VAL 91.729 1
ATOM 831 C CG2 . VAL 104 104 ? A 10.419 10.675 0.392 1.000 1 A VAL 90.482 1
ATOM 832 N N . LYS 105 105 ? A 11.327 12.832 -1.859 1.000 1 A LYS 96.700 1
ATOM 833 C CA . LYS 105 105 ? A 11.729 12.746 -3.278 1.000 1 A LYS 96.833 1
ATOM 834 C C . LYS 105 105 ? A 12.163 14.089 -3.858 1.000 1 A LYS 96.618 1
ATOM 835 O O . LYS 105 105 ? A 12.695 14.120 -4.944 1.000 1 A LYS 95.805 1
ATOM 836 C CB . LYS 105 105 ? A 10.566 12.205 -4.129 1.000 1 A LYS 96.718 1
ATOM 837 C CG . LYS 105 105 ? A 10.067 10.825 -3.715 1.000 1 A LYS 96.308 1
ATOM 838 C CD . LYS 105 105 ? A 11.141 9.738 -3.868 1.000 1 A LYS 95.799 1
ATOM 839 C CE . LYS 105 105 ? A 11.411 9.387 -5.328 1.000 1 A LYS 95.397 1
ATOM 840 N NZ . LYS 105 105 ? A 12.413 8.302 -5.434 1.000 1 A LYS 95.303 1
ATOM 841 N N . ASP 106 106 ? A 11.933 15.174 -3.122 1.000 1 A ASP 97.188 1
ATOM 842 C CA . ASP 106 106 ? A 12.217 16.518 -3.648 1.000 1 A ASP 96.788 1
ATOM 843 C C . ASP 106 106 ? A 11.593 16.683 -5.027 1.000 1 A ASP 96.936 1
ATOM 844 O O . ASP 106 106 ? A 12.240 17.140 -5.981 1.000 1 A ASP 95.854 1
ATOM 845 C CB . ASP 106 106 ? A 13.698 16.824 -3.677 1.000 1 A ASP 95.949 1
ATOM 846 C CG . ASP 106 106 ? A 13.998 18.295 -3.953 1.000 1 A ASP 93.138 1
ATOM 847 O OD1 . ASP 106 106 ? A 13.077 19.143 -3.773 1.000 1 A ASP 90.342 1
ATOM 848 O OD2 . ASP 106 106 ? A 15.142 18.608 -4.330 1.000 1 A ASP 89.351 1
ATOM 849 N N . SER 107 107 ? A 10.329 16.311 -5.140 1.000 1 A SER 96.351 1
ATOM 850 C CA . SER 107 107 ? A 9.665 16.270 -6.447 1.000 1 A SER 95.702 1
ATOM 851 C C . SER 107 107 ? A 8.168 16.409 -6.266 1.000 1 A SER 96.524 1
ATOM 852 O O . SER 107 107 ? A 7.579 15.863 -5.329 1.000 1 A SER 96.680 1
ATOM 853 C CB . SER 107 107 ? A 9.984 14.966 -7.181 1.000 1 A SER 94.228 1
ATOM 854 O OG . SER 107 107 ? A 9.157 14.809 -8.351 1.000 1 A SER 90.780 1
ATOM 855 N N . GLU 108 108 ? A 7.551 17.126 -7.178 1.000 1 A GLU 95.834 1
ATOM 856 C CA . GLU 108 108 ? A 6.107 17.212 -7.262 1.000 1 A GLU 95.251 1
ATOM 857 C C . GLU 108 108 ? A 5.522 16.161 -8.176 1.000 1 A GLU 95.309 1
ATOM 858 O O . GLU 108 108 ? A 4.296 16.084 -8.308 1.000 1 A GLU 92.912 1
ATOM 859 C CB . GLU 108 108 ? A 5.698 18.592 -7.755 1.000 1 A GLU 93.393 1
ATOM 860 C CG . GLU 108 108 ? A 5.977 19.687 -6.762 1.000 1 A GLU 89.985 1
ATOM 861 C CD . GLU 108 108 ? A 5.517 21.049 -7.270 1.000 1 A GLU 87.479 1
ATOM 862 O OE1 . GLU 108 108 ? A 6.206 21.621 -8.150 1.000 1 A GLU 79.278 1
ATOM 863 O OE2 . GLU 108 108 ? A 4.468 21.540 -6.785 1.000 1 A GLU 78.113 1
ATOM 864 N N . ASP 109 109 ? A 6.360 15.373 -8.805 1.000 1 A ASP 95.505 1
ATOM 865 C CA . ASP 109 109 ? A 5.950 14.416 -9.824 1.000 1 A ASP 95.720 1
ATOM 866 C C . ASP 109 109 ? A 6.514 13.048 -9.460 1.000 1 A ASP 96.360 1
ATOM 867 O O . ASP 109 109 ? A 7.521 12.617 -10.016 1.000 1 A ASP 95.234 1
ATOM 868 C CB . ASP 109 109 ? A 6.438 14.856 -11.195 1.000 1 A ASP 93.980 1
ATOM 869 C CG . ASP 109 109 ? A 5.939 13.936 -12.304 1.000 1 A ASP 92.202 1
ATOM 870 O OD1 . ASP 109 109 ? A 4.816 13.423 -12.192 1.000 1 A ASP 89.843 1
ATOM 871 O OD2 . ASP 109 109 ? A 6.712 13.748 -13.291 1.000 1 A ASP 88.275 1
ATOM 872 N N . VAL 110 110 ? A 5.860 12.401 -8.485 1.000 1 A VAL 97.927 1
ATOM 873 C CA . VAL 110 110 ? A 6.276 11.108 -7.974 1.000 1 A VAL 98.286 1
ATOM 874 C C . VAL 110 110 ? A 5.170 10.125 -8.308 1.000 1 A VAL 98.491 1
ATOM 875 O O . VAL 110 110 ? A 4.017 10.392 -8.007 1.000 1 A VAL 98.418 1
ATOM 876 C CB . VAL 110 110 ? A 6.499 11.166 -6.457 1.000 1 A VAL 98.041 1
ATOM 877 C CG1 . VAL 110 110 ? A 7.570 12.179 -6.093 1.000 1 A VAL 97.614 1
ATOM 878 C CG2 . VAL 110 110 ? A 6.852 9.784 -5.926 1.000 1 A VAL 97.927 1
ATOM 879 N N . PRO 111 111 ? A 5.500 8.962 -8.868 1.000 1 A PRO 98.695 1
ATOM 880 C CA . PRO 111 111 ? A 4.431 8.011 -9.178 1.000 1 A PRO 98.771 1
ATOM 881 C C . PRO 111 111 ? A 3.721 7.546 -7.898 1.000 1 A PRO 98.831 1
ATOM 882 O O . PRO 111 111 ? A 4.386 7.102 -6.943 1.000 1 A PRO 98.818 1
ATOM 883 C CB . PRO 111 111 ? A 5.163 6.866 -9.856 1.000 1 A PRO 98.714 1
ATOM 884 C CG . PRO 111 111 ? A 6.378 7.504 -10.437 1.000 1 A PRO 98.550 1
ATOM 885 C CD . PRO 111 111 ? A 6.794 8.526 -9.430 1.000 1 A PRO 98.603 1
ATOM 886 N N . MET 112 112 ? A 2.426 7.679 -7.870 1.000 1 A MET 98.753 1
ATOM 887 C CA . MET 112 112 ? A 1.607 7.288 -6.733 1.000 1 A MET 98.776 1
ATOM 888 C C . MET 112 112 ? A 0.287 6.740 -7.244 1.000 1 A MET 98.855 1
ATOM 889 O O . MET 112 112 ? A -0.162 7.089 -8.326 1.000 1 A MET 98.734 1
ATOM 890 C CB . MET 112 112 ? A 1.306 8.463 -5.809 1.000 1 A MET 98.304 1
ATOM 891 C CG . MET 112 112 ? A 2.513 9.133 -5.172 1.000 1 A MET 91.840 1
ATOM 892 S SD . MET 112 112 ? A 1.982 10.415 -4.023 1.000 1 A MET 92.979 1
ATOM 893 C CE . MET 112 112 ? A 3.282 11.608 -4.294 1.000 1 A MET 83.283 1
ATOM 894 N N . VAL 113 113 ? A -0.326 5.903 -6.415 1.000 1 A VAL 98.957 1
ATOM 895 C CA . VAL 113 113 ? A -1.691 5.437 -6.646 1.000 1 A VAL 98.978 1
ATOM 896 C C . VAL 113 113 ? A -2.426 5.551 -5.318 1.000 1 A VAL 98.982 1
ATOM 897 O O . VAL 113 113 ? A -1.907 5.150 -4.272 1.000 1 A VAL 98.975 1
ATOM 898 C CB . VAL 113 113 ? A -1.722 3.976 -7.139 1.000 1 A VAL 98.970 1
ATOM 899 C CG1 . VAL 113 113 ? A -1.050 3.877 -8.500 1.000 1 A VAL 98.939 1
ATOM 900 C CG2 . VAL 113 113 ? A -3.148 3.444 -7.206 1.000 1 A VAL 98.942 1
ATOM 901 N N . LEU 114 114 ? A -3.626 6.101 -5.332 1.000 1 A LEU 98.977 1
ATOM 902 C CA . LEU 114 114 ? A -4.507 6.141 -4.173 1.000 1 A LEU 98.984 1
ATOM 903 C C . LEU 114 114 ? A -5.281 4.821 -4.131 1.000 1 A LEU 98.987 1
ATOM 904 O O . LEU 114 114 ? A -5.884 4.418 -5.114 1.000 1 A LEU 98.981 1
ATOM 905 C CB . LEU 114 114 ? A -5.463 7.317 -4.272 1.000 1 A LEU 98.975 1
ATOM 906 C CG . LEU 114 114 ? A -6.453 7.468 -3.128 1.000 1 A LEU 98.925 1
ATOM 907 C CD1 . LEU 114 114 ? A -5.730 7.756 -1.830 1.000 1 A LEU 98.893 1
ATOM 908 C CD2 . LEU 114 114 ? A -7.443 8.586 -3.430 1.000 1 A LEU 98.884 1
ATOM 909 N N . VAL 115 115 ? A -5.223 4.168 -2.996 1.000 1 A VAL 98.984 1
ATOM 910 C CA . VAL 115 115 ? A -5.860 2.858 -2.839 1.000 1 A VAL 98.989 1
ATOM 911 C C . VAL 115 115 ? A -6.874 2.934 -1.708 1.000 1 A VAL 98.991 1
ATOM 912 O O . VAL 115 115 ? A -6.519 3.284 -0.575 1.000 1 A VAL 98.988 1
ATOM 913 C CB . VAL 115 115 ? A -4.820 1.768 -2.527 1.000 1 A VAL 98.985 1
ATOM 914 C CG1 . VAL 115 115 ? A -3.857 1.637 -3.697 1.000 1 A VAL 98.979 1
ATOM 915 C CG2 . VAL 115 115 ? A -5.499 0.419 -2.291 1.000 1 A VAL 98.977 1
ATOM 916 N N . GLY 116 116 ? A -8.106 2.601 -1.988 1.000 1 A GLY 98.984 1
ATOM 917 C CA . GLY 116 116 ? A -9.165 2.540 -0.984 1.000 1 A GLY 98.979 1
ATOM 918 C C . GLY 116 116 ? A -9.445 1.068 -0.667 1.000 1 A GLY 98.979 1
ATOM 919 O O . GLY 116 116 ? A -10.152 0.380 -1.427 1.000 1 A GLY 98.956 1
ATOM 920 N N . ASN 117 117 ? A -8.894 0.606 0.427 1.000 1 A ASN 98.960 1
ATOM 921 C CA . ASN 117 117 ? A -8.938 -0.817 0.782 1.000 1 A ASN 98.958 1
ATOM 922 C C . ASN 117 117 ? A -10.129 -1.154 1.657 1.000 1 A ASN 98.940 1
ATOM 923 O O . ASN 117 117 ? A -10.768 -0.273 2.256 1.000 1 A ASN 98.906 1
ATOM 924 C CB . ASN 117 117 ? A -7.617 -1.202 1.456 1.000 1 A ASN 98.951 1
ATOM 925 C CG . ASN 117 117 ? A -7.480 -2.702 1.620 1.000 1 A ASN 98.934 1
ATOM 926 O OD1 . ASN 117 117 ? A -7.764 -3.457 0.691 1.000 1 A ASN 98.680 1
ATOM 927 N ND2 . ASN 117 117 ? A -7.105 -3.135 2.800 1.000 1 A ASN 98.679 1
ATOM 928 N N . LYS 118 118 ? A -10.408 -2.442 1.755 1.000 1 A LYS 98.899 1
ATOM 929 C CA . LYS 118 118 ? A -11.513 -3.006 2.538 1.000 1 A LYS 98.858 1
ATOM 930 C C . LYS 118 118 ? A -12.845 -2.805 1.849 1.000 1 A LYS 98.861 1
ATOM 931 O O . LYS 118 118 ? A -13.876 -2.614 2.481 1.000 1 A LYS 98.834 1
ATOM 932 C CB . LYS 118 118 ? A -11.518 -2.488 3.987 1.000 1 A LYS 98.798 1
ATOM 933 C CG . LYS 118 118 ? A -10.182 -2.617 4.719 1.000 1 A LYS 98.634 1
ATOM 934 C CD . LYS 118 118 ? A -10.332 -2.450 6.214 1.000 1 A LYS 98.375 1
ATOM 935 C CE . LYS 118 118 ? A -8.992 -2.472 6.897 1.000 1 A LYS 98.323 1
ATOM 936 N NZ . LYS 118 118 ? A -9.130 -2.440 8.361 1.000 1 A LYS 98.278 1
ATOM 937 N N . SER 119 119 ? A -12.855 -2.889 0.511 1.000 1 A SER 98.827 1
ATOM 938 C CA . SER 119 119 ? A -14.078 -2.721 -0.267 1.000 1 A SER 98.758 1
ATOM 939 C C . SER 119 119 ? A -15.102 -3.805 0.009 1.000 1 A SER 98.745 1
ATOM 940 O O . SER 119 119 ? A -16.276 -3.635 -0.313 1.000 1 A SER 98.463 1
ATOM 941 C CB . SER 119 119 ? A -13.783 -2.689 -1.763 1.000 1 A SER 98.538 1
ATOM 942 O OG . SER 119 119 ? A -13.370 -3.949 -2.225 1.000 1 A SER 94.126 1
ATOM 943 N N . ASP 120 120 ? A -14.687 -4.914 0.620 1.000 1 A ASP 98.834 1
ATOM 944 C CA . ASP 120 120 ? A -15.615 -5.962 0.987 1.000 1 A ASP 98.792 1
ATOM 945 C C . ASP 120 120 ? A -16.536 -5.583 2.123 1.000 1 A ASP 98.738 1
ATOM 946 O O . ASP 120 120 ? A -17.545 -6.239 2.341 1.000 1 A ASP 98.562 1
ATOM 947 C CB . ASP 120 120 ? A -14.828 -7.225 1.381 1.000 1 A ASP 98.797 1
ATOM 948 C CG . ASP 120 120 ? A -13.890 -6.939 2.538 1.000 1 A ASP 98.841 1
ATOM 949 O OD1 . ASP 120 120 ? A -12.887 -6.255 2.312 1.000 1 A ASP 98.598 1
ATOM 950 O OD2 . ASP 120 120 ? A -14.179 -7.421 3.656 1.000 1 A ASP 98.470 1
ATOM 951 N N . LEU 121 121 ? A -16.171 -4.542 2.880 1.000 1 A LEU 98.629 1
ATOM 952 C CA . LEU 121 121 ? A -16.948 -4.192 4.070 1.000 1 A LEU 98.461 1
ATOM 953 C C . LEU 121 121 ? A -18.182 -3.375 3.696 1.000 1 A LEU 98.345 1
ATOM 954 O O . LEU 121 121 ? A -18.138 -2.533 2.777 1.000 1 A LEU 98.149 1
ATOM 955 C CB . LEU 121 121 ? A -16.114 -3.409 5.072 1.000 1 A LEU 98.266 1
ATOM 956 C CG . LEU 121 121 ? A -14.978 -4.184 5.738 1.000 1 A LEU 97.940 1
ATOM 957 C CD1 . LEU 121 121 ? A -15.527 -5.371 6.525 1.000 1 A LEU 97.265 1
ATOM 958 C CD2 . LEU 121 121 ? A -14.207 -3.246 6.644 1.000 1 A LEU 97.436 1
ATOM 959 N N . PRO 122 122 ? A -19.296 -3.606 4.386 1.000 1 A PRO 97.982 1
ATOM 960 C CA . PRO 122 122 ? A -20.494 -2.824 4.108 1.000 1 A PRO 97.320 1
ATOM 961 C C . PRO 122 122 ? A -20.511 -1.456 4.813 1.000 1 A PRO 96.836 1
ATOM 962 O O . PRO 122 122 ? A -21.346 -0.606 4.483 1.000 1 A PRO 93.982 1
ATOM 963 C CB . PRO 122 122 ? A -21.613 -3.698 4.688 1.000 1 A PRO 96.114 1
ATOM 964 C CG . PRO 122 122 ? A -20.945 -4.454 5.786 1.000 1 A PRO 94.770 1
ATOM 965 C CD . PRO 122 122 ? A -19.531 -4.677 5.361 1.000 1 A PRO 97.034 1
ATOM 966 N N . SER 123 123 ? A -19.621 -1.254 5.773 1.000 1 A SER 95.147 1
ATOM 967 C CA . SER 123 123 ? A -19.643 -0.085 6.646 1.000 1 A SER 93.888 1
ATOM 968 C C . SER 123 123 ? A -18.838 1.079 6.069 1.000 1 A SER 94.725 1
ATOM 969 O O . SER 123 123 ? A -18.009 1.653 6.759 1.000 1 A SER 92.462 1
ATOM 970 C CB . SER 123 123 ? A -19.113 -0.474 8.029 1.000 1 A SER 89.720 1
ATOM 971 O OG . SER 123 123 ? A -17.827 -1.035 7.945 1.000 1 A SER 78.663 1
ATOM 972 N N . ARG 124 124 ? A -19.077 1.387 4.827 1.000 1 A ARG 97.394 1
ATOM 973 C CA . ARG 124 124 ? A -18.357 2.451 4.122 1.000 1 A ARG 97.672 1
ATOM 974 C C . ARG 124 124 ? A -18.607 3.810 4.758 1.000 1 A ARG 98.011 1
ATOM 975 O O . ARG 124 124 ? A -19.746 4.166 5.047 1.000 1 A ARG 97.194 1
ATOM 976 C CB . ARG 124 124 ? A -18.775 2.474 2.636 1.000 1 A ARG 97.019 1
ATOM 977 C CG . ARG 124 124 ? A -18.106 3.580 1.820 1.000 1 A ARG 96.554 1
ATOM 978 C CD . ARG 124 124 ? A -18.594 3.529 0.408 1.000 1 A ARG 96.187 1
ATOM 979 N NE . ARG 124 124 ? A -18.002 2.423 -0.352 1.000 1 A ARG 96.106 1
ATOM 980 C CZ . ARG 124 124 ? A -16.828 2.479 -0.906 1.000 1 A ARG 96.866 1
ATOM 981 N NH1 . ARG 124 124 ? A -16.072 3.563 -0.837 1.000 1 A ARG 91.458 1
ATOM 982 N NH2 . ARG 124 124 ? A -16.359 1.413 -1.559 1.000 1 A ARG 90.943 1
ATOM 983 N N . THR 125 125 ? A -17.531 4.587 4.945 1.000 1 A THR 98.708 1
ATOM 984 C CA . THR 125 125 ? A -17.642 5.957 5.388 1.000 1 A THR 98.706 1
ATOM 985 C C . THR 125 125 ? A -16.990 6.944 4.407 1.000 1 A THR 98.749 1
ATOM 986 O O . THR 125 125 ? A -17.179 8.144 4.545 1.000 1 A THR 98.486 1
ATOM 987 C CB . THR 125 125 ? A -17.015 6.158 6.764 1.000 1 A THR 98.625 1
ATOM 988 O OG1 . THR 125 125 ? A -15.634 5.801 6.738 1.000 1 A THR 98.373 1
ATOM 989 C CG2 . THR 125 125 ? A -17.735 5.318 7.811 1.000 1 A THR 98.253 1
ATOM 990 N N . VAL 126 126 ? A -16.250 6.450 3.431 1.000 1 A VAL 98.725 1
ATOM 991 C CA . VAL 126 126 ? A -15.617 7.301 2.414 1.000 1 A VAL 98.659 1
ATOM 992 C C . VAL 126 126 ? A -16.250 6.959 1.066 1.000 1 A VAL 98.501 1
ATOM 993 O O . VAL 126 126 ? A -16.187 5.801 0.638 1.000 1 A VAL 98.352 1
ATOM 994 C CB . VAL 126 126 ? A -14.099 7.081 2.359 1.000 1 A VAL 98.643 1
ATOM 995 C CG1 . VAL 126 126 ? A -13.479 7.315 3.726 1.000 1 A VAL 98.550 1
ATOM 996 C CG2 . VAL 126 126 ? A -13.463 7.985 1.312 1.000 1 A VAL 98.510 1
ATOM 997 N N . ASP 127 127 ? A -16.874 7.937 0.436 1.000 1 A ASP 98.283 1
ATOM 998 C CA . ASP 127 127 ? A -17.535 7.720 -0.834 1.000 1 A ASP 97.930 1
ATOM 999 C C . ASP 127 127 ? A -16.493 7.509 -1.928 1.000 1 A ASP 98.189 1
ATOM 1000 O O . ASP 127 127 ? A -15.444 8.163 -1.942 1.000 1 A ASP 98.191 1
ATOM 1001 C CB . ASP 127 127 ? A -18.366 8.946 -1.217 1.000 1 A ASP 96.731 1
ATOM 1002 C CG . ASP 127 127 ? A -19.507 9.193 -0.255 1.000 1 A ASP 87.393 1
ATOM 1003 O OD1 . ASP 127 127 ? A -19.940 8.262 0.444 1.000 1 A ASP 83.250 1
ATOM 1004 O OD2 . ASP 127 127 ? A -19.980 10.353 -0.212 1.000 1 A ASP 81.559 1
ATOM 1005 N N . THR 128 128 ? A -16.787 6.656 -2.869 1.000 1 A THR 97.712 1
ATOM 1006 C CA . THR 128 128 ? A -15.929 6.488 -4.037 1.000 1 A THR 97.828 1
ATOM 1007 C C . THR 128 128 ? A -15.750 7.820 -4.761 1.000 1 A THR 98.241 1
ATOM 1008 O O . THR 128 128 ? A -14.658 8.159 -5.206 1.000 1 A THR 98.233 1
ATOM 1009 C CB . THR 128 128 ? A -16.486 5.440 -4.981 1.000 1 A THR 97.278 1
ATOM 1010 O OG1 . THR 128 128 ? A -16.426 4.158 -4.358 1.000 1 A THR 96.371 1
ATOM 1011 C CG2 . THR 128 128 ? A -15.707 5.394 -6.294 1.000 1 A THR 96.317 1
ATOM 1012 N N . LYS 129 129 ? A -16.836 8.579 -4.868 1.000 1 A LYS 98.305 1
ATOM 1013 C CA . LYS 129 129 ? A -16.739 9.912 -5.520 1.000 1 A LYS 98.277 1
ATOM 1014 C C . LYS 129 129 ? A -15.767 10.827 -4.785 1.000 1 A LYS 98.418 1
ATOM 1015 O O . LYS 129 129 ? A -15.003 11.560 -5.422 1.000 1 A LYS 98.526 1
ATOM 1016 C CB . LYS 129 129 ? A -18.126 10.546 -5.613 1.000 1 A LYS 97.907 1
ATOM 1017 C CG . LYS 129 129 ? A -18.156 11.976 -6.165 1.000 1 A LYS 88.754 1
ATOM 1018 C CD . LYS 129 129 ? A -17.725 12.033 -7.625 1.000 1 A LYS 79.932 1
ATOM 1019 C CE . LYS 129 129 ? A -18.265 13.310 -8.268 1.000 1 A LYS 77.696 1
ATOM 1020 N NZ . LYS 129 129 ? A -17.851 14.518 -7.529 1.000 1 A LYS 66.892 1
ATOM 1021 N N . GLN 130 130 ? A -15.793 10.789 -3.442 1.000 1 A GLN 98.240 1
ATOM 1022 C CA . GLN 130 130 ? A -14.880 11.625 -2.657 1.000 1 A GLN 98.196 1
ATOM 1023 C C . GLN 130 130 ? A -13.427 11.242 -2.948 1.000 1 A GLN 98.500 1
ATOM 1024 O O . GLN 130 130 ? A -12.565 12.116 -3.140 1.000 1 A GLN 98.509 1
ATOM 1025 C CB . GLN 130 130 ? A -15.191 11.440 -1.169 1.000 1 A GLN 97.572 1
ATOM 1026 C CG . GLN 130 130 ? A -14.378 12.246 -0.211 1.000 1 A GLN 87.885 1
ATOM 1027 C CD . GLN 130 130 ? A -14.819 12.041 1.245 1.000 1 A GLN 81.853 1
ATOM 1028 O OE1 . GLN 130 130 ? A -15.588 11.080 1.523 1.000 1 A GLN 82.568 1
ATOM 1029 N NE2 . GLN 130 130 ? A -14.332 12.866 2.138 1.000 1 A GLN 77.806 1
ATOM 1030 N N . ALA 131 131 ? A -13.145 9.950 -2.989 1.000 1 A ALA 98.763 1
ATOM 1031 C CA . ALA 131 131 ? A -11.784 9.521 -3.269 1.000 1 A ALA 98.835 1
ATOM 1032 C C . ALA 131 131 ? A -11.388 9.776 -4.724 1.000 1 A ALA 98.885 1
ATOM 1033 O O . ALA 131 131 ? A -10.249 10.152 -5.004 1.000 1 A ALA 98.875 1
ATOM 1034 C CB . ALA 131 131 ? A -11.650 8.053 -2.940 1.000 1 A ALA 98.784 1
ATOM 1035 N N . GLN 132 132 ? A -12.332 9.595 -5.656 1.000 1 A GLN 98.855 1
ATOM 1036 C CA . GLN 132 132 ? A -12.057 9.919 -7.046 1.000 1 A GLN 98.850 1
ATOM 1037 C C . GLN 132 132 ? A -11.695 11.400 -7.176 1.000 1 A GLN 98.853 1
ATOM 1038 O O . GLN 132 132 ? A -10.774 11.759 -7.916 1.000 1 A GLN 98.818 1
ATOM 1039 C CB . GLN 132 132 ? A -13.249 9.604 -7.936 1.000 1 A GLN 98.735 1
ATOM 1040 C CG . GLN 132 132 ? A -13.471 8.117 -8.170 1.000 1 A GLN 97.628 1
ATOM 1041 C CD . GLN 132 132 ? A -14.760 7.844 -8.904 1.000 1 A GLN 97.313 1
ATOM 1042 O OE1 . GLN 132 132 ? A -15.709 8.635 -8.862 1.000 1 A GLN 96.093 1
ATOM 1043 N NE2 . GLN 132 132 ? A -14.803 6.717 -9.610 1.000 1 A GLN 94.314 1
ATOM 1044 N N . ASP 133 133 ? A -12.445 12.255 -6.468 1.000 1 A ASP 98.834 1
ATOM 1045 C CA . ASP 133 133 ? A -12.169 13.689 -6.548 1.000 1 A ASP 98.784 1
ATOM 1046 C C . ASP 133 133 ? A -10.787 14.007 -6.008 1.000 1 A ASP 98.793 1
ATOM 1047 O O . ASP 133 133 ? A -10.063 14.819 -6.609 1.000 1 A ASP 98.700 1
ATOM 1048 C CB . ASP 133 133 ? A -13.234 14.470 -5.788 1.000 1 A ASP 98.635 1
ATOM 1049 C CG . ASP 133 133 ? A -14.600 14.450 -6.446 1.000 1 A ASP 97.966 1
ATOM 1050 O OD1 . ASP 133 133 ? A -14.698 14.049 -7.624 1.000 1 A ASP 96.636 1
ATOM 1051 O OD2 . ASP 133 133 ? A -15.575 14.855 -5.789 1.000 1 A ASP 96.210 1
ATOM 1052 N N . LEU 134 134 ? A -10.415 13.388 -4.882 1.000 1 A LEU 98.811 1
ATOM 1053 C CA . LEU 134 134 ? A -9.082 13.647 -4.332 1.000 1 A LEU 98.803 1
ATOM 1054 C C . LEU 134 134 ? A -7.992 13.176 -5.307 1.000 1 A LEU 98.832 1
ATOM 1055 O O . LEU 134 134 ? A -7.043 13.900 -5.579 1.000 1 A LEU 98.786 1
ATOM 1056 C CB . LEU 134 134 ? A -8.915 12.972 -2.979 1.000 1 A LEU 98.760 1
ATOM 1057 C CG . LEU 134 134 ? A -7.566 13.249 -2.313 1.000 1 A LEU 98.528 1
ATOM 1058 C CD1 . LEU 134 134 ? A -7.472 14.736 -1.952 1.000 1 A LEU 98.150 1
ATOM 1059 C CD2 . LEU 134 134 ? A -7.392 12.390 -1.069 1.000 1 A LEU 98.208 1
ATOM 1060 N N . ALA 135 135 ? A -8.151 11.968 -5.808 1.000 1 A ALA 98.857 1
ATOM 1061 C CA . ALA 135 135 ? A -7.151 11.460 -6.741 1.000 1 A ALA 98.840 1
ATOM 1062 C C . ALA 135 135 ? A -7.041 12.345 -7.978 1.000 1 A ALA 98.798 1
ATOM 1063 O O . ALA 135 135 ? A -5.956 12.597 -8.488 1.000 1 A ALA 98.730 1
ATOM 1064 C CB . ALA 135 135 ? A -7.467 10.036 -7.123 1.000 1 A ALA 98.823 1
ATOM 1065 N N . ARG 136 136 ? A -8.205 12.812 -8.435 1.000 1 A ARG 98.738 1
ATOM 1066 C CA . ARG 136 136 ? A -8.187 13.703 -9.607 1.000 1 A ARG 98.560 1
ATOM 1067 C C . ARG 136 136 ? A -7.426 14.996 -9.278 1.000 1 A ARG 98.438 1
ATOM 1068 O O . ARG 136 136 ? A -6.655 15.498 -10.107 1.000 1 A ARG 98.040 1
ATOM 1069 C CB . ARG 136 136 ? A -9.622 14.008 -10.062 1.000 1 A ARG 98.397 1
ATOM 1070 C CG . ARG 136 136 ? A -9.701 14.844 -11.329 1.000 1 A ARG 92.960 1
ATOM 1071 C CD . ARG 136 136 ? A -11.103 14.994 -11.837 1.000 1 A ARG 89.197 1
ATOM 1072 N NE . ARG 136 136 ? A -12.011 15.520 -10.819 1.000 1 A ARG 80.837 1
ATOM 1073 C CZ . ARG 136 136 ? A -12.948 14.791 -10.219 1.000 1 A ARG 73.270 1
ATOM 1074 N NH1 . ARG 136 136 ? A -13.088 13.492 -10.500 1.000 1 A ARG 70.051 1
ATOM 1075 N NH2 . ARG 136 136 ? A -13.711 15.378 -9.338 1.000 1 A ARG 64.115 1
ATOM 1076 N N . SER 137 137 ? A -7.616 15.526 -8.076 1.000 1 A SER 98.527 1
ATOM 1077 C CA . SER 137 137 ? A -6.884 16.745 -7.701 1.000 1 A SER 98.195 1
ATOM 1078 C C . SER 137 137 ? A -5.384 16.501 -7.670 1.000 1 A SER 98.090 1
ATOM 1079 O O . SER 137 137 ? A -4.610 17.412 -7.938 1.000 1 A SER 97.469 1
ATOM 1080 C CB . SER 137 137 ? A -7.365 17.262 -6.350 1.000 1 A SER 97.607 1
ATOM 1081 O OG . SER 137 137 ? A -6.845 16.492 -5.290 1.000 1 A SER 96.283 1
ATOM 1082 N N . TYR 138 138 ? A -4.969 15.270 -7.329 1.000 1 A TYR 97.967 1
ATOM 1083 C CA . TYR 138 138 ? A -3.554 14.918 -7.310 1.000 1 A TYR 97.804 1
ATOM 1084 C C . TYR 138 138 ? A -3.014 14.501 -8.681 1.000 1 A TYR 97.627 1
ATOM 1085 O O . TYR 138 138 ? A -1.798 14.380 -8.852 1.000 1 A TYR 97.224 1
ATOM 1086 C CB . TYR 138 138 ? A -3.317 13.780 -6.344 1.000 1 A TYR 97.657 1
ATOM 1087 C CG . TYR 138 138 ? A -3.544 14.060 -4.879 1.000 1 A TYR 97.823 1
ATOM 1088 C CD1 . TYR 138 138 ? A -3.406 15.327 -4.342 1.000 1 A TYR 97.379 1
ATOM 1089 C CD2 . TYR 138 138 ? A -3.830 13.020 -4.008 1.000 1 A TYR 97.436 1
ATOM 1090 C CE1 . TYR 138 138 ? A -3.584 15.567 -2.984 1.000 1 A TYR 97.032 1
ATOM 1091 C CE2 . TYR 138 138 ? A -4.004 13.220 -2.662 1.000 1 A TYR 96.820 1
ATOM 1092 C CZ . TYR 138 138 ? A -3.883 14.494 -2.151 1.000 1 A TYR 97.168 1
ATOM 1093 O OH . TYR 138 138 ? A -4.055 14.708 -0.804 1.000 1 A TYR 95.988 1
ATOM 1094 N N . GLY 139 139 ? A -3.912 14.182 -9.613 1.000 1 A GLY 98.061 1
ATOM 1095 C CA . GLY 139 139 ? A -3.455 13.673 -10.892 1.000 1 A GLY 97.834 1
ATOM 1096 C C . GLY 139 139 ? A -2.915 12.247 -10.833 1.000 1 A GLY 98.118 1
ATOM 1097 O O . GLY 139 139 ? A -1.955 11.928 -11.537 1.000 1 A GLY 97.514 1
ATOM 1098 N N . ILE 140 140 ? A -3.505 11.426 -9.971 1.000 1 A ILE 98.453 1
ATOM 1099 C CA . ILE 140 140 ? A -3.066 10.047 -9.801 1.000 1 A ILE 98.584 1
ATOM 1100 C C . ILE 140 140 ? A -4.250 9.117 -9.890 1.000 1 A ILE 98.770 1
ATOM 1101 O O . ILE 140 140 ? A -5.393 9.532 -9.688 1.000 1 A ILE 98.804 1
ATOM 1102 C CB . ILE 140 140 ? A -2.359 9.858 -8.437 1.000 1 A ILE 98.489 1
ATOM 1103 C CG1 . ILE 140 140 ? A -3.311 9.994 -7.275 1.000 1 A ILE 98.409 1
ATOM 1104 C CG2 . ILE 140 140 ? A -1.164 10.786 -8.323 1.000 1 A ILE 98.464 1
ATOM 1105 C CD1 . ILE 140 140 ? A -2.650 9.806 -5.914 1.000 1 A ILE 98.151 1
ATOM 1106 N N . PRO 141 141 ? A -3.996 7.862 -10.171 1.000 1 A PRO 98.896 1
ATOM 1107 C CA . PRO 141 141 ? A -5.122 6.917 -10.236 1.000 1 A PRO 98.915 1
ATOM 1108 C C . PRO 141 141 ? A -5.671 6.583 -8.855 1.000 1 A PRO 98.941 1
ATOM 1109 O O . PRO 141 141 ? A -4.981 6.719 -7.832 1.000 1 A PRO 98.933 1
ATOM 1110 C CB . PRO 141 141 ? A -4.512 5.671 -10.881 1.000 1 A PRO 98.880 1
ATOM 1111 C CG . PRO 141 141 ? A -3.263 6.146 -11.554 1.000 1 A PRO 98.769 1
ATOM 1112 C CD . PRO 141 141 ? A -2.762 7.265 -10.696 1.000 1 A PRO 98.852 1
ATOM 1113 N N . PHE 142 142 ? A -6.902 6.125 -8.827 1.000 1 A PHE 98.967 1
ATOM 1114 C CA . PHE 142 142 ? A -7.568 5.625 -7.635 1.000 1 A PHE 98.970 1
ATOM 1115 C C . PHE 142 142 ? A -8.070 4.233 -7.937 1.000 1 A PHE 98.961 1
ATOM 1116 O O . PHE 142 142 ? A -8.703 3.998 -8.956 1.000 1 A PHE 98.908 1
ATOM 1117 C CB . PHE 142 142 ? A -8.744 6.498 -7.249 1.000 1 A PHE 98.954 1
ATOM 1118 C CG . PHE 142 142 ? A -9.602 5.921 -6.152 1.000 1 A PHE 98.948 1
ATOM 1119 C CD1 . PHE 142 142 ? A -9.051 5.612 -4.919 1.000 1 A PHE 98.933 1
ATOM 1120 C CD2 . PHE 142 142 ? A -10.936 5.679 -6.365 1.000 1 A PHE 98.914 1
ATOM 1121 C CE1 . PHE 142 142 ? A -9.835 5.043 -3.924 1.000 1 A PHE 98.881 1
ATOM 1122 C CE2 . PHE 142 142 ? A -11.742 5.122 -5.381 1.000 1 A PHE 98.828 1
ATOM 1123 C CZ . PHE 142 142 ? A -11.165 4.810 -4.148 1.000 1 A PHE 98.835 1
ATOM 1124 N N . ILE 143 143 ? A -7.782 3.291 -7.037 1.000 1 A ILE 98.966 1
ATOM 1125 C CA . ILE 143 143 ? A -8.219 1.896 -7.167 1.000 1 A ILE 98.962 1
ATOM 1126 C C . ILE 143 143 ? A -8.830 1.483 -5.837 1.000 1 A ILE 98.967 1
ATOM 1127 O O . ILE 143 143 ? A -8.226 1.689 -4.779 1.000 1 A ILE 98.952 1
ATOM 1128 C CB . ILE 143 143 ? A -7.035 0.970 -7.500 1.000 1 A ILE 98.920 1
ATOM 1129 C CG1 . ILE 143 143 ? A -6.318 1.401 -8.797 1.000 1 A ILE 98.465 1
ATOM 1130 C CG2 . ILE 143 143 ? A -7.496 -0.486 -7.591 1.000 1 A ILE 98.660 1
ATOM 1131 C CD1 . ILE 143 143 ? A -7.158 1.291 -10.035 1.000 1 A ILE 90.609 1
ATOM 1132 N N . GLU 144 144 ? A -10.021 0.874 -5.865 1.000 1 A GLU 98.907 1
ATOM 1133 C CA . GLU 144 144 ? A -10.592 0.276 -4.668 1.000 1 A GLU 98.873 1
ATOM 1134 C C . GLU 144 144 ? A -10.180 -1.178 -4.620 1.000 1 A GLU 98.902 1
ATOM 1135 O O . GLU 144 144 ? A -10.156 -1.867 -5.632 1.000 1 A GLU 98.765 1
ATOM 1136 C CB . GLU 144 144 ? A -12.115 0.401 -4.658 1.000 1 A GLU 98.469 1
ATOM 1137 C CG . GLU 144 144 ? A -12.574 1.756 -4.178 1.000 1 A GLU 95.076 1
ATOM 1138 C CD . GLU 144 144 ? A -14.004 1.764 -3.681 1.000 1 A GLU 93.084 1
ATOM 1139 O OE1 . GLU 144 144 ? A -14.742 0.773 -3.876 1.000 1 A GLU 87.122 1
ATOM 1140 O OE2 . GLU 144 144 ? A -14.428 2.780 -3.045 1.000 1 A GLU 84.582 1
ATOM 1141 N N . THR 145 145 ? A -9.845 -1.647 -3.430 1.000 1 A THR 98.980 1
ATOM 1142 C CA . THR 145 145 ? A -9.326 -2.992 -3.249 1.000 1 A THR 98.986 1
ATOM 1143 C C . THR 145 145 ? A -9.967 -3.661 -2.038 1.000 1 A THR 98.981 1
ATOM 1144 O O . THR 145 145 ? A -10.487 -3.001 -1.141 1.000 1 A THR 98.970 1
ATOM 1145 C CB . THR 145 145 ? A -7.808 -2.983 -3.023 1.000 1 A THR 98.989 1
ATOM 1146 O OG1 . THR 145 145 ? A -7.521 -2.335 -1.775 1.000 1 A THR 98.975 1
ATOM 1147 C CG2 . THR 145 145 ? A -7.080 -2.263 -4.156 1.000 1 A THR 98.982 1
ATOM 1148 N N . SER 146 146 ? A -9.896 -4.972 -2.025 1.000 1 A SER 98.935 1
ATOM 1149 C CA . SER 146 146 ? A -10.148 -5.748 -0.830 1.000 1 A SER 98.924 1
ATOM 1150 C C . SER 146 146 ? A -9.036 -6.763 -0.714 1.000 1 A SER 98.906 1
ATOM 1151 O O . SER 146 146 ? A -8.929 -7.687 -1.534 1.000 1 A SER 98.876 1
ATOM 1152 C CB . SER 146 146 ? A -11.483 -6.465 -0.848 1.000 1 A SER 98.896 1
ATOM 1153 O OG . SER 146 146 ? A -11.569 -7.408 0.219 1.000 1 A SER 98.854 1
ATOM 1154 N N . ALA 147 147 ? A -8.190 -6.627 0.305 1.000 1 A ALA 98.742 1
ATOM 1155 C CA . ALA 147 147 ? A -7.195 -7.648 0.572 1.000 1 A ALA 98.626 1
ATOM 1156 C C . ALA 147 147 ? A -7.860 -8.961 1.002 1.000 1 A ALA 98.618 1
ATOM 1157 O O . ALA 147 147 ? A -7.245 -10.019 0.916 1.000 1 A ALA 98.486 1
ATOM 1158 C CB . ALA 147 147 ? A -6.195 -7.188 1.609 1.000 1 A ALA 98.398 1
ATOM 1159 N N . LYS 148 148 ? A -9.112 -8.896 1.499 1.000 1 A LYS 98.503 1
ATOM 1160 C CA . LYS 148 148 ? A -9.786 -10.116 1.921 1.000 1 A LYS 98.493 1
ATOM 1161 C C . LYS 148 148 ? A -10.211 -10.953 0.720 1.000 1 A LYS 98.549 1
ATOM 1162 O O . LYS 148 148 ? A -9.964 -12.155 0.680 1.000 1 A LYS 98.405 1
ATOM 1163 C CB . LYS 148 148 ? A -10.982 -9.788 2.789 1.000 1 A LYS 98.264 1
ATOM 1164 C CG . LYS 148 148 ? A -11.724 -11.009 3.326 1.000 1 A LYS 97.840 1
ATOM 1165 C CD . LYS 148 148 ? A -12.864 -10.596 4.241 1.000 1 A LYS 97.029 1
ATOM 1166 C CE . LYS 148 148 ? A -13.592 -11.841 4.739 1.000 1 A LYS 95.258 1
ATOM 1167 N NZ . LYS 148 148 ? A -14.653 -11.464 5.701 1.000 1 A LYS 91.576 1
ATOM 1168 N N . THR 149 149 ? A -10.848 -10.337 -0.271 1.000 1 A THR 98.663 1
ATOM 1169 C CA . THR 149 149 ? A -11.330 -11.070 -1.454 1.000 1 A THR 98.627 1
ATOM 1170 C C . THR 149 149 ? A -10.335 -11.033 -2.602 1.000 1 A THR 98.661 1
ATOM 1171 O O . THR 149 149 ? A -10.505 -11.737 -3.596 1.000 1 A THR 98.583 1
ATOM 1172 C CB . THR 149 149 ? A -12.666 -10.479 -1.968 1.000 1 A THR 98.547 1
ATOM 1173 O OG1 . THR 149 149 ? A -12.430 -9.218 -2.567 1.000 1 A THR 98.443 1
ATOM 1174 C CG2 . THR 149 149 ? A -13.661 -10.330 -0.809 1.000 1 A THR 98.144 1
ATOM 1175 N N . ARG 150 150 ? A -9.292 -10.219 -2.492 1.000 1 A ARG 98.564 1
ATOM 1176 C CA . ARG 150 150 ? A -8.258 -9.981 -3.504 1.000 1 A ARG 98.543 1
ATOM 1177 C C . ARG 150 150 ? A -8.760 -9.114 -4.652 1.000 1 A ARG 98.632 1
ATOM 1178 O O . ARG 150 150 ? A -8.040 -8.929 -5.643 1.000 1 A ARG 98.547 1
ATOM 1179 C CB . ARG 150 150 ? A -7.636 -11.280 -4.029 1.000 1 A ARG 98.162 1
ATOM 1180 C CG . ARG 150 150 ? A -6.145 -11.121 -4.280 1.000 1 A ARG 97.449 1
ATOM 1181 C CD . ARG 150 150 ? A -5.474 -12.460 -4.527 1.000 1 A ARG 97.022 1
ATOM 1182 N NE . ARG 150 150 ? A -4.022 -12.257 -4.655 1.000 1 A ARG 96.715 1
ATOM 1183 C CZ . ARG 150 150 ? A -3.439 -11.802 -5.751 1.000 1 A ARG 96.466 1
ATOM 1184 N NH1 . ARG 150 150 ? A -4.130 -11.577 -6.855 1.000 1 A ARG 93.305 1
ATOM 1185 N NH2 . ARG 150 150 ? A -2.119 -11.603 -5.777 1.000 1 A ARG 93.765 1
ATOM 1186 N N . GLN 151 151 ? A -9.960 -8.533 -4.516 1.000 1 A GLN 98.762 1
ATOM 1187 C CA . GLN 151 151 ? A -10.431 -7.609 -5.542 1.000 1 A GLN 98.745 1
ATOM 1188 C C . GLN 151 151 ? A -9.472 -6.430 -5.626 1.000 1 A GLN 98.851 1
ATOM 1189 O O . GLN 151 151 ? A -9.161 -5.774 -4.623 1.000 1 A GLN 98.796 1
ATOM 1190 C CB . GLN 151 151 ? A -11.843 -7.105 -5.211 1.000 1 A GLN 98.434 1
ATOM 1191 C CG . GLN 151 151 ? A -12.357 -6.087 -6.198 1.000 1 A GLN 93.921 1
ATOM 1192 C CD . GLN 151 151 ? A -13.688 -5.515 -5.802 1.000 1 A GLN 83.732 1
ATOM 1193 O OE1 . GLN 151 151 ? A -14.144 -5.656 -4.661 1.000 1 A GLN 74.766 1
ATOM 1194 N NE2 . GLN 151 151 ? A -14.365 -4.877 -6.779 1.000 1 A GLN 75.367 1
ATOM 1195 N N . GLY 152 152 ? A -9.001 -6.170 -6.836 1.000 1 A GLY 98.938 1
ATOM 1196 C CA . GLY 152 152 ? A -8.209 -4.990 -7.104 1.000 1 A GLY 98.942 1
ATOM 1197 C C . GLY 152 152 ? A -6.780 -5.015 -6.654 1.000 1 A GLY 98.957 1
ATOM 1198 O O . GLY 152 152 ? A -6.065 -4.039 -6.863 1.000 1 A GLY 98.934 1
ATOM 1199 N N . VAL 153 153 ? A -6.327 -6.089 -6.021 1.000 1 A VAL 98.922 1
ATOM 1200 C CA . VAL 153 153 ? A -4.984 -6.115 -5.460 1.000 1 A VAL 98.924 1
ATOM 1201 C C . VAL 153 153 ? A -3.936 -6.044 -6.574 1.000 1 A VAL 98.924 1
ATOM 1202 O O . VAL 153 153 ? A -3.050 -5.178 -6.568 1.000 1 A VAL 98.915 1
ATOM 1203 C CB . VAL 153 153 ? A -4.771 -7.347 -4.576 1.000 1 A VAL 98.872 1
ATOM 1204 C CG1 . VAL 153 153 ? A -5.705 -7.288 -3.370 1.000 1 A VAL 98.825 1
ATOM 1205 C CG2 . VAL 153 153 ? A -3.322 -7.459 -4.132 1.000 1 A VAL 98.787 1
ATOM 1206 N N . ASP 154 154 ? A -4.029 -6.938 -7.542 1.000 1 A ASP 98.846 1
ATOM 1207 C CA . ASP 154 154 ? A -3.109 -6.870 -8.668 1.000 1 A ASP 98.746 1
ATOM 1208 C C . ASP 154 154 ? A -3.240 -5.533 -9.389 1.000 1 A ASP 98.773 1
ATOM 1209 O O . ASP 154 154 ? A -2.241 -4.953 -9.817 1.000 1 A ASP 98.705 1
ATOM 1210 C CB . ASP 154 154 ? A -3.357 -8.005 -9.669 1.000 1 A ASP 98.365 1
ATOM 1211 C CG . ASP 154 154 ? A -2.934 -9.376 -9.153 1.000 1 A ASP 97.852 1
ATOM 1212 O OD1 . ASP 154 154 ? A -2.126 -9.445 -8.203 1.000 1 A ASP 96.893 1
ATOM 1213 O OD2 . ASP 154 154 ? A -3.404 -10.366 -9.724 1.000 1 A ASP 95.868 1
ATOM 1214 N N . ASP 155 155 ? A -4.468 -5.054 -9.517 1.000 1 A ASP 98.827 1
ATOM 1215 C CA . ASP 155 155 ? A -4.706 -3.807 -10.255 1.000 1 A ASP 98.836 1
ATOM 1216 C C . ASP 155 155 ? A -3.982 -2.656 -9.577 1.000 1 A ASP 98.885 1
ATOM 1217 O O . ASP 155 155 ? A -3.370 -1.820 -10.248 1.000 1 A ASP 98.861 1
ATOM 1218 C CB . ASP 155 155 ? A -6.204 -3.538 -10.343 1.000 1 A ASP 98.687 1
ATOM 1219 C CG . ASP 155 155 ? A -6.575 -2.455 -11.333 1.000 1 A ASP 94.104 1
ATOM 1220 O OD1 . ASP 155 155 ? A -5.757 -2.109 -12.210 1.000 1 A ASP 93.603 1
ATOM 1221 O OD2 . ASP 155 155 ? A -7.731 -1.955 -11.258 1.000 1 A ASP 92.647 1
ATOM 1222 N N . ALA 156 156 ? A -4.039 -2.594 -8.242 1.000 1 A ALA 98.915 1
ATOM 1223 C CA . ALA 156 156 ? A -3.382 -1.496 -7.542 1.000 1 A ALA 98.925 1
ATOM 1224 C C . ALA 156 156 ? A -1.867 -1.499 -7.793 1.000 1 A ALA 98.926 1
ATOM 1225 O O . ALA 156 156 ? A -1.271 -0.467 -8.125 1.000 1 A ALA 98.911 1
ATOM 1226 C CB . ALA 156 156 ? A -3.672 -1.593 -6.039 1.000 1 A ALA 98.923 1
ATOM 1227 N N . PHE 157 157 ? A -1.242 -2.655 -7.608 1.000 1 A PHE 98.905 1
ATOM 1228 C CA . PHE 157 157 ? A 0.198 -2.714 -7.774 1.000 1 A PHE 98.881 1
ATOM 1229 C C . PHE 157 157 ? A 0.607 -2.551 -9.247 1.000 1 A PHE 98.849 1
ATOM 1230 O O . PHE 157 157 ? A 1.588 -1.877 -9.538 1.000 1 A PHE 98.820 1
ATOM 1231 C CB . PHE 157 157 ? A 0.739 -4.004 -7.208 1.000 1 A PHE 98.848 1
ATOM 1232 C CG . PHE 157 157 ? A 0.755 -4.011 -5.692 1.000 1 A PHE 98.870 1
ATOM 1233 C CD1 . PHE 157 157 ? A 1.828 -3.489 -5.018 1.000 1 A PHE 98.834 1
ATOM 1234 C CD2 . PHE 157 157 ? A -0.290 -4.548 -4.993 1.000 1 A PHE 98.818 1
ATOM 1235 C CE1 . PHE 157 157 ? A 1.855 -3.488 -3.643 1.000 1 A PHE 98.757 1
ATOM 1236 C CE2 . PHE 157 157 ? A -0.277 -4.554 -3.612 1.000 1 A PHE 98.749 1
ATOM 1237 C CZ . PHE 157 157 ? A 0.793 -4.020 -2.931 1.000 1 A PHE 98.774 1
ATOM 1238 N N . TYR 158 158 ? A -0.141 -3.196 -10.146 1.000 1 A TYR 98.813 1
ATOM 1239 C CA . TYR 158 158 ? A 0.222 -3.077 -11.572 1.000 1 A TYR 98.744 1
ATOM 1240 C C . TYR 158 158 ? A 0.010 -1.650 -12.060 1.000 1 A TYR 98.755 1
ATOM 1241 O O . TYR 158 158 ? A 0.779 -1.158 -12.895 1.000 1 A TYR 98.684 1
ATOM 1242 C CB . TYR 158 158 ? A -0.616 -4.033 -12.438 1.000 1 A TYR 98.562 1
ATOM 1243 C CG . TYR 158 158 ? A -0.345 -5.513 -12.243 1.000 1 A TYR 98.317 1
ATOM 1244 C CD1 . TYR 158 158 ? A 0.482 -5.997 -11.248 1.000 1 A TYR 97.835 1
ATOM 1245 C CD2 . TYR 158 158 ? A -0.977 -6.434 -13.092 1.000 1 A TYR 97.826 1
ATOM 1246 C CE1 . TYR 158 158 ? A 0.712 -7.351 -11.081 1.000 1 A TYR 97.257 1
ATOM 1247 C CE2 . TYR 158 158 ? A -0.754 -7.805 -12.926 1.000 1 A TYR 96.943 1
ATOM 1248 C CZ . TYR 158 158 ? A 0.087 -8.253 -11.923 1.000 1 A TYR 97.165 1
ATOM 1249 O OH . TYR 158 158 ? A 0.323 -9.592 -11.755 1.000 1 A TYR 96.256 1
ATOM 1250 N N . THR 159 159 ? A -1.007 -0.954 -11.562 1.000 1 A THR 98.803 1
ATOM 1251 C CA . THR 159 159 ? A -1.219 0.429 -11.937 1.000 1 A THR 98.823 1
ATOM 1252 C C . THR 159 159 ? A -0.061 1.289 -11.467 1.000 1 A THR 98.817 1
ATOM 1253 O O . THR 159 159 ? A 0.394 2.186 -12.190 1.000 1 A THR 98.787 1
ATOM 1254 C CB . THR 159 159 ? A -2.560 0.932 -11.386 1.000 1 A THR 98.840 1
ATOM 1255 O OG1 . THR 159 159 ? A -3.623 0.197 -11.995 1.000 1 A THR 98.773 1
ATOM 1256 C CG2 . THR 159 159 ? A -2.766 2.410 -11.696 1.000 1 A THR 98.764 1
ATOM 1257 N N . LEU 160 160 ? A 0.452 1.003 -10.280 1.000 1 A LEU 98.862 1
ATOM 1258 C CA . LEU 160 160 ? A 1.616 1.754 -9.802 1.000 1 A LEU 98.869 1
ATOM 1259 C C . LEU 160 160 ? A 2.828 1.505 -10.707 1.000 1 A LEU 98.836 1
ATOM 1260 O O . LEU 160 160 ? A 3.579 2.449 -11.038 1.000 1 A LEU 98.821 1
ATOM 1261 C CB . LEU 160 160 ? A 1.922 1.372 -8.359 1.000 1 A LEU 98.879 1
ATOM 1262 C CG . LEU 160 160 ? A 3.102 2.126 -7.749 1.000 1 A LEU 98.886 1
ATOM 1263 C CD1 . LEU 160 160 ? A 2.899 3.642 -7.827 1.000 1 A LEU 98.884 1
ATOM 1264 C CD2 . LEU 160 160 ? A 3.296 1.685 -6.310 1.000 1 A LEU 98.890 1
ATOM 1265 N N . VAL 161 161 ? A 3.023 0.272 -11.121 1.000 1 A VAL 98.737 1
ATOM 1266 C CA . VAL 161 161 ? A 4.080 -0.016 -12.062 1.000 1 A VAL 98.614 1
ATOM 1267 C C . VAL 161 161 ? A 3.900 0.786 -13.351 1.000 1 A VAL 98.570 1
ATOM 1268 O O . VAL 161 161 ? A 4.867 1.367 -13.878 1.000 1 A VAL 98.514 1
ATOM 1269 C CB . VAL 161 161 ? A 4.184 -1.519 -12.343 1.000 1 A VAL 98.414 1
ATOM 1270 C CG1 . VAL 161 161 ? A 4.660 -2.247 -11.102 1.000 1 A VAL 98.438 1
ATOM 1271 C CG2 . VAL 161 161 ? A 5.098 -1.806 -13.535 1.000 1 A VAL 98.161 1
ATOM 1272 N N . ARG 162 162 ? A 2.669 0.842 -13.841 1.000 1 A ARG 98.409 1
ATOM 1273 C CA . ARG 162 162 ? A 2.425 1.602 -15.064 1.000 1 A ARG 98.282 1
ATOM 1274 C C . ARG 162 162 ? A 2.709 3.088 -14.845 1.000 1 A ARG 98.267 1
ATOM 1275 O O . ARG 162 162 ? A 3.242 3.760 -15.740 1.000 1 A ARG 98.204 1
ATOM 1276 C CB . ARG 162 162 ? A 0.992 1.362 -15.566 1.000 1 A ARG 98.300 1
ATOM 1277 C CG . ARG 162 162 ? A 0.764 -0.109 -15.970 1.000 1 A ARG 97.880 1
ATOM 1278 C CD . ARG 162 162 ? A -0.631 -0.348 -16.495 1.000 1 A ARG 97.672 1
ATOM 1279 N NE . ARG 162 162 ? A -0.770 -1.762 -16.873 1.000 1 A ARG 97.533 1
ATOM 1280 C CZ . ARG 162 162 ? A -1.534 -2.613 -16.278 1.000 1 A ARG 97.246 1
ATOM 1281 N NH1 . ARG 162 162 ? A -2.319 -2.259 -15.277 1.000 1 A ARG 95.717 1
ATOM 1282 N NH2 . ARG 162 162 ? A -1.595 -3.858 -16.711 1.000 1 A ARG 96.202 1
ATOM 1283 N N . GLU 163 163 ? A 2.387 3.622 -13.652 1.000 1 A GLU 98.458 1
ATOM 1284 C CA . GLU 163 163 ? A 2.710 5.007 -13.354 1.000 1 A GLU 98.457 1
ATOM 1285 C C . GLU 163 163 ? A 4.214 5.228 -13.298 1.000 1 A GLU 98.455 1
ATOM 1286 O O . GLU 163 163 ? A 4.719 6.265 -13.740 1.000 1 A GLU 98.317 1
ATOM 1287 C CB . GLU 163 163 ? A 2.070 5.418 -12.027 1.000 1 A GLU 98.495 1
ATOM 1288 C CG . GLU 163 163 ? A 0.564 5.522 -12.128 1.000 1 A GLU 98.443 1
ATOM 1289 C CD . GLU 163 163 ? A 0.144 6.644 -13.068 1.000 1 A GLU 98.156 1
ATOM 1290 O OE1 . GLU 163 163 ? A 0.451 7.818 -12.775 1.000 1 A GLU 96.711 1
ATOM 1291 O OE2 . GLU 163 163 ? A -0.528 6.350 -14.079 1.000 1 A GLU 96.467 1
ATOM 1292 N N . ILE 164 164 ? A 4.963 4.258 -12.753 1.000 1 A ILE 98.564 1
ATOM 1293 C CA . ILE 164 164 ? A 6.416 4.375 -12.748 1.000 1 A ILE 98.521 1
ATOM 1294 C C . ILE 164 164 ? A 6.947 4.383 -14.168 1.000 1 A ILE 98.282 1
ATOM 1295 O O . ILE 164 164 ? A 7.847 5.163 -14.508 1.000 1 A ILE 98.196 1
ATOM 1296 C CB . ILE 164 164 ? A 7.055 3.252 -11.911 1.000 1 A ILE 98.587 1
ATOM 1297 C CG1 . ILE 164 164 ? A 6.650 3.413 -10.451 1.000 1 A ILE 98.700 1
ATOM 1298 C CG2 . ILE 164 164 ? A 8.581 3.242 -12.082 1.000 1 A ILE 98.544 1
ATOM 1299 C CD1 . ILE 164 164 ? A 6.972 2.217 -9.582 1.000 1 A ILE 98.602 1
ATOM 1300 N N . ARG 165 165 ? A 6.413 3.493 -15.022 1.000 1 A ARG 98.327 1
ATOM 1301 C CA . ARG 165 165 ? A 6.834 3.509 -16.435 1.000 1 A ARG 97.871 1
ATOM 1302 C C . ARG 165 165 ? A 6.602 4.860 -17.096 1.000 1 A ARG 97.729 1
ATOM 1303 O O . ARG 165 165 ? A 7.451 5.366 -17.841 1.000 1 A ARG 97.473 1
ATOM 1304 C CB . ARG 165 165 ? A 6.067 2.448 -17.218 1.000 1 A ARG 97.441 1
ATOM 1305 C CG . ARG 165 165 ? A 6.335 1.021 -16.810 1.000 1 A ARG 96.193 1
ATOM 1306 C CD . ARG 165 165 ? A 5.386 0.092 -17.538 1.000 1 A ARG 94.705 1
ATOM 1307 N NE . ARG 165 165 ? A 5.605 -1.299 -17.185 1.000 1 A ARG 93.899 1
ATOM 1308 C CZ . ARG 165 165 ? A 4.777 -2.275 -17.536 1.000 1 A ARG 93.060 1
ATOM 1309 N NH1 . ARG 165 165 ? A 3.667 -1.993 -18.181 1.000 1 A ARG 90.434 1
ATOM 1310 N NH2 . ARG 165 165 ? A 5.087 -3.525 -17.232 1.000 1 A ARG 90.568 1
ATOM 1311 N N . LYS 166 166 ? A 5.430 5.462 -16.801 1.000 1 A LYS 97.683 1
ATOM 1312 C CA . LYS 166 166 ? A 5.117 6.770 -17.379 1.000 1 A LYS 97.277 1
ATOM 1313 C C . LYS 166 166 ? A 6.128 7.809 -16.905 1.000 1 A LYS 97.414 1
ATOM 1314 O O . LYS 166 166 ? A 6.562 8.674 -17.702 1.000 1 A LYS 96.903 1
ATOM 1315 C CB . LYS 166 166 ? A 3.707 7.182 -17.005 1.000 1 A LYS 96.805 1
ATOM 1316 C CG . LYS 166 166 ? A 2.609 6.388 -17.690 1.000 1 A LYS 94.670 1
ATOM 1317 C CD . LYS 166 166 ? A 1.221 6.784 -17.160 1.000 1 A LYS 89.247 1
ATOM 1318 C CE . LYS 166 166 ? A 0.154 5.920 -17.776 1.000 1 A LYS 82.106 1
ATOM 1319 N NZ . LYS 166 166 ? A -1.198 6.346 -17.256 1.000 1 A LYS 75.309 1
ATOM 1320 N N . HIS 167 167 ? A 6.472 7.766 -15.598 1.000 1 A HIS 97.936 1
ATOM 1321 C CA . HIS 167 167 ? A 7.455 8.703 -15.086 1.000 1 A HIS 97.697 1
ATOM 1322 C C . HIS 167 167 ? A 8.831 8.521 -15.731 1.000 1 A HIS 97.538 1
ATOM 1323 O O . HIS 167 167 ? A 9.493 9.489 -16.093 1.000 1 A HIS 96.913 1
ATOM 1324 C CB . HIS 167 167 ? A 7.552 8.535 -13.571 1.000 1 A HIS 97.596 1
ATOM 1325 C CG . HIS 167 167 ? A 8.510 9.473 -12.920 1.000 1 A HIS 97.370 1
ATOM 1326 N ND1 . HIS 167 167 ? A 9.809 9.127 -12.684 1.000 1 A HIS 88.736 1
ATOM 1327 C CD2 . HIS 167 167 ? A 8.357 10.739 -12.480 1.000 1 A HIS 90.504 1
ATOM 1328 C CE1 . HIS 167 167 ? A 10.416 10.138 -12.073 1.000 1 A HIS 90.701 1
ATOM 1329 N NE2 . HIS 167 167 ? A 9.560 11.127 -11.943 1.000 1 A HIS 92.148 1
ATOM 1330 N N . LYS 168 168 ? A 9.228 7.244 -15.860 1.000 1 A LYS 97.057 1
ATOM 1331 C CA . LYS 168 168 ? A 10.555 6.962 -16.404 1.000 1 A LYS 96.223 1
ATOM 1332 C C . LYS 168 168 ? A 10.691 7.368 -17.856 1.000 1 A LYS 96.244 1
ATOM 1333 O O . LYS 168 168 ? A 11.820 7.615 -18.294 1.000 1 A LYS 95.093 1
ATOM 1334 C CB . LYS 168 168 ? A 10.862 5.469 -16.247 1.000 1 A LYS 94.384 1
ATOM 1335 C CG . LYS 168 168 ? A 11.111 5.059 -14.797 1.000 1 A LYS 93.002 1
ATOM 1336 C CD . LYS 168 168 ? A 11.081 3.560 -14.624 1.000 1 A LYS 90.233 1
ATOM 1337 C CE . LYS 168 168 ? A 12.237 2.907 -15.315 1.000 1 A LYS 83.255 1
ATOM 1338 N NZ . LYS 168 168 ? A 12.231 1.454 -15.060 1.000 1 A LYS 86.016 1
ATOM 1339 N N . GLU 169 169 ? A 9.596 7.419 -18.591 1.000 1 A GLU 96.433 1
ATOM 1340 C CA . GLU 169 169 ? A 9.665 7.724 -20.016 1.000 1 A GLU 95.865 1
ATOM 1341 C C . GLU 169 169 ? A 9.831 9.224 -20.312 1.000 1 A GLU 95.737 1
ATOM 1342 O O . GLU 169 169 ? A 10.077 9.598 -21.479 1.000 1 A GLU 94.177 1
ATOM 1343 C CB . GLU 169 169 ? A 8.459 7.168 -20.753 1.000 1 A GLU 93.878 1
ATOM 1344 C CG . GLU 169 169 ? A 7.198 8.023 -20.641 1.000 1 A GLU 89.382 1
ATOM 1345 C CD . GLU 169 169 ? A 6.011 7.417 -21.341 1.000 1 A GLU 87.281 1
ATOM 1346 O OE1 . GLU 169 169 ? A 6.141 6.302 -21.923 1.000 1 A GLU 82.526 1
ATOM 1347 O OE2 . GLU 169 169 ? A 4.925 8.055 -21.343 1.000 1 A GLU 81.968 1
ATOM 1348 N N . LYS 170 170 ? A 9.658 10.063 -19.312 1.000 1 A LYS 95.392 1
ATOM 1349 C CA . LYS 170 170 ? A 9.779 11.493 -19.496 1.000 1 A LYS 94.690 1
ATOM 1350 C C . LYS 170 170 ? A 11.231 11.894 -19.786 1.000 1 A LYS 91.432 1
ATOM 1351 O O . LYS 170 170 ? A 12.163 11.321 -19.209 1.000 1 A LYS 85.001 1
ATOM 1352 C CB . LYS 170 170 ? A 9.237 12.251 -18.286 1.000 1 A LYS 91.332 1
ATOM 1353 C CG . LYS 170 170 ? A 7.731 12.107 -18.117 1.000 1 A LYS 91.755 1
ATOM 1354 C CD . LYS 170 170 ? A 7.257 12.773 -16.827 1.000 1 A LYS 89.299 1
ATOM 1355 C CE . LYS 170 170 ? A 5.742 12.640 -16.710 1.000 1 A LYS 85.187 1
ATOM 1356 N NZ . LYS 170 170 ? A 5.273 13.165 -15.414 1.000 1 A LYS 80.220 1
HETATM 1357 C C1_1 . LIG2 . 1 ? B 7.313 9.176 2.606 1.000 2 B LIG2 94.711 1
HETATM 1358 C C2_1 . LIG2 . 1 ? B 7.643 9.098 4.051 1.000 2 B LIG2 95.048 1
HETATM 1359 C C3_1 . LIG2 . 1 ? B 8.872 9.542 4.494 1.000 2 B LIG2 95.105 1
HETATM 1360 C C4_1 . LIG2 . 1 ? B 9.161 9.447 5.850 1.000 2 B LIG2 93.801 1
HETATM 1361 C C5_1 . LIG2 . 1 ? B 8.240 8.926 6.738 1.000 2 B LIG2 94.123 1
HETATM 1362 C C6_1 . LIG2 . 1 ? B 6.990 8.472 6.328 1.000 2 B LIG2 95.281 1
HETATM 1363 C C7_1 . LIG2 . 1 ? B 6.049 7.834 7.265 1.000 2 B LIG2 94.386 1
HETATM 1364 C C8_1 . LIG2 . 1 ? B 5.623 6.535 7.234 1.000 2 B LIG2 94.286 1
HETATM 1365 C C9_1 . LIG2 . 1 ? B 5.975 5.460 6.262 1.000 2 B LIG2 93.212 1
HETATM 1366 N N1_1 . LIG2 . 1 ? B 4.733 6.382 8.266 1.000 2 B LIG2 93.662 1
HETATM 1367 C C10_1 . LIG2 . 1 ? B 3.975 5.216 8.559 1.000 2 B LIG2 92.328 1
HETATM 1368 C C11_1 . LIG2 . 1 ? B 2.701 5.381 9.454 1.000 2 B LIG2 91.829 1
HETATM 1369 C C12_1 . LIG2 . 1 ? B 2.975 4.125 10.072 1.000 2 B LIG2 93.614 1
HETATM 1370 C C13_1 . LIG2 . 1 ? B 2.692 3.542 11.354 1.000 2 B LIG2 93.301 1
HETATM 1371 N N2_1 . LIG2 . 1 ? B 2.011 2.414 10.605 1.000 2 B LIG2 94.682 1
HETATM 1372 C C14_1 . LIG2 . 1 ? B 1.457 1.331 10.892 1.000 2 B LIG2 94.861 1
HETATM 1373 C C15_1 . LIG2 . 1 ? B 1.427 0.954 12.395 1.000 2 B LIG2 92.264 1
HETATM 1374 C C16_1 . LIG2 . 1 ? B 0.048 0.806 12.856 1.000 2 B LIG2 91.257 1
HETATM 1375 O O1_1 . LIG2 . 1 ? B 0.941 0.603 10.079 1.000 2 B LIG2 94.354 1
HETATM 1376 C C17_1 . LIG2 . 1 ? B 2.250 3.020 9.344 1.000 2 B LIG2 93.073 1
HETATM 1377 C C18_1 . LIG2 . 1 ? B 4.434 4.264 9.646 1.000 2 B LIG2 92.013 1
HETATM 1378 N N3_1 . LIG2 . 1 ? B 4.585 7.501 8.961 1.000 2 B LIG2 93.357 1
HETATM 1379 C C19_1 . LIG2 . 1 ? B 5.361 8.428 8.372 1.000 2 B LIG2 93.381 1
HETATM 1380 C C20_1 . LIG2 . 1 ? B 5.408 9.751 8.887 1.000 2 B LIG2 92.614 1
HETATM 1381 C C21_1 . LIG2 . 1 ? B 4.636 10.057 10.051 1.000 2 B LIG2 86.142 1
HETATM 1382 C C22_1 . LIG2 . 1 ? B 4.692 11.359 10.536 1.000 2 B LIG2 84.161 1
HETATM 1383 C C23_1 . LIG2 . 1 ? B 5.470 12.297 9.906 1.000 2 B LIG2 88.507 1
HETATM 1384 N N4_1 . LIG2 . 1 ? B 5.314 13.420 10.574 1.000 2 B LIG2 85.996 1
HETATM 1385 C C24_1 . LIG2 . 1 ? B 5.945 14.675 10.312 1.000 2 B LIG2 84.363 1
HETATM 1386 N N5_1 . LIG2 . 1 ? B 4.492 13.240 11.614 1.000 2 B LIG2 83.816 1
HETATM 1387 C C25_1 . LIG2 . 1 ? B 4.084 11.974 11.638 1.000 2 B LIG2 80.791 1
HETATM 1388 C C26_1 . LIG2 . 1 ? B 6.227 12.008 8.753 1.000 2 B LIG2 87.854 1
HETATM 1389 C C27_1 . LIG2 . 1 ? B 6.178 10.727 8.260 1.000 2 B LIG2 85.488 1
HETATM 1390 C C28_1 . LIG2 . 1 ? B 6.737 8.585 4.956 1.000 2 B LIG2 95.430 1
HETATM 1391 Cl CL1_1 . LIG2 . 1 ? B 5.227 8.054 4.336 1.000 2 B LIG2 94.810 1
HETATM 1392 C C29_1 . LIG2 . 1 ? B 8.889 8.949 8.016 1.000 2 B LIG2 91.996 1
HETATM 1393 N N6_1 . LIG2 . 1 ? B 10.098 9.468 7.863 1.000 2 B LIG2 92.145 1
HETATM 1394 N N7_1 . LIG2 . 1 ? B 10.288 9.767 6.571 1.000 2 B LIG2 91.823 1
HETATM 1395 O O1_1 . LIG3 . 1 ? C -2.724 -5.372 7.031 1.000 3 C LIG3 89.026 1
HETATM 1396 P P1_1 . LIG3 . 1 ? C -3.147 -4.776 8.311 1.000 3 C LIG3 97.439 1
HETATM 1397 O O2_1 . LIG3 . 1 ? C -2.538 -5.290 9.529 1.000 3 C LIG3 91.630 1
HETATM 1398 O O3_1 . LIG3 . 1 ? C -3.048 -3.171 8.249 1.000 3 C LIG3 97.617 1
HETATM 1399 P P2_1 . LIG3 . 1 ? C -1.689 -2.333 8.347 1.000 3 C LIG3 97.387 1
HETATM 1400 O O4_1 . LIG3 . 1 ? C -1.603 -1.867 9.765 1.000 3 C LIG3 88.287 1
HETATM 1401 O O5_1 . LIG3 . 1 ? C -1.904 -1.209 7.395 1.000 3 C LIG3 85.930 1
HETATM 1402 O O6_1 . LIG3 . 1 ? C -0.554 -3.171 7.927 1.000 3 C LIG3 87.074 1
HETATM 1403 O O7_1 . LIG3 . 1 ? C -4.746 -4.910 8.435 1.000 3 C LIG3 97.684 1
HETATM 1404 C C1_1 . LIG3 . 1 ? C -5.418 -4.355 9.552 1.000 3 C LIG3 96.613 1
HETATM 1405 C C2_1 . LIG3 . 1 ? C -6.613 -5.205 9.806 1.000 3 C LIG3 96.815 1
HETATM 1406 O O8_1 . LIG3 . 1 ? C -7.548 -5.039 8.727 1.000 3 C LIG3 97.760 1
HETATM 1407 C C3_1 . LIG3 . 1 ? C -6.276 -6.672 9.873 1.000 3 C LIG3 96.499 1
HETATM 1408 O O9_1 . LIG3 . 1 ? C -7.008 -7.267 10.885 1.000 3 C LIG3 94.781 1
HETATM 1409 C C4_1 . LIG3 . 1 ? C -6.654 -7.173 8.517 1.000 3 C LIG3 97.258 1
HETATM 1410 O O10_1 . LIG3 . 1 ? C -7.036 -8.516 8.541 1.000 3 C LIG3 96.393 1
HETATM 1411 C C5_1 . LIG3 . 1 ? C -7.772 -6.291 8.128 1.000 3 C LIG3 97.981 1
HETATM 1412 N N1_1 . LIG3 . 1 ? C -7.867 -6.076 6.708 1.000 3 C LIG3 98.232 1
HETATM 1413 C C6_1 . LIG3 . 1 ? C -8.999 -6.195 6.013 1.000 3 C LIG3 98.474 1
HETATM 1414 N N2_1 . LIG3 . 1 ? C -10.215 -6.590 6.420 1.000 3 C LIG3 98.320 1
HETATM 1415 C C7_1 . LIG3 . 1 ? C -11.150 -6.620 5.473 1.000 3 C LIG3 98.367 1
HETATM 1416 N N3_1 . LIG3 . 1 ? C -12.418 -7.007 5.831 1.000 3 C LIG3 97.855 1
HETATM 1417 N N4_1 . LIG3 . 1 ? C -10.951 -6.330 4.156 1.000 3 C LIG3 98.672 1
HETATM 1418 C C8_1 . LIG3 . 1 ? C -9.715 -5.926 3.742 1.000 3 C LIG3 98.707 1
HETATM 1419 O O11_1 . LIG3 . 1 ? C -9.520 -5.652 2.542 1.000 3 C LIG3 98.529 1
HETATM 1420 C C9_1 . LIG3 . 1 ? C -8.678 -5.846 4.691 1.000 3 C LIG3 98.659 1
HETATM 1421 N N5_1 . LIG3 . 1 ? C -7.364 -5.494 4.627 1.000 3 C LIG3 98.388 1
HETATM 1422 C C10_1 . LIG3 . 1 ? C -6.890 -5.636 5.885 1.000 3 C LIG3 98.171 1
HETATM 1423 Mg MG1_1 . LIG4 . 1 ? D 1.198 -3.667 8.545 1.000 4 D LIG4 96.590 1
#
#
loop_
_atom_type.symbol
C
Cl
Mg
N
O
P
S
#
#
loop_
_ma_qa_metric.id
_ma_qa_metric.name
_ma_qa_metric.description
_ma_qa_metric.type
_ma_qa_metric.mode
_ma_qa_metric.type_other_details
_ma_qa_metric.software_group_id
1 pLDDT 'Predicted lddt' pLDDT local . .
#
#
loop_
_ma_qa_metric_local.ordinal_id
_ma_qa_metric_local.model_id
_ma_qa_metric_local.label_asym_id
_ma_qa_metric_local.label_seq_id
_ma_qa_metric_local.label_comp_id
_ma_qa_metric_local.metric_id
_ma_qa_metric_local.metric_value
1 1 A 1 GLY 1 78.524
2 1 A 2 MET 1 90.607
3 1 A 3 THR 1 95.563
4 1 A 4 GLU 1 97.097
5 1 A 5 TYR 1 98.065
6 1 A 6 LYS 1 98.100
7 1 A 7 LEU 1 98.505
8 1 A 8 VAL 1 98.317
9 1 A 9 VAL 1 98.399
10 1 A 10 VAL 1 98.413
11 1 A 11 GLY 1 98.087
12 1 A 12 ALA 1 98.018
13 1 A 13 CYS 1 96.974
14 1 A 14 GLY 1 97.672
15 1 A 15 VAL 1 98.600
16 1 A 16 GLY 1 98.450
17 1 A 17 LYS 1 98.447
18 1 A 18 SER 1 97.808
19 1 A 19 ALA 1 98.124
20 1 A 20 LEU 1 98.471
21 1 A 21 THR 1 98.284
22 1 A 22 ILE 1 97.661
23 1 A 23 GLN 1 98.163
24 1 A 24 LEU 1 98.277
25 1 A 25 ILE 1 97.399
26 1 A 26 GLN 1 96.803
27 1 A 27 ASN 1 97.097
28 1 A 28 HIS 1 96.780
29 1 A 29 PHE 1 97.781
30 1 A 30 VAL 1 93.463
31 1 A 31 ASP 1 91.186
32 1 A 32 GLU 1 88.265
33 1 A 33 TYR 1 87.487
34 1 A 34 ASP 1 90.581
35 1 A 35 PRO 1 91.006
36 1 A 36 THR 1 88.892
37 1 A 37 ILE 1 92.524
38 1 A 38 GLU 1 93.331
39 1 A 39 ASP 1 94.408
40 1 A 40 SER 1 94.834
41 1 A 41 TYR 1 96.442
42 1 A 42 ARG 1 96.815
43 1 A 43 LYS 1 96.907
44 1 A 44 GLN 1 97.377
45 1 A 45 VAL 1 96.571
46 1 A 46 VAL 1 96.175
47 1 A 47 ILE 1 97.191
48 1 A 48 ASP 1 96.628
49 1 A 49 GLY 1 94.335
50 1 A 50 GLU 1 93.590
51 1 A 51 THR 1 95.751
52 1 A 52 SER 1 95.643
53 1 A 53 LEU 1 97.556
54 1 A 54 LEU 1 98.247
55 1 A 55 ASP 1 97.988
56 1 A 56 ILE 1 98.096
57 1 A 57 LEU 1 97.172
58 1 A 58 ASP 1 97.162
59 1 A 59 THR 1 95.561
60 1 A 60 ALA 1 93.810
61 1 A 61 GLY 1 77.443
62 1 A 62 GLN 1 76.803
63 1 A 63 GLU 1 75.165
64 1 A 64 GLU 1 80.307
65 1 A 65 TYR 1 81.031
66 1 A 66 SER 1 82.119
67 1 A 67 ALA 1 85.310
68 1 A 68 MET 1 83.408
69 1 A 69 ARG 1 87.869
70 1 A 70 ASP 1 91.368
71 1 A 71 GLN 1 89.938
72 1 A 72 TYR 1 88.245
73 1 A 73 MET 1 94.011
74 1 A 74 ARG 1 95.693
75 1 A 75 THR 1 95.054
76 1 A 76 GLY 1 97.700
77 1 A 77 GLU 1 98.507
78 1 A 78 GLY 1 98.713
79 1 A 79 PHE 1 98.796
80 1 A 80 LEU 1 98.898
81 1 A 81 SER 1 98.943
82 1 A 82 VAL 1 98.949
83 1 A 83 PHE 1 98.980
84 1 A 84 ALA 1 98.950
85 1 A 85 ILE 1 98.864
86 1 A 86 ASN 1 98.822
87 1 A 87 ASN 1 98.695
88 1 A 88 THR 1 98.809
89 1 A 89 LYS 1 98.825
90 1 A 90 SER 1 98.888
91 1 A 91 PHE 1 98.931
92 1 A 92 GLU 1 98.668
93 1 A 93 ASP 1 98.433
94 1 A 94 ILE 1 98.740
95 1 A 95 HIS 1 97.512
96 1 A 96 HIS 1 97.157
97 1 A 97 TYR 1 97.422
98 1 A 98 ARG 1 97.936
99 1 A 99 GLU 1 97.428
100 1 A 100 GLN 1 96.365
101 1 A 101 ILE 1 97.691
102 1 A 102 LYS 1 97.549
103 1 A 103 ARG 1 96.488
104 1 A 104 VAL 1 95.633
105 1 A 105 LYS 1 96.833
106 1 A 106 ASP 1 96.788
107 1 A 107 SER 1 95.702
108 1 A 108 GLU 1 95.251
109 1 A 109 ASP 1 95.720
110 1 A 110 VAL 1 98.286
111 1 A 111 PRO 1 98.771
112 1 A 112 MET 1 98.776
113 1 A 113 VAL 1 98.978
114 1 A 114 LEU 1 98.984
115 1 A 115 VAL 1 98.989
116 1 A 116 GLY 1 98.979
117 1 A 117 ASN 1 98.958
118 1 A 118 LYS 1 98.858
119 1 A 119 SER 1 98.758
120 1 A 120 ASP 1 98.792
121 1 A 121 LEU 1 98.461
122 1 A 122 PRO 1 97.320
123 1 A 123 SER 1 93.888
124 1 A 124 ARG 1 97.672
125 1 A 125 THR 1 98.706
126 1 A 126 VAL 1 98.659
127 1 A 127 ASP 1 97.930
128 1 A 128 THR 1 97.828
129 1 A 129 LYS 1 98.277
130 1 A 130 GLN 1 98.196
131 1 A 131 ALA 1 98.835
132 1 A 132 GLN 1 98.850
133 1 A 133 ASP 1 98.784
134 1 A 134 LEU 1 98.803
135 1 A 135 ALA 1 98.840
136 1 A 136 ARG 1 98.560
137 1 A 137 SER 1 98.195
138 1 A 138 TYR 1 97.804
139 1 A 139 GLY 1 97.834
140 1 A 140 ILE 1 98.584
141 1 A 141 PRO 1 98.915
142 1 A 142 PHE 1 98.970
143 1 A 143 ILE 1 98.962
144 1 A 144 GLU 1 98.873
145 1 A 145 THR 1 98.986
146 1 A 146 SER 1 98.924
147 1 A 147 ALA 1 98.626
148 1 A 148 LYS 1 98.493
149 1 A 149 THR 1 98.627
150 1 A 150 ARG 1 98.543
151 1 A 151 GLN 1 98.745
152 1 A 152 GLY 1 98.942
153 1 A 153 VAL 1 98.924
154 1 A 154 ASP 1 98.746
155 1 A 155 ASP 1 98.836
156 1 A 156 ALA 1 98.925
157 1 A 157 PHE 1 98.881
158 1 A 158 TYR 1 98.744
159 1 A 159 THR 1 98.823
160 1 A 160 LEU 1 98.869
161 1 A 161 VAL 1 98.614
162 1 A 162 ARG 1 98.282
163 1 A 163 GLU 1 98.457
164 1 A 164 ILE 1 98.521
165 1 A 165 ARG 1 97.871
166 1 A 166 LYS 1 97.277
167 1 A 167 HIS 1 97.697
168 1 A 168 LYS 1 96.223
169 1 A 169 GLU 1 95.865
170 1 A 170 LYS 1 94.690
#
