# Supplementary material for: Single‐Sequence Deep Learning Delivers Crystal‐Quality Models of Covalent K‐Ras G12 Hotspot Complexes
Source: IUBMB Life. 2026 Jun 13;78(6):e70108. doi: 10.1002/iub.70108 (PMC13263772; doi:10.1002/iub.70108)
Supplement: Supplementary file 1 — Data S1: iub70108‐sup‐0001‐DataS1.zip. [file IUB-78-0-s001.zip › Supplementary_Data/1_Without Covalent Restraint_Web/Predicted Structures/KRASG12C_JDQ443_GDP_Mg2+_without_restraint/pred.model_idx_2.cif]

data_model
_entry.id model
_struct.entry_id model
_struct.pdbx_model_details .
_struct.pdbx_structure_determination_methodology computational
_struct.title 'Chai-1 predicted structure'
_audit_conform.dict_location https://raw.githubusercontent.com/ihmwg/ModelCIF/80e1e22/dist/mmcif_ma.dic
_audit_conform.dict_name mmcif_ma.dic
_audit_conform.dict_version 1.4.7
#
loop_
_audit_author.name
_audit_author.pdbx_ordinal
'Chai Discovery team' 1
#
#
loop_
_chem_comp.id
_chem_comp.type
_chem_comp.name
_chem_comp.formula
_chem_comp.formula_weight
_chem_comp.ma_provenance
ALA 'L-peptide linking' . . . 'CCD Core'
ARG 'L-peptide linking' . . . 'CCD Core'
ASN 'L-peptide linking' . . . 'CCD Core'
ASP 'L-peptide linking' . . . 'CCD Core'
CYS 'L-peptide linking' . . . 'CCD Core'
GLN 'L-peptide linking' . . . 'CCD Core'
GLU 'L-peptide linking' . . . 'CCD Core'
GLY 'L-peptide linking' . . . 'CCD Core'
HIS 'L-peptide linking' . . . 'CCD Core'
ILE 'L-peptide linking' . . . 'CCD Core'
LEU 'L-peptide linking' . . . 'CCD Core'
LIG2 non-polymer . . . 'CCD Core'
LIG3 non-polymer . . . 'CCD Core'
LIG4 non-polymer . . . 'CCD Core'
LYS 'L-peptide linking' . . . 'CCD Core'
MET 'L-peptide linking' . . . 'CCD Core'
PHE 'L-peptide linking' . . . 'CCD Core'
PRO 'L-peptide linking' . . . 'CCD Core'
SER 'L-peptide linking' . . . 'CCD Core'
THR 'L-peptide linking' . . . 'CCD Core'
TYR 'L-peptide linking' . . . 'CCD Core'
VAL 'L-peptide linking' . . . 'CCD Core'
#
#
loop_
_entity.id
_entity.type
_entity.src_method
_entity.pdbx_description
_entity.formula_weight
_entity.pdbx_number_of_molecules
_entity.details
1 polymer man 'Entity A' . 1 .
2 non-polymer man 'Entity B' . 1 .
3 non-polymer man 'Entity C' . 1 .
4 non-polymer man 'Entity D' . 1 .
#
#
loop_
_entity_poly.entity_id
_entity_poly.type
_entity_poly.nstd_linkage
_entity_poly.nstd_monomer
_entity_poly.pdbx_strand_id
_entity_poly.pdbx_seq_one_letter_code
_entity_poly.pdbx_seq_one_letter_code_can
1 polypeptide(L) no no A
;GMTEYKLVVVGACGVGKSALTIQLIQNHFVDEYDPTIEDSYRKQVVIDGETSLLDILDTAGQEEYSAMRD
QYMRTGEGFLSVFAINNTKSFEDIHHYREQIKRVKDSEDVPMVLVGNKSDLPSRTVDTKQAQDLARSYGI
PFIETSAKTRQGVDDAFYTLVREIRKHKEK
;

;GMTEYKLVVVGACGVGKSALTIQLIQNHFVDEYDPTIEDSYRKQVVIDGETSLLDILDTAGQEEYSAMRD
QYMRTGEGFLSVFAINNTKSFEDIHHYREQIKRVKDSEDVPMVLVGNKSDLPSRTVDTKQAQDLARSYGI
PFIETSAKTRQGVDDAFYTLVREIRKHKEK
;

#
#
loop_
_pdbx_entity_nonpoly.entity_id
_pdbx_entity_nonpoly.name
_pdbx_entity_nonpoly.comp_id
_pdbx_entity_nonpoly.ma_model_mode
2 'Entity B' LIG2 .
3 'Entity C' LIG3 .
4 'Entity D' LIG4 .
#
#
loop_
_entity_poly_seq.entity_id
_entity_poly_seq.num
_entity_poly_seq.mon_id
_entity_poly_seq.hetero
1 1 GLY .
1 2 MET .
1 3 THR .
1 4 GLU .
1 5 TYR .
1 6 LYS .
1 7 LEU .
1 8 VAL .
1 9 VAL .
1 10 VAL .
1 11 GLY .
1 12 ALA .
1 13 CYS .
1 14 GLY .
1 15 VAL .
1 16 GLY .
1 17 LYS .
1 18 SER .
1 19 ALA .
1 20 LEU .
1 21 THR .
1 22 ILE .
1 23 GLN .
1 24 LEU .
1 25 ILE .
1 26 GLN .
1 27 ASN .
1 28 HIS .
1 29 PHE .
1 30 VAL .
1 31 ASP .
1 32 GLU .
1 33 TYR .
1 34 ASP .
1 35 PRO .
1 36 THR .
1 37 ILE .
1 38 GLU .
1 39 ASP .
1 40 SER .
1 41 TYR .
1 42 ARG .
1 43 LYS .
1 44 GLN .
1 45 VAL .
1 46 VAL .
1 47 ILE .
1 48 ASP .
1 49 GLY .
1 50 GLU .
1 51 THR .
1 52 SER .
1 53 LEU .
1 54 LEU .
1 55 ASP .
1 56 ILE .
1 57 LEU .
1 58 ASP .
1 59 THR .
1 60 ALA .
1 61 GLY .
1 62 GLN .
1 63 GLU .
1 64 GLU .
1 65 TYR .
1 66 SER .
1 67 ALA .
1 68 MET .
1 69 ARG .
1 70 ASP .
1 71 GLN .
1 72 TYR .
1 73 MET .
1 74 ARG .
1 75 THR .
1 76 GLY .
1 77 GLU .
1 78 GLY .
1 79 PHE .
1 80 LEU .
1 81 SER .
1 82 VAL .
1 83 PHE .
1 84 ALA .
1 85 ILE .
1 86 ASN .
1 87 ASN .
1 88 THR .
1 89 LYS .
1 90 SER .
1 91 PHE .
1 92 GLU .
1 93 ASP .
1 94 ILE .
1 95 HIS .
1 96 HIS .
1 97 TYR .
1 98 ARG .
1 99 GLU .
1 100 GLN .
1 101 ILE .
1 102 LYS .
1 103 ARG .
1 104 VAL .
1 105 LYS .
1 106 ASP .
1 107 SER .
1 108 GLU .
1 109 ASP .
1 110 VAL .
1 111 PRO .
1 112 MET .
1 113 VAL .
1 114 LEU .
1 115 VAL .
1 116 GLY .
1 117 ASN .
1 118 LYS .
1 119 SER .
1 120 ASP .
1 121 LEU .
1 122 PRO .
1 123 SER .
1 124 ARG .
1 125 THR .
1 126 VAL .
1 127 ASP .
1 128 THR .
1 129 LYS .
1 130 GLN .
1 131 ALA .
1 132 GLN .
1 133 ASP .
1 134 LEU .
1 135 ALA .
1 136 ARG .
1 137 SER .
1 138 TYR .
1 139 GLY .
1 140 ILE .
1 141 PRO .
1 142 PHE .
1 143 ILE .
1 144 GLU .
1 145 THR .
1 146 SER .
1 147 ALA .
1 148 LYS .
1 149 THR .
1 150 ARG .
1 151 GLN .
1 152 GLY .
1 153 VAL .
1 154 ASP .
1 155 ASP .
1 156 ALA .
1 157 PHE .
1 158 TYR .
1 159 THR .
1 160 LEU .
1 161 VAL .
1 162 ARG .
1 163 GLU .
1 164 ILE .
1 165 ARG .
1 166 LYS .
1 167 HIS .
1 168 LYS .
1 169 GLU .
1 170 LYS .
#
#
loop_
_struct_asym.id
_struct_asym.entity_id
_struct_asym.details
A 1 'Chain A'
B 2 'Chain B'
C 3 'Chain C'
D 4 'Chain D'
#
#
loop_
_pdbx_poly_seq_scheme.asym_id
_pdbx_poly_seq_scheme.entity_id
_pdbx_poly_seq_scheme.seq_id
_pdbx_poly_seq_scheme.mon_id
_pdbx_poly_seq_scheme.pdb_seq_num
_pdbx_poly_seq_scheme.auth_seq_num
_pdbx_poly_seq_scheme.pdb_mon_id
_pdbx_poly_seq_scheme.auth_mon_id
_pdbx_poly_seq_scheme.pdb_strand_id
_pdbx_poly_seq_scheme.pdb_ins_code
A 1 1 GLY 1 1 GLY GLY A .
A 1 2 MET 2 2 MET MET A .
A 1 3 THR 3 3 THR THR A .
A 1 4 GLU 4 4 GLU GLU A .
A 1 5 TYR 5 5 TYR TYR A .
A 1 6 LYS 6 6 LYS LYS A .
A 1 7 LEU 7 7 LEU LEU A .
A 1 8 VAL 8 8 VAL VAL A .
A 1 9 VAL 9 9 VAL VAL A .
A 1 10 VAL 10 10 VAL VAL A .
A 1 11 GLY 11 11 GLY GLY A .
A 1 12 ALA 12 12 ALA ALA A .
A 1 13 CYS 13 13 CYS CYS A .
A 1 14 GLY 14 14 GLY GLY A .
A 1 15 VAL 15 15 VAL VAL A .
A 1 16 GLY 16 16 GLY GLY A .
A 1 17 LYS 17 17 LYS LYS A .
A 1 18 SER 18 18 SER SER A .
A 1 19 ALA 19 19 ALA ALA A .
A 1 20 LEU 20 20 LEU LEU A .
A 1 21 THR 21 21 THR THR A .
A 1 22 ILE 22 22 ILE ILE A .
A 1 23 GLN 23 23 GLN GLN A .
A 1 24 LEU 24 24 LEU LEU A .
A 1 25 ILE 25 25 ILE ILE A .
A 1 26 GLN 26 26 GLN GLN A .
A 1 27 ASN 27 27 ASN ASN A .
A 1 28 HIS 28 28 HIS HIS A .
A 1 29 PHE 29 29 PHE PHE A .
A 1 30 VAL 30 30 VAL VAL A .
A 1 31 ASP 31 31 ASP ASP A .
A 1 32 GLU 32 32 GLU GLU A .
A 1 33 TYR 33 33 TYR TYR A .
A 1 34 ASP 34 34 ASP ASP A .
A 1 35 PRO 35 35 PRO PRO A .
A 1 36 THR 36 36 THR THR A .
A 1 37 ILE 37 37 ILE ILE A .
A 1 38 GLU 38 38 GLU GLU A .
A 1 39 ASP 39 39 ASP ASP A .
A 1 40 SER 40 40 SER SER A .
A 1 41 TYR 41 41 TYR TYR A .
A 1 42 ARG 42 42 ARG ARG A .
A 1 43 LYS 43 43 LYS LYS A .
A 1 44 GLN 44 44 GLN GLN A .
A 1 45 VAL 45 45 VAL VAL A .
A 1 46 VAL 46 46 VAL VAL A .
A 1 47 ILE 47 47 ILE ILE A .
A 1 48 ASP 48 48 ASP ASP A .
A 1 49 GLY 49 49 GLY GLY A .
A 1 50 GLU 50 50 GLU GLU A .
A 1 51 THR 51 51 THR THR A .
A 1 52 SER 52 52 SER SER A .
A 1 53 LEU 53 53 LEU LEU A .
A 1 54 LEU 54 54 LEU LEU A .
A 1 55 ASP 55 55 ASP ASP A .
A 1 56 ILE 56 56 ILE ILE A .
A 1 57 LEU 57 57 LEU LEU A .
A 1 58 ASP 58 58 ASP ASP A .
A 1 59 THR 59 59 THR THR A .
A 1 60 ALA 60 60 ALA ALA A .
A 1 61 GLY 61 61 GLY GLY A .
A 1 62 GLN 62 62 GLN GLN A .
A 1 63 GLU 63 63 GLU GLU A .
A 1 64 GLU 64 64 GLU GLU A .
A 1 65 TYR 65 65 TYR TYR A .
A 1 66 SER 66 66 SER SER A .
A 1 67 ALA 67 67 ALA ALA A .
A 1 68 MET 68 68 MET MET A .
A 1 69 ARG 69 69 ARG ARG A .
A 1 70 ASP 70 70 ASP ASP A .
A 1 71 GLN 71 71 GLN GLN A .
A 1 72 TYR 72 72 TYR TYR A .
A 1 73 MET 73 73 MET MET A .
A 1 74 ARG 74 74 ARG ARG A .
A 1 75 THR 75 75 THR THR A .
A 1 76 GLY 76 76 GLY GLY A .
A 1 77 GLU 77 77 GLU GLU A .
A 1 78 GLY 78 78 GLY GLY A .
A 1 79 PHE 79 79 PHE PHE A .
A 1 80 LEU 80 80 LEU LEU A .
A 1 81 SER 81 81 SER SER A .
A 1 82 VAL 82 82 VAL VAL A .
A 1 83 PHE 83 83 PHE PHE A .
A 1 84 ALA 84 84 ALA ALA A .
A 1 85 ILE 85 85 ILE ILE A .
A 1 86 ASN 86 86 ASN ASN A .
A 1 87 ASN 87 87 ASN ASN A .
A 1 88 THR 88 88 THR THR A .
A 1 89 LYS 89 89 LYS LYS A .
A 1 90 SER 90 90 SER SER A .
A 1 91 PHE 91 91 PHE PHE A .
A 1 92 GLU 92 92 GLU GLU A .
A 1 93 ASP 93 93 ASP ASP A .
A 1 94 ILE 94 94 ILE ILE A .
A 1 95 HIS 95 95 HIS HIS A .
A 1 96 HIS 96 96 HIS HIS A .
A 1 97 TYR 97 97 TYR TYR A .
A 1 98 ARG 98 98 ARG ARG A .
A 1 99 GLU 99 99 GLU GLU A .
A 1 100 GLN 100 100 GLN GLN A .
A 1 101 ILE 101 101 ILE ILE A .
A 1 102 LYS 102 102 LYS LYS A .
A 1 103 ARG 103 103 ARG ARG A .
A 1 104 VAL 104 104 VAL VAL A .
A 1 105 LYS 105 105 LYS LYS A .
A 1 106 ASP 106 106 ASP ASP A .
A 1 107 SER 107 107 SER SER A .
A 1 108 GLU 108 108 GLU GLU A .
A 1 109 ASP 109 109 ASP ASP A .
A 1 110 VAL 110 110 VAL VAL A .
A 1 111 PRO 111 111 PRO PRO A .
A 1 112 MET 112 112 MET MET A .
A 1 113 VAL 113 113 VAL VAL A .
A 1 114 LEU 114 114 LEU LEU A .
A 1 115 VAL 115 115 VAL VAL A .
A 1 116 GLY 116 116 GLY GLY A .
A 1 117 ASN 117 117 ASN ASN A .
A 1 118 LYS 118 118 LYS LYS A .
A 1 119 SER 119 119 SER SER A .
A 1 120 ASP 120 120 ASP ASP A .
A 1 121 LEU 121 121 LEU LEU A .
A 1 122 PRO 122 122 PRO PRO A .
A 1 123 SER 123 123 SER SER A .
A 1 124 ARG 124 124 ARG ARG A .
A 1 125 THR 125 125 THR THR A .
A 1 126 VAL 126 126 VAL VAL A .
A 1 127 ASP 127 127 ASP ASP A .
A 1 128 THR 128 128 THR THR A .
A 1 129 LYS 129 129 LYS LYS A .
A 1 130 GLN 130 130 GLN GLN A .
A 1 131 ALA 131 131 ALA ALA A .
A 1 132 GLN 132 132 GLN GLN A .
A 1 133 ASP 133 133 ASP ASP A .
A 1 134 LEU 134 134 LEU LEU A .
A 1 135 ALA 135 135 ALA ALA A .
A 1 136 ARG 136 136 ARG ARG A .
A 1 137 SER 137 137 SER SER A .
A 1 138 TYR 138 138 TYR TYR A .
A 1 139 GLY 139 139 GLY GLY A .
A 1 140 ILE 140 140 ILE ILE A .
A 1 141 PRO 141 141 PRO PRO A .
A 1 142 PHE 142 142 PHE PHE A .
A 1 143 ILE 143 143 ILE ILE A .
A 1 144 GLU 144 144 GLU GLU A .
A 1 145 THR 145 145 THR THR A .
A 1 146 SER 146 146 SER SER A .
A 1 147 ALA 147 147 ALA ALA A .
A 1 148 LYS 148 148 LYS LYS A .
A 1 149 THR 149 149 THR THR A .
A 1 150 ARG 150 150 ARG ARG A .
A 1 151 GLN 151 151 GLN GLN A .
A 1 152 GLY 152 152 GLY GLY A .
A 1 153 VAL 153 153 VAL VAL A .
A 1 154 ASP 154 154 ASP ASP A .
A 1 155 ASP 155 155 ASP ASP A .
A 1 156 ALA 156 156 ALA ALA A .
A 1 157 PHE 157 157 PHE PHE A .
A 1 158 TYR 158 158 TYR TYR A .
A 1 159 THR 159 159 THR THR A .
A 1 160 LEU 160 160 LEU LEU A .
A 1 161 VAL 161 161 VAL VAL A .
A 1 162 ARG 162 162 ARG ARG A .
A 1 163 GLU 163 163 GLU GLU A .
A 1 164 ILE 164 164 ILE ILE A .
A 1 165 ARG 165 165 ARG ARG A .
A 1 166 LYS 166 166 LYS LYS A .
A 1 167 HIS 167 167 HIS HIS A .
A 1 168 LYS 168 168 LYS LYS A .
A 1 169 GLU 169 169 GLU GLU A .
A 1 170 LYS 170 170 LYS LYS A .
#
#
loop_
_pdbx_nonpoly_scheme.asym_id
_pdbx_nonpoly_scheme.entity_id
_pdbx_nonpoly_scheme.mon_id
_pdbx_nonpoly_scheme.ndb_seq_num
_pdbx_nonpoly_scheme.pdb_seq_num
_pdbx_nonpoly_scheme.auth_seq_num
_pdbx_nonpoly_scheme.auth_mon_id
_pdbx_nonpoly_scheme.pdb_strand_id
_pdbx_nonpoly_scheme.pdb_ins_code
B 2 LIG2 1 1 1 LIG2 B .
C 3 LIG3 1 1 1 LIG3 C .
D 4 LIG4 1 1 1 LIG4 D .
#
#
loop_
_ma_data.id
_ma_data.name
_ma_data.content_type
_ma_data.content_type_other_details
1 'Entity A' target .
2 'Entity B' target .
3 'Entity C' target .
4 'Entity D' target .
5 pred_model_1 'model coordinates' .
#
#
loop_
_ma_target_entity.entity_id
_ma_target_entity.data_id
_ma_target_entity.origin
1 1 designed
2 2 designed
3 3 designed
4 4 designed
#
#
loop_
_ma_target_entity_instance.asym_id
_ma_target_entity_instance.entity_id
_ma_target_entity_instance.details
A 1 'Chain A'
B 2 'Chain B'
C 3 'Chain C'
D 4 'Chain D'
#
#
loop_
_ma_model_list.ordinal_id
_ma_model_list.model_name
_ma_model_list.data_id
_ma_model_list.model_type
_ma_model_list.model_type_other_details
1 pred_model_1 5 'Ab initio model' .
#
#
loop_
_ma_model_group.id
_ma_model_group.name
_ma_model_group.details
1 pred .
#
#
loop_
_ma_model_group_link.group_id
_ma_model_group_link.model_id
1 1
#
#
loop_
_atom_site.group_PDB
_atom_site.id
_atom_site.type_symbol
_atom_site.label_atom_id
_atom_site.label_alt_id
_atom_site.label_comp_id
_atom_site.label_seq_id
_atom_site.auth_seq_id
_atom_site.pdbx_PDB_ins_code
_atom_site.label_asym_id
_atom_site.Cartn_x
_atom_site.Cartn_y
_atom_site.Cartn_z
_atom_site.occupancy
_atom_site.label_entity_id
_atom_site.auth_asym_id
_atom_site.auth_comp_id
_atom_site.B_iso_or_equiv
_atom_site.pdbx_PDB_model_num
ATOM 1 N N . GLY 1 1 ? A -7.625 -17.212 -21.101 1.000 1 A GLY 73.154 1
ATOM 2 C CA . GLY 1 1 ? A -8.782 -16.951 -20.243 1.000 1 A GLY 78.961 1
ATOM 3 C C . GLY 1 1 ? A -8.439 -15.979 -19.137 1.000 1 A GLY 83.574 1
ATOM 4 O O . GLY 1 1 ? A -7.300 -15.561 -19.000 1.000 1 A GLY 81.516 1
ATOM 5 N N . MET 2 2 ? A -9.451 -15.608 -18.310 1.000 1 A MET 86.385 1
ATOM 6 C CA . MET 2 2 ? A -9.206 -14.656 -17.237 1.000 1 A MET 90.684 1
ATOM 7 C C . MET 2 2 ? A -8.403 -15.279 -16.085 1.000 1 A MET 92.480 1
ATOM 8 O O . MET 2 2 ? A -8.465 -16.493 -15.844 1.000 1 A MET 91.423 1
ATOM 9 C CB . MET 2 2 ? A -10.509 -14.047 -16.706 1.000 1 A MET 89.134 1
ATOM 10 C CG . MET 2 2 ? A -11.319 -14.965 -15.833 1.000 1 A MET 88.676 1
ATOM 11 S SD . MET 2 2 ? A -12.586 -14.083 -14.926 1.000 1 A MET 85.814 1
ATOM 12 C CE . MET 2 2 ? A -11.613 -13.247 -13.719 1.000 1 A MET 81.688 1
ATOM 13 N N . THR 3 3 ? A -7.670 -14.417 -15.366 1.000 1 A THR 95.290 1
ATOM 14 C CA . THR 3 3 ? A -6.874 -14.856 -14.233 1.000 1 A THR 95.569 1
ATOM 15 C C . THR 3 3 ? A -7.211 -13.999 -13.022 1.000 1 A THR 96.508 1
ATOM 16 O O . THR 3 3 ? A -7.499 -12.813 -13.169 1.000 1 A THR 96.175 1
ATOM 17 C CB . THR 3 3 ? A -5.369 -14.777 -14.540 1.000 1 A THR 93.885 1
ATOM 18 O OG1 . THR 3 3 ? A -5.094 -15.549 -15.701 1.000 1 A THR 88.634 1
ATOM 19 C CG2 . THR 3 3 ? A -4.513 -15.275 -13.385 1.000 1 A THR 89.334 1
ATOM 20 N N . GLU 4 4 ? A -7.204 -14.593 -11.828 1.000 1 A GLU 96.846 1
ATOM 21 C CA . GLU 4 4 ? A -7.472 -13.888 -10.574 1.000 1 A GLU 97.160 1
ATOM 22 C C . GLU 4 4 ? A -6.140 -13.519 -9.918 1.000 1 A GLU 97.442 1
ATOM 23 O O . GLU 4 4 ? A -5.195 -14.312 -9.917 1.000 1 A GLU 96.999 1
ATOM 24 C CB . GLU 4 4 ? A -8.299 -14.719 -9.626 1.000 1 A GLU 96.234 1
ATOM 25 C CG . GLU 4 4 ? A -9.696 -15.029 -10.148 1.000 1 A GLU 89.825 1
ATOM 26 C CD . GLU 4 4 ? A -10.589 -15.667 -9.097 1.000 1 A GLU 89.180 1
ATOM 27 O OE1 . GLU 4 4 ? A -10.041 -16.203 -8.100 1.000 1 A GLU 86.734 1
ATOM 28 O OE2 . GLU 4 4 ? A -11.833 -15.617 -9.276 1.000 1 A GLU 84.619 1
ATOM 29 N N . TYR 5 5 ? A -6.074 -12.292 -9.336 1.000 1 A TYR 97.873 1
ATOM 30 C CA . TYR 5 5 ? A -4.893 -11.812 -8.653 1.000 1 A TYR 98.068 1
ATOM 31 C C . TYR 5 5 ? A -5.292 -11.257 -7.297 1.000 1 A TYR 98.115 1
ATOM 32 O O . TYR 5 5 ? A -6.131 -10.367 -7.210 1.000 1 A TYR 98.039 1
ATOM 33 C CB . TYR 5 5 ? A -4.219 -10.706 -9.457 1.000 1 A TYR 97.970 1
ATOM 34 C CG . TYR 5 5 ? A -3.749 -11.158 -10.809 1.000 1 A TYR 97.900 1
ATOM 35 C CD1 . TYR 5 5 ? A -2.487 -11.695 -10.972 1.000 1 A TYR 97.408 1
ATOM 36 C CD2 . TYR 5 5 ? A -4.578 -11.051 -11.913 1.000 1 A TYR 97.526 1
ATOM 37 C CE1 . TYR 5 5 ? A -2.030 -12.122 -12.203 1.000 1 A TYR 96.673 1
ATOM 38 C CE2 . TYR 5 5 ? A -4.141 -11.477 -13.162 1.000 1 A TYR 96.682 1
ATOM 39 C CZ . TYR 5 5 ? A -2.865 -12.016 -13.285 1.000 1 A TYR 96.580 1
ATOM 40 O OH . TYR 5 5 ? A -2.430 -12.451 -14.519 1.000 1 A TYR 94.988 1
ATOM 41 N N . LYS 6 6 ? A -4.698 -11.780 -6.209 1.000 1 A LYS 98.109 1
ATOM 42 C CA . LYS 6 6 ? A -4.914 -11.289 -4.850 1.000 1 A LYS 98.067 1
ATOM 43 C C . LYS 6 6 ? A -3.870 -10.229 -4.535 1.000 1 A LYS 98.264 1
ATOM 44 O O . LYS 6 6 ? A -2.694 -10.536 -4.406 1.000 1 A LYS 98.108 1
ATOM 45 C CB . LYS 6 6 ? A -4.850 -12.437 -3.853 1.000 1 A LYS 97.529 1
ATOM 46 C CG . LYS 6 6 ? A -4.930 -12.002 -2.402 1.000 1 A LYS 86.891 1
ATOM 47 C CD . LYS 6 6 ? A -6.216 -11.211 -2.115 1.000 1 A LYS 79.535 1
ATOM 48 C CE . LYS 6 6 ? A -6.313 -10.826 -0.665 1.000 1 A LYS 75.696 1
ATOM 49 N NZ . LYS 6 6 ? A -7.658 -10.265 -0.354 1.000 1 A LYS 62.336 1
ATOM 50 N N . LEU 7 7 ? A -4.328 -8.972 -4.432 1.000 1 A LEU 98.404 1
ATOM 51 C CA . LEU 7 7 ? A -3.456 -7.834 -4.177 1.000 1 A LEU 98.543 1
ATOM 52 C C . LEU 7 7 ? A -3.745 -7.257 -2.791 1.000 1 A LEU 98.379 1
ATOM 53 O O . LEU 7 7 ? A -4.878 -7.262 -2.346 1.000 1 A LEU 98.156 1
ATOM 54 C CB . LEU 7 7 ? A -3.664 -6.725 -5.214 1.000 1 A LEU 98.666 1
ATOM 55 C CG . LEU 7 7 ? A -3.671 -7.120 -6.685 1.000 1 A LEU 98.519 1
ATOM 56 C CD1 . LEU 7 7 ? A -2.411 -7.893 -7.063 1.000 1 A LEU 98.429 1
ATOM 57 C CD2 . LEU 7 7 ? A -3.850 -5.903 -7.562 1.000 1 A LEU 98.520 1
ATOM 58 N N . VAL 8 8 ? A -2.699 -6.756 -2.126 1.000 1 A VAL 98.409 1
ATOM 59 C CA . VAL 8 8 ? A -2.824 -6.140 -0.800 1.000 1 A VAL 98.269 1
ATOM 60 C C . VAL 8 8 ? A -2.180 -4.769 -0.829 1.000 1 A VAL 98.377 1
ATOM 61 O O . VAL 8 8 ? A -1.083 -4.602 -1.358 1.000 1 A VAL 98.400 1
ATOM 62 C CB . VAL 8 8 ? A -2.170 -6.992 0.296 1.000 1 A VAL 97.802 1
ATOM 63 C CG1 . VAL 8 8 ? A -2.680 -8.433 0.236 1.000 1 A VAL 97.270 1
ATOM 64 C CG2 . VAL 8 8 ? A -2.440 -6.373 1.671 1.000 1 A VAL 97.306 1
ATOM 65 N N . VAL 9 9 ? A -2.893 -3.761 -0.304 1.000 1 A VAL 98.263 1
ATOM 66 C CA . VAL 9 9 ? A -2.404 -2.383 -0.282 1.000 1 A VAL 98.348 1
ATOM 67 C C . VAL 9 9 ? A -2.019 -2.048 1.150 1.000 1 A VAL 98.151 1
ATOM 68 O O . VAL 9 9 ? A -2.866 -2.078 2.039 1.000 1 A VAL 97.863 1
ATOM 69 C CB . VAL 9 9 ? A -3.461 -1.399 -0.810 1.000 1 A VAL 98.453 1
ATOM 70 C CG1 . VAL 9 9 ? A -3.977 -1.836 -2.187 1.000 1 A VAL 98.600 1
ATOM 71 C CG2 . VAL 9 9 ? A -2.871 0.014 -0.866 1.000 1 A VAL 98.495 1
ATOM 72 N N . VAL 10 10 ? A -0.739 -1.753 1.381 1.000 1 A VAL 98.412 1
ATOM 73 C CA . VAL 10 10 ? A -0.237 -1.484 2.722 1.000 1 A VAL 98.393 1
ATOM 74 C C . VAL 10 10 ? A 0.414 -0.110 2.765 1.000 1 A VAL 98.565 1
ATOM 75 O O . VAL 10 10 ? A 0.743 0.473 1.751 1.000 1 A VAL 98.672 1
ATOM 76 C CB . VAL 10 10 ? A 0.767 -2.544 3.196 1.000 1 A VAL 97.888 1
ATOM 77 C CG1 . VAL 10 10 ? A 0.140 -3.936 3.123 1.000 1 A VAL 97.600 1
ATOM 78 C CG2 . VAL 10 10 ? A 2.058 -2.468 2.380 1.000 1 A VAL 97.886 1
ATOM 79 N N . GLY 11 11 ? A 0.603 0.391 3.990 1.000 1 A GLY 98.338 1
ATOM 80 C CA . GLY 11 11 ? A 1.194 1.698 4.192 1.000 1 A GLY 98.085 1
ATOM 81 C C . GLY 11 11 ? A 0.586 2.388 5.383 1.000 1 A GLY 97.754 1
ATOM 82 O O . GLY 11 11 ? A -0.470 1.966 5.851 1.000 1 A GLY 97.264 1
ATOM 83 N N . ALA 12 12 ? A 1.229 3.431 5.886 1.000 1 A ALA 98.238 1
ATOM 84 C CA . ALA 12 12 ? A 0.772 4.158 7.052 1.000 1 A ALA 98.011 1
ATOM 85 C C . ALA 12 12 ? A -0.616 4.763 6.841 1.000 1 A ALA 97.698 1
ATOM 86 O O . ALA 12 12 ? A -1.060 4.967 5.714 1.000 1 A ALA 97.443 1
ATOM 87 C CB . ALA 12 12 ? A 1.761 5.249 7.405 1.000 1 A ALA 97.833 1
ATOM 88 N N . CYS 13 13 ? A -1.267 5.077 7.974 1.000 1 A CYS 97.193 1
ATOM 89 C CA . CYS 13 13 ? A -2.520 5.834 7.907 1.000 1 A CYS 96.946 1
ATOM 90 C C . CYS 13 13 ? A -2.344 7.091 7.088 1.000 1 A CYS 97.416 1
ATOM 91 O O . CYS 13 13 ? A -1.304 7.777 7.200 1.000 1 A CYS 97.511 1
ATOM 92 C CB . CYS 13 13 ? A -2.969 6.210 9.304 1.000 1 A CYS 95.461 1
ATOM 93 S SG . CYS 13 13 ? A -3.571 4.893 10.229 1.000 1 A CYS 90.885 1
ATOM 94 N N . GLY 14 14 ? A -3.345 7.382 6.284 1.000 1 A GLY 97.485 1
ATOM 95 C CA . GLY 14 14 ? A -3.454 8.683 5.619 1.000 1 A GLY 97.717 1
ATOM 96 C C . GLY 14 14 ? A -2.672 8.836 4.340 1.000 1 A GLY 98.332 1
ATOM 97 O O . GLY 14 14 ? A -2.745 9.893 3.714 1.000 1 A GLY 98.312 1
ATOM 98 N N . VAL 15 15 ? A -1.967 7.799 3.871 1.000 1 A VAL 98.332 1
ATOM 99 C CA . VAL 15 15 ? A -1.197 7.925 2.642 1.000 1 A VAL 98.616 1
ATOM 100 C C . VAL 15 15 ? A -2.042 7.815 1.385 1.000 1 A VAL 98.663 1
ATOM 101 O O . VAL 15 15 ? A -1.601 8.201 0.300 1.000 1 A VAL 98.705 1
ATOM 102 C CB . VAL 15 15 ? A -0.047 6.913 2.584 1.000 1 A VAL 98.696 1
ATOM 103 C CG1 . VAL 15 15 ? A 0.882 7.086 3.756 1.000 1 A VAL 98.727 1
ATOM 104 C CG2 . VAL 15 15 ? A -0.596 5.480 2.464 1.000 1 A VAL 98.823 1
ATOM 105 N N . GLY 16 16 ? A -3.281 7.297 1.547 1.000 1 A GLY 98.561 1
ATOM 106 C CA . GLY 16 16 ? A -4.177 7.195 0.401 1.000 1 A GLY 98.447 1
ATOM 107 C C . GLY 16 16 ? A -4.410 5.790 -0.100 1.000 1 A GLY 98.540 1
ATOM 108 O O . GLY 16 16 ? A -4.772 5.599 -1.248 1.000 1 A GLY 98.521 1
ATOM 109 N N . LYS 17 17 ? A -4.220 4.780 0.783 1.000 1 A LYS 98.441 1
ATOM 110 C CA . LYS 17 17 ? A -4.498 3.408 0.373 1.000 1 A LYS 98.378 1
ATOM 111 C C . LYS 17 17 ? A -5.929 3.254 -0.117 1.000 1 A LYS 98.202 1
ATOM 112 O O . LYS 17 17 ? A -6.173 2.700 -1.177 1.000 1 A LYS 98.356 1
ATOM 113 C CB . LYS 17 17 ? A -4.208 2.454 1.504 1.000 1 A LYS 98.269 1
ATOM 114 C CG . LYS 17 17 ? A -2.756 2.447 1.977 1.000 1 A LYS 98.008 1
ATOM 115 C CD . LYS 17 17 ? A -2.558 1.478 3.116 1.000 1 A LYS 97.740 1
ATOM 116 C CE . LYS 17 17 ? A -3.403 1.794 4.342 1.000 1 A LYS 97.394 1
ATOM 117 N NZ . LYS 17 17 ? A -2.958 3.038 4.995 1.000 1 A LYS 97.236 1
ATOM 118 N N . SER 18 18 ? A -6.881 3.757 0.677 1.000 1 A SER 98.033 1
ATOM 119 C CA . SER 18 18 ? A -8.311 3.682 0.319 1.000 1 A SER 97.713 1
ATOM 120 C C . SER 18 18 ? A -8.613 4.514 -0.914 1.000 1 A SER 97.865 1
ATOM 121 O O . SER 18 18 ? A -9.339 4.069 -1.802 1.000 1 A SER 97.970 1
ATOM 122 C CB . SER 18 18 ? A -9.186 4.120 1.478 1.000 1 A SER 97.100 1
ATOM 123 O OG . SER 18 18 ? A -9.035 3.257 2.577 1.000 1 A SER 94.210 1
ATOM 124 N N . ALA 19 19 ? A -8.064 5.715 -0.984 1.000 1 A ALA 97.980 1
ATOM 125 C CA . ALA 19 19 ? A -8.347 6.586 -2.130 1.000 1 A ALA 98.092 1
ATOM 126 C C . ALA 19 19 ? A -7.852 5.963 -3.435 1.000 1 A ALA 98.287 1
ATOM 127 O O . ALA 19 19 ? A -8.531 6.021 -4.462 1.000 1 A ALA 98.402 1
ATOM 128 C CB . ALA 19 19 ? A -7.715 7.963 -1.920 1.000 1 A ALA 97.955 1
ATOM 129 N N . LEU 20 20 ? A -6.656 5.341 -3.389 1.000 1 A LEU 98.249 1
ATOM 130 C CA . LEU 20 20 ? A -6.129 4.667 -4.573 1.000 1 A LEU 98.453 1
ATOM 131 C C . LEU 20 20 ? A -7.012 3.502 -4.992 1.000 1 A LEU 98.421 1
ATOM 132 O O . LEU 20 20 ? A -7.292 3.320 -6.181 1.000 1 A LEU 98.474 1
ATOM 133 C CB . LEU 20 20 ? A -4.708 4.176 -4.323 1.000 1 A LEU 98.649 1
ATOM 134 C CG . LEU 20 20 ? A -3.632 5.258 -4.279 1.000 1 A LEU 98.719 1
ATOM 135 C CD1 . LEU 20 20 ? A -3.356 5.777 -5.691 1.000 1 A LEU 98.729 1
ATOM 136 C CD2 . LEU 20 20 ? A -2.370 4.713 -3.638 1.000 1 A LEU 98.757 1
ATOM 137 N N . THR 21 21 ? A -7.468 2.717 -4.003 1.000 1 A THR 98.372 1
ATOM 138 C CA . THR 21 21 ? A -8.313 1.545 -4.276 1.000 1 A THR 98.217 1
ATOM 139 C C . THR 21 21 ? A -9.629 1.957 -4.895 1.000 1 A THR 98.123 1
ATOM 140 O O . THR 21 21 ? A -10.090 1.375 -5.863 1.000 1 A THR 98.192 1
ATOM 141 C CB . THR 21 21 ? A -8.514 0.729 -3.011 1.000 1 A THR 98.141 1
ATOM 142 O OG1 . THR 21 21 ? A -7.227 0.310 -2.515 1.000 1 A THR 98.053 1
ATOM 143 C CG2 . THR 21 21 ? A -9.363 -0.492 -3.282 1.000 1 A THR 98.032 1
ATOM 144 N N . ILE 22 22 ? A -10.252 2.996 -4.309 1.000 1 A ILE 97.797 1
ATOM 145 C CA . ILE 22 22 ? A -11.537 3.464 -4.818 1.000 1 A ILE 97.489 1
ATOM 146 C C . ILE 22 22 ? A -11.399 4.034 -6.238 1.000 1 A ILE 97.791 1
ATOM 147 O O . ILE 22 22 ? A -12.261 3.836 -7.086 1.000 1 A ILE 97.970 1
ATOM 148 C CB . ILE 22 22 ? A -12.166 4.481 -3.846 1.000 1 A ILE 96.883 1
ATOM 149 C CG1 . ILE 22 22 ? A -12.562 3.748 -2.566 1.000 1 A ILE 96.358 1
ATOM 150 C CG2 . ILE 22 22 ? A -13.403 5.143 -4.474 1.000 1 A ILE 95.773 1
ATOM 151 C CD1 . ILE 22 22 ? A -12.873 4.624 -1.372 1.000 1 A ILE 94.107 1
ATOM 152 N N . GLN 23 23 ? A -10.290 4.737 -6.520 1.000 1 A GLN 97.995 1
ATOM 153 C CA . GLN 23 23 ? A -10.054 5.202 -7.891 1.000 1 A GLN 98.123 1
ATOM 154 C C . GLN 23 23 ? A -9.967 4.039 -8.862 1.000 1 A GLN 98.215 1
ATOM 155 O O . GLN 23 23 ? A -10.541 4.102 -9.962 1.000 1 A GLN 98.157 1
ATOM 156 C CB . GLN 23 23 ? A -8.773 6.038 -7.981 1.000 1 A GLN 98.002 1
ATOM 157 C CG . GLN 23 23 ? A -8.991 7.510 -7.711 1.000 1 A GLN 96.113 1
ATOM 158 C CD . GLN 23 23 ? A -9.724 8.223 -8.836 1.000 1 A GLN 97.732 1
ATOM 159 O OE1 . GLN 23 23 ? A -10.330 7.600 -9.737 1.000 1 A GLN 97.318 1
ATOM 160 N NE2 . GLN 23 23 ? A -9.675 9.535 -8.824 1.000 1 A GLN 96.933 1
ATOM 161 N N . LEU 24 24 ? A -9.285 2.962 -8.463 1.000 1 A LEU 98.206 1
ATOM 162 C CA . LEU 24 24 ? A -9.161 1.790 -9.344 1.000 1 A LEU 98.264 1
ATOM 163 C C . LEU 24 24 ? A -10.524 1.130 -9.575 1.000 1 A LEU 98.134 1
ATOM 164 O O . LEU 24 24 ? A -10.863 0.761 -10.696 1.000 1 A LEU 97.998 1
ATOM 165 C CB . LEU 24 24 ? A -8.198 0.776 -8.735 1.000 1 A LEU 98.375 1
ATOM 166 C CG . LEU 24 24 ? A -7.970 -0.461 -9.611 1.000 1 A LEU 98.308 1
ATOM 167 C CD1 . LEU 24 24 ? A -6.969 -0.111 -10.720 1.000 1 A LEU 98.058 1
ATOM 168 C CD2 . LEU 24 24 ? A -7.454 -1.619 -8.794 1.000 1 A LEU 98.169 1
ATOM 169 N N . ILE 25 25 ? A -11.310 0.973 -8.475 1.000 1 A ILE 97.892 1
ATOM 170 C CA . ILE 25 25 ? A -12.526 0.169 -8.523 1.000 1 A ILE 97.374 1
ATOM 171 C C . ILE 25 25 ? A -13.705 0.968 -9.088 1.000 1 A ILE 97.135 1
ATOM 172 O O . ILE 25 25 ? A -14.505 0.458 -9.872 1.000 1 A ILE 96.754 1
ATOM 173 C CB . ILE 25 25 ? A -12.877 -0.328 -7.101 1.000 1 A ILE 96.626 1
ATOM 174 C CG1 . ILE 25 25 ? A -11.761 -1.214 -6.536 1.000 1 A ILE 94.138 1
ATOM 175 C CG2 . ILE 25 25 ? A -14.208 -1.070 -7.109 1.000 1 A ILE 92.425 1
ATOM 176 C CD1 . ILE 25 25 ? A -11.474 -2.426 -7.364 1.000 1 A ILE 88.028 1
ATOM 177 N N . GLN 26 26 ? A -13.839 2.241 -8.660 1.000 1 A GLN 97.452 1
ATOM 178 C CA . GLN 26 26 ? A -15.019 3.071 -8.960 1.000 1 A GLN 96.926 1
ATOM 179 C C . GLN 26 26 ? A -14.710 4.279 -9.837 1.000 1 A GLN 97.203 1
ATOM 180 O O . GLN 26 26 ? A -15.644 4.980 -10.249 1.000 1 A GLN 96.471 1
ATOM 181 C CB . GLN 26 26 ? A -15.688 3.565 -7.675 1.000 1 A GLN 95.776 1
ATOM 182 C CG . GLN 26 26 ? A -16.171 2.435 -6.760 1.000 1 A GLN 91.571 1
ATOM 183 C CD . GLN 26 26 ? A -17.308 1.641 -7.366 1.000 1 A GLN 84.648 1
ATOM 184 O OE1 . GLN 26 26 ? A -17.945 2.107 -8.308 1.000 1 A GLN 75.393 1
ATOM 185 N NE2 . GLN 26 26 ? A -17.579 0.479 -6.797 1.000 1 A GLN 74.616 1
ATOM 186 N N . ASN 27 27 ? A -13.427 4.561 -10.102 1.000 1 A ASN 97.349 1
ATOM 187 C CA . ASN 27 27 ? A -13.030 5.667 -10.950 1.000 1 A ASN 97.112 1
ATOM 188 C C . ASN 27 27 ? A -13.503 7.016 -10.438 1.000 1 A ASN 97.294 1
ATOM 189 O O . ASN 27 27 ? A -13.970 7.860 -11.212 1.000 1 A ASN 96.206 1
ATOM 190 C CB . ASN 27 27 ? A -13.505 5.462 -12.398 1.000 1 A ASN 96.257 1
ATOM 191 C CG . ASN 27 27 ? A -12.716 4.393 -13.121 1.000 1 A ASN 94.316 1
ATOM 192 O OD1 . ASN 27 27 ? A -11.828 4.696 -13.932 1.000 1 A ASN 83.581 1
ATOM 193 N ND2 . ASN 27 27 ? A -13.017 3.130 -12.814 1.000 1 A ASN 80.709 1
ATOM 194 N N . HIS 28 28 ? A -13.400 7.231 -9.102 1.000 1 A HIS 97.300 1
ATOM 195 C CA . HIS 28 28 ? A -13.645 8.557 -8.549 1.000 1 A HIS 96.746 1
ATOM 196 C C . HIS 28 28 ? A -12.871 8.728 -7.280 1.000 1 A HIS 97.164 1
ATOM 197 O O . HIS 28 28 ? A -12.497 7.768 -6.617 1.000 1 A HIS 96.635 1
ATOM 198 C CB . HIS 28 28 ? A -15.161 8.789 -8.330 1.000 1 A HIS 94.679 1
ATOM 199 C CG . HIS 28 28 ? A -15.788 7.909 -7.304 1.000 1 A HIS 89.256 1
ATOM 200 N ND1 . HIS 28 28 ? A -15.889 8.245 -5.991 1.000 1 A HIS 80.001 1
ATOM 201 C CD2 . HIS 28 28 ? A -16.373 6.696 -7.467 1.000 1 A HIS 80.820 1
ATOM 202 C CE1 . HIS 28 28 ? A -16.511 7.280 -5.350 1.000 1 A HIS 80.377 1
ATOM 203 N NE2 . HIS 28 28 ? A -16.818 6.328 -6.225 1.000 1 A HIS 79.986 1
ATOM 204 N N . PHE 29 29 ? A -12.573 10.016 -6.959 1.000 1 A PHE 97.804 1
ATOM 205 C CA . PHE 29 29 ? A -11.766 10.369 -5.802 1.000 1 A PHE 97.767 1
ATOM 206 C C . PHE 29 29 ? A -12.656 10.667 -4.602 1.000 1 A PHE 96.924 1
ATOM 207 O O . PHE 29 29 ? A -13.588 11.480 -4.720 1.000 1 A PHE 96.182 1
ATOM 208 C CB . PHE 29 29 ? A -10.916 11.619 -6.116 1.000 1 A PHE 97.551 1
ATOM 209 C CG . PHE 29 29 ? A -10.088 12.099 -4.951 1.000 1 A PHE 97.790 1
ATOM 210 C CD1 . PHE 29 29 ? A -9.135 11.276 -4.372 1.000 1 A PHE 97.869 1
ATOM 211 C CD2 . PHE 29 29 ? A -10.273 13.373 -4.410 1.000 1 A PHE 97.418 1
ATOM 212 C CE1 . PHE 29 29 ? A -8.340 11.714 -3.324 1.000 1 A PHE 97.469 1
ATOM 213 C CE2 . PHE 29 29 ? A -9.492 13.821 -3.373 1.000 1 A PHE 97.014 1
ATOM 214 C CZ . PHE 29 29 ? A -8.536 12.995 -2.823 1.000 1 A PHE 97.263 1
ATOM 215 N N . VAL 30 30 ? A -12.408 10.001 -3.495 1.000 1 A VAL 95.243 1
ATOM 216 C CA . VAL 30 30 ? A -13.155 10.243 -2.255 1.000 1 A VAL 93.278 1
ATOM 217 C C . VAL 30 30 ? A -12.253 10.993 -1.285 1.000 1 A VAL 92.927 1
ATOM 218 O O . VAL 30 30 ? A -11.218 10.467 -0.877 1.000 1 A VAL 91.549 1
ATOM 219 C CB . VAL 30 30 ? A -13.629 8.924 -1.612 1.000 1 A VAL 90.101 1
ATOM 220 C CG1 . VAL 30 30 ? A -14.515 8.177 -2.575 1.000 1 A VAL 85.288 1
ATOM 221 C CG2 . VAL 30 30 ? A -14.350 9.175 -0.320 1.000 1 A VAL 83.184 1
ATOM 222 N N . ASP 31 31 ? A -12.624 12.230 -0.941 1.000 1 A ASP 91.153 1
ATOM 223 C CA . ASP 31 31 ? A -11.795 13.077 -0.092 1.000 1 A ASP 90.280 1
ATOM 224 C C . ASP 31 31 ? A -12.124 12.925 1.391 1.000 1 A ASP 89.848 1
ATOM 225 O O . ASP 31 31 ? A -11.523 13.611 2.219 1.000 1 A ASP 84.783 1
ATOM 226 C CB . ASP 31 31 ? A -11.863 14.547 -0.499 1.000 1 A ASP 86.884 1
ATOM 227 C CG . ASP 31 31 ? A -13.244 15.161 -0.409 1.000 1 A ASP 82.745 1
ATOM 228 O OD1 . ASP 31 31 ? A -14.131 14.567 0.246 1.000 1 A ASP 78.632 1
ATOM 229 O OD2 . ASP 31 31 ? A -13.449 16.243 -0.984 1.000 1 A ASP 79.244 1
ATOM 230 N N . GLU 32 32 ? A -13.071 12.060 1.739 1.000 1 A GLU 89.751 1
ATOM 231 C CA . GLU 32 32 ? A -13.400 11.755 3.133 1.000 1 A GLU 88.216 1
ATOM 232 C C . GLU 32 32 ? A -13.841 10.293 3.193 1.000 1 A GLU 86.287 1
ATOM 233 O O . GLU 32 32 ? A -14.977 9.982 2.910 1.000 1 A GLU 80.934 1
ATOM 234 C CB . GLU 32 32 ? A -14.490 12.674 3.647 1.000 1 A GLU 86.088 1
ATOM 235 C CG . GLU 32 32 ? A -14.712 12.566 5.150 1.000 1 A GLU 75.248 1
ATOM 236 C CD . GLU 32 32 ? A -15.702 13.596 5.668 1.000 1 A GLU 66.795 1
ATOM 237 O OE1 . GLU 32 32 ? A -16.899 13.467 5.425 1.000 1 A GLU 62.581 1
ATOM 238 O OE2 . GLU 32 32 ? A -15.235 14.565 6.318 1.000 1 A GLU 59.286 1
ATOM 239 N N . TYR 33 33 ? A -12.903 9.406 3.555 1.000 1 A TYR 86.655 1
ATOM 240 C CA . TYR 33 33 ? A -13.180 7.980 3.641 1.000 1 A TYR 85.485 1
ATOM 241 C C . TYR 33 33 ? A -12.693 7.478 4.989 1.000 1 A TYR 86.989 1
ATOM 242 O O . TYR 33 33 ? A -11.532 7.688 5.360 1.000 1 A TYR 85.721 1
ATOM 243 C CB . TYR 33 33 ? A -12.486 7.203 2.528 1.000 1 A TYR 81.290 1
ATOM 244 C CG . TYR 33 33 ? A -12.881 5.773 2.413 1.000 1 A TYR 79.464 1
ATOM 245 C CD1 . TYR 33 33 ? A -14.051 5.388 1.722 1.000 1 A TYR 75.374 1
ATOM 246 C CD2 . TYR 33 33 ? A -12.106 4.772 2.986 1.000 1 A TYR 74.229 1
ATOM 247 C CE1 . TYR 33 33 ? A -14.411 4.060 1.623 1.000 1 A TYR 72.057 1
ATOM 248 C CE2 . TYR 33 33 ? A -12.473 3.441 2.898 1.000 1 A TYR 71.726 1
ATOM 249 C CZ . TYR 33 33 ? A -13.632 3.091 2.212 1.000 1 A TYR 73.076 1
ATOM 250 O OH . TYR 33 33 ? A -13.997 1.782 2.124 1.000 1 A TYR 68.194 1
ATOM 251 N N . ASP 34 34 ? A -13.585 6.854 5.777 1.000 1 A ASP 88.648 1
ATOM 252 C CA . ASP 34 34 ? A -13.281 6.371 7.114 1.000 1 A ASP 89.706 1
ATOM 253 C C . ASP 34 34 ? A -11.944 5.649 7.156 1.000 1 A ASP 91.346 1
ATOM 254 O O . ASP 34 34 ? A -11.780 4.634 6.495 1.000 1 A ASP 91.030 1
ATOM 255 C CB . ASP 34 34 ? A -14.402 5.445 7.596 1.000 1 A ASP 88.159 1
ATOM 256 C CG . ASP 34 34 ? A -14.292 5.077 9.078 1.000 1 A ASP 87.231 1
ATOM 257 O OD1 . ASP 34 34 ? A -13.180 5.019 9.610 1.000 1 A ASP 85.856 1
ATOM 258 O OD2 . ASP 34 34 ? A -15.342 4.813 9.670 1.000 1 A ASP 84.498 1
ATOM 259 N N . PRO 35 35 ? A -10.999 6.164 7.948 1.000 1 A PRO 87.406 1
ATOM 260 C CA . PRO 35 35 ? A -9.653 5.564 7.921 1.000 1 A PRO 89.289 1
ATOM 261 C C . PRO 35 35 ? A -9.557 4.260 8.706 1.000 1 A PRO 89.997 1
ATOM 262 O O . PRO 35 35 ? A -8.523 3.615 8.673 1.000 1 A PRO 88.454 1
ATOM 263 C CB . PRO 35 35 ? A -8.785 6.635 8.556 1.000 1 A PRO 86.770 1
ATOM 264 C CG . PRO 35 35 ? A -9.706 7.327 9.504 1.000 1 A PRO 86.191 1
ATOM 265 C CD . PRO 35 35 ? A -11.063 7.345 8.831 1.000 1 A PRO 88.640 1
ATOM 266 N N . THR 36 36 ? A -10.619 3.890 9.409 1.000 1 A THR 89.661 1
ATOM 267 C CA . THR 36 36 ? A -10.634 2.658 10.204 1.000 1 A THR 88.130 1
ATOM 268 C C . THR 36 36 ? A -11.198 1.471 9.435 1.000 1 A THR 89.825 1
ATOM 269 O O . THR 36 36 ? A -11.175 0.347 9.935 1.000 1 A THR 88.424 1
ATOM 270 C CB . THR 36 36 ? A -11.470 2.831 11.481 1.000 1 A THR 84.075 1
ATOM 271 O OG1 . THR 36 36 ? A -12.883 2.922 11.155 1.000 1 A THR 80.991 1
ATOM 272 C CG2 . THR 36 36 ? A -11.041 4.099 12.218 1.000 1 A THR 80.835 1
ATOM 273 N N . ILE 37 37 ? A -11.720 1.695 8.231 1.000 1 A ILE 92.157 1
ATOM 274 C CA . ILE 37 37 ? A -12.389 0.632 7.488 1.000 1 A ILE 91.964 1
ATOM 275 C C . ILE 37 37 ? A -11.362 -0.164 6.678 1.000 1 A ILE 92.821 1
ATOM 276 O O . ILE 37 37 ? A -10.677 0.362 5.801 1.000 1 A ILE 92.304 1
ATOM 277 C CB . ILE 37 37 ? A -13.480 1.183 6.545 1.000 1 A ILE 89.895 1
ATOM 278 C CG1 . ILE 37 37 ? A -14.613 1.756 7.396 1.000 1 A ILE 89.410 1
ATOM 279 C CG2 . ILE 37 37 ? A -13.986 0.081 5.614 1.000 1 A ILE 89.134 1
ATOM 280 C CD1 . ILE 37 37 ? A -15.741 2.368 6.577 1.000 1 A ILE 85.931 1
ATOM 281 N N . GLU 38 38 ? A -11.292 -1.460 6.973 1.000 1 A GLU 92.194 1
ATOM 282 C CA . GLU 38 38 ? A -10.478 -2.392 6.197 1.000 1 A GLU 92.379 1
ATOM 283 C C . GLU 38 38 ? A -11.439 -3.302 5.452 1.000 1 A GLU 92.127 1
ATOM 284 O O . GLU 38 38 ? A -12.303 -3.925 6.077 1.000 1 A GLU 90.201 1
ATOM 285 C CB . GLU 38 38 ? A -9.558 -3.193 7.112 1.000 1 A GLU 90.573 1
ATOM 286 C CG . GLU 38 38 ? A -8.817 -4.294 6.391 1.000 1 A GLU 88.281 1
ATOM 287 C CD . GLU 38 38 ? A -7.814 -4.970 7.276 1.000 1 A GLU 88.674 1
ATOM 288 O OE1 . GLU 38 38 ? A -6.897 -4.278 7.735 1.000 1 A GLU 86.040 1
ATOM 289 O OE2 . GLU 38 38 ? A -7.917 -6.198 7.481 1.000 1 A GLU 85.392 1
ATOM 290 N N . ASP 39 39 ? A -11.337 -3.351 4.142 1.000 1 A ASP 93.590 1
ATOM 291 C CA . ASP 39 39 ? A -12.275 -4.130 3.332 1.000 1 A ASP 93.611 1
ATOM 292 C C . ASP 39 39 ? A -11.580 -4.632 2.079 1.000 1 A ASP 94.991 1
ATOM 293 O O . ASP 39 39 ? A -10.516 -4.160 1.707 1.000 1 A ASP 94.741 1
ATOM 294 C CB . ASP 39 39 ? A -13.515 -3.316 2.976 1.000 1 A ASP 91.639 1
ATOM 295 C CG . ASP 39 39 ? A -14.761 -4.170 2.768 1.000 1 A ASP 85.287 1
ATOM 296 O OD1 . ASP 39 39 ? A -14.632 -5.419 2.696 1.000 1 A ASP 82.248 1
ATOM 297 O OD2 . ASP 39 39 ? A -15.849 -3.577 2.680 1.000 1 A ASP 79.573 1
ATOM 298 N N . SER 40 40 ? A -12.197 -5.621 1.457 1.000 1 A SER 94.630 1
ATOM 299 C CA . SER 40 40 ? A -11.717 -6.127 0.178 1.000 1 A SER 94.586 1
ATOM 300 C C . SER 40 40 ? A -12.692 -5.757 -0.927 1.000 1 A SER 95.107 1
ATOM 301 O O . SER 40 40 ? A -13.890 -5.578 -0.700 1.000 1 A SER 93.518 1
ATOM 302 C CB . SER 40 40 ? A -11.527 -7.634 0.217 1.000 1 A SER 92.067 1
ATOM 303 O OG . SER 40 40 ? A -12.777 -8.289 0.386 1.000 1 A SER 86.785 1
ATOM 304 N N . TYR 41 41 ? A -12.146 -5.591 -2.125 1.000 1 A TYR 96.576 1
ATOM 305 C CA . TYR 41 41 ? A -12.909 -5.164 -3.285 1.000 1 A TYR 96.273 1
ATOM 306 C C . TYR 41 41 ? A -12.493 -5.993 -4.480 1.000 1 A TYR 96.706 1
ATOM 307 O O . TYR 41 41 ? A -11.353 -6.483 -4.552 1.000 1 A TYR 96.593 1
ATOM 308 C CB . TYR 41 41 ? A -12.642 -3.687 -3.594 1.000 1 A TYR 95.646 1
ATOM 309 C CG . TYR 41 41 ? A -12.964 -2.768 -2.430 1.000 1 A TYR 93.702 1
ATOM 310 C CD1 . TYR 41 41 ? A -14.210 -2.160 -2.330 1.000 1 A TYR 91.732 1
ATOM 311 C CD2 . TYR 41 41 ? A -12.002 -2.510 -1.456 1.000 1 A TYR 92.697 1
ATOM 312 C CE1 . TYR 41 41 ? A -14.493 -1.301 -1.290 1.000 1 A TYR 88.977 1
ATOM 313 C CE2 . TYR 41 41 ? A -12.294 -1.660 -0.384 1.000 1 A TYR 91.092 1
ATOM 314 C CZ . TYR 41 41 ? A -13.537 -1.063 -0.324 1.000 1 A TYR 88.372 1
ATOM 315 O OH . TYR 41 41 ? A -13.843 -0.210 0.739 1.000 1 A TYR 84.774 1
ATOM 316 N N . ARG 42 42 ? A -13.429 -6.179 -5.415 1.000 1 A ARG 96.700 1
ATOM 317 C CA . ARG 42 42 ? A -13.108 -6.924 -6.647 1.000 1 A ARG 96.722 1
ATOM 318 C C . ARG 42 42 ? A -13.356 -6.068 -7.858 1.000 1 A ARG 96.984 1
ATOM 319 O O . ARG 42 42 ? A -14.295 -5.277 -7.899 1.000 1 A ARG 95.890 1
ATOM 320 C CB . ARG 42 42 ? A -14.023 -8.159 -6.704 1.000 1 A ARG 95.089 1
ATOM 321 C CG . ARG 42 42 ? A -13.534 -9.314 -5.885 1.000 1 A ARG 84.567 1
ATOM 322 C CD . ARG 42 42 ? A -13.679 -9.137 -4.386 1.000 1 A ARG 78.967 1
ATOM 323 N NE . ARG 42 42 ? A -15.082 -8.817 -4.062 1.000 1 A ARG 73.684 1
ATOM 324 C CZ . ARG 42 42 ? A -15.472 -8.238 -2.945 1.000 1 A ARG 67.449 1
ATOM 325 N NH1 . ARG 42 42 ? A -16.783 -8.000 -2.720 1.000 1 A ARG 60.696 1
ATOM 326 N NH2 . ARG 42 42 ? A -14.520 -7.943 -2.035 1.000 1 A ARG 58.308 1
ATOM 327 N N . LYS 43 43 ? A -12.487 -6.196 -8.855 1.000 1 A LYS 96.683 1
ATOM 328 C CA . LYS 43 43 ? A -12.582 -5.440 -10.095 1.000 1 A LYS 96.874 1
ATOM 329 C C . LYS 43 43 ? A -12.079 -6.294 -11.245 1.000 1 A LYS 97.085 1
ATOM 330 O O . LYS 43 43 ? A -10.956 -6.765 -11.242 1.000 1 A LYS 97.037 1
ATOM 331 C CB . LYS 43 43 ? A -11.760 -4.168 -10.005 1.000 1 A LYS 96.226 1
ATOM 332 C CG . LYS 43 43 ? A -11.669 -3.333 -11.279 1.000 1 A LYS 95.012 1
ATOM 333 C CD . LYS 43 43 ? A -13.000 -2.647 -11.602 1.000 1 A LYS 92.664 1
ATOM 334 C CE . LYS 43 43 ? A -12.776 -1.581 -12.668 1.000 1 A LYS 91.196 1
ATOM 335 N NZ . LYS 43 43 ? A -14.021 -0.853 -12.985 1.000 1 A LYS 87.180 1
ATOM 336 N N . GLN 44 44 ? A -12.965 -6.492 -12.252 1.000 1 A GLN 97.578 1
ATOM 337 C CA . GLN 44 44 ? A -12.569 -7.188 -13.470 1.000 1 A GLN 97.448 1
ATOM 338 C C . GLN 44 44 ? A -11.986 -6.184 -14.455 1.000 1 A GLN 97.204 1
ATOM 339 O O . GLN 44 44 ? A -12.651 -5.231 -14.830 1.000 1 A GLN 96.167 1
ATOM 340 C CB . GLN 44 44 ? A -13.758 -7.913 -14.071 1.000 1 A GLN 96.633 1
ATOM 341 C CG . GLN 44 44 ? A -13.401 -8.800 -15.232 1.000 1 A GLN 92.281 1
ATOM 342 C CD . GLN 44 44 ? A -14.578 -9.606 -15.736 1.000 1 A GLN 88.360 1
ATOM 343 O OE1 . GLN 44 44 ? A -15.281 -10.238 -14.939 1.000 1 A GLN 80.784 1
ATOM 344 N NE2 . GLN 44 44 ? A -14.803 -9.582 -17.037 1.000 1 A GLN 79.633 1
ATOM 345 N N . VAL 45 45 ? A -10.732 -6.381 -14.824 1.000 1 A VAL 96.941 1
ATOM 346 C CA . VAL 45 45 ? A -10.034 -5.468 -15.726 1.000 1 A VAL 96.579 1
ATOM 347 C C . VAL 45 45 ? A -9.346 -6.263 -16.819 1.000 1 A VAL 96.444 1
ATOM 348 O O . VAL 45 45 ? A -9.222 -7.488 -16.732 1.000 1 A VAL 95.767 1
ATOM 349 C CB . VAL 45 45 ? A -9.006 -4.609 -14.982 1.000 1 A VAL 95.540 1
ATOM 350 C CG1 . VAL 45 45 ? A -9.672 -3.777 -13.900 1.000 1 A VAL 94.879 1
ATOM 351 C CG2 . VAL 45 45 ? A -7.908 -5.477 -14.380 1.000 1 A VAL 94.577 1
ATOM 352 N N . VAL 46 46 ? A -8.930 -5.569 -17.856 1.000 1 A VAL 96.354 1
ATOM 353 C CA . VAL 46 46 ? A -8.157 -6.191 -18.931 1.000 1 A VAL 96.538 1
ATOM 354 C C . VAL 46 46 ? A -6.761 -5.618 -18.904 1.000 1 A VAL 96.987 1
ATOM 355 O O . VAL 46 46 ? A -6.566 -4.405 -19.070 1.000 1 A VAL 96.446 1
ATOM 356 C CB . VAL 46 46 ? A -8.802 -5.984 -20.295 1.000 1 A VAL 95.436 1
ATOM 357 C CG1 . VAL 46 46 ? A -10.202 -6.620 -20.328 1.000 1 A VAL 94.201 1
ATOM 358 C CG2 . VAL 46 46 ? A -7.922 -6.598 -21.388 1.000 1 A VAL 94.555 1
ATOM 359 N N . ILE 47 47 ? A -5.756 -6.469 -18.664 1.000 1 A ILE 96.968 1
ATOM 360 C CA . ILE 47 47 ? A -4.370 -6.029 -18.591 1.000 1 A ILE 97.207 1
ATOM 361 C C . ILE 47 47 ? A -3.574 -6.820 -19.635 1.000 1 A ILE 96.972 1
ATOM 362 O O . ILE 47 47 ? A -3.522 -8.048 -19.600 1.000 1 A ILE 96.400 1
ATOM 363 C CB . ILE 47 47 ? A -3.786 -6.299 -17.199 1.000 1 A ILE 97.359 1
ATOM 364 C CG1 . ILE 47 47 ? A -4.571 -5.537 -16.133 1.000 1 A ILE 96.964 1
ATOM 365 C CG2 . ILE 47 47 ? A -2.293 -5.932 -17.149 1.000 1 A ILE 97.119 1
ATOM 366 C CD1 . ILE 47 47 ? A -4.244 -5.940 -14.703 1.000 1 A ILE 96.410 1
ATOM 367 N N . ASP 48 48 ? A -2.972 -6.083 -20.549 1.000 1 A ASP 97.229 1
ATOM 368 C CA . ASP 48 48 ? A -2.170 -6.685 -21.617 1.000 1 A ASP 96.646 1
ATOM 369 C C . ASP 48 48 ? A -2.940 -7.764 -22.368 1.000 1 A ASP 95.819 1
ATOM 370 O O . ASP 48 48 ? A -2.400 -8.835 -22.677 1.000 1 A ASP 94.202 1
ATOM 371 C CB . ASP 48 48 ? A -0.871 -7.268 -21.042 1.000 1 A ASP 96.309 1
ATOM 372 C CG . ASP 48 48 ? A -0.047 -6.224 -20.300 1.000 1 A ASP 96.537 1
ATOM 373 O OD1 . ASP 48 48 ? A 0.013 -5.061 -20.760 1.000 1 A ASP 95.268 1
ATOM 374 O OD2 . ASP 48 48 ? A 0.524 -6.578 -19.259 1.000 1 A ASP 94.807 1
ATOM 375 N N . GLY 49 49 ? A -4.221 -7.483 -22.635 1.000 1 A GLY 95.938 1
ATOM 376 C CA . GLY 49 49 ? A -5.067 -8.402 -23.371 1.000 1 A GLY 94.323 1
ATOM 377 C C . GLY 49 49 ? A -5.670 -9.545 -22.573 1.000 1 A GLY 94.352 1
ATOM 378 O O . GLY 49 49 ? A -6.413 -10.320 -23.155 1.000 1 A GLY 92.907 1
ATOM 379 N N . GLU 50 50 ? A -5.350 -9.639 -21.289 1.000 1 A GLU 93.524 1
ATOM 380 C CA . GLU 50 50 ? A -5.851 -10.694 -20.419 1.000 1 A GLU 93.261 1
ATOM 381 C C . GLU 50 50 ? A -6.937 -10.160 -19.497 1.000 1 A GLU 94.227 1
ATOM 382 O O . GLU 50 50 ? A -6.719 -9.189 -18.758 1.000 1 A GLU 94.213 1
ATOM 383 C CB . GLU 50 50 ? A -4.724 -11.266 -19.572 1.000 1 A GLU 90.585 1
ATOM 384 C CG . GLU 50 50 ? A -5.183 -12.286 -18.528 1.000 1 A GLU 87.293 1
ATOM 385 C CD . GLU 50 50 ? A -4.060 -12.719 -17.604 1.000 1 A GLU 85.096 1
ATOM 386 O OE1 . GLU 50 50 ? A -3.740 -11.959 -16.670 1.000 1 A GLU 77.139 1
ATOM 387 O OE2 . GLU 50 50 ? A -3.509 -13.839 -17.797 1.000 1 A GLU 75.504 1
ATOM 388 N N . THR 51 51 ? A -8.128 -10.786 -19.496 1.000 1 A THR 95.471 1
ATOM 389 C CA . THR 51 51 ? A -9.166 -10.432 -18.532 1.000 1 A THR 95.638 1
ATOM 390 C C . THR 51 51 ? A -8.697 -10.913 -17.163 1.000 1 A THR 95.698 1
ATOM 391 O O . THR 51 51 ? A -8.434 -12.085 -16.952 1.000 1 A THR 94.120 1
ATOM 392 C CB . THR 51 51 ? A -10.494 -11.077 -18.903 1.000 1 A THR 94.928 1
ATOM 393 O OG1 . THR 51 51 ? A -10.897 -10.614 -20.210 1.000 1 A THR 92.291 1
ATOM 394 C CG2 . THR 51 51 ? A -11.591 -10.707 -17.896 1.000 1 A THR 93.012 1
ATOM 395 N N . SER 52 52 ? A -8.607 -9.945 -16.213 1.000 1 A SER 95.794 1
ATOM 396 C CA . SER 52 52 ? A -8.027 -10.190 -14.894 1.000 1 A SER 95.661 1
ATOM 397 C C . SER 52 52 ? A -8.992 -9.770 -13.815 1.000 1 A SER 96.538 1
ATOM 398 O O . SER 52 52 ? A -9.454 -8.633 -13.800 1.000 1 A SER 96.306 1
ATOM 399 C CB . SER 52 52 ? A -6.720 -9.423 -14.734 1.000 1 A SER 92.999 1
ATOM 400 O OG . SER 52 52 ? A -5.775 -9.795 -15.710 1.000 1 A SER 85.378 1
ATOM 401 N N . LEU 53 53 ? A -9.296 -10.670 -12.874 1.000 1 A LEU 97.371 1
ATOM 402 C CA . LEU 53 53 ? A -10.108 -10.357 -11.711 1.000 1 A LEU 97.706 1
ATOM 403 C C . LEU 53 53 ? A -9.165 -9.991 -10.576 1.000 1 A LEU 97.954 1
ATOM 404 O O . LEU 53 53 ? A -8.449 -10.834 -10.038 1.000 1 A LEU 97.641 1
ATOM 405 C CB . LEU 53 53 ? A -10.974 -11.556 -11.326 1.000 1 A LEU 97.094 1
ATOM 406 C CG . LEU 53 53 ? A -11.883 -11.350 -10.106 1.000 1 A LEU 94.526 1
ATOM 407 C CD1 . LEU 53 53 ? A -12.874 -10.226 -10.336 1.000 1 A LEU 93.088 1
ATOM 408 C CD2 . LEU 53 53 ? A -12.584 -12.653 -9.754 1.000 1 A LEU 92.576 1
ATOM 409 N N . LEU 54 54 ? A -9.142 -8.684 -10.211 1.000 1 A LEU 98.054 1
ATOM 410 C CA . LEU 54 54 ? A -8.321 -8.205 -9.120 1.000 1 A LEU 98.234 1
ATOM 411 C C . LEU 54 54 ? A -9.097 -8.292 -7.820 1.000 1 A LEU 98.147 1
ATOM 412 O O . LEU 54 54 ? A -10.201 -7.760 -7.704 1.000 1 A LEU 97.926 1
ATOM 413 C CB . LEU 54 54 ? A -7.871 -6.765 -9.344 1.000 1 A LEU 98.222 1
ATOM 414 C CG . LEU 54 54 ? A -7.254 -6.468 -10.704 1.000 1 A LEU 98.049 1
ATOM 415 C CD1 . LEU 54 54 ? A -6.132 -7.464 -11.025 1.000 1 A LEU 97.952 1
ATOM 416 C CD2 . LEU 54 54 ? A -6.730 -5.043 -10.719 1.000 1 A LEU 98.028 1
ATOM 417 N N . ASP 55 55 ? A -8.519 -8.973 -6.806 1.000 1 A ASP 98.147 1
ATOM 418 C CA . ASP 55 55 ? A -9.101 -9.130 -5.482 1.000 1 A ASP 97.910 1
ATOM 419 C C . ASP 55 55 ? A -8.186 -8.363 -4.546 1.000 1 A ASP 97.973 1
ATOM 420 O O . ASP 55 55 ? A -7.103 -8.834 -4.238 1.000 1 A ASP 97.739 1
ATOM 421 C CB . ASP 55 55 ? A -9.209 -10.612 -5.140 1.000 1 A ASP 96.831 1
ATOM 422 C CG . ASP 55 55 ? A -9.966 -10.860 -3.843 1.000 1 A ASP 95.074 1
ATOM 423 O OD1 . ASP 55 55 ? A -10.334 -9.898 -3.148 1.000 1 A ASP 92.983 1
ATOM 424 O OD2 . ASP 55 55 ? A -10.168 -12.072 -3.525 1.000 1 A ASP 90.554 1
ATOM 425 N N . ILE 56 56 ? A -8.633 -7.174 -4.100 1.000 1 A ILE 97.929 1
ATOM 426 C CA . ILE 56 56 ? A -7.755 -6.195 -3.457 1.000 1 A ILE 97.995 1
ATOM 427 C C . ILE 56 56 ? A -8.141 -6.000 -2.005 1.000 1 A ILE 97.599 1
ATOM 428 O O . ILE 56 56 ? A -9.288 -5.620 -1.706 1.000 1 A ILE 97.479 1
ATOM 429 C CB . ILE 56 56 ? A -7.823 -4.830 -4.182 1.000 1 A ILE 98.132 1
ATOM 430 C CG1 . ILE 56 56 ? A -7.467 -4.999 -5.660 1.000 1 A ILE 97.401 1
ATOM 431 C CG2 . ILE 56 56 ? A -6.904 -3.828 -3.510 1.000 1 A ILE 97.999 1
ATOM 432 C CD1 . ILE 56 56 ? A -7.862 -3.786 -6.503 1.000 1 A ILE 93.177 1
ATOM 433 N N . LEU 57 57 ? A -7.188 -6.252 -1.094 1.000 1 A LEU 97.454 1
ATOM 434 C CA . LEU 57 57 ? A -7.378 -5.937 0.317 1.000 1 A LEU 96.986 1
ATOM 435 C C . LEU 57 57 ? A -6.788 -4.554 0.591 1.000 1 A LEU 97.064 1
ATOM 436 O O . LEU 57 57 ? A -5.600 -4.326 0.423 1.000 1 A LEU 97.082 1
ATOM 437 C CB . LEU 57 57 ? A -6.717 -6.966 1.210 1.000 1 A LEU 95.959 1
ATOM 438 C CG . LEU 57 57 ? A -6.751 -6.601 2.718 1.000 1 A LEU 94.371 1
ATOM 439 C CD1 . LEU 57 57 ? A -8.200 -6.497 3.198 1.000 1 A LEU 93.126 1
ATOM 440 C CD2 . LEU 57 57 ? A -5.988 -7.616 3.525 1.000 1 A LEU 92.624 1
ATOM 441 N N . ASP 58 58 ? A -7.663 -3.622 1.002 1.000 1 A ASP 97.093 1
ATOM 442 C CA . ASP 58 58 ? A -7.273 -2.276 1.440 1.000 1 A ASP 96.948 1
ATOM 443 C C . ASP 58 58 ? A -7.130 -2.334 2.964 1.000 1 A ASP 96.301 1
ATOM 444 O O . ASP 58 58 ? A -8.119 -2.409 3.672 1.000 1 A ASP 95.415 1
ATOM 445 C CB . ASP 58 58 ? A -8.326 -1.273 1.015 1.000 1 A ASP 96.923 1
ATOM 446 C CG . ASP 58 58 ? A -8.147 0.094 1.609 1.000 1 A ASP 96.883 1
ATOM 447 O OD1 . ASP 58 58 ? A -6.975 0.520 1.764 1.000 1 A ASP 96.322 1
ATOM 448 O OD2 . ASP 58 58 ? A -9.170 0.758 1.912 1.000 1 A ASP 95.964 1
ATOM 449 N N . THR 59 59 ? A -5.884 -2.342 3.469 1.000 1 A THR 96.098 1
ATOM 450 C CA . THR 59 59 ? A -5.639 -2.586 4.883 1.000 1 A THR 95.154 1
ATOM 451 C C . THR 59 59 ? A -5.938 -1.385 5.749 1.000 1 A THR 93.048 1
ATOM 452 O O . THR 59 59 ? A -5.745 -0.231 5.336 1.000 1 A THR 90.616 1
ATOM 453 C CB . THR 59 59 ? A -4.221 -3.037 5.142 1.000 1 A THR 94.917 1
ATOM 454 O OG1 . THR 59 59 ? A -3.327 -1.981 4.819 1.000 1 A THR 89.784 1
ATOM 455 C CG2 . THR 59 59 ? A -3.891 -4.246 4.295 1.000 1 A THR 90.138 1
ATOM 456 N N . ALA 60 60 ? A -6.400 -1.632 6.961 1.000 1 A ALA 95.089 1
ATOM 457 C CA . ALA 60 60 ? A -6.571 -0.589 7.967 1.000 1 A ALA 93.605 1
ATOM 458 C C . ALA 60 60 ? A -6.379 -1.124 9.369 1.000 1 A ALA 90.078 1
ATOM 459 O O . ALA 60 60 ? A -6.668 -0.446 10.340 1.000 1 A ALA 84.432 1
ATOM 460 C CB . ALA 60 60 ? A -7.938 0.066 7.844 1.000 1 A ALA 93.186 1
ATOM 461 N N . GLY 61 61 ? A -5.949 -2.389 9.489 1.000 1 A GLY 80.243 1
ATOM 462 C CA . GLY 61 61 ? A -5.738 -2.963 10.811 1.000 1 A GLY 76.477 1
ATOM 463 C C . GLY 61 61 ? A -6.168 -4.399 10.839 1.000 1 A GLY 77.400 1
ATOM 464 O O . GLY 61 61 ? A -6.468 -5.029 9.833 1.000 1 A GLY 72.488 1
ATOM 465 N N . GLN 62 62 ? A -6.209 -4.930 12.060 1.000 1 A GLN 75.888 1
ATOM 466 C CA . GLN 62 62 ? A -6.588 -6.309 12.289 1.000 1 A GLN 75.472 1
ATOM 467 C C . GLN 62 62 ? A -8.094 -6.488 12.160 1.000 1 A GLN 76.633 1
ATOM 468 O O . GLN 62 62 ? A -8.854 -5.560 12.391 1.000 1 A GLN 74.107 1
ATOM 469 C CB . GLN 62 62 ? A -6.136 -6.792 13.669 1.000 1 A GLN 71.373 1
ATOM 470 C CG . GLN 62 62 ? A -4.633 -6.837 13.863 1.000 1 A GLN 68.001 1
ATOM 471 C CD . GLN 62 62 ? A -4.067 -5.556 14.465 1.000 1 A GLN 60.339 1
ATOM 472 O OE1 . GLN 62 62 ? A -4.684 -4.493 14.353 1.000 1 A GLN 57.136 1
ATOM 473 N NE2 . GLN 62 62 ? A -2.899 -5.668 15.083 1.000 1 A GLN 59.188 1
ATOM 474 N N . GLU 63 63 ? A -8.519 -7.686 11.776 1.000 1 A GLU 75.229 1
ATOM 475 C CA . GLU 63 63 ? A -9.932 -8.054 11.825 1.000 1 A GLU 73.893 1
ATOM 476 C C . GLU 63 63 ? A -10.281 -8.445 13.241 1.000 1 A GLU 75.472 1
ATOM 477 O O . GLU 63 63 ? A -9.518 -8.247 14.192 1.000 1 A GLU 72.538 1
ATOM 478 C CB . GLU 63 63 ? A -10.229 -9.183 10.849 1.000 1 A GLU 69.098 1
ATOM 479 C CG . GLU 63 63 ? A -9.916 -8.853 9.399 1.000 1 A GLU 67.273 1
ATOM 480 C CD . GLU 63 63 ? A -10.929 -7.908 8.759 1.000 1 A GLU 63.812 1
ATOM 481 O OE1 . GLU 63 63 ? A -11.882 -7.462 9.426 1.000 1 A GLU 62.103 1
ATOM 482 O OE2 . GLU 63 63 ? A -10.755 -7.617 7.553 1.000 1 A GLU 62.092 1
ATOM 483 N N . GLU 64 64 ? A -11.502 -9.033 13.406 1.000 1 A GLU 79.816 1
ATOM 484 C CA . GLU 64 64 ? A -11.930 -9.454 14.758 1.000 1 A GLU 79.766 1
ATOM 485 C C . GLU 64 64 ? A -10.905 -10.391 15.381 1.000 1 A GLU 80.327 1
ATOM 486 O O . GLU 64 64 ? A -10.606 -10.313 16.581 1.000 1 A GLU 76.245 1
ATOM 487 C CB . GLU 64 64 ? A -13.289 -10.133 14.690 1.000 1 A GLU 74.380 1
ATOM 488 C CG . GLU 64 64 ? A -13.816 -10.573 16.058 1.000 1 A GLU 69.818 1
ATOM 489 C CD . GLU 64 64 ? A -15.214 -11.195 15.972 1.000 1 A GLU 63.066 1
ATOM 490 O OE1 . GLU 64 64 ? A -15.771 -11.256 14.840 1.000 1 A GLU 61.940 1
ATOM 491 O OE2 . GLU 64 64 ? A -15.751 -11.576 17.021 1.000 1 A GLU 59.869 1
ATOM 492 N N . TYR 65 65 ? A -10.375 -11.304 14.580 1.000 1 A TYR 79.750 1
ATOM 493 C CA . TYR 65 65 ? A -9.329 -12.209 15.051 1.000 1 A TYR 79.664 1
ATOM 494 C C . TYR 65 65 ? A -8.106 -12.128 14.166 1.000 1 A TYR 80.284 1
ATOM 495 O O . TYR 65 65 ? A -8.216 -11.990 12.956 1.000 1 A TYR 77.719 1
ATOM 496 C CB . TYR 65 65 ? A -9.835 -13.667 15.096 1.000 1 A TYR 76.503 1
ATOM 497 C CG . TYR 65 65 ? A -10.993 -13.862 16.027 1.000 1 A TYR 72.543 1
ATOM 498 C CD1 . TYR 65 65 ? A -10.766 -14.074 17.391 1.000 1 A TYR 69.812 1
ATOM 499 C CD2 . TYR 65 65 ? A -12.298 -13.858 15.573 1.000 1 A TYR 69.898 1
ATOM 500 C CE1 . TYR 65 65 ? A -11.824 -14.252 18.254 1.000 1 A TYR 65.791 1
ATOM 501 C CE2 . TYR 65 65 ? A -13.367 -14.020 16.455 1.000 1 A TYR 66.987 1
ATOM 502 C CZ . TYR 65 65 ? A -13.109 -14.235 17.780 1.000 1 A TYR 65.506 1
ATOM 503 O OH . TYR 65 65 ? A -14.150 -14.399 18.649 1.000 1 A TYR 70.600 1
ATOM 504 N N . SER 66 66 ? A -6.937 -12.253 14.786 1.000 1 A SER 82.279 1
ATOM 505 C CA . SER 66 66 ? A -5.694 -12.113 14.064 1.000 1 A SER 81.385 1
ATOM 506 C C . SER 66 66 ? A -5.527 -13.155 12.961 1.000 1 A SER 83.379 1
ATOM 507 O O . SER 66 66 ? A -4.828 -12.920 11.970 1.000 1 A SER 82.393 1
ATOM 508 C CB . SER 66 66 ? A -4.504 -12.156 15.007 1.000 1 A SER 75.745 1
ATOM 509 O OG . SER 66 66 ? A -4.442 -13.402 15.674 1.000 1 A SER 69.469 1
ATOM 510 N N . ALA 67 67 ? A -6.170 -14.312 13.119 1.000 1 A ALA 84.074 1
ATOM 511 C CA . ALA 67 67 ? A -6.060 -15.370 12.108 1.000 1 A ALA 83.865 1
ATOM 512 C C . ALA 67 67 ? A -6.669 -14.930 10.792 1.000 1 A ALA 84.609 1
ATOM 513 O O . ALA 67 67 ? A -6.229 -15.370 9.713 1.000 1 A ALA 84.703 1
ATOM 514 C CB . ALA 67 67 ? A -6.695 -16.664 12.597 1.000 1 A ALA 81.998 1
ATOM 515 N N . MET 68 68 ? A -7.706 -14.057 10.860 1.000 1 A MET 81.970 1
ATOM 516 C CA . MET 68 68 ? A -8.323 -13.540 9.633 1.000 1 A MET 81.590 1
ATOM 517 C C . MET 68 68 ? A -7.304 -12.659 8.905 1.000 1 A MET 82.754 1
ATOM 518 O O . MET 68 68 ? A -7.097 -12.806 7.679 1.000 1 A MET 82.176 1
ATOM 519 C CB . MET 68 68 ? A -9.593 -12.760 9.962 1.000 1 A MET 78.130 1
ATOM 520 C CG . MET 68 68 ? A -10.662 -13.615 10.638 1.000 1 A MET 73.199 1
ATOM 521 S SD . MET 68 68 ? A -12.149 -12.713 11.125 1.000 1 A MET 68.963 1
ATOM 522 C CE . MET 68 68 ? A -12.824 -12.368 9.528 1.000 1 A MET 62.541 1
ATOM 523 N N . ARG 69 69 ? A -6.650 -11.772 9.671 1.000 1 A ARG 86.277 1
ATOM 524 C CA . ARG 69 69 ? A -5.587 -10.941 9.094 1.000 1 A ARG 86.461 1
ATOM 525 C C . ARG 69 69 ? A -4.497 -11.805 8.478 1.000 1 A ARG 88.540 1
ATOM 526 O O . ARG 69 69 ? A -4.059 -11.569 7.337 1.000 1 A ARG 89.613 1
ATOM 527 C CB . ARG 69 69 ? A -4.966 -10.033 10.150 1.000 1 A ARG 84.225 1
ATOM 528 C CG . ARG 69 69 ? A -3.736 -9.283 9.688 1.000 1 A ARG 79.417 1
ATOM 529 C CD . ARG 69 69 ? A -2.874 -8.922 10.879 1.000 1 A ARG 74.589 1
ATOM 530 N NE . ARG 69 69 ? A -2.315 -10.132 11.456 1.000 1 A ARG 73.832 1
ATOM 531 C CZ . ARG 69 69 ? A -2.153 -10.314 12.752 1.000 1 A ARG 72.358 1
ATOM 532 N NH1 . ARG 69 69 ? A -2.505 -9.355 13.634 1.000 1 A ARG 67.633 1
ATOM 533 N NH2 . ARG 69 69 ? A -1.655 -11.444 13.192 1.000 1 A ARG 66.715 1
ATOM 534 N N . ASP 70 70 ? A -4.071 -12.815 9.257 1.000 1 A ASP 89.278 1
ATOM 535 C CA . ASP 70 70 ? A -2.999 -13.678 8.764 1.000 1 A ASP 90.837 1
ATOM 536 C C . ASP 70 70 ? A -3.367 -14.360 7.455 1.000 1 A ASP 91.209 1
ATOM 537 O O . ASP 70 70 ? A -2.505 -14.498 6.584 1.000 1 A ASP 91.514 1
ATOM 538 C CB . ASP 70 70 ? A -2.650 -14.741 9.816 1.000 1 A ASP 90.343 1
ATOM 539 C CG . ASP 70 70 ? A -1.928 -14.177 11.013 1.000 1 A ASP 91.625 1
ATOM 540 O OD1 . ASP 70 70 ? A -1.487 -13.000 10.967 1.000 1 A ASP 86.648 1
ATOM 541 O OD2 . ASP 70 70 ? A -1.813 -14.911 11.996 1.000 1 A ASP 86.034 1
ATOM 542 N N . GLN 71 71 ? A -4.633 -14.772 7.303 1.000 1 A GLN 90.332 1
ATOM 543 C CA . GLN 71 71 ? A -5.079 -15.440 6.099 1.000 1 A GLN 88.691 1
ATOM 544 C C . GLN 71 71 ? A -4.958 -14.508 4.880 1.000 1 A GLN 88.872 1
ATOM 545 O O . GLN 71 71 ? A -4.499 -14.918 3.828 1.000 1 A GLN 88.438 1
ATOM 546 C CB . GLN 71 71 ? A -6.509 -15.955 6.233 1.000 1 A GLN 86.538 1
ATOM 547 C CG . GLN 71 71 ? A -7.045 -16.652 5.000 1.000 1 A GLN 74.865 1
ATOM 548 C CD . GLN 71 71 ? A -6.275 -17.937 4.683 1.000 1 A GLN 67.815 1
ATOM 549 O OE1 . GLN 71 71 ? A -5.701 -18.569 5.575 1.000 1 A GLN 63.588 1
ATOM 550 N NE2 . GLN 71 71 ? A -6.289 -18.315 3.429 1.000 1 A GLN 61.191 1
ATOM 551 N N . TYR 72 72 ? A -5.407 -13.216 5.049 1.000 1 A TYR 85.222 1
ATOM 552 C CA . TYR 72 72 ? A -5.234 -12.269 3.952 1.000 1 A TYR 84.986 1
ATOM 553 C C . TYR 72 72 ? A -3.772 -12.140 3.559 1.000 1 A TYR 87.991 1
ATOM 554 O O . TYR 72 72 ? A -3.434 -12.181 2.369 1.000 1 A TYR 88.209 1
ATOM 555 C CB . TYR 72 72 ? A -5.798 -10.899 4.346 1.000 1 A TYR 81.300 1
ATOM 556 C CG . TYR 72 72 ? A -7.267 -10.731 4.068 1.000 1 A TYR 76.188 1
ATOM 557 C CD1 . TYR 72 72 ? A -8.152 -10.391 5.074 1.000 1 A TYR 71.213 1
ATOM 558 C CD2 . TYR 72 72 ? A -7.759 -10.848 2.776 1.000 1 A TYR 70.010 1
ATOM 559 C CE1 . TYR 72 72 ? A -9.491 -10.181 4.809 1.000 1 A TYR 68.024 1
ATOM 560 C CE2 . TYR 72 72 ? A -9.098 -10.658 2.504 1.000 1 A TYR 68.841 1
ATOM 561 C CZ . TYR 72 72 ? A -9.966 -10.329 3.531 1.000 1 A TYR 65.935 1
ATOM 562 O OH . TYR 72 72 ? A -11.310 -10.114 3.279 1.000 1 A TYR 70.832 1
ATOM 563 N N . MET 73 73 ? A -2.897 -11.963 4.568 1.000 1 A MET 91.748 1
ATOM 564 C CA . MET 73 73 ? A -1.475 -11.773 4.253 1.000 1 A MET 92.876 1
ATOM 565 C C . MET 73 73 ? A -0.869 -13.008 3.630 1.000 1 A MET 94.451 1
ATOM 566 O O . MET 73 73 ? A -0.013 -12.920 2.734 1.000 1 A MET 94.216 1
ATOM 567 C CB . MET 73 73 ? A -0.716 -11.371 5.498 1.000 1 A MET 91.456 1
ATOM 568 C CG . MET 73 73 ? A -1.242 -10.124 6.173 1.000 1 A MET 88.695 1
ATOM 569 S SD . MET 73 73 ? A -1.356 -8.689 5.094 1.000 1 A MET 83.537 1
ATOM 570 C CE . MET 73 73 ? A -2.080 -7.493 6.204 1.000 1 A MET 76.297 1
ATOM 571 N N . ARG 74 74 ? A -1.307 -14.184 4.135 1.000 1 A ARG 94.451 1
ATOM 572 C CA . ARG 74 74 ? A -0.758 -15.443 3.616 1.000 1 A ARG 94.294 1
ATOM 573 C C . ARG 74 74 ? A -1.177 -15.666 2.140 1.000 1 A ARG 94.866 1
ATOM 574 O O . ARG 74 74 ? A -0.382 -16.169 1.341 1.000 1 A ARG 95.167 1
ATOM 575 C CB . ARG 74 74 ? A -1.257 -16.619 4.457 1.000 1 A ARG 92.817 1
ATOM 576 C CG . ARG 74 74 ? A -0.812 -18.000 3.980 1.000 1 A ARG 90.092 1
ATOM 577 C CD . ARG 74 74 ? A -1.322 -19.102 4.877 1.000 1 A ARG 88.899 1
ATOM 578 N NE . ARG 74 74 ? A -0.987 -18.838 6.264 1.000 1 A ARG 82.969 1
ATOM 579 C CZ . ARG 74 74 ? A -1.817 -18.425 7.201 1.000 1 A ARG 82.214 1
ATOM 580 N NH1 . ARG 74 74 ? A -3.098 -18.240 6.908 1.000 1 A ARG 72.993 1
ATOM 581 N NH2 . ARG 74 74 ? A -1.383 -18.197 8.421 1.000 1 A ARG 73.579 1
ATOM 582 N N . THR 75 75 ? A -2.429 -15.284 1.816 1.000 1 A THR 95.169 1
ATOM 583 C CA . THR 75 75 ? A -2.968 -15.551 0.486 1.000 1 A THR 94.476 1
ATOM 584 C C . THR 75 75 ? A -2.654 -14.460 -0.542 1.000 1 A THR 96.025 1
ATOM 585 O O . THR 75 75 ? A -2.795 -14.678 -1.725 1.000 1 A THR 95.516 1
ATOM 586 C CB . THR 75 75 ? A -4.482 -15.757 0.532 1.000 1 A THR 91.695 1
ATOM 587 O OG1 . THR 75 75 ? A -5.127 -14.589 1.044 1.000 1 A THR 85.763 1
ATOM 588 C CG2 . THR 75 75 ? A -4.830 -16.943 1.415 1.000 1 A THR 85.188 1
ATOM 589 N N . GLY 76 76 ? A -2.218 -13.278 -0.052 1.000 1 A GLY 96.990 1
ATOM 590 C CA . GLY 76 76 ? A -1.883 -12.202 -0.966 1.000 1 A GLY 97.544 1
ATOM 591 C C . GLY 76 76 ? A -0.737 -12.602 -1.888 1.000 1 A GLY 98.079 1
ATOM 592 O O . GLY 76 76 ? A 0.253 -13.176 -1.443 1.000 1 A GLY 97.932 1
ATOM 593 N N . GLU 77 77 ? A -0.865 -12.290 -3.154 1.000 1 A GLU 98.425 1
ATOM 594 C CA . GLU 77 77 ? A 0.138 -12.615 -4.152 1.000 1 A GLU 98.515 1
ATOM 595 C C . GLU 77 77 ? A 1.096 -11.474 -4.397 1.000 1 A GLU 98.633 1
ATOM 596 O O . GLU 77 77 ? A 2.231 -11.693 -4.828 1.000 1 A GLU 98.471 1
ATOM 597 C CB . GLU 77 77 ? A -0.502 -13.019 -5.468 1.000 1 A GLU 98.318 1
ATOM 598 C CG . GLU 77 77 ? A -1.378 -14.247 -5.392 1.000 1 A GLU 97.968 1
ATOM 599 C CD . GLU 77 77 ? A -2.044 -14.558 -6.711 1.000 1 A GLU 97.590 1
ATOM 600 O OE1 . GLU 77 77 ? A -3.128 -13.989 -6.991 1.000 1 A GLU 93.930 1
ATOM 601 O OE2 . GLU 77 77 ? A -1.469 -15.375 -7.468 1.000 1 A GLU 93.201 1
ATOM 602 N N . GLY 78 78 ? A 0.624 -10.232 -4.166 1.000 1 A GLY 98.669 1
ATOM 603 C CA . GLY 78 78 ? A 1.430 -9.060 -4.401 1.000 1 A GLY 98.690 1
ATOM 604 C C . GLY 78 78 ? A 0.985 -7.888 -3.555 1.000 1 A GLY 98.743 1
ATOM 605 O O . GLY 78 78 ? A -0.164 -7.790 -3.191 1.000 1 A GLY 98.708 1
ATOM 606 N N . PHE 79 79 ? A 1.926 -7.001 -3.260 1.000 1 A PHE 98.803 1
ATOM 607 C CA . PHE 79 79 ? A 1.680 -5.905 -2.332 1.000 1 A PHE 98.798 1
ATOM 608 C C . PHE 79 79 ? A 2.048 -4.574 -2.928 1.000 1 A PHE 98.847 1
ATOM 609 O O . PHE 79 79 ? A 3.144 -4.420 -3.480 1.000 1 A PHE 98.830 1
ATOM 610 C CB . PHE 79 79 ? A 2.451 -6.129 -1.031 1.000 1 A PHE 98.670 1
ATOM 611 C CG . PHE 79 79 ? A 2.055 -7.381 -0.293 1.000 1 A PHE 98.592 1
ATOM 612 C CD1 . PHE 79 79 ? A 1.247 -7.309 0.833 1.000 1 A PHE 98.462 1
ATOM 613 C CD2 . PHE 79 79 ? A 2.508 -8.610 -0.731 1.000 1 A PHE 98.436 1
ATOM 614 C CE1 . PHE 79 79 ? A 0.884 -8.457 1.511 1.000 1 A PHE 98.104 1
ATOM 615 C CE2 . PHE 79 79 ? A 2.142 -9.770 -0.053 1.000 1 A PHE 98.191 1
ATOM 616 C CZ . PHE 79 79 ? A 1.315 -9.681 1.075 1.000 1 A PHE 98.099 1
ATOM 617 N N . LEU 80 80 ? A 1.117 -3.583 -2.830 1.000 1 A LEU 98.861 1
ATOM 618 C CA . LEU 80 80 ? A 1.458 -2.188 -3.077 1.000 1 A LEU 98.886 1
ATOM 619 C C . LEU 80 80 ? A 1.914 -1.599 -1.756 1.000 1 A LEU 98.898 1
ATOM 620 O O . LEU 80 80 ? A 1.151 -1.608 -0.788 1.000 1 A LEU 98.851 1
ATOM 621 C CB . LEU 80 80 ? A 0.278 -1.386 -3.584 1.000 1 A LEU 98.734 1
ATOM 622 C CG . LEU 80 80 ? A -0.235 -1.557 -4.998 1.000 1 A LEU 96.602 1
ATOM 623 C CD1 . LEU 80 80 ? A 0.904 -1.548 -6.001 1.000 1 A LEU 97.889 1
ATOM 624 C CD2 . LEU 80 80 ? A -1.206 -0.429 -5.294 1.000 1 A LEU 98.124 1
ATOM 625 N N . SER 81 81 ? A 3.137 -1.093 -1.676 1.000 1 A SER 98.934 1
ATOM 626 C CA . SER 81 81 ? A 3.639 -0.407 -0.482 1.000 1 A SER 98.939 1
ATOM 627 C C . SER 81 81 ? A 3.561 1.085 -0.734 1.000 1 A SER 98.967 1
ATOM 628 O O . SER 81 81 ? A 4.347 1.652 -1.493 1.000 1 A SER 98.957 1
ATOM 629 C CB . SER 81 81 ? A 5.063 -0.820 -0.206 1.000 1 A SER 98.816 1
ATOM 630 O OG . SER 81 81 ? A 5.122 -2.197 0.185 1.000 1 A SER 97.729 1
ATOM 631 N N . VAL 82 82 ? A 2.606 1.740 -0.050 1.000 1 A VAL 98.938 1
ATOM 632 C CA . VAL 82 82 ? A 2.255 3.120 -0.353 1.000 1 A VAL 98.952 1
ATOM 633 C C . VAL 82 82 ? A 2.820 4.061 0.699 1.000 1 A VAL 98.950 1
ATOM 634 O O . VAL 82 82 ? A 2.660 3.820 1.906 1.000 1 A VAL 98.928 1
ATOM 635 C CB . VAL 82 82 ? A 0.732 3.299 -0.445 1.000 1 A VAL 98.946 1
ATOM 636 C CG1 . VAL 82 82 ? A 0.114 2.296 -1.406 1.000 1 A VAL 98.949 1
ATOM 637 C CG2 . VAL 82 82 ? A 0.374 4.725 -0.869 1.000 1 A VAL 98.942 1
ATOM 638 N N . PHE 83 83 ? A 3.430 5.158 0.257 1.000 1 A PHE 98.978 1
ATOM 639 C CA . PHE 83 83 ? A 3.752 6.297 1.112 1.000 1 A PHE 98.980 1
ATOM 640 C C . PHE 83 83 ? A 3.194 7.547 0.454 1.000 1 A PHE 98.979 1
ATOM 641 O O . PHE 83 83 ? A 2.836 7.532 -0.727 1.000 1 A PHE 98.978 1
ATOM 642 C CB . PHE 83 83 ? A 5.239 6.407 1.384 1.000 1 A PHE 98.978 1
ATOM 643 C CG . PHE 83 83 ? A 6.053 6.827 0.196 1.000 1 A PHE 98.981 1
ATOM 644 C CD1 . PHE 83 83 ? A 6.513 5.850 -0.707 1.000 1 A PHE 98.976 1
ATOM 645 C CD2 . PHE 83 83 ? A 6.399 8.145 -0.021 1.000 1 A PHE 98.976 1
ATOM 646 C CE1 . PHE 83 83 ? A 7.258 6.241 -1.822 1.000 1 A PHE 98.972 1
ATOM 647 C CE2 . PHE 83 83 ? A 7.151 8.518 -1.124 1.000 1 A PHE 98.963 1
ATOM 648 C CZ . PHE 83 83 ? A 7.576 7.580 -2.019 1.000 1 A PHE 98.965 1
ATOM 649 N N . ALA 84 84 ? A 3.107 8.633 1.217 1.000 1 A ALA 98.952 1
ATOM 650 C CA . ALA 84 84 ? A 2.665 9.924 0.675 1.000 1 A ALA 98.954 1
ATOM 651 C C . ALA 84 84 ? A 3.881 10.834 0.500 1.000 1 A ALA 98.956 1
ATOM 652 O O . ALA 84 84 ? A 4.694 10.960 1.413 1.000 1 A ALA 98.941 1
ATOM 653 C CB . ALA 84 84 ? A 1.645 10.584 1.594 1.000 1 A ALA 98.918 1
ATOM 654 N N . ILE 85 85 ? A 4.000 11.465 -0.658 1.000 1 A ILE 98.923 1
ATOM 655 C CA . ILE 85 85 ? A 5.178 12.239 -0.994 1.000 1 A ILE 98.900 1
ATOM 656 C C . ILE 85 85 ? A 5.367 13.466 -0.102 1.000 1 A ILE 98.884 1
ATOM 657 O O . ILE 85 85 ? A 6.444 14.069 -0.077 1.000 1 A ILE 98.821 1
ATOM 658 C CB . ILE 85 85 ? A 5.211 12.654 -2.483 1.000 1 A ILE 98.853 1
ATOM 659 C CG1 . ILE 85 85 ? A 4.023 13.551 -2.852 1.000 1 A ILE 98.739 1
ATOM 660 C CG2 . ILE 85 85 ? A 5.182 11.402 -3.366 1.000 1 A ILE 98.692 1
ATOM 661 C CD1 . ILE 85 85 ? A 4.321 15.051 -2.696 1.000 1 A ILE 98.440 1
ATOM 662 N N . ASN 86 86 ? A 4.320 13.839 0.645 1.000 1 A ASN 98.859 1
ATOM 663 C CA . ASN 86 86 ? A 4.371 14.961 1.602 1.000 1 A ASN 98.824 1
ATOM 664 C C . ASN 86 86 ? A 4.508 14.484 3.035 1.000 1 A ASN 98.818 1
ATOM 665 O O . ASN 86 86 ? A 4.247 15.273 3.962 1.000 1 A ASN 98.731 1
ATOM 666 C CB . ASN 86 86 ? A 3.132 15.857 1.453 1.000 1 A ASN 98.761 1
ATOM 667 C CG . ASN 86 86 ? A 1.874 15.155 1.925 1.000 1 A ASN 98.709 1
ATOM 668 O OD1 . ASN 86 86 ? A 1.807 13.931 1.918 1.000 1 A ASN 98.486 1
ATOM 669 N ND2 . ASN 86 86 ? A 0.885 15.920 2.352 1.000 1 A ASN 97.903 1
ATOM 670 N N . ASN 87 87 ? A 4.884 13.201 3.273 1.000 1 A ASN 98.724 1
ATOM 671 C CA . ASN 87 87 ? A 4.890 12.622 4.602 1.000 1 A ASN 98.697 1
ATOM 672 C C . ASN 87 87 ? A 6.133 11.732 4.742 1.000 1 A ASN 98.772 1
ATOM 673 O O . ASN 87 87 ? A 6.108 10.547 4.382 1.000 1 A ASN 98.717 1
ATOM 674 C CB . ASN 87 87 ? A 3.601 11.831 4.816 1.000 1 A ASN 98.405 1
ATOM 675 C CG . ASN 87 87 ? A 3.433 11.351 6.236 1.000 1 A ASN 97.338 1
ATOM 676 O OD1 . ASN 87 87 ? A 4.405 11.016 6.909 1.000 1 A ASN 93.040 1
ATOM 677 N ND2 . ASN 87 87 ? A 2.174 11.283 6.690 1.000 1 A ASN 91.247 1
ATOM 678 N N . THR 88 88 ? A 7.219 12.307 5.259 1.000 1 A THR 98.832 1
ATOM 679 C CA . THR 88 88 ? A 8.484 11.599 5.360 1.000 1 A THR 98.802 1
ATOM 680 C C . THR 88 88 ? A 8.376 10.382 6.258 1.000 1 A THR 98.838 1
ATOM 681 O O . THR 88 88 ? A 8.974 9.333 5.960 1.000 1 A THR 98.776 1
ATOM 682 C CB . THR 88 88 ? A 9.581 12.563 5.855 1.000 1 A THR 98.513 1
ATOM 683 O OG1 . THR 88 88 ? A 9.816 13.538 4.861 1.000 1 A THR 94.056 1
ATOM 684 C CG2 . THR 88 88 ? A 10.862 11.806 6.145 1.000 1 A THR 93.097 1
ATOM 685 N N . LYS 89 89 ? A 7.609 10.478 7.350 1.000 1 A LYS 98.838 1
ATOM 686 C CA . LYS 89 89 ? A 7.418 9.324 8.243 1.000 1 A LYS 98.821 1
ATOM 687 C C . LYS 89 89 ? A 6.834 8.145 7.479 1.000 1 A LYS 98.826 1
ATOM 688 O O . LYS 89 89 ? A 7.250 6.997 7.671 1.000 1 A LYS 98.759 1
ATOM 689 C CB . LYS 89 89 ? A 6.528 9.721 9.430 1.000 1 A LYS 98.700 1
ATOM 690 C CG . LYS 89 89 ? A 6.301 8.591 10.432 1.000 1 A LYS 96.409 1
ATOM 691 C CD . LYS 89 89 ? A 7.601 8.120 11.070 1.000 1 A LYS 89.498 1
ATOM 692 C CE . LYS 89 89 ? A 7.286 7.278 12.313 1.000 1 A LYS 89.587 1
ATOM 693 N NZ . LYS 89 89 ? A 6.437 6.097 12.035 1.000 1 A LYS 81.887 1
ATOM 694 N N . SER 90 90 ? A 5.861 8.398 6.597 1.000 1 A SER 98.913 1
ATOM 695 C CA . SER 90 90 ? A 5.263 7.301 5.819 1.000 1 A SER 98.899 1
ATOM 696 C C . SER 90 90 ? A 6.288 6.627 4.914 1.000 1 A SER 98.893 1
ATOM 697 O O . SER 90 90 ? A 6.219 5.420 4.672 1.000 1 A SER 98.842 1
ATOM 698 C CB . SER 90 90 ? A 4.048 7.786 5.021 1.000 1 A SER 98.898 1
ATOM 699 O OG . SER 90 90 ? A 4.422 8.538 3.879 1.000 1 A SER 98.910 1
ATOM 700 N N . PHE 91 91 ? A 7.249 7.405 4.416 1.000 1 A PHE 98.938 1
ATOM 701 C CA . PHE 91 91 ? A 8.330 6.847 3.579 1.000 1 A PHE 98.932 1
ATOM 702 C C . PHE 91 91 ? A 9.291 6.009 4.433 1.000 1 A PHE 98.903 1
ATOM 703 O O . PHE 91 91 ? A 9.687 4.905 4.033 1.000 1 A PHE 98.848 1
ATOM 704 C CB . PHE 91 91 ? A 9.080 7.999 2.899 1.000 1 A PHE 98.908 1
ATOM 705 C CG . PHE 91 91 ? A 10.191 7.562 2.015 1.000 1 A PHE 98.898 1
ATOM 706 C CD1 . PHE 91 91 ? A 9.916 6.893 0.830 1.000 1 A PHE 98.874 1
ATOM 707 C CD2 . PHE 91 91 ? A 11.505 7.830 2.348 1.000 1 A PHE 98.836 1
ATOM 708 C CE1 . PHE 91 91 ? A 10.938 6.476 0.005 1.000 1 A PHE 98.784 1
ATOM 709 C CE2 . PHE 91 91 ? A 12.533 7.428 1.524 1.000 1 A PHE 98.703 1
ATOM 710 C CZ . PHE 91 91 ? A 12.253 6.754 0.333 1.000 1 A PHE 98.730 1
ATOM 711 N N . GLU 92 92 ? A 9.613 6.540 5.642 1.000 1 A GLU 98.805 1
ATOM 712 C CA . GLU 92 92 ? A 10.451 5.803 6.573 1.000 1 A GLU 98.675 1
ATOM 713 C C . GLU 92 92 ? A 9.794 4.491 7.006 1.000 1 A GLU 98.618 1
ATOM 714 O O . GLU 92 92 ? A 10.467 3.506 7.270 1.000 1 A GLU 98.339 1
ATOM 715 C CB . GLU 92 92 ? A 10.777 6.682 7.781 1.000 1 A GLU 98.500 1
ATOM 716 C CG . GLU 92 92 ? A 11.666 7.855 7.431 1.000 1 A GLU 97.930 1
ATOM 717 C CD . GLU 92 92 ? A 11.740 8.917 8.501 1.000 1 A GLU 97.068 1
ATOM 718 O OE1 . GLU 92 92 ? A 10.956 8.836 9.493 1.000 1 A GLU 94.057 1
ATOM 719 O OE2 . GLU 92 92 ? A 12.594 9.822 8.372 1.000 1 A GLU 94.124 1
ATOM 720 N N . ASP 93 93 ? A 8.437 4.482 7.078 1.000 1 A ASP 98.517 1
ATOM 721 C CA . ASP 93 93 ? A 7.682 3.303 7.466 1.000 1 A ASP 98.411 1
ATOM 722 C C . ASP 93 93 ? A 7.736 2.175 6.434 1.000 1 A ASP 98.483 1
ATOM 723 O O . ASP 93 93 ? A 7.433 1.032 6.777 1.000 1 A ASP 98.123 1
ATOM 724 C CB . ASP 93 93 ? A 6.195 3.635 7.679 1.000 1 A ASP 98.116 1
ATOM 725 C CG . ASP 93 93 ? A 5.913 4.393 8.953 1.000 1 A ASP 97.615 1
ATOM 726 O OD1 . ASP 93 93 ? A 6.842 4.517 9.789 1.000 1 A ASP 95.775 1
ATOM 727 O OD2 . ASP 93 93 ? A 4.766 4.871 9.102 1.000 1 A ASP 94.835 1
ATOM 728 N N . ILE 94 94 ? A 8.100 2.443 5.189 1.000 1 A ILE 98.768 1
ATOM 729 C CA . ILE 94 94 ? A 8.083 1.437 4.128 1.000 1 A ILE 98.735 1
ATOM 730 C C . ILE 94 94 ? A 8.913 0.231 4.517 1.000 1 A ILE 98.504 1
ATOM 731 O O . ILE 94 94 ? A 8.545 -0.925 4.245 1.000 1 A ILE 98.269 1
ATOM 732 C CB . ILE 94 94 ? A 8.563 2.044 2.789 1.000 1 A ILE 98.761 1
ATOM 733 C CG1 . ILE 94 94 ? A 7.523 3.024 2.241 1.000 1 A ILE 98.785 1
ATOM 734 C CG2 . ILE 94 94 ? A 8.868 0.946 1.759 1.000 1 A ILE 98.666 1
ATOM 735 C CD1 . ILE 94 94 ? A 6.211 2.392 1.872 1.000 1 A ILE 98.722 1
ATOM 736 N N . HIS 95 95 ? A 10.057 0.488 5.183 1.000 1 A HIS 98.092 1
ATOM 737 C CA . HIS 95 95 ? A 10.915 -0.607 5.635 1.000 1 A HIS 97.458 1
ATOM 738 C C . HIS 95 95 ? A 10.179 -1.601 6.509 1.000 1 A HIS 97.584 1
ATOM 739 O O . HIS 95 95 ? A 10.333 -2.808 6.375 1.000 1 A HIS 97.236 1
ATOM 740 C CB . HIS 95 95 ? A 12.087 -0.013 6.408 1.000 1 A HIS 96.195 1
ATOM 741 C CG . HIS 95 95 ? A 12.820 -1.046 7.232 1.000 1 A HIS 83.541 1
ATOM 742 N ND1 . HIS 95 95 ? A 13.711 -1.936 6.676 1.000 1 A HIS 77.505 1
ATOM 743 C CD2 . HIS 95 95 ? A 12.756 -1.316 8.566 1.000 1 A HIS 79.760 1
ATOM 744 C CE1 . HIS 95 95 ? A 14.187 -2.718 7.616 1.000 1 A HIS 76.266 1
ATOM 745 N NE2 . HIS 95 95 ? A 13.621 -2.352 8.783 1.000 1 A HIS 70.953 1
ATOM 746 N N . HIS 96 96 ? A 9.342 -1.064 7.453 1.000 1 A HIS 97.500 1
ATOM 747 C CA . HIS 96 96 ? A 8.644 -1.945 8.385 1.000 1 A HIS 97.156 1
ATOM 748 C C . HIS 96 96 ? A 7.631 -2.808 7.663 1.000 1 A HIS 97.266 1
ATOM 749 O O . HIS 96 96 ? A 7.519 -4.015 7.928 1.000 1 A HIS 96.815 1
ATOM 750 C CB . HIS 96 96 ? A 7.935 -1.117 9.466 1.000 1 A HIS 96.383 1
ATOM 751 C CG . HIS 96 96 ? A 8.872 -0.294 10.300 1.000 1 A HIS 87.756 1
ATOM 752 N ND1 . HIS 96 96 ? A 9.839 -0.895 11.088 1.000 1 A HIS 84.621 1
ATOM 753 C CD2 . HIS 96 96 ? A 9.006 1.024 10.439 1.000 1 A HIS 85.930 1
ATOM 754 C CE1 . HIS 96 96 ? A 10.508 0.066 11.715 1.000 1 A HIS 84.761 1
ATOM 755 N NE2 . HIS 96 96 ? A 10.031 1.249 11.323 1.000 1 A HIS 79.276 1
ATOM 756 N N . TYR 97 97 ? A 6.878 -2.225 6.708 1.000 1 A TYR 97.635 1
ATOM 757 C CA . TYR 97 97 ? A 5.893 -3.008 5.959 1.000 1 A TYR 97.355 1
ATOM 758 C C . TYR 97 97 ? A 6.548 -4.062 5.103 1.000 1 A TYR 97.339 1
ATOM 759 O O . TYR 97 97 ? A 6.074 -5.191 5.016 1.000 1 A TYR 97.034 1
ATOM 760 C CB . TYR 97 97 ? A 4.998 -2.091 5.143 1.000 1 A TYR 97.103 1
ATOM 761 C CG . TYR 97 97 ? A 4.069 -1.282 6.017 1.000 1 A TYR 96.788 1
ATOM 762 C CD1 . TYR 97 97 ? A 2.941 -1.865 6.590 1.000 1 A TYR 95.758 1
ATOM 763 C CD2 . TYR 97 97 ? A 4.361 0.058 6.321 1.000 1 A TYR 96.010 1
ATOM 764 C CE1 . TYR 97 97 ? A 2.111 -1.122 7.417 1.000 1 A TYR 94.786 1
ATOM 765 C CE2 . TYR 97 97 ? A 3.516 0.783 7.148 1.000 1 A TYR 95.364 1
ATOM 766 C CZ . TYR 97 97 ? A 2.394 0.176 7.696 1.000 1 A TYR 95.082 1
ATOM 767 O OH . TYR 97 97 ? A 1.569 0.899 8.515 1.000 1 A TYR 93.747 1
ATOM 768 N N . ARG 98 98 ? A 7.657 -3.717 4.432 1.000 1 A ARG 97.954 1
ATOM 769 C CA . ARG 98 98 ? A 8.392 -4.696 3.621 1.000 1 A ARG 97.841 1
ATOM 770 C C . ARG 98 98 ? A 8.886 -5.863 4.454 1.000 1 A ARG 97.811 1
ATOM 771 O O . ARG 98 98 ? A 8.782 -7.022 4.054 1.000 1 A ARG 97.521 1
ATOM 772 C CB . ARG 98 98 ? A 9.540 -4.031 2.866 1.000 1 A ARG 97.598 1
ATOM 773 C CG . ARG 98 98 ? A 10.307 -4.999 1.980 1.000 1 A ARG 95.817 1
ATOM 774 C CD . ARG 98 98 ? A 11.284 -4.257 1.129 1.000 1 A ARG 93.484 1
ATOM 775 N NE . ARG 98 98 ? A 12.139 -5.187 0.399 1.000 1 A ARG 91.196 1
ATOM 776 C CZ . ARG 98 98 ? A 11.819 -5.754 -0.761 1.000 1 A ARG 90.567 1
ATOM 777 N NH1 . ARG 98 98 ? A 10.684 -5.467 -1.374 1.000 1 A ARG 83.629 1
ATOM 778 N NH2 . ARG 98 98 ? A 12.686 -6.567 -1.352 1.000 1 A ARG 84.405 1
ATOM 779 N N . GLU 99 99 ? A 9.394 -5.556 5.683 1.000 1 A GLU 97.815 1
ATOM 780 C CA . GLU 99 99 ? A 9.874 -6.597 6.571 1.000 1 A GLU 97.388 1
ATOM 781 C C . GLU 99 99 ? A 8.754 -7.534 6.986 1.000 1 A GLU 96.929 1
ATOM 782 O O . GLU 99 99 ? A 8.910 -8.755 6.982 1.000 1 A GLU 96.437 1
ATOM 783 C CB . GLU 99 99 ? A 10.518 -6.000 7.816 1.000 1 A GLU 96.964 1
ATOM 784 C CG . GLU 99 99 ? A 11.898 -5.443 7.576 1.000 1 A GLU 93.563 1
ATOM 785 C CD . GLU 99 99 ? A 12.890 -6.515 7.232 1.000 1 A GLU 87.826 1
ATOM 786 O OE1 . GLU 99 99 ? A 13.036 -7.486 8.012 1.000 1 A GLU 80.325 1
ATOM 787 O OE2 . GLU 99 99 ? A 13.527 -6.402 6.165 1.000 1 A GLU 80.001 1
ATOM 788 N N . GLN 100 100 ? A 7.581 -6.974 7.366 1.000 1 A GLN 96.599 1
ATOM 789 C CA . GLN 100 100 ? A 6.443 -7.796 7.810 1.000 1 A GLN 96.058 1
ATOM 790 C C . GLN 100 100 ? A 5.932 -8.646 6.665 1.000 1 A GLN 96.447 1
ATOM 791 O O . GLN 100 100 ? A 5.571 -9.813 6.879 1.000 1 A GLN 95.686 1
ATOM 792 C CB . GLN 100 100 ? A 5.349 -6.932 8.413 1.000 1 A GLN 94.825 1
ATOM 793 C CG . GLN 100 100 ? A 5.729 -6.244 9.712 1.000 1 A GLN 92.199 1
ATOM 794 C CD . GLN 100 100 ? A 6.328 -7.207 10.690 1.000 1 A GLN 90.454 1
ATOM 795 O OE1 . GLN 100 100 ? A 5.640 -8.118 11.162 1.000 1 A GLN 86.463 1
ATOM 796 N NE2 . GLN 100 100 ? A 7.597 -7.038 11.013 1.000 1 A GLN 83.837 1
ATOM 797 N N . ILE 101 101 ? A 5.848 -8.080 5.461 1.000 1 A ILE 97.117 1
ATOM 798 C CA . ILE 101 101 ? A 5.379 -8.832 4.307 1.000 1 A ILE 97.571 1
ATOM 799 C C . ILE 101 101 ? A 6.269 -10.036 4.049 1.000 1 A ILE 97.703 1
ATOM 800 O O . ILE 101 101 ? A 5.793 -11.172 3.846 1.000 1 A ILE 97.693 1
ATOM 801 C CB . ILE 101 101 ? A 5.307 -7.924 3.072 1.000 1 A ILE 97.881 1
ATOM 802 C CG1 . ILE 101 101 ? A 4.168 -6.925 3.218 1.000 1 A ILE 97.991 1
ATOM 803 C CG2 . ILE 101 101 ? A 5.174 -8.761 1.798 1.000 1 A ILE 97.951 1
ATOM 804 C CD1 . ILE 101 101 ? A 4.250 -5.766 2.240 1.000 1 A ILE 97.815 1
ATOM 805 N N . LYS 102 102 ? A 7.587 -9.832 4.041 1.000 1 A LYS 97.817 1
ATOM 806 C CA . LYS 102 102 ? A 8.537 -10.914 3.809 1.000 1 A LYS 97.505 1
ATOM 807 C C . LYS 102 102 ? A 8.436 -11.979 4.892 1.000 1 A LYS 97.182 1
ATOM 808 O O . LYS 102 102 ? A 8.499 -13.171 4.597 1.000 1 A LYS 97.023 1
ATOM 809 C CB . LYS 102 102 ? A 9.955 -10.380 3.709 1.000 1 A LYS 97.312 1
ATOM 810 C CG . LYS 102 102 ? A 10.210 -9.555 2.452 1.000 1 A LYS 95.393 1
ATOM 811 C CD . LYS 102 102 ? A 11.490 -8.759 2.507 1.000 1 A LYS 92.727 1
ATOM 812 C CE . LYS 102 102 ? A 12.683 -9.652 2.766 1.000 1 A LYS 87.238 1
ATOM 813 N NZ . LYS 102 102 ? A 13.945 -8.859 2.807 1.000 1 A LYS 88.541 1
ATOM 814 N N . ARG 103 103 ? A 8.294 -11.533 6.170 1.000 1 A ARG 97.334 1
ATOM 815 C CA . ARG 103 103 ? A 8.191 -12.474 7.269 1.000 1 A ARG 96.465 1
ATOM 816 C C . ARG 103 103 ? A 6.916 -13.326 7.174 1.000 1 A ARG 96.408 1
ATOM 817 O O . ARG 103 103 ? A 6.974 -14.564 7.337 1.000 1 A ARG 96.161 1
ATOM 818 C CB . ARG 103 103 ? A 8.250 -11.753 8.628 1.000 1 A ARG 95.244 1
ATOM 819 C CG . ARG 103 103 ? A 9.623 -11.203 8.897 1.000 1 A ARG 86.959 1
ATOM 820 C CD . ARG 103 103 ? A 9.665 -10.415 10.184 1.000 1 A ARG 82.903 1
ATOM 821 N NE . ARG 103 103 ? A 10.997 -9.802 10.351 1.000 1 A ARG 79.694 1
ATOM 822 C CZ . ARG 103 103 ? A 11.331 -9.014 11.368 1.000 1 A ARG 75.245 1
ATOM 823 N NH1 . ARG 103 103 ? A 10.458 -8.699 12.294 1.000 1 A ARG 71.148 1
ATOM 824 N NH2 . ARG 103 103 ? A 12.566 -8.511 11.441 1.000 1 A ARG 69.992 1
ATOM 825 N N . VAL 104 104 ? A 5.759 -12.687 6.911 1.000 1 A VAL 95.922 1
ATOM 826 C CA . VAL 104 104 ? A 4.481 -13.423 6.826 1.000 1 A VAL 95.513 1
ATOM 827 C C . VAL 104 104 ? A 4.484 -14.399 5.657 1.000 1 A VAL 96.124 1
ATOM 828 O O . VAL 104 104 ? A 3.953 -15.520 5.757 1.000 1 A VAL 95.428 1
ATOM 829 C CB . VAL 104 104 ? A 3.283 -12.453 6.729 1.000 1 A VAL 93.606 1
ATOM 830 C CG1 . VAL 104 104 ? A 3.075 -11.740 8.048 1.000 1 A VAL 91.504 1
ATOM 831 C CG2 . VAL 104 104 ? A 2.028 -13.193 6.306 1.000 1 A VAL 90.078 1
ATOM 832 N N . LYS 105 105 ? A 5.086 -13.991 4.529 1.000 1 A LYS 96.379 1
ATOM 833 C CA . LYS 105 105 ? A 5.141 -14.864 3.351 1.000 1 A LYS 96.515 1
ATOM 834 C C . LYS 105 105 ? A 6.264 -15.891 3.416 1.000 1 A LYS 96.311 1
ATOM 835 O O . LYS 105 105 ? A 6.335 -16.767 2.556 1.000 1 A LYS 95.538 1
ATOM 836 C CB . LYS 105 105 ? A 5.265 -14.003 2.089 1.000 1 A LYS 96.397 1
ATOM 837 C CG . LYS 105 105 ? A 4.117 -13.044 1.832 1.000 1 A LYS 96.015 1
ATOM 838 C CD . LYS 105 105 ? A 2.826 -13.785 1.498 1.000 1 A LYS 95.514 1
ATOM 839 C CE . LYS 105 105 ? A 2.858 -14.384 0.104 1.000 1 A LYS 95.100 1
ATOM 840 N NZ . LYS 105 105 ? A 1.549 -15.028 -0.210 1.000 1 A LYS 95.137 1
ATOM 841 N N . ASP 106 106 ? A 7.152 -15.753 4.433 1.000 1 A ASP 96.792 1
ATOM 842 C CA . ASP 106 106 ? A 8.308 -16.626 4.559 1.000 1 A ASP 96.333 1
ATOM 843 C C . ASP 106 106 ? A 9.065 -16.719 3.225 1.000 1 A ASP 96.507 1
ATOM 844 O O . ASP 106 106 ? A 9.356 -17.786 2.724 1.000 1 A ASP 95.344 1
ATOM 845 C CB . ASP 106 106 ? A 7.873 -18.013 5.046 1.000 1 A ASP 95.343 1
ATOM 846 C CG . ASP 106 106 ? A 9.062 -18.883 5.424 1.000 1 A ASP 92.277 1
ATOM 847 O OD1 . ASP 106 106 ? A 10.147 -18.317 5.758 1.000 1 A ASP 89.589 1
ATOM 848 O OD2 . ASP 106 106 ? A 8.910 -20.125 5.406 1.000 1 A ASP 88.486 1
ATOM 849 N N . SER 107 107 ? A 9.354 -15.526 2.679 1.000 1 A SER 96.286 1
ATOM 850 C CA . SER 107 107 ? A 9.988 -15.444 1.374 1.000 1 A SER 95.630 1
ATOM 851 C C . SER 107 107 ? A 10.742 -14.109 1.232 1.000 1 A SER 96.461 1
ATOM 852 O O . SER 107 107 ? A 10.221 -13.097 1.679 1.000 1 A SER 96.633 1
ATOM 853 C CB . SER 107 107 ? A 8.981 -15.600 0.259 1.000 1 A SER 94.123 1
ATOM 854 O OG . SER 107 107 ? A 9.543 -15.276 -1.013 1.000 1 A SER 90.761 1
ATOM 855 N N . GLU 108 108 ? A 11.883 -14.158 0.593 1.000 1 A GLU 95.769 1
ATOM 856 C CA . GLU 108 108 ? A 12.626 -12.950 0.258 1.000 1 A GLU 95.202 1
ATOM 857 C C . GLU 108 108 ? A 12.257 -12.435 -1.123 1.000 1 A GLU 95.267 1
ATOM 858 O O . GLU 108 108 ? A 12.783 -11.404 -1.560 1.000 1 A GLU 92.899 1
ATOM 859 C CB . GLU 108 108 ? A 14.127 -13.211 0.340 1.000 1 A GLU 93.367 1
ATOM 860 C CG . GLU 108 108 ? A 14.593 -13.557 1.731 1.000 1 A GLU 89.983 1
ATOM 861 C CD . GLU 108 108 ? A 16.090 -13.781 1.787 1.000 1 A GLU 87.475 1
ATOM 862 O OE1 . GLU 108 108 ? A 16.541 -14.879 1.402 1.000 1 A GLU 79.249 1
ATOM 863 O OE2 . GLU 108 108 ? A 16.802 -12.873 2.235 1.000 1 A GLU 78.215 1
ATOM 864 N N . ASP 109 109 ? A 11.338 -13.132 -1.796 1.000 1 A ASP 95.491 1
ATOM 865 C CA . ASP 109 109 ? A 10.966 -12.853 -3.187 1.000 1 A ASP 95.726 1
ATOM 866 C C . ASP 109 109 ? A 9.464 -12.735 -3.273 1.000 1 A ASP 96.359 1
ATOM 867 O O . ASP 109 109 ? A 8.795 -13.678 -3.660 1.000 1 A ASP 95.243 1
ATOM 868 C CB . ASP 109 109 ? A 11.506 -13.963 -4.082 1.000 1 A ASP 94.017 1
ATOM 869 C CG . ASP 109 109 ? A 11.095 -13.800 -5.537 1.000 1 A ASP 92.226 1
ATOM 870 O OD1 . ASP 109 109 ? A 10.946 -12.634 -5.987 1.000 1 A ASP 89.966 1
ATOM 871 O OD2 . ASP 109 109 ? A 10.922 -14.825 -6.232 1.000 1 A ASP 88.444 1
ATOM 872 N N . VAL 110 110 ? A 8.922 -11.580 -2.829 1.000 1 A VAL 97.941 1
ATOM 873 C CA . VAL 110 110 ? A 7.481 -11.331 -2.833 1.000 1 A VAL 98.289 1
ATOM 874 C C . VAL 110 110 ? A 7.225 -10.193 -3.810 1.000 1 A VAL 98.487 1
ATOM 875 O O . VAL 110 110 ? A 7.848 -9.147 -3.704 1.000 1 A VAL 98.420 1
ATOM 876 C CB . VAL 110 110 ? A 6.959 -10.960 -1.442 1.000 1 A VAL 98.037 1
ATOM 877 C CG1 . VAL 110 110 ? A 7.305 -12.034 -0.417 1.000 1 A VAL 97.622 1
ATOM 878 C CG2 . VAL 110 110 ? A 5.452 -10.663 -1.484 1.000 1 A VAL 97.935 1
ATOM 879 N N . PRO 111 111 ? A 6.303 -10.383 -4.756 1.000 1 A PRO 98.691 1
ATOM 880 C CA . PRO 111 111 ? A 5.983 -9.289 -5.685 1.000 1 A PRO 98.770 1
ATOM 881 C C . PRO 111 111 ? A 5.514 -8.060 -4.965 1.000 1 A PRO 98.822 1
ATOM 882 O O . PRO 111 111 ? A 4.564 -8.112 -4.200 1.000 1 A PRO 98.808 1
ATOM 883 C CB . PRO 111 111 ? A 4.901 -9.861 -6.590 1.000 1 A PRO 98.704 1
ATOM 884 C CG . PRO 111 111 ? A 5.112 -11.351 -6.526 1.000 1 A PRO 98.531 1
ATOM 885 C CD . PRO 111 111 ? A 5.548 -11.600 -5.094 1.000 1 A PRO 98.595 1
ATOM 886 N N . MET 112 112 ? A 6.185 -6.918 -5.206 1.000 1 A MET 98.759 1
ATOM 887 C CA . MET 112 112 ? A 5.826 -5.653 -4.580 1.000 1 A MET 98.780 1
ATOM 888 C C . MET 112 112 ? A 6.036 -4.530 -5.570 1.000 1 A MET 98.859 1
ATOM 889 O O . MET 112 112 ? A 6.829 -4.644 -6.494 1.000 1 A MET 98.735 1
ATOM 890 C CB . MET 112 112 ? A 6.663 -5.352 -3.333 1.000 1 A MET 98.328 1
ATOM 891 C CG . MET 112 112 ? A 6.540 -6.352 -2.205 1.000 1 A MET 92.006 1
ATOM 892 S SD . MET 112 112 ? A 7.435 -5.753 -0.771 1.000 1 A MET 93.240 1
ATOM 893 C CE . MET 112 112 ? A 8.010 -7.276 -0.101 1.000 1 A MET 83.388 1
ATOM 894 N N . VAL 113 113 ? A 5.302 -3.434 -5.323 1.000 1 A VAL 98.956 1
ATOM 895 C CA . VAL 113 113 ? A 5.528 -2.175 -6.035 1.000 1 A VAL 98.976 1
ATOM 896 C C . VAL 113 113 ? A 5.542 -1.054 -5.011 1.000 1 A VAL 98.982 1
ATOM 897 O O . VAL 113 113 ? A 4.664 -0.989 -4.157 1.000 1 A VAL 98.974 1
ATOM 898 C CB . VAL 113 113 ? A 4.425 -1.897 -7.077 1.000 1 A VAL 98.970 1
ATOM 899 C CG1 . VAL 113 113 ? A 4.491 -2.941 -8.193 1.000 1 A VAL 98.936 1
ATOM 900 C CG2 . VAL 113 113 ? A 4.558 -0.488 -7.673 1.000 1 A VAL 98.941 1
ATOM 901 N N . LEU 114 114 ? A 6.545 -0.168 -5.080 1.000 1 A LEU 98.976 1
ATOM 902 C CA . LEU 114 114 ? A 6.601 0.998 -4.222 1.000 1 A LEU 98.985 1
ATOM 903 C C . LEU 114 114 ? A 5.783 2.110 -4.857 1.000 1 A LEU 98.988 1
ATOM 904 O O . LEU 114 114 ? A 5.986 2.457 -6.022 1.000 1 A LEU 98.981 1
ATOM 905 C CB . LEU 114 114 ? A 8.030 1.449 -4.027 1.000 1 A LEU 98.974 1
ATOM 906 C CG . LEU 114 114 ? A 8.246 2.664 -3.127 1.000 1 A LEU 98.925 1
ATOM 907 C CD1 . LEU 114 114 ? A 7.829 2.355 -1.668 1.000 1 A LEU 98.891 1
ATOM 908 C CD2 . LEU 114 114 ? A 9.690 3.131 -3.179 1.000 1 A LEU 98.881 1
ATOM 909 N N . VAL 115 115 ? A 4.858 2.687 -4.087 1.000 1 A VAL 98.982 1
ATOM 910 C CA . VAL 115 115 ? A 3.969 3.724 -4.613 1.000 1 A VAL 98.990 1
ATOM 911 C C . VAL 115 115 ? A 4.132 5.000 -3.813 1.000 1 A VAL 98.990 1
ATOM 912 O O . VAL 115 115 ? A 3.982 5.000 -2.597 1.000 1 A VAL 98.987 1
ATOM 913 C CB . VAL 115 115 ? A 2.502 3.271 -4.578 1.000 1 A VAL 98.985 1
ATOM 914 C CG1 . VAL 115 115 ? A 2.295 2.054 -5.502 1.000 1 A VAL 98.977 1
ATOM 915 C CG2 . VAL 115 115 ? A 1.550 4.408 -4.987 1.000 1 A VAL 98.976 1
ATOM 916 N N . GLY 116 116 ? A 4.437 6.097 -4.485 1.000 1 A GLY 98.984 1
ATOM 917 C CA . GLY 116 116 ? A 4.518 7.409 -3.886 1.000 1 A GLY 98.979 1
ATOM 918 C C . GLY 116 116 ? A 3.297 8.222 -4.248 1.000 1 A GLY 98.978 1
ATOM 919 O O . GLY 116 116 ? A 3.226 8.793 -5.336 1.000 1 A GLY 98.957 1
ATOM 920 N N . ASN 117 117 ? A 2.325 8.262 -3.341 1.000 1 A ASN 98.959 1
ATOM 921 C CA . ASN 117 117 ? A 1.021 8.848 -3.628 1.000 1 A ASN 98.958 1
ATOM 922 C C . ASN 117 117 ? A 0.963 10.324 -3.265 1.000 1 A ASN 98.944 1
ATOM 923 O O . ASN 117 117 ? A 1.813 10.846 -2.521 1.000 1 A ASN 98.913 1
ATOM 924 C CB . ASN 117 117 ? A -0.075 8.063 -2.876 1.000 1 A ASN 98.953 1
ATOM 925 C CG . ASN 117 117 ? A -1.466 8.458 -3.306 1.000 1 A ASN 98.936 1
ATOM 926 O OD1 . ASN 117 117 ? A -1.733 8.570 -4.490 1.000 1 A ASN 98.696 1
ATOM 927 N ND2 . ASN 117 117 ? A -2.344 8.670 -2.353 1.000 1 A ASN 98.689 1
ATOM 928 N N . LYS 118 118 ? A -0.040 11.006 -3.776 1.000 1 A LYS 98.901 1
ATOM 929 C CA . LYS 118 118 ? A -0.313 12.431 -3.602 1.000 1 A LYS 98.856 1
ATOM 930 C C . LYS 118 118 ? A 0.633 13.295 -4.434 1.000 1 A LYS 98.861 1
ATOM 931 O O . LYS 118 118 ? A 1.068 14.351 -4.024 1.000 1 A LYS 98.830 1
ATOM 932 C CB . LYS 118 118 ? A -0.318 12.843 -2.119 1.000 1 A LYS 98.801 1
ATOM 933 C CG . LYS 118 118 ? A -1.204 12.002 -1.229 1.000 1 A LYS 98.646 1
ATOM 934 C CD . LYS 118 118 ? A -1.462 12.663 0.119 1.000 1 A LYS 98.429 1
ATOM 935 C CE . LYS 118 118 ? A -2.222 11.724 1.045 1.000 1 A LYS 98.380 1
ATOM 936 N NZ . LYS 118 118 ? A -2.623 12.419 2.301 1.000 1 A LYS 98.331 1
ATOM 937 N N . SER 119 119 ? A 0.933 12.812 -5.653 1.000 1 A SER 98.832 1
ATOM 938 C CA . SER 119 119 ? A 1.821 13.537 -6.557 1.000 1 A SER 98.766 1
ATOM 939 C C . SER 119 119 ? A 1.230 14.881 -7.008 1.000 1 A SER 98.752 1
ATOM 940 O O . SER 119 119 ? A 1.956 15.724 -7.512 1.000 1 A SER 98.476 1
ATOM 941 C CB . SER 119 119 ? A 2.137 12.704 -7.785 1.000 1 A SER 98.552 1
ATOM 942 O OG . SER 119 119 ? A 0.984 12.606 -8.619 1.000 1 A SER 94.342 1
ATOM 943 N N . ASP 120 120 ? A -0.077 15.047 -6.806 1.000 1 A ASP 98.837 1
ATOM 944 C CA . ASP 120 120 ? A -0.720 16.305 -7.135 1.000 1 A ASP 98.807 1
ATOM 945 C C . ASP 120 120 ? A -0.352 17.439 -6.203 1.000 1 A ASP 98.769 1
ATOM 946 O O . ASP 120 120 ? A -0.527 18.617 -6.531 1.000 1 A ASP 98.586 1
ATOM 947 C CB . ASP 120 120 ? A -2.245 16.128 -7.134 1.000 1 A ASP 98.800 1
ATOM 948 C CG . ASP 120 120 ? A -2.731 15.617 -5.794 1.000 1 A ASP 98.846 1
ATOM 949 O OD1 . ASP 120 120 ? A -2.532 14.403 -5.523 1.000 1 A ASP 98.621 1
ATOM 950 O OD2 . ASP 120 120 ? A -3.310 16.399 -5.006 1.000 1 A ASP 98.511 1
ATOM 951 N N . LEU 121 121 ? A 0.160 17.089 -4.997 1.000 1 A LEU 98.632 1
ATOM 952 C CA . LEU 121 121 ? A 0.414 18.111 -4.011 1.000 1 A LEU 98.462 1
ATOM 953 C C . LEU 121 121 ? A 1.714 18.860 -4.281 1.000 1 A LEU 98.354 1
ATOM 954 O O . LEU 121 121 ? A 2.691 18.272 -4.769 1.000 1 A LEU 98.156 1
ATOM 955 C CB . LEU 121 121 ? A 0.475 17.496 -2.608 1.000 1 A LEU 98.269 1
ATOM 956 C CG . LEU 121 121 ? A -0.831 16.987 -2.022 1.000 1 A LEU 97.943 1
ATOM 957 C CD1 . LEU 121 121 ? A -1.863 18.126 -1.939 1.000 1 A LEU 97.271 1
ATOM 958 C CD2 . LEU 121 121 ? A -0.570 16.386 -0.654 1.000 1 A LEU 97.434 1
ATOM 959 N N . PRO 122 122 ? A 1.779 20.158 -3.940 1.000 1 A PRO 98.038 1
ATOM 960 C CA . PRO 122 122 ? A 3.010 20.931 -4.077 1.000 1 A PRO 97.409 1
ATOM 961 C C . PRO 122 122 ? A 3.924 20.796 -2.883 1.000 1 A PRO 96.943 1
ATOM 962 O O . PRO 122 122 ? A 5.071 21.252 -2.934 1.000 1 A PRO 94.209 1
ATOM 963 C CB . PRO 122 122 ? A 2.479 22.366 -4.199 1.000 1 A PRO 96.259 1
ATOM 964 C CG . PRO 122 122 ? A 1.277 22.361 -3.329 1.000 1 A PRO 94.932 1
ATOM 965 C CD . PRO 122 122 ? A 0.643 21.012 -3.533 1.000 1 A PRO 97.099 1
ATOM 966 N N . SER 123 123 ? A 3.418 20.197 -1.773 1.000 1 A SER 95.173 1
ATOM 967 C CA . SER 123 123 ? A 4.167 20.140 -0.515 1.000 1 A SER 93.911 1
ATOM 968 C C . SER 123 123 ? A 4.996 18.867 -0.405 1.000 1 A SER 94.759 1
ATOM 969 O O . SER 123 123 ? A 4.849 18.105 0.554 1.000 1 A SER 92.520 1
ATOM 970 C CB . SER 123 123 ? A 3.191 20.268 0.661 1.000 1 A SER 89.757 1
ATOM 971 O OG . SER 123 123 ? A 2.166 19.299 0.563 1.000 1 A SER 78.602 1
ATOM 972 N N . ARG 124 124 ? A 5.884 18.647 -1.352 1.000 1 A ARG 97.366 1
ATOM 973 C CA . ARG 124 124 ? A 6.739 17.452 -1.372 1.000 1 A ARG 97.644 1
ATOM 974 C C . ARG 124 124 ? A 7.821 17.540 -0.287 1.000 1 A ARG 97.996 1
ATOM 975 O O . ARG 124 124 ? A 8.483 18.536 -0.143 1.000 1 A ARG 97.184 1
ATOM 976 C CB . ARG 124 124 ? A 7.394 17.300 -2.745 1.000 1 A ARG 96.985 1
ATOM 977 C CG . ARG 124 124 ? A 8.361 16.148 -2.847 1.000 1 A ARG 96.516 1
ATOM 978 C CD . ARG 124 124 ? A 9.009 16.059 -4.229 1.000 1 A ARG 96.155 1
ATOM 979 N NE . ARG 124 124 ? A 8.032 15.714 -5.261 1.000 1 A ARG 96.090 1
ATOM 980 C CZ . ARG 124 124 ? A 7.643 14.499 -5.554 1.000 1 A ARG 96.857 1
ATOM 981 N NH1 . ARG 124 124 ? A 8.131 13.455 -4.863 1.000 1 A ARG 91.491 1
ATOM 982 N NH2 . ARG 124 124 ? A 6.763 14.270 -6.515 1.000 1 A ARG 91.172 1
ATOM 983 N N . THR 125 125 ? A 7.981 16.428 0.478 1.000 1 A THR 98.710 1
ATOM 984 C CA . THR 125 125 ? A 9.094 16.297 1.413 1.000 1 A THR 98.717 1
ATOM 985 C C . THR 125 125 ? A 9.958 15.100 1.087 1.000 1 A THR 98.753 1
ATOM 986 O O . THR 125 125 ? A 11.051 14.970 1.641 1.000 1 A THR 98.489 1
ATOM 987 C CB . THR 125 125 ? A 8.584 16.149 2.858 1.000 1 A THR 98.632 1
ATOM 988 O OG1 . THR 125 125 ? A 7.733 15.005 2.980 1.000 1 A THR 98.372 1
ATOM 989 C CG2 . THR 125 125 ? A 7.817 17.391 3.252 1.000 1 A THR 98.246 1
ATOM 990 N N . VAL 126 126 ? A 9.483 14.184 0.232 1.000 1 A VAL 98.699 1
ATOM 991 C CA . VAL 126 126 ? A 10.262 13.019 -0.199 1.000 1 A VAL 98.632 1
ATOM 992 C C . VAL 126 126 ? A 10.577 13.198 -1.671 1.000 1 A VAL 98.462 1
ATOM 993 O O . VAL 126 126 ? A 9.682 13.229 -2.513 1.000 1 A VAL 98.296 1
ATOM 994 C CB . VAL 126 126 ? A 9.506 11.715 0.032 1.000 1 A VAL 98.616 1
ATOM 995 C CG1 . VAL 126 126 ? A 9.110 11.588 1.493 1.000 1 A VAL 98.510 1
ATOM 996 C CG2 . VAL 126 126 ? A 10.331 10.523 -0.420 1.000 1 A VAL 98.480 1
ATOM 997 N N . ASP 127 127 ? A 11.859 13.308 -2.003 1.000 1 A ASP 98.265 1
ATOM 998 C CA . ASP 127 127 ? A 12.259 13.491 -3.389 1.000 1 A ASP 97.898 1
ATOM 999 C C . ASP 127 127 ? A 12.023 12.233 -4.186 1.000 1 A ASP 98.172 1
ATOM 1000 O O . ASP 127 127 ? A 12.211 11.121 -3.677 1.000 1 A ASP 98.182 1
ATOM 1001 C CB . ASP 127 127 ? A 13.749 13.858 -3.478 1.000 1 A ASP 96.679 1
ATOM 1002 C CG . ASP 127 127 ? A 14.083 15.179 -2.803 1.000 1 A ASP 87.208 1
ATOM 1003 O OD1 . ASP 127 127 ? A 13.206 16.073 -2.760 1.000 1 A ASP 83.085 1
ATOM 1004 O OD2 . ASP 127 127 ? A 15.228 15.314 -2.345 1.000 1 A ASP 81.515 1
ATOM 1005 N N . THR 128 128 ? A 11.635 12.382 -5.436 1.000 1 A THR 97.694 1
ATOM 1006 C CA . THR 128 128 ? A 11.507 11.236 -6.324 1.000 1 A THR 97.797 1
ATOM 1007 C C . THR 128 128 ? A 12.771 10.400 -6.356 1.000 1 A THR 98.224 1
ATOM 1008 O O . THR 128 128 ? A 12.725 9.181 -6.362 1.000 1 A THR 98.213 1
ATOM 1009 C CB . THR 128 128 ? A 11.116 11.700 -7.732 1.000 1 A THR 97.224 1
ATOM 1010 O OG1 . THR 128 128 ? A 9.826 12.328 -7.700 1.000 1 A THR 96.314 1
ATOM 1011 C CG2 . THR 128 128 ? A 11.032 10.514 -8.692 1.000 1 A THR 96.260 1
ATOM 1012 N N . LYS 129 129 ? A 13.933 11.090 -6.318 1.000 1 A LYS 98.292 1
ATOM 1013 C CA . LYS 129 129 ? A 15.218 10.369 -6.342 1.000 1 A LYS 98.271 1
ATOM 1014 C C . LYS 129 129 ? A 15.385 9.466 -5.120 1.000 1 A LYS 98.417 1
ATOM 1015 O O . LYS 129 129 ? A 15.898 8.367 -5.227 1.000 1 A LYS 98.511 1
ATOM 1016 C CB . LYS 129 129 ? A 16.367 11.349 -6.448 1.000 1 A LYS 97.902 1
ATOM 1017 C CG . LYS 129 129 ? A 17.743 10.688 -6.461 1.000 1 A LYS 88.629 1
ATOM 1018 C CD . LYS 129 129 ? A 18.866 11.690 -6.684 1.000 1 A LYS 79.771 1
ATOM 1019 C CE . LYS 129 129 ? A 20.194 10.992 -6.898 1.000 1 A LYS 77.553 1
ATOM 1020 N NZ . LYS 129 129 ? A 20.530 10.097 -5.755 1.000 1 A LYS 66.714 1
ATOM 1021 N N . GLN 130 130 ? A 14.973 9.966 -3.909 1.000 1 A GLN 98.216 1
ATOM 1022 C CA . GLN 130 130 ? A 15.047 9.147 -2.711 1.000 1 A GLN 98.176 1
ATOM 1023 C C . GLN 130 130 ? A 14.245 7.860 -2.872 1.000 1 A GLN 98.492 1
ATOM 1024 O O . GLN 130 130 ? A 14.693 6.775 -2.516 1.000 1 A GLN 98.502 1
ATOM 1025 C CB . GLN 130 130 ? A 14.522 9.884 -1.483 1.000 1 A GLN 97.543 1
ATOM 1026 C CG . GLN 130 130 ? A 15.309 11.130 -1.093 1.000 1 A GLN 87.758 1
ATOM 1027 C CD . GLN 130 130 ? A 14.626 11.818 0.067 1.000 1 A GLN 81.561 1
ATOM 1028 O OE1 . GLN 130 130 ? A 13.853 12.751 -0.123 1.000 1 A GLN 82.331 1
ATOM 1029 N NE2 . GLN 130 130 ? A 14.862 11.328 1.283 1.000 1 A GLN 77.804 1
ATOM 1030 N N . ALA 131 131 ? A 13.012 7.989 -3.421 1.000 1 A ALA 98.773 1
ATOM 1031 C CA . ALA 131 131 ? A 12.131 6.845 -3.583 1.000 1 A ALA 98.841 1
ATOM 1032 C C . ALA 131 131 ? A 12.656 5.908 -4.661 1.000 1 A ALA 98.889 1
ATOM 1033 O O . ALA 131 131 ? A 12.603 4.671 -4.520 1.000 1 A ALA 98.877 1
ATOM 1034 C CB . ALA 131 131 ? A 10.720 7.309 -3.920 1.000 1 A ALA 98.795 1
ATOM 1035 N N . GLN 132 132 ? A 13.175 6.463 -5.761 1.000 1 A GLN 98.853 1
ATOM 1036 C CA . GLN 132 132 ? A 13.773 5.622 -6.801 1.000 1 A GLN 98.845 1
ATOM 1037 C C . GLN 132 132 ? A 14.962 4.832 -6.257 1.000 1 A GLN 98.851 1
ATOM 1038 O O . GLN 132 132 ? A 15.123 3.651 -6.588 1.000 1 A GLN 98.807 1
ATOM 1039 C CB . GLN 132 132 ? A 14.242 6.499 -7.963 1.000 1 A GLN 98.725 1
ATOM 1040 C CG . GLN 132 132 ? A 13.118 7.061 -8.826 1.000 1 A GLN 97.590 1
ATOM 1041 C CD . GLN 132 132 ? A 13.617 8.070 -9.829 1.000 1 A GLN 97.267 1
ATOM 1042 O OE1 . GLN 132 132 ? A 14.697 8.656 -9.681 1.000 1 A GLN 96.033 1
ATOM 1043 N NE2 . GLN 132 132 ? A 12.826 8.300 -10.862 1.000 1 A GLN 94.050 1
ATOM 1044 N N . ASP 133 133 ? A 15.777 5.465 -5.406 1.000 1 A ASP 98.832 1
ATOM 1045 C CA . ASP 133 133 ? A 16.915 4.782 -4.826 1.000 1 A ASP 98.786 1
ATOM 1046 C C . ASP 133 133 ? A 16.489 3.651 -3.917 1.000 1 A ASP 98.787 1
ATOM 1047 O O . ASP 133 133 ? A 17.071 2.563 -3.947 1.000 1 A ASP 98.692 1
ATOM 1048 C CB . ASP 133 133 ? A 17.801 5.772 -4.069 1.000 1 A ASP 98.629 1
ATOM 1049 C CG . ASP 133 133 ? A 18.570 6.700 -4.977 1.000 1 A ASP 97.957 1
ATOM 1050 O OD1 . ASP 133 133 ? A 18.672 6.434 -6.194 1.000 1 A ASP 96.610 1
ATOM 1051 O OD2 . ASP 133 133 ? A 19.085 7.726 -4.471 1.000 1 A ASP 96.149 1
ATOM 1052 N N . LEU 134 134 ? A 15.432 3.866 -3.104 1.000 1 A LEU 98.805 1
ATOM 1053 C CA . LEU 134 134 ? A 14.912 2.809 -2.249 1.000 1 A LEU 98.797 1
ATOM 1054 C C . LEU 134 134 ? A 14.409 1.633 -3.076 1.000 1 A LEU 98.831 1
ATOM 1055 O O . LEU 134 134 ? A 14.740 0.485 -2.802 1.000 1 A LEU 98.781 1
ATOM 1056 C CB . LEU 134 134 ? A 13.819 3.341 -1.336 1.000 1 A LEU 98.753 1
ATOM 1057 C CG . LEU 134 134 ? A 13.256 2.313 -0.342 1.000 1 A LEU 98.524 1
ATOM 1058 C CD1 . LEU 134 134 ? A 14.356 1.856 0.626 1.000 1 A LEU 98.131 1
ATOM 1059 C CD2 . LEU 134 134 ? A 12.074 2.905 0.395 1.000 1 A LEU 98.183 1
ATOM 1060 N N . ALA 135 135 ? A 13.602 1.923 -4.092 1.000 1 A ALA 98.853 1
ATOM 1061 C CA . ALA 135 135 ? A 13.046 0.873 -4.940 1.000 1 A ALA 98.839 1
ATOM 1062 C C . ALA 135 135 ? A 14.158 0.099 -5.646 1.000 1 A ALA 98.795 1
ATOM 1063 O O . ALA 135 135 ? A 14.100 -1.135 -5.743 1.000 1 A ALA 98.727 1
ATOM 1064 C CB . ALA 135 135 ? A 12.087 1.476 -5.945 1.000 1 A ALA 98.821 1
ATOM 1065 N N . ARG 136 136 ? A 15.200 0.835 -6.129 1.000 1 A ARG 98.751 1
ATOM 1066 C CA . ARG 136 136 ? A 16.296 0.154 -6.755 1.000 1 A ARG 98.580 1
ATOM 1067 C C . ARG 136 136 ? A 16.997 -0.832 -5.776 1.000 1 A ARG 98.463 1
ATOM 1068 O O . ARG 136 136 ? A 17.359 -1.927 -6.150 1.000 1 A ARG 98.044 1
ATOM 1069 C CB . ARG 136 136 ? A 17.329 1.168 -7.264 1.000 1 A ARG 98.419 1
ATOM 1070 C CG . ARG 136 136 ? A 18.544 0.518 -7.974 1.000 1 A ARG 93.143 1
ATOM 1071 C CD . ARG 136 136 ? A 19.508 1.566 -8.452 1.000 1 A ARG 89.280 1
ATOM 1072 N NE . ARG 136 136 ? A 18.883 2.459 -9.410 1.000 1 A ARG 80.650 1
ATOM 1073 C CZ . ARG 136 136 ? A 18.757 2.215 -10.721 1.000 1 A ARG 73.275 1
ATOM 1074 N NH1 . ARG 136 136 ? A 18.161 3.094 -11.504 1.000 1 A ARG 70.099 1
ATOM 1075 N NH2 . ARG 136 136 ? A 19.312 1.112 -11.173 1.000 1 A ARG 64.157 1
ATOM 1076 N N . SER 137 137 ? A 17.162 -0.396 -4.512 1.000 1 A SER 98.515 1
ATOM 1077 C CA . SER 137 137 ? A 17.777 -1.258 -3.506 1.000 1 A SER 98.202 1
ATOM 1078 C C . SER 137 137 ? A 16.974 -2.517 -3.252 1.000 1 A SER 98.124 1
ATOM 1079 O O . SER 137 137 ? A 17.542 -3.569 -2.983 1.000 1 A SER 97.551 1
ATOM 1080 C CB . SER 137 137 ? A 17.998 -0.510 -2.203 1.000 1 A SER 97.562 1
ATOM 1081 O OG . SER 137 137 ? A 16.786 -0.344 -1.493 1.000 1 A SER 96.092 1
ATOM 1082 N N . TYR 138 138 ? A 15.642 -2.419 -3.348 1.000 1 A TYR 98.024 1
ATOM 1083 C CA . TYR 138 138 ? A 14.748 -3.567 -3.185 1.000 1 A TYR 97.875 1
ATOM 1084 C C . TYR 138 138 ? A 14.615 -4.392 -4.462 1.000 1 A TYR 97.687 1
ATOM 1085 O O . TYR 138 138 ? A 14.156 -5.512 -4.433 1.000 1 A TYR 97.303 1
ATOM 1086 C CB . TYR 138 138 ? A 13.345 -3.106 -2.805 1.000 1 A TYR 97.732 1
ATOM 1087 C CG . TYR 138 138 ? A 13.175 -2.434 -1.466 1.000 1 A TYR 97.875 1
ATOM 1088 C CD1 . TYR 138 138 ? A 14.019 -2.691 -0.386 1.000 1 A TYR 97.447 1
ATOM 1089 C CD2 . TYR 138 138 ? A 12.114 -1.567 -1.273 1.000 1 A TYR 97.508 1
ATOM 1090 C CE1 . TYR 138 138 ? A 13.808 -2.088 0.840 1.000 1 A TYR 97.077 1
ATOM 1091 C CE2 . TYR 138 138 ? A 11.898 -0.948 -0.061 1.000 1 A TYR 96.874 1
ATOM 1092 C CZ . TYR 138 138 ? A 12.744 -1.230 1.004 1.000 1 A TYR 97.196 1
ATOM 1093 O OH . TYR 138 138 ? A 12.522 -0.612 2.216 1.000 1 A TYR 95.937 1
ATOM 1094 N N . GLY 139 139 ? A 14.959 -3.812 -5.620 1.000 1 A GLY 98.054 1
ATOM 1095 C CA . GLY 139 139 ? A 14.751 -4.474 -6.896 1.000 1 A GLY 97.848 1
ATOM 1096 C C . GLY 139 139 ? A 13.307 -4.515 -7.311 1.000 1 A GLY 98.154 1
ATOM 1097 O O . GLY 139 139 ? A 12.872 -5.520 -7.883 1.000 1 A GLY 97.593 1
ATOM 1098 N N . ILE 140 140 ? A 12.564 -3.446 -7.039 1.000 1 A ILE 98.491 1
ATOM 1099 C CA . ILE 140 140 ? A 11.137 -3.417 -7.333 1.000 1 A ILE 98.612 1
ATOM 1100 C C . ILE 140 140 ? A 10.787 -2.111 -8.049 1.000 1 A ILE 98.785 1
ATOM 1101 O O . ILE 140 140 ? A 11.538 -1.155 -7.970 1.000 1 A ILE 98.816 1
ATOM 1102 C CB . ILE 140 140 ? A 10.266 -3.559 -6.077 1.000 1 A ILE 98.529 1
ATOM 1103 C CG1 . ILE 140 140 ? A 10.328 -2.322 -5.192 1.000 1 A ILE 98.447 1
ATOM 1104 C CG2 . ILE 140 140 ? A 10.657 -4.816 -5.306 1.000 1 A ILE 98.502 1
ATOM 1105 C CD1 . ILE 140 140 ? A 9.384 -2.385 -4.022 1.000 1 A ILE 98.198 1
ATOM 1106 N N . PRO 141 141 ? A 9.663 -2.088 -8.726 1.000 1 A PRO 98.893 1
ATOM 1107 C CA . PRO 141 141 ? A 9.249 -0.858 -9.393 1.000 1 A PRO 98.912 1
ATOM 1108 C C . PRO 141 141 ? A 8.823 0.216 -8.423 1.000 1 A PRO 98.938 1
ATOM 1109 O O . PRO 141 141 ? A 8.337 -0.047 -7.331 1.000 1 A PRO 98.932 1
ATOM 1110 C CB . PRO 141 141 ? A 8.065 -1.266 -10.282 1.000 1 A PRO 98.872 1
ATOM 1111 C CG . PRO 141 141 ? A 8.166 -2.761 -10.401 1.000 1 A PRO 98.768 1
ATOM 1112 C CD . PRO 141 141 ? A 8.753 -3.223 -9.119 1.000 1 A PRO 98.844 1
ATOM 1113 N N . PHE 142 142 ? A 8.986 1.479 -8.857 1.000 1 A PHE 98.968 1
ATOM 1114 C CA . PHE 142 142 ? A 8.479 2.647 -8.136 1.000 1 A PHE 98.970 1
ATOM 1115 C C . PHE 142 142 ? A 7.578 3.405 -9.086 1.000 1 A PHE 98.962 1
ATOM 1116 O O . PHE 142 142 ? A 7.961 3.705 -10.222 1.000 1 A PHE 98.911 1
ATOM 1117 C CB . PHE 142 142 ? A 9.617 3.546 -7.682 1.000 1 A PHE 98.952 1
ATOM 1118 C CG . PHE 142 142 ? A 9.174 4.918 -7.229 1.000 1 A PHE 98.945 1
ATOM 1119 C CD1 . PHE 142 142 ? A 8.292 5.049 -6.174 1.000 1 A PHE 98.934 1
ATOM 1120 C CD2 . PHE 142 142 ? A 9.613 6.057 -7.876 1.000 1 A PHE 98.911 1
ATOM 1121 C CE1 . PHE 142 142 ? A 7.872 6.296 -5.747 1.000 1 A PHE 98.878 1
ATOM 1122 C CE2 . PHE 142 142 ? A 9.184 7.314 -7.459 1.000 1 A PHE 98.821 1
ATOM 1123 C CZ . PHE 142 142 ? A 8.322 7.420 -6.387 1.000 1 A PHE 98.836 1
ATOM 1124 N N . ILE 143 143 ? A 6.354 3.712 -8.603 1.000 1 A ILE 98.967 1
ATOM 1125 C CA . ILE 143 143 ? A 5.390 4.469 -9.387 1.000 1 A ILE 98.962 1
ATOM 1126 C C . ILE 143 143 ? A 4.906 5.635 -8.534 1.000 1 A ILE 98.966 1
ATOM 1127 O O . ILE 143 143 ? A 4.481 5.431 -7.395 1.000 1 A ILE 98.953 1
ATOM 1128 C CB . ILE 143 143 ? A 4.177 3.618 -9.801 1.000 1 A ILE 98.920 1
ATOM 1129 C CG1 . ILE 143 143 ? A 4.630 2.364 -10.555 1.000 1 A ILE 98.474 1
ATOM 1130 C CG2 . ILE 143 143 ? A 3.181 4.453 -10.618 1.000 1 A ILE 98.677 1
ATOM 1131 C CD1 . ILE 143 143 ? A 5.222 2.635 -11.919 1.000 1 A ILE 90.557 1
ATOM 1132 N N . GLU 144 144 ? A 4.938 6.864 -9.052 1.000 1 A GLU 98.904 1
ATOM 1133 C CA . GLU 144 144 ? A 4.279 7.989 -8.371 1.000 1 A GLU 98.874 1
ATOM 1134 C C . GLU 144 144 ? A 2.842 8.043 -8.830 1.000 1 A GLU 98.908 1
ATOM 1135 O O . GLU 144 144 ? A 2.534 7.821 -10.004 1.000 1 A GLU 98.767 1
ATOM 1136 C CB . GLU 144 144 ? A 4.995 9.310 -8.624 1.000 1 A GLU 98.453 1
ATOM 1137 C CG . GLU 144 144 ? A 6.108 9.559 -7.615 1.000 1 A GLU 94.859 1
ATOM 1138 C CD . GLU 144 144 ? A 6.594 10.996 -7.541 1.000 1 A GLU 92.769 1
ATOM 1139 O OE1 . GLU 144 144 ? A 6.235 11.804 -8.436 1.000 1 A GLU 86.987 1
ATOM 1140 O OE2 . GLU 144 144 ? A 7.304 11.338 -6.591 1.000 1 A GLU 84.448 1
ATOM 1141 N N . THR 145 145 ? A 1.933 8.326 -7.894 1.000 1 A THR 98.980 1
ATOM 1142 C CA . THR 145 145 ? A 0.500 8.316 -8.158 1.000 1 A THR 98.986 1
ATOM 1143 C C . THR 145 145 ? A -0.165 9.547 -7.532 1.000 1 A THR 98.982 1
ATOM 1144 O O . THR 145 145 ? A 0.331 10.155 -6.591 1.000 1 A THR 98.970 1
ATOM 1145 C CB . THR 145 145 ? A -0.196 7.083 -7.567 1.000 1 A THR 98.989 1
ATOM 1146 O OG1 . THR 145 145 ? A -0.064 7.098 -6.145 1.000 1 A THR 98.975 1
ATOM 1147 C CG2 . THR 145 145 ? A 0.402 5.796 -8.135 1.000 1 A THR 98.982 1
ATOM 1148 N N . SER 146 146 ? A -1.330 9.858 -8.054 1.000 1 A SER 98.935 1
ATOM 1149 C CA . SER 146 146 ? A -2.262 10.745 -7.387 1.000 1 A SER 98.925 1
ATOM 1150 C C . SER 146 146 ? A -3.630 10.089 -7.441 1.000 1 A SER 98.912 1
ATOM 1151 O O . SER 146 146 ? A -4.200 9.940 -8.522 1.000 1 A SER 98.879 1
ATOM 1152 C CB . SER 146 146 ? A -2.343 12.113 -8.048 1.000 1 A SER 98.899 1
ATOM 1153 O OG . SER 146 146 ? A -3.436 12.870 -7.515 1.000 1 A SER 98.858 1
ATOM 1154 N N . ALA 147 147 ? A -4.176 9.688 -6.279 1.000 1 A ALA 98.738 1
ATOM 1155 C CA . ALA 147 147 ? A -5.553 9.215 -6.242 1.000 1 A ALA 98.619 1
ATOM 1156 C C . ALA 147 147 ? A -6.522 10.331 -6.610 1.000 1 A ALA 98.619 1
ATOM 1157 O O . ALA 147 147 ? A -7.653 10.060 -7.028 1.000 1 A ALA 98.487 1
ATOM 1158 C CB . ALA 147 147 ? A -5.872 8.636 -4.871 1.000 1 A ALA 98.388 1
ATOM 1159 N N . LYS 148 148 ? A -6.095 11.600 -6.402 1.000 1 A LYS 98.557 1
ATOM 1160 C CA . LYS 148 148 ? A -6.979 12.730 -6.726 1.000 1 A LYS 98.556 1
ATOM 1161 C C . LYS 148 148 ? A -7.173 12.890 -8.235 1.000 1 A LYS 98.605 1
ATOM 1162 O O . LYS 148 148 ? A -8.301 13.032 -8.711 1.000 1 A LYS 98.462 1
ATOM 1163 C CB . LYS 148 148 ? A -6.428 14.011 -6.119 1.000 1 A LYS 98.357 1
ATOM 1164 C CG . LYS 148 148 ? A -7.319 15.232 -6.311 1.000 1 A LYS 97.988 1
ATOM 1165 C CD . LYS 148 148 ? A -6.747 16.456 -5.586 1.000 1 A LYS 97.243 1
ATOM 1166 C CE . LYS 148 148 ? A -7.695 17.627 -5.729 1.000 1 A LYS 95.660 1
ATOM 1167 N NZ . LYS 148 148 ? A -7.143 18.834 -5.056 1.000 1 A LYS 92.141 1
ATOM 1168 N N . THR 149 149 ? A -6.082 12.885 -8.980 1.000 1 A THR 98.708 1
ATOM 1169 C CA . THR 149 149 ? A -6.144 13.100 -10.436 1.000 1 A THR 98.690 1
ATOM 1170 C C . THR 149 149 ? A -6.192 11.814 -11.244 1.000 1 A THR 98.719 1
ATOM 1171 O O . THR 149 149 ? A -6.369 11.844 -12.461 1.000 1 A THR 98.645 1
ATOM 1172 C CB . THR 149 149 ? A -4.930 13.902 -10.915 1.000 1 A THR 98.638 1
ATOM 1173 O OG1 . THR 149 149 ? A -3.766 13.070 -10.864 1.000 1 A THR 98.539 1
ATOM 1174 C CG2 . THR 149 149 ? A -4.725 15.119 -10.054 1.000 1 A THR 98.347 1
ATOM 1175 N N . ARG 150 150 ? A -6.001 10.652 -10.566 1.000 1 A ARG 98.634 1
ATOM 1176 C CA . ARG 150 150 ? A -5.902 9.324 -11.161 1.000 1 A ARG 98.621 1
ATOM 1177 C C . ARG 150 150 ? A -4.582 9.109 -11.913 1.000 1 A ARG 98.695 1
ATOM 1178 O O . ARG 150 150 ? A -4.411 8.124 -12.621 1.000 1 A ARG 98.620 1
ATOM 1179 C CB . ARG 150 150 ? A -7.118 8.992 -12.044 1.000 1 A ARG 98.324 1
ATOM 1180 C CG . ARG 150 150 ? A -7.435 7.514 -12.013 1.000 1 A ARG 97.684 1
ATOM 1181 C CD . ARG 150 150 ? A -8.814 7.218 -12.599 1.000 1 A ARG 97.301 1
ATOM 1182 N NE . ARG 150 150 ? A -9.197 5.836 -12.278 1.000 1 A ARG 97.032 1
ATOM 1183 C CZ . ARG 150 150 ? A -8.787 4.758 -12.923 1.000 1 A ARG 96.842 1
ATOM 1184 N NH1 . ARG 150 150 ? A -8.001 4.871 -14.004 1.000 1 A ARG 94.115 1
ATOM 1185 N NH2 . ARG 150 150 ? A -9.169 3.555 -12.523 1.000 1 A ARG 94.496 1
ATOM 1186 N N . GLN 151 151 ? A -3.624 10.051 -11.742 1.000 1 A GLN 98.766 1
ATOM 1187 C CA . GLN 151 151 ? A -2.309 9.837 -12.353 1.000 1 A GLN 98.754 1
ATOM 1188 C C . GLN 151 151 ? A -1.654 8.589 -11.741 1.000 1 A GLN 98.852 1
ATOM 1189 O O . GLN 151 151 ? A -1.530 8.458 -10.527 1.000 1 A GLN 98.795 1
ATOM 1190 C CB . GLN 151 151 ? A -1.416 11.058 -12.082 1.000 1 A GLN 98.444 1
ATOM 1191 C CG . GLN 151 151 ? A -0.009 10.902 -12.639 1.000 1 A GLN 93.891 1
ATOM 1192 C CD . GLN 151 151 ? A 0.893 12.025 -12.212 1.000 1 A GLN 83.665 1
ATOM 1193 O OE1 . GLN 151 151 ? A 0.426 13.088 -11.769 1.000 1 A GLN 74.484 1
ATOM 1194 N NE2 . GLN 151 151 ? A 2.209 11.798 -12.302 1.000 1 A GLN 75.050 1
ATOM 1195 N N . GLY 152 152 ? A -1.267 7.678 -12.615 1.000 1 A GLY 98.939 1
ATOM 1196 C CA . GLY 152 152 ? A -0.494 6.523 -12.183 1.000 1 A GLY 98.942 1
ATOM 1197 C C . GLY 152 152 ? A -1.257 5.411 -11.497 1.000 1 A GLY 98.956 1
ATOM 1198 O O . GLY 152 152 ? A -0.650 4.409 -11.152 1.000 1 A GLY 98.934 1
ATOM 1199 N N . VAL 153 153 ? A -2.562 5.579 -11.277 1.000 1 A VAL 98.920 1
ATOM 1200 C CA . VAL 153 153 ? A -3.313 4.595 -10.502 1.000 1 A VAL 98.919 1
ATOM 1201 C C . VAL 153 153 ? A -3.350 3.230 -11.193 1.000 1 A VAL 98.918 1
ATOM 1202 O O . VAL 153 153 ? A -2.974 2.205 -10.623 1.000 1 A VAL 98.910 1
ATOM 1203 C CB . VAL 153 153 ? A -4.743 5.080 -10.178 1.000 1 A VAL 98.861 1
ATOM 1204 C CG1 . VAL 153 153 ? A -4.698 6.313 -9.303 1.000 1 A VAL 98.816 1
ATOM 1205 C CG2 . VAL 153 153 ? A -5.572 3.981 -9.504 1.000 1 A VAL 98.777 1
ATOM 1206 N N . ASP 154 154 ? A -3.824 3.201 -12.443 1.000 1 A ASP 98.846 1
ATOM 1207 C CA . ASP 154 154 ? A -3.830 1.941 -13.187 1.000 1 A ASP 98.740 1
ATOM 1208 C C . ASP 154 154 ? A -2.425 1.395 -13.335 1.000 1 A ASP 98.762 1
ATOM 1209 O O . ASP 154 154 ? A -2.191 0.170 -13.195 1.000 1 A ASP 98.695 1
ATOM 1210 C CB . ASP 154 154 ? A -4.471 2.122 -14.567 1.000 1 A ASP 98.348 1
ATOM 1211 C CG . ASP 154 154 ? A -5.965 2.343 -14.508 1.000 1 A ASP 97.835 1
ATOM 1212 O OD1 . ASP 154 154 ? A -6.596 1.973 -13.482 1.000 1 A ASP 96.859 1
ATOM 1213 O OD2 . ASP 154 154 ? A -6.509 2.878 -15.481 1.000 1 A ASP 95.845 1
ATOM 1214 N N . ASP 155 155 ? A -1.444 2.273 -13.577 1.000 1 A ASP 98.832 1
ATOM 1215 C CA . ASP 155 155 ? A -0.058 1.851 -13.739 1.000 1 A ASP 98.843 1
ATOM 1216 C C . ASP 155 155 ? A 0.440 1.121 -12.482 1.000 1 A ASP 98.888 1
ATOM 1217 O O . ASP 155 155 ? A 1.102 0.094 -12.584 1.000 1 A ASP 98.866 1
ATOM 1218 C CB . ASP 155 155 ? A 0.830 3.060 -14.061 1.000 1 A ASP 98.700 1
ATOM 1219 C CG . ASP 155 155 ? A 2.231 2.660 -14.540 1.000 1 A ASP 94.211 1
ATOM 1220 O OD1 . ASP 155 155 ? A 2.472 1.471 -14.811 1.000 1 A ASP 93.635 1
ATOM 1221 O OD2 . ASP 155 155 ? A 3.078 3.588 -14.634 1.000 1 A ASP 92.710 1
ATOM 1222 N N . ALA 156 156 ? A 0.081 1.654 -11.291 1.000 1 A ALA 98.909 1
ATOM 1223 C CA . ALA 156 156 ? A 0.524 1.047 -10.042 1.000 1 A ALA 98.927 1
ATOM 1224 C C . ALA 156 156 ? A -0.012 -0.370 -9.877 1.000 1 A ALA 98.926 1
ATOM 1225 O O . ALA 156 156 ? A 0.740 -1.317 -9.646 1.000 1 A ALA 98.908 1
ATOM 1226 C CB . ALA 156 156 ? A 0.114 1.926 -8.870 1.000 1 A ALA 98.921 1
ATOM 1227 N N . PHE 157 157 ? A -1.341 -0.528 -10.014 1.000 1 A PHE 98.903 1
ATOM 1228 C CA . PHE 157 157 ? A -1.954 -1.837 -9.853 1.000 1 A PHE 98.880 1
ATOM 1229 C C . PHE 157 157 ? A -1.599 -2.796 -10.982 1.000 1 A PHE 98.847 1
ATOM 1230 O O . PHE 157 157 ? A -1.328 -3.958 -10.731 1.000 1 A PHE 98.815 1
ATOM 1231 C CB . PHE 157 157 ? A -3.471 -1.700 -9.716 1.000 1 A PHE 98.844 1
ATOM 1232 C CG . PHE 157 157 ? A -3.917 -1.168 -8.374 1.000 1 A PHE 98.864 1
ATOM 1233 C CD1 . PHE 157 157 ? A -4.101 -2.031 -7.298 1.000 1 A PHE 98.829 1
ATOM 1234 C CD2 . PHE 157 157 ? A -4.168 0.191 -8.198 1.000 1 A PHE 98.817 1
ATOM 1235 C CE1 . PHE 157 157 ? A -4.495 -1.543 -6.063 1.000 1 A PHE 98.753 1
ATOM 1236 C CE2 . PHE 157 157 ? A -4.595 0.672 -6.972 1.000 1 A PHE 98.741 1
ATOM 1237 C CZ . PHE 157 157 ? A -4.756 -0.199 -5.899 1.000 1 A PHE 98.767 1
ATOM 1238 N N . TYR 158 158 ? A -1.602 -2.277 -12.223 1.000 1 A TYR 98.810 1
ATOM 1239 C CA . TYR 158 158 ? A -1.287 -3.172 -13.350 1.000 1 A TYR 98.738 1
ATOM 1240 C C . TYR 158 158 ? A 0.178 -3.614 -13.297 1.000 1 A TYR 98.746 1
ATOM 1241 O O . TYR 158 158 ? A 0.484 -4.759 -13.655 1.000 1 A TYR 98.679 1
ATOM 1242 C CB . TYR 158 158 ? A -1.580 -2.497 -14.694 1.000 1 A TYR 98.554 1
ATOM 1243 C CG . TYR 158 158 ? A -3.043 -2.213 -14.972 1.000 1 A TYR 98.298 1
ATOM 1244 C CD1 . TYR 158 158 ? A -4.042 -2.493 -14.036 1.000 1 A TYR 97.815 1
ATOM 1245 C CD2 . TYR 158 158 ? A -3.428 -1.638 -16.197 1.000 1 A TYR 97.811 1
ATOM 1246 C CE1 . TYR 158 158 ? A -5.375 -2.213 -14.313 1.000 1 A TYR 97.227 1
ATOM 1247 C CE2 . TYR 158 158 ? A -4.751 -1.356 -16.459 1.000 1 A TYR 96.902 1
ATOM 1248 C CZ . TYR 158 158 ? A -5.721 -1.657 -15.518 1.000 1 A TYR 97.152 1
ATOM 1249 O OH . TYR 158 158 ? A -7.034 -1.365 -15.784 1.000 1 A TYR 96.178 1
ATOM 1250 N N . THR 159 159 ? A 1.077 -2.723 -12.846 1.000 1 A THR 98.795 1
ATOM 1251 C CA . THR 159 159 ? A 2.498 -3.101 -12.712 1.000 1 A THR 98.817 1
ATOM 1252 C C . THR 159 159 ? A 2.642 -4.192 -11.670 1.000 1 A THR 98.812 1
ATOM 1253 O O . THR 159 159 ? A 3.435 -5.126 -11.847 1.000 1 A THR 98.784 1
ATOM 1254 C CB . THR 159 159 ? A 3.344 -1.894 -12.361 1.000 1 A THR 98.832 1
ATOM 1255 O OG1 . THR 159 159 ? A 3.334 -0.969 -13.464 1.000 1 A THR 98.768 1
ATOM 1256 C CG2 . THR 159 159 ? A 4.794 -2.286 -12.072 1.000 1 A THR 98.763 1
ATOM 1257 N N . LEU 160 160 ? A 1.881 -4.098 -10.564 1.000 1 A LEU 98.860 1
ATOM 1258 C CA . LEU 160 160 ? A 1.912 -5.158 -9.554 1.000 1 A LEU 98.866 1
ATOM 1259 C C . LEU 160 160 ? A 1.452 -6.477 -10.141 1.000 1 A LEU 98.831 1
ATOM 1260 O O . LEU 160 160 ? A 2.068 -7.527 -9.893 1.000 1 A LEU 98.816 1
ATOM 1261 C CB . LEU 160 160 ? A 1.062 -4.777 -8.340 1.000 1 A LEU 98.880 1
ATOM 1262 C CG . LEU 160 160 ? A 1.047 -5.801 -7.205 1.000 1 A LEU 98.884 1
ATOM 1263 C CD1 . LEU 160 160 ? A 2.449 -6.136 -6.742 1.000 1 A LEU 98.884 1
ATOM 1264 C CD2 . LEU 160 160 ? A 0.203 -5.281 -6.051 1.000 1 A LEU 98.888 1
ATOM 1265 N N . VAL 161 161 ? A 0.369 -6.455 -10.918 1.000 1 A VAL 98.736 1
ATOM 1266 C CA . VAL 161 161 ? A -0.082 -7.677 -11.588 1.000 1 A VAL 98.612 1
ATOM 1267 C C . VAL 161 161 ? A 1.024 -8.243 -12.467 1.000 1 A VAL 98.571 1
ATOM 1268 O O . VAL 161 161 ? A 1.271 -9.464 -12.466 1.000 1 A VAL 98.517 1
ATOM 1269 C CB . VAL 161 161 ? A -1.356 -7.416 -12.414 1.000 1 A VAL 98.421 1
ATOM 1270 C CG1 . VAL 161 161 ? A -2.539 -7.161 -11.488 1.000 1 A VAL 98.444 1
ATOM 1271 C CG2 . VAL 161 161 ? A -1.647 -8.576 -13.364 1.000 1 A VAL 98.176 1
ATOM 1272 N N . ARG 162 162 ? A 1.727 -7.370 -13.194 1.000 1 A ARG 98.411 1
ATOM 1273 C CA . ARG 162 162 ? A 2.810 -7.854 -14.061 1.000 1 A ARG 98.283 1
ATOM 1274 C C . ARG 162 162 ? A 3.946 -8.450 -13.249 1.000 1 A ARG 98.270 1
ATOM 1275 O O . ARG 162 162 ? A 4.577 -9.441 -13.655 1.000 1 A ARG 98.209 1
ATOM 1276 C CB . ARG 162 162 ? A 3.298 -6.693 -14.953 1.000 1 A ARG 98.288 1
ATOM 1277 C CG . ARG 162 162 ? A 2.255 -6.291 -15.970 1.000 1 A ARG 97.861 1
ATOM 1278 C CD . ARG 162 162 ? A 2.733 -5.125 -16.833 1.000 1 A ARG 97.646 1
ATOM 1279 N NE . ARG 162 162 ? A 1.626 -4.696 -17.721 1.000 1 A ARG 97.533 1
ATOM 1280 C CZ . ARG 162 162 ? A 1.098 -3.500 -17.717 1.000 1 A ARG 97.196 1
ATOM 1281 N NH1 . ARG 162 162 ? A 1.528 -2.555 -16.889 1.000 1 A ARG 95.712 1
ATOM 1282 N NH2 . ARG 162 162 ? A 0.097 -3.238 -18.549 1.000 1 A ARG 96.115 1
ATOM 1283 N N . GLU 163 163 ? A 4.206 -7.875 -12.046 1.000 1 A GLU 98.483 1
ATOM 1284 C CA . GLU 163 163 ? A 5.226 -8.445 -11.165 1.000 1 A GLU 98.485 1
ATOM 1285 C C . GLU 163 163 ? A 4.812 -9.820 -10.662 1.000 1 A GLU 98.483 1
ATOM 1286 O O . GLU 163 163 ? A 5.629 -10.721 -10.555 1.000 1 A GLU 98.349 1
ATOM 1287 C CB . GLU 163 163 ? A 5.504 -7.502 -9.995 1.000 1 A GLU 98.533 1
ATOM 1288 C CG . GLU 163 163 ? A 6.222 -6.205 -10.401 1.000 1 A GLU 98.477 1
ATOM 1289 C CD . GLU 163 163 ? A 7.605 -6.519 -10.978 1.000 1 A GLU 98.216 1
ATOM 1290 O OE1 . GLU 163 163 ? A 8.490 -6.925 -10.192 1.000 1 A GLU 96.825 1
ATOM 1291 O OE2 . GLU 163 163 ? A 7.780 -6.343 -12.194 1.000 1 A GLU 96.579 1
ATOM 1292 N N . ILE 164 164 ? A 3.507 -9.992 -10.335 1.000 1 A ILE 98.580 1
ATOM 1293 C CA . ILE 164 164 ? A 2.987 -11.288 -9.918 1.000 1 A ILE 98.527 1
ATOM 1294 C C . ILE 164 164 ? A 3.126 -12.297 -11.045 1.000 1 A ILE 98.302 1
ATOM 1295 O O . ILE 164 164 ? A 3.553 -13.443 -10.826 1.000 1 A ILE 98.191 1
ATOM 1296 C CB . ILE 164 164 ? A 1.514 -11.190 -9.441 1.000 1 A ILE 98.597 1
ATOM 1297 C CG1 . ILE 164 164 ? A 1.432 -10.325 -8.182 1.000 1 A ILE 98.714 1
ATOM 1298 C CG2 . ILE 164 164 ? A 0.924 -12.579 -9.203 1.000 1 A ILE 98.554 1
ATOM 1299 C CD1 . ILE 164 164 ? A 0.006 -9.892 -7.873 1.000 1 A ILE 98.607 1
ATOM 1300 N N . ARG 165 165 ? A 2.808 -11.880 -12.273 1.000 1 A ARG 98.331 1
ATOM 1301 C CA . ARG 165 165 ? A 2.962 -12.782 -13.429 1.000 1 A ARG 97.874 1
ATOM 1302 C C . ARG 165 165 ? A 4.411 -13.276 -13.562 1.000 1 A ARG 97.742 1
ATOM 1303 O O . ARG 165 165 ? A 4.638 -14.453 -13.836 1.000 1 A ARG 97.474 1
ATOM 1304 C CB . ARG 165 165 ? A 2.541 -12.069 -14.707 1.000 1 A ARG 97.452 1
ATOM 1305 C CG . ARG 165 165 ? A 1.058 -11.824 -14.847 1.000 1 A ARG 96.184 1
ATOM 1306 C CD . ARG 165 165 ? A 0.789 -11.011 -16.103 1.000 1 A ARG 94.697 1
ATOM 1307 N NE . ARG 165 165 ? A -0.630 -10.749 -16.303 1.000 1 A ARG 93.879 1
ATOM 1308 C CZ . ARG 165 165 ? A -1.084 -9.797 -17.098 1.000 1 A ARG 93.052 1
ATOM 1309 N NH1 . ARG 165 165 ? A -0.264 -9.017 -17.766 1.000 1 A ARG 90.374 1
ATOM 1310 N NH2 . ARG 165 165 ? A -2.396 -9.630 -17.237 1.000 1 A ARG 90.574 1
ATOM 1311 N N . LYS 166 166 ? A 5.368 -12.353 -13.367 1.000 1 A LYS 97.671 1
ATOM 1312 C CA . LYS 166 166 ? A 6.769 -12.718 -13.462 1.000 1 A LYS 97.286 1
ATOM 1313 C C . LYS 166 166 ? A 7.156 -13.739 -12.402 1.000 1 A LYS 97.418 1
ATOM 1314 O O . LYS 166 166 ? A 7.883 -14.695 -12.656 1.000 1 A LYS 96.909 1
ATOM 1315 C CB . LYS 166 166 ? A 7.660 -11.483 -13.335 1.000 1 A LYS 96.836 1
ATOM 1316 C CG . LYS 166 166 ? A 7.594 -10.529 -14.495 1.000 1 A LYS 94.687 1
ATOM 1317 C CD . LYS 166 166 ? A 8.497 -9.331 -14.244 1.000 1 A LYS 89.287 1
ATOM 1318 C CE . LYS 166 166 ? A 8.357 -8.275 -15.349 1.000 1 A LYS 82.199 1
ATOM 1319 N NZ . LYS 166 166 ? A 9.288 -7.135 -15.128 1.000 1 A LYS 75.356 1
ATOM 1320 N N . HIS 167 167 ? A 6.613 -13.536 -11.151 1.000 1 A HIS 97.912 1
ATOM 1321 C CA . HIS 167 167 ? A 6.915 -14.484 -10.062 1.000 1 A HIS 97.683 1
ATOM 1322 C C . HIS 167 167 ? A 6.303 -15.851 -10.350 1.000 1 A HIS 97.510 1
ATOM 1323 O O . HIS 167 167 ? A 6.942 -16.875 -10.082 1.000 1 A HIS 96.887 1
ATOM 1324 C CB . HIS 167 167 ? A 6.389 -13.915 -8.758 1.000 1 A HIS 97.600 1
ATOM 1325 C CG . HIS 167 167 ? A 6.737 -14.785 -7.577 1.000 1 A HIS 97.384 1
ATOM 1326 N ND1 . HIS 167 167 ? A 5.858 -15.689 -7.022 1.000 1 A HIS 88.752 1
ATOM 1327 C CD2 . HIS 167 167 ? A 7.882 -14.882 -6.853 1.000 1 A HIS 90.483 1
ATOM 1328 C CE1 . HIS 167 167 ? A 6.437 -16.301 -6.007 1.000 1 A HIS 90.821 1
ATOM 1329 N NE2 . HIS 167 167 ? A 7.665 -15.821 -5.889 1.000 1 A HIS 92.272 1
ATOM 1330 N N . LYS 168 168 ? A 5.069 -15.864 -10.913 1.000 1 A LYS 96.942 1
ATOM 1331 C CA . LYS 168 168 ? A 4.368 -17.128 -11.138 1.000 1 A LYS 96.033 1
ATOM 1332 C C . LYS 168 168 ? A 5.026 -17.999 -12.206 1.000 1 A LYS 96.055 1
ATOM 1333 O O . LYS 168 168 ? A 4.864 -19.224 -12.182 1.000 1 A LYS 94.851 1
ATOM 1334 C CB . LYS 168 168 ? A 2.912 -16.869 -11.523 1.000 1 A LYS 94.114 1
ATOM 1335 C CG . LYS 168 168 ? A 2.058 -16.353 -10.388 1.000 1 A LYS 92.792 1
ATOM 1336 C CD . LYS 168 168 ? A 0.573 -16.462 -10.730 1.000 1 A LYS 90.055 1
ATOM 1337 C CE . LYS 168 168 ? A 0.200 -15.524 -11.865 1.000 1 A LYS 83.094 1
ATOM 1338 N NZ . LYS 168 168 ? A -1.284 -15.607 -12.102 1.000 1 A LYS 85.812 1
ATOM 1339 N N . GLU 169 169 ? A 5.754 -17.367 -13.143 1.000 1 A GLU 97.283 1
ATOM 1340 C CA . GLU 169 169 ? A 6.350 -18.130 -14.226 1.000 1 A GLU 96.753 1
ATOM 1341 C C . GLU 169 169 ? A 7.720 -18.708 -13.879 1.000 1 A GLU 96.491 1
ATOM 1342 O O . GLU 169 169 ? A 8.316 -19.444 -14.686 1.000 1 A GLU 94.628 1
ATOM 1343 C CB . GLU 169 169 ? A 6.443 -17.296 -15.497 1.000 1 A GLU 95.182 1
ATOM 1344 C CG . GLU 169 169 ? A 7.511 -16.211 -15.449 1.000 1 A GLU 90.609 1
ATOM 1345 C CD . GLU 169 169 ? A 7.609 -15.446 -16.771 1.000 1 A GLU 88.455 1
ATOM 1346 O OE1 . GLU 169 169 ? A 6.756 -15.692 -17.655 1.000 1 A GLU 83.323 1
ATOM 1347 O OE2 . GLU 169 169 ? A 8.504 -14.592 -16.883 1.000 1 A GLU 82.843 1
ATOM 1348 N N . LYS 170 170 ? A 8.226 -18.380 -12.669 1.000 1 A LYS 95.579 1
ATOM 1349 C CA . LYS 170 170 ? A 9.495 -18.925 -12.206 1.000 1 A LYS 94.799 1
ATOM 1350 C C . LYS 170 170 ? A 9.372 -20.395 -11.924 1.000 1 A LYS 91.523 1
ATOM 1351 O O . LYS 170 170 ? A 8.334 -20.853 -11.420 1.000 1 A LYS 85.090 1
ATOM 1352 C CB . LYS 170 170 ? A 10.016 -18.182 -10.983 1.000 1 A LYS 91.417 1
ATOM 1353 C CG . LYS 170 170 ? A 10.477 -16.794 -11.258 1.000 1 A LYS 91.795 1
ATOM 1354 C CD . LYS 170 170 ? A 10.852 -16.097 -9.966 1.000 1 A LYS 89.355 1
ATOM 1355 C CE . LYS 170 170 ? A 11.301 -14.678 -10.210 1.000 1 A LYS 85.167 1
ATOM 1356 N NZ . LYS 170 170 ? A 11.597 -13.986 -8.946 1.000 1 A LYS 80.357 1
HETATM 1357 C C1_1 . LIG2 . 1 ? B 2.281 -7.855 6.260 1.000 2 B LIG2 94.275 1
HETATM 1358 C C2_1 . LIG2 . 1 ? B 1.813 -7.551 7.671 1.000 2 B LIG2 94.971 1
HETATM 1359 C C3_1 . LIG2 . 1 ? B 1.800 -8.539 8.615 1.000 2 B LIG2 94.948 1
HETATM 1360 C C4_1 . LIG2 . 1 ? B 1.340 -8.238 9.894 1.000 2 B LIG2 93.572 1
HETATM 1361 C C5_1 . LIG2 . 1 ? B 0.908 -6.965 10.211 1.000 2 B LIG2 93.872 1
HETATM 1362 C C6_1 . LIG2 . 1 ? B 0.927 -5.908 9.276 1.000 2 B LIG2 95.173 1
HETATM 1363 C C7_1 . LIG2 . 1 ? B 0.408 -4.550 9.650 1.000 2 B LIG2 94.097 1
HETATM 1364 C C8_1 . LIG2 . 1 ? B -0.874 -4.085 9.440 1.000 2 B LIG2 93.161 1
HETATM 1365 C C9_1 . LIG2 . 1 ? B -2.001 -4.772 8.779 1.000 2 B LIG2 91.567 1
HETATM 1366 N N1_1 . LIG2 . 1 ? B -0.917 -2.816 9.982 1.000 2 B LIG2 91.809 1
HETATM 1367 C C10_1 . LIG2 . 1 ? B -2.030 -1.886 10.108 1.000 2 B LIG2 92.066 1
HETATM 1368 C C11_1 . LIG2 . 1 ? B -2.696 -1.274 8.909 1.000 2 B LIG2 91.607 1
HETATM 1369 C C12_1 . LIG2 . 1 ? B -2.524 0.188 9.442 1.000 2 B LIG2 93.615 1
HETATM 1370 C C13_1 . LIG2 . 1 ? B -3.672 0.835 10.065 1.000 2 B LIG2 93.490 1
HETATM 1371 N N2_1 . LIG2 . 1 ? B -3.631 1.795 8.992 1.000 2 B LIG2 94.509 1
HETATM 1372 C C14_1 . LIG2 . 1 ? B -4.409 2.713 8.587 1.000 2 B LIG2 94.703 1
HETATM 1373 C C15_1 . LIG2 . 1 ? B -5.410 3.348 9.557 1.000 2 B LIG2 92.034 1
HETATM 1374 C C16_1 . LIG2 . 1 ? B -5.201 4.755 9.659 1.000 2 B LIG2 91.337 1
HETATM 1375 O O1_1 . LIG2 . 1 ? B -4.277 3.156 7.473 1.000 2 B LIG2 94.336 1
HETATM 1376 C C17_1 . LIG2 . 1 ? B -2.397 1.145 8.397 1.000 2 B LIG2 92.957 1
HETATM 1377 C C18_1 . LIG2 . 1 ? B -1.556 -0.390 10.383 1.000 2 B LIG2 92.049 1
HETATM 1378 N N3_1 . LIG2 . 1 ? B 0.210 -2.480 10.516 1.000 2 B LIG2 93.202 1
HETATM 1379 C C19_1 . LIG2 . 1 ? B 1.055 -3.525 10.350 1.000 2 B LIG2 93.123 1
HETATM 1380 C C20_1 . LIG2 . 1 ? B 2.404 -3.428 10.854 1.000 2 B LIG2 93.322 1
HETATM 1381 C C21_1 . LIG2 . 1 ? B 3.062 -2.183 10.761 1.000 2 B LIG2 89.326 1
HETATM 1382 C C22_1 . LIG2 . 1 ? B 4.367 -2.072 11.299 1.000 2 B LIG2 89.845 1
HETATM 1383 C C23_1 . LIG2 . 1 ? B 4.953 -3.191 11.914 1.000 2 B LIG2 90.471 1
HETATM 1384 N N4_1 . LIG2 . 1 ? B 6.172 -2.800 12.330 1.000 2 B LIG2 88.709 1
HETATM 1385 C C24_1 . LIG2 . 1 ? B 7.163 -3.587 13.024 1.000 2 B LIG2 88.059 1
HETATM 1386 N N5_1 . LIG2 . 1 ? B 6.375 -1.530 12.058 1.000 2 B LIG2 89.348 1
HETATM 1387 C C25_1 . LIG2 . 1 ? B 5.294 -1.050 11.434 1.000 2 B LIG2 86.908 1
HETATM 1388 C C26_1 . LIG2 . 1 ? B 4.279 -4.426 11.980 1.000 2 B LIG2 89.208 1
HETATM 1389 C C27_1 . LIG2 . 1 ? B 3.033 -4.524 11.458 1.000 2 B LIG2 89.211 1
HETATM 1390 C C28_1 . LIG2 . 1 ? B 1.398 -6.246 8.003 1.000 2 B LIG2 95.285 1
HETATM 1391 Cl CL1_1 . LIG2 . 1 ? B 1.402 -5.058 6.805 1.000 2 B LIG2 94.594 1
HETATM 1392 C C29_1 . LIG2 . 1 ? B 0.514 -7.068 11.573 1.000 2 B LIG2 91.970 1
HETATM 1393 N N6_1 . LIG2 . 1 ? B 0.714 -8.318 12.013 1.000 2 B LIG2 91.881 1
HETATM 1394 N N7_1 . LIG2 . 1 ? B 1.184 -9.042 11.015 1.000 2 B LIG2 91.573 1
HETATM 1395 O O1_1 . LIG3 . 1 ? C -8.054 7.761 3.809 1.000 3 C LIG3 91.536 1
HETATM 1396 P P1_1 . LIG3 . 1 ? C -7.054 7.740 2.712 1.000 3 C LIG3 97.515 1
HETATM 1397 O O2_1 . LIG3 . 1 ? C -7.385 7.118 1.438 1.000 3 C LIG3 90.567 1
HETATM 1398 O O3_1 . LIG3 . 1 ? C -5.691 7.129 3.278 1.000 3 C LIG3 97.591 1
HETATM 1399 P P2_1 . LIG3 . 1 ? C -5.538 5.728 4.060 1.000 3 C LIG3 97.383 1
HETATM 1400 O O4_1 . LIG3 . 1 ? C -5.677 6.053 5.511 1.000 3 C LIG3 87.174 1
HETATM 1401 O O5_1 . LIG3 . 1 ? C -4.188 5.265 3.658 1.000 3 C LIG3 85.866 1
HETATM 1402 O O6_1 . LIG3 . 1 ? C -6.642 4.829 3.580 1.000 3 C LIG3 87.009 1
HETATM 1403 O O7_1 . LIG3 . 1 ? C -6.607 9.227 2.402 1.000 3 C LIG3 97.633 1
HETATM 1404 C C1_1 . LIG3 . 1 ? C -6.277 10.081 3.452 1.000 3 C LIG3 96.504 1
HETATM 1405 C C2_1 . LIG3 . 1 ? C -6.553 11.499 3.030 1.000 3 C LIG3 96.744 1
HETATM 1406 O O8_1 . LIG3 . 1 ? C -5.622 11.869 1.984 1.000 3 C LIG3 97.765 1
HETATM 1407 C C3_1 . LIG3 . 1 ? C -7.950 11.728 2.527 1.000 3 C LIG3 96.636 1
HETATM 1408 O O9_1 . LIG3 . 1 ? C -8.440 12.964 2.955 1.000 3 C LIG3 94.747 1
HETATM 1409 C C4_1 . LIG3 . 1 ? C -7.767 11.661 1.039 1.000 3 C LIG3 97.142 1
HETATM 1410 O O10_1 . LIG3 . 1 ? C -8.720 12.393 0.339 1.000 3 C LIG3 96.290 1
HETATM 1411 C C5_1 . LIG3 . 1 ? C -6.389 12.232 0.865 1.000 3 C LIG3 97.955 1
HETATM 1412 N N1_1 . LIG3 . 1 ? C -5.723 11.716 -0.329 1.000 3 C LIG3 98.217 1
HETATM 1413 C C6_1 . LIG3 . 1 ? C -5.139 12.449 -1.269 1.000 3 C LIG3 98.459 1
HETATM 1414 N N2_1 . LIG3 . 1 ? C -5.034 13.771 -1.390 1.000 3 C LIG3 98.321 1
HETATM 1415 C C7_1 . LIG3 . 1 ? C -4.401 14.207 -2.460 1.000 3 C LIG3 98.366 1
HETATM 1416 N N3_1 . LIG3 . 1 ? C -4.287 15.548 -2.615 1.000 3 C LIG3 97.820 1
HETATM 1417 N N4_1 . LIG3 . 1 ? C -3.851 13.413 -3.410 1.000 3 C LIG3 98.668 1
HETATM 1418 C C8_1 . LIG3 . 1 ? C -3.939 12.073 -3.324 1.000 3 C LIG3 98.700 1
HETATM 1419 O O11_1 . LIG3 . 1 ? C -3.450 11.336 -4.167 1.000 3 C LIG3 98.528 1
HETATM 1420 C C9_1 . LIG3 . 1 ? C -4.606 11.550 -2.201 1.000 3 C LIG3 98.649 1
HETATM 1421 N N5_1 . LIG3 . 1 ? C -4.868 10.289 -1.770 1.000 3 C LIG3 98.358 1
HETATM 1422 C C10_1 . LIG3 . 1 ? C -5.538 10.417 -0.624 1.000 3 C LIG3 98.127 1
HETATM 1423 Mg MG1_1 . LIG4 . 1 ? D -8.025 3.730 4.437 1.000 4 D LIG4 96.235 1
#
#
loop_
_atom_type.symbol
C
Cl
Mg
N
O
P
S
#
#
loop_
_ma_qa_metric.id
_ma_qa_metric.name
_ma_qa_metric.description
_ma_qa_metric.type
_ma_qa_metric.mode
_ma_qa_metric.type_other_details
_ma_qa_metric.software_group_id
1 pLDDT 'Predicted lddt' pLDDT local . .
#
#
loop_
_ma_qa_metric_local.ordinal_id
_ma_qa_metric_local.model_id
_ma_qa_metric_local.label_asym_id
_ma_qa_metric_local.label_seq_id
_ma_qa_metric_local.label_comp_id
_ma_qa_metric_local.metric_id
_ma_qa_metric_local.metric_value
1 1 A 1 GLY 1 78.961
2 1 A 2 MET 1 90.684
3 1 A 3 THR 1 95.569
4 1 A 4 GLU 1 97.160
5 1 A 5 TYR 1 98.068
6 1 A 6 LYS 1 98.067
7 1 A 7 LEU 1 98.543
8 1 A 8 VAL 1 98.269
9 1 A 9 VAL 1 98.348
10 1 A 10 VAL 1 98.393
11 1 A 11 GLY 1 98.085
12 1 A 12 ALA 1 98.011
13 1 A 13 CYS 1 96.946
14 1 A 14 GLY 1 97.717
15 1 A 15 VAL 1 98.616
16 1 A 16 GLY 1 98.447
17 1 A 17 LYS 1 98.378
18 1 A 18 SER 1 97.713
19 1 A 19 ALA 1 98.092
20 1 A 20 LEU 1 98.453
21 1 A 21 THR 1 98.217
22 1 A 22 ILE 1 97.489
23 1 A 23 GLN 1 98.123
24 1 A 24 LEU 1 98.264
25 1 A 25 ILE 1 97.374
26 1 A 26 GLN 1 96.926
27 1 A 27 ASN 1 97.112
28 1 A 28 HIS 1 96.746
29 1 A 29 PHE 1 97.767
30 1 A 30 VAL 1 93.278
31 1 A 31 ASP 1 90.280
32 1 A 32 GLU 1 88.216
33 1 A 33 TYR 1 85.485
34 1 A 34 ASP 1 89.706
35 1 A 35 PRO 1 89.289
36 1 A 36 THR 1 88.130
37 1 A 37 ILE 1 91.964
38 1 A 38 GLU 1 92.379
39 1 A 39 ASP 1 93.611
40 1 A 40 SER 1 94.586
41 1 A 41 TYR 1 96.273
42 1 A 42 ARG 1 96.722
43 1 A 43 LYS 1 96.874
44 1 A 44 GLN 1 97.448
45 1 A 45 VAL 1 96.579
46 1 A 46 VAL 1 96.538
47 1 A 47 ILE 1 97.207
48 1 A 48 ASP 1 96.646
49 1 A 49 GLY 1 94.323
50 1 A 50 GLU 1 93.261
51 1 A 51 THR 1 95.638
52 1 A 52 SER 1 95.661
53 1 A 53 LEU 1 97.706
54 1 A 54 LEU 1 98.234
55 1 A 55 ASP 1 97.910
56 1 A 56 ILE 1 97.995
57 1 A 57 LEU 1 96.986
58 1 A 58 ASP 1 96.948
59 1 A 59 THR 1 95.154
60 1 A 60 ALA 1 93.605
61 1 A 61 GLY 1 76.477
62 1 A 62 GLN 1 75.472
63 1 A 63 GLU 1 73.893
64 1 A 64 GLU 1 79.766
65 1 A 65 TYR 1 79.664
66 1 A 66 SER 1 81.385
67 1 A 67 ALA 1 83.865
68 1 A 68 MET 1 81.590
69 1 A 69 ARG 1 86.461
70 1 A 70 ASP 1 90.837
71 1 A 71 GLN 1 88.691
72 1 A 72 TYR 1 84.986
73 1 A 73 MET 1 92.876
74 1 A 74 ARG 1 94.294
75 1 A 75 THR 1 94.476
76 1 A 76 GLY 1 97.544
77 1 A 77 GLU 1 98.515
78 1 A 78 GLY 1 98.690
79 1 A 79 PHE 1 98.798
80 1 A 80 LEU 1 98.886
81 1 A 81 SER 1 98.939
82 1 A 82 VAL 1 98.952
83 1 A 83 PHE 1 98.980
84 1 A 84 ALA 1 98.954
85 1 A 85 ILE 1 98.900
86 1 A 86 ASN 1 98.824
87 1 A 87 ASN 1 98.697
88 1 A 88 THR 1 98.802
89 1 A 89 LYS 1 98.821
90 1 A 90 SER 1 98.899
91 1 A 91 PHE 1 98.932
92 1 A 92 GLU 1 98.675
93 1 A 93 ASP 1 98.411
94 1 A 94 ILE 1 98.735
95 1 A 95 HIS 1 97.458
96 1 A 96 HIS 1 97.156
97 1 A 97 TYR 1 97.355
98 1 A 98 ARG 1 97.841
99 1 A 99 GLU 1 97.388
100 1 A 100 GLN 1 96.058
101 1 A 101 ILE 1 97.571
102 1 A 102 LYS 1 97.505
103 1 A 103 ARG 1 96.465
104 1 A 104 VAL 1 95.513
105 1 A 105 LYS 1 96.515
106 1 A 106 ASP 1 96.333
107 1 A 107 SER 1 95.630
108 1 A 108 GLU 1 95.202
109 1 A 109 ASP 1 95.726
110 1 A 110 VAL 1 98.289
111 1 A 111 PRO 1 98.770
112 1 A 112 MET 1 98.780
113 1 A 113 VAL 1 98.976
114 1 A 114 LEU 1 98.985
115 1 A 115 VAL 1 98.990
116 1 A 116 GLY 1 98.979
117 1 A 117 ASN 1 98.958
118 1 A 118 LYS 1 98.856
119 1 A 119 SER 1 98.766
120 1 A 120 ASP 1 98.807
121 1 A 121 LEU 1 98.462
122 1 A 122 PRO 1 97.409
123 1 A 123 SER 1 93.911
124 1 A 124 ARG 1 97.644
125 1 A 125 THR 1 98.717
126 1 A 126 VAL 1 98.632
127 1 A 127 ASP 1 97.898
128 1 A 128 THR 1 97.797
129 1 A 129 LYS 1 98.271
130 1 A 130 GLN 1 98.176
131 1 A 131 ALA 1 98.841
132 1 A 132 GLN 1 98.845
133 1 A 133 ASP 1 98.786
134 1 A 134 LEU 1 98.797
135 1 A 135 ALA 1 98.839
136 1 A 136 ARG 1 98.580
137 1 A 137 SER 1 98.202
138 1 A 138 TYR 1 97.875
139 1 A 139 GLY 1 97.848
140 1 A 140 ILE 1 98.612
141 1 A 141 PRO 1 98.912
142 1 A 142 PHE 1 98.970
143 1 A 143 ILE 1 98.962
144 1 A 144 GLU 1 98.874
145 1 A 145 THR 1 98.986
146 1 A 146 SER 1 98.925
147 1 A 147 ALA 1 98.619
148 1 A 148 LYS 1 98.556
149 1 A 149 THR 1 98.690
150 1 A 150 ARG 1 98.621
151 1 A 151 GLN 1 98.754
152 1 A 152 GLY 1 98.942
153 1 A 153 VAL 1 98.919
154 1 A 154 ASP 1 98.740
155 1 A 155 ASP 1 98.843
156 1 A 156 ALA 1 98.927
157 1 A 157 PHE 1 98.880
158 1 A 158 TYR 1 98.738
159 1 A 159 THR 1 98.817
160 1 A 160 LEU 1 98.866
161 1 A 161 VAL 1 98.612
162 1 A 162 ARG 1 98.283
163 1 A 163 GLU 1 98.485
164 1 A 164 ILE 1 98.527
165 1 A 165 ARG 1 97.874
166 1 A 166 LYS 1 97.286
167 1 A 167 HIS 1 97.683
168 1 A 168 LYS 1 96.033
169 1 A 169 GLU 1 96.753
170 1 A 170 LYS 1 94.799
#
