# Supplementary material for: Single‐Sequence Deep Learning Delivers Crystal‐Quality Models of Covalent K‐Ras G12 Hotspot Complexes
Source: IUBMB Life. 2026 Jun 13;78(6):e70108. doi: 10.1002/iub.70108 (PMC13263772; doi:10.1002/iub.70108)
Supplement: Supplementary file 1 — Data S1: iub70108‐sup‐0001‐DataS1.zip. [file IUB-78-0-s001.zip › Supplementary_Data/1_Without Covalent Restraint_Web/Predicted Structures/KRASG12C_JDQ443_GDP_Mg2+_without_restraint/scores.rank_4.json]

{
  "aggregate_score": 0.9348745942115784,
  "ptm": 0.9592582583427429,
  "iptm": 0.9287786483764648,
  "per_chain_ptm": [
    [
      0.9444524049758911,
      0.9054691791534424,
      0.8869422078132629,
      0.0
    ]
  ],
  "per_chain_pair_iptm": [
    [
      [
        0.9444524049758911,
        0.8023823499679565,
        0.8183658123016357,
        0.25438302755355835
      ],
      [
        0.8523541688919067,
        0.9054691791534424,
        0.4369395673274994,
        0.08211712539196014
      ],
      [
        0.9156554937362671,
        0.6776661276817322,
        0.8869422078132629,
        0.20225954055786133
      ],
      [
        0.0,
        0.0,
        0.0,
        0.0
      ]
    ]
  ],
  "has_inter_chain_clashes": false,
  "chain_chain_clashes": [
    [
      [
        0,
        0,
        0,
        0
      ],
      [
        0,
        0,
        0,
        0
      ],
      [
        0,
        0,
        0,
        0
      ],
      [
        0,
        0,
        0,
        0
      ]
    ]
  ]
}
