# Supplementary material for: Single‐Sequence Deep Learning Delivers Crystal‐Quality Models of Covalent K‐Ras G12 Hotspot Complexes
Source: IUBMB Life. 2026 Jun 13;78(6):e70108. doi: 10.1002/iub.70108 (PMC13263772; doi:10.1002/iub.70108)
Supplement: Supplementary file 1 — Data S1: iub70108‐sup‐0001‐DataS1.zip. [file IUB-78-0-s001.zip › Supplementary_Data/1_Without Covalent Restraint_Web/Predicted Structures/KRASG12C_Adagrasib_GDP_Mg2+_without_restraint/scores.rank_3.json]

{
  "aggregate_score": 0.9378753900527954,
  "ptm": 0.9627641439437866,
  "iptm": 0.9316532015800476,
  "per_chain_ptm": [
    [
      0.9463803768157959,
      0.912909746170044,
      0.8891562223434448,
      0.0
    ]
  ],
  "per_chain_pair_iptm": [
    [
      [
        0.9463803768157959,
        0.8529179096221924,
        0.8250831365585327,
        0.2608870267868042
      ],
      [
        0.8157276511192322,
        0.912909746170044,
        0.4628017544746399,
        0.11704600602388382
      ],
      [
        0.9173154234886169,
        0.7450523376464844,
        0.8891562223434448,
        0.21021142601966858
      ],
      [
        0.0,
        0.0,
        0.0,
        0.0
      ]
    ]
  ],
  "has_inter_chain_clashes": false,
  "chain_chain_clashes": [
    [
      [
        0,
        0,
        0,
        0
      ],
      [
        0,
        0,
        0,
        0
      ],
      [
        0,
        0,
        0,
        0
      ],
      [
        0,
        0,
        0,
        0
      ]
    ]
  ]
}
