# Supplementary material for: Single‐Sequence Deep Learning Delivers Crystal‐Quality Models of Covalent K‐Ras G12 Hotspot Complexes
Source: IUBMB Life. 2026 Jun 13;78(6):e70108. doi: 10.1002/iub.70108 (PMC13263772; doi:10.1002/iub.70108)
Supplement: Supplementary file 1 — Data S1: iub70108‐sup‐0001‐DataS1.zip. [file IUB-78-0-s001.zip › Supplementary_Data/1_Without Covalent Restraint_Web/Predicted Structures/KRASG12C_Adagrasib_GDP_Mg2+_without_restraint/scores.rank_2.json]

{
  "aggregate_score": 0.9391271471977234,
  "ptm": 0.9627354741096497,
  "iptm": 0.9332250952720642,
  "per_chain_ptm": [
    [
      0.9493615627288818,
      0.9035786986351013,
      0.8903600573539734,
      0.0
    ]
  ],
  "per_chain_pair_iptm": [
    [
      [
        0.9493615627288818,
        0.8178412318229675,
        0.8269065618515015,
        0.26517796516418457
      ],
      [
        0.8032580614089966,
        0.9035786986351013,
        0.4505176246166229,
        0.09516602009534836
      ],
      [
        0.9203214049339294,
        0.736382246017456,
        0.8903600573539734,
        0.21500264108181
      ],
      [
        0.0,
        0.0,
        0.0,
        0.0
      ]
    ]
  ],
  "has_inter_chain_clashes": false,
  "chain_chain_clashes": [
    [
      [
        0,
        0,
        0,
        0
      ],
      [
        0,
        0,
        0,
        0
      ],
      [
        0,
        0,
        0,
        0
      ],
      [
        0,
        0,
        0,
        0
      ]
    ]
  ]
}
