# Supplementary material for: Single‐Sequence Deep Learning Delivers Crystal‐Quality Models of Covalent K‐Ras G12 Hotspot Complexes
Source: IUBMB Life. 2026 Jun 13;78(6):e70108. doi: 10.1002/iub.70108 (PMC13263772; doi:10.1002/iub.70108)
Supplement: Supplementary file 1 — Data S1: iub70108‐sup‐0001‐DataS1.zip. [file IUB-78-0-s001.zip › Supplementary_Data/1_Without Covalent Restraint_Web/Predicted Structures/KRASG12C_Adagrasib_GDP_Mg2+_without_restraint/pred.model_idx_4.cif]

data_model
_entry.id model
_struct.entry_id model
_struct.pdbx_model_details .
_struct.pdbx_structure_determination_methodology computational
_struct.title 'Chai-1 predicted structure'
_audit_conform.dict_location https://raw.githubusercontent.com/ihmwg/ModelCIF/80e1e22/dist/mmcif_ma.dic
_audit_conform.dict_name mmcif_ma.dic
_audit_conform.dict_version 1.4.7
#
loop_
_audit_author.name
_audit_author.pdbx_ordinal
'Chai Discovery team' 1
#
#
loop_
_chem_comp.id
_chem_comp.type
_chem_comp.name
_chem_comp.formula
_chem_comp.formula_weight
_chem_comp.ma_provenance
ALA 'L-peptide linking' . . . 'CCD Core'
ARG 'L-peptide linking' . . . 'CCD Core'
ASN 'L-peptide linking' . . . 'CCD Core'
ASP 'L-peptide linking' . . . 'CCD Core'
CYS 'L-peptide linking' . . . 'CCD Core'
GLN 'L-peptide linking' . . . 'CCD Core'
GLU 'L-peptide linking' . . . 'CCD Core'
GLY 'L-peptide linking' . . . 'CCD Core'
HIS 'L-peptide linking' . . . 'CCD Core'
ILE 'L-peptide linking' . . . 'CCD Core'
LEU 'L-peptide linking' . . . 'CCD Core'
LIG2 non-polymer . . . 'CCD Core'
LIG3 non-polymer . . . 'CCD Core'
LIG4 non-polymer . . . 'CCD Core'
LYS 'L-peptide linking' . . . 'CCD Core'
MET 'L-peptide linking' . . . 'CCD Core'
PHE 'L-peptide linking' . . . 'CCD Core'
PRO 'L-peptide linking' . . . 'CCD Core'
SER 'L-peptide linking' . . . 'CCD Core'
THR 'L-peptide linking' . . . 'CCD Core'
TYR 'L-peptide linking' . . . 'CCD Core'
VAL 'L-peptide linking' . . . 'CCD Core'
#
#
loop_
_entity.id
_entity.type
_entity.src_method
_entity.pdbx_description
_entity.formula_weight
_entity.pdbx_number_of_molecules
_entity.details
1 polymer man 'Entity A' . 1 .
2 non-polymer man 'Entity B' . 1 .
3 non-polymer man 'Entity C' . 1 .
4 non-polymer man 'Entity D' . 1 .
#
#
loop_
_entity_poly.entity_id
_entity_poly.type
_entity_poly.nstd_linkage
_entity_poly.nstd_monomer
_entity_poly.pdbx_strand_id
_entity_poly.pdbx_seq_one_letter_code
_entity_poly.pdbx_seq_one_letter_code_can
1 polypeptide(L) no no A
;GMTEYKLVVVGACGVGKSALTIQLIQNHFVDEYDPTIEDSYRKQVVIDGETSLLDILDTAGQEEYSAMRD
QYMRTGEGFLSVFAINNTKSFEDIHHYREQIKRVKDSEDVPMVLVGNKSDLPSRTVDTKQAQDLARSYGI
PFIETSAKTRQGVDDAFYTLVREIRKHKEK
;

;GMTEYKLVVVGACGVGKSALTIQLIQNHFVDEYDPTIEDSYRKQVVIDGETSLLDILDTAGQEEYSAMRD
QYMRTGEGFLSVFAINNTKSFEDIHHYREQIKRVKDSEDVPMVLVGNKSDLPSRTVDTKQAQDLARSYGI
PFIETSAKTRQGVDDAFYTLVREIRKHKEK
;

#
#
loop_
_pdbx_entity_nonpoly.entity_id
_pdbx_entity_nonpoly.name
_pdbx_entity_nonpoly.comp_id
_pdbx_entity_nonpoly.ma_model_mode
2 'Entity B' LIG2 .
3 'Entity C' LIG3 .
4 'Entity D' LIG4 .
#
#
loop_
_entity_poly_seq.entity_id
_entity_poly_seq.num
_entity_poly_seq.mon_id
_entity_poly_seq.hetero
1 1 GLY .
1 2 MET .
1 3 THR .
1 4 GLU .
1 5 TYR .
1 6 LYS .
1 7 LEU .
1 8 VAL .
1 9 VAL .
1 10 VAL .
1 11 GLY .
1 12 ALA .
1 13 CYS .
1 14 GLY .
1 15 VAL .
1 16 GLY .
1 17 LYS .
1 18 SER .
1 19 ALA .
1 20 LEU .
1 21 THR .
1 22 ILE .
1 23 GLN .
1 24 LEU .
1 25 ILE .
1 26 GLN .
1 27 ASN .
1 28 HIS .
1 29 PHE .
1 30 VAL .
1 31 ASP .
1 32 GLU .
1 33 TYR .
1 34 ASP .
1 35 PRO .
1 36 THR .
1 37 ILE .
1 38 GLU .
1 39 ASP .
1 40 SER .
1 41 TYR .
1 42 ARG .
1 43 LYS .
1 44 GLN .
1 45 VAL .
1 46 VAL .
1 47 ILE .
1 48 ASP .
1 49 GLY .
1 50 GLU .
1 51 THR .
1 52 SER .
1 53 LEU .
1 54 LEU .
1 55 ASP .
1 56 ILE .
1 57 LEU .
1 58 ASP .
1 59 THR .
1 60 ALA .
1 61 GLY .
1 62 GLN .
1 63 GLU .
1 64 GLU .
1 65 TYR .
1 66 SER .
1 67 ALA .
1 68 MET .
1 69 ARG .
1 70 ASP .
1 71 GLN .
1 72 TYR .
1 73 MET .
1 74 ARG .
1 75 THR .
1 76 GLY .
1 77 GLU .
1 78 GLY .
1 79 PHE .
1 80 LEU .
1 81 SER .
1 82 VAL .
1 83 PHE .
1 84 ALA .
1 85 ILE .
1 86 ASN .
1 87 ASN .
1 88 THR .
1 89 LYS .
1 90 SER .
1 91 PHE .
1 92 GLU .
1 93 ASP .
1 94 ILE .
1 95 HIS .
1 96 HIS .
1 97 TYR .
1 98 ARG .
1 99 GLU .
1 100 GLN .
1 101 ILE .
1 102 LYS .
1 103 ARG .
1 104 VAL .
1 105 LYS .
1 106 ASP .
1 107 SER .
1 108 GLU .
1 109 ASP .
1 110 VAL .
1 111 PRO .
1 112 MET .
1 113 VAL .
1 114 LEU .
1 115 VAL .
1 116 GLY .
1 117 ASN .
1 118 LYS .
1 119 SER .
1 120 ASP .
1 121 LEU .
1 122 PRO .
1 123 SER .
1 124 ARG .
1 125 THR .
1 126 VAL .
1 127 ASP .
1 128 THR .
1 129 LYS .
1 130 GLN .
1 131 ALA .
1 132 GLN .
1 133 ASP .
1 134 LEU .
1 135 ALA .
1 136 ARG .
1 137 SER .
1 138 TYR .
1 139 GLY .
1 140 ILE .
1 141 PRO .
1 142 PHE .
1 143 ILE .
1 144 GLU .
1 145 THR .
1 146 SER .
1 147 ALA .
1 148 LYS .
1 149 THR .
1 150 ARG .
1 151 GLN .
1 152 GLY .
1 153 VAL .
1 154 ASP .
1 155 ASP .
1 156 ALA .
1 157 PHE .
1 158 TYR .
1 159 THR .
1 160 LEU .
1 161 VAL .
1 162 ARG .
1 163 GLU .
1 164 ILE .
1 165 ARG .
1 166 LYS .
1 167 HIS .
1 168 LYS .
1 169 GLU .
1 170 LYS .
#
#
loop_
_struct_asym.id
_struct_asym.entity_id
_struct_asym.details
A 1 'Chain A'
B 2 'Chain B'
C 3 'Chain C'
D 4 'Chain D'
#
#
loop_
_pdbx_poly_seq_scheme.asym_id
_pdbx_poly_seq_scheme.entity_id
_pdbx_poly_seq_scheme.seq_id
_pdbx_poly_seq_scheme.mon_id
_pdbx_poly_seq_scheme.pdb_seq_num
_pdbx_poly_seq_scheme.auth_seq_num
_pdbx_poly_seq_scheme.pdb_mon_id
_pdbx_poly_seq_scheme.auth_mon_id
_pdbx_poly_seq_scheme.pdb_strand_id
_pdbx_poly_seq_scheme.pdb_ins_code
A 1 1 GLY 1 1 GLY GLY A .
A 1 2 MET 2 2 MET MET A .
A 1 3 THR 3 3 THR THR A .
A 1 4 GLU 4 4 GLU GLU A .
A 1 5 TYR 5 5 TYR TYR A .
A 1 6 LYS 6 6 LYS LYS A .
A 1 7 LEU 7 7 LEU LEU A .
A 1 8 VAL 8 8 VAL VAL A .
A 1 9 VAL 9 9 VAL VAL A .
A 1 10 VAL 10 10 VAL VAL A .
A 1 11 GLY 11 11 GLY GLY A .
A 1 12 ALA 12 12 ALA ALA A .
A 1 13 CYS 13 13 CYS CYS A .
A 1 14 GLY 14 14 GLY GLY A .
A 1 15 VAL 15 15 VAL VAL A .
A 1 16 GLY 16 16 GLY GLY A .
A 1 17 LYS 17 17 LYS LYS A .
A 1 18 SER 18 18 SER SER A .
A 1 19 ALA 19 19 ALA ALA A .
A 1 20 LEU 20 20 LEU LEU A .
A 1 21 THR 21 21 THR THR A .
A 1 22 ILE 22 22 ILE ILE A .
A 1 23 GLN 23 23 GLN GLN A .
A 1 24 LEU 24 24 LEU LEU A .
A 1 25 ILE 25 25 ILE ILE A .
A 1 26 GLN 26 26 GLN GLN A .
A 1 27 ASN 27 27 ASN ASN A .
A 1 28 HIS 28 28 HIS HIS A .
A 1 29 PHE 29 29 PHE PHE A .
A 1 30 VAL 30 30 VAL VAL A .
A 1 31 ASP 31 31 ASP ASP A .
A 1 32 GLU 32 32 GLU GLU A .
A 1 33 TYR 33 33 TYR TYR A .
A 1 34 ASP 34 34 ASP ASP A .
A 1 35 PRO 35 35 PRO PRO A .
A 1 36 THR 36 36 THR THR A .
A 1 37 ILE 37 37 ILE ILE A .
A 1 38 GLU 38 38 GLU GLU A .
A 1 39 ASP 39 39 ASP ASP A .
A 1 40 SER 40 40 SER SER A .
A 1 41 TYR 41 41 TYR TYR A .
A 1 42 ARG 42 42 ARG ARG A .
A 1 43 LYS 43 43 LYS LYS A .
A 1 44 GLN 44 44 GLN GLN A .
A 1 45 VAL 45 45 VAL VAL A .
A 1 46 VAL 46 46 VAL VAL A .
A 1 47 ILE 47 47 ILE ILE A .
A 1 48 ASP 48 48 ASP ASP A .
A 1 49 GLY 49 49 GLY GLY A .
A 1 50 GLU 50 50 GLU GLU A .
A 1 51 THR 51 51 THR THR A .
A 1 52 SER 52 52 SER SER A .
A 1 53 LEU 53 53 LEU LEU A .
A 1 54 LEU 54 54 LEU LEU A .
A 1 55 ASP 55 55 ASP ASP A .
A 1 56 ILE 56 56 ILE ILE A .
A 1 57 LEU 57 57 LEU LEU A .
A 1 58 ASP 58 58 ASP ASP A .
A 1 59 THR 59 59 THR THR A .
A 1 60 ALA 60 60 ALA ALA A .
A 1 61 GLY 61 61 GLY GLY A .
A 1 62 GLN 62 62 GLN GLN A .
A 1 63 GLU 63 63 GLU GLU A .
A 1 64 GLU 64 64 GLU GLU A .
A 1 65 TYR 65 65 TYR TYR A .
A 1 66 SER 66 66 SER SER A .
A 1 67 ALA 67 67 ALA ALA A .
A 1 68 MET 68 68 MET MET A .
A 1 69 ARG 69 69 ARG ARG A .
A 1 70 ASP 70 70 ASP ASP A .
A 1 71 GLN 71 71 GLN GLN A .
A 1 72 TYR 72 72 TYR TYR A .
A 1 73 MET 73 73 MET MET A .
A 1 74 ARG 74 74 ARG ARG A .
A 1 75 THR 75 75 THR THR A .
A 1 76 GLY 76 76 GLY GLY A .
A 1 77 GLU 77 77 GLU GLU A .
A 1 78 GLY 78 78 GLY GLY A .
A 1 79 PHE 79 79 PHE PHE A .
A 1 80 LEU 80 80 LEU LEU A .
A 1 81 SER 81 81 SER SER A .
A 1 82 VAL 82 82 VAL VAL A .
A 1 83 PHE 83 83 PHE PHE A .
A 1 84 ALA 84 84 ALA ALA A .
A 1 85 ILE 85 85 ILE ILE A .
A 1 86 ASN 86 86 ASN ASN A .
A 1 87 ASN 87 87 ASN ASN A .
A 1 88 THR 88 88 THR THR A .
A 1 89 LYS 89 89 LYS LYS A .
A 1 90 SER 90 90 SER SER A .
A 1 91 PHE 91 91 PHE PHE A .
A 1 92 GLU 92 92 GLU GLU A .
A 1 93 ASP 93 93 ASP ASP A .
A 1 94 ILE 94 94 ILE ILE A .
A 1 95 HIS 95 95 HIS HIS A .
A 1 96 HIS 96 96 HIS HIS A .
A 1 97 TYR 97 97 TYR TYR A .
A 1 98 ARG 98 98 ARG ARG A .
A 1 99 GLU 99 99 GLU GLU A .
A 1 100 GLN 100 100 GLN GLN A .
A 1 101 ILE 101 101 ILE ILE A .
A 1 102 LYS 102 102 LYS LYS A .
A 1 103 ARG 103 103 ARG ARG A .
A 1 104 VAL 104 104 VAL VAL A .
A 1 105 LYS 105 105 LYS LYS A .
A 1 106 ASP 106 106 ASP ASP A .
A 1 107 SER 107 107 SER SER A .
A 1 108 GLU 108 108 GLU GLU A .
A 1 109 ASP 109 109 ASP ASP A .
A 1 110 VAL 110 110 VAL VAL A .
A 1 111 PRO 111 111 PRO PRO A .
A 1 112 MET 112 112 MET MET A .
A 1 113 VAL 113 113 VAL VAL A .
A 1 114 LEU 114 114 LEU LEU A .
A 1 115 VAL 115 115 VAL VAL A .
A 1 116 GLY 116 116 GLY GLY A .
A 1 117 ASN 117 117 ASN ASN A .
A 1 118 LYS 118 118 LYS LYS A .
A 1 119 SER 119 119 SER SER A .
A 1 120 ASP 120 120 ASP ASP A .
A 1 121 LEU 121 121 LEU LEU A .
A 1 122 PRO 122 122 PRO PRO A .
A 1 123 SER 123 123 SER SER A .
A 1 124 ARG 124 124 ARG ARG A .
A 1 125 THR 125 125 THR THR A .
A 1 126 VAL 126 126 VAL VAL A .
A 1 127 ASP 127 127 ASP ASP A .
A 1 128 THR 128 128 THR THR A .
A 1 129 LYS 129 129 LYS LYS A .
A 1 130 GLN 130 130 GLN GLN A .
A 1 131 ALA 131 131 ALA ALA A .
A 1 132 GLN 132 132 GLN GLN A .
A 1 133 ASP 133 133 ASP ASP A .
A 1 134 LEU 134 134 LEU LEU A .
A 1 135 ALA 135 135 ALA ALA A .
A 1 136 ARG 136 136 ARG ARG A .
A 1 137 SER 137 137 SER SER A .
A 1 138 TYR 138 138 TYR TYR A .
A 1 139 GLY 139 139 GLY GLY A .
A 1 140 ILE 140 140 ILE ILE A .
A 1 141 PRO 141 141 PRO PRO A .
A 1 142 PHE 142 142 PHE PHE A .
A 1 143 ILE 143 143 ILE ILE A .
A 1 144 GLU 144 144 GLU GLU A .
A 1 145 THR 145 145 THR THR A .
A 1 146 SER 146 146 SER SER A .
A 1 147 ALA 147 147 ALA ALA A .
A 1 148 LYS 148 148 LYS LYS A .
A 1 149 THR 149 149 THR THR A .
A 1 150 ARG 150 150 ARG ARG A .
A 1 151 GLN 151 151 GLN GLN A .
A 1 152 GLY 152 152 GLY GLY A .
A 1 153 VAL 153 153 VAL VAL A .
A 1 154 ASP 154 154 ASP ASP A .
A 1 155 ASP 155 155 ASP ASP A .
A 1 156 ALA 156 156 ALA ALA A .
A 1 157 PHE 157 157 PHE PHE A .
A 1 158 TYR 158 158 TYR TYR A .
A 1 159 THR 159 159 THR THR A .
A 1 160 LEU 160 160 LEU LEU A .
A 1 161 VAL 161 161 VAL VAL A .
A 1 162 ARG 162 162 ARG ARG A .
A 1 163 GLU 163 163 GLU GLU A .
A 1 164 ILE 164 164 ILE ILE A .
A 1 165 ARG 165 165 ARG ARG A .
A 1 166 LYS 166 166 LYS LYS A .
A 1 167 HIS 167 167 HIS HIS A .
A 1 168 LYS 168 168 LYS LYS A .
A 1 169 GLU 169 169 GLU GLU A .
A 1 170 LYS 170 170 LYS LYS A .
#
#
loop_
_pdbx_nonpoly_scheme.asym_id
_pdbx_nonpoly_scheme.entity_id
_pdbx_nonpoly_scheme.mon_id
_pdbx_nonpoly_scheme.ndb_seq_num
_pdbx_nonpoly_scheme.pdb_seq_num
_pdbx_nonpoly_scheme.auth_seq_num
_pdbx_nonpoly_scheme.auth_mon_id
_pdbx_nonpoly_scheme.pdb_strand_id
_pdbx_nonpoly_scheme.pdb_ins_code
B 2 LIG2 1 1 1 LIG2 B .
C 3 LIG3 1 1 1 LIG3 C .
D 4 LIG4 1 1 1 LIG4 D .
#
#
loop_
_ma_data.id
_ma_data.name
_ma_data.content_type
_ma_data.content_type_other_details
1 'Entity A' target .
2 'Entity B' target .
3 'Entity C' target .
4 'Entity D' target .
5 pred_model_1 'model coordinates' .
#
#
loop_
_ma_target_entity.entity_id
_ma_target_entity.data_id
_ma_target_entity.origin
1 1 designed
2 2 designed
3 3 designed
4 4 designed
#
#
loop_
_ma_target_entity_instance.asym_id
_ma_target_entity_instance.entity_id
_ma_target_entity_instance.details
A 1 'Chain A'
B 2 'Chain B'
C 3 'Chain C'
D 4 'Chain D'
#
#
loop_
_ma_model_list.ordinal_id
_ma_model_list.model_name
_ma_model_list.data_id
_ma_model_list.model_type
_ma_model_list.model_type_other_details
1 pred_model_1 5 'Ab initio model' .
#
#
loop_
_ma_model_group.id
_ma_model_group.name
_ma_model_group.details
1 pred .
#
#
loop_
_ma_model_group_link.group_id
_ma_model_group_link.model_id
1 1
#
#
loop_
_atom_site.group_PDB
_atom_site.id
_atom_site.type_symbol
_atom_site.label_atom_id
_atom_site.label_alt_id
_atom_site.label_comp_id
_atom_site.label_seq_id
_atom_site.auth_seq_id
_atom_site.pdbx_PDB_ins_code
_atom_site.label_asym_id
_atom_site.Cartn_x
_atom_site.Cartn_y
_atom_site.Cartn_z
_atom_site.occupancy
_atom_site.label_entity_id
_atom_site.auth_asym_id
_atom_site.auth_comp_id
_atom_site.B_iso_or_equiv
_atom_site.pdbx_PDB_model_num
ATOM 1 N N . GLY 1 1 ? A -20.330 18.473 -7.352 1.000 1 A GLY 77.045 1
ATOM 2 C CA . GLY 1 1 ? A -19.710 18.136 -6.076 1.000 1 A GLY 82.132 1
ATOM 3 C C . GLY 1 1 ? A -18.229 17.872 -6.265 1.000 1 A GLY 85.562 1
ATOM 4 O O . GLY 1 1 ? A -17.712 17.933 -7.385 1.000 1 A GLY 83.099 1
ATOM 5 N N . MET 2 2 ? A -17.514 17.604 -5.157 1.000 1 A MET 87.977 1
ATOM 6 C CA . MET 2 2 ? A -16.076 17.370 -5.269 1.000 1 A MET 91.399 1
ATOM 7 C C . MET 2 2 ? A -15.797 16.023 -5.979 1.000 1 A MET 92.789 1
ATOM 8 O O . MET 2 2 ? A -16.673 15.150 -6.017 1.000 1 A MET 91.592 1
ATOM 9 C CB . MET 2 2 ? A -15.405 17.340 -3.870 1.000 1 A MET 89.849 1
ATOM 10 C CG . MET 2 2 ? A -15.751 16.104 -3.077 1.000 1 A MET 89.381 1
ATOM 11 S SD . MET 2 2 ? A -15.212 16.220 -1.378 1.000 1 A MET 86.712 1
ATOM 12 C CE . MET 2 2 ? A -16.263 17.517 -0.806 1.000 1 A MET 82.376 1
ATOM 13 N N . THR 3 3 ? A -14.587 15.891 -6.519 1.000 1 A THR 95.862 1
ATOM 14 C CA . THR 3 3 ? A -14.210 14.646 -7.177 1.000 1 A THR 96.063 1
ATOM 15 C C . THR 3 3 ? A -13.926 13.585 -6.122 1.000 1 A THR 96.795 1
ATOM 16 O O . THR 3 3 ? A -13.266 13.887 -5.111 1.000 1 A THR 96.406 1
ATOM 17 C CB . THR 3 3 ? A -12.994 14.847 -8.076 1.000 1 A THR 94.701 1
ATOM 18 O OG1 . THR 3 3 ? A -13.315 15.816 -9.067 1.000 1 A THR 90.544 1
ATOM 19 C CG2 . THR 3 3 ? A -12.609 13.563 -8.784 1.000 1 A THR 91.170 1
ATOM 20 N N . GLU 4 4 ? A -14.413 12.354 -6.333 1.000 1 A GLU 96.717 1
ATOM 21 C CA . GLU 4 4 ? A -14.113 11.249 -5.451 1.000 1 A GLU 97.036 1
ATOM 22 C C . GLU 4 4 ? A -13.089 10.335 -6.133 1.000 1 A GLU 97.347 1
ATOM 23 O O . GLU 4 4 ? A -13.126 10.155 -7.337 1.000 1 A GLU 96.837 1
ATOM 24 C CB . GLU 4 4 ? A -15.363 10.453 -5.096 1.000 1 A GLU 95.998 1
ATOM 25 C CG . GLU 4 4 ? A -16.410 11.267 -4.354 1.000 1 A GLU 89.971 1
ATOM 26 C CD . GLU 4 4 ? A -17.640 10.480 -3.980 1.000 1 A GLU 89.114 1
ATOM 27 O OE1 . GLU 4 4 ? A -17.675 9.264 -4.251 1.000 1 A GLU 86.402 1
ATOM 28 O OE2 . GLU 4 4 ? A -18.567 11.100 -3.432 1.000 1 A GLU 84.602 1
ATOM 29 N N . TYR 5 5 ? A -12.165 9.781 -5.298 1.000 1 A TYR 97.824 1
ATOM 30 C CA . TYR 5 5 ? A -11.128 8.878 -5.787 1.000 1 A TYR 98.044 1
ATOM 31 C C . TYR 5 5 ? A -11.213 7.607 -4.978 1.000 1 A TYR 98.074 1
ATOM 32 O O . TYR 5 5 ? A -11.057 7.644 -3.742 1.000 1 A TYR 97.980 1
ATOM 33 C CB . TYR 5 5 ? A -9.745 9.504 -5.636 1.000 1 A TYR 97.948 1
ATOM 34 C CG . TYR 5 5 ? A -9.563 10.701 -6.524 1.000 1 A TYR 97.862 1
ATOM 35 C CD1 . TYR 5 5 ? A -9.089 10.563 -7.804 1.000 1 A TYR 97.332 1
ATOM 36 C CD2 . TYR 5 5 ? A -9.909 11.968 -6.066 1.000 1 A TYR 97.440 1
ATOM 37 C CE1 . TYR 5 5 ? A -8.928 11.663 -8.624 1.000 1 A TYR 96.559 1
ATOM 38 C CE2 . TYR 5 5 ? A -9.752 13.080 -6.868 1.000 1 A TYR 96.517 1
ATOM 39 C CZ . TYR 5 5 ? A -9.266 12.910 -8.161 1.000 1 A TYR 96.408 1
ATOM 40 O OH . TYR 5 5 ? A -9.101 13.999 -8.981 1.000 1 A TYR 94.663 1
ATOM 41 N N . LYS 6 6 ? A -11.457 6.450 -5.622 1.000 1 A LYS 97.741 1
ATOM 42 C CA . LYS 6 6 ? A -11.507 5.163 -4.946 1.000 1 A LYS 97.622 1
ATOM 43 C C . LYS 6 6 ? A -10.125 4.531 -5.018 1.000 1 A LYS 97.856 1
ATOM 44 O O . LYS 6 6 ? A -9.677 4.111 -6.070 1.000 1 A LYS 97.711 1
ATOM 45 C CB . LYS 6 6 ? A -12.546 4.270 -5.599 1.000 1 A LYS 96.988 1
ATOM 46 C CG . LYS 6 6 ? A -13.975 4.762 -5.390 1.000 1 A LYS 86.493 1
ATOM 47 C CD . LYS 6 6 ? A -15.001 3.878 -6.051 1.000 1 A LYS 80.372 1
ATOM 48 C CE . LYS 6 6 ? A -16.411 4.377 -5.736 1.000 1 A LYS 76.323 1
ATOM 49 N NZ . LYS 6 6 ? A -17.417 3.482 -6.323 1.000 1 A LYS 63.689 1
ATOM 50 N N . LEU 7 7 ? A -9.460 4.458 -3.833 1.000 1 A LEU 98.084 1
ATOM 51 C CA . LEU 7 7 ? A -8.100 3.973 -3.734 1.000 1 A LEU 98.278 1
ATOM 52 C C . LEU 7 7 ? A -8.076 2.680 -2.917 1.000 1 A LEU 97.974 1
ATOM 53 O O . LEU 7 7 ? A -8.893 2.494 -2.004 1.000 1 A LEU 97.694 1
ATOM 54 C CB . LEU 7 7 ? A -7.209 5.007 -3.007 1.000 1 A LEU 98.503 1
ATOM 55 C CG . LEU 7 7 ? A -7.279 6.457 -3.438 1.000 1 A LEU 98.392 1
ATOM 56 C CD1 . LEU 7 7 ? A -7.070 6.614 -4.941 1.000 1 A LEU 98.367 1
ATOM 57 C CD2 . LEU 7 7 ? A -6.266 7.262 -2.644 1.000 1 A LEU 98.462 1
ATOM 58 N N . VAL 8 8 ? A -7.146 1.794 -3.240 1.000 1 A VAL 98.067 1
ATOM 59 C CA . VAL 8 8 ? A -7.009 0.505 -2.554 1.000 1 A VAL 97.818 1
ATOM 60 C C . VAL 8 8 ? A -5.562 0.361 -2.143 1.000 1 A VAL 98.051 1
ATOM 61 O O . VAL 8 8 ? A -4.649 0.589 -2.946 1.000 1 A VAL 98.110 1
ATOM 62 C CB . VAL 8 8 ? A -7.417 -0.655 -3.461 1.000 1 A VAL 97.061 1
ATOM 63 C CG1 . VAL 8 8 ? A -8.830 -0.438 -4.010 1.000 1 A VAL 96.347 1
ATOM 64 C CG2 . VAL 8 8 ? A -7.324 -1.982 -2.699 1.000 1 A VAL 96.376 1
ATOM 65 N N . VAL 9 9 ? A -5.340 -0.046 -0.877 1.000 1 A VAL 97.983 1
ATOM 66 C CA . VAL 9 9 ? A -3.990 -0.257 -0.347 1.000 1 A VAL 98.184 1
ATOM 67 C C . VAL 9 9 ? A -3.743 -1.746 -0.220 1.000 1 A VAL 97.922 1
ATOM 68 O O . VAL 9 9 ? A -4.486 -2.445 0.495 1.000 1 A VAL 97.610 1
ATOM 69 C CB . VAL 9 9 ? A -3.794 0.459 0.991 1.000 1 A VAL 98.376 1
ATOM 70 C CG1 . VAL 9 9 ? A -4.203 1.933 0.910 1.000 1 A VAL 98.551 1
ATOM 71 C CG2 . VAL 9 9 ? A -2.364 0.323 1.485 1.000 1 A VAL 98.461 1
ATOM 72 N N . VAL 10 10 ? A -2.712 -2.245 -0.897 1.000 1 A VAL 98.153 1
ATOM 73 C CA . VAL 10 10 ? A -2.382 -3.666 -0.931 1.000 1 A VAL 98.139 1
ATOM 74 C C . VAL 10 10 ? A -0.947 -3.883 -0.471 1.000 1 A VAL 98.436 1
ATOM 75 O O . VAL 10 10 ? A -0.146 -2.943 -0.436 1.000 1 A VAL 98.604 1
ATOM 76 C CB . VAL 10 10 ? A -2.580 -4.272 -2.333 1.000 1 A VAL 97.402 1
ATOM 77 C CG1 . VAL 10 10 ? A -3.988 -4.010 -2.818 1.000 1 A VAL 96.945 1
ATOM 78 C CG2 . VAL 10 10 ? A -1.550 -3.734 -3.324 1.000 1 A VAL 97.408 1
ATOM 79 N N . GLY 11 11 ? A -0.620 -5.122 -0.142 1.000 1 A GLY 98.087 1
ATOM 80 C CA . GLY 11 11 ? A 0.704 -5.513 0.274 1.000 1 A GLY 97.859 1
ATOM 81 C C . GLY 11 11 ? A 0.638 -6.565 1.379 1.000 1 A GLY 97.491 1
ATOM 82 O O . GLY 11 11 ? A -0.426 -6.838 1.950 1.000 1 A GLY 96.958 1
ATOM 83 N N . ALA 12 12 ? A 1.768 -7.206 1.663 1.000 1 A ALA 98.287 1
ATOM 84 C CA . ALA 12 12 ? A 1.828 -8.315 2.595 1.000 1 A ALA 98.082 1
ATOM 85 C C . ALA 12 12 ? A 1.500 -7.895 4.014 1.000 1 A ALA 97.795 1
ATOM 86 O O . ALA 12 12 ? A 1.550 -6.711 4.354 1.000 1 A ALA 97.630 1
ATOM 87 C CB . ALA 12 12 ? A 3.214 -8.931 2.538 1.000 1 A ALA 97.913 1
ATOM 88 N N . CYS 13 13 ? A 1.169 -8.865 4.845 1.000 1 A CYS 96.967 1
ATOM 89 C CA . CYS 13 13 ? A 0.967 -8.634 6.269 1.000 1 A CYS 96.667 1
ATOM 90 C C . CYS 13 13 ? A 2.147 -7.859 6.825 1.000 1 A CYS 97.203 1
ATOM 91 O O . CYS 13 13 ? A 3.279 -8.197 6.565 1.000 1 A CYS 97.302 1
ATOM 92 C CB . CYS 13 13 ? A 0.823 -9.927 7.033 1.000 1 A CYS 94.985 1
ATOM 93 S SG . CYS 13 13 ? A -0.764 -10.634 6.888 1.000 1 A CYS 88.048 1
ATOM 94 N N . GLY 14 14 ? A 1.841 -6.870 7.659 1.000 1 A GLY 97.340 1
ATOM 95 C CA . GLY 14 14 ? A 2.874 -6.227 8.461 1.000 1 A GLY 97.623 1
ATOM 96 C C . GLY 14 14 ? A 3.680 -5.157 7.769 1.000 1 A GLY 98.314 1
ATOM 97 O O . GLY 14 14 ? A 4.559 -4.589 8.410 1.000 1 A GLY 98.312 1
ATOM 98 N N . VAL 15 15 ? A 3.424 -4.852 6.490 1.000 1 A VAL 98.263 1
ATOM 99 C CA . VAL 15 15 ? A 4.209 -3.804 5.800 1.000 1 A VAL 98.588 1
ATOM 100 C C . VAL 15 15 ? A 3.797 -2.403 6.241 1.000 1 A VAL 98.654 1
ATOM 101 O O . VAL 15 15 ? A 4.583 -1.475 6.050 1.000 1 A VAL 98.699 1
ATOM 102 C CB . VAL 15 15 ? A 4.089 -3.908 4.277 1.000 1 A VAL 98.678 1
ATOM 103 C CG1 . VAL 15 15 ? A 4.623 -5.272 3.805 1.000 1 A VAL 98.709 1
ATOM 104 C CG2 . VAL 15 15 ? A 2.659 -3.679 3.823 1.000 1 A VAL 98.813 1
ATOM 105 N N . GLY 16 16 ? A 2.604 -2.243 6.815 1.000 1 A GLY 98.540 1
ATOM 106 C CA . GLY 16 16 ? A 2.140 -0.935 7.248 1.000 1 A GLY 98.442 1
ATOM 107 C C . GLY 16 16 ? A 0.995 -0.366 6.448 1.000 1 A GLY 98.542 1
ATOM 108 O O . GLY 16 16 ? A 0.794 0.846 6.449 1.000 1 A GLY 98.538 1
ATOM 109 N N . LYS 17 17 ? A 0.176 -1.219 5.801 1.000 1 A LYS 98.411 1
ATOM 110 C CA . LYS 17 17 ? A -0.990 -0.734 5.068 1.000 1 A LYS 98.333 1
ATOM 111 C C . LYS 17 17 ? A -1.917 0.043 5.984 1.000 1 A LYS 98.145 1
ATOM 112 O O . LYS 17 17 ? A -2.335 1.159 5.663 1.000 1 A LYS 98.309 1
ATOM 113 C CB . LYS 17 17 ? A -1.740 -1.910 4.427 1.000 1 A LYS 98.169 1
ATOM 114 C CG . LYS 17 17 ? A -0.884 -2.714 3.458 1.000 1 A LYS 97.842 1
ATOM 115 C CD . LYS 17 17 ? A -1.719 -3.816 2.802 1.000 1 A LYS 97.494 1
ATOM 116 C CE . LYS 17 17 ? A -2.213 -4.840 3.810 1.000 1 A LYS 97.027 1
ATOM 117 N NZ . LYS 17 17 ? A -1.117 -5.600 4.436 1.000 1 A LYS 96.830 1
ATOM 118 N N . SER 18 18 ? A -2.260 -0.548 7.147 1.000 1 A SER 98.003 1
ATOM 119 C CA . SER 18 18 ? A -3.146 0.112 8.097 1.000 1 A SER 97.684 1
ATOM 120 C C . SER 18 18 ? A -2.504 1.366 8.679 1.000 1 A SER 97.883 1
ATOM 121 O O . SER 18 18 ? A -3.147 2.399 8.800 1.000 1 A SER 97.992 1
ATOM 122 C CB . SER 18 18 ? A -3.557 -0.833 9.211 1.000 1 A SER 97.014 1
ATOM 123 O OG . SER 18 18 ? A -4.263 -1.941 8.697 1.000 1 A SER 94.231 1
ATOM 124 N N . ALA 19 19 ? A -1.217 1.284 9.030 1.000 1 A ALA 97.862 1
ATOM 125 C CA . ALA 19 19 ? A -0.550 2.446 9.614 1.000 1 A ALA 98.033 1
ATOM 126 C C . ALA 19 19 ? A -0.501 3.601 8.637 1.000 1 A ALA 98.261 1
ATOM 127 O O . ALA 19 19 ? A -0.710 4.751 9.017 1.000 1 A ALA 98.388 1
ATOM 128 C CB . ALA 19 19 ? A 0.850 2.068 10.079 1.000 1 A ALA 97.919 1
ATOM 129 N N . LEU 20 20 ? A -0.207 3.318 7.345 1.000 1 A LEU 98.259 1
ATOM 130 C CA . LEU 20 20 ? A -0.200 4.399 6.348 1.000 1 A LEU 98.481 1
ATOM 131 C C . LEU 20 20 ? A -1.574 5.013 6.180 1.000 1 A LEU 98.453 1
ATOM 132 O O . LEU 20 20 ? A -1.734 6.243 6.099 1.000 1 A LEU 98.507 1
ATOM 133 C CB . LEU 20 20 ? A 0.275 3.872 4.992 1.000 1 A LEU 98.677 1
ATOM 134 C CG . LEU 20 20 ? A 1.771 3.546 4.884 1.000 1 A LEU 98.753 1
ATOM 135 C CD1 . LEU 20 20 ? A 2.604 4.846 4.815 1.000 1 A LEU 98.757 1
ATOM 136 C CD2 . LEU 20 20 ? A 2.020 2.698 3.659 1.000 1 A LEU 98.783 1
ATOM 137 N N . THR 21 21 ? A -2.612 4.171 6.127 1.000 1 A THR 98.281 1
ATOM 138 C CA . THR 21 21 ? A -3.969 4.642 5.924 1.000 1 A THR 98.081 1
ATOM 139 C C . THR 21 21 ? A -4.408 5.507 7.106 1.000 1 A THR 97.982 1
ATOM 140 O O . THR 21 21 ? A -4.972 6.579 6.932 1.000 1 A THR 98.027 1
ATOM 141 C CB . THR 21 21 ? A -4.919 3.471 5.723 1.000 1 A THR 97.976 1
ATOM 142 O OG1 . THR 21 21 ? A -4.482 2.729 4.577 1.000 1 A THR 97.749 1
ATOM 143 C CG2 . THR 21 21 ? A -6.360 3.969 5.494 1.000 1 A THR 97.860 1
ATOM 144 N N . ILE 22 22 ? A -4.146 5.021 8.340 1.000 1 A ILE 97.784 1
ATOM 145 C CA . ILE 22 22 ? A -4.556 5.771 9.509 1.000 1 A ILE 97.516 1
ATOM 146 C C . ILE 22 22 ? A -3.780 7.078 9.604 1.000 1 A ILE 97.819 1
ATOM 147 O O . ILE 22 22 ? A -4.352 8.110 10.005 1.000 1 A ILE 97.993 1
ATOM 148 C CB . ILE 22 22 ? A -4.401 4.898 10.772 1.000 1 A ILE 96.926 1
ATOM 149 C CG1 . ILE 22 22 ? A -5.383 3.725 10.708 1.000 1 A ILE 96.420 1
ATOM 150 C CG2 . ILE 22 22 ? A -4.612 5.729 12.034 1.000 1 A ILE 95.885 1
ATOM 151 C CD1 . ILE 22 22 ? A -5.162 2.643 11.715 1.000 1 A ILE 94.296 1
ATOM 152 N N . GLN 23 23 ? A -2.488 7.103 9.235 1.000 1 A GLN 97.940 1
ATOM 153 C CA . GLN 23 23 ? A -1.754 8.373 9.172 1.000 1 A GLN 98.049 1
ATOM 154 C C . GLN 23 23 ? A -2.399 9.361 8.219 1.000 1 A GLN 98.138 1
ATOM 155 O O . GLN 23 23 ? A -2.505 10.542 8.536 1.000 1 A GLN 98.075 1
ATOM 156 C CB . GLN 23 23 ? A -0.287 8.155 8.807 1.000 1 A GLN 97.844 1
ATOM 157 C CG . GLN 23 23 ? A 0.595 7.904 10.004 1.000 1 A GLN 95.217 1
ATOM 158 C CD . GLN 23 23 ? A 0.845 9.144 10.835 1.000 1 A GLN 97.607 1
ATOM 159 O OE1 . GLN 23 23 ? A 0.287 10.210 10.583 1.000 1 A GLN 97.109 1
ATOM 160 N NE2 . GLN 23 23 ? A 1.708 9.030 11.845 1.000 1 A GLN 96.493 1
ATOM 161 N N . LEU 24 24 ? A -2.819 8.886 7.042 1.000 1 A LEU 98.248 1
ATOM 162 C CA . LEU 24 24 ? A -3.455 9.791 6.066 1.000 1 A LEU 98.275 1
ATOM 163 C C . LEU 24 24 ? A -4.766 10.340 6.606 1.000 1 A LEU 98.109 1
ATOM 164 O O . LEU 24 24 ? A -5.046 11.545 6.540 1.000 1 A LEU 97.950 1
ATOM 165 C CB . LEU 24 24 ? A -3.701 9.064 4.761 1.000 1 A LEU 98.370 1
ATOM 166 C CG . LEU 24 24 ? A -4.385 9.923 3.690 1.000 1 A LEU 98.301 1
ATOM 167 C CD1 . LEU 24 24 ? A -3.345 10.836 3.054 1.000 1 A LEU 98.051 1
ATOM 168 C CD2 . LEU 24 24 ? A -5.053 9.067 2.666 1.000 1 A LEU 98.167 1
ATOM 169 N N . ILE 25 25 ? A -5.592 9.453 7.139 1.000 1 A ILE 97.885 1
ATOM 170 C CA . ILE 25 25 ? A -6.967 9.788 7.496 1.000 1 A ILE 97.349 1
ATOM 171 C C . ILE 25 25 ? A -7.046 10.516 8.831 1.000 1 A ILE 97.085 1
ATOM 172 O O . ILE 25 25 ? A -7.796 11.472 8.983 1.000 1 A ILE 96.730 1
ATOM 173 C CB . ILE 25 25 ? A -7.846 8.523 7.515 1.000 1 A ILE 96.617 1
ATOM 174 C CG1 . ILE 25 25 ? A -7.801 7.799 6.157 1.000 1 A ILE 94.189 1
ATOM 175 C CG2 . ILE 25 25 ? A -9.290 8.869 7.907 1.000 1 A ILE 92.488 1
ATOM 176 C CD1 . ILE 25 25 ? A -8.350 8.595 4.998 1.000 1 A ILE 88.201 1
ATOM 177 N N . GLN 26 26 ? A -6.262 10.033 9.820 1.000 1 A GLN 97.127 1
ATOM 178 C CA . GLN 26 26 ? A -6.382 10.489 11.200 1.000 1 A GLN 96.584 1
ATOM 179 C C . GLN 26 26 ? A -5.186 11.251 11.716 1.000 1 A GLN 96.974 1
ATOM 180 O O . GLN 26 26 ? A -5.259 11.773 12.833 1.000 1 A GLN 96.255 1
ATOM 181 C CB . GLN 26 26 ? A -6.665 9.309 12.139 1.000 1 A GLN 95.347 1
ATOM 182 C CG . GLN 26 26 ? A -7.869 8.471 11.758 1.000 1 A GLN 91.081 1
ATOM 183 C CD . GLN 26 26 ? A -9.180 9.182 11.983 1.000 1 A GLN 84.464 1
ATOM 184 O OE1 . GLN 26 26 ? A -9.219 10.234 12.633 1.000 1 A GLN 75.643 1
ATOM 185 N NE2 . GLN 26 26 ? A -10.255 8.618 11.445 1.000 1 A GLN 74.552 1
ATOM 186 N N . ASN 27 27 ? A -4.058 11.312 10.988 1.000 1 A ASN 97.459 1
ATOM 187 C CA . ASN 27 27 ? A -2.868 12.065 11.346 1.000 1 A ASN 97.281 1
ATOM 188 C C . ASN 27 27 ? A -2.261 11.568 12.667 1.000 1 A ASN 97.458 1
ATOM 189 O O . ASN 27 27 ? A -1.801 12.373 13.488 1.000 1 A ASN 96.447 1
ATOM 190 C CB . ASN 27 27 ? A -3.120 13.574 11.409 1.000 1 A ASN 96.499 1
ATOM 191 C CG . ASN 27 27 ? A -3.389 14.146 10.030 1.000 1 A ASN 94.588 1
ATOM 192 O OD1 . ASN 27 27 ? A -2.460 14.517 9.315 1.000 1 A ASN 83.949 1
ATOM 193 N ND2 . ASN 27 27 ? A -4.680 14.201 9.659 1.000 1 A ASN 80.835 1
ATOM 194 N N . HIS 28 28 ? A -2.260 10.242 12.906 1.000 1 A HIS 97.282 1
ATOM 195 C CA . HIS 28 28 ? A -1.588 9.641 14.054 1.000 1 A HIS 96.692 1
ATOM 196 C C . HIS 28 28 ? A -1.069 8.274 13.673 1.000 1 A HIS 97.157 1
ATOM 197 O O . HIS 28 28 ? A -1.573 7.621 12.753 1.000 1 A HIS 96.682 1
ATOM 198 C CB . HIS 28 28 ? A -2.510 9.592 15.290 1.000 1 A HIS 94.509 1
ATOM 199 C CG . HIS 28 28 ? A -3.712 8.700 15.128 1.000 1 A HIS 89.477 1
ATOM 200 N ND1 . HIS 28 28 ? A -3.793 7.437 15.632 1.000 1 A HIS 80.381 1
ATOM 201 C CD2 . HIS 28 28 ? A -4.873 8.934 14.473 1.000 1 A HIS 80.997 1
ATOM 202 C CE1 . HIS 28 28 ? A -4.967 6.909 15.324 1.000 1 A HIS 80.615 1
ATOM 203 N NE2 . HIS 28 28 ? A -5.638 7.796 14.619 1.000 1 A HIS 80.138 1
ATOM 204 N N . PHE 29 29 ? A -0.019 7.837 14.395 1.000 1 A PHE 97.862 1
ATOM 205 C CA . PHE 29 29 ? A 0.624 6.552 14.175 1.000 1 A PHE 97.842 1
ATOM 206 C C . PHE 29 29 ? A 0.179 5.590 15.271 1.000 1 A PHE 96.958 1
ATOM 207 O O . PHE 29 29 ? A 0.329 5.868 16.469 1.000 1 A PHE 96.237 1
ATOM 208 C CB . PHE 29 29 ? A 2.135 6.672 14.181 1.000 1 A PHE 97.639 1
ATOM 209 C CG . PHE 29 29 ? A 2.843 5.354 14.043 1.000 1 A PHE 97.875 1
ATOM 210 C CD1 . PHE 29 29 ? A 2.731 4.591 12.916 1.000 1 A PHE 97.944 1
ATOM 211 C CD2 . PHE 29 29 ? A 3.643 4.896 15.089 1.000 1 A PHE 97.501 1
ATOM 212 C CE1 . PHE 29 29 ? A 3.365 3.371 12.802 1.000 1 A PHE 97.531 1
ATOM 213 C CE2 . PHE 29 29 ? A 4.293 3.684 14.978 1.000 1 A PHE 97.101 1
ATOM 214 C CZ . PHE 29 29 ? A 4.144 2.906 13.829 1.000 1 A PHE 97.366 1
ATOM 215 N N . VAL 30 30 ? A -0.394 4.448 14.878 1.000 1 A VAL 95.105 1
ATOM 216 C CA . VAL 30 30 ? A -0.817 3.404 15.795 1.000 1 A VAL 92.789 1
ATOM 217 C C . VAL 30 30 ? A 0.199 2.273 15.711 1.000 1 A VAL 92.639 1
ATOM 218 O O . VAL 30 30 ? A 0.395 1.653 14.660 1.000 1 A VAL 91.818 1
ATOM 219 C CB . VAL 30 30 ? A -2.227 2.881 15.445 1.000 1 A VAL 89.146 1
ATOM 220 C CG1 . VAL 30 30 ? A -3.237 4.008 15.624 1.000 1 A VAL 84.221 1
ATOM 221 C CG2 . VAL 30 30 ? A -2.574 1.663 16.274 1.000 1 A VAL 82.065 1
ATOM 222 N N . ASP 31 31 ? A 0.898 1.993 16.842 1.000 1 A ASP 90.656 1
ATOM 223 C CA . ASP 31 31 ? A 1.937 0.977 16.885 1.000 1 A ASP 89.947 1
ATOM 224 C C . ASP 31 31 ? A 1.385 -0.442 16.710 1.000 1 A ASP 89.716 1
ATOM 225 O O . ASP 31 31 ? A 2.052 -1.301 16.130 1.000 1 A ASP 84.590 1
ATOM 226 C CB . ASP 31 31 ? A 2.731 1.093 18.206 1.000 1 A ASP 86.284 1
ATOM 227 C CG . ASP 31 31 ? A 3.989 0.269 18.223 1.000 1 A ASP 82.088 1
ATOM 228 O OD1 . ASP 31 31 ? A 4.628 0.159 17.154 1.000 1 A ASP 77.730 1
ATOM 229 O OD2 . ASP 31 31 ? A 4.369 -0.216 19.310 1.000 1 A ASP 78.389 1
ATOM 230 N N . GLU 32 32 ? A 0.189 -0.694 17.226 1.000 1 A GLU 90.059 1
ATOM 231 C CA . GLU 32 32 ? A -0.463 -1.994 17.091 1.000 1 A GLU 88.804 1
ATOM 232 C C . GLU 32 32 ? A -1.861 -1.809 16.548 1.000 1 A GLU 87.345 1
ATOM 233 O O . GLU 32 32 ? A -2.702 -1.177 17.207 1.000 1 A GLU 82.688 1
ATOM 234 C CB . GLU 32 32 ? A -0.473 -2.732 18.432 1.000 1 A GLU 86.725 1
ATOM 235 C CG . GLU 32 32 ? A -1.093 -4.119 18.347 1.000 1 A GLU 76.156 1
ATOM 236 C CD . GLU 32 32 ? A -0.830 -4.959 19.571 1.000 1 A GLU 67.568 1
ATOM 237 O OE1 . GLU 32 32 ? A -0.276 -4.422 20.558 1.000 1 A GLU 62.992 1
ATOM 238 O OE2 . GLU 32 32 ? A -1.158 -6.174 19.533 1.000 1 A GLU 60.020 1
ATOM 239 N N . TYR 33 33 ? A -2.133 -2.363 15.357 1.000 1 A TYR 86.037 1
ATOM 240 C CA . TYR 33 33 ? A -3.432 -2.265 14.694 1.000 1 A TYR 85.147 1
ATOM 241 C C . TYR 33 33 ? A -3.753 -3.639 14.135 1.000 1 A TYR 86.542 1
ATOM 242 O O . TYR 33 33 ? A -3.035 -4.168 13.285 1.000 1 A TYR 85.201 1
ATOM 243 C CB . TYR 33 33 ? A -3.359 -1.228 13.558 1.000 1 A TYR 80.865 1
ATOM 244 C CG . TYR 33 33 ? A -4.733 -0.935 12.975 1.000 1 A TYR 78.989 1
ATOM 245 C CD1 . TYR 33 33 ? A -5.524 0.037 13.537 1.000 1 A TYR 75.538 1
ATOM 246 C CD2 . TYR 33 33 ? A -5.168 -1.621 11.867 1.000 1 A TYR 74.226 1
ATOM 247 C CE1 . TYR 33 33 ? A -6.769 0.323 13.024 1.000 1 A TYR 72.091 1
ATOM 248 C CE2 . TYR 33 33 ? A -6.422 -1.353 11.341 1.000 1 A TYR 72.123 1
ATOM 249 C CZ . TYR 33 33 ? A -7.211 -0.382 11.924 1.000 1 A TYR 73.149 1
ATOM 250 O OH . TYR 33 33 ? A -8.456 -0.104 11.416 1.000 1 A TYR 69.046 1
ATOM 251 N N . ASP 34 34 ? A -4.825 -4.239 14.673 1.000 1 A ASP 89.700 1
ATOM 252 C CA . ASP 34 34 ? A -5.184 -5.631 14.343 1.000 1 A ASP 90.644 1
ATOM 253 C C . ASP 34 34 ? A -4.978 -5.927 12.869 1.000 1 A ASP 92.089 1
ATOM 254 O O . ASP 34 34 ? A -5.585 -5.274 12.015 1.000 1 A ASP 91.940 1
ATOM 255 C CB . ASP 34 34 ? A -6.640 -5.889 14.731 1.000 1 A ASP 89.249 1
ATOM 256 C CG . ASP 34 34 ? A -7.035 -7.355 14.646 1.000 1 A ASP 89.400 1
ATOM 257 O OD1 . ASP 34 34 ? A -6.496 -8.108 13.804 1.000 1 A ASP 88.671 1
ATOM 258 O OD2 . ASP 34 34 ? A -7.933 -7.741 15.411 1.000 1 A ASP 86.872 1
ATOM 259 N N . PRO 35 35 ? A -4.130 -6.920 12.528 1.000 1 A PRO 88.827 1
ATOM 260 C CA . PRO 35 35 ? A -3.860 -7.186 11.105 1.000 1 A PRO 90.226 1
ATOM 261 C C . PRO 35 35 ? A -5.007 -7.823 10.367 1.000 1 A PRO 90.464 1
ATOM 262 O O . PRO 35 35 ? A -4.945 -7.910 9.129 1.000 1 A PRO 88.977 1
ATOM 263 C CB . PRO 35 35 ? A -2.649 -8.093 11.165 1.000 1 A PRO 88.229 1
ATOM 264 C CG . PRO 35 35 ? A -2.774 -8.809 12.469 1.000 1 A PRO 87.793 1
ATOM 265 C CD . PRO 35 35 ? A -3.333 -7.782 13.422 1.000 1 A PRO 90.298 1
ATOM 266 N N . THR 36 36 ? A -6.057 -8.278 11.049 1.000 1 A THR 90.024 1
ATOM 267 C CA . THR 36 36 ? A -7.205 -8.893 10.407 1.000 1 A THR 88.483 1
ATOM 268 C C . THR 36 36 ? A -8.295 -7.891 10.036 1.000 1 A THR 89.835 1
ATOM 269 O O . THR 36 36 ? A -9.259 -8.263 9.386 1.000 1 A THR 88.692 1
ATOM 270 C CB . THR 36 36 ? A -7.840 -9.972 11.320 1.000 1 A THR 84.935 1
ATOM 271 O OG1 . THR 36 36 ? A -8.469 -9.355 12.438 1.000 1 A THR 83.790 1
ATOM 272 C CG2 . THR 36 36 ? A -6.779 -10.958 11.816 1.000 1 A THR 82.775 1
ATOM 273 N N . ILE 37 37 ? A -8.148 -6.634 10.449 1.000 1 A ILE 92.240 1
ATOM 274 C CA . ILE 37 37 ? A -9.193 -5.648 10.189 1.000 1 A ILE 91.987 1
ATOM 275 C C . ILE 37 37 ? A -9.061 -5.103 8.777 1.000 1 A ILE 92.407 1
ATOM 276 O O . ILE 37 37 ? A -8.043 -4.503 8.415 1.000 1 A ILE 92.034 1
ATOM 277 C CB . ILE 37 37 ? A -9.142 -4.497 11.224 1.000 1 A ILE 90.317 1
ATOM 278 C CG1 . ILE 37 37 ? A -9.512 -5.070 12.599 1.000 1 A ILE 90.390 1
ATOM 279 C CG2 . ILE 37 37 ? A -10.096 -3.379 10.827 1.000 1 A ILE 89.721 1
ATOM 280 C CD1 . ILE 37 37 ? A -9.374 -4.065 13.729 1.000 1 A ILE 87.197 1
ATOM 281 N N . GLU 38 38 ? A -10.114 -5.311 7.961 1.000 1 A GLU 91.464 1
ATOM 282 C CA . GLU 38 38 ? A -10.231 -4.712 6.636 1.000 1 A GLU 91.372 1
ATOM 283 C C . GLU 38 38 ? A -11.407 -3.791 6.660 1.000 1 A GLU 90.764 1
ATOM 284 O O . GLU 38 38 ? A -12.503 -4.187 7.056 1.000 1 A GLU 89.049 1
ATOM 285 C CB . GLU 38 38 ? A -10.448 -5.816 5.575 1.000 1 A GLU 89.828 1
ATOM 286 C CG . GLU 38 38 ? A -10.706 -5.230 4.182 1.000 1 A GLU 88.146 1
ATOM 287 C CD . GLU 38 38 ? A -10.827 -6.319 3.142 1.000 1 A GLU 88.678 1
ATOM 288 O OE1 . GLU 38 38 ? A -9.816 -7.024 2.908 1.000 1 A GLU 85.783 1
ATOM 289 O OE2 . GLU 38 38 ? A -11.919 -6.482 2.552 1.000 1 A GLU 85.337 1
ATOM 290 N N . ASP 39 39 ? A -11.181 -2.536 6.267 1.000 1 A ASP 91.589 1
ATOM 291 C CA . ASP 39 39 ? A -12.263 -1.554 6.286 1.000 1 A ASP 91.458 1
ATOM 292 C C . ASP 39 39 ? A -11.994 -0.480 5.257 1.000 1 A ASP 93.131 1
ATOM 293 O O . ASP 39 39 ? A -10.914 -0.402 4.678 1.000 1 A ASP 93.020 1
ATOM 294 C CB . ASP 39 39 ? A -12.412 -0.931 7.692 1.000 1 A ASP 89.130 1
ATOM 295 C CG . ASP 39 39 ? A -13.849 -0.536 8.022 1.000 1 A ASP 81.731 1
ATOM 296 O OD1 . ASP 39 39 ? A -14.648 -0.332 7.079 1.000 1 A ASP 79.284 1
ATOM 297 O OD2 . ASP 39 39 ? A -14.166 -0.428 9.226 1.000 1 A ASP 76.836 1
ATOM 298 N N . SER 40 40 ? A -12.980 0.341 5.015 1.000 1 A SER 94.064 1
ATOM 299 C CA . SER 40 40 ? A -12.826 1.500 4.132 1.000 1 A SER 94.094 1
ATOM 300 C C . SER 40 40 ? A -12.907 2.765 4.967 1.000 1 A SER 94.859 1
ATOM 301 O O . SER 40 40 ? A -13.548 2.790 6.026 1.000 1 A SER 93.365 1
ATOM 302 C CB . SER 40 40 ? A -13.860 1.488 3.011 1.000 1 A SER 91.476 1
ATOM 303 O OG . SER 40 40 ? A -15.177 1.588 3.561 1.000 1 A SER 86.281 1
ATOM 304 N N . TYR 41 41 ? A -12.219 3.785 4.508 1.000 1 A TYR 96.284 1
ATOM 305 C CA . TYR 41 41 ? A -12.119 5.084 5.189 1.000 1 A TYR 96.102 1
ATOM 306 C C . TYR 41 41 ? A -12.278 6.177 4.142 1.000 1 A TYR 96.542 1
ATOM 307 O O . TYR 41 41 ? A -11.942 5.996 2.987 1.000 1 A TYR 96.379 1
ATOM 308 C CB . TYR 41 41 ? A -10.747 5.225 5.857 1.000 1 A TYR 95.604 1
ATOM 309 C CG . TYR 41 41 ? A -10.429 4.118 6.835 1.000 1 A TYR 93.627 1
ATOM 310 C CD1 . TYR 41 41 ? A -10.732 4.234 8.166 1.000 1 A TYR 91.589 1
ATOM 311 C CD2 . TYR 41 41 ? A -9.807 2.959 6.390 1.000 1 A TYR 92.621 1
ATOM 312 C CE1 . TYR 41 41 ? A -10.446 3.207 9.056 1.000 1 A TYR 88.970 1
ATOM 313 C CE2 . TYR 41 41 ? A -9.518 1.926 7.255 1.000 1 A TYR 91.144 1
ATOM 314 C CZ . TYR 41 41 ? A -9.831 2.059 8.585 1.000 1 A TYR 88.333 1
ATOM 315 O OH . TYR 41 41 ? A -9.539 1.033 9.468 1.000 1 A TYR 84.917 1
ATOM 316 N N . ARG 42 42 ? A -12.793 7.343 4.621 1.000 1 A ARG 96.349 1
ATOM 317 C CA . ARG 42 42 ? A -13.018 8.466 3.717 1.000 1 A ARG 96.366 1
ATOM 318 C C . ARG 42 42 ? A -12.326 9.672 4.319 1.000 1 A ARG 96.705 1
ATOM 319 O O . ARG 42 42 ? A -12.317 9.847 5.501 1.000 1 A ARG 95.665 1
ATOM 320 C CB . ARG 42 42 ? A -14.502 8.744 3.549 1.000 1 A ARG 94.519 1
ATOM 321 C CG . ARG 42 42 ? A -15.192 7.736 2.674 1.000 1 A ARG 83.855 1
ATOM 322 C CD . ARG 42 42 ? A -16.191 6.831 3.413 1.000 1 A ARG 78.272 1
ATOM 323 N NE . ARG 42 42 ? A -15.531 5.772 4.119 1.000 1 A ARG 73.016 1
ATOM 324 C CZ . ARG 42 42 ? A -16.095 5.096 5.127 1.000 1 A ARG 66.968 1
ATOM 325 N NH1 . ARG 42 42 ? A -17.339 5.402 5.546 1.000 1 A ARG 60.264 1
ATOM 326 N NH2 . ARG 42 42 ? A -15.421 4.120 5.730 1.000 1 A ARG 57.891 1
ATOM 327 N N . LYS 43 43 ? A -11.709 10.501 3.466 1.000 1 A LYS 96.699 1
ATOM 328 C CA . LYS 43 43 ? A -11.014 11.704 3.917 1.000 1 A LYS 96.882 1
ATOM 329 C C . LYS 43 43 ? A -11.135 12.772 2.856 1.000 1 A LYS 97.123 1
ATOM 330 O O . LYS 43 43 ? A -10.763 12.559 1.707 1.000 1 A LYS 97.106 1
ATOM 331 C CB . LYS 43 43 ? A -9.542 11.408 4.217 1.000 1 A LYS 96.213 1
ATOM 332 C CG . LYS 43 43 ? A -8.697 12.604 4.643 1.000 1 A LYS 95.037 1
ATOM 333 C CD . LYS 43 43 ? A -9.062 13.091 6.026 1.000 1 A LYS 92.678 1
ATOM 334 C CE . LYS 43 43 ? A -8.022 14.078 6.515 1.000 1 A LYS 91.360 1
ATOM 335 N NZ . LYS 43 43 ? A -8.154 14.359 7.967 1.000 1 A LYS 87.223 1
ATOM 336 N N . GLN 44 44 ? A -11.639 13.943 3.263 1.000 1 A GLN 97.509 1
ATOM 337 C CA . GLN 44 44 ? A -11.649 15.096 2.368 1.000 1 A GLN 97.363 1
ATOM 338 C C . GLN 44 44 ? A -10.272 15.740 2.378 1.000 1 A GLN 97.110 1
ATOM 339 O O . GLN 44 44 ? A -9.744 16.049 3.445 1.000 1 A GLN 96.066 1
ATOM 340 C CB . GLN 44 44 ? A -12.727 16.089 2.803 1.000 1 A GLN 96.514 1
ATOM 341 C CG . GLN 44 44 ? A -12.965 17.206 1.816 1.000 1 A GLN 92.448 1
ATOM 342 C CD . GLN 44 44 ? A -14.189 18.016 2.154 1.000 1 A GLN 88.637 1
ATOM 343 O OE1 . GLN 44 44 ? A -15.291 17.460 2.335 1.000 1 A GLN 80.772 1
ATOM 344 N NE2 . GLN 44 44 ? A -14.025 19.333 2.267 1.000 1 A GLN 79.959 1
ATOM 345 N N . VAL 45 45 ? A -9.666 15.926 1.214 1.000 1 A VAL 96.846 1
ATOM 346 C CA . VAL 45 45 ? A -8.352 16.505 1.065 1.000 1 A VAL 96.430 1
ATOM 347 C C . VAL 45 45 ? A -8.350 17.451 -0.138 1.000 1 A VAL 96.218 1
ATOM 348 O O . VAL 45 45 ? A -9.194 17.324 -1.025 1.000 1 A VAL 95.509 1
ATOM 349 C CB . VAL 45 45 ? A -7.245 15.450 0.884 1.000 1 A VAL 95.415 1
ATOM 350 C CG1 . VAL 45 45 ? A -7.164 14.538 2.115 1.000 1 A VAL 94.842 1
ATOM 351 C CG2 . VAL 45 45 ? A -7.467 14.643 -0.393 1.000 1 A VAL 94.443 1
ATOM 352 N N . VAL 46 46 ? A -7.393 18.378 -0.129 1.000 1 A VAL 95.928 1
ATOM 353 C CA . VAL 46 46 ? A -7.165 19.258 -1.271 1.000 1 A VAL 96.108 1
ATOM 354 C C . VAL 46 46 ? A -5.874 18.825 -1.957 1.000 1 A VAL 96.717 1
ATOM 355 O O . VAL 46 46 ? A -4.824 18.792 -1.314 1.000 1 A VAL 96.136 1
ATOM 356 C CB . VAL 46 46 ? A -7.093 20.730 -0.870 1.000 1 A VAL 94.656 1
ATOM 357 C CG1 . VAL 46 46 ? A -8.374 21.133 -0.149 1.000 1 A VAL 93.251 1
ATOM 358 C CG2 . VAL 46 46 ? A -6.836 21.596 -2.077 1.000 1 A VAL 93.870 1
ATOM 359 N N . ILE 47 47 ? A -5.942 18.448 -3.215 1.000 1 A ILE 96.873 1
ATOM 360 C CA . ILE 47 47 ? A -4.803 18.001 -3.981 1.000 1 A ILE 97.164 1
ATOM 361 C C . ILE 47 47 ? A -4.724 18.864 -5.234 1.000 1 A ILE 96.979 1
ATOM 362 O O . ILE 47 47 ? A -5.642 18.841 -6.074 1.000 1 A ILE 96.409 1
ATOM 363 C CB . ILE 47 47 ? A -4.916 16.518 -4.345 1.000 1 A ILE 97.346 1
ATOM 364 C CG1 . ILE 47 47 ? A -5.106 15.683 -3.077 1.000 1 A ILE 96.895 1
ATOM 365 C CG2 . ILE 47 47 ? A -3.686 16.069 -5.157 1.000 1 A ILE 97.095 1
ATOM 366 C CD1 . ILE 47 47 ? A -5.391 14.212 -3.361 1.000 1 A ILE 96.239 1
ATOM 367 N N . ASP 48 48 ? A -3.632 19.630 -5.361 1.000 1 A ASP 97.224 1
ATOM 368 C CA . ASP 48 48 ? A -3.421 20.489 -6.537 1.000 1 A ASP 96.619 1
ATOM 369 C C . ASP 48 48 ? A -4.595 21.440 -6.745 1.000 1 A ASP 95.767 1
ATOM 370 O O . ASP 48 48 ? A -5.058 21.631 -7.857 1.000 1 A ASP 94.101 1
ATOM 371 C CB . ASP 48 48 ? A -3.154 19.659 -7.792 1.000 1 A ASP 96.246 1
ATOM 372 C CG . ASP 48 48 ? A -2.015 18.684 -7.621 1.000 1 A ASP 96.511 1
ATOM 373 O OD1 . ASP 48 48 ? A -1.001 19.061 -7.000 1.000 1 A ASP 95.372 1
ATOM 374 O OD2 . ASP 48 48 ? A -2.145 17.541 -8.110 1.000 1 A ASP 94.909 1
ATOM 375 N N . GLY 49 49 ? A -5.113 21.971 -5.617 1.000 1 A GLY 95.918 1
ATOM 376 C CA . GLY 49 49 ? A -6.193 22.941 -5.679 1.000 1 A GLY 94.206 1
ATOM 377 C C . GLY 49 49 ? A -7.577 22.349 -5.835 1.000 1 A GLY 94.287 1
ATOM 378 O O . GLY 49 49 ? A -8.559 23.106 -5.887 1.000 1 A GLY 92.822 1
ATOM 379 N N . GLU 50 50 ? A -7.677 21.025 -5.895 1.000 1 A GLU 93.567 1
ATOM 380 C CA . GLU 50 50 ? A -8.945 20.336 -6.080 1.000 1 A GLU 93.264 1
ATOM 381 C C . GLU 50 50 ? A -9.378 19.694 -4.759 1.000 1 A GLU 94.259 1
ATOM 382 O O . GLU 50 50 ? A -8.686 18.822 -4.232 1.000 1 A GLU 94.315 1
ATOM 383 C CB . GLU 50 50 ? A -8.841 19.265 -7.170 1.000 1 A GLU 90.448 1
ATOM 384 C CG . GLU 50 50 ? A -10.141 18.461 -7.342 1.000 1 A GLU 87.193 1
ATOM 385 C CD . GLU 50 50 ? A -10.026 17.382 -8.387 1.000 1 A GLU 84.781 1
ATOM 386 O OE1 . GLU 50 50 ? A -9.255 16.417 -8.150 1.000 1 A GLU 77.140 1
ATOM 387 O OE2 . GLU 50 50 ? A -10.678 17.490 -9.444 1.000 1 A GLU 75.541 1
ATOM 388 N N . THR 51 51 ? A -10.508 20.092 -4.206 1.000 1 A THR 95.505 1
ATOM 389 C CA . THR 51 51 ? A -11.056 19.437 -3.041 1.000 1 A THR 95.698 1
ATOM 390 C C . THR 51 51 ? A -11.582 18.065 -3.468 1.000 1 A THR 95.799 1
ATOM 391 O O . THR 51 51 ? A -12.376 17.949 -4.408 1.000 1 A THR 94.182 1
ATOM 392 C CB . THR 51 51 ? A -12.177 20.274 -2.404 1.000 1 A THR 94.947 1
ATOM 393 O OG1 . THR 51 51 ? A -11.615 21.541 -1.999 1.000 1 A THR 92.390 1
ATOM 394 C CG2 . THR 51 51 ? A -12.751 19.578 -1.184 1.000 1 A THR 93.020 1
ATOM 395 N N . SER 52 52 ? A -11.067 17.017 -2.783 1.000 1 A SER 95.719 1
ATOM 396 C CA . SER 52 52 ? A -11.298 15.648 -3.206 1.000 1 A SER 95.640 1
ATOM 397 C C . SER 52 52 ? A -11.711 14.810 -2.020 1.000 1 A SER 96.554 1
ATOM 398 O O . SER 52 52 ? A -11.296 15.045 -0.883 1.000 1 A SER 96.284 1
ATOM 399 C CB . SER 52 52 ? A -10.037 15.055 -3.822 1.000 1 A SER 92.980 1
ATOM 400 O OG . SER 52 52 ? A -9.606 15.824 -4.932 1.000 1 A SER 85.429 1
ATOM 401 N N . LEU 53 53 ? A -12.554 13.797 -2.285 1.000 1 A LEU 97.279 1
ATOM 402 C CA . LEU 53 53 ? A -12.949 12.821 -1.281 1.000 1 A LEU 97.624 1
ATOM 403 C C . LEU 53 53 ? A -12.237 11.525 -1.617 1.000 1 A LEU 97.882 1
ATOM 404 O O . LEU 53 53 ? A -12.513 10.911 -2.653 1.000 1 A LEU 97.555 1
ATOM 405 C CB . LEU 53 53 ? A -14.457 12.627 -1.287 1.000 1 A LEU 97.003 1
ATOM 406 C CG . LEU 53 53 ? A -14.970 11.656 -0.234 1.000 1 A LEU 94.887 1
ATOM 407 C CD1 . LEU 53 53 ? A -14.545 12.104 1.168 1.000 1 A LEU 93.434 1
ATOM 408 C CD2 . LEU 53 53 ? A -16.485 11.535 -0.314 1.000 1 A LEU 92.930 1
ATOM 409 N N . LEU 54 54 ? A -11.277 11.107 -0.757 1.000 1 A LEU 97.963 1
ATOM 410 C CA . LEU 54 54 ? A -10.583 9.847 -0.941 1.000 1 A LEU 98.148 1
ATOM 411 C C . LEU 54 54 ? A -11.362 8.744 -0.242 1.000 1 A LEU 97.996 1
ATOM 412 O O . LEU 54 54 ? A -11.642 8.857 0.969 1.000 1 A LEU 97.755 1
ATOM 413 C CB . LEU 54 54 ? A -9.164 9.920 -0.371 1.000 1 A LEU 98.168 1
ATOM 414 C CG . LEU 54 54 ? A -8.308 11.068 -0.855 1.000 1 A LEU 98.001 1
ATOM 415 C CD1 . LEU 54 54 ? A -8.356 11.194 -2.383 1.000 1 A LEU 97.923 1
ATOM 416 C CD2 . LEU 54 54 ? A -6.891 10.924 -0.364 1.000 1 A LEU 97.982 1
ATOM 417 N N . ASP 55 55 ? A -11.730 7.707 -0.998 1.000 1 A ASP 97.868 1
ATOM 418 C CA . ASP 55 55 ? A -12.422 6.556 -0.467 1.000 1 A ASP 97.557 1
ATOM 419 C C . ASP 55 55 ? A -11.430 5.400 -0.573 1.000 1 A ASP 97.662 1
ATOM 420 O O . ASP 55 55 ? A -11.098 4.953 -1.665 1.000 1 A ASP 97.427 1
ATOM 421 C CB . ASP 55 55 ? A -13.680 6.338 -1.300 1.000 1 A ASP 96.263 1
ATOM 422 C CG . ASP 55 55 ? A -14.680 5.387 -0.675 1.000 1 A ASP 94.116 1
ATOM 423 O OD1 . ASP 55 55 ? A -14.389 4.863 0.412 1.000 1 A ASP 91.773 1
ATOM 424 O OD2 . ASP 55 55 ? A -15.755 5.171 -1.281 1.000 1 A ASP 89.125 1
ATOM 425 N N . ILE 56 56 ? A -10.915 4.941 0.591 1.000 1 A ILE 97.614 1
ATOM 426 C CA . ILE 56 56 ? A -9.727 4.103 0.650 1.000 1 A ILE 97.736 1
ATOM 427 C C . ILE 56 56 ? A -10.064 2.761 1.285 1.000 1 A ILE 97.210 1
ATOM 428 O O . ILE 56 56 ? A -10.584 2.725 2.415 1.000 1 A ILE 97.098 1
ATOM 429 C CB . ILE 56 56 ? A -8.607 4.774 1.445 1.000 1 A ILE 97.992 1
ATOM 430 C CG1 . ILE 56 56 ? A -8.261 6.126 0.838 1.000 1 A ILE 97.318 1
ATOM 431 C CG2 . ILE 56 56 ? A -7.366 3.872 1.538 1.000 1 A ILE 97.913 1
ATOM 432 C CD1 . ILE 56 56 ? A -7.488 7.025 1.758 1.000 1 A ILE 93.823 1
ATOM 433 N N . LEU 57 57 ? A -9.776 1.662 0.600 1.000 1 A LEU 96.943 1
ATOM 434 C CA . LEU 57 57 ? A -9.886 0.327 1.162 1.000 1 A LEU 96.383 1
ATOM 435 C C . LEU 57 57 ? A -8.517 -0.117 1.654 1.000 1 A LEU 96.525 1
ATOM 436 O O . LEU 57 57 ? A -7.583 -0.249 0.867 1.000 1 A LEU 96.541 1
ATOM 437 C CB . LEU 57 57 ? A -10.430 -0.681 0.154 1.000 1 A LEU 95.046 1
ATOM 438 C CG . LEU 57 57 ? A -10.543 -2.116 0.694 1.000 1 A LEU 93.226 1
ATOM 439 C CD1 . LEU 57 57 ? A -11.584 -2.190 1.796 1.000 1 A LEU 91.868 1
ATOM 440 C CD2 . LEU 57 57 ? A -10.901 -3.080 -0.419 1.000 1 A LEU 91.280 1
ATOM 441 N N . ASP 58 58 ? A -8.397 -0.341 2.983 1.000 1 A ASP 96.346 1
ATOM 442 C CA . ASP 58 58 ? A -7.197 -0.895 3.602 1.000 1 A ASP 96.240 1
ATOM 443 C C . ASP 58 58 ? A -7.407 -2.415 3.663 1.000 1 A ASP 95.427 1
ATOM 444 O O . ASP 58 58 ? A -8.163 -2.913 4.508 1.000 1 A ASP 94.634 1
ATOM 445 C CB . ASP 58 58 ? A -7.022 -0.277 4.983 1.000 1 A ASP 96.303 1
ATOM 446 C CG . ASP 58 58 ? A -5.959 -0.994 5.795 1.000 1 A ASP 96.361 1
ATOM 447 O OD1 . ASP 58 58 ? A -4.973 -1.464 5.193 1.000 1 A ASP 95.775 1
ATOM 448 O OD2 . ASP 58 58 ? A -6.111 -1.079 7.027 1.000 1 A ASP 95.395 1
ATOM 449 N N . THR 59 59 ? A -6.749 -3.171 2.760 1.000 1 A THR 94.619 1
ATOM 450 C CA . THR 59 59 ? A -7.057 -4.580 2.605 1.000 1 A THR 93.349 1
ATOM 451 C C . THR 59 59 ? A -6.431 -5.447 3.694 1.000 1 A THR 91.274 1
ATOM 452 O O . THR 59 59 ? A -5.380 -5.128 4.254 1.000 1 A THR 89.395 1
ATOM 453 C CB . THR 59 59 ? A -6.594 -5.103 1.233 1.000 1 A THR 92.849 1
ATOM 454 O OG1 . THR 59 59 ? A -5.174 -4.987 1.133 1.000 1 A THR 85.566 1
ATOM 455 C CG2 . THR 59 59 ? A -7.244 -4.305 0.124 1.000 1 A THR 86.173 1
ATOM 456 N N . ALA 60 60 ? A -7.121 -6.573 3.975 1.000 1 A ALA 93.879 1
ATOM 457 C CA . ALA 60 60 ? A -6.619 -7.588 4.900 1.000 1 A ALA 92.465 1
ATOM 458 C C . ALA 60 60 ? A -6.979 -9.001 4.451 1.000 1 A ALA 89.046 1
ATOM 459 O O . ALA 60 60 ? A -6.206 -9.923 4.625 1.000 1 A ALA 84.468 1
ATOM 460 C CB . ALA 60 60 ? A -7.110 -7.333 6.307 1.000 1 A ALA 92.030 1
ATOM 461 N N . GLY 61 61 ? A -8.181 -9.179 3.908 1.000 1 A GLY 78.736 1
ATOM 462 C CA . GLY 61 61 ? A -8.607 -10.450 3.343 1.000 1 A GLY 75.408 1
ATOM 463 C C . GLY 61 61 ? A -8.770 -11.578 4.343 1.000 1 A GLY 76.106 1
ATOM 464 O O . GLY 61 61 ? A -8.649 -12.743 3.979 1.000 1 A GLY 70.614 1
ATOM 465 N N . GLN 62 62 ? A -9.051 -11.275 5.626 1.000 1 A GLN 76.180 1
ATOM 466 C CA . GLN 62 62 ? A -9.227 -12.305 6.629 1.000 1 A GLN 76.113 1
ATOM 467 C C . GLN 62 62 ? A -10.626 -12.909 6.630 1.000 1 A GLN 76.710 1
ATOM 468 O O . GLN 62 62 ? A -10.832 -13.975 7.224 1.000 1 A GLN 73.502 1
ATOM 469 C CB . GLN 62 62 ? A -8.914 -11.764 8.032 1.000 1 A GLN 72.493 1
ATOM 470 C CG . GLN 62 62 ? A -7.439 -11.455 8.223 1.000 1 A GLN 68.494 1
ATOM 471 C CD . GLN 62 62 ? A -6.551 -12.655 8.071 1.000 1 A GLN 61.642 1
ATOM 472 O OE1 . GLN 62 62 ? A -6.674 -13.615 8.840 1.000 1 A GLN 58.228 1
ATOM 473 N NE2 . GLN 62 62 ? A -5.659 -12.616 7.078 1.000 1 A GLN 59.256 1
ATOM 474 N N . GLU 63 63 ? A -11.595 -12.233 5.986 1.000 1 A GLU 76.102 1
ATOM 475 C CA . GLU 63 63 ? A -12.982 -12.738 5.920 1.000 1 A GLU 74.851 1
ATOM 476 C C . GLU 63 63 ? A -13.148 -13.651 4.718 1.000 1 A GLU 76.069 1
ATOM 477 O O . GLU 63 63 ? A -12.534 -13.458 3.679 1.000 1 A GLU 72.238 1
ATOM 478 C CB . GLU 63 63 ? A -13.971 -11.574 5.849 1.000 1 A GLU 69.166 1
ATOM 479 C CG . GLU 63 63 ? A -13.832 -10.571 6.980 1.000 1 A GLU 66.928 1
ATOM 480 C CD . GLU 63 63 ? A -13.961 -11.187 8.334 1.000 1 A GLU 62.819 1
ATOM 481 O OE1 . GLU 63 63 ? A -14.870 -12.042 8.508 1.000 1 A GLU 62.688 1
ATOM 482 O OE2 . GLU 63 63 ? A -13.183 -10.805 9.234 1.000 1 A GLU 62.090 1
ATOM 483 N N . GLU 64 64 ? A -14.043 -14.666 4.874 1.000 1 A GLU 78.836 1
ATOM 484 C CA . GLU 64 64 ? A -14.376 -15.518 3.744 1.000 1 A GLU 78.477 1
ATOM 485 C C . GLU 64 64 ? A -14.873 -14.691 2.568 1.000 1 A GLU 78.278 1
ATOM 486 O O . GLU 64 64 ? A -14.489 -14.893 1.424 1.000 1 A GLU 73.936 1
ATOM 487 C CB . GLU 64 64 ? A -15.447 -16.552 4.145 1.000 1 A GLU 73.092 1
ATOM 488 C CG . GLU 64 64 ? A -15.852 -17.474 3.004 1.000 1 A GLU 68.616 1
ATOM 489 C CD . GLU 64 64 ? A -16.989 -18.419 3.384 1.000 1 A GLU 62.363 1
ATOM 490 O OE1 . GLU 64 64 ? A -17.352 -18.461 4.570 1.000 1 A GLU 61.673 1
ATOM 491 O OE2 . GLU 64 64 ? A -17.461 -19.140 2.472 1.000 1 A GLU 59.535 1
ATOM 492 N N . TYR 65 65 ? A -15.748 -13.723 2.875 1.000 1 A TYR 77.601 1
ATOM 493 C CA . TYR 65 65 ? A -16.336 -12.873 1.861 1.000 1 A TYR 76.805 1
ATOM 494 C C . TYR 65 65 ? A -16.528 -11.472 2.436 1.000 1 A TYR 77.015 1
ATOM 495 O O . TYR 65 65 ? A -16.994 -11.304 3.565 1.000 1 A TYR 73.335 1
ATOM 496 C CB . TYR 65 65 ? A -17.685 -13.426 1.402 1.000 1 A TYR 71.839 1
ATOM 497 C CG . TYR 65 65 ? A -18.412 -12.495 0.430 1.000 1 A TYR 67.277 1
ATOM 498 C CD1 . TYR 65 65 ? A -19.454 -11.685 0.870 1.000 1 A TYR 63.703 1
ATOM 499 C CD2 . TYR 65 65 ? A -18.020 -12.416 -0.888 1.000 1 A TYR 63.260 1
ATOM 500 C CE1 . TYR 65 65 ? A -20.101 -10.859 -0.006 1.000 1 A TYR 59.186 1
ATOM 501 C CE2 . TYR 65 65 ? A -18.654 -11.583 -1.750 1.000 1 A TYR 60.633 1
ATOM 502 C CZ . TYR 65 65 ? A -19.691 -10.793 -1.319 1.000 1 A TYR 58.058 1
ATOM 503 O OH . TYR 65 65 ? A -20.321 -9.929 -2.186 1.000 1 A TYR 62.955 1
ATOM 504 N N . SER 66 66 ? A -16.173 -10.467 1.683 1.000 1 A SER 79.031 1
ATOM 505 C CA . SER 66 66 ? A -16.354 -9.071 2.050 1.000 1 A SER 77.714 1
ATOM 506 C C . SER 66 66 ? A -16.855 -8.306 0.847 1.000 1 A SER 79.326 1
ATOM 507 O O . SER 66 66 ? A -16.121 -8.089 -0.119 1.000 1 A SER 76.949 1
ATOM 508 C CB . SER 66 66 ? A -15.042 -8.457 2.536 1.000 1 A SER 71.473 1
ATOM 509 O OG . SER 66 66 ? A -15.180 -7.065 2.732 1.000 1 A SER 67.695 1
ATOM 510 N N . ALA 67 67 ? A -18.118 -7.859 0.924 1.000 1 A ALA 79.776 1
ATOM 511 C CA . ALA 67 67 ? A -18.687 -7.112 -0.187 1.000 1 A ALA 79.520 1
ATOM 512 C C . ALA 67 67 ? A -17.956 -5.806 -0.409 1.000 1 A ALA 80.838 1
ATOM 513 O O . ALA 67 67 ? A -17.767 -5.382 -1.558 1.000 1 A ALA 80.477 1
ATOM 514 C CB . ALA 67 67 ? A -20.172 -6.861 0.071 1.000 1 A ALA 77.029 1
ATOM 515 N N . MET 68 68 ? A -17.514 -5.146 0.698 1.000 1 A MET 75.325 1
ATOM 516 C CA . MET 68 68 ? A -16.733 -3.918 0.548 1.000 1 A MET 76.136 1
ATOM 517 C C . MET 68 68 ? A -15.406 -4.197 -0.128 1.000 1 A MET 77.817 1
ATOM 518 O O . MET 68 68 ? A -14.990 -3.466 -1.017 1.000 1 A MET 77.123 1
ATOM 519 C CB . MET 68 68 ? A -16.524 -3.248 1.890 1.000 1 A MET 72.027 1
ATOM 520 C CG . MET 68 68 ? A -17.807 -2.729 2.504 1.000 1 A MET 68.284 1
ATOM 521 S SD . MET 68 68 ? A -17.522 -1.772 4.008 1.000 1 A MET 64.734 1
ATOM 522 C CE . MET 68 68 ? A -16.659 -0.368 3.335 1.000 1 A MET 58.732 1
ATOM 523 N N . ARG 69 69 ? A -14.748 -5.318 0.274 1.000 1 A ARG 80.821 1
ATOM 524 C CA . ARG 69 69 ? A -13.466 -5.667 -0.340 1.000 1 A ARG 81.183 1
ATOM 525 C C . ARG 69 69 ? A -13.632 -5.973 -1.829 1.000 1 A ARG 82.976 1
ATOM 526 O O . ARG 69 69 ? A -12.883 -5.472 -2.669 1.000 1 A ARG 83.524 1
ATOM 527 C CB . ARG 69 69 ? A -12.861 -6.863 0.372 1.000 1 A ARG 77.573 1
ATOM 528 C CG . ARG 69 69 ? A -11.601 -7.382 -0.254 1.000 1 A ARG 72.830 1
ATOM 529 C CD . ARG 69 69 ? A -11.339 -8.831 0.135 1.000 1 A ARG 68.336 1
ATOM 530 N NE . ARG 69 69 ? A -12.337 -9.699 -0.513 1.000 1 A ARG 67.464 1
ATOM 531 C CZ . ARG 69 69 ? A -12.663 -10.916 -0.102 1.000 1 A ARG 66.107 1
ATOM 532 N NH1 . ARG 69 69 ? A -12.061 -11.448 0.958 1.000 1 A ARG 61.238 1
ATOM 533 N NH2 . ARG 69 69 ? A -13.588 -11.595 -0.762 1.000 1 A ARG 59.834 1
ATOM 534 N N . ASP 70 70 ? A -14.621 -6.804 -2.171 1.000 1 A ASP 80.009 1
ATOM 535 C CA . ASP 70 70 ? A -14.826 -7.175 -3.565 1.000 1 A ASP 82.696 1
ATOM 536 C C . ASP 70 70 ? A -15.187 -5.975 -4.400 1.000 1 A ASP 84.506 1
ATOM 537 O O . ASP 70 70 ? A -14.753 -5.827 -5.528 1.000 1 A ASP 84.179 1
ATOM 538 C CB . ASP 70 70 ? A -15.910 -8.253 -3.694 1.000 1 A ASP 79.562 1
ATOM 539 C CG . ASP 70 70 ? A -15.454 -9.625 -3.208 1.000 1 A ASP 79.964 1
ATOM 540 O OD1 . ASP 70 70 ? A -14.307 -9.742 -2.718 1.000 1 A ASP 74.679 1
ATOM 541 O OD2 . ASP 70 70 ? A -16.240 -10.573 -3.349 1.000 1 A ASP 74.171 1
ATOM 542 N N . GLN 71 71 ? A -16.033 -5.048 -3.839 1.000 1 A GLN 84.723 1
ATOM 543 C CA . GLN 71 71 ? A -16.420 -3.853 -4.581 1.000 1 A GLN 84.213 1
ATOM 544 C C . GLN 71 71 ? A -15.189 -2.981 -4.885 1.000 1 A GLN 85.311 1
ATOM 545 O O . GLN 71 71 ? A -15.080 -2.431 -5.969 1.000 1 A GLN 85.005 1
ATOM 546 C CB . GLN 71 71 ? A -17.452 -3.062 -3.797 1.000 1 A GLN 81.419 1
ATOM 547 C CG . GLN 71 71 ? A -17.903 -1.811 -4.494 1.000 1 A GLN 71.230 1
ATOM 548 C CD . GLN 71 71 ? A -18.875 -2.038 -5.651 1.000 1 A GLN 64.942 1
ATOM 549 O OE1 . GLN 71 71 ? A -19.031 -3.170 -6.114 1.000 1 A GLN 61.687 1
ATOM 550 N NE2 . GLN 71 71 ? A -19.504 -0.978 -6.118 1.000 1 A GLN 59.831 1
ATOM 551 N N . TYR 72 72 ? A -14.285 -2.826 -3.872 1.000 1 A TYR 82.900 1
ATOM 552 C CA . TYR 72 72 ? A -13.111 -1.982 -4.103 1.000 1 A TYR 82.783 1
ATOM 553 C C . TYR 72 72 ? A -12.131 -2.617 -5.061 1.000 1 A TYR 85.703 1
ATOM 554 O O . TYR 72 72 ? A -11.483 -1.922 -5.846 1.000 1 A TYR 85.726 1
ATOM 555 C CB . TYR 72 72 ? A -12.435 -1.634 -2.795 1.000 1 A TYR 79.109 1
ATOM 556 C CG . TYR 72 72 ? A -12.968 -0.357 -2.222 1.000 1 A TYR 73.487 1
ATOM 557 C CD1 . TYR 72 72 ? A -14.064 -0.334 -1.385 1.000 1 A TYR 68.265 1
ATOM 558 C CD2 . TYR 72 72 ? A -12.353 0.842 -2.512 1.000 1 A TYR 66.987 1
ATOM 559 C CE1 . TYR 72 72 ? A -14.559 0.832 -0.842 1.000 1 A TYR 64.875 1
ATOM 560 C CE2 . TYR 72 72 ? A -12.837 2.032 -2.000 1.000 1 A TYR 65.196 1
ATOM 561 C CZ . TYR 72 72 ? A -13.913 2.021 -1.154 1.000 1 A TYR 62.284 1
ATOM 562 O OH . TYR 72 72 ? A -14.372 3.181 -0.628 1.000 1 A TYR 67.869 1
ATOM 563 N N . MET 73 73 ? A -11.993 -3.974 -5.019 1.000 1 A MET 88.116 1
ATOM 564 C CA . MET 73 73 ? A -11.117 -4.594 -6.005 1.000 1 A MET 89.695 1
ATOM 565 C C . MET 73 73 ? A -11.688 -4.431 -7.419 1.000 1 A MET 91.651 1
ATOM 566 O O . MET 73 73 ? A -10.936 -4.245 -8.377 1.000 1 A MET 91.332 1
ATOM 567 C CB . MET 73 73 ? A -10.920 -6.067 -5.712 1.000 1 A MET 87.629 1
ATOM 568 C CG . MET 73 73 ? A -10.217 -6.313 -4.391 1.000 1 A MET 83.604 1
ATOM 569 S SD . MET 73 73 ? A -8.695 -5.420 -4.129 1.000 1 A MET 79.733 1
ATOM 570 C CE . MET 73 73 ? A -8.173 -6.154 -2.570 1.000 1 A MET 70.599 1
ATOM 571 N N . ARG 74 74 ? A -13.009 -4.508 -7.534 1.000 1 A ARG 90.664 1
ATOM 572 C CA . ARG 74 74 ? A -13.646 -4.345 -8.846 1.000 1 A ARG 90.853 1
ATOM 573 C C . ARG 74 74 ? A -13.647 -2.885 -9.300 1.000 1 A ARG 91.663 1
ATOM 574 O O . ARG 74 74 ? A -13.361 -2.592 -10.479 1.000 1 A ARG 91.909 1
ATOM 575 C CB . ARG 74 74 ? A -15.095 -4.868 -8.782 1.000 1 A ARG 88.732 1
ATOM 576 C CG . ARG 74 74 ? A -15.844 -4.886 -10.100 1.000 1 A ARG 85.604 1
ATOM 577 C CD . ARG 74 74 ? A -17.263 -5.443 -9.934 1.000 1 A ARG 84.464 1
ATOM 578 N NE . ARG 74 74 ? A -17.235 -6.808 -9.438 1.000 1 A ARG 78.322 1
ATOM 579 C CZ . ARG 74 74 ? A -17.593 -7.116 -8.207 1.000 1 A ARG 76.411 1
ATOM 580 N NH1 . ARG 74 74 ? A -18.040 -6.225 -7.360 1.000 1 A ARG 68.553 1
ATOM 581 N NH2 . ARG 74 74 ? A -17.506 -8.403 -7.831 1.000 1 A ARG 68.722 1
ATOM 582 N N . THR 75 75 ? A -13.977 -1.966 -8.364 1.000 1 A THR 93.839 1
ATOM 583 C CA . THR 75 75 ? A -14.233 -0.577 -8.741 1.000 1 A THR 93.050 1
ATOM 584 C C . THR 75 75 ? A -13.081 0.368 -8.399 1.000 1 A THR 94.932 1
ATOM 585 O O . THR 75 75 ? A -13.133 1.544 -8.779 1.000 1 A THR 94.465 1
ATOM 586 C CB . THR 75 75 ? A -15.512 -0.053 -8.062 1.000 1 A THR 89.915 1
ATOM 587 O OG1 . THR 75 75 ? A -15.341 -0.024 -6.645 1.000 1 A THR 83.338 1
ATOM 588 C CG2 . THR 75 75 ? A -16.710 -0.923 -8.427 1.000 1 A THR 82.945 1
ATOM 589 N N . GLY 76 76 ? A -12.052 -0.117 -7.657 1.000 1 A GLY 95.966 1
ATOM 590 C CA . GLY 76 76 ? A -10.941 0.729 -7.292 1.000 1 A GLY 96.821 1
ATOM 591 C C . GLY 76 76 ? A -10.286 1.339 -8.526 1.000 1 A GLY 97.570 1
ATOM 592 O O . GLY 76 76 ? A -10.060 0.669 -9.515 1.000 1 A GLY 97.340 1
ATOM 593 N N . GLU 77 77 ? A -9.988 2.631 -8.429 1.000 1 A GLU 98.111 1
ATOM 594 C CA . GLU 77 77 ? A -9.405 3.386 -9.541 1.000 1 A GLU 98.265 1
ATOM 595 C C . GLU 77 77 ? A -7.900 3.376 -9.500 1.000 1 A GLU 98.444 1
ATOM 596 O O . GLU 77 77 ? A -7.252 3.560 -10.529 1.000 1 A GLU 98.276 1
ATOM 597 C CB . GLU 77 77 ? A -9.896 4.837 -9.502 1.000 1 A GLU 98.022 1
ATOM 598 C CG . GLU 77 77 ? A -11.380 4.993 -9.730 1.000 1 A GLU 97.655 1
ATOM 599 C CD . GLU 77 77 ? A -11.813 6.424 -9.526 1.000 1 A GLU 97.255 1
ATOM 600 O OE1 . GLU 77 77 ? A -11.963 6.847 -8.347 1.000 1 A GLU 93.375 1
ATOM 601 O OE2 . GLU 77 77 ? A -11.980 7.128 -10.533 1.000 1 A GLU 92.629 1
ATOM 602 N N . GLY 78 78 ? A -7.313 3.209 -8.286 1.000 1 A GLY 98.551 1
ATOM 603 C CA . GLY 78 78 ? A -5.873 3.239 -8.140 1.000 1 A GLY 98.569 1
ATOM 604 C C . GLY 78 78 ? A -5.467 2.437 -6.928 1.000 1 A GLY 98.592 1
ATOM 605 O O . GLY 78 78 ? A -6.211 2.314 -5.958 1.000 1 A GLY 98.530 1
ATOM 606 N N . PHE 79 79 ? A -4.222 1.916 -6.953 1.000 1 A PHE 98.738 1
ATOM 607 C CA . PHE 79 79 ? A -3.725 0.984 -5.976 1.000 1 A PHE 98.731 1
ATOM 608 C C . PHE 79 79 ? A -2.366 1.423 -5.473 1.000 1 A PHE 98.799 1
ATOM 609 O O . PHE 79 79 ? A -1.465 1.717 -6.271 1.000 1 A PHE 98.785 1
ATOM 610 C CB . PHE 79 79 ? A -3.620 -0.413 -6.575 1.000 1 A PHE 98.541 1
ATOM 611 C CG . PHE 79 79 ? A -4.949 -0.988 -6.957 1.000 1 A PHE 98.384 1
ATOM 612 C CD1 . PHE 79 79 ? A -5.560 -1.936 -6.154 1.000 1 A PHE 98.158 1
ATOM 613 C CD2 . PHE 79 79 ? A -5.580 -0.595 -8.138 1.000 1 A PHE 98.126 1
ATOM 614 C CE1 . PHE 79 79 ? A -6.781 -2.472 -6.506 1.000 1 A PHE 97.571 1
ATOM 615 C CE2 . PHE 79 79 ? A -6.790 -1.141 -8.484 1.000 1 A PHE 97.673 1
ATOM 616 C CZ . PHE 79 79 ? A -7.410 -2.062 -7.670 1.000 1 A PHE 97.486 1
ATOM 617 N N . LEU 80 80 ? A -2.228 1.490 -4.111 1.000 1 A LEU 98.867 1
ATOM 618 C CA . LEU 80 80 ? A -0.921 1.618 -3.499 1.000 1 A LEU 98.898 1
ATOM 619 C C . LEU 80 80 ? A -0.430 0.217 -3.211 1.000 1 A LEU 98.905 1
ATOM 620 O O . LEU 80 80 ? A -1.053 -0.502 -2.447 1.000 1 A LEU 98.847 1
ATOM 621 C CB . LEU 80 80 ? A -0.973 2.385 -2.191 1.000 1 A LEU 98.753 1
ATOM 622 C CG . LEU 80 80 ? A -1.249 3.868 -2.186 1.000 1 A LEU 96.411 1
ATOM 623 C CD1 . LEU 80 80 ? A -0.394 4.621 -3.198 1.000 1 A LEU 97.905 1
ATOM 624 C CD2 . LEU 80 80 ? A -0.953 4.403 -0.780 1.000 1 A LEU 98.139 1
ATOM 625 N N . SER 81 81 ? A 0.718 -0.151 -3.798 1.000 1 A SER 98.933 1
ATOM 626 C CA . SER 81 81 ? A 1.339 -1.433 -3.556 1.000 1 A SER 98.937 1
ATOM 627 C C . SER 81 81 ? A 2.468 -1.209 -2.575 1.000 1 A SER 98.966 1
ATOM 628 O O . SER 81 81 ? A 3.471 -0.593 -2.915 1.000 1 A SER 98.958 1
ATOM 629 C CB . SER 81 81 ? A 1.859 -2.052 -4.850 1.000 1 A SER 98.806 1
ATOM 630 O OG . SER 81 81 ? A 0.775 -2.359 -5.713 1.000 1 A SER 97.662 1
ATOM 631 N N . VAL 82 82 ? A 2.322 -1.729 -1.344 1.000 1 A VAL 98.952 1
ATOM 632 C CA . VAL 82 82 ? A 3.199 -1.389 -0.234 1.000 1 A VAL 98.968 1
ATOM 633 C C . VAL 82 82 ? A 4.084 -2.589 0.105 1.000 1 A VAL 98.966 1
ATOM 634 O O . VAL 82 82 ? A 3.607 -3.721 0.223 1.000 1 A VAL 98.947 1
ATOM 635 C CB . VAL 82 82 ? A 2.395 -0.987 1.015 1.000 1 A VAL 98.970 1
ATOM 636 C CG1 . VAL 82 82 ? A 1.375 0.087 0.675 1.000 1 A VAL 98.970 1
ATOM 637 C CG2 . VAL 82 82 ? A 3.334 -0.498 2.133 1.000 1 A VAL 98.964 1
ATOM 638 N N . PHE 83 83 ? A 5.379 -2.315 0.255 1.000 1 A PHE 98.978 1
ATOM 639 C CA . PHE 83 83 ? A 6.303 -3.263 0.854 1.000 1 A PHE 98.980 1
ATOM 640 C C . PHE 83 83 ? A 7.047 -2.545 1.957 1.000 1 A PHE 98.980 1
ATOM 641 O O . PHE 83 83 ? A 7.010 -1.306 2.047 1.000 1 A PHE 98.976 1
ATOM 642 C CB . PHE 83 83 ? A 7.276 -3.846 -0.169 1.000 1 A PHE 98.976 1
ATOM 643 C CG . PHE 83 83 ? A 8.270 -2.832 -0.702 1.000 1 A PHE 98.979 1
ATOM 644 C CD1 . PHE 83 83 ? A 7.931 -2.012 -1.786 1.000 1 A PHE 98.973 1
ATOM 645 C CD2 . PHE 83 83 ? A 9.541 -2.716 -0.151 1.000 1 A PHE 98.972 1
ATOM 646 C CE1 . PHE 83 83 ? A 8.825 -1.098 -2.269 1.000 1 A PHE 98.965 1
ATOM 647 C CE2 . PHE 83 83 ? A 10.442 -1.790 -0.657 1.000 1 A PHE 98.957 1
ATOM 648 C CZ . PHE 83 83 ? A 10.095 -0.993 -1.716 1.000 1 A PHE 98.957 1
ATOM 649 N N . ALA 84 84 ? A 7.676 -3.316 2.830 1.000 1 A ALA 98.956 1
ATOM 650 C CA . ALA 84 84 ? A 8.475 -2.745 3.919 1.000 1 A ALA 98.956 1
ATOM 651 C C . ALA 84 84 ? A 9.961 -2.853 3.558 1.000 1 A ALA 98.958 1
ATOM 652 O O . ALA 84 84 ? A 10.422 -3.928 3.137 1.000 1 A ALA 98.941 1
ATOM 653 C CB . ALA 84 84 ? A 8.212 -3.504 5.225 1.000 1 A ALA 98.921 1
ATOM 654 N N . ILE 85 85 ? A 10.721 -1.758 3.730 1.000 1 A ILE 98.930 1
ATOM 655 C CA . ILE 85 85 ? A 12.103 -1.714 3.291 1.000 1 A ILE 98.902 1
ATOM 656 C C . ILE 85 85 ? A 13.000 -2.654 4.081 1.000 1 A ILE 98.886 1
ATOM 657 O O . ILE 85 85 ? A 14.136 -2.888 3.686 1.000 1 A ILE 98.826 1
ATOM 658 C CB . ILE 85 85 ? A 12.675 -0.265 3.273 1.000 1 A ILE 98.859 1
ATOM 659 C CG1 . ILE 85 85 ? A 12.667 0.358 4.688 1.000 1 A ILE 98.750 1
ATOM 660 C CG2 . ILE 85 85 ? A 11.870 0.594 2.284 1.000 1 A ILE 98.692 1
ATOM 661 C CD1 . ILE 85 85 ? A 13.909 0.076 5.471 1.000 1 A ILE 98.465 1
ATOM 662 N N . ASN 86 86 ? A 12.510 -3.203 5.212 1.000 1 A ASN 98.848 1
ATOM 663 C CA . ASN 86 86 ? A 13.257 -4.189 6.003 1.000 1 A ASN 98.809 1
ATOM 664 C C . ASN 86 86 ? A 12.765 -5.618 5.784 1.000 1 A ASN 98.800 1
ATOM 665 O O . ASN 86 86 ? A 13.072 -6.489 6.613 1.000 1 A ASN 98.704 1
ATOM 666 C CB . ASN 86 86 ? A 13.196 -3.830 7.477 1.000 1 A ASN 98.740 1
ATOM 667 C CG . ASN 86 86 ? A 11.784 -4.036 8.022 1.000 1 A ASN 98.692 1
ATOM 668 O OD1 . ASN 86 86 ? A 10.793 -3.865 7.333 1.000 1 A ASN 98.463 1
ATOM 669 N ND2 . ASN 86 86 ? A 11.711 -4.363 9.312 1.000 1 A ASN 97.861 1
ATOM 670 N N . ASN 87 87 ? A 12.003 -5.885 4.716 1.000 1 A ASN 98.775 1
ATOM 671 C CA . ASN 87 87 ? A 11.354 -7.169 4.501 1.000 1 A ASN 98.751 1
ATOM 672 C C . ASN 87 87 ? A 11.408 -7.515 3.011 1.000 1 A ASN 98.812 1
ATOM 673 O O . ASN 87 87 ? A 10.524 -7.163 2.240 1.000 1 A ASN 98.765 1
ATOM 674 C CB . ASN 87 87 ? A 9.907 -7.136 5.007 1.000 1 A ASN 98.549 1
ATOM 675 C CG . ASN 87 87 ? A 9.231 -8.477 4.906 1.000 1 A ASN 97.690 1
ATOM 676 O OD1 . ASN 87 87 ? A 9.677 -9.375 4.160 1.000 1 A ASN 93.389 1
ATOM 677 N ND2 . ASN 87 87 ? A 8.126 -8.635 5.600 1.000 1 A ASN 91.691 1
ATOM 678 N N . THR 88 88 ? A 12.490 -8.215 2.609 1.000 1 A THR 98.840 1
ATOM 679 C CA . THR 88 88 ? A 12.703 -8.532 1.190 1.000 1 A THR 98.808 1
ATOM 680 C C . THR 88 88 ? A 11.563 -9.383 0.628 1.000 1 A THR 98.842 1
ATOM 681 O O . THR 88 88 ? A 11.181 -9.197 -0.538 1.000 1 A THR 98.776 1
ATOM 682 C CB . THR 88 88 ? A 14.049 -9.214 1.010 1.000 1 A THR 98.499 1
ATOM 683 O OG1 . THR 88 88 ? A 15.097 -8.271 1.261 1.000 1 A THR 93.198 1
ATOM 684 C CG2 . THR 88 88 ? A 14.209 -9.769 -0.397 1.000 1 A THR 92.198 1
ATOM 685 N N . LYS 89 89 ? A 11.004 -10.279 1.436 1.000 1 A LYS 98.844 1
ATOM 686 C CA . LYS 89 89 ? A 9.868 -11.077 0.944 1.000 1 A LYS 98.810 1
ATOM 687 C C . LYS 89 89 ? A 8.697 -10.197 0.564 1.000 1 A LYS 98.802 1
ATOM 688 O O . LYS 89 89 ? A 8.018 -10.425 -0.445 1.000 1 A LYS 98.721 1
ATOM 689 C CB . LYS 89 89 ? A 9.481 -12.131 1.984 1.000 1 A LYS 98.669 1
ATOM 690 C CG . LYS 89 89 ? A 8.295 -13.007 1.537 1.000 1 A LYS 95.765 1
ATOM 691 C CD . LYS 89 89 ? A 8.572 -13.790 0.268 1.000 1 A LYS 88.407 1
ATOM 692 C CE . LYS 89 89 ? A 7.617 -14.985 0.180 1.000 1 A LYS 88.481 1
ATOM 693 N NZ . LYS 89 89 ? A 6.180 -14.600 0.052 1.000 1 A LYS 80.005 1
ATOM 694 N N . SER 90 90 ? A 8.391 -9.139 1.381 1.000 1 A SER 98.877 1
ATOM 695 C CA . SER 90 90 ? A 7.287 -8.246 1.013 1.000 1 A SER 98.854 1
ATOM 696 C C . SER 90 90 ? A 7.589 -7.535 -0.287 1.000 1 A SER 98.832 1
ATOM 697 O O . SER 90 90 ? A 6.652 -7.262 -1.057 1.000 1 A SER 98.745 1
ATOM 698 C CB . SER 90 90 ? A 7.031 -7.214 2.134 1.000 1 A SER 98.864 1
ATOM 699 O OG . SER 90 90 ? A 8.021 -6.217 2.194 1.000 1 A SER 98.887 1
ATOM 700 N N . PHE 91 91 ? A 8.875 -7.229 -0.577 1.000 1 A PHE 98.935 1
ATOM 701 C CA . PHE 91 91 ? A 9.238 -6.627 -1.867 1.000 1 A PHE 98.927 1
ATOM 702 C C . PHE 91 91 ? A 9.030 -7.635 -3.004 1.000 1 A PHE 98.896 1
ATOM 703 O O . PHE 91 91 ? A 8.468 -7.292 -4.051 1.000 1 A PHE 98.836 1
ATOM 704 C CB . PHE 91 91 ? A 10.680 -6.150 -1.827 1.000 1 A PHE 98.896 1
ATOM 705 C CG . PHE 91 91 ? A 11.155 -5.508 -3.102 1.000 1 A PHE 98.889 1
ATOM 706 C CD1 . PHE 91 91 ? A 10.557 -4.351 -3.567 1.000 1 A PHE 98.857 1
ATOM 707 C CD2 . PHE 91 91 ? A 12.221 -6.042 -3.801 1.000 1 A PHE 98.812 1
ATOM 708 C CE1 . PHE 91 91 ? A 11.018 -3.750 -4.733 1.000 1 A PHE 98.750 1
ATOM 709 C CE2 . PHE 91 91 ? A 12.666 -5.448 -4.963 1.000 1 A PHE 98.651 1
ATOM 710 C CZ . PHE 91 91 ? A 12.056 -4.287 -5.428 1.000 1 A PHE 98.680 1
ATOM 711 N N . GLU 92 92 ? A 9.457 -8.895 -2.772 1.000 1 A GLU 98.771 1
ATOM 712 C CA . GLU 92 92 ? A 9.256 -9.925 -3.797 1.000 1 A GLU 98.590 1
ATOM 713 C C . GLU 92 92 ? A 7.759 -10.161 -4.053 1.000 1 A GLU 98.463 1
ATOM 714 O O . GLU 92 92 ? A 7.367 -10.492 -5.176 1.000 1 A GLU 98.020 1
ATOM 715 C CB . GLU 92 92 ? A 9.943 -11.218 -3.354 1.000 1 A GLU 98.349 1
ATOM 716 C CG . GLU 92 92 ? A 11.462 -11.084 -3.318 1.000 1 A GLU 97.786 1
ATOM 717 C CD . GLU 92 92 ? A 12.182 -12.204 -2.607 1.000 1 A GLU 97.029 1
ATOM 718 O OE1 . GLU 92 92 ? A 11.507 -13.015 -1.931 1.000 1 A GLU 93.776 1
ATOM 719 O OE2 . GLU 92 92 ? A 13.433 -12.276 -2.727 1.000 1 A GLU 94.017 1
ATOM 720 N N . ASP 93 93 ? A 6.926 -9.976 -3.010 1.000 1 A ASP 98.500 1
ATOM 721 C CA . ASP 93 93 ? A 5.474 -10.145 -3.137 1.000 1 A ASP 98.364 1
ATOM 722 C C . ASP 93 93 ? A 4.820 -9.129 -4.071 1.000 1 A ASP 98.379 1
ATOM 723 O O . ASP 93 93 ? A 3.692 -9.364 -4.521 1.000 1 A ASP 97.869 1
ATOM 724 C CB . ASP 93 93 ? A 4.785 -10.039 -1.776 1.000 1 A ASP 98.119 1
ATOM 725 C CG . ASP 93 93 ? A 4.984 -11.260 -0.895 1.000 1 A ASP 97.606 1
ATOM 726 O OD1 . ASP 93 93 ? A 5.399 -12.320 -1.415 1.000 1 A ASP 95.601 1
ATOM 727 O OD2 . ASP 93 93 ? A 4.672 -11.162 0.304 1.000 1 A ASP 94.819 1
ATOM 728 N N . ILE 94 94 ? A 5.497 -8.009 -4.347 1.000 1 A ILE 98.617 1
ATOM 729 C CA . ILE 94 94 ? A 4.891 -6.944 -5.169 1.000 1 A ILE 98.588 1
ATOM 730 C C . ILE 94 94 ? A 4.421 -7.481 -6.527 1.000 1 A ILE 98.253 1
ATOM 731 O O . ILE 94 94 ? A 3.388 -7.048 -7.048 1.000 1 A ILE 97.941 1
ATOM 732 C CB . ILE 94 94 ? A 5.891 -5.784 -5.354 1.000 1 A ILE 98.661 1
ATOM 733 C CG1 . ILE 94 94 ? A 6.074 -5.070 -4.021 1.000 1 A ILE 98.707 1
ATOM 734 C CG2 . ILE 94 94 ? A 5.465 -4.845 -6.476 1.000 1 A ILE 98.573 1
ATOM 735 C CD1 . ILE 94 94 ? A 4.833 -4.305 -3.530 1.000 1 A ILE 98.655 1
ATOM 736 N N . HIS 95 95 ? A 5.197 -8.429 -7.088 1.000 1 A HIS 97.986 1
ATOM 737 C CA . HIS 95 95 ? A 4.813 -9.006 -8.390 1.000 1 A HIS 97.198 1
ATOM 738 C C . HIS 95 95 ? A 3.447 -9.656 -8.352 1.000 1 A HIS 96.919 1
ATOM 739 O O . HIS 95 95 ? A 2.653 -9.535 -9.287 1.000 1 A HIS 96.593 1
ATOM 740 C CB . HIS 95 95 ? A 5.855 -10.016 -8.847 1.000 1 A HIS 96.118 1
ATOM 741 C CG . HIS 95 95 ? A 7.256 -9.483 -8.917 1.000 1 A HIS 82.421 1
ATOM 742 N ND1 . HIS 95 95 ? A 7.665 -8.612 -9.928 1.000 1 A HIS 76.849 1
ATOM 743 C CD2 . HIS 95 95 ? A 8.322 -9.707 -8.126 1.000 1 A HIS 78.516 1
ATOM 744 C CE1 . HIS 95 95 ? A 8.927 -8.314 -9.721 1.000 1 A HIS 75.999 1
ATOM 745 N NE2 . HIS 95 95 ? A 9.351 -8.964 -8.655 1.000 1 A HIS 70.451 1
ATOM 746 N N . HIS 96 96 ? A 3.146 -10.348 -7.229 1.000 1 A HIS 96.865 1
ATOM 747 C CA . HIS 96 96 ? A 1.840 -10.991 -7.066 1.000 1 A HIS 96.056 1
ATOM 748 C C . HIS 96 96 ? A 0.727 -9.967 -7.030 1.000 1 A HIS 96.210 1
ATOM 749 O O . HIS 96 96 ? A -0.304 -10.129 -7.701 1.000 1 A HIS 95.716 1
ATOM 750 C CB . HIS 96 96 ? A 1.843 -11.832 -5.788 1.000 1 A HIS 94.330 1
ATOM 751 C CG . HIS 96 96 ? A 0.468 -12.157 -5.277 1.000 1 A HIS 91.930 1
ATOM 752 N ND1 . HIS 96 96 ? A -0.257 -13.205 -5.796 1.000 1 A HIS 87.722 1
ATOM 753 C CD2 . HIS 96 96 ? A -0.268 -11.574 -4.321 1.000 1 A HIS 87.699 1
ATOM 754 C CE1 . HIS 96 96 ? A -1.433 -13.249 -5.170 1.000 1 A HIS 86.983 1
ATOM 755 N NE2 . HIS 96 96 ? A -1.473 -12.282 -4.269 1.000 1 A HIS 85.695 1
ATOM 756 N N . TYR 97 97 ? A 0.917 -8.900 -6.213 1.000 1 A TYR 96.588 1
ATOM 757 C CA . TYR 97 97 ? A -0.134 -7.901 -6.090 1.000 1 A TYR 96.578 1
ATOM 758 C C . TYR 97 97 ? A -0.365 -7.168 -7.406 1.000 1 A TYR 96.756 1
ATOM 759 O O . TYR 97 97 ? A -1.524 -6.906 -7.762 1.000 1 A TYR 96.284 1
ATOM 760 C CB . TYR 97 97 ? A 0.181 -6.942 -4.957 1.000 1 A TYR 96.508 1
ATOM 761 C CG . TYR 97 97 ? A 0.143 -7.665 -3.634 1.000 1 A TYR 96.160 1
ATOM 762 C CD1 . TYR 97 97 ? A -1.084 -8.100 -3.138 1.000 1 A TYR 94.907 1
ATOM 763 C CD2 . TYR 97 97 ? A 1.304 -7.960 -2.959 1.000 1 A TYR 95.338 1
ATOM 764 C CE1 . TYR 97 97 ? A -1.143 -8.814 -1.947 1.000 1 A TYR 93.896 1
ATOM 765 C CE2 . TYR 97 97 ? A 1.255 -8.654 -1.772 1.000 1 A TYR 94.710 1
ATOM 766 C CZ . TYR 97 97 ? A 0.032 -9.076 -1.272 1.000 1 A TYR 94.286 1
ATOM 767 O OH . TYR 97 97 ? A -0.047 -9.773 -0.106 1.000 1 A TYR 93.159 1
ATOM 768 N N . ARG 98 98 ? A 0.708 -6.861 -8.181 1.000 1 A ARG 97.593 1
ATOM 769 C CA . ARG 98 98 ? A 0.491 -6.205 -9.485 1.000 1 A ARG 97.494 1
ATOM 770 C C . ARG 98 98 ? A -0.267 -7.103 -10.440 1.000 1 A ARG 97.347 1
ATOM 771 O O . ARG 98 98 ? A -1.156 -6.627 -11.166 1.000 1 A ARG 96.879 1
ATOM 772 C CB . ARG 98 98 ? A 1.841 -5.780 -10.082 1.000 1 A ARG 97.357 1
ATOM 773 C CG . ARG 98 98 ? A 1.725 -5.121 -11.430 1.000 1 A ARG 95.594 1
ATOM 774 C CD . ARG 98 98 ? A 3.037 -4.485 -11.827 1.000 1 A ARG 93.241 1
ATOM 775 N NE . ARG 98 98 ? A 3.015 -4.022 -13.185 1.000 1 A ARG 91.102 1
ATOM 776 C CZ . ARG 98 98 ? A 2.572 -2.831 -13.555 1.000 1 A ARG 90.659 1
ATOM 777 N NH1 . ARG 98 98 ? A 2.130 -1.959 -12.684 1.000 1 A ARG 83.760 1
ATOM 778 N NH2 . ARG 98 98 ? A 2.597 -2.512 -14.857 1.000 1 A ARG 84.745 1
ATOM 779 N N . GLU 99 99 ? A 0.029 -8.434 -10.428 1.000 1 A GLU 97.088 1
ATOM 780 C CA . GLU 99 99 ? A -0.716 -9.343 -11.303 1.000 1 A GLU 96.387 1
ATOM 781 C C . GLU 99 99 ? A -2.181 -9.446 -10.909 1.000 1 A GLU 95.375 1
ATOM 782 O O . GLU 99 99 ? A -3.055 -9.429 -11.777 1.000 1 A GLU 94.897 1
ATOM 783 C CB . GLU 99 99 ? A -0.092 -10.733 -11.303 1.000 1 A GLU 96.188 1
ATOM 784 C CG . GLU 99 99 ? A 1.216 -10.855 -12.083 1.000 1 A GLU 93.496 1
ATOM 785 C CD . GLU 99 99 ? A 1.058 -10.455 -13.530 1.000 1 A GLU 89.317 1
ATOM 786 O OE1 . GLU 99 99 ? A 0.157 -11.011 -14.198 1.000 1 A GLU 82.024 1
ATOM 787 O OE2 . GLU 99 99 ? A 1.803 -9.549 -14.016 1.000 1 A GLU 81.579 1
ATOM 788 N N . GLN 100 100 ? A -2.483 -9.514 -9.590 1.000 1 A GLN 94.436 1
ATOM 789 C CA . GLN 100 100 ? A -3.873 -9.539 -9.147 1.000 1 A GLN 93.487 1
ATOM 790 C C . GLN 100 100 ? A -4.596 -8.279 -9.591 1.000 1 A GLN 94.216 1
ATOM 791 O O . GLN 100 100 ? A -5.751 -8.342 -10.043 1.000 1 A GLN 93.404 1
ATOM 792 C CB . GLN 100 100 ? A -3.962 -9.654 -7.626 1.000 1 A GLN 91.626 1
ATOM 793 C CG . GLN 100 100 ? A -3.490 -11.010 -7.104 1.000 1 A GLN 87.773 1
ATOM 794 C CD . GLN 100 100 ? A -4.424 -12.115 -7.513 1.000 1 A GLN 84.872 1
ATOM 795 O OE1 . GLN 100 100 ? A -5.636 -12.052 -7.278 1.000 1 A GLN 80.565 1
ATOM 796 N NE2 . GLN 100 100 ? A -3.878 -13.139 -8.124 1.000 1 A GLN 78.224 1
ATOM 797 N N . ILE 101 101 ? A -3.947 -7.126 -9.423 1.000 1 A ILE 94.865 1
ATOM 798 C CA . ILE 101 101 ? A -4.573 -5.844 -9.810 1.000 1 A ILE 95.767 1
ATOM 799 C C . ILE 101 101 ? A -4.888 -5.831 -11.288 1.000 1 A ILE 96.088 1
ATOM 800 O O . ILE 101 101 ? A -6.011 -5.500 -11.696 1.000 1 A ILE 96.183 1
ATOM 801 C CB . ILE 101 101 ? A -3.674 -4.652 -9.400 1.000 1 A ILE 96.435 1
ATOM 802 C CG1 . ILE 101 101 ? A -3.579 -4.560 -7.881 1.000 1 A ILE 96.580 1
ATOM 803 C CG2 . ILE 101 101 ? A -4.166 -3.341 -10.044 1.000 1 A ILE 96.643 1
ATOM 804 C CD1 . ILE 101 101 ? A -2.434 -3.692 -7.381 1.000 1 A ILE 96.228 1
ATOM 805 N N . LYS 102 102 ? A -3.881 -6.173 -12.136 1.000 1 A LYS 95.528 1
ATOM 806 C CA . LYS 102 102 ? A -4.089 -6.154 -13.585 1.000 1 A LYS 94.755 1
ATOM 807 C C . LYS 102 102 ? A -5.168 -7.134 -14.005 1.000 1 A LYS 94.268 1
ATOM 808 O O . LYS 102 102 ? A -5.977 -6.831 -14.906 1.000 1 A LYS 94.569 1
ATOM 809 C CB . LYS 102 102 ? A -2.777 -6.459 -14.326 1.000 1 A LYS 94.693 1
ATOM 810 C CG . LYS 102 102 ? A -1.723 -5.364 -14.174 1.000 1 A LYS 92.460 1
ATOM 811 C CD . LYS 102 102 ? A -0.337 -5.828 -14.602 1.000 1 A LYS 90.086 1
ATOM 812 C CE . LYS 102 102 ? A -0.324 -6.377 -16.021 1.000 1 A LYS 85.505 1
ATOM 813 N NZ . LYS 102 102 ? A 1.033 -6.820 -16.407 1.000 1 A LYS 87.625 1
ATOM 814 N N . ARG 103 103 ? A -5.209 -8.330 -13.345 1.000 1 A ARG 95.720 1
ATOM 815 C CA . ARG 103 103 ? A -6.209 -9.332 -13.715 1.000 1 A ARG 94.226 1
ATOM 816 C C . ARG 103 103 ? A -7.617 -8.911 -13.325 1.000 1 A ARG 94.281 1
ATOM 817 O O . ARG 103 103 ? A -8.540 -9.042 -14.140 1.000 1 A ARG 94.136 1
ATOM 818 C CB . ARG 103 103 ? A -5.821 -10.687 -13.140 1.000 1 A ARG 92.462 1
ATOM 819 C CG . ARG 103 103 ? A -4.625 -11.311 -13.826 1.000 1 A ARG 81.104 1
ATOM 820 C CD . ARG 103 103 ? A -4.280 -12.694 -13.336 1.000 1 A ARG 76.349 1
ATOM 821 N NE . ARG 103 103 ? A -3.113 -13.209 -14.075 1.000 1 A ARG 70.644 1
ATOM 822 C CZ . ARG 103 103 ? A -2.571 -14.398 -13.884 1.000 1 A ARG 67.020 1
ATOM 823 N NH1 . ARG 103 103 ? A -3.058 -15.209 -12.975 1.000 1 A ARG 62.692 1
ATOM 824 N NH2 . ARG 103 103 ? A -1.511 -14.761 -14.614 1.000 1 A ARG 60.583 1
ATOM 825 N N . VAL 104 104 ? A -7.833 -8.395 -12.092 1.000 1 A VAL 93.598 1
ATOM 826 C CA . VAL 104 104 ? A -9.207 -8.044 -11.696 1.000 1 A VAL 93.007 1
ATOM 827 C C . VAL 104 104 ? A -9.687 -6.813 -12.445 1.000 1 A VAL 94.070 1
ATOM 828 O O . VAL 104 104 ? A -10.893 -6.643 -12.629 1.000 1 A VAL 93.270 1
ATOM 829 C CB . VAL 104 104 ? A -9.343 -7.834 -10.178 1.000 1 A VAL 90.295 1
ATOM 830 C CG1 . VAL 104 104 ? A -8.974 -9.109 -9.428 1.000 1 A VAL 85.888 1
ATOM 831 C CG2 . VAL 104 104 ? A -8.544 -6.635 -9.692 1.000 1 A VAL 84.231 1
ATOM 832 N N . LYS 105 105 ? A -8.771 -5.943 -12.854 1.000 1 A LYS 93.569 1
ATOM 833 C CA . LYS 105 105 ? A -9.150 -4.751 -13.645 1.000 1 A LYS 93.987 1
ATOM 834 C C . LYS 105 105 ? A -9.193 -5.029 -15.140 1.000 1 A LYS 93.655 1
ATOM 835 O O . LYS 105 105 ? A -9.616 -4.168 -15.886 1.000 1 A LYS 92.477 1
ATOM 836 C CB . LYS 105 105 ? A -8.156 -3.608 -13.369 1.000 1 A LYS 93.962 1
ATOM 837 C CG . LYS 105 105 ? A -8.178 -3.111 -11.919 1.000 1 A LYS 93.923 1
ATOM 838 C CD . LYS 105 105 ? A -9.497 -2.516 -11.490 1.000 1 A LYS 93.023 1
ATOM 839 C CE . LYS 105 105 ? A -9.861 -1.251 -12.272 1.000 1 A LYS 92.488 1
ATOM 840 N NZ . LYS 105 105 ? A -11.064 -0.606 -11.688 1.000 1 A LYS 92.872 1
ATOM 841 N N . ASP 106 106 ? A -8.739 -6.235 -15.566 1.000 1 A ASP 95.400 1
ATOM 842 C CA . ASP 106 106 ? A -8.685 -6.599 -16.977 1.000 1 A ASP 94.676 1
ATOM 843 C C . ASP 106 106 ? A -7.976 -5.504 -17.788 1.000 1 A ASP 94.894 1
ATOM 844 O O . ASP 106 106 ? A -8.462 -5.067 -18.841 1.000 1 A ASP 93.590 1
ATOM 845 C CB . ASP 106 106 ? A -10.089 -6.888 -17.534 1.000 1 A ASP 93.674 1
ATOM 846 C CG . ASP 106 106 ? A -10.036 -7.554 -18.914 1.000 1 A ASP 90.466 1
ATOM 847 O OD1 . ASP 106 106 ? A -9.006 -8.215 -19.217 1.000 1 A ASP 87.539 1
ATOM 848 O OD2 . ASP 106 106 ? A -11.033 -7.419 -19.650 1.000 1 A ASP 86.448 1
ATOM 849 N N . SER 107 107 ? A -6.833 -5.064 -17.268 1.000 1 A SER 95.135 1
ATOM 850 C CA . SER 107 107 ? A -6.094 -3.980 -17.897 1.000 1 A SER 94.286 1
ATOM 851 C C . SER 107 107 ? A -4.624 -4.040 -17.500 1.000 1 A SER 95.429 1
ATOM 852 O O . SER 107 107 ? A -4.283 -4.421 -16.380 1.000 1 A SER 95.791 1
ATOM 853 C CB . SER 107 107 ? A -6.698 -2.630 -17.495 1.000 1 A SER 92.792 1
ATOM 854 O OG . SER 107 107 ? A -5.879 -1.548 -17.852 1.000 1 A SER 89.634 1
ATOM 855 N N . GLU 108 108 ? A -3.753 -3.655 -18.419 1.000 1 A GLU 94.866 1
ATOM 856 C CA . GLU 108 108 ? A -2.332 -3.524 -18.134 1.000 1 A GLU 94.443 1
ATOM 857 C C . GLU 108 108 ? A -1.954 -2.085 -17.828 1.000 1 A GLU 94.621 1
ATOM 858 O O . GLU 108 108 ? A -0.783 -1.801 -17.597 1.000 1 A GLU 92.116 1
ATOM 859 C CB . GLU 108 108 ? A -1.519 -4.034 -19.333 1.000 1 A GLU 92.463 1
ATOM 860 C CG . GLU 108 108 ? A -1.731 -5.506 -19.570 1.000 1 A GLU 88.970 1
ATOM 861 C CD . GLU 108 108 ? A -0.855 -6.041 -20.685 1.000 1 A GLU 86.482 1
ATOM 862 O OE1 . GLU 108 108 ? A -1.063 -5.653 -21.844 1.000 1 A GLU 78.690 1
ATOM 863 O OE2 . GLU 108 108 ? A 0.025 -6.885 -20.369 1.000 1 A GLU 77.660 1
ATOM 864 N N . ASP 109 109 ? A -2.965 -1.186 -17.800 1.000 1 A ASP 94.704 1
ATOM 865 C CA . ASP 109 109 ? A -2.755 0.236 -17.550 1.000 1 A ASP 95.118 1
ATOM 866 C C . ASP 109 109 ? A -3.674 0.673 -16.408 1.000 1 A ASP 95.835 1
ATOM 867 O O . ASP 109 109 ? A -4.694 1.323 -16.615 1.000 1 A ASP 94.613 1
ATOM 868 C CB . ASP 109 109 ? A -3.011 1.042 -18.816 1.000 1 A ASP 93.423 1
ATOM 869 C CG . ASP 109 109 ? A -2.779 2.530 -18.605 1.000 1 A ASP 91.720 1
ATOM 870 O OD1 . ASP 109 109 ? A -1.828 2.905 -17.872 1.000 1 A ASP 89.168 1
ATOM 871 O OD2 . ASP 109 109 ? A -3.547 3.319 -19.179 1.000 1 A ASP 87.681 1
ATOM 872 N N . VAL 110 110 ? A -3.273 0.277 -15.182 1.000 1 A VAL 97.661 1
ATOM 873 C CA . VAL 110 110 ? A -4.037 0.582 -13.986 1.000 1 A VAL 98.113 1
ATOM 874 C C . VAL 110 110 ? A -3.217 1.539 -13.142 1.000 1 A VAL 98.377 1
ATOM 875 O O . VAL 110 110 ? A -2.056 1.255 -12.886 1.000 1 A VAL 98.302 1
ATOM 876 C CB . VAL 110 110 ? A -4.340 -0.693 -13.180 1.000 1 A VAL 97.780 1
ATOM 877 C CG1 . VAL 110 110 ? A -5.087 -1.706 -14.036 1.000 1 A VAL 97.154 1
ATOM 878 C CG2 . VAL 110 110 ? A -5.129 -0.351 -11.926 1.000 1 A VAL 97.620 1
ATOM 879 N N . PRO 111 111 ? A -3.801 2.636 -12.650 1.000 1 A PRO 98.615 1
ATOM 880 C CA . PRO 111 111 ? A -3.025 3.545 -11.825 1.000 1 A PRO 98.708 1
ATOM 881 C C . PRO 111 111 ? A -2.516 2.866 -10.571 1.000 1 A PRO 98.781 1
ATOM 882 O O . PRO 111 111 ? A -3.286 2.266 -9.816 1.000 1 A PRO 98.764 1
ATOM 883 C CB . PRO 111 111 ? A -4.003 4.681 -11.499 1.000 1 A PRO 98.634 1
ATOM 884 C CG . PRO 111 111 ? A -4.960 4.658 -12.662 1.000 1 A PRO 98.449 1
ATOM 885 C CD . PRO 111 111 ? A -5.137 3.199 -12.968 1.000 1 A PRO 98.513 1
ATOM 886 N N . MET 112 112 ? A -1.179 2.939 -10.341 1.000 1 A MET 98.742 1
ATOM 887 C CA . MET 112 112 ? A -0.554 2.319 -9.207 1.000 1 A MET 98.770 1
ATOM 888 C C . MET 112 112 ? A 0.613 3.167 -8.771 1.000 1 A MET 98.855 1
ATOM 889 O O . MET 112 112 ? A 1.191 3.921 -9.568 1.000 1 A MET 98.738 1
ATOM 890 C CB . MET 112 112 ? A 0.022 0.937 -9.567 1.000 1 A MET 98.345 1
ATOM 891 C CG . MET 112 112 ? A -0.986 -0.096 -9.986 1.000 1 A MET 93.149 1
ATOM 892 S SD . MET 112 112 ? A -0.185 -1.690 -10.185 1.000 1 A MET 93.271 1
ATOM 893 C CE . MET 112 112 ? A -1.324 -2.433 -11.374 1.000 1 A MET 84.579 1
ATOM 894 N N . VAL 113 113 ? A 0.975 3.065 -7.482 1.000 1 A VAL 98.958 1
ATOM 895 C CA . VAL 113 113 ? A 2.193 3.655 -6.934 1.000 1 A VAL 98.977 1
ATOM 896 C C . VAL 113 113 ? A 2.867 2.595 -6.079 1.000 1 A VAL 98.982 1
ATOM 897 O O . VAL 113 113 ? A 2.222 1.940 -5.249 1.000 1 A VAL 98.975 1
ATOM 898 C CB . VAL 113 113 ? A 1.880 4.906 -6.091 1.000 1 A VAL 98.971 1
ATOM 899 C CG1 . VAL 113 113 ? A 1.279 6.009 -6.968 1.000 1 A VAL 98.935 1
ATOM 900 C CG2 . VAL 113 113 ? A 3.122 5.419 -5.371 1.000 1 A VAL 98.937 1
ATOM 901 N N . LEU 114 114 ? A 4.177 2.410 -6.262 1.000 1 A LEU 98.977 1
ATOM 902 C CA . LEU 114 114 ? A 4.961 1.532 -5.437 1.000 1 A LEU 98.985 1
ATOM 903 C C . LEU 114 114 ? A 5.401 2.306 -4.189 1.000 1 A LEU 98.989 1
ATOM 904 O O . LEU 114 114 ? A 5.938 3.405 -4.277 1.000 1 A LEU 98.982 1
ATOM 905 C CB . LEU 114 114 ? A 6.191 1.054 -6.204 1.000 1 A LEU 98.975 1
ATOM 906 C CG . LEU 114 114 ? A 7.123 0.094 -5.481 1.000 1 A LEU 98.931 1
ATOM 907 C CD1 . LEU 114 114 ? A 6.388 -1.201 -5.167 1.000 1 A LEU 98.897 1
ATOM 908 C CD2 . LEU 114 114 ? A 8.346 -0.173 -6.359 1.000 1 A LEU 98.886 1
ATOM 909 N N . VAL 115 115 ? A 5.136 1.731 -2.996 1.000 1 A VAL 98.983 1
ATOM 910 C CA . VAL 115 115 ? A 5.426 2.393 -1.728 1.000 1 A VAL 98.989 1
ATOM 911 C C . VAL 115 115 ? A 6.340 1.521 -0.900 1.000 1 A VAL 98.991 1
ATOM 912 O O . VAL 115 115 ? A 5.987 0.380 -0.570 1.000 1 A VAL 98.988 1
ATOM 913 C CB . VAL 115 115 ? A 4.133 2.698 -0.957 1.000 1 A VAL 98.984 1
ATOM 914 C CG1 . VAL 115 115 ? A 3.244 3.629 -1.768 1.000 1 A VAL 98.977 1
ATOM 915 C CG2 . VAL 115 115 ? A 4.443 3.292 0.401 1.000 1 A VAL 98.976 1
ATOM 916 N N . GLY 116 116 ? A 7.515 2.050 -0.545 1.000 1 A GLY 98.984 1
ATOM 917 C CA . GLY 116 116 ? A 8.479 1.391 0.316 1.000 1 A GLY 98.980 1
ATOM 918 C C . GLY 116 116 ? A 8.378 1.993 1.709 1.000 1 A GLY 98.979 1
ATOM 919 O O . GLY 116 116 ? A 8.909 3.059 1.968 1.000 1 A GLY 98.959 1
ATOM 920 N N . ASN 117 117 ? A 7.693 1.298 2.605 1.000 1 A ASN 98.965 1
ATOM 921 C CA . ASN 117 117 ? A 7.351 1.856 3.917 1.000 1 A ASN 98.964 1
ATOM 922 C C . ASN 117 117 ? A 8.381 1.450 4.958 1.000 1 A ASN 98.948 1
ATOM 923 O O . ASN 117 117 ? A 9.206 0.565 4.738 1.000 1 A ASN 98.917 1
ATOM 924 C CB . ASN 117 117 ? A 5.941 1.400 4.307 1.000 1 A ASN 98.958 1
ATOM 925 C CG . ASN 117 117 ? A 5.434 2.070 5.539 1.000 1 A ASN 98.945 1
ATOM 926 O OD1 . ASN 117 117 ? A 5.560 3.285 5.672 1.000 1 A ASN 98.707 1
ATOM 927 N ND2 . ASN 117 117 ? A 4.889 1.305 6.467 1.000 1 A ASN 98.705 1
ATOM 928 N N . LYS 118 118 ? A 8.320 2.103 6.134 1.000 1 A LYS 98.905 1
ATOM 929 C CA . LYS 118 118 ? A 9.190 1.906 7.284 1.000 1 A LYS 98.865 1
ATOM 930 C C . LYS 118 118 ? A 10.579 2.483 7.027 1.000 1 A LYS 98.870 1
ATOM 931 O O . LYS 118 118 ? A 11.591 1.964 7.504 1.000 1 A LYS 98.837 1
ATOM 932 C CB . LYS 118 118 ? A 9.256 0.432 7.725 1.000 1 A LYS 98.808 1
ATOM 933 C CG . LYS 118 118 ? A 7.912 -0.219 7.967 1.000 1 A LYS 98.662 1
ATOM 934 C CD . LYS 118 118 ? A 8.037 -1.508 8.757 1.000 1 A LYS 98.432 1
ATOM 935 C CE . LYS 118 118 ? A 6.696 -2.228 8.819 1.000 1 A LYS 98.370 1
ATOM 936 N NZ . LYS 118 118 ? A 6.734 -3.388 9.734 1.000 1 A LYS 98.354 1
ATOM 937 N N . SER 119 119 ? A 10.640 3.608 6.267 1.000 1 A SER 98.850 1
ATOM 938 C CA . SER 119 119 ? A 11.897 4.252 5.924 1.000 1 A SER 98.788 1
ATOM 939 C C . SER 119 119 ? A 12.622 4.785 7.153 1.000 1 A SER 98.769 1
ATOM 940 O O . SER 119 119 ? A 13.819 5.075 7.069 1.000 1 A SER 98.511 1
ATOM 941 C CB . SER 119 119 ? A 11.672 5.383 4.929 1.000 1 A SER 98.589 1
ATOM 942 O OG . SER 119 119 ? A 10.995 6.464 5.528 1.000 1 A SER 94.414 1
ATOM 943 N N . ASP 120 120 ? A 11.939 4.919 8.267 1.000 1 A ASP 98.847 1
ATOM 944 C CA . ASP 120 120 ? A 12.575 5.331 9.531 1.000 1 A ASP 98.819 1
ATOM 945 C C . ASP 120 120 ? A 13.472 4.266 10.114 1.000 1 A ASP 98.771 1
ATOM 946 O O . ASP 120 120 ? A 14.321 4.597 10.957 1.000 1 A ASP 98.597 1
ATOM 947 C CB . ASP 120 120 ? A 11.504 5.689 10.560 1.000 1 A ASP 98.821 1
ATOM 948 C CG . ASP 120 120 ? A 10.540 4.528 10.799 1.000 1 A ASP 98.854 1
ATOM 949 O OD1 . ASP 120 120 ? A 9.740 4.206 9.877 1.000 1 A ASP 98.650 1
ATOM 950 O OD2 . ASP 120 120 ? A 10.608 3.937 11.903 1.000 1 A ASP 98.557 1
ATOM 951 N N . LEU 121 121 ? A 13.305 2.986 9.709 1.000 1 A LEU 98.635 1
ATOM 952 C CA . LEU 121 121 ? A 14.052 1.921 10.346 1.000 1 A LEU 98.466 1
ATOM 953 C C . LEU 121 121 ? A 15.498 1.869 9.855 1.000 1 A LEU 98.362 1
ATOM 954 O O . LEU 121 121 ? A 15.788 2.154 8.684 1.000 1 A LEU 98.170 1
ATOM 955 C CB . LEU 121 121 ? A 13.401 0.567 10.094 1.000 1 A LEU 98.267 1
ATOM 956 C CG . LEU 121 121 ? A 12.057 0.321 10.767 1.000 1 A LEU 97.933 1
ATOM 957 C CD1 . LEU 121 121 ? A 12.154 0.497 12.272 1.000 1 A LEU 97.254 1
ATOM 958 C CD2 . LEU 121 121 ? A 11.599 -1.077 10.427 1.000 1 A LEU 97.422 1
ATOM 959 N N . PRO 122 122 ? A 16.460 1.469 10.748 1.000 1 A PRO 98.001 1
ATOM 960 C CA . PRO 122 122 ? A 17.845 1.331 10.311 1.000 1 A PRO 97.344 1
ATOM 961 C C . PRO 122 122 ? A 18.133 0.012 9.598 1.000 1 A PRO 96.851 1
ATOM 962 O O . PRO 122 122 ? A 19.211 -0.154 9.018 1.000 1 A PRO 93.970 1
ATOM 963 C CB . PRO 122 122 ? A 18.638 1.393 11.625 1.000 1 A PRO 96.131 1
ATOM 964 C CG . PRO 122 122 ? A 17.694 0.770 12.602 1.000 1 A PRO 94.782 1
ATOM 965 C CD . PRO 122 122 ? A 16.319 1.228 12.179 1.000 1 A PRO 97.025 1
ATOM 966 N N . SER 123 123 ? A 17.190 -0.958 9.653 1.000 1 A SER 94.993 1
ATOM 967 C CA . SER 123 123 ? A 17.445 -2.332 9.195 1.000 1 A SER 93.661 1
ATOM 968 C C . SER 123 123 ? A 16.988 -2.545 7.745 1.000 1 A SER 94.503 1
ATOM 969 O O . SER 123 123 ? A 16.280 -3.544 7.470 1.000 1 A SER 92.307 1
ATOM 970 C CB . SER 123 123 ? A 16.754 -3.293 10.162 1.000 1 A SER 89.290 1
ATOM 971 O OG . SER 123 123 ? A 15.368 -2.976 10.301 1.000 1 A SER 77.979 1
ATOM 972 N N . ARG 124 124 ? A 17.368 -1.673 6.861 1.000 1 A ARG 97.349 1
ATOM 973 C CA . ARG 124 124 ? A 17.023 -1.755 5.439 1.000 1 A ARG 97.665 1
ATOM 974 C C . ARG 124 124 ? A 17.607 -3.036 4.831 1.000 1 A ARG 98.010 1
ATOM 975 O O . ARG 124 124 ? A 18.767 -3.368 5.064 1.000 1 A ARG 97.280 1
ATOM 976 C CB . ARG 124 124 ? A 17.538 -0.521 4.685 1.000 1 A ARG 97.056 1
ATOM 977 C CG . ARG 124 124 ? A 17.353 -0.612 3.179 1.000 1 A ARG 96.629 1
ATOM 978 C CD . ARG 124 124 ? A 17.877 0.604 2.504 1.000 1 A ARG 96.219 1
ATOM 979 N NE . ARG 124 124 ? A 17.092 1.781 2.789 1.000 1 A ARG 96.181 1
ATOM 980 C CZ . ARG 124 124 ? A 15.954 2.074 2.208 1.000 1 A ARG 96.998 1
ATOM 981 N NH1 . ARG 124 124 ? A 15.436 1.283 1.267 1.000 1 A ARG 91.628 1
ATOM 982 N NH2 . ARG 124 124 ? A 15.325 3.200 2.526 1.000 1 A ARG 91.089 1
ATOM 983 N N . THR 125 125 ? A 16.785 -3.749 4.030 1.000 1 A THR 98.671 1
ATOM 984 C CA . THR 125 125 ? A 17.254 -4.865 3.219 1.000 1 A THR 98.668 1
ATOM 985 C C . THR 125 125 ? A 16.907 -4.710 1.741 1.000 1 A THR 98.715 1
ATOM 986 O O . THR 125 125 ? A 17.443 -5.463 0.906 1.000 1 A THR 98.445 1
ATOM 987 C CB . THR 125 125 ? A 16.652 -6.188 3.716 1.000 1 A THR 98.590 1
ATOM 988 O OG1 . THR 125 125 ? A 15.231 -6.103 3.717 1.000 1 A THR 98.317 1
ATOM 989 C CG2 . THR 125 125 ? A 17.138 -6.474 5.148 1.000 1 A THR 98.179 1
ATOM 990 N N . VAL 126 126 ? A 16.051 -3.732 1.398 1.000 1 A VAL 98.724 1
ATOM 991 C CA . VAL 126 126 ? A 15.697 -3.429 0.002 1.000 1 A VAL 98.664 1
ATOM 992 C C . VAL 126 126 ? A 16.268 -2.060 -0.319 1.000 1 A VAL 98.506 1
ATOM 993 O O . VAL 126 126 ? A 15.849 -1.056 0.253 1.000 1 A VAL 98.358 1
ATOM 994 C CB . VAL 126 126 ? A 14.180 -3.456 -0.240 1.000 1 A VAL 98.653 1
ATOM 995 C CG1 . VAL 126 126 ? A 13.623 -4.810 0.166 1.000 1 A VAL 98.566 1
ATOM 996 C CG2 . VAL 126 126 ? A 13.870 -3.126 -1.703 1.000 1 A VAL 98.534 1
ATOM 997 N N . ASP 127 127 ? A 17.224 -2.004 -1.240 1.000 1 A ASP 98.338 1
ATOM 998 C CA . ASP 127 127 ? A 17.853 -0.747 -1.613 1.000 1 A ASP 98.004 1
ATOM 999 C C . ASP 127 127 ? A 16.867 0.131 -2.386 1.000 1 A ASP 98.239 1
ATOM 1000 O O . ASP 127 127 ? A 16.050 -0.359 -3.151 1.000 1 A ASP 98.240 1
ATOM 1001 C CB . ASP 127 127 ? A 19.081 -0.975 -2.489 1.000 1 A ASP 96.907 1
ATOM 1002 C CG . ASP 127 127 ? A 20.195 -1.727 -1.765 1.000 1 A ASP 87.413 1
ATOM 1003 O OD1 . ASP 127 127 ? A 20.203 -1.720 -0.514 1.000 1 A ASP 83.504 1
ATOM 1004 O OD2 . ASP 127 127 ? A 21.050 -2.312 -2.453 1.000 1 A ASP 81.529 1
ATOM 1005 N N . THR 128 128 ? A 16.972 1.445 -2.187 1.000 1 A THR 97.748 1
ATOM 1006 C CA . THR 128 128 ? A 16.161 2.386 -2.947 1.000 1 A THR 97.876 1
ATOM 1007 C C . THR 128 128 ? A 16.298 2.120 -4.440 1.000 1 A THR 98.265 1
ATOM 1008 O O . THR 128 128 ? A 15.311 2.168 -5.191 1.000 1 A THR 98.253 1
ATOM 1009 C CB . THR 128 128 ? A 16.542 3.838 -2.609 1.000 1 A THR 97.353 1
ATOM 1010 O OG1 . THR 128 128 ? A 16.208 4.085 -1.245 1.000 1 A THR 96.385 1
ATOM 1011 C CG2 . THR 128 128 ? A 15.808 4.835 -3.501 1.000 1 A THR 96.347 1
ATOM 1012 N N . LYS 129 129 ? A 17.543 1.828 -4.880 1.000 1 A LYS 98.317 1
ATOM 1013 C CA . LYS 129 129 ? A 17.749 1.567 -6.342 1.000 1 A LYS 98.289 1
ATOM 1014 C C . LYS 129 129 ? A 16.984 0.337 -6.805 1.000 1 A LYS 98.412 1
ATOM 1015 O O . LYS 129 129 ? A 16.427 0.334 -7.930 1.000 1 A LYS 98.523 1
ATOM 1016 C CB . LYS 129 129 ? A 19.245 1.402 -6.643 1.000 1 A LYS 97.930 1
ATOM 1017 C CG . LYS 129 129 ? A 19.530 1.152 -8.133 1.000 1 A LYS 88.480 1
ATOM 1018 C CD . LYS 129 129 ? A 21.019 1.022 -8.424 1.000 1 A LYS 79.653 1
ATOM 1019 C CE . LYS 129 129 ? A 21.201 0.866 -9.946 1.000 1 A LYS 77.554 1
ATOM 1020 N NZ . LYS 129 129 ? A 20.468 -0.322 -10.518 1.000 1 A LYS 67.064 1
ATOM 1021 N N . GLN 130 130 ? A 16.924 -0.740 -5.972 1.000 1 A GLN 97.951 1
ATOM 1022 C CA . GLN 130 130 ? A 16.126 -1.902 -6.337 1.000 1 A GLN 97.845 1
ATOM 1023 C C . GLN 130 130 ? A 14.672 -1.523 -6.598 1.000 1 A GLN 98.275 1
ATOM 1024 O O . GLN 130 130 ? A 14.046 -1.953 -7.561 1.000 1 A GLN 98.364 1
ATOM 1025 C CB . GLN 130 130 ? A 16.136 -2.957 -5.252 1.000 1 A GLN 97.207 1
ATOM 1026 C CG . GLN 130 130 ? A 17.462 -3.645 -4.974 1.000 1 A GLN 87.820 1
ATOM 1027 C CD . GLN 130 130 ? A 17.303 -4.624 -3.834 1.000 1 A GLN 81.210 1
ATOM 1028 O OE1 . GLN 130 130 ? A 17.658 -4.319 -2.684 1.000 1 A GLN 81.640 1
ATOM 1029 N NE2 . GLN 130 130 ? A 16.753 -5.796 -4.130 1.000 1 A GLN 77.267 1
ATOM 1030 N N . ALA 131 131 ? A 14.112 -0.699 -5.685 1.000 1 A ALA 98.754 1
ATOM 1031 C CA . ALA 131 131 ? A 12.715 -0.306 -5.792 1.000 1 A ALA 98.832 1
ATOM 1032 C C . ALA 131 131 ? A 12.484 0.644 -6.963 1.000 1 A ALA 98.883 1
ATOM 1033 O O . ALA 131 131 ? A 11.487 0.529 -7.678 1.000 1 A ALA 98.873 1
ATOM 1034 C CB . ALA 131 131 ? A 12.238 0.302 -4.486 1.000 1 A ALA 98.769 1
ATOM 1035 N N . GLN 132 132 ? A 13.408 1.600 -7.139 1.000 1 A GLN 98.850 1
ATOM 1036 C CA . GLN 132 132 ? A 13.314 2.504 -8.281 1.000 1 A GLN 98.844 1
ATOM 1037 C C . GLN 132 132 ? A 13.343 1.724 -9.598 1.000 1 A GLN 98.854 1
ATOM 1038 O O . GLN 132 132 ? A 12.566 2.041 -10.515 1.000 1 A GLN 98.811 1
ATOM 1039 C CB . GLN 132 132 ? A 14.458 3.518 -8.296 1.000 1 A GLN 98.732 1
ATOM 1040 C CG . GLN 132 132 ? A 14.363 4.591 -7.224 1.000 1 A GLN 97.838 1
ATOM 1041 C CD . GLN 132 132 ? A 15.627 5.425 -7.127 1.000 1 A GLN 97.515 1
ATOM 1042 O OE1 . GLN 132 132 ? A 16.687 5.007 -7.564 1.000 1 A GLN 96.283 1
ATOM 1043 N NE2 . GLN 132 132 ? A 15.506 6.593 -6.520 1.000 1 A GLN 94.572 1
ATOM 1044 N N . ASP 133 133 ? A 14.205 0.690 -9.682 1.000 1 A ASP 98.833 1
ATOM 1045 C CA . ASP 133 133 ? A 14.316 -0.047 -10.933 1.000 1 A ASP 98.781 1
ATOM 1046 C C . ASP 133 133 ? A 13.058 -0.862 -11.208 1.000 1 A ASP 98.777 1
ATOM 1047 O O . ASP 133 133 ? A 12.628 -0.978 -12.355 1.000 1 A ASP 98.682 1
ATOM 1048 C CB . ASP 133 133 ? A 15.546 -0.944 -10.918 1.000 1 A ASP 98.624 1
ATOM 1049 C CG . ASP 133 133 ? A 16.850 -0.172 -11.044 1.000 1 A ASP 97.927 1
ATOM 1050 O OD1 . ASP 133 133 ? A 16.807 1.028 -11.414 1.000 1 A ASP 96.512 1
ATOM 1051 O OD2 . ASP 133 133 ? A 17.909 -0.755 -10.774 1.000 1 A ASP 96.061 1
ATOM 1052 N N . LEU 134 134 ? A 12.448 -1.433 -10.125 1.000 1 A LEU 98.799 1
ATOM 1053 C CA . LEU 134 134 ? A 11.193 -2.164 -10.318 1.000 1 A LEU 98.796 1
ATOM 1054 C C . LEU 134 134 ? A 10.076 -1.227 -10.781 1.000 1 A LEU 98.824 1
ATOM 1055 O O . LEU 134 134 ? A 9.335 -1.530 -11.731 1.000 1 A LEU 98.772 1
ATOM 1056 C CB . LEU 134 134 ? A 10.795 -2.896 -9.043 1.000 1 A LEU 98.754 1
ATOM 1057 C CG . LEU 134 134 ? A 9.542 -3.733 -9.187 1.000 1 A LEU 98.525 1
ATOM 1058 C CD1 . LEU 134 134 ? A 9.801 -4.891 -10.162 1.000 1 A LEU 98.107 1
ATOM 1059 C CD2 . LEU 134 134 ? A 9.097 -4.259 -7.837 1.000 1 A LEU 98.151 1
ATOM 1060 N N . ALA 135 135 ? A 9.930 -0.077 -10.090 1.000 1 A ALA 98.826 1
ATOM 1061 C CA . ALA 135 135 ? A 8.902 0.887 -10.488 1.000 1 A ALA 98.809 1
ATOM 1062 C C . ALA 135 135 ? A 9.107 1.367 -11.925 1.000 1 A ALA 98.762 1
ATOM 1063 O O . ALA 135 135 ? A 8.138 1.512 -12.677 1.000 1 A ALA 98.683 1
ATOM 1064 C CB . ALA 135 135 ? A 8.893 2.068 -9.522 1.000 1 A ALA 98.796 1
ATOM 1065 N N . ARG 136 136 ? A 10.384 1.576 -12.299 1.000 1 A ARG 98.718 1
ATOM 1066 C CA . ARG 136 136 ? A 10.675 2.024 -13.668 1.000 1 A ARG 98.528 1
ATOM 1067 C C . ARG 136 136 ? A 10.236 0.944 -14.666 1.000 1 A ARG 98.381 1
ATOM 1068 O O . ARG 136 136 ? A 9.626 1.252 -15.712 1.000 1 A ARG 97.963 1
ATOM 1069 C CB . ARG 136 136 ? A 12.152 2.316 -13.799 1.000 1 A ARG 98.373 1
ATOM 1070 C CG . ARG 136 136 ? A 12.509 2.946 -15.123 1.000 1 A ARG 93.460 1
ATOM 1071 C CD . ARG 136 136 ? A 13.949 3.412 -15.140 1.000 1 A ARG 89.943 1
ATOM 1072 N NE . ARG 136 136 ? A 14.198 4.341 -14.002 1.000 1 A ARG 81.391 1
ATOM 1073 C CZ . ARG 136 136 ? A 14.968 4.043 -12.960 1.000 1 A ARG 74.005 1
ATOM 1074 N NH1 . ARG 136 136 ? A 15.586 2.890 -12.902 1.000 1 A ARG 70.546 1
ATOM 1075 N NH2 . ARG 136 136 ? A 15.114 4.942 -12.009 1.000 1 A ARG 64.901 1
ATOM 1076 N N . SER 137 137 ? A 10.509 -0.344 -14.368 1.000 1 A SER 98.476 1
ATOM 1077 C CA . SER 137 137 ? A 10.080 -1.406 -15.255 1.000 1 A SER 98.121 1
ATOM 1078 C C . SER 137 137 ? A 8.565 -1.462 -15.390 1.000 1 A SER 98.003 1
ATOM 1079 O O . SER 137 137 ? A 8.035 -1.856 -16.434 1.000 1 A SER 97.395 1
ATOM 1080 C CB . SER 137 137 ? A 10.607 -2.771 -14.773 1.000 1 A SER 97.532 1
ATOM 1081 O OG . SER 137 137 ? A 9.843 -3.261 -13.710 1.000 1 A SER 96.150 1
ATOM 1082 N N . TYR 138 138 ? A 7.822 -1.103 -14.297 1.000 1 A TYR 97.905 1
ATOM 1083 C CA . TYR 138 138 ? A 6.354 -1.041 -14.352 1.000 1 A TYR 97.698 1
ATOM 1084 C C . TYR 138 138 ? A 5.813 0.238 -14.956 1.000 1 A TYR 97.494 1
ATOM 1085 O O . TYR 138 138 ? A 4.627 0.310 -15.275 1.000 1 A TYR 97.108 1
ATOM 1086 C CB . TYR 138 138 ? A 5.783 -1.192 -12.931 1.000 1 A TYR 97.510 1
ATOM 1087 C CG . TYR 138 138 ? A 5.995 -2.488 -12.219 1.000 1 A TYR 97.687 1
ATOM 1088 C CD1 . TYR 138 138 ? A 6.322 -3.668 -12.878 1.000 1 A TYR 97.203 1
ATOM 1089 C CD2 . TYR 138 138 ? A 5.806 -2.544 -10.846 1.000 1 A TYR 97.249 1
ATOM 1090 C CE1 . TYR 138 138 ? A 6.476 -4.854 -12.183 1.000 1 A TYR 96.826 1
ATOM 1091 C CE2 . TYR 138 138 ? A 5.969 -3.715 -10.130 1.000 1 A TYR 96.564 1
ATOM 1092 C CZ . TYR 138 138 ? A 6.296 -4.872 -10.800 1.000 1 A TYR 96.959 1
ATOM 1093 O OH . TYR 138 138 ? A 6.442 -6.047 -10.106 1.000 1 A TYR 95.634 1
ATOM 1094 N N . GLY 139 139 ? A 6.646 1.294 -15.044 1.000 1 A GLY 97.814 1
ATOM 1095 C CA . GLY 139 139 ? A 6.177 2.602 -15.510 1.000 1 A GLY 97.549 1
ATOM 1096 C C . GLY 139 139 ? A 5.310 3.299 -14.483 1.000 1 A GLY 97.870 1
ATOM 1097 O O . GLY 139 139 ? A 4.363 3.980 -14.859 1.000 1 A GLY 97.154 1
ATOM 1098 N N . ILE 140 140 ? A 5.628 3.130 -13.186 1.000 1 A ILE 98.286 1
ATOM 1099 C CA . ILE 140 140 ? A 4.831 3.734 -12.127 1.000 1 A ILE 98.453 1
ATOM 1100 C C . ILE 140 140 ? A 5.745 4.482 -11.153 1.000 1 A ILE 98.715 1
ATOM 1101 O O . ILE 140 140 ? A 6.954 4.221 -11.087 1.000 1 A ILE 98.767 1
ATOM 1102 C CB . ILE 140 140 ? A 3.993 2.680 -11.360 1.000 1 A ILE 98.279 1
ATOM 1103 C CG1 . ILE 140 140 ? A 4.869 1.774 -10.496 1.000 1 A ILE 98.174 1
ATOM 1104 C CG2 . ILE 140 140 ? A 3.151 1.884 -12.333 1.000 1 A ILE 98.258 1
ATOM 1105 C CD1 . ILE 140 140 ? A 4.075 0.766 -9.703 1.000 1 A ILE 97.799 1
ATOM 1106 N N . PRO 141 141 ? A 5.185 5.379 -10.361 1.000 1 A PRO 98.886 1
ATOM 1107 C CA . PRO 141 141 ? A 5.992 6.086 -9.378 1.000 1 A PRO 98.907 1
ATOM 1108 C C . PRO 141 141 ? A 6.387 5.199 -8.206 1.000 1 A PRO 98.936 1
ATOM 1109 O O . PRO 141 141 ? A 5.695 4.229 -7.869 1.000 1 A PRO 98.929 1
ATOM 1110 C CB . PRO 141 141 ? A 5.089 7.243 -8.898 1.000 1 A PRO 98.875 1
ATOM 1111 C CG . PRO 141 141 ? A 4.048 7.362 -9.957 1.000 1 A PRO 98.765 1
ATOM 1112 C CD . PRO 141 141 ? A 3.818 5.955 -10.470 1.000 1 A PRO 98.842 1
ATOM 1113 N N . PHE 142 142 ? A 7.523 5.539 -7.560 1.000 1 A PHE 98.966 1
ATOM 1114 C CA . PHE 142 142 ? A 7.986 4.901 -6.350 1.000 1 A PHE 98.970 1
ATOM 1115 C C . PHE 142 142 ? A 8.157 5.995 -5.293 1.000 1 A PHE 98.961 1
ATOM 1116 O O . PHE 142 142 ? A 8.817 6.987 -5.539 1.000 1 A PHE 98.914 1
ATOM 1117 C CB . PHE 142 142 ? A 9.277 4.168 -6.575 1.000 1 A PHE 98.952 1
ATOM 1118 C CG . PHE 142 142 ? A 9.954 3.764 -5.282 1.000 1 A PHE 98.948 1
ATOM 1119 C CD1 . PHE 142 142 ? A 9.332 2.881 -4.410 1.000 1 A PHE 98.936 1
ATOM 1120 C CD2 . PHE 142 142 ? A 11.188 4.282 -4.954 1.000 1 A PHE 98.914 1
ATOM 1121 C CE1 . PHE 142 142 ? A 9.940 2.517 -3.229 1.000 1 A PHE 98.886 1
ATOM 1122 C CE2 . PHE 142 142 ? A 11.802 3.911 -3.766 1.000 1 A PHE 98.829 1
ATOM 1123 C CZ . PHE 142 142 ? A 11.174 3.006 -2.894 1.000 1 A PHE 98.842 1
ATOM 1124 N N . ILE 143 143 ? A 7.581 5.766 -4.101 1.000 1 A ILE 98.967 1
ATOM 1125 C CA . ILE 143 143 ? A 7.703 6.735 -2.989 1.000 1 A ILE 98.961 1
ATOM 1126 C C . ILE 143 143 ? A 8.122 5.970 -1.761 1.000 1 A ILE 98.967 1
ATOM 1127 O O . ILE 143 143 ? A 7.536 4.946 -1.416 1.000 1 A ILE 98.953 1
ATOM 1128 C CB . ILE 143 143 ? A 6.360 7.447 -2.727 1.000 1 A ILE 98.912 1
ATOM 1129 C CG1 . ILE 143 143 ? A 5.852 8.181 -3.971 1.000 1 A ILE 98.443 1
ATOM 1130 C CG2 . ILE 143 143 ? A 6.492 8.397 -1.541 1.000 1 A ILE 98.637 1
ATOM 1131 C CD1 . ILE 143 143 ? A 6.685 9.342 -4.425 1.000 1 A ILE 90.425 1
ATOM 1132 N N . GLU 144 144 ? A 9.181 6.455 -1.048 1.000 1 A GLU 98.918 1
ATOM 1133 C CA . GLU 144 144 ? A 9.529 5.916 0.245 1.000 1 A GLU 98.888 1
ATOM 1134 C C . GLU 144 144 ? A 8.733 6.639 1.305 1.000 1 A GLU 98.915 1
ATOM 1135 O O . GLU 144 144 ? A 8.564 7.863 1.260 1.000 1 A GLU 98.787 1
ATOM 1136 C CB . GLU 144 144 ? A 11.022 5.974 0.526 1.000 1 A GLU 98.503 1
ATOM 1137 C CG . GLU 144 144 ? A 11.788 4.843 -0.123 1.000 1 A GLU 94.856 1
ATOM 1138 C CD . GLU 144 144 ? A 13.165 4.614 0.473 1.000 1 A GLU 92.707 1
ATOM 1139 O OE1 . GLU 144 144 ? A 13.611 5.439 1.300 1.000 1 A GLU 86.383 1
ATOM 1140 O OE2 . GLU 144 144 ? A 13.807 3.607 0.114 1.000 1 A GLU 83.917 1
ATOM 1141 N N . THR 145 145 ? A 8.233 5.885 2.279 1.000 1 A THR 98.984 1
ATOM 1142 C CA . THR 145 145 ? A 7.381 6.441 3.333 1.000 1 A THR 98.988 1
ATOM 1143 C C . THR 145 145 ? A 7.774 5.900 4.703 1.000 1 A THR 98.985 1
ATOM 1144 O O . THR 145 145 ? A 8.418 4.869 4.832 1.000 1 A THR 98.975 1
ATOM 1145 C CB . THR 145 145 ? A 5.896 6.080 3.116 1.000 1 A THR 98.990 1
ATOM 1146 O OG1 . THR 145 145 ? A 5.718 4.646 3.304 1.000 1 A THR 98.976 1
ATOM 1147 C CG2 . THR 145 145 ? A 5.440 6.466 1.721 1.000 1 A THR 98.983 1
ATOM 1148 N N . SER 146 146 ? A 7.345 6.628 5.721 1.000 1 A SER 98.941 1
ATOM 1149 C CA . SER 146 146 ? A 7.315 6.116 7.072 1.000 1 A SER 98.932 1
ATOM 1150 C C . SER 146 146 ? A 5.970 6.489 7.678 1.000 1 A SER 98.915 1
ATOM 1151 O O . SER 146 146 ? A 5.667 7.676 7.857 1.000 1 A SER 98.880 1
ATOM 1152 C CB . SER 146 146 ? A 8.420 6.688 7.947 1.000 1 A SER 98.909 1
ATOM 1153 O OG . SER 146 146 ? A 8.217 6.343 9.315 1.000 1 A SER 98.864 1
ATOM 1154 N N . ALA 147 147 ? A 5.136 5.483 7.985 1.000 1 A ALA 98.759 1
ATOM 1155 C CA . ALA 147 147 ? A 3.911 5.764 8.715 1.000 1 A ALA 98.638 1
ATOM 1156 C C . ALA 147 147 ? A 4.219 6.232 10.134 1.000 1 A ALA 98.629 1
ATOM 1157 O O . ALA 147 147 ? A 3.371 6.848 10.770 1.000 1 A ALA 98.489 1
ATOM 1158 C CB . ALA 147 147 ? A 3.009 4.540 8.732 1.000 1 A ALA 98.400 1
ATOM 1159 N N . LYS 148 148 ? A 5.438 5.922 10.651 1.000 1 A LYS 98.502 1
ATOM 1160 C CA . LYS 148 148 ? A 5.769 6.329 12.007 1.000 1 A LYS 98.501 1
ATOM 1161 C C . LYS 148 148 ? A 6.054 7.825 12.070 1.000 1 A LYS 98.567 1
ATOM 1162 O O . LYS 148 148 ? A 5.522 8.526 12.925 1.000 1 A LYS 98.414 1
ATOM 1163 C CB . LYS 148 148 ? A 6.971 5.544 12.541 1.000 1 A LYS 98.283 1
ATOM 1164 C CG . LYS 148 148 ? A 7.303 5.863 13.973 1.000 1 A LYS 97.867 1
ATOM 1165 C CD . LYS 148 148 ? A 8.407 4.947 14.498 1.000 1 A LYS 97.036 1
ATOM 1166 C CE . LYS 148 148 ? A 8.712 5.247 15.972 1.000 1 A LYS 95.334 1
ATOM 1167 N NZ . LYS 148 148 ? A 9.700 4.269 16.502 1.000 1 A LYS 91.703 1
ATOM 1168 N N . THR 149 149 ? A 6.896 8.368 11.141 1.000 1 A THR 98.707 1
ATOM 1169 C CA . THR 149 149 ? A 7.248 9.787 11.139 1.000 1 A THR 98.692 1
ATOM 1170 C C . THR 149 149 ? A 6.341 10.602 10.233 1.000 1 A THR 98.706 1
ATOM 1171 O O . THR 149 149 ? A 6.419 11.832 10.251 1.000 1 A THR 98.635 1
ATOM 1172 C CB . THR 149 149 ? A 8.689 9.992 10.673 1.000 1 A THR 98.653 1
ATOM 1173 O OG1 . THR 149 149 ? A 8.778 9.698 9.275 1.000 1 A THR 98.543 1
ATOM 1174 C CG2 . THR 149 149 ? A 9.634 9.075 11.452 1.000 1 A THR 98.365 1
ATOM 1175 N N . ARG 150 150 ? A 5.499 9.954 9.439 1.000 1 A ARG 98.631 1
ATOM 1176 C CA . ARG 150 150 ? A 4.620 10.577 8.419 1.000 1 A ARG 98.600 1
ATOM 1177 C C . ARG 150 150 ? A 5.375 11.055 7.186 1.000 1 A ARG 98.682 1
ATOM 1178 O O . ARG 150 150 ? A 4.791 11.673 6.295 1.000 1 A ARG 98.584 1
ATOM 1179 C CB . ARG 150 150 ? A 3.734 11.687 9.007 1.000 1 A ARG 98.275 1
ATOM 1180 C CG . ARG 150 150 ? A 2.352 11.716 8.369 1.000 1 A ARG 97.600 1
ATOM 1181 C CD . ARG 150 150 ? A 1.408 12.697 9.008 1.000 1 A ARG 97.180 1
ATOM 1182 N NE . ARG 150 150 ? A 0.101 12.560 8.387 1.000 1 A ARG 96.911 1
ATOM 1183 C CZ . ARG 150 150 ? A -0.250 13.125 7.234 1.000 1 A ARG 96.725 1
ATOM 1184 N NH1 . ARG 150 150 ? A 0.590 13.926 6.585 1.000 1 A ARG 93.773 1
ATOM 1185 N NH2 . ARG 150 150 ? A -1.444 12.841 6.711 1.000 1 A ARG 94.144 1
ATOM 1186 N N . GLN 151 151 ? A 6.713 10.735 7.083 1.000 1 A GLN 98.782 1
ATOM 1187 C CA . GLN 151 151 ? A 7.462 11.067 5.893 1.000 1 A GLN 98.769 1
ATOM 1188 C C . GLN 151 151 ? A 6.848 10.407 4.678 1.000 1 A GLN 98.863 1
ATOM 1189 O O . GLN 151 151 ? A 6.617 9.181 4.653 1.000 1 A GLN 98.811 1
ATOM 1190 C CB . GLN 151 151 ? A 8.936 10.619 6.042 1.000 1 A GLN 98.458 1
ATOM 1191 C CG . GLN 151 151 ? A 9.815 10.905 4.831 1.000 1 A GLN 93.505 1
ATOM 1192 C CD . GLN 151 151 ? A 11.166 10.255 4.933 1.000 1 A GLN 82.601 1
ATOM 1193 O OE1 . GLN 151 151 ? A 11.501 9.627 5.965 1.000 1 A GLN 73.330 1
ATOM 1194 N NE2 . GLN 151 151 ? A 11.943 10.408 3.860 1.000 1 A GLN 74.356 1
ATOM 1195 N N . GLY 152 152 ? A 6.513 11.187 3.670 1.000 1 A GLY 98.941 1
ATOM 1196 C CA . GLY 152 152 ? A 6.051 10.675 2.389 1.000 1 A GLY 98.940 1
ATOM 1197 C C . GLY 152 152 ? A 4.621 10.168 2.342 1.000 1 A GLY 98.954 1
ATOM 1198 O O . GLY 152 152 ? A 4.172 9.721 1.288 1.000 1 A GLY 98.929 1
ATOM 1199 N N . VAL 153 153 ? A 3.879 10.224 3.455 1.000 1 A VAL 98.922 1
ATOM 1200 C CA . VAL 153 153 ? A 2.536 9.636 3.486 1.000 1 A VAL 98.921 1
ATOM 1201 C C . VAL 153 153 ? A 1.586 10.379 2.535 1.000 1 A VAL 98.920 1
ATOM 1202 O O . VAL 153 153 ? A 0.944 9.795 1.678 1.000 1 A VAL 98.911 1
ATOM 1203 C CB . VAL 153 153 ? A 1.976 9.618 4.916 1.000 1 A VAL 98.866 1
ATOM 1204 C CG1 . VAL 153 153 ? A 2.822 8.672 5.794 1.000 1 A VAL 98.828 1
ATOM 1205 C CG2 . VAL 153 153 ? A 0.513 9.180 4.943 1.000 1 A VAL 98.785 1
ATOM 1206 N N . ASP 154 154 ? A 1.490 11.707 2.705 1.000 1 A ASP 98.840 1
ATOM 1207 C CA . ASP 154 154 ? A 0.651 12.494 1.784 1.000 1 A ASP 98.737 1
ATOM 1208 C C . ASP 154 154 ? A 1.141 12.340 0.345 1.000 1 A ASP 98.755 1
ATOM 1209 O O . ASP 154 154 ? A 0.323 12.201 -0.565 1.000 1 A ASP 98.697 1
ATOM 1210 C CB . ASP 154 154 ? A 0.658 13.971 2.165 1.000 1 A ASP 98.358 1
ATOM 1211 C CG . ASP 154 154 ? A -0.140 14.278 3.415 1.000 1 A ASP 97.872 1
ATOM 1212 O OD1 . ASP 154 154 ? A -0.947 13.418 3.840 1.000 1 A ASP 97.074 1
ATOM 1213 O OD2 . ASP 154 154 ? A 0.032 15.382 3.973 1.000 1 A ASP 96.169 1
ATOM 1214 N N . ASP 155 155 ? A 2.473 12.306 0.150 1.000 1 A ASP 98.816 1
ATOM 1215 C CA . ASP 155 155 ? A 3.019 12.219 -1.202 1.000 1 A ASP 98.830 1
ATOM 1216 C C . ASP 155 155 ? A 2.563 10.919 -1.876 1.000 1 A ASP 98.879 1
ATOM 1217 O O . ASP 155 155 ? A 2.204 10.911 -3.045 1.000 1 A ASP 98.859 1
ATOM 1218 C CB . ASP 155 155 ? A 4.544 12.326 -1.161 1.000 1 A ASP 98.678 1
ATOM 1219 C CG . ASP 155 155 ? A 5.166 12.533 -2.528 1.000 1 A ASP 94.422 1
ATOM 1220 O OD1 . ASP 155 155 ? A 4.442 12.885 -3.484 1.000 1 A ASP 93.771 1
ATOM 1221 O OD2 . ASP 155 155 ? A 6.383 12.341 -2.626 1.000 1 A ASP 92.879 1
ATOM 1222 N N . ALA 156 156 ? A 2.569 9.791 -1.114 1.000 1 A ALA 98.902 1
ATOM 1223 C CA . ALA 156 156 ? A 2.197 8.522 -1.710 1.000 1 A ALA 98.920 1
ATOM 1224 C C . ALA 156 156 ? A 0.738 8.529 -2.181 1.000 1 A ALA 98.921 1
ATOM 1225 O O . ALA 156 156 ? A 0.430 8.158 -3.316 1.000 1 A ALA 98.908 1
ATOM 1226 C CB . ALA 156 156 ? A 2.412 7.387 -0.716 1.000 1 A ALA 98.913 1
ATOM 1227 N N . PHE 157 157 ? A -0.185 8.951 -1.301 1.000 1 A PHE 98.899 1
ATOM 1228 C CA . PHE 157 157 ? A -1.605 8.972 -1.672 1.000 1 A PHE 98.873 1
ATOM 1229 C C . PHE 157 157 ? A -1.903 10.033 -2.732 1.000 1 A PHE 98.835 1
ATOM 1230 O O . PHE 157 157 ? A -2.658 9.794 -3.666 1.000 1 A PHE 98.805 1
ATOM 1231 C CB . PHE 157 157 ? A -2.478 9.170 -0.441 1.000 1 A PHE 98.841 1
ATOM 1232 C CG . PHE 157 157 ? A -2.580 7.953 0.429 1.000 1 A PHE 98.866 1
ATOM 1233 C CD1 . PHE 157 157 ? A -3.559 6.989 0.191 1.000 1 A PHE 98.832 1
ATOM 1234 C CD2 . PHE 157 157 ? A -1.697 7.772 1.486 1.000 1 A PHE 98.816 1
ATOM 1235 C CE1 . PHE 157 157 ? A -3.661 5.865 0.990 1.000 1 A PHE 98.758 1
ATOM 1236 C CE2 . PHE 157 157 ? A -1.805 6.647 2.295 1.000 1 A PHE 98.745 1
ATOM 1237 C CZ . PHE 157 157 ? A -2.766 5.697 2.045 1.000 1 A PHE 98.770 1
ATOM 1238 N N . TYR 158 158 ? A -1.275 11.243 -2.579 1.000 1 A TYR 98.802 1
ATOM 1239 C CA . TYR 158 158 ? A -1.537 12.298 -3.557 1.000 1 A TYR 98.729 1
ATOM 1240 C C . TYR 158 158 ? A -0.968 11.948 -4.917 1.000 1 A TYR 98.739 1
ATOM 1241 O O . TYR 158 158 ? A -1.588 12.268 -5.939 1.000 1 A TYR 98.672 1
ATOM 1242 C CB . TYR 158 158 ? A -0.993 13.649 -3.073 1.000 1 A TYR 98.545 1
ATOM 1243 C CG . TYR 158 158 ? A -1.660 14.230 -1.853 1.000 1 A TYR 98.276 1
ATOM 1244 C CD1 . TYR 158 158 ? A -2.644 13.554 -1.153 1.000 1 A TYR 97.798 1
ATOM 1245 C CD2 . TYR 158 158 ? A -1.285 15.493 -1.400 1.000 1 A TYR 97.773 1
ATOM 1246 C CE1 . TYR 158 158 ? A -3.237 14.098 -0.029 1.000 1 A TYR 97.180 1
ATOM 1247 C CE2 . TYR 158 158 ? A -1.864 16.050 -0.270 1.000 1 A TYR 96.809 1
ATOM 1248 C CZ . TYR 158 158 ? A -2.837 15.341 0.409 1.000 1 A TYR 97.136 1
ATOM 1249 O OH . TYR 158 158 ? A -3.407 15.876 1.515 1.000 1 A TYR 96.192 1
ATOM 1250 N N . THR 159 159 ? A 0.206 11.274 -4.960 1.000 1 A THR 98.782 1
ATOM 1251 C CA . THR 159 159 ? A 0.767 10.837 -6.234 1.000 1 A THR 98.805 1
ATOM 1252 C C . THR 159 159 ? A -0.171 9.839 -6.918 1.000 1 A THR 98.789 1
ATOM 1253 O O . THR 159 159 ? A -0.340 9.864 -8.141 1.000 1 A THR 98.771 1
ATOM 1254 C CB . THR 159 159 ? A 2.150 10.231 -6.036 1.000 1 A THR 98.825 1
ATOM 1255 O OG1 . THR 159 159 ? A 3.050 11.249 -5.559 1.000 1 A THR 98.753 1
ATOM 1256 C CG2 . THR 159 159 ? A 2.697 9.660 -7.333 1.000 1 A THR 98.751 1
ATOM 1257 N N . LEU 160 160 ? A -0.790 8.938 -6.133 1.000 1 A LEU 98.849 1
ATOM 1258 C CA . LEU 160 160 ? A -1.753 7.996 -6.722 1.000 1 A LEU 98.854 1
ATOM 1259 C C . LEU 160 160 ? A -2.941 8.731 -7.313 1.000 1 A LEU 98.823 1
ATOM 1260 O O . LEU 160 160 ? A -3.408 8.385 -8.410 1.000 1 A LEU 98.811 1
ATOM 1261 C CB . LEU 160 160 ? A -2.200 6.978 -5.680 1.000 1 A LEU 98.859 1
ATOM 1262 C CG . LEU 160 160 ? A -3.194 5.942 -6.181 1.000 1 A LEU 98.861 1
ATOM 1263 C CD1 . LEU 160 160 ? A -2.613 5.163 -7.363 1.000 1 A LEU 98.845 1
ATOM 1264 C CD2 . LEU 160 160 ? A -3.562 5.011 -5.051 1.000 1 A LEU 98.847 1
ATOM 1265 N N . VAL 161 161 ? A -3.453 9.747 -6.611 1.000 1 A VAL 98.727 1
ATOM 1266 C CA . VAL 161 161 ? A -4.539 10.559 -7.164 1.000 1 A VAL 98.608 1
ATOM 1267 C C . VAL 161 161 ? A -4.115 11.191 -8.488 1.000 1 A VAL 98.567 1
ATOM 1268 O O . VAL 161 161 ? A -4.883 11.177 -9.467 1.000 1 A VAL 98.515 1
ATOM 1269 C CB . VAL 161 161 ? A -4.989 11.622 -6.147 1.000 1 A VAL 98.428 1
ATOM 1270 C CG1 . VAL 161 161 ? A -5.691 10.928 -4.980 1.000 1 A VAL 98.467 1
ATOM 1271 C CG2 . VAL 161 161 ? A -5.890 12.664 -6.812 1.000 1 A VAL 98.207 1
ATOM 1272 N N . ARG 162 162 ? A -2.870 11.702 -8.534 1.000 1 A ARG 98.475 1
ATOM 1273 C CA . ARG 162 162 ? A -2.402 12.313 -9.770 1.000 1 A ARG 98.335 1
ATOM 1274 C C . ARG 162 162 ? A -2.289 11.258 -10.887 1.000 1 A ARG 98.297 1
ATOM 1275 O O . ARG 162 162 ? A -2.565 11.559 -12.049 1.000 1 A ARG 98.212 1
ATOM 1276 C CB . ARG 162 162 ? A -1.054 13.014 -9.536 1.000 1 A ARG 98.340 1
ATOM 1277 C CG . ARG 162 162 ? A -1.193 14.193 -8.577 1.000 1 A ARG 97.989 1
ATOM 1278 C CD . ARG 162 162 ? A 0.142 14.855 -8.251 1.000 1 A ARG 97.781 1
ATOM 1279 N NE . ARG 162 162 ? A -0.048 15.922 -7.295 1.000 1 A ARG 97.634 1
ATOM 1280 C CZ . ARG 162 162 ? A 0.518 15.968 -6.113 1.000 1 A ARG 97.345 1
ATOM 1281 N NH1 . ARG 162 162 ? A 1.340 15.016 -5.714 1.000 1 A ARG 95.835 1
ATOM 1282 N NH2 . ARG 162 162 ? A 0.268 17.033 -5.319 1.000 1 A ARG 96.300 1
ATOM 1283 N N . GLU 163 163 ? A -1.886 10.014 -10.543 1.000 1 A GLU 98.456 1
ATOM 1284 C CA . GLU 163 163 ? A -1.857 8.923 -11.552 1.000 1 A GLU 98.449 1
ATOM 1285 C C . GLU 163 163 ? A -3.257 8.609 -12.064 1.000 1 A GLU 98.444 1
ATOM 1286 O O . GLU 163 163 ? A -3.427 8.334 -13.265 1.000 1 A GLU 98.311 1
ATOM 1287 C CB . GLU 163 163 ? A -1.191 7.686 -10.971 1.000 1 A GLU 98.487 1
ATOM 1288 C CG . GLU 163 163 ? A 0.309 7.816 -10.785 1.000 1 A GLU 98.421 1
ATOM 1289 C CD . GLU 163 163 ? A 1.021 8.014 -12.105 1.000 1 A GLU 98.114 1
ATOM 1290 O OE1 . GLU 163 163 ? A 0.955 7.083 -12.963 1.000 1 A GLU 96.667 1
ATOM 1291 O OE2 . GLU 163 163 ? A 1.652 9.069 -12.295 1.000 1 A GLU 96.437 1
ATOM 1292 N N . ILE 164 164 ? A -4.258 8.590 -11.147 1.000 1 A ILE 98.549 1
ATOM 1293 C CA . ILE 164 164 ? A -5.640 8.358 -11.564 1.000 1 A ILE 98.491 1
ATOM 1294 C C . ILE 164 164 ? A -6.094 9.457 -12.519 1.000 1 A ILE 98.266 1
ATOM 1295 O O . ILE 164 164 ? A -6.732 9.185 -13.548 1.000 1 A ILE 98.170 1
ATOM 1296 C CB . ILE 164 164 ? A -6.567 8.255 -10.359 1.000 1 A ILE 98.553 1
ATOM 1297 C CG1 . ILE 164 164 ? A -6.236 6.987 -9.549 1.000 1 A ILE 98.673 1
ATOM 1298 C CG2 . ILE 164 164 ? A -8.057 8.275 -10.795 1.000 1 A ILE 98.496 1
ATOM 1299 C CD1 . ILE 164 164 ? A -6.864 6.992 -8.162 1.000 1 A ILE 98.560 1
ATOM 1300 N N . ARG 165 165 ? A -5.796 10.716 -12.146 1.000 1 A ARG 98.283 1
ATOM 1301 C CA . ARG 165 165 ? A -6.200 11.823 -13.043 1.000 1 A ARG 97.830 1
ATOM 1302 C C . ARG 165 165 ? A -5.594 11.653 -14.427 1.000 1 A ARG 97.687 1
ATOM 1303 O O . ARG 165 165 ? A -6.277 11.911 -15.444 1.000 1 A ARG 97.430 1
ATOM 1304 C CB . ARG 165 165 ? A -5.723 13.138 -12.449 1.000 1 A ARG 97.411 1
ATOM 1305 C CG . ARG 165 165 ? A -6.416 13.552 -11.168 1.000 1 A ARG 96.297 1
ATOM 1306 C CD . ARG 165 165 ? A -5.754 14.833 -10.669 1.000 1 A ARG 94.809 1
ATOM 1307 N NE . ARG 165 165 ? A -6.347 15.315 -9.449 1.000 1 A ARG 94.110 1
ATOM 1308 C CZ . ARG 165 165 ? A -5.786 16.231 -8.661 1.000 1 A ARG 93.477 1
ATOM 1309 N NH1 . ARG 165 165 ? A -4.583 16.717 -8.995 1.000 1 A ARG 90.838 1
ATOM 1310 N NH2 . ARG 165 165 ? A -6.403 16.635 -7.565 1.000 1 A ARG 91.091 1
ATOM 1311 N N . LYS 166 166 ? A -4.296 11.246 -14.499 1.000 1 A LYS 97.608 1
ATOM 1312 C CA . LYS 166 166 ? A -3.661 11.021 -15.784 1.000 1 A LYS 97.159 1
ATOM 1313 C C . LYS 166 166 ? A -4.382 9.941 -16.597 1.000 1 A LYS 97.276 1
ATOM 1314 O O . LYS 166 166 ? A -4.591 10.078 -17.794 1.000 1 A LYS 96.747 1
ATOM 1315 C CB . LYS 166 166 ? A -2.181 10.644 -15.605 1.000 1 A LYS 96.674 1
ATOM 1316 C CG . LYS 166 166 ? A -1.280 11.770 -15.132 1.000 1 A LYS 94.515 1
ATOM 1317 C CD . LYS 166 166 ? A 0.176 11.293 -15.054 1.000 1 A LYS 89.129 1
ATOM 1318 C CE . LYS 166 166 ? A 1.134 12.453 -14.838 1.000 1 A LYS 81.766 1
ATOM 1319 N NZ . LYS 166 166 ? A 0.923 13.117 -13.496 1.000 1 A LYS 75.027 1
ATOM 1320 N N . HIS 167 167 ? A -4.769 8.840 -15.872 1.000 1 A HIS 97.838 1
ATOM 1321 C CA . HIS 167 167 ? A -5.464 7.742 -16.559 1.000 1 A HIS 97.561 1
ATOM 1322 C C . HIS 167 167 ? A -6.826 8.175 -17.079 1.000 1 A HIS 97.375 1
ATOM 1323 O O . HIS 167 167 ? A -7.242 7.782 -18.171 1.000 1 A HIS 96.669 1
ATOM 1324 C CB . HIS 167 167 ? A -5.598 6.578 -15.589 1.000 1 A HIS 97.397 1
ATOM 1325 C CG . HIS 167 167 ? A -6.284 5.398 -16.163 1.000 1 A HIS 97.108 1
ATOM 1326 N ND1 . HIS 167 167 ? A -7.641 5.213 -16.049 1.000 1 A HIS 87.751 1
ATOM 1327 C CD2 . HIS 167 167 ? A -5.841 4.360 -16.890 1.000 1 A HIS 89.789 1
ATOM 1328 C CE1 . HIS 167 167 ? A -7.983 4.100 -16.643 1.000 1 A HIS 90.028 1
ATOM 1329 N NE2 . HIS 167 167 ? A -6.901 3.567 -17.171 1.000 1 A HIS 91.426 1
ATOM 1330 N N . LYS 168 168 ? A -7.554 8.985 -16.253 1.000 1 A LYS 96.722 1
ATOM 1331 C CA . LYS 168 168 ? A -8.911 9.425 -16.646 1.000 1 A LYS 95.839 1
ATOM 1332 C C . LYS 168 168 ? A -8.918 10.378 -17.834 1.000 1 A LYS 95.942 1
ATOM 1333 O O . LYS 168 168 ? A -9.925 10.467 -18.530 1.000 1 A LYS 94.773 1
ATOM 1334 C CB . LYS 168 168 ? A -9.616 10.071 -15.458 1.000 1 A LYS 93.858 1
ATOM 1335 C CG . LYS 168 168 ? A -9.972 9.093 -14.360 1.000 1 A LYS 92.647 1
ATOM 1336 C CD . LYS 168 168 ? A -10.351 9.786 -13.064 1.000 1 A LYS 90.044 1
ATOM 1337 C CE . LYS 168 168 ? A -11.730 10.411 -13.172 1.000 1 A LYS 83.585 1
ATOM 1338 N NZ . LYS 168 168 ? A -12.132 10.986 -11.832 1.000 1 A LYS 86.133 1
ATOM 1339 N N . GLU 169 169 ? A -7.781 11.066 -18.076 1.000 1 A GLU 97.112 1
ATOM 1340 C CA . GLU 169 169 ? A -7.729 12.002 -19.198 1.000 1 A GLU 96.635 1
ATOM 1341 C C . GLU 169 169 ? A -7.574 11.277 -20.549 1.000 1 A GLU 96.395 1
ATOM 1342 O O . GLU 169 169 ? A -7.783 11.906 -21.602 1.000 1 A GLU 94.731 1
ATOM 1343 C CB . GLU 169 169 ? A -6.606 13.022 -18.999 1.000 1 A GLU 95.104 1
ATOM 1344 C CG . GLU 169 169 ? A -5.218 12.525 -19.395 1.000 1 A GLU 90.684 1
ATOM 1345 C CD . GLU 169 169 ? A -4.125 13.554 -19.148 1.000 1 A GLU 89.164 1
ATOM 1346 O OE1 . GLU 169 169 ? A -4.416 14.629 -18.589 1.000 1 A GLU 84.316 1
ATOM 1347 O OE2 . GLU 169 169 ? A -2.972 13.266 -19.532 1.000 1 A GLU 83.542 1
ATOM 1348 N N . LYS 170 170 ? A -7.257 9.960 -20.500 1.000 1 A LYS 95.589 1
ATOM 1349 C CA . LYS 170 170 ? A -7.064 9.224 -21.764 1.000 1 A LYS 94.769 1
ATOM 1350 C C . LYS 170 170 ? A -8.389 8.998 -22.499 1.000 1 A LYS 91.495 1
ATOM 1351 O O . LYS 170 170 ? A -8.392 8.887 -23.735 1.000 1 A LYS 84.742 1
ATOM 1352 C CB . LYS 170 170 ? A -6.407 7.883 -21.494 1.000 1 A LYS 91.309 1
ATOM 1353 C CG . LYS 170 170 ? A -4.968 8.006 -21.017 1.000 1 A LYS 91.766 1
ATOM 1354 C CD . LYS 170 170 ? A -4.381 6.648 -20.686 1.000 1 A LYS 89.239 1
ATOM 1355 C CE . LYS 170 170 ? A -2.990 6.793 -20.112 1.000 1 A LYS 84.752 1
ATOM 1356 N NZ . LYS 170 170 ? A -2.430 5.482 -19.736 1.000 1 A LYS 79.868 1
HETATM 1357 C C1_1 . LIG2 . 1 ? B 1.339 -16.244 -0.640 1.000 2 B LIG2 78.643 1
HETATM 1358 N N1_1 . LIG2 . 1 ? B 0.768 -15.153 -1.357 1.000 2 B LIG2 84.017 1
HETATM 1359 C C2_1 . LIG2 . 1 ? B 1.445 -14.949 -2.645 1.000 2 B LIG2 84.523 1
HETATM 1360 C C3_1 . LIG2 . 1 ? B 2.205 -13.705 -2.566 1.000 2 B LIG2 84.406 1
HETATM 1361 C C4_1 . LIG2 . 1 ? B 1.437 -12.851 -1.616 1.000 2 B LIG2 86.585 1
HETATM 1362 C C5_1 . LIG2 . 1 ? B 0.912 -13.851 -0.640 1.000 2 B LIG2 90.353 1
HETATM 1363 C C6_1 . LIG2 . 1 ? B -0.400 -13.364 -0.101 1.000 2 B LIG2 89.892 1
HETATM 1364 O O1_1 . LIG2 . 1 ? B -1.292 -13.153 -1.173 1.000 2 B LIG2 93.712 1
HETATM 1365 C C7_1 . LIG2 . 1 ? B -2.384 -12.357 -0.960 1.000 2 B LIG2 92.689 1
HETATM 1366 N N2_1 . LIG2 . 1 ? B -3.241 -12.211 -1.964 1.000 2 B LIG2 92.542 1
HETATM 1367 C C8_1 . LIG2 . 1 ? B -4.260 -11.416 -1.728 1.000 2 B LIG2 92.093 1
HETATM 1368 C C9_1 . LIG2 . 1 ? B -4.495 -10.769 -0.504 1.000 2 B LIG2 91.586 1
HETATM 1369 C C10_1 . LIG2 . 1 ? B -3.507 -10.950 0.495 1.000 2 B LIG2 92.940 1
HETATM 1370 N N3_1 . LIG2 . 1 ? B -3.560 -10.360 1.702 1.000 2 B LIG2 92.446 1
HETATM 1371 C C11_1 . LIG2 . 1 ? B -4.660 -10.508 2.680 1.000 2 B LIG2 89.513 1
HETATM 1372 C C12_1 . LIG2 . 1 ? B -4.072 -10.785 4.083 1.000 2 B LIG2 93.097 1
HETATM 1373 N N4_1 . LIG2 . 1 ? B -2.943 -9.923 4.361 1.000 2 B LIG2 93.733 1
HETATM 1374 C C13_1 . LIG2 . 1 ? B -2.808 -9.126 5.444 1.000 2 B LIG2 94.810 1
HETATM 1375 C C14_1 . LIG2 . 1 ? B -3.068 -9.751 6.791 1.000 2 B LIG2 93.327 1
HETATM 1376 C C15_1 . LIG2 . 1 ? B -1.987 -9.392 7.736 1.000 2 B LIG2 91.253 1
HETATM 1377 F F1_1 . LIG2 . 1 ? B -4.281 -9.302 7.262 1.000 2 B LIG2 86.728 1
HETATM 1378 O O2_1 . LIG2 . 1 ? B -2.386 -8.016 5.415 1.000 2 B LIG2 94.553 1
HETATM 1379 C C16_1 . LIG2 . 1 ? B -1.896 -9.906 3.333 1.000 2 B LIG2 92.536 1
HETATM 1380 C C17_1 . LIG2 . 1 ? B -1.248 -11.303 3.170 1.000 2 B LIG2 83.851 1
HETATM 1381 C C18_1 . LIG2 . 1 ? B -1.715 -12.384 4.098 1.000 2 B LIG2 77.917 1
HETATM 1382 N N5_1 . LIG2 . 1 ? B -0.911 -13.531 3.995 1.000 2 B LIG2 72.738 1
HETATM 1383 C C19_1 . LIG2 . 1 ? B -2.513 -9.427 2.073 1.000 2 B LIG2 93.063 1
HETATM 1384 N N6_1 . LIG2 . 1 ? B -2.484 -11.768 0.219 1.000 2 B LIG2 93.993 1
HETATM 1385 C C20_1 . LIG2 . 1 ? B -5.622 -9.878 -0.294 1.000 2 B LIG2 89.865 1
HETATM 1386 C C21_1 . LIG2 . 1 ? B -6.696 -10.104 -1.311 1.000 2 B LIG2 90.332 1
HETATM 1387 N N7_1 . LIG2 . 1 ? B -6.091 -10.079 -2.677 1.000 2 B LIG2 89.813 1
HETATM 1388 C C22_1 . LIG2 . 1 ? B -6.937 -9.821 -3.777 1.000 2 B LIG2 91.262 1
HETATM 1389 C C23_1 . LIG2 . 1 ? B -8.051 -10.629 -4.000 1.000 2 B LIG2 89.116 1
HETATM 1390 C C24_1 . LIG2 . 1 ? B -8.865 -10.420 -5.098 1.000 2 B LIG2 88.805 1
HETATM 1391 C C25_1 . LIG2 . 1 ? B -8.580 -9.387 -5.967 1.000 2 B LIG2 90.409 1
HETATM 1392 C C26_1 . LIG2 . 1 ? B -7.474 -8.528 -5.739 1.000 2 B LIG2 91.910 1
HETATM 1393 C C27_1 . LIG2 . 1 ? B -6.638 -8.744 -4.642 1.000 2 B LIG2 93.755 1
HETATM 1394 C C28_1 . LIG2 . 1 ? B -5.565 -7.855 -4.457 1.000 2 B LIG2 93.360 1
HETATM 1395 Cl CL1_1 . LIG2 . 1 ? B -4.484 -7.947 -3.158 1.000 2 B LIG2 91.241 1
HETATM 1396 C C29_1 . LIG2 . 1 ? B -5.357 -6.821 -5.333 1.000 2 B LIG2 90.977 1
HETATM 1397 C C30_1 . LIG2 . 1 ? B -6.184 -6.632 -6.402 1.000 2 B LIG2 92.425 1
HETATM 1398 C C31_1 . LIG2 . 1 ? B -7.235 -7.492 -6.604 1.000 2 B LIG2 91.309 1
HETATM 1399 C C32_1 . LIG2 . 1 ? B -5.164 -11.257 -2.867 1.000 2 B LIG2 91.881 1
HETATM 1400 O O1_1 . LIG3 . 1 ? C -0.070 -1.167 9.755 1.000 3 C LIG3 90.775 1
HETATM 1401 P P1_1 . LIG3 . 1 ? C 0.358 -2.530 10.120 1.000 3 C LIG3 97.385 1
HETATM 1402 O O2_1 . LIG3 . 1 ? C -0.460 -3.295 11.092 1.000 3 C LIG3 91.712 1
HETATM 1403 O O3_1 . LIG3 . 1 ? C 0.609 -3.389 8.808 1.000 3 C LIG3 97.571 1
HETATM 1404 P P2_1 . LIG3 . 1 ? C -0.469 -4.142 7.891 1.000 3 C LIG3 97.193 1
HETATM 1405 O O4_1 . LIG3 . 1 ? C 0.130 -4.066 6.510 1.000 3 C LIG3 84.454 1
HETATM 1406 O O5_1 . LIG3 . 1 ? C -0.515 -5.572 8.367 1.000 3 C LIG3 86.403 1
HETATM 1407 O O6_1 . LIG3 . 1 ? C -1.773 -3.425 8.052 1.000 3 C LIG3 85.479 1
HETATM 1408 O O7_1 . LIG3 . 1 ? C 1.864 -2.413 10.672 1.000 3 C LIG3 97.500 1
HETATM 1409 C C1_1 . LIG3 . 1 ? C 2.514 -3.607 11.127 1.000 3 C LIG3 96.458 1
HETATM 1410 C C2_1 . LIG3 . 1 ? C 3.526 -3.189 12.200 1.000 3 C LIG3 96.804 1
HETATM 1411 O O8_1 . LIG3 . 1 ? C 4.523 -2.339 11.597 1.000 3 C LIG3 97.768 1
HETATM 1412 C C3_1 . LIG3 . 1 ? C 2.869 -2.395 13.334 1.000 3 C LIG3 96.649 1
HETATM 1413 O O9_1 . LIG3 . 1 ? C 3.495 -2.802 14.555 1.000 3 C LIG3 95.182 1
HETATM 1414 C C4_1 . LIG3 . 1 ? C 3.161 -0.969 12.992 1.000 3 C LIG3 97.164 1
HETATM 1415 O O10_1 . LIG3 . 1 ? C 3.243 -0.139 14.113 1.000 3 C LIG3 96.299 1
HETATM 1416 C C5_1 . LIG3 . 1 ? C 4.492 -1.098 12.287 1.000 3 C LIG3 97.935 1
HETATM 1417 N N1_1 . LIG3 . 1 ? C 4.706 -0.071 11.280 1.000 3 C LIG3 98.205 1
HETATM 1418 C C6_1 . LIG3 . 1 ? C 5.792 0.704 11.201 1.000 3 C LIG3 98.454 1
HETATM 1419 N N2_1 . LIG3 . 1 ? C 6.886 0.714 11.987 1.000 3 C LIG3 98.307 1
HETATM 1420 C C7_1 . LIG3 . 1 ? C 7.829 1.646 11.639 1.000 3 C LIG3 98.379 1
HETATM 1421 N N3_1 . LIG3 . 1 ? C 8.938 1.745 12.398 1.000 3 C LIG3 97.841 1
HETATM 1422 N N4_1 . LIG3 . 1 ? C 7.693 2.499 10.584 1.000 3 C LIG3 98.681 1
HETATM 1423 C C8_1 . LIG3 . 1 ? C 6.607 2.470 9.792 1.000 3 C LIG3 98.734 1
HETATM 1424 O O11_1 . LIG3 . 1 ? C 6.523 3.226 8.828 1.000 3 C LIG3 98.558 1
HETATM 1425 C C9_1 . LIG3 . 1 ? C 5.607 1.528 10.101 1.000 3 C LIG3 98.671 1
HETATM 1426 N N5_1 . LIG3 . 1 ? C 4.395 1.203 9.523 1.000 3 C LIG3 98.422 1
HETATM 1427 C C10_1 . LIG3 . 1 ? C 3.888 0.214 10.246 1.000 3 C LIG3 98.150 1
HETATM 1428 Mg MG1_1 . LIG4 . 1 ? D -3.675 -3.912 8.450 1.000 4 D LIG4 96.020 1
#
#
loop_
_atom_type.symbol
C
Cl
F
Mg
N
O
P
S
#
#
loop_
_ma_qa_metric.id
_ma_qa_metric.name
_ma_qa_metric.description
_ma_qa_metric.type
_ma_qa_metric.mode
_ma_qa_metric.type_other_details
_ma_qa_metric.software_group_id
1 pLDDT 'Predicted lddt' pLDDT local . .
#
#
loop_
_ma_qa_metric_local.ordinal_id
_ma_qa_metric_local.model_id
_ma_qa_metric_local.label_asym_id
_ma_qa_metric_local.label_seq_id
_ma_qa_metric_local.label_comp_id
_ma_qa_metric_local.metric_id
_ma_qa_metric_local.metric_value
1 1 A 1 GLY 1 82.132
2 1 A 2 MET 1 91.399
3 1 A 3 THR 1 96.063
4 1 A 4 GLU 1 97.036
5 1 A 5 TYR 1 98.044
6 1 A 6 LYS 1 97.622
7 1 A 7 LEU 1 98.278
8 1 A 8 VAL 1 97.818
9 1 A 9 VAL 1 98.184
10 1 A 10 VAL 1 98.139
11 1 A 11 GLY 1 97.859
12 1 A 12 ALA 1 98.082
13 1 A 13 CYS 1 96.667
14 1 A 14 GLY 1 97.623
15 1 A 15 VAL 1 98.588
16 1 A 16 GLY 1 98.442
17 1 A 17 LYS 1 98.333
18 1 A 18 SER 1 97.684
19 1 A 19 ALA 1 98.033
20 1 A 20 LEU 1 98.481
21 1 A 21 THR 1 98.081
22 1 A 22 ILE 1 97.516
23 1 A 23 GLN 1 98.049
24 1 A 24 LEU 1 98.275
25 1 A 25 ILE 1 97.349
26 1 A 26 GLN 1 96.584
27 1 A 27 ASN 1 97.281
28 1 A 28 HIS 1 96.692
29 1 A 29 PHE 1 97.842
30 1 A 30 VAL 1 92.789
31 1 A 31 ASP 1 89.947
32 1 A 32 GLU 1 88.804
33 1 A 33 TYR 1 85.147
34 1 A 34 ASP 1 90.644
35 1 A 35 PRO 1 90.226
36 1 A 36 THR 1 88.483
37 1 A 37 ILE 1 91.987
38 1 A 38 GLU 1 91.372
39 1 A 39 ASP 1 91.458
40 1 A 40 SER 1 94.094
41 1 A 41 TYR 1 96.102
42 1 A 42 ARG 1 96.366
43 1 A 43 LYS 1 96.882
44 1 A 44 GLN 1 97.363
45 1 A 45 VAL 1 96.430
46 1 A 46 VAL 1 96.108
47 1 A 47 ILE 1 97.164
48 1 A 48 ASP 1 96.619
49 1 A 49 GLY 1 94.206
50 1 A 50 GLU 1 93.264
51 1 A 51 THR 1 95.698
52 1 A 52 SER 1 95.640
53 1 A 53 LEU 1 97.624
54 1 A 54 LEU 1 98.148
55 1 A 55 ASP 1 97.557
56 1 A 56 ILE 1 97.736
57 1 A 57 LEU 1 96.383
58 1 A 58 ASP 1 96.240
59 1 A 59 THR 1 93.349
60 1 A 60 ALA 1 92.465
61 1 A 61 GLY 1 75.408
62 1 A 62 GLN 1 76.113
63 1 A 63 GLU 1 74.851
64 1 A 64 GLU 1 78.477
65 1 A 65 TYR 1 76.805
66 1 A 66 SER 1 77.714
67 1 A 67 ALA 1 79.520
68 1 A 68 MET 1 76.136
69 1 A 69 ARG 1 81.183
70 1 A 70 ASP 1 82.696
71 1 A 71 GLN 1 84.213
72 1 A 72 TYR 1 82.783
73 1 A 73 MET 1 89.695
74 1 A 74 ARG 1 90.853
75 1 A 75 THR 1 93.050
76 1 A 76 GLY 1 96.821
77 1 A 77 GLU 1 98.265
78 1 A 78 GLY 1 98.569
79 1 A 79 PHE 1 98.731
80 1 A 80 LEU 1 98.898
81 1 A 81 SER 1 98.937
82 1 A 82 VAL 1 98.968
83 1 A 83 PHE 1 98.980
84 1 A 84 ALA 1 98.956
85 1 A 85 ILE 1 98.902
86 1 A 86 ASN 1 98.809
87 1 A 87 ASN 1 98.751
88 1 A 88 THR 1 98.808
89 1 A 89 LYS 1 98.810
90 1 A 90 SER 1 98.854
91 1 A 91 PHE 1 98.927
92 1 A 92 GLU 1 98.590
93 1 A 93 ASP 1 98.364
94 1 A 94 ILE 1 98.588
95 1 A 95 HIS 1 97.198
96 1 A 96 HIS 1 96.056
97 1 A 97 TYR 1 96.578
98 1 A 98 ARG 1 97.494
99 1 A 99 GLU 1 96.387
100 1 A 100 GLN 1 93.487
101 1 A 101 ILE 1 95.767
102 1 A 102 LYS 1 94.755
103 1 A 103 ARG 1 94.226
104 1 A 104 VAL 1 93.007
105 1 A 105 LYS 1 93.987
106 1 A 106 ASP 1 94.676
107 1 A 107 SER 1 94.286
108 1 A 108 GLU 1 94.443
109 1 A 109 ASP 1 95.118
110 1 A 110 VAL 1 98.113
111 1 A 111 PRO 1 98.708
112 1 A 112 MET 1 98.770
113 1 A 113 VAL 1 98.977
114 1 A 114 LEU 1 98.985
115 1 A 115 VAL 1 98.989
116 1 A 116 GLY 1 98.980
117 1 A 117 ASN 1 98.964
118 1 A 118 LYS 1 98.865
119 1 A 119 SER 1 98.788
120 1 A 120 ASP 1 98.819
121 1 A 121 LEU 1 98.466
122 1 A 122 PRO 1 97.344
123 1 A 123 SER 1 93.661
124 1 A 124 ARG 1 97.665
125 1 A 125 THR 1 98.668
126 1 A 126 VAL 1 98.664
127 1 A 127 ASP 1 98.004
128 1 A 128 THR 1 97.876
129 1 A 129 LYS 1 98.289
130 1 A 130 GLN 1 97.845
131 1 A 131 ALA 1 98.832
132 1 A 132 GLN 1 98.844
133 1 A 133 ASP 1 98.781
134 1 A 134 LEU 1 98.796
135 1 A 135 ALA 1 98.809
136 1 A 136 ARG 1 98.528
137 1 A 137 SER 1 98.121
138 1 A 138 TYR 1 97.698
139 1 A 139 GLY 1 97.549
140 1 A 140 ILE 1 98.453
141 1 A 141 PRO 1 98.907
142 1 A 142 PHE 1 98.970
143 1 A 143 ILE 1 98.961
144 1 A 144 GLU 1 98.888
145 1 A 145 THR 1 98.988
146 1 A 146 SER 1 98.932
147 1 A 147 ALA 1 98.638
148 1 A 148 LYS 1 98.501
149 1 A 149 THR 1 98.692
150 1 A 150 ARG 1 98.600
151 1 A 151 GLN 1 98.769
152 1 A 152 GLY 1 98.940
153 1 A 153 VAL 1 98.921
154 1 A 154 ASP 1 98.737
155 1 A 155 ASP 1 98.830
156 1 A 156 ALA 1 98.920
157 1 A 157 PHE 1 98.873
158 1 A 158 TYR 1 98.729
159 1 A 159 THR 1 98.805
160 1 A 160 LEU 1 98.854
161 1 A 161 VAL 1 98.608
162 1 A 162 ARG 1 98.335
163 1 A 163 GLU 1 98.449
164 1 A 164 ILE 1 98.491
165 1 A 165 ARG 1 97.830
166 1 A 166 LYS 1 97.159
167 1 A 167 HIS 1 97.561
168 1 A 168 LYS 1 95.839
169 1 A 169 GLU 1 96.635
170 1 A 170 LYS 1 94.769
#
