# Supplementary material for: Single‐Sequence Deep Learning Delivers Crystal‐Quality Models of Covalent K‐Ras G12 Hotspot Complexes
Source: IUBMB Life. 2026 Jun 13;78(6):e70108. doi: 10.1002/iub.70108 (PMC13263772; doi:10.1002/iub.70108)
Supplement: Supplementary file 1 — Data S1: iub70108‐sup‐0001‐DataS1.zip. [file IUB-78-0-s001.zip › Supplementary_Data/1_Without Covalent Restraint_Web/Predicted Structures/KRASG12C_Adagrasib_GDP_Mg2+_without_restraint/pred.model_idx_0.cif]

data_model
_entry.id model
_struct.entry_id model
_struct.pdbx_model_details .
_struct.pdbx_structure_determination_methodology computational
_struct.title 'Chai-1 predicted structure'
_audit_conform.dict_location https://raw.githubusercontent.com/ihmwg/ModelCIF/80e1e22/dist/mmcif_ma.dic
_audit_conform.dict_name mmcif_ma.dic
_audit_conform.dict_version 1.4.7
#
loop_
_audit_author.name
_audit_author.pdbx_ordinal
'Chai Discovery team' 1
#
#
loop_
_chem_comp.id
_chem_comp.type
_chem_comp.name
_chem_comp.formula
_chem_comp.formula_weight
_chem_comp.ma_provenance
ALA 'L-peptide linking' . . . 'CCD Core'
ARG 'L-peptide linking' . . . 'CCD Core'
ASN 'L-peptide linking' . . . 'CCD Core'
ASP 'L-peptide linking' . . . 'CCD Core'
CYS 'L-peptide linking' . . . 'CCD Core'
GLN 'L-peptide linking' . . . 'CCD Core'
GLU 'L-peptide linking' . . . 'CCD Core'
GLY 'L-peptide linking' . . . 'CCD Core'
HIS 'L-peptide linking' . . . 'CCD Core'
ILE 'L-peptide linking' . . . 'CCD Core'
LEU 'L-peptide linking' . . . 'CCD Core'
LIG2 non-polymer . . . 'CCD Core'
LIG3 non-polymer . . . 'CCD Core'
LIG4 non-polymer . . . 'CCD Core'
LYS 'L-peptide linking' . . . 'CCD Core'
MET 'L-peptide linking' . . . 'CCD Core'
PHE 'L-peptide linking' . . . 'CCD Core'
PRO 'L-peptide linking' . . . 'CCD Core'
SER 'L-peptide linking' . . . 'CCD Core'
THR 'L-peptide linking' . . . 'CCD Core'
TYR 'L-peptide linking' . . . 'CCD Core'
VAL 'L-peptide linking' . . . 'CCD Core'
#
#
loop_
_entity.id
_entity.type
_entity.src_method
_entity.pdbx_description
_entity.formula_weight
_entity.pdbx_number_of_molecules
_entity.details
1 polymer man 'Entity A' . 1 .
2 non-polymer man 'Entity B' . 1 .
3 non-polymer man 'Entity C' . 1 .
4 non-polymer man 'Entity D' . 1 .
#
#
loop_
_entity_poly.entity_id
_entity_poly.type
_entity_poly.nstd_linkage
_entity_poly.nstd_monomer
_entity_poly.pdbx_strand_id
_entity_poly.pdbx_seq_one_letter_code
_entity_poly.pdbx_seq_one_letter_code_can
1 polypeptide(L) no no A
;GMTEYKLVVVGACGVGKSALTIQLIQNHFVDEYDPTIEDSYRKQVVIDGETSLLDILDTAGQEEYSAMRD
QYMRTGEGFLSVFAINNTKSFEDIHHYREQIKRVKDSEDVPMVLVGNKSDLPSRTVDTKQAQDLARSYGI
PFIETSAKTRQGVDDAFYTLVREIRKHKEK
;

;GMTEYKLVVVGACGVGKSALTIQLIQNHFVDEYDPTIEDSYRKQVVIDGETSLLDILDTAGQEEYSAMRD
QYMRTGEGFLSVFAINNTKSFEDIHHYREQIKRVKDSEDVPMVLVGNKSDLPSRTVDTKQAQDLARSYGI
PFIETSAKTRQGVDDAFYTLVREIRKHKEK
;

#
#
loop_
_pdbx_entity_nonpoly.entity_id
_pdbx_entity_nonpoly.name
_pdbx_entity_nonpoly.comp_id
_pdbx_entity_nonpoly.ma_model_mode
2 'Entity B' LIG2 .
3 'Entity C' LIG3 .
4 'Entity D' LIG4 .
#
#
loop_
_entity_poly_seq.entity_id
_entity_poly_seq.num
_entity_poly_seq.mon_id
_entity_poly_seq.hetero
1 1 GLY .
1 2 MET .
1 3 THR .
1 4 GLU .
1 5 TYR .
1 6 LYS .
1 7 LEU .
1 8 VAL .
1 9 VAL .
1 10 VAL .
1 11 GLY .
1 12 ALA .
1 13 CYS .
1 14 GLY .
1 15 VAL .
1 16 GLY .
1 17 LYS .
1 18 SER .
1 19 ALA .
1 20 LEU .
1 21 THR .
1 22 ILE .
1 23 GLN .
1 24 LEU .
1 25 ILE .
1 26 GLN .
1 27 ASN .
1 28 HIS .
1 29 PHE .
1 30 VAL .
1 31 ASP .
1 32 GLU .
1 33 TYR .
1 34 ASP .
1 35 PRO .
1 36 THR .
1 37 ILE .
1 38 GLU .
1 39 ASP .
1 40 SER .
1 41 TYR .
1 42 ARG .
1 43 LYS .
1 44 GLN .
1 45 VAL .
1 46 VAL .
1 47 ILE .
1 48 ASP .
1 49 GLY .
1 50 GLU .
1 51 THR .
1 52 SER .
1 53 LEU .
1 54 LEU .
1 55 ASP .
1 56 ILE .
1 57 LEU .
1 58 ASP .
1 59 THR .
1 60 ALA .
1 61 GLY .
1 62 GLN .
1 63 GLU .
1 64 GLU .
1 65 TYR .
1 66 SER .
1 67 ALA .
1 68 MET .
1 69 ARG .
1 70 ASP .
1 71 GLN .
1 72 TYR .
1 73 MET .
1 74 ARG .
1 75 THR .
1 76 GLY .
1 77 GLU .
1 78 GLY .
1 79 PHE .
1 80 LEU .
1 81 SER .
1 82 VAL .
1 83 PHE .
1 84 ALA .
1 85 ILE .
1 86 ASN .
1 87 ASN .
1 88 THR .
1 89 LYS .
1 90 SER .
1 91 PHE .
1 92 GLU .
1 93 ASP .
1 94 ILE .
1 95 HIS .
1 96 HIS .
1 97 TYR .
1 98 ARG .
1 99 GLU .
1 100 GLN .
1 101 ILE .
1 102 LYS .
1 103 ARG .
1 104 VAL .
1 105 LYS .
1 106 ASP .
1 107 SER .
1 108 GLU .
1 109 ASP .
1 110 VAL .
1 111 PRO .
1 112 MET .
1 113 VAL .
1 114 LEU .
1 115 VAL .
1 116 GLY .
1 117 ASN .
1 118 LYS .
1 119 SER .
1 120 ASP .
1 121 LEU .
1 122 PRO .
1 123 SER .
1 124 ARG .
1 125 THR .
1 126 VAL .
1 127 ASP .
1 128 THR .
1 129 LYS .
1 130 GLN .
1 131 ALA .
1 132 GLN .
1 133 ASP .
1 134 LEU .
1 135 ALA .
1 136 ARG .
1 137 SER .
1 138 TYR .
1 139 GLY .
1 140 ILE .
1 141 PRO .
1 142 PHE .
1 143 ILE .
1 144 GLU .
1 145 THR .
1 146 SER .
1 147 ALA .
1 148 LYS .
1 149 THR .
1 150 ARG .
1 151 GLN .
1 152 GLY .
1 153 VAL .
1 154 ASP .
1 155 ASP .
1 156 ALA .
1 157 PHE .
1 158 TYR .
1 159 THR .
1 160 LEU .
1 161 VAL .
1 162 ARG .
1 163 GLU .
1 164 ILE .
1 165 ARG .
1 166 LYS .
1 167 HIS .
1 168 LYS .
1 169 GLU .
1 170 LYS .
#
#
loop_
_struct_asym.id
_struct_asym.entity_id
_struct_asym.details
A 1 'Chain A'
B 2 'Chain B'
C 3 'Chain C'
D 4 'Chain D'
#
#
loop_
_pdbx_poly_seq_scheme.asym_id
_pdbx_poly_seq_scheme.entity_id
_pdbx_poly_seq_scheme.seq_id
_pdbx_poly_seq_scheme.mon_id
_pdbx_poly_seq_scheme.pdb_seq_num
_pdbx_poly_seq_scheme.auth_seq_num
_pdbx_poly_seq_scheme.pdb_mon_id
_pdbx_poly_seq_scheme.auth_mon_id
_pdbx_poly_seq_scheme.pdb_strand_id
_pdbx_poly_seq_scheme.pdb_ins_code
A 1 1 GLY 1 1 GLY GLY A .
A 1 2 MET 2 2 MET MET A .
A 1 3 THR 3 3 THR THR A .
A 1 4 GLU 4 4 GLU GLU A .
A 1 5 TYR 5 5 TYR TYR A .
A 1 6 LYS 6 6 LYS LYS A .
A 1 7 LEU 7 7 LEU LEU A .
A 1 8 VAL 8 8 VAL VAL A .
A 1 9 VAL 9 9 VAL VAL A .
A 1 10 VAL 10 10 VAL VAL A .
A 1 11 GLY 11 11 GLY GLY A .
A 1 12 ALA 12 12 ALA ALA A .
A 1 13 CYS 13 13 CYS CYS A .
A 1 14 GLY 14 14 GLY GLY A .
A 1 15 VAL 15 15 VAL VAL A .
A 1 16 GLY 16 16 GLY GLY A .
A 1 17 LYS 17 17 LYS LYS A .
A 1 18 SER 18 18 SER SER A .
A 1 19 ALA 19 19 ALA ALA A .
A 1 20 LEU 20 20 LEU LEU A .
A 1 21 THR 21 21 THR THR A .
A 1 22 ILE 22 22 ILE ILE A .
A 1 23 GLN 23 23 GLN GLN A .
A 1 24 LEU 24 24 LEU LEU A .
A 1 25 ILE 25 25 ILE ILE A .
A 1 26 GLN 26 26 GLN GLN A .
A 1 27 ASN 27 27 ASN ASN A .
A 1 28 HIS 28 28 HIS HIS A .
A 1 29 PHE 29 29 PHE PHE A .
A 1 30 VAL 30 30 VAL VAL A .
A 1 31 ASP 31 31 ASP ASP A .
A 1 32 GLU 32 32 GLU GLU A .
A 1 33 TYR 33 33 TYR TYR A .
A 1 34 ASP 34 34 ASP ASP A .
A 1 35 PRO 35 35 PRO PRO A .
A 1 36 THR 36 36 THR THR A .
A 1 37 ILE 37 37 ILE ILE A .
A 1 38 GLU 38 38 GLU GLU A .
A 1 39 ASP 39 39 ASP ASP A .
A 1 40 SER 40 40 SER SER A .
A 1 41 TYR 41 41 TYR TYR A .
A 1 42 ARG 42 42 ARG ARG A .
A 1 43 LYS 43 43 LYS LYS A .
A 1 44 GLN 44 44 GLN GLN A .
A 1 45 VAL 45 45 VAL VAL A .
A 1 46 VAL 46 46 VAL VAL A .
A 1 47 ILE 47 47 ILE ILE A .
A 1 48 ASP 48 48 ASP ASP A .
A 1 49 GLY 49 49 GLY GLY A .
A 1 50 GLU 50 50 GLU GLU A .
A 1 51 THR 51 51 THR THR A .
A 1 52 SER 52 52 SER SER A .
A 1 53 LEU 53 53 LEU LEU A .
A 1 54 LEU 54 54 LEU LEU A .
A 1 55 ASP 55 55 ASP ASP A .
A 1 56 ILE 56 56 ILE ILE A .
A 1 57 LEU 57 57 LEU LEU A .
A 1 58 ASP 58 58 ASP ASP A .
A 1 59 THR 59 59 THR THR A .
A 1 60 ALA 60 60 ALA ALA A .
A 1 61 GLY 61 61 GLY GLY A .
A 1 62 GLN 62 62 GLN GLN A .
A 1 63 GLU 63 63 GLU GLU A .
A 1 64 GLU 64 64 GLU GLU A .
A 1 65 TYR 65 65 TYR TYR A .
A 1 66 SER 66 66 SER SER A .
A 1 67 ALA 67 67 ALA ALA A .
A 1 68 MET 68 68 MET MET A .
A 1 69 ARG 69 69 ARG ARG A .
A 1 70 ASP 70 70 ASP ASP A .
A 1 71 GLN 71 71 GLN GLN A .
A 1 72 TYR 72 72 TYR TYR A .
A 1 73 MET 73 73 MET MET A .
A 1 74 ARG 74 74 ARG ARG A .
A 1 75 THR 75 75 THR THR A .
A 1 76 GLY 76 76 GLY GLY A .
A 1 77 GLU 77 77 GLU GLU A .
A 1 78 GLY 78 78 GLY GLY A .
A 1 79 PHE 79 79 PHE PHE A .
A 1 80 LEU 80 80 LEU LEU A .
A 1 81 SER 81 81 SER SER A .
A 1 82 VAL 82 82 VAL VAL A .
A 1 83 PHE 83 83 PHE PHE A .
A 1 84 ALA 84 84 ALA ALA A .
A 1 85 ILE 85 85 ILE ILE A .
A 1 86 ASN 86 86 ASN ASN A .
A 1 87 ASN 87 87 ASN ASN A .
A 1 88 THR 88 88 THR THR A .
A 1 89 LYS 89 89 LYS LYS A .
A 1 90 SER 90 90 SER SER A .
A 1 91 PHE 91 91 PHE PHE A .
A 1 92 GLU 92 92 GLU GLU A .
A 1 93 ASP 93 93 ASP ASP A .
A 1 94 ILE 94 94 ILE ILE A .
A 1 95 HIS 95 95 HIS HIS A .
A 1 96 HIS 96 96 HIS HIS A .
A 1 97 TYR 97 97 TYR TYR A .
A 1 98 ARG 98 98 ARG ARG A .
A 1 99 GLU 99 99 GLU GLU A .
A 1 100 GLN 100 100 GLN GLN A .
A 1 101 ILE 101 101 ILE ILE A .
A 1 102 LYS 102 102 LYS LYS A .
A 1 103 ARG 103 103 ARG ARG A .
A 1 104 VAL 104 104 VAL VAL A .
A 1 105 LYS 105 105 LYS LYS A .
A 1 106 ASP 106 106 ASP ASP A .
A 1 107 SER 107 107 SER SER A .
A 1 108 GLU 108 108 GLU GLU A .
A 1 109 ASP 109 109 ASP ASP A .
A 1 110 VAL 110 110 VAL VAL A .
A 1 111 PRO 111 111 PRO PRO A .
A 1 112 MET 112 112 MET MET A .
A 1 113 VAL 113 113 VAL VAL A .
A 1 114 LEU 114 114 LEU LEU A .
A 1 115 VAL 115 115 VAL VAL A .
A 1 116 GLY 116 116 GLY GLY A .
A 1 117 ASN 117 117 ASN ASN A .
A 1 118 LYS 118 118 LYS LYS A .
A 1 119 SER 119 119 SER SER A .
A 1 120 ASP 120 120 ASP ASP A .
A 1 121 LEU 121 121 LEU LEU A .
A 1 122 PRO 122 122 PRO PRO A .
A 1 123 SER 123 123 SER SER A .
A 1 124 ARG 124 124 ARG ARG A .
A 1 125 THR 125 125 THR THR A .
A 1 126 VAL 126 126 VAL VAL A .
A 1 127 ASP 127 127 ASP ASP A .
A 1 128 THR 128 128 THR THR A .
A 1 129 LYS 129 129 LYS LYS A .
A 1 130 GLN 130 130 GLN GLN A .
A 1 131 ALA 131 131 ALA ALA A .
A 1 132 GLN 132 132 GLN GLN A .
A 1 133 ASP 133 133 ASP ASP A .
A 1 134 LEU 134 134 LEU LEU A .
A 1 135 ALA 135 135 ALA ALA A .
A 1 136 ARG 136 136 ARG ARG A .
A 1 137 SER 137 137 SER SER A .
A 1 138 TYR 138 138 TYR TYR A .
A 1 139 GLY 139 139 GLY GLY A .
A 1 140 ILE 140 140 ILE ILE A .
A 1 141 PRO 141 141 PRO PRO A .
A 1 142 PHE 142 142 PHE PHE A .
A 1 143 ILE 143 143 ILE ILE A .
A 1 144 GLU 144 144 GLU GLU A .
A 1 145 THR 145 145 THR THR A .
A 1 146 SER 146 146 SER SER A .
A 1 147 ALA 147 147 ALA ALA A .
A 1 148 LYS 148 148 LYS LYS A .
A 1 149 THR 149 149 THR THR A .
A 1 150 ARG 150 150 ARG ARG A .
A 1 151 GLN 151 151 GLN GLN A .
A 1 152 GLY 152 152 GLY GLY A .
A 1 153 VAL 153 153 VAL VAL A .
A 1 154 ASP 154 154 ASP ASP A .
A 1 155 ASP 155 155 ASP ASP A .
A 1 156 ALA 156 156 ALA ALA A .
A 1 157 PHE 157 157 PHE PHE A .
A 1 158 TYR 158 158 TYR TYR A .
A 1 159 THR 159 159 THR THR A .
A 1 160 LEU 160 160 LEU LEU A .
A 1 161 VAL 161 161 VAL VAL A .
A 1 162 ARG 162 162 ARG ARG A .
A 1 163 GLU 163 163 GLU GLU A .
A 1 164 ILE 164 164 ILE ILE A .
A 1 165 ARG 165 165 ARG ARG A .
A 1 166 LYS 166 166 LYS LYS A .
A 1 167 HIS 167 167 HIS HIS A .
A 1 168 LYS 168 168 LYS LYS A .
A 1 169 GLU 169 169 GLU GLU A .
A 1 170 LYS 170 170 LYS LYS A .
#
#
loop_
_pdbx_nonpoly_scheme.asym_id
_pdbx_nonpoly_scheme.entity_id
_pdbx_nonpoly_scheme.mon_id
_pdbx_nonpoly_scheme.ndb_seq_num
_pdbx_nonpoly_scheme.pdb_seq_num
_pdbx_nonpoly_scheme.auth_seq_num
_pdbx_nonpoly_scheme.auth_mon_id
_pdbx_nonpoly_scheme.pdb_strand_id
_pdbx_nonpoly_scheme.pdb_ins_code
B 2 LIG2 1 1 1 LIG2 B .
C 3 LIG3 1 1 1 LIG3 C .
D 4 LIG4 1 1 1 LIG4 D .
#
#
loop_
_ma_data.id
_ma_data.name
_ma_data.content_type
_ma_data.content_type_other_details
1 'Entity A' target .
2 'Entity B' target .
3 'Entity C' target .
4 'Entity D' target .
5 pred_model_1 'model coordinates' .
#
#
loop_
_ma_target_entity.entity_id
_ma_target_entity.data_id
_ma_target_entity.origin
1 1 designed
2 2 designed
3 3 designed
4 4 designed
#
#
loop_
_ma_target_entity_instance.asym_id
_ma_target_entity_instance.entity_id
_ma_target_entity_instance.details
A 1 'Chain A'
B 2 'Chain B'
C 3 'Chain C'
D 4 'Chain D'
#
#
loop_
_ma_model_list.ordinal_id
_ma_model_list.model_name
_ma_model_list.data_id
_ma_model_list.model_type
_ma_model_list.model_type_other_details
1 pred_model_1 5 'Ab initio model' .
#
#
loop_
_ma_model_group.id
_ma_model_group.name
_ma_model_group.details
1 pred .
#
#
loop_
_ma_model_group_link.group_id
_ma_model_group_link.model_id
1 1
#
#
loop_
_atom_site.group_PDB
_atom_site.id
_atom_site.type_symbol
_atom_site.label_atom_id
_atom_site.label_alt_id
_atom_site.label_comp_id
_atom_site.label_seq_id
_atom_site.auth_seq_id
_atom_site.pdbx_PDB_ins_code
_atom_site.label_asym_id
_atom_site.Cartn_x
_atom_site.Cartn_y
_atom_site.Cartn_z
_atom_site.occupancy
_atom_site.label_entity_id
_atom_site.auth_asym_id
_atom_site.auth_comp_id
_atom_site.B_iso_or_equiv
_atom_site.pdbx_PDB_model_num
ATOM 1 N N . GLY 1 1 ? A 5.143 18.684 -18.591 1.000 1 A GLY 76.099 1
ATOM 2 C CA . GLY 1 1 ? A 3.863 18.240 -18.077 1.000 1 A GLY 81.315 1
ATOM 3 C C . GLY 1 1 ? A 4.030 17.401 -16.821 1.000 1 A GLY 85.064 1
ATOM 4 O O . GLY 1 1 ? A 5.148 17.237 -16.325 1.000 1 A GLY 82.722 1
ATOM 5 N N . MET 2 2 ? A 2.915 16.865 -16.279 1.000 1 A MET 87.578 1
ATOM 6 C CA . MET 2 2 ? A 2.945 15.983 -15.117 1.000 1 A MET 91.163 1
ATOM 7 C C . MET 2 2 ? A 1.998 14.807 -15.343 1.000 1 A MET 92.734 1
ATOM 8 O O . MET 2 2 ? A 1.077 14.872 -16.150 1.000 1 A MET 91.637 1
ATOM 9 C CB . MET 2 2 ? A 2.588 16.766 -13.850 1.000 1 A MET 89.666 1
ATOM 10 C CG . MET 2 2 ? A 1.111 17.129 -13.783 1.000 1 A MET 89.223 1
ATOM 11 S SD . MET 2 2 ? A 0.682 17.966 -12.248 1.000 1 A MET 86.580 1
ATOM 12 C CE . MET 2 2 ? A 1.292 16.817 -11.025 1.000 1 A MET 82.260 1
ATOM 13 N N . THR 3 3 ? A 2.250 13.706 -14.593 1.000 1 A THR 95.474 1
ATOM 14 C CA . THR 3 3 ? A 1.401 12.506 -14.675 1.000 1 A THR 95.697 1
ATOM 15 C C . THR 3 3 ? A 0.740 12.307 -13.327 1.000 1 A THR 96.513 1
ATOM 16 O O . THR 3 3 ? A 1.337 12.589 -12.283 1.000 1 A THR 96.155 1
ATOM 17 C CB . THR 3 3 ? A 2.263 11.292 -15.047 1.000 1 A THR 94.185 1
ATOM 18 O OG1 . THR 3 3 ? A 2.964 11.580 -16.256 1.000 1 A THR 90.028 1
ATOM 19 C CG2 . THR 3 3 ? A 1.399 10.062 -15.243 1.000 1 A THR 90.687 1
ATOM 20 N N . GLU 4 4 ? A -0.517 11.838 -13.324 1.000 1 A GLU 96.817 1
ATOM 21 C CA . GLU 4 4 ? A -1.271 11.578 -12.109 1.000 1 A GLU 97.133 1
ATOM 22 C C . GLU 4 4 ? A -1.350 10.084 -11.866 1.000 1 A GLU 97.428 1
ATOM 23 O O . GLU 4 4 ? A -1.571 9.320 -12.795 1.000 1 A GLU 96.952 1
ATOM 24 C CB . GLU 4 4 ? A -2.672 12.186 -12.178 1.000 1 A GLU 96.156 1
ATOM 25 C CG . GLU 4 4 ? A -2.670 13.669 -12.311 1.000 1 A GLU 90.309 1
ATOM 26 C CD . GLU 4 4 ? A -4.081 14.272 -12.416 1.000 1 A GLU 89.476 1
ATOM 27 O OE1 . GLU 4 4 ? A -5.065 13.527 -12.244 1.000 1 A GLU 86.602 1
ATOM 28 O OE2 . GLU 4 4 ? A -4.188 15.499 -12.628 1.000 1 A GLU 84.782 1
ATOM 29 N N . TYR 5 5 ? A -1.149 9.645 -10.598 1.000 1 A TYR 97.794 1
ATOM 30 C CA . TYR 5 5 ? A -1.211 8.254 -10.214 1.000 1 A TYR 98.017 1
ATOM 31 C C . TYR 5 5 ? A -2.193 8.101 -9.062 1.000 1 A TYR 98.071 1
ATOM 32 O O . TYR 5 5 ? A -2.084 8.816 -8.065 1.000 1 A TYR 97.999 1
ATOM 33 C CB . TYR 5 5 ? A 0.159 7.766 -9.755 1.000 1 A TYR 97.913 1
ATOM 34 C CG . TYR 5 5 ? A 1.241 7.841 -10.827 1.000 1 A TYR 97.844 1
ATOM 35 C CD1 . TYR 5 5 ? A 1.471 6.753 -11.648 1.000 1 A TYR 97.325 1
ATOM 36 C CD2 . TYR 5 5 ? A 1.982 8.978 -11.012 1.000 1 A TYR 97.426 1
ATOM 37 C CE1 . TYR 5 5 ? A 2.436 6.811 -12.644 1.000 1 A TYR 96.552 1
ATOM 38 C CE2 . TYR 5 5 ? A 2.958 9.048 -11.990 1.000 1 A TYR 96.513 1
ATOM 39 C CZ . TYR 5 5 ? A 3.176 7.953 -12.803 1.000 1 A TYR 96.408 1
ATOM 40 O OH . TYR 5 5 ? A 4.142 8.010 -13.770 1.000 1 A TYR 94.721 1
ATOM 41 N N . LYS 6 6 ? A -3.184 7.164 -9.181 1.000 1 A LYS 97.999 1
ATOM 42 C CA . LYS 6 6 ? A -4.081 6.850 -8.084 1.000 1 A LYS 97.890 1
ATOM 43 C C . LYS 6 6 ? A -3.511 5.624 -7.344 1.000 1 A LYS 98.079 1
ATOM 44 O O . LYS 6 6 ? A -3.466 4.514 -7.891 1.000 1 A LYS 97.911 1
ATOM 45 C CB . LYS 6 6 ? A -5.500 6.609 -8.556 1.000 1 A LYS 97.305 1
ATOM 46 C CG . LYS 6 6 ? A -6.470 6.333 -7.372 1.000 1 A LYS 86.730 1
ATOM 47 C CD . LYS 6 6 ? A -7.919 6.571 -7.733 1.000 1 A LYS 80.082 1
ATOM 48 C CE . LYS 6 6 ? A -8.766 6.490 -6.483 1.000 1 A LYS 76.199 1
ATOM 49 N NZ . LYS 6 6 ? A -10.190 6.728 -6.785 1.000 1 A LYS 63.658 1
ATOM 50 N N . LEU 7 7 ? A -3.078 5.849 -6.098 1.000 1 A LEU 98.188 1
ATOM 51 C CA . LEU 7 7 ? A -2.465 4.830 -5.259 1.000 1 A LEU 98.363 1
ATOM 52 C C . LEU 7 7 ? A -3.379 4.523 -4.100 1.000 1 A LEU 98.090 1
ATOM 53 O O . LEU 7 7 ? A -4.018 5.417 -3.553 1.000 1 A LEU 97.827 1
ATOM 54 C CB . LEU 7 7 ? A -1.113 5.301 -4.689 1.000 1 A LEU 98.558 1
ATOM 55 C CG . LEU 7 7 ? A -0.083 5.906 -5.644 1.000 1 A LEU 98.427 1
ATOM 56 C CD1 . LEU 7 7 ? A 0.157 4.998 -6.838 1.000 1 A LEU 98.388 1
ATOM 57 C CD2 . LEU 7 7 ? A 1.202 6.207 -4.909 1.000 1 A LEU 98.485 1
ATOM 58 N N . VAL 8 8 ? A -3.454 3.232 -3.688 1.000 1 A VAL 98.231 1
ATOM 59 C CA . VAL 8 8 ? A -4.286 2.792 -2.565 1.000 1 A VAL 97.998 1
ATOM 60 C C . VAL 8 8 ? A -3.398 2.092 -1.554 1.000 1 A VAL 98.173 1
ATOM 61 O O . VAL 8 8 ? A -2.604 1.224 -1.924 1.000 1 A VAL 98.212 1
ATOM 62 C CB . VAL 8 8 ? A -5.411 1.856 -3.028 1.000 1 A VAL 97.330 1
ATOM 63 C CG1 . VAL 8 8 ? A -6.215 2.513 -4.160 1.000 1 A VAL 96.764 1
ATOM 64 C CG2 . VAL 8 8 ? A -6.313 1.491 -1.862 1.000 1 A VAL 96.708 1
ATOM 65 N N . VAL 9 9 ? A -3.548 2.469 -0.280 1.000 1 A VAL 98.104 1
ATOM 66 C CA . VAL 9 9 ? A -2.764 1.874 0.807 1.000 1 A VAL 98.263 1
ATOM 67 C C . VAL 9 9 ? A -3.690 0.955 1.595 1.000 1 A VAL 98.020 1
ATOM 68 O O . VAL 9 9 ? A -4.695 1.418 2.165 1.000 1 A VAL 97.727 1
ATOM 69 C CB . VAL 9 9 ? A -2.158 2.945 1.728 1.000 1 A VAL 98.424 1
ATOM 70 C CG1 . VAL 9 9 ? A -1.423 3.998 0.892 1.000 1 A VAL 98.572 1
ATOM 71 C CG2 . VAL 9 9 ? A -1.209 2.322 2.768 1.000 1 A VAL 98.478 1
ATOM 72 N N . VAL 10 10 ? A -3.384 -0.361 1.627 1.000 1 A VAL 98.308 1
ATOM 73 C CA . VAL 10 10 ? A -4.208 -1.367 2.284 1.000 1 A VAL 98.299 1
ATOM 74 C C . VAL 10 10 ? A -3.419 -2.102 3.328 1.000 1 A VAL 98.544 1
ATOM 75 O O . VAL 10 10 ? A -2.195 -2.061 3.345 1.000 1 A VAL 98.669 1
ATOM 76 C CB . VAL 10 10 ? A -4.815 -2.372 1.294 1.000 1 A VAL 97.672 1
ATOM 77 C CG1 . VAL 10 10 ? A -5.580 -1.654 0.193 1.000 1 A VAL 97.264 1
ATOM 78 C CG2 . VAL 10 10 ? A -3.751 -3.294 0.692 1.000 1 A VAL 97.682 1
ATOM 79 N N . GLY 11 11 ? A -4.115 -2.793 4.233 1.000 1 A GLY 98.214 1
ATOM 80 C CA . GLY 11 11 ? A -3.457 -3.558 5.295 1.000 1 A GLY 98.028 1
ATOM 81 C C . GLY 11 11 ? A -4.266 -3.518 6.565 1.000 1 A GLY 97.731 1
ATOM 82 O O . GLY 11 11 ? A -5.190 -2.709 6.708 1.000 1 A GLY 97.232 1
ATOM 83 N N . ALA 12 12 ? A -3.966 -4.418 7.496 1.000 1 A ALA 98.342 1
ATOM 84 C CA . ALA 12 12 ? A -4.716 -4.570 8.742 1.000 1 A ALA 98.172 1
ATOM 85 C C . ALA 12 12 ? A -4.668 -3.293 9.578 1.000 1 A ALA 97.943 1
ATOM 86 O O . ALA 12 12 ? A -3.806 -2.425 9.411 1.000 1 A ALA 97.788 1
ATOM 87 C CB . ALA 12 12 ? A -4.165 -5.733 9.556 1.000 1 A ALA 98.020 1
ATOM 88 N N . CYS 13 13 ? A -5.658 -3.171 10.508 1.000 1 A CYS 97.161 1
ATOM 89 C CA . CYS 13 13 ? A -5.648 -2.107 11.488 1.000 1 A CYS 96.899 1
ATOM 90 C C . CYS 13 13 ? A -4.295 -1.991 12.154 1.000 1 A CYS 97.361 1
ATOM 91 O O . CYS 13 13 ? A -3.716 -2.986 12.605 1.000 1 A CYS 97.421 1
ATOM 92 C CB . CYS 13 13 ? A -6.683 -2.372 12.565 1.000 1 A CYS 95.376 1
ATOM 93 S SG . CYS 13 13 ? A -8.261 -1.731 12.232 1.000 1 A CYS 88.978 1
ATOM 94 N N . GLY 14 14 ? A -3.809 -0.752 12.266 1.000 1 A GLY 97.433 1
ATOM 95 C CA . GLY 14 14 ? A -2.674 -0.451 13.137 1.000 1 A GLY 97.688 1
ATOM 96 C C . GLY 14 14 ? A -1.295 -0.760 12.552 1.000 1 A GLY 98.333 1
ATOM 97 O O . GLY 14 14 ? A -0.311 -0.628 13.266 1.000 1 A GLY 98.320 1
ATOM 98 N N . VAL 15 15 ? A -1.194 -1.149 11.269 1.000 1 A VAL 98.315 1
ATOM 99 C CA . VAL 15 15 ? A 0.104 -1.447 10.683 1.000 1 A VAL 98.613 1
ATOM 100 C C . VAL 15 15 ? A 0.872 -0.189 10.316 1.000 1 A VAL 98.670 1
ATOM 101 O O . VAL 15 15 ? A 2.091 -0.257 10.093 1.000 1 A VAL 98.716 1
ATOM 102 C CB . VAL 15 15 ? A -0.002 -2.379 9.464 1.000 1 A VAL 98.698 1
ATOM 103 C CG1 . VAL 15 15 ? A -0.608 -3.716 9.885 1.000 1 A VAL 98.725 1
ATOM 104 C CG2 . VAL 15 15 ? A -0.756 -1.729 8.325 1.000 1 A VAL 98.823 1
ATOM 105 N N . GLY 16 16 ? A 0.157 0.973 10.220 1.000 1 A GLY 98.569 1
ATOM 106 C CA . GLY 16 16 ? A 0.798 2.244 9.900 1.000 1 A GLY 98.471 1
ATOM 107 C C . GLY 16 16 ? A 0.463 2.766 8.535 1.000 1 A GLY 98.564 1
ATOM 108 O O . GLY 16 16 ? A 1.211 3.575 8.002 1.000 1 A GLY 98.555 1
ATOM 109 N N . LYS 17 17 ? A -0.698 2.347 7.971 1.000 1 A LYS 98.458 1
ATOM 110 C CA . LYS 17 17 ? A -1.118 2.886 6.674 1.000 1 A LYS 98.383 1
ATOM 111 C C . LYS 17 17 ? A -1.230 4.403 6.709 1.000 1 A LYS 98.190 1
ATOM 112 O O . LYS 17 17 ? A -0.697 5.101 5.852 1.000 1 A LYS 98.328 1
ATOM 113 C CB . LYS 17 17 ? A -2.431 2.287 6.232 1.000 1 A LYS 98.230 1
ATOM 114 C CG . LYS 17 17 ? A -2.424 0.787 6.016 1.000 1 A LYS 97.924 1
ATOM 115 C CD . LYS 17 17 ? A -3.796 0.240 5.627 1.000 1 A LYS 97.602 1
ATOM 116 C CE . LYS 17 17 ? A -4.910 0.495 6.614 1.000 1 A LYS 97.148 1
ATOM 117 N NZ . LYS 17 17 ? A -4.703 -0.249 7.890 1.000 1 A LYS 96.945 1
ATOM 118 N N . SER 18 18 ? A -1.959 4.931 7.732 1.000 1 A SER 98.016 1
ATOM 119 C CA . SER 18 18 ? A -2.135 6.376 7.883 1.000 1 A SER 97.695 1
ATOM 120 C C . SER 18 18 ? A -0.805 7.062 8.144 1.000 1 A SER 97.880 1
ATOM 121 O O . SER 18 18 ? A -0.515 8.096 7.537 1.000 1 A SER 97.987 1
ATOM 122 C CB . SER 18 18 ? A -3.138 6.686 8.977 1.000 1 A SER 97.038 1
ATOM 123 O OG . SER 18 18 ? A -4.427 6.236 8.619 1.000 1 A SER 94.249 1
ATOM 124 N N . ALA 19 19 ? A 0.018 6.491 9.016 1.000 1 A ALA 97.937 1
ATOM 125 C CA . ALA 19 19 ? A 1.286 7.126 9.355 1.000 1 A ALA 98.097 1
ATOM 126 C C . ALA 19 19 ? A 2.221 7.191 8.132 1.000 1 A ALA 98.312 1
ATOM 127 O O . ALA 19 19 ? A 2.899 8.201 7.935 1.000 1 A ALA 98.422 1
ATOM 128 C CB . ALA 19 19 ? A 1.974 6.395 10.502 1.000 1 A ALA 97.975 1
ATOM 129 N N . LEU 20 20 ? A 2.244 6.118 7.319 1.000 1 A LEU 98.270 1
ATOM 130 C CA . LEU 20 20 ? A 3.061 6.114 6.107 1.000 1 A LEU 98.478 1
ATOM 131 C C . LEU 20 20 ? A 2.611 7.207 5.153 1.000 1 A LEU 98.459 1
ATOM 132 O O . LEU 20 20 ? A 3.433 7.937 4.576 1.000 1 A LEU 98.506 1
ATOM 133 C CB . LEU 20 20 ? A 3.013 4.766 5.425 1.000 1 A LEU 98.678 1
ATOM 134 C CG . LEU 20 20 ? A 3.836 3.659 6.065 1.000 1 A LEU 98.749 1
ATOM 135 C CD1 . LEU 20 20 ? A 5.311 3.942 5.836 1.000 1 A LEU 98.764 1
ATOM 136 C CD2 . LEU 20 20 ? A 3.442 2.311 5.495 1.000 1 A LEU 98.788 1
ATOM 137 N N . THR 21 21 ? A 1.267 7.313 4.968 1.000 1 A THR 98.286 1
ATOM 138 C CA . THR 21 21 ? A 0.715 8.284 4.051 1.000 1 A THR 98.098 1
ATOM 139 C C . THR 21 21 ? A 1.018 9.705 4.507 1.000 1 A THR 97.988 1
ATOM 140 O O . THR 21 21 ? A 1.416 10.556 3.714 1.000 1 A THR 98.035 1
ATOM 141 C CB . THR 21 21 ? A -0.794 8.080 3.891 1.000 1 A THR 97.985 1
ATOM 142 O OG1 . THR 21 21 ? A -1.028 6.740 3.403 1.000 1 A THR 97.750 1
ATOM 143 C CG2 . THR 21 21 ? A -1.398 9.085 2.936 1.000 1 A THR 97.871 1
ATOM 144 N N . ILE 22 22 ? A 0.813 9.974 5.814 1.000 1 A ILE 97.828 1
ATOM 145 C CA . ILE 22 22 ? A 1.033 11.319 6.338 1.000 1 A ILE 97.573 1
ATOM 146 C C . ILE 22 22 ? A 2.521 11.690 6.265 1.000 1 A ILE 97.871 1
ATOM 147 O O . ILE 22 22 ? A 2.866 12.840 5.969 1.000 1 A ILE 98.039 1
ATOM 148 C CB . ILE 22 22 ? A 0.452 11.448 7.750 1.000 1 A ILE 96.990 1
ATOM 149 C CG1 . ILE 22 22 ? A -1.080 11.320 7.687 1.000 1 A ILE 96.464 1
ATOM 150 C CG2 . ILE 22 22 ? A 0.849 12.807 8.366 1.000 1 A ILE 95.947 1
ATOM 151 C CD1 . ILE 22 22 ? A -1.741 11.128 9.009 1.000 1 A ILE 94.385 1
ATOM 152 N N . GLN 23 23 ? A 3.432 10.732 6.490 1.000 1 A GLN 98.103 1
ATOM 153 C CA . GLN 23 23 ? A 4.862 11.000 6.306 1.000 1 A GLN 98.219 1
ATOM 154 C C . GLN 23 23 ? A 5.155 11.415 4.862 1.000 1 A GLN 98.284 1
ATOM 155 O O . GLN 23 23 ? A 5.900 12.381 4.628 1.000 1 A GLN 98.228 1
ATOM 156 C CB . GLN 23 23 ? A 5.707 9.790 6.682 1.000 1 A GLN 98.101 1
ATOM 157 C CG . GLN 23 23 ? A 6.080 9.775 8.149 1.000 1 A GLN 96.298 1
ATOM 158 C CD . GLN 23 23 ? A 7.232 10.700 8.494 1.000 1 A GLN 97.911 1
ATOM 159 O OE1 . GLN 23 23 ? A 7.470 11.719 7.833 1.000 1 A GLN 97.449 1
ATOM 160 N NE2 . GLN 23 23 ? A 7.956 10.377 9.557 1.000 1 A GLN 97.021 1
ATOM 161 N N . LEU 24 24 ? A 4.555 10.681 3.884 1.000 1 A LEU 98.249 1
ATOM 162 C CA . LEU 24 24 ? A 4.771 11.039 2.493 1.000 1 A LEU 98.290 1
ATOM 163 C C . LEU 24 24 ? A 4.218 12.427 2.161 1.000 1 A LEU 98.148 1
ATOM 164 O O . LEU 24 24 ? A 4.891 13.249 1.550 1.000 1 A LEU 97.997 1
ATOM 165 C CB . LEU 24 24 ? A 4.130 9.999 1.561 1.000 1 A LEU 98.389 1
ATOM 166 C CG . LEU 24 24 ? A 4.334 10.311 0.071 1.000 1 A LEU 98.308 1
ATOM 167 C CD1 . LEU 24 24 ? A 5.738 9.879 -0.345 1.000 1 A LEU 98.077 1
ATOM 168 C CD2 . LEU 24 24 ? A 3.293 9.617 -0.766 1.000 1 A LEU 98.175 1
ATOM 169 N N . ILE 25 25 ? A 2.975 12.682 2.605 1.000 1 A ILE 97.956 1
ATOM 170 C CA . ILE 25 25 ? A 2.241 13.878 2.189 1.000 1 A ILE 97.496 1
ATOM 171 C C . ILE 25 25 ? A 2.704 15.096 2.969 1.000 1 A ILE 97.299 1
ATOM 172 O O . ILE 25 25 ? A 2.816 16.186 2.419 1.000 1 A ILE 96.968 1
ATOM 173 C CB . ILE 25 25 ? A 0.718 13.666 2.330 1.000 1 A ILE 96.788 1
ATOM 174 C CG1 . ILE 25 25 ? A 0.268 12.508 1.447 1.000 1 A ILE 94.370 1
ATOM 175 C CG2 . ILE 25 25 ? A -0.046 14.932 1.999 1.000 1 A ILE 92.740 1
ATOM 176 C CD1 . ILE 25 25 ? A 0.559 12.680 -0.011 1.000 1 A ILE 88.423 1
ATOM 177 N N . GLN 26 26 ? A 2.918 14.921 4.302 1.000 1 A GLN 97.283 1
ATOM 178 C CA . GLN 26 26 ? A 3.155 16.065 5.190 1.000 1 A GLN 96.777 1
ATOM 179 C C . GLN 26 26 ? A 4.541 16.081 5.851 1.000 1 A GLN 97.122 1
ATOM 180 O O . GLN 26 26 ? A 4.874 17.045 6.522 1.000 1 A GLN 96.465 1
ATOM 181 C CB . GLN 26 26 ? A 2.066 16.149 6.244 1.000 1 A GLN 95.603 1
ATOM 182 C CG . GLN 26 26 ? A 0.702 16.464 5.674 1.000 1 A GLN 91.445 1
ATOM 183 C CD . GLN 26 26 ? A -0.381 16.580 6.723 1.000 1 A GLN 84.857 1
ATOM 184 O OE1 . GLN 26 26 ? A -0.097 16.676 7.916 1.000 1 A GLN 76.065 1
ATOM 185 N NE2 . GLN 26 26 ? A -1.627 16.574 6.279 1.000 1 A GLN 75.150 1
ATOM 186 N N . ASN 27 27 ? A 5.337 15.008 5.677 1.000 1 A ASN 97.494 1
ATOM 187 C CA . ASN 27 27 ? A 6.688 14.937 6.200 1.000 1 A ASN 97.319 1
ATOM 188 C C . ASN 27 27 ? A 6.748 15.044 7.729 1.000 1 A ASN 97.485 1
ATOM 189 O O . ASN 27 27 ? A 7.612 15.741 8.266 1.000 1 A ASN 96.480 1
ATOM 190 C CB . ASN 27 27 ? A 7.606 15.990 5.560 1.000 1 A ASN 96.553 1
ATOM 191 C CG . ASN 27 27 ? A 7.890 15.680 4.113 1.000 1 A ASN 94.680 1
ATOM 192 O OD1 . ASN 27 27 ? A 7.097 15.986 3.241 1.000 1 A ASN 83.895 1
ATOM 193 N ND2 . ASN 27 27 ? A 9.039 15.059 3.861 1.000 1 A ASN 80.725 1
ATOM 194 N N . HIS 28 28 ? A 5.788 14.360 8.428 1.000 1 A HIS 97.392 1
ATOM 195 C CA . HIS 28 28 ? A 5.850 14.265 9.899 1.000 1 A HIS 96.861 1
ATOM 196 C C . HIS 28 28 ? A 5.167 12.993 10.339 1.000 1 A HIS 97.295 1
ATOM 197 O O . HIS 28 28 ? A 4.342 12.419 9.610 1.000 1 A HIS 96.834 1
ATOM 198 C CB . HIS 28 28 ? A 5.243 15.495 10.569 1.000 1 A HIS 94.827 1
ATOM 199 C CG . HIS 28 28 ? A 3.762 15.638 10.373 1.000 1 A HIS 89.954 1
ATOM 200 N ND1 . HIS 28 28 ? A 2.838 15.030 11.171 1.000 1 A HIS 80.654 1
ATOM 201 C CD2 . HIS 28 28 ? A 3.079 16.355 9.425 1.000 1 A HIS 81.564 1
ATOM 202 C CE1 . HIS 28 28 ? A 1.639 15.379 10.758 1.000 1 A HIS 81.099 1
ATOM 203 N NE2 . HIS 28 28 ? A 1.751 16.173 9.695 1.000 1 A HIS 80.818 1
ATOM 204 N N . PHE 29 29 ? A 5.530 12.506 11.532 1.000 1 A PHE 97.921 1
ATOM 205 C CA . PHE 29 29 ? A 5.028 11.267 12.118 1.000 1 A PHE 97.901 1
ATOM 206 C C . PHE 29 29 ? A 3.943 11.597 13.121 1.000 1 A PHE 97.128 1
ATOM 207 O O . PHE 29 29 ? A 4.153 12.418 14.015 1.000 1 A PHE 96.462 1
ATOM 208 C CB . PHE 29 29 ? A 6.166 10.516 12.802 1.000 1 A PHE 97.702 1
ATOM 209 C CG . PHE 29 29 ? A 5.709 9.259 13.474 1.000 1 A PHE 97.907 1
ATOM 210 C CD1 . PHE 29 29 ? A 5.109 8.238 12.740 1.000 1 A PHE 97.980 1
ATOM 211 C CD2 . PHE 29 29 ? A 5.884 9.102 14.844 1.000 1 A PHE 97.550 1
ATOM 212 C CE1 . PHE 29 29 ? A 4.692 7.079 13.373 1.000 1 A PHE 97.595 1
ATOM 213 C CE2 . PHE 29 29 ? A 5.467 7.936 15.477 1.000 1 A PHE 97.165 1
ATOM 214 C CZ . PHE 29 29 ? A 4.869 6.922 14.726 1.000 1 A PHE 97.418 1
ATOM 215 N N . VAL 30 30 ? A 2.766 10.967 12.955 1.000 1 A VAL 95.404 1
ATOM 216 C CA . VAL 30 30 ? A 1.655 11.142 13.872 1.000 1 A VAL 93.404 1
ATOM 217 C C . VAL 30 30 ? A 1.570 9.923 14.778 1.000 1 A VAL 93.035 1
ATOM 218 O O . VAL 30 30 ? A 1.512 8.788 14.309 1.000 1 A VAL 91.788 1
ATOM 219 C CB . VAL 30 30 ? A 0.326 11.408 13.159 1.000 1 A VAL 90.213 1
ATOM 220 C CG1 . VAL 30 30 ? A 0.408 12.735 12.419 1.000 1 A VAL 85.641 1
ATOM 221 C CG2 . VAL 30 30 ? A -0.052 10.274 12.216 1.000 1 A VAL 83.448 1
ATOM 222 N N . ASP 31 31 ? A 1.571 10.169 16.104 1.000 1 A ASP 91.890 1
ATOM 223 C CA . ASP 31 31 ? A 1.431 9.082 17.074 1.000 1 A ASP 90.872 1
ATOM 224 C C . ASP 31 31 ? A -0.007 8.581 17.164 1.000 1 A ASP 90.417 1
ATOM 225 O O . ASP 31 31 ? A -0.243 7.414 17.436 1.000 1 A ASP 85.215 1
ATOM 226 C CB . ASP 31 31 ? A 1.896 9.572 18.455 1.000 1 A ASP 87.474 1
ATOM 227 C CG . ASP 31 31 ? A 3.391 9.791 18.517 1.000 1 A ASP 82.894 1
ATOM 228 O OD1 . ASP 31 31 ? A 4.130 8.799 18.367 1.000 1 A ASP 78.437 1
ATOM 229 O OD2 . ASP 31 31 ? A 3.821 10.940 18.714 1.000 1 A ASP 79.139 1
ATOM 230 N N . GLU 32 32 ? A -0.980 9.505 16.932 1.000 1 A GLU 90.490 1
ATOM 231 C CA . GLU 32 32 ? A -2.389 9.215 17.072 1.000 1 A GLU 89.153 1
ATOM 232 C C . GLU 32 32 ? A -3.118 9.751 15.844 1.000 1 A GLU 87.633 1
ATOM 233 O O . GLU 32 32 ? A -3.154 10.935 15.608 1.000 1 A GLU 83.017 1
ATOM 234 C CB . GLU 32 32 ? A -2.953 9.888 18.336 1.000 1 A GLU 87.122 1
ATOM 235 C CG . GLU 32 32 ? A -4.427 9.598 18.615 1.000 1 A GLU 76.379 1
ATOM 236 C CD . GLU 32 32 ? A -4.941 10.316 19.850 1.000 1 A GLU 67.707 1
ATOM 237 O OE1 . GLU 32 32 ? A -4.122 10.939 20.575 1.000 1 A GLU 63.167 1
ATOM 238 O OE2 . GLU 32 32 ? A -6.162 10.244 20.111 1.000 1 A GLU 60.197 1
ATOM 239 N N . TYR 33 33 ? A -3.695 8.821 15.021 1.000 1 A TYR 86.690 1
ATOM 240 C CA . TYR 33 33 ? A -4.493 9.191 13.861 1.000 1 A TYR 85.807 1
ATOM 241 C C . TYR 33 33 ? A -5.717 8.295 13.848 1.000 1 A TYR 87.223 1
ATOM 242 O O . TYR 33 33 ? A -5.633 7.076 13.902 1.000 1 A TYR 85.834 1
ATOM 243 C CB . TYR 33 33 ? A -3.709 9.034 12.563 1.000 1 A TYR 81.481 1
ATOM 244 C CG . TYR 33 33 ? A -4.396 9.640 11.362 1.000 1 A TYR 79.629 1
ATOM 245 C CD1 . TYR 33 33 ? A -4.232 10.998 11.094 1.000 1 A TYR 75.983 1
ATOM 246 C CD2 . TYR 33 33 ? A -5.194 8.890 10.539 1.000 1 A TYR 74.727 1
ATOM 247 C CE1 . TYR 33 33 ? A -4.864 11.575 10.013 1.000 1 A TYR 72.843 1
ATOM 248 C CE2 . TYR 33 33 ? A -5.835 9.454 9.466 1.000 1 A TYR 72.716 1
ATOM 249 C CZ . TYR 33 33 ? A -5.659 10.797 9.208 1.000 1 A TYR 73.979 1
ATOM 250 O OH . TYR 33 33 ? A -6.265 11.376 8.108 1.000 1 A TYR 69.940 1
ATOM 251 N N . ASP 34 34 ? A -6.935 8.903 13.823 1.000 1 A ASP 89.333 1
ATOM 252 C CA . ASP 34 34 ? A -8.211 8.198 13.892 1.000 1 A ASP 90.387 1
ATOM 253 C C . ASP 34 34 ? A -8.225 7.012 12.925 1.000 1 A ASP 91.940 1
ATOM 254 O O . ASP 34 34 ? A -8.157 7.200 11.712 1.000 1 A ASP 91.862 1
ATOM 255 C CB . ASP 34 34 ? A -9.359 9.163 13.581 1.000 1 A ASP 88.988 1
ATOM 256 C CG . ASP 34 34 ? A -10.738 8.577 13.850 1.000 1 A ASP 89.308 1
ATOM 257 O OD1 . ASP 34 34 ? A -10.934 7.343 13.700 1.000 1 A ASP 88.600 1
ATOM 258 O OD2 . ASP 34 34 ? A -11.657 9.355 14.172 1.000 1 A ASP 86.867 1
ATOM 259 N N . PRO 35 35 ? A -8.341 5.757 13.442 1.000 1 A PRO 89.869 1
ATOM 260 C CA . PRO 35 35 ? A -8.247 4.604 12.545 1.000 1 A PRO 91.152 1
ATOM 261 C C . PRO 35 35 ? A -9.458 4.406 11.655 1.000 1 A PRO 91.305 1
ATOM 262 O O . PRO 35 35 ? A -9.439 3.586 10.731 1.000 1 A PRO 89.711 1
ATOM 263 C CB . PRO 35 35 ? A -8.105 3.435 13.513 1.000 1 A PRO 89.199 1
ATOM 264 C CG . PRO 35 35 ? A -8.822 3.889 14.732 1.000 1 A PRO 88.463 1
ATOM 265 C CD . PRO 35 35 ? A -8.511 5.355 14.835 1.000 1 A PRO 91.064 1
ATOM 266 N N . THR 36 36 ? A -10.572 5.140 11.896 1.000 1 A THR 91.075 1
ATOM 267 C CA . THR 36 36 ? A -11.787 4.998 11.106 1.000 1 A THR 89.498 1
ATOM 268 C C . THR 36 36 ? A -11.850 5.965 9.930 1.000 1 A THR 90.809 1
ATOM 269 O O . THR 36 36 ? A -12.753 5.818 9.096 1.000 1 A THR 89.582 1
ATOM 270 C CB . THR 36 36 ? A -13.051 5.179 11.957 1.000 1 A THR 86.176 1
ATOM 271 O OG1 . THR 36 36 ? A -13.208 6.555 12.274 1.000 1 A THR 84.818 1
ATOM 272 C CG2 . THR 36 36 ? A -12.974 4.342 13.242 1.000 1 A THR 83.716 1
ATOM 273 N N . ILE 37 37 ? A -10.950 6.939 9.850 1.000 1 A ILE 92.862 1
ATOM 274 C CA . ILE 37 37 ? A -11.019 7.946 8.794 1.000 1 A ILE 92.611 1
ATOM 275 C C . ILE 37 37 ? A -10.345 7.412 7.531 1.000 1 A ILE 92.997 1
ATOM 276 O O . ILE 37 37 ? A -9.127 7.161 7.528 1.000 1 A ILE 92.560 1
ATOM 277 C CB . ILE 37 37 ? A -10.413 9.296 9.206 1.000 1 A ILE 91.080 1
ATOM 278 C CG1 . ILE 37 37 ? A -11.226 9.896 10.324 1.000 1 A ILE 91.024 1
ATOM 279 C CG2 . ILE 37 37 ? A -10.335 10.235 7.993 1.000 1 A ILE 90.241 1
ATOM 280 C CD1 . ILE 37 37 ? A -10.677 11.216 10.874 1.000 1 A ILE 87.863 1
ATOM 281 N N . GLU 38 38 ? A -11.138 7.244 6.461 1.000 1 A GLU 92.803 1
ATOM 282 C CA . GLU 38 38 ? A -10.636 6.862 5.146 1.000 1 A GLU 92.786 1
ATOM 283 C C . GLU 38 38 ? A -10.767 8.077 4.258 1.000 1 A GLU 92.344 1
ATOM 284 O O . GLU 38 38 ? A -11.870 8.567 4.048 1.000 1 A GLU 90.722 1
ATOM 285 C CB . GLU 38 38 ? A -11.426 5.676 4.593 1.000 1 A GLU 91.374 1
ATOM 286 C CG . GLU 38 38 ? A -11.006 5.271 3.182 1.000 1 A GLU 89.809 1
ATOM 287 C CD . GLU 38 38 ? A -11.665 4.001 2.728 1.000 1 A GLU 90.237 1
ATOM 288 O OE1 . GLU 38 38 ? A -11.336 2.946 3.287 1.000 1 A GLU 87.047 1
ATOM 289 O OE2 . GLU 38 38 ? A -12.528 4.080 1.819 1.000 1 A GLU 86.719 1
ATOM 290 N N . ASP 39 39 ? A -9.658 8.573 3.735 1.000 1 A ASP 92.542 1
ATOM 291 C CA . ASP 39 39 ? A -9.652 9.769 2.909 1.000 1 A ASP 92.407 1
ATOM 292 C C . ASP 39 39 ? A -8.523 9.680 1.890 1.000 1 A ASP 93.896 1
ATOM 293 O O . ASP 39 39 ? A -7.614 8.871 2.030 1.000 1 A ASP 93.674 1
ATOM 294 C CB . ASP 39 39 ? A -9.491 11.027 3.775 1.000 1 A ASP 90.260 1
ATOM 295 C CG . ASP 39 39 ? A -9.923 12.314 3.059 1.000 1 A ASP 82.629 1
ATOM 296 O OD1 . ASP 39 39 ? A -10.504 12.213 1.952 1.000 1 A ASP 79.969 1
ATOM 297 O OD2 . ASP 39 39 ? A -9.674 13.399 3.620 1.000 1 A ASP 77.460 1
ATOM 298 N N . SER 40 40 ? A -8.607 10.515 0.874 1.000 1 A SER 94.393 1
ATOM 299 C CA . SER 40 40 ? A -7.587 10.566 -0.156 1.000 1 A SER 94.425 1
ATOM 300 C C . SER 40 40 ? A -6.822 11.874 -0.052 1.000 1 A SER 95.118 1
ATOM 301 O O . SER 40 40 ? A -7.375 12.892 0.365 1.000 1 A SER 93.646 1
ATOM 302 C CB . SER 40 40 ? A -8.181 10.386 -1.545 1.000 1 A SER 91.878 1
ATOM 303 O OG . SER 40 40 ? A -9.111 11.399 -1.842 1.000 1 A SER 86.791 1
ATOM 304 N N . TYR 41 41 ? A -5.554 11.813 -0.423 1.000 1 A TYR 96.220 1
ATOM 305 C CA . TYR 41 41 ? A -4.619 12.933 -0.264 1.000 1 A TYR 95.978 1
ATOM 306 C C . TYR 41 41 ? A -3.819 13.074 -1.555 1.000 1 A TYR 96.474 1
ATOM 307 O O . TYR 41 41 ? A -3.523 12.080 -2.208 1.000 1 A TYR 96.364 1
ATOM 308 C CB . TYR 41 41 ? A -3.687 12.696 0.911 1.000 1 A TYR 95.368 1
ATOM 309 C CG . TYR 41 41 ? A -4.435 12.423 2.192 1.000 1 A TYR 93.347 1
ATOM 310 C CD1 . TYR 41 41 ? A -4.830 13.457 3.031 1.000 1 A TYR 91.334 1
ATOM 311 C CD2 . TYR 41 41 ? A -4.811 11.135 2.526 1.000 1 A TYR 92.317 1
ATOM 312 C CE1 . TYR 41 41 ? A -5.522 13.210 4.188 1.000 1 A TYR 88.650 1
ATOM 313 C CE2 . TYR 41 41 ? A -5.528 10.872 3.685 1.000 1 A TYR 90.724 1
ATOM 314 C CZ . TYR 41 41 ? A -5.882 11.930 4.497 1.000 1 A TYR 88.007 1
ATOM 315 O OH . TYR 41 41 ? A -6.605 11.695 5.673 1.000 1 A TYR 84.703 1
ATOM 316 N N . ARG 42 42 ? A -3.498 14.304 -1.867 1.000 1 A ARG 96.509 1
ATOM 317 C CA . ARG 42 42 ? A -2.779 14.643 -3.092 1.000 1 A ARG 96.501 1
ATOM 318 C C . ARG 42 42 ? A -1.407 15.174 -2.725 1.000 1 A ARG 96.807 1
ATOM 319 O O . ARG 42 42 ? A -1.226 15.931 -1.803 1.000 1 A ARG 95.722 1
ATOM 320 C CB . ARG 42 42 ? A -3.499 15.661 -3.938 1.000 1 A ARG 94.706 1
ATOM 321 C CG . ARG 42 42 ? A -4.645 15.159 -4.860 1.000 1 A ARG 84.034 1
ATOM 322 C CD . ARG 42 42 ? A -5.857 14.510 -4.213 1.000 1 A ARG 78.433 1
ATOM 323 N NE . ARG 42 42 ? A -6.314 15.214 -2.990 1.000 1 A ARG 73.150 1
ATOM 324 C CZ . ARG 42 42 ? A -7.226 14.737 -2.206 1.000 1 A ARG 67.172 1
ATOM 325 N NH1 . ARG 42 42 ? A -7.594 15.438 -1.081 1.000 1 A ARG 60.457 1
ATOM 326 N NH2 . ARG 42 42 ? A -7.810 13.583 -2.436 1.000 1 A ARG 58.013 1
ATOM 327 N N . LYS 43 43 ? A -0.367 14.761 -3.517 1.000 1 A LYS 96.655 1
ATOM 328 C CA . LYS 43 43 ? A 1.008 15.206 -3.290 1.000 1 A LYS 96.844 1
ATOM 329 C C . LYS 43 43 ? A 1.731 15.285 -4.635 1.000 1 A LYS 97.079 1
ATOM 330 O O . LYS 43 43 ? A 1.825 14.268 -5.326 1.000 1 A LYS 97.054 1
ATOM 331 C CB . LYS 43 43 ? A 1.735 14.249 -2.356 1.000 1 A LYS 96.207 1
ATOM 332 C CG . LYS 43 43 ? A 3.197 14.649 -2.059 1.000 1 A LYS 95.059 1
ATOM 333 C CD . LYS 43 43 ? A 3.291 15.933 -1.250 1.000 1 A LYS 92.718 1
ATOM 334 C CE . LYS 43 43 ? A 4.720 16.150 -0.765 1.000 1 A LYS 91.420 1
ATOM 335 N NZ . LYS 43 43 ? A 4.811 17.331 0.121 1.000 1 A LYS 87.312 1
ATOM 336 N N . GLN 44 44 ? A 2.207 16.463 -4.994 1.000 1 A GLN 97.472 1
ATOM 337 C CA . GLN 44 44 ? A 3.043 16.612 -6.190 1.000 1 A GLN 97.337 1
ATOM 338 C C . GLN 44 44 ? A 4.479 16.280 -5.838 1.000 1 A GLN 97.094 1
ATOM 339 O O . GLN 44 44 ? A 5.040 16.859 -4.900 1.000 1 A GLN 96.052 1
ATOM 340 C CB . GLN 44 44 ? A 2.945 18.036 -6.743 1.000 1 A GLN 96.472 1
ATOM 341 C CG . GLN 44 44 ? A 3.689 18.212 -8.059 1.000 1 A GLN 92.374 1
ATOM 342 C CD . GLN 44 44 ? A 3.534 19.577 -8.639 1.000 1 A GLN 88.563 1
ATOM 343 O OE1 . GLN 44 44 ? A 2.436 20.162 -8.594 1.000 1 A GLN 80.634 1
ATOM 344 N NE2 . GLN 44 44 ? A 4.619 20.109 -9.192 1.000 1 A GLN 79.885 1
ATOM 345 N N . VAL 45 45 ? A 5.054 15.317 -6.551 1.000 1 A VAL 96.837 1
ATOM 346 C CA . VAL 45 45 ? A 6.428 14.884 -6.337 1.000 1 A VAL 96.458 1
ATOM 347 C C . VAL 45 45 ? A 7.133 14.769 -7.683 1.000 1 A VAL 96.298 1
ATOM 348 O O . VAL 45 45 ? A 6.488 14.783 -8.737 1.000 1 A VAL 95.599 1
ATOM 349 C CB . VAL 45 45 ? A 6.499 13.529 -5.590 1.000 1 A VAL 95.441 1
ATOM 350 C CG1 . VAL 45 45 ? A 5.891 13.650 -4.190 1.000 1 A VAL 94.913 1
ATOM 351 C CG2 . VAL 45 45 ? A 5.772 12.445 -6.401 1.000 1 A VAL 94.500 1
ATOM 352 N N . VAL 46 46 ? A 8.459 14.639 -7.650 1.000 1 A VAL 96.316 1
ATOM 353 C CA . VAL 46 46 ? A 9.251 14.356 -8.835 1.000 1 A VAL 96.543 1
ATOM 354 C C . VAL 46 46 ? A 9.865 12.979 -8.672 1.000 1 A VAL 97.006 1
ATOM 355 O O . VAL 46 46 ? A 10.613 12.746 -7.718 1.000 1 A VAL 96.468 1
ATOM 356 C CB . VAL 46 46 ? A 10.324 15.423 -9.093 1.000 1 A VAL 95.422 1
ATOM 357 C CG1 . VAL 46 46 ? A 9.658 16.779 -9.296 1.000 1 A VAL 94.166 1
ATOM 358 C CG2 . VAL 46 46 ? A 11.157 15.061 -10.316 1.000 1 A VAL 94.545 1
ATOM 359 N N . ILE 47 47 ? A 9.519 12.035 -9.561 1.000 1 A ILE 96.951 1
ATOM 360 C CA . ILE 47 47 ? A 9.995 10.664 -9.495 1.000 1 A ILE 97.188 1
ATOM 361 C C . ILE 47 47 ? A 10.746 10.365 -10.785 1.000 1 A ILE 96.972 1
ATOM 362 O O . ILE 47 47 ? A 10.169 10.391 -11.878 1.000 1 A ILE 96.397 1
ATOM 363 C CB . ILE 47 47 ? A 8.848 9.672 -9.302 1.000 1 A ILE 97.348 1
ATOM 364 C CG1 . ILE 47 47 ? A 8.060 9.993 -8.028 1.000 1 A ILE 96.915 1
ATOM 365 C CG2 . ILE 47 47 ? A 9.381 8.233 -9.294 1.000 1 A ILE 97.085 1
ATOM 366 C CD1 . ILE 47 47 ? A 6.783 9.215 -7.894 1.000 1 A ILE 96.319 1
ATOM 367 N N . ASP 48 48 ? A 12.038 10.045 -10.654 1.000 1 A ASP 97.259 1
ATOM 368 C CA . ASP 48 48 ? A 12.887 9.761 -11.802 1.000 1 A ASP 96.664 1
ATOM 369 C C . ASP 48 48 ? A 12.799 10.868 -12.857 1.000 1 A ASP 95.850 1
ATOM 370 O O . ASP 48 48 ? A 12.794 10.614 -14.065 1.000 1 A ASP 94.240 1
ATOM 371 C CB . ASP 48 48 ? A 12.550 8.413 -12.433 1.000 1 A ASP 96.304 1
ATOM 372 C CG . ASP 48 48 ? A 12.623 7.283 -11.411 1.000 1 A ASP 96.520 1
ATOM 373 O OD1 . ASP 48 48 ? A 13.567 7.265 -10.593 1.000 1 A ASP 95.408 1
ATOM 374 O OD2 . ASP 48 48 ? A 11.727 6.399 -11.455 1.000 1 A ASP 94.942 1
ATOM 375 N N . GLY 49 49 ? A 12.727 12.126 -12.369 1.000 1 A GLY 95.941 1
ATOM 376 C CA . GLY 49 49 ? A 12.668 13.281 -13.239 1.000 1 A GLY 94.233 1
ATOM 377 C C . GLY 49 49 ? A 11.310 13.635 -13.790 1.000 1 A GLY 94.300 1
ATOM 378 O O . GLY 49 49 ? A 11.175 14.605 -14.515 1.000 1 A GLY 92.855 1
ATOM 379 N N . GLU 50 50 ? A 10.286 12.811 -13.428 1.000 1 A GLU 93.502 1
ATOM 380 C CA . GLU 50 50 ? A 8.922 13.044 -13.895 1.000 1 A GLU 93.128 1
ATOM 381 C C . GLU 50 50 ? A 8.112 13.721 -12.807 1.000 1 A GLU 94.115 1
ATOM 382 O O . GLU 50 50 ? A 7.961 13.171 -11.718 1.000 1 A GLU 94.193 1
ATOM 383 C CB . GLU 50 50 ? A 8.246 11.730 -14.298 1.000 1 A GLU 90.348 1
ATOM 384 C CG . GLU 50 50 ? A 6.758 11.901 -14.647 1.000 1 A GLU 87.105 1
ATOM 385 C CD . GLU 50 50 ? A 6.048 10.576 -14.905 1.000 1 A GLU 84.812 1
ATOM 386 O OE1 . GLU 50 50 ? A 5.890 9.808 -13.916 1.000 1 A GLU 77.045 1
ATOM 387 O OE2 . GLU 50 50 ? A 5.632 10.307 -16.047 1.000 1 A GLU 75.502 1
ATOM 388 N N . THR 51 51 ? A 7.566 14.908 -13.073 1.000 1 A THR 95.441 1
ATOM 389 C CA . THR 51 51 ? A 6.638 15.560 -12.151 1.000 1 A THR 95.633 1
ATOM 390 C C . THR 51 51 ? A 5.371 14.725 -12.099 1.000 1 A THR 95.731 1
ATOM 391 O O . THR 51 51 ? A 4.788 14.402 -13.145 1.000 1 A THR 94.156 1
ATOM 392 C CB . THR 51 51 ? A 6.341 17.011 -12.553 1.000 1 A THR 94.900 1
ATOM 393 O OG1 . THR 51 51 ? A 7.571 17.743 -12.616 1.000 1 A THR 92.377 1
ATOM 394 C CG2 . THR 51 51 ? A 5.411 17.668 -11.534 1.000 1 A THR 93.028 1
ATOM 395 N N . SER 52 52 ? A 4.942 14.344 -10.873 1.000 1 A SER 95.684 1
ATOM 396 C CA . SER 52 52 ? A 3.858 13.405 -10.679 1.000 1 A SER 95.592 1
ATOM 397 C C . SER 52 52 ? A 2.937 13.915 -9.597 1.000 1 A SER 96.509 1
ATOM 398 O O . SER 52 52 ? A 3.399 14.406 -8.558 1.000 1 A SER 96.254 1
ATOM 399 C CB . SER 52 52 ? A 4.405 12.037 -10.282 1.000 1 A SER 92.981 1
ATOM 400 O OG . SER 52 52 ? A 5.326 11.553 -11.224 1.000 1 A SER 85.505 1
ATOM 401 N N . LEU 53 53 ? A 1.623 13.801 -9.801 1.000 1 A LEU 97.230 1
ATOM 402 C CA . LEU 53 53 ? A 0.628 14.093 -8.800 1.000 1 A LEU 97.616 1
ATOM 403 C C . LEU 53 53 ? A 0.093 12.765 -8.279 1.000 1 A LEU 97.881 1
ATOM 404 O O . LEU 53 53 ? A -0.595 12.044 -8.982 1.000 1 A LEU 97.561 1
ATOM 405 C CB . LEU 53 53 ? A -0.514 14.953 -9.352 1.000 1 A LEU 96.983 1
ATOM 406 C CG . LEU 53 53 ? A -1.566 15.354 -8.299 1.000 1 A LEU 94.874 1
ATOM 407 C CD1 . LEU 53 53 ? A -0.929 16.284 -7.265 1.000 1 A LEU 93.444 1
ATOM 408 C CD2 . LEU 53 53 ? A -2.764 16.039 -8.964 1.000 1 A LEU 92.938 1
ATOM 409 N N . LEU 54 54 ? A 0.442 12.424 -7.005 1.000 1 A LEU 98.055 1
ATOM 410 C CA . LEU 54 54 ? A 0.003 11.188 -6.384 1.000 1 A LEU 98.223 1
ATOM 411 C C . LEU 54 54 ? A -1.333 11.429 -5.697 1.000 1 A LEU 98.127 1
ATOM 412 O O . LEU 54 54 ? A -1.451 12.322 -4.848 1.000 1 A LEU 97.891 1
ATOM 413 C CB . LEU 54 54 ? A 1.028 10.705 -5.356 1.000 1 A LEU 98.219 1
ATOM 414 C CG . LEU 54 54 ? A 2.485 10.582 -5.809 1.000 1 A LEU 98.037 1
ATOM 415 C CD1 . LEU 54 54 ? A 2.578 9.830 -7.118 1.000 1 A LEU 97.955 1
ATOM 416 C CD2 . LEU 54 54 ? A 3.298 9.943 -4.710 1.000 1 A LEU 98.021 1
ATOM 417 N N . ASP 55 55 ? A -2.367 10.651 -6.078 1.000 1 A ASP 98.035 1
ATOM 418 C CA . ASP 55 55 ? A -3.691 10.672 -5.482 1.000 1 A ASP 97.766 1
ATOM 419 C C . ASP 55 55 ? A -3.786 9.403 -4.661 1.000 1 A ASP 97.841 1
ATOM 420 O O . ASP 55 55 ? A -3.939 8.300 -5.202 1.000 1 A ASP 97.587 1
ATOM 421 C CB . ASP 55 55 ? A -4.742 10.747 -6.577 1.000 1 A ASP 96.577 1
ATOM 422 C CG . ASP 55 55 ? A -6.170 10.799 -6.054 1.000 1 A ASP 94.459 1
ATOM 423 O OD1 . ASP 55 55 ? A -6.373 10.832 -4.812 1.000 1 A ASP 92.210 1
ATOM 424 O OD2 . ASP 55 55 ? A -7.103 10.845 -6.882 1.000 1 A ASP 89.825 1
ATOM 425 N N . ILE 56 56 ? A -3.658 9.544 -3.320 1.000 1 A ILE 97.762 1
ATOM 426 C CA . ILE 56 56 ? A -3.449 8.415 -2.433 1.000 1 A ILE 97.872 1
ATOM 427 C C . ILE 56 56 ? A -4.690 8.201 -1.572 1.000 1 A ILE 97.422 1
ATOM 428 O O . ILE 56 56 ? A -5.071 9.094 -0.822 1.000 1 A ILE 97.295 1
ATOM 429 C CB . ILE 56 56 ? A -2.220 8.614 -1.531 1.000 1 A ILE 98.067 1
ATOM 430 C CG1 . ILE 56 56 ? A -0.976 8.820 -2.406 1.000 1 A ILE 97.381 1
ATOM 431 C CG2 . ILE 56 56 ? A -2.051 7.443 -0.577 1.000 1 A ILE 97.974 1
ATOM 432 C CD1 . ILE 56 56 ? A 0.242 9.293 -1.642 1.000 1 A ILE 93.963 1
ATOM 433 N N . LEU 57 57 ? A -5.298 6.979 -1.650 1.000 1 A LEU 97.417 1
ATOM 434 C CA . LEU 57 57 ? A -6.374 6.578 -0.779 1.000 1 A LEU 96.935 1
ATOM 435 C C . LEU 57 57 ? A -5.783 5.810 0.403 1.000 1 A LEU 97.013 1
ATOM 436 O O . LEU 57 57 ? A -5.214 4.731 0.239 1.000 1 A LEU 96.963 1
ATOM 437 C CB . LEU 57 57 ? A -7.394 5.722 -1.510 1.000 1 A LEU 95.832 1
ATOM 438 C CG . LEU 57 57 ? A -8.525 5.172 -0.618 1.000 1 A LEU 94.260 1
ATOM 439 C CD1 . LEU 57 57 ? A -9.338 6.317 -0.026 1.000 1 A LEU 92.973 1
ATOM 440 C CD2 . LEU 57 57 ? A -9.416 4.223 -1.403 1.000 1 A LEU 92.542 1
ATOM 441 N N . ASP 58 58 ? A -5.922 6.394 1.618 1.000 1 A ASP 96.848 1
ATOM 442 C CA . ASP 58 58 ? A -5.517 5.746 2.869 1.000 1 A ASP 96.783 1
ATOM 443 C C . ASP 58 58 ? A -6.735 4.975 3.389 1.000 1 A ASP 96.071 1
ATOM 444 O O . ASP 58 58 ? A -7.655 5.543 3.924 1.000 1 A ASP 95.309 1
ATOM 445 C CB . ASP 58 58 ? A -5.068 6.819 3.864 1.000 1 A ASP 96.806 1
ATOM 446 C CG . ASP 58 58 ? A -4.850 6.228 5.255 1.000 1 A ASP 96.806 1
ATOM 447 O OD1 . ASP 58 58 ? A -4.534 5.020 5.348 1.000 1 A ASP 96.237 1
ATOM 448 O OD2 . ASP 58 58 ? A -4.970 6.991 6.219 1.000 1 A ASP 95.942 1
ATOM 449 N N . THR 59 59 ? A -6.747 3.650 3.173 1.000 1 A THR 95.290 1
ATOM 450 C CA . THR 59 59 ? A -7.944 2.832 3.379 1.000 1 A THR 94.180 1
ATOM 451 C C . THR 59 59 ? A -8.197 2.522 4.835 1.000 1 A THR 92.448 1
ATOM 452 O O . THR 59 59 ? A -7.286 2.105 5.559 1.000 1 A THR 90.582 1
ATOM 453 C CB . THR 59 59 ? A -7.819 1.526 2.574 1.000 1 A THR 93.505 1
ATOM 454 O OG1 . THR 59 59 ? A -7.696 1.835 1.195 1.000 1 A THR 86.260 1
ATOM 455 C CG2 . THR 59 59 ? A -9.031 0.628 2.776 1.000 1 A THR 86.686 1
ATOM 456 N N . ALA 60 60 ? A -9.455 2.711 5.285 1.000 1 A ALA 94.262 1
ATOM 457 C CA . ALA 60 60 ? A -9.856 2.415 6.666 1.000 1 A ALA 93.042 1
ATOM 458 C C . ALA 60 60 ? A -11.286 1.926 6.750 1.000 1 A ALA 89.809 1
ATOM 459 O O . ALA 60 60 ? A -11.869 1.927 7.835 1.000 1 A ALA 85.119 1
ATOM 460 C CB . ALA 60 60 ? A -9.646 3.630 7.560 1.000 1 A ALA 92.617 1
ATOM 461 N N . GLY 61 61 ? A -11.876 1.500 5.595 1.000 1 A GLY 82.780 1
ATOM 462 C CA . GLY 61 61 ? A -13.257 1.051 5.590 1.000 1 A GLY 79.309 1
ATOM 463 C C . GLY 61 61 ? A -13.428 -0.296 6.269 1.000 1 A GLY 80.367 1
ATOM 464 O O . GLY 61 61 ? A -12.462 -1.012 6.578 1.000 1 A GLY 75.681 1
ATOM 465 N N . GLN 62 62 ? A -14.707 -0.658 6.521 1.000 1 A GLN 81.510 1
ATOM 466 C CA . GLN 62 62 ? A -15.036 -1.938 7.124 1.000 1 A GLN 81.037 1
ATOM 467 C C . GLN 62 62 ? A -14.689 -3.065 6.158 1.000 1 A GLN 81.933 1
ATOM 468 O O . GLN 62 62 ? A -14.591 -2.861 4.940 1.000 1 A GLN 78.909 1
ATOM 469 C CB . GLN 62 62 ? A -16.501 -1.994 7.517 1.000 1 A GLN 77.537 1
ATOM 470 C CG . GLN 62 62 ? A -16.880 -1.060 8.650 1.000 1 A GLN 72.275 1
ATOM 471 C CD . GLN 62 62 ? A -16.033 -1.263 9.874 1.000 1 A GLN 64.769 1
ATOM 472 O OE1 . GLN 62 62 ? A -16.017 -2.365 10.409 1.000 1 A GLN 61.242 1
ATOM 473 N NE2 . GLN 62 62 ? A -15.339 -0.232 10.287 1.000 1 A GLN 61.982 1
ATOM 474 N N . GLU 63 63 ? A -14.507 -4.281 6.701 1.000 1 A GLU 80.753 1
ATOM 475 C CA . GLU 63 63 ? A -14.126 -5.449 5.938 1.000 1 A GLU 79.445 1
ATOM 476 C C . GLU 63 63 ? A -15.237 -5.892 4.977 1.000 1 A GLU 79.632 1
ATOM 477 O O . GLU 63 63 ? A -14.947 -6.451 3.920 1.000 1 A GLU 75.980 1
ATOM 478 C CB . GLU 63 63 ? A -13.732 -6.603 6.861 1.000 1 A GLU 75.417 1
ATOM 479 C CG . GLU 63 63 ? A -13.325 -7.874 6.123 1.000 1 A GLU 72.991 1
ATOM 480 C CD . GLU 63 63 ? A -12.902 -8.982 7.026 1.000 1 A GLU 70.594 1
ATOM 481 O OE1 . GLU 63 63 ? A -13.103 -8.874 8.277 1.000 1 A GLU 68.759 1
ATOM 482 O OE2 . GLU 63 63 ? A -12.365 -9.981 6.514 1.000 1 A GLU 67.827 1
ATOM 483 N N . GLU 64 64 ? A -16.508 -5.670 5.335 1.000 1 A GLU 82.550 1
ATOM 484 C CA . GLU 64 64 ? A -17.626 -6.181 4.551 1.000 1 A GLU 81.400 1
ATOM 485 C C . GLU 64 64 ? A -17.663 -5.587 3.152 1.000 1 A GLU 81.399 1
ATOM 486 O O . GLU 64 64 ? A -17.251 -4.433 2.929 1.000 1 A GLU 77.072 1
ATOM 487 C CB . GLU 64 64 ? A -18.960 -5.929 5.280 1.000 1 A GLU 75.763 1
ATOM 488 C CG . GLU 64 64 ? A -19.235 -4.478 5.552 1.000 1 A GLU 71.046 1
ATOM 489 C CD . GLU 64 64 ? A -20.431 -4.300 6.475 1.000 1 A GLU 64.877 1
ATOM 490 O OE1 . GLU 64 64 ? A -21.219 -5.267 6.628 1.000 1 A GLU 62.614 1
ATOM 491 O OE2 . GLU 64 64 ? A -20.576 -3.195 7.050 1.000 1 A GLU 60.568 1
ATOM 492 N N . TYR 65 65 ? A -18.157 -6.375 2.200 1.000 1 A TYR 81.518 1
ATOM 493 C CA . TYR 65 65 ? A -18.230 -5.991 0.780 1.000 1 A TYR 81.027 1
ATOM 494 C C . TYR 65 65 ? A -19.170 -4.788 0.583 1.000 1 A TYR 81.696 1
ATOM 495 O O . TYR 65 65 ? A -20.211 -4.679 1.208 1.000 1 A TYR 78.564 1
ATOM 496 C CB . TYR 65 65 ? A -18.700 -7.168 -0.055 1.000 1 A TYR 76.542 1
ATOM 497 C CG . TYR 65 65 ? A -18.962 -6.816 -1.503 1.000 1 A TYR 71.243 1
ATOM 498 C CD1 . TYR 65 65 ? A -20.247 -6.550 -1.941 1.000 1 A TYR 66.636 1
ATOM 499 C CD2 . TYR 65 65 ? A -17.915 -6.743 -2.415 1.000 1 A TYR 66.315 1
ATOM 500 C CE1 . TYR 65 65 ? A -20.512 -6.217 -3.259 1.000 1 A TYR 62.409 1
ATOM 501 C CE2 . TYR 65 65 ? A -18.170 -6.406 -3.724 1.000 1 A TYR 63.803 1
ATOM 502 C CZ . TYR 65 65 ? A -19.448 -6.148 -4.139 1.000 1 A TYR 61.120 1
ATOM 503 O OH . TYR 65 65 ? A -19.702 -5.829 -5.451 1.000 1 A TYR 66.095 1
ATOM 504 N N . SER 66 66 ? A -18.812 -3.877 -0.320 1.000 1 A SER 83.675 1
ATOM 505 C CA . SER 66 66 ? A -19.624 -2.763 -0.745 1.000 1 A SER 82.878 1
ATOM 506 C C . SER 66 66 ? A -19.351 -2.502 -2.217 1.000 1 A SER 84.668 1
ATOM 507 O O . SER 66 66 ? A -18.202 -2.426 -2.640 1.000 1 A SER 82.912 1
ATOM 508 C CB . SER 66 66 ? A -19.328 -1.512 0.079 1.000 1 A SER 77.393 1
ATOM 509 O OG . SER 66 66 ? A -19.913 -0.365 -0.491 1.000 1 A SER 72.115 1
ATOM 510 N N . ALA 67 67 ? A -20.418 -2.365 -3.001 1.000 1 A ALA 87.124 1
ATOM 511 C CA . ALA 67 67 ? A -20.263 -2.099 -4.424 1.000 1 A ALA 86.951 1
ATOM 512 C C . ALA 67 67 ? A -19.600 -0.752 -4.659 1.000 1 A ALA 87.845 1
ATOM 513 O O . ALA 67 67 ? A -18.758 -0.594 -5.541 1.000 1 A ALA 87.203 1
ATOM 514 C CB . ALA 67 67 ? A -21.607 -2.172 -5.117 1.000 1 A ALA 85.556 1
ATOM 515 N N . MET 68 68 ? A -19.995 0.254 -3.846 1.000 1 A MET 83.622 1
ATOM 516 C CA . MET 68 68 ? A -19.389 1.567 -3.973 1.000 1 A MET 83.071 1
ATOM 517 C C . MET 68 68 ? A -17.907 1.511 -3.591 1.000 1 A MET 84.060 1
ATOM 518 O O . MET 68 68 ? A -17.055 2.123 -4.242 1.000 1 A MET 82.984 1
ATOM 519 C CB . MET 68 68 ? A -20.137 2.615 -3.155 1.000 1 A MET 79.569 1
ATOM 520 C CG . MET 68 68 ? A -21.513 2.938 -3.726 1.000 1 A MET 74.662 1
ATOM 521 S SD . MET 68 68 ? A -22.499 4.050 -2.717 1.000 1 A MET 70.404 1
ATOM 522 C CE . MET 68 68 ? A -21.475 5.531 -2.695 1.000 1 A MET 64.318 1
ATOM 523 N N . ARG 69 69 ? A -17.582 0.738 -2.498 1.000 1 A ARG 86.659 1
ATOM 524 C CA . ARG 69 69 ? A -16.178 0.530 -2.146 1.000 1 A ARG 86.377 1
ATOM 525 C C . ARG 69 69 ? A -15.427 -0.121 -3.290 1.000 1 A ARG 87.987 1
ATOM 526 O O . ARG 69 69 ? A -14.362 0.323 -3.678 1.000 1 A ARG 88.589 1
ATOM 527 C CB . ARG 69 69 ? A -16.079 -0.343 -0.876 1.000 1 A ARG 83.427 1
ATOM 528 C CG . ARG 69 69 ? A -14.645 -0.807 -0.519 1.000 1 A ARG 78.342 1
ATOM 529 C CD . ARG 69 69 ? A -13.715 0.358 -0.140 1.000 1 A ARG 73.494 1
ATOM 530 N NE . ARG 69 69 ? A -14.288 1.262 0.791 1.000 1 A ARG 72.790 1
ATOM 531 C CZ . ARG 69 69 ? A -14.391 1.090 2.131 1.000 1 A ARG 71.072 1
ATOM 532 N NH1 . ARG 69 69 ? A -13.902 0.023 2.686 1.000 1 A ARG 65.860 1
ATOM 533 N NH2 . ARG 69 69 ? A -14.993 2.002 2.880 1.000 1 A ARG 64.767 1
ATOM 534 N N . ASP 70 70 ? A -16.014 -1.216 -3.859 1.000 1 A ASP 89.218 1
ATOM 535 C CA . ASP 70 70 ? A -15.409 -1.896 -5.006 1.000 1 A ASP 90.038 1
ATOM 536 C C . ASP 70 70 ? A -15.156 -0.940 -6.160 1.000 1 A ASP 90.779 1
ATOM 537 O O . ASP 70 70 ? A -14.095 -0.986 -6.792 1.000 1 A ASP 90.623 1
ATOM 538 C CB . ASP 70 70 ? A -16.288 -3.039 -5.490 1.000 1 A ASP 88.250 1
ATOM 539 C CG . ASP 70 70 ? A -16.138 -4.289 -4.659 1.000 1 A ASP 87.657 1
ATOM 540 O OD1 . ASP 70 70 ? A -15.478 -4.235 -3.587 1.000 1 A ASP 82.706 1
ATOM 541 O OD2 . ASP 70 70 ? A -16.708 -5.317 -5.060 1.000 1 A ASP 81.836 1
ATOM 542 N N . GLN 71 71 ? A -16.129 -0.042 -6.452 1.000 1 A GLN 90.207 1
ATOM 543 C CA . GLN 71 71 ? A -15.996 0.899 -7.564 1.000 1 A GLN 89.253 1
ATOM 544 C C . GLN 71 71 ? A -14.824 1.834 -7.320 1.000 1 A GLN 89.674 1
ATOM 545 O O . GLN 71 71 ? A -14.043 2.136 -8.230 1.000 1 A GLN 88.837 1
ATOM 546 C CB . GLN 71 71 ? A -17.277 1.683 -7.776 1.000 1 A GLN 87.388 1
ATOM 547 C CG . GLN 71 71 ? A -17.225 2.659 -8.952 1.000 1 A GLN 75.841 1
ATOM 548 C CD . GLN 71 71 ? A -17.129 1.970 -10.271 1.000 1 A GLN 69.035 1
ATOM 549 O OE1 . GLN 71 71 ? A -17.989 1.128 -10.610 1.000 1 A GLN 65.237 1
ATOM 550 N NE2 . GLN 71 71 ? A -16.127 2.306 -11.046 1.000 1 A GLN 63.229 1
ATOM 551 N N . TYR 72 72 ? A -14.677 2.343 -6.046 1.000 1 A TYR 88.179 1
ATOM 552 C CA . TYR 72 72 ? A -13.548 3.227 -5.704 1.000 1 A TYR 87.063 1
ATOM 553 C C . TYR 72 72 ? A -12.238 2.472 -5.908 1.000 1 A TYR 89.259 1
ATOM 554 O O . TYR 72 72 ? A -11.321 2.957 -6.592 1.000 1 A TYR 88.918 1
ATOM 555 C CB . TYR 72 72 ? A -13.695 3.744 -4.269 1.000 1 A TYR 83.777 1
ATOM 556 C CG . TYR 72 72 ? A -12.934 5.025 -4.012 1.000 1 A TYR 78.482 1
ATOM 557 C CD1 . TYR 72 72 ? A -13.511 6.071 -3.290 1.000 1 A TYR 72.486 1
ATOM 558 C CD2 . TYR 72 72 ? A -11.620 5.171 -4.441 1.000 1 A TYR 71.975 1
ATOM 559 C CE1 . TYR 72 72 ? A -12.817 7.240 -3.030 1.000 1 A TYR 69.654 1
ATOM 560 C CE2 . TYR 72 72 ? A -10.935 6.341 -4.194 1.000 1 A TYR 70.713 1
ATOM 561 C CZ . TYR 72 72 ? A -11.545 7.377 -3.496 1.000 1 A TYR 67.646 1
ATOM 562 O OH . TYR 72 72 ? A -10.853 8.532 -3.245 1.000 1 A TYR 73.473 1
ATOM 563 N N . MET 73 73 ? A -12.145 1.254 -5.302 1.000 1 A MET 92.596 1
ATOM 564 C CA . MET 73 73 ? A -10.890 0.490 -5.389 1.000 1 A MET 93.182 1
ATOM 565 C C . MET 73 73 ? A -10.537 0.127 -6.831 1.000 1 A MET 94.475 1
ATOM 566 O O . MET 73 73 ? A -9.352 0.025 -7.169 1.000 1 A MET 94.024 1
ATOM 567 C CB . MET 73 73 ? A -10.990 -0.769 -4.542 1.000 1 A MET 91.840 1
ATOM 568 C CG . MET 73 73 ? A -11.221 -0.536 -3.062 1.000 1 A MET 88.111 1
ATOM 569 S SD . MET 73 73 ? A -9.814 0.197 -2.224 1.000 1 A MET 83.946 1
ATOM 570 C CE . MET 73 73 ? A -10.367 0.089 -0.507 1.000 1 A MET 75.691 1
ATOM 571 N N . ARG 74 74 ? A -11.554 -0.106 -7.654 1.000 1 A ARG 94.884 1
ATOM 572 C CA . ARG 74 74 ? A -11.339 -0.470 -9.051 1.000 1 A ARG 95.078 1
ATOM 573 C C . ARG 74 74 ? A -10.605 0.638 -9.807 1.000 1 A ARG 95.556 1
ATOM 574 O O . ARG 74 74 ? A -9.884 0.366 -10.772 1.000 1 A ARG 95.587 1
ATOM 575 C CB . ARG 74 74 ? A -12.669 -0.773 -9.737 1.000 1 A ARG 93.950 1
ATOM 576 C CG . ARG 74 74 ? A -12.529 -1.435 -11.109 1.000 1 A ARG 91.579 1
ATOM 577 C CD . ARG 74 74 ? A -13.869 -1.971 -11.603 1.000 1 A ARG 89.894 1
ATOM 578 N NE . ARG 74 74 ? A -14.346 -3.055 -10.732 1.000 1 A ARG 84.689 1
ATOM 579 C CZ . ARG 74 74 ? A -15.447 -2.980 -9.982 1.000 1 A ARG 84.229 1
ATOM 580 N NH1 . ARG 74 74 ? A -16.191 -1.901 -9.983 1.000 1 A ARG 74.510 1
ATOM 581 N NH2 . ARG 74 74 ? A -15.773 -4.020 -9.223 1.000 1 A ARG 75.602 1
ATOM 582 N N . THR 75 75 ? A -10.784 1.917 -9.389 1.000 1 A THR 94.894 1
ATOM 583 C CA . THR 75 75 ? A -10.123 3.028 -10.040 1.000 1 A THR 94.220 1
ATOM 584 C C . THR 75 75 ? A -8.655 3.146 -9.632 1.000 1 A THR 95.849 1
ATOM 585 O O . THR 75 75 ? A -7.904 3.901 -10.239 1.000 1 A THR 95.383 1
ATOM 586 C CB . THR 75 75 ? A -10.845 4.362 -9.765 1.000 1 A THR 91.337 1
ATOM 587 O OG1 . THR 75 75 ? A -10.688 4.714 -8.401 1.000 1 A THR 84.724 1
ATOM 588 C CG2 . THR 75 75 ? A -12.317 4.241 -10.137 1.000 1 A THR 84.058 1
ATOM 589 N N . GLY 76 76 ? A -8.232 2.413 -8.559 1.000 1 A GLY 96.833 1
ATOM 590 C CA . GLY 76 76 ? A -6.852 2.439 -8.143 1.000 1 A GLY 97.440 1
ATOM 591 C C . GLY 76 76 ? A -5.947 1.856 -9.208 1.000 1 A GLY 98.017 1
ATOM 592 O O . GLY 76 76 ? A -6.260 0.814 -9.786 1.000 1 A GLY 97.785 1
ATOM 593 N N . GLU 77 77 ? A -4.802 2.516 -9.445 1.000 1 A GLU 98.295 1
ATOM 594 C CA . GLU 77 77 ? A -3.822 2.037 -10.418 1.000 1 A GLU 98.420 1
ATOM 595 C C . GLU 77 77 ? A -2.764 1.154 -9.806 1.000 1 A GLU 98.575 1
ATOM 596 O O . GLU 77 77 ? A -2.180 0.313 -10.485 1.000 1 A GLU 98.415 1
ATOM 597 C CB . GLU 77 77 ? A -3.154 3.234 -11.114 1.000 1 A GLU 98.198 1
ATOM 598 C CG . GLU 77 77 ? A -4.114 4.019 -11.986 1.000 1 A GLU 97.836 1
ATOM 599 C CD . GLU 77 77 ? A -3.446 5.257 -12.555 1.000 1 A GLU 97.418 1
ATOM 600 O OE1 . GLU 77 77 ? A -3.264 6.248 -11.802 1.000 1 A GLU 93.497 1
ATOM 601 O OE2 . GLU 77 77 ? A -3.076 5.222 -13.749 1.000 1 A GLU 92.698 1
ATOM 602 N N . GLY 78 78 ? A -2.520 1.349 -8.478 1.000 1 A GLY 98.656 1
ATOM 603 C CA . GLY 78 78 ? A -1.492 0.607 -7.779 1.000 1 A GLY 98.670 1
ATOM 604 C C . GLY 78 78 ? A -1.778 0.556 -6.302 1.000 1 A GLY 98.719 1
ATOM 605 O O . GLY 78 78 ? A -2.432 1.446 -5.770 1.000 1 A GLY 98.657 1
ATOM 606 N N . PHE 79 79 ? A -1.304 -0.519 -5.625 1.000 1 A PHE 98.780 1
ATOM 607 C CA . PHE 79 79 ? A -1.639 -0.788 -4.244 1.000 1 A PHE 98.774 1
ATOM 608 C C . PHE 79 79 ? A -0.415 -1.063 -3.414 1.000 1 A PHE 98.829 1
ATOM 609 O O . PHE 79 79 ? A 0.413 -1.904 -3.772 1.000 1 A PHE 98.808 1
ATOM 610 C CB . PHE 79 79 ? A -2.574 -1.998 -4.151 1.000 1 A PHE 98.609 1
ATOM 611 C CG . PHE 79 79 ? A -3.911 -1.776 -4.810 1.000 1 A PHE 98.475 1
ATOM 612 C CD1 . PHE 79 79 ? A -5.052 -1.534 -4.062 1.000 1 A PHE 98.278 1
ATOM 613 C CD2 . PHE 79 79 ? A -4.014 -1.816 -6.198 1.000 1 A PHE 98.260 1
ATOM 614 C CE1 . PHE 79 79 ? A -6.263 -1.322 -4.675 1.000 1 A PHE 97.779 1
ATOM 615 C CE2 . PHE 79 79 ? A -5.236 -1.607 -6.829 1.000 1 A PHE 97.886 1
ATOM 616 C CZ . PHE 79 79 ? A -6.374 -1.357 -6.059 1.000 1 A PHE 97.713 1
ATOM 617 N N . LEU 80 80 ? A -0.291 -0.346 -2.262 1.000 1 A LEU 98.889 1
ATOM 618 C CA . LEU 80 80 ? A 0.680 -0.711 -1.251 1.000 1 A LEU 98.913 1
ATOM 619 C C . LEU 80 80 ? A -0.026 -1.633 -0.279 1.000 1 A LEU 98.917 1
ATOM 620 O O . LEU 80 80 ? A -1.053 -1.256 0.324 1.000 1 A LEU 98.866 1
ATOM 621 C CB . LEU 80 80 ? A 1.166 0.503 -0.460 1.000 1 A LEU 98.782 1
ATOM 622 C CG . LEU 80 80 ? A 2.120 1.496 -1.106 1.000 1 A LEU 96.536 1
ATOM 623 C CD1 . LEU 80 80 ? A 3.253 0.783 -1.819 1.000 1 A LEU 97.950 1
ATOM 624 C CD2 . LEU 80 80 ? A 2.674 2.401 -0.003 1.000 1 A LEU 98.178 1
ATOM 625 N N . SER 81 81 ? A 0.489 -2.863 -0.102 1.000 1 A SER 98.929 1
ATOM 626 C CA . SER 81 81 ? A -0.021 -3.825 0.874 1.000 1 A SER 98.932 1
ATOM 627 C C . SER 81 81 ? A 0.920 -3.813 2.068 1.000 1 A SER 98.965 1
ATOM 628 O O . SER 81 81 ? A 2.053 -4.284 1.992 1.000 1 A SER 98.957 1
ATOM 629 C CB . SER 81 81 ? A -0.136 -5.223 0.271 1.000 1 A SER 98.800 1
ATOM 630 O OG . SER 81 81 ? A -1.155 -5.230 -0.736 1.000 1 A SER 97.620 1
ATOM 631 N N . VAL 82 82 ? A 0.403 -3.290 3.204 1.000 1 A VAL 98.952 1
ATOM 632 C CA . VAL 82 82 ? A 1.233 -3.003 4.373 1.000 1 A VAL 98.967 1
ATOM 633 C C . VAL 82 82 ? A 0.971 -4.012 5.496 1.000 1 A VAL 98.964 1
ATOM 634 O O . VAL 82 82 ? A -0.212 -4.269 5.834 1.000 1 A VAL 98.943 1
ATOM 635 C CB . VAL 82 82 ? A 0.977 -1.578 4.897 1.000 1 A VAL 98.969 1
ATOM 636 C CG1 . VAL 82 82 ? A 1.102 -0.559 3.775 1.000 1 A VAL 98.971 1
ATOM 637 C CG2 . VAL 82 82 ? A 1.919 -1.253 6.048 1.000 1 A VAL 98.965 1
ATOM 638 N N . PHE 83 83 ? A 2.025 -4.587 6.046 1.000 1 A PHE 98.978 1
ATOM 639 C CA . PHE 83 83 ? A 1.995 -5.298 7.297 1.000 1 A PHE 98.982 1
ATOM 640 C C . PHE 83 83 ? A 2.980 -4.655 8.264 1.000 1 A PHE 98.981 1
ATOM 641 O O . PHE 83 83 ? A 3.797 -3.829 7.849 1.000 1 A PHE 98.979 1
ATOM 642 C CB . PHE 83 83 ? A 2.281 -6.795 7.116 1.000 1 A PHE 98.980 1
ATOM 643 C CG . PHE 83 83 ? A 3.703 -7.098 6.729 1.000 1 A PHE 98.981 1
ATOM 644 C CD1 . PHE 83 83 ? A 4.105 -7.022 5.389 1.000 1 A PHE 98.979 1
ATOM 645 C CD2 . PHE 83 83 ? A 4.625 -7.488 7.686 1.000 1 A PHE 98.978 1
ATOM 646 C CE1 . PHE 83 83 ? A 5.415 -7.290 5.037 1.000 1 A PHE 98.975 1
ATOM 647 C CE2 . PHE 83 83 ? A 5.934 -7.756 7.326 1.000 1 A PHE 98.969 1
ATOM 648 C CZ . PHE 83 83 ? A 6.330 -7.671 6.014 1.000 1 A PHE 98.968 1
ATOM 649 N N . ALA 84 84 ? A 2.872 -5.000 9.553 1.000 1 A ALA 98.957 1
ATOM 650 C CA . ALA 84 84 ? A 3.796 -4.502 10.570 1.000 1 A ALA 98.958 1
ATOM 651 C C . ALA 84 84 ? A 4.741 -5.645 10.946 1.000 1 A ALA 98.959 1
ATOM 652 O O . ALA 84 84 ? A 4.308 -6.762 11.217 1.000 1 A ALA 98.942 1
ATOM 653 C CB . ALA 84 84 ? A 3.038 -4.006 11.787 1.000 1 A ALA 98.926 1
ATOM 654 N N . ILE 85 85 ? A 6.060 -5.354 10.927 1.000 1 A ILE 98.932 1
ATOM 655 C CA . ILE 85 85 ? A 7.060 -6.402 11.172 1.000 1 A ILE 98.910 1
ATOM 656 C C . ILE 85 85 ? A 6.988 -6.995 12.582 1.000 1 A ILE 98.895 1
ATOM 657 O O . ILE 85 85 ? A 7.618 -8.022 12.859 1.000 1 A ILE 98.833 1
ATOM 658 C CB . ILE 85 85 ? A 8.489 -5.947 10.830 1.000 1 A ILE 98.870 1
ATOM 659 C CG1 . ILE 85 85 ? A 8.917 -4.772 11.719 1.000 1 A ILE 98.758 1
ATOM 660 C CG2 . ILE 85 85 ? A 8.567 -5.503 9.348 1.000 1 A ILE 98.701 1
ATOM 661 C CD1 . ILE 85 85 ? A 9.628 -5.199 13.008 1.000 1 A ILE 98.475 1
ATOM 662 N N . ASN 86 86 ? A 6.223 -6.345 13.482 1.000 1 A ASN 98.868 1
ATOM 663 C CA . ASN 86 86 ? A 6.020 -6.841 14.859 1.000 1 A ASN 98.833 1
ATOM 664 C C . ASN 86 86 ? A 4.665 -7.505 15.045 1.000 1 A ASN 98.824 1
ATOM 665 O O . ASN 86 86 ? A 4.234 -7.693 16.191 1.000 1 A ASN 98.731 1
ATOM 666 C CB . ASN 86 86 ? A 6.208 -5.713 15.889 1.000 1 A ASN 98.766 1
ATOM 667 C CG . ASN 86 86 ? A 5.108 -4.678 15.791 1.000 1 A ASN 98.714 1
ATOM 668 O OD1 . ASN 86 86 ? A 4.493 -4.469 14.741 1.000 1 A ASN 98.502 1
ATOM 669 N ND2 . ASN 86 86 ? A 4.859 -3.970 16.879 1.000 1 A ASN 97.929 1
ATOM 670 N N . ASN 87 87 ? A 3.952 -7.839 13.935 1.000 1 A ASN 98.798 1
ATOM 671 C CA . ASN 87 87 ? A 2.580 -8.351 14.031 1.000 1 A ASN 98.781 1
ATOM 672 C C . ASN 87 87 ? A 2.400 -9.443 12.978 1.000 1 A ASN 98.834 1
ATOM 673 O O . ASN 87 87 ? A 2.041 -9.177 11.843 1.000 1 A ASN 98.796 1
ATOM 674 C CB . ASN 87 87 ? A 1.595 -7.203 13.842 1.000 1 A ASN 98.583 1
ATOM 675 C CG . ASN 87 87 ? A 0.178 -7.604 14.138 1.000 1 A ASN 97.748 1
ATOM 676 O OD1 . ASN 87 87 ? A -0.258 -8.717 13.861 1.000 1 A ASN 93.387 1
ATOM 677 N ND2 . ASN 87 87 ? A -0.585 -6.663 14.686 1.000 1 A ASN 91.711 1
ATOM 678 N N . THR 88 88 ? A 2.649 -10.698 13.385 1.000 1 A THR 98.848 1
ATOM 679 C CA . THR 88 88 ? A 2.600 -11.828 12.479 1.000 1 A THR 98.821 1
ATOM 680 C C . THR 88 88 ? A 1.226 -11.960 11.813 1.000 1 A THR 98.851 1
ATOM 681 O O . THR 88 88 ? A 1.114 -12.301 10.646 1.000 1 A THR 98.787 1
ATOM 682 C CB . THR 88 88 ? A 2.982 -13.113 13.198 1.000 1 A THR 98.531 1
ATOM 683 O OG1 . THR 88 88 ? A 4.352 -13.008 13.630 1.000 1 A THR 93.365 1
ATOM 684 C CG2 . THR 88 88 ? A 2.835 -14.330 12.279 1.000 1 A THR 92.379 1
ATOM 685 N N . LYS 89 89 ? A 0.140 -11.670 12.568 1.000 1 A LYS 98.863 1
ATOM 686 C CA . LYS 89 89 ? A -1.211 -11.744 12.008 1.000 1 A LYS 98.833 1
ATOM 687 C C . LYS 89 89 ? A -1.345 -10.768 10.843 1.000 1 A LYS 98.830 1
ATOM 688 O O . LYS 89 89 ? A -1.964 -11.133 9.808 1.000 1 A LYS 98.748 1
ATOM 689 C CB . LYS 89 89 ? A -2.248 -11.461 13.077 1.000 1 A LYS 98.703 1
ATOM 690 C CG . LYS 89 89 ? A -3.695 -11.590 12.621 1.000 1 A LYS 95.755 1
ATOM 691 C CD . LYS 89 89 ? A -4.009 -12.964 12.031 1.000 1 A LYS 88.255 1
ATOM 692 C CE . LYS 89 89 ? A -5.501 -13.156 11.873 1.000 1 A LYS 88.196 1
ATOM 693 N NZ . LYS 89 89 ? A -6.089 -12.174 10.928 1.000 1 A LYS 79.554 1
ATOM 694 N N . SER 90 90 ? A -0.790 -9.539 10.950 1.000 1 A SER 98.905 1
ATOM 695 C CA . SER 90 90 ? A -0.881 -8.568 9.852 1.000 1 A SER 98.889 1
ATOM 696 C C . SER 90 90 ? A -0.190 -9.091 8.611 1.000 1 A SER 98.873 1
ATOM 697 O O . SER 90 90 ? A -0.631 -8.831 7.479 1.000 1 A SER 98.790 1
ATOM 698 C CB . SER 90 90 ? A -0.331 -7.214 10.269 1.000 1 A SER 98.895 1
ATOM 699 O OG . SER 90 90 ? A 1.086 -7.217 10.323 1.000 1 A SER 98.911 1
ATOM 700 N N . PHE 91 91 ? A 0.910 -9.851 8.776 1.000 1 A PHE 98.941 1
ATOM 701 C CA . PHE 91 91 ? A 1.631 -10.456 7.638 1.000 1 A PHE 98.937 1
ATOM 702 C C . PHE 91 91 ? A 0.800 -11.576 7.028 1.000 1 A PHE 98.911 1
ATOM 703 O O . PHE 91 91 ? A 0.695 -11.675 5.799 1.000 1 A PHE 98.856 1
ATOM 704 C CB . PHE 91 91 ? A 2.989 -10.985 8.136 1.000 1 A PHE 98.912 1
ATOM 705 C CG . PHE 91 91 ? A 3.800 -11.629 7.046 1.000 1 A PHE 98.905 1
ATOM 706 C CD1 . PHE 91 91 ? A 4.339 -10.862 6.027 1.000 1 A PHE 98.882 1
ATOM 707 C CD2 . PHE 91 91 ? A 4.004 -12.994 7.043 1.000 1 A PHE 98.852 1
ATOM 708 C CE1 . PHE 91 91 ? A 5.076 -11.449 5.008 1.000 1 A PHE 98.807 1
ATOM 709 C CE2 . PHE 91 91 ? A 4.762 -13.588 6.057 1.000 1 A PHE 98.734 1
ATOM 710 C CZ . PHE 91 91 ? A 5.303 -12.813 5.033 1.000 1 A PHE 98.753 1
ATOM 711 N N . GLU 92 92 ? A 0.172 -12.416 7.883 1.000 1 A GLU 98.803 1
ATOM 712 C CA . GLU 92 92 ? A -0.663 -13.506 7.408 1.000 1 A GLU 98.638 1
ATOM 713 C C . GLU 92 92 ? A -1.876 -12.961 6.662 1.000 1 A GLU 98.503 1
ATOM 714 O O . GLU 92 92 ? A -2.413 -13.629 5.778 1.000 1 A GLU 98.089 1
ATOM 715 C CB . GLU 92 92 ? A -1.087 -14.403 8.570 1.000 1 A GLU 98.455 1
ATOM 716 C CG . GLU 92 92 ? A 0.128 -15.124 9.180 1.000 1 A GLU 97.987 1
ATOM 717 C CD . GLU 92 92 ? A -0.171 -15.777 10.512 1.000 1 A GLU 97.271 1
ATOM 718 O OE1 . GLU 92 92 ? A -1.251 -15.535 11.093 1.000 1 A GLU 94.137 1
ATOM 719 O OE2 . GLU 92 92 ? A 0.709 -16.543 10.990 1.000 1 A GLU 94.251 1
ATOM 720 N N . ASP 93 93 ? A -2.333 -11.730 7.014 1.000 1 A ASP 98.617 1
ATOM 721 C CA . ASP 93 93 ? A -3.466 -11.070 6.367 1.000 1 A ASP 98.497 1
ATOM 722 C C . ASP 93 93 ? A -3.151 -10.590 4.965 1.000 1 A ASP 98.527 1
ATOM 723 O O . ASP 93 93 ? A -4.087 -10.299 4.208 1.000 1 A ASP 98.116 1
ATOM 724 C CB . ASP 93 93 ? A -3.930 -9.844 7.167 1.000 1 A ASP 98.234 1
ATOM 725 C CG . ASP 93 93 ? A -4.747 -10.163 8.410 1.000 1 A ASP 97.687 1
ATOM 726 O OD1 . ASP 93 93 ? A -5.206 -11.335 8.533 1.000 1 A ASP 95.847 1
ATOM 727 O OD2 . ASP 93 93 ? A -4.966 -9.247 9.220 1.000 1 A ASP 95.142 1
ATOM 728 N N . ILE 94 94 ? A -1.875 -10.477 4.570 1.000 1 A ILE 98.705 1
ATOM 729 C CA . ILE 94 94 ? A -1.515 -9.914 3.267 1.000 1 A ILE 98.698 1
ATOM 730 C C . ILE 94 94 ? A -2.193 -10.652 2.121 1.000 1 A ILE 98.446 1
ATOM 731 O O . ILE 94 94 ? A -2.659 -10.040 1.154 1.000 1 A ILE 98.159 1
ATOM 732 C CB . ILE 94 94 ? A 0.019 -9.890 3.064 1.000 1 A ILE 98.759 1
ATOM 733 C CG1 . ILE 94 94 ? A 0.647 -8.847 3.964 1.000 1 A ILE 98.795 1
ATOM 734 C CG2 . ILE 94 94 ? A 0.381 -9.665 1.594 1.000 1 A ILE 98.689 1
ATOM 735 C CD1 . ILE 94 94 ? A 0.271 -7.404 3.658 1.000 1 A ILE 98.746 1
ATOM 736 N N . HIS 95 95 ? A -2.299 -11.992 2.247 1.000 1 A HIS 98.166 1
ATOM 737 C CA . HIS 95 95 ? A -2.960 -12.803 1.214 1.000 1 A HIS 97.436 1
ATOM 738 C C . HIS 95 95 ? A -4.404 -12.347 0.975 1.000 1 A HIS 97.141 1
ATOM 739 O O . HIS 95 95 ? A -4.833 -12.238 -0.179 1.000 1 A HIS 96.790 1
ATOM 740 C CB . HIS 95 95 ? A -2.909 -14.271 1.601 1.000 1 A HIS 96.419 1
ATOM 741 C CG . HIS 95 95 ? A -3.826 -15.126 0.783 1.000 1 A HIS 82.523 1
ATOM 742 N ND1 . HIS 95 95 ? A -3.479 -15.523 -0.499 1.000 1 A HIS 77.842 1
ATOM 743 C CD2 . HIS 95 95 ? A -5.045 -15.623 1.054 1.000 1 A HIS 78.678 1
ATOM 744 C CE1 . HIS 95 95 ? A -4.469 -16.257 -0.991 1.000 1 A HIS 76.593 1
ATOM 745 N NE2 . HIS 95 95 ? A -5.435 -16.330 -0.070 1.000 1 A HIS 71.123 1
ATOM 746 N N . HIS 96 96 ? A -5.150 -12.047 2.071 1.000 1 A HIS 97.242 1
ATOM 747 C CA . HIS 96 96 ? A -6.515 -11.565 1.953 1.000 1 A HIS 96.455 1
ATOM 748 C C . HIS 96 96 ? A -6.603 -10.294 1.146 1.000 1 A HIS 96.474 1
ATOM 749 O O . HIS 96 96 ? A -7.441 -10.173 0.236 1.000 1 A HIS 95.935 1
ATOM 750 C CB . HIS 96 96 ? A -7.136 -11.346 3.321 1.000 1 A HIS 94.864 1
ATOM 751 C CG . HIS 96 96 ? A -8.376 -10.501 3.308 1.000 1 A HIS 92.606 1
ATOM 752 N ND1 . HIS 96 96 ? A -9.604 -11.000 3.004 1.000 1 A HIS 88.550 1
ATOM 753 C CD2 . HIS 96 96 ? A -8.517 -9.171 3.544 1.000 1 A HIS 88.563 1
ATOM 754 C CE1 . HIS 96 96 ? A -10.497 -10.007 3.061 1.000 1 A HIS 87.717 1
ATOM 755 N NE2 . HIS 96 96 ? A -9.831 -8.880 3.401 1.000 1 A HIS 86.736 1
ATOM 756 N N . TYR 97 97 ? A -5.716 -9.312 1.438 1.000 1 A TYR 96.866 1
ATOM 757 C CA . TYR 97 97 ? A -5.762 -8.047 0.717 1.000 1 A TYR 96.801 1
ATOM 758 C C . TYR 97 97 ? A -5.406 -8.220 -0.741 1.000 1 A TYR 96.950 1
ATOM 759 O O . TYR 97 97 ? A -6.023 -7.591 -1.605 1.000 1 A TYR 96.458 1
ATOM 760 C CB . TYR 97 97 ? A -4.867 -7.020 1.403 1.000 1 A TYR 96.727 1
ATOM 761 C CG . TYR 97 97 ? A -5.390 -6.695 2.776 1.000 1 A TYR 96.383 1
ATOM 762 C CD1 . TYR 97 97 ? A -6.549 -5.922 2.927 1.000 1 A TYR 95.214 1
ATOM 763 C CD2 . TYR 97 97 ? A -4.782 -7.185 3.921 1.000 1 A TYR 95.641 1
ATOM 764 C CE1 . TYR 97 97 ? A -7.065 -5.654 4.197 1.000 1 A TYR 94.275 1
ATOM 765 C CE2 . TYR 97 97 ? A -5.289 -6.952 5.164 1.000 1 A TYR 95.078 1
ATOM 766 C CZ . TYR 97 97 ? A -6.438 -6.164 5.293 1.000 1 A TYR 94.693 1
ATOM 767 O OH . TYR 97 97 ? A -6.957 -5.927 6.540 1.000 1 A TYR 93.660 1
ATOM 768 N N . ARG 98 98 ? A -4.406 -9.099 -1.054 1.000 1 A ARG 97.648 1
ATOM 769 C CA . ARG 98 98 ? A -4.068 -9.372 -2.449 1.000 1 A ARG 97.585 1
ATOM 770 C C . ARG 98 98 ? A -5.243 -9.948 -3.210 1.000 1 A ARG 97.452 1
ATOM 771 O O . ARG 98 98 ? A -5.502 -9.570 -4.351 1.000 1 A ARG 96.988 1
ATOM 772 C CB . ARG 98 98 ? A -2.853 -10.308 -2.513 1.000 1 A ARG 97.466 1
ATOM 773 C CG . ARG 98 98 ? A -2.393 -10.596 -3.932 1.000 1 A ARG 95.736 1
ATOM 774 C CD . ARG 98 98 ? A -1.082 -11.347 -3.897 1.000 1 A ARG 93.330 1
ATOM 775 N NE . ARG 98 98 ? A -0.590 -11.627 -5.245 1.000 1 A ARG 91.207 1
ATOM 776 C CZ . ARG 98 98 ? A -0.731 -12.790 -5.860 1.000 1 A ARG 90.790 1
ATOM 777 N NH1 . ARG 98 98 ? A -1.328 -13.808 -5.290 1.000 1 A ARG 83.484 1
ATOM 778 N NH2 . ARG 98 98 ? A -0.235 -12.931 -7.098 1.000 1 A ARG 84.601 1
ATOM 779 N N . GLU 99 99 ? A -6.001 -10.893 -2.546 1.000 1 A GLU 97.385 1
ATOM 780 C CA . GLU 99 99 ? A -7.155 -11.505 -3.187 1.000 1 A GLU 96.706 1
ATOM 781 C C . GLU 99 99 ? A -8.252 -10.477 -3.448 1.000 1 A GLU 95.682 1
ATOM 782 O O . GLU 99 99 ? A -8.857 -10.475 -4.514 1.000 1 A GLU 95.185 1
ATOM 783 C CB . GLU 99 99 ? A -7.683 -12.666 -2.368 1.000 1 A GLU 96.459 1
ATOM 784 C CG . GLU 99 99 ? A -6.739 -13.841 -2.295 1.000 1 A GLU 93.851 1
ATOM 785 C CD . GLU 99 99 ? A -6.398 -14.406 -3.661 1.000 1 A GLU 89.611 1
ATOM 786 O OE1 . GLU 99 99 ? A -7.332 -14.696 -4.423 1.000 1 A GLU 82.363 1
ATOM 787 O OE2 . GLU 99 99 ? A -5.188 -14.557 -3.980 1.000 1 A GLU 82.275 1
ATOM 788 N N . GLN 100 100 ? A -8.510 -9.579 -2.490 1.000 1 A GLN 95.805 1
ATOM 789 C CA . GLN 100 100 ? A -9.514 -8.533 -2.665 1.000 1 A GLN 95.029 1
ATOM 790 C C . GLN 100 100 ? A -9.152 -7.615 -3.831 1.000 1 A GLN 95.485 1
ATOM 791 O O . GLN 100 100 ? A -10.004 -7.268 -4.654 1.000 1 A GLN 94.713 1
ATOM 792 C CB . GLN 100 100 ? A -9.695 -7.714 -1.388 1.000 1 A GLN 93.720 1
ATOM 793 C CG . GLN 100 100 ? A -10.370 -8.473 -0.261 1.000 1 A GLN 90.624 1
ATOM 794 C CD . GLN 100 100 ? A -11.769 -8.909 -0.640 1.000 1 A GLN 87.962 1
ATOM 795 O OE1 . GLN 100 100 ? A -12.649 -8.057 -0.791 1.000 1 A GLN 83.379 1
ATOM 796 N NE2 . GLN 100 100 ? A -11.964 -10.198 -0.793 1.000 1 A GLN 81.472 1
ATOM 797 N N . ILE 101 101 ? A -7.864 -7.216 -3.919 1.000 1 A ILE 96.017 1
ATOM 798 C CA . ILE 101 101 ? A -7.396 -6.351 -4.994 1.000 1 A ILE 96.776 1
ATOM 799 C C . ILE 101 101 ? A -7.602 -7.020 -6.352 1.000 1 A ILE 96.994 1
ATOM 800 O O . ILE 101 101 ? A -8.144 -6.433 -7.273 1.000 1 A ILE 96.969 1
ATOM 801 C CB . ILE 101 101 ? A -5.924 -5.961 -4.776 1.000 1 A ILE 97.274 1
ATOM 802 C CG1 . ILE 101 101 ? A -5.812 -5.061 -3.561 1.000 1 A ILE 97.347 1
ATOM 803 C CG2 . ILE 101 101 ? A -5.359 -5.272 -6.037 1.000 1 A ILE 97.386 1
ATOM 804 C CD1 . ILE 101 101 ? A -4.410 -4.939 -3.015 1.000 1 A ILE 97.123 1
ATOM 805 N N . LYS 102 102 ? A -7.191 -8.318 -6.464 1.000 1 A LYS 97.144 1
ATOM 806 C CA . LYS 102 102 ? A -7.331 -9.043 -7.718 1.000 1 A LYS 96.762 1
ATOM 807 C C . LYS 102 102 ? A -8.804 -9.170 -8.116 1.000 1 A LYS 96.396 1
ATOM 808 O O . LYS 102 102 ? A -9.133 -9.072 -9.286 1.000 1 A LYS 96.215 1
ATOM 809 C CB . LYS 102 102 ? A -6.676 -10.393 -7.626 1.000 1 A LYS 96.591 1
ATOM 810 C CG . LYS 102 102 ? A -5.148 -10.321 -7.626 1.000 1 A LYS 94.508 1
ATOM 811 C CD . LYS 102 102 ? A -4.483 -11.633 -7.260 1.000 1 A LYS 91.850 1
ATOM 812 C CE . LYS 102 102 ? A -4.858 -12.732 -8.247 1.000 1 A LYS 87.246 1
ATOM 813 N NZ . LYS 102 102 ? A -4.201 -14.012 -7.903 1.000 1 A LYS 88.323 1
ATOM 814 N N . ARG 103 103 ? A -9.702 -9.404 -7.084 1.000 1 A ARG 96.537 1
ATOM 815 C CA . ARG 103 103 ? A -11.132 -9.504 -7.340 1.000 1 A ARG 95.292 1
ATOM 816 C C . ARG 103 103 ? A -11.693 -8.218 -7.934 1.000 1 A ARG 95.197 1
ATOM 817 O O . ARG 103 103 ? A -12.379 -8.248 -8.964 1.000 1 A ARG 94.958 1
ATOM 818 C CB . ARG 103 103 ? A -11.885 -9.855 -6.044 1.000 1 A ARG 93.771 1
ATOM 819 C CG . ARG 103 103 ? A -13.402 -10.023 -6.271 1.000 1 A ARG 83.043 1
ATOM 820 C CD . ARG 103 103 ? A -14.147 -10.289 -4.993 1.000 1 A ARG 77.678 1
ATOM 821 N NE . ARG 103 103 ? A -14.017 -9.233 -3.962 1.000 1 A ARG 71.861 1
ATOM 822 C CZ . ARG 103 103 ? A -14.643 -8.052 -4.020 1.000 1 A ARG 67.649 1
ATOM 823 N NH1 . ARG 103 103 ? A -15.460 -7.759 -5.016 1.000 1 A ARG 63.517 1
ATOM 824 N NH2 . ARG 103 103 ? A -14.433 -7.176 -3.057 1.000 1 A ARG 61.444 1
ATOM 825 N N . VAL 104 104 ? A -11.396 -7.067 -7.280 1.000 1 A VAL 94.993 1
ATOM 826 C CA . VAL 104 104 ? A -12.032 -5.812 -7.738 1.000 1 A VAL 94.571 1
ATOM 827 C C . VAL 104 104 ? A -11.431 -5.353 -9.060 1.000 1 A VAL 95.357 1
ATOM 828 O O . VAL 104 104 ? A -12.116 -4.677 -9.827 1.000 1 A VAL 94.683 1
ATOM 829 C CB . VAL 104 104 ? A -11.963 -4.689 -6.673 1.000 1 A VAL 92.459 1
ATOM 830 C CG1 . VAL 104 104 ? A -12.713 -5.121 -5.432 1.000 1 A VAL 89.001 1
ATOM 831 C CG2 . VAL 104 104 ? A -10.534 -4.299 -6.376 1.000 1 A VAL 87.978 1
ATOM 832 N N . LYS 105 105 ? A -10.172 -5.687 -9.337 1.000 1 A LYS 95.375 1
ATOM 833 C CA . LYS 105 105 ? A -9.519 -5.316 -10.588 1.000 1 A LYS 95.729 1
ATOM 834 C C . LYS 105 105 ? A -9.814 -6.316 -11.715 1.000 1 A LYS 95.492 1
ATOM 835 O O . LYS 105 105 ? A -9.519 -6.011 -12.852 1.000 1 A LYS 94.442 1
ATOM 836 C CB . LYS 105 105 ? A -8.008 -5.200 -10.391 1.000 1 A LYS 95.702 1
ATOM 837 C CG . LYS 105 105 ? A -7.592 -4.126 -9.381 1.000 1 A LYS 95.191 1
ATOM 838 C CD . LYS 105 105 ? A -7.960 -2.697 -9.805 1.000 1 A LYS 94.480 1
ATOM 839 C CE . LYS 105 105 ? A -7.109 -2.200 -10.964 1.000 1 A LYS 93.947 1
ATOM 840 N NZ . LYS 105 105 ? A -7.345 -0.752 -11.231 1.000 1 A LYS 93.716 1
ATOM 841 N N . ASP 106 106 ? A -10.410 -7.475 -11.353 1.000 1 A ASP 96.009 1
ATOM 842 C CA . ASP 106 106 ? A -10.683 -8.542 -12.321 1.000 1 A ASP 95.525 1
ATOM 843 C C . ASP 106 106 ? A -9.427 -8.834 -13.152 1.000 1 A ASP 95.791 1
ATOM 844 O O . ASP 106 106 ? A -9.502 -9.014 -14.362 1.000 1 A ASP 94.511 1
ATOM 845 C CB . ASP 106 106 ? A -11.880 -8.187 -13.216 1.000 1 A ASP 94.579 1
ATOM 846 C CG . ASP 106 106 ? A -12.486 -9.417 -13.917 1.000 1 A ASP 91.344 1
ATOM 847 O OD1 . ASP 106 106 ? A -12.120 -10.545 -13.530 1.000 1 A ASP 88.239 1
ATOM 848 O OD2 . ASP 106 106 ? A -13.331 -9.227 -14.822 1.000 1 A ASP 87.331 1
ATOM 849 N N . SER 107 107 ? A -8.288 -8.866 -12.443 1.000 1 A SER 95.521 1
ATOM 850 C CA . SER 107 107 ? A -6.998 -9.016 -13.110 1.000 1 A SER 94.772 1
ATOM 851 C C . SER 107 107 ? A -6.051 -9.785 -12.198 1.000 1 A SER 95.843 1
ATOM 852 O O . SER 107 107 ? A -6.074 -9.608 -10.987 1.000 1 A SER 96.105 1
ATOM 853 C CB . SER 107 107 ? A -6.385 -7.671 -13.457 1.000 1 A SER 93.370 1
ATOM 854 O OG . SER 107 107 ? A -5.057 -7.823 -13.975 1.000 1 A SER 89.757 1
ATOM 855 N N . GLU 108 108 ? A -5.186 -10.612 -12.806 1.000 1 A GLU 95.183 1
ATOM 856 C CA . GLU 108 108 ? A -4.140 -11.310 -12.093 1.000 1 A GLU 94.737 1
ATOM 857 C C . GLU 108 108 ? A -2.839 -10.495 -12.081 1.000 1 A GLU 94.944 1
ATOM 858 O O . GLU 108 108 ? A -1.873 -10.922 -11.455 1.000 1 A GLU 92.492 1
ATOM 859 C CB . GLU 108 108 ? A -3.879 -12.690 -12.703 1.000 1 A GLU 92.906 1
ATOM 860 C CG . GLU 108 108 ? A -5.093 -13.598 -12.699 1.000 1 A GLU 89.445 1
ATOM 861 C CD . GLU 108 108 ? A -4.823 -14.952 -13.303 1.000 1 A GLU 86.926 1
ATOM 862 O OE1 . GLU 108 108 ? A -4.277 -15.856 -12.591 1.000 1 A GLU 79.168 1
ATOM 863 O OE2 . GLU 108 108 ? A -5.163 -15.146 -14.495 1.000 1 A GLU 77.979 1
ATOM 864 N N . ASP 109 109 ? A -2.805 -9.356 -12.790 1.000 1 A ASP 95.029 1
ATOM 865 C CA . ASP 109 109 ? A -1.615 -8.522 -12.942 1.000 1 A ASP 95.343 1
ATOM 866 C C . ASP 109 109 ? A -1.975 -7.081 -12.560 1.000 1 A ASP 95.996 1
ATOM 867 O O . ASP 109 109 ? A -2.404 -6.298 -13.399 1.000 1 A ASP 94.778 1
ATOM 868 C CB . ASP 109 109 ? A -1.113 -8.560 -14.391 1.000 1 A ASP 93.640 1
ATOM 869 C CG . ASP 109 109 ? A 0.151 -7.725 -14.601 1.000 1 A ASP 91.848 1
ATOM 870 O OD1 . ASP 109 109 ? A 0.894 -7.522 -13.638 1.000 1 A ASP 89.402 1
ATOM 871 O OD2 . ASP 109 109 ? A 0.345 -7.277 -15.751 1.000 1 A ASP 88.035 1
ATOM 872 N N . VAL 110 110 ? A -1.792 -6.761 -11.246 1.000 1 A VAL 97.778 1
ATOM 873 C CA . VAL 110 110 ? A -2.121 -5.452 -10.703 1.000 1 A VAL 98.200 1
ATOM 874 C C . VAL 110 110 ? A -0.856 -4.907 -10.046 1.000 1 A VAL 98.435 1
ATOM 875 O O . VAL 110 110 ? A -0.234 -5.611 -9.260 1.000 1 A VAL 98.353 1
ATOM 876 C CB . VAL 110 110 ? A -3.254 -5.537 -9.663 1.000 1 A VAL 97.876 1
ATOM 877 C CG1 . VAL 110 110 ? A -4.492 -6.193 -10.262 1.000 1 A VAL 97.240 1
ATOM 878 C CG2 . VAL 110 110 ? A -3.588 -4.156 -9.097 1.000 1 A VAL 97.694 1
ATOM 879 N N . PRO 111 111 ? A -0.473 -3.666 -10.319 1.000 1 A PRO 98.632 1
ATOM 880 C CA . PRO 111 111 ? A 0.722 -3.097 -9.682 1.000 1 A PRO 98.720 1
ATOM 881 C C . PRO 111 111 ? A 0.556 -3.054 -8.167 1.000 1 A PRO 98.786 1
ATOM 882 O O . PRO 111 111 ? A -0.368 -2.456 -7.646 1.000 1 A PRO 98.768 1
ATOM 883 C CB . PRO 111 111 ? A 0.826 -1.693 -10.267 1.000 1 A PRO 98.652 1
ATOM 884 C CG . PRO 111 111 ? A 0.176 -1.824 -11.612 1.000 1 A PRO 98.469 1
ATOM 885 C CD . PRO 111 111 ? A -0.991 -2.753 -11.354 1.000 1 A PRO 98.534 1
ATOM 886 N N . MET 112 112 ? A 1.498 -3.721 -7.436 1.000 1 A MET 98.746 1
ATOM 887 C CA . MET 112 112 ? A 1.497 -3.803 -5.980 1.000 1 A MET 98.774 1
ATOM 888 C C . MET 112 112 ? A 2.917 -3.761 -5.476 1.000 1 A MET 98.860 1
ATOM 889 O O . MET 112 112 ? A 3.848 -4.149 -6.179 1.000 1 A MET 98.743 1
ATOM 890 C CB . MET 112 112 ? A 0.883 -5.127 -5.482 1.000 1 A MET 98.344 1
ATOM 891 C CG . MET 112 112 ? A -0.570 -5.408 -5.837 1.000 1 A MET 92.933 1
ATOM 892 S SD . MET 112 112 ? A -1.113 -6.871 -4.963 1.000 1 A MET 93.200 1
ATOM 893 C CE . MET 112 112 ? A -2.404 -7.418 -6.049 1.000 1 A MET 84.103 1
ATOM 894 N N . VAL 113 113 ? A 3.058 -3.276 -4.227 1.000 1 A VAL 98.965 1
ATOM 895 C CA . VAL 113 113 ? A 4.316 -3.354 -3.492 1.000 1 A VAL 98.981 1
ATOM 896 C C . VAL 113 113 ? A 3.998 -3.892 -2.100 1.000 1 A VAL 98.985 1
ATOM 897 O O . VAL 113 113 ? A 3.037 -3.405 -1.471 1.000 1 A VAL 98.977 1
ATOM 898 C CB . VAL 113 113 ? A 5.013 -1.982 -3.391 1.000 1 A VAL 98.974 1
ATOM 899 C CG1 . VAL 113 113 ? A 5.386 -1.478 -4.785 1.000 1 A VAL 98.939 1
ATOM 900 C CG2 . VAL 113 113 ? A 6.245 -2.040 -2.484 1.000 1 A VAL 98.942 1
ATOM 901 N N . LEU 114 114 ? A 4.746 -4.883 -1.617 1.000 1 A LEU 98.979 1
ATOM 902 C CA . LEU 114 114 ? A 4.613 -5.375 -0.251 1.000 1 A LEU 98.985 1
ATOM 903 C C . LEU 114 114 ? A 5.473 -4.479 0.647 1.000 1 A LEU 98.988 1
ATOM 904 O O . LEU 114 114 ? A 6.656 -4.261 0.375 1.000 1 A LEU 98.982 1
ATOM 905 C CB . LEU 114 114 ? A 5.090 -6.811 -0.150 1.000 1 A LEU 98.976 1
ATOM 906 C CG . LEU 114 114 ? A 4.991 -7.450 1.252 1.000 1 A LEU 98.927 1
ATOM 907 C CD1 . LEU 114 114 ? A 3.523 -7.594 1.669 1.000 1 A LEU 98.897 1
ATOM 908 C CD2 . LEU 114 114 ? A 5.697 -8.774 1.267 1.000 1 A LEU 98.887 1
ATOM 909 N N . VAL 115 115 ? A 4.863 -3.960 1.728 1.000 1 A VAL 98.983 1
ATOM 910 C CA . VAL 115 115 ? A 5.542 -3.043 2.638 1.000 1 A VAL 98.989 1
ATOM 911 C C . VAL 115 115 ? A 5.531 -3.631 4.031 1.000 1 A VAL 98.991 1
ATOM 912 O O . VAL 115 115 ? A 4.474 -3.947 4.589 1.000 1 A VAL 98.988 1
ATOM 913 C CB . VAL 115 115 ? A 4.890 -1.652 2.627 1.000 1 A VAL 98.984 1
ATOM 914 C CG1 . VAL 115 115 ? A 4.999 -1.028 1.239 1.000 1 A VAL 98.977 1
ATOM 915 C CG2 . VAL 115 115 ? A 5.517 -0.744 3.668 1.000 1 A VAL 98.974 1
ATOM 916 N N . GLY 116 116 ? A 6.707 -3.775 4.642 1.000 1 A GLY 98.985 1
ATOM 917 C CA . GLY 116 116 ? A 6.867 -4.199 6.025 1.000 1 A GLY 98.982 1
ATOM 918 C C . GLY 116 116 ? A 7.212 -3.005 6.888 1.000 1 A GLY 98.980 1
ATOM 919 O O . GLY 116 116 ? A 8.364 -2.581 6.929 1.000 1 A GLY 98.960 1
ATOM 920 N N . ASN 117 117 ? A 6.204 -2.459 7.584 1.000 1 A ASN 98.964 1
ATOM 921 C CA . ASN 117 117 ? A 6.352 -1.181 8.310 1.000 1 A ASN 98.964 1
ATOM 922 C C . ASN 117 117 ? A 6.780 -1.423 9.761 1.000 1 A ASN 98.951 1
ATOM 923 O O . ASN 117 117 ? A 6.697 -2.557 10.257 1.000 1 A ASN 98.919 1
ATOM 924 C CB . ASN 117 117 ? A 5.045 -0.401 8.245 1.000 1 A ASN 98.959 1
ATOM 925 C CG . ASN 117 117 ? A 5.186 1.011 8.737 1.000 1 A ASN 98.944 1
ATOM 926 O OD1 . ASN 117 117 ? A 6.147 1.689 8.400 1.000 1 A ASN 98.719 1
ATOM 927 N ND2 . ASN 117 117 ? A 4.246 1.463 9.543 1.000 1 A ASN 98.722 1
ATOM 928 N N . LYS 118 118 ? A 7.210 -0.358 10.430 1.000 1 A LYS 98.911 1
ATOM 929 C CA . LYS 118 118 ? A 7.655 -0.343 11.821 1.000 1 A LYS 98.867 1
ATOM 930 C C . LYS 118 118 ? A 9.021 -1.003 11.990 1.000 1 A LYS 98.871 1
ATOM 931 O O . LYS 118 118 ? A 9.315 -1.645 13.004 1.000 1 A LYS 98.841 1
ATOM 932 C CB . LYS 118 118 ? A 6.630 -0.925 12.802 1.000 1 A LYS 98.814 1
ATOM 933 C CG . LYS 118 118 ? A 5.196 -0.412 12.622 1.000 1 A LYS 98.667 1
ATOM 934 C CD . LYS 118 118 ? A 4.346 -0.701 13.831 1.000 1 A LYS 98.454 1
ATOM 935 C CE . LYS 118 118 ? A 2.906 -0.273 13.572 1.000 1 A LYS 98.386 1
ATOM 936 N NZ . LYS 118 118 ? A 2.060 -0.459 14.766 1.000 1 A LYS 98.363 1
ATOM 937 N N . SER 119 119 ? A 9.908 -0.826 10.971 1.000 1 A SER 98.844 1
ATOM 938 C CA . SER 119 119 ? A 11.238 -1.405 10.999 1.000 1 A SER 98.780 1
ATOM 939 C C . SER 119 119 ? A 12.116 -0.843 12.116 1.000 1 A SER 98.765 1
ATOM 940 O O . SER 119 119 ? A 13.146 -1.440 12.455 1.000 1 A SER 98.500 1
ATOM 941 C CB . SER 119 119 ? A 11.947 -1.256 9.667 1.000 1 A SER 98.575 1
ATOM 942 O OG . SER 119 119 ? A 12.214 0.114 9.382 1.000 1 A SER 94.327 1
ATOM 943 N N . ASP 120 120 ? A 11.684 0.286 12.717 1.000 1 A ASP 98.850 1
ATOM 944 C CA . ASP 120 120 ? A 12.435 0.882 13.834 1.000 1 A ASP 98.824 1
ATOM 945 C C . ASP 120 120 ? A 12.301 0.096 15.151 1.000 1 A ASP 98.770 1
ATOM 946 O O . ASP 120 120 ? A 13.127 0.279 16.063 1.000 1 A ASP 98.618 1
ATOM 947 C CB . ASP 120 120 ? A 11.935 2.319 14.058 1.000 1 A ASP 98.825 1
ATOM 948 C CG . ASP 120 120 ? A 10.449 2.380 14.309 1.000 1 A ASP 98.859 1
ATOM 949 O OD1 . ASP 120 120 ? A 9.671 2.120 13.365 1.000 1 A ASP 98.663 1
ATOM 950 O OD2 . ASP 120 120 ? A 10.039 2.643 15.470 1.000 1 A ASP 98.570 1
ATOM 951 N N . LEU 121 121 ? A 11.263 -0.773 15.240 1.000 1 A LEU 98.627 1
ATOM 952 C CA . LEU 121 121 ? A 11.006 -1.461 16.513 1.000 1 A LEU 98.455 1
ATOM 953 C C . LEU 121 121 ? A 11.945 -2.651 16.696 1.000 1 A LEU 98.337 1
ATOM 954 O O . LEU 121 121 ? A 12.278 -3.354 15.731 1.000 1 A LEU 98.140 1
ATOM 955 C CB . LEU 121 121 ? A 9.546 -1.930 16.567 1.000 1 A LEU 98.250 1
ATOM 956 C CG . LEU 121 121 ? A 8.495 -0.837 16.662 1.000 1 A LEU 97.922 1
ATOM 957 C CD1 . LEU 121 121 ? A 8.695 0.014 17.898 1.000 1 A LEU 97.231 1
ATOM 958 C CD2 . LEU 121 121 ? A 7.108 -1.481 16.680 1.000 1 A LEU 97.405 1
ATOM 959 N N . PRO 122 122 ? A 12.369 -2.929 17.957 1.000 1 A PRO 97.970 1
ATOM 960 C CA . PRO 122 122 ? A 13.202 -4.117 18.216 1.000 1 A PRO 97.295 1
ATOM 961 C C . PRO 122 122 ? A 12.392 -5.407 18.300 1.000 1 A PRO 96.823 1
ATOM 962 O O . PRO 122 122 ? A 12.979 -6.511 18.273 1.000 1 A PRO 93.961 1
ATOM 963 C CB . PRO 122 122 ? A 13.839 -3.793 19.577 1.000 1 A PRO 96.064 1
ATOM 964 C CG . PRO 122 122 ? A 12.792 -2.968 20.260 1.000 1 A PRO 94.760 1
ATOM 965 C CD . PRO 122 122 ? A 12.173 -2.109 19.183 1.000 1 A PRO 97.024 1
ATOM 966 N N . SER 123 123 ? A 11.038 -5.314 18.444 1.000 1 A SER 94.888 1
ATOM 967 C CA . SER 123 123 ? A 10.199 -6.493 18.636 1.000 1 A SER 93.624 1
ATOM 968 C C . SER 123 123 ? A 9.721 -7.104 17.311 1.000 1 A SER 94.455 1
ATOM 969 O O . SER 123 123 ? A 8.514 -7.214 17.050 1.000 1 A SER 92.191 1
ATOM 970 C CB . SER 123 123 ? A 8.994 -6.124 19.506 1.000 1 A SER 89.186 1
ATOM 971 O OG . SER 123 123 ? A 8.288 -5.020 18.940 1.000 1 A SER 77.865 1
ATOM 972 N N . ARG 124 124 ? A 10.675 -7.488 16.465 1.000 1 A ARG 97.397 1
ATOM 973 C CA . ARG 124 124 ? A 10.393 -8.098 15.141 1.000 1 A ARG 97.715 1
ATOM 974 C C . ARG 124 124 ? A 9.858 -9.510 15.348 1.000 1 A ARG 98.051 1
ATOM 975 O O . ARG 124 124 ? A 10.430 -10.299 16.112 1.000 1 A ARG 97.290 1
ATOM 976 C CB . ARG 124 124 ? A 11.644 -8.135 14.270 1.000 1 A ARG 97.079 1
ATOM 977 C CG . ARG 124 124 ? A 11.424 -8.820 12.924 1.000 1 A ARG 96.619 1
ATOM 978 C CD . ARG 124 124 ? A 12.697 -8.863 12.117 1.000 1 A ARG 96.188 1
ATOM 979 N NE . ARG 124 124 ? A 13.070 -7.547 11.584 1.000 1 A ARG 96.138 1
ATOM 980 C CZ . ARG 124 124 ? A 12.580 -7.027 10.472 1.000 1 A ARG 96.976 1
ATOM 981 N NH1 . ARG 124 124 ? A 11.646 -7.654 9.791 1.000 1 A ARG 91.302 1
ATOM 982 N NH2 . ARG 124 124 ? A 13.029 -5.830 10.085 1.000 1 A ARG 90.793 1
ATOM 983 N N . THR 125 125 ? A 8.765 -9.836 14.638 1.000 1 A THR 98.734 1
ATOM 984 C CA . THR 125 125 ? A 8.224 -11.196 14.609 1.000 1 A THR 98.734 1
ATOM 985 C C . THR 125 125 ? A 8.198 -11.776 13.207 1.000 1 A THR 98.770 1
ATOM 986 O O . THR 125 125 ? A 8.036 -12.974 13.046 1.000 1 A THR 98.529 1
ATOM 987 C CB . THR 125 125 ? A 6.799 -11.267 15.187 1.000 1 A THR 98.655 1
ATOM 988 O OG1 . THR 125 125 ? A 5.958 -10.408 14.424 1.000 1 A THR 98.410 1
ATOM 989 C CG2 . THR 125 125 ? A 6.775 -10.832 16.646 1.000 1 A THR 98.289 1
ATOM 990 N N . VAL 126 126 ? A 8.346 -10.920 12.144 1.000 1 A VAL 98.741 1
ATOM 991 C CA . VAL 126 126 ? A 8.361 -11.384 10.764 1.000 1 A VAL 98.683 1
ATOM 992 C C . VAL 126 126 ? A 9.751 -11.125 10.194 1.000 1 A VAL 98.523 1
ATOM 993 O O . VAL 126 126 ? A 10.169 -9.976 10.077 1.000 1 A VAL 98.375 1
ATOM 994 C CB . VAL 126 126 ? A 7.309 -10.637 9.919 1.000 1 A VAL 98.672 1
ATOM 995 C CG1 . VAL 126 126 ? A 5.924 -10.815 10.528 1.000 1 A VAL 98.588 1
ATOM 996 C CG2 . VAL 126 126 ? A 7.340 -11.135 8.475 1.000 1 A VAL 98.554 1
ATOM 997 N N . ASP 127 127 ? A 10.473 -12.186 9.870 1.000 1 A ASP 98.345 1
ATOM 998 C CA . ASP 127 127 ? A 11.834 -12.063 9.349 1.000 1 A ASP 98.015 1
ATOM 999 C C . ASP 127 127 ? A 11.807 -11.413 7.973 1.000 1 A ASP 98.254 1
ATOM 1000 O O . ASP 127 127 ? A 10.920 -11.672 7.158 1.000 1 A ASP 98.244 1
ATOM 1001 C CB . ASP 127 127 ? A 12.531 -13.400 9.243 1.000 1 A ASP 96.912 1
ATOM 1002 C CG . ASP 127 127 ? A 12.820 -14.042 10.599 1.000 1 A ASP 87.410 1
ATOM 1003 O OD1 . ASP 127 127 ? A 12.739 -13.341 11.641 1.000 1 A ASP 83.561 1
ATOM 1004 O OD2 . ASP 127 127 ? A 13.193 -15.228 10.616 1.000 1 A ASP 81.584 1
ATOM 1005 N N . THR 128 128 ? A 12.833 -10.613 7.675 1.000 1 A THR 97.783 1
ATOM 1006 C CA . THR 128 128 ? A 12.986 -10.025 6.343 1.000 1 A THR 97.906 1
ATOM 1007 C C . THR 128 128 ? A 12.926 -11.114 5.279 1.000 1 A THR 98.285 1
ATOM 1008 O O . THR 128 128 ? A 12.265 -10.939 4.233 1.000 1 A THR 98.266 1
ATOM 1009 C CB . THR 128 128 ? A 14.295 -9.223 6.253 1.000 1 A THR 97.395 1
ATOM 1010 O OG1 . THR 128 128 ? A 14.218 -8.102 7.148 1.000 1 A THR 96.467 1
ATOM 1011 C CG2 . THR 128 128 ? A 14.545 -8.725 4.845 1.000 1 A THR 96.389 1
ATOM 1012 N N . LYS 129 129 ? A 13.611 -12.248 5.521 1.000 1 A LYS 98.372 1
ATOM 1013 C CA . LYS 129 129 ? A 13.648 -13.312 4.521 1.000 1 A LYS 98.349 1
ATOM 1014 C C . LYS 129 129 ? A 12.244 -13.882 4.263 1.000 1 A LYS 98.482 1
ATOM 1015 O O . LYS 129 129 ? A 11.893 -14.163 3.127 1.000 1 A LYS 98.563 1
ATOM 1016 C CB . LYS 129 129 ? A 14.597 -14.418 4.934 1.000 1 A LYS 98.012 1
ATOM 1017 C CG . LYS 129 129 ? A 14.716 -15.565 3.912 1.000 1 A LYS 88.666 1
ATOM 1018 C CD . LYS 129 129 ? A 15.757 -16.572 4.359 1.000 1 A LYS 79.808 1
ATOM 1019 C CE . LYS 129 129 ? A 16.036 -17.557 3.217 1.000 1 A LYS 77.622 1
ATOM 1020 N NZ . LYS 129 129 ? A 14.773 -18.217 2.747 1.000 1 A LYS 67.042 1
ATOM 1021 N N . GLN 130 130 ? A 11.421 -14.060 5.341 1.000 1 A GLN 98.415 1
ATOM 1022 C CA . GLN 130 130 ? A 10.062 -14.538 5.189 1.000 1 A GLN 98.338 1
ATOM 1023 C C . GLN 130 130 ? A 9.260 -13.602 4.287 1.000 1 A GLN 98.588 1
ATOM 1024 O O . GLN 130 130 ? A 8.540 -14.057 3.395 1.000 1 A GLN 98.584 1
ATOM 1025 C CB . GLN 130 130 ? A 9.401 -14.673 6.568 1.000 1 A GLN 97.812 1
ATOM 1026 C CG . GLN 130 130 ? A 7.981 -15.234 6.529 1.000 1 A GLN 88.773 1
ATOM 1027 C CD . GLN 130 130 ? A 7.370 -15.295 7.912 1.000 1 A GLN 82.259 1
ATOM 1028 O OE1 . GLN 130 130 ? A 7.887 -14.711 8.875 1.000 1 A GLN 82.236 1
ATOM 1029 N NE2 . GLN 130 130 ? A 6.244 -16.000 8.009 1.000 1 A GLN 77.750 1
ATOM 1030 N N . ALA 131 131 ? A 9.397 -12.268 4.494 1.000 1 A ALA 98.793 1
ATOM 1031 C CA . ALA 131 131 ? A 8.671 -11.290 3.696 1.000 1 A ALA 98.852 1
ATOM 1032 C C . ALA 131 131 ? A 9.185 -11.237 2.267 1.000 1 A ALA 98.895 1
ATOM 1033 O O . ALA 131 131 ? A 8.387 -11.156 1.317 1.000 1 A ALA 98.880 1
ATOM 1034 C CB . ALA 131 131 ? A 8.752 -9.912 4.346 1.000 1 A ALA 98.797 1
ATOM 1035 N N . GLN 132 132 ? A 10.513 -11.308 2.091 1.000 1 A GLN 98.871 1
ATOM 1036 C CA . GLN 132 132 ? A 11.089 -11.337 0.744 1.000 1 A GLN 98.860 1
ATOM 1037 C C . GLN 132 132 ? A 10.576 -12.549 -0.031 1.000 1 A GLN 98.867 1
ATOM 1038 O O . GLN 132 132 ? A 10.246 -12.440 -1.208 1.000 1 A GLN 98.822 1
ATOM 1039 C CB . GLN 132 132 ? A 12.611 -11.406 0.815 1.000 1 A GLN 98.755 1
ATOM 1040 C CG . GLN 132 132 ? A 13.256 -10.108 1.228 1.000 1 A GLN 97.843 1
ATOM 1041 C CD . GLN 132 132 ? A 14.755 -10.264 1.419 1.000 1 A GLN 97.504 1
ATOM 1042 O OE1 . GLN 132 132 ? A 15.283 -11.363 1.634 1.000 1 A GLN 96.318 1
ATOM 1043 N NE2 . GLN 132 132 ? A 15.473 -9.136 1.362 1.000 1 A GLN 94.673 1
ATOM 1044 N N . ASP 133 133 ? A 10.484 -13.712 0.659 1.000 1 A ASP 98.846 1
ATOM 1045 C CA . ASP 133 133 ? A 10.023 -14.935 0.019 1.000 1 A ASP 98.800 1
ATOM 1046 C C . ASP 133 133 ? A 8.570 -14.780 -0.430 1.000 1 A ASP 98.794 1
ATOM 1047 O O . ASP 133 133 ? A 8.224 -15.219 -1.522 1.000 1 A ASP 98.697 1
ATOM 1048 C CB . ASP 133 133 ? A 10.165 -16.114 0.980 1.000 1 A ASP 98.649 1
ATOM 1049 C CG . ASP 133 133 ? A 11.608 -16.569 1.167 1.000 1 A ASP 97.977 1
ATOM 1050 O OD1 . ASP 133 133 ? A 12.492 -16.058 0.456 1.000 1 A ASP 96.600 1
ATOM 1051 O OD2 . ASP 133 133 ? A 11.826 -17.434 2.037 1.000 1 A ASP 96.177 1
ATOM 1052 N N . LEU 134 134 ? A 7.713 -14.142 0.413 1.000 1 A LEU 98.833 1
ATOM 1053 C CA . LEU 134 134 ? A 6.322 -13.949 0.027 1.000 1 A LEU 98.826 1
ATOM 1054 C C . LEU 134 134 ? A 6.219 -13.055 -1.205 1.000 1 A LEU 98.846 1
ATOM 1055 O O . LEU 134 134 ? A 5.492 -13.359 -2.153 1.000 1 A LEU 98.794 1
ATOM 1056 C CB . LEU 134 134 ? A 5.516 -13.358 1.175 1.000 1 A LEU 98.779 1
ATOM 1057 C CG . LEU 134 134 ? A 4.040 -13.163 0.843 1.000 1 A LEU 98.568 1
ATOM 1058 C CD1 . LEU 134 134 ? A 3.336 -14.520 0.743 1.000 1 A LEU 98.187 1
ATOM 1059 C CD2 . LEU 134 134 ? A 3.360 -12.287 1.891 1.000 1 A LEU 98.236 1
ATOM 1060 N N . ALA 135 135 ? A 6.938 -11.905 -1.189 1.000 1 A ALA 98.856 1
ATOM 1061 C CA . ALA 135 135 ? A 6.906 -10.983 -2.315 1.000 1 A ALA 98.839 1
ATOM 1062 C C . ALA 135 135 ? A 7.411 -11.656 -3.588 1.000 1 A ALA 98.791 1
ATOM 1063 O O . ALA 135 135 ? A 6.843 -11.460 -4.677 1.000 1 A ALA 98.715 1
ATOM 1064 C CB . ALA 135 135 ? A 7.682 -9.739 -2.004 1.000 1 A ALA 98.822 1
ATOM 1065 N N . ARG 136 136 ? A 8.498 -12.474 -3.453 1.000 1 A ARG 98.749 1
ATOM 1066 C CA . ARG 136 136 ? A 9.008 -13.176 -4.625 1.000 1 A ARG 98.585 1
ATOM 1067 C C . ARG 136 136 ? A 7.969 -14.127 -5.211 1.000 1 A ARG 98.456 1
ATOM 1068 O O . ARG 136 136 ? A 7.802 -14.227 -6.421 1.000 1 A ARG 98.037 1
ATOM 1069 C CB . ARG 136 136 ? A 10.273 -13.913 -4.288 1.000 1 A ARG 98.423 1
ATOM 1070 C CG . ARG 136 136 ? A 10.919 -14.633 -5.497 1.000 1 A ARG 93.486 1
ATOM 1071 C CD . ARG 136 136 ? A 12.247 -15.281 -5.173 1.000 1 A ARG 89.977 1
ATOM 1072 N NE . ARG 136 136 ? A 12.866 -14.856 -3.934 1.000 1 A ARG 81.302 1
ATOM 1073 C CZ . ARG 136 136 ? A 12.786 -15.486 -2.765 1.000 1 A ARG 73.986 1
ATOM 1074 N NH1 . ARG 136 136 ? A 13.403 -14.939 -1.709 1.000 1 A ARG 70.326 1
ATOM 1075 N NH2 . ARG 136 136 ? A 12.032 -16.545 -2.680 1.000 1 A ARG 64.830 1
ATOM 1076 N N . SER 137 137 ? A 7.207 -14.808 -4.299 1.000 1 A SER 98.492 1
ATOM 1077 C CA . SER 137 137 ? A 6.148 -15.692 -4.761 1.000 1 A SER 98.161 1
ATOM 1078 C C . SER 137 137 ? A 5.069 -14.955 -5.549 1.000 1 A SER 98.075 1
ATOM 1079 O O . SER 137 137 ? A 4.465 -15.530 -6.439 1.000 1 A SER 97.486 1
ATOM 1080 C CB . SER 137 137 ? A 5.537 -16.469 -3.598 1.000 1 A SER 97.492 1
ATOM 1081 O OG . SER 137 137 ? A 4.629 -15.672 -2.839 1.000 1 A SER 95.986 1
ATOM 1082 N N . TYR 138 138 ? A 4.836 -13.682 -5.204 1.000 1 A TYR 98.015 1
ATOM 1083 C CA . TYR 138 138 ? A 3.847 -12.847 -5.895 1.000 1 A TYR 97.872 1
ATOM 1084 C C . TYR 138 138 ? A 4.439 -12.133 -7.122 1.000 1 A TYR 97.691 1
ATOM 1085 O O . TYR 138 138 ? A 3.671 -11.580 -7.928 1.000 1 A TYR 97.323 1
ATOM 1086 C CB . TYR 138 138 ? A 3.286 -11.756 -4.971 1.000 1 A TYR 97.761 1
ATOM 1087 C CG . TYR 138 138 ? A 2.471 -12.205 -3.783 1.000 1 A TYR 97.892 1
ATOM 1088 C CD1 . TYR 138 138 ? A 1.905 -13.461 -3.738 1.000 1 A TYR 97.489 1
ATOM 1089 C CD2 . TYR 138 138 ? A 2.254 -11.334 -2.741 1.000 1 A TYR 97.551 1
ATOM 1090 C CE1 . TYR 138 138 ? A 1.147 -13.853 -2.637 1.000 1 A TYR 97.170 1
ATOM 1091 C CE2 . TYR 138 138 ? A 1.499 -11.710 -1.639 1.000 1 A TYR 96.997 1
ATOM 1092 C CZ . TYR 138 138 ? A 0.956 -12.971 -1.585 1.000 1 A TYR 97.254 1
ATOM 1093 O OH . TYR 138 138 ? A 0.212 -13.343 -0.511 1.000 1 A TYR 96.160 1
ATOM 1094 N N . GLY 139 139 ? A 5.772 -12.087 -7.259 1.000 1 A GLY 98.011 1
ATOM 1095 C CA . GLY 139 139 ? A 6.387 -11.328 -8.335 1.000 1 A GLY 97.792 1
ATOM 1096 C C . GLY 139 139 ? A 6.290 -9.837 -8.169 1.000 1 A GLY 98.080 1
ATOM 1097 O O . GLY 139 139 ? A 6.103 -9.128 -9.161 1.000 1 A GLY 97.480 1
ATOM 1098 N N . ILE 140 140 ? A 6.397 -9.328 -6.897 1.000 1 A ILE 98.455 1
ATOM 1099 C CA . ILE 140 140 ? A 6.254 -7.914 -6.622 1.000 1 A ILE 98.584 1
ATOM 1100 C C . ILE 140 140 ? A 7.400 -7.455 -5.724 1.000 1 A ILE 98.773 1
ATOM 1101 O O . ILE 140 140 ? A 8.009 -8.273 -5.037 1.000 1 A ILE 98.809 1
ATOM 1102 C CB . ILE 140 140 ? A 4.889 -7.599 -5.939 1.000 1 A ILE 98.472 1
ATOM 1103 C CG1 . ILE 140 140 ? A 4.817 -8.151 -4.525 1.000 1 A ILE 98.373 1
ATOM 1104 C CG2 . ILE 140 140 ? A 3.730 -8.117 -6.776 1.000 1 A ILE 98.437 1
ATOM 1105 C CD1 . ILE 140 140 ? A 3.532 -7.763 -3.803 1.000 1 A ILE 98.097 1
ATOM 1106 N N . PRO 141 141 ? A 7.696 -6.160 -5.718 1.000 1 A PRO 98.893 1
ATOM 1107 C CA . PRO 141 141 ? A 8.737 -5.654 -4.833 1.000 1 A PRO 98.912 1
ATOM 1108 C C . PRO 141 141 ? A 8.320 -5.728 -3.367 1.000 1 A PRO 98.940 1
ATOM 1109 O O . PRO 141 141 ? A 7.145 -5.666 -3.012 1.000 1 A PRO 98.931 1
ATOM 1110 C CB . PRO 141 141 ? A 8.906 -4.184 -5.262 1.000 1 A PRO 98.878 1
ATOM 1111 C CG . PRO 141 141 ? A 8.292 -4.096 -6.616 1.000 1 A PRO 98.776 1
ATOM 1112 C CD . PRO 141 141 ? A 7.172 -5.113 -6.604 1.000 1 A PRO 98.846 1
ATOM 1113 N N . PHE 142 142 ? A 9.347 -5.839 -2.490 1.000 1 A PHE 98.968 1
ATOM 1114 C CA . PHE 142 142 ? A 9.211 -5.748 -1.037 1.000 1 A PHE 98.973 1
ATOM 1115 C C . PHE 142 142 ? A 10.102 -4.628 -0.520 1.000 1 A PHE 98.964 1
ATOM 1116 O O . PHE 142 142 ? A 11.277 -4.564 -0.878 1.000 1 A PHE 98.914 1
ATOM 1117 C CB . PHE 142 142 ? A 9.580 -7.057 -0.362 1.000 1 A PHE 98.957 1
ATOM 1118 C CG . PHE 142 142 ? A 9.722 -6.958 1.137 1.000 1 A PHE 98.954 1
ATOM 1119 C CD1 . PHE 142 142 ? A 8.655 -6.526 1.919 1.000 1 A PHE 98.943 1
ATOM 1120 C CD2 . PHE 142 142 ? A 10.928 -7.235 1.736 1.000 1 A PHE 98.926 1
ATOM 1121 C CE1 . PHE 142 142 ? A 8.788 -6.398 3.282 1.000 1 A PHE 98.904 1
ATOM 1122 C CE2 . PHE 142 142 ? A 11.070 -7.104 3.113 1.000 1 A PHE 98.857 1
ATOM 1123 C CZ . PHE 142 142 ? A 9.984 -6.692 3.888 1.000 1 A PHE 98.868 1
ATOM 1124 N N . ILE 143 143 ? A 9.509 -3.759 0.310 1.000 1 A ILE 98.973 1
ATOM 1125 C CA . ILE 143 143 ? A 10.238 -2.647 0.915 1.000 1 A ILE 98.966 1
ATOM 1126 C C . ILE 143 143 ? A 9.930 -2.642 2.411 1.000 1 A ILE 98.969 1
ATOM 1127 O O . ILE 143 143 ? A 8.760 -2.719 2.809 1.000 1 A ILE 98.951 1
ATOM 1128 C CB . ILE 143 143 ? A 9.808 -1.295 0.319 1.000 1 A ILE 98.924 1
ATOM 1129 C CG1 . ILE 143 143 ? A 9.976 -1.269 -1.212 1.000 1 A ILE 98.495 1
ATOM 1130 C CG2 . ILE 143 143 ? A 10.585 -0.163 0.992 1.000 1 A ILE 98.654 1
ATOM 1131 C CD1 . ILE 143 143 ? A 11.415 -1.403 -1.683 1.000 1 A ILE 90.486 1
ATOM 1132 N N . GLU 144 144 ? A 10.973 -2.581 3.265 1.000 1 A GLU 98.919 1
ATOM 1133 C CA . GLU 144 144 ? A 10.765 -2.350 4.690 1.000 1 A GLU 98.889 1
ATOM 1134 C C . GLU 144 144 ? A 10.788 -0.851 4.958 1.000 1 A GLU 98.918 1
ATOM 1135 O O . GLU 144 144 ? A 11.567 -0.105 4.371 1.000 1 A GLU 98.789 1
ATOM 1136 C CB . GLU 144 144 ? A 11.781 -3.085 5.540 1.000 1 A GLU 98.501 1
ATOM 1137 C CG . GLU 144 144 ? A 11.507 -4.579 5.602 1.000 1 A GLU 94.708 1
ATOM 1138 C CD . GLU 144 144 ? A 12.111 -5.290 6.789 1.000 1 A GLU 92.435 1
ATOM 1139 O OE1 . GLU 144 144 ? A 13.019 -4.740 7.460 1.000 1 A GLU 86.094 1
ATOM 1140 O OE2 . GLU 144 144 ? A 11.651 -6.417 7.081 1.000 1 A GLU 83.492 1
ATOM 1141 N N . THR 145 145 ? A 9.865 -0.398 5.825 1.000 1 A THR 98.984 1
ATOM 1142 C CA . THR 145 145 ? A 9.708 1.034 6.116 1.000 1 A THR 98.989 1
ATOM 1143 C C . THR 145 145 ? A 9.595 1.289 7.598 1.000 1 A THR 98.986 1
ATOM 1144 O O . THR 145 145 ? A 9.218 0.381 8.384 1.000 1 A THR 98.975 1
ATOM 1145 C CB . THR 145 145 ? A 8.430 1.603 5.448 1.000 1 A THR 98.990 1
ATOM 1146 O OG1 . THR 145 145 ? A 7.283 1.010 6.040 1.000 1 A THR 98.979 1
ATOM 1147 C CG2 . THR 145 145 ? A 8.429 1.341 3.953 1.000 1 A THR 98.984 1
ATOM 1148 N N . SER 146 146 ? A 9.860 2.523 7.988 1.000 1 A SER 98.947 1
ATOM 1149 C CA . SER 146 146 ? A 9.426 3.027 9.289 1.000 1 A SER 98.939 1
ATOM 1150 C C . SER 146 146 ? A 8.768 4.374 9.063 1.000 1 A SER 98.929 1
ATOM 1151 O O . SER 146 146 ? A 9.438 5.335 8.620 1.000 1 A SER 98.893 1
ATOM 1152 C CB . SER 146 146 ? A 10.593 3.191 10.271 1.000 1 A SER 98.916 1
ATOM 1153 O OG . SER 146 146 ? A 10.114 3.850 11.445 1.000 1 A SER 98.876 1
ATOM 1154 N N . ALA 147 147 ? A 7.465 4.476 9.340 1.000 1 A ALA 98.768 1
ATOM 1155 C CA . ALA 147 147 ? A 6.801 5.775 9.307 1.000 1 A ALA 98.657 1
ATOM 1156 C C . ALA 147 147 ? A 7.324 6.685 10.407 1.000 1 A ALA 98.649 1
ATOM 1157 O O . ALA 147 147 ? A 7.211 7.906 10.291 1.000 1 A ALA 98.518 1
ATOM 1158 C CB . ALA 147 147 ? A 5.278 5.614 9.419 1.000 1 A ALA 98.424 1
ATOM 1159 N N . LYS 148 148 ? A 7.872 6.102 11.501 1.000 1 A LYS 98.562 1
ATOM 1160 C CA . LYS 148 148 ? A 8.401 6.897 12.606 1.000 1 A LYS 98.560 1
ATOM 1161 C C . LYS 148 148 ? A 9.681 7.638 12.194 1.000 1 A LYS 98.625 1
ATOM 1162 O O . LYS 148 148 ? A 9.784 8.854 12.420 1.000 1 A LYS 98.477 1
ATOM 1163 C CB . LYS 148 148 ? A 8.664 6.020 13.817 1.000 1 A LYS 98.353 1
ATOM 1164 C CG . LYS 148 148 ? A 9.180 6.814 15.051 1.000 1 A LYS 97.944 1
ATOM 1165 C CD . LYS 148 148 ? A 9.207 5.942 16.274 1.000 1 A LYS 97.139 1
ATOM 1166 C CE . LYS 148 148 ? A 9.608 6.751 17.492 1.000 1 A LYS 95.442 1
ATOM 1167 N NZ . LYS 148 148 ? A 9.534 5.927 18.707 1.000 1 A LYS 91.710 1
ATOM 1168 N N . THR 149 149 ? A 10.636 6.934 11.619 1.000 1 A THR 98.724 1
ATOM 1169 C CA . THR 149 149 ? A 11.913 7.548 11.209 1.000 1 A THR 98.716 1
ATOM 1170 C C . THR 149 149 ? A 11.898 8.037 9.772 1.000 1 A THR 98.733 1
ATOM 1171 O O . THR 149 149 ? A 12.844 8.730 9.349 1.000 1 A THR 98.657 1
ATOM 1172 C CB . THR 149 149 ? A 13.064 6.549 11.359 1.000 1 A THR 98.675 1
ATOM 1173 O OG1 . THR 149 149 ? A 12.996 5.542 10.357 1.000 1 A THR 98.560 1
ATOM 1174 C CG2 . THR 149 149 ? A 12.999 5.893 12.740 1.000 1 A THR 98.386 1
ATOM 1175 N N . ARG 150 150 ? A 10.845 7.670 9.006 1.000 1 A ARG 98.623 1
ATOM 1176 C CA . ARG 150 150 ? A 10.701 7.963 7.569 1.000 1 A ARG 98.586 1
ATOM 1177 C C . ARG 150 150 ? A 11.606 7.090 6.689 1.000 1 A ARG 98.671 1
ATOM 1178 O O . ARG 150 150 ? A 11.662 7.290 5.476 1.000 1 A ARG 98.578 1
ATOM 1179 C CB . ARG 150 150 ? A 10.851 9.450 7.231 1.000 1 A ARG 98.231 1
ATOM 1180 C CG . ARG 150 150 ? A 9.975 9.885 6.062 1.000 1 A ARG 97.507 1
ATOM 1181 C CD . ARG 150 150 ? A 10.029 11.403 5.819 1.000 1 A ARG 97.041 1
ATOM 1182 N NE . ARG 150 150 ? A 9.072 11.770 4.796 1.000 1 A ARG 96.719 1
ATOM 1183 C CZ . ARG 150 150 ? A 9.268 11.666 3.482 1.000 1 A ARG 96.498 1
ATOM 1184 N NH1 . ARG 150 150 ? A 10.434 11.286 3.010 1.000 1 A ARG 93.282 1
ATOM 1185 N NH2 . ARG 150 150 ? A 8.282 11.991 2.648 1.000 1 A ARG 93.671 1
ATOM 1186 N N . GLN 151 151 ? A 12.273 6.095 7.303 1.000 1 A GLN 98.784 1
ATOM 1187 C CA . GLN 151 151 ? A 13.079 5.156 6.510 1.000 1 A GLN 98.775 1
ATOM 1188 C C . GLN 151 151 ? A 12.185 4.427 5.492 1.000 1 A GLN 98.866 1
ATOM 1189 O O . GLN 151 151 ? A 11.170 3.855 5.849 1.000 1 A GLN 98.815 1
ATOM 1190 C CB . GLN 151 151 ? A 13.762 4.116 7.404 1.000 1 A GLN 98.471 1
ATOM 1191 C CG . GLN 151 151 ? A 14.584 3.048 6.646 1.000 1 A GLN 93.338 1
ATOM 1192 C CD . GLN 151 151 ? A 13.829 1.743 6.499 1.000 1 A GLN 82.342 1
ATOM 1193 O OE1 . GLN 151 151 ? A 13.199 1.276 7.446 1.000 1 A GLN 73.181 1
ATOM 1194 N NE2 . GLN 151 151 ? A 13.939 1.135 5.318 1.000 1 A GLN 74.114 1
ATOM 1195 N N . GLY 152 152 ? A 12.568 4.502 4.217 1.000 1 A GLY 98.943 1
ATOM 1196 C CA . GLY 152 152 ? A 11.933 3.724 3.162 1.000 1 A GLY 98.944 1
ATOM 1197 C C . GLY 152 152 ? A 10.592 4.216 2.668 1.000 1 A GLY 98.957 1
ATOM 1198 O O . GLY 152 152 ? A 10.024 3.602 1.791 1.000 1 A GLY 98.935 1
ATOM 1199 N N . VAL 153 153 ? A 10.067 5.308 3.250 1.000 1 A VAL 98.926 1
ATOM 1200 C CA . VAL 153 153 ? A 8.721 5.772 2.902 1.000 1 A VAL 98.926 1
ATOM 1201 C C . VAL 153 153 ? A 8.667 6.233 1.451 1.000 1 A VAL 98.926 1
ATOM 1202 O O . VAL 153 153 ? A 7.834 5.765 0.674 1.000 1 A VAL 98.919 1
ATOM 1203 C CB . VAL 153 153 ? A 8.254 6.877 3.863 1.000 1 A VAL 98.875 1
ATOM 1204 C CG1 . VAL 153 153 ? A 8.150 6.310 5.280 1.000 1 A VAL 98.838 1
ATOM 1205 C CG2 . VAL 153 153 ? A 6.896 7.444 3.421 1.000 1 A VAL 98.806 1
ATOM 1206 N N . ASP 154 154 ? A 9.556 7.143 1.040 1.000 1 A ASP 98.856 1
ATOM 1207 C CA . ASP 154 154 ? A 9.586 7.561 -0.365 1.000 1 A ASP 98.760 1
ATOM 1208 C C . ASP 154 154 ? A 9.859 6.387 -1.275 1.000 1 A ASP 98.780 1
ATOM 1209 O O . ASP 154 154 ? A 9.237 6.272 -2.344 1.000 1 A ASP 98.724 1
ATOM 1210 C CB . ASP 154 154 ? A 10.641 8.651 -0.595 1.000 1 A ASP 98.416 1
ATOM 1211 C CG . ASP 154 154 ? A 10.254 10.012 -0.038 1.000 1 A ASP 97.988 1
ATOM 1212 O OD1 . ASP 154 154 ? A 9.062 10.244 0.246 1.000 1 A ASP 97.153 1
ATOM 1213 O OD2 . ASP 154 154 ? A 11.161 10.855 0.093 1.000 1 A ASP 96.254 1
ATOM 1214 N N . ASP 155 155 ? A 10.741 5.455 -0.845 1.000 1 A ASP 98.831 1
ATOM 1215 C CA . ASP 155 155 ? A 11.072 4.304 -1.673 1.000 1 A ASP 98.840 1
ATOM 1216 C C . ASP 155 155 ? A 9.843 3.444 -1.917 1.000 1 A ASP 98.883 1
ATOM 1217 O O . ASP 155 155 ? A 9.609 2.982 -3.036 1.000 1 A ASP 98.862 1
ATOM 1218 C CB . ASP 155 155 ? A 12.192 3.479 -0.985 1.000 1 A ASP 98.694 1
ATOM 1219 C CG . ASP 155 155 ? A 12.770 2.387 -1.894 1.000 1 A ASP 94.359 1
ATOM 1220 O OD1 . ASP 155 155 ? A 12.595 2.464 -3.108 1.000 1 A ASP 93.787 1
ATOM 1221 O OD2 . ASP 155 155 ? A 13.420 1.460 -1.352 1.000 1 A ASP 92.912 1
ATOM 1222 N N . ALA 156 156 ? A 8.991 3.228 -0.869 1.000 1 A ALA 98.912 1
ATOM 1223 C CA . ALA 156 156 ? A 7.794 2.416 -1.013 1.000 1 A ALA 98.927 1
ATOM 1224 C C . ALA 156 156 ? A 6.859 3.009 -2.052 1.000 1 A ALA 98.924 1
ATOM 1225 O O . ALA 156 156 ? A 6.403 2.332 -2.975 1.000 1 A ALA 98.912 1
ATOM 1226 C CB . ALA 156 156 ? A 7.092 2.258 0.326 1.000 1 A ALA 98.922 1
ATOM 1227 N N . PHE 157 157 ? A 6.538 4.298 -1.897 1.000 1 A PHE 98.898 1
ATOM 1228 C CA . PHE 157 157 ? A 5.577 4.942 -2.802 1.000 1 A PHE 98.873 1
ATOM 1229 C C . PHE 157 157 ? A 6.157 5.108 -4.195 1.000 1 A PHE 98.840 1
ATOM 1230 O O . PHE 157 157 ? A 5.456 4.885 -5.181 1.000 1 A PHE 98.809 1
ATOM 1231 C CB . PHE 157 157 ? A 5.117 6.285 -2.232 1.000 1 A PHE 98.839 1
ATOM 1232 C CG . PHE 157 157 ? A 4.137 6.149 -1.104 1.000 1 A PHE 98.861 1
ATOM 1233 C CD1 . PHE 157 157 ? A 2.771 6.020 -1.365 1.000 1 A PHE 98.830 1
ATOM 1234 C CD2 . PHE 157 157 ? A 4.562 6.165 0.218 1.000 1 A PHE 98.815 1
ATOM 1235 C CE1 . PHE 157 157 ? A 1.862 5.900 -0.336 1.000 1 A PHE 98.758 1
ATOM 1236 C CE2 . PHE 157 157 ? A 3.660 6.049 1.249 1.000 1 A PHE 98.740 1
ATOM 1237 C CZ . PHE 157 157 ? A 2.308 5.903 0.978 1.000 1 A PHE 98.771 1
ATOM 1238 N N . TYR 158 158 ? A 7.446 5.513 -4.283 1.000 1 A TYR 98.799 1
ATOM 1239 C CA . TYR 158 158 ? A 8.039 5.735 -5.606 1.000 1 A TYR 98.727 1
ATOM 1240 C C . TYR 158 158 ? A 8.199 4.425 -6.363 1.000 1 A TYR 98.740 1
ATOM 1241 O O . TYR 158 158 ? A 8.017 4.375 -7.585 1.000 1 A TYR 98.676 1
ATOM 1242 C CB . TYR 158 158 ? A 9.409 6.428 -5.493 1.000 1 A TYR 98.537 1
ATOM 1243 C CG . TYR 158 158 ? A 9.365 7.862 -5.053 1.000 1 A TYR 98.292 1
ATOM 1244 C CD1 . TYR 158 158 ? A 8.203 8.436 -4.514 1.000 1 A TYR 97.809 1
ATOM 1245 C CD2 . TYR 158 158 ? A 10.505 8.643 -5.117 1.000 1 A TYR 97.773 1
ATOM 1246 C CE1 . TYR 158 158 ? A 8.201 9.754 -4.090 1.000 1 A TYR 97.207 1
ATOM 1247 C CE2 . TYR 158 158 ? A 10.522 9.959 -4.701 1.000 1 A TYR 96.852 1
ATOM 1248 C CZ . TYR 158 158 ? A 9.343 10.524 -4.177 1.000 1 A TYR 97.158 1
ATOM 1249 O OH . TYR 158 158 ? A 9.335 11.818 -3.770 1.000 1 A TYR 96.191 1
ATOM 1250 N N . THR 159 159 ? A 8.473 3.297 -5.633 1.000 1 A THR 98.811 1
ATOM 1251 C CA . THR 159 159 ? A 8.551 1.988 -6.266 1.000 1 A THR 98.825 1
ATOM 1252 C C . THR 159 159 ? A 7.196 1.603 -6.825 1.000 1 A THR 98.807 1
ATOM 1253 O O . THR 159 159 ? A 7.114 1.056 -7.938 1.000 1 A THR 98.784 1
ATOM 1254 C CB . THR 159 159 ? A 9.073 0.945 -5.284 1.000 1 A THR 98.840 1
ATOM 1255 O OG1 . THR 159 159 ? A 10.402 1.285 -4.907 1.000 1 A THR 98.777 1
ATOM 1256 C CG2 . THR 159 159 ? A 9.087 -0.433 -5.938 1.000 1 A THR 98.767 1
ATOM 1257 N N . LEU 160 160 ? A 6.101 1.914 -6.095 1.000 1 A LEU 98.868 1
ATOM 1258 C CA . LEU 160 160 ? A 4.755 1.617 -6.602 1.000 1 A LEU 98.873 1
ATOM 1259 C C . LEU 160 160 ? A 4.499 2.396 -7.880 1.000 1 A LEU 98.845 1
ATOM 1260 O O . LEU 160 160 ? A 3.955 1.835 -8.863 1.000 1 A LEU 98.829 1
ATOM 1261 C CB . LEU 160 160 ? A 3.699 1.922 -5.560 1.000 1 A LEU 98.876 1
ATOM 1262 C CG . LEU 160 160 ? A 2.267 1.629 -5.982 1.000 1 A LEU 98.872 1
ATOM 1263 C CD1 . LEU 160 160 ? A 2.084 0.175 -6.402 1.000 1 A LEU 98.863 1
ATOM 1264 C CD2 . LEU 160 160 ? A 1.300 1.988 -4.862 1.000 1 A LEU 98.866 1
ATOM 1265 N N . VAL 161 161 ? A 4.878 3.675 -7.930 1.000 1 A VAL 98.746 1
ATOM 1266 C CA . VAL 161 161 ? A 4.736 4.482 -9.132 1.000 1 A VAL 98.627 1
ATOM 1267 C C . VAL 161 161 ? A 5.484 3.813 -10.287 1.000 1 A VAL 98.582 1
ATOM 1268 O O . VAL 161 161 ? A 4.940 3.694 -11.405 1.000 1 A VAL 98.527 1
ATOM 1269 C CB . VAL 161 161 ? A 5.225 5.906 -8.915 1.000 1 A VAL 98.449 1
ATOM 1270 C CG1 . VAL 161 161 ? A 4.266 6.639 -7.974 1.000 1 A VAL 98.478 1
ATOM 1271 C CG2 . VAL 161 161 ? A 5.358 6.668 -10.246 1.000 1 A VAL 98.213 1
ATOM 1272 N N . ARG 162 162 ? A 6.723 3.329 -10.004 1.000 1 A ARG 98.422 1
ATOM 1273 C CA . ARG 162 162 ? A 7.500 2.669 -11.058 1.000 1 A ARG 98.295 1
ATOM 1274 C C . ARG 162 162 ? A 6.810 1.386 -11.537 1.000 1 A ARG 98.266 1
ATOM 1275 O O . ARG 162 162 ? A 6.849 1.059 -12.729 1.000 1 A ARG 98.214 1
ATOM 1276 C CB . ARG 162 162 ? A 8.917 2.384 -10.555 1.000 1 A ARG 98.309 1
ATOM 1277 C CG . ARG 162 162 ? A 9.677 3.664 -10.261 1.000 1 A ARG 97.964 1
ATOM 1278 C CD . ARG 162 162 ? A 11.035 3.422 -9.678 1.000 1 A ARG 97.775 1
ATOM 1279 N NE . ARG 162 162 ? A 11.688 4.702 -9.387 1.000 1 A ARG 97.648 1
ATOM 1280 C CZ . ARG 162 162 ? A 12.116 5.083 -8.212 1.000 1 A ARG 97.379 1
ATOM 1281 N NH1 . ARG 162 162 ? A 12.020 4.277 -7.163 1.000 1 A ARG 95.884 1
ATOM 1282 N NH2 . ARG 162 162 ? A 12.680 6.275 -8.101 1.000 1 A ARG 96.358 1
ATOM 1283 N N . GLU 163 163 ? A 6.146 0.623 -10.612 1.000 1 A GLU 98.475 1
ATOM 1284 C CA . GLU 163 163 ? A 5.395 -0.566 -11.018 1.000 1 A GLU 98.455 1
ATOM 1285 C C . GLU 163 163 ? A 4.207 -0.201 -11.878 1.000 1 A GLU 98.444 1
ATOM 1286 O O . GLU 163 163 ? A 3.892 -0.908 -12.844 1.000 1 A GLU 98.295 1
ATOM 1287 C CB . GLU 163 163 ? A 4.931 -1.347 -9.778 1.000 1 A GLU 98.497 1
ATOM 1288 C CG . GLU 163 163 ? A 6.068 -2.049 -9.049 1.000 1 A GLU 98.440 1
ATOM 1289 C CD . GLU 163 163 ? A 6.768 -3.070 -9.933 1.000 1 A GLU 98.159 1
ATOM 1290 O OE1 . GLU 163 163 ? A 6.146 -4.096 -10.254 1.000 1 A GLU 96.684 1
ATOM 1291 O OE2 . GLU 163 163 ? A 7.949 -2.827 -10.305 1.000 1 A GLU 96.447 1
ATOM 1292 N N . ILE 164 164 ? A 3.520 0.915 -11.551 1.000 1 A ILE 98.552 1
ATOM 1293 C CA . ILE 164 164 ? A 2.400 1.391 -12.365 1.000 1 A ILE 98.503 1
ATOM 1294 C C . ILE 164 164 ? A 2.888 1.753 -13.764 1.000 1 A ILE 98.274 1
ATOM 1295 O O . ILE 164 164 ? A 2.259 1.397 -14.769 1.000 1 A ILE 98.175 1
ATOM 1296 C CB . ILE 164 164 ? A 1.674 2.582 -11.710 1.000 1 A ILE 98.560 1
ATOM 1297 C CG1 . ILE 164 164 ? A 0.994 2.115 -10.424 1.000 1 A ILE 98.681 1
ATOM 1298 C CG2 . ILE 164 164 ? A 0.655 3.180 -12.691 1.000 1 A ILE 98.510 1
ATOM 1299 C CD1 . ILE 164 164 ? A 0.536 3.256 -9.539 1.000 1 A ILE 98.564 1
ATOM 1300 N N . ARG 165 165 ? A 4.037 2.475 -13.847 1.000 1 A ARG 98.288 1
ATOM 1301 C CA . ARG 165 165 ? A 4.608 2.861 -15.149 1.000 1 A ARG 97.831 1
ATOM 1302 C C . ARG 165 165 ? A 4.875 1.628 -16.017 1.000 1 A ARG 97.698 1
ATOM 1303 O O . ARG 165 165 ? A 4.587 1.638 -17.214 1.000 1 A ARG 97.439 1
ATOM 1304 C CB . ARG 165 165 ? A 5.918 3.599 -14.949 1.000 1 A ARG 97.392 1
ATOM 1305 C CG . ARG 165 165 ? A 5.760 4.977 -14.359 1.000 1 A ARG 96.264 1
ATOM 1306 C CD . ARG 165 165 ? A 7.134 5.626 -14.208 1.000 1 A ARG 94.791 1
ATOM 1307 N NE . ARG 165 165 ? A 7.042 6.942 -13.590 1.000 1 A ARG 94.125 1
ATOM 1308 C CZ . ARG 165 165 ? A 8.065 7.547 -13.015 1.000 1 A ARG 93.472 1
ATOM 1309 N NH1 . ARG 165 165 ? A 9.246 6.927 -12.955 1.000 1 A ARG 90.875 1
ATOM 1310 N NH2 . ARG 165 165 ? A 7.948 8.768 -12.514 1.000 1 A ARG 91.022 1
ATOM 1311 N N . LYS 166 166 ? A 5.415 0.544 -15.381 1.000 1 A LYS 97.747 1
ATOM 1312 C CA . LYS 166 166 ? A 5.666 -0.693 -16.099 1.000 1 A LYS 97.365 1
ATOM 1313 C C . LYS 166 166 ? A 4.384 -1.308 -16.626 1.000 1 A LYS 97.459 1
ATOM 1314 O O . LYS 166 166 ? A 4.352 -1.813 -17.754 1.000 1 A LYS 96.959 1
ATOM 1315 C CB . LYS 166 166 ? A 6.403 -1.694 -15.198 1.000 1 A LYS 96.944 1
ATOM 1316 C CG . LYS 166 166 ? A 7.838 -1.356 -14.899 1.000 1 A LYS 94.936 1
ATOM 1317 C CD . LYS 166 166 ? A 8.455 -2.361 -13.953 1.000 1 A LYS 89.773 1
ATOM 1318 C CE . LYS 166 166 ? A 9.867 -1.972 -13.593 1.000 1 A LYS 82.529 1
ATOM 1319 N NZ . LYS 166 166 ? A 10.444 -2.921 -12.619 1.000 1 A LYS 75.850 1
ATOM 1320 N N . HIS 167 167 ? A 3.298 -1.231 -15.804 1.000 1 A HIS 97.887 1
ATOM 1321 C CA . HIS 167 167 ? A 2.011 -1.785 -16.243 1.000 1 A HIS 97.631 1
ATOM 1322 C C . HIS 167 167 ? A 1.426 -0.986 -17.410 1.000 1 A HIS 97.448 1
ATOM 1323 O O . HIS 167 167 ? A 0.916 -1.574 -18.361 1.000 1 A HIS 96.759 1
ATOM 1324 C CB . HIS 167 167 ? A 1.046 -1.788 -15.059 1.000 1 A HIS 97.489 1
ATOM 1325 C CG . HIS 167 167 ? A -0.301 -2.371 -15.402 1.000 1 A HIS 97.191 1
ATOM 1326 N ND1 . HIS 167 167 ? A -1.322 -1.595 -15.900 1.000 1 A HIS 87.814 1
ATOM 1327 C CD2 . HIS 167 167 ? A -0.776 -3.633 -15.341 1.000 1 A HIS 89.859 1
ATOM 1328 C CE1 . HIS 167 167 ? A -2.394 -2.369 -16.111 1.000 1 A HIS 90.062 1
ATOM 1329 N NE2 . HIS 167 167 ? A -2.066 -3.592 -15.789 1.000 1 A HIS 91.512 1
ATOM 1330 N N . LYS 168 168 ? A 1.526 0.365 -17.315 1.000 1 A LYS 96.835 1
ATOM 1331 C CA . LYS 168 168 ? A 0.940 1.245 -18.350 1.000 1 A LYS 95.931 1
ATOM 1332 C C . LYS 168 168 ? A 1.607 1.071 -19.697 1.000 1 A LYS 95.971 1
ATOM 1333 O O . LYS 168 168 ? A 0.965 1.251 -20.740 1.000 1 A LYS 94.766 1
ATOM 1334 C CB . LYS 168 168 ? A 1.029 2.708 -17.901 1.000 1 A LYS 93.937 1
ATOM 1335 C CG . LYS 168 168 ? A 0.071 3.069 -16.782 1.000 1 A LYS 92.678 1
ATOM 1336 C CD . LYS 168 168 ? A 0.463 4.399 -16.115 1.000 1 A LYS 90.066 1
ATOM 1337 C CE . LYS 168 168 ? A 0.100 5.581 -17.008 1.000 1 A LYS 83.635 1
ATOM 1338 N NZ . LYS 168 168 ? A 0.395 6.867 -16.280 1.000 1 A LYS 86.147 1
ATOM 1339 N N . GLU 169 169 ? A 2.923 0.734 -19.710 1.000 1 A GLU 97.086 1
ATOM 1340 C CA . GLU 169 169 ? A 3.660 0.645 -20.964 1.000 1 A GLU 96.638 1
ATOM 1341 C C . GLU 169 169 ? A 3.384 -0.641 -21.758 1.000 1 A GLU 96.412 1
ATOM 1342 O O . GLU 169 169 ? A 3.763 -0.716 -22.927 1.000 1 A GLU 94.777 1
ATOM 1343 C CB . GLU 169 169 ? A 5.163 0.784 -20.726 1.000 1 A GLU 95.120 1
ATOM 1344 C CG . GLU 169 169 ? A 5.828 -0.502 -20.281 1.000 1 A GLU 90.751 1
ATOM 1345 C CD . GLU 169 169 ? A 7.333 -0.367 -20.118 1.000 1 A GLU 89.236 1
ATOM 1346 O OE1 . GLU 169 169 ? A 7.884 0.717 -20.394 1.000 1 A GLU 84.457 1
ATOM 1347 O OE2 . GLU 169 169 ? A 7.954 -1.377 -19.713 1.000 1 A GLU 83.696 1
ATOM 1348 N N . LYS 170 170 ? A 2.702 -1.633 -21.093 1.000 1 A LYS 95.633 1
ATOM 1349 C CA . LYS 170 170 ? A 2.438 -2.883 -21.790 1.000 1 A LYS 94.799 1
ATOM 1350 C C . LYS 170 170 ? A 1.435 -2.699 -22.928 1.000 1 A LYS 91.515 1
ATOM 1351 O O . LYS 170 170 ? A 1.474 -3.434 -23.904 1.000 1 A LYS 84.824 1
ATOM 1352 C CB . LYS 170 170 ? A 1.907 -3.908 -20.787 1.000 1 A LYS 91.389 1
ATOM 1353 C CG . LYS 170 170 ? A 2.960 -4.393 -19.798 1.000 1 A LYS 91.841 1
ATOM 1354 C CD . LYS 170 170 ? A 2.380 -5.274 -18.748 1.000 1 A LYS 89.344 1
ATOM 1355 C CE . LYS 170 170 ? A 3.434 -5.773 -17.818 1.000 1 A LYS 84.770 1
ATOM 1356 N NZ . LYS 170 170 ? A 2.866 -6.548 -16.689 1.000 1 A LYS 79.967 1
HETATM 1357 C C1_1 . LIG2 . 1 ? B -10.629 -9.927 9.688 1.000 2 B LIG2 78.185 1
HETATM 1358 N N1_1 . LIG2 . 1 ? B -10.215 -9.828 8.303 1.000 2 B LIG2 85.676 1
HETATM 1359 C C2_1 . LIG2 . 1 ? B -10.011 -11.176 7.729 1.000 2 B LIG2 84.307 1
HETATM 1360 C C3_1 . LIG2 . 1 ? B -8.754 -11.203 7.055 1.000 2 B LIG2 84.386 1
HETATM 1361 C C4_1 . LIG2 . 1 ? B -8.129 -9.856 7.135 1.000 2 B LIG2 86.495 1
HETATM 1362 C C5_1 . LIG2 . 1 ? B -8.952 -9.113 8.146 1.000 2 B LIG2 90.732 1
HETATM 1363 C C6_1 . LIG2 . 1 ? B -9.183 -7.636 7.744 1.000 2 B LIG2 89.749 1
HETATM 1364 O O1_1 . LIG2 . 1 ? B -9.830 -7.642 6.481 1.000 2 B LIG2 93.798 1
HETATM 1365 C C7_1 . LIG2 . 1 ? B -10.098 -6.466 5.854 1.000 2 B LIG2 93.995 1
HETATM 1366 N N2_1 . LIG2 . 1 ? B -10.621 -6.514 4.600 1.000 2 B LIG2 93.208 1
HETATM 1367 C C8_1 . LIG2 . 1 ? B -10.898 -5.364 4.041 1.000 2 B LIG2 93.223 1
HETATM 1368 C C9_1 . LIG2 . 1 ? B -10.708 -4.116 4.659 1.000 2 B LIG2 93.037 1
HETATM 1369 C C10_1 . LIG2 . 1 ? B -10.106 -4.161 5.985 1.000 2 B LIG2 93.985 1
HETATM 1370 N N3_1 . LIG2 . 1 ? B -9.828 -3.046 6.789 1.000 2 B LIG2 93.629 1
HETATM 1371 C C11_1 . LIG2 . 1 ? B -9.722 -1.707 6.276 1.000 2 B LIG2 90.029 1
HETATM 1372 C C12_1 . LIG2 . 1 ? B -9.871 -0.801 7.511 1.000 2 B LIG2 92.504 1
HETATM 1373 N N4_1 . LIG2 . 1 ? B -9.123 -1.273 8.653 1.000 2 B LIG2 94.636 1
HETATM 1374 C C13_1 . LIG2 . 1 ? B -8.517 -0.360 9.414 1.000 2 B LIG2 95.223 1
HETATM 1375 C C14_1 . LIG2 . 1 ? B -9.102 -0.091 10.731 1.000 2 B LIG2 93.241 1
HETATM 1376 C C15_1 . LIG2 . 1 ? B -8.048 0.153 11.746 1.000 2 B LIG2 90.577 1
HETATM 1377 F F1_1 . LIG2 . 1 ? B -9.884 1.046 10.554 1.000 2 B LIG2 86.737 1
HETATM 1378 O O2_1 . LIG2 . 1 ? B -7.608 0.249 8.988 1.000 2 B LIG2 94.736 1
HETATM 1379 C C16_1 . LIG2 . 1 ? B -9.120 -2.705 8.917 1.000 2 B LIG2 93.053 1
HETATM 1380 C C17_1 . LIG2 . 1 ? B -10.466 -3.328 9.358 1.000 2 B LIG2 86.820 1
HETATM 1381 C C18_1 . LIG2 . 1 ? B -10.308 -3.892 10.763 1.000 2 B LIG2 77.357 1
HETATM 1382 N N5_1 . LIG2 . 1 ? B -11.266 -4.917 11.012 1.000 2 B LIG2 72.560 1
HETATM 1383 C C19_1 . LIG2 . 1 ? B -8.762 -3.421 7.750 1.000 2 B LIG2 93.817 1
HETATM 1384 N N6_1 . LIG2 . 1 ? B -9.861 -5.328 6.530 1.000 2 B LIG2 94.538 1
HETATM 1385 C C20_1 . LIG2 . 1 ? B -11.055 -2.853 3.991 1.000 2 B LIG2 91.335 1
HETATM 1386 C C21_1 . LIG2 . 1 ? B -12.061 -3.111 2.890 1.000 2 B LIG2 91.401 1
HETATM 1387 N N7_1 . LIG2 . 1 ? B -11.499 -4.150 2.000 1.000 2 B LIG2 91.760 1
HETATM 1388 C C22_1 . LIG2 . 1 ? B -11.910 -4.162 0.679 1.000 2 B LIG2 92.486 1
HETATM 1389 C C23_1 . LIG2 . 1 ? B -13.250 -4.274 0.368 1.000 2 B LIG2 90.594 1
HETATM 1390 C C24_1 . LIG2 . 1 ? B -13.708 -4.332 -0.931 1.000 2 B LIG2 90.182 1
HETATM 1391 C C25_1 . LIG2 . 1 ? B -12.808 -4.272 -1.937 1.000 2 B LIG2 91.535 1
HETATM 1392 C C26_1 . LIG2 . 1 ? B -11.414 -4.145 -1.697 1.000 2 B LIG2 92.715 1
HETATM 1393 C C27_1 . LIG2 . 1 ? B -10.953 -4.094 -0.390 1.000 2 B LIG2 94.158 1
HETATM 1394 C C28_1 . LIG2 . 1 ? B -9.564 -3.956 -0.190 1.000 2 B LIG2 93.994 1
HETATM 1395 Cl CL1_1 . LIG2 . 1 ? B -8.836 -3.831 1.379 1.000 2 B LIG2 91.879 1
HETATM 1396 C C29_1 . LIG2 . 1 ? B -8.693 -3.871 -1.273 1.000 2 B LIG2 91.551 1
HETATM 1397 C C30_1 . LIG2 . 1 ? B -9.210 -3.940 -2.571 1.000 2 B LIG2 92.810 1
HETATM 1398 C C31_1 . LIG2 . 1 ? B -10.553 -4.055 -2.775 1.000 2 B LIG2 91.979 1
HETATM 1399 C C32_1 . LIG2 . 1 ? B -11.471 -5.491 2.700 1.000 2 B LIG2 92.445 1
HETATM 1400 O O1_1 . LIG3 . 1 ? C -1.081 4.786 11.051 1.000 3 C LIG3 90.382 1
HETATM 1401 P P1_1 . LIG3 . 1 ? C -1.755 3.948 12.045 1.000 3 C LIG3 97.463 1
HETATM 1402 O O2_1 . LIG3 . 1 ? C -2.907 4.542 12.790 1.000 3 C LIG3 91.615 1
HETATM 1403 O O3_1 . LIG3 . 1 ? C -2.152 2.577 11.409 1.000 3 C LIG3 97.666 1
HETATM 1404 P P2_1 . LIG3 . 1 ? C -3.405 2.247 10.449 1.000 3 C LIG3 97.350 1
HETATM 1405 O O4_1 . LIG3 . 1 ? C -4.499 1.783 11.368 1.000 3 C LIG3 85.730 1
HETATM 1406 O O5_1 . LIG3 . 1 ? C -2.905 1.126 9.568 1.000 3 C LIG3 84.786 1
HETATM 1407 O O6_1 . LIG3 . 1 ? C -3.703 3.483 9.694 1.000 3 C LIG3 84.140 1
HETATM 1408 O O7_1 . LIG3 . 1 ? C -0.660 3.483 13.134 1.000 3 C LIG3 97.590 1
HETATM 1409 C C1_1 . LIG3 . 1 ? C -1.029 2.612 14.168 1.000 3 C LIG3 96.741 1
HETATM 1410 C C2_1 . LIG3 . 1 ? C -0.122 2.909 15.359 1.000 3 C LIG3 96.880 1
HETATM 1411 O O8_1 . LIG3 . 1 ? C 1.231 2.501 15.000 1.000 3 C LIG3 97.831 1
HETATM 1412 C C3_1 . LIG3 . 1 ? C -0.064 4.423 15.689 1.000 3 C LIG3 96.784 1
HETATM 1413 O O9_1 . LIG3 . 1 ? C -0.052 4.583 17.077 1.000 3 C LIG3 95.363 1
HETATM 1414 C C4_1 . LIG3 . 1 ? C 1.264 4.856 15.049 1.000 3 C LIG3 97.274 1
HETATM 1415 O O10_1 . LIG3 . 1 ? C 1.906 5.919 15.730 1.000 3 C LIG3 96.328 1
HETATM 1416 C C5_1 . LIG3 . 1 ? C 2.084 3.623 15.107 1.000 3 C LIG3 97.986 1
HETATM 1417 N N1_1 . LIG3 . 1 ? C 3.041 3.515 13.974 1.000 3 C LIG3 98.237 1
HETATM 1418 C C6_1 . LIG3 . 1 ? C 4.352 3.239 14.086 1.000 3 C LIG3 98.488 1
HETATM 1419 N N2_1 . LIG3 . 1 ? C 5.128 3.038 15.189 1.000 3 C LIG3 98.348 1
HETATM 1420 C C7_1 . LIG3 . 1 ? C 6.446 2.804 14.961 1.000 3 C LIG3 98.404 1
HETATM 1421 N N3_1 . LIG3 . 1 ? C 7.262 2.619 16.045 1.000 3 C LIG3 97.895 1
HETATM 1422 N N4_1 . LIG3 . 1 ? C 7.020 2.740 13.720 1.000 3 C LIG3 98.696 1
HETATM 1423 C C8_1 . LIG3 . 1 ? C 6.263 2.939 12.615 1.000 3 C LIG3 98.742 1
HETATM 1424 O O11_1 . LIG3 . 1 ? C 6.780 2.887 11.483 1.000 3 C LIG3 98.578 1
HETATM 1425 C C9_1 . LIG3 . 1 ? C 4.878 3.194 12.790 1.000 3 C LIG3 98.685 1
HETATM 1426 N N5_1 . LIG3 . 1 ? C 3.822 3.429 11.895 1.000 3 C LIG3 98.447 1
HETATM 1427 C C10_1 . LIG3 . 1 ? C 2.743 3.615 12.664 1.000 3 C LIG3 98.171 1
HETATM 1428 Mg MG1_1 . LIG4 . 1 ? D -5.381 4.545 9.453 1.000 4 D LIG4 96.440 1
#
#
loop_
_atom_type.symbol
C
Cl
F
Mg
N
O
P
S
#
#
loop_
_ma_qa_metric.id
_ma_qa_metric.name
_ma_qa_metric.description
_ma_qa_metric.type
_ma_qa_metric.mode
_ma_qa_metric.type_other_details
_ma_qa_metric.software_group_id
1 pLDDT 'Predicted lddt' pLDDT local . .
#
#
loop_
_ma_qa_metric_local.ordinal_id
_ma_qa_metric_local.model_id
_ma_qa_metric_local.label_asym_id
_ma_qa_metric_local.label_seq_id
_ma_qa_metric_local.label_comp_id
_ma_qa_metric_local.metric_id
_ma_qa_metric_local.metric_value
1 1 A 1 GLY 1 81.315
2 1 A 2 MET 1 91.163
3 1 A 3 THR 1 95.697
4 1 A 4 GLU 1 97.133
5 1 A 5 TYR 1 98.017
6 1 A 6 LYS 1 97.890
7 1 A 7 LEU 1 98.363
8 1 A 8 VAL 1 97.998
9 1 A 9 VAL 1 98.263
10 1 A 10 VAL 1 98.299
11 1 A 11 GLY 1 98.028
12 1 A 12 ALA 1 98.172
13 1 A 13 CYS 1 96.899
14 1 A 14 GLY 1 97.688
15 1 A 15 VAL 1 98.613
16 1 A 16 GLY 1 98.471
17 1 A 17 LYS 1 98.383
18 1 A 18 SER 1 97.695
19 1 A 19 ALA 1 98.097
20 1 A 20 LEU 1 98.478
21 1 A 21 THR 1 98.098
22 1 A 22 ILE 1 97.573
23 1 A 23 GLN 1 98.219
24 1 A 24 LEU 1 98.290
25 1 A 25 ILE 1 97.496
26 1 A 26 GLN 1 96.777
27 1 A 27 ASN 1 97.319
28 1 A 28 HIS 1 96.861
29 1 A 29 PHE 1 97.901
30 1 A 30 VAL 1 93.404
31 1 A 31 ASP 1 90.872
32 1 A 32 GLU 1 89.153
33 1 A 33 TYR 1 85.807
34 1 A 34 ASP 1 90.387
35 1 A 35 PRO 1 91.152
36 1 A 36 THR 1 89.498
37 1 A 37 ILE 1 92.611
38 1 A 38 GLU 1 92.786
39 1 A 39 ASP 1 92.407
40 1 A 40 SER 1 94.425
41 1 A 41 TYR 1 95.978
42 1 A 42 ARG 1 96.501
43 1 A 43 LYS 1 96.844
44 1 A 44 GLN 1 97.337
45 1 A 45 VAL 1 96.458
46 1 A 46 VAL 1 96.543
47 1 A 47 ILE 1 97.188
48 1 A 48 ASP 1 96.664
49 1 A 49 GLY 1 94.233
50 1 A 50 GLU 1 93.128
51 1 A 51 THR 1 95.633
52 1 A 52 SER 1 95.592
53 1 A 53 LEU 1 97.616
54 1 A 54 LEU 1 98.223
55 1 A 55 ASP 1 97.766
56 1 A 56 ILE 1 97.872
57 1 A 57 LEU 1 96.935
58 1 A 58 ASP 1 96.783
59 1 A 59 THR 1 94.180
60 1 A 60 ALA 1 93.042
61 1 A 61 GLY 1 79.309
62 1 A 62 GLN 1 81.037
63 1 A 63 GLU 1 79.445
64 1 A 64 GLU 1 81.400
65 1 A 65 TYR 1 81.027
66 1 A 66 SER 1 82.878
67 1 A 67 ALA 1 86.951
68 1 A 68 MET 1 83.071
69 1 A 69 ARG 1 86.377
70 1 A 70 ASP 1 90.038
71 1 A 71 GLN 1 89.253
72 1 A 72 TYR 1 87.063
73 1 A 73 MET 1 93.182
74 1 A 74 ARG 1 95.078
75 1 A 75 THR 1 94.220
76 1 A 76 GLY 1 97.440
77 1 A 77 GLU 1 98.420
78 1 A 78 GLY 1 98.670
79 1 A 79 PHE 1 98.774
80 1 A 80 LEU 1 98.913
81 1 A 81 SER 1 98.932
82 1 A 82 VAL 1 98.967
83 1 A 83 PHE 1 98.982
84 1 A 84 ALA 1 98.958
85 1 A 85 ILE 1 98.910
86 1 A 86 ASN 1 98.833
87 1 A 87 ASN 1 98.781
88 1 A 88 THR 1 98.821
89 1 A 89 LYS 1 98.833
90 1 A 90 SER 1 98.889
91 1 A 91 PHE 1 98.937
92 1 A 92 GLU 1 98.638
93 1 A 93 ASP 1 98.497
94 1 A 94 ILE 1 98.698
95 1 A 95 HIS 1 97.436
96 1 A 96 HIS 1 96.455
97 1 A 97 TYR 1 96.801
98 1 A 98 ARG 1 97.585
99 1 A 99 GLU 1 96.706
100 1 A 100 GLN 1 95.029
101 1 A 101 ILE 1 96.776
102 1 A 102 LYS 1 96.762
103 1 A 103 ARG 1 95.292
104 1 A 104 VAL 1 94.571
105 1 A 105 LYS 1 95.729
106 1 A 106 ASP 1 95.525
107 1 A 107 SER 1 94.772
108 1 A 108 GLU 1 94.737
109 1 A 109 ASP 1 95.343
110 1 A 110 VAL 1 98.200
111 1 A 111 PRO 1 98.720
112 1 A 112 MET 1 98.774
113 1 A 113 VAL 1 98.981
114 1 A 114 LEU 1 98.985
115 1 A 115 VAL 1 98.989
116 1 A 116 GLY 1 98.982
117 1 A 117 ASN 1 98.964
118 1 A 118 LYS 1 98.867
119 1 A 119 SER 1 98.780
120 1 A 120 ASP 1 98.824
121 1 A 121 LEU 1 98.455
122 1 A 122 PRO 1 97.295
123 1 A 123 SER 1 93.624
124 1 A 124 ARG 1 97.715
125 1 A 125 THR 1 98.734
126 1 A 126 VAL 1 98.683
127 1 A 127 ASP 1 98.015
128 1 A 128 THR 1 97.906
129 1 A 129 LYS 1 98.349
130 1 A 130 GLN 1 98.338
131 1 A 131 ALA 1 98.852
132 1 A 132 GLN 1 98.860
133 1 A 133 ASP 1 98.800
134 1 A 134 LEU 1 98.826
135 1 A 135 ALA 1 98.839
136 1 A 136 ARG 1 98.585
137 1 A 137 SER 1 98.161
138 1 A 138 TYR 1 97.872
139 1 A 139 GLY 1 97.792
140 1 A 140 ILE 1 98.584
141 1 A 141 PRO 1 98.912
142 1 A 142 PHE 1 98.973
143 1 A 143 ILE 1 98.966
144 1 A 144 GLU 1 98.889
145 1 A 145 THR 1 98.989
146 1 A 146 SER 1 98.939
147 1 A 147 ALA 1 98.657
148 1 A 148 LYS 1 98.560
149 1 A 149 THR 1 98.716
150 1 A 150 ARG 1 98.586
151 1 A 151 GLN 1 98.775
152 1 A 152 GLY 1 98.944
153 1 A 153 VAL 1 98.926
154 1 A 154 ASP 1 98.760
155 1 A 155 ASP 1 98.840
156 1 A 156 ALA 1 98.927
157 1 A 157 PHE 1 98.873
158 1 A 158 TYR 1 98.727
159 1 A 159 THR 1 98.825
160 1 A 160 LEU 1 98.873
161 1 A 161 VAL 1 98.627
162 1 A 162 ARG 1 98.295
163 1 A 163 GLU 1 98.455
164 1 A 164 ILE 1 98.503
165 1 A 165 ARG 1 97.831
166 1 A 166 LYS 1 97.365
167 1 A 167 HIS 1 97.631
168 1 A 168 LYS 1 95.931
169 1 A 169 GLU 1 96.638
170 1 A 170 LYS 1 94.799
#
