# Supplementary material for: Single‐Sequence Deep Learning Delivers Crystal‐Quality Models of Covalent K‐Ras G12 Hotspot Complexes
Source: IUBMB Life. 2026 Jun 13;78(6):e70108. doi: 10.1002/iub.70108 (PMC13263772; doi:10.1002/iub.70108)
Supplement: Supplementary file 1 — Data S1: iub70108‐sup‐0001‐DataS1.zip. [file IUB-78-0-s001.zip › Supplementary_Data/1_Without Covalent Restraint_Web/Predicted Structures/KRASG12C_Adagrasib_GDP_Mg2+_without_restraint/pred.model_idx_1.cif]

data_model
_entry.id model
_struct.entry_id model
_struct.pdbx_model_details .
_struct.pdbx_structure_determination_methodology computational
_struct.title 'Chai-1 predicted structure'
_audit_conform.dict_location https://raw.githubusercontent.com/ihmwg/ModelCIF/80e1e22/dist/mmcif_ma.dic
_audit_conform.dict_name mmcif_ma.dic
_audit_conform.dict_version 1.4.7
#
loop_
_audit_author.name
_audit_author.pdbx_ordinal
'Chai Discovery team' 1
#
#
loop_
_chem_comp.id
_chem_comp.type
_chem_comp.name
_chem_comp.formula
_chem_comp.formula_weight
_chem_comp.ma_provenance
ALA 'L-peptide linking' . . . 'CCD Core'
ARG 'L-peptide linking' . . . 'CCD Core'
ASN 'L-peptide linking' . . . 'CCD Core'
ASP 'L-peptide linking' . . . 'CCD Core'
CYS 'L-peptide linking' . . . 'CCD Core'
GLN 'L-peptide linking' . . . 'CCD Core'
GLU 'L-peptide linking' . . . 'CCD Core'
GLY 'L-peptide linking' . . . 'CCD Core'
HIS 'L-peptide linking' . . . 'CCD Core'
ILE 'L-peptide linking' . . . 'CCD Core'
LEU 'L-peptide linking' . . . 'CCD Core'
LIG2 non-polymer . . . 'CCD Core'
LIG3 non-polymer . . . 'CCD Core'
LIG4 non-polymer . . . 'CCD Core'
LYS 'L-peptide linking' . . . 'CCD Core'
MET 'L-peptide linking' . . . 'CCD Core'
PHE 'L-peptide linking' . . . 'CCD Core'
PRO 'L-peptide linking' . . . 'CCD Core'
SER 'L-peptide linking' . . . 'CCD Core'
THR 'L-peptide linking' . . . 'CCD Core'
TYR 'L-peptide linking' . . . 'CCD Core'
VAL 'L-peptide linking' . . . 'CCD Core'
#
#
loop_
_entity.id
_entity.type
_entity.src_method
_entity.pdbx_description
_entity.formula_weight
_entity.pdbx_number_of_molecules
_entity.details
1 polymer man 'Entity A' . 1 .
2 non-polymer man 'Entity B' . 1 .
3 non-polymer man 'Entity C' . 1 .
4 non-polymer man 'Entity D' . 1 .
#
#
loop_
_entity_poly.entity_id
_entity_poly.type
_entity_poly.nstd_linkage
_entity_poly.nstd_monomer
_entity_poly.pdbx_strand_id
_entity_poly.pdbx_seq_one_letter_code
_entity_poly.pdbx_seq_one_letter_code_can
1 polypeptide(L) no no A
;GMTEYKLVVVGACGVGKSALTIQLIQNHFVDEYDPTIEDSYRKQVVIDGETSLLDILDTAGQEEYSAMRD
QYMRTGEGFLSVFAINNTKSFEDIHHYREQIKRVKDSEDVPMVLVGNKSDLPSRTVDTKQAQDLARSYGI
PFIETSAKTRQGVDDAFYTLVREIRKHKEK
;

;GMTEYKLVVVGACGVGKSALTIQLIQNHFVDEYDPTIEDSYRKQVVIDGETSLLDILDTAGQEEYSAMRD
QYMRTGEGFLSVFAINNTKSFEDIHHYREQIKRVKDSEDVPMVLVGNKSDLPSRTVDTKQAQDLARSYGI
PFIETSAKTRQGVDDAFYTLVREIRKHKEK
;

#
#
loop_
_pdbx_entity_nonpoly.entity_id
_pdbx_entity_nonpoly.name
_pdbx_entity_nonpoly.comp_id
_pdbx_entity_nonpoly.ma_model_mode
2 'Entity B' LIG2 .
3 'Entity C' LIG3 .
4 'Entity D' LIG4 .
#
#
loop_
_entity_poly_seq.entity_id
_entity_poly_seq.num
_entity_poly_seq.mon_id
_entity_poly_seq.hetero
1 1 GLY .
1 2 MET .
1 3 THR .
1 4 GLU .
1 5 TYR .
1 6 LYS .
1 7 LEU .
1 8 VAL .
1 9 VAL .
1 10 VAL .
1 11 GLY .
1 12 ALA .
1 13 CYS .
1 14 GLY .
1 15 VAL .
1 16 GLY .
1 17 LYS .
1 18 SER .
1 19 ALA .
1 20 LEU .
1 21 THR .
1 22 ILE .
1 23 GLN .
1 24 LEU .
1 25 ILE .
1 26 GLN .
1 27 ASN .
1 28 HIS .
1 29 PHE .
1 30 VAL .
1 31 ASP .
1 32 GLU .
1 33 TYR .
1 34 ASP .
1 35 PRO .
1 36 THR .
1 37 ILE .
1 38 GLU .
1 39 ASP .
1 40 SER .
1 41 TYR .
1 42 ARG .
1 43 LYS .
1 44 GLN .
1 45 VAL .
1 46 VAL .
1 47 ILE .
1 48 ASP .
1 49 GLY .
1 50 GLU .
1 51 THR .
1 52 SER .
1 53 LEU .
1 54 LEU .
1 55 ASP .
1 56 ILE .
1 57 LEU .
1 58 ASP .
1 59 THR .
1 60 ALA .
1 61 GLY .
1 62 GLN .
1 63 GLU .
1 64 GLU .
1 65 TYR .
1 66 SER .
1 67 ALA .
1 68 MET .
1 69 ARG .
1 70 ASP .
1 71 GLN .
1 72 TYR .
1 73 MET .
1 74 ARG .
1 75 THR .
1 76 GLY .
1 77 GLU .
1 78 GLY .
1 79 PHE .
1 80 LEU .
1 81 SER .
1 82 VAL .
1 83 PHE .
1 84 ALA .
1 85 ILE .
1 86 ASN .
1 87 ASN .
1 88 THR .
1 89 LYS .
1 90 SER .
1 91 PHE .
1 92 GLU .
1 93 ASP .
1 94 ILE .
1 95 HIS .
1 96 HIS .
1 97 TYR .
1 98 ARG .
1 99 GLU .
1 100 GLN .
1 101 ILE .
1 102 LYS .
1 103 ARG .
1 104 VAL .
1 105 LYS .
1 106 ASP .
1 107 SER .
1 108 GLU .
1 109 ASP .
1 110 VAL .
1 111 PRO .
1 112 MET .
1 113 VAL .
1 114 LEU .
1 115 VAL .
1 116 GLY .
1 117 ASN .
1 118 LYS .
1 119 SER .
1 120 ASP .
1 121 LEU .
1 122 PRO .
1 123 SER .
1 124 ARG .
1 125 THR .
1 126 VAL .
1 127 ASP .
1 128 THR .
1 129 LYS .
1 130 GLN .
1 131 ALA .
1 132 GLN .
1 133 ASP .
1 134 LEU .
1 135 ALA .
1 136 ARG .
1 137 SER .
1 138 TYR .
1 139 GLY .
1 140 ILE .
1 141 PRO .
1 142 PHE .
1 143 ILE .
1 144 GLU .
1 145 THR .
1 146 SER .
1 147 ALA .
1 148 LYS .
1 149 THR .
1 150 ARG .
1 151 GLN .
1 152 GLY .
1 153 VAL .
1 154 ASP .
1 155 ASP .
1 156 ALA .
1 157 PHE .
1 158 TYR .
1 159 THR .
1 160 LEU .
1 161 VAL .
1 162 ARG .
1 163 GLU .
1 164 ILE .
1 165 ARG .
1 166 LYS .
1 167 HIS .
1 168 LYS .
1 169 GLU .
1 170 LYS .
#
#
loop_
_struct_asym.id
_struct_asym.entity_id
_struct_asym.details
A 1 'Chain A'
B 2 'Chain B'
C 3 'Chain C'
D 4 'Chain D'
#
#
loop_
_pdbx_poly_seq_scheme.asym_id
_pdbx_poly_seq_scheme.entity_id
_pdbx_poly_seq_scheme.seq_id
_pdbx_poly_seq_scheme.mon_id
_pdbx_poly_seq_scheme.pdb_seq_num
_pdbx_poly_seq_scheme.auth_seq_num
_pdbx_poly_seq_scheme.pdb_mon_id
_pdbx_poly_seq_scheme.auth_mon_id
_pdbx_poly_seq_scheme.pdb_strand_id
_pdbx_poly_seq_scheme.pdb_ins_code
A 1 1 GLY 1 1 GLY GLY A .
A 1 2 MET 2 2 MET MET A .
A 1 3 THR 3 3 THR THR A .
A 1 4 GLU 4 4 GLU GLU A .
A 1 5 TYR 5 5 TYR TYR A .
A 1 6 LYS 6 6 LYS LYS A .
A 1 7 LEU 7 7 LEU LEU A .
A 1 8 VAL 8 8 VAL VAL A .
A 1 9 VAL 9 9 VAL VAL A .
A 1 10 VAL 10 10 VAL VAL A .
A 1 11 GLY 11 11 GLY GLY A .
A 1 12 ALA 12 12 ALA ALA A .
A 1 13 CYS 13 13 CYS CYS A .
A 1 14 GLY 14 14 GLY GLY A .
A 1 15 VAL 15 15 VAL VAL A .
A 1 16 GLY 16 16 GLY GLY A .
A 1 17 LYS 17 17 LYS LYS A .
A 1 18 SER 18 18 SER SER A .
A 1 19 ALA 19 19 ALA ALA A .
A 1 20 LEU 20 20 LEU LEU A .
A 1 21 THR 21 21 THR THR A .
A 1 22 ILE 22 22 ILE ILE A .
A 1 23 GLN 23 23 GLN GLN A .
A 1 24 LEU 24 24 LEU LEU A .
A 1 25 ILE 25 25 ILE ILE A .
A 1 26 GLN 26 26 GLN GLN A .
A 1 27 ASN 27 27 ASN ASN A .
A 1 28 HIS 28 28 HIS HIS A .
A 1 29 PHE 29 29 PHE PHE A .
A 1 30 VAL 30 30 VAL VAL A .
A 1 31 ASP 31 31 ASP ASP A .
A 1 32 GLU 32 32 GLU GLU A .
A 1 33 TYR 33 33 TYR TYR A .
A 1 34 ASP 34 34 ASP ASP A .
A 1 35 PRO 35 35 PRO PRO A .
A 1 36 THR 36 36 THR THR A .
A 1 37 ILE 37 37 ILE ILE A .
A 1 38 GLU 38 38 GLU GLU A .
A 1 39 ASP 39 39 ASP ASP A .
A 1 40 SER 40 40 SER SER A .
A 1 41 TYR 41 41 TYR TYR A .
A 1 42 ARG 42 42 ARG ARG A .
A 1 43 LYS 43 43 LYS LYS A .
A 1 44 GLN 44 44 GLN GLN A .
A 1 45 VAL 45 45 VAL VAL A .
A 1 46 VAL 46 46 VAL VAL A .
A 1 47 ILE 47 47 ILE ILE A .
A 1 48 ASP 48 48 ASP ASP A .
A 1 49 GLY 49 49 GLY GLY A .
A 1 50 GLU 50 50 GLU GLU A .
A 1 51 THR 51 51 THR THR A .
A 1 52 SER 52 52 SER SER A .
A 1 53 LEU 53 53 LEU LEU A .
A 1 54 LEU 54 54 LEU LEU A .
A 1 55 ASP 55 55 ASP ASP A .
A 1 56 ILE 56 56 ILE ILE A .
A 1 57 LEU 57 57 LEU LEU A .
A 1 58 ASP 58 58 ASP ASP A .
A 1 59 THR 59 59 THR THR A .
A 1 60 ALA 60 60 ALA ALA A .
A 1 61 GLY 61 61 GLY GLY A .
A 1 62 GLN 62 62 GLN GLN A .
A 1 63 GLU 63 63 GLU GLU A .
A 1 64 GLU 64 64 GLU GLU A .
A 1 65 TYR 65 65 TYR TYR A .
A 1 66 SER 66 66 SER SER A .
A 1 67 ALA 67 67 ALA ALA A .
A 1 68 MET 68 68 MET MET A .
A 1 69 ARG 69 69 ARG ARG A .
A 1 70 ASP 70 70 ASP ASP A .
A 1 71 GLN 71 71 GLN GLN A .
A 1 72 TYR 72 72 TYR TYR A .
A 1 73 MET 73 73 MET MET A .
A 1 74 ARG 74 74 ARG ARG A .
A 1 75 THR 75 75 THR THR A .
A 1 76 GLY 76 76 GLY GLY A .
A 1 77 GLU 77 77 GLU GLU A .
A 1 78 GLY 78 78 GLY GLY A .
A 1 79 PHE 79 79 PHE PHE A .
A 1 80 LEU 80 80 LEU LEU A .
A 1 81 SER 81 81 SER SER A .
A 1 82 VAL 82 82 VAL VAL A .
A 1 83 PHE 83 83 PHE PHE A .
A 1 84 ALA 84 84 ALA ALA A .
A 1 85 ILE 85 85 ILE ILE A .
A 1 86 ASN 86 86 ASN ASN A .
A 1 87 ASN 87 87 ASN ASN A .
A 1 88 THR 88 88 THR THR A .
A 1 89 LYS 89 89 LYS LYS A .
A 1 90 SER 90 90 SER SER A .
A 1 91 PHE 91 91 PHE PHE A .
A 1 92 GLU 92 92 GLU GLU A .
A 1 93 ASP 93 93 ASP ASP A .
A 1 94 ILE 94 94 ILE ILE A .
A 1 95 HIS 95 95 HIS HIS A .
A 1 96 HIS 96 96 HIS HIS A .
A 1 97 TYR 97 97 TYR TYR A .
A 1 98 ARG 98 98 ARG ARG A .
A 1 99 GLU 99 99 GLU GLU A .
A 1 100 GLN 100 100 GLN GLN A .
A 1 101 ILE 101 101 ILE ILE A .
A 1 102 LYS 102 102 LYS LYS A .
A 1 103 ARG 103 103 ARG ARG A .
A 1 104 VAL 104 104 VAL VAL A .
A 1 105 LYS 105 105 LYS LYS A .
A 1 106 ASP 106 106 ASP ASP A .
A 1 107 SER 107 107 SER SER A .
A 1 108 GLU 108 108 GLU GLU A .
A 1 109 ASP 109 109 ASP ASP A .
A 1 110 VAL 110 110 VAL VAL A .
A 1 111 PRO 111 111 PRO PRO A .
A 1 112 MET 112 112 MET MET A .
A 1 113 VAL 113 113 VAL VAL A .
A 1 114 LEU 114 114 LEU LEU A .
A 1 115 VAL 115 115 VAL VAL A .
A 1 116 GLY 116 116 GLY GLY A .
A 1 117 ASN 117 117 ASN ASN A .
A 1 118 LYS 118 118 LYS LYS A .
A 1 119 SER 119 119 SER SER A .
A 1 120 ASP 120 120 ASP ASP A .
A 1 121 LEU 121 121 LEU LEU A .
A 1 122 PRO 122 122 PRO PRO A .
A 1 123 SER 123 123 SER SER A .
A 1 124 ARG 124 124 ARG ARG A .
A 1 125 THR 125 125 THR THR A .
A 1 126 VAL 126 126 VAL VAL A .
A 1 127 ASP 127 127 ASP ASP A .
A 1 128 THR 128 128 THR THR A .
A 1 129 LYS 129 129 LYS LYS A .
A 1 130 GLN 130 130 GLN GLN A .
A 1 131 ALA 131 131 ALA ALA A .
A 1 132 GLN 132 132 GLN GLN A .
A 1 133 ASP 133 133 ASP ASP A .
A 1 134 LEU 134 134 LEU LEU A .
A 1 135 ALA 135 135 ALA ALA A .
A 1 136 ARG 136 136 ARG ARG A .
A 1 137 SER 137 137 SER SER A .
A 1 138 TYR 138 138 TYR TYR A .
A 1 139 GLY 139 139 GLY GLY A .
A 1 140 ILE 140 140 ILE ILE A .
A 1 141 PRO 141 141 PRO PRO A .
A 1 142 PHE 142 142 PHE PHE A .
A 1 143 ILE 143 143 ILE ILE A .
A 1 144 GLU 144 144 GLU GLU A .
A 1 145 THR 145 145 THR THR A .
A 1 146 SER 146 146 SER SER A .
A 1 147 ALA 147 147 ALA ALA A .
A 1 148 LYS 148 148 LYS LYS A .
A 1 149 THR 149 149 THR THR A .
A 1 150 ARG 150 150 ARG ARG A .
A 1 151 GLN 151 151 GLN GLN A .
A 1 152 GLY 152 152 GLY GLY A .
A 1 153 VAL 153 153 VAL VAL A .
A 1 154 ASP 154 154 ASP ASP A .
A 1 155 ASP 155 155 ASP ASP A .
A 1 156 ALA 156 156 ALA ALA A .
A 1 157 PHE 157 157 PHE PHE A .
A 1 158 TYR 158 158 TYR TYR A .
A 1 159 THR 159 159 THR THR A .
A 1 160 LEU 160 160 LEU LEU A .
A 1 161 VAL 161 161 VAL VAL A .
A 1 162 ARG 162 162 ARG ARG A .
A 1 163 GLU 163 163 GLU GLU A .
A 1 164 ILE 164 164 ILE ILE A .
A 1 165 ARG 165 165 ARG ARG A .
A 1 166 LYS 166 166 LYS LYS A .
A 1 167 HIS 167 167 HIS HIS A .
A 1 168 LYS 168 168 LYS LYS A .
A 1 169 GLU 169 169 GLU GLU A .
A 1 170 LYS 170 170 LYS LYS A .
#
#
loop_
_pdbx_nonpoly_scheme.asym_id
_pdbx_nonpoly_scheme.entity_id
_pdbx_nonpoly_scheme.mon_id
_pdbx_nonpoly_scheme.ndb_seq_num
_pdbx_nonpoly_scheme.pdb_seq_num
_pdbx_nonpoly_scheme.auth_seq_num
_pdbx_nonpoly_scheme.auth_mon_id
_pdbx_nonpoly_scheme.pdb_strand_id
_pdbx_nonpoly_scheme.pdb_ins_code
B 2 LIG2 1 1 1 LIG2 B .
C 3 LIG3 1 1 1 LIG3 C .
D 4 LIG4 1 1 1 LIG4 D .
#
#
loop_
_ma_data.id
_ma_data.name
_ma_data.content_type
_ma_data.content_type_other_details
1 'Entity A' target .
2 'Entity B' target .
3 'Entity C' target .
4 'Entity D' target .
5 pred_model_1 'model coordinates' .
#
#
loop_
_ma_target_entity.entity_id
_ma_target_entity.data_id
_ma_target_entity.origin
1 1 designed
2 2 designed
3 3 designed
4 4 designed
#
#
loop_
_ma_target_entity_instance.asym_id
_ma_target_entity_instance.entity_id
_ma_target_entity_instance.details
A 1 'Chain A'
B 2 'Chain B'
C 3 'Chain C'
D 4 'Chain D'
#
#
loop_
_ma_model_list.ordinal_id
_ma_model_list.model_name
_ma_model_list.data_id
_ma_model_list.model_type
_ma_model_list.model_type_other_details
1 pred_model_1 5 'Ab initio model' .
#
#
loop_
_ma_model_group.id
_ma_model_group.name
_ma_model_group.details
1 pred .
#
#
loop_
_ma_model_group_link.group_id
_ma_model_group_link.model_id
1 1
#
#
loop_
_atom_site.group_PDB
_atom_site.id
_atom_site.type_symbol
_atom_site.label_atom_id
_atom_site.label_alt_id
_atom_site.label_comp_id
_atom_site.label_seq_id
_atom_site.auth_seq_id
_atom_site.pdbx_PDB_ins_code
_atom_site.label_asym_id
_atom_site.Cartn_x
_atom_site.Cartn_y
_atom_site.Cartn_z
_atom_site.occupancy
_atom_site.label_entity_id
_atom_site.auth_asym_id
_atom_site.auth_comp_id
_atom_site.B_iso_or_equiv
_atom_site.pdbx_PDB_model_num
ATOM 1 N N . GLY 1 1 ? A -10.880 23.490 4.736 1.000 1 A GLY 72.673 1
ATOM 2 C CA . GLY 1 1 ? A -9.744 23.261 5.628 1.000 1 A GLY 78.625 1
ATOM 3 C C . GLY 1 1 ? A -9.081 21.948 5.307 1.000 1 A GLY 83.106 1
ATOM 4 O O . GLY 1 1 ? A -9.550 21.199 4.451 1.000 1 A GLY 81.123 1
ATOM 5 N N . MET 2 2 ? A -8.002 21.648 6.002 1.000 1 A MET 85.502 1
ATOM 6 C CA . MET 2 2 ? A -7.268 20.415 5.739 1.000 1 A MET 90.215 1
ATOM 7 C C . MET 2 2 ? A -8.071 19.207 6.221 1.000 1 A MET 92.050 1
ATOM 8 O O . MET 2 2 ? A -8.861 19.285 7.168 1.000 1 A MET 90.979 1
ATOM 9 C CB . MET 2 2 ? A -5.901 20.416 6.415 1.000 1 A MET 88.626 1
ATOM 10 C CG . MET 2 2 ? A -5.949 20.391 7.922 1.000 1 A MET 88.397 1
ATOM 11 S SD . MET 2 2 ? A -4.302 20.175 8.637 1.000 1 A MET 85.576 1
ATOM 12 C CE . MET 2 2 ? A -3.944 18.498 8.151 1.000 1 A MET 81.391 1
ATOM 13 N N . THR 3 3 ? A -7.894 18.069 5.532 1.000 1 A THR 95.353 1
ATOM 14 C CA . THR 3 3 ? A -8.562 16.828 5.881 1.000 1 A THR 95.576 1
ATOM 15 C C . THR 3 3 ? A -7.504 15.766 6.086 1.000 1 A THR 96.443 1
ATOM 16 O O . THR 3 3 ? A -6.446 15.801 5.462 1.000 1 A THR 96.066 1
ATOM 17 C CB . THR 3 3 ? A -9.563 16.418 4.774 1.000 1 A THR 94.012 1
ATOM 18 O OG1 . THR 3 3 ? A -10.477 17.488 4.548 1.000 1 A THR 89.756 1
ATOM 19 C CG2 . THR 3 3 ? A -10.354 15.171 5.173 1.000 1 A THR 90.384 1
ATOM 20 N N . GLU 4 4 ? A -7.767 14.819 6.999 1.000 1 A GLU 96.762 1
ATOM 21 C CA . GLU 4 4 ? A -6.874 13.696 7.247 1.000 1 A GLU 97.123 1
ATOM 22 C C . GLU 4 4 ? A -7.404 12.475 6.493 1.000 1 A GLU 97.438 1
ATOM 23 O O . GLU 4 4 ? A -8.608 12.270 6.392 1.000 1 A GLU 96.974 1
ATOM 24 C CB . GLU 4 4 ? A -6.761 13.395 8.724 1.000 1 A GLU 96.161 1
ATOM 25 C CG . GLU 4 4 ? A -6.067 14.485 9.512 1.000 1 A GLU 90.325 1
ATOM 26 C CD . GLU 4 4 ? A -5.855 14.150 10.978 1.000 1 A GLU 89.518 1
ATOM 27 O OE1 . GLU 4 4 ? A -6.160 12.999 11.371 1.000 1 A GLU 86.647 1
ATOM 28 O OE2 . GLU 4 4 ? A -5.358 15.012 11.711 1.000 1 A GLU 84.848 1
ATOM 29 N N . TYR 5 5 ? A -6.474 11.675 5.945 1.000 1 A TYR 97.804 1
ATOM 30 C CA . TYR 5 5 ? A -6.806 10.500 5.162 1.000 1 A TYR 98.039 1
ATOM 31 C C . TYR 5 5 ? A -5.981 9.333 5.671 1.000 1 A TYR 98.088 1
ATOM 32 O O . TYR 5 5 ? A -4.746 9.449 5.739 1.000 1 A TYR 98.018 1
ATOM 33 C CB . TYR 5 5 ? A -6.498 10.717 3.696 1.000 1 A TYR 97.941 1
ATOM 34 C CG . TYR 5 5 ? A -7.263 11.885 3.093 1.000 1 A TYR 97.877 1
ATOM 35 C CD1 . TYR 5 5 ? A -8.523 11.682 2.543 1.000 1 A TYR 97.363 1
ATOM 36 C CD2 . TYR 5 5 ? A -6.739 13.158 3.074 1.000 1 A TYR 97.477 1
ATOM 37 C CE1 . TYR 5 5 ? A -9.247 12.727 1.992 1.000 1 A TYR 96.594 1
ATOM 38 C CE2 . TYR 5 5 ? A -7.446 14.228 2.545 1.000 1 A TYR 96.562 1
ATOM 39 C CZ . TYR 5 5 ? A -8.709 13.992 1.996 1.000 1 A TYR 96.460 1
ATOM 40 O OH . TYR 5 5 ? A -9.410 15.042 1.444 1.000 1 A TYR 94.740 1
ATOM 41 N N . LYS 6 6 ? A -6.620 8.202 5.977 1.000 1 A LYS 97.960 1
ATOM 42 C CA . LYS 6 6 ? A -5.936 6.984 6.390 1.000 1 A LYS 97.862 1
ATOM 43 C C . LYS 6 6 ? A -5.764 6.094 5.153 1.000 1 A LYS 98.048 1
ATOM 44 O O . LYS 6 6 ? A -6.735 5.582 4.588 1.000 1 A LYS 97.877 1
ATOM 45 C CB . LYS 6 6 ? A -6.738 6.231 7.439 1.000 1 A LYS 97.280 1
ATOM 46 C CG . LYS 6 6 ? A -6.111 4.918 7.892 1.000 1 A LYS 86.827 1
ATOM 47 C CD . LYS 6 6 ? A -4.776 5.121 8.561 1.000 1 A LYS 80.314 1
ATOM 48 C CE . LYS 6 6 ? A -4.245 3.825 9.165 1.000 1 A LYS 76.515 1
ATOM 49 N NZ . LYS 6 6 ? A -2.899 4.051 9.706 1.000 1 A LYS 63.538 1
ATOM 50 N N . LEU 7 7 ? A -4.500 5.951 4.731 1.000 1 A LEU 98.228 1
ATOM 51 C CA . LEU 7 7 ? A -4.177 5.181 3.531 1.000 1 A LEU 98.385 1
ATOM 52 C C . LEU 7 7 ? A -3.423 3.924 3.941 1.000 1 A LEU 98.118 1
ATOM 53 O O . LEU 7 7 ? A -2.556 3.948 4.816 1.000 1 A LEU 97.840 1
ATOM 54 C CB . LEU 7 7 ? A -3.276 5.997 2.600 1.000 1 A LEU 98.579 1
ATOM 55 C CG . LEU 7 7 ? A -3.704 7.437 2.274 1.000 1 A LEU 98.449 1
ATOM 56 C CD1 . LEU 7 7 ? A -5.137 7.489 1.811 1.000 1 A LEU 98.404 1
ATOM 57 C CD2 . LEU 7 7 ? A -2.772 8.035 1.221 1.000 1 A LEU 98.500 1
ATOM 58 N N . VAL 8 8 ? A -3.736 2.811 3.287 1.000 1 A VAL 98.256 1
ATOM 59 C CA . VAL 8 8 ? A -3.101 1.544 3.560 1.000 1 A VAL 98.038 1
ATOM 60 C C . VAL 8 8 ? A -2.435 1.049 2.276 1.000 1 A VAL 98.206 1
ATOM 61 O O . VAL 8 8 ? A -3.058 1.063 1.219 1.000 1 A VAL 98.239 1
ATOM 62 C CB . VAL 8 8 ? A -4.107 0.511 4.081 1.000 1 A VAL 97.394 1
ATOM 63 C CG1 . VAL 8 8 ? A -4.866 1.064 5.284 1.000 1 A VAL 96.788 1
ATOM 64 C CG2 . VAL 8 8 ? A -3.418 -0.806 4.433 1.000 1 A VAL 96.767 1
ATOM 65 N N . VAL 9 9 ? A -1.178 0.644 2.373 1.000 1 A VAL 98.128 1
ATOM 66 C CA . VAL 9 9 ? A -0.432 0.165 1.228 1.000 1 A VAL 98.289 1
ATOM 67 C C . VAL 9 9 ? A -0.283 -1.337 1.369 1.000 1 A VAL 98.047 1
ATOM 68 O O . VAL 9 9 ? A 0.298 -1.821 2.343 1.000 1 A VAL 97.729 1
ATOM 69 C CB . VAL 9 9 ? A 0.940 0.852 1.121 1.000 1 A VAL 98.442 1
ATOM 70 C CG1 . VAL 9 9 ? A 0.779 2.394 1.181 1.000 1 A VAL 98.587 1
ATOM 71 C CG2 . VAL 9 9 ? A 1.643 0.451 -0.182 1.000 1 A VAL 98.503 1
ATOM 72 N N . VAL 10 10 ? A -0.825 -2.093 0.412 1.000 1 A VAL 98.322 1
ATOM 73 C CA . VAL 10 10 ? A -0.814 -3.550 0.467 1.000 1 A VAL 98.304 1
ATOM 74 C C . VAL 10 10 ? A -0.185 -4.099 -0.801 1.000 1 A VAL 98.549 1
ATOM 75 O O . VAL 10 10 ? A -0.064 -3.418 -1.803 1.000 1 A VAL 98.673 1
ATOM 76 C CB . VAL 10 10 ? A -2.233 -4.121 0.625 1.000 1 A VAL 97.673 1
ATOM 77 C CG1 . VAL 10 10 ? A -2.937 -3.512 1.829 1.000 1 A VAL 97.269 1
ATOM 78 C CG2 . VAL 10 10 ? A -3.031 -3.931 -0.657 1.000 1 A VAL 97.664 1
ATOM 79 N N . GLY 11 11 ? A 0.243 -5.354 -0.734 1.000 1 A GLY 98.225 1
ATOM 80 C CA . GLY 11 11 ? A 0.846 -6.034 -1.878 1.000 1 A GLY 98.030 1
ATOM 81 C C . GLY 11 11 ? A 1.864 -7.063 -1.383 1.000 1 A GLY 97.724 1
ATOM 82 O O . GLY 11 11 ? A 2.267 -7.053 -0.213 1.000 1 A GLY 97.214 1
ATOM 83 N N . ALA 12 12 ? A 2.297 -7.915 -2.286 1.000 1 A ALA 98.344 1
ATOM 84 C CA . ALA 12 12 ? A 3.205 -9.000 -1.938 1.000 1 A ALA 98.169 1
ATOM 85 C C . ALA 12 12 ? A 4.557 -8.480 -1.446 1.000 1 A ALA 97.940 1
ATOM 86 O O . ALA 12 12 ? A 4.921 -7.307 -1.660 1.000 1 A ALA 97.778 1
ATOM 87 C CB . ALA 12 12 ? A 3.402 -9.902 -3.148 1.000 1 A ALA 98.020 1
ATOM 88 N N . CYS 13 13 ? A 5.294 -9.362 -0.824 1.000 1 A CYS 97.164 1
ATOM 89 C CA . CYS 13 13 ? A 6.667 -9.036 -0.441 1.000 1 A CYS 96.908 1
ATOM 90 C C . CYS 13 13 ? A 7.465 -8.563 -1.643 1.000 1 A CYS 97.380 1
ATOM 91 O O . CYS 13 13 ? A 7.426 -9.180 -2.716 1.000 1 A CYS 97.433 1
ATOM 92 C CB . CYS 13 13 ? A 7.340 -10.240 0.198 1.000 1 A CYS 95.400 1
ATOM 93 S SG . CYS 13 13 ? A 6.911 -10.508 1.846 1.000 1 A CYS 88.753 1
ATOM 94 N N . GLY 14 14 ? A 8.200 -7.498 -1.432 1.000 1 A GLY 97.421 1
ATOM 95 C CA . GLY 14 14 ? A 9.203 -7.072 -2.387 1.000 1 A GLY 97.670 1
ATOM 96 C C . GLY 14 14 ? A 8.705 -6.247 -3.552 1.000 1 A GLY 98.325 1
ATOM 97 O O . GLY 14 14 ? A 9.481 -5.907 -4.426 1.000 1 A GLY 98.310 1
ATOM 98 N N . VAL 15 15 ? A 7.402 -5.896 -3.579 1.000 1 A VAL 98.264 1
ATOM 99 C CA . VAL 15 15 ? A 6.892 -5.119 -4.688 1.000 1 A VAL 98.590 1
ATOM 100 C C . VAL 15 15 ? A 7.283 -3.649 -4.588 1.000 1 A VAL 98.657 1
ATOM 101 O O . VAL 15 15 ? A 7.198 -2.932 -5.591 1.000 1 A VAL 98.709 1
ATOM 102 C CB . VAL 15 15 ? A 5.363 -5.238 -4.824 1.000 1 A VAL 98.689 1
ATOM 103 C CG1 . VAL 15 15 ? A 4.955 -6.684 -5.040 1.000 1 A VAL 98.705 1
ATOM 104 C CG2 . VAL 15 15 ? A 4.670 -4.642 -3.628 1.000 1 A VAL 98.814 1
ATOM 105 N N . GLY 16 16 ? A 7.675 -3.196 -3.403 1.000 1 A GLY 98.554 1
ATOM 106 C CA . GLY 16 16 ? A 8.093 -1.826 -3.216 1.000 1 A GLY 98.454 1
ATOM 107 C C . GLY 16 16 ? A 7.163 -0.989 -2.366 1.000 1 A GLY 98.556 1
ATOM 108 O O . GLY 16 16 ? A 7.187 0.225 -2.460 1.000 1 A GLY 98.549 1
ATOM 109 N N . LYS 17 17 ? A 6.348 -1.644 -1.499 1.000 1 A LYS 98.449 1
ATOM 110 C CA . LYS 17 17 ? A 5.439 -0.880 -0.631 1.000 1 A LYS 98.374 1
ATOM 111 C C . LYS 17 17 ? A 6.209 0.125 0.224 1.000 1 A LYS 98.186 1
ATOM 112 O O . LYS 17 17 ? A 5.865 1.297 0.287 1.000 1 A LYS 98.324 1
ATOM 113 C CB . LYS 17 17 ? A 4.640 -1.816 0.265 1.000 1 A LYS 98.220 1
ATOM 114 C CG . LYS 17 17 ? A 3.765 -2.799 -0.518 1.000 1 A LYS 97.913 1
ATOM 115 C CD . LYS 17 17 ? A 3.001 -3.746 0.416 1.000 1 A LYS 97.589 1
ATOM 116 C CE . LYS 17 17 ? A 3.909 -4.611 1.260 1.000 1 A LYS 97.123 1
ATOM 117 N NZ . LYS 17 17 ? A 4.665 -5.572 0.428 1.000 1 A LYS 96.909 1
ATOM 118 N N . SER 18 18 ? A 7.260 -0.374 0.881 1.000 1 A SER 98.023 1
ATOM 119 C CA . SER 18 18 ? A 8.063 0.499 1.738 1.000 1 A SER 97.710 1
ATOM 120 C C . SER 18 18 ? A 8.781 1.562 0.901 1.000 1 A SER 97.901 1
ATOM 121 O O . SER 18 18 ? A 8.827 2.740 1.293 1.000 1 A SER 98.006 1
ATOM 122 C CB . SER 18 18 ? A 9.046 -0.307 2.567 1.000 1 A SER 97.066 1
ATOM 123 O OG . SER 18 18 ? A 8.367 -1.156 3.450 1.000 1 A SER 94.283 1
ATOM 124 N N . ALA 19 19 ? A 9.344 1.155 -0.246 1.000 1 A ALA 97.917 1
ATOM 125 C CA . ALA 19 19 ? A 10.070 2.113 -1.067 1.000 1 A ALA 98.070 1
ATOM 126 C C . ALA 19 19 ? A 9.148 3.223 -1.551 1.000 1 A ALA 98.289 1
ATOM 127 O O . ALA 19 19 ? A 9.532 4.397 -1.576 1.000 1 A ALA 98.403 1
ATOM 128 C CB . ALA 19 19 ? A 10.735 1.408 -2.237 1.000 1 A ALA 97.953 1
ATOM 129 N N . LEU 20 20 ? A 7.923 2.866 -1.956 1.000 1 A LEU 98.266 1
ATOM 130 C CA . LEU 20 20 ? A 6.969 3.886 -2.386 1.000 1 A LEU 98.485 1
ATOM 131 C C . LEU 20 20 ? A 6.624 4.828 -1.251 1.000 1 A LEU 98.456 1
ATOM 132 O O . LEU 20 20 ? A 6.563 6.052 -1.432 1.000 1 A LEU 98.506 1
ATOM 133 C CB . LEU 20 20 ? A 5.690 3.231 -2.920 1.000 1 A LEU 98.671 1
ATOM 134 C CG . LEU 20 20 ? A 5.785 2.607 -4.313 1.000 1 A LEU 98.755 1
ATOM 135 C CD1 . LEU 20 20 ? A 5.925 3.692 -5.375 1.000 1 A LEU 98.757 1
ATOM 136 C CD2 . LEU 20 20 ? A 4.556 1.752 -4.571 1.000 1 A LEU 98.782 1
ATOM 137 N N . THR 21 21 ? A 6.390 4.258 -0.069 1.000 1 A THR 98.302 1
ATOM 138 C CA . THR 21 21 ? A 5.986 5.070 1.072 1.000 1 A THR 98.114 1
ATOM 139 C C . THR 21 21 ? A 7.093 6.027 1.476 1.000 1 A THR 98.018 1
ATOM 140 O O . THR 21 21 ? A 6.859 7.228 1.703 1.000 1 A THR 98.062 1
ATOM 141 C CB . THR 21 21 ? A 5.599 4.175 2.245 1.000 1 A THR 98.020 1
ATOM 142 O OG1 . THR 21 21 ? A 4.511 3.319 1.831 1.000 1 A THR 97.805 1
ATOM 143 C CG2 . THR 21 21 ? A 5.146 4.995 3.433 1.000 1 A THR 97.908 1
ATOM 144 N N . ILE 22 22 ? A 8.312 5.514 1.582 1.000 1 A ILE 97.841 1
ATOM 145 C CA . ILE 22 22 ? A 9.435 6.359 1.977 1.000 1 A ILE 97.582 1
ATOM 146 C C . ILE 22 22 ? A 9.713 7.408 0.902 1.000 1 A ILE 97.877 1
ATOM 147 O O . ILE 22 22 ? A 10.023 8.563 1.218 1.000 1 A ILE 98.046 1
ATOM 148 C CB . ILE 22 22 ? A 10.674 5.502 2.257 1.000 1 A ILE 97.007 1
ATOM 149 C CG1 . ILE 22 22 ? A 10.392 4.629 3.499 1.000 1 A ILE 96.502 1
ATOM 150 C CG2 . ILE 22 22 ? A 11.899 6.354 2.452 1.000 1 A ILE 95.998 1
ATOM 151 C CD1 . ILE 22 22 ? A 11.410 3.541 3.721 1.000 1 A ILE 94.445 1
ATOM 152 N N . GLN 23 23 ? A 9.554 7.048 -0.365 1.000 1 A GLN 98.085 1
ATOM 153 C CA . GLN 23 23 ? A 9.726 8.047 -1.432 1.000 1 A GLN 98.201 1
ATOM 154 C C . GLN 23 23 ? A 8.731 9.165 -1.284 1.000 1 A GLN 98.275 1
ATOM 155 O O . GLN 23 23 ? A 9.082 10.344 -1.433 1.000 1 A GLN 98.213 1
ATOM 156 C CB . GLN 23 23 ? A 9.610 7.387 -2.819 1.000 1 A GLN 98.088 1
ATOM 157 C CG . GLN 23 23 ? A 9.908 8.296 -3.978 1.000 1 A GLN 96.202 1
ATOM 158 C CD . GLN 23 23 ? A 11.330 8.828 -3.926 1.000 1 A GLN 97.909 1
ATOM 159 O OE1 . GLN 23 23 ? A 11.570 9.977 -3.582 1.000 1 A GLN 97.402 1
ATOM 160 N NE2 . GLN 23 23 ? A 12.293 7.984 -4.280 1.000 1 A GLN 96.954 1
ATOM 161 N N . LEU 24 24 ? A 7.462 8.833 -0.970 1.000 1 A LEU 98.239 1
ATOM 162 C CA . LEU 24 24 ? A 6.476 9.887 -0.738 1.000 1 A LEU 98.280 1
ATOM 163 C C . LEU 24 24 ? A 6.818 10.736 0.482 1.000 1 A LEU 98.133 1
ATOM 164 O O . LEU 24 24 ? A 6.794 11.969 0.420 1.000 1 A LEU 97.989 1
ATOM 165 C CB . LEU 24 24 ? A 5.111 9.273 -0.570 1.000 1 A LEU 98.380 1
ATOM 166 C CG . LEU 24 24 ? A 4.007 10.321 -0.319 1.000 1 A LEU 98.309 1
ATOM 167 C CD1 . LEU 24 24 ? A 3.652 10.988 -1.628 1.000 1 A LEU 98.059 1
ATOM 168 C CD2 . LEU 24 24 ? A 2.793 9.686 0.326 1.000 1 A LEU 98.168 1
ATOM 169 N N . ILE 25 25 ? A 7.142 10.071 1.595 1.000 1 A ILE 97.957 1
ATOM 170 C CA . ILE 25 25 ? A 7.269 10.779 2.862 1.000 1 A ILE 97.484 1
ATOM 171 C C . ILE 25 25 ? A 8.580 11.541 2.942 1.000 1 A ILE 97.245 1
ATOM 172 O O . ILE 25 25 ? A 8.627 12.686 3.416 1.000 1 A ILE 96.897 1
ATOM 173 C CB . ILE 25 25 ? A 7.181 9.789 4.038 1.000 1 A ILE 96.781 1
ATOM 174 C CG1 . ILE 25 25 ? A 5.811 9.084 4.025 1.000 1 A ILE 94.406 1
ATOM 175 C CG2 . ILE 25 25 ? A 7.403 10.500 5.362 1.000 1 A ILE 92.731 1
ATOM 176 C CD1 . ILE 25 25 ? A 4.635 10.010 4.083 1.000 1 A ILE 88.555 1
ATOM 177 N N . GLN 26 26 ? A 9.658 10.920 2.476 1.000 1 A GLN 97.397 1
ATOM 178 C CA . GLN 26 26 ? A 11.013 11.431 2.662 1.000 1 A GLN 96.864 1
ATOM 179 C C . GLN 26 26 ? A 11.698 11.849 1.384 1.000 1 A GLN 97.190 1
ATOM 180 O O . GLN 26 26 ? A 12.801 12.377 1.443 1.000 1 A GLN 96.476 1
ATOM 181 C CB . GLN 26 26 ? A 11.869 10.374 3.365 1.000 1 A GLN 95.691 1
ATOM 182 C CG . GLN 26 26 ? A 11.330 9.925 4.702 1.000 1 A GLN 91.571 1
ATOM 183 C CD . GLN 26 26 ? A 11.329 11.000 5.768 1.000 1 A GLN 85.006 1
ATOM 184 O OE1 . GLN 26 26 ? A 12.012 12.011 5.623 1.000 1 A GLN 76.192 1
ATOM 185 N NE2 . GLN 26 26 ? A 10.563 10.794 6.819 1.000 1 A GLN 75.163 1
ATOM 186 N N . ASN 27 27 ? A 11.096 11.601 0.220 1.000 1 A ASN 97.324 1
ATOM 187 C CA . ASN 27 27 ? A 11.630 12.046 -1.062 1.000 1 A ASN 97.125 1
ATOM 188 C C . ASN 27 27 ? A 13.014 11.470 -1.340 1.000 1 A ASN 97.342 1
ATOM 189 O O . ASN 27 27 ? A 13.891 12.152 -1.866 1.000 1 A ASN 96.243 1
ATOM 190 C CB . ASN 27 27 ? A 11.664 13.563 -1.145 1.000 1 A ASN 96.207 1
ATOM 191 C CG . ASN 27 27 ? A 10.278 14.174 -1.086 1.000 1 A ASN 94.141 1
ATOM 192 O OD1 . ASN 27 27 ? A 9.449 13.975 -1.979 1.000 1 A ASN 83.353 1
ATOM 193 N ND2 . ASN 27 27 ? A 9.998 14.901 -0.014 1.000 1 A ASN 80.511 1
ATOM 194 N N . HIS 28 28 ? A 13.218 10.194 -0.979 1.000 1 A HIS 97.422 1
ATOM 195 C CA . HIS 28 28 ? A 14.460 9.484 -1.315 1.000 1 A HIS 96.911 1
ATOM 196 C C . HIS 28 28 ? A 14.144 8.029 -1.507 1.000 1 A HIS 97.341 1
ATOM 197 O O . HIS 28 28 ? A 13.139 7.504 -0.986 1.000 1 A HIS 96.879 1
ATOM 198 C CB . HIS 28 28 ? A 15.563 9.705 -0.293 1.000 1 A HIS 94.879 1
ATOM 199 C CG . HIS 28 28 ? A 15.272 9.078 1.047 1.000 1 A HIS 89.990 1
ATOM 200 N ND1 . HIS 28 28 ? A 15.808 7.873 1.445 1.000 1 A HIS 80.822 1
ATOM 201 C CD2 . HIS 28 28 ? A 14.512 9.522 2.088 1.000 1 A HIS 81.552 1
ATOM 202 C CE1 . HIS 28 28 ? A 15.401 7.596 2.668 1.000 1 A HIS 81.177 1
ATOM 203 N NE2 . HIS 28 28 ? A 14.605 8.564 3.070 1.000 1 A HIS 80.755 1
ATOM 204 N N . PHE 29 29 ? A 14.994 7.365 -2.264 1.000 1 A PHE 97.938 1
ATOM 205 C CA . PHE 29 29 ? A 14.832 5.935 -2.563 1.000 1 A PHE 97.933 1
ATOM 206 C C . PHE 29 29 ? A 15.756 5.115 -1.668 1.000 1 A PHE 97.150 1
ATOM 207 O O . PHE 29 29 ? A 16.963 5.403 -1.589 1.000 1 A PHE 96.475 1
ATOM 208 C CB . PHE 29 29 ? A 15.148 5.642 -4.030 1.000 1 A PHE 97.748 1
ATOM 209 C CG . PHE 29 29 ? A 15.113 4.174 -4.403 1.000 1 A PHE 97.964 1
ATOM 210 C CD1 . PHE 29 29 ? A 13.944 3.463 -4.268 1.000 1 A PHE 98.028 1
ATOM 211 C CD2 . PHE 29 29 ? A 16.251 3.529 -4.851 1.000 1 A PHE 97.624 1
ATOM 212 C CE1 . PHE 29 29 ? A 13.889 2.117 -4.592 1.000 1 A PHE 97.662 1
ATOM 213 C CE2 . PHE 29 29 ? A 16.216 2.190 -5.187 1.000 1 A PHE 97.257 1
ATOM 214 C CZ . PHE 29 29 ? A 15.035 1.484 -5.060 1.000 1 A PHE 97.496 1
ATOM 215 N N . VAL 30 30 ? A 15.206 4.111 -1.011 1.000 1 A VAL 95.445 1
ATOM 216 C CA . VAL 30 30 ? A 15.994 3.221 -0.157 1.000 1 A VAL 93.417 1
ATOM 217 C C . VAL 30 30 ? A 15.965 1.838 -0.805 1.000 1 A VAL 93.007 1
ATOM 218 O O . VAL 30 30 ? A 14.901 1.254 -0.994 1.000 1 A VAL 91.699 1
ATOM 219 C CB . VAL 30 30 ? A 15.469 3.191 1.274 1.000 1 A VAL 90.201 1
ATOM 220 C CG1 . VAL 30 30 ? A 15.734 4.528 1.957 1.000 1 A VAL 85.592 1
ATOM 221 C CG2 . VAL 30 30 ? A 13.995 2.847 1.336 1.000 1 A VAL 83.381 1
ATOM 222 N N . ASP 31 31 ? A 17.139 1.324 -1.136 1.000 1 A ASP 91.590 1
ATOM 223 C CA . ASP 31 31 ? A 17.223 0.038 -1.836 1.000 1 A ASP 90.608 1
ATOM 224 C C . ASP 31 31 ? A 17.337 -1.156 -0.858 1.000 1 A ASP 90.257 1
ATOM 225 O O . ASP 31 31 ? A 17.475 -2.292 -1.305 1.000 1 A ASP 85.195 1
ATOM 226 C CB . ASP 31 31 ? A 18.373 0.024 -2.856 1.000 1 A ASP 87.278 1
ATOM 227 C CG . ASP 31 31 ? A 19.746 0.221 -2.224 1.000 1 A ASP 82.835 1
ATOM 228 O OD1 . ASP 31 31 ? A 19.872 0.083 -0.972 1.000 1 A ASP 78.407 1
ATOM 229 O OD2 . ASP 31 31 ? A 20.693 0.497 -2.977 1.000 1 A ASP 79.010 1
ATOM 230 N N . GLU 32 32 ? A 17.258 -0.876 0.432 1.000 1 A GLU 90.428 1
ATOM 231 C CA . GLU 32 32 ? A 17.285 -1.924 1.454 1.000 1 A GLU 89.118 1
ATOM 232 C C . GLU 32 32 ? A 16.477 -1.422 2.640 1.000 1 A GLU 87.631 1
ATOM 233 O O . GLU 32 32 ? A 16.832 -0.428 3.266 1.000 1 A GLU 82.966 1
ATOM 234 C CB . GLU 32 32 ? A 18.712 -2.246 1.876 1.000 1 A GLU 86.956 1
ATOM 235 C CG . GLU 32 32 ? A 18.783 -3.397 2.879 1.000 1 A GLU 76.264 1
ATOM 236 C CD . GLU 32 32 ? A 20.211 -3.785 3.232 1.000 1 A GLU 67.629 1
ATOM 237 O OE1 . GLU 32 32 ? A 21.023 -2.872 3.421 1.000 1 A GLU 63.009 1
ATOM 238 O OE2 . GLU 32 32 ? A 20.497 -5.011 3.335 1.000 1 A GLU 60.087 1
ATOM 239 N N . TYR 33 33 ? A 15.355 -2.069 2.935 1.000 1 A TYR 86.553 1
ATOM 240 C CA . TYR 33 33 ? A 14.476 -1.695 4.026 1.000 1 A TYR 85.670 1
ATOM 241 C C . TYR 33 33 ? A 13.914 -2.964 4.614 1.000 1 A TYR 87.038 1
ATOM 242 O O . TYR 33 33 ? A 13.373 -3.807 3.881 1.000 1 A TYR 85.630 1
ATOM 243 C CB . TYR 33 33 ? A 13.343 -0.793 3.507 1.000 1 A TYR 81.418 1
ATOM 244 C CG . TYR 33 33 ? A 12.462 -0.236 4.589 1.000 1 A TYR 79.539 1
ATOM 245 C CD1 . TYR 33 33 ? A 12.833 0.896 5.331 1.000 1 A TYR 76.065 1
ATOM 246 C CD2 . TYR 33 33 ? A 11.220 -0.796 4.859 1.000 1 A TYR 74.898 1
ATOM 247 C CE1 . TYR 33 33 ? A 12.035 1.412 6.301 1.000 1 A TYR 72.765 1
ATOM 248 C CE2 . TYR 33 33 ? A 10.396 -0.302 5.838 1.000 1 A TYR 72.758 1
ATOM 249 C CZ . TYR 33 33 ? A 10.818 0.804 6.558 1.000 1 A TYR 73.853 1
ATOM 250 O OH . TYR 33 33 ? A 9.976 1.336 7.542 1.000 1 A TYR 69.414 1
ATOM 251 N N . ASP 34 34 ? A 14.058 -3.144 5.923 1.000 1 A ASP 89.410 1
ATOM 252 C CA . ASP 34 34 ? A 13.629 -4.364 6.608 1.000 1 A ASP 90.338 1
ATOM 253 C C . ASP 34 34 ? A 12.246 -4.788 6.128 1.000 1 A ASP 92.000 1
ATOM 254 O O . ASP 34 34 ? A 11.295 -4.043 6.306 1.000 1 A ASP 91.915 1
ATOM 255 C CB . ASP 34 34 ? A 13.617 -4.139 8.109 1.000 1 A ASP 88.766 1
ATOM 256 C CG . ASP 34 34 ? A 13.400 -5.405 8.914 1.000 1 A ASP 89.084 1
ATOM 257 O OD1 . ASP 34 34 ? A 12.645 -6.284 8.470 1.000 1 A ASP 88.321 1
ATOM 258 O OD2 . ASP 34 34 ? A 13.982 -5.484 10.004 1.000 1 A ASP 86.667 1
ATOM 259 N N . PRO 35 35 ? A 12.115 -5.967 5.500 1.000 1 A PRO 90.216 1
ATOM 260 C CA . PRO 35 35 ? A 10.823 -6.364 4.959 1.000 1 A PRO 91.417 1
ATOM 261 C C . PRO 35 35 ? A 9.805 -6.775 6.026 1.000 1 A PRO 91.466 1
ATOM 262 O O . PRO 35 35 ? A 8.650 -7.035 5.684 1.000 1 A PRO 89.960 1
ATOM 263 C CB . PRO 35 35 ? A 11.162 -7.561 4.060 1.000 1 A PRO 89.528 1
ATOM 264 C CG . PRO 35 35 ? A 12.362 -8.136 4.679 1.000 1 A PRO 88.753 1
ATOM 265 C CD . PRO 35 35 ? A 13.162 -6.976 5.212 1.000 1 A PRO 91.279 1
ATOM 266 N N . THR 36 36 ? A 10.215 -6.853 7.277 1.000 1 A THR 90.788 1
ATOM 267 C CA . THR 36 36 ? A 9.317 -7.242 8.349 1.000 1 A THR 89.349 1
ATOM 268 C C . THR 36 36 ? A 8.682 -6.048 9.067 1.000 1 A THR 90.746 1
ATOM 269 O O . THR 36 36 ? A 7.809 -6.260 9.917 1.000 1 A THR 89.467 1
ATOM 270 C CB . THR 36 36 ? A 10.068 -8.088 9.398 1.000 1 A THR 85.917 1
ATOM 271 O OG1 . THR 36 36 ? A 10.981 -7.272 10.105 1.000 1 A THR 84.618 1
ATOM 272 C CG2 . THR 36 36 ? A 10.782 -9.269 8.729 1.000 1 A THR 83.556 1
ATOM 273 N N . ILE 37 37 ? A 9.114 -4.846 8.742 1.000 1 A ILE 92.945 1
ATOM 274 C CA . ILE 37 37 ? A 8.658 -3.659 9.469 1.000 1 A ILE 92.774 1
ATOM 275 C C . ILE 37 37 ? A 7.332 -3.197 8.874 1.000 1 A ILE 93.215 1
ATOM 276 O O . ILE 37 37 ? A 7.223 -2.918 7.683 1.000 1 A ILE 92.753 1
ATOM 277 C CB . ILE 37 37 ? A 9.711 -2.553 9.437 1.000 1 A ILE 91.144 1
ATOM 278 C CG1 . ILE 37 37 ? A 10.935 -2.999 10.246 1.000 1 A ILE 91.075 1
ATOM 279 C CG2 . ILE 37 37 ? A 9.148 -1.249 9.987 1.000 1 A ILE 90.335 1
ATOM 280 C CD1 . ILE 37 37 ? A 12.060 -1.980 10.257 1.000 1 A ILE 87.804 1
ATOM 281 N N . GLU 38 38 ? A 6.312 -3.123 9.751 1.000 1 A GLU 93.044 1
ATOM 282 C CA . GLU 38 38 ? A 5.011 -2.559 9.423 1.000 1 A GLU 92.976 1
ATOM 283 C C . GLU 38 38 ? A 4.814 -1.361 10.319 1.000 1 A GLU 92.484 1
ATOM 284 O O . GLU 38 38 ? A 4.797 -1.488 11.536 1.000 1 A GLU 90.930 1
ATOM 285 C CB . GLU 38 38 ? A 3.901 -3.577 9.621 1.000 1 A GLU 91.565 1
ATOM 286 C CG . GLU 38 38 ? A 2.505 -3.009 9.419 1.000 1 A GLU 90.041 1
ATOM 287 C CD . GLU 38 38 ? A 1.431 -4.088 9.457 1.000 1 A GLU 90.411 1
ATOM 288 O OE1 . GLU 38 38 ? A 1.489 -5.016 8.593 1.000 1 A GLU 87.177 1
ATOM 289 O OE2 . GLU 38 38 ? A 0.534 -4.026 10.321 1.000 1 A GLU 86.878 1
ATOM 290 N N . ASP 39 39 ? A 4.663 -0.177 9.723 1.000 1 A ASP 92.489 1
ATOM 291 C CA . ASP 39 39 ? A 4.554 1.035 10.515 1.000 1 A ASP 92.484 1
ATOM 292 C C . ASP 39 39 ? A 3.727 2.050 9.746 1.000 1 A ASP 94.055 1
ATOM 293 O O . ASP 39 39 ? A 3.385 1.858 8.573 1.000 1 A ASP 93.865 1
ATOM 294 C CB . ASP 39 39 ? A 5.933 1.601 10.865 1.000 1 A ASP 90.218 1
ATOM 295 C CG . ASP 39 39 ? A 5.923 2.453 12.131 1.000 1 A ASP 82.602 1
ATOM 296 O OD1 . ASP 39 39 ? A 4.831 2.632 12.753 1.000 1 A ASP 80.144 1
ATOM 297 O OD2 . ASP 39 39 ? A 7.003 2.957 12.493 1.000 1 A ASP 77.603 1
ATOM 298 N N . SER 40 40 ? A 3.378 3.118 10.425 1.000 1 A SER 94.487 1
ATOM 299 C CA . SER 40 40 ? A 2.620 4.189 9.804 1.000 1 A SER 94.554 1
ATOM 300 C C . SER 40 40 ? A 3.459 5.457 9.757 1.000 1 A SER 95.255 1
ATOM 301 O O . SER 40 40 ? A 4.398 5.637 10.548 1.000 1 A SER 93.850 1
ATOM 302 C CB . SER 40 40 ? A 1.324 4.435 10.570 1.000 1 A SER 92.007 1
ATOM 303 O OG . SER 40 40 ? A 1.580 4.846 11.891 1.000 1 A SER 86.914 1
ATOM 304 N N . TYR 41 41 ? A 3.102 6.311 8.814 1.000 1 A TYR 96.488 1
ATOM 305 C CA . TYR 41 41 ? A 3.841 7.524 8.515 1.000 1 A TYR 96.298 1
ATOM 306 C C . TYR 41 41 ? A 2.826 8.622 8.266 1.000 1 A TYR 96.709 1
ATOM 307 O O . TYR 41 41 ? A 1.746 8.385 7.742 1.000 1 A TYR 96.539 1
ATOM 308 C CB . TYR 41 41 ? A 4.717 7.349 7.287 1.000 1 A TYR 95.797 1
ATOM 309 C CG . TYR 41 41 ? A 5.725 6.220 7.410 1.000 1 A TYR 93.922 1
ATOM 310 C CD1 . TYR 41 41 ? A 7.027 6.468 7.790 1.000 1 A TYR 91.992 1
ATOM 311 C CD2 . TYR 41 41 ? A 5.346 4.921 7.149 1.000 1 A TYR 92.960 1
ATOM 312 C CE1 . TYR 41 41 ? A 7.940 5.446 7.909 1.000 1 A TYR 89.372 1
ATOM 313 C CE2 . TYR 41 41 ? A 6.254 3.879 7.250 1.000 1 A TYR 91.605 1
ATOM 314 C CZ . TYR 41 41 ? A 7.550 4.166 7.632 1.000 1 A TYR 88.888 1
ATOM 315 O OH . TYR 41 41 ? A 8.454 3.120 7.729 1.000 1 A TYR 85.524 1
ATOM 316 N N . ARG 42 42 ? A 3.210 9.843 8.661 1.000 1 A ARG 96.627 1
ATOM 317 C CA . ARG 42 42 ? A 2.344 10.999 8.409 1.000 1 A ARG 96.586 1
ATOM 318 C C . ARG 42 42 ? A 3.041 11.955 7.453 1.000 1 A ARG 96.868 1
ATOM 319 O O . ARG 42 42 ? A 4.265 12.141 7.521 1.000 1 A ARG 95.773 1
ATOM 320 C CB . ARG 42 42 ? A 2.023 11.716 9.722 1.000 1 A ARG 94.815 1
ATOM 321 C CG . ARG 42 42 ? A 1.175 10.923 10.698 1.000 1 A ARG 84.149 1
ATOM 322 C CD . ARG 42 42 ? A -0.258 10.758 10.218 1.000 1 A ARG 78.604 1
ATOM 323 N NE . ARG 42 42 ? A -1.118 10.180 11.235 1.000 1 A ARG 73.290 1
ATOM 324 C CZ . ARG 42 42 ? A -1.826 10.887 12.115 1.000 1 A ARG 67.357 1
ATOM 325 N NH1 . ARG 42 42 ? A -1.792 12.211 12.090 1.000 1 A ARG 60.679 1
ATOM 326 N NH2 . ARG 42 42 ? A -2.593 10.245 13.019 1.000 1 A ARG 58.200 1
ATOM 327 N N . LYS 43 43 ? A 2.259 12.552 6.570 1.000 1 A LYS 96.667 1
ATOM 328 C CA . LYS 43 43 ? A 2.831 13.500 5.608 1.000 1 A LYS 96.832 1
ATOM 329 C C . LYS 43 43 ? A 1.739 14.507 5.249 1.000 1 A LYS 97.093 1
ATOM 330 O O . LYS 43 43 ? A 0.658 14.124 4.785 1.000 1 A LYS 97.090 1
ATOM 331 C CB . LYS 43 43 ? A 3.303 12.773 4.344 1.000 1 A LYS 96.120 1
ATOM 332 C CG . LYS 43 43 ? A 3.860 13.663 3.247 1.000 1 A LYS 94.928 1
ATOM 333 C CD . LYS 43 43 ? A 5.143 14.360 3.637 1.000 1 A LYS 92.589 1
ATOM 334 C CE . LYS 43 43 ? A 5.786 15.018 2.426 1.000 1 A LYS 91.262 1
ATOM 335 N NZ . LYS 43 43 ? A 7.102 15.628 2.746 1.000 1 A LYS 87.041 1
ATOM 336 N N . GLN 44 44 ? A 2.032 15.775 5.457 1.000 1 A GLN 97.298 1
ATOM 337 C CA . GLN 44 44 ? A 1.122 16.826 5.041 1.000 1 A GLN 97.179 1
ATOM 338 C C . GLN 44 44 ? A 1.478 17.277 3.626 1.000 1 A GLN 96.963 1
ATOM 339 O O . GLN 44 44 ? A 2.646 17.548 3.332 1.000 1 A GLN 95.935 1
ATOM 340 C CB . GLN 44 44 ? A 1.216 18.004 6.014 1.000 1 A GLN 96.237 1
ATOM 341 C CG . GLN 44 44 ? A 0.269 19.141 5.701 1.000 1 A GLN 91.990 1
ATOM 342 C CD . GLN 44 44 ? A 0.316 20.228 6.745 1.000 1 A GLN 88.122 1
ATOM 343 O OE1 . GLN 44 44 ? A -0.041 20.006 7.908 1.000 1 A GLN 80.326 1
ATOM 344 N NE2 . GLN 44 44 ? A 0.753 21.420 6.361 1.000 1 A GLN 79.397 1
ATOM 345 N N . VAL 45 45 ? A 0.485 17.289 2.763 1.000 1 A VAL 96.843 1
ATOM 346 C CA . VAL 45 45 ? A 0.636 17.672 1.369 1.000 1 A VAL 96.462 1
ATOM 347 C C . VAL 45 45 ? A -0.542 18.560 0.992 1.000 1 A VAL 96.314 1
ATOM 348 O O . VAL 45 45 ? A -1.520 18.672 1.740 1.000 1 A VAL 95.599 1
ATOM 349 C CB . VAL 45 45 ? A 0.671 16.442 0.453 1.000 1 A VAL 95.446 1
ATOM 350 C CG1 . VAL 45 45 ? A 1.869 15.561 0.756 1.000 1 A VAL 94.879 1
ATOM 351 C CG2 . VAL 45 45 ? A -0.619 15.659 0.548 1.000 1 A VAL 94.514 1
ATOM 352 N N . VAL 46 46 ? A -0.427 19.185 -0.152 1.000 1 A VAL 96.350 1
ATOM 353 C CA . VAL 46 46 ? A -1.522 19.971 -0.698 1.000 1 A VAL 96.550 1
ATOM 354 C C . VAL 46 46 ? A -1.969 19.303 -2.006 1.000 1 A VAL 96.993 1
ATOM 355 O O . VAL 46 46 ? A -1.192 19.169 -2.933 1.000 1 A VAL 96.455 1
ATOM 356 C CB . VAL 46 46 ? A -1.122 21.434 -0.952 1.000 1 A VAL 95.429 1
ATOM 357 C CG1 . VAL 46 46 ? A -0.665 22.066 0.360 1.000 1 A VAL 94.193 1
ATOM 358 C CG2 . VAL 46 46 ? A -2.288 22.224 -1.531 1.000 1 A VAL 94.540 1
ATOM 359 N N . ILE 47 47 ? A -3.226 18.877 -2.041 1.000 1 A ILE 97.036 1
ATOM 360 C CA . ILE 47 47 ? A -3.794 18.172 -3.189 1.000 1 A ILE 97.270 1
ATOM 361 C C . ILE 47 47 ? A -4.979 18.965 -3.693 1.000 1 A ILE 97.038 1
ATOM 362 O O . ILE 47 47 ? A -5.968 19.135 -2.971 1.000 1 A ILE 96.482 1
ATOM 363 C CB . ILE 47 47 ? A -4.205 16.742 -2.817 1.000 1 A ILE 97.432 1
ATOM 364 C CG1 . ILE 47 47 ? A -3.012 15.969 -2.258 1.000 1 A ILE 97.015 1
ATOM 365 C CG2 . ILE 47 47 ? A -4.835 16.033 -4.035 1.000 1 A ILE 97.159 1
ATOM 366 C CD1 . ILE 47 47 ? A -3.404 14.666 -1.607 1.000 1 A ILE 96.421 1
ATOM 367 N N . ASP 48 48 ? A -4.878 19.444 -4.920 1.000 1 A ASP 97.239 1
ATOM 368 C CA . ASP 48 48 ? A -5.967 20.245 -5.513 1.000 1 A ASP 96.636 1
ATOM 369 C C . ASP 48 48 ? A -6.313 21.423 -4.617 1.000 1 A ASP 95.803 1
ATOM 370 O O . ASP 48 48 ? A -7.488 21.766 -4.441 1.000 1 A ASP 94.169 1
ATOM 371 C CB . ASP 48 48 ? A -7.194 19.387 -5.778 1.000 1 A ASP 96.273 1
ATOM 372 C CG . ASP 48 48 ? A -6.880 18.209 -6.675 1.000 1 A ASP 96.497 1
ATOM 373 O OD1 . ASP 48 48 ? A -6.069 18.397 -7.612 1.000 1 A ASP 95.383 1
ATOM 374 O OD2 . ASP 48 48 ? A -7.458 17.120 -6.491 1.000 1 A ASP 94.907 1
ATOM 375 N N . GLY 49 49 ? A -5.284 22.039 -4.038 1.000 1 A GLY 95.945 1
ATOM 376 C CA . GLY 49 49 ? A -5.485 23.205 -3.206 1.000 1 A GLY 94.275 1
ATOM 377 C C . GLY 49 49 ? A -5.949 22.934 -1.795 1.000 1 A GLY 94.348 1
ATOM 378 O O . GLY 49 49 ? A -6.129 23.862 -1.015 1.000 1 A GLY 92.936 1
ATOM 379 N N . GLU 50 50 ? A -6.138 21.654 -1.427 1.000 1 A GLU 93.703 1
ATOM 380 C CA . GLU 50 50 ? A -6.556 21.267 -0.091 1.000 1 A GLU 93.497 1
ATOM 381 C C . GLU 50 50 ? A -5.379 20.716 0.682 1.000 1 A GLU 94.480 1
ATOM 382 O O . GLU 50 50 ? A -4.729 19.740 0.263 1.000 1 A GLU 94.558 1
ATOM 383 C CB . GLU 50 50 ? A -7.658 20.210 -0.146 1.000 1 A GLU 90.892 1
ATOM 384 C CG . GLU 50 50 ? A -8.091 19.726 1.236 1.000 1 A GLU 87.731 1
ATOM 385 C CD . GLU 50 50 ? A -9.095 18.620 1.170 1.000 1 A GLU 85.449 1
ATOM 386 O OE1 . GLU 50 50 ? A -8.677 17.433 1.110 1.000 1 A GLU 77.565 1
ATOM 387 O OE2 . GLU 50 50 ? A -10.315 18.896 1.178 1.000 1 A GLU 75.911 1
ATOM 388 N N . THR 51 51 ? A -5.077 21.303 1.833 1.000 1 A THR 95.558 1
ATOM 389 C CA . THR 51 51 ? A -4.067 20.758 2.719 1.000 1 A THR 95.656 1
ATOM 390 C C . THR 51 51 ? A -4.603 19.444 3.302 1.000 1 A THR 95.728 1
ATOM 391 O O . THR 51 51 ? A -5.669 19.392 3.888 1.000 1 A THR 94.167 1
ATOM 392 C CB . THR 51 51 ? A -3.721 21.733 3.854 1.000 1 A THR 94.910 1
ATOM 393 O OG1 . THR 51 51 ? A -3.205 22.957 3.291 1.000 1 A THR 92.441 1
ATOM 394 C CG2 . THR 51 51 ? A -2.662 21.132 4.780 1.000 1 A THR 93.024 1
ATOM 395 N N . SER 52 52 ? A -3.829 18.384 3.079 1.000 1 A SER 95.510 1
ATOM 396 C CA . SER 52 52 ? A -4.252 17.029 3.382 1.000 1 A SER 95.391 1
ATOM 397 C C . SER 52 52 ? A -3.197 16.351 4.237 1.000 1 A SER 96.284 1
ATOM 398 O O . SER 52 52 ? A -2.014 16.342 3.876 1.000 1 A SER 96.052 1
ATOM 399 C CB . SER 52 52 ? A -4.458 16.243 2.091 1.000 1 A SER 92.724 1
ATOM 400 O OG . SER 52 52 ? A -5.375 16.887 1.217 1.000 1 A SER 85.455 1
ATOM 401 N N . LEU 53 53 ? A -3.594 15.802 5.372 1.000 1 A LEU 97.275 1
ATOM 402 C CA . LEU 53 53 ? A -2.681 15.042 6.230 1.000 1 A LEU 97.650 1
ATOM 403 C C . LEU 53 53 ? A -2.875 13.574 5.920 1.000 1 A LEU 97.916 1
ATOM 404 O O . LEU 53 53 ? A -3.923 13.001 6.184 1.000 1 A LEU 97.603 1
ATOM 405 C CB . LEU 53 53 ? A -2.961 15.320 7.699 1.000 1 A LEU 97.012 1
ATOM 406 C CG . LEU 53 53 ? A -2.075 14.523 8.667 1.000 1 A LEU 94.889 1
ATOM 407 C CD1 . LEU 53 53 ? A -0.622 14.915 8.477 1.000 1 A LEU 93.418 1
ATOM 408 C CD2 . LEU 53 53 ? A -2.537 14.746 10.095 1.000 1 A LEU 92.911 1
ATOM 409 N N . LEU 54 54 ? A -1.836 12.950 5.334 1.000 1 A LEU 98.036 1
ATOM 410 C CA . LEU 54 54 ? A -1.878 11.539 4.965 1.000 1 A LEU 98.222 1
ATOM 411 C C . LEU 54 54 ? A -1.308 10.682 6.089 1.000 1 A LEU 98.135 1
ATOM 412 O O . LEU 54 54 ? A -0.167 10.909 6.527 1.000 1 A LEU 97.907 1
ATOM 413 C CB . LEU 54 54 ? A -1.092 11.282 3.680 1.000 1 A LEU 98.209 1
ATOM 414 C CG . LEU 54 54 ? A -1.361 12.223 2.491 1.000 1 A LEU 98.023 1
ATOM 415 C CD1 . LEU 54 54 ? A -2.867 12.311 2.201 1.000 1 A LEU 97.925 1
ATOM 416 C CD2 . LEU 54 54 ? A -0.591 11.739 1.277 1.000 1 A LEU 97.995 1
ATOM 417 N N . ASP 55 55 ? A -2.102 9.754 6.571 1.000 1 A ASP 98.098 1
ATOM 418 C CA . ASP 55 55 ? A -1.686 8.786 7.571 1.000 1 A ASP 97.857 1
ATOM 419 C C . ASP 55 55 ? A -1.587 7.443 6.835 1.000 1 A ASP 97.946 1
ATOM 420 O O . ASP 55 55 ? A -2.594 6.837 6.502 1.000 1 A ASP 97.697 1
ATOM 421 C CB . ASP 55 55 ? A -2.713 8.731 8.699 1.000 1 A ASP 96.708 1
ATOM 422 C CG . ASP 55 55 ? A -2.341 7.726 9.778 1.000 1 A ASP 94.593 1
ATOM 423 O OD1 . ASP 55 55 ? A -1.236 7.140 9.714 1.000 1 A ASP 92.482 1
ATOM 424 O OD2 . ASP 55 55 ? A -3.161 7.555 10.703 1.000 1 A ASP 90.105 1
ATOM 425 N N . ILE 56 56 ? A -0.336 7.020 6.577 1.000 1 A ILE 97.868 1
ATOM 426 C CA . ILE 56 56 ? A -0.090 5.910 5.652 1.000 1 A ILE 97.949 1
ATOM 427 C C . ILE 56 56 ? A 0.391 4.699 6.441 1.000 1 A ILE 97.534 1
ATOM 428 O O . ILE 56 56 ? A 1.431 4.753 7.118 1.000 1 A ILE 97.404 1
ATOM 429 C CB . ILE 56 56 ? A 0.962 6.311 4.594 1.000 1 A ILE 98.120 1
ATOM 430 C CG1 . ILE 56 56 ? A 0.449 7.519 3.789 1.000 1 A ILE 97.484 1
ATOM 431 C CG2 . ILE 56 56 ? A 1.257 5.138 3.667 1.000 1 A ILE 98.020 1
ATOM 432 C CD1 . ILE 56 56 ? A 1.533 8.189 2.974 1.000 1 A ILE 94.041 1
ATOM 433 N N . LEU 57 57 ? A -0.339 3.593 6.339 1.000 1 A LEU 97.453 1
ATOM 434 C CA . LEU 57 57 ? A 0.077 2.334 6.934 1.000 1 A LEU 96.960 1
ATOM 435 C C . LEU 57 57 ? A 0.773 1.516 5.861 1.000 1 A LEU 97.012 1
ATOM 436 O O . LEU 57 57 ? A 0.177 1.091 4.883 1.000 1 A LEU 96.950 1
ATOM 437 C CB . LEU 57 57 ? A -1.113 1.585 7.504 1.000 1 A LEU 95.861 1
ATOM 438 C CG . LEU 57 57 ? A -0.786 0.192 8.059 1.000 1 A LEU 94.295 1
ATOM 439 C CD1 . LEU 57 57 ? A 0.166 0.272 9.243 1.000 1 A LEU 93.037 1
ATOM 440 C CD2 . LEU 57 57 ? A -2.065 -0.526 8.428 1.000 1 A LEU 92.604 1
ATOM 441 N N . ASP 58 58 ? A 2.085 1.306 6.058 1.000 1 A ASP 96.915 1
ATOM 442 C CA . ASP 58 58 ? A 2.876 0.458 5.182 1.000 1 A ASP 96.830 1
ATOM 443 C C . ASP 58 58 ? A 2.854 -0.963 5.742 1.000 1 A ASP 96.151 1
ATOM 444 O O . ASP 58 58 ? A 3.507 -1.262 6.752 1.000 1 A ASP 95.388 1
ATOM 445 C CB . ASP 58 58 ? A 4.320 0.995 5.134 1.000 1 A ASP 96.849 1
ATOM 446 C CG . ASP 58 58 ? A 5.259 0.089 4.387 1.000 1 A ASP 96.847 1
ATOM 447 O OD1 . ASP 58 58 ? A 4.789 -0.609 3.459 1.000 1 A ASP 96.291 1
ATOM 448 O OD2 . ASP 58 58 ? A 6.449 0.069 4.726 1.000 1 A ASP 95.997 1
ATOM 449 N N . THR 59 59 ? A 2.059 -1.834 5.120 1.000 1 A THR 95.781 1
ATOM 450 C CA . THR 59 59 ? A 1.804 -3.145 5.708 1.000 1 A THR 95.026 1
ATOM 451 C C . THR 59 59 ? A 2.947 -4.128 5.466 1.000 1 A THR 94.089 1
ATOM 452 O O . THR 59 59 ? A 3.632 -4.110 4.429 1.000 1 A THR 92.951 1
ATOM 453 C CB . THR 59 59 ? A 0.506 -3.751 5.157 1.000 1 A THR 94.415 1
ATOM 454 O OG1 . THR 59 59 ? A 0.624 -3.972 3.763 1.000 1 A THR 88.054 1
ATOM 455 C CG2 . THR 59 59 ? A -0.680 -2.855 5.453 1.000 1 A THR 88.743 1
ATOM 456 N N . ALA 60 60 ? A 3.123 -5.011 6.426 1.000 1 A ALA 94.792 1
ATOM 457 C CA . ALA 60 60 ? A 4.023 -6.148 6.346 1.000 1 A ALA 93.616 1
ATOM 458 C C . ALA 60 60 ? A 3.421 -7.206 7.269 1.000 1 A ALA 90.619 1
ATOM 459 O O . ALA 60 60 ? A 2.281 -7.590 7.112 1.000 1 A ALA 86.287 1
ATOM 460 C CB . ALA 60 60 ? A 5.453 -5.794 6.670 1.000 1 A ALA 93.284 1
ATOM 461 N N . GLY 61 61 ? A 4.181 -7.641 8.258 1.000 1 A GLY 83.747 1
ATOM 462 C CA . GLY 61 61 ? A 3.596 -8.479 9.296 1.000 1 A GLY 80.250 1
ATOM 463 C C . GLY 61 61 ? A 3.173 -9.847 8.803 1.000 1 A GLY 81.222 1
ATOM 464 O O . GLY 61 61 ? A 3.758 -10.440 7.893 1.000 1 A GLY 76.536 1
ATOM 465 N N . GLN 62 62 ? A 2.110 -10.367 9.402 1.000 1 A GLN 81.451 1
ATOM 466 C CA . GLN 62 62 ? A 1.681 -11.717 9.162 1.000 1 A GLN 80.778 1
ATOM 467 C C . GLN 62 62 ? A 0.775 -11.787 7.950 1.000 1 A GLN 81.664 1
ATOM 468 O O . GLN 62 62 ? A -0.106 -10.928 7.764 1.000 1 A GLN 78.609 1
ATOM 469 C CB . GLN 62 62 ? A 0.990 -12.284 10.392 1.000 1 A GLN 77.019 1
ATOM 470 C CG . GLN 62 62 ? A 1.877 -12.372 11.617 1.000 1 A GLN 71.810 1
ATOM 471 C CD . GLN 62 62 ? A 1.160 -12.874 12.832 1.000 1 A GLN 64.205 1
ATOM 472 O OE1 . GLN 62 62 ? A -0.081 -12.837 12.894 1.000 1 A GLN 60.590 1
ATOM 473 N NE2 . GLN 62 62 ? A 1.895 -13.346 13.813 1.000 1 A GLN 61.577 1
ATOM 474 N N . GLU 63 63 ? A 0.967 -12.815 7.118 1.000 1 A GLU 80.797 1
ATOM 475 C CA . GLU 63 63 ? A 0.147 -13.020 5.948 1.000 1 A GLU 79.304 1
ATOM 476 C C . GLU 63 63 ? A -1.245 -13.534 6.276 1.000 1 A GLU 79.492 1
ATOM 477 O O . GLU 63 63 ? A -2.209 -13.212 5.595 1.000 1 A GLU 75.833 1
ATOM 478 C CB . GLU 63 63 ? A 0.832 -13.999 5.009 1.000 1 A GLU 75.425 1
ATOM 479 C CG . GLU 63 63 ? A 0.027 -14.366 3.766 1.000 1 A GLU 73.016 1
ATOM 480 C CD . GLU 63 63 ? A 0.753 -15.343 2.871 1.000 1 A GLU 70.644 1
ATOM 481 O OE1 . GLU 63 63 ? A 1.930 -15.645 3.153 1.000 1 A GLU 68.868 1
ATOM 482 O OE2 . GLU 63 63 ? A 0.141 -15.821 1.883 1.000 1 A GLU 67.973 1
ATOM 483 N N . GLU 64 64 ? A -1.340 -14.338 7.324 1.000 1 A GLU 82.753 1
ATOM 484 C CA . GLU 64 64 ? A -2.595 -15.042 7.618 1.000 1 A GLU 81.636 1
ATOM 485 C C . GLU 64 64 ? A -3.661 -14.135 8.209 1.000 1 A GLU 81.617 1
ATOM 486 O O . GLU 64 64 ? A -3.360 -13.087 8.772 1.000 1 A GLU 77.289 1
ATOM 487 C CB . GLU 64 64 ? A -2.319 -16.233 8.555 1.000 1 A GLU 76.135 1
ATOM 488 C CG . GLU 64 64 ? A -2.297 -15.895 10.048 1.000 1 A GLU 71.262 1
ATOM 489 C CD . GLU 64 64 ? A -0.991 -15.269 10.496 1.000 1 A GLU 65.147 1
ATOM 490 O OE1 . GLU 64 64 ? A -0.137 -14.890 9.628 1.000 1 A GLU 62.932 1
ATOM 491 O OE2 . GLU 64 64 ? A -0.786 -15.145 11.713 1.000 1 A GLU 60.794 1
ATOM 492 N N . TYR 65 65 ? A -4.898 -14.557 8.089 1.000 1 A TYR 81.761 1
ATOM 493 C CA . TYR 65 65 ? A -6.025 -13.845 8.683 1.000 1 A TYR 81.085 1
ATOM 494 C C . TYR 65 65 ? A -5.874 -13.773 10.189 1.000 1 A TYR 81.746 1
ATOM 495 O O . TYR 65 65 ? A -5.413 -14.705 10.843 1.000 1 A TYR 78.605 1
ATOM 496 C CB . TYR 65 65 ? A -7.329 -14.575 8.355 1.000 1 A TYR 76.602 1
ATOM 497 C CG . TYR 65 65 ? A -8.525 -14.121 9.132 1.000 1 A TYR 71.280 1
ATOM 498 C CD1 . TYR 65 65 ? A -8.944 -14.798 10.265 1.000 1 A TYR 66.708 1
ATOM 499 C CD2 . TYR 65 65 ? A -9.247 -12.987 8.735 1.000 1 A TYR 66.406 1
ATOM 500 C CE1 . TYR 65 65 ? A -10.046 -14.375 10.976 1.000 1 A TYR 62.263 1
ATOM 501 C CE2 . TYR 65 65 ? A -10.345 -12.571 9.448 1.000 1 A TYR 63.699 1
ATOM 502 C CZ . TYR 65 65 ? A -10.725 -13.238 10.548 1.000 1 A TYR 61.196 1
ATOM 503 O OH . TYR 65 65 ? A -11.824 -12.825 11.272 1.000 1 A TYR 66.299 1
ATOM 504 N N . SER 66 66 ? A -6.299 -12.650 10.758 1.000 1 A SER 83.861 1
ATOM 505 C CA . SER 66 66 ? A -6.493 -12.559 12.189 1.000 1 A SER 83.004 1
ATOM 506 C C . SER 66 66 ? A -7.481 -11.443 12.466 1.000 1 A SER 84.785 1
ATOM 507 O O . SER 66 66 ? A -7.550 -10.461 11.743 1.000 1 A SER 82.954 1
ATOM 508 C CB . SER 66 66 ? A -5.190 -12.299 12.936 1.000 1 A SER 77.440 1
ATOM 509 O OG . SER 66 66 ? A -4.742 -10.975 12.740 1.000 1 A SER 72.272 1
ATOM 510 N N . ALA 67 67 ? A -8.263 -11.604 13.520 1.000 1 A ALA 87.392 1
ATOM 511 C CA . ALA 67 67 ? A -9.270 -10.614 13.864 1.000 1 A ALA 87.332 1
ATOM 512 C C . ALA 67 67 ? A -8.626 -9.275 14.188 1.000 1 A ALA 88.256 1
ATOM 513 O O . ALA 67 67 ? A -9.158 -8.215 13.889 1.000 1 A ALA 87.679 1
ATOM 514 C CB . ALA 67 67 ? A -10.105 -11.101 15.035 1.000 1 A ALA 86.270 1
ATOM 515 N N . MET 68 68 ? A -7.437 -9.332 14.841 1.000 1 A MET 83.495 1
ATOM 516 C CA . MET 68 68 ? A -6.754 -8.080 15.165 1.000 1 A MET 82.989 1
ATOM 517 C C . MET 68 68 ? A -6.318 -7.349 13.900 1.000 1 A MET 83.905 1
ATOM 518 O O . MET 68 68 ? A -6.479 -6.130 13.789 1.000 1 A MET 82.798 1
ATOM 519 C CB . MET 68 68 ? A -5.573 -8.317 16.097 1.000 1 A MET 79.457 1
ATOM 520 C CG . MET 68 68 ? A -4.922 -7.048 16.571 1.000 1 A MET 74.433 1
ATOM 521 S SD . MET 68 68 ? A -3.703 -7.302 17.876 1.000 1 A MET 70.098 1
ATOM 522 C CE . MET 68 68 ? A -4.788 -7.820 19.224 1.000 1 A MET 63.794 1
ATOM 523 N N . ARG 69 69 ? A -5.765 -8.107 12.935 1.000 1 A ARG 86.394 1
ATOM 524 C CA . ARG 69 69 ? A -5.406 -7.477 11.653 1.000 1 A ARG 86.137 1
ATOM 525 C C . ARG 69 69 ? A -6.638 -6.949 10.963 1.000 1 A ARG 87.873 1
ATOM 526 O O . ARG 69 69 ? A -6.598 -5.876 10.356 1.000 1 A ARG 88.409 1
ATOM 527 C CB . ARG 69 69 ? A -4.684 -8.465 10.773 1.000 1 A ARG 83.144 1
ATOM 528 C CG . ARG 69 69 ? A -4.323 -7.867 9.386 1.000 1 A ARG 78.084 1
ATOM 529 C CD . ARG 69 69 ? A -3.426 -6.629 9.412 1.000 1 A ARG 72.975 1
ATOM 530 N NE . ARG 69 69 ? A -2.216 -6.835 10.193 1.000 1 A ARG 72.230 1
ATOM 531 C CZ . ARG 69 69 ? A -1.034 -7.266 9.688 1.000 1 A ARG 70.606 1
ATOM 532 N NH1 . ARG 69 69 ? A -0.935 -7.542 8.400 1.000 1 A ARG 65.449 1
ATOM 533 N NH2 . ARG 69 69 ? A 0.020 -7.393 10.465 1.000 1 A ARG 64.280 1
ATOM 534 N N . ASP 70 70 ? A -7.766 -7.663 11.069 1.000 1 A ASP 89.114 1
ATOM 535 C CA . ASP 70 70 ? A -9.010 -7.142 10.484 1.000 1 A ASP 89.985 1
ATOM 536 C C . ASP 70 70 ? A -9.367 -5.800 11.092 1.000 1 A ASP 90.639 1
ATOM 537 O O . ASP 70 70 ? A -9.797 -4.899 10.380 1.000 1 A ASP 90.477 1
ATOM 538 C CB . ASP 70 70 ? A -10.170 -8.131 10.730 1.000 1 A ASP 88.180 1
ATOM 539 C CG . ASP 70 70 ? A -10.108 -9.336 9.809 1.000 1 A ASP 87.680 1
ATOM 540 O OD1 . ASP 70 70 ? A -9.190 -9.438 8.977 1.000 1 A ASP 82.645 1
ATOM 541 O OD2 . ASP 70 70 ? A -11.031 -10.172 9.933 1.000 1 A ASP 81.760 1
ATOM 542 N N . GLN 71 71 ? A -9.209 -5.676 12.414 1.000 1 A GLN 90.190 1
ATOM 543 C CA . GLN 71 71 ? A -9.491 -4.388 13.062 1.000 1 A GLN 89.210 1
ATOM 544 C C . GLN 71 71 ? A -8.586 -3.295 12.513 1.000 1 A GLN 89.589 1
ATOM 545 O O . GLN 71 71 ? A -9.044 -2.167 12.282 1.000 1 A GLN 88.769 1
ATOM 546 C CB . GLN 71 71 ? A -9.324 -4.509 14.575 1.000 1 A GLN 87.390 1
ATOM 547 C CG . GLN 71 71 ? A -10.320 -5.438 15.237 1.000 1 A GLN 75.790 1
ATOM 548 C CD . GLN 71 71 ? A -10.010 -5.608 16.710 1.000 1 A GLN 69.007 1
ATOM 549 O OE1 . GLN 71 71 ? A -9.269 -4.831 17.294 1.000 1 A GLN 65.297 1
ATOM 550 N NE2 . GLN 71 71 ? A -10.571 -6.648 17.335 1.000 1 A GLN 63.089 1
ATOM 551 N N . TYR 72 72 ? A -7.292 -3.617 12.305 1.000 1 A TYR 88.017 1
ATOM 552 C CA . TYR 72 72 ? A -6.363 -2.642 11.764 1.000 1 A TYR 86.866 1
ATOM 553 C C . TYR 72 72 ? A -6.806 -2.187 10.377 1.000 1 A TYR 89.078 1
ATOM 554 O O . TYR 72 72 ? A -6.863 -0.986 10.078 1.000 1 A TYR 88.709 1
ATOM 555 C CB . TYR 72 72 ? A -4.948 -3.182 11.675 1.000 1 A TYR 83.529 1
ATOM 556 C CG . TYR 72 72 ? A -4.323 -3.562 13.009 1.000 1 A TYR 78.209 1
ATOM 557 C CD1 . TYR 72 72 ? A -3.234 -4.418 13.036 1.000 1 A TYR 72.207 1
ATOM 558 C CD2 . TYR 72 72 ? A -4.787 -3.060 14.201 1.000 1 A TYR 71.585 1
ATOM 559 C CE1 . TYR 72 72 ? A -2.623 -4.775 14.217 1.000 1 A TYR 69.201 1
ATOM 560 C CE2 . TYR 72 72 ? A -4.186 -3.417 15.412 1.000 1 A TYR 70.061 1
ATOM 561 C CZ . TYR 72 72 ? A -3.108 -4.279 15.397 1.000 1 A TYR 67.121 1
ATOM 562 O OH . TYR 72 72 ? A -2.502 -4.636 16.582 1.000 1 A TYR 72.544 1
ATOM 563 N N . MET 73 73 ? A -7.103 -3.150 9.511 1.000 1 A MET 92.281 1
ATOM 564 C CA . MET 73 73 ? A -7.436 -2.826 8.120 1.000 1 A MET 92.882 1
ATOM 565 C C . MET 73 73 ? A -8.773 -2.108 7.998 1.000 1 A MET 94.192 1
ATOM 566 O O . MET 73 73 ? A -8.977 -1.321 7.070 1.000 1 A MET 93.734 1
ATOM 567 C CB . MET 73 73 ? A -7.427 -4.083 7.269 1.000 1 A MET 91.387 1
ATOM 568 C CG . MET 73 73 ? A -6.067 -4.759 7.195 1.000 1 A MET 87.707 1
ATOM 569 S SD . MET 73 73 ? A -4.794 -3.701 6.480 1.000 1 A MET 83.679 1
ATOM 570 C CE . MET 73 73 ? A -3.453 -4.860 6.296 1.000 1 A MET 75.415 1
ATOM 571 N N . ARG 74 74 ? A -9.682 -2.377 8.941 1.000 1 A ARG 94.981 1
ATOM 572 C CA . ARG 74 74 ? A -10.994 -1.738 8.879 1.000 1 A ARG 95.167 1
ATOM 573 C C . ARG 74 74 ? A -10.900 -0.229 9.067 1.000 1 A ARG 95.630 1
ATOM 574 O O . ARG 74 74 ? A -11.767 0.507 8.622 1.000 1 A ARG 95.635 1
ATOM 575 C CB . ARG 74 74 ? A -11.910 -2.354 9.922 1.000 1 A ARG 94.020 1
ATOM 576 C CG . ARG 74 74 ? A -13.370 -1.895 9.826 1.000 1 A ARG 91.657 1
ATOM 577 C CD . ARG 74 74 ? A -14.279 -2.689 10.732 1.000 1 A ARG 89.953 1
ATOM 578 N NE . ARG 74 74 ? A -14.281 -4.092 10.336 1.000 1 A ARG 84.781 1
ATOM 579 C CZ . ARG 74 74 ? A -13.632 -5.056 11.023 1.000 1 A ARG 84.341 1
ATOM 580 N NH1 . ARG 74 74 ? A -12.928 -4.749 12.113 1.000 1 A ARG 74.603 1
ATOM 581 N NH2 . ARG 74 74 ? A -13.690 -6.277 10.590 1.000 1 A ARG 75.692 1
ATOM 582 N N . THR 75 75 ? A -9.815 0.239 9.728 1.000 1 A THR 94.389 1
ATOM 583 C CA . THR 75 75 ? A -9.629 1.662 9.905 1.000 1 A THR 93.654 1
ATOM 584 C C . THR 75 75 ? A -9.265 2.366 8.602 1.000 1 A THR 95.451 1
ATOM 585 O O . THR 75 75 ? A -9.434 3.588 8.507 1.000 1 A THR 95.065 1
ATOM 586 C CB . THR 75 75 ? A -8.533 1.970 10.930 1.000 1 A THR 90.677 1
ATOM 587 O OG1 . THR 75 75 ? A -7.253 1.591 10.434 1.000 1 A THR 84.172 1
ATOM 588 C CG2 . THR 75 75 ? A -8.808 1.240 12.247 1.000 1 A THR 83.721 1
ATOM 589 N N . GLY 76 76 ? A -8.743 1.630 7.626 1.000 1 A GLY 96.828 1
ATOM 590 C CA . GLY 76 76 ? A -8.319 2.243 6.394 1.000 1 A GLY 97.476 1
ATOM 591 C C . GLY 76 76 ? A -9.443 2.835 5.586 1.000 1 A GLY 98.037 1
ATOM 592 O O . GLY 76 76 ? A -10.504 2.202 5.416 1.000 1 A GLY 97.809 1
ATOM 593 N N . GLU 77 77 ? A -9.231 4.034 5.059 1.000 1 A GLU 98.110 1
ATOM 594 C CA . GLU 77 77 ? A -10.211 4.665 4.194 1.000 1 A GLU 98.286 1
ATOM 595 C C . GLU 77 77 ? A -9.985 4.351 2.717 1.000 1 A GLU 98.482 1
ATOM 596 O O . GLU 77 77 ? A -10.933 4.414 1.928 1.000 1 A GLU 98.314 1
ATOM 597 C CB . GLU 77 77 ? A -10.185 6.175 4.388 1.000 1 A GLU 97.989 1
ATOM 598 C CG . GLU 77 77 ? A -10.555 6.617 5.801 1.000 1 A GLU 97.607 1
ATOM 599 C CD . GLU 77 77 ? A -10.441 8.101 5.959 1.000 1 A GLU 97.132 1
ATOM 600 O OE1 . GLU 77 77 ? A -9.316 8.576 6.210 1.000 1 A GLU 92.765 1
ATOM 601 O OE2 . GLU 77 77 ? A -11.464 8.799 5.780 1.000 1 A GLU 91.939 1
ATOM 602 N N . GLY 78 78 ? A -8.738 4.025 2.376 1.000 1 A GLY 98.618 1
ATOM 603 C CA . GLY 78 78 ? A -8.394 3.774 0.990 1.000 1 A GLY 98.632 1
ATOM 604 C C . GLY 78 78 ? A -7.105 2.967 0.922 1.000 1 A GLY 98.666 1
ATOM 605 O O . GLY 78 78 ? A -6.278 3.050 1.826 1.000 1 A GLY 98.613 1
ATOM 606 N N . PHE 79 79 ? A -6.949 2.222 -0.161 1.000 1 A PHE 98.787 1
ATOM 607 C CA . PHE 79 79 ? A -5.910 1.206 -0.268 1.000 1 A PHE 98.779 1
ATOM 608 C C . PHE 79 79 ? A -5.182 1.343 -1.566 1.000 1 A PHE 98.833 1
ATOM 609 O O . PHE 79 79 ? A -5.796 1.361 -2.640 1.000 1 A PHE 98.817 1
ATOM 610 C CB . PHE 79 79 ? A -6.526 -0.188 -0.156 1.000 1 A PHE 98.626 1
ATOM 611 C CG . PHE 79 79 ? A -7.156 -0.480 1.189 1.000 1 A PHE 98.485 1
ATOM 612 C CD1 . PHE 79 79 ? A -6.502 -1.290 2.109 1.000 1 A PHE 98.294 1
ATOM 613 C CD2 . PHE 79 79 ? A -8.391 0.055 1.516 1.000 1 A PHE 98.276 1
ATOM 614 C CE1 . PHE 79 79 ? A -7.078 -1.566 3.335 1.000 1 A PHE 97.796 1
ATOM 615 C CE2 . PHE 79 79 ? A -8.965 -0.210 2.737 1.000 1 A PHE 97.893 1
ATOM 616 C CZ . PHE 79 79 ? A -8.309 -1.025 3.658 1.000 1 A PHE 97.726 1
ATOM 617 N N . LEU 80 80 ? A -3.818 1.385 -1.492 1.000 1 A LEU 98.890 1
ATOM 618 C CA . LEU 80 80 ? A -2.985 1.202 -2.655 1.000 1 A LEU 98.913 1
ATOM 619 C C . LEU 80 80 ? A -2.669 -0.278 -2.747 1.000 1 A LEU 98.920 1
ATOM 620 O O . LEU 80 80 ? A -2.100 -0.871 -1.831 1.000 1 A LEU 98.866 1
ATOM 621 C CB . LEU 80 80 ? A -1.656 1.941 -2.544 1.000 1 A LEU 98.783 1
ATOM 622 C CG . LEU 80 80 ? A -1.656 3.477 -2.642 1.000 1 A LEU 96.541 1
ATOM 623 C CD1 . LEU 80 80 ? A -2.534 3.985 -3.760 1.000 1 A LEU 97.946 1
ATOM 624 C CD2 . LEU 80 80 ? A -0.205 3.923 -2.872 1.000 1 A LEU 98.171 1
ATOM 625 N N . SER 81 81 ? A -3.026 -0.911 -3.868 1.000 1 A SER 98.929 1
ATOM 626 C CA . SER 81 81 ? A -2.733 -2.307 -4.136 1.000 1 A SER 98.933 1
ATOM 627 C C . SER 81 81 ? A -1.588 -2.364 -5.114 1.000 1 A SER 98.965 1
ATOM 628 O O . SER 81 81 ? A -1.750 -2.034 -6.299 1.000 1 A SER 98.957 1
ATOM 629 C CB . SER 81 81 ? A -3.962 -3.019 -4.680 1.000 1 A SER 98.795 1
ATOM 630 O OG . SER 81 81 ? A -4.958 -3.091 -3.687 1.000 1 A SER 97.569 1
ATOM 631 N N . VAL 82 82 ? A -0.427 -2.788 -4.626 1.000 1 A VAL 98.950 1
ATOM 632 C CA . VAL 82 82 ? A 0.832 -2.661 -5.370 1.000 1 A VAL 98.965 1
ATOM 633 C C . VAL 82 82 ? A 1.283 -4.023 -5.902 1.000 1 A VAL 98.961 1
ATOM 634 O O . VAL 82 82 ? A 1.325 -4.995 -5.137 1.000 1 A VAL 98.937 1
ATOM 635 C CB . VAL 82 82 ? A 1.928 -2.063 -4.488 1.000 1 A VAL 98.966 1
ATOM 636 C CG1 . VAL 82 82 ? A 1.450 -0.772 -3.807 1.000 1 A VAL 98.968 1
ATOM 637 C CG2 . VAL 82 82 ? A 3.199 -1.806 -5.292 1.000 1 A VAL 98.964 1
ATOM 638 N N . PHE 83 83 ? A 1.627 -4.078 -7.181 1.000 1 A PHE 98.979 1
ATOM 639 C CA . PHE 83 83 ? A 2.362 -5.198 -7.746 1.000 1 A PHE 98.982 1
ATOM 640 C C . PHE 83 83 ? A 3.602 -4.645 -8.412 1.000 1 A PHE 98.982 1
ATOM 641 O O . PHE 83 83 ? A 3.714 -3.433 -8.601 1.000 1 A PHE 98.980 1
ATOM 642 C CB . PHE 83 83 ? A 1.497 -6.022 -8.709 1.000 1 A PHE 98.979 1
ATOM 643 C CG . PHE 83 83 ? A 1.179 -5.298 -9.982 1.000 1 A PHE 98.982 1
ATOM 644 C CD1 . PHE 83 83 ? A 0.122 -4.395 -10.041 1.000 1 A PHE 98.978 1
ATOM 645 C CD2 . PHE 83 83 ? A 1.930 -5.553 -11.128 1.000 1 A PHE 98.979 1
ATOM 646 C CE1 . PHE 83 83 ? A -0.177 -3.752 -11.235 1.000 1 A PHE 98.976 1
ATOM 647 C CE2 . PHE 83 83 ? A 1.637 -4.884 -12.317 1.000 1 A PHE 98.970 1
ATOM 648 C CZ . PHE 83 83 ? A 0.573 -3.983 -12.367 1.000 1 A PHE 98.971 1
ATOM 649 N N . ALA 84 84 ? A 4.533 -5.520 -8.749 1.000 1 A ALA 98.955 1
ATOM 650 C CA . ALA 84 84 ? A 5.745 -5.125 -9.463 1.000 1 A ALA 98.957 1
ATOM 651 C C . ALA 84 84 ? A 5.656 -5.580 -10.904 1.000 1 A ALA 98.959 1
ATOM 652 O O . ALA 84 84 ? A 5.319 -6.731 -11.180 1.000 1 A ALA 98.943 1
ATOM 653 C CB . ALA 84 84 ? A 6.975 -5.728 -8.780 1.000 1 A ALA 98.923 1
ATOM 654 N N . ILE 85 85 ? A 5.989 -4.680 -11.834 1.000 1 A ILE 98.931 1
ATOM 655 C CA . ILE 85 85 ? A 5.818 -4.965 -13.240 1.000 1 A ILE 98.909 1
ATOM 656 C C . ILE 85 85 ? A 6.718 -6.070 -13.734 1.000 1 A ILE 98.892 1
ATOM 657 O O . ILE 85 85 ? A 6.540 -6.589 -14.849 1.000 1 A ILE 98.835 1
ATOM 658 C CB . ILE 85 85 ? A 5.958 -3.698 -14.097 1.000 1 A ILE 98.868 1
ATOM 659 C CG1 . ILE 85 85 ? A 7.374 -3.093 -13.984 1.000 1 A ILE 98.753 1
ATOM 660 C CG2 . ILE 85 85 ? A 4.919 -2.678 -13.709 1.000 1 A ILE 98.703 1
ATOM 661 C CD1 . ILE 85 85 ? A 8.418 -3.704 -14.879 1.000 1 A ILE 98.481 1
ATOM 662 N N . ASN 86 86 ? A 7.719 -6.486 -12.922 1.000 1 A ASN 98.865 1
ATOM 663 C CA . ASN 86 86 ? A 8.599 -7.585 -13.255 1.000 1 A ASN 98.827 1
ATOM 664 C C . ASN 86 86 ? A 8.303 -8.854 -12.452 1.000 1 A ASN 98.820 1
ATOM 665 O O . ASN 86 86 ? A 9.136 -9.767 -12.390 1.000 1 A ASN 98.725 1
ATOM 666 C CB . ASN 86 86 ? A 10.068 -7.171 -13.008 1.000 1 A ASN 98.759 1
ATOM 667 C CG . ASN 86 86 ? A 10.375 -7.028 -11.525 1.000 1 A ASN 98.709 1
ATOM 668 O OD1 . ASN 86 86 ? A 9.507 -6.729 -10.715 1.000 1 A ASN 98.494 1
ATOM 669 N ND2 . ASN 86 86 ? A 11.640 -7.201 -11.169 1.000 1 A ASN 97.909 1
ATOM 670 N N . ASN 87 87 ? A 7.117 -8.931 -11.819 1.000 1 A ASN 98.753 1
ATOM 671 C CA . ASN 87 87 ? A 6.787 -10.040 -10.933 1.000 1 A ASN 98.728 1
ATOM 672 C C . ASN 87 87 ? A 5.346 -10.425 -11.207 1.000 1 A ASN 98.798 1
ATOM 673 O O . ASN 87 87 ? A 4.415 -9.868 -10.629 1.000 1 A ASN 98.753 1
ATOM 674 C CB . ASN 87 87 ? A 6.992 -9.611 -9.478 1.000 1 A ASN 98.460 1
ATOM 675 C CG . ASN 87 87 ? A 6.830 -10.752 -8.495 1.000 1 A ASN 97.411 1
ATOM 676 O OD1 . ASN 87 87 ? A 6.116 -11.724 -8.760 1.000 1 A ASN 92.692 1
ATOM 677 N ND2 . ASN 87 87 ? A 7.462 -10.620 -7.339 1.000 1 A ASN 90.811 1
ATOM 678 N N . THR 88 88 ? A 5.162 -11.386 -12.092 1.000 1 A THR 98.856 1
ATOM 679 C CA . THR 88 88 ? A 3.808 -11.795 -12.506 1.000 1 A THR 98.833 1
ATOM 680 C C . THR 88 88 ? A 3.005 -12.323 -11.326 1.000 1 A THR 98.861 1
ATOM 681 O O . THR 88 88 ? A 1.795 -12.047 -11.205 1.000 1 A THR 98.799 1
ATOM 682 C CB . THR 88 88 ? A 3.897 -12.828 -13.623 1.000 1 A THR 98.567 1
ATOM 683 O OG1 . THR 88 88 ? A 4.520 -12.240 -14.772 1.000 1 A THR 93.442 1
ATOM 684 C CG2 . THR 88 88 ? A 2.512 -13.313 -14.015 1.000 1 A THR 92.595 1
ATOM 685 N N . LYS 89 89 ? A 3.646 -13.055 -10.421 1.000 1 A LYS 98.858 1
ATOM 686 C CA . LYS 89 89 ? A 2.930 -13.575 -9.270 1.000 1 A LYS 98.827 1
ATOM 687 C C . LYS 89 89 ? A 2.366 -12.444 -8.420 1.000 1 A LYS 98.824 1
ATOM 688 O O . LYS 89 89 ? A 1.228 -12.565 -7.937 1.000 1 A LYS 98.738 1
ATOM 689 C CB . LYS 89 89 ? A 3.858 -14.450 -8.422 1.000 1 A LYS 98.690 1
ATOM 690 C CG . LYS 89 89 ? A 3.212 -15.028 -7.150 1.000 1 A LYS 95.711 1
ATOM 691 C CD . LYS 89 89 ? A 1.995 -15.916 -7.484 1.000 1 A LYS 88.247 1
ATOM 692 C CE . LYS 89 89 ? A 1.649 -16.785 -6.294 1.000 1 A LYS 88.177 1
ATOM 693 N NZ . LYS 89 89 ? A 1.225 -16.011 -5.083 1.000 1 A LYS 79.560 1
ATOM 694 N N . SER 90 90 ? A 3.100 -11.347 -8.259 1.000 1 A SER 98.903 1
ATOM 695 C CA . SER 90 90 ? A 2.570 -10.222 -7.492 1.000 1 A SER 98.887 1
ATOM 696 C C . SER 90 90 ? A 1.336 -9.651 -8.149 1.000 1 A SER 98.871 1
ATOM 697 O O . SER 90 90 ? A 0.415 -9.187 -7.450 1.000 1 A SER 98.793 1
ATOM 698 C CB . SER 90 90 ? A 3.643 -9.152 -7.267 1.000 1 A SER 98.895 1
ATOM 699 O OG . SER 90 90 ? A 3.926 -8.424 -8.460 1.000 1 A SER 98.908 1
ATOM 700 N N . PHE 91 91 ? A 1.284 -9.635 -9.486 1.000 1 A PHE 98.939 1
ATOM 701 C CA . PHE 91 91 ? A 0.101 -9.169 -10.190 1.000 1 A PHE 98.934 1
ATOM 702 C C . PHE 91 91 ? A -1.071 -10.133 -9.980 1.000 1 A PHE 98.906 1
ATOM 703 O O . PHE 91 91 ? A -2.197 -9.720 -9.726 1.000 1 A PHE 98.853 1
ATOM 704 C CB . PHE 91 91 ? A 0.409 -9.022 -11.676 1.000 1 A PHE 98.910 1
ATOM 705 C CG . PHE 91 91 ? A -0.756 -8.565 -12.487 1.000 1 A PHE 98.906 1
ATOM 706 C CD1 . PHE 91 91 ? A -1.269 -7.284 -12.323 1.000 1 A PHE 98.881 1
ATOM 707 C CD2 . PHE 91 91 ? A -1.323 -9.396 -13.428 1.000 1 A PHE 98.844 1
ATOM 708 C CE1 . PHE 91 91 ? A -2.336 -6.848 -13.074 1.000 1 A PHE 98.795 1
ATOM 709 C CE2 . PHE 91 91 ? A -2.394 -8.958 -14.178 1.000 1 A PHE 98.716 1
ATOM 710 C CZ . PHE 91 91 ? A -2.902 -7.688 -14.004 1.000 1 A PHE 98.742 1
ATOM 711 N N . GLU 92 92 ? A -0.786 -11.443 -10.065 1.000 1 A GLU 98.803 1
ATOM 712 C CA . GLU 92 92 ? A -1.798 -12.470 -9.818 1.000 1 A GLU 98.637 1
ATOM 713 C C . GLU 92 92 ? A -2.343 -12.368 -8.411 1.000 1 A GLU 98.497 1
ATOM 714 O O . GLU 92 92 ? A -3.503 -12.712 -8.144 1.000 1 A GLU 98.073 1
ATOM 715 C CB . GLU 92 92 ? A -1.230 -13.848 -10.095 1.000 1 A GLU 98.452 1
ATOM 716 C CG . GLU 92 92 ? A -0.876 -14.065 -11.553 1.000 1 A GLU 97.972 1
ATOM 717 C CD . GLU 92 92 ? A -0.061 -15.316 -11.805 1.000 1 A GLU 97.264 1
ATOM 718 O OE1 . GLU 92 92 ? A 0.506 -15.876 -10.823 1.000 1 A GLU 94.122 1
ATOM 719 O OE2 . GLU 92 92 ? A 0.028 -15.741 -12.989 1.000 1 A GLU 94.297 1
ATOM 720 N N . ASP 93 93 ? A -1.521 -11.894 -7.475 1.000 1 A ASP 98.597 1
ATOM 721 C CA . ASP 93 93 ? A -1.929 -11.754 -6.065 1.000 1 A ASP 98.477 1
ATOM 722 C C . ASP 93 93 ? A -2.929 -10.622 -5.836 1.000 1 A ASP 98.506 1
ATOM 723 O O . ASP 93 93 ? A -3.524 -10.546 -4.763 1.000 1 A ASP 98.084 1
ATOM 724 C CB . ASP 93 93 ? A -0.711 -11.468 -5.191 1.000 1 A ASP 98.201 1
ATOM 725 C CG . ASP 93 93 ? A 0.135 -12.689 -4.880 1.000 1 A ASP 97.636 1
ATOM 726 O OD1 . ASP 93 93 ? A -0.307 -13.816 -5.162 1.000 1 A ASP 95.752 1
ATOM 727 O OD2 . ASP 93 93 ? A 1.239 -12.491 -4.341 1.000 1 A ASP 94.979 1
ATOM 728 N N . ILE 94 94 ? A -3.067 -9.698 -6.794 1.000 1 A ILE 98.702 1
ATOM 729 C CA . ILE 94 94 ? A -3.897 -8.507 -6.554 1.000 1 A ILE 98.702 1
ATOM 730 C C . ILE 94 94 ? A -5.324 -8.879 -6.192 1.000 1 A ILE 98.451 1
ATOM 731 O O . ILE 94 94 ? A -5.945 -8.242 -5.321 1.000 1 A ILE 98.161 1
ATOM 732 C CB . ILE 94 94 ? A -3.857 -7.591 -7.791 1.000 1 A ILE 98.755 1
ATOM 733 C CG1 . ILE 94 94 ? A -2.478 -6.928 -7.899 1.000 1 A ILE 98.797 1
ATOM 734 C CG2 . ILE 94 94 ? A -4.974 -6.543 -7.746 1.000 1 A ILE 98.693 1
ATOM 735 C CD1 . ILE 94 94 ? A -2.146 -5.964 -6.783 1.000 1 A ILE 98.744 1
ATOM 736 N N . HIS 95 95 ? A -5.851 -9.921 -6.819 1.000 1 A HIS 98.170 1
ATOM 737 C CA . HIS 95 95 ? A -7.209 -10.392 -6.501 1.000 1 A HIS 97.456 1
ATOM 738 C C . HIS 95 95 ? A -7.360 -10.756 -5.042 1.000 1 A HIS 97.147 1
ATOM 739 O O . HIS 95 95 ? A -8.372 -10.433 -4.414 1.000 1 A HIS 96.800 1
ATOM 740 C CB . HIS 95 95 ? A -7.555 -11.594 -7.399 1.000 1 A HIS 96.449 1
ATOM 741 C CG . HIS 95 95 ? A -8.817 -12.293 -7.009 1.000 1 A HIS 82.571 1
ATOM 742 N ND1 . HIS 95 95 ? A -10.067 -11.769 -7.282 1.000 1 A HIS 77.668 1
ATOM 743 C CD2 . HIS 95 95 ? A -9.009 -13.481 -6.362 1.000 1 A HIS 78.742 1
ATOM 744 C CE1 . HIS 95 95 ? A -10.972 -12.601 -6.817 1.000 1 A HIS 76.556 1
ATOM 745 N NE2 . HIS 95 95 ? A -10.370 -13.631 -6.253 1.000 1 A HIS 71.071 1
ATOM 746 N N . HIS 96 96 ? A -6.339 -11.435 -4.481 1.000 1 A HIS 97.260 1
ATOM 747 C CA . HIS 96 96 ? A -6.367 -11.789 -3.061 1.000 1 A HIS 96.478 1
ATOM 748 C C . HIS 96 96 ? A -6.471 -10.553 -2.186 1.000 1 A HIS 96.503 1
ATOM 749 O O . HIS 96 96 ? A -7.287 -10.489 -1.251 1.000 1 A HIS 95.962 1
ATOM 750 C CB . HIS 96 96 ? A -5.086 -12.562 -2.705 1.000 1 A HIS 94.871 1
ATOM 751 C CG . HIS 96 96 ? A -4.848 -12.657 -1.237 1.000 1 A HIS 92.621 1
ATOM 752 N ND1 . HIS 96 96 ? A -5.527 -13.523 -0.429 1.000 1 A HIS 88.608 1
ATOM 753 C CD2 . HIS 96 96 ? A -3.981 -11.990 -0.460 1.000 1 A HIS 88.646 1
ATOM 754 C CE1 . HIS 96 96 ? A -5.095 -13.382 0.812 1.000 1 A HIS 87.765 1
ATOM 755 N NE2 . HIS 96 96 ? A -4.143 -12.455 0.804 1.000 1 A HIS 86.825 1
ATOM 756 N N . TYR 97 97 ? A -5.627 -9.535 -2.475 1.000 1 A TYR 96.923 1
ATOM 757 C CA . TYR 97 97 ? A -5.650 -8.328 -1.664 1.000 1 A TYR 96.869 1
ATOM 758 C C . TYR 97 97 ? A -6.978 -7.612 -1.766 1.000 1 A TYR 97.018 1
ATOM 759 O O . TYR 97 97 ? A -7.524 -7.136 -0.758 1.000 1 A TYR 96.525 1
ATOM 760 C CB . TYR 97 97 ? A -4.463 -7.432 -2.019 1.000 1 A TYR 96.811 1
ATOM 761 C CG . TYR 97 97 ? A -3.164 -8.107 -1.664 1.000 1 A TYR 96.492 1
ATOM 762 C CD1 . TYR 97 97 ? A -2.759 -8.176 -0.329 1.000 1 A TYR 95.342 1
ATOM 763 C CD2 . TYR 97 97 ? A -2.362 -8.670 -2.630 1.000 1 A TYR 95.796 1
ATOM 764 C CE1 . TYR 97 97 ? A -1.584 -8.824 0.013 1.000 1 A TYR 94.436 1
ATOM 765 C CE2 . TYR 97 97 ? A -1.179 -9.329 -2.289 1.000 1 A TYR 95.278 1
ATOM 766 C CZ . TYR 97 97 ? A -0.820 -9.390 -0.969 1.000 1 A TYR 94.887 1
ATOM 767 O OH . TYR 97 97 ? A 0.327 -10.054 -0.621 1.000 1 A TYR 93.761 1
ATOM 768 N N . ARG 98 98 ? A -7.550 -7.558 -2.989 1.000 1 A ARG 97.667 1
ATOM 769 C CA . ARG 98 98 ? A -8.841 -6.879 -3.144 1.000 1 A ARG 97.595 1
ATOM 770 C C . ARG 98 98 ? A -9.957 -7.627 -2.394 1.000 1 A ARG 97.465 1
ATOM 771 O O . ARG 98 98 ? A -10.835 -6.994 -1.812 1.000 1 A ARG 96.991 1
ATOM 772 C CB . ARG 98 98 ? A -9.197 -6.732 -4.626 1.000 1 A ARG 97.477 1
ATOM 773 C CG . ARG 98 98 ? A -10.533 -6.065 -4.857 1.000 1 A ARG 95.743 1
ATOM 774 C CD . ARG 98 98 ? A -10.623 -5.499 -6.267 1.000 1 A ARG 93.361 1
ATOM 775 N NE . ARG 98 98 ? A -11.958 -4.953 -6.548 1.000 1 A ARG 91.199 1
ATOM 776 C CZ . ARG 98 98 ? A -12.305 -3.705 -6.312 1.000 1 A ARG 90.735 1
ATOM 777 N NH1 . ARG 98 98 ? A -11.461 -2.844 -5.790 1.000 1 A ARG 83.700 1
ATOM 778 N NH2 . ARG 98 98 ? A -13.531 -3.302 -6.627 1.000 1 A ARG 84.634 1
ATOM 779 N N . GLU 99 99 ? A -9.910 -8.966 -2.413 1.000 1 A GLU 97.404 1
ATOM 780 C CA . GLU 99 99 ? A -10.917 -9.724 -1.676 1.000 1 A GLU 96.753 1
ATOM 781 C C . GLU 99 99 ? A -10.818 -9.490 -0.176 1.000 1 A GLU 95.756 1
ATOM 782 O O . GLU 99 99 ? A -11.832 -9.329 0.507 1.000 1 A GLU 95.254 1
ATOM 783 C CB . GLU 99 99 ? A -10.806 -11.214 -1.999 1.000 1 A GLU 96.523 1
ATOM 784 C CG . GLU 99 99 ? A -11.336 -11.570 -3.374 1.000 1 A GLU 93.965 1
ATOM 785 C CD . GLU 99 99 ? A -12.813 -11.236 -3.522 1.000 1 A GLU 89.790 1
ATOM 786 O OE1 . GLU 99 99 ? A -13.609 -11.699 -2.675 1.000 1 A GLU 82.609 1
ATOM 787 O OE2 . GLU 99 99 ? A -13.157 -10.527 -4.482 1.000 1 A GLU 82.362 1
ATOM 788 N N . GLN 100 100 ? A -9.577 -9.461 0.333 1.000 1 A GLN 95.802 1
ATOM 789 C CA . GLN 100 100 ? A -9.399 -9.202 1.746 1.000 1 A GLN 95.039 1
ATOM 790 C C . GLN 100 100 ? A -9.883 -7.819 2.135 1.000 1 A GLN 95.464 1
ATOM 791 O O . GLN 100 100 ? A -10.486 -7.612 3.192 1.000 1 A GLN 94.669 1
ATOM 792 C CB . GLN 100 100 ? A -7.922 -9.378 2.130 1.000 1 A GLN 93.717 1
ATOM 793 C CG . GLN 100 100 ? A -7.440 -10.818 2.025 1.000 1 A GLN 90.613 1
ATOM 794 C CD . GLN 100 100 ? A -8.137 -11.706 3.001 1.000 1 A GLN 87.858 1
ATOM 795 O OE1 . GLN 100 100 ? A -7.998 -11.574 4.211 1.000 1 A GLN 83.299 1
ATOM 796 N NE2 . GLN 100 100 ? A -8.883 -12.653 2.473 1.000 1 A GLN 81.289 1
ATOM 797 N N . ILE 101 101 ? A -9.585 -6.841 1.282 1.000 1 A ILE 96.192 1
ATOM 798 C CA . ILE 101 101 ? A -10.046 -5.467 1.555 1.000 1 A ILE 96.907 1
ATOM 799 C C . ILE 101 101 ? A -11.546 -5.413 1.603 1.000 1 A ILE 97.132 1
ATOM 800 O O . ILE 101 101 ? A -12.147 -4.839 2.532 1.000 1 A ILE 97.075 1
ATOM 801 C CB . ILE 101 101 ? A -9.463 -4.503 0.507 1.000 1 A ILE 97.355 1
ATOM 802 C CG1 . ILE 101 101 ? A -7.947 -4.398 0.657 1.000 1 A ILE 97.423 1
ATOM 803 C CG2 . ILE 101 101 ? A -10.135 -3.135 0.618 1.000 1 A ILE 97.451 1
ATOM 804 C CD1 . ILE 101 101 ? A -7.259 -3.838 -0.585 1.000 1 A ILE 97.194 1
ATOM 805 N N . LYS 102 102 ? A -12.214 -5.996 0.599 1.000 1 A LYS 97.170 1
ATOM 806 C CA . LYS 102 102 ? A -13.681 -5.965 0.545 1.000 1 A LYS 96.800 1
ATOM 807 C C . LYS 102 102 ? A -14.272 -6.667 1.753 1.000 1 A LYS 96.442 1
ATOM 808 O O . LYS 102 102 ? A -15.303 -6.242 2.285 1.000 1 A LYS 96.263 1
ATOM 809 C CB . LYS 102 102 ? A -14.172 -6.591 -0.751 1.000 1 A LYS 96.642 1
ATOM 810 C CG . LYS 102 102 ? A -13.876 -5.727 -1.981 1.000 1 A LYS 94.568 1
ATOM 811 C CD . LYS 102 102 ? A -13.987 -6.496 -3.277 1.000 1 A LYS 91.932 1
ATOM 812 C CE . LYS 102 102 ? A -15.278 -7.282 -3.329 1.000 1 A LYS 87.334 1
ATOM 813 N NZ . LYS 102 102 ? A -15.433 -7.951 -4.650 1.000 1 A LYS 88.305 1
ATOM 814 N N . ARG 103 103 ? A -13.627 -7.784 2.185 1.000 1 A ARG 96.550 1
ATOM 815 C CA . ARG 103 103 ? A -14.144 -8.520 3.349 1.000 1 A ARG 95.373 1
ATOM 816 C C . ARG 103 103 ? A -14.105 -7.671 4.600 1.000 1 A ARG 95.314 1
ATOM 817 O O . ARG 103 103 ? A -15.106 -7.555 5.299 1.000 1 A ARG 95.092 1
ATOM 818 C CB . ARG 103 103 ? A -13.337 -9.800 3.561 1.000 1 A ARG 93.882 1
ATOM 819 C CG . ARG 103 103 ? A -13.807 -10.600 4.789 1.000 1 A ARG 83.228 1
ATOM 820 C CD . ARG 103 103 ? A -12.977 -11.857 5.033 1.000 1 A ARG 78.027 1
ATOM 821 N NE . ARG 103 103 ? A -11.549 -11.564 5.190 1.000 1 A ARG 72.334 1
ATOM 822 C CZ . ARG 103 103 ? A -10.994 -11.165 6.326 1.000 1 A ARG 68.068 1
ATOM 823 N NH1 . ARG 103 103 ? A -11.730 -10.977 7.393 1.000 1 A ARG 64.087 1
ATOM 824 N NH2 . ARG 103 103 ? A -9.696 -10.929 6.346 1.000 1 A ARG 62.019 1
ATOM 825 N N . VAL 104 104 ? A -12.957 -7.066 4.894 1.000 1 A VAL 95.109 1
ATOM 826 C CA . VAL 104 104 ? A -12.859 -6.353 6.160 1.000 1 A VAL 94.625 1
ATOM 827 C C . VAL 104 104 ? A -13.693 -5.084 6.166 1.000 1 A VAL 95.447 1
ATOM 828 O O . VAL 104 104 ? A -14.162 -4.662 7.217 1.000 1 A VAL 94.747 1
ATOM 829 C CB . VAL 104 104 ? A -11.408 -6.032 6.528 1.000 1 A VAL 92.571 1
ATOM 830 C CG1 . VAL 104 104 ? A -10.606 -7.297 6.713 1.000 1 A VAL 89.122 1
ATOM 831 C CG2 . VAL 104 104 ? A -10.779 -5.076 5.533 1.000 1 A VAL 88.051 1
ATOM 832 N N . LYS 105 105 ? A -13.874 -4.457 4.999 1.000 1 A LYS 95.513 1
ATOM 833 C CA . LYS 105 105 ? A -14.693 -3.252 4.880 1.000 1 A LYS 95.821 1
ATOM 834 C C . LYS 105 105 ? A -16.175 -3.594 4.710 1.000 1 A LYS 95.542 1
ATOM 835 O O . LYS 105 105 ? A -17.002 -2.695 4.806 1.000 1 A LYS 94.441 1
ATOM 836 C CB . LYS 105 105 ? A -14.256 -2.390 3.711 1.000 1 A LYS 95.780 1
ATOM 837 C CG . LYS 105 105 ? A -12.825 -1.884 3.765 1.000 1 A LYS 95.230 1
ATOM 838 C CD . LYS 105 105 ? A -12.532 -1.089 5.022 1.000 1 A LYS 94.508 1
ATOM 839 C CE . LYS 105 105 ? A -13.160 0.287 4.983 1.000 1 A LYS 93.938 1
ATOM 840 N NZ . LYS 105 105 ? A -12.746 1.068 6.207 1.000 1 A LYS 93.681 1
ATOM 841 N N . ASP 106 106 ? A -16.497 -4.885 4.483 1.000 1 A ASP 96.120 1
ATOM 842 C CA . ASP 106 106 ? A -17.872 -5.300 4.217 1.000 1 A ASP 95.594 1
ATOM 843 C C . ASP 106 106 ? A -18.534 -4.400 3.174 1.000 1 A ASP 95.817 1
ATOM 844 O O . ASP 106 106 ? A -19.635 -3.902 3.355 1.000 1 A ASP 94.525 1
ATOM 845 C CB . ASP 106 106 ? A -18.695 -5.368 5.498 1.000 1 A ASP 94.687 1
ATOM 846 C CG . ASP 106 106 ? A -20.024 -6.092 5.298 1.000 1 A ASP 91.520 1
ATOM 847 O OD1 . ASP 106 106 ? A -20.114 -6.843 4.306 1.000 1 A ASP 88.366 1
ATOM 848 O OD2 . ASP 106 106 ? A -20.924 -5.912 6.133 1.000 1 A ASP 87.496 1
ATOM 849 N N . SER 107 107 ? A -17.794 -4.178 2.080 1.000 1 A SER 95.162 1
ATOM 850 C CA . SER 107 107 ? A -18.227 -3.229 1.058 1.000 1 A SER 94.397 1
ATOM 851 C C . SER 107 107 ? A -17.715 -3.644 -0.312 1.000 1 A SER 95.591 1
ATOM 852 O O . SER 107 107 ? A -16.572 -4.111 -0.419 1.000 1 A SER 95.882 1
ATOM 853 C CB . SER 107 107 ? A -17.731 -1.823 1.412 1.000 1 A SER 92.804 1
ATOM 854 O OG . SER 107 107 ? A -18.001 -0.892 0.369 1.000 1 A SER 89.442 1
ATOM 855 N N . GLU 108 108 ? A -18.533 -3.454 -1.321 1.000 1 A GLU 94.993 1
ATOM 856 C CA . GLU 108 108 ? A -18.121 -3.626 -2.715 1.000 1 A GLU 94.563 1
ATOM 857 C C . GLU 108 108 ? A -17.577 -2.321 -3.305 1.000 1 A GLU 94.762 1
ATOM 858 O O . GLU 108 108 ? A -17.210 -2.293 -4.479 1.000 1 A GLU 92.249 1
ATOM 859 C CB . GLU 108 108 ? A -19.293 -4.093 -3.548 1.000 1 A GLU 92.635 1
ATOM 860 C CG . GLU 108 108 ? A -19.938 -5.383 -3.078 1.000 1 A GLU 89.199 1
ATOM 861 C CD . GLU 108 108 ? A -19.032 -6.567 -3.232 1.000 1 A GLU 86.691 1
ATOM 862 O OE1 . GLU 108 108 ? A -18.261 -6.632 -4.208 1.000 1 A GLU 78.977 1
ATOM 863 O OE2 . GLU 108 108 ? A -19.110 -7.489 -2.376 1.000 1 A GLU 77.732 1
ATOM 864 N N . ASP 109 109 ? A -17.543 -1.261 -2.501 1.000 1 A ASP 94.949 1
ATOM 865 C CA . ASP 109 109 ? A -17.192 0.069 -2.985 1.000 1 A ASP 95.268 1
ATOM 866 C C . ASP 109 109 ? A -16.210 0.695 -2.012 1.000 1 A ASP 95.905 1
ATOM 867 O O . ASP 109 109 ? A -16.574 1.526 -1.194 1.000 1 A ASP 94.646 1
ATOM 868 C CB . ASP 109 109 ? A -18.446 0.919 -3.126 1.000 1 A ASP 93.553 1
ATOM 869 C CG . ASP 109 109 ? A -18.143 2.317 -3.647 1.000 1 A ASP 91.759 1
ATOM 870 O OD1 . ASP 109 109 ? A -17.185 2.458 -4.422 1.000 1 A ASP 89.220 1
ATOM 871 O OD2 . ASP 109 109 ? A -18.892 3.245 -3.274 1.000 1 A ASP 87.773 1
ATOM 872 N N . VAL 110 110 ? A -14.937 0.237 -2.100 1.000 1 A VAL 97.765 1
ATOM 873 C CA . VAL 110 110 ? A -13.866 0.723 -1.228 1.000 1 A VAL 98.180 1
ATOM 874 C C . VAL 110 110 ? A -12.885 1.503 -2.076 1.000 1 A VAL 98.419 1
ATOM 875 O O . VAL 110 110 ? A -12.452 1.006 -3.113 1.000 1 A VAL 98.339 1
ATOM 876 C CB . VAL 110 110 ? A -13.134 -0.435 -0.536 1.000 1 A VAL 97.869 1
ATOM 877 C CG1 . VAL 110 110 ? A -14.114 -1.301 0.261 1.000 1 A VAL 97.227 1
ATOM 878 C CG2 . VAL 110 110 ? A -12.039 0.102 0.375 1.000 1 A VAL 97.670 1
ATOM 879 N N . PRO 111 111 ? A -12.514 2.709 -1.650 1.000 1 A PRO 98.642 1
ATOM 880 C CA . PRO 111 111 ? A -11.514 3.472 -2.430 1.000 1 A PRO 98.722 1
ATOM 881 C C . PRO 111 111 ? A -10.212 2.715 -2.575 1.000 1 A PRO 98.793 1
ATOM 882 O O . PRO 111 111 ? A -9.607 2.302 -1.586 1.000 1 A PRO 98.775 1
ATOM 883 C CB . PRO 111 111 ? A -11.340 4.763 -1.630 1.000 1 A PRO 98.662 1
ATOM 884 C CG . PRO 111 111 ? A -12.646 4.913 -0.903 1.000 1 A PRO 98.469 1
ATOM 885 C CD . PRO 111 111 ? A -13.023 3.503 -0.533 1.000 1 A PRO 98.529 1
ATOM 886 N N . MET 112 112 ? A -9.803 2.492 -3.825 1.000 1 A MET 98.747 1
ATOM 887 C CA . MET 112 112 ? A -8.584 1.743 -4.128 1.000 1 A MET 98.775 1
ATOM 888 C C . MET 112 112 ? A -7.929 2.316 -5.368 1.000 1 A MET 98.859 1
ATOM 889 O O . MET 112 112 ? A -8.601 2.870 -6.215 1.000 1 A MET 98.737 1
ATOM 890 C CB . MET 112 112 ? A -8.884 0.272 -4.404 1.000 1 A MET 98.346 1
ATOM 891 C CG . MET 112 112 ? A -9.445 -0.532 -3.260 1.000 1 A MET 93.018 1
ATOM 892 S SD . MET 112 112 ? A -9.433 -2.282 -3.708 1.000 1 A MET 93.346 1
ATOM 893 C CE . MET 112 112 ? A -10.893 -2.844 -2.842 1.000 1 A MET 84.238 1
ATOM 894 N N . VAL 113 113 ? A -6.609 2.113 -5.451 1.000 1 A VAL 98.960 1
ATOM 895 C CA . VAL 113 113 ? A -5.841 2.419 -6.666 1.000 1 A VAL 98.979 1
ATOM 896 C C . VAL 113 113 ? A -4.913 1.235 -6.914 1.000 1 A VAL 98.983 1
ATOM 897 O O . VAL 113 113 ? A -4.227 0.757 -6.010 1.000 1 A VAL 98.976 1
ATOM 898 C CB . VAL 113 113 ? A -5.030 3.740 -6.510 1.000 1 A VAL 98.972 1
ATOM 899 C CG1 . VAL 113 113 ? A -5.985 4.905 -6.364 1.000 1 A VAL 98.936 1
ATOM 900 C CG2 . VAL 113 113 ? A -4.094 3.933 -7.684 1.000 1 A VAL 98.942 1
ATOM 901 N N . LEU 114 114 ? A -4.900 0.757 -8.161 1.000 1 A LEU 98.978 1
ATOM 902 C CA . LEU 114 114 ? A -3.965 -0.286 -8.567 1.000 1 A LEU 98.985 1
ATOM 903 C C . LEU 114 114 ? A -2.656 0.364 -8.991 1.000 1 A LEU 98.988 1
ATOM 904 O O . LEU 114 114 ? A -2.641 1.296 -9.806 1.000 1 A LEU 98.981 1
ATOM 905 C CB . LEU 114 114 ? A -4.555 -1.088 -9.728 1.000 1 A LEU 98.976 1
ATOM 906 C CG . LEU 114 114 ? A -3.707 -2.242 -10.251 1.000 1 A LEU 98.929 1
ATOM 907 C CD1 . LEU 114 114 ? A -3.570 -3.328 -9.191 1.000 1 A LEU 98.894 1
ATOM 908 C CD2 . LEU 114 114 ? A -4.338 -2.807 -11.523 1.000 1 A LEU 98.885 1
ATOM 909 N N . VAL 115 115 ? A -1.536 -0.128 -8.443 1.000 1 A VAL 98.984 1
ATOM 910 C CA . VAL 115 115 ? A -0.224 0.469 -8.689 1.000 1 A VAL 98.989 1
ATOM 911 C C . VAL 115 115 ? A 0.724 -0.600 -9.232 1.000 1 A VAL 98.991 1
ATOM 912 O O . VAL 115 115 ? A 0.941 -1.632 -8.583 1.000 1 A VAL 98.988 1
ATOM 913 C CB . VAL 115 115 ? A 0.363 1.086 -7.403 1.000 1 A VAL 98.984 1
ATOM 914 C CG1 . VAL 115 115 ? A -0.554 2.223 -6.921 1.000 1 A VAL 98.977 1
ATOM 915 C CG2 . VAL 115 115 ? A 1.780 1.576 -7.629 1.000 1 A VAL 98.976 1
ATOM 916 N N . GLY 116 116 ? A 1.278 -0.366 -10.382 1.000 1 A GLY 98.985 1
ATOM 917 C CA . GLY 116 116 ? A 2.301 -1.230 -10.961 1.000 1 A GLY 98.981 1
ATOM 918 C C . GLY 116 116 ? A 3.659 -0.588 -10.798 1.000 1 A GLY 98.981 1
ATOM 919 O O . GLY 116 116 ? A 4.026 0.330 -11.547 1.000 1 A GLY 98.960 1
ATOM 920 N N . ASN 117 117 ? A 4.416 -1.066 -9.827 1.000 1 A ASN 98.964 1
ATOM 921 C CA . ASN 117 117 ? A 5.661 -0.414 -9.421 1.000 1 A ASN 98.963 1
ATOM 922 C C . ASN 117 117 ? A 6.870 -0.997 -10.165 1.000 1 A ASN 98.949 1
ATOM 923 O O . ASN 117 117 ? A 6.770 -2.031 -10.818 1.000 1 A ASN 98.921 1
ATOM 924 C CB . ASN 117 117 ? A 5.848 -0.540 -7.906 1.000 1 A ASN 98.958 1
ATOM 925 C CG . ASN 117 117 ? A 6.946 0.334 -7.385 1.000 1 A ASN 98.945 1
ATOM 926 O OD1 . ASN 117 117 ? A 7.052 1.497 -7.768 1.000 1 A ASN 98.713 1
ATOM 927 N ND2 . ASN 117 117 ? A 7.802 -0.212 -6.531 1.000 1 A ASN 98.708 1
ATOM 928 N N . LYS 118 118 ? A 7.992 -0.331 -10.031 1.000 1 A LYS 98.906 1
ATOM 929 C CA . LYS 118 118 ? A 9.287 -0.713 -10.649 1.000 1 A LYS 98.866 1
ATOM 930 C C . LYS 118 118 ? A 9.270 -0.489 -12.155 1.000 1 A LYS 98.871 1
ATOM 931 O O . LYS 118 118 ? A 9.900 -1.242 -12.891 1.000 1 A LYS 98.842 1
ATOM 932 C CB . LYS 118 118 ? A 9.707 -2.116 -10.267 1.000 1 A LYS 98.815 1
ATOM 933 C CG . LYS 118 118 ? A 9.694 -2.430 -8.775 1.000 1 A LYS 98.666 1
ATOM 934 C CD . LYS 118 118 ? A 10.441 -3.708 -8.464 1.000 1 A LYS 98.454 1
ATOM 935 C CE . LYS 118 118 ? A 10.289 -4.054 -6.994 1.000 1 A LYS 98.387 1
ATOM 936 N NZ . LYS 118 118 ? A 11.132 -5.207 -6.597 1.000 1 A LYS 98.360 1
ATOM 937 N N . SER 119 119 ? A 8.579 0.568 -12.590 1.000 1 A SER 98.845 1
ATOM 938 C CA . SER 119 119 ? A 8.467 0.850 -14.027 1.000 1 A SER 98.782 1
ATOM 939 C C . SER 119 119 ? A 9.809 1.202 -14.671 1.000 1 A SER 98.766 1
ATOM 940 O O . SER 119 119 ? A 9.937 1.150 -15.893 1.000 1 A SER 98.497 1
ATOM 941 C CB . SER 119 119 ? A 7.519 1.996 -14.276 1.000 1 A SER 98.574 1
ATOM 942 O OG . SER 119 119 ? A 8.022 3.214 -13.784 1.000 1 A SER 94.155 1
ATOM 943 N N . ASP 120 120 ? A 10.811 1.532 -13.848 1.000 1 A ASP 98.846 1
ATOM 944 C CA . ASP 120 120 ? A 12.157 1.794 -14.378 1.000 1 A ASP 98.817 1
ATOM 945 C C . ASP 120 120 ? A 12.838 0.544 -14.920 1.000 1 A ASP 98.767 1
ATOM 946 O O . ASP 120 120 ? A 13.793 0.648 -15.691 1.000 1 A ASP 98.614 1
ATOM 947 C CB . ASP 120 120 ? A 13.048 2.396 -13.270 1.000 1 A ASP 98.819 1
ATOM 948 C CG . ASP 120 120 ? A 13.129 1.489 -12.048 1.000 1 A ASP 98.862 1
ATOM 949 O OD1 . ASP 120 120 ? A 12.102 1.375 -11.336 1.000 1 A ASP 98.670 1
ATOM 950 O OD2 . ASP 120 120 ? A 14.183 0.888 -11.807 1.000 1 A ASP 98.574 1
ATOM 951 N N . LEU 121 121 ? A 12.371 -0.652 -14.518 1.000 1 A LEU 98.625 1
ATOM 952 C CA . LEU 121 121 ? A 13.082 -1.868 -14.885 1.000 1 A LEU 98.453 1
ATOM 953 C C . LEU 121 121 ? A 12.799 -2.279 -16.318 1.000 1 A LEU 98.341 1
ATOM 954 O O . LEU 121 121 ? A 11.666 -2.191 -16.781 1.000 1 A LEU 98.144 1
ATOM 955 C CB . LEU 121 121 ? A 12.731 -3.007 -13.956 1.000 1 A LEU 98.253 1
ATOM 956 C CG . LEU 121 121 ? A 13.262 -2.851 -12.522 1.000 1 A LEU 97.912 1
ATOM 957 C CD1 . LEU 121 121 ? A 14.779 -2.702 -12.533 1.000 1 A LEU 97.228 1
ATOM 958 C CD2 . LEU 121 121 ? A 12.836 -4.022 -11.683 1.000 1 A LEU 97.404 1
ATOM 959 N N . PRO 122 122 ? A 13.825 -2.761 -17.048 1.000 1 A PRO 97.975 1
ATOM 960 C CA . PRO 122 122 ? A 13.606 -3.218 -18.418 1.000 1 A PRO 97.311 1
ATOM 961 C C . PRO 122 122 ? A 12.992 -4.604 -18.510 1.000 1 A PRO 96.843 1
ATOM 962 O O . PRO 122 122 ? A 12.510 -4.986 -19.584 1.000 1 A PRO 94.010 1
ATOM 963 C CB . PRO 122 122 ? A 15.031 -3.237 -19.014 1.000 1 A PRO 96.101 1
ATOM 964 C CG . PRO 122 122 ? A 15.904 -3.518 -17.835 1.000 1 A PRO 94.769 1
ATOM 965 C CD . PRO 122 122 ? A 15.248 -2.819 -16.675 1.000 1 A PRO 97.022 1
ATOM 966 N N . SER 123 123 ? A 12.995 -5.387 -17.412 1.000 1 A SER 95.030 1
ATOM 967 C CA . SER 123 123 ? A 12.551 -6.768 -17.411 1.000 1 A SER 93.757 1
ATOM 968 C C . SER 123 123 ? A 11.059 -6.890 -17.068 1.000 1 A SER 94.595 1
ATOM 969 O O . SER 123 123 ? A 10.682 -7.622 -16.136 1.000 1 A SER 92.401 1
ATOM 970 C CB . SER 123 123 ? A 13.394 -7.605 -16.444 1.000 1 A SER 89.464 1
ATOM 971 O OG . SER 123 123 ? A 13.318 -7.099 -15.138 1.000 1 A SER 77.942 1
ATOM 972 N N . ARG 124 124 ? A 10.233 -6.171 -17.794 1.000 1 A ARG 97.406 1
ATOM 973 C CA . ARG 124 124 ? A 8.784 -6.189 -17.599 1.000 1 A ARG 97.726 1
ATOM 974 C C . ARG 124 124 ? A 8.210 -7.554 -17.962 1.000 1 A ARG 98.056 1
ATOM 975 O O . ARG 124 124 ? A 8.512 -8.120 -18.998 1.000 1 A ARG 97.295 1
ATOM 976 C CB . ARG 124 124 ? A 8.125 -5.083 -18.481 1.000 1 A ARG 97.081 1
ATOM 977 C CG . ARG 124 124 ? A 6.610 -5.100 -18.477 1.000 1 A ARG 96.598 1
ATOM 978 C CD . ARG 124 124 ? A 6.029 -4.018 -19.359 1.000 1 A ARG 96.153 1
ATOM 979 N NE . ARG 124 124 ? A 6.225 -2.703 -18.807 1.000 1 A ARG 96.134 1
ATOM 980 C CZ . ARG 124 124 ? A 5.379 -2.133 -17.954 1.000 1 A ARG 96.946 1
ATOM 981 N NH1 . ARG 124 124 ? A 4.310 -2.765 -17.536 1.000 1 A ARG 91.405 1
ATOM 982 N NH2 . ARG 124 124 ? A 5.636 -0.922 -17.499 1.000 1 A ARG 90.933 1
ATOM 983 N N . THR 125 125 ? A 7.336 -8.072 -17.070 1.000 1 A THR 98.729 1
ATOM 984 C CA . THR 125 125 ? A 6.598 -9.307 -17.345 1.000 1 A THR 98.735 1
ATOM 985 C C . THR 125 125 ? A 5.084 -9.106 -17.319 1.000 1 A THR 98.770 1
ATOM 986 O O . THR 125 125 ? A 4.357 -10.004 -17.701 1.000 1 A THR 98.532 1
ATOM 987 C CB . THR 125 125 ? A 6.973 -10.401 -16.331 1.000 1 A THR 98.653 1
ATOM 988 O OG1 . THR 125 125 ? A 6.613 -9.992 -15.005 1.000 1 A THR 98.402 1
ATOM 989 C CG2 . THR 125 125 ? A 8.451 -10.725 -16.388 1.000 1 A THR 98.268 1
ATOM 990 N N . VAL 126 126 ? A 4.606 -7.939 -16.850 1.000 1 A VAL 98.753 1
ATOM 991 C CA . VAL 126 126 ? A 3.175 -7.625 -16.816 1.000 1 A VAL 98.701 1
ATOM 992 C C . VAL 126 126 ? A 2.962 -6.422 -17.709 1.000 1 A VAL 98.544 1
ATOM 993 O O . VAL 126 126 ? A 3.466 -5.328 -17.435 1.000 1 A VAL 98.409 1
ATOM 994 C CB . VAL 126 126 ? A 2.716 -7.316 -15.394 1.000 1 A VAL 98.692 1
ATOM 995 C CG1 . VAL 126 126 ? A 3.057 -8.450 -14.449 1.000 1 A VAL 98.613 1
ATOM 996 C CG2 . VAL 126 126 ? A 1.213 -7.025 -15.379 1.000 1 A VAL 98.576 1
ATOM 997 N N . ASP 127 127 ? A 2.213 -6.597 -18.777 1.000 1 A ASP 98.289 1
ATOM 998 C CA . ASP 127 127 ? A 1.967 -5.521 -19.723 1.000 1 A ASP 97.923 1
ATOM 999 C C . ASP 127 127 ? A 1.045 -4.478 -19.114 1.000 1 A ASP 98.174 1
ATOM 1000 O O . ASP 127 127 ? A 0.122 -4.796 -18.372 1.000 1 A ASP 98.175 1
ATOM 1001 C CB . ASP 127 127 ? A 1.349 -6.036 -21.018 1.000 1 A ASP 96.744 1
ATOM 1002 C CG . ASP 127 127 ? A 2.293 -6.904 -21.826 1.000 1 A ASP 87.083 1
ATOM 1003 O OD1 . ASP 127 127 ? A 3.528 -6.804 -21.659 1.000 1 A ASP 83.271 1
ATOM 1004 O OD2 . ASP 127 127 ? A 1.765 -7.688 -22.654 1.000 1 A ASP 81.299 1
ATOM 1005 N N . THR 128 128 ? A 1.284 -3.222 -19.447 1.000 1 A THR 97.769 1
ATOM 1006 C CA . THR 128 128 ? A 0.438 -2.143 -18.986 1.000 1 A THR 97.896 1
ATOM 1007 C C . THR 128 128 ? A -1.018 -2.414 -19.341 1.000 1 A THR 98.288 1
ATOM 1008 O O . THR 128 128 ? A -1.915 -2.167 -18.536 1.000 1 A THR 98.263 1
ATOM 1009 C CB . THR 128 128 ? A 0.924 -0.801 -19.554 1.000 1 A THR 97.370 1
ATOM 1010 O OG1 . THR 128 128 ? A 2.202 -0.503 -19.027 1.000 1 A THR 96.410 1
ATOM 1011 C CG2 . THR 128 128 ? A -0.062 0.327 -19.212 1.000 1 A THR 96.370 1
ATOM 1012 N N . LYS 129 129 ? A -1.262 -2.907 -20.553 1.000 1 A LYS 98.355 1
ATOM 1013 C CA . LYS 129 129 ? A -2.636 -3.171 -20.967 1.000 1 A LYS 98.330 1
ATOM 1014 C C . LYS 129 129 ? A -3.318 -4.199 -20.077 1.000 1 A LYS 98.469 1
ATOM 1015 O O . LYS 129 129 ? A -4.512 -4.053 -19.734 1.000 1 A LYS 98.550 1
ATOM 1016 C CB . LYS 129 129 ? A -2.691 -3.620 -22.438 1.000 1 A LYS 97.982 1
ATOM 1017 C CG . LYS 129 129 ? A -4.106 -3.976 -22.902 1.000 1 A LYS 88.587 1
ATOM 1018 C CD . LYS 129 129 ? A -4.163 -4.269 -24.376 1.000 1 A LYS 79.721 1
ATOM 1019 C CE . LYS 129 129 ? A -5.522 -4.874 -24.735 1.000 1 A LYS 77.553 1
ATOM 1020 N NZ . LYS 129 129 ? A -6.659 -4.058 -24.227 1.000 1 A LYS 67.161 1
ATOM 1021 N N . GLN 130 130 ? A -2.606 -5.255 -19.666 1.000 1 A GLN 98.287 1
ATOM 1022 C CA . GLN 130 130 ? A -3.221 -6.257 -18.772 1.000 1 A GLN 98.213 1
ATOM 1023 C C . GLN 130 130 ? A -3.647 -5.608 -17.463 1.000 1 A GLN 98.509 1
ATOM 1024 O O . GLN 130 130 ? A -4.722 -5.900 -16.926 1.000 1 A GLN 98.524 1
ATOM 1025 C CB . GLN 130 130 ? A -2.247 -7.397 -18.512 1.000 1 A GLN 97.625 1
ATOM 1026 C CG . GLN 130 130 ? A -2.874 -8.512 -17.691 1.000 1 A GLN 88.173 1
ATOM 1027 C CD . GLN 130 130 ? A -1.923 -9.662 -17.409 1.000 1 A GLN 81.588 1
ATOM 1028 O OE1 . GLN 130 130 ? A -0.699 -9.562 -17.637 1.000 1 A GLN 81.682 1
ATOM 1029 N NE2 . GLN 130 130 ? A -2.465 -10.763 -16.905 1.000 1 A GLN 77.428 1
ATOM 1030 N N . ALA 131 131 ? A -2.791 -4.729 -16.932 1.000 1 A ALA 98.773 1
ATOM 1031 C CA . ALA 131 131 ? A -3.129 -4.053 -15.678 1.000 1 A ALA 98.837 1
ATOM 1032 C C . ALA 131 131 ? A -4.262 -3.055 -15.856 1.000 1 A ALA 98.886 1
ATOM 1033 O O . ALA 131 131 ? A -5.139 -2.949 -14.993 1.000 1 A ALA 98.873 1
ATOM 1034 C CB . ALA 131 131 ? A -1.890 -3.352 -15.118 1.000 1 A ALA 98.782 1
ATOM 1035 N N . GLN 132 132 ? A -4.254 -2.321 -16.972 1.000 1 A GLN 98.861 1
ATOM 1036 C CA . GLN 132 132 ? A -5.356 -1.402 -17.247 1.000 1 A GLN 98.853 1
ATOM 1037 C C . GLN 132 132 ? A -6.679 -2.162 -17.344 1.000 1 A GLN 98.859 1
ATOM 1038 O O . GLN 132 132 ? A -7.703 -1.686 -16.844 1.000 1 A GLN 98.815 1
ATOM 1039 C CB . GLN 132 132 ? A -5.114 -0.645 -18.536 1.000 1 A GLN 98.739 1
ATOM 1040 C CG . GLN 132 132 ? A -4.004 0.396 -18.448 1.000 1 A GLN 97.817 1
ATOM 1041 C CD . GLN 132 132 ? A -3.642 0.989 -19.800 1.000 1 A GLN 97.481 1
ATOM 1042 O OE1 . GLN 132 132 ? A -3.892 0.380 -20.839 1.000 1 A GLN 96.261 1
ATOM 1043 N NE2 . GLN 132 132 ? A -3.034 2.160 -19.769 1.000 1 A GLN 94.417 1
ATOM 1044 N N . ASP 133 133 ? A -6.668 -3.351 -17.964 1.000 1 A ASP 98.842 1
ATOM 1045 C CA . ASP 133 133 ? A -7.884 -4.132 -18.100 1.000 1 A ASP 98.790 1
ATOM 1046 C C . ASP 133 133 ? A -8.387 -4.613 -16.741 1.000 1 A ASP 98.793 1
ATOM 1047 O O . ASP 133 133 ? A -9.593 -4.625 -16.474 1.000 1 A ASP 98.694 1
ATOM 1048 C CB . ASP 133 133 ? A -7.650 -5.329 -19.009 1.000 1 A ASP 98.649 1
ATOM 1049 C CG . ASP 133 133 ? A -7.475 -4.950 -20.483 1.000 1 A ASP 97.962 1
ATOM 1050 O OD1 . ASP 133 133 ? A -7.791 -3.798 -20.854 1.000 1 A ASP 96.558 1
ATOM 1051 O OD2 . ASP 133 133 ? A -7.025 -5.821 -21.246 1.000 1 A ASP 96.149 1
ATOM 1052 N N . LEU 134 134 ? A -7.460 -5.027 -15.855 1.000 1 A LEU 98.822 1
ATOM 1053 C CA . LEU 134 134 ? A -7.857 -5.455 -14.517 1.000 1 A LEU 98.813 1
ATOM 1054 C C . LEU 134 134 ? A -8.463 -4.276 -13.738 1.000 1 A LEU 98.833 1
ATOM 1055 O O . LEU 134 134 ? A -9.521 -4.411 -13.125 1.000 1 A LEU 98.783 1
ATOM 1056 C CB . LEU 134 134 ? A -6.675 -6.019 -13.750 1.000 1 A LEU 98.768 1
ATOM 1057 C CG . LEU 134 134 ? A -7.047 -6.563 -12.361 1.000 1 A LEU 98.546 1
ATOM 1058 C CD1 . LEU 134 134 ? A -7.972 -7.766 -12.487 1.000 1 A LEU 98.147 1
ATOM 1059 C CD2 . LEU 134 134 ? A -5.783 -6.904 -11.584 1.000 1 A LEU 98.203 1
ATOM 1060 N N . ALA 135 135 ? A -7.772 -3.145 -13.778 1.000 1 A ALA 98.851 1
ATOM 1061 C CA . ALA 135 135 ? A -8.273 -1.973 -13.074 1.000 1 A ALA 98.833 1
ATOM 1062 C C . ALA 135 135 ? A -9.652 -1.540 -13.594 1.000 1 A ALA 98.784 1
ATOM 1063 O O . ALA 135 135 ? A -10.528 -1.194 -12.799 1.000 1 A ALA 98.712 1
ATOM 1064 C CB . ALA 135 135 ? A -7.288 -0.827 -13.183 1.000 1 A ALA 98.812 1
ATOM 1065 N N . ARG 136 136 ? A -9.843 -1.584 -14.894 1.000 1 A ARG 98.739 1
ATOM 1066 C CA . ARG 136 136 ? A -11.135 -1.252 -15.475 1.000 1 A ARG 98.561 1
ATOM 1067 C C . ARG 136 136 ? A -12.213 -2.208 -14.949 1.000 1 A ARG 98.429 1
ATOM 1068 O O . ARG 136 136 ? A -13.324 -1.782 -14.592 1.000 1 A ARG 98.007 1
ATOM 1069 C CB . ARG 136 136 ? A -11.081 -1.288 -16.990 1.000 1 A ARG 98.396 1
ATOM 1070 C CG . ARG 136 136 ? A -12.394 -0.906 -17.672 1.000 1 A ARG 93.445 1
ATOM 1071 C CD . ARG 136 136 ? A -12.323 -1.101 -19.161 1.000 1 A ARG 89.912 1
ATOM 1072 N NE . ARG 136 136 ? A -12.163 -2.510 -19.538 1.000 1 A ARG 81.373 1
ATOM 1073 C CZ . ARG 136 136 ? A -11.015 -3.054 -19.915 1.000 1 A ARG 73.993 1
ATOM 1074 N NH1 . ARG 136 136 ? A -9.940 -2.332 -20.020 1.000 1 A ARG 70.498 1
ATOM 1075 N NH2 . ARG 136 136 ? A -10.979 -4.349 -20.202 1.000 1 A ARG 64.811 1
ATOM 1076 N N . SER 137 137 ? A -11.895 -3.506 -14.842 1.000 1 A SER 98.496 1
ATOM 1077 C CA . SER 137 137 ? A -12.856 -4.480 -14.347 1.000 1 A SER 98.142 1
ATOM 1078 C C . SER 137 137 ? A -13.247 -4.165 -12.904 1.000 1 A SER 98.038 1
ATOM 1079 O O . SER 137 137 ? A -14.369 -4.448 -12.498 1.000 1 A SER 97.397 1
ATOM 1080 C CB . SER 137 137 ? A -12.307 -5.891 -14.456 1.000 1 A SER 97.508 1
ATOM 1081 O OG . SER 137 137 ? A -11.360 -6.161 -13.436 1.000 1 A SER 96.106 1
ATOM 1082 N N . TYR 138 138 ? A -12.309 -3.588 -12.124 1.000 1 A TYR 97.881 1
ATOM 1083 C CA . TYR 138 138 ? A -12.602 -3.232 -10.735 1.000 1 A TYR 97.710 1
ATOM 1084 C C . TYR 138 138 ? A -13.269 -1.857 -10.611 1.000 1 A TYR 97.522 1
ATOM 1085 O O . TYR 138 138 ? A -13.804 -1.531 -9.560 1.000 1 A TYR 97.128 1
ATOM 1086 C CB . TYR 138 138 ? A -11.302 -3.154 -9.928 1.000 1 A TYR 97.541 1
ATOM 1087 C CG . TYR 138 138 ? A -10.574 -4.446 -9.679 1.000 1 A TYR 97.732 1
ATOM 1088 C CD1 . TYR 138 138 ? A -11.205 -5.662 -9.714 1.000 1 A TYR 97.249 1
ATOM 1089 C CD2 . TYR 138 138 ? A -9.228 -4.411 -9.349 1.000 1 A TYR 97.291 1
ATOM 1090 C CE1 . TYR 138 138 ? A -10.518 -6.823 -9.447 1.000 1 A TYR 96.870 1
ATOM 1091 C CE2 . TYR 138 138 ? A -8.520 -5.570 -9.068 1.000 1 A TYR 96.619 1
ATOM 1092 C CZ . TYR 138 138 ? A -9.172 -6.779 -9.115 1.000 1 A TYR 96.979 1
ATOM 1093 O OH . TYR 138 138 ? A -8.495 -7.907 -8.842 1.000 1 A TYR 95.615 1
ATOM 1094 N N . GLY 139 139 ? A -13.187 -1.036 -11.660 1.000 1 A GLY 98.046 1
ATOM 1095 C CA . GLY 139 139 ? A -13.676 0.339 -11.592 1.000 1 A GLY 97.835 1
ATOM 1096 C C . GLY 139 139 ? A -12.794 1.240 -10.788 1.000 1 A GLY 98.108 1
ATOM 1097 O O . GLY 139 139 ? A -13.292 2.103 -10.044 1.000 1 A GLY 97.522 1
ATOM 1098 N N . ILE 140 140 ? A -11.461 1.056 -10.878 1.000 1 A ILE 98.440 1
ATOM 1099 C CA . ILE 140 140 ? A -10.528 1.824 -10.096 1.000 1 A ILE 98.576 1
ATOM 1100 C C . ILE 140 140 ? A -9.418 2.344 -11.001 1.000 1 A ILE 98.769 1
ATOM 1101 O O . ILE 140 140 ? A -9.187 1.810 -12.075 1.000 1 A ILE 98.808 1
ATOM 1102 C CB . ILE 140 140 ? A -9.928 1.004 -8.921 1.000 1 A ILE 98.463 1
ATOM 1103 C CG1 . ILE 140 140 ? A -9.005 -0.105 -9.430 1.000 1 A ILE 98.369 1
ATOM 1104 C CG2 . ILE 140 140 ? A -11.047 0.472 -8.042 1.000 1 A ILE 98.441 1
ATOM 1105 C CD1 . ILE 140 140 ? A -8.337 -0.902 -8.312 1.000 1 A ILE 98.084 1
ATOM 1106 N N . PRO 141 141 ? A -8.713 3.367 -10.547 1.000 1 A PRO 98.899 1
ATOM 1107 C CA . PRO 141 141 ? A -7.582 3.851 -11.349 1.000 1 A PRO 98.917 1
ATOM 1108 C C . PRO 141 141 ? A -6.374 2.913 -11.306 1.000 1 A PRO 98.944 1
ATOM 1109 O O . PRO 141 141 ? A -6.179 2.151 -10.359 1.000 1 A PRO 98.932 1
ATOM 1110 C CB . PRO 141 141 ? A -7.237 5.202 -10.693 1.000 1 A PRO 98.883 1
ATOM 1111 C CG . PRO 141 141 ? A -8.430 5.571 -9.878 1.000 1 A PRO 98.797 1
ATOM 1112 C CD . PRO 141 141 ? A -9.011 4.261 -9.415 1.000 1 A PRO 98.854 1
ATOM 1113 N N . PHE 142 142 ? A -5.568 2.998 -12.352 1.000 1 A PHE 98.967 1
ATOM 1114 C CA . PHE 142 142 ? A -4.286 2.308 -12.446 1.000 1 A PHE 98.971 1
ATOM 1115 C C . PHE 142 142 ? A -3.191 3.314 -12.739 1.000 1 A PHE 98.962 1
ATOM 1116 O O . PHE 142 142 ? A -3.347 4.146 -13.624 1.000 1 A PHE 98.916 1
ATOM 1117 C CB . PHE 142 142 ? A -4.306 1.237 -13.538 1.000 1 A PHE 98.955 1
ATOM 1118 C CG . PHE 142 142 ? A -2.933 0.692 -13.836 1.000 1 A PHE 98.951 1
ATOM 1119 C CD1 . PHE 142 142 ? A -2.227 0.010 -12.865 1.000 1 A PHE 98.942 1
ATOM 1120 C CD2 . PHE 142 142 ? A -2.356 0.896 -15.072 1.000 1 A PHE 98.924 1
ATOM 1121 C CE1 . PHE 142 142 ? A -0.973 -0.491 -13.131 1.000 1 A PHE 98.900 1
ATOM 1122 C CE2 . PHE 142 142 ? A -1.095 0.406 -15.344 1.000 1 A PHE 98.851 1
ATOM 1123 C CZ . PHE 142 142 ? A -0.398 -0.298 -14.374 1.000 1 A PHE 98.860 1
ATOM 1124 N N . ILE 143 143 ? A -2.089 3.225 -11.959 1.000 1 A ILE 98.971 1
ATOM 1125 C CA . ILE 143 143 ? A -0.936 4.101 -12.180 1.000 1 A ILE 98.966 1
ATOM 1126 C C . ILE 143 143 ? A 0.317 3.237 -12.167 1.000 1 A ILE 98.969 1
ATOM 1127 O O . ILE 143 143 ? A 0.494 2.407 -11.282 1.000 1 A ILE 98.954 1
ATOM 1128 C CB . ILE 143 143 ? A -0.827 5.188 -11.072 1.000 1 A ILE 98.924 1
ATOM 1129 C CG1 . ILE 143 143 ? A -2.043 6.122 -11.119 1.000 1 A ILE 98.478 1
ATOM 1130 C CG2 . ILE 143 143 ? A 0.455 6.032 -11.263 1.000 1 A ILE 98.659 1
ATOM 1131 C CD1 . ILE 143 143 ? A -3.190 5.665 -10.237 1.000 1 A ILE 90.232 1
ATOM 1132 N N . GLU 144 144 ? A 1.205 3.432 -13.122 1.000 1 A GLU 98.915 1
ATOM 1133 C CA . GLU 144 144 ? A 2.531 2.830 -13.067 1.000 1 A GLU 98.881 1
ATOM 1134 C C . GLU 144 144 ? A 3.472 3.772 -12.355 1.000 1 A GLU 98.912 1
ATOM 1135 O O . GLU 144 144 ? A 3.450 4.983 -12.577 1.000 1 A GLU 98.783 1
ATOM 1136 C CB . GLU 144 144 ? A 3.051 2.458 -14.445 1.000 1 A GLU 98.480 1
ATOM 1137 C CG . GLU 144 144 ? A 2.397 1.192 -14.997 1.000 1 A GLU 94.662 1
ATOM 1138 C CD . GLU 144 144 ? A 3.179 0.577 -16.159 1.000 1 A GLU 92.453 1
ATOM 1139 O OE1 . GLU 144 144 ? A 4.110 1.218 -16.691 1.000 1 A GLU 85.988 1
ATOM 1140 O OE2 . GLU 144 144 ? A 2.847 -0.565 -16.559 1.000 1 A GLU 83.415 1
ATOM 1141 N N . THR 145 145 ? A 4.314 3.212 -11.463 1.000 1 A THR 98.984 1
ATOM 1142 C CA . THR 145 145 ? A 5.236 3.999 -10.638 1.000 1 A THR 98.989 1
ATOM 1143 C C . THR 145 145 ? A 6.633 3.399 -10.688 1.000 1 A THR 98.985 1
ATOM 1144 O O . THR 145 145 ? A 6.834 2.219 -11.005 1.000 1 A THR 98.974 1
ATOM 1145 C CB . THR 145 145 ? A 4.784 4.035 -9.169 1.000 1 A THR 98.991 1
ATOM 1146 O OG1 . THR 145 145 ? A 4.904 2.708 -8.613 1.000 1 A THR 98.977 1
ATOM 1147 C CG2 . THR 145 145 ? A 3.372 4.545 -9.031 1.000 1 A THR 98.985 1
ATOM 1148 N N . SER 146 146 ? A 7.579 4.213 -10.302 1.000 1 A SER 98.947 1
ATOM 1149 C CA . SER 146 146 ? A 8.911 3.756 -9.922 1.000 1 A SER 98.937 1
ATOM 1150 C C . SER 146 146 ? A 9.293 4.456 -8.632 1.000 1 A SER 98.924 1
ATOM 1151 O O . SER 146 146 ? A 9.474 5.669 -8.604 1.000 1 A SER 98.892 1
ATOM 1152 C CB . SER 146 146 ? A 9.951 4.065 -10.991 1.000 1 A SER 98.913 1
ATOM 1153 O OG . SER 146 146 ? A 11.260 3.778 -10.509 1.000 1 A SER 98.873 1
ATOM 1154 N N . ALA 147 147 ? A 9.446 3.678 -7.550 1.000 1 A ALA 98.762 1
ATOM 1155 C CA . ALA 147 147 ? A 9.984 4.275 -6.343 1.000 1 A ALA 98.651 1
ATOM 1156 C C . ALA 147 147 ? A 11.427 4.732 -6.542 1.000 1 A ALA 98.646 1
ATOM 1157 O O . ALA 147 147 ? A 11.900 5.605 -5.815 1.000 1 A ALA 98.515 1
ATOM 1158 C CB . ALA 147 147 ? A 9.902 3.294 -5.184 1.000 1 A ALA 98.420 1
ATOM 1159 N N . LYS 148 148 ? A 12.138 4.123 -7.511 1.000 1 A LYS 98.558 1
ATOM 1160 C CA . LYS 148 148 ? A 13.532 4.477 -7.732 1.000 1 A LYS 98.559 1
ATOM 1161 C C . LYS 148 148 ? A 13.659 5.855 -8.364 1.000 1 A LYS 98.616 1
ATOM 1162 O O . LYS 148 148 ? A 14.426 6.682 -7.880 1.000 1 A LYS 98.474 1
ATOM 1163 C CB . LYS 148 148 ? A 14.188 3.438 -8.644 1.000 1 A LYS 98.345 1
ATOM 1164 C CG . LYS 148 148 ? A 15.670 3.675 -8.868 1.000 1 A LYS 97.940 1
ATOM 1165 C CD . LYS 148 148 ? A 16.304 2.482 -9.580 1.000 1 A LYS 97.144 1
ATOM 1166 C CE . LYS 148 148 ? A 17.765 2.698 -9.862 1.000 1 A LYS 95.460 1
ATOM 1167 N NZ . LYS 148 148 ? A 18.389 1.521 -10.515 1.000 1 A LYS 91.686 1
ATOM 1168 N N . THR 149 149 ? A 12.900 6.132 -9.411 1.000 1 A THR 98.732 1
ATOM 1169 C CA . THR 149 149 ? A 12.973 7.421 -10.094 1.000 1 A THR 98.721 1
ATOM 1170 C C . THR 149 149 ? A 11.942 8.422 -9.598 1.000 1 A THR 98.739 1
ATOM 1171 O O . THR 149 149 ? A 12.001 9.605 -9.966 1.000 1 A THR 98.660 1
ATOM 1172 C CB . THR 149 149 ? A 12.715 7.246 -11.604 1.000 1 A THR 98.677 1
ATOM 1173 O OG1 . THR 149 149 ? A 11.332 6.950 -11.827 1.000 1 A THR 98.569 1
ATOM 1174 C CG2 . THR 149 149 ? A 13.593 6.137 -12.186 1.000 1 A THR 98.388 1
ATOM 1175 N N . ARG 150 150 ? A 10.997 7.984 -8.758 1.000 1 A ARG 98.650 1
ATOM 1176 C CA . ARG 150 150 ? A 9.890 8.769 -8.239 1.000 1 A ARG 98.622 1
ATOM 1177 C C . ARG 150 150 ? A 8.779 8.987 -9.270 1.000 1 A ARG 98.686 1
ATOM 1178 O O . ARG 150 150 ? A 7.789 9.654 -8.961 1.000 1 A ARG 98.598 1
ATOM 1179 C CB . ARG 150 150 ? A 10.330 10.085 -7.613 1.000 1 A ARG 98.291 1
ATOM 1180 C CG . ARG 150 150 ? A 9.419 10.519 -6.463 1.000 1 A ARG 97.614 1
ATOM 1181 C CD . ARG 150 150 ? A 9.986 11.692 -5.687 1.000 1 A ARG 97.203 1
ATOM 1182 N NE . ARG 150 150 ? A 9.214 11.882 -4.444 1.000 1 A ARG 96.887 1
ATOM 1183 C CZ . ARG 150 150 ? A 8.037 12.452 -4.406 1.000 1 A ARG 96.716 1
ATOM 1184 N NH1 . ARG 150 150 ? A 7.440 12.905 -5.517 1.000 1 A ARG 93.709 1
ATOM 1185 N NH2 . ARG 150 150 ? A 7.384 12.578 -3.244 1.000 1 A ARG 94.119 1
ATOM 1186 N N . GLN 151 151 ? A 8.890 8.430 -10.466 1.000 1 A GLN 98.782 1
ATOM 1187 C CA . GLN 151 151 ? A 7.836 8.525 -11.475 1.000 1 A GLN 98.767 1
ATOM 1188 C C . GLN 151 151 ? A 6.529 7.997 -10.881 1.000 1 A GLN 98.863 1
ATOM 1189 O O . GLN 151 151 ? A 6.464 6.867 -10.400 1.000 1 A GLN 98.809 1
ATOM 1190 C CB . GLN 151 151 ? A 8.193 7.738 -12.729 1.000 1 A GLN 98.470 1
ATOM 1191 C CG . GLN 151 151 ? A 7.135 7.759 -13.819 1.000 1 A GLN 93.498 1
ATOM 1192 C CD . GLN 151 151 ? A 7.393 6.770 -14.919 1.000 1 A GLN 82.661 1
ATOM 1193 O OE1 . GLN 151 151 ? A 8.362 6.014 -14.857 1.000 1 A GLN 73.416 1
ATOM 1194 N NE2 . GLN 151 151 ? A 6.529 6.761 -15.933 1.000 1 A GLN 74.041 1
ATOM 1195 N N . GLY 152 152 ? A 5.496 8.814 -10.948 1.000 1 A GLY 98.944 1
ATOM 1196 C CA . GLY 152 152 ? A 4.151 8.393 -10.603 1.000 1 A GLY 98.947 1
ATOM 1197 C C . GLY 152 152 ? A 3.849 8.288 -9.134 1.000 1 A GLY 98.960 1
ATOM 1198 O O . GLY 152 152 ? A 2.708 7.954 -8.791 1.000 1 A GLY 98.935 1
ATOM 1199 N N . VAL 153 153 ? A 4.812 8.514 -8.281 1.000 1 A VAL 98.928 1
ATOM 1200 C CA . VAL 153 153 ? A 4.618 8.292 -6.846 1.000 1 A VAL 98.929 1
ATOM 1201 C C . VAL 153 153 ? A 3.565 9.253 -6.283 1.000 1 A VAL 98.929 1
ATOM 1202 O O . VAL 153 153 ? A 2.593 8.829 -5.644 1.000 1 A VAL 98.921 1
ATOM 1203 C CB . VAL 153 153 ? A 5.932 8.378 -6.072 1.000 1 A VAL 98.883 1
ATOM 1204 C CG1 . VAL 153 153 ? A 6.886 7.274 -6.543 1.000 1 A VAL 98.848 1
ATOM 1205 C CG2 . VAL 153 153 ? A 5.710 8.304 -4.576 1.000 1 A VAL 98.813 1
ATOM 1206 N N . ASP 154 154 ? A 3.736 10.554 -6.539 1.000 1 A ASP 98.852 1
ATOM 1207 C CA . ASP 154 154 ? A 2.742 11.506 -6.060 1.000 1 A ASP 98.759 1
ATOM 1208 C C . ASP 154 154 ? A 1.380 11.212 -6.660 1.000 1 A ASP 98.782 1
ATOM 1209 O O . ASP 154 154 ? A 0.363 11.259 -5.966 1.000 1 A ASP 98.729 1
ATOM 1210 C CB . ASP 154 154 ? A 3.138 12.951 -6.398 1.000 1 A ASP 98.409 1
ATOM 1211 C CG . ASP 154 154 ? A 4.272 13.479 -5.562 1.000 1 A ASP 97.974 1
ATOM 1212 O OD1 . ASP 154 154 ? A 4.577 12.885 -4.493 1.000 1 A ASP 97.131 1
ATOM 1213 O OD2 . ASP 154 154 ? A 4.866 14.496 -5.960 1.000 1 A ASP 96.208 1
ATOM 1214 N N . ASP 155 155 ? A 1.351 10.857 -7.946 1.000 1 A ASP 98.832 1
ATOM 1215 C CA . ASP 155 155 ? A 0.084 10.593 -8.614 1.000 1 A ASP 98.842 1
ATOM 1216 C C . ASP 155 155 ? A -0.645 9.422 -7.969 1.000 1 A ASP 98.885 1
ATOM 1217 O O . ASP 155 155 ? A -1.862 9.459 -7.799 1.000 1 A ASP 98.864 1
ATOM 1218 C CB . ASP 155 155 ? A 0.327 10.329 -10.096 1.000 1 A ASP 98.698 1
ATOM 1219 C CG . ASP 155 155 ? A -0.939 10.283 -10.921 1.000 1 A ASP 94.378 1
ATOM 1220 O OD1 . ASP 155 155 ? A -1.962 10.883 -10.510 1.000 1 A ASP 93.801 1
ATOM 1221 O OD2 . ASP 155 155 ? A -0.916 9.632 -11.992 1.000 1 A ASP 92.860 1
ATOM 1222 N N . ALA 156 156 ? A 0.093 8.368 -7.582 1.000 1 A ALA 98.910 1
ATOM 1223 C CA . ALA 156 156 ? A -0.529 7.201 -6.979 1.000 1 A ALA 98.925 1
ATOM 1224 C C . ALA 156 156 ? A -1.195 7.548 -5.660 1.000 1 A ALA 98.924 1
ATOM 1225 O O . ALA 156 156 ? A -2.369 7.207 -5.443 1.000 1 A ALA 98.910 1
ATOM 1226 C CB . ALA 156 156 ? A 0.516 6.089 -6.800 1.000 1 A ALA 98.920 1
ATOM 1227 N N . PHE 157 157 ? A -0.473 8.209 -4.775 1.000 1 A PHE 98.902 1
ATOM 1228 C CA . PHE 157 157 ? A -1.039 8.555 -3.468 1.000 1 A PHE 98.876 1
ATOM 1229 C C . PHE 157 157 ? A -2.118 9.621 -3.605 1.000 1 A PHE 98.841 1
ATOM 1230 O O . PHE 157 157 ? A -3.173 9.516 -2.969 1.000 1 A PHE 98.809 1
ATOM 1231 C CB . PHE 157 157 ? A 0.050 9.002 -2.521 1.000 1 A PHE 98.843 1
ATOM 1232 C CG . PHE 157 157 ? A 0.890 7.867 -1.989 1.000 1 A PHE 98.868 1
ATOM 1233 C CD1 . PHE 157 157 ? A 0.473 7.185 -0.854 1.000 1 A PHE 98.837 1
ATOM 1234 C CD2 . PHE 157 157 ? A 2.056 7.501 -2.633 1.000 1 A PHE 98.824 1
ATOM 1235 C CE1 . PHE 157 157 ? A 1.238 6.148 -0.361 1.000 1 A PHE 98.769 1
ATOM 1236 C CE2 . PHE 157 157 ? A 2.832 6.463 -2.130 1.000 1 A PHE 98.756 1
ATOM 1237 C CZ . PHE 157 157 ? A 2.420 5.778 -0.994 1.000 1 A PHE 98.784 1
ATOM 1238 N N . TYR 158 158 ? A -1.867 10.637 -4.446 1.000 1 A TYR 98.805 1
ATOM 1239 C CA . TYR 158 158 ? A -2.838 11.716 -4.565 1.000 1 A TYR 98.736 1
ATOM 1240 C C . TYR 158 158 ? A -4.118 11.237 -5.248 1.000 1 A TYR 98.748 1
ATOM 1241 O O . TYR 158 158 ? A -5.227 11.665 -4.890 1.000 1 A TYR 98.680 1
ATOM 1242 C CB . TYR 158 158 ? A -2.248 12.891 -5.353 1.000 1 A TYR 98.557 1
ATOM 1243 C CG . TYR 158 158 ? A -1.108 13.628 -4.674 1.000 1 A TYR 98.313 1
ATOM 1244 C CD1 . TYR 158 158 ? A -0.546 13.190 -3.493 1.000 1 A TYR 97.851 1
ATOM 1245 C CD2 . TYR 158 158 ? A -0.599 14.786 -5.249 1.000 1 A TYR 97.814 1
ATOM 1246 C CE1 . TYR 158 158 ? A 0.488 13.864 -2.866 1.000 1 A TYR 97.265 1
ATOM 1247 C CE2 . TYR 158 158 ? A 0.432 15.482 -4.641 1.000 1 A TYR 96.938 1
ATOM 1248 C CZ . TYR 158 158 ? A 0.986 15.031 -3.447 1.000 1 A TYR 97.204 1
ATOM 1249 O OH . TYR 158 158 ? A 2.016 15.709 -2.850 1.000 1 A TYR 96.281 1
ATOM 1250 N N . THR 159 159 ? A -3.990 10.291 -6.193 1.000 1 A THR 98.807 1
ATOM 1251 C CA . THR 159 159 ? A -5.162 9.702 -6.830 1.000 1 A THR 98.825 1
ATOM 1252 C C . THR 159 159 ? A -5.987 8.907 -5.816 1.000 1 A THR 98.810 1
ATOM 1253 O O . THR 159 159 ? A -7.215 8.940 -5.842 1.000 1 A THR 98.783 1
ATOM 1254 C CB . THR 159 159 ? A -4.764 8.831 -8.008 1.000 1 A THR 98.840 1
ATOM 1255 O OG1 . THR 159 159 ? A -4.201 9.670 -9.049 1.000 1 A THR 98.779 1
ATOM 1256 C CG2 . THR 159 159 ? A -5.944 8.083 -8.595 1.000 1 A THR 98.771 1
ATOM 1257 N N . LEU 160 160 ? A -5.315 8.198 -4.895 1.000 1 A LEU 98.842 1
ATOM 1258 C CA . LEU 160 160 ? A -6.050 7.513 -3.846 1.000 1 A LEU 98.851 1
ATOM 1259 C C . LEU 160 160 ? A -6.826 8.488 -2.967 1.000 1 A LEU 98.820 1
ATOM 1260 O O . LEU 160 160 ? A -7.982 8.243 -2.597 1.000 1 A LEU 98.800 1
ATOM 1261 C CB . LEU 160 160 ? A -5.111 6.654 -3.002 1.000 1 A LEU 98.858 1
ATOM 1262 C CG . LEU 160 160 ? A -5.772 5.873 -1.875 1.000 1 A LEU 98.855 1
ATOM 1263 C CD1 . LEU 160 160 ? A -6.899 4.978 -2.409 1.000 1 A LEU 98.850 1
ATOM 1264 C CD2 . LEU 160 160 ? A -4.725 5.051 -1.142 1.000 1 A LEU 98.852 1
ATOM 1265 N N . VAL 161 161 ? A -6.191 9.614 -2.625 1.000 1 A VAL 98.746 1
ATOM 1266 C CA . VAL 161 161 ? A -6.896 10.628 -1.869 1.000 1 A VAL 98.629 1
ATOM 1267 C C . VAL 161 161 ? A -8.142 11.093 -2.622 1.000 1 A VAL 98.579 1
ATOM 1268 O O . VAL 161 161 ? A -9.231 11.210 -2.050 1.000 1 A VAL 98.527 1
ATOM 1269 C CB . VAL 161 161 ? A -5.962 11.808 -1.548 1.000 1 A VAL 98.448 1
ATOM 1270 C CG1 . VAL 161 161 ? A -4.897 11.350 -0.562 1.000 1 A VAL 98.477 1
ATOM 1271 C CG2 . VAL 161 161 ? A -6.754 12.995 -0.974 1.000 1 A VAL 98.210 1
ATOM 1272 N N . ARG 162 162 ? A -7.986 11.317 -3.931 1.000 1 A ARG 98.411 1
ATOM 1273 C CA . ARG 162 162 ? A -9.155 11.749 -4.704 1.000 1 A ARG 98.279 1
ATOM 1274 C C . ARG 162 162 ? A -10.229 10.681 -4.744 1.000 1 A ARG 98.252 1
ATOM 1275 O O . ARG 162 162 ? A -11.431 10.997 -4.735 1.000 1 A ARG 98.180 1
ATOM 1276 C CB . ARG 162 162 ? A -8.688 12.132 -6.121 1.000 1 A ARG 98.293 1
ATOM 1277 C CG . ARG 162 162 ? A -7.714 13.313 -6.131 1.000 1 A ARG 97.932 1
ATOM 1278 C CD . ARG 162 162 ? A -7.285 13.689 -7.531 1.000 1 A ARG 97.724 1
ATOM 1279 N NE . ARG 162 162 ? A -6.373 14.836 -7.497 1.000 1 A ARG 97.576 1
ATOM 1280 C CZ . ARG 162 162 ? A -5.087 14.791 -7.816 1.000 1 A ARG 97.303 1
ATOM 1281 N NH1 . ARG 162 162 ? A -4.545 13.668 -8.248 1.000 1 A ARG 95.777 1
ATOM 1282 N NH2 . ARG 162 162 ? A -4.369 15.900 -7.713 1.000 1 A ARG 96.297 1
ATOM 1283 N N . GLU 163 163 ? A -9.855 9.382 -4.750 1.000 1 A GLU 98.416 1
ATOM 1284 C CA . GLU 163 163 ? A -10.835 8.316 -4.672 1.000 1 A GLU 98.403 1
ATOM 1285 C C . GLU 163 163 ? A -11.563 8.306 -3.338 1.000 1 A GLU 98.403 1
ATOM 1286 O O . GLU 163 163 ? A -12.772 8.048 -3.264 1.000 1 A GLU 98.251 1
ATOM 1287 C CB . GLU 163 163 ? A -10.196 6.957 -4.926 1.000 1 A GLU 98.448 1
ATOM 1288 C CG . GLU 163 163 ? A -9.726 6.759 -6.348 1.000 1 A GLU 98.379 1
ATOM 1289 C CD . GLU 163 163 ? A -10.885 6.829 -7.341 1.000 1 A GLU 98.094 1
ATOM 1290 O OE1 . GLU 163 163 ? A -11.733 5.915 -7.301 1.000 1 A GLU 96.586 1
ATOM 1291 O OE2 . GLU 163 163 ? A -10.929 7.788 -8.142 1.000 1 A GLU 96.350 1
ATOM 1292 N N . ILE 164 164 ? A -10.828 8.574 -2.241 1.000 1 A ILE 98.543 1
ATOM 1293 C CA . ILE 164 164 ? A -11.462 8.682 -0.946 1.000 1 A ILE 98.474 1
ATOM 1294 C C . ILE 164 164 ? A -12.473 9.830 -0.941 1.000 1 A ILE 98.234 1
ATOM 1295 O O . ILE 164 164 ? A -13.580 9.701 -0.437 1.000 1 A ILE 98.159 1
ATOM 1296 C CB . ILE 164 164 ? A -10.422 8.856 0.183 1.000 1 A ILE 98.538 1
ATOM 1297 C CG1 . ILE 164 164 ? A -9.567 7.600 0.284 1.000 1 A ILE 98.673 1
ATOM 1298 C CG2 . ILE 164 164 ? A -11.112 9.171 1.507 1.000 1 A ILE 98.486 1
ATOM 1299 C CD1 . ILE 164 164 ? A -8.337 7.770 1.148 1.000 1 A ILE 98.562 1
ATOM 1300 N N . ARG 165 165 ? A -12.076 10.960 -1.522 1.000 1 A ARG 98.288 1
ATOM 1301 C CA . ARG 165 165 ? A -13.000 12.090 -1.610 1.000 1 A ARG 97.827 1
ATOM 1302 C C . ARG 165 165 ? A -14.267 11.712 -2.365 1.000 1 A ARG 97.681 1
ATOM 1303 O O . ARG 165 165 ? A -15.372 12.101 -1.964 1.000 1 A ARG 97.422 1
ATOM 1304 C CB . ARG 165 165 ? A -12.323 13.293 -2.267 1.000 1 A ARG 97.393 1
ATOM 1305 C CG . ARG 165 165 ? A -11.211 13.928 -1.452 1.000 1 A ARG 96.263 1
ATOM 1306 C CD . ARG 165 165 ? A -10.564 15.032 -2.252 1.000 1 A ARG 94.800 1
ATOM 1307 N NE . ARG 165 165 ? A -9.506 15.680 -1.497 1.000 1 A ARG 94.118 1
ATOM 1308 C CZ . ARG 165 165 ? A -8.492 16.333 -2.080 1.000 1 A ARG 93.486 1
ATOM 1309 N NH1 . ARG 165 165 ? A -8.421 16.405 -3.404 1.000 1 A ARG 90.779 1
ATOM 1310 N NH2 . ARG 165 165 ? A -7.589 16.935 -1.340 1.000 1 A ARG 91.048 1
ATOM 1311 N N . LYS 166 166 ? A -14.121 10.965 -3.458 1.000 1 A LYS 97.643 1
ATOM 1312 C CA . LYS 166 166 ? A -15.290 10.523 -4.231 1.000 1 A LYS 97.228 1
ATOM 1313 C C . LYS 166 166 ? A -16.222 9.695 -3.357 1.000 1 A LYS 97.350 1
ATOM 1314 O O . LYS 166 166 ? A -17.446 9.838 -3.399 1.000 1 A LYS 96.860 1
ATOM 1315 C CB . LYS 166 166 ? A -14.862 9.716 -5.454 1.000 1 A LYS 96.783 1
ATOM 1316 C CG . LYS 166 166 ? A -14.239 10.526 -6.585 1.000 1 A LYS 94.694 1
ATOM 1317 C CD . LYS 166 166 ? A -13.828 9.602 -7.735 1.000 1 A LYS 89.421 1
ATOM 1318 C CE . LYS 166 166 ? A -13.551 10.388 -9.004 1.000 1 A LYS 82.131 1
ATOM 1319 N NZ . LYS 166 166 ? A -12.465 11.392 -8.829 1.000 1 A LYS 75.380 1
ATOM 1320 N N . HIS 167 167 ? A -15.628 8.806 -2.524 1.000 1 A HIS 97.800 1
ATOM 1321 C CA . HIS 167 167 ? A -16.445 7.988 -1.617 1.000 1 A HIS 97.521 1
ATOM 1322 C C . HIS 167 167 ? A -17.143 8.821 -0.562 1.000 1 A HIS 97.329 1
ATOM 1323 O O . HIS 167 167 ? A -18.325 8.593 -0.249 1.000 1 A HIS 96.671 1
ATOM 1324 C CB . HIS 167 167 ? A -15.562 6.935 -0.978 1.000 1 A HIS 97.377 1
ATOM 1325 C CG . HIS 167 167 ? A -16.326 5.965 -0.159 1.000 1 A HIS 97.099 1
ATOM 1326 N ND1 . HIS 167 167 ? A -16.613 6.153 1.189 1.000 1 A HIS 87.784 1
ATOM 1327 C CD2 . HIS 167 167 ? A -16.887 4.773 -0.477 1.000 1 A HIS 89.783 1
ATOM 1328 C CE1 . HIS 167 167 ? A -17.293 5.127 1.630 1.000 1 A HIS 90.108 1
ATOM 1329 N NE2 . HIS 167 167 ? A -17.480 4.274 0.644 1.000 1 A HIS 91.528 1
ATOM 1330 N N . LYS 168 168 ? A -16.407 9.795 -0.010 1.000 1 A LYS 96.746 1
ATOM 1331 C CA . LYS 168 168 ? A -16.960 10.630 1.062 1.000 1 A LYS 95.846 1
ATOM 1332 C C . LYS 168 168 ? A -18.134 11.485 0.584 1.000 1 A LYS 95.916 1
ATOM 1333 O O . LYS 168 168 ? A -19.002 11.820 1.401 1.000 1 A LYS 94.704 1
ATOM 1334 C CB . LYS 168 168 ? A -15.865 11.540 1.623 1.000 1 A LYS 93.859 1
ATOM 1335 C CG . LYS 168 168 ? A -14.833 10.776 2.433 1.000 1 A LYS 92.616 1
ATOM 1336 C CD . LYS 168 168 ? A -13.569 11.617 2.686 1.000 1 A LYS 89.991 1
ATOM 1337 C CE . LYS 168 168 ? A -13.852 12.710 3.700 1.000 1 A LYS 83.557 1
ATOM 1338 N NZ . LYS 168 168 ? A -12.601 13.471 3.985 1.000 1 A LYS 86.146 1
ATOM 1339 N N . GLU 169 169 ? A -18.167 11.820 -0.704 1.000 1 A GLU 96.972 1
ATOM 1340 C CA . GLU 169 169 ? A -19.253 12.656 -1.211 1.000 1 A GLU 96.520 1
ATOM 1341 C C . GLU 169 169 ? A -20.555 11.895 -1.449 1.000 1 A GLU 96.297 1
ATOM 1342 O O . GLU 169 169 ? A -21.589 12.514 -1.669 1.000 1 A GLU 94.681 1
ATOM 1343 C CB . GLU 169 169 ? A -18.811 13.368 -2.504 1.000 1 A GLU 94.931 1
ATOM 1344 C CG . GLU 169 169 ? A -18.741 12.466 -3.719 1.000 1 A GLU 90.572 1
ATOM 1345 C CD . GLU 169 169 ? A -18.276 13.211 -4.960 1.000 1 A GLU 89.023 1
ATOM 1346 O OE1 . GLU 169 169 ? A -17.920 14.410 -4.822 1.000 1 A GLU 84.278 1
ATOM 1347 O OE2 . GLU 169 169 ? A -18.249 12.594 -6.026 1.000 1 A GLU 83.486 1
ATOM 1348 N N . LYS 170 170 ? A -20.499 10.554 -1.385 1.000 1 A LYS 95.626 1
ATOM 1349 C CA . LYS 170 170 ? A -21.698 9.749 -1.587 1.000 1 A LYS 94.835 1
ATOM 1350 C C . LYS 170 170 ? A -22.670 9.875 -0.414 1.000 1 A LYS 91.634 1
ATOM 1351 O O . LYS 170 170 ? A -22.258 10.156 0.721 1.000 1 A LYS 84.987 1
ATOM 1352 C CB . LYS 170 170 ? A -21.327 8.310 -1.810 1.000 1 A LYS 91.469 1
ATOM 1353 C CG . LYS 170 170 ? A -20.603 8.094 -3.132 1.000 1 A LYS 91.857 1
ATOM 1354 C CD . LYS 170 170 ? A -20.216 6.631 -3.317 1.000 1 A LYS 89.325 1
ATOM 1355 C CE . LYS 170 170 ? A -19.525 6.426 -4.650 1.000 1 A LYS 84.884 1
ATOM 1356 N NZ . LYS 170 170 ? A -19.159 5.013 -4.846 1.000 1 A LYS 79.966 1
HETATM 1357 C C1_1 . LIG2 . 1 ? B 0.734 -16.464 -0.638 1.000 2 B LIG2 78.176 1
HETATM 1358 N N1_1 . LIG2 . 1 ? B -0.264 -15.490 -0.227 1.000 2 B LIG2 85.709 1
HETATM 1359 C C2_1 . LIG2 . 1 ? B -1.583 -15.950 -0.679 1.000 2 B LIG2 84.251 1
HETATM 1360 C C3_1 . LIG2 . 1 ? B -1.885 -15.209 -1.866 1.000 2 B LIG2 84.372 1
HETATM 1361 C C4_1 . LIG2 . 1 ? B -1.272 -13.874 -1.628 1.000 2 B LIG2 86.526 1
HETATM 1362 C C5_1 . LIG2 . 1 ? B -0.028 -14.178 -0.856 1.000 2 B LIG2 90.713 1
HETATM 1363 C C6_1 . LIG2 . 1 ? B 0.282 -13.105 0.196 1.000 2 B LIG2 90.109 1
HETATM 1364 O O1_1 . LIG2 . 1 ? B -0.829 -12.964 1.054 1.000 2 B LIG2 94.041 1
HETATM 1365 C C7_1 . LIG2 . 1 ? B -0.834 -11.997 1.986 1.000 2 B LIG2 93.928 1
HETATM 1366 N N2_1 . LIG2 . 1 ? B -2.031 -11.766 2.605 1.000 2 B LIG2 93.258 1
HETATM 1367 C C8_1 . LIG2 . 1 ? B -2.048 -10.817 3.534 1.000 2 B LIG2 93.179 1
HETATM 1368 C C9_1 . LIG2 . 1 ? B -0.934 -10.060 3.924 1.000 2 B LIG2 93.045 1
HETATM 1369 C C10_1 . LIG2 . 1 ? B 0.280 -10.358 3.217 1.000 2 B LIG2 94.065 1
HETATM 1370 N N3_1 . LIG2 . 1 ? B 1.479 -9.688 3.420 1.000 2 B LIG2 93.967 1
HETATM 1371 C C11_1 . LIG2 . 1 ? B 2.136 -9.494 4.673 1.000 2 B LIG2 91.552 1
HETATM 1372 C C12_1 . LIG2 . 1 ? B 3.619 -9.787 4.552 1.000 2 B LIG2 93.654 1
HETATM 1373 N N4_1 . LIG2 . 1 ? B 4.199 -9.189 3.360 1.000 2 B LIG2 94.848 1
HETATM 1374 C C13_1 . LIG2 . 1 ? B 5.310 -8.458 3.323 1.000 2 B LIG2 95.279 1
HETATM 1375 C C14_1 . LIG2 . 1 ? B 6.488 -8.971 4.126 1.000 2 B LIG2 93.426 1
HETATM 1376 C C15_1 . LIG2 . 1 ? B 7.541 -9.478 3.185 1.000 2 B LIG2 91.223 1
HETATM 1377 F F1_1 . LIG2 . 1 ? B 6.971 -7.936 4.825 1.000 2 B LIG2 86.644 1
HETATM 1378 O O2_1 . LIG2 . 1 ? B 5.432 -7.509 2.610 1.000 2 B LIG2 94.863 1
HETATM 1379 C C16_1 . LIG2 . 1 ? B 3.448 -9.409 2.116 1.000 2 B LIG2 95.138 1
HETATM 1380 C C17_1 . LIG2 . 1 ? B 3.499 -10.880 1.689 1.000 2 B LIG2 85.631 1
HETATM 1381 C C18_1 . LIG2 . 1 ? B 4.200 -11.792 2.631 1.000 2 B LIG2 78.758 1
HETATM 1382 N N5_1 . LIG2 . 1 ? B 4.394 -13.062 2.087 1.000 2 B LIG2 73.601 1
HETATM 1383 C C19_1 . LIG2 . 1 ? B 2.036 -8.955 2.313 1.000 2 B LIG2 94.164 1
HETATM 1384 N N6_1 . LIG2 . 1 ? B 0.265 -11.300 2.265 1.000 2 B LIG2 94.512 1
HETATM 1385 C C20_1 . LIG2 . 1 ? B -0.993 -9.042 4.930 1.000 2 B LIG2 91.375 1
HETATM 1386 C C21_1 . LIG2 . 1 ? B -2.249 -9.164 5.786 1.000 2 B LIG2 91.366 1
HETATM 1387 N N7_1 . LIG2 . 1 ? B -3.422 -9.330 4.913 1.000 2 B LIG2 91.987 1
HETATM 1388 C C22_1 . LIG2 . 1 ? B -4.661 -9.016 5.431 1.000 2 B LIG2 92.462 1
HETATM 1389 C C23_1 . LIG2 . 1 ? B -5.120 -9.725 6.532 1.000 2 B LIG2 90.701 1
HETATM 1390 C C24_1 . LIG2 . 1 ? B -6.375 -9.460 7.070 1.000 2 B LIG2 90.140 1
HETATM 1391 C C25_1 . LIG2 . 1 ? B -7.130 -8.474 6.534 1.000 2 B LIG2 91.712 1
HETATM 1392 C C26_1 . LIG2 . 1 ? B -6.695 -7.722 5.441 1.000 2 B LIG2 92.645 1
HETATM 1393 C C27_1 . LIG2 . 1 ? B -5.435 -7.980 4.890 1.000 2 B LIG2 94.185 1
HETATM 1394 C C28_1 . LIG2 . 1 ? B -5.024 -7.169 3.803 1.000 2 B LIG2 93.891 1
HETATM 1395 Cl CL1_1 . LIG2 . 1 ? B -3.488 -7.323 3.045 1.000 2 B LIG2 91.748 1
HETATM 1396 C C29_1 . LIG2 . 1 ? B -5.821 -6.188 3.304 1.000 2 B LIG2 91.594 1
HETATM 1397 C C30_1 . LIG2 . 1 ? B -7.075 -5.948 3.887 1.000 2 B LIG2 92.835 1
HETATM 1398 C C31_1 . LIG2 . 1 ? B -7.495 -6.728 4.951 1.000 2 B LIG2 92.080 1
HETATM 1399 C C32_1 . LIG2 . 1 ? B -3.358 -10.619 4.146 1.000 2 B LIG2 92.434 1
HETATM 1400 O O1_1 . LIG3 . 1 ? C 10.104 -1.525 -0.603 1.000 3 C LIG3 91.045 1
HETATM 1401 P P1_1 . LIG3 . 1 ? C 10.520 -2.939 -0.639 1.000 3 C LIG3 97.464 1
HETATM 1402 O O2_1 . LIG3 . 1 ? C 11.302 -3.436 0.541 1.000 3 C LIG3 92.199 1
HETATM 1403 O O3_1 . LIG3 . 1 ? C 9.289 -3.883 -0.856 1.000 3 C LIG3 97.657 1
HETATM 1404 P P2_1 . LIG3 . 1 ? C 8.198 -4.286 0.230 1.000 3 C LIG3 97.327 1
HETATM 1405 O O4_1 . LIG3 . 1 ? C 6.898 -4.394 -0.529 1.000 3 C LIG3 84.210 1
HETATM 1406 O O5_1 . LIG3 . 1 ? C 8.598 -5.634 0.746 1.000 3 C LIG3 85.831 1
HETATM 1407 O O6_1 . LIG3 . 1 ? C 8.139 -3.226 1.288 1.000 3 C LIG3 84.195 1
HETATM 1408 O O7_1 . LIG3 . 1 ? C 11.354 -3.175 -1.980 1.000 3 C LIG3 97.620 1
HETATM 1409 C C1_1 . LIG3 . 1 ? C 11.886 -4.467 -2.283 1.000 3 C LIG3 96.719 1
HETATM 1410 C C2_1 . LIG3 . 1 ? C 13.084 -4.267 -3.165 1.000 3 C LIG3 96.898 1
HETATM 1411 O O8_1 . LIG3 . 1 ? C 12.637 -3.653 -4.420 1.000 3 C LIG3 97.837 1
HETATM 1412 C C3_1 . LIG3 . 1 ? C 14.128 -3.340 -2.563 1.000 3 C LIG3 96.771 1
HETATM 1413 O O9_1 . LIG3 . 1 ? C 15.412 -3.797 -2.898 1.000 3 C LIG3 95.325 1
HETATM 1414 C C4_1 . LIG3 . 1 ? C 13.813 -2.050 -3.233 1.000 3 C LIG3 97.301 1
HETATM 1415 O O10_1 . LIG3 . 1 ? C 14.945 -1.214 -3.338 1.000 3 C LIG3 96.348 1
HETATM 1416 C C5_1 . LIG3 . 1 ? C 13.353 -2.469 -4.571 1.000 3 C LIG3 97.986 1
HETATM 1417 N N1_1 . LIG3 . 1 ? C 12.450 -1.522 -5.212 1.000 3 C LIG3 98.244 1
HETATM 1418 C C6_1 . LIG3 . 1 ? C 12.606 -1.052 -6.449 1.000 3 C LIG3 98.486 1
HETATM 1419 N N2_1 . LIG3 . 1 ? C 13.580 -1.270 -7.364 1.000 3 C LIG3 98.357 1
HETATM 1420 C C7_1 . LIG3 . 1 ? C 13.455 -0.607 -8.523 1.000 3 C LIG3 98.402 1
HETATM 1421 N N3_1 . LIG3 . 1 ? C 14.408 -0.791 -9.472 1.000 3 C LIG3 97.891 1
HETATM 1422 N N4_1 . LIG3 . 1 ? C 12.428 0.207 -8.811 1.000 3 C LIG3 98.689 1
HETATM 1423 C C8_1 . LIG3 . 1 ? C 11.450 0.420 -7.925 1.000 3 C LIG3 98.740 1
HETATM 1424 O O11_1 . LIG3 . 1 ? C 10.532 1.140 -8.206 1.000 3 C LIG3 98.574 1
HETATM 1425 C C9_1 . LIG3 . 1 ? C 11.530 -0.232 -6.676 1.000 3 C LIG3 98.686 1
HETATM 1426 N N5_1 . LIG3 . 1 ? C 10.724 -0.260 -5.554 1.000 3 C LIG3 98.460 1
HETATM 1427 C C10_1 . LIG3 . 1 ? C 11.318 -1.071 -4.701 1.000 3 C LIG3 98.189 1
HETATM 1428 Mg MG1_1 . LIG4 . 1 ? D 8.142 -3.247 3.230 1.000 4 D LIG4 96.488 1
#
#
loop_
_atom_type.symbol
C
Cl
F
Mg
N
O
P
S
#
#
loop_
_ma_qa_metric.id
_ma_qa_metric.name
_ma_qa_metric.description
_ma_qa_metric.type
_ma_qa_metric.mode
_ma_qa_metric.type_other_details
_ma_qa_metric.software_group_id
1 pLDDT 'Predicted lddt' pLDDT local . .
#
#
loop_
_ma_qa_metric_local.ordinal_id
_ma_qa_metric_local.model_id
_ma_qa_metric_local.label_asym_id
_ma_qa_metric_local.label_seq_id
_ma_qa_metric_local.label_comp_id
_ma_qa_metric_local.metric_id
_ma_qa_metric_local.metric_value
1 1 A 1 GLY 1 78.625
2 1 A 2 MET 1 90.215
3 1 A 3 THR 1 95.576
4 1 A 4 GLU 1 97.123
5 1 A 5 TYR 1 98.039
6 1 A 6 LYS 1 97.862
7 1 A 7 LEU 1 98.385
8 1 A 8 VAL 1 98.038
9 1 A 9 VAL 1 98.289
10 1 A 10 VAL 1 98.304
11 1 A 11 GLY 1 98.030
12 1 A 12 ALA 1 98.169
13 1 A 13 CYS 1 96.908
14 1 A 14 GLY 1 97.670
15 1 A 15 VAL 1 98.590
16 1 A 16 GLY 1 98.454
17 1 A 17 LYS 1 98.374
18 1 A 18 SER 1 97.710
19 1 A 19 ALA 1 98.070
20 1 A 20 LEU 1 98.485
21 1 A 21 THR 1 98.114
22 1 A 22 ILE 1 97.582
23 1 A 23 GLN 1 98.201
24 1 A 24 LEU 1 98.280
25 1 A 25 ILE 1 97.484
26 1 A 26 GLN 1 96.864
27 1 A 27 ASN 1 97.125
28 1 A 28 HIS 1 96.911
29 1 A 29 PHE 1 97.933
30 1 A 30 VAL 1 93.417
31 1 A 31 ASP 1 90.608
32 1 A 32 GLU 1 89.118
33 1 A 33 TYR 1 85.670
34 1 A 34 ASP 1 90.338
35 1 A 35 PRO 1 91.417
36 1 A 36 THR 1 89.349
37 1 A 37 ILE 1 92.774
38 1 A 38 GLU 1 92.976
39 1 A 39 ASP 1 92.484
40 1 A 40 SER 1 94.554
41 1 A 41 TYR 1 96.298
42 1 A 42 ARG 1 96.586
43 1 A 43 LYS 1 96.832
44 1 A 44 GLN 1 97.179
45 1 A 45 VAL 1 96.462
46 1 A 46 VAL 1 96.550
47 1 A 47 ILE 1 97.270
48 1 A 48 ASP 1 96.636
49 1 A 49 GLY 1 94.275
50 1 A 50 GLU 1 93.497
51 1 A 51 THR 1 95.656
52 1 A 52 SER 1 95.391
53 1 A 53 LEU 1 97.650
54 1 A 54 LEU 1 98.222
55 1 A 55 ASP 1 97.857
56 1 A 56 ILE 1 97.949
57 1 A 57 LEU 1 96.960
58 1 A 58 ASP 1 96.830
59 1 A 59 THR 1 95.026
60 1 A 60 ALA 1 93.616
61 1 A 61 GLY 1 80.250
62 1 A 62 GLN 1 80.778
63 1 A 63 GLU 1 79.304
64 1 A 64 GLU 1 81.636
65 1 A 65 TYR 1 81.085
66 1 A 66 SER 1 83.004
67 1 A 67 ALA 1 87.332
68 1 A 68 MET 1 82.989
69 1 A 69 ARG 1 86.137
70 1 A 70 ASP 1 89.985
71 1 A 71 GLN 1 89.210
72 1 A 72 TYR 1 86.866
73 1 A 73 MET 1 92.882
74 1 A 74 ARG 1 95.167
75 1 A 75 THR 1 93.654
76 1 A 76 GLY 1 97.476
77 1 A 77 GLU 1 98.286
78 1 A 78 GLY 1 98.632
79 1 A 79 PHE 1 98.779
80 1 A 80 LEU 1 98.913
81 1 A 81 SER 1 98.933
82 1 A 82 VAL 1 98.965
83 1 A 83 PHE 1 98.982
84 1 A 84 ALA 1 98.957
85 1 A 85 ILE 1 98.909
86 1 A 86 ASN 1 98.827
87 1 A 87 ASN 1 98.728
88 1 A 88 THR 1 98.833
89 1 A 89 LYS 1 98.827
90 1 A 90 SER 1 98.887
91 1 A 91 PHE 1 98.934
92 1 A 92 GLU 1 98.637
93 1 A 93 ASP 1 98.477
94 1 A 94 ILE 1 98.702
95 1 A 95 HIS 1 97.456
96 1 A 96 HIS 1 96.478
97 1 A 97 TYR 1 96.869
98 1 A 98 ARG 1 97.595
99 1 A 99 GLU 1 96.753
100 1 A 100 GLN 1 95.039
101 1 A 101 ILE 1 96.907
102 1 A 102 LYS 1 96.800
103 1 A 103 ARG 1 95.373
104 1 A 104 VAL 1 94.625
105 1 A 105 LYS 1 95.821
106 1 A 106 ASP 1 95.594
107 1 A 107 SER 1 94.397
108 1 A 108 GLU 1 94.563
109 1 A 109 ASP 1 95.268
110 1 A 110 VAL 1 98.180
111 1 A 111 PRO 1 98.722
112 1 A 112 MET 1 98.775
113 1 A 113 VAL 1 98.979
114 1 A 114 LEU 1 98.985
115 1 A 115 VAL 1 98.989
116 1 A 116 GLY 1 98.981
117 1 A 117 ASN 1 98.963
118 1 A 118 LYS 1 98.866
119 1 A 119 SER 1 98.782
120 1 A 120 ASP 1 98.817
121 1 A 121 LEU 1 98.453
122 1 A 122 PRO 1 97.311
123 1 A 123 SER 1 93.757
124 1 A 124 ARG 1 97.726
125 1 A 125 THR 1 98.735
126 1 A 126 VAL 1 98.701
127 1 A 127 ASP 1 97.923
128 1 A 128 THR 1 97.896
129 1 A 129 LYS 1 98.330
130 1 A 130 GLN 1 98.213
131 1 A 131 ALA 1 98.837
132 1 A 132 GLN 1 98.853
133 1 A 133 ASP 1 98.790
134 1 A 134 LEU 1 98.813
135 1 A 135 ALA 1 98.833
136 1 A 136 ARG 1 98.561
137 1 A 137 SER 1 98.142
138 1 A 138 TYR 1 97.710
139 1 A 139 GLY 1 97.835
140 1 A 140 ILE 1 98.576
141 1 A 141 PRO 1 98.917
142 1 A 142 PHE 1 98.971
143 1 A 143 ILE 1 98.966
144 1 A 144 GLU 1 98.881
145 1 A 145 THR 1 98.989
146 1 A 146 SER 1 98.937
147 1 A 147 ALA 1 98.651
148 1 A 148 LYS 1 98.559
149 1 A 149 THR 1 98.721
150 1 A 150 ARG 1 98.622
151 1 A 151 GLN 1 98.767
152 1 A 152 GLY 1 98.947
153 1 A 153 VAL 1 98.929
154 1 A 154 ASP 1 98.759
155 1 A 155 ASP 1 98.842
156 1 A 156 ALA 1 98.925
157 1 A 157 PHE 1 98.876
158 1 A 158 TYR 1 98.736
159 1 A 159 THR 1 98.825
160 1 A 160 LEU 1 98.851
161 1 A 161 VAL 1 98.629
162 1 A 162 ARG 1 98.279
163 1 A 163 GLU 1 98.403
164 1 A 164 ILE 1 98.474
165 1 A 165 ARG 1 97.827
166 1 A 166 LYS 1 97.228
167 1 A 167 HIS 1 97.521
168 1 A 168 LYS 1 95.846
169 1 A 169 GLU 1 96.520
170 1 A 170 LYS 1 94.835
#
