# Supplementary material for: Single‐Sequence Deep Learning Delivers Crystal‐Quality Models of Covalent K‐Ras G12 Hotspot Complexes
Source: IUBMB Life. 2026 Jun 13;78(6):e70108. doi: 10.1002/iub.70108 (PMC13263772; doi:10.1002/iub.70108)
Supplement: Supplementary file 1 — Data S1: iub70108‐sup‐0001‐DataS1.zip. [file IUB-78-0-s001.zip › Supplementary_Data/1_Without Covalent Restraint_Web/Predicted Structures/KRASG12C_Adagrasib_GDP_Mg2+_without_restraint/pred.model_idx_3.cif]

data_model
_entry.id model
_struct.entry_id model
_struct.pdbx_model_details .
_struct.pdbx_structure_determination_methodology computational
_struct.title 'Chai-1 predicted structure'
_audit_conform.dict_location https://raw.githubusercontent.com/ihmwg/ModelCIF/80e1e22/dist/mmcif_ma.dic
_audit_conform.dict_name mmcif_ma.dic
_audit_conform.dict_version 1.4.7
#
loop_
_audit_author.name
_audit_author.pdbx_ordinal
'Chai Discovery team' 1
#
#
loop_
_chem_comp.id
_chem_comp.type
_chem_comp.name
_chem_comp.formula
_chem_comp.formula_weight
_chem_comp.ma_provenance
ALA 'L-peptide linking' . . . 'CCD Core'
ARG 'L-peptide linking' . . . 'CCD Core'
ASN 'L-peptide linking' . . . 'CCD Core'
ASP 'L-peptide linking' . . . 'CCD Core'
CYS 'L-peptide linking' . . . 'CCD Core'
GLN 'L-peptide linking' . . . 'CCD Core'
GLU 'L-peptide linking' . . . 'CCD Core'
GLY 'L-peptide linking' . . . 'CCD Core'
HIS 'L-peptide linking' . . . 'CCD Core'
ILE 'L-peptide linking' . . . 'CCD Core'
LEU 'L-peptide linking' . . . 'CCD Core'
LIG2 non-polymer . . . 'CCD Core'
LIG3 non-polymer . . . 'CCD Core'
LIG4 non-polymer . . . 'CCD Core'
LYS 'L-peptide linking' . . . 'CCD Core'
MET 'L-peptide linking' . . . 'CCD Core'
PHE 'L-peptide linking' . . . 'CCD Core'
PRO 'L-peptide linking' . . . 'CCD Core'
SER 'L-peptide linking' . . . 'CCD Core'
THR 'L-peptide linking' . . . 'CCD Core'
TYR 'L-peptide linking' . . . 'CCD Core'
VAL 'L-peptide linking' . . . 'CCD Core'
#
#
loop_
_entity.id
_entity.type
_entity.src_method
_entity.pdbx_description
_entity.formula_weight
_entity.pdbx_number_of_molecules
_entity.details
1 polymer man 'Entity A' . 1 .
2 non-polymer man 'Entity B' . 1 .
3 non-polymer man 'Entity C' . 1 .
4 non-polymer man 'Entity D' . 1 .
#
#
loop_
_entity_poly.entity_id
_entity_poly.type
_entity_poly.nstd_linkage
_entity_poly.nstd_monomer
_entity_poly.pdbx_strand_id
_entity_poly.pdbx_seq_one_letter_code
_entity_poly.pdbx_seq_one_letter_code_can
1 polypeptide(L) no no A
;GMTEYKLVVVGACGVGKSALTIQLIQNHFVDEYDPTIEDSYRKQVVIDGETSLLDILDTAGQEEYSAMRD
QYMRTGEGFLSVFAINNTKSFEDIHHYREQIKRVKDSEDVPMVLVGNKSDLPSRTVDTKQAQDLARSYGI
PFIETSAKTRQGVDDAFYTLVREIRKHKEK
;

;GMTEYKLVVVGACGVGKSALTIQLIQNHFVDEYDPTIEDSYRKQVVIDGETSLLDILDTAGQEEYSAMRD
QYMRTGEGFLSVFAINNTKSFEDIHHYREQIKRVKDSEDVPMVLVGNKSDLPSRTVDTKQAQDLARSYGI
PFIETSAKTRQGVDDAFYTLVREIRKHKEK
;

#
#
loop_
_pdbx_entity_nonpoly.entity_id
_pdbx_entity_nonpoly.name
_pdbx_entity_nonpoly.comp_id
_pdbx_entity_nonpoly.ma_model_mode
2 'Entity B' LIG2 .
3 'Entity C' LIG3 .
4 'Entity D' LIG4 .
#
#
loop_
_entity_poly_seq.entity_id
_entity_poly_seq.num
_entity_poly_seq.mon_id
_entity_poly_seq.hetero
1 1 GLY .
1 2 MET .
1 3 THR .
1 4 GLU .
1 5 TYR .
1 6 LYS .
1 7 LEU .
1 8 VAL .
1 9 VAL .
1 10 VAL .
1 11 GLY .
1 12 ALA .
1 13 CYS .
1 14 GLY .
1 15 VAL .
1 16 GLY .
1 17 LYS .
1 18 SER .
1 19 ALA .
1 20 LEU .
1 21 THR .
1 22 ILE .
1 23 GLN .
1 24 LEU .
1 25 ILE .
1 26 GLN .
1 27 ASN .
1 28 HIS .
1 29 PHE .
1 30 VAL .
1 31 ASP .
1 32 GLU .
1 33 TYR .
1 34 ASP .
1 35 PRO .
1 36 THR .
1 37 ILE .
1 38 GLU .
1 39 ASP .
1 40 SER .
1 41 TYR .
1 42 ARG .
1 43 LYS .
1 44 GLN .
1 45 VAL .
1 46 VAL .
1 47 ILE .
1 48 ASP .
1 49 GLY .
1 50 GLU .
1 51 THR .
1 52 SER .
1 53 LEU .
1 54 LEU .
1 55 ASP .
1 56 ILE .
1 57 LEU .
1 58 ASP .
1 59 THR .
1 60 ALA .
1 61 GLY .
1 62 GLN .
1 63 GLU .
1 64 GLU .
1 65 TYR .
1 66 SER .
1 67 ALA .
1 68 MET .
1 69 ARG .
1 70 ASP .
1 71 GLN .
1 72 TYR .
1 73 MET .
1 74 ARG .
1 75 THR .
1 76 GLY .
1 77 GLU .
1 78 GLY .
1 79 PHE .
1 80 LEU .
1 81 SER .
1 82 VAL .
1 83 PHE .
1 84 ALA .
1 85 ILE .
1 86 ASN .
1 87 ASN .
1 88 THR .
1 89 LYS .
1 90 SER .
1 91 PHE .
1 92 GLU .
1 93 ASP .
1 94 ILE .
1 95 HIS .
1 96 HIS .
1 97 TYR .
1 98 ARG .
1 99 GLU .
1 100 GLN .
1 101 ILE .
1 102 LYS .
1 103 ARG .
1 104 VAL .
1 105 LYS .
1 106 ASP .
1 107 SER .
1 108 GLU .
1 109 ASP .
1 110 VAL .
1 111 PRO .
1 112 MET .
1 113 VAL .
1 114 LEU .
1 115 VAL .
1 116 GLY .
1 117 ASN .
1 118 LYS .
1 119 SER .
1 120 ASP .
1 121 LEU .
1 122 PRO .
1 123 SER .
1 124 ARG .
1 125 THR .
1 126 VAL .
1 127 ASP .
1 128 THR .
1 129 LYS .
1 130 GLN .
1 131 ALA .
1 132 GLN .
1 133 ASP .
1 134 LEU .
1 135 ALA .
1 136 ARG .
1 137 SER .
1 138 TYR .
1 139 GLY .
1 140 ILE .
1 141 PRO .
1 142 PHE .
1 143 ILE .
1 144 GLU .
1 145 THR .
1 146 SER .
1 147 ALA .
1 148 LYS .
1 149 THR .
1 150 ARG .
1 151 GLN .
1 152 GLY .
1 153 VAL .
1 154 ASP .
1 155 ASP .
1 156 ALA .
1 157 PHE .
1 158 TYR .
1 159 THR .
1 160 LEU .
1 161 VAL .
1 162 ARG .
1 163 GLU .
1 164 ILE .
1 165 ARG .
1 166 LYS .
1 167 HIS .
1 168 LYS .
1 169 GLU .
1 170 LYS .
#
#
loop_
_struct_asym.id
_struct_asym.entity_id
_struct_asym.details
A 1 'Chain A'
B 2 'Chain B'
C 3 'Chain C'
D 4 'Chain D'
#
#
loop_
_pdbx_poly_seq_scheme.asym_id
_pdbx_poly_seq_scheme.entity_id
_pdbx_poly_seq_scheme.seq_id
_pdbx_poly_seq_scheme.mon_id
_pdbx_poly_seq_scheme.pdb_seq_num
_pdbx_poly_seq_scheme.auth_seq_num
_pdbx_poly_seq_scheme.pdb_mon_id
_pdbx_poly_seq_scheme.auth_mon_id
_pdbx_poly_seq_scheme.pdb_strand_id
_pdbx_poly_seq_scheme.pdb_ins_code
A 1 1 GLY 1 1 GLY GLY A .
A 1 2 MET 2 2 MET MET A .
A 1 3 THR 3 3 THR THR A .
A 1 4 GLU 4 4 GLU GLU A .
A 1 5 TYR 5 5 TYR TYR A .
A 1 6 LYS 6 6 LYS LYS A .
A 1 7 LEU 7 7 LEU LEU A .
A 1 8 VAL 8 8 VAL VAL A .
A 1 9 VAL 9 9 VAL VAL A .
A 1 10 VAL 10 10 VAL VAL A .
A 1 11 GLY 11 11 GLY GLY A .
A 1 12 ALA 12 12 ALA ALA A .
A 1 13 CYS 13 13 CYS CYS A .
A 1 14 GLY 14 14 GLY GLY A .
A 1 15 VAL 15 15 VAL VAL A .
A 1 16 GLY 16 16 GLY GLY A .
A 1 17 LYS 17 17 LYS LYS A .
A 1 18 SER 18 18 SER SER A .
A 1 19 ALA 19 19 ALA ALA A .
A 1 20 LEU 20 20 LEU LEU A .
A 1 21 THR 21 21 THR THR A .
A 1 22 ILE 22 22 ILE ILE A .
A 1 23 GLN 23 23 GLN GLN A .
A 1 24 LEU 24 24 LEU LEU A .
A 1 25 ILE 25 25 ILE ILE A .
A 1 26 GLN 26 26 GLN GLN A .
A 1 27 ASN 27 27 ASN ASN A .
A 1 28 HIS 28 28 HIS HIS A .
A 1 29 PHE 29 29 PHE PHE A .
A 1 30 VAL 30 30 VAL VAL A .
A 1 31 ASP 31 31 ASP ASP A .
A 1 32 GLU 32 32 GLU GLU A .
A 1 33 TYR 33 33 TYR TYR A .
A 1 34 ASP 34 34 ASP ASP A .
A 1 35 PRO 35 35 PRO PRO A .
A 1 36 THR 36 36 THR THR A .
A 1 37 ILE 37 37 ILE ILE A .
A 1 38 GLU 38 38 GLU GLU A .
A 1 39 ASP 39 39 ASP ASP A .
A 1 40 SER 40 40 SER SER A .
A 1 41 TYR 41 41 TYR TYR A .
A 1 42 ARG 42 42 ARG ARG A .
A 1 43 LYS 43 43 LYS LYS A .
A 1 44 GLN 44 44 GLN GLN A .
A 1 45 VAL 45 45 VAL VAL A .
A 1 46 VAL 46 46 VAL VAL A .
A 1 47 ILE 47 47 ILE ILE A .
A 1 48 ASP 48 48 ASP ASP A .
A 1 49 GLY 49 49 GLY GLY A .
A 1 50 GLU 50 50 GLU GLU A .
A 1 51 THR 51 51 THR THR A .
A 1 52 SER 52 52 SER SER A .
A 1 53 LEU 53 53 LEU LEU A .
A 1 54 LEU 54 54 LEU LEU A .
A 1 55 ASP 55 55 ASP ASP A .
A 1 56 ILE 56 56 ILE ILE A .
A 1 57 LEU 57 57 LEU LEU A .
A 1 58 ASP 58 58 ASP ASP A .
A 1 59 THR 59 59 THR THR A .
A 1 60 ALA 60 60 ALA ALA A .
A 1 61 GLY 61 61 GLY GLY A .
A 1 62 GLN 62 62 GLN GLN A .
A 1 63 GLU 63 63 GLU GLU A .
A 1 64 GLU 64 64 GLU GLU A .
A 1 65 TYR 65 65 TYR TYR A .
A 1 66 SER 66 66 SER SER A .
A 1 67 ALA 67 67 ALA ALA A .
A 1 68 MET 68 68 MET MET A .
A 1 69 ARG 69 69 ARG ARG A .
A 1 70 ASP 70 70 ASP ASP A .
A 1 71 GLN 71 71 GLN GLN A .
A 1 72 TYR 72 72 TYR TYR A .
A 1 73 MET 73 73 MET MET A .
A 1 74 ARG 74 74 ARG ARG A .
A 1 75 THR 75 75 THR THR A .
A 1 76 GLY 76 76 GLY GLY A .
A 1 77 GLU 77 77 GLU GLU A .
A 1 78 GLY 78 78 GLY GLY A .
A 1 79 PHE 79 79 PHE PHE A .
A 1 80 LEU 80 80 LEU LEU A .
A 1 81 SER 81 81 SER SER A .
A 1 82 VAL 82 82 VAL VAL A .
A 1 83 PHE 83 83 PHE PHE A .
A 1 84 ALA 84 84 ALA ALA A .
A 1 85 ILE 85 85 ILE ILE A .
A 1 86 ASN 86 86 ASN ASN A .
A 1 87 ASN 87 87 ASN ASN A .
A 1 88 THR 88 88 THR THR A .
A 1 89 LYS 89 89 LYS LYS A .
A 1 90 SER 90 90 SER SER A .
A 1 91 PHE 91 91 PHE PHE A .
A 1 92 GLU 92 92 GLU GLU A .
A 1 93 ASP 93 93 ASP ASP A .
A 1 94 ILE 94 94 ILE ILE A .
A 1 95 HIS 95 95 HIS HIS A .
A 1 96 HIS 96 96 HIS HIS A .
A 1 97 TYR 97 97 TYR TYR A .
A 1 98 ARG 98 98 ARG ARG A .
A 1 99 GLU 99 99 GLU GLU A .
A 1 100 GLN 100 100 GLN GLN A .
A 1 101 ILE 101 101 ILE ILE A .
A 1 102 LYS 102 102 LYS LYS A .
A 1 103 ARG 103 103 ARG ARG A .
A 1 104 VAL 104 104 VAL VAL A .
A 1 105 LYS 105 105 LYS LYS A .
A 1 106 ASP 106 106 ASP ASP A .
A 1 107 SER 107 107 SER SER A .
A 1 108 GLU 108 108 GLU GLU A .
A 1 109 ASP 109 109 ASP ASP A .
A 1 110 VAL 110 110 VAL VAL A .
A 1 111 PRO 111 111 PRO PRO A .
A 1 112 MET 112 112 MET MET A .
A 1 113 VAL 113 113 VAL VAL A .
A 1 114 LEU 114 114 LEU LEU A .
A 1 115 VAL 115 115 VAL VAL A .
A 1 116 GLY 116 116 GLY GLY A .
A 1 117 ASN 117 117 ASN ASN A .
A 1 118 LYS 118 118 LYS LYS A .
A 1 119 SER 119 119 SER SER A .
A 1 120 ASP 120 120 ASP ASP A .
A 1 121 LEU 121 121 LEU LEU A .
A 1 122 PRO 122 122 PRO PRO A .
A 1 123 SER 123 123 SER SER A .
A 1 124 ARG 124 124 ARG ARG A .
A 1 125 THR 125 125 THR THR A .
A 1 126 VAL 126 126 VAL VAL A .
A 1 127 ASP 127 127 ASP ASP A .
A 1 128 THR 128 128 THR THR A .
A 1 129 LYS 129 129 LYS LYS A .
A 1 130 GLN 130 130 GLN GLN A .
A 1 131 ALA 131 131 ALA ALA A .
A 1 132 GLN 132 132 GLN GLN A .
A 1 133 ASP 133 133 ASP ASP A .
A 1 134 LEU 134 134 LEU LEU A .
A 1 135 ALA 135 135 ALA ALA A .
A 1 136 ARG 136 136 ARG ARG A .
A 1 137 SER 137 137 SER SER A .
A 1 138 TYR 138 138 TYR TYR A .
A 1 139 GLY 139 139 GLY GLY A .
A 1 140 ILE 140 140 ILE ILE A .
A 1 141 PRO 141 141 PRO PRO A .
A 1 142 PHE 142 142 PHE PHE A .
A 1 143 ILE 143 143 ILE ILE A .
A 1 144 GLU 144 144 GLU GLU A .
A 1 145 THR 145 145 THR THR A .
A 1 146 SER 146 146 SER SER A .
A 1 147 ALA 147 147 ALA ALA A .
A 1 148 LYS 148 148 LYS LYS A .
A 1 149 THR 149 149 THR THR A .
A 1 150 ARG 150 150 ARG ARG A .
A 1 151 GLN 151 151 GLN GLN A .
A 1 152 GLY 152 152 GLY GLY A .
A 1 153 VAL 153 153 VAL VAL A .
A 1 154 ASP 154 154 ASP ASP A .
A 1 155 ASP 155 155 ASP ASP A .
A 1 156 ALA 156 156 ALA ALA A .
A 1 157 PHE 157 157 PHE PHE A .
A 1 158 TYR 158 158 TYR TYR A .
A 1 159 THR 159 159 THR THR A .
A 1 160 LEU 160 160 LEU LEU A .
A 1 161 VAL 161 161 VAL VAL A .
A 1 162 ARG 162 162 ARG ARG A .
A 1 163 GLU 163 163 GLU GLU A .
A 1 164 ILE 164 164 ILE ILE A .
A 1 165 ARG 165 165 ARG ARG A .
A 1 166 LYS 166 166 LYS LYS A .
A 1 167 HIS 167 167 HIS HIS A .
A 1 168 LYS 168 168 LYS LYS A .
A 1 169 GLU 169 169 GLU GLU A .
A 1 170 LYS 170 170 LYS LYS A .
#
#
loop_
_pdbx_nonpoly_scheme.asym_id
_pdbx_nonpoly_scheme.entity_id
_pdbx_nonpoly_scheme.mon_id
_pdbx_nonpoly_scheme.ndb_seq_num
_pdbx_nonpoly_scheme.pdb_seq_num
_pdbx_nonpoly_scheme.auth_seq_num
_pdbx_nonpoly_scheme.auth_mon_id
_pdbx_nonpoly_scheme.pdb_strand_id
_pdbx_nonpoly_scheme.pdb_ins_code
B 2 LIG2 1 1 1 LIG2 B .
C 3 LIG3 1 1 1 LIG3 C .
D 4 LIG4 1 1 1 LIG4 D .
#
#
loop_
_ma_data.id
_ma_data.name
_ma_data.content_type
_ma_data.content_type_other_details
1 'Entity A' target .
2 'Entity B' target .
3 'Entity C' target .
4 'Entity D' target .
5 pred_model_1 'model coordinates' .
#
#
loop_
_ma_target_entity.entity_id
_ma_target_entity.data_id
_ma_target_entity.origin
1 1 designed
2 2 designed
3 3 designed
4 4 designed
#
#
loop_
_ma_target_entity_instance.asym_id
_ma_target_entity_instance.entity_id
_ma_target_entity_instance.details
A 1 'Chain A'
B 2 'Chain B'
C 3 'Chain C'
D 4 'Chain D'
#
#
loop_
_ma_model_list.ordinal_id
_ma_model_list.model_name
_ma_model_list.data_id
_ma_model_list.model_type
_ma_model_list.model_type_other_details
1 pred_model_1 5 'Ab initio model' .
#
#
loop_
_ma_model_group.id
_ma_model_group.name
_ma_model_group.details
1 pred .
#
#
loop_
_ma_model_group_link.group_id
_ma_model_group_link.model_id
1 1
#
#
loop_
_atom_site.group_PDB
_atom_site.id
_atom_site.type_symbol
_atom_site.label_atom_id
_atom_site.label_alt_id
_atom_site.label_comp_id
_atom_site.label_seq_id
_atom_site.auth_seq_id
_atom_site.pdbx_PDB_ins_code
_atom_site.label_asym_id
_atom_site.Cartn_x
_atom_site.Cartn_y
_atom_site.Cartn_z
_atom_site.occupancy
_atom_site.label_entity_id
_atom_site.auth_asym_id
_atom_site.auth_comp_id
_atom_site.B_iso_or_equiv
_atom_site.pdbx_PDB_model_num
ATOM 1 N N . GLY 1 1 ? A 6.417 -22.005 14.801 1.000 1 A GLY 76.732 1
ATOM 2 C CA . GLY 1 1 ? A 6.068 -20.703 15.350 1.000 1 A GLY 81.816 1
ATOM 3 C C . GLY 1 1 ? A 5.231 -19.904 14.377 1.000 1 A GLY 85.409 1
ATOM 4 O O . GLY 1 1 ? A 4.862 -20.372 13.303 1.000 1 A GLY 82.963 1
ATOM 5 N N . MET 2 2 ? A 4.901 -18.662 14.777 1.000 1 A MET 87.680 1
ATOM 6 C CA . MET 2 2 ? A 4.132 -17.776 13.928 1.000 1 A MET 91.191 1
ATOM 7 C C . MET 2 2 ? A 4.996 -17.234 12.798 1.000 1 A MET 92.676 1
ATOM 8 O O . MET 2 2 ? A 6.218 -17.169 12.921 1.000 1 A MET 91.512 1
ATOM 9 C CB . MET 2 2 ? A 3.513 -16.642 14.754 1.000 1 A MET 89.685 1
ATOM 10 C CG . MET 2 2 ? A 4.503 -15.674 15.327 1.000 1 A MET 89.191 1
ATOM 11 S SD . MET 2 2 ? A 3.731 -14.379 16.328 1.000 1 A MET 86.473 1
ATOM 12 C CE . MET 2 2 ? A 2.664 -13.606 15.123 1.000 1 A MET 82.079 1
ATOM 13 N N . THR 3 3 ? A 4.323 -16.838 11.703 1.000 1 A THR 95.741 1
ATOM 14 C CA . THR 3 3 ? A 5.025 -16.328 10.543 1.000 1 A THR 95.993 1
ATOM 15 C C . THR 3 3 ? A 4.982 -14.815 10.546 1.000 1 A THR 96.763 1
ATOM 16 O O . THR 3 3 ? A 3.963 -14.209 10.916 1.000 1 A THR 96.395 1
ATOM 17 C CB . THR 3 3 ? A 4.396 -16.867 9.261 1.000 1 A THR 94.602 1
ATOM 18 O OG1 . THR 3 3 ? A 4.417 -18.308 9.309 1.000 1 A THR 90.346 1
ATOM 19 C CG2 . THR 3 3 ? A 5.162 -16.400 8.031 1.000 1 A THR 91.083 1
ATOM 20 N N . GLU 4 4 ? A 6.088 -14.175 10.135 1.000 1 A GLU 96.694 1
ATOM 21 C CA . GLU 4 4 ? A 6.154 -12.728 10.016 1.000 1 A GLU 97.020 1
ATOM 22 C C . GLU 4 4 ? A 6.207 -12.359 8.540 1.000 1 A GLU 97.346 1
ATOM 23 O O . GLU 4 4 ? A 6.866 -13.039 7.755 1.000 1 A GLU 96.836 1
ATOM 24 C CB . GLU 4 4 ? A 7.397 -12.166 10.724 1.000 1 A GLU 95.969 1
ATOM 25 C CG . GLU 4 4 ? A 7.391 -12.423 12.228 1.000 1 A GLU 89.878 1
ATOM 26 C CD . GLU 4 4 ? A 8.558 -11.745 12.949 1.000 1 A GLU 88.983 1
ATOM 27 O OE1 . GLU 4 4 ? A 9.311 -10.957 12.304 1.000 1 A GLU 86.220 1
ATOM 28 O OE2 . GLU 4 4 ? A 8.694 -11.979 14.144 1.000 1 A GLU 84.516 1
ATOM 29 N N . TYR 5 5 ? A 5.493 -11.283 8.177 1.000 1 A TYR 97.775 1
ATOM 30 C CA . TYR 5 5 ? A 5.408 -10.809 6.822 1.000 1 A TYR 97.998 1
ATOM 31 C C . TYR 5 5 ? A 5.810 -9.338 6.804 1.000 1 A TYR 98.020 1
ATOM 32 O O . TYR 5 5 ? A 5.288 -8.537 7.561 1.000 1 A TYR 97.919 1
ATOM 33 C CB . TYR 5 5 ? A 3.976 -10.925 6.293 1.000 1 A TYR 97.914 1
ATOM 34 C CG . TYR 5 5 ? A 3.492 -12.344 6.193 1.000 1 A TYR 97.839 1
ATOM 35 C CD1 . TYR 5 5 ? A 3.703 -13.072 5.039 1.000 1 A TYR 97.327 1
ATOM 36 C CD2 . TYR 5 5 ? A 2.850 -12.916 7.267 1.000 1 A TYR 97.429 1
ATOM 37 C CE1 . TYR 5 5 ? A 3.254 -14.365 4.941 1.000 1 A TYR 96.559 1
ATOM 38 C CE2 . TYR 5 5 ? A 2.410 -14.228 7.185 1.000 1 A TYR 96.523 1
ATOM 39 C CZ . TYR 5 5 ? A 2.600 -14.945 6.019 1.000 1 A TYR 96.407 1
ATOM 40 O OH . TYR 5 5 ? A 2.156 -16.246 5.903 1.000 1 A TYR 94.616 1
ATOM 41 N N . LYS 6 6 ? A 6.777 -9.002 5.931 1.000 1 A LYS 97.858 1
ATOM 42 C CA . LYS 6 6 ? A 7.227 -7.628 5.736 1.000 1 A LYS 97.749 1
ATOM 43 C C . LYS 6 6 ? A 6.441 -7.036 4.558 1.000 1 A LYS 97.968 1
ATOM 44 O O . LYS 6 6 ? A 6.603 -7.431 3.421 1.000 1 A LYS 97.826 1
ATOM 45 C CB . LYS 6 6 ? A 8.722 -7.583 5.466 1.000 1 A LYS 97.135 1
ATOM 46 C CG . LYS 6 6 ? A 9.279 -6.194 5.313 1.000 1 A LYS 86.793 1
ATOM 47 C CD . LYS 6 6 ? A 9.230 -5.454 6.632 1.000 1 A LYS 80.589 1
ATOM 48 C CE . LYS 6 6 ? A 10.343 -4.461 6.711 1.000 1 A LYS 76.366 1
ATOM 49 N NZ . LYS 6 6 ? A 10.663 -4.158 8.173 1.000 1 A LYS 63.811 1
ATOM 50 N N . LEU 7 7 ? A 5.569 -6.061 4.877 1.000 1 A LEU 98.129 1
ATOM 51 C CA . LEU 7 7 ? A 4.697 -5.438 3.895 1.000 1 A LEU 98.312 1
ATOM 52 C C . LEU 7 7 ? A 5.074 -3.973 3.740 1.000 1 A LEU 98.016 1
ATOM 53 O O . LEU 7 7 ? A 5.429 -3.319 4.723 1.000 1 A LEU 97.760 1
ATOM 54 C CB . LEU 7 7 ? A 3.216 -5.494 4.306 1.000 1 A LEU 98.524 1
ATOM 55 C CG . LEU 7 7 ? A 2.670 -6.847 4.781 1.000 1 A LEU 98.410 1
ATOM 56 C CD1 . LEU 7 7 ? A 2.904 -7.928 3.742 1.000 1 A LEU 98.391 1
ATOM 57 C CD2 . LEU 7 7 ? A 1.187 -6.715 5.081 1.000 1 A LEU 98.482 1
ATOM 58 N N . VAL 8 8 ? A 4.986 -3.456 2.520 1.000 1 A VAL 98.093 1
ATOM 59 C CA . VAL 8 8 ? A 5.301 -2.050 2.245 1.000 1 A VAL 97.862 1
ATOM 60 C C . VAL 8 8 ? A 4.091 -1.412 1.562 1.000 1 A VAL 98.089 1
ATOM 61 O O . VAL 8 8 ? A 3.532 -1.984 0.638 1.000 1 A VAL 98.148 1
ATOM 62 C CB . VAL 8 8 ? A 6.541 -1.920 1.358 1.000 1 A VAL 97.145 1
ATOM 63 C CG1 . VAL 8 8 ? A 7.713 -2.671 1.995 1.000 1 A VAL 96.468 1
ATOM 64 C CG2 . VAL 8 8 ? A 6.900 -0.468 1.129 1.000 1 A VAL 96.514 1
ATOM 65 N N . VAL 9 9 ? A 3.712 -0.243 2.033 1.000 1 A VAL 98.008 1
ATOM 66 C CA . VAL 9 9 ? A 2.585 0.500 1.464 1.000 1 A VAL 98.204 1
ATOM 67 C C . VAL 9 9 ? A 3.141 1.666 0.664 1.000 1 A VAL 97.937 1
ATOM 68 O O . VAL 9 9 ? A 3.809 2.534 1.229 1.000 1 A VAL 97.621 1
ATOM 69 C CB . VAL 9 9 ? A 1.625 0.993 2.549 1.000 1 A VAL 98.391 1
ATOM 70 C CG1 . VAL 9 9 ? A 1.194 -0.167 3.451 1.000 1 A VAL 98.565 1
ATOM 71 C CG2 . VAL 9 9 ? A 0.400 1.670 1.933 1.000 1 A VAL 98.466 1
ATOM 72 N N . VAL 10 10 ? A 2.874 1.688 -0.638 1.000 1 A VAL 98.221 1
ATOM 73 C CA . VAL 10 10 ? A 3.412 2.684 -1.535 1.000 1 A VAL 98.206 1
ATOM 74 C C . VAL 10 10 ? A 2.294 3.364 -2.285 1.000 1 A VAL 98.481 1
ATOM 75 O O . VAL 10 10 ? A 1.173 2.882 -2.381 1.000 1 A VAL 98.631 1
ATOM 76 C CB . VAL 10 10 ? A 4.420 2.102 -2.544 1.000 1 A VAL 97.506 1
ATOM 77 C CG1 . VAL 10 10 ? A 5.523 1.366 -1.836 1.000 1 A VAL 97.070 1
ATOM 78 C CG2 . VAL 10 10 ? A 3.716 1.209 -3.556 1.000 1 A VAL 97.515 1
ATOM 79 N N . GLY 11 11 ? A 2.621 4.530 -2.852 1.000 1 A GLY 98.162 1
ATOM 80 C CA . GLY 11 11 ? A 1.669 5.301 -3.628 1.000 1 A GLY 97.936 1
ATOM 81 C C . GLY 11 11 ? A 1.919 6.778 -3.457 1.000 1 A GLY 97.596 1
ATOM 82 O O . GLY 11 11 ? A 2.677 7.190 -2.574 1.000 1 A GLY 97.057 1
ATOM 83 N N . ALA 12 12 ? A 1.248 7.569 -4.275 1.000 1 A ALA 98.361 1
ATOM 84 C CA . ALA 12 12 ? A 1.434 9.006 -4.292 1.000 1 A ALA 98.177 1
ATOM 85 C C . ALA 12 12 ? A 1.028 9.649 -2.959 1.000 1 A ALA 97.917 1
ATOM 86 O O . ALA 12 12 ? A 0.323 9.066 -2.136 1.000 1 A ALA 97.732 1
ATOM 87 C CB . ALA 12 12 ? A 0.598 9.608 -5.403 1.000 1 A ALA 98.024 1
ATOM 88 N N . CYS 13 13 ? A 1.534 10.854 -2.774 1.000 1 A CYS 97.027 1
ATOM 89 C CA . CYS 13 13 ? A 1.111 11.628 -1.611 1.000 1 A CYS 96.729 1
ATOM 90 C C . CYS 13 13 ? A -0.425 11.728 -1.556 1.000 1 A CYS 97.243 1
ATOM 91 O O . CYS 13 13 ? A -1.102 11.999 -2.543 1.000 1 A CYS 97.332 1
ATOM 92 C CB . CYS 13 13 ? A 1.698 13.025 -1.649 1.000 1 A CYS 95.061 1
ATOM 93 S SG . CYS 13 13 ? A 3.409 13.082 -1.343 1.000 1 A CYS 88.433 1
ATOM 94 N N . GLY 14 14 ? A -0.960 11.542 -0.357 1.000 1 A GLY 97.429 1
ATOM 95 C CA . GLY 14 14 ? A -2.348 11.847 -0.076 1.000 1 A GLY 97.681 1
ATOM 96 C C . GLY 14 14 ? A -3.340 10.783 -0.476 1.000 1 A GLY 98.330 1
ATOM 97 O O . GLY 14 14 ? A -4.553 10.995 -0.351 1.000 1 A GLY 98.325 1
ATOM 98 N N . VAL 15 15 ? A -2.885 9.611 -0.976 1.000 1 A VAL 98.308 1
ATOM 99 C CA . VAL 15 15 ? A -3.837 8.581 -1.384 1.000 1 A VAL 98.616 1
ATOM 100 C C . VAL 15 15 ? A -4.440 7.821 -0.211 1.000 1 A VAL 98.664 1
ATOM 101 O O . VAL 15 15 ? A -5.464 7.140 -0.378 1.000 1 A VAL 98.714 1
ATOM 102 C CB . VAL 15 15 ? A -3.216 7.580 -2.373 1.000 1 A VAL 98.696 1
ATOM 103 C CG1 . VAL 15 15 ? A -2.756 8.293 -3.624 1.000 1 A VAL 98.723 1
ATOM 104 C CG2 . VAL 15 15 ? A -2.119 6.783 -1.720 1.000 1 A VAL 98.818 1
ATOM 105 N N . GLY 16 16 ? A -3.819 7.936 0.976 1.000 1 A GLY 98.567 1
ATOM 106 C CA . GLY 16 16 ? A -4.321 7.268 2.167 1.000 1 A GLY 98.467 1
ATOM 107 C C . GLY 16 16 ? A -3.454 6.149 2.679 1.000 1 A GLY 98.559 1
ATOM 108 O O . GLY 16 16 ? A -3.936 5.286 3.397 1.000 1 A GLY 98.551 1
ATOM 109 N N . LYS 17 17 ? A -2.138 6.126 2.320 1.000 1 A LYS 98.429 1
ATOM 110 C CA . LYS 17 17 ? A -1.251 5.104 2.828 1.000 1 A LYS 98.357 1
ATOM 111 C C . LYS 17 17 ? A -1.269 5.049 4.334 1.000 1 A LYS 98.169 1
ATOM 112 O O . LYS 17 17 ? A -1.449 4.000 4.955 1.000 1 A LYS 98.326 1
ATOM 113 C CB . LYS 17 17 ? A 0.164 5.313 2.326 1.000 1 A LYS 98.207 1
ATOM 114 C CG . LYS 17 17 ? A 0.294 5.233 0.818 1.000 1 A LYS 97.879 1
ATOM 115 C CD . LYS 17 17 ? A 1.729 5.463 0.336 1.000 1 A LYS 97.548 1
ATOM 116 C CE . LYS 17 17 ? A 2.290 6.805 0.733 1.000 1 A LYS 97.093 1
ATOM 117 N NZ . LYS 17 17 ? A 1.554 7.955 0.161 1.000 1 A LYS 96.896 1
ATOM 118 N N . SER 18 18 ? A -1.091 6.212 4.979 1.000 1 A SER 98.006 1
ATOM 119 C CA . SER 18 18 ? A -1.083 6.305 6.448 1.000 1 A SER 97.684 1
ATOM 120 C C . SER 18 18 ? A -2.451 5.953 7.000 1.000 1 A SER 97.877 1
ATOM 121 O O . SER 18 18 ? A -2.554 5.226 7.993 1.000 1 A SER 97.986 1
ATOM 122 C CB . SER 18 18 ? A -0.649 7.688 6.910 1.000 1 A SER 97.013 1
ATOM 123 O OG . SER 18 18 ? A 0.675 7.939 6.516 1.000 1 A SER 94.218 1
ATOM 124 N N . ALA 19 19 ? A -3.511 6.464 6.395 1.000 1 A ALA 97.911 1
ATOM 125 C CA . ALA 19 19 ? A -4.854 6.217 6.933 1.000 1 A ALA 98.071 1
ATOM 126 C C . ALA 19 19 ? A -5.206 4.726 6.867 1.000 1 A ALA 98.296 1
ATOM 127 O O . ALA 19 19 ? A -5.806 4.193 7.785 1.000 1 A ALA 98.407 1
ATOM 128 C CB . ALA 19 19 ? A -5.891 7.040 6.182 1.000 1 A ALA 97.957 1
ATOM 129 N N . LEU 20 20 ? A -4.798 4.068 5.757 1.000 1 A LEU 98.303 1
ATOM 130 C CA . LEU 20 20 ? A -5.037 2.623 5.643 1.000 1 A LEU 98.501 1
ATOM 131 C C . LEU 20 20 ? A -4.269 1.848 6.697 1.000 1 A LEU 98.485 1
ATOM 132 O O . LEU 20 20 ? A -4.824 0.943 7.343 1.000 1 A LEU 98.523 1
ATOM 133 C CB . LEU 20 20 ? A -4.642 2.140 4.252 1.000 1 A LEU 98.688 1
ATOM 134 C CG . LEU 20 20 ? A -5.652 2.425 3.137 1.000 1 A LEU 98.756 1
ATOM 135 C CD1 . LEU 20 20 ? A -6.862 1.508 3.271 1.000 1 A LEU 98.767 1
ATOM 136 C CD2 . LEU 20 20 ? A -4.987 2.253 1.776 1.000 1 A LEU 98.795 1
ATOM 137 N N . THR 21 21 ? A -3.005 2.206 6.897 1.000 1 A THR 98.284 1
ATOM 138 C CA . THR 21 21 ? A -2.166 1.489 7.832 1.000 1 A THR 98.101 1
ATOM 139 C C . THR 21 21 ? A -2.679 1.657 9.257 1.000 1 A THR 98.010 1
ATOM 140 O O . THR 21 21 ? A -2.775 0.701 10.024 1.000 1 A THR 98.056 1
ATOM 141 C CB . THR 21 21 ? A -0.717 1.960 7.730 1.000 1 A THR 97.990 1
ATOM 142 O OG1 . THR 21 21 ? A -0.264 1.751 6.388 1.000 1 A THR 97.759 1
ATOM 143 C CG2 . THR 21 21 ? A 0.182 1.234 8.703 1.000 1 A THR 97.872 1
ATOM 144 N N . ILE 22 22 ? A -3.015 2.898 9.624 1.000 1 A ILE 97.781 1
ATOM 145 C CA . ILE 22 22 ? A -3.503 3.165 10.978 1.000 1 A ILE 97.515 1
ATOM 146 C C . ILE 22 22 ? A -4.863 2.501 11.179 1.000 1 A ILE 97.817 1
ATOM 147 O O . ILE 22 22 ? A -5.141 1.969 12.260 1.000 1 A ILE 97.994 1
ATOM 148 C CB . ILE 22 22 ? A -3.540 4.681 11.228 1.000 1 A ILE 96.948 1
ATOM 149 C CG1 . ILE 22 22 ? A -2.103 5.208 11.229 1.000 1 A ILE 96.443 1
ATOM 150 C CG2 . ILE 22 22 ? A -4.220 4.990 12.574 1.000 1 A ILE 95.906 1
ATOM 151 C CD1 . ILE 22 22 ? A -2.004 6.713 11.169 1.000 1 A ILE 94.307 1
ATOM 152 N N . GLN 23 23 ? A -5.715 2.481 10.161 1.000 1 A GLN 98.084 1
ATOM 153 C CA . GLN 23 23 ? A -6.989 1.784 10.280 1.000 1 A GLN 98.204 1
ATOM 154 C C . GLN 23 23 ? A -6.773 0.293 10.512 1.000 1 A GLN 98.266 1
ATOM 155 O O . GLN 23 23 ? A -7.469 -0.303 11.356 1.000 1 A GLN 98.211 1
ATOM 156 C CB . GLN 23 23 ? A -7.837 2.020 9.023 1.000 1 A GLN 98.097 1
ATOM 157 C CG . GLN 23 23 ? A -9.227 1.393 9.102 1.000 1 A GLN 96.266 1
ATOM 158 C CD . GLN 23 23 ? A -10.072 1.931 10.224 1.000 1 A GLN 97.923 1
ATOM 159 O OE1 . GLN 23 23 ? A -10.226 1.285 11.259 1.000 1 A GLN 97.431 1
ATOM 160 N NE2 . GLN 23 23 ? A -10.576 3.157 10.053 1.000 1 A GLN 97.018 1
ATOM 161 N N . LEU 24 24 ? A -5.796 -0.312 9.815 1.000 1 A LEU 98.269 1
ATOM 162 C CA . LEU 24 24 ? A -5.523 -1.725 10.055 1.000 1 A LEU 98.305 1
ATOM 163 C C . LEU 24 24 ? A -4.990 -1.976 11.457 1.000 1 A LEU 98.170 1
ATOM 164 O O . LEU 24 24 ? A -5.450 -2.881 12.167 1.000 1 A LEU 98.034 1
ATOM 165 C CB . LEU 24 24 ? A -4.515 -2.244 9.054 1.000 1 A LEU 98.400 1
ATOM 166 C CG . LEU 24 24 ? A -4.150 -3.725 9.270 1.000 1 A LEU 98.326 1
ATOM 167 C CD1 . LEU 24 24 ? A -5.203 -4.605 8.584 1.000 1 A LEU 98.083 1
ATOM 168 C CD2 . LEU 24 24 ? A -2.756 -4.040 8.748 1.000 1 A LEU 98.196 1
ATOM 169 N N . ILE 25 25 ? A -4.006 -1.163 11.878 1.000 1 A ILE 97.902 1
ATOM 170 C CA . ILE 25 25 ? A -3.280 -1.414 13.116 1.000 1 A ILE 97.394 1
ATOM 171 C C . ILE 25 25 ? A -4.090 -1.020 14.347 1.000 1 A ILE 97.153 1
ATOM 172 O O . ILE 25 25 ? A -4.097 -1.733 15.341 1.000 1 A ILE 96.800 1
ATOM 173 C CB . ILE 25 25 ? A -1.926 -0.673 13.099 1.000 1 A ILE 96.638 1
ATOM 174 C CG1 . ILE 25 25 ? A -1.076 -1.162 11.926 1.000 1 A ILE 94.143 1
ATOM 175 C CG2 . ILE 25 25 ? A -1.199 -0.843 14.418 1.000 1 A ILE 92.441 1
ATOM 176 C CD1 . ILE 25 25 ? A -0.782 -2.649 11.933 1.000 1 A ILE 88.090 1
ATOM 177 N N . GLN 26 26 ? A -4.778 0.134 14.267 1.000 1 A GLN 97.470 1
ATOM 178 C CA . GLN 26 26 ? A -5.403 0.729 15.435 1.000 1 A GLN 96.926 1
ATOM 179 C C . GLN 26 26 ? A -6.910 0.828 15.337 1.000 1 A GLN 97.197 1
ATOM 180 O O . GLN 26 26 ? A -7.537 1.250 16.318 1.000 1 A GLN 96.503 1
ATOM 181 C CB . GLN 26 26 ? A -4.797 2.104 15.719 1.000 1 A GLN 95.799 1
ATOM 182 C CG . GLN 26 26 ? A -3.324 2.020 16.059 1.000 1 A GLN 91.727 1
ATOM 183 C CD . GLN 26 26 ? A -2.680 3.387 16.264 1.000 1 A GLN 85.201 1
ATOM 184 O OE1 . GLN 26 26 ? A -3.326 4.426 16.203 1.000 1 A GLN 76.296 1
ATOM 185 N NE2 . GLN 26 26 ? A -1.386 3.372 16.500 1.000 1 A GLN 75.276 1
ATOM 186 N N . ASN 27 27 ? A -7.497 0.474 14.184 1.000 1 A ASN 97.370 1
ATOM 187 C CA . ASN 27 27 ? A -8.961 0.435 14.025 1.000 1 A ASN 97.155 1
ATOM 188 C C . ASN 27 27 ? A -9.636 1.775 14.234 1.000 1 A ASN 97.358 1
ATOM 189 O O . ASN 27 27 ? A -10.736 1.845 14.769 1.000 1 A ASN 96.269 1
ATOM 190 C CB . ASN 27 27 ? A -9.581 -0.618 14.952 1.000 1 A ASN 96.245 1
ATOM 191 C CG . ASN 27 27 ? A -9.141 -2.010 14.571 1.000 1 A ASN 94.189 1
ATOM 192 O OD1 . ASN 27 27 ? A -9.746 -2.620 13.676 1.000 1 A ASN 83.488 1
ATOM 193 N ND2 . ASN 27 27 ? A -8.113 -2.534 15.227 1.000 1 A ASN 80.527 1
ATOM 194 N N . HIS 28 28 ? A -8.964 2.873 13.806 1.000 1 A HIS 97.376 1
ATOM 195 C CA . HIS 28 28 ? A -9.570 4.185 13.799 1.000 1 A HIS 96.845 1
ATOM 196 C C . HIS 28 28 ? A -9.038 4.974 12.607 1.000 1 A HIS 97.288 1
ATOM 197 O O . HIS 28 28 ? A -7.967 4.665 12.069 1.000 1 A HIS 96.831 1
ATOM 198 C CB . HIS 28 28 ? A -9.314 4.935 15.111 1.000 1 A HIS 94.806 1
ATOM 199 C CG . HIS 28 28 ? A -7.885 5.300 15.343 1.000 1 A HIS 89.944 1
ATOM 200 N ND1 . HIS 28 28 ? A -7.370 6.561 15.132 1.000 1 A HIS 80.763 1
ATOM 201 C CD2 . HIS 28 28 ? A -6.868 4.537 15.763 1.000 1 A HIS 81.556 1
ATOM 202 C CE1 . HIS 28 28 ? A -6.092 6.560 15.448 1.000 1 A HIS 81.106 1
ATOM 203 N NE2 . HIS 28 28 ? A -5.767 5.340 15.814 1.000 1 A HIS 80.749 1
ATOM 204 N N . PHE 29 29 ? A -9.815 5.957 12.180 1.000 1 A PHE 97.925 1
ATOM 205 C CA . PHE 29 29 ? A -9.499 6.771 11.006 1.000 1 A PHE 97.907 1
ATOM 206 C C . PHE 29 29 ? A -8.880 8.089 11.472 1.000 1 A PHE 97.123 1
ATOM 207 O O . PHE 29 29 ? A -9.485 8.816 12.249 1.000 1 A PHE 96.454 1
ATOM 208 C CB . PHE 29 29 ? A -10.771 7.053 10.199 1.000 1 A PHE 97.706 1
ATOM 209 C CG . PHE 29 29 ? A -10.541 7.951 9.022 1.000 1 A PHE 97.918 1
ATOM 210 C CD1 . PHE 29 29 ? A -9.639 7.618 8.035 1.000 1 A PHE 97.983 1
ATOM 211 C CD2 . PHE 29 29 ? A -11.254 9.148 8.912 1.000 1 A PHE 97.570 1
ATOM 212 C CE1 . PHE 29 29 ? A -9.461 8.432 6.929 1.000 1 A PHE 97.620 1
ATOM 213 C CE2 . PHE 29 29 ? A -11.072 9.961 7.800 1.000 1 A PHE 97.191 1
ATOM 214 C CZ . PHE 29 29 ? A -10.181 9.599 6.819 1.000 1 A PHE 97.431 1
ATOM 215 N N . VAL 30 30 ? A -7.668 8.361 11.002 1.000 1 A VAL 95.356 1
ATOM 216 C CA . VAL 30 30 ? A -6.957 9.584 11.337 1.000 1 A VAL 93.320 1
ATOM 217 C C . VAL 30 30 ? A -6.979 10.475 10.102 1.000 1 A VAL 92.934 1
ATOM 218 O O . VAL 30 30 ? A -6.253 10.226 9.140 1.000 1 A VAL 91.680 1
ATOM 219 C CB . VAL 30 30 ? A -5.526 9.295 11.760 1.000 1 A VAL 90.027 1
ATOM 220 C CG1 . VAL 30 30 ? A -5.504 8.343 12.965 1.000 1 A VAL 85.450 1
ATOM 221 C CG2 . VAL 30 30 ? A -4.798 10.603 12.104 1.000 1 A VAL 83.204 1
ATOM 222 N N . ASP 31 31 ? A -7.814 11.513 10.132 1.000 1 A ASP 91.268 1
ATOM 223 C CA . ASP 31 31 ? A -7.962 12.367 8.942 1.000 1 A ASP 90.311 1
ATOM 224 C C . ASP 31 31 ? A -6.961 13.510 8.900 1.000 1 A ASP 89.976 1
ATOM 225 O O . ASP 31 31 ? A -7.008 14.324 7.981 1.000 1 A ASP 84.799 1
ATOM 226 C CB . ASP 31 31 ? A -9.401 12.874 8.805 1.000 1 A ASP 86.853 1
ATOM 227 C CG . ASP 31 31 ? A -9.831 13.796 9.931 1.000 1 A ASP 82.589 1
ATOM 228 O OD1 . ASP 31 31 ? A -9.005 14.172 10.784 1.000 1 A ASP 78.168 1
ATOM 229 O OD2 . ASP 31 31 ? A -11.036 14.129 9.972 1.000 1 A ASP 78.845 1
ATOM 230 N N . GLU 32 32 ? A -6.066 13.598 9.874 1.000 1 A GLU 90.455 1
ATOM 231 C CA . GLU 32 32 ? A -4.996 14.569 9.905 1.000 1 A GLU 89.086 1
ATOM 232 C C . GLU 32 32 ? A -3.744 13.808 10.369 1.000 1 A GLU 87.570 1
ATOM 233 O O . GLU 32 32 ? A -3.626 13.461 11.528 1.000 1 A GLU 82.966 1
ATOM 234 C CB . GLU 32 32 ? A -5.305 15.720 10.869 1.000 1 A GLU 87.018 1
ATOM 235 C CG . GLU 32 32 ? A -4.308 16.889 10.813 1.000 1 A GLU 76.374 1
ATOM 236 C CD . GLU 32 32 ? A -4.400 17.648 9.500 1.000 1 A GLU 67.711 1
ATOM 237 O OE1 . GLU 32 32 ? A -5.365 17.463 8.747 1.000 1 A GLU 63.090 1
ATOM 238 O OE2 . GLU 32 32 ? A -3.494 18.484 9.241 1.000 1 A GLU 60.214 1
ATOM 239 N N . TYR 33 33 ? A -2.796 13.564 9.412 1.000 1 A TYR 86.759 1
ATOM 240 C CA . TYR 33 33 ? A -1.595 12.825 9.707 1.000 1 A TYR 85.795 1
ATOM 241 C C . TYR 33 33 ? A -0.459 13.401 8.893 1.000 1 A TYR 87.173 1
ATOM 242 O O . TYR 33 33 ? A -0.519 13.414 7.680 1.000 1 A TYR 85.846 1
ATOM 243 C CB . TYR 33 33 ? A -1.773 11.338 9.421 1.000 1 A TYR 81.604 1
ATOM 244 C CG . TYR 33 33 ? A -0.731 10.472 10.058 1.000 1 A TYR 79.823 1
ATOM 245 C CD1 . TYR 33 33 ? A -0.903 9.972 11.341 1.000 1 A TYR 76.157 1
ATOM 246 C CD2 . TYR 33 33 ? A 0.430 10.131 9.393 1.000 1 A TYR 75.016 1
ATOM 247 C CE1 . TYR 33 33 ? A 0.032 9.155 11.938 1.000 1 A TYR 72.765 1
ATOM 248 C CE2 . TYR 33 33 ? A 1.393 9.327 9.970 1.000 1 A TYR 72.938 1
ATOM 249 C CZ . TYR 33 33 ? A 1.171 8.836 11.240 1.000 1 A TYR 73.989 1
ATOM 250 O OH . TYR 33 33 ? A 2.121 8.030 11.826 1.000 1 A TYR 69.778 1
ATOM 251 N N . ASP 34 34 ? A 0.593 13.909 9.595 1.000 1 A ASP 88.959 1
ATOM 252 C CA . ASP 34 34 ? A 1.721 14.560 8.938 1.000 1 A ASP 90.119 1
ATOM 253 C C . ASP 34 34 ? A 2.133 13.774 7.692 1.000 1 A ASP 91.790 1
ATOM 254 O O . ASP 34 34 ? A 2.531 12.613 7.792 1.000 1 A ASP 91.777 1
ATOM 255 C CB . ASP 34 34 ? A 2.877 14.684 9.906 1.000 1 A ASP 88.621 1
ATOM 256 C CG . ASP 34 34 ? A 4.046 15.512 9.378 1.000 1 A ASP 88.940 1
ATOM 257 O OD1 . ASP 34 34 ? A 4.253 15.556 8.142 1.000 1 A ASP 88.258 1
ATOM 258 O OD2 . ASP 34 34 ? A 4.778 16.075 10.222 1.000 1 A ASP 86.500 1
ATOM 259 N N . PRO 35 35 ? A 2.053 14.406 6.504 1.000 1 A PRO 89.089 1
ATOM 260 C CA . PRO 35 35 ? A 2.332 13.635 5.282 1.000 1 A PRO 90.635 1
ATOM 261 C C . PRO 35 35 ? A 3.798 13.292 5.118 1.000 1 A PRO 90.835 1
ATOM 262 O O . PRO 35 35 ? A 4.141 12.513 4.221 1.000 1 A PRO 89.419 1
ATOM 263 C CB . PRO 35 35 ? A 1.854 14.575 4.182 1.000 1 A PRO 88.765 1
ATOM 264 C CG . PRO 35 35 ? A 2.042 15.933 4.769 1.000 1 A PRO 88.214 1
ATOM 265 C CD . PRO 35 35 ? A 1.669 15.782 6.228 1.000 1 A PRO 90.760 1
ATOM 266 N N . THR 36 36 ? A 4.679 13.818 5.952 1.000 1 A THR 89.684 1
ATOM 267 C CA . THR 36 36 ? A 6.098 13.545 5.863 1.000 1 A THR 88.235 1
ATOM 268 C C . THR 36 36 ? A 6.547 12.397 6.753 1.000 1 A THR 89.648 1
ATOM 269 O O . THR 36 36 ? A 7.715 12.012 6.692 1.000 1 A THR 88.461 1
ATOM 270 C CB . THR 36 36 ? A 6.919 14.788 6.231 1.000 1 A THR 84.529 1
ATOM 271 O OG1 . THR 36 36 ? A 6.773 15.080 7.616 1.000 1 A THR 83.479 1
ATOM 272 C CG2 . THR 36 36 ? A 6.485 16.004 5.405 1.000 1 A THR 82.627 1
ATOM 273 N N . ILE 37 37 ? A 5.645 11.841 7.566 1.000 1 A ILE 92.266 1
ATOM 274 C CA . ILE 37 37 ? A 6.050 10.806 8.517 1.000 1 A ILE 92.020 1
ATOM 275 C C . ILE 37 37 ? A 6.037 9.442 7.833 1.000 1 A ILE 92.466 1
ATOM 276 O O . ILE 37 37 ? A 5.012 9.020 7.301 1.000 1 A ILE 92.092 1
ATOM 277 C CB . ILE 37 37 ? A 5.142 10.793 9.749 1.000 1 A ILE 90.290 1
ATOM 278 C CG1 . ILE 37 37 ? A 5.372 12.067 10.556 1.000 1 A ILE 90.316 1
ATOM 279 C CG2 . ILE 37 37 ? A 5.409 9.557 10.608 1.000 1 A ILE 89.688 1
ATOM 280 C CD1 . ILE 37 37 ? A 4.423 12.222 11.716 1.000 1 A ILE 87.171 1
ATOM 281 N N . GLU 38 38 ? A 7.184 8.764 7.837 1.000 1 A GLU 91.465 1
ATOM 282 C CA . GLU 38 38 ? A 7.323 7.398 7.364 1.000 1 A GLU 91.337 1
ATOM 283 C C . GLU 38 38 ? A 7.788 6.554 8.537 1.000 1 A GLU 90.791 1
ATOM 284 O O . GLU 38 38 ? A 8.767 6.897 9.203 1.000 1 A GLU 89.021 1
ATOM 285 C CB . GLU 38 38 ? A 8.318 7.314 6.216 1.000 1 A GLU 89.779 1
ATOM 286 C CG . GLU 38 38 ? A 8.588 5.884 5.776 1.000 1 A GLU 88.119 1
ATOM 287 C CD . GLU 38 38 ? A 9.503 5.807 4.554 1.000 1 A GLU 88.679 1
ATOM 288 O OE1 . GLU 38 38 ? A 9.155 6.381 3.514 1.000 1 A GLU 85.858 1
ATOM 289 O OE2 . GLU 38 38 ? A 10.571 5.186 4.667 1.000 1 A GLU 85.351 1
ATOM 290 N N . ASP 39 39 ? A 7.087 5.463 8.797 1.000 1 A ASP 91.963 1
ATOM 291 C CA . ASP 39 39 ? A 7.389 4.666 9.985 1.000 1 A ASP 91.905 1
ATOM 292 C C . ASP 39 39 ? A 6.909 3.233 9.742 1.000 1 A ASP 93.498 1
ATOM 293 O O . ASP 39 39 ? A 6.173 2.961 8.814 1.000 1 A ASP 93.347 1
ATOM 294 C CB . ASP 39 39 ? A 6.712 5.266 11.232 1.000 1 A ASP 89.613 1
ATOM 295 C CG . ASP 39 39 ? A 7.430 4.920 12.528 1.000 1 A ASP 82.248 1
ATOM 296 O OD1 . ASP 39 39 ? A 8.347 4.069 12.520 1.000 1 A ASP 79.798 1
ATOM 297 O OD2 . ASP 39 39 ? A 7.055 5.529 13.560 1.000 1 A ASP 77.301 1
ATOM 298 N N . SER 40 40 ? A 7.377 2.330 10.600 1.000 1 A SER 94.155 1
ATOM 299 C CA . SER 40 40 ? A 6.965 0.941 10.536 1.000 1 A SER 94.224 1
ATOM 300 C C . SER 40 40 ? A 6.079 0.618 11.735 1.000 1 A SER 95.034 1
ATOM 301 O O . SER 40 40 ? A 6.223 1.209 12.818 1.000 1 A SER 93.554 1
ATOM 302 C CB . SER 40 40 ? A 8.155 0.007 10.486 1.000 1 A SER 91.669 1
ATOM 303 O OG . SER 40 40 ? A 8.862 0.025 11.706 1.000 1 A SER 86.508 1
ATOM 304 N N . TYR 41 41 ? A 5.144 -0.292 11.522 1.000 1 A TYR 96.367 1
ATOM 305 C CA . TYR 41 41 ? A 4.158 -0.655 12.520 1.000 1 A TYR 96.197 1
ATOM 306 C C . TYR 41 41 ? A 3.991 -2.162 12.461 1.000 1 A TYR 96.608 1
ATOM 307 O O . TYR 41 41 ? A 4.145 -2.800 11.420 1.000 1 A TYR 96.434 1
ATOM 308 C CB . TYR 41 41 ? A 2.807 0.005 12.215 1.000 1 A TYR 95.724 1
ATOM 309 C CG . TYR 41 41 ? A 2.872 1.498 12.104 1.000 1 A TYR 93.843 1
ATOM 310 C CD1 . TYR 41 41 ? A 2.590 2.297 13.180 1.000 1 A TYR 91.819 1
ATOM 311 C CD2 . TYR 41 41 ? A 3.247 2.116 10.906 1.000 1 A TYR 92.881 1
ATOM 312 C CE1 . TYR 41 41 ? A 2.667 3.668 13.107 1.000 1 A TYR 89.237 1
ATOM 313 C CE2 . TYR 41 41 ? A 3.332 3.477 10.818 1.000 1 A TYR 91.335 1
ATOM 314 C CZ . TYR 41 41 ? A 3.034 4.245 11.914 1.000 1 A TYR 88.717 1
ATOM 315 O OH . TYR 41 41 ? A 3.119 5.615 11.838 1.000 1 A TYR 85.508 1
ATOM 316 N N . ARG 42 42 ? A 3.676 -2.766 13.636 1.000 1 A ARG 96.468 1
ATOM 317 C CA . ARG 42 42 ? A 3.463 -4.192 13.690 1.000 1 A ARG 96.451 1
ATOM 318 C C . ARG 42 42 ? A 2.072 -4.531 14.142 1.000 1 A ARG 96.746 1
ATOM 319 O O . ARG 42 42 ? A 1.489 -3.812 14.955 1.000 1 A ARG 95.635 1
ATOM 320 C CB . ARG 42 42 ? A 4.517 -4.847 14.623 1.000 1 A ARG 94.635 1
ATOM 321 C CG . ARG 42 42 ? A 5.881 -4.978 13.998 1.000 1 A ARG 83.904 1
ATOM 322 C CD . ARG 42 42 ? A 6.922 -5.404 14.985 1.000 1 A ARG 78.316 1
ATOM 323 N NE . ARG 42 42 ? A 7.229 -4.338 15.912 1.000 1 A ARG 73.048 1
ATOM 324 C CZ . ARG 42 42 ? A 8.060 -3.367 15.754 1.000 1 A ARG 66.902 1
ATOM 325 N NH1 . ARG 42 42 ? A 8.244 -2.429 16.708 1.000 1 A ARG 60.207 1
ATOM 326 N NH2 . ARG 42 42 ? A 8.804 -3.332 14.656 1.000 1 A ARG 57.607 1
ATOM 327 N N . LYS 43 43 ? A 1.503 -5.592 13.614 1.000 1 A LYS 96.608 1
ATOM 328 C CA . LYS 43 43 ? A 0.149 -6.027 13.940 1.000 1 A LYS 96.774 1
ATOM 329 C C . LYS 43 43 ? A 0.110 -7.540 13.897 1.000 1 A LYS 97.066 1
ATOM 330 O O . LYS 43 43 ? A 0.393 -8.143 12.863 1.000 1 A LYS 97.088 1
ATOM 331 C CB . LYS 43 43 ? A -0.857 -5.438 12.944 1.000 1 A LYS 96.016 1
ATOM 332 C CG . LYS 43 43 ? A -2.298 -5.937 13.081 1.000 1 A LYS 94.832 1
ATOM 333 C CD . LYS 43 43 ? A -2.978 -5.361 14.298 1.000 1 A LYS 92.430 1
ATOM 334 C CE . LYS 43 43 ? A -4.451 -5.676 14.266 1.000 1 A LYS 91.127 1
ATOM 335 N NZ . LYS 43 43 ? A -5.196 -4.988 15.352 1.000 1 A LYS 86.889 1
ATOM 336 N N . GLN 44 44 ? A -0.249 -8.158 15.037 1.000 1 A GLN 97.540 1
ATOM 337 C CA . GLN 44 44 ? A -0.496 -9.586 15.055 1.000 1 A GLN 97.396 1
ATOM 338 C C . GLN 44 44 ? A -1.920 -9.836 14.581 1.000 1 A GLN 97.150 1
ATOM 339 O O . GLN 44 44 ? A -2.864 -9.219 15.081 1.000 1 A GLN 96.089 1
ATOM 340 C CB . GLN 44 44 ? A -0.298 -10.150 16.454 1.000 1 A GLN 96.556 1
ATOM 341 C CG . GLN 44 44 ? A -0.373 -11.678 16.492 1.000 1 A GLN 92.488 1
ATOM 342 C CD . GLN 44 44 ? A -0.101 -12.242 17.864 1.000 1 A GLN 88.614 1
ATOM 343 O OE1 . GLN 44 44 ? A 0.984 -12.068 18.428 1.000 1 A GLN 80.756 1
ATOM 344 N NE2 . GLN 44 44 ? A -1.069 -12.907 18.443 1.000 1 A GLN 80.002 1
ATOM 345 N N . VAL 45 45 ? A -2.090 -10.698 13.581 1.000 1 A VAL 96.845 1
ATOM 346 C CA . VAL 45 45 ? A -3.395 -11.006 13.002 1.000 1 A VAL 96.434 1
ATOM 347 C C . VAL 45 45 ? A -3.496 -12.500 12.725 1.000 1 A VAL 96.243 1
ATOM 348 O O . VAL 45 45 ? A -2.488 -13.201 12.670 1.000 1 A VAL 95.521 1
ATOM 349 C CB . VAL 45 45 ? A -3.644 -10.237 11.688 1.000 1 A VAL 95.427 1
ATOM 350 C CG1 . VAL 45 45 ? A -3.641 -8.726 11.935 1.000 1 A VAL 94.867 1
ATOM 351 C CG2 . VAL 45 45 ? A -2.588 -10.615 10.666 1.000 1 A VAL 94.446 1
ATOM 352 N N . VAL 46 46 ? A -4.723 -12.952 12.552 1.000 1 A VAL 95.909 1
ATOM 353 C CA . VAL 46 46 ? A -4.980 -14.329 12.129 1.000 1 A VAL 96.107 1
ATOM 354 C C . VAL 46 46 ? A -5.536 -14.293 10.727 1.000 1 A VAL 96.708 1
ATOM 355 O O . VAL 46 46 ? A -6.569 -13.679 10.460 1.000 1 A VAL 96.114 1
ATOM 356 C CB . VAL 46 46 ? A -5.958 -15.021 13.096 1.000 1 A VAL 94.668 1
ATOM 357 C CG1 . VAL 46 46 ? A -5.390 -15.048 14.512 1.000 1 A VAL 93.252 1
ATOM 358 C CG2 . VAL 46 46 ? A -6.270 -16.436 12.619 1.000 1 A VAL 93.863 1
ATOM 359 N N . ILE 47 47 ? A -4.842 -14.930 9.791 1.000 1 A ILE 96.980 1
ATOM 360 C CA . ILE 47 47 ? A -5.236 -14.974 8.392 1.000 1 A ILE 97.264 1
ATOM 361 C C . ILE 47 47 ? A -5.334 -16.438 7.983 1.000 1 A ILE 97.075 1
ATOM 362 O O . ILE 47 47 ? A -4.342 -17.168 8.012 1.000 1 A ILE 96.523 1
ATOM 363 C CB . ILE 47 47 ? A -4.230 -14.239 7.494 1.000 1 A ILE 97.441 1
ATOM 364 C CG1 . ILE 47 47 ? A -4.078 -12.788 7.956 1.000 1 A ILE 97.014 1
ATOM 365 C CG2 . ILE 47 47 ? A -4.673 -14.314 6.014 1.000 1 A ILE 97.177 1
ATOM 366 C CD1 . ILE 47 47 ? A -2.981 -12.041 7.240 1.000 1 A ILE 96.357 1
ATOM 367 N N . ASP 48 48 ? A -6.548 -16.879 7.618 1.000 1 A ASP 97.250 1
ATOM 368 C CA . ASP 48 48 ? A -6.789 -18.247 7.187 1.000 1 A ASP 96.665 1
ATOM 369 C C . ASP 48 48 ? A -6.301 -19.258 8.230 1.000 1 A ASP 95.816 1
ATOM 370 O O . ASP 48 48 ? A -5.754 -20.302 7.896 1.000 1 A ASP 94.143 1
ATOM 371 C CB . ASP 48 48 ? A -6.156 -18.519 5.831 1.000 1 A ASP 96.287 1
ATOM 372 C CG . ASP 48 48 ? A -6.629 -17.559 4.764 1.000 1 A ASP 96.518 1
ATOM 373 O OD1 . ASP 48 48 ? A -7.862 -17.242 4.734 1.000 1 A ASP 95.408 1
ATOM 374 O OD2 . ASP 48 48 ? A -5.801 -17.117 3.940 1.000 1 A ASP 94.925 1
ATOM 375 N N . GLY 49 49 ? A -6.499 -18.917 9.511 1.000 1 A GLY 95.893 1
ATOM 376 C CA . GLY 49 49 ? A -6.121 -19.780 10.608 1.000 1 A GLY 94.193 1
ATOM 377 C C . GLY 49 49 ? A -4.688 -19.688 11.059 1.000 1 A GLY 94.285 1
ATOM 378 O O . GLY 49 49 ? A -4.329 -20.304 12.075 1.000 1 A GLY 92.841 1
ATOM 379 N N . GLU 50 50 ? A -3.841 -18.940 10.354 1.000 1 A GLU 93.773 1
ATOM 380 C CA . GLU 50 50 ? A -2.426 -18.778 10.687 1.000 1 A GLU 93.586 1
ATOM 381 C C . GLU 50 50 ? A -2.234 -17.489 11.471 1.000 1 A GLU 94.600 1
ATOM 382 O O . GLU 50 50 ? A -2.539 -16.386 10.972 1.000 1 A GLU 94.666 1
ATOM 383 C CB . GLU 50 50 ? A -1.568 -18.727 9.422 1.000 1 A GLU 90.956 1
ATOM 384 C CG . GLU 50 50 ? A -0.087 -18.513 9.727 1.000 1 A GLU 87.734 1
ATOM 385 C CD . GLU 50 50 ? A 0.726 -18.282 8.480 1.000 1 A GLU 85.341 1
ATOM 386 O OE1 . GLU 50 50 ? A 0.538 -17.230 7.800 1.000 1 A GLU 77.419 1
ATOM 387 O OE2 . GLU 50 50 ? A 1.578 -19.137 8.148 1.000 1 A GLU 75.773 1
ATOM 388 N N . THR 51 51 ? A -1.740 -17.572 12.707 1.000 1 A THR 95.877 1
ATOM 389 C CA . THR 51 51 ? A -1.388 -16.367 13.449 1.000 1 A THR 95.926 1
ATOM 390 C C . THR 51 51 ? A -0.108 -15.809 12.843 1.000 1 A THR 95.982 1
ATOM 391 O O . THR 51 51 ? A 0.905 -16.506 12.714 1.000 1 A THR 94.367 1
ATOM 392 C CB . THR 51 51 ? A -1.218 -16.645 14.940 1.000 1 A THR 95.168 1
ATOM 393 O OG1 . THR 51 51 ? A -2.436 -17.183 15.471 1.000 1 A THR 92.737 1
ATOM 394 C CG2 . THR 51 51 ? A -0.865 -15.370 15.694 1.000 1 A THR 93.168 1
ATOM 395 N N . SER 52 52 ? A -0.156 -14.518 12.460 1.000 1 A SER 95.720 1
ATOM 396 C CA . SER 52 52 ? A 0.898 -13.890 11.695 1.000 1 A SER 95.608 1
ATOM 397 C C . SER 52 52 ? A 1.220 -12.529 12.273 1.000 1 A SER 96.525 1
ATOM 398 O O . SER 52 52 ? A 0.345 -11.826 12.772 1.000 1 A SER 96.249 1
ATOM 399 C CB . SER 52 52 ? A 0.444 -13.720 10.242 1.000 1 A SER 92.878 1
ATOM 400 O OG . SER 52 52 ? A 0.069 -14.969 9.671 1.000 1 A SER 85.193 1
ATOM 401 N N . LEU 53 53 ? A 2.494 -12.133 12.183 1.000 1 A LEU 97.323 1
ATOM 402 C CA . LEU 53 53 ? A 2.921 -10.802 12.561 1.000 1 A LEU 97.670 1
ATOM 403 C C . LEU 53 53 ? A 3.205 -10.016 11.286 1.000 1 A LEU 97.916 1
ATOM 404 O O . LEU 53 53 ? A 4.102 -10.366 10.537 1.000 1 A LEU 97.591 1
ATOM 405 C CB . LEU 53 53 ? A 4.177 -10.879 13.434 1.000 1 A LEU 97.050 1
ATOM 406 C CG . LEU 53 53 ? A 4.693 -9.509 13.912 1.000 1 A LEU 94.943 1
ATOM 407 C CD1 . LEU 53 53 ? A 3.704 -8.868 14.878 1.000 1 A LEU 93.437 1
ATOM 408 C CD2 . LEU 53 53 ? A 6.066 -9.639 14.530 1.000 1 A LEU 92.960 1
ATOM 409 N N . LEU 54 54 ? A 2.406 -8.962 11.062 1.000 1 A LEU 97.995 1
ATOM 410 C CA . LEU 54 54 ? A 2.613 -8.092 9.914 1.000 1 A LEU 98.174 1
ATOM 411 C C . LEU 54 54 ? A 3.500 -6.920 10.342 1.000 1 A LEU 98.037 1
ATOM 412 O O . LEU 54 54 ? A 3.173 -6.208 11.291 1.000 1 A LEU 97.807 1
ATOM 413 C CB . LEU 54 54 ? A 1.271 -7.540 9.420 1.000 1 A LEU 98.191 1
ATOM 414 C CG . LEU 54 54 ? A 0.149 -8.560 9.151 1.000 1 A LEU 98.026 1
ATOM 415 C CD1 . LEU 54 54 ? A 0.652 -9.721 8.300 1.000 1 A LEU 97.952 1
ATOM 416 C CD2 . LEU 54 54 ? A -1.045 -7.859 8.495 1.000 1 A LEU 98.013 1
ATOM 417 N N . ASP 55 55 ? A 4.629 -6.755 9.654 1.000 1 A ASP 97.939 1
ATOM 418 C CA . ASP 55 55 ? A 5.540 -5.640 9.857 1.000 1 A ASP 97.618 1
ATOM 419 C C . ASP 55 55 ? A 5.375 -4.747 8.649 1.000 1 A ASP 97.658 1
ATOM 420 O O . ASP 55 55 ? A 5.777 -5.093 7.552 1.000 1 A ASP 97.379 1
ATOM 421 C CB . ASP 55 55 ? A 6.962 -6.147 10.020 1.000 1 A ASP 96.405 1
ATOM 422 C CG . ASP 55 55 ? A 7.959 -5.036 10.329 1.000 1 A ASP 94.343 1
ATOM 423 O OD1 . ASP 55 55 ? A 7.544 -3.864 10.398 1.000 1 A ASP 92.013 1
ATOM 424 O OD2 . ASP 55 55 ? A 9.163 -5.337 10.487 1.000 1 A ASP 89.438 1
ATOM 425 N N . ILE 56 56 ? A 4.768 -3.567 8.848 1.000 1 A ILE 97.659 1
ATOM 426 C CA . ILE 56 56 ? A 4.272 -2.740 7.751 1.000 1 A ILE 97.778 1
ATOM 427 C C . ILE 56 56 ? A 5.036 -1.420 7.722 1.000 1 A ILE 97.302 1
ATOM 428 O O . ILE 56 56 ? A 5.007 -0.648 8.669 1.000 1 A ILE 97.166 1
ATOM 429 C CB . ILE 56 56 ? A 2.762 -2.458 7.899 1.000 1 A ILE 98.003 1
ATOM 430 C CG1 . ILE 56 56 ? A 1.972 -3.774 7.914 1.000 1 A ILE 97.322 1
ATOM 431 C CG2 . ILE 56 56 ? A 2.287 -1.533 6.783 1.000 1 A ILE 97.926 1
ATOM 432 C CD1 . ILE 56 56 ? A 0.569 -3.600 8.443 1.000 1 A ILE 93.900 1
ATOM 433 N N . LEU 57 57 ? A 5.707 -1.144 6.596 1.000 1 A LEU 97.134 1
ATOM 434 C CA . LEU 57 57 ? A 6.295 0.160 6.335 1.000 1 A LEU 96.609 1
ATOM 435 C C . LEU 57 57 ? A 5.282 1.033 5.628 1.000 1 A LEU 96.742 1
ATOM 436 O O . LEU 57 57 ? A 4.840 0.750 4.517 1.000 1 A LEU 96.729 1
ATOM 437 C CB . LEU 57 57 ? A 7.564 0.043 5.506 1.000 1 A LEU 95.419 1
ATOM 438 C CG . LEU 57 57 ? A 8.178 1.396 5.135 1.000 1 A LEU 93.695 1
ATOM 439 C CD1 . LEU 57 57 ? A 8.606 2.181 6.371 1.000 1 A LEU 92.370 1
ATOM 440 C CD2 . LEU 57 57 ? A 9.355 1.239 4.184 1.000 1 A LEU 91.840 1
ATOM 441 N N . ASP 58 58 ? A 4.892 2.127 6.308 1.000 1 A ASP 96.498 1
ATOM 442 C CA . ASP 58 58 ? A 4.054 3.169 5.733 1.000 1 A ASP 96.363 1
ATOM 443 C C . ASP 58 58 ? A 4.985 4.243 5.161 1.000 1 A ASP 95.576 1
ATOM 444 O O . ASP 58 58 ? A 5.502 5.089 5.885 1.000 1 A ASP 94.785 1
ATOM 445 C CB . ASP 58 58 ? A 3.150 3.755 6.812 1.000 1 A ASP 96.410 1
ATOM 446 C CG . ASP 58 58 ? A 2.444 5.024 6.360 1.000 1 A ASP 96.470 1
ATOM 447 O OD1 . ASP 58 58 ? A 2.116 5.133 5.157 1.000 1 A ASP 95.878 1
ATOM 448 O OD2 . ASP 58 58 ? A 2.198 5.921 7.214 1.000 1 A ASP 95.529 1
ATOM 449 N N . THR 59 59 ? A 5.235 4.184 3.851 1.000 1 A THR 95.025 1
ATOM 450 C CA . THR 59 59 ? A 6.248 5.014 3.227 1.000 1 A THR 94.078 1
ATOM 451 C C . THR 59 59 ? A 5.785 6.460 3.102 1.000 1 A THR 92.848 1
ATOM 452 O O . THR 59 59 ? A 4.593 6.748 3.019 1.000 1 A THR 91.570 1
ATOM 453 C CB . THR 59 59 ? A 6.630 4.474 1.839 1.000 1 A THR 93.509 1
ATOM 454 O OG1 . THR 59 59 ? A 5.474 4.509 0.986 1.000 1 A THR 86.813 1
ATOM 455 C CG2 . THR 59 59 ? A 7.163 3.072 1.959 1.000 1 A THR 87.638 1
ATOM 456 N N . ALA 60 60 ? A 6.770 7.359 3.070 1.000 1 A ALA 94.120 1
ATOM 457 C CA . ALA 60 60 ? A 6.505 8.791 2.896 1.000 1 A ALA 92.800 1
ATOM 458 C C . ALA 60 60 ? A 7.700 9.495 2.267 1.000 1 A ALA 89.500 1
ATOM 459 O O . ALA 60 60 ? A 7.835 10.714 2.393 1.000 1 A ALA 84.916 1
ATOM 460 C CB . ALA 60 60 ? A 6.125 9.439 4.227 1.000 1 A ALA 92.366 1
ATOM 461 N N . GLY 61 61 ? A 8.580 8.721 1.598 1.000 1 A GLY 80.263 1
ATOM 462 C CA . GLY 61 61 ? A 9.757 9.318 1.014 1.000 1 A GLY 76.929 1
ATOM 463 C C . GLY 61 61 ? A 11.005 8.865 1.723 1.000 1 A GLY 77.530 1
ATOM 464 O O . GLY 61 61 ? A 11.274 7.653 1.792 1.000 1 A GLY 71.862 1
ATOM 465 N N . GLN 62 62 ? A 11.752 9.797 2.241 1.000 1 A GLN 74.796 1
ATOM 466 C CA . GLN 62 62 ? A 13.076 9.520 2.787 1.000 1 A GLN 74.334 1
ATOM 467 C C . GLN 62 62 ? A 13.043 9.375 4.299 1.000 1 A GLN 75.209 1
ATOM 468 O O . GLN 62 62 ? A 12.377 10.128 4.992 1.000 1 A GLN 72.087 1
ATOM 469 C CB . GLN 62 62 ? A 14.038 10.647 2.395 1.000 1 A GLN 70.304 1
ATOM 470 C CG . GLN 62 62 ? A 14.092 10.892 0.900 1.000 1 A GLN 66.553 1
ATOM 471 C CD . GLN 62 62 ? A 14.523 9.688 0.108 1.000 1 A GLN 59.404 1
ATOM 472 O OE1 . GLN 62 62 ? A 15.404 8.936 0.525 1.000 1 A GLN 56.349 1
ATOM 473 N NE2 . GLN 62 62 ? A 13.869 9.479 -1.034 1.000 1 A GLN 57.528 1
ATOM 474 N N . GLU 63 63 ? A 13.795 8.416 4.794 1.000 1 A GLU 73.014 1
ATOM 475 C CA . GLU 63 63 ? A 14.069 8.312 6.216 1.000 1 A GLU 72.267 1
ATOM 476 C C . GLU 63 63 ? A 15.215 9.253 6.555 1.000 1 A GLU 73.601 1
ATOM 477 O O . GLU 63 63 ? A 15.704 10.003 5.724 1.000 1 A GLU 69.874 1
ATOM 478 C CB . GLU 63 63 ? A 14.443 6.876 6.587 1.000 1 A GLU 66.939 1
ATOM 479 C CG . GLU 63 63 ? A 13.363 5.867 6.316 1.000 1 A GLU 65.170 1
ATOM 480 C CD . GLU 63 63 ? A 12.336 5.754 7.431 1.000 1 A GLU 61.384 1
ATOM 481 O OE1 . GLU 63 63 ? A 12.179 6.699 8.235 1.000 1 A GLU 61.837 1
ATOM 482 O OE2 . GLU 63 63 ? A 11.690 4.671 7.534 1.000 1 A GLU 61.071 1
ATOM 483 N N . GLU 64 64 ? A 15.654 9.229 7.833 1.000 1 A GLU 76.133 1
ATOM 484 C CA . GLU 64 64 ? A 16.843 9.964 8.242 1.000 1 A GLU 75.871 1
ATOM 485 C C . GLU 64 64 ? A 18.048 9.507 7.430 1.000 1 A GLU 76.267 1
ATOM 486 O O . GLU 64 64 ? A 18.859 10.314 7.005 1.000 1 A GLU 71.697 1
ATOM 487 C CB . GLU 64 64 ? A 17.092 9.767 9.735 1.000 1 A GLU 69.802 1
ATOM 488 C CG . GLU 64 64 ? A 18.346 10.453 10.251 1.000 1 A GLU 65.908 1
ATOM 489 C CD . GLU 64 64 ? A 18.579 10.172 11.727 1.000 1 A GLU 59.571 1
ATOM 490 O OE1 . GLU 64 64 ? A 17.845 9.370 12.324 1.000 1 A GLU 59.287 1
ATOM 491 O OE2 . GLU 64 64 ? A 19.526 10.755 12.301 1.000 1 A GLU 57.228 1
ATOM 492 N N . TYR 65 65 ? A 18.149 8.191 7.235 1.000 1 A TYR 74.701 1
ATOM 493 C CA . TYR 65 65 ? A 19.191 7.592 6.404 1.000 1 A TYR 74.334 1
ATOM 494 C C . TYR 65 65 ? A 18.587 6.878 5.238 1.000 1 A TYR 74.930 1
ATOM 495 O O . TYR 65 65 ? A 17.647 6.116 5.394 1.000 1 A TYR 71.514 1
ATOM 496 C CB . TYR 65 65 ? A 20.051 6.628 7.230 1.000 1 A TYR 69.326 1
ATOM 497 C CG . TYR 65 65 ? A 20.747 7.260 8.409 1.000 1 A TYR 65.902 1
ATOM 498 C CD1 . TYR 65 65 ? A 21.993 7.861 8.258 1.000 1 A TYR 62.436 1
ATOM 499 C CD2 . TYR 65 65 ? A 20.194 7.245 9.672 1.000 1 A TYR 62.053 1
ATOM 500 C CE1 . TYR 65 65 ? A 22.633 8.441 9.325 1.000 1 A TYR 58.000 1
ATOM 501 C CE2 . TYR 65 65 ? A 20.821 7.823 10.748 1.000 1 A TYR 59.338 1
ATOM 502 C CZ . TYR 65 65 ? A 22.049 8.405 10.567 1.000 1 A TYR 56.454 1
ATOM 503 O OH . TYR 65 65 ? A 22.678 8.991 11.639 1.000 1 A TYR 63.231 1
ATOM 504 N N . SER 66 66 ? A 19.101 7.113 4.037 1.000 1 A SER 79.407 1
ATOM 505 C CA . SER 66 66 ? A 18.573 6.485 2.840 1.000 1 A SER 78.273 1
ATOM 506 C C . SER 66 66 ? A 18.711 4.967 2.905 1.000 1 A SER 80.021 1
ATOM 507 O O . SER 66 66 ? A 17.918 4.250 2.284 1.000 1 A SER 77.606 1
ATOM 508 C CB . SER 66 66 ? A 19.258 7.028 1.599 1.000 1 A SER 72.082 1
ATOM 509 O OG . SER 66 66 ? A 20.635 6.700 1.591 1.000 1 A SER 67.948 1
ATOM 510 N N . ALA 67 67 ? A 19.644 4.468 3.661 1.000 1 A ALA 80.388 1
ATOM 511 C CA . ALA 67 67 ? A 19.831 3.026 3.799 1.000 1 A ALA 80.501 1
ATOM 512 C C . ALA 67 67 ? A 18.618 2.349 4.412 1.000 1 A ALA 81.861 1
ATOM 513 O O . ALA 67 67 ? A 18.316 1.183 4.123 1.000 1 A ALA 81.437 1
ATOM 514 C CB . ALA 67 67 ? A 21.087 2.742 4.595 1.000 1 A ALA 78.178 1
ATOM 515 N N . MET 68 68 ? A 17.886 3.067 5.298 1.000 1 A MET 77.067 1
ATOM 516 C CA . MET 68 68 ? A 16.678 2.473 5.877 1.000 1 A MET 77.496 1
ATOM 517 C C . MET 68 68 ? A 15.644 2.217 4.797 1.000 1 A MET 79.107 1
ATOM 518 O O . MET 68 68 ? A 15.040 1.153 4.725 1.000 1 A MET 78.319 1
ATOM 519 C CB . MET 68 68 ? A 16.109 3.399 6.963 1.000 1 A MET 73.475 1
ATOM 520 C CG . MET 68 68 ? A 17.046 3.653 8.124 1.000 1 A MET 69.546 1
ATOM 521 S SD . MET 68 68 ? A 16.423 4.861 9.316 1.000 1 A MET 65.938 1
ATOM 522 C CE . MET 68 68 ? A 15.025 3.932 9.973 1.000 1 A MET 59.710 1
ATOM 523 N N . ARG 69 69 ? A 15.468 3.226 3.937 1.000 1 A ARG 82.348 1
ATOM 524 C CA . ARG 69 69 ? A 14.513 3.067 2.810 1.000 1 A ARG 82.742 1
ATOM 525 C C . ARG 69 69 ? A 14.936 1.916 1.904 1.000 1 A ARG 84.514 1
ATOM 526 O O . ARG 69 69 ? A 14.128 1.063 1.534 1.000 1 A ARG 85.313 1
ATOM 527 C CB . ARG 69 69 ? A 14.423 4.364 2.028 1.000 1 A ARG 79.691 1
ATOM 528 C CG . ARG 69 69 ? A 13.576 4.257 0.772 1.000 1 A ARG 74.878 1
ATOM 529 C CD . ARG 69 69 ? A 13.882 5.416 -0.192 1.000 1 A ARG 70.238 1
ATOM 530 N NE . ARG 69 69 ? A 15.231 5.224 -0.679 1.000 1 A ARG 69.477 1
ATOM 531 C CZ . ARG 69 69 ? A 15.963 6.176 -1.257 1.000 1 A ARG 68.265 1
ATOM 532 N NH1 . ARG 69 69 ? A 15.435 7.387 -1.416 1.000 1 A ARG 63.357 1
ATOM 533 N NH2 . ARG 69 69 ? A 17.187 5.920 -1.648 1.000 1 A ARG 62.097 1
ATOM 534 N N . ASP 70 70 ? A 16.233 1.900 1.544 1.000 1 A ASP 80.074 1
ATOM 535 C CA . ASP 70 70 ? A 16.730 0.827 0.675 1.000 1 A ASP 82.639 1
ATOM 536 C C . ASP 70 70 ? A 16.526 -0.539 1.291 1.000 1 A ASP 84.481 1
ATOM 537 O O . ASP 70 70 ? A 16.169 -1.489 0.601 1.000 1 A ASP 84.371 1
ATOM 538 C CB . ASP 70 70 ? A 18.207 1.036 0.355 1.000 1 A ASP 79.901 1
ATOM 539 C CG . ASP 70 70 ? A 18.464 2.212 -0.551 1.000 1 A ASP 80.526 1
ATOM 540 O OD1 . ASP 70 70 ? A 17.497 2.750 -1.132 1.000 1 A ASP 75.730 1
ATOM 541 O OD2 . ASP 70 70 ? A 19.649 2.567 -0.684 1.000 1 A ASP 74.962 1
ATOM 542 N N . GLN 71 71 ? A 16.745 -0.658 2.605 1.000 1 A GLN 86.413 1
ATOM 543 C CA . GLN 71 71 ? A 16.599 -1.926 3.280 1.000 1 A GLN 85.680 1
ATOM 544 C C . GLN 71 71 ? A 15.148 -2.422 3.252 1.000 1 A GLN 86.695 1
ATOM 545 O O . GLN 71 71 ? A 14.899 -3.608 3.010 1.000 1 A GLN 86.154 1
ATOM 546 C CB . GLN 71 71 ? A 17.090 -1.819 4.718 1.000 1 A GLN 82.984 1
ATOM 547 C CG . GLN 71 71 ? A 17.164 -3.158 5.455 1.000 1 A GLN 72.349 1
ATOM 548 C CD . GLN 71 71 ? A 18.349 -3.995 5.007 1.000 1 A GLN 65.694 1
ATOM 549 O OE1 . GLN 71 71 ? A 19.268 -3.492 4.343 1.000 1 A GLN 62.217 1
ATOM 550 N NE2 . GLN 71 71 ? A 18.327 -5.257 5.374 1.000 1 A GLN 60.266 1
ATOM 551 N N . TYR 72 72 ? A 14.190 -1.510 3.526 1.000 1 A TYR 84.259 1
ATOM 552 C CA . TYR 72 72 ? A 12.798 -1.928 3.511 1.000 1 A TYR 83.895 1
ATOM 553 C C . TYR 72 72 ? A 12.364 -2.330 2.092 1.000 1 A TYR 86.579 1
ATOM 554 O O . TYR 72 72 ? A 11.674 -3.350 1.914 1.000 1 A TYR 86.550 1
ATOM 555 C CB . TYR 72 72 ? A 11.876 -0.829 4.037 1.000 1 A TYR 80.380 1
ATOM 556 C CG . TYR 72 72 ? A 11.784 -0.831 5.547 1.000 1 A TYR 74.885 1
ATOM 557 C CD1 . TYR 72 72 ? A 12.580 0.005 6.316 1.000 1 A TYR 69.572 1
ATOM 558 C CD2 . TYR 72 72 ? A 10.873 -1.631 6.203 1.000 1 A TYR 68.724 1
ATOM 559 C CE1 . TYR 72 72 ? A 12.486 0.024 7.707 1.000 1 A TYR 66.506 1
ATOM 560 C CE2 . TYR 72 72 ? A 10.759 -1.623 7.580 1.000 1 A TYR 66.913 1
ATOM 561 C CZ . TYR 72 72 ? A 11.569 -0.797 8.326 1.000 1 A TYR 63.956 1
ATOM 562 O OH . TYR 72 72 ? A 11.464 -0.773 9.701 1.000 1 A TYR 69.692 1
ATOM 563 N N . MET 73 73 ? A 12.770 -1.546 1.083 1.000 1 A MET 88.455 1
ATOM 564 C CA . MET 73 73 ? A 12.387 -1.887 -0.296 1.000 1 A MET 89.765 1
ATOM 565 C C . MET 73 73 ? A 13.016 -3.215 -0.720 1.000 1 A MET 91.560 1
ATOM 566 O O . MET 73 73 ? A 12.360 -4.045 -1.369 1.000 1 A MET 91.132 1
ATOM 567 C CB . MET 73 73 ? A 12.760 -0.784 -1.252 1.000 1 A MET 87.629 1
ATOM 568 C CG . MET 73 73 ? A 12.071 0.544 -0.972 1.000 1 A MET 83.804 1
ATOM 569 S SD . MET 73 73 ? A 10.278 0.426 -0.970 1.000 1 A MET 79.915 1
ATOM 570 C CE . MET 73 73 ? A 9.842 2.049 -0.309 1.000 1 A MET 70.852 1
ATOM 571 N N . ARG 74 74 ? A 14.273 -3.417 -0.320 1.000 1 A ARG 93.722 1
ATOM 572 C CA . ARG 74 74 ? A 14.968 -4.645 -0.700 1.000 1 A ARG 93.980 1
ATOM 573 C C . ARG 74 74 ? A 14.402 -5.840 0.035 1.000 1 A ARG 94.620 1
ATOM 574 O O . ARG 74 74 ? A 14.245 -6.939 -0.550 1.000 1 A ARG 94.777 1
ATOM 575 C CB . ARG 74 74 ? A 16.471 -4.517 -0.409 1.000 1 A ARG 92.689 1
ATOM 576 C CG . ARG 74 74 ? A 17.335 -5.606 -1.010 1.000 1 A ARG 90.336 1
ATOM 577 C CD . ARG 74 74 ? A 18.806 -5.433 -0.689 1.000 1 A ARG 88.619 1
ATOM 578 N NE . ARG 74 74 ? A 19.248 -4.065 -1.037 1.000 1 A ARG 82.850 1
ATOM 579 C CZ . ARG 74 74 ? A 19.417 -3.050 -0.163 1.000 1 A ARG 82.140 1
ATOM 580 N NH1 . ARG 74 74 ? A 19.756 -1.863 -0.624 1.000 1 A ARG 72.663 1
ATOM 581 N NH2 . ARG 74 74 ? A 19.226 -3.220 1.126 1.000 1 A ARG 73.545 1
ATOM 582 N N . THR 75 75 ? A 14.038 -5.684 1.310 1.000 1 A THR 94.123 1
ATOM 583 C CA . THR 75 75 ? A 13.630 -6.807 2.150 1.000 1 A THR 93.360 1
ATOM 584 C C . THR 75 75 ? A 12.113 -7.021 2.179 1.000 1 A THR 95.195 1
ATOM 585 O O . THR 75 75 ? A 11.670 -8.064 2.662 1.000 1 A THR 94.736 1
ATOM 586 C CB . THR 75 75 ? A 14.142 -6.636 3.586 1.000 1 A THR 90.295 1
ATOM 587 O OG1 . THR 75 75 ? A 13.592 -5.463 4.167 1.000 1 A THR 83.886 1
ATOM 588 C CG2 . THR 75 75 ? A 15.665 -6.519 3.587 1.000 1 A THR 83.366 1
ATOM 589 N N . GLY 76 76 ? A 11.346 -6.059 1.709 1.000 1 A GLY 96.446 1
ATOM 590 C CA . GLY 76 76 ? A 9.891 -6.209 1.716 1.000 1 A GLY 97.171 1
ATOM 591 C C . GLY 76 76 ? A 9.449 -7.399 0.870 1.000 1 A GLY 97.805 1
ATOM 592 O O . GLY 76 76 ? A 9.978 -7.650 -0.214 1.000 1 A GLY 97.576 1
ATOM 593 N N . GLU 77 77 ? A 8.491 -8.127 1.381 1.000 1 A GLU 98.192 1
ATOM 594 C CA . GLU 77 77 ? A 8.011 -9.356 0.732 1.000 1 A GLU 98.327 1
ATOM 595 C C . GLU 77 77 ? A 6.826 -9.095 -0.168 1.000 1 A GLU 98.495 1
ATOM 596 O O . GLU 77 77 ? A 6.566 -9.892 -1.071 1.000 1 A GLU 98.328 1
ATOM 597 C CB . GLU 77 77 ? A 7.629 -10.372 1.801 1.000 1 A GLU 98.090 1
ATOM 598 C CG . GLU 77 77 ? A 8.790 -10.808 2.671 1.000 1 A GLU 97.734 1
ATOM 599 C CD . GLU 77 77 ? A 8.325 -11.710 3.780 1.000 1 A GLU 97.305 1
ATOM 600 O OE1 . GLU 77 77 ? A 7.767 -11.202 4.757 1.000 1 A GLU 93.401 1
ATOM 601 O OE2 . GLU 77 77 ? A 8.509 -12.955 3.655 1.000 1 A GLU 92.638 1
ATOM 602 N N . GLY 78 78 ? A 6.076 -8.034 0.118 1.000 1 A GLY 98.562 1
ATOM 603 C CA . GLY 78 78 ? A 4.900 -7.696 -0.663 1.000 1 A GLY 98.587 1
ATOM 604 C C . GLY 78 78 ? A 4.560 -6.219 -0.509 1.000 1 A GLY 98.627 1
ATOM 605 O O . GLY 78 78 ? A 4.862 -5.588 0.481 1.000 1 A GLY 98.574 1
ATOM 606 N N . PHE 79 79 ? A 3.912 -5.703 -1.537 1.000 1 A PHE 98.749 1
ATOM 607 C CA . PHE 79 79 ? A 3.675 -4.259 -1.664 1.000 1 A PHE 98.744 1
ATOM 608 C C . PHE 79 79 ? A 2.211 -4.024 -1.971 1.000 1 A PHE 98.812 1
ATOM 609 O O . PHE 79 79 ? A 1.645 -4.594 -2.910 1.000 1 A PHE 98.793 1
ATOM 610 C CB . PHE 79 79 ? A 4.531 -3.702 -2.794 1.000 1 A PHE 98.557 1
ATOM 611 C CG . PHE 79 79 ? A 6.010 -3.774 -2.535 1.000 1 A PHE 98.394 1
ATOM 612 C CD1 . PHE 79 79 ? A 6.692 -2.636 -2.126 1.000 1 A PHE 98.176 1
ATOM 613 C CD2 . PHE 79 79 ? A 6.707 -4.964 -2.685 1.000 1 A PHE 98.145 1
ATOM 614 C CE1 . PHE 79 79 ? A 8.048 -2.678 -1.887 1.000 1 A PHE 97.592 1
ATOM 615 C CE2 . PHE 79 79 ? A 8.062 -5.016 -2.441 1.000 1 A PHE 97.700 1
ATOM 616 C CZ . PHE 79 79 ? A 8.739 -3.876 -2.027 1.000 1 A PHE 97.498 1
ATOM 617 N N . LEU 80 80 ? A 1.595 -3.129 -1.164 1.000 1 A LEU 98.885 1
ATOM 618 C CA . LEU 80 80 ? A 0.304 -2.552 -1.502 1.000 1 A LEU 98.912 1
ATOM 619 C C . LEU 80 80 ? A 0.590 -1.303 -2.323 1.000 1 A LEU 98.919 1
ATOM 620 O O . LEU 80 80 ? A 1.236 -0.376 -1.818 1.000 1 A LEU 98.865 1
ATOM 621 C CB . LEU 80 80 ? A -0.482 -2.137 -0.270 1.000 1 A LEU 98.776 1
ATOM 622 C CG . LEU 80 80 ? A -1.149 -3.167 0.605 1.000 1 A LEU 96.462 1
ATOM 623 C CD1 . LEU 80 80 ? A -1.923 -4.217 -0.207 1.000 1 A LEU 97.951 1
ATOM 624 C CD2 . LEU 80 80 ? A -2.111 -2.430 1.535 1.000 1 A LEU 98.169 1
ATOM 625 N N . SER 81 81 ? A 0.088 -1.260 -3.543 1.000 1 A SER 98.935 1
ATOM 626 C CA . SER 81 81 ? A 0.221 -0.094 -4.419 1.000 1 A SER 98.939 1
ATOM 627 C C . SER 81 81 ? A -1.111 0.639 -4.411 1.000 1 A SER 98.967 1
ATOM 628 O O . SER 81 81 ? A -2.102 0.148 -4.966 1.000 1 A SER 98.959 1
ATOM 629 C CB . SER 81 81 ? A 0.628 -0.506 -5.832 1.000 1 A SER 98.812 1
ATOM 630 O OG . SER 81 81 ? A 1.934 -1.062 -5.817 1.000 1 A SER 97.658 1
ATOM 631 N N . VAL 82 82 ? A -1.130 1.806 -3.771 1.000 1 A VAL 98.954 1
ATOM 632 C CA . VAL 82 82 ? A -2.380 2.501 -3.471 1.000 1 A VAL 98.968 1
ATOM 633 C C . VAL 82 82 ? A -2.537 3.712 -4.373 1.000 1 A VAL 98.966 1
ATOM 634 O O . VAL 82 82 ? A -1.599 4.511 -4.529 1.000 1 A VAL 98.948 1
ATOM 635 C CB . VAL 82 82 ? A -2.402 2.966 -2.000 1.000 1 A VAL 98.969 1
ATOM 636 C CG1 . VAL 82 82 ? A -2.053 1.829 -1.041 1.000 1 A VAL 98.970 1
ATOM 637 C CG2 . VAL 82 82 ? A -3.746 3.605 -1.642 1.000 1 A VAL 98.966 1
ATOM 638 N N . PHE 83 83 ? A -3.702 3.861 -4.969 1.000 1 A PHE 98.977 1
ATOM 639 C CA . PHE 83 83 ? A -4.135 5.079 -5.594 1.000 1 A PHE 98.980 1
ATOM 640 C C . PHE 83 83 ? A -5.448 5.476 -4.983 1.000 1 A PHE 98.980 1
ATOM 641 O O . PHE 83 83 ? A -6.091 4.700 -4.285 1.000 1 A PHE 98.979 1
ATOM 642 C CB . PHE 83 83 ? A -4.257 4.967 -7.122 1.000 1 A PHE 98.977 1
ATOM 643 C CG . PHE 83 83 ? A -5.393 4.087 -7.575 1.000 1 A PHE 98.978 1
ATOM 644 C CD1 . PHE 83 83 ? A -5.238 2.710 -7.614 1.000 1 A PHE 98.972 1
ATOM 645 C CD2 . PHE 83 83 ? A -6.595 4.648 -7.979 1.000 1 A PHE 98.972 1
ATOM 646 C CE1 . PHE 83 83 ? A -6.277 1.898 -8.033 1.000 1 A PHE 98.967 1
ATOM 647 C CE2 . PHE 83 83 ? A -7.645 3.849 -8.389 1.000 1 A PHE 98.958 1
ATOM 648 C CZ . PHE 83 83 ? A -7.476 2.473 -8.429 1.000 1 A PHE 98.956 1
ATOM 649 N N . ALA 84 84 ? A -5.852 6.742 -5.182 1.000 1 A ALA 98.956 1
ATOM 650 C CA . ALA 84 84 ? A -7.127 7.253 -4.700 1.000 1 A ALA 98.957 1
ATOM 651 C C . ALA 84 84 ? A -8.079 7.350 -5.866 1.000 1 A ALA 98.958 1
ATOM 652 O O . ALA 84 84 ? A -7.730 7.841 -6.947 1.000 1 A ALA 98.942 1
ATOM 653 C CB . ALA 84 84 ? A -6.950 8.597 -4.032 1.000 1 A ALA 98.924 1
ATOM 654 N N . ILE 85 85 ? A -9.327 6.887 -5.666 1.000 1 A ILE 98.929 1
ATOM 655 C CA . ILE 85 85 ? A -10.277 6.777 -6.777 1.000 1 A ILE 98.906 1
ATOM 656 C C . ILE 85 85 ? A -10.717 8.156 -7.245 1.000 1 A ILE 98.888 1
ATOM 657 O O . ILE 85 85 ? A -11.375 8.282 -8.295 1.000 1 A ILE 98.823 1
ATOM 658 C CB . ILE 85 85 ? A -11.495 5.897 -6.398 1.000 1 A ILE 98.861 1
ATOM 659 C CG1 . ILE 85 85 ? A -12.288 6.461 -5.236 1.000 1 A ILE 98.746 1
ATOM 660 C CG2 . ILE 85 85 ? A -11.011 4.497 -6.097 1.000 1 A ILE 98.693 1
ATOM 661 C CD1 . ILE 85 85 ? A -13.377 7.378 -5.682 1.000 1 A ILE 98.471 1
ATOM 662 N N . ASN 86 86 ? A -10.384 9.210 -6.491 1.000 1 A ASN 98.836 1
ATOM 663 C CA . ASN 86 86 ? A -10.702 10.584 -6.885 1.000 1 A ASN 98.794 1
ATOM 664 C C . ASN 86 86 ? A -9.463 11.332 -7.360 1.000 1 A ASN 98.783 1
ATOM 665 O O . ASN 86 86 ? A -9.474 12.574 -7.367 1.000 1 A ASN 98.692 1
ATOM 666 C CB . ASN 86 86 ? A -11.340 11.331 -5.710 1.000 1 A ASN 98.712 1
ATOM 667 C CG . ASN 86 86 ? A -10.381 11.539 -4.560 1.000 1 A ASN 98.673 1
ATOM 668 O OD1 . ASN 86 86 ? A -9.379 10.827 -4.412 1.000 1 A ASN 98.460 1
ATOM 669 N ND2 . ASN 86 86 ? A -10.655 12.508 -3.705 1.000 1 A ASN 97.823 1
ATOM 670 N N . ASN 87 87 ? A -8.388 10.611 -7.784 1.000 1 A ASN 98.713 1
ATOM 671 C CA . ASN 87 87 ? A -7.132 11.238 -8.154 1.000 1 A ASN 98.693 1
ATOM 672 C C . ASN 87 87 ? A -6.505 10.486 -9.317 1.000 1 A ASN 98.773 1
ATOM 673 O O . ASN 87 87 ? A -5.763 9.530 -9.116 1.000 1 A ASN 98.723 1
ATOM 674 C CB . ASN 87 87 ? A -6.196 11.274 -6.939 1.000 1 A ASN 98.406 1
ATOM 675 C CG . ASN 87 87 ? A -4.900 11.990 -7.201 1.000 1 A ASN 97.342 1
ATOM 676 O OD1 . ASN 87 87 ? A -4.466 12.128 -8.357 1.000 1 A ASN 92.654 1
ATOM 677 N ND2 . ASN 87 87 ? A -4.249 12.414 -6.122 1.000 1 A ASN 90.676 1
ATOM 678 N N . THR 88 88 ? A -6.828 10.895 -10.542 1.000 1 A THR 98.839 1
ATOM 679 C CA . THR 88 88 ? A -6.376 10.168 -11.722 1.000 1 A THR 98.811 1
ATOM 680 C C . THR 88 88 ? A -4.858 10.101 -11.806 1.000 1 A THR 98.843 1
ATOM 681 O O . THR 88 88 ? A -4.292 9.076 -12.208 1.000 1 A THR 98.777 1
ATOM 682 C CB . THR 88 88 ? A -6.951 10.793 -12.982 1.000 1 A THR 98.504 1
ATOM 683 O OG1 . THR 88 88 ? A -8.374 10.714 -12.937 1.000 1 A THR 93.212 1
ATOM 684 C CG2 . THR 88 88 ? A -6.443 10.086 -14.231 1.000 1 A THR 92.210 1
ATOM 685 N N . LYS 89 89 ? A -4.158 11.170 -11.390 1.000 1 A LYS 98.849 1
ATOM 686 C CA . LYS 89 89 ? A -2.702 11.168 -11.452 1.000 1 A LYS 98.814 1
ATOM 687 C C . LYS 89 89 ? A -2.143 10.075 -10.523 1.000 1 A LYS 98.816 1
ATOM 688 O O . LYS 89 89 ? A -1.166 9.417 -10.867 1.000 1 A LYS 98.728 1
ATOM 689 C CB . LYS 89 89 ? A -2.145 12.528 -11.041 1.000 1 A LYS 98.682 1
ATOM 690 C CG . LYS 89 89 ? A -0.606 12.607 -11.037 1.000 1 A LYS 95.773 1
ATOM 691 C CD . LYS 89 89 ? A 0.028 12.348 -12.380 1.000 1 A LYS 88.361 1
ATOM 692 C CE . LYS 89 89 ? A 1.419 12.955 -12.438 1.000 1 A LYS 88.470 1
ATOM 693 N NZ . LYS 89 89 ? A 2.344 12.362 -11.451 1.000 1 A LYS 80.229 1
ATOM 694 N N . SER 90 90 ? A -2.790 9.853 -9.356 1.000 1 A SER 98.889 1
ATOM 695 C CA . SER 90 90 ? A -2.312 8.787 -8.482 1.000 1 A SER 98.867 1
ATOM 696 C C . SER 90 90 ? A -2.472 7.426 -9.142 1.000 1 A SER 98.846 1
ATOM 697 O O . SER 90 90 ? A -1.653 6.524 -8.868 1.000 1 A SER 98.766 1
ATOM 698 C CB . SER 90 90 ? A -3.024 8.842 -7.124 1.000 1 A SER 98.871 1
ATOM 699 O OG . SER 90 90 ? A -4.366 8.363 -7.194 1.000 1 A SER 98.891 1
ATOM 700 N N . PHE 91 91 ? A -3.484 7.249 -9.978 1.000 1 A PHE 98.935 1
ATOM 701 C CA . PHE 91 91 ? A -3.659 5.994 -10.719 1.000 1 A PHE 98.926 1
ATOM 702 C C . PHE 91 91 ? A -2.597 5.843 -11.791 1.000 1 A PHE 98.897 1
ATOM 703 O O . PHE 91 91 ? A -2.004 4.782 -11.949 1.000 1 A PHE 98.832 1
ATOM 704 C CB . PHE 91 91 ? A -5.060 5.961 -11.320 1.000 1 A PHE 98.896 1
ATOM 705 C CG . PHE 91 91 ? A -5.364 4.723 -12.118 1.000 1 A PHE 98.886 1
ATOM 706 C CD1 . PHE 91 91 ? A -5.391 3.493 -11.506 1.000 1 A PHE 98.857 1
ATOM 707 C CD2 . PHE 91 91 ? A -5.627 4.802 -13.476 1.000 1 A PHE 98.816 1
ATOM 708 C CE1 . PHE 91 91 ? A -5.682 2.355 -12.219 1.000 1 A PHE 98.753 1
ATOM 709 C CE2 . PHE 91 91 ? A -5.901 3.669 -14.198 1.000 1 A PHE 98.662 1
ATOM 710 C CZ . PHE 91 91 ? A -5.935 2.429 -13.583 1.000 1 A PHE 98.691 1
ATOM 711 N N . GLU 92 92 ? A -2.315 6.946 -12.492 1.000 1 A GLU 98.781 1
ATOM 712 C CA . GLU 92 92 ? A -1.251 6.923 -13.498 1.000 1 A GLU 98.599 1
ATOM 713 C C . GLU 92 92 ? A 0.094 6.633 -12.872 1.000 1 A GLU 98.461 1
ATOM 714 O O . GLU 92 92 ? A 0.943 5.979 -13.485 1.000 1 A GLU 98.015 1
ATOM 715 C CB . GLU 92 92 ? A -1.238 8.236 -14.273 1.000 1 A GLU 98.360 1
ATOM 716 C CG . GLU 92 92 ? A -2.528 8.436 -15.069 1.000 1 A GLU 97.807 1
ATOM 717 C CD . GLU 92 92 ? A -2.736 9.842 -15.569 1.000 1 A GLU 97.069 1
ATOM 718 O OE1 . GLU 92 92 ? A -2.018 10.758 -15.088 1.000 1 A GLU 93.858 1
ATOM 719 O OE2 . GLU 92 92 ? A -3.614 10.033 -16.445 1.000 1 A GLU 94.077 1
ATOM 720 N N . ASP 93 93 ? A 0.304 7.094 -11.628 1.000 1 A ASP 98.547 1
ATOM 721 C CA . ASP 93 93 ? A 1.561 6.848 -10.916 1.000 1 A ASP 98.420 1
ATOM 722 C C . ASP 93 93 ? A 1.805 5.380 -10.613 1.000 1 A ASP 98.428 1
ATOM 723 O O . ASP 93 93 ? A 2.935 4.998 -10.295 1.000 1 A ASP 97.942 1
ATOM 724 C CB . ASP 93 93 ? A 1.583 7.604 -9.594 1.000 1 A ASP 98.176 1
ATOM 725 C CG . ASP 93 93 ? A 1.788 9.084 -9.723 1.000 1 A ASP 97.705 1
ATOM 726 O OD1 . ASP 93 93 ? A 2.181 9.545 -10.805 1.000 1 A ASP 95.785 1
ATOM 727 O OD2 . ASP 93 93 ? A 1.567 9.795 -8.712 1.000 1 A ASP 94.977 1
ATOM 728 N N . ILE 94 94 ? A 0.781 4.544 -10.671 1.000 1 A ILE 98.639 1
ATOM 729 C CA . ILE 94 94 ? A 0.936 3.148 -10.299 1.000 1 A ILE 98.615 1
ATOM 730 C C . ILE 94 94 ? A 2.005 2.499 -11.171 1.000 1 A ILE 98.313 1
ATOM 731 O O . ILE 94 94 ? A 2.771 1.640 -10.712 1.000 1 A ILE 97.991 1
ATOM 732 C CB . ILE 94 94 ? A -0.397 2.398 -10.373 1.000 1 A ILE 98.679 1
ATOM 733 C CG1 . ILE 94 94 ? A -1.336 2.918 -9.269 1.000 1 A ILE 98.721 1
ATOM 734 C CG2 . ILE 94 94 ? A -0.199 0.893 -10.281 1.000 1 A ILE 98.590 1
ATOM 735 C CD1 . ILE 94 94 ? A -0.859 2.641 -7.852 1.000 1 A ILE 98.667 1
ATOM 736 N N . HIS 95 95 ? A 2.072 2.879 -12.450 1.000 1 A HIS 97.993 1
ATOM 737 C CA . HIS 95 95 ? A 3.094 2.319 -13.345 1.000 1 A HIS 97.197 1
ATOM 738 C C . HIS 95 95 ? A 4.484 2.565 -12.791 1.000 1 A HIS 96.924 1
ATOM 739 O O . HIS 95 95 ? A 5.339 1.683 -12.803 1.000 1 A HIS 96.563 1
ATOM 740 C CB . HIS 95 95 ? A 2.995 2.962 -14.732 1.000 1 A HIS 96.110 1
ATOM 741 C CG . HIS 95 95 ? A 1.719 2.681 -15.446 1.000 1 A HIS 82.244 1
ATOM 742 N ND1 . HIS 95 95 ? A 0.592 3.460 -15.250 1.000 1 A HIS 76.956 1
ATOM 743 C CD2 . HIS 95 95 ? A 1.413 1.777 -16.378 1.000 1 A HIS 78.299 1
ATOM 744 C CE1 . HIS 95 95 ? A -0.373 3.022 -16.007 1.000 1 A HIS 76.097 1
ATOM 745 N NE2 . HIS 95 95 ? A 0.093 1.993 -16.712 1.000 1 A HIS 70.464 1
ATOM 746 N N . HIS 96 96 ? A 4.729 3.784 -12.288 1.000 1 A HIS 96.979 1
ATOM 747 C CA . HIS 96 96 ? A 6.026 4.154 -11.726 1.000 1 A HIS 96.222 1
ATOM 748 C C . HIS 96 96 ? A 6.347 3.332 -10.474 1.000 1 A HIS 96.352 1
ATOM 749 O O . HIS 96 96 ? A 7.451 2.802 -10.349 1.000 1 A HIS 95.833 1
ATOM 750 C CB . HIS 96 96 ? A 6.032 5.638 -11.388 1.000 1 A HIS 94.566 1
ATOM 751 C CG . HIS 96 96 ? A 7.120 6.041 -10.429 1.000 1 A HIS 92.442 1
ATOM 752 N ND1 . HIS 96 96 ? A 8.405 6.261 -10.824 1.000 1 A HIS 88.256 1
ATOM 753 C CD2 . HIS 96 96 ? A 7.065 6.287 -9.107 1.000 1 A HIS 88.458 1
ATOM 754 C CE1 . HIS 96 96 ? A 9.134 6.594 -9.777 1.000 1 A HIS 87.694 1
ATOM 755 N NE2 . HIS 96 96 ? A 8.341 6.636 -8.723 1.000 1 A HIS 86.759 1
ATOM 756 N N . TYR 97 97 ? A 5.382 3.241 -9.559 1.000 1 A TYR 96.634 1
ATOM 757 C CA . TYR 97 97 ? A 5.656 2.497 -8.342 1.000 1 A TYR 96.562 1
ATOM 758 C C . TYR 97 97 ? A 5.908 1.025 -8.631 1.000 1 A TYR 96.761 1
ATOM 759 O O . TYR 97 97 ? A 6.809 0.439 -8.037 1.000 1 A TYR 96.297 1
ATOM 760 C CB . TYR 97 97 ? A 4.527 2.687 -7.330 1.000 1 A TYR 96.527 1
ATOM 761 C CG . TYR 97 97 ? A 4.463 4.126 -6.884 1.000 1 A TYR 96.145 1
ATOM 762 C CD1 . TYR 97 97 ? A 5.506 4.665 -6.120 1.000 1 A TYR 94.915 1
ATOM 763 C CD2 . TYR 97 97 ? A 3.425 4.963 -7.226 1.000 1 A TYR 95.388 1
ATOM 764 C CE1 . TYR 97 97 ? A 5.500 5.988 -5.751 1.000 1 A TYR 93.831 1
ATOM 765 C CE2 . TYR 97 97 ? A 3.404 6.290 -6.871 1.000 1 A TYR 94.701 1
ATOM 766 C CZ . TYR 97 97 ? A 4.452 6.790 -6.137 1.000 1 A TYR 94.263 1
ATOM 767 O OH . TYR 97 97 ? A 4.475 8.117 -5.770 1.000 1 A TYR 93.294 1
ATOM 768 N N . ARG 98 98 ? A 5.165 0.435 -9.569 1.000 1 A ARG 97.582 1
ATOM 769 C CA . ARG 98 98 ? A 5.422 -0.977 -9.915 1.000 1 A ARG 97.503 1
ATOM 770 C C . ARG 98 98 ? A 6.808 -1.153 -10.521 1.000 1 A ARG 97.396 1
ATOM 771 O O . ARG 98 98 ? A 7.499 -2.123 -10.208 1.000 1 A ARG 96.932 1
ATOM 772 C CB . ARG 98 98 ? A 4.361 -1.514 -10.874 1.000 1 A ARG 97.349 1
ATOM 773 C CG . ARG 98 98 ? A 4.534 -2.990 -11.174 1.000 1 A ARG 95.527 1
ATOM 774 C CD . ARG 98 98 ? A 3.275 -3.565 -11.779 1.000 1 A ARG 93.103 1
ATOM 775 N NE . ARG 98 98 ? A 3.364 -4.997 -11.920 1.000 1 A ARG 91.011 1
ATOM 776 C CZ . ARG 98 98 ? A 3.763 -5.645 -12.999 1.000 1 A ARG 90.493 1
ATOM 777 N NH1 . ARG 98 98 ? A 4.172 -4.983 -14.058 1.000 1 A ARG 83.380 1
ATOM 778 N NH2 . ARG 98 98 ? A 3.762 -6.962 -12.992 1.000 1 A ARG 84.256 1
ATOM 779 N N . GLU 99 99 ? A 7.253 -0.219 -11.364 1.000 1 A GLU 97.178 1
ATOM 780 C CA . GLU 99 99 ? A 8.571 -0.355 -11.952 1.000 1 A GLU 96.526 1
ATOM 781 C C . GLU 99 99 ? A 9.667 -0.198 -10.923 1.000 1 A GLU 95.569 1
ATOM 782 O O . GLU 99 99 ? A 10.650 -0.923 -10.965 1.000 1 A GLU 95.111 1
ATOM 783 C CB . GLU 99 99 ? A 8.759 0.637 -13.107 1.000 1 A GLU 96.290 1
ATOM 784 C CG . GLU 99 99 ? A 7.989 0.248 -14.353 1.000 1 A GLU 93.622 1
ATOM 785 C CD . GLU 99 99 ? A 8.340 -1.131 -14.863 1.000 1 A GLU 89.385 1
ATOM 786 O OE1 . GLU 99 99 ? A 9.541 -1.459 -14.923 1.000 1 A GLU 82.078 1
ATOM 787 O OE2 . GLU 99 99 ? A 7.405 -1.899 -15.199 1.000 1 A GLU 81.614 1
ATOM 788 N N . GLN 100 100 ? A 9.491 0.741 -9.968 1.000 1 A GLN 95.127 1
ATOM 789 C CA . GLN 100 100 ? A 10.487 0.884 -8.891 1.000 1 A GLN 94.305 1
ATOM 790 C C . GLN 100 100 ? A 10.590 -0.380 -8.065 1.000 1 A GLN 94.906 1
ATOM 791 O O . GLN 100 100 ? A 11.690 -0.811 -7.700 1.000 1 A GLN 94.098 1
ATOM 792 C CB . GLN 100 100 ? A 10.155 2.081 -7.998 1.000 1 A GLN 92.724 1
ATOM 793 C CG . GLN 100 100 ? A 10.279 3.427 -8.695 1.000 1 A GLN 89.224 1
ATOM 794 C CD . GLN 100 100 ? A 11.685 3.747 -9.114 1.000 1 A GLN 86.481 1
ATOM 795 O OE1 . GLN 100 100 ? A 12.648 3.259 -8.532 1.000 1 A GLN 82.112 1
ATOM 796 N NE2 . GLN 100 100 ? A 11.818 4.586 -10.118 1.000 1 A GLN 80.028 1
ATOM 797 N N . ILE 101 101 ? A 9.424 -0.965 -7.741 1.000 1 A ILE 95.307 1
ATOM 798 C CA . ILE 101 101 ? A 9.422 -2.181 -6.921 1.000 1 A ILE 96.135 1
ATOM 799 C C . ILE 101 101 ? A 10.142 -3.299 -7.667 1.000 1 A ILE 96.470 1
ATOM 800 O O . ILE 101 101 ? A 10.985 -4.000 -7.101 1.000 1 A ILE 96.506 1
ATOM 801 C CB . ILE 101 101 ? A 7.986 -2.569 -6.567 1.000 1 A ILE 96.733 1
ATOM 802 C CG1 . ILE 101 101 ? A 7.377 -1.525 -5.643 1.000 1 A ILE 96.832 1
ATOM 803 C CG2 . ILE 101 101 ? A 7.934 -3.945 -5.933 1.000 1 A ILE 96.878 1
ATOM 804 C CD1 . ILE 101 101 ? A 5.868 -1.605 -5.532 1.000 1 A ILE 96.496 1
ATOM 805 N N . LYS 102 102 ? A 9.803 -3.497 -8.958 1.000 1 A LYS 96.171 1
ATOM 806 C CA . LYS 102 102 ? A 10.423 -4.571 -9.720 1.000 1 A LYS 95.561 1
ATOM 807 C C . LYS 102 102 ? A 11.910 -4.366 -9.868 1.000 1 A LYS 95.077 1
ATOM 808 O O . LYS 102 102 ? A 12.678 -5.330 -9.812 1.000 1 A LYS 95.207 1
ATOM 809 C CB . LYS 102 102 ? A 9.756 -4.685 -11.098 1.000 1 A LYS 95.395 1
ATOM 810 C CG . LYS 102 102 ? A 8.321 -5.190 -11.047 1.000 1 A LYS 93.213 1
ATOM 811 C CD . LYS 102 102 ? A 7.590 -5.045 -12.372 1.000 1 A LYS 90.757 1
ATOM 812 C CE . LYS 102 102 ? A 8.352 -5.701 -13.499 1.000 1 A LYS 86.172 1
ATOM 813 N NZ . LYS 102 102 ? A 7.661 -5.502 -14.790 1.000 1 A LYS 88.302 1
ATOM 814 N N . ARG 103 103 ? A 12.340 -3.108 -10.051 1.000 1 A ARG 95.921 1
ATOM 815 C CA . ARG 103 103 ? A 13.791 -2.850 -10.241 1.000 1 A ARG 94.520 1
ATOM 816 C C . ARG 103 103 ? A 14.546 -3.114 -8.934 1.000 1 A ARG 94.565 1
ATOM 817 O O . ARG 103 103 ? A 15.605 -3.760 -8.950 1.000 1 A ARG 94.435 1
ATOM 818 C CB . ARG 103 103 ? A 14.002 -1.400 -10.709 1.000 1 A ARG 92.808 1
ATOM 819 C CG . ARG 103 103 ? A 13.536 -1.173 -12.132 1.000 1 A ARG 81.604 1
ATOM 820 C CD . ARG 103 103 ? A 13.748 0.248 -12.562 1.000 1 A ARG 76.870 1
ATOM 821 N NE . ARG 103 103 ? A 13.175 0.495 -13.895 1.000 1 A ARG 71.095 1
ATOM 822 C CZ . ARG 103 103 ? A 13.186 1.671 -14.511 1.000 1 A ARG 67.359 1
ATOM 823 N NH1 . ARG 103 103 ? A 13.717 2.734 -13.895 1.000 1 A ARG 63.331 1
ATOM 824 N NH2 . ARG 103 103 ? A 12.665 1.796 -15.721 1.000 1 A ARG 61.094 1
ATOM 825 N N . VAL 104 104 ? A 14.001 -2.634 -7.791 1.000 1 A VAL 94.160 1
ATOM 826 C CA . VAL 104 104 ? A 14.688 -2.804 -6.518 1.000 1 A VAL 93.524 1
ATOM 827 C C . VAL 104 104 ? A 14.728 -4.262 -6.088 1.000 1 A VAL 94.522 1
ATOM 828 O O . VAL 104 104 ? A 15.713 -4.717 -5.498 1.000 1 A VAL 93.704 1
ATOM 829 C CB . VAL 104 104 ? A 14.076 -1.893 -5.437 1.000 1 A VAL 90.902 1
ATOM 830 C CG1 . VAL 104 104 ? A 14.360 -0.448 -5.748 1.000 1 A VAL 86.797 1
ATOM 831 C CG2 . VAL 104 104 ? A 14.584 -2.270 -4.061 1.000 1 A VAL 85.208 1
ATOM 832 N N . LYS 105 105 ? A 13.673 -5.000 -6.412 1.000 1 A LYS 94.463 1
ATOM 833 C CA . LYS 105 105 ? A 13.597 -6.422 -6.045 1.000 1 A LYS 94.777 1
ATOM 834 C C . LYS 105 105 ? A 14.247 -7.325 -7.104 1.000 1 A LYS 94.409 1
ATOM 835 O O . LYS 105 105 ? A 14.360 -8.545 -6.852 1.000 1 A LYS 93.232 1
ATOM 836 C CB . LYS 105 105 ? A 12.145 -6.828 -5.859 1.000 1 A LYS 94.729 1
ATOM 837 C CG . LYS 105 105 ? A 11.415 -6.130 -4.705 1.000 1 A LYS 94.426 1
ATOM 838 C CD . LYS 105 105 ? A 12.001 -6.476 -3.349 1.000 1 A LYS 93.565 1
ATOM 839 C CE . LYS 105 105 ? A 11.703 -7.905 -2.962 1.000 1 A LYS 92.943 1
ATOM 840 N NZ . LYS 105 105 ? A 12.234 -8.193 -1.606 1.000 1 A LYS 93.154 1
ATOM 841 N N . ASP 106 106 ? A 14.699 -6.765 -8.225 1.000 1 A ASP 95.585 1
ATOM 842 C CA . ASP 106 106 ? A 15.359 -7.524 -9.301 1.000 1 A ASP 94.914 1
ATOM 843 C C . ASP 106 106 ? A 14.497 -8.724 -9.698 1.000 1 A ASP 95.135 1
ATOM 844 O O . ASP 106 106 ? A 14.964 -9.853 -9.779 1.000 1 A ASP 93.786 1
ATOM 845 C CB . ASP 106 106 ? A 16.760 -7.960 -8.873 1.000 1 A ASP 93.877 1
ATOM 846 C CG . ASP 106 106 ? A 17.575 -8.534 -10.017 1.000 1 A ASP 90.521 1
ATOM 847 O OD1 . ASP 106 106 ? A 17.263 -8.218 -11.185 1.000 1 A ASP 87.529 1
ATOM 848 O OD2 . ASP 106 106 ? A 18.532 -9.279 -9.725 1.000 1 A ASP 86.403 1
ATOM 849 N N . SER 107 107 ? A 13.212 -8.445 -9.915 1.000 1 A SER 95.185 1
ATOM 850 C CA . SER 107 107 ? A 12.245 -9.517 -10.193 1.000 1 A SER 94.378 1
ATOM 851 C C . SER 107 107 ? A 11.048 -8.968 -10.954 1.000 1 A SER 95.553 1
ATOM 852 O O . SER 107 107 ? A 10.591 -7.849 -10.693 1.000 1 A SER 95.873 1
ATOM 853 C CB . SER 107 107 ? A 11.764 -10.137 -8.889 1.000 1 A SER 92.845 1
ATOM 854 O OG . SER 107 107 ? A 10.718 -11.066 -9.094 1.000 1 A SER 89.676 1
ATOM 855 N N . GLU 108 108 ? A 10.528 -9.774 -11.887 1.000 1 A GLU 94.893 1
ATOM 856 C CA . GLU 108 108 ? A 9.264 -9.476 -12.557 1.000 1 A GLU 94.509 1
ATOM 857 C C . GLU 108 108 ? A 8.060 -10.058 -11.829 1.000 1 A GLU 94.725 1
ATOM 858 O O . GLU 108 108 ? A 6.930 -9.884 -12.279 1.000 1 A GLU 92.214 1
ATOM 859 C CB . GLU 108 108 ? A 9.301 -10.029 -13.991 1.000 1 A GLU 92.500 1
ATOM 860 C CG . GLU 108 108 ? A 10.391 -9.427 -14.847 1.000 1 A GLU 89.045 1
ATOM 861 C CD . GLU 108 108 ? A 10.459 -10.053 -16.212 1.000 1 A GLU 86.524 1
ATOM 862 O OE1 . GLU 108 108 ? A 9.854 -11.122 -16.416 1.000 1 A GLU 78.767 1
ATOM 863 O OE2 . GLU 108 108 ? A 11.152 -9.479 -17.086 1.000 1 A GLU 77.607 1
ATOM 864 N N . ASP 109 109 ? A 8.313 -10.766 -10.718 1.000 1 A ASP 94.886 1
ATOM 865 C CA . ASP 109 109 ? A 7.250 -11.476 -10.012 1.000 1 A ASP 95.237 1
ATOM 866 C C . ASP 109 109 ? A 7.329 -11.148 -8.532 1.000 1 A ASP 95.944 1
ATOM 867 O O . ASP 109 109 ? A 7.854 -11.936 -7.748 1.000 1 A ASP 94.758 1
ATOM 868 C CB . ASP 109 109 ? A 7.356 -12.976 -10.258 1.000 1 A ASP 93.414 1
ATOM 869 C CG . ASP 109 109 ? A 6.233 -13.746 -9.588 1.000 1 A ASP 91.621 1
ATOM 870 O OD1 . ASP 109 109 ? A 5.143 -13.159 -9.353 1.000 1 A ASP 89.233 1
ATOM 871 O OD2 . ASP 109 109 ? A 6.444 -14.953 -9.306 1.000 1 A ASP 87.787 1
ATOM 872 N N . VAL 110 110 ? A 6.828 -9.949 -8.166 1.000 1 A VAL 97.744 1
ATOM 873 C CA . VAL 110 110 ? A 6.861 -9.465 -6.801 1.000 1 A VAL 98.179 1
ATOM 874 C C . VAL 110 110 ? A 5.417 -9.431 -6.294 1.000 1 A VAL 98.420 1
ATOM 875 O O . VAL 110 110 ? A 4.562 -8.868 -6.958 1.000 1 A VAL 98.349 1
ATOM 876 C CB . VAL 110 110 ? A 7.487 -8.057 -6.714 1.000 1 A VAL 97.854 1
ATOM 877 C CG1 . VAL 110 110 ? A 8.897 -8.081 -7.263 1.000 1 A VAL 97.253 1
ATOM 878 C CG2 . VAL 110 110 ? A 7.448 -7.532 -5.294 1.000 1 A VAL 97.703 1
ATOM 879 N N . PRO 111 111 ? A 5.153 -10.019 -5.123 1.000 1 A PRO 98.634 1
ATOM 880 C CA . PRO 111 111 ? A 3.780 -9.973 -4.602 1.000 1 A PRO 98.719 1
ATOM 881 C C . PRO 111 111 ? A 3.282 -8.550 -4.452 1.000 1 A PRO 98.790 1
ATOM 882 O O . PRO 111 111 ? A 3.913 -7.738 -3.777 1.000 1 A PRO 98.774 1
ATOM 883 C CB . PRO 111 111 ? A 3.879 -10.692 -3.256 1.000 1 A PRO 98.654 1
ATOM 884 C CG . PRO 111 111 ? A 5.039 -11.618 -3.434 1.000 1 A PRO 98.465 1
ATOM 885 C CD . PRO 111 111 ? A 6.006 -10.829 -4.280 1.000 1 A PRO 98.529 1
ATOM 886 N N . MET 112 112 ? A 2.166 -8.226 -5.104 1.000 1 A MET 98.751 1
ATOM 887 C CA . MET 112 112 ? A 1.574 -6.898 -5.040 1.000 1 A MET 98.775 1
ATOM 888 C C . MET 112 112 ? A 0.066 -7.026 -5.067 1.000 1 A MET 98.857 1
ATOM 889 O O . MET 112 112 ? A -0.483 -7.978 -5.602 1.000 1 A MET 98.742 1
ATOM 890 C CB . MET 112 112 ? A 1.986 -6.040 -6.236 1.000 1 A MET 98.347 1
ATOM 891 C CG . MET 112 112 ? A 3.424 -5.616 -6.247 1.000 1 A MET 92.977 1
ATOM 892 S SD . MET 112 112 ? A 3.671 -4.378 -7.534 1.000 1 A MET 93.211 1
ATOM 893 C CE . MET 112 112 ? A 5.211 -4.954 -8.247 1.000 1 A MET 84.286 1
ATOM 894 N N . VAL 113 113 ? A -0.591 -6.001 -4.502 1.000 1 A VAL 98.960 1
ATOM 895 C CA . VAL 113 113 ? A -2.032 -5.826 -4.602 1.000 1 A VAL 98.979 1
ATOM 896 C C . VAL 113 113 ? A -2.284 -4.386 -4.980 1.000 1 A VAL 98.983 1
ATOM 897 O O . VAL 113 113 ? A -1.726 -3.473 -4.376 1.000 1 A VAL 98.977 1
ATOM 898 C CB . VAL 113 113 ? A -2.744 -6.174 -3.271 1.000 1 A VAL 98.973 1
ATOM 899 C CG1 . VAL 113 113 ? A -2.544 -7.653 -2.942 1.000 1 A VAL 98.936 1
ATOM 900 C CG2 . VAL 113 113 ? A -4.230 -5.832 -3.337 1.000 1 A VAL 98.941 1
ATOM 901 N N . LEU 114 114 ? A -3.104 -4.165 -6.005 1.000 1 A LEU 98.979 1
ATOM 902 C CA . LEU 114 114 ? A -3.511 -2.832 -6.404 1.000 1 A LEU 98.985 1
ATOM 903 C C . LEU 114 114 ? A -4.694 -2.409 -5.537 1.000 1 A LEU 98.988 1
ATOM 904 O O . LEU 114 114 ? A -5.678 -3.160 -5.427 1.000 1 A LEU 98.982 1
ATOM 905 C CB . LEU 114 114 ? A -3.907 -2.808 -7.877 1.000 1 A LEU 98.975 1
ATOM 906 C CG . LEU 114 114 ? A -4.342 -1.442 -8.433 1.000 1 A LEU 98.929 1
ATOM 907 C CD1 . LEU 114 114 ? A -3.189 -0.459 -8.393 1.000 1 A LEU 98.893 1
ATOM 908 C CD2 . LEU 114 114 ? A -4.873 -1.612 -9.843 1.000 1 A LEU 98.877 1
ATOM 909 N N . VAL 115 115 ? A -4.601 -1.254 -4.896 1.000 1 A VAL 98.983 1
ATOM 910 C CA . VAL 115 115 ? A -5.634 -0.795 -3.964 1.000 1 A VAL 98.990 1
ATOM 911 C C . VAL 115 115 ? A -6.151 0.562 -4.418 1.000 1 A VAL 98.991 1
ATOM 912 O O . VAL 115 115 ? A -5.393 1.504 -4.602 1.000 1 A VAL 98.988 1
ATOM 913 C CB . VAL 115 115 ? A -5.070 -0.683 -2.535 1.000 1 A VAL 98.985 1
ATOM 914 C CG1 . VAL 115 115 ? A -4.636 -2.036 -2.038 1.000 1 A VAL 98.977 1
ATOM 915 C CG2 . VAL 115 115 ? A -6.117 -0.069 -1.589 1.000 1 A VAL 98.975 1
ATOM 916 N N . GLY 116 116 ? A -7.460 0.651 -4.641 1.000 1 A GLY 98.984 1
ATOM 917 C CA . GLY 116 116 ? A -8.132 1.904 -4.970 1.000 1 A GLY 98.979 1
ATOM 918 C C . GLY 116 116 ? A -8.836 2.432 -3.745 1.000 1 A GLY 98.978 1
ATOM 919 O O . GLY 116 116 ? A -9.936 1.962 -3.380 1.000 1 A GLY 98.957 1
ATOM 920 N N . ASN 117 117 ? A -8.215 3.387 -3.065 1.000 1 A ASN 98.963 1
ATOM 921 C CA . ASN 117 117 ? A -8.673 3.851 -1.772 1.000 1 A ASN 98.964 1
ATOM 922 C C . ASN 117 117 ? A -9.615 5.046 -1.920 1.000 1 A ASN 98.950 1
ATOM 923 O O . ASN 117 117 ? A -9.653 5.710 -2.946 1.000 1 A ASN 98.922 1
ATOM 924 C CB . ASN 117 117 ? A -7.462 4.219 -0.906 1.000 1 A ASN 98.958 1
ATOM 925 C CG . ASN 117 117 ? A -7.827 4.483 0.523 1.000 1 A ASN 98.946 1
ATOM 926 O OD1 . ASN 117 117 ? A -8.559 3.682 1.121 1.000 1 A ASN 98.709 1
ATOM 927 N ND2 . ASN 117 117 ? A -7.349 5.585 1.076 1.000 1 A ASN 98.712 1
ATOM 928 N N . LYS 118 118 ? A -10.339 5.334 -0.853 1.000 1 A LYS 98.906 1
ATOM 929 C CA . LYS 118 118 ? A -11.302 6.436 -0.738 1.000 1 A LYS 98.862 1
ATOM 930 C C . LYS 118 118 ? A -12.615 6.100 -1.457 1.000 1 A LYS 98.867 1
ATOM 931 O O . LYS 118 118 ? A -13.278 6.968 -1.999 1.000 1 A LYS 98.836 1
ATOM 932 C CB . LYS 118 118 ? A -10.715 7.766 -1.197 1.000 1 A LYS 98.813 1
ATOM 933 C CG . LYS 118 118 ? A -9.396 8.134 -0.558 1.000 1 A LYS 98.661 1
ATOM 934 C CD . LYS 118 118 ? A -9.074 9.607 -0.724 1.000 1 A LYS 98.447 1
ATOM 935 C CE . LYS 118 118 ? A -7.668 9.903 -0.227 1.000 1 A LYS 98.386 1
ATOM 936 N NZ . LYS 118 118 ? A -7.385 11.370 -0.225 1.000 1 A LYS 98.362 1
ATOM 937 N N . SER 119 119 ? A -12.993 4.813 -1.446 1.000 1 A SER 98.843 1
ATOM 938 C CA . SER 119 119 ? A -14.220 4.370 -2.096 1.000 1 A SER 98.782 1
ATOM 939 C C . SER 119 119 ? A -15.485 4.977 -1.494 1.000 1 A SER 98.770 1
ATOM 940 O O . SER 119 119 ? A -16.533 4.915 -2.107 1.000 1 A SER 98.506 1
ATOM 941 C CB . SER 119 119 ? A -14.338 2.853 -2.051 1.000 1 A SER 98.575 1
ATOM 942 O OG . SER 119 119 ? A -14.545 2.382 -0.735 1.000 1 A SER 94.221 1
ATOM 943 N N . ASP 120 120 ? A -15.362 5.589 -0.295 1.000 1 A ASP 98.843 1
ATOM 944 C CA . ASP 120 120 ? A -16.505 6.278 0.298 1.000 1 A ASP 98.822 1
ATOM 945 C C . ASP 120 120 ? A -16.860 7.567 -0.427 1.000 1 A ASP 98.770 1
ATOM 946 O O . ASP 120 120 ? A -17.962 8.093 -0.222 1.000 1 A ASP 98.597 1
ATOM 947 C CB . ASP 120 120 ? A -16.215 6.595 1.775 1.000 1 A ASP 98.815 1
ATOM 948 C CG . ASP 120 120 ? A -14.946 7.385 1.950 1.000 1 A ASP 98.859 1
ATOM 949 O OD1 . ASP 120 120 ? A -13.869 6.794 1.768 1.000 1 A ASP 98.664 1
ATOM 950 O OD2 . ASP 120 120 ? A -15.025 8.598 2.252 1.000 1 A ASP 98.565 1
ATOM 951 N N . LEU 121 121 ? A -15.942 8.109 -1.259 1.000 1 A LEU 98.614 1
ATOM 952 C CA . LEU 121 121 ? A -16.163 9.425 -1.832 1.000 1 A LEU 98.438 1
ATOM 953 C C . LEU 121 121 ? A -17.056 9.352 -3.078 1.000 1 A LEU 98.326 1
ATOM 954 O O . LEU 121 121 ? A -17.001 8.393 -3.848 1.000 1 A LEU 98.124 1
ATOM 955 C CB . LEU 121 121 ? A -14.843 10.099 -2.183 1.000 1 A LEU 98.224 1
ATOM 956 C CG . LEU 121 121 ? A -13.971 10.527 -1.016 1.000 1 A LEU 97.874 1
ATOM 957 C CD1 . LEU 121 121 ? A -14.694 11.516 -0.109 1.000 1 A LEU 97.165 1
ATOM 958 C CD2 . LEU 121 121 ? A -12.654 11.123 -1.506 1.000 1 A LEU 97.330 1
ATOM 959 N N . PRO 122 122 ? A -17.888 10.397 -3.312 1.000 1 A PRO 98.002 1
ATOM 960 C CA . PRO 122 122 ? A -18.738 10.424 -4.500 1.000 1 A PRO 97.340 1
ATOM 961 C C . PRO 122 122 ? A -18.046 10.992 -5.729 1.000 1 A PRO 96.853 1
ATOM 962 O O . PRO 122 122 ? A -18.612 10.930 -6.815 1.000 1 A PRO 93.953 1
ATOM 963 C CB . PRO 122 122 ? A -19.911 11.308 -4.064 1.000 1 A PRO 96.114 1
ATOM 964 C CG . PRO 122 122 ? A -19.253 12.300 -3.152 1.000 1 A PRO 94.769 1
ATOM 965 C CD . PRO 122 122 ? A -18.212 11.496 -2.388 1.000 1 A PRO 97.029 1
ATOM 966 N N . SER 123 123 ? A -16.824 11.532 -5.575 1.000 1 A SER 94.993 1
ATOM 967 C CA . SER 123 123 ? A -16.144 12.266 -6.639 1.000 1 A SER 93.679 1
ATOM 968 C C . SER 123 123 ? A -15.158 11.376 -7.389 1.000 1 A SER 94.507 1
ATOM 969 O O . SER 123 123 ? A -13.977 11.738 -7.574 1.000 1 A SER 92.256 1
ATOM 970 C CB . SER 123 123 ? A -15.434 13.482 -6.069 1.000 1 A SER 89.340 1
ATOM 971 O OG . SER 123 123 ? A -14.556 13.094 -5.017 1.000 1 A SER 77.970 1
ATOM 972 N N . ARG 124 124 ? A -15.606 10.226 -7.836 1.000 1 A ARG 97.308 1
ATOM 973 C CA . ARG 124 124 ? A -14.769 9.250 -8.561 1.000 1 A ARG 97.626 1
ATOM 974 C C . ARG 124 124 ? A -14.290 9.809 -9.878 1.000 1 A ARG 97.975 1
ATOM 975 O O . ARG 124 124 ? A -15.071 10.395 -10.641 1.000 1 A ARG 97.221 1
ATOM 976 C CB . ARG 124 124 ? A -15.554 7.940 -8.772 1.000 1 A ARG 96.984 1
ATOM 977 C CG . ARG 124 124 ? A -14.786 6.893 -9.565 1.000 1 A ARG 96.547 1
ATOM 978 C CD . ARG 124 124 ? A -15.605 5.647 -9.727 1.000 1 A ARG 96.150 1
ATOM 979 N NE . ARG 124 124 ? A -15.763 4.940 -8.442 1.000 1 A ARG 96.101 1
ATOM 980 C CZ . ARG 124 124 ? A -14.856 4.131 -7.941 1.000 1 A ARG 96.957 1
ATOM 981 N NH1 . ARG 124 124 ? A -13.728 3.898 -8.576 1.000 1 A ARG 91.366 1
ATOM 982 N NH2 . ARG 124 124 ? A -15.093 3.529 -6.780 1.000 1 A ARG 90.840 1
ATOM 983 N N . THR 125 125 ? A -12.988 9.627 -10.170 1.000 1 A THR 98.682 1
ATOM 984 C CA . THR 125 125 ? A -12.409 9.948 -11.452 1.000 1 A THR 98.681 1
ATOM 985 C C . THR 125 125 ? A -11.755 8.745 -12.117 1.000 1 A THR 98.719 1
ATOM 986 O O . THR 125 125 ? A -11.386 8.818 -13.290 1.000 1 A THR 98.446 1
ATOM 987 C CB . THR 125 125 ? A -11.379 11.072 -11.359 1.000 1 A THR 98.586 1
ATOM 988 O OG1 . THR 125 125 ? A -10.283 10.663 -10.534 1.000 1 A THR 98.327 1
ATOM 989 C CG2 . THR 125 125 ? A -12.039 12.334 -10.777 1.000 1 A THR 98.181 1
ATOM 990 N N . VAL 126 126 ? A -11.587 7.634 -11.381 1.000 1 A VAL 98.739 1
ATOM 991 C CA . VAL 126 126 ? A -10.993 6.403 -11.918 1.000 1 A VAL 98.682 1
ATOM 992 C C . VAL 126 126 ? A -12.056 5.301 -11.821 1.000 1 A VAL 98.535 1
ATOM 993 O O . VAL 126 126 ? A -12.465 4.932 -10.725 1.000 1 A VAL 98.390 1
ATOM 994 C CB . VAL 126 126 ? A -9.736 6.019 -11.151 1.000 1 A VAL 98.679 1
ATOM 995 C CG1 . VAL 126 126 ? A -8.728 7.178 -11.172 1.000 1 A VAL 98.591 1
ATOM 996 C CG2 . VAL 126 126 ? A -9.128 4.748 -11.742 1.000 1 A VAL 98.555 1
ATOM 997 N N . ASP 127 127 ? A -12.518 4.812 -12.984 1.000 1 A ASP 98.328 1
ATOM 998 C CA . ASP 127 127 ? A -13.522 3.767 -13.012 1.000 1 A ASP 97.987 1
ATOM 999 C C . ASP 127 127 ? A -12.956 2.464 -12.455 1.000 1 A ASP 98.230 1
ATOM 1000 O O . ASP 127 127 ? A -11.801 2.122 -12.707 1.000 1 A ASP 98.230 1
ATOM 1001 C CB . ASP 127 127 ? A -14.010 3.489 -14.435 1.000 1 A ASP 96.869 1
ATOM 1002 C CG . ASP 127 127 ? A -14.806 4.600 -15.052 1.000 1 A ASP 87.355 1
ATOM 1003 O OD1 . ASP 127 127 ? A -15.366 5.434 -14.309 1.000 1 A ASP 83.431 1
ATOM 1004 O OD2 . ASP 127 127 ? A -14.875 4.625 -16.286 1.000 1 A ASP 81.464 1
ATOM 1005 N N . THR 128 128 ? A -13.783 1.716 -11.742 1.000 1 A THR 97.696 1
ATOM 1006 C CA . THR 128 128 ? A -13.369 0.404 -11.282 1.000 1 A THR 97.835 1
ATOM 1007 C C . THR 128 128 ? A -12.881 -0.440 -12.451 1.000 1 A THR 98.242 1
ATOM 1008 O O . THR 128 128 ? A -11.901 -1.184 -12.307 1.000 1 A THR 98.222 1
ATOM 1009 C CB . THR 128 128 ? A -14.519 -0.282 -10.544 1.000 1 A THR 97.309 1
ATOM 1010 O OG1 . THR 128 128 ? A -14.834 0.496 -9.389 1.000 1 A THR 96.360 1
ATOM 1011 C CG2 . THR 128 128 ? A -14.162 -1.687 -10.124 1.000 1 A THR 96.290 1
ATOM 1012 N N . LYS 129 129 ? A -13.529 -0.322 -13.633 1.000 1 A LYS 98.323 1
ATOM 1013 C CA . LYS 129 129 ? A -13.102 -1.147 -14.764 1.000 1 A LYS 98.287 1
ATOM 1014 C C . LYS 129 129 ? A -11.664 -0.821 -15.183 1.000 1 A LYS 98.418 1
ATOM 1015 O O . LYS 129 129 ? A -10.893 -1.714 -15.547 1.000 1 A LYS 98.515 1
ATOM 1016 C CB . LYS 129 129 ? A -14.051 -0.976 -15.947 1.000 1 A LYS 97.940 1
ATOM 1017 C CG . LYS 129 129 ? A -13.718 -1.879 -17.121 1.000 1 A LYS 88.419 1
ATOM 1018 C CD . LYS 129 129 ? A -14.552 -1.550 -18.327 1.000 1 A LYS 79.583 1
ATOM 1019 C CE . LYS 129 129 ? A -14.361 -2.613 -19.410 1.000 1 A LYS 77.501 1
ATOM 1020 N NZ . LYS 129 129 ? A -12.928 -2.813 -19.726 1.000 1 A LYS 67.036 1
ATOM 1021 N N . GLN 130 130 ? A -11.291 0.473 -15.142 1.000 1 A GLN 97.965 1
ATOM 1022 C CA . GLN 130 130 ? A -9.917 0.871 -15.513 1.000 1 A GLN 97.858 1
ATOM 1023 C C . GLN 130 130 ? A -8.909 0.176 -14.601 1.000 1 A GLN 98.286 1
ATOM 1024 O O . GLN 130 130 ? A -7.876 -0.317 -15.069 1.000 1 A GLN 98.376 1
ATOM 1025 C CB . GLN 130 130 ? A -9.732 2.375 -15.423 1.000 1 A GLN 97.200 1
ATOM 1026 C CG . GLN 130 130 ? A -10.564 3.171 -16.390 1.000 1 A GLN 87.654 1
ATOM 1027 C CD . GLN 130 130 ? A -10.363 4.673 -16.183 1.000 1 A GLN 80.874 1
ATOM 1028 O OE1 . GLN 130 130 ? A -11.137 5.313 -15.453 1.000 1 A GLN 81.185 1
ATOM 1029 N NE2 . GLN 130 130 ? A -9.340 5.217 -16.797 1.000 1 A GLN 76.911 1
ATOM 1030 N N . ALA 131 131 ? A -9.210 0.165 -13.300 1.000 1 A ALA 98.750 1
ATOM 1031 C CA . ALA 131 131 ? A -8.307 -0.440 -12.346 1.000 1 A ALA 98.829 1
ATOM 1032 C C . ALA 131 131 ? A -8.266 -1.955 -12.496 1.000 1 A ALA 98.882 1
ATOM 1033 O O . ALA 131 131 ? A -7.198 -2.582 -12.418 1.000 1 A ALA 98.868 1
ATOM 1034 C CB . ALA 131 131 ? A -8.698 -0.054 -10.940 1.000 1 A ALA 98.771 1
ATOM 1035 N N . GLN 132 132 ? A -9.437 -2.557 -12.742 1.000 1 A GLN 98.839 1
ATOM 1036 C CA . GLN 132 132 ? A -9.472 -4.004 -12.957 1.000 1 A GLN 98.833 1
ATOM 1037 C C . GLN 132 132 ? A -8.655 -4.391 -14.195 1.000 1 A GLN 98.846 1
ATOM 1038 O O . GLN 132 132 ? A -7.943 -5.397 -14.190 1.000 1 A GLN 98.804 1
ATOM 1039 C CB . GLN 132 132 ? A -10.923 -4.470 -13.135 1.000 1 A GLN 98.726 1
ATOM 1040 C CG . GLN 132 132 ? A -11.709 -4.460 -11.837 1.000 1 A GLN 97.856 1
ATOM 1041 C CD . GLN 132 132 ? A -13.159 -4.800 -12.061 1.000 1 A GLN 97.472 1
ATOM 1042 O OE1 . GLN 132 132 ? A -13.700 -4.715 -13.170 1.000 1 A GLN 96.228 1
ATOM 1043 N NE2 . GLN 132 132 ? A -13.837 -5.219 -10.979 1.000 1 A GLN 94.534 1
ATOM 1044 N N . ASP 133 133 ? A -8.739 -3.569 -15.242 1.000 1 A ASP 98.832 1
ATOM 1045 C CA . ASP 133 133 ? A -7.979 -3.866 -16.464 1.000 1 A ASP 98.780 1
ATOM 1046 C C . ASP 133 133 ? A -6.485 -3.798 -16.217 1.000 1 A ASP 98.782 1
ATOM 1047 O O . ASP 133 133 ? A -5.723 -4.651 -16.697 1.000 1 A ASP 98.685 1
ATOM 1048 C CB . ASP 133 133 ? A -8.361 -2.890 -17.572 1.000 1 A ASP 98.618 1
ATOM 1049 C CG . ASP 133 133 ? A -9.761 -3.142 -18.137 1.000 1 A ASP 97.949 1
ATOM 1050 O OD1 . ASP 133 133 ? A -10.374 -4.174 -17.814 1.000 1 A ASP 96.501 1
ATOM 1051 O OD2 . ASP 133 133 ? A -10.234 -2.288 -18.928 1.000 1 A ASP 96.044 1
ATOM 1052 N N . LEU 134 134 ? A -6.050 -2.790 -15.455 1.000 1 A LEU 98.803 1
ATOM 1053 C CA . LEU 134 134 ? A -4.626 -2.662 -15.123 1.000 1 A LEU 98.797 1
ATOM 1054 C C . LEU 134 134 ? A -4.152 -3.852 -14.272 1.000 1 A LEU 98.825 1
ATOM 1055 O O . LEU 134 134 ? A -3.124 -4.461 -14.565 1.000 1 A LEU 98.772 1
ATOM 1056 C CB . LEU 134 134 ? A -4.359 -1.344 -14.396 1.000 1 A LEU 98.754 1
ATOM 1057 C CG . LEU 134 134 ? A -2.877 -1.060 -14.098 1.000 1 A LEU 98.519 1
ATOM 1058 C CD1 . LEU 134 134 ? A -2.101 -0.858 -15.395 1.000 1 A LEU 98.106 1
ATOM 1059 C CD2 . LEU 134 134 ? A -2.752 0.170 -13.181 1.000 1 A LEU 98.158 1
ATOM 1060 N N . ALA 135 135 ? A -4.908 -4.153 -13.221 1.000 1 A ALA 98.835 1
ATOM 1061 C CA . ALA 135 135 ? A -4.505 -5.256 -12.364 1.000 1 A ALA 98.814 1
ATOM 1062 C C . ALA 135 135 ? A -4.450 -6.564 -13.144 1.000 1 A ALA 98.767 1
ATOM 1063 O O . ALA 135 135 ? A -3.529 -7.357 -12.969 1.000 1 A ALA 98.689 1
ATOM 1064 C CB . ALA 135 135 ? A -5.437 -5.365 -11.175 1.000 1 A ALA 98.793 1
ATOM 1065 N N . ARG 136 136 ? A -5.432 -6.762 -14.044 1.000 1 A ARG 98.727 1
ATOM 1066 C CA . ARG 136 136 ? A -5.397 -7.975 -14.869 1.000 1 A ARG 98.543 1
ATOM 1067 C C . ARG 136 136 ? A -4.141 -8.026 -15.727 1.000 1 A ARG 98.413 1
ATOM 1068 O O . ARG 136 136 ? A -3.498 -9.095 -15.850 1.000 1 A ARG 97.997 1
ATOM 1069 C CB . ARG 136 136 ? A -6.647 -8.051 -15.761 1.000 1 A ARG 98.379 1
ATOM 1070 C CG . ARG 136 136 ? A -6.751 -9.384 -16.518 1.000 1 A ARG 93.484 1
ATOM 1071 C CD . ARG 136 136 ? A -8.063 -9.520 -17.265 1.000 1 A ARG 89.985 1
ATOM 1072 N NE . ARG 136 136 ? A -8.233 -8.371 -18.179 1.000 1 A ARG 81.664 1
ATOM 1073 C CZ . ARG 136 136 ? A -9.026 -7.363 -17.984 1.000 1 A ARG 74.107 1
ATOM 1074 N NH1 . ARG 136 136 ? A -9.088 -6.356 -18.906 1.000 1 A ARG 70.633 1
ATOM 1075 N NH2 . ARG 136 136 ? A -9.810 -7.276 -16.903 1.000 1 A ARG 65.024 1
ATOM 1076 N N . SER 137 137 ? A -3.723 -6.879 -16.300 1.000 1 A SER 98.488 1
ATOM 1077 C CA . SER 137 137 ? A -2.505 -6.864 -17.110 1.000 1 A SER 98.131 1
ATOM 1078 C C . SER 137 137 ? A -1.278 -7.209 -16.279 1.000 1 A SER 98.032 1
ATOM 1079 O O . SER 137 137 ? A -0.325 -7.778 -16.807 1.000 1 A SER 97.434 1
ATOM 1080 C CB . SER 137 137 ? A -2.328 -5.484 -17.781 1.000 1 A SER 97.538 1
ATOM 1081 O OG . SER 137 137 ? A -1.895 -4.503 -16.870 1.000 1 A SER 96.163 1
ATOM 1082 N N . TYR 138 138 ? A -1.278 -6.847 -14.997 1.000 1 A TYR 97.897 1
ATOM 1083 C CA . TYR 138 138 ? A -0.165 -7.148 -14.090 1.000 1 A TYR 97.721 1
ATOM 1084 C C . TYR 138 138 ? A -0.250 -8.551 -13.484 1.000 1 A TYR 97.520 1
ATOM 1085 O O . TYR 138 138 ? A 0.714 -9.024 -12.909 1.000 1 A TYR 97.135 1
ATOM 1086 C CB . TYR 138 138 ? A -0.123 -6.149 -12.945 1.000 1 A TYR 97.572 1
ATOM 1087 C CG . TYR 138 138 ? A 0.207 -4.735 -13.273 1.000 1 A TYR 97.758 1
ATOM 1088 C CD1 . TYR 138 138 ? A 0.805 -4.362 -14.464 1.000 1 A TYR 97.301 1
ATOM 1089 C CD2 . TYR 138 138 ? A -0.106 -3.729 -12.366 1.000 1 A TYR 97.352 1
ATOM 1090 C CE1 . TYR 138 138 ? A 1.107 -3.043 -14.733 1.000 1 A TYR 96.940 1
ATOM 1091 C CE2 . TYR 138 138 ? A 0.191 -2.412 -12.616 1.000 1 A TYR 96.704 1
ATOM 1092 C CZ . TYR 138 138 ? A 0.803 -2.070 -13.812 1.000 1 A TYR 97.070 1
ATOM 1093 O OH . TYR 138 138 ? A 1.097 -0.759 -14.060 1.000 1 A TYR 95.749 1
ATOM 1094 N N . GLY 139 139 ? A -1.428 -9.190 -13.577 1.000 1 A GLY 97.986 1
ATOM 1095 C CA . GLY 139 139 ? A -1.620 -10.484 -12.945 1.000 1 A GLY 97.767 1
ATOM 1096 C C . GLY 139 139 ? A -1.714 -10.419 -11.433 1.000 1 A GLY 98.068 1
ATOM 1097 O O . GLY 139 139 ? A -1.214 -11.314 -10.748 1.000 1 A GLY 97.469 1
ATOM 1098 N N . ILE 140 140 ? A -2.339 -9.336 -10.899 1.000 1 A ILE 98.425 1
ATOM 1099 C CA . ILE 140 140 ? A -2.396 -9.111 -9.474 1.000 1 A ILE 98.560 1
ATOM 1100 C C . ILE 140 140 ? A -3.812 -8.778 -9.061 1.000 1 A ILE 98.762 1
ATOM 1101 O O . ILE 140 140 ? A -4.606 -8.330 -9.881 1.000 1 A ILE 98.800 1
ATOM 1102 C CB . ILE 140 140 ? A -1.428 -8.003 -8.995 1.000 1 A ILE 98.446 1
ATOM 1103 C CG1 . ILE 140 140 ? A -1.867 -6.635 -9.484 1.000 1 A ILE 98.345 1
ATOM 1104 C CG2 . ILE 140 140 ? A -0.009 -8.342 -9.373 1.000 1 A ILE 98.411 1
ATOM 1105 C CD1 . ILE 140 140 ? A -1.012 -5.497 -8.984 1.000 1 A ILE 98.053 1
ATOM 1106 N N . PRO 141 141 ? A -4.135 -8.959 -7.786 1.000 1 A PRO 98.892 1
ATOM 1107 C CA . PRO 141 141 ? A -5.480 -8.593 -7.310 1.000 1 A PRO 98.914 1
ATOM 1108 C C . PRO 141 141 ? A -5.696 -7.095 -7.260 1.000 1 A PRO 98.938 1
ATOM 1109 O O . PRO 141 141 ? A -4.749 -6.324 -7.105 1.000 1 A PRO 98.932 1
ATOM 1110 C CB . PRO 141 141 ? A -5.531 -9.176 -5.896 1.000 1 A PRO 98.877 1
ATOM 1111 C CG . PRO 141 141 ? A -4.448 -10.194 -5.861 1.000 1 A PRO 98.777 1
ATOM 1112 C CD . PRO 141 141 ? A -3.367 -9.661 -6.739 1.000 1 A PRO 98.853 1
ATOM 1113 N N . PHE 142 142 ? A -6.943 -6.684 -7.375 1.000 1 A PHE 98.966 1
ATOM 1114 C CA . PHE 142 142 ? A -7.378 -5.313 -7.204 1.000 1 A PHE 98.970 1
ATOM 1115 C C . PHE 142 142 ? A -8.486 -5.268 -6.178 1.000 1 A PHE 98.962 1
ATOM 1116 O O . PHE 142 142 ? A -9.451 -6.047 -6.250 1.000 1 A PHE 98.915 1
ATOM 1117 C CB . PHE 142 142 ? A -7.882 -4.731 -8.517 1.000 1 A PHE 98.953 1
ATOM 1118 C CG . PHE 142 142 ? A -8.635 -3.418 -8.329 1.000 1 A PHE 98.948 1
ATOM 1119 C CD1 . PHE 142 142 ? A -8.004 -2.336 -7.761 1.000 1 A PHE 98.936 1
ATOM 1120 C CD2 . PHE 142 142 ? A -9.962 -3.297 -8.732 1.000 1 A PHE 98.915 1
ATOM 1121 C CE1 . PHE 142 142 ? A -8.679 -1.140 -7.591 1.000 1 A PHE 98.883 1
ATOM 1122 C CE2 . PHE 142 142 ? A -10.642 -2.092 -8.560 1.000 1 A PHE 98.823 1
ATOM 1123 C CZ . PHE 142 142 ? A -9.985 -1.026 -8.000 1.000 1 A PHE 98.841 1
ATOM 1124 N N . ILE 143 143 ? A -8.342 -4.382 -5.175 1.000 1 A ILE 98.972 1
ATOM 1125 C CA . ILE 143 143 ? A -9.341 -4.234 -4.104 1.000 1 A ILE 98.967 1
ATOM 1126 C C . ILE 143 143 ? A -9.612 -2.752 -3.913 1.000 1 A ILE 98.971 1
ATOM 1127 O O . ILE 143 143 ? A -8.680 -1.955 -3.787 1.000 1 A ILE 98.957 1
ATOM 1128 C CB . ILE 143 143 ? A -8.847 -4.878 -2.811 1.000 1 A ILE 98.925 1
ATOM 1129 C CG1 . ILE 143 143 ? A -8.701 -6.395 -2.998 1.000 1 A ILE 98.483 1
ATOM 1130 C CG2 . ILE 143 143 ? A -9.801 -4.578 -1.662 1.000 1 A ILE 98.661 1
ATOM 1131 C CD1 . ILE 143 143 ? A -7.814 -7.029 -1.965 1.000 1 A ILE 90.533 1
ATOM 1132 N N . GLU 144 144 ? A -10.882 -2.362 -3.876 1.000 1 A GLU 98.918 1
ATOM 1133 C CA . GLU 144 144 ? A -11.244 -1.000 -3.494 1.000 1 A GLU 98.892 1
ATOM 1134 C C . GLU 144 144 ? A -11.403 -0.963 -1.997 1.000 1 A GLU 98.919 1
ATOM 1135 O O . GLU 144 144 ? A -11.924 -1.899 -1.358 1.000 1 A GLU 98.790 1
ATOM 1136 C CB . GLU 144 144 ? A -12.509 -0.529 -4.206 1.000 1 A GLU 98.528 1
ATOM 1137 C CG . GLU 144 144 ? A -12.260 -0.210 -5.679 1.000 1 A GLU 94.965 1
ATOM 1138 C CD . GLU 144 144 ? A -13.341 0.647 -6.311 1.000 1 A GLU 92.870 1
ATOM 1139 O OE1 . GLU 144 144 ? A -14.401 0.871 -5.687 1.000 1 A GLU 86.535 1
ATOM 1140 O OE2 . GLU 144 144 ? A -13.127 1.112 -7.453 1.000 1 A GLU 84.059 1
ATOM 1141 N N . THR 145 145 ? A -10.960 0.137 -1.375 1.000 1 A THR 98.983 1
ATOM 1142 C CA . THR 145 145 ? A -10.938 0.321 0.064 1.000 1 A THR 98.988 1
ATOM 1143 C C . THR 145 145 ? A -11.447 1.694 0.434 1.000 1 A THR 98.985 1
ATOM 1144 O O . THR 145 145 ? A -11.455 2.627 -0.365 1.000 1 A THR 98.975 1
ATOM 1145 C CB . THR 145 145 ? A -9.539 0.173 0.658 1.000 1 A THR 98.991 1
ATOM 1146 O OG1 . THR 145 145 ? A -8.703 1.220 0.152 1.000 1 A THR 98.977 1
ATOM 1147 C CG2 . THR 145 145 ? A -8.923 -1.185 0.327 1.000 1 A THR 98.984 1
ATOM 1148 N N . SER 146 146 ? A -11.856 1.821 1.687 1.000 1 A SER 98.947 1
ATOM 1149 C CA . SER 146 146 ? A -12.023 3.118 2.316 1.000 1 A SER 98.937 1
ATOM 1150 C C . SER 146 146 ? A -11.369 3.035 3.682 1.000 1 A SER 98.924 1
ATOM 1151 O O . SER 146 146 ? A -11.835 2.316 4.546 1.000 1 A SER 98.893 1
ATOM 1152 C CB . SER 146 146 ? A -13.494 3.501 2.481 1.000 1 A SER 98.915 1
ATOM 1153 O OG . SER 146 146 ? A -13.596 4.671 3.297 1.000 1 A SER 98.873 1
ATOM 1154 N N . ALA 147 147 ? A -10.305 3.813 3.899 1.000 1 A ALA 98.761 1
ATOM 1155 C CA . ALA 147 147 ? A -9.734 3.942 5.231 1.000 1 A ALA 98.648 1
ATOM 1156 C C . ALA 147 147 ? A -10.710 4.642 6.167 1.000 1 A ALA 98.640 1
ATOM 1157 O O . ALA 147 147 ? A -10.616 4.454 7.380 1.000 1 A ALA 98.506 1
ATOM 1158 C CB . ALA 147 147 ? A -8.409 4.694 5.178 1.000 1 A ALA 98.419 1
ATOM 1159 N N . LYS 148 148 ? A -11.627 5.442 5.626 1.000 1 A LYS 98.543 1
ATOM 1160 C CA . LYS 148 148 ? A -12.581 6.165 6.466 1.000 1 A LYS 98.539 1
ATOM 1161 C C . LYS 148 148 ? A -13.597 5.203 7.086 1.000 1 A LYS 98.597 1
ATOM 1162 O O . LYS 148 148 ? A -13.846 5.267 8.293 1.000 1 A LYS 98.454 1
ATOM 1163 C CB . LYS 148 148 ? A -13.307 7.240 5.663 1.000 1 A LYS 98.328 1
ATOM 1164 C CG . LYS 148 148 ? A -14.271 8.082 6.478 1.000 1 A LYS 97.920 1
ATOM 1165 C CD . LYS 148 148 ? A -14.849 9.215 5.623 1.000 1 A LYS 97.106 1
ATOM 1166 C CE . LYS 148 148 ? A -15.761 10.085 6.437 1.000 1 A LYS 95.400 1
ATOM 1167 N NZ . LYS 148 148 ? A -16.305 11.215 5.635 1.000 1 A LYS 91.764 1
ATOM 1168 N N . THR 149 149 ? A -14.192 4.319 6.249 1.000 1 A THR 98.739 1
ATOM 1169 C CA . THR 149 149 ? A -15.225 3.399 6.736 1.000 1 A THR 98.721 1
ATOM 1170 C C . THR 149 149 ? A -14.663 2.020 7.090 1.000 1 A THR 98.737 1
ATOM 1171 O O . THR 149 149 ? A -15.404 1.170 7.577 1.000 1 A THR 98.661 1
ATOM 1172 C CB . THR 149 149 ? A -16.318 3.231 5.689 1.000 1 A THR 98.682 1
ATOM 1173 O OG1 . THR 149 149 ? A -15.790 2.469 4.595 1.000 1 A THR 98.564 1
ATOM 1174 C CG2 . THR 149 149 ? A -16.812 4.582 5.166 1.000 1 A THR 98.371 1
ATOM 1175 N N . ARG 150 150 ? A -13.375 1.779 6.778 1.000 1 A ARG 98.592 1
ATOM 1176 C CA . ARG 150 150 ? A -12.681 0.505 6.943 1.000 1 A ARG 98.547 1
ATOM 1177 C C . ARG 150 150 ? A -13.143 -0.556 5.934 1.000 1 A ARG 98.629 1
ATOM 1178 O O . ARG 150 150 ? A -12.705 -1.714 6.015 1.000 1 A ARG 98.543 1
ATOM 1179 C CB . ARG 150 150 ? A -12.795 -0.027 8.391 1.000 1 A ARG 98.173 1
ATOM 1180 C CG . ARG 150 150 ? A -11.542 -0.812 8.810 1.000 1 A ARG 97.449 1
ATOM 1181 C CD . ARG 150 150 ? A -11.567 -1.231 10.285 1.000 1 A ARG 97.012 1
ATOM 1182 N NE . ARG 150 150 ? A -10.309 -1.858 10.653 1.000 1 A ARG 96.675 1
ATOM 1183 C CZ . ARG 150 150 ? A -9.974 -3.102 10.355 1.000 1 A ARG 96.432 1
ATOM 1184 N NH1 . ARG 150 150 ? A -10.820 -3.902 9.697 1.000 1 A ARG 93.352 1
ATOM 1185 N NH2 . ARG 150 150 ? A -8.777 -3.569 10.698 1.000 1 A ARG 93.609 1
ATOM 1186 N N . GLN 151 151 ? A -13.955 -0.166 4.934 1.000 1 A GLN 98.775 1
ATOM 1187 C CA . GLN 151 151 ? A -14.327 -1.116 3.882 1.000 1 A GLN 98.764 1
ATOM 1188 C C . GLN 151 151 ? A -13.093 -1.590 3.162 1.000 1 A GLN 98.863 1
ATOM 1189 O O . GLN 151 151 ? A -12.255 -0.810 2.698 1.000 1 A GLN 98.814 1
ATOM 1190 C CB . GLN 151 151 ? A -15.274 -0.443 2.896 1.000 1 A GLN 98.460 1
ATOM 1191 C CG . GLN 151 151 ? A -15.632 -1.329 1.703 1.000 1 A GLN 93.425 1
ATOM 1192 C CD . GLN 151 151 ? A -16.554 -0.657 0.706 1.000 1 A GLN 82.416 1
ATOM 1193 O OE1 . GLN 151 151 ? A -17.028 0.451 0.950 1.000 1 A GLN 73.312 1
ATOM 1194 N NE2 . GLN 151 151 ? A -16.818 -1.357 -0.403 1.000 1 A GLN 74.090 1
ATOM 1195 N N . GLY 152 152 ? A -12.940 -2.932 3.081 1.000 1 A GLY 98.944 1
ATOM 1196 C CA . GLY 152 152 ? A -11.873 -3.524 2.299 1.000 1 A GLY 98.944 1
ATOM 1197 C C . GLY 152 152 ? A -10.497 -3.471 2.914 1.000 1 A GLY 98.958 1
ATOM 1198 O O . GLY 152 152 ? A -9.544 -3.984 2.305 1.000 1 A GLY 98.934 1
ATOM 1199 N N . VAL 153 153 ? A -10.327 -2.868 4.086 1.000 1 A VAL 98.928 1
ATOM 1200 C CA . VAL 153 153 ? A -8.984 -2.705 4.650 1.000 1 A VAL 98.926 1
ATOM 1201 C C . VAL 153 153 ? A -8.350 -4.043 5.010 1.000 1 A VAL 98.926 1
ATOM 1202 O O . VAL 153 153 ? A -7.226 -4.341 4.601 1.000 1 A VAL 98.917 1
ATOM 1203 C CB . VAL 153 153 ? A -9.008 -1.735 5.839 1.000 1 A VAL 98.874 1
ATOM 1204 C CG1 . VAL 153 153 ? A -9.457 -0.337 5.389 1.000 1 A VAL 98.840 1
ATOM 1205 C CG2 . VAL 153 153 ? A -7.623 -1.656 6.505 1.000 1 A VAL 98.796 1
ATOM 1206 N N . ASP 154 154 ? A -9.067 -4.861 5.782 1.000 1 A ASP 98.850 1
ATOM 1207 C CA . ASP 154 154 ? A -8.556 -6.191 6.077 1.000 1 A ASP 98.754 1
ATOM 1208 C C . ASP 154 154 ? A -8.315 -6.979 4.790 1.000 1 A ASP 98.775 1
ATOM 1209 O O . ASP 154 154 ? A -7.294 -7.659 4.649 1.000 1 A ASP 98.721 1
ATOM 1210 C CB . ASP 154 154 ? A -9.508 -6.959 6.996 1.000 1 A ASP 98.401 1
ATOM 1211 C CG . ASP 154 154 ? A -9.499 -6.467 8.429 1.000 1 A ASP 97.966 1
ATOM 1212 O OD1 . ASP 154 154 ? A -8.522 -5.816 8.843 1.000 1 A ASP 97.104 1
ATOM 1213 O OD2 . ASP 154 154 ? A -10.491 -6.718 9.147 1.000 1 A ASP 96.189 1
ATOM 1214 N N . ASP 155 155 ? A -9.247 -6.888 3.849 1.000 1 A ASP 98.835 1
ATOM 1215 C CA . ASP 155 155 ? A -9.132 -7.624 2.589 1.000 1 A ASP 98.842 1
ATOM 1216 C C . ASP 155 155 ? A -7.870 -7.232 1.823 1.000 1 A ASP 98.884 1
ATOM 1217 O O . ASP 155 155 ? A -7.184 -8.092 1.273 1.000 1 A ASP 98.863 1
ATOM 1218 C CB . ASP 155 155 ? A -10.383 -7.371 1.746 1.000 1 A ASP 98.694 1
ATOM 1219 C CG . ASP 155 155 ? A -10.526 -8.341 0.574 1.000 1 A ASP 94.498 1
ATOM 1220 O OD1 . ASP 155 155 ? A -9.888 -9.420 0.590 1.000 1 A ASP 93.855 1
ATOM 1221 O OD2 . ASP 155 155 ? A -11.266 -7.995 -0.366 1.000 1 A ASP 92.940 1
ATOM 1222 N N . ALA 156 156 ? A -7.526 -5.928 1.804 1.000 1 A ALA 98.916 1
ATOM 1223 C CA . ALA 156 156 ? A -6.329 -5.508 1.073 1.000 1 A ALA 98.927 1
ATOM 1224 C C . ALA 156 156 ? A -5.058 -6.084 1.694 1.000 1 A ALA 98.925 1
ATOM 1225 O O . ALA 156 156 ? A -4.240 -6.673 0.985 1.000 1 A ALA 98.912 1
ATOM 1226 C CB . ALA 156 156 ? A -6.263 -3.990 1.047 1.000 1 A ALA 98.924 1
ATOM 1227 N N . PHE 157 157 ? A -4.880 -5.906 3.011 1.000 1 A PHE 98.907 1
ATOM 1228 C CA . PHE 157 157 ? A -3.684 -6.430 3.654 1.000 1 A PHE 98.879 1
ATOM 1229 C C . PHE 157 157 ? A -3.652 -7.952 3.642 1.000 1 A PHE 98.845 1
ATOM 1230 O O . PHE 157 157 ? A -2.597 -8.570 3.381 1.000 1 A PHE 98.812 1
ATOM 1231 C CB . PHE 157 157 ? A -3.552 -5.885 5.060 1.000 1 A PHE 98.850 1
ATOM 1232 C CG . PHE 157 157 ? A -3.123 -4.453 5.122 1.000 1 A PHE 98.875 1
ATOM 1233 C CD1 . PHE 157 157 ? A -1.782 -4.115 5.042 1.000 1 A PHE 98.844 1
ATOM 1234 C CD2 . PHE 157 157 ? A -4.058 -3.444 5.239 1.000 1 A PHE 98.830 1
ATOM 1235 C CE1 . PHE 157 157 ? A -1.374 -2.792 5.094 1.000 1 A PHE 98.780 1
ATOM 1236 C CE2 . PHE 157 157 ? A -3.656 -2.106 5.289 1.000 1 A PHE 98.765 1
ATOM 1237 C CZ . PHE 157 157 ? A -2.315 -1.783 5.228 1.000 1 A PHE 98.793 1
ATOM 1238 N N . TYR 158 158 ? A -4.793 -8.580 3.917 1.000 1 A TYR 98.815 1
ATOM 1239 C CA . TYR 158 158 ? A -4.809 -10.039 4.010 1.000 1 A TYR 98.746 1
ATOM 1240 C C . TYR 158 158 ? A -4.611 -10.674 2.630 1.000 1 A TYR 98.752 1
ATOM 1241 O O . TYR 158 158 ? A -3.974 -11.715 2.495 1.000 1 A TYR 98.688 1
ATOM 1242 C CB . TYR 158 158 ? A -6.125 -10.527 4.650 1.000 1 A TYR 98.565 1
ATOM 1243 C CG . TYR 158 158 ? A -6.298 -10.163 6.110 1.000 1 A TYR 98.316 1
ATOM 1244 C CD1 . TYR 158 158 ? A -5.370 -9.388 6.805 1.000 1 A TYR 97.852 1
ATOM 1245 C CD2 . TYR 158 158 ? A -7.436 -10.610 6.796 1.000 1 A TYR 97.830 1
ATOM 1246 C CE1 . TYR 158 158 ? A -5.572 -9.065 8.151 1.000 1 A TYR 97.258 1
ATOM 1247 C CE2 . TYR 158 158 ? A -7.640 -10.282 8.136 1.000 1 A TYR 96.907 1
ATOM 1248 C CZ . TYR 158 158 ? A -6.696 -9.497 8.804 1.000 1 A TYR 97.207 1
ATOM 1249 O OH . TYR 158 158 ? A -6.902 -9.164 10.116 1.000 1 A TYR 96.254 1
ATOM 1250 N N . THR 159 159 ? A -5.137 -10.034 1.572 1.000 1 A THR 98.799 1
ATOM 1251 C CA . THR 159 159 ? A -4.901 -10.537 0.224 1.000 1 A THR 98.814 1
ATOM 1252 C C . THR 159 159 ? A -3.423 -10.444 -0.119 1.000 1 A THR 98.807 1
ATOM 1253 O O . THR 159 159 ? A -2.878 -11.338 -0.784 1.000 1 A THR 98.781 1
ATOM 1254 C CB . THR 159 159 ? A -5.773 -9.783 -0.804 1.000 1 A THR 98.834 1
ATOM 1255 O OG1 . THR 159 159 ? A -7.139 -10.064 -0.494 1.000 1 A THR 98.764 1
ATOM 1256 C CG2 . THR 159 159 ? A -5.474 -10.238 -2.218 1.000 1 A THR 98.757 1
ATOM 1257 N N . LEU 160 160 ? A -2.759 -9.381 0.312 1.000 1 A LEU 98.853 1
ATOM 1258 C CA . LEU 160 160 ? A -1.318 -9.257 0.067 1.000 1 A LEU 98.858 1
ATOM 1259 C C . LEU 160 160 ? A -0.572 -10.407 0.736 1.000 1 A LEU 98.825 1
ATOM 1260 O O . LEU 160 160 ? A 0.336 -11.018 0.149 1.000 1 A LEU 98.813 1
ATOM 1261 C CB . LEU 160 160 ? A -0.797 -7.916 0.527 1.000 1 A LEU 98.866 1
ATOM 1262 C CG . LEU 160 160 ? A 0.707 -7.675 0.332 1.000 1 A LEU 98.864 1
ATOM 1263 C CD1 . LEU 160 160 ? A 1.120 -7.873 -1.114 1.000 1 A LEU 98.856 1
ATOM 1264 C CD2 . LEU 160 160 ? A 1.100 -6.299 0.821 1.000 1 A LEU 98.858 1
ATOM 1265 N N . VAL 161 161 ? A -0.948 -10.737 1.965 1.000 1 A VAL 98.743 1
ATOM 1266 C CA . VAL 161 161 ? A -0.337 -11.872 2.641 1.000 1 A VAL 98.630 1
ATOM 1267 C C . VAL 161 161 ? A -0.579 -13.151 1.838 1.000 1 A VAL 98.589 1
ATOM 1268 O O . VAL 161 161 ? A 0.337 -13.978 1.667 1.000 1 A VAL 98.531 1
ATOM 1269 C CB . VAL 161 161 ? A -0.838 -11.998 4.084 1.000 1 A VAL 98.454 1
ATOM 1270 C CG1 . VAL 161 161 ? A -0.320 -10.855 4.915 1.000 1 A VAL 98.478 1
ATOM 1271 C CG2 . VAL 161 161 ? A -0.442 -13.354 4.691 1.000 1 A VAL 98.219 1
ATOM 1272 N N . ARG 162 162 ? A -1.784 -13.317 1.316 1.000 1 A ARG 98.493 1
ATOM 1273 C CA . ARG 162 162 ? A -2.100 -14.514 0.536 1.000 1 A ARG 98.356 1
ATOM 1274 C C . ARG 162 162 ? A -1.247 -14.550 -0.733 1.000 1 A ARG 98.316 1
ATOM 1275 O O . ARG 162 162 ? A -0.806 -15.616 -1.178 1.000 1 A ARG 98.233 1
ATOM 1276 C CB . ARG 162 162 ? A -3.595 -14.576 0.220 1.000 1 A ARG 98.352 1
ATOM 1277 C CG . ARG 162 162 ? A -4.435 -14.749 1.484 1.000 1 A ARG 97.992 1
ATOM 1278 C CD . ARG 162 162 ? A -5.948 -14.750 1.244 1.000 1 A ARG 97.783 1
ATOM 1279 N NE . ARG 162 162 ? A -6.670 -14.818 2.512 1.000 1 A ARG 97.617 1
ATOM 1280 C CZ . ARG 162 162 ? A -7.585 -13.979 2.940 1.000 1 A ARG 97.326 1
ATOM 1281 N NH1 . ARG 162 162 ? A -7.989 -12.984 2.180 1.000 1 A ARG 95.819 1
ATOM 1282 N NH2 . ARG 162 162 ? A -8.105 -14.159 4.139 1.000 1 A ARG 96.338 1
ATOM 1283 N N . GLU 163 163 ? A -0.991 -13.373 -1.363 1.000 1 A GLU 98.455 1
ATOM 1284 C CA . GLU 163 163 ? A -0.098 -13.335 -2.540 1.000 1 A GLU 98.449 1
ATOM 1285 C C . GLU 163 163 ? A 1.319 -13.719 -2.169 1.000 1 A GLU 98.448 1
ATOM 1286 O O . GLU 163 163 ? A 2.001 -14.431 -2.920 1.000 1 A GLU 98.311 1
ATOM 1287 C CB . GLU 163 163 ? A -0.105 -11.935 -3.149 1.000 1 A GLU 98.492 1
ATOM 1288 C CG . GLU 163 163 ? A -1.403 -11.586 -3.816 1.000 1 A GLU 98.439 1
ATOM 1289 C CD . GLU 163 163 ? A -1.682 -12.457 -5.015 1.000 1 A GLU 98.144 1
ATOM 1290 O OE1 . GLU 163 163 ? A -0.909 -12.363 -6.008 1.000 1 A GLU 96.708 1
ATOM 1291 O OE2 . GLU 163 163 ? A -2.653 -13.226 -4.977 1.000 1 A GLU 96.491 1
ATOM 1292 N N . ILE 164 164 ? A 1.803 -13.241 -0.993 1.000 1 A ILE 98.556 1
ATOM 1293 C CA . ILE 164 164 ? A 3.139 -13.616 -0.552 1.000 1 A ILE 98.505 1
ATOM 1294 C C . ILE 164 164 ? A 3.201 -15.127 -0.316 1.000 1 A ILE 98.270 1
ATOM 1295 O O . ILE 164 164 ? A 4.181 -15.774 -0.704 1.000 1 A ILE 98.173 1
ATOM 1296 C CB . ILE 164 164 ? A 3.519 -12.855 0.747 1.000 1 A ILE 98.562 1
ATOM 1297 C CG1 . ILE 164 164 ? A 3.643 -11.358 0.442 1.000 1 A ILE 98.680 1
ATOM 1298 C CG2 . ILE 164 164 ? A 4.803 -13.406 1.346 1.000 1 A ILE 98.510 1
ATOM 1299 C CD1 . ILE 164 164 ? A 3.685 -10.487 1.695 1.000 1 A ILE 98.577 1
ATOM 1300 N N . ARG 165 165 ? A 2.166 -15.695 0.310 1.000 1 A ARG 98.305 1
ATOM 1301 C CA . ARG 165 165 ? A 2.155 -17.152 0.509 1.000 1 A ARG 97.860 1
ATOM 1302 C C . ARG 165 165 ? A 2.255 -17.903 -0.809 1.000 1 A ARG 97.724 1
ATOM 1303 O O . ARG 165 165 ? A 2.941 -18.929 -0.891 1.000 1 A ARG 97.465 1
ATOM 1304 C CB . ARG 165 165 ? A 0.879 -17.558 1.250 1.000 1 A ARG 97.427 1
ATOM 1305 C CG . ARG 165 165 ? A 0.820 -17.109 2.697 1.000 1 A ARG 96.309 1
ATOM 1306 C CD . ARG 165 165 ? A -0.541 -17.453 3.260 1.000 1 A ARG 94.829 1
ATOM 1307 N NE . ARG 165 165 ? A -0.688 -17.113 4.669 1.000 1 A ARG 94.151 1
ATOM 1308 C CZ . ARG 165 165 ? A -1.829 -17.058 5.288 1.000 1 A ARG 93.476 1
ATOM 1309 N NH1 . ARG 165 165 ? A -2.964 -17.311 4.618 1.000 1 A ARG 90.754 1
ATOM 1310 N NH2 . ARG 165 165 ? A -1.868 -16.762 6.574 1.000 1 A ARG 91.057 1
ATOM 1311 N N . LYS 166 166 ? A 1.540 -17.416 -1.864 1.000 1 A LYS 97.676 1
ATOM 1312 C CA . LYS 166 166 ? A 1.610 -18.094 -3.142 1.000 1 A LYS 97.258 1
ATOM 1313 C C . LYS 166 166 ? A 3.035 -18.016 -3.734 1.000 1 A LYS 97.371 1
ATOM 1314 O O . LYS 166 166 ? A 3.509 -18.972 -4.336 1.000 1 A LYS 96.853 1
ATOM 1315 C CB . LYS 166 166 ? A 0.585 -17.501 -4.118 1.000 1 A LYS 96.811 1
ATOM 1316 C CG . LYS 166 166 ? A -0.845 -17.798 -3.716 1.000 1 A LYS 94.708 1
ATOM 1317 C CD . LYS 166 166 ? A -1.824 -17.473 -4.828 1.000 1 A LYS 89.412 1
ATOM 1318 C CE . LYS 166 166 ? A -1.837 -15.987 -5.143 1.000 1 A LYS 82.127 1
ATOM 1319 N NZ . LYS 166 166 ? A -2.846 -15.688 -6.212 1.000 1 A LYS 75.205 1
ATOM 1320 N N . HIS 167 167 ? A 3.676 -16.860 -3.536 1.000 1 A HIS 97.859 1
ATOM 1321 C CA . HIS 167 167 ? A 5.041 -16.699 -4.025 1.000 1 A HIS 97.608 1
ATOM 1322 C C . HIS 167 167 ? A 6.012 -17.636 -3.297 1.000 1 A HIS 97.428 1
ATOM 1323 O O . HIS 167 167 ? A 6.892 -18.240 -3.940 1.000 1 A HIS 96.743 1
ATOM 1324 C CB . HIS 167 167 ? A 5.476 -15.235 -3.849 1.000 1 A HIS 97.472 1
ATOM 1325 C CG . HIS 167 167 ? A 6.843 -14.962 -4.364 1.000 1 A HIS 97.195 1
ATOM 1326 N ND1 . HIS 167 167 ? A 7.971 -15.068 -3.590 1.000 1 A HIS 87.828 1
ATOM 1327 C CD2 . HIS 167 167 ? A 7.266 -14.554 -5.590 1.000 1 A HIS 89.921 1
ATOM 1328 C CE1 . HIS 167 167 ? A 9.021 -14.732 -4.296 1.000 1 A HIS 90.231 1
ATOM 1329 N NE2 . HIS 167 167 ? A 8.624 -14.433 -5.528 1.000 1 A HIS 91.593 1
ATOM 1330 N N . LYS 168 168 ? A 5.842 -17.747 -1.976 1.000 1 A LYS 96.842 1
ATOM 1331 C CA . LYS 168 168 ? A 6.744 -18.574 -1.170 1.000 1 A LYS 95.930 1
ATOM 1332 C C . LYS 168 168 ? A 6.604 -20.057 -1.493 1.000 1 A LYS 96.000 1
ATOM 1333 O O . LYS 168 168 ? A 7.566 -20.806 -1.329 1.000 1 A LYS 94.809 1
ATOM 1334 C CB . LYS 168 168 ? A 6.458 -18.361 0.328 1.000 1 A LYS 93.974 1
ATOM 1335 C CG . LYS 168 168 ? A 6.843 -16.978 0.824 1.000 1 A LYS 92.726 1
ATOM 1336 C CD . LYS 168 168 ? A 6.242 -16.669 2.188 1.000 1 A LYS 90.110 1
ATOM 1337 C CE . LYS 168 168 ? A 6.808 -17.556 3.259 1.000 1 A LYS 83.717 1
ATOM 1338 N NZ . LYS 168 168 ? A 6.270 -17.174 4.602 1.000 1 A LYS 86.214 1
ATOM 1339 N N . GLU 169 169 ? A 5.443 -20.480 -1.964 1.000 1 A GLU 97.126 1
ATOM 1340 C CA . GLU 169 169 ? A 5.232 -21.903 -2.232 1.000 1 A GLU 96.649 1
ATOM 1341 C C . GLU 169 169 ? A 5.882 -22.367 -3.541 1.000 1 A GLU 96.424 1
ATOM 1342 O O . GLU 169 169 ? A 5.982 -23.572 -3.778 1.000 1 A GLU 94.742 1
ATOM 1343 C CB . GLU 169 169 ? A 3.722 -22.234 -2.259 1.000 1 A GLU 95.108 1
ATOM 1344 C CG . GLU 169 169 ? A 3.051 -21.885 -3.550 1.000 1 A GLU 90.670 1
ATOM 1345 C CD . GLU 169 169 ? A 1.621 -22.429 -3.627 1.000 1 A GLU 89.129 1
ATOM 1346 O OE1 . GLU 169 169 ? A 1.234 -23.253 -2.774 1.000 1 A GLU 84.218 1
ATOM 1347 O OE2 . GLU 169 169 ? A 0.884 -22.041 -4.552 1.000 1 A GLU 83.447 1
ATOM 1348 N N . LYS 170 170 ? A 6.341 -21.386 -4.356 1.000 1 A LYS 95.594 1
ATOM 1349 C CA . LYS 170 170 ? A 6.990 -21.744 -5.614 1.000 1 A LYS 94.760 1
ATOM 1350 C C . LYS 170 170 ? A 8.339 -22.426 -5.402 1.000 1 A LYS 91.464 1
ATOM 1351 O O . LYS 170 170 ? A 8.726 -23.249 -6.212 1.000 1 A LYS 84.750 1
ATOM 1352 C CB . LYS 170 170 ? A 7.153 -20.512 -6.485 1.000 1 A LYS 91.339 1
ATOM 1353 C CG . LYS 170 170 ? A 5.852 -19.923 -6.995 1.000 1 A LYS 91.803 1
ATOM 1354 C CD . LYS 170 170 ? A 6.090 -18.711 -7.864 1.000 1 A LYS 89.303 1
ATOM 1355 C CE . LYS 170 170 ? A 4.760 -18.108 -8.322 1.000 1 A LYS 84.821 1
ATOM 1356 N NZ . LYS 170 170 ? A 4.958 -16.855 -9.029 1.000 1 A LYS 79.885 1
HETATM 1357 C C1_1 . LIG2 . 1 ? B 7.636 12.144 -10.090 1.000 2 B LIG2 78.779 1
HETATM 1358 N N1_1 . LIG2 . 1 ? B 7.341 10.742 -9.769 1.000 2 B LIG2 85.090 1
HETATM 1359 C C2_1 . LIG2 . 1 ? B 7.072 9.964 -10.984 1.000 2 B LIG2 85.329 1
HETATM 1360 C C3_1 . LIG2 . 1 ? B 5.849 9.244 -10.840 1.000 2 B LIG2 84.965 1
HETATM 1361 C C4_1 . LIG2 . 1 ? B 5.476 9.318 -9.383 1.000 2 B LIG2 86.773 1
HETATM 1362 C C5_1 . LIG2 . 1 ? B 6.118 10.610 -8.949 1.000 2 B LIG2 90.959 1
HETATM 1363 C C6_1 . LIG2 . 1 ? B 6.498 10.587 -7.501 1.000 2 B LIG2 89.990 1
HETATM 1364 O O1_1 . LIG2 . 1 ? B 7.565 9.717 -7.336 1.000 2 B LIG2 93.931 1
HETATM 1365 C C7_1 . LIG2 . 1 ? B 7.943 9.205 -6.142 1.000 2 B LIG2 93.936 1
HETATM 1366 N N2_1 . LIG2 . 1 ? B 8.928 8.282 -6.233 1.000 2 B LIG2 92.582 1
HETATM 1367 C C8_1 . LIG2 . 1 ? B 9.316 7.739 -5.089 1.000 2 B LIG2 92.780 1
HETATM 1368 C C9_1 . LIG2 . 1 ? B 8.760 8.096 -3.839 1.000 2 B LIG2 92.810 1
HETATM 1369 C C10_1 . LIG2 . 1 ? B 7.688 9.080 -3.863 1.000 2 B LIG2 94.125 1
HETATM 1370 N N3_1 . LIG2 . 1 ? B 7.016 9.502 -2.707 1.000 2 B LIG2 93.699 1
HETATM 1371 C C11_1 . LIG2 . 1 ? B 7.351 10.798 -2.052 1.000 2 B LIG2 92.650 1
HETATM 1372 C C12_1 . LIG2 . 1 ? B 6.839 10.696 -0.610 1.000 2 B LIG2 93.368 1
HETATM 1373 N N4_1 . LIG2 . 1 ? B 5.477 10.144 -0.514 1.000 2 B LIG2 94.617 1
HETATM 1374 C C13_1 . LIG2 . 1 ? B 4.550 10.710 0.259 1.000 2 B LIG2 94.992 1
HETATM 1375 C C14_1 . LIG2 . 1 ? B 4.735 12.128 0.771 1.000 2 B LIG2 93.213 1
HETATM 1376 C C15_1 . LIG2 . 1 ? B 3.567 12.987 0.366 1.000 2 B LIG2 91.536 1
HETATM 1377 F F1_1 . LIG2 . 1 ? B 4.808 12.116 2.130 1.000 2 B LIG2 87.082 1
HETATM 1378 O O2_1 . LIG2 . 1 ? B 3.540 10.137 0.497 1.000 2 B LIG2 94.761 1
HETATM 1379 C C16_1 . LIG2 . 1 ? B 5.182 8.934 -1.328 1.000 2 B LIG2 94.915 1
HETATM 1380 C C17_1 . LIG2 . 1 ? B 5.829 7.714 -0.734 1.000 2 B LIG2 93.326 1
HETATM 1381 C C18_1 . LIG2 . 1 ? B 6.182 6.702 -1.753 1.000 2 B LIG2 89.511 1
HETATM 1382 N N5_1 . LIG2 . 1 ? B 5.258 5.611 -1.703 1.000 2 B LIG2 91.260 1
HETATM 1383 C C19_1 . LIG2 . 1 ? B 5.549 9.230 -2.739 1.000 2 B LIG2 93.787 1
HETATM 1384 N N6_1 . LIG2 . 1 ? B 7.324 9.602 -5.023 1.000 2 B LIG2 94.510 1
HETATM 1385 C C20_1 . LIG2 . 1 ? B 9.212 7.475 -2.582 1.000 2 B LIG2 91.037 1
HETATM 1386 C C21_1 . LIG2 . 1 ? B 10.496 6.733 -2.796 1.000 2 B LIG2 90.928 1
HETATM 1387 N N7_1 . LIG2 . 1 ? B 10.392 5.873 -3.990 1.000 2 B LIG2 90.943 1
HETATM 1388 C C22_1 . LIG2 . 1 ? B 11.281 4.811 -4.112 1.000 2 B LIG2 92.048 1
HETATM 1389 C C23_1 . LIG2 . 1 ? B 12.648 5.026 -4.085 1.000 2 B LIG2 90.027 1
HETATM 1390 C C24_1 . LIG2 . 1 ? B 13.562 3.977 -4.195 1.000 2 B LIG2 89.533 1
HETATM 1391 C C25_1 . LIG2 . 1 ? B 13.075 2.665 -4.333 1.000 2 B LIG2 91.239 1
HETATM 1392 C C26_1 . LIG2 . 1 ? B 11.688 2.430 -4.345 1.000 2 B LIG2 92.357 1
HETATM 1393 C C27_1 . LIG2 . 1 ? B 10.770 3.466 -4.238 1.000 2 B LIG2 94.013 1
HETATM 1394 C C28_1 . LIG2 . 1 ? B 9.389 3.151 -4.220 1.000 2 B LIG2 93.658 1
HETATM 1395 Cl CL1_1 . LIG2 . 1 ? B 8.142 4.348 -4.028 1.000 2 B LIG2 91.601 1
HETATM 1396 C C29_1 . LIG2 . 1 ? B 8.970 1.836 -4.322 1.000 2 B LIG2 91.272 1
HETATM 1397 C C30_1 . LIG2 . 1 ? B 9.894 0.821 -4.460 1.000 2 B LIG2 92.666 1
HETATM 1398 C C31_1 . LIG2 . 1 ? B 11.263 1.103 -4.467 1.000 2 B LIG2 91.798 1
HETATM 1399 C C32_1 . LIG2 . 1 ? B 10.364 6.754 -5.239 1.000 2 B LIG2 92.130 1
HETATM 1400 O O1_1 . LIG3 . 1 ? C -2.190 11.102 4.990 1.000 3 C LIG3 91.981 1
HETATM 1401 P P1_1 . LIG3 . 1 ? C -2.946 10.080 4.230 1.000 3 C LIG3 97.426 1
HETATM 1402 O O2_1 . LIG3 . 1 ? C -3.210 8.831 4.912 1.000 3 C LIG3 89.003 1
HETATM 1403 O O3_1 . LIG3 . 1 ? C -2.263 9.781 2.838 1.000 3 C LIG3 97.648 1
HETATM 1404 P P2_1 . LIG3 . 1 ? C -0.743 9.466 2.602 1.000 3 C LIG3 97.343 1
HETATM 1405 O O4_1 . LIG3 . 1 ? C -0.716 8.504 1.445 1.000 3 C LIG3 84.983 1
HETATM 1406 O O5_1 . LIG3 . 1 ? C -0.074 10.789 2.248 1.000 3 C LIG3 87.342 1
HETATM 1407 O O6_1 . LIG3 . 1 ? C -0.189 8.856 3.852 1.000 3 C LIG3 86.105 1
HETATM 1408 O O7_1 . LIG3 . 1 ? C -4.355 10.678 3.726 1.000 3 C LIG3 97.581 1
HETATM 1409 C C1_1 . LIG3 . 1 ? C -4.395 11.885 3.040 1.000 3 C LIG3 96.635 1
HETATM 1410 C C2_1 . LIG3 . 1 ? C -5.734 12.518 3.266 1.000 3 C LIG3 96.854 1
HETATM 1411 O O8_1 . LIG3 . 1 ? C -6.784 11.639 2.723 1.000 3 C LIG3 97.819 1
HETATM 1412 C C3_1 . LIG3 . 1 ? C -6.072 12.693 4.747 1.000 3 C LIG3 96.761 1
HETATM 1413 O O9_1 . LIG3 . 1 ? C -6.733 13.907 4.940 1.000 3 C LIG3 95.249 1
HETATM 1414 C C4_1 . LIG3 . 1 ? C -6.926 11.511 5.059 1.000 3 C LIG3 97.252 1
HETATM 1415 O O10_1 . LIG3 . 1 ? C -7.834 11.734 6.132 1.000 3 C LIG3 96.293 1
HETATM 1416 C C5_1 . LIG3 . 1 ? C -7.663 11.312 3.790 1.000 3 C LIG3 97.994 1
HETATM 1417 N N1_1 . LIG3 . 1 ? C -8.069 9.924 3.551 1.000 3 C LIG3 98.244 1
HETATM 1418 C C6_1 . LIG3 . 1 ? C -9.304 9.536 3.214 1.000 3 C LIG3 98.474 1
HETATM 1419 N N2_1 . LIG3 . 1 ? C -10.409 10.277 3.040 1.000 3 C LIG3 98.342 1
HETATM 1420 C C7_1 . LIG3 . 1 ? C -11.518 9.580 2.703 1.000 3 C LIG3 98.387 1
HETATM 1421 N N3_1 . LIG3 . 1 ? C -12.689 10.271 2.542 1.000 3 C LIG3 97.886 1
HETATM 1422 N N4_1 . LIG3 . 1 ? C -11.547 8.230 2.523 1.000 3 C LIG3 98.691 1
HETATM 1423 C C8_1 . LIG3 . 1 ? C -10.432 7.490 2.672 1.000 3 C LIG3 98.733 1
HETATM 1424 O O11_1 . LIG3 . 1 ? C -10.445 6.271 2.504 1.000 3 C LIG3 98.566 1
HETATM 1425 C C9_1 . LIG3 . 1 ? C -9.236 8.161 3.051 1.000 3 C LIG3 98.681 1
HETATM 1426 N N5_1 . LIG3 . 1 ? C -7.961 7.768 3.272 1.000 3 C LIG3 98.434 1
HETATM 1427 C C10_1 . LIG3 . 1 ? C -7.268 8.867 3.568 1.000 3 C LIG3 98.144 1
HETATM 1428 Mg MG1_1 . LIG4 . 1 ? D 1.316 9.214 4.955 1.000 4 D LIG4 96.201 1
#
#
loop_
_atom_type.symbol
C
Cl
F
Mg
N
O
P
S
#
#
loop_
_ma_qa_metric.id
_ma_qa_metric.name
_ma_qa_metric.description
_ma_qa_metric.type
_ma_qa_metric.mode
_ma_qa_metric.type_other_details
_ma_qa_metric.software_group_id
1 pLDDT 'Predicted lddt' pLDDT local . .
#
#
loop_
_ma_qa_metric_local.ordinal_id
_ma_qa_metric_local.model_id
_ma_qa_metric_local.label_asym_id
_ma_qa_metric_local.label_seq_id
_ma_qa_metric_local.label_comp_id
_ma_qa_metric_local.metric_id
_ma_qa_metric_local.metric_value
1 1 A 1 GLY 1 81.816
2 1 A 2 MET 1 91.191
3 1 A 3 THR 1 95.993
4 1 A 4 GLU 1 97.020
5 1 A 5 TYR 1 97.998
6 1 A 6 LYS 1 97.749
7 1 A 7 LEU 1 98.312
8 1 A 8 VAL 1 97.862
9 1 A 9 VAL 1 98.204
10 1 A 10 VAL 1 98.206
11 1 A 11 GLY 1 97.936
12 1 A 12 ALA 1 98.177
13 1 A 13 CYS 1 96.729
14 1 A 14 GLY 1 97.681
15 1 A 15 VAL 1 98.616
16 1 A 16 GLY 1 98.467
17 1 A 17 LYS 1 98.357
18 1 A 18 SER 1 97.684
19 1 A 19 ALA 1 98.071
20 1 A 20 LEU 1 98.501
21 1 A 21 THR 1 98.101
22 1 A 22 ILE 1 97.515
23 1 A 23 GLN 1 98.204
24 1 A 24 LEU 1 98.305
25 1 A 25 ILE 1 97.394
26 1 A 26 GLN 1 96.926
27 1 A 27 ASN 1 97.155
28 1 A 28 HIS 1 96.845
29 1 A 29 PHE 1 97.907
30 1 A 30 VAL 1 93.320
31 1 A 31 ASP 1 90.311
32 1 A 32 GLU 1 89.086
33 1 A 33 TYR 1 85.795
34 1 A 34 ASP 1 90.119
35 1 A 35 PRO 1 90.635
36 1 A 36 THR 1 88.235
37 1 A 37 ILE 1 92.020
38 1 A 38 GLU 1 91.337
39 1 A 39 ASP 1 91.905
40 1 A 40 SER 1 94.224
41 1 A 41 TYR 1 96.197
42 1 A 42 ARG 1 96.451
43 1 A 43 LYS 1 96.774
44 1 A 44 GLN 1 97.396
45 1 A 45 VAL 1 96.434
46 1 A 46 VAL 1 96.107
47 1 A 47 ILE 1 97.264
48 1 A 48 ASP 1 96.665
49 1 A 49 GLY 1 94.193
50 1 A 50 GLU 1 93.586
51 1 A 51 THR 1 95.926
52 1 A 52 SER 1 95.608
53 1 A 53 LEU 1 97.670
54 1 A 54 LEU 1 98.174
55 1 A 55 ASP 1 97.618
56 1 A 56 ILE 1 97.778
57 1 A 57 LEU 1 96.609
58 1 A 58 ASP 1 96.363
59 1 A 59 THR 1 94.078
60 1 A 60 ALA 1 92.800
61 1 A 61 GLY 1 76.929
62 1 A 62 GLN 1 74.334
63 1 A 63 GLU 1 72.267
64 1 A 64 GLU 1 75.871
65 1 A 65 TYR 1 74.334
66 1 A 66 SER 1 78.273
67 1 A 67 ALA 1 80.501
68 1 A 68 MET 1 77.496
69 1 A 69 ARG 1 82.742
70 1 A 70 ASP 1 82.639
71 1 A 71 GLN 1 85.680
72 1 A 72 TYR 1 83.895
73 1 A 73 MET 1 89.765
74 1 A 74 ARG 1 93.980
75 1 A 75 THR 1 93.360
76 1 A 76 GLY 1 97.171
77 1 A 77 GLU 1 98.327
78 1 A 78 GLY 1 98.587
79 1 A 79 PHE 1 98.744
80 1 A 80 LEU 1 98.912
81 1 A 81 SER 1 98.939
82 1 A 82 VAL 1 98.968
83 1 A 83 PHE 1 98.980
84 1 A 84 ALA 1 98.957
85 1 A 85 ILE 1 98.906
86 1 A 86 ASN 1 98.794
87 1 A 87 ASN 1 98.693
88 1 A 88 THR 1 98.811
89 1 A 89 LYS 1 98.814
90 1 A 90 SER 1 98.867
91 1 A 91 PHE 1 98.926
92 1 A 92 GLU 1 98.599
93 1 A 93 ASP 1 98.420
94 1 A 94 ILE 1 98.615
95 1 A 95 HIS 1 97.197
96 1 A 96 HIS 1 96.222
97 1 A 97 TYR 1 96.562
98 1 A 98 ARG 1 97.503
99 1 A 99 GLU 1 96.526
100 1 A 100 GLN 1 94.305
101 1 A 101 ILE 1 96.135
102 1 A 102 LYS 1 95.561
103 1 A 103 ARG 1 94.520
104 1 A 104 VAL 1 93.524
105 1 A 105 LYS 1 94.777
106 1 A 106 ASP 1 94.914
107 1 A 107 SER 1 94.378
108 1 A 108 GLU 1 94.509
109 1 A 109 ASP 1 95.237
110 1 A 110 VAL 1 98.179
111 1 A 111 PRO 1 98.719
112 1 A 112 MET 1 98.775
113 1 A 113 VAL 1 98.979
114 1 A 114 LEU 1 98.985
115 1 A 115 VAL 1 98.990
116 1 A 116 GLY 1 98.979
117 1 A 117 ASN 1 98.964
118 1 A 118 LYS 1 98.862
119 1 A 119 SER 1 98.782
120 1 A 120 ASP 1 98.822
121 1 A 121 LEU 1 98.438
122 1 A 122 PRO 1 97.340
123 1 A 123 SER 1 93.679
124 1 A 124 ARG 1 97.626
125 1 A 125 THR 1 98.681
126 1 A 126 VAL 1 98.682
127 1 A 127 ASP 1 97.987
128 1 A 128 THR 1 97.835
129 1 A 129 LYS 1 98.287
130 1 A 130 GLN 1 97.858
131 1 A 131 ALA 1 98.829
132 1 A 132 GLN 1 98.833
133 1 A 133 ASP 1 98.780
134 1 A 134 LEU 1 98.797
135 1 A 135 ALA 1 98.814
136 1 A 136 ARG 1 98.543
137 1 A 137 SER 1 98.131
138 1 A 138 TYR 1 97.721
139 1 A 139 GLY 1 97.767
140 1 A 140 ILE 1 98.560
141 1 A 141 PRO 1 98.914
142 1 A 142 PHE 1 98.970
143 1 A 143 ILE 1 98.967
144 1 A 144 GLU 1 98.892
145 1 A 145 THR 1 98.988
146 1 A 146 SER 1 98.937
147 1 A 147 ALA 1 98.648
148 1 A 148 LYS 1 98.539
149 1 A 149 THR 1 98.721
150 1 A 150 ARG 1 98.547
151 1 A 151 GLN 1 98.764
152 1 A 152 GLY 1 98.944
153 1 A 153 VAL 1 98.926
154 1 A 154 ASP 1 98.754
155 1 A 155 ASP 1 98.842
156 1 A 156 ALA 1 98.927
157 1 A 157 PHE 1 98.879
158 1 A 158 TYR 1 98.746
159 1 A 159 THR 1 98.814
160 1 A 160 LEU 1 98.858
161 1 A 161 VAL 1 98.630
162 1 A 162 ARG 1 98.356
163 1 A 163 GLU 1 98.449
164 1 A 164 ILE 1 98.505
165 1 A 165 ARG 1 97.860
166 1 A 166 LYS 1 97.258
167 1 A 167 HIS 1 97.608
168 1 A 168 LYS 1 95.930
169 1 A 169 GLU 1 96.649
170 1 A 170 LYS 1 94.760
#
