# Supplementary material for: Single‐Sequence Deep Learning Delivers Crystal‐Quality Models of Covalent K‐Ras G12 Hotspot Complexes
Source: IUBMB Life. 2026 Jun 13;78(6):e70108. doi: 10.1002/iub.70108 (PMC13263772; doi:10.1002/iub.70108)
Supplement: Supplementary file 1 — Data S1: iub70108‐sup‐0001‐DataS1.zip. [file IUB-78-0-s001.zip › Supplementary_Data/1_Without Covalent Restraint_Web/Predicted Structures/KRASG12C_Adagrasib_GDP_Mg2+_without_restraint/pred.model_idx_2.cif]

data_model
_entry.id model
_struct.entry_id model
_struct.pdbx_model_details .
_struct.pdbx_structure_determination_methodology computational
_struct.title 'Chai-1 predicted structure'
_audit_conform.dict_location https://raw.githubusercontent.com/ihmwg/ModelCIF/80e1e22/dist/mmcif_ma.dic
_audit_conform.dict_name mmcif_ma.dic
_audit_conform.dict_version 1.4.7
#
loop_
_audit_author.name
_audit_author.pdbx_ordinal
'Chai Discovery team' 1
#
#
loop_
_chem_comp.id
_chem_comp.type
_chem_comp.name
_chem_comp.formula
_chem_comp.formula_weight
_chem_comp.ma_provenance
ALA 'L-peptide linking' . . . 'CCD Core'
ARG 'L-peptide linking' . . . 'CCD Core'
ASN 'L-peptide linking' . . . 'CCD Core'
ASP 'L-peptide linking' . . . 'CCD Core'
CYS 'L-peptide linking' . . . 'CCD Core'
GLN 'L-peptide linking' . . . 'CCD Core'
GLU 'L-peptide linking' . . . 'CCD Core'
GLY 'L-peptide linking' . . . 'CCD Core'
HIS 'L-peptide linking' . . . 'CCD Core'
ILE 'L-peptide linking' . . . 'CCD Core'
LEU 'L-peptide linking' . . . 'CCD Core'
LIG2 non-polymer . . . 'CCD Core'
LIG3 non-polymer . . . 'CCD Core'
LIG4 non-polymer . . . 'CCD Core'
LYS 'L-peptide linking' . . . 'CCD Core'
MET 'L-peptide linking' . . . 'CCD Core'
PHE 'L-peptide linking' . . . 'CCD Core'
PRO 'L-peptide linking' . . . 'CCD Core'
SER 'L-peptide linking' . . . 'CCD Core'
THR 'L-peptide linking' . . . 'CCD Core'
TYR 'L-peptide linking' . . . 'CCD Core'
VAL 'L-peptide linking' . . . 'CCD Core'
#
#
loop_
_entity.id
_entity.type
_entity.src_method
_entity.pdbx_description
_entity.formula_weight
_entity.pdbx_number_of_molecules
_entity.details
1 polymer man 'Entity A' . 1 .
2 non-polymer man 'Entity B' . 1 .
3 non-polymer man 'Entity C' . 1 .
4 non-polymer man 'Entity D' . 1 .
#
#
loop_
_entity_poly.entity_id
_entity_poly.type
_entity_poly.nstd_linkage
_entity_poly.nstd_monomer
_entity_poly.pdbx_strand_id
_entity_poly.pdbx_seq_one_letter_code
_entity_poly.pdbx_seq_one_letter_code_can
1 polypeptide(L) no no A
;GMTEYKLVVVGACGVGKSALTIQLIQNHFVDEYDPTIEDSYRKQVVIDGETSLLDILDTAGQEEYSAMRD
QYMRTGEGFLSVFAINNTKSFEDIHHYREQIKRVKDSEDVPMVLVGNKSDLPSRTVDTKQAQDLARSYGI
PFIETSAKTRQGVDDAFYTLVREIRKHKEK
;

;GMTEYKLVVVGACGVGKSALTIQLIQNHFVDEYDPTIEDSYRKQVVIDGETSLLDILDTAGQEEYSAMRD
QYMRTGEGFLSVFAINNTKSFEDIHHYREQIKRVKDSEDVPMVLVGNKSDLPSRTVDTKQAQDLARSYGI
PFIETSAKTRQGVDDAFYTLVREIRKHKEK
;

#
#
loop_
_pdbx_entity_nonpoly.entity_id
_pdbx_entity_nonpoly.name
_pdbx_entity_nonpoly.comp_id
_pdbx_entity_nonpoly.ma_model_mode
2 'Entity B' LIG2 .
3 'Entity C' LIG3 .
4 'Entity D' LIG4 .
#
#
loop_
_entity_poly_seq.entity_id
_entity_poly_seq.num
_entity_poly_seq.mon_id
_entity_poly_seq.hetero
1 1 GLY .
1 2 MET .
1 3 THR .
1 4 GLU .
1 5 TYR .
1 6 LYS .
1 7 LEU .
1 8 VAL .
1 9 VAL .
1 10 VAL .
1 11 GLY .
1 12 ALA .
1 13 CYS .
1 14 GLY .
1 15 VAL .
1 16 GLY .
1 17 LYS .
1 18 SER .
1 19 ALA .
1 20 LEU .
1 21 THR .
1 22 ILE .
1 23 GLN .
1 24 LEU .
1 25 ILE .
1 26 GLN .
1 27 ASN .
1 28 HIS .
1 29 PHE .
1 30 VAL .
1 31 ASP .
1 32 GLU .
1 33 TYR .
1 34 ASP .
1 35 PRO .
1 36 THR .
1 37 ILE .
1 38 GLU .
1 39 ASP .
1 40 SER .
1 41 TYR .
1 42 ARG .
1 43 LYS .
1 44 GLN .
1 45 VAL .
1 46 VAL .
1 47 ILE .
1 48 ASP .
1 49 GLY .
1 50 GLU .
1 51 THR .
1 52 SER .
1 53 LEU .
1 54 LEU .
1 55 ASP .
1 56 ILE .
1 57 LEU .
1 58 ASP .
1 59 THR .
1 60 ALA .
1 61 GLY .
1 62 GLN .
1 63 GLU .
1 64 GLU .
1 65 TYR .
1 66 SER .
1 67 ALA .
1 68 MET .
1 69 ARG .
1 70 ASP .
1 71 GLN .
1 72 TYR .
1 73 MET .
1 74 ARG .
1 75 THR .
1 76 GLY .
1 77 GLU .
1 78 GLY .
1 79 PHE .
1 80 LEU .
1 81 SER .
1 82 VAL .
1 83 PHE .
1 84 ALA .
1 85 ILE .
1 86 ASN .
1 87 ASN .
1 88 THR .
1 89 LYS .
1 90 SER .
1 91 PHE .
1 92 GLU .
1 93 ASP .
1 94 ILE .
1 95 HIS .
1 96 HIS .
1 97 TYR .
1 98 ARG .
1 99 GLU .
1 100 GLN .
1 101 ILE .
1 102 LYS .
1 103 ARG .
1 104 VAL .
1 105 LYS .
1 106 ASP .
1 107 SER .
1 108 GLU .
1 109 ASP .
1 110 VAL .
1 111 PRO .
1 112 MET .
1 113 VAL .
1 114 LEU .
1 115 VAL .
1 116 GLY .
1 117 ASN .
1 118 LYS .
1 119 SER .
1 120 ASP .
1 121 LEU .
1 122 PRO .
1 123 SER .
1 124 ARG .
1 125 THR .
1 126 VAL .
1 127 ASP .
1 128 THR .
1 129 LYS .
1 130 GLN .
1 131 ALA .
1 132 GLN .
1 133 ASP .
1 134 LEU .
1 135 ALA .
1 136 ARG .
1 137 SER .
1 138 TYR .
1 139 GLY .
1 140 ILE .
1 141 PRO .
1 142 PHE .
1 143 ILE .
1 144 GLU .
1 145 THR .
1 146 SER .
1 147 ALA .
1 148 LYS .
1 149 THR .
1 150 ARG .
1 151 GLN .
1 152 GLY .
1 153 VAL .
1 154 ASP .
1 155 ASP .
1 156 ALA .
1 157 PHE .
1 158 TYR .
1 159 THR .
1 160 LEU .
1 161 VAL .
1 162 ARG .
1 163 GLU .
1 164 ILE .
1 165 ARG .
1 166 LYS .
1 167 HIS .
1 168 LYS .
1 169 GLU .
1 170 LYS .
#
#
loop_
_struct_asym.id
_struct_asym.entity_id
_struct_asym.details
A 1 'Chain A'
B 2 'Chain B'
C 3 'Chain C'
D 4 'Chain D'
#
#
loop_
_pdbx_poly_seq_scheme.asym_id
_pdbx_poly_seq_scheme.entity_id
_pdbx_poly_seq_scheme.seq_id
_pdbx_poly_seq_scheme.mon_id
_pdbx_poly_seq_scheme.pdb_seq_num
_pdbx_poly_seq_scheme.auth_seq_num
_pdbx_poly_seq_scheme.pdb_mon_id
_pdbx_poly_seq_scheme.auth_mon_id
_pdbx_poly_seq_scheme.pdb_strand_id
_pdbx_poly_seq_scheme.pdb_ins_code
A 1 1 GLY 1 1 GLY GLY A .
A 1 2 MET 2 2 MET MET A .
A 1 3 THR 3 3 THR THR A .
A 1 4 GLU 4 4 GLU GLU A .
A 1 5 TYR 5 5 TYR TYR A .
A 1 6 LYS 6 6 LYS LYS A .
A 1 7 LEU 7 7 LEU LEU A .
A 1 8 VAL 8 8 VAL VAL A .
A 1 9 VAL 9 9 VAL VAL A .
A 1 10 VAL 10 10 VAL VAL A .
A 1 11 GLY 11 11 GLY GLY A .
A 1 12 ALA 12 12 ALA ALA A .
A 1 13 CYS 13 13 CYS CYS A .
A 1 14 GLY 14 14 GLY GLY A .
A 1 15 VAL 15 15 VAL VAL A .
A 1 16 GLY 16 16 GLY GLY A .
A 1 17 LYS 17 17 LYS LYS A .
A 1 18 SER 18 18 SER SER A .
A 1 19 ALA 19 19 ALA ALA A .
A 1 20 LEU 20 20 LEU LEU A .
A 1 21 THR 21 21 THR THR A .
A 1 22 ILE 22 22 ILE ILE A .
A 1 23 GLN 23 23 GLN GLN A .
A 1 24 LEU 24 24 LEU LEU A .
A 1 25 ILE 25 25 ILE ILE A .
A 1 26 GLN 26 26 GLN GLN A .
A 1 27 ASN 27 27 ASN ASN A .
A 1 28 HIS 28 28 HIS HIS A .
A 1 29 PHE 29 29 PHE PHE A .
A 1 30 VAL 30 30 VAL VAL A .
A 1 31 ASP 31 31 ASP ASP A .
A 1 32 GLU 32 32 GLU GLU A .
A 1 33 TYR 33 33 TYR TYR A .
A 1 34 ASP 34 34 ASP ASP A .
A 1 35 PRO 35 35 PRO PRO A .
A 1 36 THR 36 36 THR THR A .
A 1 37 ILE 37 37 ILE ILE A .
A 1 38 GLU 38 38 GLU GLU A .
A 1 39 ASP 39 39 ASP ASP A .
A 1 40 SER 40 40 SER SER A .
A 1 41 TYR 41 41 TYR TYR A .
A 1 42 ARG 42 42 ARG ARG A .
A 1 43 LYS 43 43 LYS LYS A .
A 1 44 GLN 44 44 GLN GLN A .
A 1 45 VAL 45 45 VAL VAL A .
A 1 46 VAL 46 46 VAL VAL A .
A 1 47 ILE 47 47 ILE ILE A .
A 1 48 ASP 48 48 ASP ASP A .
A 1 49 GLY 49 49 GLY GLY A .
A 1 50 GLU 50 50 GLU GLU A .
A 1 51 THR 51 51 THR THR A .
A 1 52 SER 52 52 SER SER A .
A 1 53 LEU 53 53 LEU LEU A .
A 1 54 LEU 54 54 LEU LEU A .
A 1 55 ASP 55 55 ASP ASP A .
A 1 56 ILE 56 56 ILE ILE A .
A 1 57 LEU 57 57 LEU LEU A .
A 1 58 ASP 58 58 ASP ASP A .
A 1 59 THR 59 59 THR THR A .
A 1 60 ALA 60 60 ALA ALA A .
A 1 61 GLY 61 61 GLY GLY A .
A 1 62 GLN 62 62 GLN GLN A .
A 1 63 GLU 63 63 GLU GLU A .
A 1 64 GLU 64 64 GLU GLU A .
A 1 65 TYR 65 65 TYR TYR A .
A 1 66 SER 66 66 SER SER A .
A 1 67 ALA 67 67 ALA ALA A .
A 1 68 MET 68 68 MET MET A .
A 1 69 ARG 69 69 ARG ARG A .
A 1 70 ASP 70 70 ASP ASP A .
A 1 71 GLN 71 71 GLN GLN A .
A 1 72 TYR 72 72 TYR TYR A .
A 1 73 MET 73 73 MET MET A .
A 1 74 ARG 74 74 ARG ARG A .
A 1 75 THR 75 75 THR THR A .
A 1 76 GLY 76 76 GLY GLY A .
A 1 77 GLU 77 77 GLU GLU A .
A 1 78 GLY 78 78 GLY GLY A .
A 1 79 PHE 79 79 PHE PHE A .
A 1 80 LEU 80 80 LEU LEU A .
A 1 81 SER 81 81 SER SER A .
A 1 82 VAL 82 82 VAL VAL A .
A 1 83 PHE 83 83 PHE PHE A .
A 1 84 ALA 84 84 ALA ALA A .
A 1 85 ILE 85 85 ILE ILE A .
A 1 86 ASN 86 86 ASN ASN A .
A 1 87 ASN 87 87 ASN ASN A .
A 1 88 THR 88 88 THR THR A .
A 1 89 LYS 89 89 LYS LYS A .
A 1 90 SER 90 90 SER SER A .
A 1 91 PHE 91 91 PHE PHE A .
A 1 92 GLU 92 92 GLU GLU A .
A 1 93 ASP 93 93 ASP ASP A .
A 1 94 ILE 94 94 ILE ILE A .
A 1 95 HIS 95 95 HIS HIS A .
A 1 96 HIS 96 96 HIS HIS A .
A 1 97 TYR 97 97 TYR TYR A .
A 1 98 ARG 98 98 ARG ARG A .
A 1 99 GLU 99 99 GLU GLU A .
A 1 100 GLN 100 100 GLN GLN A .
A 1 101 ILE 101 101 ILE ILE A .
A 1 102 LYS 102 102 LYS LYS A .
A 1 103 ARG 103 103 ARG ARG A .
A 1 104 VAL 104 104 VAL VAL A .
A 1 105 LYS 105 105 LYS LYS A .
A 1 106 ASP 106 106 ASP ASP A .
A 1 107 SER 107 107 SER SER A .
A 1 108 GLU 108 108 GLU GLU A .
A 1 109 ASP 109 109 ASP ASP A .
A 1 110 VAL 110 110 VAL VAL A .
A 1 111 PRO 111 111 PRO PRO A .
A 1 112 MET 112 112 MET MET A .
A 1 113 VAL 113 113 VAL VAL A .
A 1 114 LEU 114 114 LEU LEU A .
A 1 115 VAL 115 115 VAL VAL A .
A 1 116 GLY 116 116 GLY GLY A .
A 1 117 ASN 117 117 ASN ASN A .
A 1 118 LYS 118 118 LYS LYS A .
A 1 119 SER 119 119 SER SER A .
A 1 120 ASP 120 120 ASP ASP A .
A 1 121 LEU 121 121 LEU LEU A .
A 1 122 PRO 122 122 PRO PRO A .
A 1 123 SER 123 123 SER SER A .
A 1 124 ARG 124 124 ARG ARG A .
A 1 125 THR 125 125 THR THR A .
A 1 126 VAL 126 126 VAL VAL A .
A 1 127 ASP 127 127 ASP ASP A .
A 1 128 THR 128 128 THR THR A .
A 1 129 LYS 129 129 LYS LYS A .
A 1 130 GLN 130 130 GLN GLN A .
A 1 131 ALA 131 131 ALA ALA A .
A 1 132 GLN 132 132 GLN GLN A .
A 1 133 ASP 133 133 ASP ASP A .
A 1 134 LEU 134 134 LEU LEU A .
A 1 135 ALA 135 135 ALA ALA A .
A 1 136 ARG 136 136 ARG ARG A .
A 1 137 SER 137 137 SER SER A .
A 1 138 TYR 138 138 TYR TYR A .
A 1 139 GLY 139 139 GLY GLY A .
A 1 140 ILE 140 140 ILE ILE A .
A 1 141 PRO 141 141 PRO PRO A .
A 1 142 PHE 142 142 PHE PHE A .
A 1 143 ILE 143 143 ILE ILE A .
A 1 144 GLU 144 144 GLU GLU A .
A 1 145 THR 145 145 THR THR A .
A 1 146 SER 146 146 SER SER A .
A 1 147 ALA 147 147 ALA ALA A .
A 1 148 LYS 148 148 LYS LYS A .
A 1 149 THR 149 149 THR THR A .
A 1 150 ARG 150 150 ARG ARG A .
A 1 151 GLN 151 151 GLN GLN A .
A 1 152 GLY 152 152 GLY GLY A .
A 1 153 VAL 153 153 VAL VAL A .
A 1 154 ASP 154 154 ASP ASP A .
A 1 155 ASP 155 155 ASP ASP A .
A 1 156 ALA 156 156 ALA ALA A .
A 1 157 PHE 157 157 PHE PHE A .
A 1 158 TYR 158 158 TYR TYR A .
A 1 159 THR 159 159 THR THR A .
A 1 160 LEU 160 160 LEU LEU A .
A 1 161 VAL 161 161 VAL VAL A .
A 1 162 ARG 162 162 ARG ARG A .
A 1 163 GLU 163 163 GLU GLU A .
A 1 164 ILE 164 164 ILE ILE A .
A 1 165 ARG 165 165 ARG ARG A .
A 1 166 LYS 166 166 LYS LYS A .
A 1 167 HIS 167 167 HIS HIS A .
A 1 168 LYS 168 168 LYS LYS A .
A 1 169 GLU 169 169 GLU GLU A .
A 1 170 LYS 170 170 LYS LYS A .
#
#
loop_
_pdbx_nonpoly_scheme.asym_id
_pdbx_nonpoly_scheme.entity_id
_pdbx_nonpoly_scheme.mon_id
_pdbx_nonpoly_scheme.ndb_seq_num
_pdbx_nonpoly_scheme.pdb_seq_num
_pdbx_nonpoly_scheme.auth_seq_num
_pdbx_nonpoly_scheme.auth_mon_id
_pdbx_nonpoly_scheme.pdb_strand_id
_pdbx_nonpoly_scheme.pdb_ins_code
B 2 LIG2 1 1 1 LIG2 B .
C 3 LIG3 1 1 1 LIG3 C .
D 4 LIG4 1 1 1 LIG4 D .
#
#
loop_
_ma_data.id
_ma_data.name
_ma_data.content_type
_ma_data.content_type_other_details
1 'Entity A' target .
2 'Entity B' target .
3 'Entity C' target .
4 'Entity D' target .
5 pred_model_1 'model coordinates' .
#
#
loop_
_ma_target_entity.entity_id
_ma_target_entity.data_id
_ma_target_entity.origin
1 1 designed
2 2 designed
3 3 designed
4 4 designed
#
#
loop_
_ma_target_entity_instance.asym_id
_ma_target_entity_instance.entity_id
_ma_target_entity_instance.details
A 1 'Chain A'
B 2 'Chain B'
C 3 'Chain C'
D 4 'Chain D'
#
#
loop_
_ma_model_list.ordinal_id
_ma_model_list.model_name
_ma_model_list.data_id
_ma_model_list.model_type
_ma_model_list.model_type_other_details
1 pred_model_1 5 'Ab initio model' .
#
#
loop_
_ma_model_group.id
_ma_model_group.name
_ma_model_group.details
1 pred .
#
#
loop_
_ma_model_group_link.group_id
_ma_model_group_link.model_id
1 1
#
#
loop_
_atom_site.group_PDB
_atom_site.id
_atom_site.type_symbol
_atom_site.label_atom_id
_atom_site.label_alt_id
_atom_site.label_comp_id
_atom_site.label_seq_id
_atom_site.auth_seq_id
_atom_site.pdbx_PDB_ins_code
_atom_site.label_asym_id
_atom_site.Cartn_x
_atom_site.Cartn_y
_atom_site.Cartn_z
_atom_site.occupancy
_atom_site.label_entity_id
_atom_site.auth_asym_id
_atom_site.auth_comp_id
_atom_site.B_iso_or_equiv
_atom_site.pdbx_PDB_model_num
ATOM 1 N N . GLY 1 1 ? A -2.809 24.576 10.703 1.000 1 A GLY 76.534 1
ATOM 2 C CA . GLY 1 1 ? A -3.666 23.665 9.936 1.000 1 A GLY 81.753 1
ATOM 3 C C . GLY 1 1 ? A -3.460 22.231 10.424 1.000 1 A GLY 85.341 1
ATOM 4 O O . GLY 1 1 ? A -2.609 21.971 11.263 1.000 1 A GLY 82.889 1
ATOM 5 N N . MET 2 2 ? A -4.251 21.299 9.874 1.000 1 A MET 87.722 1
ATOM 6 C CA . MET 2 2 ? A -4.077 19.891 10.232 1.000 1 A MET 91.292 1
ATOM 7 C C . MET 2 2 ? A -2.764 19.389 9.660 1.000 1 A MET 92.747 1
ATOM 8 O O . MET 2 2 ? A -2.213 19.958 8.721 1.000 1 A MET 91.605 1
ATOM 9 C CB . MET 2 2 ? A -5.225 19.043 9.724 1.000 1 A MET 89.683 1
ATOM 10 C CG . MET 2 2 ? A -5.236 18.823 8.236 1.000 1 A MET 89.247 1
ATOM 11 S SD . MET 2 2 ? A -6.753 18.026 7.703 1.000 1 A MET 86.605 1
ATOM 12 C CE . MET 2 2 ? A -7.940 19.298 8.012 1.000 1 A MET 82.262 1
ATOM 13 N N . THR 3 3 ? A -2.257 18.296 10.256 1.000 1 A THR 95.783 1
ATOM 14 C CA . THR 3 3 ? A -1.045 17.662 9.748 1.000 1 A THR 96.039 1
ATOM 15 C C . THR 3 3 ? A -1.359 17.000 8.403 1.000 1 A THR 96.796 1
ATOM 16 O O . THR 3 3 ? A -2.404 16.388 8.236 1.000 1 A THR 96.423 1
ATOM 17 C CB . THR 3 3 ? A -0.539 16.622 10.751 1.000 1 A THR 94.685 1
ATOM 18 O OG1 . THR 3 3 ? A -0.376 17.258 12.027 1.000 1 A THR 90.445 1
ATOM 19 C CG2 . THR 3 3 ? A 0.817 16.065 10.320 1.000 1 A THR 91.214 1
ATOM 20 N N . GLU 4 4 ? A -0.444 17.135 7.460 1.000 1 A GLU 96.802 1
ATOM 21 C CA . GLU 4 4 ? A -0.585 16.560 6.134 1.000 1 A GLU 97.108 1
ATOM 22 C C . GLU 4 4 ? A 0.518 15.529 5.929 1.000 1 A GLU 97.400 1
ATOM 23 O O . GLU 4 4 ? A 1.634 15.687 6.409 1.000 1 A GLU 96.907 1
ATOM 24 C CB . GLU 4 4 ? A -0.500 17.629 5.058 1.000 1 A GLU 96.128 1
ATOM 25 C CG . GLU 4 4 ? A -1.569 18.710 5.198 1.000 1 A GLU 90.262 1
ATOM 26 C CD . GLU 4 4 ? A -1.556 19.712 4.050 1.000 1 A GLU 89.475 1
ATOM 27 O OE1 . GLU 4 4 ? A -0.715 19.596 3.140 1.000 1 A GLU 86.675 1
ATOM 28 O OE2 . GLU 4 4 ? A -2.404 20.633 4.079 1.000 1 A GLU 84.864 1
ATOM 29 N N . TYR 5 5 ? A 0.158 14.447 5.222 1.000 1 A TYR 97.848 1
ATOM 30 C CA . TYR 5 5 ? A 1.101 13.348 4.983 1.000 1 A TYR 98.066 1
ATOM 31 C C . TYR 5 5 ? A 1.058 13.043 3.479 1.000 1 A TYR 98.109 1
ATOM 32 O O . TYR 5 5 ? A -0.006 12.789 2.943 1.000 1 A TYR 98.038 1
ATOM 33 C CB . TYR 5 5 ? A 0.707 12.119 5.767 1.000 1 A TYR 97.966 1
ATOM 34 C CG . TYR 5 5 ? A 0.714 12.335 7.253 1.000 1 A TYR 97.880 1
ATOM 35 C CD1 . TYR 5 5 ? A 1.883 12.124 7.963 1.000 1 A TYR 97.378 1
ATOM 36 C CD2 . TYR 5 5 ? A -0.416 12.767 7.902 1.000 1 A TYR 97.495 1
ATOM 37 C CE1 . TYR 5 5 ? A 1.902 12.338 9.345 1.000 1 A TYR 96.617 1
ATOM 38 C CE2 . TYR 5 5 ? A -0.418 12.956 9.271 1.000 1 A TYR 96.623 1
ATOM 39 C CZ . TYR 5 5 ? A 0.768 12.764 9.978 1.000 1 A TYR 96.494 1
ATOM 40 O OH . TYR 5 5 ? A 0.788 12.953 11.334 1.000 1 A TYR 94.847 1
ATOM 41 N N . LYS 6 6 ? A 2.225 13.059 2.812 1.000 1 A LYS 98.005 1
ATOM 42 C CA . LYS 6 6 ? A 2.333 12.762 1.401 1.000 1 A LYS 97.903 1
ATOM 43 C C . LYS 6 6 ? A 2.685 11.279 1.272 1.000 1 A LYS 98.093 1
ATOM 44 O O . LYS 6 6 ? A 3.803 10.886 1.572 1.000 1 A LYS 97.924 1
ATOM 45 C CB . LYS 6 6 ? A 3.362 13.631 0.715 1.000 1 A LYS 97.331 1
ATOM 46 C CG . LYS 6 6 ? A 2.981 15.096 0.686 1.000 1 A LYS 86.943 1
ATOM 47 C CD . LYS 6 6 ? A 4.044 15.941 -0.043 1.000 1 A LYS 80.471 1
ATOM 48 C CE . LYS 6 6 ? A 3.591 17.384 -0.201 1.000 1 A LYS 76.473 1
ATOM 49 N NZ . LYS 6 6 ? A 3.398 18.067 1.120 1.000 1 A LYS 63.909 1
ATOM 50 N N . LEU 7 7 ? A 1.730 10.468 0.810 1.000 1 A LEU 98.146 1
ATOM 51 C CA . LEU 7 7 ? A 1.873 9.042 0.710 1.000 1 A LEU 98.341 1
ATOM 52 C C . LEU 7 7 ? A 1.930 8.624 -0.747 1.000 1 A LEU 98.065 1
ATOM 53 O O . LEU 7 7 ? A 1.212 9.179 -1.580 1.000 1 A LEU 97.803 1
ATOM 54 C CB . LEU 7 7 ? A 0.701 8.308 1.364 1.000 1 A LEU 98.540 1
ATOM 55 C CG . LEU 7 7 ? A 0.286 8.722 2.761 1.000 1 A LEU 98.399 1
ATOM 56 C CD1 . LEU 7 7 ? A 1.443 8.706 3.722 1.000 1 A LEU 98.355 1
ATOM 57 C CD2 . LEU 7 7 ? A -0.848 7.822 3.246 1.000 1 A LEU 98.449 1
ATOM 58 N N . VAL 8 8 ? A 2.757 7.637 -1.057 1.000 1 A VAL 98.241 1
ATOM 59 C CA . VAL 8 8 ? A 2.893 7.141 -2.423 1.000 1 A VAL 98.021 1
ATOM 60 C C . VAL 8 8 ? A 2.609 5.662 -2.435 1.000 1 A VAL 98.190 1
ATOM 61 O O . VAL 8 8 ? A 3.140 4.910 -1.607 1.000 1 A VAL 98.234 1
ATOM 62 C CB . VAL 8 8 ? A 4.305 7.413 -2.978 1.000 1 A VAL 97.373 1
ATOM 63 C CG1 . VAL 8 8 ? A 4.666 8.883 -2.810 1.000 1 A VAL 96.776 1
ATOM 64 C CG2 . VAL 8 8 ? A 4.406 6.993 -4.420 1.000 1 A VAL 96.756 1
ATOM 65 N N . VAL 9 9 ? A 1.760 5.225 -3.356 1.000 1 A VAL 98.082 1
ATOM 66 C CA . VAL 9 9 ? A 1.391 3.819 -3.504 1.000 1 A VAL 98.241 1
ATOM 67 C C . VAL 9 9 ? A 2.117 3.286 -4.724 1.000 1 A VAL 97.982 1
ATOM 68 O O . VAL 9 9 ? A 1.867 3.756 -5.838 1.000 1 A VAL 97.645 1
ATOM 69 C CB . VAL 9 9 ? A -0.116 3.658 -3.632 1.000 1 A VAL 98.406 1
ATOM 70 C CG1 . VAL 9 9 ? A -0.853 4.357 -2.486 1.000 1 A VAL 98.572 1
ATOM 71 C CG2 . VAL 9 9 ? A -0.504 2.174 -3.683 1.000 1 A VAL 98.470 1
ATOM 72 N N . VAL 10 10 ? A 3.012 2.317 -4.531 1.000 1 A VAL 98.303 1
ATOM 73 C CA . VAL 10 10 ? A 3.835 1.772 -5.582 1.000 1 A VAL 98.291 1
ATOM 74 C C . VAL 10 10 ? A 3.626 0.277 -5.681 1.000 1 A VAL 98.535 1
ATOM 75 O O . VAL 10 10 ? A 3.132 -0.371 -4.747 1.000 1 A VAL 98.663 1
ATOM 76 C CB . VAL 10 10 ? A 5.313 2.074 -5.367 1.000 1 A VAL 97.650 1
ATOM 77 C CG1 . VAL 10 10 ? A 5.551 3.590 -5.216 1.000 1 A VAL 97.243 1
ATOM 78 C CG2 . VAL 10 10 ? A 5.872 1.313 -4.168 1.000 1 A VAL 97.650 1
ATOM 79 N N . GLY 11 11 ? A 4.023 -0.281 -6.795 1.000 1 A GLY 98.211 1
ATOM 80 C CA . GLY 11 11 ? A 3.905 -1.708 -7.038 1.000 1 A GLY 98.010 1
ATOM 81 C C . GLY 11 11 ? A 3.628 -2.001 -8.495 1.000 1 A GLY 97.706 1
ATOM 82 O O . GLY 11 11 ? A 3.287 -1.109 -9.274 1.000 1 A GLY 97.197 1
ATOM 83 N N . ALA 12 12 ? A 3.754 -3.259 -8.871 1.000 1 A ALA 98.333 1
ATOM 84 C CA . ALA 12 12 ? A 3.591 -3.678 -10.252 1.000 1 A ALA 98.158 1
ATOM 85 C C . ALA 12 12 ? A 2.195 -3.384 -10.756 1.000 1 A ALA 97.924 1
ATOM 86 O O . ALA 12 12 ? A 1.249 -3.146 -9.992 1.000 1 A ALA 97.763 1
ATOM 87 C CB . ALA 12 12 ? A 3.886 -5.169 -10.372 1.000 1 A ALA 97.998 1
ATOM 88 N N . CYS 13 13 ? A 2.050 -3.403 -12.083 1.000 1 A CYS 97.172 1
ATOM 89 C CA . CYS 13 13 ? A 0.760 -3.304 -12.712 1.000 1 A CYS 96.917 1
ATOM 90 C C . CYS 13 13 ? A -0.185 -4.359 -12.159 1.000 1 A CYS 97.392 1
ATOM 91 O O . CYS 13 13 ? A 0.161 -5.531 -12.076 1.000 1 A CYS 97.457 1
ATOM 92 C CB . CYS 13 13 ? A 0.912 -3.483 -14.211 1.000 1 A CYS 95.408 1
ATOM 93 S SG . CYS 13 13 ? A 1.432 -2.095 -15.052 1.000 1 A CYS 88.865 1
ATOM 94 N N . GLY 14 14 ? A -1.394 -3.923 -11.824 1.000 1 A GLY 97.422 1
ATOM 95 C CA . GLY 14 14 ? A -2.479 -4.837 -11.540 1.000 1 A GLY 97.675 1
ATOM 96 C C . GLY 14 14 ? A -2.529 -5.412 -10.154 1.000 1 A GLY 98.337 1
ATOM 97 O O . GLY 14 14 ? A -3.364 -6.276 -9.904 1.000 1 A GLY 98.326 1
ATOM 98 N N . VAL 15 15 ? A -1.687 -4.952 -9.239 1.000 1 A VAL 98.292 1
ATOM 99 C CA . VAL 15 15 ? A -1.711 -5.484 -7.878 1.000 1 A VAL 98.604 1
ATOM 100 C C . VAL 15 15 ? A -2.845 -4.902 -7.046 1.000 1 A VAL 98.663 1
ATOM 101 O O . VAL 15 15 ? A -3.174 -5.454 -5.983 1.000 1 A VAL 98.707 1
ATOM 102 C CB . VAL 15 15 ? A -0.380 -5.254 -7.141 1.000 1 A VAL 98.694 1
ATOM 103 C CG1 . VAL 15 15 ? A 0.774 -5.890 -7.913 1.000 1 A VAL 98.716 1
ATOM 104 C CG2 . VAL 15 15 ? A -0.140 -3.774 -6.853 1.000 1 A VAL 98.817 1
ATOM 105 N N . GLY 16 16 ? A -3.425 -3.769 -7.489 1.000 1 A GLY 98.559 1
ATOM 106 C CA . GLY 16 16 ? A -4.499 -3.128 -6.752 1.000 1 A GLY 98.463 1
ATOM 107 C C . GLY 16 16 ? A -4.181 -1.795 -6.156 1.000 1 A GLY 98.561 1
ATOM 108 O O . GLY 16 16 ? A -4.871 -1.360 -5.234 1.000 1 A GLY 98.555 1
ATOM 109 N N . LYS 17 17 ? A -3.161 -1.093 -6.678 1.000 1 A LYS 98.456 1
ATOM 110 C CA . LYS 17 17 ? A -2.829 0.234 -6.176 1.000 1 A LYS 98.383 1
ATOM 111 C C . LYS 17 17 ? A -4.011 1.165 -6.272 1.000 1 A LYS 98.187 1
ATOM 112 O O . LYS 17 17 ? A -4.374 1.833 -5.302 1.000 1 A LYS 98.335 1
ATOM 113 C CB . LYS 17 17 ? A -1.622 0.819 -6.910 1.000 1 A LYS 98.230 1
ATOM 114 C CG . LYS 17 17 ? A -0.344 -0.013 -6.736 1.000 1 A LYS 97.929 1
ATOM 115 C CD . LYS 17 17 ? A 0.806 0.608 -7.525 1.000 1 A LYS 97.600 1
ATOM 116 C CE . LYS 17 17 ? A 0.541 0.649 -9.022 1.000 1 A LYS 97.135 1
ATOM 117 N NZ . LYS 17 17 ? A 0.439 -0.668 -9.642 1.000 1 A LYS 96.941 1
ATOM 118 N N . SER 18 18 ? A -4.630 1.220 -7.453 1.000 1 A SER 98.030 1
ATOM 119 C CA . SER 18 18 ? A -5.780 2.088 -7.648 1.000 1 A SER 97.713 1
ATOM 120 C C . SER 18 18 ? A -6.974 1.610 -6.840 1.000 1 A SER 97.893 1
ATOM 121 O O . SER 18 18 ? A -7.655 2.428 -6.201 1.000 1 A SER 97.995 1
ATOM 122 C CB . SER 18 18 ? A -6.139 2.170 -9.126 1.000 1 A SER 97.059 1
ATOM 123 O OG . SER 18 18 ? A -5.099 2.758 -9.873 1.000 1 A SER 94.311 1
ATOM 124 N N . ALA 19 19 ? A -7.224 0.313 -6.811 1.000 1 A ALA 97.925 1
ATOM 125 C CA . ALA 19 19 ? A -8.360 -0.212 -6.073 1.000 1 A ALA 98.085 1
ATOM 126 C C . ALA 19 19 ? A -8.245 0.084 -4.584 1.000 1 A ALA 98.303 1
ATOM 127 O O . ALA 19 19 ? A -9.229 0.434 -3.930 1.000 1 A ALA 98.413 1
ATOM 128 C CB . ALA 19 19 ? A -8.520 -1.713 -6.306 1.000 1 A ALA 97.959 1
ATOM 129 N N . LEU 20 20 ? A -7.015 -0.047 -4.049 1.000 1 A LEU 98.266 1
ATOM 130 C CA . LEU 20 20 ? A -6.777 0.273 -2.632 1.000 1 A LEU 98.485 1
ATOM 131 C C . LEU 20 20 ? A -7.025 1.758 -2.363 1.000 1 A LEU 98.446 1
ATOM 132 O O . LEU 20 20 ? A -7.657 2.115 -1.360 1.000 1 A LEU 98.496 1
ATOM 133 C CB . LEU 20 20 ? A -5.355 -0.087 -2.231 1.000 1 A LEU 98.678 1
ATOM 134 C CG . LEU 20 20 ? A -5.114 -1.563 -1.971 1.000 1 A LEU 98.741 1
ATOM 135 C CD1 . LEU 20 20 ? A -5.747 -1.996 -0.661 1.000 1 A LEU 98.758 1
ATOM 136 C CD2 . LEU 20 20 ? A -3.607 -1.837 -1.967 1.000 1 A LEU 98.787 1
ATOM 137 N N . THR 21 21 ? A -6.510 2.602 -3.240 1.000 1 A THR 98.310 1
ATOM 138 C CA . THR 21 21 ? A -6.640 4.046 -3.039 1.000 1 A THR 98.132 1
ATOM 139 C C . THR 21 21 ? A -8.104 4.471 -3.106 1.000 1 A THR 98.037 1
ATOM 140 O O . THR 21 21 ? A -8.577 5.220 -2.253 1.000 1 A THR 98.077 1
ATOM 141 C CB . THR 21 21 ? A -5.800 4.801 -4.061 1.000 1 A THR 98.017 1
ATOM 142 O OG1 . THR 21 21 ? A -4.428 4.413 -3.911 1.000 1 A THR 97.803 1
ATOM 143 C CG2 . THR 21 21 ? A -5.931 6.294 -3.859 1.000 1 A THR 97.913 1
ATOM 144 N N . ILE 22 22 ? A -8.816 3.971 -4.109 1.000 1 A ILE 97.838 1
ATOM 145 C CA . ILE 22 22 ? A -10.225 4.338 -4.263 1.000 1 A ILE 97.584 1
ATOM 146 C C . ILE 22 22 ? A -11.045 3.799 -3.099 1.000 1 A ILE 97.878 1
ATOM 147 O O . ILE 22 22 ? A -11.966 4.482 -2.633 1.000 1 A ILE 98.047 1
ATOM 148 C CB . ILE 22 22 ? A -10.738 3.861 -5.634 1.000 1 A ILE 97.011 1
ATOM 149 C CG1 . ILE 22 22 ? A -9.986 4.630 -6.740 1.000 1 A ILE 96.489 1
ATOM 150 C CG2 . ILE 22 22 ? A -12.217 4.062 -5.758 1.000 1 A ILE 95.982 1
ATOM 151 C CD1 . ILE 22 22 ? A -10.139 4.003 -8.106 1.000 1 A ILE 94.436 1
ATOM 152 N N . GLN 23 23 ? A -10.714 2.613 -2.603 1.000 1 A GLN 98.092 1
ATOM 153 C CA . GLN 23 23 ? A -11.419 2.063 -1.434 1.000 1 A GLN 98.208 1
ATOM 154 C C . GLN 23 23 ? A -11.211 2.969 -0.234 1.000 1 A GLN 98.285 1
ATOM 155 O O . GLN 23 23 ? A -12.178 3.259 0.501 1.000 1 A GLN 98.220 1
ATOM 156 C CB . GLN 23 23 ? A -10.951 0.638 -1.160 1.000 1 A GLN 98.088 1
ATOM 157 C CG . GLN 23 23 ? A -11.707 -0.046 -0.052 1.000 1 A GLN 96.186 1
ATOM 158 C CD . GLN 23 23 ? A -13.177 -0.202 -0.347 1.000 1 A GLN 97.887 1
ATOM 159 O OE1 . GLN 23 23 ? A -14.018 0.531 0.200 1.000 1 A GLN 97.393 1
ATOM 160 N NE2 . GLN 23 23 ? A -13.514 -1.179 -1.179 1.000 1 A GLN 96.964 1
ATOM 161 N N . LEU 24 24 ? A -9.981 3.439 -0.020 1.000 1 A LEU 98.243 1
ATOM 162 C CA . LEU 24 24 ? A -9.715 4.340 1.107 1.000 1 A LEU 98.283 1
ATOM 163 C C . LEU 24 24 ? A -10.491 5.655 0.975 1.000 1 A LEU 98.150 1
ATOM 164 O O . LEU 24 24 ? A -11.142 6.113 1.914 1.000 1 A LEU 98.006 1
ATOM 165 C CB . LEU 24 24 ? A -8.244 4.644 1.226 1.000 1 A LEU 98.387 1
ATOM 166 C CG . LEU 24 24 ? A -7.889 5.569 2.386 1.000 1 A LEU 98.309 1
ATOM 167 C CD1 . LEU 24 24 ? A -7.611 4.735 3.653 1.000 1 A LEU 98.067 1
ATOM 168 C CD2 . LEU 24 24 ? A -6.712 6.455 2.055 1.000 1 A LEU 98.176 1
ATOM 169 N N . ILE 25 25 ? A -10.396 6.257 -0.206 1.000 1 A ILE 97.945 1
ATOM 170 C CA . ILE 25 25 ? A -10.910 7.611 -0.411 1.000 1 A ILE 97.471 1
ATOM 171 C C . ILE 25 25 ? A -12.414 7.615 -0.561 1.000 1 A ILE 97.253 1
ATOM 172 O O . ILE 25 25 ? A -13.092 8.454 0.023 1.000 1 A ILE 96.922 1
ATOM 173 C CB . ILE 25 25 ? A -10.232 8.254 -1.651 1.000 1 A ILE 96.763 1
ATOM 174 C CG1 . ILE 25 25 ? A -8.711 8.288 -1.450 1.000 1 A ILE 94.383 1
ATOM 175 C CG2 . ILE 25 25 ? A -10.801 9.657 -1.915 1.000 1 A ILE 92.681 1
ATOM 176 C CD1 . ILE 25 25 ? A -8.241 9.335 -0.464 1.000 1 A ILE 88.460 1
ATOM 177 N N . GLN 26 26 ? A -12.940 6.691 -1.365 1.000 1 A GLN 97.553 1
ATOM 178 C CA . GLN 26 26 ? A -14.330 6.734 -1.800 1.000 1 A GLN 97.033 1
ATOM 179 C C . GLN 26 26 ? A -15.167 5.586 -1.250 1.000 1 A GLN 97.303 1
ATOM 180 O O . GLN 26 26 ? A -16.379 5.553 -1.484 1.000 1 A GLN 96.612 1
ATOM 181 C CB . GLN 26 26 ? A -14.407 6.755 -3.320 1.000 1 A GLN 95.927 1
ATOM 182 C CG . GLN 26 26 ? A -13.743 7.962 -3.929 1.000 1 A GLN 91.871 1
ATOM 183 C CD . GLN 26 26 ? A -14.471 9.248 -3.583 1.000 1 A GLN 85.313 1
ATOM 184 O OE1 . GLN 26 26 ? A -15.670 9.247 -3.262 1.000 1 A GLN 76.500 1
ATOM 185 N NE2 . GLN 26 26 ? A -13.755 10.373 -3.688 1.000 1 A GLN 75.546 1
ATOM 186 N N . ASN 27 27 ? A -14.553 4.645 -0.527 1.000 1 A ASN 97.351 1
ATOM 187 C CA . ASN 27 27 ? A -15.274 3.541 0.107 1.000 1 A ASN 97.143 1
ATOM 188 C C . ASN 27 27 ? A -16.128 2.734 -0.877 1.000 1 A ASN 97.361 1
ATOM 189 O O . ASN 27 27 ? A -17.258 2.390 -0.605 1.000 1 A ASN 96.266 1
ATOM 190 C CB . ASN 27 27 ? A -16.136 4.045 1.272 1.000 1 A ASN 96.219 1
ATOM 191 C CG . ASN 27 27 ? A -15.349 4.383 2.508 1.000 1 A ASN 94.150 1
ATOM 192 O OD1 . ASN 27 27 ? A -15.170 3.532 3.380 1.000 1 A ASN 83.372 1
ATOM 193 N ND2 . ASN 27 27 ? A -14.830 5.595 2.579 1.000 1 A ASN 80.507 1
ATOM 194 N N . HIS 28 28 ? A -15.532 2.441 -2.052 1.000 1 A HIS 97.418 1
ATOM 195 C CA . HIS 28 28 ? A -16.142 1.531 -3.021 1.000 1 A HIS 96.915 1
ATOM 196 C C . HIS 28 28 ? A -15.046 0.842 -3.786 1.000 1 A HIS 97.341 1
ATOM 197 O O . HIS 28 28 ? A -13.942 1.373 -3.954 1.000 1 A HIS 96.870 1
ATOM 198 C CB . HIS 28 28 ? A -17.118 2.253 -3.929 1.000 1 A HIS 94.908 1
ATOM 199 C CG . HIS 28 28 ? A -16.544 3.397 -4.690 1.000 1 A HIS 90.053 1
ATOM 200 N ND1 . HIS 28 28 ? A -16.040 3.250 -5.975 1.000 1 A HIS 80.829 1
ATOM 201 C CD2 . HIS 28 28 ? A -16.425 4.701 -4.352 1.000 1 A HIS 81.658 1
ATOM 202 C CE1 . HIS 28 28 ? A -15.607 4.418 -6.395 1.000 1 A HIS 81.255 1
ATOM 203 N NE2 . HIS 28 28 ? A -15.844 5.311 -5.435 1.000 1 A HIS 80.897 1
ATOM 204 N N . PHE 29 29 ? A -15.369 -0.373 -4.248 1.000 1 A PHE 97.944 1
ATOM 205 C CA . PHE 29 29 ? A -14.449 -1.187 -5.007 1.000 1 A PHE 97.942 1
ATOM 206 C C . PHE 29 29 ? A -14.715 -0.999 -6.497 1.000 1 A PHE 97.176 1
ATOM 207 O O . PHE 29 29 ? A -15.854 -1.182 -6.932 1.000 1 A PHE 96.482 1
ATOM 208 C CB . PHE 29 29 ? A -14.587 -2.666 -4.624 1.000 1 A PHE 97.752 1
ATOM 209 C CG . PHE 29 29 ? A -13.709 -3.600 -5.420 1.000 1 A PHE 97.960 1
ATOM 210 C CD1 . PHE 29 29 ? A -12.343 -3.436 -5.441 1.000 1 A PHE 98.022 1
ATOM 211 C CD2 . PHE 29 29 ? A -14.288 -4.625 -6.167 1.000 1 A PHE 97.615 1
ATOM 212 C CE1 . PHE 29 29 ? A -11.549 -4.286 -6.184 1.000 1 A PHE 97.655 1
ATOM 213 C CE2 . PHE 29 29 ? A -13.483 -5.485 -6.904 1.000 1 A PHE 97.222 1
ATOM 214 C CZ . PHE 29 29 ? A -12.112 -5.310 -6.911 1.000 1 A PHE 97.486 1
ATOM 215 N N . VAL 30 30 ? A -13.693 -0.643 -7.234 1.000 1 A VAL 95.441 1
ATOM 216 C CA . VAL 30 30 ? A -13.786 -0.482 -8.681 1.000 1 A VAL 93.402 1
ATOM 217 C C . VAL 30 30 ? A -12.923 -1.564 -9.312 1.000 1 A VAL 93.048 1
ATOM 218 O O . VAL 30 30 ? A -11.701 -1.581 -9.161 1.000 1 A VAL 91.698 1
ATOM 219 C CB . VAL 30 30 ? A -13.297 0.899 -9.132 1.000 1 A VAL 90.169 1
ATOM 220 C CG1 . VAL 30 30 ? A -14.126 1.989 -8.464 1.000 1 A VAL 85.583 1
ATOM 221 C CG2 . VAL 30 30 ? A -13.397 1.027 -10.645 1.000 1 A VAL 83.301 1
ATOM 222 N N . ASP 31 31 ? A -13.551 -2.498 -10.007 1.000 1 A ASP 91.458 1
ATOM 223 C CA . ASP 31 31 ? A -12.845 -3.615 -10.625 1.000 1 A ASP 90.505 1
ATOM 224 C C . ASP 31 31 ? A -12.401 -3.305 -12.051 1.000 1 A ASP 90.170 1
ATOM 225 O O . ASP 31 31 ? A -11.875 -4.199 -12.715 1.000 1 A ASP 85.011 1
ATOM 226 C CB . ASP 31 31 ? A -13.687 -4.895 -10.584 1.000 1 A ASP 87.079 1
ATOM 227 C CG . ASP 31 31 ? A -15.025 -4.761 -11.286 1.000 1 A ASP 82.689 1
ATOM 228 O OD1 . ASP 31 31 ? A -15.272 -3.699 -11.902 1.000 1 A ASP 78.344 1
ATOM 229 O OD2 . ASP 31 31 ? A -15.820 -5.710 -11.199 1.000 1 A ASP 78.901 1
ATOM 230 N N . GLU 32 32 ? A -12.634 -2.083 -12.518 1.000 1 A GLU 90.698 1
ATOM 231 C CA . GLU 32 32 ? A -12.171 -1.653 -13.833 1.000 1 A GLU 89.381 1
ATOM 232 C C . GLU 32 32 ? A -11.736 -0.212 -13.700 1.000 1 A GLU 87.930 1
ATOM 233 O O . GLU 32 32 ? A -12.591 0.688 -13.560 1.000 1 A GLU 83.306 1
ATOM 234 C CB . GLU 32 32 ? A -13.268 -1.774 -14.890 1.000 1 A GLU 87.296 1
ATOM 235 C CG . GLU 32 32 ? A -13.711 -3.193 -15.149 1.000 1 A GLU 76.481 1
ATOM 236 C CD . GLU 32 32 ? A -14.794 -3.299 -16.221 1.000 1 A GLU 67.775 1
ATOM 237 O OE1 . GLU 32 32 ? A -15.260 -2.243 -16.682 1.000 1 A GLU 63.197 1
ATOM 238 O OE2 . GLU 32 32 ? A -15.180 -4.441 -16.588 1.000 1 A GLU 60.258 1
ATOM 239 N N . TYR 33 33 ? A -10.415 0.039 -13.725 1.000 1 A TYR 86.927 1
ATOM 240 C CA . TYR 33 33 ? A -9.863 1.372 -13.539 1.000 1 A TYR 85.885 1
ATOM 241 C C . TYR 33 33 ? A -8.675 1.518 -14.470 1.000 1 A TYR 87.323 1
ATOM 242 O O . TYR 33 33 ? A -7.769 0.695 -14.454 1.000 1 A TYR 85.915 1
ATOM 243 C CB . TYR 33 33 ? A -9.438 1.578 -12.088 1.000 1 A TYR 81.814 1
ATOM 244 C CG . TYR 33 33 ? A -8.999 2.991 -11.780 1.000 1 A TYR 79.876 1
ATOM 245 C CD1 . TYR 33 33 ? A -9.875 3.916 -11.211 1.000 1 A TYR 76.448 1
ATOM 246 C CD2 . TYR 33 33 ? A -7.691 3.386 -12.016 1.000 1 A TYR 75.264 1
ATOM 247 C CE1 . TYR 33 33 ? A -9.463 5.191 -10.911 1.000 1 A TYR 73.116 1
ATOM 248 C CE2 . TYR 33 33 ? A -7.272 4.672 -11.727 1.000 1 A TYR 73.060 1
ATOM 249 C CZ . TYR 33 33 ? A -8.162 5.562 -11.157 1.000 1 A TYR 74.376 1
ATOM 250 O OH . TYR 33 33 ? A -7.743 6.850 -10.849 1.000 1 A TYR 69.997 1
ATOM 251 N N . ASP 34 34 ? A -8.671 2.553 -15.295 1.000 1 A ASP 89.408 1
ATOM 252 C CA . ASP 34 34 ? A -7.673 2.781 -16.308 1.000 1 A ASP 90.384 1
ATOM 253 C C . ASP 34 34 ? A -6.278 2.684 -15.690 1.000 1 A ASP 92.012 1
ATOM 254 O O . ASP 34 34 ? A -5.923 3.498 -14.830 1.000 1 A ASP 91.953 1
ATOM 255 C CB . ASP 34 34 ? A -7.869 4.148 -16.941 1.000 1 A ASP 88.825 1
ATOM 256 C CG . ASP 34 34 ? A -6.886 4.443 -18.082 1.000 1 A ASP 89.154 1
ATOM 257 O OD1 . ASP 34 34 ? A -5.833 3.791 -18.169 1.000 1 A ASP 88.430 1
ATOM 258 O OD2 . ASP 34 34 ? A -7.207 5.332 -18.892 1.000 1 A ASP 86.652 1
ATOM 259 N N . PRO 35 35 ? A -5.455 1.714 -16.109 1.000 1 A PRO 90.286 1
ATOM 260 C CA . PRO 35 35 ? A -4.140 1.533 -15.473 1.000 1 A PRO 91.520 1
ATOM 261 C C . PRO 35 35 ? A -3.109 2.573 -15.889 1.000 1 A PRO 91.563 1
ATOM 262 O O . PRO 35 35 ? A -2.016 2.576 -15.312 1.000 1 A PRO 90.089 1
ATOM 263 C CB . PRO 35 35 ? A -3.727 0.139 -15.959 1.000 1 A PRO 89.660 1
ATOM 264 C CG . PRO 35 35 ? A -4.369 0.011 -17.285 1.000 1 A PRO 88.827 1
ATOM 265 C CD . PRO 35 35 ? A -5.701 0.718 -17.177 1.000 1 A PRO 91.401 1
ATOM 266 N N . THR 36 36 ? A -3.428 3.427 -16.831 1.000 1 A THR 90.920 1
ATOM 267 C CA . THR 36 36 ? A -2.508 4.466 -17.276 1.000 1 A THR 89.451 1
ATOM 268 C C . THR 36 36 ? A -2.676 5.778 -16.522 1.000 1 A THR 90.710 1
ATOM 269 O O . THR 36 36 ? A -1.875 6.699 -16.704 1.000 1 A THR 89.470 1
ATOM 270 C CB . THR 36 36 ? A -2.681 4.757 -18.763 1.000 1 A THR 86.013 1
ATOM 271 O OG1 . THR 36 36 ? A -3.937 5.382 -18.995 1.000 1 A THR 84.614 1
ATOM 272 C CG2 . THR 36 36 ? A -2.611 3.472 -19.561 1.000 1 A THR 83.626 1
ATOM 273 N N . ILE 37 37 ? A -3.698 5.874 -15.648 1.000 1 A ILE 92.580 1
ATOM 274 C CA . ILE 37 37 ? A -3.973 7.116 -14.944 1.000 1 A ILE 92.222 1
ATOM 275 C C . ILE 37 37 ? A -3.197 7.153 -13.644 1.000 1 A ILE 92.679 1
ATOM 276 O O . ILE 37 37 ? A -3.440 6.320 -12.760 1.000 1 A ILE 92.237 1
ATOM 277 C CB . ILE 37 37 ? A -5.474 7.293 -14.691 1.000 1 A ILE 90.525 1
ATOM 278 C CG1 . ILE 37 37 ? A -6.216 7.406 -16.019 1.000 1 A ILE 90.483 1
ATOM 279 C CG2 . ILE 37 37 ? A -5.737 8.519 -13.820 1.000 1 A ILE 89.797 1
ATOM 280 C CD1 . ILE 37 37 ? A -7.710 7.511 -15.897 1.000 1 A ILE 87.372 1
ATOM 281 N N . GLU 38 38 ? A -2.299 8.122 -13.521 1.000 1 A GLU 92.798 1
ATOM 282 C CA . GLU 38 38 ? A -1.591 8.396 -12.262 1.000 1 A GLU 92.758 1
ATOM 283 C C . GLU 38 38 ? A -2.093 9.721 -11.740 1.000 1 A GLU 92.314 1
ATOM 284 O O . GLU 38 38 ? A -1.999 10.752 -12.418 1.000 1 A GLU 90.667 1
ATOM 285 C CB . GLU 38 38 ? A -0.080 8.451 -12.495 1.000 1 A GLU 91.383 1
ATOM 286 C CG . GLU 38 38 ? A 0.690 8.929 -11.278 1.000 1 A GLU 89.786 1
ATOM 287 C CD . GLU 38 38 ? A 2.186 8.781 -11.432 1.000 1 A GLU 90.195 1
ATOM 288 O OE1 . GLU 38 38 ? A 2.665 7.623 -11.524 1.000 1 A GLU 87.054 1
ATOM 289 O OE2 . GLU 38 38 ? A 2.884 9.813 -11.451 1.000 1 A GLU 86.675 1
ATOM 290 N N . ASP 39 39 ? A -2.639 9.708 -10.533 1.000 1 A ASP 92.614 1
ATOM 291 C CA . ASP 39 39 ? A -3.256 10.908 -9.993 1.000 1 A ASP 92.596 1
ATOM 292 C C . ASP 39 39 ? A -3.104 10.904 -8.476 1.000 1 A ASP 94.083 1
ATOM 293 O O . ASP 39 39 ? A -2.797 9.884 -7.848 1.000 1 A ASP 93.883 1
ATOM 294 C CB . ASP 39 39 ? A -4.729 10.994 -10.418 1.000 1 A ASP 90.366 1
ATOM 295 C CG . ASP 39 39 ? A -5.284 12.402 -10.384 1.000 1 A ASP 82.737 1
ATOM 296 O OD1 . ASP 39 39 ? A -4.554 13.332 -9.973 1.000 1 A ASP 80.053 1
ATOM 297 O OD2 . ASP 39 39 ? A -6.457 12.568 -10.780 1.000 1 A ASP 77.661 1
ATOM 298 N N . SER 40 40 ? A -3.357 12.067 -7.909 1.000 1 A SER 94.521 1
ATOM 299 C CA . SER 40 40 ? A -3.290 12.270 -6.478 1.000 1 A SER 94.583 1
ATOM 300 C C . SER 40 40 ? A -4.681 12.401 -5.909 1.000 1 A SER 95.297 1
ATOM 301 O O . SER 40 40 ? A -5.591 12.921 -6.558 1.000 1 A SER 93.878 1
ATOM 302 C CB . SER 40 40 ? A -2.466 13.504 -6.117 1.000 1 A SER 92.101 1
ATOM 303 O OG . SER 40 40 ? A -1.091 13.289 -6.387 1.000 1 A SER 86.838 1
ATOM 304 N N . TYR 41 41 ? A -4.851 11.919 -4.676 1.000 1 A TYR 96.483 1
ATOM 305 C CA . TYR 41 41 ? A -6.120 11.969 -3.947 1.000 1 A TYR 96.292 1
ATOM 306 C C . TYR 41 41 ? A -5.847 12.557 -2.589 1.000 1 A TYR 96.708 1
ATOM 307 O O . TYR 41 41 ? A -4.804 12.317 -1.997 1.000 1 A TYR 96.518 1
ATOM 308 C CB . TYR 41 41 ? A -6.721 10.575 -3.799 1.000 1 A TYR 95.801 1
ATOM 309 C CG . TYR 41 41 ? A -7.050 9.911 -5.092 1.000 1 A TYR 93.897 1
ATOM 310 C CD1 . TYR 41 41 ? A -8.359 9.901 -5.571 1.000 1 A TYR 91.934 1
ATOM 311 C CD2 . TYR 41 41 ? A -6.083 9.237 -5.829 1.000 1 A TYR 92.955 1
ATOM 312 C CE1 . TYR 41 41 ? A -8.678 9.259 -6.742 1.000 1 A TYR 89.284 1
ATOM 313 C CE2 . TYR 41 41 ? A -6.390 8.602 -7.012 1.000 1 A TYR 91.461 1
ATOM 314 C CZ . TYR 41 41 ? A -7.693 8.620 -7.464 1.000 1 A TYR 88.724 1
ATOM 315 O OH . TYR 41 41 ? A -8.013 7.959 -8.646 1.000 1 A TYR 85.780 1
ATOM 316 N N . ARG 42 42 ? A -6.813 13.318 -2.087 1.000 1 A ARG 96.597 1
ATOM 317 C CA . ARG 42 42 ? A -6.739 13.875 -0.758 1.000 1 A ARG 96.552 1
ATOM 318 C C . ARG 42 42 ? A -7.850 13.290 0.076 1.000 1 A ARG 96.837 1
ATOM 319 O O . ARG 42 42 ? A -8.979 13.133 -0.377 1.000 1 A ARG 95.727 1
ATOM 320 C CB . ARG 42 42 ? A -6.840 15.393 -0.754 1.000 1 A ARG 94.755 1
ATOM 321 C CG . ARG 42 42 ? A -5.733 16.073 -1.532 1.000 1 A ARG 84.075 1
ATOM 322 C CD . ARG 42 42 ? A -4.373 15.893 -0.867 1.000 1 A ARG 78.463 1
ATOM 323 N NE . ARG 42 42 ? A -3.408 16.826 -1.411 1.000 1 A ARG 73.149 1
ATOM 324 C CZ . ARG 42 42 ? A -3.222 18.062 -0.975 1.000 1 A ARG 67.185 1
ATOM 325 N NH1 . ARG 42 42 ? A -3.956 18.553 0.052 1.000 1 A ARG 60.434 1
ATOM 326 N NH2 . ARG 42 42 ? A -2.309 18.854 -1.542 1.000 1 A ARG 58.041 1
ATOM 327 N N . LYS 43 43 ? A -7.527 12.959 1.340 1.000 1 A LYS 96.670 1
ATOM 328 C CA . LYS 43 43 ? A -8.538 12.396 2.249 1.000 1 A LYS 96.834 1
ATOM 329 C C . LYS 43 43 ? A -8.244 12.872 3.654 1.000 1 A LYS 97.092 1
ATOM 330 O O . LYS 43 43 ? A -7.145 12.702 4.159 1.000 1 A LYS 97.089 1
ATOM 331 C CB . LYS 43 43 ? A -8.478 10.859 2.206 1.000 1 A LYS 96.131 1
ATOM 332 C CG . LYS 43 43 ? A -9.434 10.169 3.160 1.000 1 A LYS 94.940 1
ATOM 333 C CD . LYS 43 43 ? A -10.881 10.282 2.671 1.000 1 A LYS 92.609 1
ATOM 334 C CE . LYS 43 43 ? A -11.813 9.468 3.533 1.000 1 A LYS 91.288 1
ATOM 335 N NZ . LYS 43 43 ? A -13.165 9.407 2.946 1.000 1 A LYS 87.078 1
ATOM 336 N N . GLN 44 44 ? A -9.256 13.492 4.287 1.000 1 A GLN 97.476 1
ATOM 337 C CA . GLN 44 44 ? A -9.141 13.867 5.675 1.000 1 A GLN 97.336 1
ATOM 338 C C . GLN 44 44 ? A -9.537 12.677 6.537 1.000 1 A GLN 97.072 1
ATOM 339 O O . GLN 44 44 ? A -10.628 12.125 6.400 1.000 1 A GLN 95.993 1
ATOM 340 C CB . GLN 44 44 ? A -10.027 15.075 5.992 1.000 1 A GLN 96.458 1
ATOM 341 C CG . GLN 44 44 ? A -9.851 15.593 7.395 1.000 1 A GLN 92.362 1
ATOM 342 C CD . GLN 44 44 ? A -10.718 16.805 7.642 1.000 1 A GLN 88.532 1
ATOM 343 O OE1 . GLN 44 44 ? A -10.955 17.623 6.757 1.000 1 A GLN 80.581 1
ATOM 344 N NE2 . GLN 44 44 ? A -11.168 16.969 8.892 1.000 1 A GLN 80.002 1
ATOM 345 N N . VAL 45 45 ? A -8.648 12.246 7.411 1.000 1 A VAL 96.839 1
ATOM 346 C CA . VAL 45 45 ? A -8.894 11.137 8.303 1.000 1 A VAL 96.449 1
ATOM 347 C C . VAL 45 45 ? A -8.448 11.512 9.704 1.000 1 A VAL 96.270 1
ATOM 348 O O . VAL 45 45 ? A -7.747 12.475 9.925 1.000 1 A VAL 95.557 1
ATOM 349 C CB . VAL 45 45 ? A -8.162 9.859 7.865 1.000 1 A VAL 95.414 1
ATOM 350 C CG1 . VAL 45 45 ? A -8.656 9.386 6.501 1.000 1 A VAL 94.874 1
ATOM 351 C CG2 . VAL 45 45 ? A -6.647 10.082 7.852 1.000 1 A VAL 94.456 1
ATOM 352 N N . VAL 46 46 ? A -8.918 10.703 10.667 1.000 1 A VAL 95.893 1
ATOM 353 C CA . VAL 46 46 ? A -8.502 10.850 12.071 1.000 1 A VAL 96.137 1
ATOM 354 C C . VAL 46 46 ? A -7.716 9.603 12.455 1.000 1 A VAL 96.747 1
ATOM 355 O O . VAL 46 46 ? A -8.246 8.507 12.419 1.000 1 A VAL 96.171 1
ATOM 356 C CB . VAL 46 46 ? A -9.690 11.038 13.014 1.000 1 A VAL 94.705 1
ATOM 357 C CG1 . VAL 46 46 ? A -10.506 12.266 12.581 1.000 1 A VAL 93.320 1
ATOM 358 C CG2 . VAL 46 46 ? A -9.206 11.219 14.439 1.000 1 A VAL 93.940 1
ATOM 359 N N . ILE 47 47 ? A -6.448 9.777 12.771 1.000 1 A ILE 97.181 1
ATOM 360 C CA . ILE 47 47 ? A -5.560 8.684 13.110 1.000 1 A ILE 97.436 1
ATOM 361 C C . ILE 47 47 ? A -5.017 8.938 14.504 1.000 1 A ILE 97.258 1
ATOM 362 O O . ILE 47 47 ? A -4.337 9.949 14.738 1.000 1 A ILE 96.695 1
ATOM 363 C CB . ILE 47 47 ? A -4.397 8.569 12.113 1.000 1 A ILE 97.583 1
ATOM 364 C CG1 . ILE 47 47 ? A -4.940 8.350 10.704 1.000 1 A ILE 97.137 1
ATOM 365 C CG2 . ILE 47 47 ? A -3.429 7.453 12.520 1.000 1 A ILE 97.324 1
ATOM 366 C CD1 . ILE 47 47 ? A -3.903 8.495 9.625 1.000 1 A ILE 96.521 1
ATOM 367 N N . ASP 48 48 ? A -5.325 8.022 15.422 1.000 1 A ASP 97.269 1
ATOM 368 C CA . ASP 48 48 ? A -4.835 8.126 16.798 1.000 1 A ASP 96.670 1
ATOM 369 C C . ASP 48 48 ? A -5.185 9.478 17.397 1.000 1 A ASP 95.829 1
ATOM 370 O O . ASP 48 48 ? A -4.387 10.085 18.111 1.000 1 A ASP 94.161 1
ATOM 371 C CB . ASP 48 48 ? A -3.339 7.873 16.861 1.000 1 A ASP 96.312 1
ATOM 372 C CG . ASP 48 48 ? A -2.928 6.520 16.304 1.000 1 A ASP 96.542 1
ATOM 373 O OD1 . ASP 48 48 ? A -3.656 5.535 16.530 1.000 1 A ASP 95.440 1
ATOM 374 O OD2 . ASP 48 48 ? A -1.857 6.442 15.656 1.000 1 A ASP 94.969 1
ATOM 375 N N . GLY 49 49 ? A -6.377 9.967 17.059 1.000 1 A GLY 95.953 1
ATOM 376 C CA . GLY 49 49 ? A -6.866 11.221 17.623 1.000 1 A GLY 94.291 1
ATOM 377 C C . GLY 49 49 ? A -6.427 12.469 16.882 1.000 1 A GLY 94.389 1
ATOM 378 O O . GLY 49 49 ? A -6.862 13.565 17.253 1.000 1 A GLY 92.933 1
ATOM 379 N N . GLU 50 50 ? A -5.611 12.334 15.855 1.000 1 A GLU 93.628 1
ATOM 380 C CA . GLU 50 50 ? A -5.096 13.484 15.109 1.000 1 A GLU 93.508 1
ATOM 381 C C . GLU 50 50 ? A -5.794 13.586 13.764 1.000 1 A GLU 94.549 1
ATOM 382 O O . GLU 50 50 ? A -5.701 12.688 12.931 1.000 1 A GLU 94.626 1
ATOM 383 C CB . GLU 50 50 ? A -3.591 13.374 14.882 1.000 1 A GLU 90.937 1
ATOM 384 C CG . GLU 50 50 ? A -3.043 14.501 14.002 1.000 1 A GLU 87.821 1
ATOM 385 C CD . GLU 50 50 ? A -1.551 14.434 13.824 1.000 1 A GLU 85.502 1
ATOM 386 O OE1 . GLU 50 50 ? A -1.080 13.444 13.203 1.000 1 A GLU 77.663 1
ATOM 387 O OE2 . GLU 50 50 ? A -0.851 15.365 14.274 1.000 1 A GLU 76.080 1
ATOM 388 N N . THR 51 51 ? A -6.503 14.681 13.522 1.000 1 A THR 95.572 1
ATOM 389 C CA . THR 51 51 ? A -7.048 14.937 12.190 1.000 1 A THR 95.739 1
ATOM 390 C C . THR 51 51 ? A -5.889 15.166 11.234 1.000 1 A THR 95.828 1
ATOM 391 O O . THR 51 51 ? A -5.015 15.991 11.494 1.000 1 A THR 94.217 1
ATOM 392 C CB . THR 51 51 ? A -7.988 16.159 12.190 1.000 1 A THR 94.997 1
ATOM 393 O OG1 . THR 51 51 ? A -9.056 15.910 13.095 1.000 1 A THR 92.448 1
ATOM 394 C CG2 . THR 51 51 ? A -8.534 16.413 10.796 1.000 1 A THR 93.038 1
ATOM 395 N N . SER 52 52 ? A -5.872 14.392 10.168 1.000 1 A SER 95.754 1
ATOM 396 C CA . SER 52 52 ? A -4.749 14.346 9.230 1.000 1 A SER 95.659 1
ATOM 397 C C . SER 52 52 ? A -5.296 14.450 7.824 1.000 1 A SER 96.550 1
ATOM 398 O O . SER 52 52 ? A -6.349 13.911 7.502 1.000 1 A SER 96.262 1
ATOM 399 C CB . SER 52 52 ? A -3.978 13.045 9.383 1.000 1 A SER 92.934 1
ATOM 400 O OG . SER 52 52 ? A -3.560 12.821 10.731 1.000 1 A SER 85.398 1
ATOM 401 N N . LEU 53 53 ? A -4.552 15.136 6.966 1.000 1 A LEU 96.974 1
ATOM 402 C CA . LEU 53 53 ? A -4.891 15.213 5.549 1.000 1 A LEU 97.428 1
ATOM 403 C C . LEU 53 53 ? A -3.888 14.350 4.804 1.000 1 A LEU 97.742 1
ATOM 404 O O . LEU 53 53 ? A -2.696 14.630 4.793 1.000 1 A LEU 97.403 1
ATOM 405 C CB . LEU 53 53 ? A -4.832 16.651 5.053 1.000 1 A LEU 96.665 1
ATOM 406 C CG . LEU 53 53 ? A -5.259 16.847 3.591 1.000 1 A LEU 94.372 1
ATOM 407 C CD1 . LEU 53 53 ? A -6.715 16.424 3.401 1.000 1 A LEU 92.929 1
ATOM 408 C CD2 . LEU 53 53 ? A -5.075 18.294 3.176 1.000 1 A LEU 92.387 1
ATOM 409 N N . LEU 54 54 ? A -4.382 13.261 4.207 1.000 1 A LEU 98.064 1
ATOM 410 C CA . LEU 54 54 ? A -3.527 12.365 3.435 1.000 1 A LEU 98.243 1
ATOM 411 C C . LEU 54 54 ? A -3.535 12.786 1.968 1.000 1 A LEU 98.147 1
ATOM 412 O O . LEU 54 54 ? A -4.589 12.931 1.374 1.000 1 A LEU 97.913 1
ATOM 413 C CB . LEU 54 54 ? A -4.041 10.924 3.536 1.000 1 A LEU 98.238 1
ATOM 414 C CG . LEU 54 54 ? A -4.332 10.399 4.948 1.000 1 A LEU 98.051 1
ATOM 415 C CD1 . LEU 54 54 ? A -3.162 10.659 5.871 1.000 1 A LEU 97.968 1
ATOM 416 C CD2 . LEU 54 54 ? A -4.649 8.910 4.868 1.000 1 A LEU 98.033 1
ATOM 417 N N . ASP 55 55 ? A -2.353 13.028 1.424 1.000 1 A ASP 98.067 1
ATOM 418 C CA . ASP 55 55 ? A -2.146 13.338 0.008 1.000 1 A ASP 97.793 1
ATOM 419 C C . ASP 55 55 ? A -1.505 12.100 -0.603 1.000 1 A ASP 97.847 1
ATOM 420 O O . ASP 55 55 ? A -0.322 11.825 -0.401 1.000 1 A ASP 97.587 1
ATOM 421 C CB . ASP 55 55 ? A -1.264 14.574 -0.133 1.000 1 A ASP 96.639 1
ATOM 422 C CG . ASP 55 55 ? A -1.068 14.987 -1.568 1.000 1 A ASP 94.585 1
ATOM 423 O OD1 . ASP 55 55 ? A -1.671 14.364 -2.490 1.000 1 A ASP 92.346 1
ATOM 424 O OD2 . ASP 55 55 ? A -0.294 15.946 -1.790 1.000 1 A ASP 89.950 1
ATOM 425 N N . ILE 56 56 ? A -2.314 11.323 -1.348 1.000 1 A ILE 97.841 1
ATOM 426 C CA . ILE 56 56 ? A -1.936 9.998 -1.798 1.000 1 A ILE 97.937 1
ATOM 427 C C . ILE 56 56 ? A -1.686 10.020 -3.290 1.000 1 A ILE 97.510 1
ATOM 428 O O . ILE 56 56 ? A -2.595 10.329 -4.054 1.000 1 A ILE 97.379 1
ATOM 429 C CB . ILE 56 56 ? A -3.033 8.963 -1.465 1.000 1 A ILE 98.114 1
ATOM 430 C CG1 . ILE 56 56 ? A -3.283 8.918 0.043 1.000 1 A ILE 97.501 1
ATOM 431 C CG2 . ILE 56 56 ? A -2.650 7.592 -2.001 1.000 1 A ILE 98.028 1
ATOM 432 C CD1 . ILE 56 56 ? A -4.634 8.321 0.378 1.000 1 A ILE 94.137 1
ATOM 433 N N . LEU 57 57 ? A -0.459 9.667 -3.696 1.000 1 A LEU 97.405 1
ATOM 434 C CA . LEU 57 57 ? A -0.124 9.537 -5.108 1.000 1 A LEU 96.926 1
ATOM 435 C C . LEU 57 57 ? A -0.242 8.076 -5.497 1.000 1 A LEU 96.998 1
ATOM 436 O O . LEU 57 57 ? A 0.477 7.216 -4.998 1.000 1 A LEU 96.943 1
ATOM 437 C CB . LEU 57 57 ? A 1.283 10.047 -5.386 1.000 1 A LEU 95.836 1
ATOM 438 C CG . LEU 57 57 ? A 1.760 9.855 -6.820 1.000 1 A LEU 94.249 1
ATOM 439 C CD1 . LEU 57 57 ? A 0.867 10.663 -7.786 1.000 1 A LEU 92.983 1
ATOM 440 C CD2 . LEU 57 57 ? A 3.215 10.278 -6.954 1.000 1 A LEU 92.552 1
ATOM 441 N N . ASP 58 58 ? A -1.181 7.784 -6.382 1.000 1 A ASP 96.905 1
ATOM 442 C CA . ASP 58 58 ? A -1.432 6.449 -6.918 1.000 1 A ASP 96.802 1
ATOM 443 C C . ASP 58 58 ? A -0.651 6.321 -8.208 1.000 1 A ASP 96.089 1
ATOM 444 O O . ASP 58 58 ? A -1.056 6.853 -9.244 1.000 1 A ASP 95.311 1
ATOM 445 C CB . ASP 58 58 ? A -2.936 6.277 -7.130 1.000 1 A ASP 96.835 1
ATOM 446 C CG . ASP 58 58 ? A -3.273 4.990 -7.856 1.000 1 A ASP 96.824 1
ATOM 447 O OD1 . ASP 58 58 ? A -2.539 3.996 -7.714 1.000 1 A ASP 96.237 1
ATOM 448 O OD2 . ASP 58 58 ? A -4.302 4.974 -8.598 1.000 1 A ASP 95.940 1
ATOM 449 N N . THR 59 59 ? A 0.501 5.657 -8.169 1.000 1 A THR 95.777 1
ATOM 450 C CA . THR 59 59 ? A 1.435 5.657 -9.297 1.000 1 A THR 95.011 1
ATOM 451 C C . THR 59 59 ? A 0.950 4.723 -10.399 1.000 1 A THR 94.067 1
ATOM 452 O O . THR 59 59 ? A 0.406 3.646 -10.151 1.000 1 A THR 92.994 1
ATOM 453 C CB . THR 59 59 ? A 2.840 5.255 -8.876 1.000 1 A THR 94.450 1
ATOM 454 O OG1 . THR 59 59 ? A 2.838 3.926 -8.374 1.000 1 A THR 88.337 1
ATOM 455 C CG2 . THR 59 59 ? A 3.342 6.215 -7.808 1.000 1 A THR 88.806 1
ATOM 456 N N . ALA 60 60 ? A 1.189 5.157 -11.635 1.000 1 A ALA 94.297 1
ATOM 457 C CA . ALA 60 60 ? A 0.816 4.361 -12.793 1.000 1 A ALA 92.988 1
ATOM 458 C C . ALA 60 60 ? A 1.640 4.733 -14.013 1.000 1 A ALA 89.832 1
ATOM 459 O O . ALA 60 60 ? A 1.185 4.552 -15.143 1.000 1 A ALA 85.066 1
ATOM 460 C CB . ALA 60 60 ? A -0.668 4.493 -13.087 1.000 1 A ALA 92.549 1
ATOM 461 N N . GLY 61 61 ? A 2.850 5.270 -13.772 1.000 1 A GLY 83.771 1
ATOM 462 C CA . GLY 61 61 ? A 3.672 5.777 -14.867 1.000 1 A GLY 80.146 1
ATOM 463 C C . GLY 61 61 ? A 4.439 4.693 -15.576 1.000 1 A GLY 81.045 1
ATOM 464 O O . GLY 61 61 ? A 3.974 3.571 -15.771 1.000 1 A GLY 76.301 1
ATOM 465 N N . GLN 62 62 ? A 5.669 5.021 -15.983 1.000 1 A GLN 81.701 1
ATOM 466 C CA . GLN 62 62 ? A 6.553 4.126 -16.709 1.000 1 A GLN 80.934 1
ATOM 467 C C . GLN 62 62 ? A 7.720 3.721 -15.818 1.000 1 A GLN 81.710 1
ATOM 468 O O . GLN 62 62 ? A 8.131 4.454 -14.928 1.000 1 A GLN 78.626 1
ATOM 469 C CB . GLN 62 62 ? A 7.070 4.792 -17.979 1.000 1 A GLN 77.212 1
ATOM 470 C CG . GLN 62 62 ? A 5.996 5.102 -19.005 1.000 1 A GLN 72.032 1
ATOM 471 C CD . GLN 62 62 ? A 5.294 3.834 -19.456 1.000 1 A GLN 64.638 1
ATOM 472 O OE1 . GLN 62 62 ? A 5.950 2.857 -19.802 1.000 1 A GLN 60.932 1
ATOM 473 N NE2 . GLN 62 62 ? A 3.963 3.866 -19.493 1.000 1 A GLN 61.832 1
ATOM 474 N N . GLU 63 63 ? A 8.244 2.503 -16.068 1.000 1 A GLU 80.499 1
ATOM 475 C CA . GLU 63 63 ? A 9.350 1.985 -15.283 1.000 1 A GLU 79.236 1
ATOM 476 C C . GLU 63 63 ? A 10.612 2.811 -15.463 1.000 1 A GLU 79.472 1
ATOM 477 O O . GLU 63 63 ? A 11.362 3.037 -14.513 1.000 1 A GLU 75.802 1
ATOM 478 C CB . GLU 63 63 ? A 9.623 0.534 -15.639 1.000 1 A GLU 75.266 1
ATOM 479 C CG . GLU 63 63 ? A 10.835 -0.048 -14.916 1.000 1 A GLU 72.910 1
ATOM 480 C CD . GLU 63 63 ? A 11.129 -1.466 -15.307 1.000 1 A GLU 70.562 1
ATOM 481 O OE1 . GLU 63 63 ? A 10.373 -2.036 -16.124 1.000 1 A GLU 68.770 1
ATOM 482 O OE2 . GLU 63 63 ? A 12.120 -2.045 -14.805 1.000 1 A GLU 67.812 1
ATOM 483 N N . GLU 64 64 ? A 10.833 3.280 -16.683 1.000 1 A GLU 82.356 1
ATOM 484 C CA . GLU 64 64 ? A 12.067 3.959 -17.020 1.000 1 A GLU 81.289 1
ATOM 485 C C . GLU 64 64 ? A 12.211 5.285 -16.288 1.000 1 A GLU 81.233 1
ATOM 486 O O . GLU 64 64 ? A 11.214 5.903 -15.842 1.000 1 A GLU 76.907 1
ATOM 487 C CB . GLU 64 64 ? A 12.197 4.149 -18.532 1.000 1 A GLU 75.809 1
ATOM 488 C CG . GLU 64 64 ? A 11.148 5.047 -19.122 1.000 1 A GLU 70.853 1
ATOM 489 C CD . GLU 64 64 ? A 9.922 4.291 -19.603 1.000 1 A GLU 64.700 1
ATOM 490 O OE1 . GLU 64 64 ? A 9.689 3.147 -19.140 1.000 1 A GLU 62.538 1
ATOM 491 O OE2 . GLU 64 64 ? A 9.183 4.829 -20.445 1.000 1 A GLU 60.468 1
ATOM 492 N N . TYR 65 65 ? A 13.432 5.750 -16.185 1.000 1 A TYR 81.532 1
ATOM 493 C CA . TYR 65 65 ? A 13.742 6.967 -15.461 1.000 1 A TYR 81.019 1
ATOM 494 C C . TYR 65 65 ? A 13.096 8.179 -16.084 1.000 1 A TYR 81.536 1
ATOM 495 O O . TYR 65 65 ? A 13.012 8.314 -17.310 1.000 1 A TYR 78.427 1
ATOM 496 C CB . TYR 65 65 ? A 15.251 7.162 -15.386 1.000 1 A TYR 76.499 1
ATOM 497 C CG . TYR 65 65 ? A 15.658 8.458 -14.711 1.000 1 A TYR 71.215 1
ATOM 498 C CD1 . TYR 65 65 ? A 16.035 9.560 -15.441 1.000 1 A TYR 66.537 1
ATOM 499 C CD2 . TYR 65 65 ? A 15.655 8.532 -13.331 1.000 1 A TYR 66.178 1
ATOM 500 C CE1 . TYR 65 65 ? A 16.406 10.719 -14.821 1.000 1 A TYR 62.249 1
ATOM 501 C CE2 . TYR 65 65 ? A 16.010 9.700 -12.703 1.000 1 A TYR 63.567 1
ATOM 502 C CZ . TYR 65 65 ? A 16.387 10.772 -13.446 1.000 1 A TYR 61.091 1
ATOM 503 O OH . TYR 65 65 ? A 16.754 11.963 -12.828 1.000 1 A TYR 66.060 1
ATOM 504 N N . SER 66 66 ? A 12.642 9.086 -15.245 1.000 1 A SER 83.207 1
ATOM 505 C CA . SER 66 66 ? A 12.193 10.416 -15.678 1.000 1 A SER 82.459 1
ATOM 506 C C . SER 66 66 ? A 12.533 11.379 -14.547 1.000 1 A SER 84.315 1
ATOM 507 O O . SER 66 66 ? A 12.193 11.138 -13.385 1.000 1 A SER 82.501 1
ATOM 508 C CB . SER 66 66 ? A 10.698 10.428 -15.968 1.000 1 A SER 76.734 1
ATOM 509 O OG . SER 66 66 ? A 10.226 11.765 -16.016 1.000 1 A SER 71.580 1
ATOM 510 N N . ALA 67 67 ? A 13.162 12.481 -14.915 1.000 1 A ALA 86.993 1
ATOM 511 C CA . ALA 67 67 ? A 13.557 13.448 -13.903 1.000 1 A ALA 86.892 1
ATOM 512 C C . ALA 67 67 ? A 12.346 14.049 -13.226 1.000 1 A ALA 87.789 1
ATOM 513 O O . ALA 67 67 ? A 12.323 14.266 -12.009 1.000 1 A ALA 87.174 1
ATOM 514 C CB . ALA 67 67 ? A 14.415 14.548 -14.518 1.000 1 A ALA 85.485 1
ATOM 515 N N . MET 68 68 ? A 11.284 14.341 -14.017 1.000 1 A MET 83.339 1
ATOM 516 C CA . MET 68 68 ? A 10.072 14.894 -13.428 1.000 1 A MET 82.947 1
ATOM 517 C C . MET 68 68 ? A 9.393 13.851 -12.532 1.000 1 A MET 83.966 1
ATOM 518 O O . MET 68 68 ? A 8.931 14.187 -11.429 1.000 1 A MET 82.946 1
ATOM 519 C CB . MET 68 68 ? A 9.132 15.386 -14.517 1.000 1 A MET 79.512 1
ATOM 520 C CG . MET 68 68 ? A 9.604 16.659 -15.177 1.000 1 A MET 74.618 1
ATOM 521 S SD . MET 68 68 ? A 8.425 17.340 -16.355 1.000 1 A MET 70.555 1
ATOM 522 C CE . MET 68 68 ? A 8.312 16.001 -17.520 1.000 1 A MET 64.294 1
ATOM 523 N N . ARG 69 69 ? A 9.361 12.579 -12.978 1.000 1 A ARG 86.796 1
ATOM 524 C CA . ARG 69 69 ? A 8.776 11.532 -12.161 1.000 1 A ARG 86.215 1
ATOM 525 C C . ARG 69 69 ? A 9.551 11.390 -10.863 1.000 1 A ARG 87.978 1
ATOM 526 O O . ARG 69 69 ? A 8.975 11.258 -9.791 1.000 1 A ARG 88.518 1
ATOM 527 C CB . ARG 69 69 ? A 8.744 10.204 -12.921 1.000 1 A ARG 83.212 1
ATOM 528 C CG . ARG 69 69 ? A 8.157 9.051 -12.102 1.000 1 A ARG 78.337 1
ATOM 529 C CD . ARG 69 69 ? A 8.418 7.734 -12.796 1.000 1 A ARG 73.142 1
ATOM 530 N NE . ARG 69 69 ? A 9.856 7.495 -12.879 1.000 1 A ARG 72.253 1
ATOM 531 C CZ . ARG 69 69 ? A 10.423 6.707 -13.814 1.000 1 A ARG 70.542 1
ATOM 532 N NH1 . ARG 69 69 ? A 9.678 6.092 -14.712 1.000 1 A ARG 65.260 1
ATOM 533 N NH2 . ARG 69 69 ? A 11.738 6.552 -13.825 1.000 1 A ARG 63.992 1
ATOM 534 N N . ASP 70 70 ? A 10.885 11.437 -10.945 1.000 1 A ASP 88.882 1
ATOM 535 C CA . ASP 70 70 ? A 11.701 11.355 -9.731 1.000 1 A ASP 89.823 1
ATOM 536 C C . ASP 70 70 ? A 11.391 12.504 -8.789 1.000 1 A ASP 90.606 1
ATOM 537 O O . ASP 70 70 ? A 11.354 12.306 -7.572 1.000 1 A ASP 90.394 1
ATOM 538 C CB . ASP 70 70 ? A 13.191 11.348 -10.078 1.000 1 A ASP 88.019 1
ATOM 539 C CG . ASP 70 70 ? A 13.689 9.973 -10.482 1.000 1 A ASP 87.427 1
ATOM 540 O OD1 . ASP 70 70 ? A 12.861 9.099 -10.892 1.000 1 A ASP 82.346 1
ATOM 541 O OD2 . ASP 70 70 ? A 14.894 9.766 -10.415 1.000 1 A ASP 81.490 1
ATOM 542 N N . GLN 71 71 ? A 11.175 13.705 -9.309 1.000 1 A GLN 89.906 1
ATOM 543 C CA . GLN 71 71 ? A 10.851 14.827 -8.449 1.000 1 A GLN 89.081 1
ATOM 544 C C . GLN 71 71 ? A 9.556 14.586 -7.691 1.000 1 A GLN 89.616 1
ATOM 545 O O . GLN 71 71 ? A 9.456 14.851 -6.500 1.000 1 A GLN 88.885 1
ATOM 546 C CB . GLN 71 71 ? A 10.777 16.127 -9.252 1.000 1 A GLN 87.251 1
ATOM 547 C CG . GLN 71 71 ? A 12.142 16.670 -9.690 1.000 1 A GLN 75.801 1
ATOM 548 C CD . GLN 71 71 ? A 12.941 17.221 -8.539 1.000 1 A GLN 69.026 1
ATOM 549 O OE1 . GLN 71 71 ? A 12.387 17.634 -7.517 1.000 1 A GLN 65.346 1
ATOM 550 N NE2 . GLN 71 71 ? A 14.247 17.234 -8.703 1.000 1 A GLN 63.277 1
ATOM 551 N N . TYR 72 72 ? A 8.530 14.061 -8.409 1.000 1 A TYR 88.031 1
ATOM 552 C CA . TYR 72 72 ? A 7.262 13.763 -7.723 1.000 1 A TYR 86.860 1
ATOM 553 C C . TYR 72 72 ? A 7.426 12.673 -6.687 1.000 1 A TYR 89.045 1
ATOM 554 O O . TYR 72 72 ? A 6.867 12.765 -5.589 1.000 1 A TYR 88.656 1
ATOM 555 C CB . TYR 72 72 ? A 6.182 13.387 -8.746 1.000 1 A TYR 83.511 1
ATOM 556 C CG . TYR 72 72 ? A 5.558 14.560 -9.433 1.000 1 A TYR 78.159 1
ATOM 557 C CD1 . TYR 72 72 ? A 5.690 14.726 -10.815 1.000 1 A TYR 72.143 1
ATOM 558 C CD2 . TYR 72 72 ? A 4.828 15.510 -8.749 1.000 1 A TYR 71.541 1
ATOM 559 C CE1 . TYR 72 72 ? A 5.103 15.805 -11.462 1.000 1 A TYR 69.002 1
ATOM 560 C CE2 . TYR 72 72 ? A 4.251 16.594 -9.389 1.000 1 A TYR 69.998 1
ATOM 561 C CZ . TYR 72 72 ? A 4.389 16.735 -10.749 1.000 1 A TYR 67.199 1
ATOM 562 O OH . TYR 72 72 ? A 3.801 17.793 -11.397 1.000 1 A TYR 72.425 1
ATOM 563 N N . MET 73 73 ? A 8.183 11.617 -7.010 1.000 1 A MET 92.298 1
ATOM 564 C CA . MET 73 73 ? A 8.424 10.547 -6.028 1.000 1 A MET 92.886 1
ATOM 565 C C . MET 73 73 ? A 9.179 11.082 -4.821 1.000 1 A MET 94.275 1
ATOM 566 O O . MET 73 73 ? A 8.886 10.691 -3.686 1.000 1 A MET 93.827 1
ATOM 567 C CB . MET 73 73 ? A 9.187 9.414 -6.648 1.000 1 A MET 91.411 1
ATOM 568 C CG . MET 73 73 ? A 8.481 8.736 -7.792 1.000 1 A MET 87.587 1
ATOM 569 S SD . MET 73 73 ? A 6.956 7.939 -7.304 1.000 1 A MET 83.440 1
ATOM 570 C CE . MET 73 73 ? A 6.473 7.253 -8.875 1.000 1 A MET 75.199 1
ATOM 571 N N . ARG 74 74 ? A 10.106 11.999 -5.054 1.000 1 A ARG 94.679 1
ATOM 572 C CA . ARG 74 74 ? A 10.928 12.523 -3.963 1.000 1 A ARG 94.866 1
ATOM 573 C C . ARG 74 74 ? A 10.099 13.273 -2.941 1.000 1 A ARG 95.330 1
ATOM 574 O O . ARG 74 74 ? A 10.461 13.338 -1.763 1.000 1 A ARG 95.329 1
ATOM 575 C CB . ARG 74 74 ? A 12.021 13.434 -4.549 1.000 1 A ARG 93.679 1
ATOM 576 C CG . ARG 74 74 ? A 13.069 13.895 -3.537 1.000 1 A ARG 91.273 1
ATOM 577 C CD . ARG 74 74 ? A 14.230 14.598 -4.223 1.000 1 A ARG 89.640 1
ATOM 578 N NE . ARG 74 74 ? A 14.902 13.677 -5.117 1.000 1 A ARG 84.347 1
ATOM 579 C CZ . ARG 74 74 ? A 14.845 13.732 -6.448 1.000 1 A ARG 83.952 1
ATOM 580 N NH1 . ARG 74 74 ? A 14.137 14.690 -7.042 1.000 1 A ARG 74.256 1
ATOM 581 N NH2 . ARG 74 74 ? A 15.495 12.844 -7.175 1.000 1 A ARG 75.395 1
ATOM 582 N N . THR 75 75 ? A 8.953 13.830 -3.378 1.000 1 A THR 94.411 1
ATOM 583 C CA . THR 75 75 ? A 8.085 14.551 -2.437 1.000 1 A THR 93.661 1
ATOM 584 C C . THR 75 75 ? A 7.379 13.622 -1.467 1.000 1 A THR 95.468 1
ATOM 585 O O . THR 75 75 ? A 6.865 14.084 -0.450 1.000 1 A THR 95.063 1
ATOM 586 C CB . THR 75 75 ? A 7.017 15.368 -3.170 1.000 1 A THR 90.655 1
ATOM 587 O OG1 . THR 75 75 ? A 6.108 14.472 -3.839 1.000 1 A THR 84.369 1
ATOM 588 C CG2 . THR 75 75 ? A 7.618 16.353 -4.153 1.000 1 A THR 83.737 1
ATOM 589 N N . GLY 76 76 ? A 7.339 12.319 -1.772 1.000 1 A GLY 96.821 1
ATOM 590 C CA . GLY 76 76 ? A 6.677 11.398 -0.896 1.000 1 A GLY 97.488 1
ATOM 591 C C . GLY 76 76 ? A 7.370 11.270 0.447 1.000 1 A GLY 98.052 1
ATOM 592 O O . GLY 76 76 ? A 8.587 11.194 0.509 1.000 1 A GLY 97.840 1
ATOM 593 N N . GLU 77 77 ? A 6.588 11.233 1.507 1.000 1 A GLU 98.239 1
ATOM 594 C CA . GLU 77 77 ? A 7.122 11.062 2.857 1.000 1 A GLU 98.377 1
ATOM 595 C C . GLU 77 77 ? A 7.124 9.607 3.283 1.000 1 A GLU 98.539 1
ATOM 596 O O . GLU 77 77 ? A 7.911 9.209 4.150 1.000 1 A GLU 98.374 1
ATOM 597 C CB . GLU 77 77 ? A 6.293 11.860 3.874 1.000 1 A GLU 98.126 1
ATOM 598 C CG . GLU 77 77 ? A 6.375 13.356 3.678 1.000 1 A GLU 97.739 1
ATOM 599 C CD . GLU 77 77 ? A 5.484 14.079 4.655 1.000 1 A GLU 97.296 1
ATOM 600 O OE1 . GLU 77 77 ? A 4.271 14.170 4.381 1.000 1 A GLU 93.352 1
ATOM 601 O OE2 . GLU 77 77 ? A 5.985 14.534 5.699 1.000 1 A GLU 92.596 1
ATOM 602 N N . GLY 78 78 ? A 6.245 8.804 2.671 1.000 1 A GLY 98.606 1
ATOM 603 C CA . GLY 78 78 ? A 6.127 7.401 2.980 1.000 1 A GLY 98.626 1
ATOM 604 C C . GLY 78 78 ? A 5.509 6.641 1.813 1.000 1 A GLY 98.662 1
ATOM 605 O O . GLY 78 78 ? A 4.809 7.219 0.994 1.000 1 A GLY 98.605 1
ATOM 606 N N . PHE 79 79 ? A 5.793 5.348 1.763 1.000 1 A PHE 98.767 1
ATOM 607 C CA . PHE 79 79 ? A 5.473 4.549 0.607 1.000 1 A PHE 98.763 1
ATOM 608 C C . PHE 79 79 ? A 4.790 3.257 1.007 1.000 1 A PHE 98.823 1
ATOM 609 O O . PHE 79 79 ? A 5.247 2.539 1.901 1.000 1 A PHE 98.809 1
ATOM 610 C CB . PHE 79 79 ? A 6.748 4.219 -0.168 1.000 1 A PHE 98.592 1
ATOM 611 C CG . PHE 79 79 ? A 7.418 5.433 -0.768 1.000 1 A PHE 98.464 1
ATOM 612 C CD1 . PHE 79 79 ? A 7.272 5.716 -2.118 1.000 1 A PHE 98.261 1
ATOM 613 C CD2 . PHE 79 79 ? A 8.170 6.283 0.033 1.000 1 A PHE 98.238 1
ATOM 614 C CE1 . PHE 79 79 ? A 7.876 6.842 -2.646 1.000 1 A PHE 97.753 1
ATOM 615 C CE2 . PHE 79 79 ? A 8.777 7.395 -0.500 1.000 1 A PHE 97.860 1
ATOM 616 C CZ . PHE 79 79 ? A 8.630 7.689 -1.840 1.000 1 A PHE 97.693 1
ATOM 617 N N . LEU 80 80 ? A 3.650 2.959 0.345 1.000 1 A LEU 98.891 1
ATOM 618 C CA . LEU 80 80 ? A 3.075 1.631 0.399 1.000 1 A LEU 98.913 1
ATOM 619 C C . LEU 80 80 ? A 3.625 0.849 -0.786 1.000 1 A LEU 98.919 1
ATOM 620 O O . LEU 80 80 ? A 3.441 1.250 -1.933 1.000 1 A LEU 98.867 1
ATOM 621 C CB . LEU 80 80 ? A 1.549 1.665 0.278 1.000 1 A LEU 98.784 1
ATOM 622 C CG . LEU 80 80 ? A 0.726 2.266 1.411 1.000 1 A LEU 96.533 1
ATOM 623 C CD1 . LEU 80 80 ? A 1.166 1.726 2.767 1.000 1 A LEU 97.961 1
ATOM 624 C CD2 . LEU 80 80 ? A -0.727 1.927 1.150 1.000 1 A LEU 98.191 1
ATOM 625 N N . SER 81 81 ? A 4.282 -0.272 -0.499 1.000 1 A SER 98.929 1
ATOM 626 C CA . SER 81 81 ? A 4.811 -1.165 -1.518 1.000 1 A SER 98.931 1
ATOM 627 C C . SER 81 81 ? A 3.856 -2.347 -1.606 1.000 1 A SER 98.963 1
ATOM 628 O O . SER 81 81 ? A 3.748 -3.150 -0.684 1.000 1 A SER 98.956 1
ATOM 629 C CB . SER 81 81 ? A 6.222 -1.605 -1.164 1.000 1 A SER 98.791 1
ATOM 630 O OG . SER 81 81 ? A 7.107 -0.478 -1.193 1.000 1 A SER 97.594 1
ATOM 631 N N . VAL 82 82 ? A 3.134 -2.443 -2.728 1.000 1 A VAL 98.950 1
ATOM 632 C CA . VAL 82 82 ? A 2.026 -3.370 -2.876 1.000 1 A VAL 98.966 1
ATOM 633 C C . VAL 82 82 ? A 2.394 -4.493 -3.819 1.000 1 A VAL 98.961 1
ATOM 634 O O . VAL 82 82 ? A 2.928 -4.248 -4.912 1.000 1 A VAL 98.939 1
ATOM 635 C CB . VAL 82 82 ? A 0.766 -2.642 -3.392 1.000 1 A VAL 98.966 1
ATOM 636 C CG1 . VAL 82 82 ? A 0.478 -1.396 -2.551 1.000 1 A VAL 98.968 1
ATOM 637 C CG2 . VAL 82 82 ? A -0.438 -3.588 -3.396 1.000 1 A VAL 98.963 1
ATOM 638 N N . PHE 83 83 ? A 2.111 -5.731 -3.404 1.000 1 A PHE 98.977 1
ATOM 639 C CA . PHE 83 83 ? A 2.092 -6.888 -4.306 1.000 1 A PHE 98.979 1
ATOM 640 C C . PHE 83 83 ? A 0.740 -7.545 -4.144 1.000 1 A PHE 98.980 1
ATOM 641 O O . PHE 83 83 ? A -0.032 -7.226 -3.214 1.000 1 A PHE 98.978 1
ATOM 642 C CB . PHE 83 83 ? A 3.244 -7.853 -3.970 1.000 1 A PHE 98.977 1
ATOM 643 C CG . PHE 83 83 ? A 3.078 -8.571 -2.656 1.000 1 A PHE 98.979 1
ATOM 644 C CD1 . PHE 83 83 ? A 3.513 -7.984 -1.485 1.000 1 A PHE 98.974 1
ATOM 645 C CD2 . PHE 83 83 ? A 2.497 -9.807 -2.621 1.000 1 A PHE 98.974 1
ATOM 646 C CE1 . PHE 83 83 ? A 3.364 -8.637 -0.281 1.000 1 A PHE 98.969 1
ATOM 647 C CE2 . PHE 83 83 ? A 2.341 -10.487 -1.409 1.000 1 A PHE 98.962 1
ATOM 648 C CZ . PHE 83 83 ? A 2.784 -9.883 -0.236 1.000 1 A PHE 98.959 1
ATOM 649 N N . ALA 84 84 ? A 0.437 -8.461 -5.034 1.000 1 A ALA 98.955 1
ATOM 650 C CA . ALA 84 84 ? A -0.802 -9.235 -4.975 1.000 1 A ALA 98.958 1
ATOM 651 C C . ALA 84 84 ? A -0.466 -10.671 -4.558 1.000 1 A ALA 98.958 1
ATOM 652 O O . ALA 84 84 ? A 0.448 -11.273 -5.110 1.000 1 A ALA 98.942 1
ATOM 653 C CB . ALA 84 84 ? A -1.526 -9.220 -6.320 1.000 1 A ALA 98.924 1
ATOM 654 N N . ILE 85 85 ? A -1.217 -11.202 -3.594 1.000 1 A ILE 98.926 1
ATOM 655 C CA . ILE 85 85 ? A -0.890 -12.495 -3.044 1.000 1 A ILE 98.903 1
ATOM 656 C C . ILE 85 85 ? A -1.069 -13.613 -4.050 1.000 1 A ILE 98.884 1
ATOM 657 O O . ILE 85 85 ? A -0.611 -14.737 -3.805 1.000 1 A ILE 98.823 1
ATOM 658 C CB . ILE 85 85 ? A -1.706 -12.805 -1.755 1.000 1 A ILE 98.856 1
ATOM 659 C CG1 . ILE 85 85 ? A -3.219 -12.796 -2.036 1.000 1 A ILE 98.744 1
ATOM 660 C CG2 . ILE 85 85 ? A -1.384 -11.769 -0.688 1.000 1 A ILE 98.687 1
ATOM 661 C CD1 . ILE 85 85 ? A -3.731 -14.130 -2.502 1.000 1 A ILE 98.451 1
ATOM 662 N N . ASN 86 86 ? A -1.721 -13.355 -5.190 1.000 1 A ASN 98.832 1
ATOM 663 C CA . ASN 86 86 ? A -1.855 -14.324 -6.270 1.000 1 A ASN 98.786 1
ATOM 664 C C . ASN 86 86 ? A -0.879 -14.101 -7.415 1.000 1 A ASN 98.775 1
ATOM 665 O O . ASN 86 86 ? A -1.052 -14.679 -8.492 1.000 1 A ASN 98.682 1
ATOM 666 C CB . ASN 86 86 ? A -3.294 -14.304 -6.821 1.000 1 A ASN 98.712 1
ATOM 667 C CG . ASN 86 86 ? A -3.594 -13.018 -7.586 1.000 1 A ASN 98.660 1
ATOM 668 O OD1 . ASN 86 86 ? A -3.020 -11.974 -7.284 1.000 1 A ASN 98.456 1
ATOM 669 N ND2 . ASN 86 86 ? A -4.483 -13.092 -8.553 1.000 1 A ASN 97.823 1
ATOM 670 N N . ASN 87 87 ? A 0.159 -13.257 -7.215 1.000 1 A ASN 98.719 1
ATOM 671 C CA . ASN 87 87 ? A 1.045 -12.853 -8.304 1.000 1 A ASN 98.699 1
ATOM 672 C C . ASN 87 87 ? A 2.486 -12.843 -7.798 1.000 1 A ASN 98.776 1
ATOM 673 O O . ASN 87 87 ? A 2.954 -11.843 -7.257 1.000 1 A ASN 98.731 1
ATOM 674 C CB . ASN 87 87 ? A 0.598 -11.483 -8.825 1.000 1 A ASN 98.416 1
ATOM 675 C CG . ASN 87 87 ? A 1.366 -11.058 -10.062 1.000 1 A ASN 97.382 1
ATOM 676 O OD1 . ASN 87 87 ? A 2.518 -11.418 -10.263 1.000 1 A ASN 92.762 1
ATOM 677 N ND2 . ASN 87 87 ? A 0.710 -10.263 -10.904 1.000 1 A ASN 90.786 1
ATOM 678 N N . THR 88 88 ? A 3.179 -13.958 -7.948 1.000 1 A THR 98.850 1
ATOM 679 C CA . THR 88 88 ? A 4.517 -14.102 -7.409 1.000 1 A THR 98.823 1
ATOM 680 C C . THR 88 88 ? A 5.486 -13.094 -8.001 1.000 1 A THR 98.856 1
ATOM 681 O O . THR 88 88 ? A 6.350 -12.561 -7.312 1.000 1 A THR 98.794 1
ATOM 682 C CB . THR 88 88 ? A 5.026 -15.534 -7.638 1.000 1 A THR 98.547 1
ATOM 683 O OG1 . THR 88 88 ? A 4.205 -16.445 -6.872 1.000 1 A THR 93.478 1
ATOM 684 C CG2 . THR 88 88 ? A 6.473 -15.683 -7.171 1.000 1 A THR 92.629 1
ATOM 685 N N . LYS 89 89 ? A 5.322 -12.777 -9.295 1.000 1 A LYS 98.855 1
ATOM 686 C CA . LYS 89 89 ? A 6.205 -11.774 -9.920 1.000 1 A LYS 98.823 1
ATOM 687 C C . LYS 89 89 ? A 6.068 -10.448 -9.206 1.000 1 A LYS 98.818 1
ATOM 688 O O . LYS 89 89 ? A 7.080 -9.746 -8.990 1.000 1 A LYS 98.736 1
ATOM 689 C CB . LYS 89 89 ? A 5.917 -11.638 -11.408 1.000 1 A LYS 98.681 1
ATOM 690 C CG . LYS 89 89 ? A 6.807 -10.617 -12.099 1.000 1 A LYS 95.778 1
ATOM 691 C CD . LYS 89 89 ? A 8.302 -10.944 -12.030 1.000 1 A LYS 88.395 1
ATOM 692 C CE . LYS 89 89 ? A 9.094 -10.239 -13.109 1.000 1 A LYS 88.408 1
ATOM 693 N NZ . LYS 89 89 ? A 8.934 -8.755 -12.961 1.000 1 A LYS 79.997 1
ATOM 694 N N . SER 90 90 ? A 4.838 -10.054 -8.842 1.000 1 A SER 98.892 1
ATOM 695 C CA . SER 90 90 ? A 4.664 -8.781 -8.154 1.000 1 A SER 98.870 1
ATOM 696 C C . SER 90 90 ? A 5.387 -8.780 -6.799 1.000 1 A SER 98.851 1
ATOM 697 O O . SER 90 90 ? A 5.870 -7.748 -6.348 1.000 1 A SER 98.769 1
ATOM 698 C CB . SER 90 90 ? A 3.194 -8.443 -7.979 1.000 1 A SER 98.878 1
ATOM 699 O OG . SER 90 90 ? A 2.539 -9.249 -6.993 1.000 1 A SER 98.894 1
ATOM 700 N N . PHE 91 91 ? A 5.446 -9.949 -6.128 1.000 1 A PHE 98.936 1
ATOM 701 C CA . PHE 91 91 ? A 6.203 -10.050 -4.883 1.000 1 A PHE 98.925 1
ATOM 702 C C . PHE 91 91 ? A 7.703 -9.921 -5.130 1.000 1 A PHE 98.896 1
ATOM 703 O O . PHE 91 91 ? A 8.428 -9.212 -4.423 1.000 1 A PHE 98.841 1
ATOM 704 C CB . PHE 91 91 ? A 5.864 -11.354 -4.182 1.000 1 A PHE 98.898 1
ATOM 705 C CG . PHE 91 91 ? A 6.548 -11.529 -2.854 1.000 1 A PHE 98.887 1
ATOM 706 C CD1 . PHE 91 91 ? A 6.248 -10.674 -1.811 1.000 1 A PHE 98.859 1
ATOM 707 C CD2 . PHE 91 91 ? A 7.478 -12.543 -2.662 1.000 1 A PHE 98.818 1
ATOM 708 C CE1 . PHE 91 91 ? A 6.851 -10.830 -0.582 1.000 1 A PHE 98.759 1
ATOM 709 C CE2 . PHE 91 91 ? A 8.085 -12.694 -1.448 1.000 1 A PHE 98.668 1
ATOM 710 C CZ . PHE 91 91 ? A 7.761 -11.834 -0.399 1.000 1 A PHE 98.697 1
ATOM 711 N N . GLU 92 92 ? A 8.178 -10.596 -6.205 1.000 1 A GLU 98.781 1
ATOM 712 C CA . GLU 92 92 ? A 9.573 -10.510 -6.585 1.000 1 A GLU 98.605 1
ATOM 713 C C . GLU 92 92 ? A 9.970 -9.087 -6.939 1.000 1 A GLU 98.472 1
ATOM 714 O O . GLU 92 92 ? A 11.109 -8.655 -6.734 1.000 1 A GLU 98.046 1
ATOM 715 C CB . GLU 92 92 ? A 9.867 -11.454 -7.748 1.000 1 A GLU 98.407 1
ATOM 716 C CG . GLU 92 92 ? A 9.665 -12.936 -7.342 1.000 1 A GLU 97.921 1
ATOM 717 C CD . GLU 92 92 ? A 9.675 -13.893 -8.527 1.000 1 A GLU 97.199 1
ATOM 718 O OE1 . GLU 92 92 ? A 9.568 -13.446 -9.680 1.000 1 A GLU 94.049 1
ATOM 719 O OE2 . GLU 92 92 ? A 9.765 -15.124 -8.286 1.000 1 A GLU 94.163 1
ATOM 720 N N . ASP 93 93 ? A 9.003 -8.296 -7.452 1.000 1 A ASP 98.553 1
ATOM 721 C CA . ASP 93 93 ? A 9.255 -6.896 -7.842 1.000 1 A ASP 98.410 1
ATOM 722 C C . ASP 93 93 ? A 9.446 -5.970 -6.653 1.000 1 A ASP 98.434 1
ATOM 723 O O . ASP 93 93 ? A 9.903 -4.821 -6.839 1.000 1 A ASP 97.991 1
ATOM 724 C CB . ASP 93 93 ? A 8.065 -6.369 -8.643 1.000 1 A ASP 98.128 1
ATOM 725 C CG . ASP 93 93 ? A 7.985 -6.857 -10.066 1.000 1 A ASP 97.573 1
ATOM 726 O OD1 . ASP 93 93 ? A 8.979 -7.413 -10.589 1.000 1 A ASP 95.747 1
ATOM 727 O OD2 . ASP 93 93 ? A 6.892 -6.660 -10.672 1.000 1 A ASP 94.980 1
ATOM 728 N N . ILE 94 94 ? A 9.085 -6.388 -5.451 1.000 1 A ILE 98.665 1
ATOM 729 C CA . ILE 94 94 ? A 9.135 -5.489 -4.306 1.000 1 A ILE 98.660 1
ATOM 730 C C . ILE 94 94 ? A 10.504 -4.915 -4.077 1.000 1 A ILE 98.384 1
ATOM 731 O O . ILE 94 94 ? A 10.667 -3.724 -3.745 1.000 1 A ILE 98.093 1
ATOM 732 C CB . ILE 94 94 ? A 8.609 -6.185 -3.045 1.000 1 A ILE 98.724 1
ATOM 733 C CG1 . ILE 94 94 ? A 7.101 -6.434 -3.157 1.000 1 A ILE 98.766 1
ATOM 734 C CG2 . ILE 94 94 ? A 8.947 -5.375 -1.778 1.000 1 A ILE 98.651 1
ATOM 735 C CD1 . ILE 94 94 ? A 6.270 -5.170 -3.230 1.000 1 A ILE 98.711 1
ATOM 736 N N . HIS 95 95 ? A 11.549 -5.732 -4.277 1.000 1 A HIS 98.126 1
ATOM 737 C CA . HIS 95 95 ? A 12.920 -5.268 -4.128 1.000 1 A HIS 97.413 1
ATOM 738 C C . HIS 95 95 ? A 13.246 -4.077 -5.045 1.000 1 A HIS 97.119 1
ATOM 739 O O . HIS 95 95 ? A 13.865 -3.086 -4.625 1.000 1 A HIS 96.750 1
ATOM 740 C CB . HIS 95 95 ? A 13.900 -6.398 -4.416 1.000 1 A HIS 96.390 1
ATOM 741 C CG . HIS 95 95 ? A 15.320 -5.938 -4.609 1.000 1 A HIS 82.614 1
ATOM 742 N ND1 . HIS 95 95 ? A 16.078 -5.550 -3.516 1.000 1 A HIS 77.240 1
ATOM 743 C CD2 . HIS 95 95 ? A 16.064 -5.833 -5.712 1.000 1 A HIS 78.668 1
ATOM 744 C CE1 . HIS 95 95 ? A 17.288 -5.187 -3.958 1.000 1 A HIS 76.443 1
ATOM 745 N NE2 . HIS 95 95 ? A 17.287 -5.349 -5.287 1.000 1 A HIS 70.876 1
ATOM 746 N N . HIS 96 96 ? A 12.754 -4.182 -6.283 1.000 1 A HIS 97.191 1
ATOM 747 C CA . HIS 96 96 ? A 12.965 -3.066 -7.236 1.000 1 A HIS 96.397 1
ATOM 748 C C . HIS 96 96 ? A 12.346 -1.785 -6.731 1.000 1 A HIS 96.419 1
ATOM 749 O O . HIS 96 96 ? A 12.976 -0.727 -6.781 1.000 1 A HIS 95.891 1
ATOM 750 C CB . HIS 96 96 ? A 12.365 -3.453 -8.599 1.000 1 A HIS 94.797 1
ATOM 751 C CG . HIS 96 96 ? A 12.154 -2.260 -9.485 1.000 1 A HIS 92.585 1
ATOM 752 N ND1 . HIS 96 96 ? A 13.161 -1.746 -10.269 1.000 1 A HIS 88.475 1
ATOM 753 C CD2 . HIS 96 96 ? A 11.040 -1.528 -9.720 1.000 1 A HIS 88.659 1
ATOM 754 C CE1 . HIS 96 96 ? A 12.688 -0.717 -10.940 1.000 1 A HIS 87.750 1
ATOM 755 N NE2 . HIS 96 96 ? A 11.410 -0.556 -10.628 1.000 1 A HIS 86.720 1
ATOM 756 N N . TYR 97 97 ? A 11.103 -1.872 -6.218 1.000 1 A TYR 96.739 1
ATOM 757 C CA . TYR 97 97 ? A 10.468 -0.668 -5.734 1.000 1 A TYR 96.672 1
ATOM 758 C C . TYR 97 97 ? A 11.187 -0.093 -4.525 1.000 1 A TYR 96.862 1
ATOM 759 O O . TYR 97 97 ? A 11.346 1.133 -4.415 1.000 1 A TYR 96.371 1
ATOM 760 C CB . TYR 97 97 ? A 8.991 -0.934 -5.454 1.000 1 A TYR 96.588 1
ATOM 761 C CG . TYR 97 97 ? A 8.248 -1.229 -6.727 1.000 1 A TYR 96.206 1
ATOM 762 C CD1 . TYR 97 97 ? A 7.988 -0.199 -7.646 1.000 1 A TYR 94.934 1
ATOM 763 C CD2 . TYR 97 97 ? A 7.861 -2.505 -7.050 1.000 1 A TYR 95.431 1
ATOM 764 C CE1 . TYR 97 97 ? A 7.344 -0.466 -8.832 1.000 1 A TYR 93.895 1
ATOM 765 C CE2 . TYR 97 97 ? A 7.207 -2.778 -8.241 1.000 1 A TYR 94.789 1
ATOM 766 C CZ . TYR 97 97 ? A 6.964 -1.765 -9.119 1.000 1 A TYR 94.368 1
ATOM 767 O OH . TYR 97 97 ? A 6.322 -2.032 -10.298 1.000 1 A TYR 93.276 1
ATOM 768 N N . ARG 98 98 ? A 11.641 -0.953 -3.612 1.000 1 A ARG 97.633 1
ATOM 769 C CA . ARG 98 98 ? A 12.405 -0.483 -2.455 1.000 1 A ARG 97.584 1
ATOM 770 C C . ARG 98 98 ? A 13.691 0.241 -2.873 1.000 1 A ARG 97.458 1
ATOM 771 O O . ARG 98 98 ? A 14.039 1.290 -2.332 1.000 1 A ARG 97.000 1
ATOM 772 C CB . ARG 98 98 ? A 12.694 -1.614 -1.492 1.000 1 A ARG 97.465 1
ATOM 773 C CG . ARG 98 98 ? A 13.486 -1.155 -0.262 1.000 1 A ARG 95.727 1
ATOM 774 C CD . ARG 98 98 ? A 13.487 -2.229 0.804 1.000 1 A ARG 93.324 1
ATOM 775 N NE . ARG 98 98 ? A 14.397 -1.909 1.879 1.000 1 A ARG 91.214 1
ATOM 776 C CZ . ARG 98 98 ? A 14.085 -1.217 2.959 1.000 1 A ARG 90.827 1
ATOM 777 N NH1 . ARG 98 98 ? A 12.866 -0.728 3.101 1.000 1 A ARG 83.669 1
ATOM 778 N NH2 . ARG 98 98 ? A 15.008 -0.990 3.878 1.000 1 A ARG 84.596 1
ATOM 779 N N . GLU 99 99 ? A 14.376 -0.316 -3.892 1.000 1 A GLU 97.400 1
ATOM 780 C CA . GLU 99 99 ? A 15.593 0.314 -4.360 1.000 1 A GLU 96.748 1
ATOM 781 C C . GLU 99 99 ? A 15.320 1.679 -4.968 1.000 1 A GLU 95.754 1
ATOM 782 O O . GLU 99 99 ? A 16.075 2.631 -4.735 1.000 1 A GLU 95.253 1
ATOM 783 C CB . GLU 99 99 ? A 16.328 -0.586 -5.357 1.000 1 A GLU 96.494 1
ATOM 784 C CG . GLU 99 99 ? A 16.881 -1.849 -4.715 1.000 1 A GLU 93.894 1
ATOM 785 C CD . GLU 99 99 ? A 17.922 -1.569 -3.681 1.000 1 A GLU 89.687 1
ATOM 786 O OE1 . GLU 99 99 ? A 18.927 -0.905 -4.003 1.000 1 A GLU 82.504 1
ATOM 787 O OE2 . GLU 99 99 ? A 17.725 -1.976 -2.516 1.000 1 A GLU 82.249 1
ATOM 788 N N . GLN 100 100 ? A 14.218 1.797 -5.739 1.000 1 A GLN 95.450 1
ATOM 789 C CA . GLN 100 100 ? A 13.877 3.098 -6.332 1.000 1 A GLN 94.655 1
ATOM 790 C C . GLN 100 100 ? A 13.537 4.112 -5.235 1.000 1 A GLN 95.231 1
ATOM 791 O O . GLN 100 100 ? A 13.946 5.268 -5.297 1.000 1 A GLN 94.436 1
ATOM 792 C CB . GLN 100 100 ? A 12.709 2.970 -7.309 1.000 1 A GLN 93.090 1
ATOM 793 C CG . GLN 100 100 ? A 13.032 2.171 -8.553 1.000 1 A GLN 89.862 1
ATOM 794 C CD . GLN 100 100 ? A 13.709 3.016 -9.638 1.000 1 A GLN 87.098 1
ATOM 795 O OE1 . GLN 100 100 ? A 14.517 3.891 -9.343 1.000 1 A GLN 82.594 1
ATOM 796 N NE2 . GLN 100 100 ? A 13.389 2.725 -10.886 1.000 1 A GLN 80.482 1
ATOM 797 N N . ILE 101 101 ? A 12.770 3.661 -4.241 1.000 1 A ILE 95.938 1
ATOM 798 C CA . ILE 101 101 ? A 12.422 4.558 -3.139 1.000 1 A ILE 96.763 1
ATOM 799 C C . ILE 101 101 ? A 13.671 5.062 -2.448 1.000 1 A ILE 97.043 1
ATOM 800 O O . ILE 101 101 ? A 13.821 6.271 -2.201 1.000 1 A ILE 97.024 1
ATOM 801 C CB . ILE 101 101 ? A 11.495 3.820 -2.142 1.000 1 A ILE 97.246 1
ATOM 802 C CG1 . ILE 101 101 ? A 10.134 3.530 -2.806 1.000 1 A ILE 97.309 1
ATOM 803 C CG2 . ILE 101 101 ? A 11.330 4.636 -0.864 1.000 1 A ILE 97.375 1
ATOM 804 C CD1 . ILE 101 101 ? A 9.294 2.504 -2.078 1.000 1 A ILE 97.079 1
ATOM 805 N N . LYS 102 102 ? A 14.610 4.146 -2.123 1.000 1 A LYS 96.564 1
ATOM 806 C CA . LYS 102 102 ? A 15.845 4.542 -1.464 1.000 1 A LYS 96.032 1
ATOM 807 C C . LYS 102 102 ? A 16.654 5.488 -2.334 1.000 1 A LYS 95.602 1
ATOM 808 O O . LYS 102 102 ? A 17.299 6.427 -1.820 1.000 1 A LYS 95.686 1
ATOM 809 C CB . LYS 102 102 ? A 16.653 3.306 -1.115 1.000 1 A LYS 95.883 1
ATOM 810 C CG . LYS 102 102 ? A 16.019 2.438 -0.052 1.000 1 A LYS 93.851 1
ATOM 811 C CD . LYS 102 102 ? A 16.677 1.064 0.058 1.000 1 A LYS 91.408 1
ATOM 812 C CE . LYS 102 102 ? A 18.179 1.195 0.359 1.000 1 A LYS 87.192 1
ATOM 813 N NZ . LYS 102 102 ? A 18.817 -0.124 0.456 1.000 1 A LYS 88.870 1
ATOM 814 N N . ARG 103 103 ? A 16.643 5.257 -3.664 1.000 1 A ARG 96.353 1
ATOM 815 C CA . ARG 103 103 ? A 17.414 6.106 -4.578 1.000 1 A ARG 95.098 1
ATOM 816 C C . ARG 103 103 ? A 16.911 7.544 -4.562 1.000 1 A ARG 95.050 1
ATOM 817 O O . ARG 103 103 ? A 17.698 8.477 -4.417 1.000 1 A ARG 94.785 1
ATOM 818 C CB . ARG 103 103 ? A 17.365 5.553 -6.010 1.000 1 A ARG 93.556 1
ATOM 819 C CG . ARG 103 103 ? A 18.087 6.423 -7.016 1.000 1 A ARG 82.824 1
ATOM 820 C CD . ARG 103 103 ? A 17.999 5.821 -8.401 1.000 1 A ARG 77.664 1
ATOM 821 N NE . ARG 103 103 ? A 16.641 5.884 -8.884 1.000 1 A ARG 72.031 1
ATOM 822 C CZ . ARG 103 103 ? A 16.071 6.952 -9.413 1.000 1 A ARG 67.889 1
ATOM 823 N NH1 . ARG 103 103 ? A 16.734 8.102 -9.502 1.000 1 A ARG 63.944 1
ATOM 824 N NH2 . ARG 103 103 ? A 14.827 6.883 -9.859 1.000 1 A ARG 61.722 1
ATOM 825 N N . VAL 104 104 ? A 15.609 7.715 -4.772 1.000 1 A VAL 95.044 1
ATOM 826 C CA . VAL 104 104 ? A 15.102 9.068 -4.932 1.000 1 A VAL 94.580 1
ATOM 827 C C . VAL 104 104 ? A 15.061 9.820 -3.608 1.000 1 A VAL 95.423 1
ATOM 828 O O . VAL 104 104 ? A 15.135 11.051 -3.592 1.000 1 A VAL 94.761 1
ATOM 829 C CB . VAL 104 104 ? A 13.712 9.097 -5.592 1.000 1 A VAL 92.512 1
ATOM 830 C CG1 . VAL 104 104 ? A 13.809 8.557 -7.023 1.000 1 A VAL 89.110 1
ATOM 831 C CG2 . VAL 104 104 ? A 12.698 8.347 -4.785 1.000 1 A VAL 88.118 1
ATOM 832 N N . LYS 105 105 ? A 14.953 9.096 -2.474 1.000 1 A LYS 95.292 1
ATOM 833 C CA . LYS 105 105 ? A 14.973 9.754 -1.187 1.000 1 A LYS 95.668 1
ATOM 834 C C . LYS 105 105 ? A 16.388 9.934 -0.669 1.000 1 A LYS 95.394 1
ATOM 835 O O . LYS 105 105 ? A 16.597 10.662 0.278 1.000 1 A LYS 94.271 1
ATOM 836 C CB . LYS 105 105 ? A 14.172 8.942 -0.188 1.000 1 A LYS 95.669 1
ATOM 837 C CG . LYS 105 105 ? A 12.692 8.787 -0.528 1.000 1 A LYS 95.234 1
ATOM 838 C CD . LYS 105 105 ? A 11.960 10.112 -0.683 1.000 1 A LYS 94.457 1
ATOM 839 C CE . LYS 105 105 ? A 11.779 10.793 0.651 1.000 1 A LYS 93.896 1
ATOM 840 N NZ . LYS 105 105 ? A 10.957 12.034 0.526 1.000 1 A LYS 93.785 1
ATOM 841 N N . ASP 106 106 ? A 17.368 9.250 -1.295 1.000 1 A ASP 96.121 1
ATOM 842 C CA . ASP 106 106 ? A 18.776 9.288 -0.872 1.000 1 A ASP 95.578 1
ATOM 843 C C . ASP 106 106 ? A 18.897 8.979 0.617 1.000 1 A ASP 95.825 1
ATOM 844 O O . ASP 106 106 ? A 19.550 9.685 1.396 1.000 1 A ASP 94.547 1
ATOM 845 C CB . ASP 106 106 ? A 19.445 10.619 -1.218 1.000 1 A ASP 94.655 1
ATOM 846 C CG . ASP 106 106 ? A 20.949 10.588 -0.989 1.000 1 A ASP 91.450 1
ATOM 847 O OD1 . ASP 106 106 ? A 21.535 9.489 -0.925 1.000 1 A ASP 88.363 1
ATOM 848 O OD2 . ASP 106 106 ? A 21.538 11.676 -0.890 1.000 1 A ASP 87.453 1
ATOM 849 N N . SER 107 107 ? A 18.217 7.892 1.025 1.000 1 A SER 95.261 1
ATOM 850 C CA . SER 107 107 ? A 18.154 7.539 2.428 1.000 1 A SER 94.496 1
ATOM 851 C C . SER 107 107 ? A 17.881 6.046 2.586 1.000 1 A SER 95.684 1
ATOM 852 O O . SER 107 107 ? A 17.175 5.441 1.771 1.000 1 A SER 95.963 1
ATOM 853 C CB . SER 107 107 ? A 17.044 8.341 3.146 1.000 1 A SER 92.945 1
ATOM 854 O OG . SER 107 107 ? A 16.753 7.820 4.427 1.000 1 A SER 89.582 1
ATOM 855 N N . GLU 108 108 ? A 18.444 5.474 3.622 1.000 1 A GLU 95.019 1
ATOM 856 C CA . GLU 108 108 ? A 18.195 4.087 3.992 1.000 1 A GLU 94.578 1
ATOM 857 C C . GLU 108 108 ? A 17.052 3.966 4.994 1.000 1 A GLU 94.765 1
ATOM 858 O O . GLU 108 108 ? A 16.711 2.878 5.417 1.000 1 A GLU 92.214 1
ATOM 859 C CB . GLU 108 108 ? A 19.445 3.451 4.588 1.000 1 A GLU 92.626 1
ATOM 860 C CG . GLU 108 108 ? A 20.642 3.481 3.664 1.000 1 A GLU 89.163 1
ATOM 861 C CD . GLU 108 108 ? A 21.857 2.889 4.336 1.000 1 A GLU 86.628 1
ATOM 862 O OE1 . GLU 108 108 ? A 21.818 2.625 5.569 1.000 1 A GLU 78.890 1
ATOM 863 O OE2 . GLU 108 108 ? A 22.864 2.663 3.630 1.000 1 A GLU 77.753 1
ATOM 864 N N . ASP 109 109 ? A 16.478 5.116 5.373 1.000 1 A ASP 94.856 1
ATOM 865 C CA . ASP 109 109 ? A 15.512 5.166 6.460 1.000 1 A ASP 95.188 1
ATOM 866 C C . ASP 109 109 ? A 14.272 5.908 5.985 1.000 1 A ASP 95.859 1
ATOM 867 O O . ASP 109 109 ? A 14.030 7.048 6.368 1.000 1 A ASP 94.632 1
ATOM 868 C CB . ASP 109 109 ? A 16.115 5.847 7.683 1.000 1 A ASP 93.462 1
ATOM 869 C CG . ASP 109 109 ? A 15.192 5.831 8.879 1.000 1 A ASP 91.714 1
ATOM 870 O OD1 . ASP 109 109 ? A 14.432 4.858 9.040 1.000 1 A ASP 89.220 1
ATOM 871 O OD2 . ASP 109 109 ? A 15.262 6.783 9.697 1.000 1 A ASP 87.804 1
ATOM 872 N N . VAL 110 110 ? A 13.522 5.256 5.115 1.000 1 A VAL 97.730 1
ATOM 873 C CA . VAL 110 110 ? A 12.328 5.851 4.498 1.000 1 A VAL 98.153 1
ATOM 874 C C . VAL 110 110 ? A 11.110 5.112 5.010 1.000 1 A VAL 98.409 1
ATOM 875 O O . VAL 110 110 ? A 11.059 3.883 4.921 1.000 1 A VAL 98.325 1
ATOM 876 C CB . VAL 110 110 ? A 12.384 5.759 2.971 1.000 1 A VAL 97.818 1
ATOM 877 C CG1 . VAL 110 110 ? A 13.618 6.451 2.417 1.000 1 A VAL 97.177 1
ATOM 878 C CG2 . VAL 110 110 ? A 11.116 6.335 2.372 1.000 1 A VAL 97.631 1
ATOM 879 N N . PRO 111 111 ? A 10.114 5.803 5.542 1.000 1 A PRO 98.628 1
ATOM 880 C CA . PRO 111 111 ? A 8.902 5.105 6.011 1.000 1 A PRO 98.720 1
ATOM 881 C C . PRO 111 111 ? A 8.244 4.326 4.897 1.000 1 A PRO 98.787 1
ATOM 882 O O . PRO 111 111 ? A 7.966 4.861 3.831 1.000 1 A PRO 98.768 1
ATOM 883 C CB . PRO 111 111 ? A 8.018 6.240 6.525 1.000 1 A PRO 98.646 1
ATOM 884 C CG . PRO 111 111 ? A 8.959 7.326 6.868 1.000 1 A PRO 98.464 1
ATOM 885 C CD . PRO 111 111 ? A 10.059 7.241 5.821 1.000 1 A PRO 98.521 1
ATOM 886 N N . MET 112 112 ? A 8.017 3.045 5.150 1.000 1 A MET 98.728 1
ATOM 887 C CA . MET 112 112 ? A 7.410 2.137 4.156 1.000 1 A MET 98.760 1
ATOM 888 C C . MET 112 112 ? A 6.563 1.128 4.878 1.000 1 A MET 98.851 1
ATOM 889 O O . MET 112 112 ? A 6.792 0.823 6.038 1.000 1 A MET 98.733 1
ATOM 890 C CB . MET 112 112 ? A 8.456 1.378 3.348 1.000 1 A MET 98.296 1
ATOM 891 C CG . MET 112 112 ? A 9.421 2.232 2.559 1.000 1 A MET 92.739 1
ATOM 892 S SD . MET 112 112 ? A 10.412 1.171 1.465 1.000 1 A MET 93.069 1
ATOM 893 C CE . MET 112 112 ? A 12.032 1.840 1.725 1.000 1 A MET 84.046 1
ATOM 894 N N . VAL 113 113 ? A 5.592 0.578 4.149 1.000 1 A VAL 98.966 1
ATOM 895 C CA . VAL 113 113 ? A 4.788 -0.551 4.611 1.000 1 A VAL 98.981 1
ATOM 896 C C . VAL 113 113 ? A 4.638 -1.512 3.444 1.000 1 A VAL 98.986 1
ATOM 897 O O . VAL 113 113 ? A 4.355 -1.094 2.331 1.000 1 A VAL 98.977 1
ATOM 898 C CB . VAL 113 113 ? A 3.390 -0.092 5.117 1.000 1 A VAL 98.974 1
ATOM 899 C CG1 . VAL 113 113 ? A 3.537 0.817 6.340 1.000 1 A VAL 98.943 1
ATOM 900 C CG2 . VAL 113 113 ? A 2.500 -1.275 5.427 1.000 1 A VAL 98.945 1
ATOM 901 N N . LEU 114 114 ? A 4.846 -2.802 3.719 1.000 1 A LEU 98.977 1
ATOM 902 C CA . LEU 114 114 ? A 4.641 -3.830 2.711 1.000 1 A LEU 98.985 1
ATOM 903 C C . LEU 114 114 ? A 3.178 -4.257 2.760 1.000 1 A LEU 98.988 1
ATOM 904 O O . LEU 114 114 ? A 2.636 -4.551 3.844 1.000 1 A LEU 98.982 1
ATOM 905 C CB . LEU 114 114 ? A 5.536 -5.030 2.982 1.000 1 A LEU 98.973 1
ATOM 906 C CG . LEU 114 114 ? A 5.425 -6.182 2.005 1.000 1 A LEU 98.927 1
ATOM 907 C CD1 . LEU 114 114 ? A 5.874 -5.748 0.590 1.000 1 A LEU 98.887 1
ATOM 908 C CD2 . LEU 114 114 ? A 6.283 -7.336 2.477 1.000 1 A LEU 98.877 1
ATOM 909 N N . VAL 115 115 ? A 2.518 -4.279 1.623 1.000 1 A VAL 98.983 1
ATOM 910 C CA . VAL 115 115 ? A 1.094 -4.585 1.541 1.000 1 A VAL 98.989 1
ATOM 911 C C . VAL 115 115 ? A 0.895 -5.757 0.610 1.000 1 A VAL 98.991 1
ATOM 912 O O . VAL 115 115 ? A 1.299 -5.708 -0.554 1.000 1 A VAL 98.988 1
ATOM 913 C CB . VAL 115 115 ? A 0.283 -3.367 1.048 1.000 1 A VAL 98.984 1
ATOM 914 C CG1 . VAL 115 115 ? A 0.407 -2.223 2.059 1.000 1 A VAL 98.977 1
ATOM 915 C CG2 . VAL 115 115 ? A -1.189 -3.724 0.835 1.000 1 A VAL 98.977 1
ATOM 916 N N . GLY 116 116 ? A 0.276 -6.815 1.097 1.000 1 A GLY 98.984 1
ATOM 917 C CA . GLY 116 116 ? A -0.078 -7.970 0.305 1.000 1 A GLY 98.980 1
ATOM 918 C C . GLY 116 116 ? A -1.573 -7.927 0.035 1.000 1 A GLY 98.978 1
ATOM 919 O O . GLY 116 116 ? A -2.386 -8.296 0.890 1.000 1 A GLY 98.958 1
ATOM 920 N N . ASN 117 117 ? A -1.929 -7.501 -1.170 1.000 1 A ASN 98.962 1
ATOM 921 C CA . ASN 117 117 ? A -3.317 -7.220 -1.492 1.000 1 A ASN 98.962 1
ATOM 922 C C . ASN 117 117 ? A -3.990 -8.438 -2.123 1.000 1 A ASN 98.949 1
ATOM 923 O O . ASN 117 117 ? A -3.332 -9.403 -2.500 1.000 1 A ASN 98.919 1
ATOM 924 C CB . ASN 117 117 ? A -3.390 -5.999 -2.422 1.000 1 A ASN 98.958 1
ATOM 925 C CG . ASN 117 117 ? A -4.809 -5.505 -2.648 1.000 1 A ASN 98.943 1
ATOM 926 O OD1 . ASN 117 117 ? A -5.588 -5.422 -1.695 1.000 1 A ASN 98.707 1
ATOM 927 N ND2 . ASN 117 117 ? A -5.158 -5.241 -3.893 1.000 1 A ASN 98.717 1
ATOM 928 N N . LYS 118 118 ? A -5.297 -8.375 -2.254 1.000 1 A LYS 98.905 1
ATOM 929 C CA . LYS 118 118 ? A -6.144 -9.417 -2.850 1.000 1 A LYS 98.863 1
ATOM 930 C C . LYS 118 118 ? A -6.265 -10.641 -1.932 1.000 1 A LYS 98.867 1
ATOM 931 O O . LYS 118 118 ? A -6.347 -11.771 -2.383 1.000 1 A LYS 98.838 1
ATOM 932 C CB . LYS 118 118 ? A -5.711 -9.819 -4.250 1.000 1 A LYS 98.814 1
ATOM 933 C CG . LYS 118 118 ? A -5.491 -8.641 -5.190 1.000 1 A LYS 98.657 1
ATOM 934 C CD . LYS 118 118 ? A -5.483 -9.083 -6.645 1.000 1 A LYS 98.449 1
ATOM 935 C CE . LYS 118 118 ? A -5.134 -7.902 -7.552 1.000 1 A LYS 98.372 1
ATOM 936 N NZ . LYS 118 118 ? A -5.199 -8.293 -8.963 1.000 1 A LYS 98.355 1
ATOM 937 N N . SER 119 119 ? A -6.279 -10.385 -0.603 1.000 1 A SER 98.842 1
ATOM 938 C CA . SER 119 119 ? A -6.390 -11.466 0.357 1.000 1 A SER 98.778 1
ATOM 939 C C . SER 119 119 ? A -7.696 -12.234 0.253 1.000 1 A SER 98.763 1
ATOM 940 O O . SER 119 119 ? A -7.799 -13.347 0.761 1.000 1 A SER 98.499 1
ATOM 941 C CB . SER 119 119 ? A -6.253 -10.918 1.777 1.000 1 A SER 98.568 1
ATOM 942 O OG . SER 119 119 ? A -7.360 -10.115 2.127 1.000 1 A SER 94.196 1
ATOM 943 N N . ASP 120 120 ? A -8.684 -11.662 -0.388 1.000 1 A ASP 98.847 1
ATOM 944 C CA . ASP 120 120 ? A -9.961 -12.352 -0.593 1.000 1 A ASP 98.823 1
ATOM 945 C C . ASP 120 120 ? A -9.865 -13.532 -1.556 1.000 1 A ASP 98.768 1
ATOM 946 O O . ASP 120 120 ? A -10.743 -14.396 -1.558 1.000 1 A ASP 98.608 1
ATOM 947 C CB . ASP 120 120 ? A -11.007 -11.361 -1.132 1.000 1 A ASP 98.814 1
ATOM 948 C CG . ASP 120 120 ? A -10.545 -10.691 -2.400 1.000 1 A ASP 98.858 1
ATOM 949 O OD1 . ASP 120 120 ? A -9.639 -9.823 -2.313 1.000 1 A ASP 98.659 1
ATOM 950 O OD2 . ASP 120 120 ? A -11.089 -11.008 -3.481 1.000 1 A ASP 98.550 1
ATOM 951 N N . LEU 121 121 ? A -8.794 -13.567 -2.395 1.000 1 A LEU 98.618 1
ATOM 952 C CA . LEU 121 121 ? A -8.714 -14.581 -3.435 1.000 1 A LEU 98.450 1
ATOM 953 C C . LEU 121 121 ? A -8.303 -15.927 -2.855 1.000 1 A LEU 98.331 1
ATOM 954 O O . LEU 121 121 ? A -7.497 -16.010 -1.927 1.000 1 A LEU 98.124 1
ATOM 955 C CB . LEU 121 121 ? A -7.738 -14.163 -4.516 1.000 1 A LEU 98.231 1
ATOM 956 C CG . LEU 121 121 ? A -8.187 -12.994 -5.383 1.000 1 A LEU 97.899 1
ATOM 957 C CD1 . LEU 121 121 ? A -9.511 -13.323 -6.066 1.000 1 A LEU 97.191 1
ATOM 958 C CD2 . LEU 121 121 ? A -7.095 -12.680 -6.406 1.000 1 A LEU 97.361 1
ATOM 959 N N . PRO 122 122 ? A -8.832 -17.024 -3.413 1.000 1 A PRO 98.022 1
ATOM 960 C CA . PRO 122 122 ? A -8.442 -18.361 -2.978 1.000 1 A PRO 97.378 1
ATOM 961 C C . PRO 122 122 ? A -7.203 -18.885 -3.668 1.000 1 A PRO 96.907 1
ATOM 962 O O . PRO 122 122 ? A -6.752 -19.991 -3.359 1.000 1 A PRO 94.092 1
ATOM 963 C CB . PRO 122 122 ? A -9.674 -19.201 -3.339 1.000 1 A PRO 96.182 1
ATOM 964 C CG . PRO 122 122 ? A -10.164 -18.569 -4.598 1.000 1 A PRO 94.862 1
ATOM 965 C CD . PRO 122 122 ? A -9.911 -17.062 -4.422 1.000 1 A PRO 97.060 1
ATOM 966 N N . SER 123 123 ? A -6.649 -18.127 -4.619 1.000 1 A SER 95.219 1
ATOM 967 C CA . SER 123 123 ? A -5.579 -18.590 -5.487 1.000 1 A SER 93.955 1
ATOM 968 C C . SER 123 123 ? A -4.219 -18.061 -5.096 1.000 1 A SER 94.757 1
ATOM 969 O O . SER 123 123 ? A -3.423 -17.667 -5.931 1.000 1 A SER 92.603 1
ATOM 970 C CB . SER 123 123 ? A -5.913 -18.232 -6.953 1.000 1 A SER 89.846 1
ATOM 971 O OG . SER 123 123 ? A -6.201 -16.856 -7.034 1.000 1 A SER 78.499 1
ATOM 972 N N . ARG 124 124 ? A -3.936 -18.047 -3.797 1.000 1 A ARG 97.353 1
ATOM 973 C CA . ARG 124 124 ? A -2.679 -17.527 -3.253 1.000 1 A ARG 97.651 1
ATOM 974 C C . ARG 124 124 ? A -1.478 -18.255 -3.820 1.000 1 A ARG 97.990 1
ATOM 975 O O . ARG 124 124 ? A -1.446 -19.470 -3.881 1.000 1 A ARG 97.247 1
ATOM 976 C CB . ARG 124 124 ? A -2.694 -17.673 -1.732 1.000 1 A ARG 97.031 1
ATOM 977 C CG . ARG 124 124 ? A -1.369 -17.287 -1.051 1.000 1 A ARG 96.600 1
ATOM 978 C CD . ARG 124 124 ? A -1.492 -17.494 0.458 1.000 1 A ARG 96.214 1
ATOM 979 N NE . ARG 124 124 ? A -2.413 -16.543 1.091 1.000 1 A ARG 96.159 1
ATOM 980 C CZ . ARG 124 124 ? A -2.051 -15.342 1.466 1.000 1 A ARG 97.007 1
ATOM 981 N NH1 . ARG 124 124 ? A -0.829 -14.875 1.287 1.000 1 A ARG 91.412 1
ATOM 982 N NH2 . ARG 124 124 ? A -2.922 -14.528 2.079 1.000 1 A ARG 90.993 1
ATOM 983 N N . THR 125 125 ? A -0.448 -17.502 -4.222 1.000 1 A THR 98.683 1
ATOM 984 C CA . THR 125 125 ? A 0.833 -18.047 -4.642 1.000 1 A THR 98.679 1
ATOM 985 C C . THR 125 125 ? A 1.980 -17.554 -3.803 1.000 1 A THR 98.725 1
ATOM 986 O O . THR 125 125 ? A 3.101 -18.077 -3.921 1.000 1 A THR 98.455 1
ATOM 987 C CB . THR 125 125 ? A 1.111 -17.734 -6.116 1.000 1 A THR 98.592 1
ATOM 988 O OG1 . THR 125 125 ? A 1.178 -16.318 -6.290 1.000 1 A THR 98.318 1
ATOM 989 C CG2 . THR 125 125 ? A 0.023 -18.322 -6.986 1.000 1 A THR 98.188 1
ATOM 990 N N . VAL 126 126 ? A 1.753 -16.541 -2.947 1.000 1 A VAL 98.745 1
ATOM 991 C CA . VAL 126 126 ? A 2.783 -15.980 -2.067 1.000 1 A VAL 98.688 1
ATOM 992 C C . VAL 126 126 ? A 2.336 -16.208 -0.632 1.000 1 A VAL 98.534 1
ATOM 993 O O . VAL 126 126 ? A 1.318 -15.653 -0.209 1.000 1 A VAL 98.395 1
ATOM 994 C CB . VAL 126 126 ? A 2.995 -14.480 -2.318 1.000 1 A VAL 98.681 1
ATOM 995 C CG1 . VAL 126 126 ? A 3.360 -14.233 -3.769 1.000 1 A VAL 98.598 1
ATOM 996 C CG2 . VAL 126 126 ? A 4.057 -13.925 -1.370 1.000 1 A VAL 98.562 1
ATOM 997 N N . ASP 127 127 ? A 3.090 -16.986 0.117 1.000 1 A ASP 98.301 1
ATOM 998 C CA . ASP 127 127 ? A 2.714 -17.283 1.490 1.000 1 A ASP 97.947 1
ATOM 999 C C . ASP 127 127 ? A 2.833 -16.048 2.365 1.000 1 A ASP 98.205 1
ATOM 1000 O O . ASP 127 127 ? A 3.727 -15.225 2.203 1.000 1 A ASP 98.205 1
ATOM 1001 C CB . ASP 127 127 ? A 3.604 -18.390 2.071 1.000 1 A ASP 96.778 1
ATOM 1002 C CG . ASP 127 127 ? A 3.450 -19.708 1.366 1.000 1 A ASP 87.177 1
ATOM 1003 O OD1 . ASP 127 127 ? A 2.330 -19.999 0.906 1.000 1 A ASP 83.255 1
ATOM 1004 O OD2 . ASP 127 127 ? A 4.425 -20.466 1.286 1.000 1 A ASP 81.288 1
ATOM 1005 N N . THR 128 128 ? A 1.936 -15.944 3.343 1.000 1 A THR 97.710 1
ATOM 1006 C CA . THR 128 128 ? A 2.028 -14.887 4.339 1.000 1 A THR 97.845 1
ATOM 1007 C C . THR 128 128 ? A 3.389 -14.928 5.003 1.000 1 A THR 98.257 1
ATOM 1008 O O . THR 128 128 ? A 3.985 -13.876 5.265 1.000 1 A THR 98.229 1
ATOM 1009 C CB . THR 128 128 ? A 0.902 -15.029 5.367 1.000 1 A THR 97.334 1
ATOM 1010 O OG1 . THR 128 128 ? A -0.355 -14.768 4.741 1.000 1 A THR 96.429 1
ATOM 1011 C CG2 . THR 128 128 ? A 1.087 -14.055 6.516 1.000 1 A THR 96.357 1
ATOM 1012 N N . LYS 129 129 ? A 3.927 -16.132 5.253 1.000 1 A LYS 98.344 1
ATOM 1013 C CA . LYS 129 129 ? A 5.240 -16.224 5.888 1.000 1 A LYS 98.297 1
ATOM 1014 C C . LYS 129 129 ? A 6.341 -15.604 5.033 1.000 1 A LYS 98.422 1
ATOM 1015 O O . LYS 129 129 ? A 7.256 -14.952 5.556 1.000 1 A LYS 98.531 1
ATOM 1016 C CB . LYS 129 129 ? A 5.584 -17.681 6.215 1.000 1 A LYS 97.966 1
ATOM 1017 C CG . LYS 129 129 ? A 6.884 -17.850 6.987 1.000 1 A LYS 88.536 1
ATOM 1018 C CD . LYS 129 129 ? A 7.167 -19.258 7.342 1.000 1 A LYS 79.695 1
ATOM 1019 C CE . LYS 129 129 ? A 8.375 -19.365 8.292 1.000 1 A LYS 77.492 1
ATOM 1020 N NZ . LYS 129 129 ? A 9.589 -18.710 7.717 1.000 1 A LYS 67.101 1
ATOM 1021 N N . GLN 130 130 ? A 6.269 -15.807 3.687 1.000 1 A GLN 97.938 1
ATOM 1022 C CA . GLN 130 130 ? A 7.271 -15.203 2.808 1.000 1 A GLN 97.834 1
ATOM 1023 C C . GLN 130 130 ? A 7.266 -13.694 2.952 1.000 1 A GLN 98.274 1
ATOM 1024 O O . GLN 130 130 ? A 8.317 -13.045 3.024 1.000 1 A GLN 98.373 1
ATOM 1025 C CB . GLN 130 130 ? A 7.009 -15.523 1.348 1.000 1 A GLN 97.177 1
ATOM 1026 C CG . GLN 130 130 ? A 7.121 -16.981 0.984 1.000 1 A GLN 87.634 1
ATOM 1027 C CD . GLN 130 130 ? A 6.739 -17.161 -0.475 1.000 1 A GLN 80.737 1
ATOM 1028 O OE1 . GLN 130 130 ? A 5.636 -17.630 -0.767 1.000 1 A GLN 81.332 1
ATOM 1029 N NE2 . GLN 130 130 ? A 7.596 -16.727 -1.372 1.000 1 A GLN 76.975 1
ATOM 1030 N N . ALA 131 131 ? A 6.078 -13.091 2.975 1.000 1 A ALA 98.752 1
ATOM 1031 C CA . ALA 131 131 ? A 5.948 -11.644 3.062 1.000 1 A ALA 98.830 1
ATOM 1032 C C . ALA 131 131 ? A 6.381 -11.158 4.442 1.000 1 A ALA 98.881 1
ATOM 1033 O O . ALA 131 131 ? A 7.071 -10.128 4.546 1.000 1 A ALA 98.868 1
ATOM 1034 C CB . ALA 131 131 ? A 4.525 -11.223 2.760 1.000 1 A ALA 98.770 1
ATOM 1035 N N . GLN 132 132 ? A 5.985 -11.869 5.505 1.000 1 A GLN 98.852 1
ATOM 1036 C CA . GLN 132 132 ? A 6.424 -11.479 6.846 1.000 1 A GLN 98.848 1
ATOM 1037 C C . GLN 132 132 ? A 7.948 -11.483 6.943 1.000 1 A GLN 98.853 1
ATOM 1038 O O . GLN 132 132 ? A 8.532 -10.583 7.532 1.000 1 A GLN 98.810 1
ATOM 1039 C CB . GLN 132 132 ? A 5.845 -12.424 7.896 1.000 1 A GLN 98.735 1
ATOM 1040 C CG . GLN 132 132 ? A 4.354 -12.257 8.148 1.000 1 A GLN 97.854 1
ATOM 1041 C CD . GLN 132 132 ? A 3.797 -13.350 9.018 1.000 1 A GLN 97.531 1
ATOM 1042 O OE1 . GLN 132 132 ? A 4.388 -14.431 9.154 1.000 1 A GLN 96.290 1
ATOM 1043 N NE2 . GLN 132 132 ? A 2.653 -13.083 9.646 1.000 1 A GLN 94.621 1
ATOM 1044 N N . ASP 133 133 ? A 8.570 -12.527 6.343 1.000 1 A ASP 98.835 1
ATOM 1045 C CA . ASP 133 133 ? A 10.022 -12.597 6.403 1.000 1 A ASP 98.787 1
ATOM 1046 C C . ASP 133 133 ? A 10.681 -11.463 5.631 1.000 1 A ASP 98.784 1
ATOM 1047 O O . ASP 133 133 ? A 11.688 -10.906 6.094 1.000 1 A ASP 98.695 1
ATOM 1048 C CB . ASP 133 133 ? A 10.483 -13.955 5.857 1.000 1 A ASP 98.635 1
ATOM 1049 C CG . ASP 133 133 ? A 10.194 -15.094 6.825 1.000 1 A ASP 97.981 1
ATOM 1050 O OD1 . ASP 133 133 ? A 9.801 -14.832 7.982 1.000 1 A ASP 96.540 1
ATOM 1051 O OD2 . ASP 133 133 ? A 10.338 -16.267 6.395 1.000 1 A ASP 96.112 1
ATOM 1052 N N . LEU 134 134 ? A 10.103 -11.095 4.471 1.000 1 A LEU 98.792 1
ATOM 1053 C CA . LEU 134 134 ? A 10.677 -9.970 3.724 1.000 1 A LEU 98.789 1
ATOM 1054 C C . LEU 134 134 ? A 10.531 -8.674 4.504 1.000 1 A LEU 98.820 1
ATOM 1055 O O . LEU 134 134 ? A 11.483 -7.900 4.614 1.000 1 A LEU 98.774 1
ATOM 1056 C CB . LEU 134 134 ? A 10.012 -9.838 2.367 1.000 1 A LEU 98.749 1
ATOM 1057 C CG . LEU 134 134 ? A 10.620 -8.762 1.457 1.000 1 A LEU 98.521 1
ATOM 1058 C CD1 . LEU 134 134 ? A 12.068 -9.107 1.146 1.000 1 A LEU 98.106 1
ATOM 1059 C CD2 . LEU 134 134 ? A 9.803 -8.644 0.179 1.000 1 A LEU 98.159 1
ATOM 1060 N N . ALA 135 135 ? A 9.348 -8.429 5.058 1.000 1 A ALA 98.831 1
ATOM 1061 C CA . ALA 135 135 ? A 9.141 -7.216 5.819 1.000 1 A ALA 98.812 1
ATOM 1062 C C . ALA 135 135 ? A 10.083 -7.164 7.025 1.000 1 A ALA 98.769 1
ATOM 1063 O O . ALA 135 135 ? A 10.622 -6.085 7.356 1.000 1 A ALA 98.692 1
ATOM 1064 C CB . ALA 135 135 ? A 7.700 -7.132 6.260 1.000 1 A ALA 98.798 1
ATOM 1065 N N . ARG 136 136 ? A 10.293 -8.312 7.686 1.000 1 A ARG 98.722 1
ATOM 1066 C CA . ARG 136 136 ? A 11.197 -8.339 8.837 1.000 1 A ARG 98.543 1
ATOM 1067 C C . ARG 136 136 ? A 12.622 -7.996 8.406 1.000 1 A ARG 98.415 1
ATOM 1068 O O . ARG 136 136 ? A 13.308 -7.233 9.095 1.000 1 A ARG 97.993 1
ATOM 1069 C CB . ARG 136 136 ? A 11.162 -9.729 9.459 1.000 1 A ARG 98.373 1
ATOM 1070 C CG . ARG 136 136 ? A 11.938 -9.799 10.790 1.000 1 A ARG 93.502 1
ATOM 1071 C CD . ARG 136 136 ? A 11.855 -11.202 11.386 1.000 1 A ARG 89.977 1
ATOM 1072 N NE . ARG 136 136 ? A 10.464 -11.599 11.665 1.000 1 A ARG 81.407 1
ATOM 1073 C CZ . ARG 136 136 ? A 9.761 -11.199 12.694 1.000 1 A ARG 74.253 1
ATOM 1074 N NH1 . ARG 136 136 ? A 10.311 -10.411 13.608 1.000 1 A ARG 70.506 1
ATOM 1075 N NH2 . ARG 136 136 ? A 8.497 -11.592 12.835 1.000 1 A ARG 64.970 1
ATOM 1076 N N . SER 137 137 ? A 13.055 -8.491 7.228 1.000 1 A SER 98.450 1
ATOM 1077 C CA . SER 137 137 ? A 14.399 -8.162 6.739 1.000 1 A SER 98.064 1
ATOM 1078 C C . SER 137 137 ? A 14.540 -6.681 6.474 1.000 1 A SER 97.958 1
ATOM 1079 O O . SER 137 137 ? A 15.607 -6.114 6.661 1.000 1 A SER 97.324 1
ATOM 1080 C CB . SER 137 137 ? A 14.722 -8.982 5.481 1.000 1 A SER 97.405 1
ATOM 1081 O OG . SER 137 137 ? A 14.025 -8.470 4.351 1.000 1 A SER 96.020 1
ATOM 1082 N N . TYR 138 138 ? A 13.441 -6.040 6.045 1.000 1 A TYR 97.850 1
ATOM 1083 C CA . TYR 138 138 ? A 13.458 -4.589 5.780 1.000 1 A TYR 97.671 1
ATOM 1084 C C . TYR 138 138 ? A 13.252 -3.739 7.032 1.000 1 A TYR 97.483 1
ATOM 1085 O O . TYR 138 138 ? A 13.477 -2.527 7.022 1.000 1 A TYR 97.103 1
ATOM 1086 C CB . TYR 138 138 ? A 12.337 -4.234 4.786 1.000 1 A TYR 97.505 1
ATOM 1087 C CG . TYR 138 138 ? A 12.470 -4.725 3.380 1.000 1 A TYR 97.696 1
ATOM 1088 C CD1 . TYR 138 138 ? A 13.668 -5.141 2.834 1.000 1 A TYR 97.205 1
ATOM 1089 C CD2 . TYR 138 138 ? A 11.355 -4.751 2.554 1.000 1 A TYR 97.251 1
ATOM 1090 C CE1 . TYR 138 138 ? A 13.775 -5.567 1.515 1.000 1 A TYR 96.820 1
ATOM 1091 C CE2 . TYR 138 138 ? A 11.447 -5.158 1.229 1.000 1 A TYR 96.536 1
ATOM 1092 C CZ . TYR 138 138 ? A 12.662 -5.573 0.720 1.000 1 A TYR 96.938 1
ATOM 1093 O OH . TYR 138 138 ? A 12.745 -5.990 -0.579 1.000 1 A TYR 95.580 1
ATOM 1094 N N . GLY 139 139 ? A 12.735 -4.370 8.101 1.000 1 A GLY 97.990 1
ATOM 1095 C CA . GLY 139 139 ? A 12.396 -3.614 9.315 1.000 1 A GLY 97.763 1
ATOM 1096 C C . GLY 139 139 ? A 11.167 -2.740 9.152 1.000 1 A GLY 98.046 1
ATOM 1097 O O . GLY 139 139 ? A 11.134 -1.633 9.678 1.000 1 A GLY 97.446 1
ATOM 1098 N N . ILE 140 140 ? A 10.162 -3.247 8.411 1.000 1 A ILE 98.377 1
ATOM 1099 C CA . ILE 140 140 ? A 8.965 -2.455 8.144 1.000 1 A ILE 98.525 1
ATOM 1100 C C . ILE 140 140 ? A 7.744 -3.322 8.432 1.000 1 A ILE 98.746 1
ATOM 1101 O O . ILE 140 140 ? A 7.821 -4.542 8.431 1.000 1 A ILE 98.791 1
ATOM 1102 C CB . ILE 140 140 ? A 8.917 -1.949 6.691 1.000 1 A ILE 98.382 1
ATOM 1103 C CG1 . ILE 140 140 ? A 8.800 -3.117 5.706 1.000 1 A ILE 98.282 1
ATOM 1104 C CG2 . ILE 140 140 ? A 10.140 -1.112 6.398 1.000 1 A ILE 98.359 1
ATOM 1105 C CD1 . ILE 140 140 ? A 8.599 -2.631 4.256 1.000 1 A ILE 97.964 1
ATOM 1106 N N . PRO 141 141 ? A 6.593 -2.701 8.627 1.000 1 A PRO 98.895 1
ATOM 1107 C CA . PRO 141 141 ? A 5.367 -3.482 8.812 1.000 1 A PRO 98.915 1
ATOM 1108 C C . PRO 141 141 ? A 4.913 -4.179 7.546 1.000 1 A PRO 98.942 1
ATOM 1109 O O . PRO 141 141 ? A 5.211 -3.767 6.445 1.000 1 A PRO 98.934 1
ATOM 1110 C CB . PRO 141 141 ? A 4.327 -2.425 9.231 1.000 1 A PRO 98.886 1
ATOM 1111 C CG . PRO 141 141 ? A 5.129 -1.266 9.739 1.000 1 A PRO 98.796 1
ATOM 1112 C CD . PRO 141 141 ? A 6.368 -1.258 8.861 1.000 1 A PRO 98.854 1
ATOM 1113 N N . PHE 142 142 ? A 4.151 -5.283 7.758 1.000 1 A PHE 98.967 1
ATOM 1114 C CA . PHE 142 142 ? A 3.488 -5.990 6.667 1.000 1 A PHE 98.972 1
ATOM 1115 C C . PHE 142 142 ? A 2.010 -6.071 7.018 1.000 1 A PHE 98.963 1
ATOM 1116 O O . PHE 142 142 ? A 1.651 -6.424 8.149 1.000 1 A PHE 98.914 1
ATOM 1117 C CB . PHE 142 142 ? A 4.064 -7.390 6.504 1.000 1 A PHE 98.955 1
ATOM 1118 C CG . PHE 142 142 ? A 3.197 -8.264 5.630 1.000 1 A PHE 98.948 1
ATOM 1119 C CD1 . PHE 142 142 ? A 2.941 -7.931 4.308 1.000 1 A PHE 98.934 1
ATOM 1120 C CD2 . PHE 142 142 ? A 2.647 -9.438 6.131 1.000 1 A PHE 98.915 1
ATOM 1121 C CE1 . PHE 142 142 ? A 2.159 -8.738 3.511 1.000 1 A PHE 98.884 1
ATOM 1122 C CE2 . PHE 142 142 ? A 1.868 -10.254 5.342 1.000 1 A PHE 98.826 1
ATOM 1123 C CZ . PHE 142 142 ? A 1.621 -9.915 4.023 1.000 1 A PHE 98.836 1
ATOM 1124 N N . ILE 143 143 ? A 1.182 -5.720 6.045 1.000 1 A ILE 98.972 1
ATOM 1125 C CA . ILE 143 143 ? A -0.277 -5.744 6.216 1.000 1 A ILE 98.964 1
ATOM 1126 C C . ILE 143 143 ? A -0.865 -6.473 5.020 1.000 1 A ILE 98.965 1
ATOM 1127 O O . ILE 143 143 ? A -0.556 -6.135 3.878 1.000 1 A ILE 98.949 1
ATOM 1128 C CB . ILE 143 143 ? A -0.876 -4.318 6.296 1.000 1 A ILE 98.919 1
ATOM 1129 C CG1 . ILE 143 143 ? A -0.250 -3.520 7.445 1.000 1 A ILE 98.458 1
ATOM 1130 C CG2 . ILE 143 143 ? A -2.386 -4.404 6.460 1.000 1 A ILE 98.637 1
ATOM 1131 C CD1 . ILE 143 143 ? A -0.527 -4.057 8.802 1.000 1 A ILE 90.241 1
ATOM 1132 N N . GLU 144 144 ? A -1.742 -7.466 5.256 1.000 1 A GLU 98.916 1
ATOM 1133 C CA . GLU 144 144 ? A -2.518 -8.059 4.171 1.000 1 A GLU 98.888 1
ATOM 1134 C C . GLU 144 144 ? A -3.806 -7.290 4.026 1.000 1 A GLU 98.916 1
ATOM 1135 O O . GLU 144 144 ? A -4.425 -6.910 5.030 1.000 1 A GLU 98.790 1
ATOM 1136 C CB . GLU 144 144 ? A -2.771 -9.542 4.432 1.000 1 A GLU 98.498 1
ATOM 1137 C CG . GLU 144 144 ? A -1.565 -10.405 4.135 1.000 1 A GLU 94.813 1
ATOM 1138 C CD . GLU 144 144 ? A -1.905 -11.865 3.852 1.000 1 A GLU 92.671 1
ATOM 1139 O OE1 . GLU 144 144 ? A -3.063 -12.265 4.086 1.000 1 A GLU 86.212 1
ATOM 1140 O OE2 . GLU 144 144 ? A -1.022 -12.613 3.401 1.000 1 A GLU 83.909 1
ATOM 1141 N N . THR 145 145 ? A -4.214 -7.069 2.784 1.000 1 A THR 98.984 1
ATOM 1142 C CA . THR 145 145 ? A -5.396 -6.264 2.462 1.000 1 A THR 98.988 1
ATOM 1143 C C . THR 145 145 ? A -6.231 -6.940 1.388 1.000 1 A THR 98.985 1
ATOM 1144 O O . THR 145 145 ? A -5.757 -7.782 0.649 1.000 1 A THR 98.974 1
ATOM 1145 C CB . THR 145 145 ? A -5.018 -4.855 1.989 1.000 1 A THR 98.991 1
ATOM 1146 O OG1 . THR 145 145 ? A -4.336 -4.957 0.728 1.000 1 A THR 98.978 1
ATOM 1147 C CG2 . THR 145 145 ? A -4.122 -4.155 2.985 1.000 1 A THR 98.984 1
ATOM 1148 N N . SER 146 146 ? A -7.470 -6.529 1.340 1.000 1 A SER 98.945 1
ATOM 1149 C CA . SER 146 146 ? A -8.299 -6.763 0.161 1.000 1 A SER 98.940 1
ATOM 1150 C C . SER 146 146 ? A -9.013 -5.449 -0.163 1.000 1 A SER 98.925 1
ATOM 1151 O O . SER 146 146 ? A -9.836 -4.972 0.626 1.000 1 A SER 98.893 1
ATOM 1152 C CB . SER 146 146 ? A -9.352 -7.835 0.400 1.000 1 A SER 98.916 1
ATOM 1153 O OG . SER 146 146 ? A -10.283 -7.859 -0.681 1.000 1 A SER 98.875 1
ATOM 1154 N N . ALA 147 147 ? A -8.704 -4.882 -1.314 1.000 1 A ALA 98.761 1
ATOM 1155 C CA . ALA 147 147 ? A -9.450 -3.732 -1.796 1.000 1 A ALA 98.649 1
ATOM 1156 C C . ALA 147 147 ? A -10.883 -4.109 -2.083 1.000 1 A ALA 98.644 1
ATOM 1157 O O . ALA 147 147 ? A -11.776 -3.240 -2.056 1.000 1 A ALA 98.512 1
ATOM 1158 C CB . ALA 147 147 ? A -8.794 -3.130 -3.024 1.000 1 A ALA 98.421 1
ATOM 1159 N N . LYS 148 148 ? A -11.144 -5.389 -2.370 1.000 1 A LYS 98.553 1
ATOM 1160 C CA . LYS 148 148 ? A -12.511 -5.820 -2.690 1.000 1 A LYS 98.554 1
ATOM 1161 C C . LYS 148 148 ? A -13.392 -5.801 -1.447 1.000 1 A LYS 98.617 1
ATOM 1162 O O . LYS 148 148 ? A -14.519 -5.276 -1.502 1.000 1 A LYS 98.465 1
ATOM 1163 C CB . LYS 148 148 ? A -12.506 -7.212 -3.311 1.000 1 A LYS 98.334 1
ATOM 1164 C CG . LYS 148 148 ? A -13.908 -7.691 -3.737 1.000 1 A LYS 97.942 1
ATOM 1165 C CD . LYS 148 148 ? A -13.810 -9.034 -4.465 1.000 1 A LYS 97.135 1
ATOM 1166 C CE . LYS 148 148 ? A -15.172 -9.517 -4.921 1.000 1 A LYS 95.435 1
ATOM 1167 N NZ . LYS 148 148 ? A -15.063 -10.742 -5.743 1.000 1 A LYS 91.792 1
ATOM 1168 N N . THR 149 149 ? A -12.906 -6.321 -0.338 1.000 1 A THR 98.701 1
ATOM 1169 C CA . THR 149 149 ? A -13.671 -6.420 0.909 1.000 1 A THR 98.668 1
ATOM 1170 C C . THR 149 149 ? A -13.373 -5.272 1.877 1.000 1 A THR 98.676 1
ATOM 1171 O O . THR 149 149 ? A -14.058 -5.152 2.900 1.000 1 A THR 98.585 1
ATOM 1172 C CB . THR 149 149 ? A -13.380 -7.753 1.617 1.000 1 A THR 98.597 1
ATOM 1173 O OG1 . THR 149 149 ? A -12.041 -7.704 2.149 1.000 1 A THR 98.492 1
ATOM 1174 C CG2 . THR 149 149 ? A -13.519 -8.935 0.661 1.000 1 A THR 98.203 1
ATOM 1175 N N . ARG 150 150 ? A -12.353 -4.492 1.593 1.000 1 A ARG 98.647 1
ATOM 1176 C CA . ARG 150 150 ? A -11.844 -3.416 2.446 1.000 1 A ARG 98.624 1
ATOM 1177 C C . ARG 150 150 ? A -11.043 -3.925 3.633 1.000 1 A ARG 98.696 1
ATOM 1178 O O . ARG 150 150 ? A -10.594 -3.148 4.467 1.000 1 A ARG 98.596 1
ATOM 1179 C CB . ARG 150 150 ? A -12.960 -2.439 2.896 1.000 1 A ARG 98.306 1
ATOM 1180 C CG . ARG 150 150 ? A -12.453 -1.010 3.055 1.000 1 A ARG 97.613 1
ATOM 1181 C CD . ARG 150 150 ? A -13.586 -0.021 3.262 1.000 1 A ARG 97.175 1
ATOM 1182 N NE . ARG 150 150 ? A -13.079 1.333 3.069 1.000 1 A ARG 96.863 1
ATOM 1183 C CZ . ARG 150 150 ? A -12.393 1.994 3.974 1.000 1 A ARG 96.675 1
ATOM 1184 N NH1 . ARG 150 150 ? A -12.131 1.460 5.158 1.000 1 A ARG 93.631 1
ATOM 1185 N NH2 . ARG 150 150 ? A -11.933 3.212 3.697 1.000 1 A ARG 94.112 1
ATOM 1186 N N . GLN 151 151 ? A -10.842 -5.255 3.730 1.000 1 A GLN 98.783 1
ATOM 1187 C CA . GLN 151 151 ? A -10.049 -5.803 4.841 1.000 1 A GLN 98.766 1
ATOM 1188 C C . GLN 151 151 ? A -8.650 -5.172 4.833 1.000 1 A GLN 98.865 1
ATOM 1189 O O . GLN 151 151 ? A -7.926 -5.218 3.831 1.000 1 A GLN 98.815 1
ATOM 1190 C CB . GLN 151 151 ? A -9.935 -7.318 4.742 1.000 1 A GLN 98.454 1
ATOM 1191 C CG . GLN 151 151 ? A -9.064 -7.949 5.771 1.000 1 A GLN 93.479 1
ATOM 1192 C CD . GLN 151 151 ? A -8.862 -9.434 5.586 1.000 1 A GLN 82.664 1
ATOM 1193 O OE1 . GLN 151 151 ? A -9.306 -10.022 4.585 1.000 1 A GLN 73.557 1
ATOM 1194 N NE2 . GLN 151 151 ? A -8.188 -10.049 6.548 1.000 1 A GLN 74.218 1
ATOM 1195 N N . GLY 152 152 ? A -8.278 -4.591 5.965 1.000 1 A GLY 98.947 1
ATOM 1196 C CA . GLY 152 152 ? A -6.939 -4.097 6.155 1.000 1 A GLY 98.947 1
ATOM 1197 C C . GLY 152 152 ? A -6.585 -2.798 5.471 1.000 1 A GLY 98.959 1
ATOM 1198 O O . GLY 152 152 ? A -5.449 -2.338 5.576 1.000 1 A GLY 98.939 1
ATOM 1199 N N . VAL 153 153 ? A -7.517 -2.194 4.741 1.000 1 A VAL 98.929 1
ATOM 1200 C CA . VAL 153 153 ? A -7.179 -1.015 3.940 1.000 1 A VAL 98.928 1
ATOM 1201 C C . VAL 153 153 ? A -6.829 0.181 4.814 1.000 1 A VAL 98.928 1
ATOM 1202 O O . VAL 153 153 ? A -5.765 0.786 4.626 1.000 1 A VAL 98.922 1
ATOM 1203 C CB . VAL 153 153 ? A -8.337 -0.686 2.961 1.000 1 A VAL 98.884 1
ATOM 1204 C CG1 . VAL 153 153 ? A -8.529 -1.842 1.973 1.000 1 A VAL 98.844 1
ATOM 1205 C CG2 . VAL 153 153 ? A -8.063 0.612 2.225 1.000 1 A VAL 98.813 1
ATOM 1206 N N . ASP 154 154 ? A -7.695 0.509 5.767 1.000 1 A ASP 98.859 1
ATOM 1207 C CA . ASP 154 154 ? A -7.356 1.593 6.688 1.000 1 A ASP 98.763 1
ATOM 1208 C C . ASP 154 154 ? A -6.063 1.280 7.440 1.000 1 A ASP 98.785 1
ATOM 1209 O O . ASP 154 154 ? A -5.223 2.151 7.638 1.000 1 A ASP 98.728 1
ATOM 1210 C CB . ASP 154 154 ? A -8.487 1.828 7.687 1.000 1 A ASP 98.417 1
ATOM 1211 C CG . ASP 154 154 ? A -9.675 2.574 7.105 1.000 1 A ASP 97.980 1
ATOM 1212 O OD1 . ASP 154 154 ? A -9.555 3.178 6.018 1.000 1 A ASP 97.132 1
ATOM 1213 O OD2 . ASP 154 154 ? A -10.733 2.600 7.764 1.000 1 A ASP 96.219 1
ATOM 1214 N N . ASP 155 155 ? A -5.895 0.013 7.850 1.000 1 A ASP 98.830 1
ATOM 1215 C CA . ASP 155 155 ? A -4.696 -0.391 8.594 1.000 1 A ASP 98.837 1
ATOM 1216 C C . ASP 155 155 ? A -3.428 -0.116 7.786 1.000 1 A ASP 98.885 1
ATOM 1217 O O . ASP 155 155 ? A -2.453 0.387 8.333 1.000 1 A ASP 98.860 1
ATOM 1218 C CB . ASP 155 155 ? A -4.815 -1.867 8.967 1.000 1 A ASP 98.697 1
ATOM 1219 C CG . ASP 155 155 ? A -3.790 -2.306 9.985 1.000 1 A ASP 94.489 1
ATOM 1220 O OD1 . ASP 155 155 ? A -3.193 -1.445 10.674 1.000 1 A ASP 93.870 1
ATOM 1221 O OD2 . ASP 155 155 ? A -3.584 -3.535 10.100 1.000 1 A ASP 92.953 1
ATOM 1222 N N . ALA 156 156 ? A -3.466 -0.413 6.488 1.000 1 A ALA 98.912 1
ATOM 1223 C CA . ALA 156 156 ? A -2.280 -0.192 5.656 1.000 1 A ALA 98.928 1
ATOM 1224 C C . ALA 156 156 ? A -1.901 1.283 5.592 1.000 1 A ALA 98.924 1
ATOM 1225 O O . ALA 156 156 ? A -0.739 1.646 5.790 1.000 1 A ALA 98.910 1
ATOM 1226 C CB . ALA 156 156 ? A -2.517 -0.751 4.269 1.000 1 A ALA 98.923 1
ATOM 1227 N N . PHE 157 157 ? A -2.874 2.126 5.285 1.000 1 A PHE 98.904 1
ATOM 1228 C CA . PHE 157 157 ? A -2.572 3.546 5.153 1.000 1 A PHE 98.878 1
ATOM 1229 C C . PHE 157 157 ? A -2.257 4.175 6.506 1.000 1 A PHE 98.843 1
ATOM 1230 O O . PHE 157 157 ? A -1.341 5.001 6.624 1.000 1 A PHE 98.813 1
ATOM 1231 C CB . PHE 157 157 ? A -3.743 4.280 4.480 1.000 1 A PHE 98.851 1
ATOM 1232 C CG . PHE 157 157 ? A -3.828 4.014 2.994 1.000 1 A PHE 98.869 1
ATOM 1233 C CD1 . PHE 157 157 ? A -3.112 4.796 2.100 1.000 1 A PHE 98.841 1
ATOM 1234 C CD2 . PHE 157 157 ? A -4.607 2.978 2.515 1.000 1 A PHE 98.831 1
ATOM 1235 C CE1 . PHE 157 157 ? A -3.184 4.571 0.735 1.000 1 A PHE 98.784 1
ATOM 1236 C CE2 . PHE 157 157 ? A -4.686 2.742 1.140 1.000 1 A PHE 98.767 1
ATOM 1237 C CZ . PHE 157 157 ? A -3.976 3.541 0.259 1.000 1 A PHE 98.789 1
ATOM 1238 N N . TYR 158 158 ? A -3.016 3.802 7.557 1.000 1 A TYR 98.815 1
ATOM 1239 C CA . TYR 158 158 ? A -2.770 4.401 8.872 1.000 1 A TYR 98.746 1
ATOM 1240 C C . TYR 158 158 ? A -1.451 3.945 9.443 1.000 1 A TYR 98.757 1
ATOM 1241 O O . TYR 158 158 ? A -0.771 4.722 10.147 1.000 1 A TYR 98.696 1
ATOM 1242 C CB . TYR 158 158 ? A -3.921 4.081 9.808 1.000 1 A TYR 98.567 1
ATOM 1243 C CG . TYR 158 158 ? A -5.247 4.758 9.482 1.000 1 A TYR 98.315 1
ATOM 1244 C CD1 . TYR 158 158 ? A -5.427 5.505 8.322 1.000 1 A TYR 97.862 1
ATOM 1245 C CD2 . TYR 158 158 ? A -6.317 4.629 10.356 1.000 1 A TYR 97.827 1
ATOM 1246 C CE1 . TYR 158 158 ? A -6.637 6.096 8.039 1.000 1 A TYR 97.276 1
ATOM 1247 C CE2 . TYR 158 158 ? A -7.519 5.251 10.067 1.000 1 A TYR 96.930 1
ATOM 1248 C CZ . TYR 158 158 ? A -7.684 5.975 8.931 1.000 1 A TYR 97.191 1
ATOM 1249 O OH . TYR 158 158 ? A -8.893 6.598 8.677 1.000 1 A TYR 96.196 1
ATOM 1250 N N . THR 159 159 ? A -1.058 2.685 9.193 1.000 1 A THR 98.808 1
ATOM 1251 C CA . THR 159 159 ? A 0.260 2.215 9.643 1.000 1 A THR 98.824 1
ATOM 1252 C C . THR 159 159 ? A 1.363 3.004 8.978 1.000 1 A THR 98.808 1
ATOM 1253 O O . THR 159 159 ? A 2.362 3.353 9.610 1.000 1 A THR 98.784 1
ATOM 1254 C CB . THR 159 159 ? A 0.403 0.715 9.361 1.000 1 A THR 98.841 1
ATOM 1255 O OG1 . THR 159 159 ? A -0.577 -0.005 10.157 1.000 1 A THR 98.777 1
ATOM 1256 C CG2 . THR 159 159 ? A 1.787 0.205 9.732 1.000 1 A THR 98.772 1
ATOM 1257 N N . LEU 160 160 ? A 1.203 3.315 7.683 1.000 1 A LEU 98.846 1
ATOM 1258 C CA . LEU 160 160 ? A 2.215 4.152 7.010 1.000 1 A LEU 98.855 1
ATOM 1259 C C . LEU 160 160 ? A 2.304 5.531 7.644 1.000 1 A LEU 98.829 1
ATOM 1260 O O . LEU 160 160 ? A 3.418 6.054 7.829 1.000 1 A LEU 98.810 1
ATOM 1261 C CB . LEU 160 160 ? A 1.886 4.247 5.522 1.000 1 A LEU 98.861 1
ATOM 1262 C CG . LEU 160 160 ? A 2.895 5.072 4.732 1.000 1 A LEU 98.859 1
ATOM 1263 C CD1 . LEU 160 160 ? A 4.310 4.542 4.919 1.000 1 A LEU 98.854 1
ATOM 1264 C CD2 . LEU 160 160 ? A 2.507 5.072 3.265 1.000 1 A LEU 98.856 1
ATOM 1265 N N . VAL 161 161 ? A 1.160 6.117 7.970 1.000 1 A VAL 98.747 1
ATOM 1266 C CA . VAL 161 161 ? A 1.182 7.417 8.647 1.000 1 A VAL 98.639 1
ATOM 1267 C C . VAL 161 161 ? A 1.929 7.312 9.977 1.000 1 A VAL 98.594 1
ATOM 1268 O O . VAL 161 161 ? A 2.739 8.195 10.319 1.000 1 A VAL 98.543 1
ATOM 1269 C CB . VAL 161 161 ? A -0.256 7.950 8.848 1.000 1 A VAL 98.464 1
ATOM 1270 C CG1 . VAL 161 161 ? A -0.863 8.316 7.513 1.000 1 A VAL 98.492 1
ATOM 1271 C CG2 . VAL 161 161 ? A -0.255 9.136 9.798 1.000 1 A VAL 98.244 1
ATOM 1272 N N . ARG 162 162 ? A 1.658 6.228 10.727 1.000 1 A ARG 98.442 1
ATOM 1273 C CA . ARG 162 162 ? A 2.352 6.053 11.998 1.000 1 A ARG 98.314 1
ATOM 1274 C C . ARG 162 162 ? A 3.859 5.898 11.784 1.000 1 A ARG 98.291 1
ATOM 1275 O O . ARG 162 162 ? A 4.671 6.390 12.583 1.000 1 A ARG 98.230 1
ATOM 1276 C CB . ARG 162 162 ? A 1.780 4.887 12.769 1.000 1 A ARG 98.327 1
ATOM 1277 C CG . ARG 162 162 ? A 0.340 5.132 13.198 1.000 1 A ARG 97.963 1
ATOM 1278 C CD . ARG 162 162 ? A -0.251 3.954 13.962 1.000 1 A ARG 97.759 1
ATOM 1279 N NE . ARG 162 162 ? A -1.660 4.226 14.259 1.000 1 A ARG 97.607 1
ATOM 1280 C CZ . ARG 162 162 ? A -2.672 3.513 13.837 1.000 1 A ARG 97.327 1
ATOM 1281 N NH1 . ARG 162 162 ? A -2.471 2.442 13.069 1.000 1 A ARG 95.797 1
ATOM 1282 N NH2 . ARG 162 162 ? A -3.905 3.847 14.136 1.000 1 A ARG 96.337 1
ATOM 1283 N N . GLU 163 163 ? A 4.263 5.234 10.684 1.000 1 A GLU 98.471 1
ATOM 1284 C CA . GLU 163 163 ? A 5.698 5.126 10.355 1.000 1 A GLU 98.468 1
ATOM 1285 C C . GLU 163 163 ? A 6.311 6.482 10.048 1.000 1 A GLU 98.462 1
ATOM 1286 O O . GLU 163 163 ? A 7.447 6.790 10.441 1.000 1 A GLU 98.316 1
ATOM 1287 C CB . GLU 163 163 ? A 5.922 4.162 9.195 1.000 1 A GLU 98.508 1
ATOM 1288 C CG . GLU 163 163 ? A 5.655 2.712 9.567 1.000 1 A GLU 98.453 1
ATOM 1289 C CD . GLU 163 163 ? A 6.666 2.168 10.539 1.000 1 A GLU 98.166 1
ATOM 1290 O OE1 . GLU 163 163 ? A 7.842 2.034 10.174 1.000 1 A GLU 96.751 1
ATOM 1291 O OE2 . GLU 163 163 ? A 6.251 1.895 11.685 1.000 1 A GLU 96.536 1
ATOM 1292 N N . ILE 164 164 ? A 5.541 7.334 9.310 1.000 1 A ILE 98.570 1
ATOM 1293 C CA . ILE 164 164 ? A 6.008 8.680 9.002 1.000 1 A ILE 98.514 1
ATOM 1294 C C . ILE 164 164 ? A 6.184 9.484 10.288 1.000 1 A ILE 98.291 1
ATOM 1295 O O . ILE 164 164 ? A 7.192 10.169 10.490 1.000 1 A ILE 98.211 1
ATOM 1296 C CB . ILE 164 164 ? A 5.055 9.400 8.035 1.000 1 A ILE 98.573 1
ATOM 1297 C CG1 . ILE 164 164 ? A 5.068 8.674 6.672 1.000 1 A ILE 98.688 1
ATOM 1298 C CG2 . ILE 164 164 ? A 5.467 10.857 7.884 1.000 1 A ILE 98.528 1
ATOM 1299 C CD1 . ILE 164 164 ? A 3.943 9.123 5.734 1.000 1 A ILE 98.586 1
ATOM 1300 N N . ARG 165 165 ? A 5.181 9.377 11.189 1.000 1 A ARG 98.309 1
ATOM 1301 C CA . ARG 165 165 ? A 5.290 10.071 12.452 1.000 1 A ARG 97.873 1
ATOM 1302 C C . ARG 165 165 ? A 6.539 9.647 13.215 1.000 1 A ARG 97.736 1
ATOM 1303 O O . ARG 165 165 ? A 7.244 10.503 13.795 1.000 1 A ARG 97.481 1
ATOM 1304 C CB . ARG 165 165 ? A 4.064 9.805 13.315 1.000 1 A ARG 97.444 1
ATOM 1305 C CG . ARG 165 165 ? A 2.760 10.447 12.845 1.000 1 A ARG 96.334 1
ATOM 1306 C CD . ARG 165 165 ? A 1.641 10.051 13.761 1.000 1 A ARG 94.889 1
ATOM 1307 N NE . ARG 165 165 ? A 0.360 10.619 13.337 1.000 1 A ARG 94.213 1
ATOM 1308 C CZ . ARG 165 165 ? A -0.808 10.137 13.704 1.000 1 A ARG 93.559 1
ATOM 1309 N NH1 . ARG 165 165 ? A -0.895 9.060 14.455 1.000 1 A ARG 90.938 1
ATOM 1310 N NH2 . ARG 165 165 ? A -1.928 10.745 13.295 1.000 1 A ARG 91.079 1
ATOM 1311 N N . LYS 166 166 ? A 6.813 8.337 13.235 1.000 1 A LYS 97.710 1
ATOM 1312 C CA . LYS 166 166 ? A 7.999 7.838 13.943 1.000 1 A LYS 97.301 1
ATOM 1313 C C . LYS 166 166 ? A 9.279 8.401 13.329 1.000 1 A LYS 97.411 1
ATOM 1314 O O . LYS 166 166 ? A 10.227 8.742 14.037 1.000 1 A LYS 96.897 1
ATOM 1315 C CB . LYS 166 166 ? A 8.025 6.315 13.920 1.000 1 A LYS 96.860 1
ATOM 1316 C CG . LYS 166 166 ? A 6.957 5.648 14.775 1.000 1 A LYS 94.799 1
ATOM 1317 C CD . LYS 166 166 ? A 6.990 4.139 14.601 1.000 1 A LYS 89.580 1
ATOM 1318 C CE . LYS 166 166 ? A 5.928 3.479 15.458 1.000 1 A LYS 82.258 1
ATOM 1319 N NZ . LYS 166 166 ? A 5.988 1.997 15.329 1.000 1 A LYS 75.479 1
ATOM 1320 N N . HIS 167 167 ? A 9.299 8.519 11.980 1.000 1 A HIS 97.883 1
ATOM 1321 C CA . HIS 167 167 ? A 10.458 9.092 11.310 1.000 1 A HIS 97.627 1
ATOM 1322 C C . HIS 167 167 ? A 10.651 10.563 11.651 1.000 1 A HIS 97.446 1
ATOM 1323 O O . HIS 167 167 ? A 11.761 11.031 11.917 1.000 1 A HIS 96.762 1
ATOM 1324 C CB . HIS 167 167 ? A 10.330 8.878 9.808 1.000 1 A HIS 97.469 1
ATOM 1325 C CG . HIS 167 167 ? A 11.508 9.394 9.046 1.000 1 A HIS 97.176 1
ATOM 1326 N ND1 . HIS 167 167 ? A 11.525 10.636 8.436 1.000 1 A HIS 87.570 1
ATOM 1327 C CD2 . HIS 167 167 ? A 12.730 8.848 8.774 1.000 1 A HIS 89.804 1
ATOM 1328 C CE1 . HIS 167 167 ? A 12.686 10.814 7.852 1.000 1 A HIS 90.067 1
ATOM 1329 N NE2 . HIS 167 167 ? A 13.420 9.749 8.040 1.000 1 A HIS 91.542 1
ATOM 1330 N N . LYS 168 168 ? A 9.523 11.307 11.656 1.000 1 A LYS 96.873 1
ATOM 1331 C CA . LYS 168 168 ? A 9.588 12.742 11.901 1.000 1 A LYS 95.994 1
ATOM 1332 C C . LYS 168 168 ? A 10.010 13.044 13.335 1.000 1 A LYS 96.060 1
ATOM 1333 O O . LYS 168 168 ? A 10.579 14.107 13.597 1.000 1 A LYS 94.889 1
ATOM 1334 C CB . LYS 168 168 ? A 8.229 13.378 11.602 1.000 1 A LYS 94.042 1
ATOM 1335 C CG . LYS 168 168 ? A 7.877 13.393 10.139 1.000 1 A LYS 92.764 1
ATOM 1336 C CD . LYS 168 168 ? A 6.408 13.719 9.900 1.000 1 A LYS 90.140 1
ATOM 1337 C CE . LYS 168 168 ? A 6.056 15.160 10.253 1.000 1 A LYS 83.774 1
ATOM 1338 N NZ . LYS 168 168 ? A 4.628 15.436 9.961 1.000 1 A LYS 86.285 1
ATOM 1339 N N . GLU 169 169 ? A 9.721 12.136 14.268 1.000 1 A GLU 97.172 1
ATOM 1340 C CA . GLU 169 169 ? A 10.047 12.376 15.655 1.000 1 A GLU 96.697 1
ATOM 1341 C C . GLU 169 169 ? A 11.531 12.213 15.978 1.000 1 A GLU 96.470 1
ATOM 1342 O O . GLU 169 169 ? A 11.990 12.572 17.075 1.000 1 A GLU 94.795 1
ATOM 1343 C CB . GLU 169 169 ? A 9.204 11.500 16.574 1.000 1 A GLU 95.186 1
ATOM 1344 C CG . GLU 169 169 ? A 9.683 10.064 16.652 1.000 1 A GLU 90.746 1
ATOM 1345 C CD . GLU 169 169 ? A 8.858 9.209 17.603 1.000 1 A GLU 89.236 1
ATOM 1346 O OE1 . GLU 169 169 ? A 7.952 9.763 18.259 1.000 1 A GLU 84.376 1
ATOM 1347 O OE2 . GLU 169 169 ? A 9.145 8.003 17.708 1.000 1 A GLU 83.661 1
ATOM 1348 N N . LYS 170 170 ? A 12.278 11.617 15.045 1.000 1 A LYS 95.721 1
ATOM 1349 C CA . LYS 170 170 ? A 13.722 11.411 15.243 1.000 1 A LYS 94.887 1
ATOM 1350 C C . LYS 170 170 ? A 14.472 12.740 15.258 1.000 1 A LYS 91.700 1
ATOM 1351 O O . LYS 170 170 ? A 14.136 13.691 14.527 1.000 1 A LYS 85.052 1
ATOM 1352 C CB . LYS 170 170 ? A 14.280 10.521 14.168 1.000 1 A LYS 91.529 1
ATOM 1353 C CG . LYS 170 170 ? A 13.751 9.085 14.223 1.000 1 A LYS 91.958 1
ATOM 1354 C CD . LYS 170 170 ? A 14.278 8.261 13.065 1.000 1 A LYS 89.468 1
ATOM 1355 C CE . LYS 170 170 ? A 13.727 6.846 13.125 1.000 1 A LYS 84.935 1
ATOM 1356 N NZ . LYS 170 170 ? A 14.161 6.054 11.956 1.000 1 A LYS 80.090 1
HETATM 1357 C C1_1 . LIG2 . 1 ? B 9.561 -4.715 -15.120 1.000 2 B LIG2 78.159 1
HETATM 1358 N N1_1 . LIG2 . 1 ? B 9.971 -3.927 -13.955 1.000 2 B LIG2 85.608 1
HETATM 1359 C C2_1 . LIG2 . 1 ? B 11.201 -4.502 -13.416 1.000 2 B LIG2 84.257 1
HETATM 1360 C C3_1 . LIG2 . 1 ? B 11.067 -4.743 -12.055 1.000 2 B LIG2 84.376 1
HETATM 1361 C C4_1 . LIG2 . 1 ? B 9.762 -4.161 -11.611 1.000 2 B LIG2 86.648 1
HETATM 1362 C C5_1 . LIG2 . 1 ? B 9.002 -3.992 -12.890 1.000 2 B LIG2 90.812 1
HETATM 1363 C C6_1 . LIG2 . 1 ? B 8.101 -2.770 -12.842 1.000 2 B LIG2 89.615 1
HETATM 1364 O O1_1 . LIG2 . 1 ? B 8.862 -1.626 -12.510 1.000 2 B LIG2 93.636 1
HETATM 1365 C C7_1 . LIG2 . 1 ? B 8.326 -0.394 -12.363 1.000 2 B LIG2 93.906 1
HETATM 1366 N N2_1 . LIG2 . 1 ? B 9.121 0.545 -11.815 1.000 2 B LIG2 93.111 1
HETATM 1367 C C8_1 . LIG2 . 1 ? B 8.607 1.749 -11.653 1.000 2 B LIG2 92.889 1
HETATM 1368 C C9_1 . LIG2 . 1 ? B 7.281 2.083 -12.035 1.000 2 B LIG2 92.769 1
HETATM 1369 C C10_1 . LIG2 . 1 ? B 6.493 0.987 -12.579 1.000 2 B LIG2 93.724 1
HETATM 1370 N N3_1 . LIG2 . 1 ? B 5.168 1.095 -13.004 1.000 2 B LIG2 93.481 1
HETATM 1371 C C11_1 . LIG2 . 1 ? B 4.302 1.906 -12.144 1.000 2 B LIG2 89.170 1
HETATM 1372 C C12_1 . LIG2 . 1 ? B 3.043 1.212 -11.871 1.000 2 B LIG2 91.493 1
HETATM 1373 N N4_1 . LIG2 . 1 ? B 2.436 0.699 -13.137 1.000 2 B LIG2 94.687 1
HETATM 1374 C C13_1 . LIG2 . 1 ? B 1.096 0.496 -13.191 1.000 2 B LIG2 95.198 1
HETATM 1375 C C14_1 . LIG2 . 1 ? B 0.498 0.094 -14.518 1.000 2 B LIG2 93.310 1
HETATM 1376 C C15_1 . LIG2 . 1 ? B -0.264 -1.200 -14.468 1.000 2 B LIG2 91.132 1
HETATM 1377 F F1_1 . LIG2 . 1 ? B -0.397 1.127 -14.832 1.000 2 B LIG2 86.770 1
HETATM 1378 O O2_1 . LIG2 . 1 ? B 0.429 0.605 -12.264 1.000 2 B LIG2 94.710 1
HETATM 1379 C C16_1 . LIG2 . 1 ? B 3.300 0.299 -14.199 1.000 2 B LIG2 91.831 1
HETATM 1380 C C17_1 . LIG2 . 1 ? B 3.523 1.356 -15.312 1.000 2 B LIG2 86.788 1
HETATM 1381 C C18_1 . LIG2 . 1 ? B 4.743 1.072 -16.125 1.000 2 B LIG2 77.373 1
HETATM 1382 N N5_1 . LIG2 . 1 ? B 4.573 -0.071 -16.946 1.000 2 B LIG2 72.225 1
HETATM 1383 C C19_1 . LIG2 . 1 ? B 4.602 -0.041 -13.658 1.000 2 B LIG2 89.723 1
HETATM 1384 N N6_1 . LIG2 . 1 ? B 7.062 -0.197 -12.739 1.000 2 B LIG2 94.504 1
HETATM 1385 C C20_1 . LIG2 . 1 ? B 6.775 3.440 -11.846 1.000 2 B LIG2 91.247 1
HETATM 1386 C C21_1 . LIG2 . 1 ? B 7.863 4.436 -11.582 1.000 2 B LIG2 91.298 1
HETATM 1387 N N7_1 . LIG2 . 1 ? B 8.817 3.927 -10.580 1.000 2 B LIG2 91.523 1
HETATM 1388 C C22_1 . LIG2 . 1 ? B 9.685 4.849 -9.942 1.000 2 B LIG2 92.429 1
HETATM 1389 C C23_1 . LIG2 . 1 ? B 10.534 5.656 -10.699 1.000 2 B LIG2 90.468 1
HETATM 1390 C C24_1 . LIG2 . 1 ? B 11.389 6.540 -10.124 1.000 2 B LIG2 90.108 1
HETATM 1391 C C25_1 . LIG2 . 1 ? B 11.465 6.663 -8.787 1.000 2 B LIG2 91.570 1
HETATM 1392 C C26_1 . LIG2 . 1 ? B 10.632 5.890 -7.956 1.000 2 B LIG2 92.607 1
HETATM 1393 C C27_1 . LIG2 . 1 ? B 9.732 4.961 -8.521 1.000 2 B LIG2 94.096 1
HETATM 1394 C C28_1 . LIG2 . 1 ? B 8.922 4.241 -7.666 1.000 2 B LIG2 93.898 1
HETATM 1395 Cl CL1_1 . LIG2 . 1 ? B 7.745 3.130 -8.215 1.000 2 B LIG2 91.768 1
HETATM 1396 C C29_1 . LIG2 . 1 ? B 9.016 4.421 -6.282 1.000 2 B LIG2 91.405 1
HETATM 1397 C C30_1 . LIG2 . 1 ? B 9.915 5.331 -5.757 1.000 2 B LIG2 92.829 1
HETATM 1398 C C31_1 . LIG2 . 1 ? B 10.700 6.036 -6.594 1.000 2 B LIG2 91.757 1
HETATM 1399 C C32_1 . LIG2 . 1 ? B 9.526 2.732 -11.055 1.000 2 B LIG2 92.364 1
HETATM 1400 O O1_1 . LIG3 . 1 ? C -6.304 -1.225 -8.858 1.000 3 C LIG3 90.656 1
HETATM 1401 P P1_1 . LIG3 . 1 ? C -5.915 -1.968 -10.047 1.000 3 C LIG3 97.475 1
HETATM 1402 O O2_1 . LIG3 . 1 ? C -6.241 -1.412 -11.357 1.000 3 C LIG3 92.050 1
HETATM 1403 O O3_1 . LIG3 . 1 ? C -4.361 -2.267 -9.979 1.000 3 C LIG3 97.673 1
HETATM 1404 P P2_1 . LIG3 . 1 ? C -3.194 -1.258 -10.269 1.000 3 C LIG3 97.298 1
HETATM 1405 O O4_1 . LIG3 . 1 ? C -3.702 0.105 -10.045 1.000 3 C LIG3 84.669 1
HETATM 1406 O O5_1 . LIG3 . 1 ? C -2.125 -1.606 -9.305 1.000 3 C LIG3 84.952 1
HETATM 1407 O O6_1 . LIG3 . 1 ? C -2.788 -1.511 -11.696 1.000 3 C LIG3 84.903 1
HETATM 1408 O O7_1 . LIG3 . 1 ? C -6.474 -3.470 -9.934 1.000 3 C LIG3 97.672 1
HETATM 1409 C C1_1 . LIG3 . 1 ? C -6.119 -4.416 -10.917 1.000 3 C LIG3 96.714 1
HETATM 1410 C C2_1 . LIG3 . 1 ? C -7.222 -5.437 -11.014 1.000 3 C LIG3 96.888 1
HETATM 1411 O O8_1 . LIG3 . 1 ? C -7.229 -6.197 -9.759 1.000 3 C LIG3 97.832 1
HETATM 1412 C C3_1 . LIG3 . 1 ? C -8.573 -4.796 -11.159 1.000 3 C LIG3 96.779 1
HETATM 1413 O O9_1 . LIG3 . 1 ? C -9.395 -5.589 -11.974 1.000 3 C LIG3 95.358 1
HETATM 1414 C C4_1 . LIG3 . 1 ? C -9.065 -4.735 -9.735 1.000 3 C LIG3 97.310 1
HETATM 1415 O O10_1 . LIG3 . 1 ? C -10.487 -4.683 -9.633 1.000 3 C LIG3 96.313 1
HETATM 1416 C C5_1 . LIG3 . 1 ? C -8.520 -5.988 -9.164 1.000 3 C LIG3 98.000 1
HETATM 1417 N N1_1 . LIG3 . 1 ? C -8.325 -5.903 -7.729 1.000 3 C LIG3 98.245 1
HETATM 1418 C C6_1 . LIG3 . 1 ? C -8.726 -6.823 -6.814 1.000 3 C LIG3 98.485 1
HETATM 1419 N N2_1 . LIG3 . 1 ? C -9.411 -7.957 -6.965 1.000 3 C LIG3 98.358 1
HETATM 1420 C C7_1 . LIG3 . 1 ? C -9.670 -8.654 -5.837 1.000 3 C LIG3 98.393 1
HETATM 1421 N N3_1 . LIG3 . 1 ? C -10.374 -9.817 -5.953 1.000 3 C LIG3 97.893 1
HETATM 1422 N N4_1 . LIG3 . 1 ? C -9.276 -8.277 -4.608 1.000 3 C LIG3 98.691 1
HETATM 1423 C C8_1 . LIG3 . 1 ? C -8.582 -7.115 -4.434 1.000 3 C LIG3 98.734 1
HETATM 1424 O O11_1 . LIG3 . 1 ? C -8.228 -6.777 -3.325 1.000 3 C LIG3 98.576 1
HETATM 1425 C C9_1 . LIG3 . 1 ? C -8.295 -6.352 -5.586 1.000 3 C LIG3 98.686 1
HETATM 1426 N N5_1 . LIG3 . 1 ? C -7.634 -5.177 -5.754 1.000 3 C LIG3 98.457 1
HETATM 1427 C C10_1 . LIG3 . 1 ? C -7.661 -4.944 -7.074 1.000 3 C LIG3 98.172 1
HETATM 1428 Mg MG1_1 . LIG4 . 1 ? D -3.846 1.739 -11.040 1.000 4 D LIG4 96.443 1
#
#
loop_
_atom_type.symbol
C
Cl
F
Mg
N
O
P
S
#
#
loop_
_ma_qa_metric.id
_ma_qa_metric.name
_ma_qa_metric.description
_ma_qa_metric.type
_ma_qa_metric.mode
_ma_qa_metric.type_other_details
_ma_qa_metric.software_group_id
1 pLDDT 'Predicted lddt' pLDDT local . .
#
#
loop_
_ma_qa_metric_local.ordinal_id
_ma_qa_metric_local.model_id
_ma_qa_metric_local.label_asym_id
_ma_qa_metric_local.label_seq_id
_ma_qa_metric_local.label_comp_id
_ma_qa_metric_local.metric_id
_ma_qa_metric_local.metric_value
1 1 A 1 GLY 1 81.753
2 1 A 2 MET 1 91.292
3 1 A 3 THR 1 96.039
4 1 A 4 GLU 1 97.108
5 1 A 5 TYR 1 98.066
6 1 A 6 LYS 1 97.903
7 1 A 7 LEU 1 98.341
8 1 A 8 VAL 1 98.021
9 1 A 9 VAL 1 98.241
10 1 A 10 VAL 1 98.291
11 1 A 11 GLY 1 98.010
12 1 A 12 ALA 1 98.158
13 1 A 13 CYS 1 96.917
14 1 A 14 GLY 1 97.675
15 1 A 15 VAL 1 98.604
16 1 A 16 GLY 1 98.463
17 1 A 17 LYS 1 98.383
18 1 A 18 SER 1 97.713
19 1 A 19 ALA 1 98.085
20 1 A 20 LEU 1 98.485
21 1 A 21 THR 1 98.132
22 1 A 22 ILE 1 97.584
23 1 A 23 GLN 1 98.208
24 1 A 24 LEU 1 98.283
25 1 A 25 ILE 1 97.471
26 1 A 26 GLN 1 97.033
27 1 A 27 ASN 1 97.143
28 1 A 28 HIS 1 96.915
29 1 A 29 PHE 1 97.942
30 1 A 30 VAL 1 93.402
31 1 A 31 ASP 1 90.505
32 1 A 32 GLU 1 89.381
33 1 A 33 TYR 1 85.885
34 1 A 34 ASP 1 90.384
35 1 A 35 PRO 1 91.520
36 1 A 36 THR 1 89.451
37 1 A 37 ILE 1 92.222
38 1 A 38 GLU 1 92.758
39 1 A 39 ASP 1 92.596
40 1 A 40 SER 1 94.583
41 1 A 41 TYR 1 96.292
42 1 A 42 ARG 1 96.552
43 1 A 43 LYS 1 96.834
44 1 A 44 GLN 1 97.336
45 1 A 45 VAL 1 96.449
46 1 A 46 VAL 1 96.137
47 1 A 47 ILE 1 97.436
48 1 A 48 ASP 1 96.670
49 1 A 49 GLY 1 94.291
50 1 A 50 GLU 1 93.508
51 1 A 51 THR 1 95.739
52 1 A 52 SER 1 95.659
53 1 A 53 LEU 1 97.428
54 1 A 54 LEU 1 98.243
55 1 A 55 ASP 1 97.793
56 1 A 56 ILE 1 97.937
57 1 A 57 LEU 1 96.926
58 1 A 58 ASP 1 96.802
59 1 A 59 THR 1 95.011
60 1 A 60 ALA 1 92.988
61 1 A 61 GLY 1 80.146
62 1 A 62 GLN 1 80.934
63 1 A 63 GLU 1 79.236
64 1 A 64 GLU 1 81.289
65 1 A 65 TYR 1 81.019
66 1 A 66 SER 1 82.459
67 1 A 67 ALA 1 86.892
68 1 A 68 MET 1 82.947
69 1 A 69 ARG 1 86.215
70 1 A 70 ASP 1 89.823
71 1 A 71 GLN 1 89.081
72 1 A 72 TYR 1 86.860
73 1 A 73 MET 1 92.886
74 1 A 74 ARG 1 94.866
75 1 A 75 THR 1 93.661
76 1 A 76 GLY 1 97.488
77 1 A 77 GLU 1 98.377
78 1 A 78 GLY 1 98.626
79 1 A 79 PHE 1 98.763
80 1 A 80 LEU 1 98.913
81 1 A 81 SER 1 98.931
82 1 A 82 VAL 1 98.966
83 1 A 83 PHE 1 98.979
84 1 A 84 ALA 1 98.958
85 1 A 85 ILE 1 98.903
86 1 A 86 ASN 1 98.786
87 1 A 87 ASN 1 98.699
88 1 A 88 THR 1 98.823
89 1 A 89 LYS 1 98.823
90 1 A 90 SER 1 98.870
91 1 A 91 PHE 1 98.925
92 1 A 92 GLU 1 98.605
93 1 A 93 ASP 1 98.410
94 1 A 94 ILE 1 98.660
95 1 A 95 HIS 1 97.413
96 1 A 96 HIS 1 96.397
97 1 A 97 TYR 1 96.672
98 1 A 98 ARG 1 97.584
99 1 A 99 GLU 1 96.748
100 1 A 100 GLN 1 94.655
101 1 A 101 ILE 1 96.763
102 1 A 102 LYS 1 96.032
103 1 A 103 ARG 1 95.098
104 1 A 104 VAL 1 94.580
105 1 A 105 LYS 1 95.668
106 1 A 106 ASP 1 95.578
107 1 A 107 SER 1 94.496
108 1 A 108 GLU 1 94.578
109 1 A 109 ASP 1 95.188
110 1 A 110 VAL 1 98.153
111 1 A 111 PRO 1 98.720
112 1 A 112 MET 1 98.760
113 1 A 113 VAL 1 98.981
114 1 A 114 LEU 1 98.985
115 1 A 115 VAL 1 98.989
116 1 A 116 GLY 1 98.980
117 1 A 117 ASN 1 98.962
118 1 A 118 LYS 1 98.863
119 1 A 119 SER 1 98.778
120 1 A 120 ASP 1 98.823
121 1 A 121 LEU 1 98.450
122 1 A 122 PRO 1 97.378
123 1 A 123 SER 1 93.955
124 1 A 124 ARG 1 97.651
125 1 A 125 THR 1 98.679
126 1 A 126 VAL 1 98.688
127 1 A 127 ASP 1 97.947
128 1 A 128 THR 1 97.845
129 1 A 129 LYS 1 98.297
130 1 A 130 GLN 1 97.834
131 1 A 131 ALA 1 98.830
132 1 A 132 GLN 1 98.848
133 1 A 133 ASP 1 98.787
134 1 A 134 LEU 1 98.789
135 1 A 135 ALA 1 98.812
136 1 A 136 ARG 1 98.543
137 1 A 137 SER 1 98.064
138 1 A 138 TYR 1 97.671
139 1 A 139 GLY 1 97.763
140 1 A 140 ILE 1 98.525
141 1 A 141 PRO 1 98.915
142 1 A 142 PHE 1 98.972
143 1 A 143 ILE 1 98.964
144 1 A 144 GLU 1 98.888
145 1 A 145 THR 1 98.988
146 1 A 146 SER 1 98.940
147 1 A 147 ALA 1 98.649
148 1 A 148 LYS 1 98.554
149 1 A 149 THR 1 98.668
150 1 A 150 ARG 1 98.624
151 1 A 151 GLN 1 98.766
152 1 A 152 GLY 1 98.947
153 1 A 153 VAL 1 98.928
154 1 A 154 ASP 1 98.763
155 1 A 155 ASP 1 98.837
156 1 A 156 ALA 1 98.928
157 1 A 157 PHE 1 98.878
158 1 A 158 TYR 1 98.746
159 1 A 159 THR 1 98.824
160 1 A 160 LEU 1 98.855
161 1 A 161 VAL 1 98.639
162 1 A 162 ARG 1 98.314
163 1 A 163 GLU 1 98.468
164 1 A 164 ILE 1 98.514
165 1 A 165 ARG 1 97.873
166 1 A 166 LYS 1 97.301
167 1 A 167 HIS 1 97.627
168 1 A 168 LYS 1 95.994
169 1 A 169 GLU 1 96.697
170 1 A 170 LYS 1 94.887
#
