# Supplementary material for: Single‐Sequence Deep Learning Delivers Crystal‐Quality Models of Covalent K‐Ras G12 Hotspot Complexes
Source: IUBMB Life. 2026 Jun 13;78(6):e70108. doi: 10.1002/iub.70108 (PMC13263772; doi:10.1002/iub.70108)
Supplement: Supplementary file 1 — Data S1: iub70108‐sup‐0001‐DataS1.zip. [file IUB-78-0-s001.zip › Supplementary_Data/1_Without Covalent Restraint_Web/Predicted Structures/KRASG12C_Adagrasib_GDP_Mg2+_without_restraint/scores.rank_4.json]

{
  "aggregate_score": 0.9364097118377686,
  "ptm": 0.9602149128913879,
  "iptm": 0.9304583668708801,
  "per_chain_ptm": [
    [
      0.945528507232666,
      0.9034106135368347,
      0.8905287384986877,
      0.0
    ]
  ],
  "per_chain_pair_iptm": [
    [
      [
        0.945528507232666,
        0.8204859495162964,
        0.8271704316139221,
        0.25964438915252686
      ],
      [
        0.8009532690048218,
        0.9034106135368347,
        0.4595458209514618,
        0.09479949623346329
      ],
      [
        0.9167284369468689,
        0.7361121773719788,
        0.8905287384986877,
        0.21376141905784607
      ],
      [
        0.0,
        0.0,
        0.0,
        0.0
      ]
    ]
  ],
  "has_inter_chain_clashes": false,
  "chain_chain_clashes": [
    [
      [
        0,
        0,
        0,
        0
      ],
      [
        0,
        0,
        0,
        0
      ],
      [
        0,
        0,
        0,
        0
      ],
      [
        0,
        0,
        0,
        0
      ]
    ]
  ]
}
