# Supplementary material for: Single‐Sequence Deep Learning Delivers Crystal‐Quality Models of Covalent K‐Ras G12 Hotspot Complexes
Source: IUBMB Life. 2026 Jun 13;78(6):e70108. doi: 10.1002/iub.70108 (PMC13263772; doi:10.1002/iub.70108)
Supplement: Supplementary file 1 — Data S1: iub70108‐sup‐0001‐DataS1.zip. [file IUB-78-0-s001.zip › Supplementary_Data/1_Without Covalent Restraint_Web/Predicted Structures/KRASG12C_Adagrasib_GDP_Mg2+_without_restraint/scores.rank_1.json]

{
  "aggregate_score": 0.9393417239189148,
  "ptm": 0.9630473256111145,
  "iptm": 0.9334152936935425,
  "per_chain_ptm": [
    [
      0.9497331380844116,
      0.9048434495925903,
      0.8900794982910156,
      0.0
    ]
  ],
  "per_chain_pair_iptm": [
    [
      [
        0.9497331380844116,
        0.8260514140129089,
        0.8273683786392212,
        0.26518115401268005
      ],
      [
        0.807132363319397,
        0.9048434495925903,
        0.4534355700016022,
        0.10035288333892822
      ],
      [
        0.9203333258628845,
        0.739311158657074,
        0.8900794982910156,
        0.21501855552196503
      ],
      [
        0.0,
        0.0,
        0.0,
        0.0
      ]
    ]
  ],
  "has_inter_chain_clashes": false,
  "chain_chain_clashes": [
    [
      [
        0,
        0,
        0,
        0
      ],
      [
        0,
        0,
        0,
        0
      ],
      [
        0,
        0,
        0,
        0
      ],
      [
        0,
        0,
        0,
        0
      ]
    ]
  ]
}
