# Supplementary material for: Single‐Sequence Deep Learning Delivers Crystal‐Quality Models of Covalent K‐Ras G12 Hotspot Complexes
Source: IUBMB Life. 2026 Jun 13;78(6):e70108. doi: 10.1002/iub.70108 (PMC13263772; doi:10.1002/iub.70108)
Supplement: Supplementary file 1 — Data S1: iub70108‐sup‐0001‐DataS1.zip. [file IUB-78-0-s001.zip › Supplementary_Data/1_Without Covalent Restraint_Web/Predicted Structures/KRASG12C_Adagrasib_GDP_Mg2+_without_restraint/scores.rank_0.json]

{
  "aggregate_score": 0.9393914937973022,
  "ptm": 0.9629747271537781,
  "iptm": 0.9334956407546997,
  "per_chain_ptm": [
    [
      0.9497907757759094,
      0.9073178172111511,
      0.8899315595626831,
      0.0
    ]
  ],
  "per_chain_pair_iptm": [
    [
      [
        0.9497907757759094,
        0.8216977715492249,
        0.8280157446861267,
        0.26517754793167114
      ],
      [
        0.8059059381484985,
        0.9073178172111511,
        0.4522838890552521,
        0.09568990767002106
      ],
      [
        0.920487105846405,
        0.7392321825027466,
        0.8899315595626831,
        0.21500283479690552
      ],
      [
        0.0,
        0.0,
        0.0,
        0.0
      ]
    ]
  ],
  "has_inter_chain_clashes": false,
  "chain_chain_clashes": [
    [
      [
        0,
        0,
        0,
        0
      ],
      [
        0,
        0,
        0,
        0
      ],
      [
        0,
        0,
        0,
        0
      ],
      [
        0,
        0,
        0,
        0
      ]
    ]
  ]
}
