# Supplementary material for: Single‐Sequence Deep Learning Delivers Crystal‐Quality Models of Covalent K‐Ras G12 Hotspot Complexes
Source: IUBMB Life. 2026 Jun 13;78(6):e70108. doi: 10.1002/iub.70108 (PMC13263772; doi:10.1002/iub.70108)
Supplement: Supplementary file 1 — Data S1: iub70108‐sup‐0001‐DataS1.zip. [file IUB-78-0-s001.zip › Supplementary_Data/1_Without Covalent Restraint_Web/Predicted Structures/KRASG12S_G12Si-5_AfterReaction_GDP_Mg2+_without_restraint/pred.model_idx_4.cif]

data_model
_entry.id model
_struct.entry_id model
_struct.pdbx_model_details .
_struct.pdbx_structure_determination_methodology computational
_struct.title 'Chai-1 predicted structure'
_audit_conform.dict_location https://raw.githubusercontent.com/ihmwg/ModelCIF/80e1e22/dist/mmcif_ma.dic
_audit_conform.dict_name mmcif_ma.dic
_audit_conform.dict_version 1.4.7
#
loop_
_audit_author.name
_audit_author.pdbx_ordinal
'Chai Discovery team' 1
#
#
loop_
_chem_comp.id
_chem_comp.type
_chem_comp.name
_chem_comp.formula
_chem_comp.formula_weight
_chem_comp.ma_provenance
ALA 'L-peptide linking' . . . 'CCD Core'
ARG 'L-peptide linking' . . . 'CCD Core'
ASN 'L-peptide linking' . . . 'CCD Core'
ASP 'L-peptide linking' . . . 'CCD Core'
GLN 'L-peptide linking' . . . 'CCD Core'
GLU 'L-peptide linking' . . . 'CCD Core'
GLY 'L-peptide linking' . . . 'CCD Core'
HIS 'L-peptide linking' . . . 'CCD Core'
ILE 'L-peptide linking' . . . 'CCD Core'
LEU 'L-peptide linking' . . . 'CCD Core'
LIG2 non-polymer . . . 'CCD Core'
LIG3 non-polymer . . . 'CCD Core'
LIG4 non-polymer . . . 'CCD Core'
LYS 'L-peptide linking' . . . 'CCD Core'
MET 'L-peptide linking' . . . 'CCD Core'
PHE 'L-peptide linking' . . . 'CCD Core'
PRO 'L-peptide linking' . . . 'CCD Core'
SER 'L-peptide linking' . . . 'CCD Core'
THR 'L-peptide linking' . . . 'CCD Core'
TYR 'L-peptide linking' . . . 'CCD Core'
VAL 'L-peptide linking' . . . 'CCD Core'
#
#
loop_
_entity.id
_entity.type
_entity.src_method
_entity.pdbx_description
_entity.formula_weight
_entity.pdbx_number_of_molecules
_entity.details
1 polymer man 'Entity A' . 1 .
2 non-polymer man 'Entity B' . 1 .
3 non-polymer man 'Entity C' . 1 .
4 non-polymer man 'Entity D' . 1 .
#
#
loop_
_entity_poly.entity_id
_entity_poly.type
_entity_poly.nstd_linkage
_entity_poly.nstd_monomer
_entity_poly.pdbx_strand_id
_entity_poly.pdbx_seq_one_letter_code
_entity_poly.pdbx_seq_one_letter_code_can
1 polypeptide(L) no no A
;GMTEYKLVVVGASGVGKSALTIQLIQNHFVDEYDPTIEDSYRKQVVIDGETSLLDILDTAGQEEYSAMRD
QYMRTGEGFLSVFAINNTKSFEDIHHYREQIKRVKDSEDVPMVLVGNKSDLPSRTVDTKQAQDLARSYGI
PFIETSAKTRQGVDDAFYTLVREIRKHKEK
;

;GMTEYKLVVVGASGVGKSALTIQLIQNHFVDEYDPTIEDSYRKQVVIDGETSLLDILDTAGQEEYSAMRD
QYMRTGEGFLSVFAINNTKSFEDIHHYREQIKRVKDSEDVPMVLVGNKSDLPSRTVDTKQAQDLARSYGI
PFIETSAKTRQGVDDAFYTLVREIRKHKEK
;

#
#
loop_
_pdbx_entity_nonpoly.entity_id
_pdbx_entity_nonpoly.name
_pdbx_entity_nonpoly.comp_id
_pdbx_entity_nonpoly.ma_model_mode
2 'Entity B' LIG2 .
3 'Entity C' LIG3 .
4 'Entity D' LIG4 .
#
#
loop_
_entity_poly_seq.entity_id
_entity_poly_seq.num
_entity_poly_seq.mon_id
_entity_poly_seq.hetero
1 1 GLY .
1 2 MET .
1 3 THR .
1 4 GLU .
1 5 TYR .
1 6 LYS .
1 7 LEU .
1 8 VAL .
1 9 VAL .
1 10 VAL .
1 11 GLY .
1 12 ALA .
1 13 SER .
1 14 GLY .
1 15 VAL .
1 16 GLY .
1 17 LYS .
1 18 SER .
1 19 ALA .
1 20 LEU .
1 21 THR .
1 22 ILE .
1 23 GLN .
1 24 LEU .
1 25 ILE .
1 26 GLN .
1 27 ASN .
1 28 HIS .
1 29 PHE .
1 30 VAL .
1 31 ASP .
1 32 GLU .
1 33 TYR .
1 34 ASP .
1 35 PRO .
1 36 THR .
1 37 ILE .
1 38 GLU .
1 39 ASP .
1 40 SER .
1 41 TYR .
1 42 ARG .
1 43 LYS .
1 44 GLN .
1 45 VAL .
1 46 VAL .
1 47 ILE .
1 48 ASP .
1 49 GLY .
1 50 GLU .
1 51 THR .
1 52 SER .
1 53 LEU .
1 54 LEU .
1 55 ASP .
1 56 ILE .
1 57 LEU .
1 58 ASP .
1 59 THR .
1 60 ALA .
1 61 GLY .
1 62 GLN .
1 63 GLU .
1 64 GLU .
1 65 TYR .
1 66 SER .
1 67 ALA .
1 68 MET .
1 69 ARG .
1 70 ASP .
1 71 GLN .
1 72 TYR .
1 73 MET .
1 74 ARG .
1 75 THR .
1 76 GLY .
1 77 GLU .
1 78 GLY .
1 79 PHE .
1 80 LEU .
1 81 SER .
1 82 VAL .
1 83 PHE .
1 84 ALA .
1 85 ILE .
1 86 ASN .
1 87 ASN .
1 88 THR .
1 89 LYS .
1 90 SER .
1 91 PHE .
1 92 GLU .
1 93 ASP .
1 94 ILE .
1 95 HIS .
1 96 HIS .
1 97 TYR .
1 98 ARG .
1 99 GLU .
1 100 GLN .
1 101 ILE .
1 102 LYS .
1 103 ARG .
1 104 VAL .
1 105 LYS .
1 106 ASP .
1 107 SER .
1 108 GLU .
1 109 ASP .
1 110 VAL .
1 111 PRO .
1 112 MET .
1 113 VAL .
1 114 LEU .
1 115 VAL .
1 116 GLY .
1 117 ASN .
1 118 LYS .
1 119 SER .
1 120 ASP .
1 121 LEU .
1 122 PRO .
1 123 SER .
1 124 ARG .
1 125 THR .
1 126 VAL .
1 127 ASP .
1 128 THR .
1 129 LYS .
1 130 GLN .
1 131 ALA .
1 132 GLN .
1 133 ASP .
1 134 LEU .
1 135 ALA .
1 136 ARG .
1 137 SER .
1 138 TYR .
1 139 GLY .
1 140 ILE .
1 141 PRO .
1 142 PHE .
1 143 ILE .
1 144 GLU .
1 145 THR .
1 146 SER .
1 147 ALA .
1 148 LYS .
1 149 THR .
1 150 ARG .
1 151 GLN .
1 152 GLY .
1 153 VAL .
1 154 ASP .
1 155 ASP .
1 156 ALA .
1 157 PHE .
1 158 TYR .
1 159 THR .
1 160 LEU .
1 161 VAL .
1 162 ARG .
1 163 GLU .
1 164 ILE .
1 165 ARG .
1 166 LYS .
1 167 HIS .
1 168 LYS .
1 169 GLU .
1 170 LYS .
#
#
loop_
_struct_asym.id
_struct_asym.entity_id
_struct_asym.details
A 1 'Chain A'
B 2 'Chain B'
C 3 'Chain C'
D 4 'Chain D'
#
#
loop_
_pdbx_poly_seq_scheme.asym_id
_pdbx_poly_seq_scheme.entity_id
_pdbx_poly_seq_scheme.seq_id
_pdbx_poly_seq_scheme.mon_id
_pdbx_poly_seq_scheme.pdb_seq_num
_pdbx_poly_seq_scheme.auth_seq_num
_pdbx_poly_seq_scheme.pdb_mon_id
_pdbx_poly_seq_scheme.auth_mon_id
_pdbx_poly_seq_scheme.pdb_strand_id
_pdbx_poly_seq_scheme.pdb_ins_code
A 1 1 GLY 1 1 GLY GLY A .
A 1 2 MET 2 2 MET MET A .
A 1 3 THR 3 3 THR THR A .
A 1 4 GLU 4 4 GLU GLU A .
A 1 5 TYR 5 5 TYR TYR A .
A 1 6 LYS 6 6 LYS LYS A .
A 1 7 LEU 7 7 LEU LEU A .
A 1 8 VAL 8 8 VAL VAL A .
A 1 9 VAL 9 9 VAL VAL A .
A 1 10 VAL 10 10 VAL VAL A .
A 1 11 GLY 11 11 GLY GLY A .
A 1 12 ALA 12 12 ALA ALA A .
A 1 13 SER 13 13 SER SER A .
A 1 14 GLY 14 14 GLY GLY A .
A 1 15 VAL 15 15 VAL VAL A .
A 1 16 GLY 16 16 GLY GLY A .
A 1 17 LYS 17 17 LYS LYS A .
A 1 18 SER 18 18 SER SER A .
A 1 19 ALA 19 19 ALA ALA A .
A 1 20 LEU 20 20 LEU LEU A .
A 1 21 THR 21 21 THR THR A .
A 1 22 ILE 22 22 ILE ILE A .
A 1 23 GLN 23 23 GLN GLN A .
A 1 24 LEU 24 24 LEU LEU A .
A 1 25 ILE 25 25 ILE ILE A .
A 1 26 GLN 26 26 GLN GLN A .
A 1 27 ASN 27 27 ASN ASN A .
A 1 28 HIS 28 28 HIS HIS A .
A 1 29 PHE 29 29 PHE PHE A .
A 1 30 VAL 30 30 VAL VAL A .
A 1 31 ASP 31 31 ASP ASP A .
A 1 32 GLU 32 32 GLU GLU A .
A 1 33 TYR 33 33 TYR TYR A .
A 1 34 ASP 34 34 ASP ASP A .
A 1 35 PRO 35 35 PRO PRO A .
A 1 36 THR 36 36 THR THR A .
A 1 37 ILE 37 37 ILE ILE A .
A 1 38 GLU 38 38 GLU GLU A .
A 1 39 ASP 39 39 ASP ASP A .
A 1 40 SER 40 40 SER SER A .
A 1 41 TYR 41 41 TYR TYR A .
A 1 42 ARG 42 42 ARG ARG A .
A 1 43 LYS 43 43 LYS LYS A .
A 1 44 GLN 44 44 GLN GLN A .
A 1 45 VAL 45 45 VAL VAL A .
A 1 46 VAL 46 46 VAL VAL A .
A 1 47 ILE 47 47 ILE ILE A .
A 1 48 ASP 48 48 ASP ASP A .
A 1 49 GLY 49 49 GLY GLY A .
A 1 50 GLU 50 50 GLU GLU A .
A 1 51 THR 51 51 THR THR A .
A 1 52 SER 52 52 SER SER A .
A 1 53 LEU 53 53 LEU LEU A .
A 1 54 LEU 54 54 LEU LEU A .
A 1 55 ASP 55 55 ASP ASP A .
A 1 56 ILE 56 56 ILE ILE A .
A 1 57 LEU 57 57 LEU LEU A .
A 1 58 ASP 58 58 ASP ASP A .
A 1 59 THR 59 59 THR THR A .
A 1 60 ALA 60 60 ALA ALA A .
A 1 61 GLY 61 61 GLY GLY A .
A 1 62 GLN 62 62 GLN GLN A .
A 1 63 GLU 63 63 GLU GLU A .
A 1 64 GLU 64 64 GLU GLU A .
A 1 65 TYR 65 65 TYR TYR A .
A 1 66 SER 66 66 SER SER A .
A 1 67 ALA 67 67 ALA ALA A .
A 1 68 MET 68 68 MET MET A .
A 1 69 ARG 69 69 ARG ARG A .
A 1 70 ASP 70 70 ASP ASP A .
A 1 71 GLN 71 71 GLN GLN A .
A 1 72 TYR 72 72 TYR TYR A .
A 1 73 MET 73 73 MET MET A .
A 1 74 ARG 74 74 ARG ARG A .
A 1 75 THR 75 75 THR THR A .
A 1 76 GLY 76 76 GLY GLY A .
A 1 77 GLU 77 77 GLU GLU A .
A 1 78 GLY 78 78 GLY GLY A .
A 1 79 PHE 79 79 PHE PHE A .
A 1 80 LEU 80 80 LEU LEU A .
A 1 81 SER 81 81 SER SER A .
A 1 82 VAL 82 82 VAL VAL A .
A 1 83 PHE 83 83 PHE PHE A .
A 1 84 ALA 84 84 ALA ALA A .
A 1 85 ILE 85 85 ILE ILE A .
A 1 86 ASN 86 86 ASN ASN A .
A 1 87 ASN 87 87 ASN ASN A .
A 1 88 THR 88 88 THR THR A .
A 1 89 LYS 89 89 LYS LYS A .
A 1 90 SER 90 90 SER SER A .
A 1 91 PHE 91 91 PHE PHE A .
A 1 92 GLU 92 92 GLU GLU A .
A 1 93 ASP 93 93 ASP ASP A .
A 1 94 ILE 94 94 ILE ILE A .
A 1 95 HIS 95 95 HIS HIS A .
A 1 96 HIS 96 96 HIS HIS A .
A 1 97 TYR 97 97 TYR TYR A .
A 1 98 ARG 98 98 ARG ARG A .
A 1 99 GLU 99 99 GLU GLU A .
A 1 100 GLN 100 100 GLN GLN A .
A 1 101 ILE 101 101 ILE ILE A .
A 1 102 LYS 102 102 LYS LYS A .
A 1 103 ARG 103 103 ARG ARG A .
A 1 104 VAL 104 104 VAL VAL A .
A 1 105 LYS 105 105 LYS LYS A .
A 1 106 ASP 106 106 ASP ASP A .
A 1 107 SER 107 107 SER SER A .
A 1 108 GLU 108 108 GLU GLU A .
A 1 109 ASP 109 109 ASP ASP A .
A 1 110 VAL 110 110 VAL VAL A .
A 1 111 PRO 111 111 PRO PRO A .
A 1 112 MET 112 112 MET MET A .
A 1 113 VAL 113 113 VAL VAL A .
A 1 114 LEU 114 114 LEU LEU A .
A 1 115 VAL 115 115 VAL VAL A .
A 1 116 GLY 116 116 GLY GLY A .
A 1 117 ASN 117 117 ASN ASN A .
A 1 118 LYS 118 118 LYS LYS A .
A 1 119 SER 119 119 SER SER A .
A 1 120 ASP 120 120 ASP ASP A .
A 1 121 LEU 121 121 LEU LEU A .
A 1 122 PRO 122 122 PRO PRO A .
A 1 123 SER 123 123 SER SER A .
A 1 124 ARG 124 124 ARG ARG A .
A 1 125 THR 125 125 THR THR A .
A 1 126 VAL 126 126 VAL VAL A .
A 1 127 ASP 127 127 ASP ASP A .
A 1 128 THR 128 128 THR THR A .
A 1 129 LYS 129 129 LYS LYS A .
A 1 130 GLN 130 130 GLN GLN A .
A 1 131 ALA 131 131 ALA ALA A .
A 1 132 GLN 132 132 GLN GLN A .
A 1 133 ASP 133 133 ASP ASP A .
A 1 134 LEU 134 134 LEU LEU A .
A 1 135 ALA 135 135 ALA ALA A .
A 1 136 ARG 136 136 ARG ARG A .
A 1 137 SER 137 137 SER SER A .
A 1 138 TYR 138 138 TYR TYR A .
A 1 139 GLY 139 139 GLY GLY A .
A 1 140 ILE 140 140 ILE ILE A .
A 1 141 PRO 141 141 PRO PRO A .
A 1 142 PHE 142 142 PHE PHE A .
A 1 143 ILE 143 143 ILE ILE A .
A 1 144 GLU 144 144 GLU GLU A .
A 1 145 THR 145 145 THR THR A .
A 1 146 SER 146 146 SER SER A .
A 1 147 ALA 147 147 ALA ALA A .
A 1 148 LYS 148 148 LYS LYS A .
A 1 149 THR 149 149 THR THR A .
A 1 150 ARG 150 150 ARG ARG A .
A 1 151 GLN 151 151 GLN GLN A .
A 1 152 GLY 152 152 GLY GLY A .
A 1 153 VAL 153 153 VAL VAL A .
A 1 154 ASP 154 154 ASP ASP A .
A 1 155 ASP 155 155 ASP ASP A .
A 1 156 ALA 156 156 ALA ALA A .
A 1 157 PHE 157 157 PHE PHE A .
A 1 158 TYR 158 158 TYR TYR A .
A 1 159 THR 159 159 THR THR A .
A 1 160 LEU 160 160 LEU LEU A .
A 1 161 VAL 161 161 VAL VAL A .
A 1 162 ARG 162 162 ARG ARG A .
A 1 163 GLU 163 163 GLU GLU A .
A 1 164 ILE 164 164 ILE ILE A .
A 1 165 ARG 165 165 ARG ARG A .
A 1 166 LYS 166 166 LYS LYS A .
A 1 167 HIS 167 167 HIS HIS A .
A 1 168 LYS 168 168 LYS LYS A .
A 1 169 GLU 169 169 GLU GLU A .
A 1 170 LYS 170 170 LYS LYS A .
#
#
loop_
_pdbx_nonpoly_scheme.asym_id
_pdbx_nonpoly_scheme.entity_id
_pdbx_nonpoly_scheme.mon_id
_pdbx_nonpoly_scheme.ndb_seq_num
_pdbx_nonpoly_scheme.pdb_seq_num
_pdbx_nonpoly_scheme.auth_seq_num
_pdbx_nonpoly_scheme.auth_mon_id
_pdbx_nonpoly_scheme.pdb_strand_id
_pdbx_nonpoly_scheme.pdb_ins_code
B 2 LIG2 1 1 1 LIG2 B .
C 3 LIG3 1 1 1 LIG3 C .
D 4 LIG4 1 1 1 LIG4 D .
#
#
loop_
_ma_data.id
_ma_data.name
_ma_data.content_type
_ma_data.content_type_other_details
1 'Entity A' target .
2 'Entity B' target .
3 'Entity C' target .
4 'Entity D' target .
5 pred_model_1 'model coordinates' .
#
#
loop_
_ma_target_entity.entity_id
_ma_target_entity.data_id
_ma_target_entity.origin
1 1 designed
2 2 designed
3 3 designed
4 4 designed
#
#
loop_
_ma_target_entity_instance.asym_id
_ma_target_entity_instance.entity_id
_ma_target_entity_instance.details
A 1 'Chain A'
B 2 'Chain B'
C 3 'Chain C'
D 4 'Chain D'
#
#
loop_
_ma_model_list.ordinal_id
_ma_model_list.model_name
_ma_model_list.data_id
_ma_model_list.model_type
_ma_model_list.model_type_other_details
1 pred_model_1 5 'Ab initio model' .
#
#
loop_
_ma_model_group.id
_ma_model_group.name
_ma_model_group.details
1 pred .
#
#
loop_
_ma_model_group_link.group_id
_ma_model_group_link.model_id
1 1
#
#
loop_
_atom_site.group_PDB
_atom_site.id
_atom_site.type_symbol
_atom_site.label_atom_id
_atom_site.label_alt_id
_atom_site.label_comp_id
_atom_site.label_seq_id
_atom_site.auth_seq_id
_atom_site.pdbx_PDB_ins_code
_atom_site.label_asym_id
_atom_site.Cartn_x
_atom_site.Cartn_y
_atom_site.Cartn_z
_atom_site.occupancy
_atom_site.label_entity_id
_atom_site.auth_asym_id
_atom_site.auth_comp_id
_atom_site.B_iso_or_equiv
_atom_site.pdbx_PDB_model_num
ATOM 1 N N . GLY 1 1 ? A -24.093 2.309 2.641 1.000 1 A GLY 72.320 1
ATOM 2 C CA . GLY 1 1 ? A -24.022 2.430 1.173 1.000 1 A GLY 77.999 1
ATOM 3 C C . GLY 1 1 ? A -22.614 2.201 0.659 1.000 1 A GLY 82.385 1
ATOM 4 O O . GLY 1 1 ? A -21.688 2.023 1.430 1.000 1 A GLY 80.072 1
ATOM 5 N N . MET 2 2 ? A -22.424 2.254 -0.658 1.000 1 A MET 85.347 1
ATOM 6 C CA . MET 2 2 ? A -21.109 2.071 -1.271 1.000 1 A MET 89.796 1
ATOM 7 C C . MET 2 2 ? A -20.162 3.181 -0.823 1.000 1 A MET 91.651 1
ATOM 8 O O . MET 2 2 ? A -20.543 4.345 -0.711 1.000 1 A MET 90.626 1
ATOM 9 C CB . MET 2 2 ? A -21.221 2.048 -2.776 1.000 1 A MET 88.026 1
ATOM 10 C CG . MET 2 2 ? A -19.904 1.650 -3.432 1.000 1 A MET 87.107 1
ATOM 11 S SD . MET 2 2 ? A -20.055 1.539 -5.196 1.000 1 A MET 84.549 1
ATOM 12 C CE . MET 2 2 ? A -18.534 0.661 -5.593 1.000 1 A MET 80.301 1
ATOM 13 N N . THR 3 3 ? A -18.907 2.812 -0.543 1.000 1 A THR 95.116 1
ATOM 14 C CA . THR 3 3 ? A -17.884 3.770 -0.142 1.000 1 A THR 95.447 1
ATOM 15 C C . THR 3 3 ? A -16.682 3.660 -1.085 1.000 1 A THR 96.423 1
ATOM 16 O O . THR 3 3 ? A -16.278 2.561 -1.443 1.000 1 A THR 96.047 1
ATOM 17 C CB . THR 3 3 ? A -17.420 3.493 1.306 1.000 1 A THR 93.742 1
ATOM 18 O OG1 . THR 3 3 ? A -18.544 3.557 2.192 1.000 1 A THR 87.940 1
ATOM 19 C CG2 . THR 3 3 ? A -16.397 4.541 1.759 1.000 1 A THR 88.926 1
ATOM 20 N N . GLU 4 4 ? A -16.129 4.802 -1.495 1.000 1 A GLU 96.446 1
ATOM 21 C CA . GLU 4 4 ? A -14.901 4.847 -2.295 1.000 1 A GLU 96.848 1
ATOM 22 C C . GLU 4 4 ? A -13.705 5.059 -1.373 1.000 1 A GLU 97.204 1
ATOM 23 O O . GLU 4 4 ? A -13.761 5.818 -0.431 1.000 1 A GLU 96.740 1
ATOM 24 C CB . GLU 4 4 ? A -14.972 5.959 -3.329 1.000 1 A GLU 95.835 1
ATOM 25 C CG . GLU 4 4 ? A -16.052 5.740 -4.361 1.000 1 A GLU 86.814 1
ATOM 26 C CD . GLU 4 4 ? A -16.033 6.764 -5.475 1.000 1 A GLU 86.195 1
ATOM 27 O OE1 . GLU 4 4 ? A -15.000 7.450 -5.639 1.000 1 A GLU 84.013 1
ATOM 28 O OE2 . GLU 4 4 ? A -17.054 6.878 -6.185 1.000 1 A GLU 81.006 1
ATOM 29 N N . TYR 5 5 ? A -12.609 4.317 -1.656 1.000 1 A TYR 97.591 1
ATOM 30 C CA . TYR 5 5 ? A -11.372 4.438 -0.904 1.000 1 A TYR 97.835 1
ATOM 31 C C . TYR 5 5 ? A -10.246 4.729 -1.862 1.000 1 A TYR 97.854 1
ATOM 32 O O . TYR 5 5 ? A -10.053 4.010 -2.845 1.000 1 A TYR 97.782 1
ATOM 33 C CB . TYR 5 5 ? A -11.098 3.126 -0.153 1.000 1 A TYR 97.784 1
ATOM 34 C CG . TYR 5 5 ? A -12.124 2.776 0.856 1.000 1 A TYR 97.753 1
ATOM 35 C CD1 . TYR 5 5 ? A -12.044 3.260 2.151 1.000 1 A TYR 97.269 1
ATOM 36 C CD2 . TYR 5 5 ? A -13.175 1.940 0.509 1.000 1 A TYR 97.404 1
ATOM 37 C CE1 . TYR 5 5 ? A -12.987 2.936 3.089 1.000 1 A TYR 96.620 1
ATOM 38 C CE2 . TYR 5 5 ? A -14.144 1.617 1.437 1.000 1 A TYR 96.608 1
ATOM 39 C CZ . TYR 5 5 ? A -14.047 2.115 2.731 1.000 1 A TYR 96.512 1
ATOM 40 O OH . TYR 5 5 ? A -14.968 1.790 3.676 1.000 1 A TYR 94.936 1
ATOM 41 N N . LYS 6 6 ? A -9.494 5.820 -1.607 1.000 1 A LYS 97.601 1
ATOM 42 C CA . LYS 6 6 ? A -8.370 6.208 -2.411 1.000 1 A LYS 97.494 1
ATOM 43 C C . LYS 6 6 ? A -7.110 5.647 -1.791 1.000 1 A LYS 97.758 1
ATOM 44 O O . LYS 6 6 ? A -6.688 6.084 -0.723 1.000 1 A LYS 97.605 1
ATOM 45 C CB . LYS 6 6 ? A -8.291 7.724 -2.556 1.000 1 A LYS 96.826 1
ATOM 46 C CG . LYS 6 6 ? A -9.429 8.313 -3.364 1.000 1 A LYS 85.529 1
ATOM 47 C CD . LYS 6 6 ? A -9.275 9.799 -3.533 1.000 1 A LYS 79.213 1
ATOM 48 C CE . LYS 6 6 ? A -10.407 10.370 -4.358 1.000 1 A LYS 74.809 1
ATOM 49 N NZ . LYS 6 6 ? A -10.369 9.903 -5.771 1.000 1 A LYS 62.176 1
ATOM 50 N N . LEU 7 7 ? A -6.481 4.670 -2.472 1.000 1 A LEU 97.931 1
ATOM 51 C CA . LEU 7 7 ? A -5.313 3.959 -1.988 1.000 1 A LEU 98.146 1
ATOM 52 C C . LEU 7 7 ? A -4.102 4.280 -2.843 1.000 1 A LEU 97.797 1
ATOM 53 O O . LEU 7 7 ? A -4.212 4.499 -4.052 1.000 1 A LEU 97.512 1
ATOM 54 C CB . LEU 7 7 ? A -5.534 2.437 -2.017 1.000 1 A LEU 98.418 1
ATOM 55 C CG . LEU 7 7 ? A -6.832 1.894 -1.450 1.000 1 A LEU 98.265 1
ATOM 56 C CD1 . LEU 7 7 ? A -7.083 2.400 -0.027 1.000 1 A LEU 98.238 1
ATOM 57 C CD2 . LEU 7 7 ? A -6.831 0.378 -1.486 1.000 1 A LEU 98.344 1
ATOM 58 N N . VAL 8 8 ? A -2.919 4.276 -2.224 1.000 1 A VAL 97.939 1
ATOM 59 C CA . VAL 8 8 ? A -1.667 4.488 -2.956 1.000 1 A VAL 97.627 1
ATOM 60 C C . VAL 8 8 ? A -0.712 3.375 -2.610 1.000 1 A VAL 97.855 1
ATOM 61 O O . VAL 8 8 ? A -0.582 3.009 -1.434 1.000 1 A VAL 97.928 1
ATOM 62 C CB . VAL 8 8 ? A -1.042 5.853 -2.613 1.000 1 A VAL 96.742 1
ATOM 63 C CG1 . VAL 8 8 ? A -2.045 6.970 -2.783 1.000 1 A VAL 96.015 1
ATOM 64 C CG2 . VAL 8 8 ? A 0.190 6.096 -3.474 1.000 1 A VAL 95.983 1
ATOM 65 N N . VAL 9 9 ? A -0.041 2.812 -3.615 1.000 1 A VAL 97.684 1
ATOM 66 C CA . VAL 9 9 ? A 0.961 1.761 -3.416 1.000 1 A VAL 97.864 1
ATOM 67 C C . VAL 9 9 ? A 2.332 2.360 -3.668 1.000 1 A VAL 97.464 1
ATOM 68 O O . VAL 9 9 ? A 2.602 2.869 -4.767 1.000 1 A VAL 97.107 1
ATOM 69 C CB . VAL 9 9 ? A 0.724 0.573 -4.360 1.000 1 A VAL 98.112 1
ATOM 70 C CG1 . VAL 9 9 ? A -0.734 0.085 -4.233 1.000 1 A VAL 98.365 1
ATOM 71 C CG2 . VAL 9 9 ? A 1.679 -0.580 -4.023 1.000 1 A VAL 98.224 1
ATOM 72 N N . VAL 10 10 ? A 3.195 2.325 -2.666 1.000 1 A VAL 97.748 1
ATOM 73 C CA . VAL 10 10 ? A 4.538 2.922 -2.751 1.000 1 A VAL 97.708 1
ATOM 74 C C . VAL 10 10 ? A 5.583 1.882 -2.399 1.000 1 A VAL 98.063 1
ATOM 75 O O . VAL 10 10 ? A 5.296 0.880 -1.755 1.000 1 A VAL 98.356 1
ATOM 76 C CB . VAL 10 10 ? A 4.680 4.136 -1.831 1.000 1 A VAL 96.927 1
ATOM 77 C CG1 . VAL 10 10 ? A 3.588 5.157 -2.100 1.000 1 A VAL 96.584 1
ATOM 78 C CG2 . VAL 10 10 ? A 4.692 3.709 -0.356 1.000 1 A VAL 96.999 1
ATOM 79 N N . GLY 11 11 ? A 6.815 2.135 -2.784 1.000 1 A GLY 97.665 1
ATOM 80 C CA . GLY 11 11 ? A 7.913 1.239 -2.496 1.000 1 A GLY 97.345 1
ATOM 81 C C . GLY 11 11 ? A 8.973 1.322 -3.589 1.000 1 A GLY 96.966 1
ATOM 82 O O . GLY 11 11 ? A 8.727 1.889 -4.655 1.000 1 A GLY 96.405 1
ATOM 83 N N . ALA 12 12 ? A 10.131 0.761 -3.331 1.000 1 A ALA 97.846 1
ATOM 84 C CA . ALA 12 12 ? A 11.242 0.837 -4.243 1.000 1 A ALA 97.483 1
ATOM 85 C C . ALA 12 12 ? A 10.928 0.133 -5.561 1.000 1 A ALA 97.198 1
ATOM 86 O O . ALA 12 12 ? A 10.038 -0.732 -5.639 1.000 1 A ALA 97.104 1
ATOM 87 C CB . ALA 12 12 ? A 12.491 0.210 -3.607 1.000 1 A ALA 97.221 1
ATOM 88 N N . SER 13 13 ? A 11.658 0.489 -6.604 1.000 1 A SER 96.459 1
ATOM 89 C CA . SER 13 13 ? A 11.494 -0.113 -7.917 1.000 1 A SER 96.079 1
ATOM 90 C C . SER 13 13 ? A 11.729 -1.617 -7.809 1.000 1 A SER 96.777 1
ATOM 91 O O . SER 13 13 ? A 12.695 -2.078 -7.230 1.000 1 A SER 96.959 1
ATOM 92 C CB . SER 13 13 ? A 12.452 0.508 -8.915 1.000 1 A SER 94.441 1
ATOM 93 O OG . SER 13 13 ? A 12.225 0.024 -10.221 1.000 1 A SER 83.364 1
ATOM 94 N N . GLY 14 14 ? A 10.808 -2.396 -8.396 1.000 1 A GLY 96.978 1
ATOM 95 C CA . GLY 14 14 ? A 10.988 -3.834 -8.523 1.000 1 A GLY 97.273 1
ATOM 96 C C . GLY 14 14 ? A 10.495 -4.676 -7.385 1.000 1 A GLY 98.063 1
ATOM 97 O O . GLY 14 14 ? A 10.634 -5.894 -7.430 1.000 1 A GLY 98.034 1
ATOM 98 N N . VAL 15 15 ? A 9.867 -4.068 -6.350 1.000 1 A VAL 97.923 1
ATOM 99 C CA . VAL 15 15 ? A 9.374 -4.862 -5.220 1.000 1 A VAL 98.381 1
ATOM 100 C C . VAL 15 15 ? A 8.073 -5.583 -5.530 1.000 1 A VAL 98.498 1
ATOM 101 O O . VAL 15 15 ? A 7.701 -6.505 -4.813 1.000 1 A VAL 98.595 1
ATOM 102 C CB . VAL 15 15 ? A 9.198 -4.006 -3.956 1.000 1 A VAL 98.493 1
ATOM 103 C CG1 . VAL 15 15 ? A 10.519 -3.360 -3.543 1.000 1 A VAL 98.530 1
ATOM 104 C CG2 . VAL 15 15 ? A 8.085 -2.974 -4.121 1.000 1 A VAL 98.715 1
ATOM 105 N N . GLY 16 16 ? A 7.386 -5.174 -6.594 1.000 1 A GLY 98.357 1
ATOM 106 C CA . GLY 16 16 ? A 6.149 -5.818 -6.982 1.000 1 A GLY 98.257 1
ATOM 107 C C . GLY 16 16 ? A 4.907 -4.972 -6.808 1.000 1 A GLY 98.390 1
ATOM 108 O O . GLY 16 16 ? A 3.806 -5.529 -6.716 1.000 1 A GLY 98.404 1
ATOM 109 N N . LYS 17 17 ? A 5.050 -3.653 -6.756 1.000 1 A LYS 98.249 1
ATOM 110 C CA . LYS 17 17 ? A 3.880 -2.791 -6.593 1.000 1 A LYS 98.153 1
ATOM 111 C C . LYS 17 17 ? A 2.864 -3.037 -7.723 1.000 1 A LYS 97.950 1
ATOM 112 O O . LYS 17 17 ? A 1.686 -3.248 -7.458 1.000 1 A LYS 98.192 1
ATOM 113 C CB . LYS 17 17 ? A 4.259 -1.333 -6.549 1.000 1 A LYS 97.905 1
ATOM 114 C CG . LYS 17 17 ? A 5.164 -0.943 -5.402 1.000 1 A LYS 97.493 1
ATOM 115 C CD . LYS 17 17 ? A 5.542 0.530 -5.430 1.000 1 A LYS 96.987 1
ATOM 116 C CE . LYS 17 17 ? A 6.236 0.928 -6.721 1.000 1 A LYS 96.398 1
ATOM 117 N NZ . LYS 17 17 ? A 7.555 0.269 -6.878 1.000 1 A LYS 96.067 1
ATOM 118 N N . SER 18 18 ? A 3.332 -3.041 -8.957 1.000 1 A SER 97.741 1
ATOM 119 C CA . SER 18 18 ? A 2.458 -3.279 -10.097 1.000 1 A SER 97.437 1
ATOM 120 C C . SER 18 18 ? A 1.914 -4.693 -10.067 1.000 1 A SER 97.724 1
ATOM 121 O O . SER 18 18 ? A 0.722 -4.908 -10.319 1.000 1 A SER 97.876 1
ATOM 122 C CB . SER 18 18 ? A 3.195 -3.011 -11.407 1.000 1 A SER 96.673 1
ATOM 123 O OG . SER 18 18 ? A 3.564 -1.653 -11.496 1.000 1 A SER 92.362 1
ATOM 124 N N . ALA 19 19 ? A 2.753 -5.667 -9.761 1.000 1 A ALA 97.801 1
ATOM 125 C CA . ALA 19 19 ? A 2.291 -7.059 -9.711 1.000 1 A ALA 97.979 1
ATOM 126 C C . ALA 19 19 ? A 1.195 -7.237 -8.679 1.000 1 A ALA 98.233 1
ATOM 127 O O . ALA 19 19 ? A 0.200 -7.919 -8.943 1.000 1 A ALA 98.359 1
ATOM 128 C CB . ALA 19 19 ? A 3.459 -7.971 -9.430 1.000 1 A ALA 97.885 1
ATOM 129 N N . LEU 20 20 ? A 1.352 -6.629 -7.490 1.000 1 A LEU 98.193 1
ATOM 130 C CA . LEU 20 20 ? A 0.329 -6.729 -6.459 1.000 1 A LEU 98.417 1
ATOM 131 C C . LEU 20 20 ? A -0.971 -6.078 -6.897 1.000 1 A LEU 98.385 1
ATOM 132 O O . LEU 20 20 ? A -2.047 -6.628 -6.683 1.000 1 A LEU 98.434 1
ATOM 133 C CB . LEU 20 20 ? A 0.819 -6.066 -5.168 1.000 1 A LEU 98.636 1
ATOM 134 C CG . LEU 20 20 ? A 1.840 -6.874 -4.373 1.000 1 A LEU 98.718 1
ATOM 135 C CD1 . LEU 20 20 ? A 1.156 -8.073 -3.724 1.000 1 A LEU 98.723 1
ATOM 136 C CD2 . LEU 20 20 ? A 2.496 -6.020 -3.323 1.000 1 A LEU 98.752 1
ATOM 137 N N . THR 21 21 ? A -0.858 -4.898 -7.527 1.000 1 A THR 98.243 1
ATOM 138 C CA . THR 21 21 ? A -2.033 -4.172 -7.949 1.000 1 A THR 98.037 1
ATOM 139 C C . THR 21 21 ? A -2.796 -4.933 -9.031 1.000 1 A THR 97.944 1
ATOM 140 O O . THR 21 21 ? A -4.009 -5.064 -8.987 1.000 1 A THR 98.033 1
ATOM 141 C CB . THR 21 21 ? A -1.643 -2.783 -8.435 1.000 1 A THR 97.895 1
ATOM 142 O OG1 . THR 21 21 ? A -1.027 -2.068 -7.355 1.000 1 A THR 97.748 1
ATOM 143 C CG2 . THR 21 21 ? A -2.854 -2.000 -8.926 1.000 1 A THR 97.773 1
ATOM 144 N N . ILE 22 22 ? A -2.039 -5.485 -10.014 1.000 1 A ILE 97.734 1
ATOM 145 C CA . ILE 22 22 ? A -2.680 -6.212 -11.098 1.000 1 A ILE 97.427 1
ATOM 146 C C . ILE 22 22 ? A -3.300 -7.499 -10.563 1.000 1 A ILE 97.742 1
ATOM 147 O O . ILE 22 22 ? A -4.400 -7.877 -11.018 1.000 1 A ILE 97.924 1
ATOM 148 C CB . ILE 22 22 ? A -1.686 -6.444 -12.233 1.000 1 A ILE 96.799 1
ATOM 149 C CG1 . ILE 22 22 ? A -1.335 -5.091 -12.851 1.000 1 A ILE 96.197 1
ATOM 150 C CG2 . ILE 22 22 ? A -2.273 -7.387 -13.270 1.000 1 A ILE 95.558 1
ATOM 151 C CD1 . ILE 22 22 ? A -0.155 -5.127 -13.788 1.000 1 A ILE 93.651 1
ATOM 152 N N . GLN 23 23 ? A -2.670 -8.187 -9.612 1.000 1 A GLN 97.990 1
ATOM 153 C CA . GLN 23 23 ? A -3.321 -9.344 -8.980 1.000 1 A GLN 98.122 1
ATOM 154 C C . GLN 23 23 ? A -4.643 -8.945 -8.353 1.000 1 A GLN 98.172 1
ATOM 155 O O . GLN 23 23 ? A -5.641 -9.683 -8.502 1.000 1 A GLN 98.121 1
ATOM 156 C CB . GLN 23 23 ? A -2.411 -9.966 -7.941 1.000 1 A GLN 98.027 1
ATOM 157 C CG . GLN 23 23 ? A -1.540 -11.065 -8.497 1.000 1 A GLN 96.202 1
ATOM 158 C CD . GLN 23 23 ? A -2.301 -12.299 -8.887 1.000 1 A GLN 97.796 1
ATOM 159 O OE1 . GLN 23 23 ? A -3.538 -12.342 -8.864 1.000 1 A GLN 97.346 1
ATOM 160 N NE2 . GLN 23 23 ? A -1.572 -13.333 -9.277 1.000 1 A GLN 96.919 1
ATOM 161 N N . LEU 24 24 ? A -4.663 -7.816 -7.617 1.000 1 A LEU 98.123 1
ATOM 162 C CA . LEU 24 24 ? A -5.900 -7.403 -6.958 1.000 1 A LEU 98.147 1
ATOM 163 C C . LEU 24 24 ? A -6.990 -7.077 -7.975 1.000 1 A LEU 97.955 1
ATOM 164 O O . LEU 24 24 ? A -8.132 -7.515 -7.832 1.000 1 A LEU 97.808 1
ATOM 165 C CB . LEU 24 24 ? A -5.649 -6.174 -6.090 1.000 1 A LEU 98.274 1
ATOM 166 C CG . LEU 24 24 ? A -6.914 -5.677 -5.376 1.000 1 A LEU 98.216 1
ATOM 167 C CD1 . LEU 24 24 ? A -7.098 -6.441 -4.076 1.000 1 A LEU 97.903 1
ATOM 168 C CD2 . LEU 24 24 ? A -6.868 -4.186 -5.150 1.000 1 A LEU 98.035 1
ATOM 169 N N . ILE 25 25 ? A -6.626 -6.314 -9.002 1.000 1 A ILE 97.776 1
ATOM 170 C CA . ILE 25 25 ? A -7.601 -5.779 -9.929 1.000 1 A ILE 97.204 1
ATOM 171 C C . ILE 25 25 ? A -8.000 -6.798 -11.004 1.000 1 A ILE 96.967 1
ATOM 172 O O . ILE 25 25 ? A -9.181 -6.886 -11.369 1.000 1 A ILE 96.588 1
ATOM 173 C CB . ILE 25 25 ? A -7.045 -4.489 -10.582 1.000 1 A ILE 96.381 1
ATOM 174 C CG1 . ILE 25 25 ? A -6.697 -3.470 -9.507 1.000 1 A ILE 93.711 1
ATOM 175 C CG2 . ILE 25 25 ? A -8.028 -3.906 -11.601 1.000 1 A ILE 92.025 1
ATOM 176 C CD1 . ILE 25 25 ? A -7.898 -2.998 -8.717 1.000 1 A ILE 86.601 1
ATOM 177 N N . GLN 26 26 ? A -7.017 -7.548 -11.497 1.000 1 A GLN 97.126 1
ATOM 178 C CA . GLN 26 26 ? A -7.250 -8.399 -12.667 1.000 1 A GLN 96.610 1
ATOM 179 C C . GLN 26 26 ? A -7.057 -9.890 -12.381 1.000 1 A GLN 96.945 1
ATOM 180 O O . GLN 26 26 ? A -7.325 -10.718 -13.248 1.000 1 A GLN 96.213 1
ATOM 181 C CB . GLN 26 26 ? A -6.340 -7.974 -13.810 1.000 1 A GLN 95.434 1
ATOM 182 C CG . GLN 26 26 ? A -6.617 -6.574 -14.295 1.000 1 A GLN 90.528 1
ATOM 183 C CD . GLN 26 26 ? A -5.855 -6.235 -15.549 1.000 1 A GLN 82.897 1
ATOM 184 O OE1 . GLN 26 26 ? A -5.118 -7.070 -16.093 1.000 1 A GLN 74.273 1
ATOM 185 N NE2 . GLN 26 26 ? A -6.009 -5.030 -16.046 1.000 1 A GLN 73.333 1
ATOM 186 N N . ASN 27 27 ? A -6.616 -10.241 -11.154 1.000 1 A ASN 97.058 1
ATOM 187 C CA . ASN 27 27 ? A -6.456 -11.638 -10.755 1.000 1 A ASN 96.785 1
ATOM 188 C C . ASN 27 27 ? A -5.522 -12.415 -11.660 1.000 1 A ASN 97.026 1
ATOM 189 O O . ASN 27 27 ? A -5.783 -13.589 -11.977 1.000 1 A ASN 95.794 1
ATOM 190 C CB . ASN 27 27 ? A -7.796 -12.340 -10.649 1.000 1 A ASN 95.749 1
ATOM 191 C CG . ASN 27 27 ? A -8.640 -11.799 -9.516 1.000 1 A ASN 93.754 1
ATOM 192 O OD1 . ASN 27 27 ? A -9.391 -10.860 -9.697 1.000 1 A ASN 81.845 1
ATOM 193 N ND2 . ASN 27 27 ? A -8.482 -12.389 -8.352 1.000 1 A ASN 79.240 1
ATOM 194 N N . HIS 28 28 ? A -4.408 -11.791 -12.090 1.000 1 A HIS 97.284 1
ATOM 195 C CA . HIS 28 28 ? A -3.360 -12.525 -12.788 1.000 1 A HIS 96.734 1
ATOM 196 C C . HIS 28 28 ? A -1.994 -11.932 -12.472 1.000 1 A HIS 97.166 1
ATOM 197 O O . HIS 28 28 ? A -1.862 -10.742 -12.149 1.000 1 A HIS 96.700 1
ATOM 198 C CB . HIS 28 28 ? A -3.608 -12.580 -14.306 1.000 1 A HIS 94.692 1
ATOM 199 C CG . HIS 28 28 ? A -3.480 -11.260 -14.987 1.000 1 A HIS 88.736 1
ATOM 200 N ND1 . HIS 28 28 ? A -2.360 -10.874 -15.682 1.000 1 A HIS 79.206 1
ATOM 201 C CD2 . HIS 28 28 ? A -4.384 -10.263 -15.108 1.000 1 A HIS 79.928 1
ATOM 202 C CE1 . HIS 28 28 ? A -2.570 -9.662 -16.196 1.000 1 A HIS 79.506 1
ATOM 203 N NE2 . HIS 28 28 ? A -3.793 -9.283 -15.833 1.000 1 A HIS 79.253 1
ATOM 204 N N . PHE 29 29 ? A -0.954 -12.780 -12.547 1.000 1 A PHE 97.810 1
ATOM 205 C CA . PHE 29 29 ? A 0.417 -12.409 -12.246 1.000 1 A PHE 97.742 1
ATOM 206 C C . PHE 29 29 ? A 1.119 -11.925 -13.508 1.000 1 A PHE 96.798 1
ATOM 207 O O . PHE 29 29 ? A 1.023 -12.592 -14.554 1.000 1 A PHE 96.037 1
ATOM 208 C CB . PHE 29 29 ? A 1.154 -13.591 -11.641 1.000 1 A PHE 97.511 1
ATOM 209 C CG . PHE 29 29 ? A 2.625 -13.330 -11.419 1.000 1 A PHE 97.787 1
ATOM 210 C CD1 . PHE 29 29 ? A 3.033 -12.321 -10.546 1.000 1 A PHE 97.857 1
ATOM 211 C CD2 . PHE 29 29 ? A 3.595 -14.093 -12.090 1.000 1 A PHE 97.429 1
ATOM 212 C CE1 . PHE 29 29 ? A 4.363 -12.101 -10.348 1.000 1 A PHE 97.445 1
ATOM 213 C CE2 . PHE 29 29 ? A 4.919 -13.837 -11.886 1.000 1 A PHE 96.992 1
ATOM 214 C CZ . PHE 29 29 ? A 5.318 -12.847 -11.017 1.000 1 A PHE 97.241 1
ATOM 215 N N . VAL 30 30 ? A 1.838 -10.837 -13.379 1.000 1 A VAL 95.185 1
ATOM 216 C CA . VAL 30 30 ? A 2.640 -10.315 -14.496 1.000 1 A VAL 93.095 1
ATOM 217 C C . VAL 30 30 ? A 4.112 -10.558 -14.214 1.000 1 A VAL 92.876 1
ATOM 218 O O . VAL 30 30 ? A 4.610 -10.223 -13.141 1.000 1 A VAL 91.759 1
ATOM 219 C CB . VAL 30 30 ? A 2.370 -8.830 -14.755 1.000 1 A VAL 89.678 1
ATOM 220 C CG1 . VAL 30 30 ? A 0.934 -8.623 -15.169 1.000 1 A VAL 84.674 1
ATOM 221 C CG2 . VAL 30 30 ? A 2.673 -7.984 -13.515 1.000 1 A VAL 82.514 1
ATOM 222 N N . ASP 31 31 ? A 4.825 -11.167 -15.173 1.000 1 A ASP 90.858 1
ATOM 223 C CA . ASP 31 31 ? A 6.265 -11.370 -15.057 1.000 1 A ASP 90.111 1
ATOM 224 C C . ASP 31 31 ? A 7.051 -10.088 -15.274 1.000 1 A ASP 89.903 1
ATOM 225 O O . ASP 31 31 ? A 8.157 -9.950 -14.752 1.000 1 A ASP 85.227 1
ATOM 226 C CB . ASP 31 31 ? A 6.748 -12.412 -16.061 1.000 1 A ASP 86.528 1
ATOM 227 C CG . ASP 31 31 ? A 6.371 -13.832 -15.701 1.000 1 A ASP 81.978 1
ATOM 228 O OD1 . ASP 31 31 ? A 6.697 -14.252 -14.573 1.000 1 A ASP 77.446 1
ATOM 229 O OD2 . ASP 31 31 ? A 5.772 -14.514 -16.533 1.000 1 A ASP 78.443 1
ATOM 230 N N . GLU 32 32 ? A 6.474 -9.148 -16.035 1.000 1 A GLU 89.523 1
ATOM 231 C CA . GLU 32 32 ? A 7.147 -7.909 -16.408 1.000 1 A GLU 87.773 1
ATOM 232 C C . GLU 32 32 ? A 6.116 -6.811 -16.498 1.000 1 A GLU 85.711 1
ATOM 233 O O . GLU 32 32 ? A 5.075 -7.016 -17.096 1.000 1 A GLU 80.521 1
ATOM 234 C CB . GLU 32 32 ? A 7.887 -8.060 -17.727 1.000 1 A GLU 85.446 1
ATOM 235 C CG . GLU 32 32 ? A 8.686 -6.858 -18.146 1.000 1 A GLU 74.454 1
ATOM 236 C CD . GLU 32 32 ? A 9.450 -7.074 -19.440 1.000 1 A GLU 66.264 1
ATOM 237 O OE1 . GLU 32 32 ? A 9.277 -8.148 -20.054 1.000 1 A GLU 62.373 1
ATOM 238 O OE2 . GLU 32 32 ? A 10.237 -6.190 -19.835 1.000 1 A GLU 58.724 1
ATOM 239 N N . TYR 33 33 ? A 6.400 -5.648 -15.885 1.000 1 A TYR 87.306 1
ATOM 240 C CA . TYR 33 33 ? A 5.525 -4.487 -16.009 1.000 1 A TYR 86.143 1
ATOM 241 C C . TYR 33 33 ? A 6.408 -3.268 -15.923 1.000 1 A TYR 87.403 1
ATOM 242 O O . TYR 33 33 ? A 7.161 -3.096 -14.978 1.000 1 A TYR 86.444 1
ATOM 243 C CB . TYR 33 33 ? A 4.485 -4.468 -14.868 1.000 1 A TYR 82.230 1
ATOM 244 C CG . TYR 33 33 ? A 3.359 -3.491 -15.154 1.000 1 A TYR 80.510 1
ATOM 245 C CD1 . TYR 33 33 ? A 2.283 -3.871 -15.963 1.000 1 A TYR 76.887 1
ATOM 246 C CD2 . TYR 33 33 ? A 3.346 -2.228 -14.589 1.000 1 A TYR 75.614 1
ATOM 247 C CE1 . TYR 33 33 ? A 1.236 -3.001 -16.216 1.000 1 A TYR 73.611 1
ATOM 248 C CE2 . TYR 33 33 ? A 2.305 -1.361 -14.843 1.000 1 A TYR 73.345 1
ATOM 249 C CZ . TYR 33 33 ? A 1.265 -1.754 -15.636 1.000 1 A TYR 74.281 1
ATOM 250 O OH . TYR 33 33 ? A 0.223 -0.871 -15.886 1.000 1 A TYR 69.719 1
ATOM 251 N N . ASP 34 34 ? A 6.341 -2.410 -16.959 1.000 1 A ASP 88.145 1
ATOM 252 C CA . ASP 34 34 ? A 7.278 -1.282 -17.100 1.000 1 A ASP 89.139 1
ATOM 253 C C . ASP 34 34 ? A 7.405 -0.514 -15.764 1.000 1 A ASP 90.448 1
ATOM 254 O O . ASP 34 34 ? A 6.421 0.025 -15.273 1.000 1 A ASP 90.162 1
ATOM 255 C CB . ASP 34 34 ? A 6.784 -0.363 -18.196 1.000 1 A ASP 87.846 1
ATOM 256 C CG . ASP 34 34 ? A 7.766 0.740 -18.565 1.000 1 A ASP 86.648 1
ATOM 257 O OD1 . ASP 34 34 ? A 8.448 1.276 -17.660 1.000 1 A ASP 84.817 1
ATOM 258 O OD2 . ASP 34 34 ? A 7.816 1.070 -19.770 1.000 1 A ASP 83.736 1
ATOM 259 N N . PRO 35 35 ? A 8.609 -0.449 -15.215 1.000 1 A PRO 87.641 1
ATOM 260 C CA . PRO 35 35 ? A 8.745 0.205 -13.904 1.000 1 A PRO 88.956 1
ATOM 261 C C . PRO 35 35 ? A 8.616 1.707 -13.946 1.000 1 A PRO 89.481 1
ATOM 262 O O . PRO 35 35 ? A 8.517 2.338 -12.897 1.000 1 A PRO 88.031 1
ATOM 263 C CB . PRO 35 35 ? A 10.177 -0.174 -13.471 1.000 1 A PRO 86.456 1
ATOM 264 C CG . PRO 35 35 ? A 10.906 -0.389 -14.737 1.000 1 A PRO 85.657 1
ATOM 265 C CD . PRO 35 35 ? A 9.882 -0.996 -15.706 1.000 1 A PRO 88.142 1
ATOM 266 N N . THR 36 36 ? A 8.540 2.294 -15.134 1.000 1 A THR 88.941 1
ATOM 267 C CA . THR 36 36 ? A 8.373 3.729 -15.291 1.000 1 A THR 87.338 1
ATOM 268 C C . THR 36 36 ? A 6.922 4.160 -15.471 1.000 1 A THR 88.870 1
ATOM 269 O O . THR 36 36 ? A 6.628 5.352 -15.449 1.000 1 A THR 87.442 1
ATOM 270 C CB . THR 36 36 ? A 9.180 4.254 -16.471 1.000 1 A THR 83.576 1
ATOM 271 O OG1 . THR 36 36 ? A 8.565 3.878 -17.699 1.000 1 A THR 81.535 1
ATOM 272 C CG2 . THR 36 36 ? A 10.614 3.743 -16.440 1.000 1 A THR 80.430 1
ATOM 273 N N . ILE 37 37 ? A 5.990 3.198 -15.624 1.000 1 A ILE 92.039 1
ATOM 274 C CA . ILE 37 37 ? A 4.604 3.541 -15.875 1.000 1 A ILE 91.776 1
ATOM 275 C C . ILE 37 37 ? A 3.848 3.663 -14.562 1.000 1 A ILE 92.449 1
ATOM 276 O O . ILE 37 37 ? A 3.789 2.697 -13.787 1.000 1 A ILE 91.911 1
ATOM 277 C CB . ILE 37 37 ? A 3.921 2.505 -16.786 1.000 1 A ILE 89.735 1
ATOM 278 C CG1 . ILE 37 37 ? A 4.547 2.578 -18.183 1.000 1 A ILE 89.434 1
ATOM 279 C CG2 . ILE 37 37 ? A 2.408 2.726 -16.845 1.000 1 A ILE 88.803 1
ATOM 280 C CD1 . ILE 37 37 ? A 4.032 1.546 -19.110 1.000 1 A ILE 85.796 1
ATOM 281 N N . GLU 38 38 ? A 3.277 4.850 -14.279 1.000 1 A GLU 91.043 1
ATOM 282 C CA . GLU 38 38 ? A 2.479 5.087 -13.109 1.000 1 A GLU 91.041 1
ATOM 283 C C . GLU 38 38 ? A 1.048 5.276 -13.585 1.000 1 A GLU 90.431 1
ATOM 284 O O . GLU 38 38 ? A 0.787 6.073 -14.483 1.000 1 A GLU 88.171 1
ATOM 285 C CB . GLU 38 38 ? A 2.991 6.336 -12.378 1.000 1 A GLU 89.308 1
ATOM 286 C CG . GLU 38 38 ? A 2.098 6.791 -11.235 1.000 1 A GLU 87.005 1
ATOM 287 C CD . GLU 38 38 ? A 2.725 7.940 -10.478 1.000 1 A GLU 87.375 1
ATOM 288 O OE1 . GLU 38 38 ? A 3.694 7.685 -9.724 1.000 1 A GLU 84.345 1
ATOM 289 O OE2 . GLU 38 38 ? A 2.250 9.079 -10.631 1.000 1 A GLU 83.483 1
ATOM 290 N N . ASP 39 39 ? A 0.117 4.535 -13.005 1.000 1 A ASP 91.596 1
ATOM 291 C CA . ASP 39 39 ? A -1.277 4.584 -13.434 1.000 1 A ASP 91.393 1
ATOM 292 C C . ASP 39 39 ? A -2.197 4.293 -12.271 1.000 1 A ASP 92.844 1
ATOM 293 O O . ASP 39 39 ? A -1.750 3.835 -11.207 1.000 1 A ASP 92.771 1
ATOM 294 C CB . ASP 39 39 ? A -1.513 3.605 -14.594 1.000 1 A ASP 89.360 1
ATOM 295 C CG . ASP 39 39 ? A -2.707 3.975 -15.459 1.000 1 A ASP 82.529 1
ATOM 296 O OD1 . ASP 39 39 ? A -3.342 5.019 -15.211 1.000 1 A ASP 79.668 1
ATOM 297 O OD2 . ASP 39 39 ? A -3.010 3.184 -16.385 1.000 1 A ASP 77.127 1
ATOM 298 N N . SER 40 40 ? A -3.481 4.563 -12.442 1.000 1 A SER 93.464 1
ATOM 299 C CA . SER 40 40 ? A -4.482 4.288 -11.424 1.000 1 A SER 93.620 1
ATOM 300 C C . SER 40 40 ? A -5.448 3.235 -11.944 1.000 1 A SER 94.294 1
ATOM 301 O O . SER 40 40 ? A -5.623 3.054 -13.146 1.000 1 A SER 92.688 1
ATOM 302 C CB . SER 40 40 ? A -5.218 5.554 -11.011 1.000 1 A SER 90.958 1
ATOM 303 O OG . SER 40 40 ? A -5.982 6.090 -12.076 1.000 1 A SER 85.140 1
ATOM 304 N N . TYR 41 41 ? A -6.054 2.543 -11.001 1.000 1 A TYR 96.154 1
ATOM 305 C CA . TYR 41 41 ? A -6.953 1.426 -11.256 1.000 1 A TYR 95.858 1
ATOM 306 C C . TYR 41 41 ? A -8.155 1.542 -10.337 1.000 1 A TYR 96.314 1
ATOM 307 O O . TYR 41 41 ? A -8.029 1.973 -9.195 1.000 1 A TYR 96.211 1
ATOM 308 C CB . TYR 41 41 ? A -6.248 0.091 -11.009 1.000 1 A TYR 95.279 1
ATOM 309 C CG . TYR 41 41 ? A -5.014 -0.129 -11.831 1.000 1 A TYR 92.974 1
ATOM 310 C CD1 . TYR 41 41 ? A -5.053 -0.868 -13.002 1.000 1 A TYR 90.985 1
ATOM 311 C CD2 . TYR 41 41 ? A -3.808 0.423 -11.452 1.000 1 A TYR 92.025 1
ATOM 312 C CE1 . TYR 41 41 ? A -3.922 -1.067 -13.747 1.000 1 A TYR 88.112 1
ATOM 313 C CE2 . TYR 41 41 ? A -2.667 0.243 -12.190 1.000 1 A TYR 90.428 1
ATOM 314 C CZ . TYR 41 41 ? A -2.746 -0.493 -13.343 1.000 1 A TYR 87.667 1
ATOM 315 O OH . TYR 41 41 ? A -1.597 -0.687 -14.097 1.000 1 A TYR 83.995 1
ATOM 316 N N . ARG 42 42 ? A -9.334 1.146 -10.816 1.000 1 A ARG 96.096 1
ATOM 317 C CA . ARG 42 42 ? A -10.542 1.113 -10.002 1.000 1 A ARG 96.152 1
ATOM 318 C C . ARG 42 42 ? A -11.090 -0.313 -9.978 1.000 1 A ARG 96.472 1
ATOM 319 O O . ARG 42 42 ? A -11.048 -1.008 -10.993 1.000 1 A ARG 95.369 1
ATOM 320 C CB . ARG 42 42 ? A -11.609 2.074 -10.518 1.000 1 A ARG 94.415 1
ATOM 321 C CG . ARG 42 42 ? A -11.163 3.537 -10.496 1.000 1 A ARG 83.890 1
ATOM 322 C CD . ARG 42 42 ? A -12.225 4.456 -11.090 1.000 1 A ARG 78.361 1
ATOM 323 N NE . ARG 42 42 ? A -13.262 4.819 -10.137 1.000 1 A ARG 73.007 1
ATOM 324 C CZ . ARG 42 42 ? A -13.254 5.910 -9.390 1.000 1 A ARG 66.838 1
ATOM 325 N NH1 . ARG 42 42 ? A -12.231 6.767 -9.481 1.000 1 A ARG 60.246 1
ATOM 326 N NH2 . ARG 42 42 ? A -14.229 6.140 -8.534 1.000 1 A ARG 57.483 1
ATOM 327 N N . LYS 43 43 ? A -11.569 -0.757 -8.815 1.000 1 A LYS 96.338 1
ATOM 328 C CA . LYS 43 43 ? A -12.116 -2.118 -8.679 1.000 1 A LYS 96.539 1
ATOM 329 C C . LYS 43 43 ? A -13.192 -2.110 -7.599 1.000 1 A LYS 96.782 1
ATOM 330 O O . LYS 43 43 ? A -12.946 -1.651 -6.477 1.000 1 A LYS 96.779 1
ATOM 331 C CB . LYS 43 43 ? A -11.030 -3.108 -8.301 1.000 1 A LYS 95.823 1
ATOM 332 C CG . LYS 43 43 ? A -11.517 -4.516 -8.047 1.000 1 A LYS 94.804 1
ATOM 333 C CD . LYS 43 43 ? A -11.913 -5.171 -9.363 1.000 1 A LYS 92.398 1
ATOM 334 C CE . LYS 43 43 ? A -12.218 -6.660 -9.120 1.000 1 A LYS 91.126 1
ATOM 335 N NZ . LYS 43 43 ? A -12.540 -7.360 -10.368 1.000 1 A LYS 87.113 1
ATOM 336 N N . GLN 44 44 ? A -14.389 -2.588 -7.931 1.000 1 A GLN 97.261 1
ATOM 337 C CA . GLN 44 44 ? A -15.435 -2.774 -6.939 1.000 1 A GLN 97.054 1
ATOM 338 C C . GLN 44 44 ? A -15.243 -4.100 -6.248 1.000 1 A GLN 96.749 1
ATOM 339 O O . GLN 44 44 ? A -15.133 -5.146 -6.906 1.000 1 A GLN 95.562 1
ATOM 340 C CB . GLN 44 44 ? A -16.808 -2.716 -7.599 1.000 1 A GLN 96.116 1
ATOM 341 C CG . GLN 44 44 ? A -17.949 -2.752 -6.619 1.000 1 A GLN 89.634 1
ATOM 342 C CD . GLN 44 44 ? A -19.264 -2.691 -7.329 1.000 1 A GLN 85.543 1
ATOM 343 O OE1 . GLN 44 44 ? A -19.626 -1.654 -7.893 1.000 1 A GLN 78.551 1
ATOM 344 N NE2 . GLN 44 44 ? A -20.004 -3.792 -7.294 1.000 1 A GLN 76.391 1
ATOM 345 N N . VAL 45 45 ? A -15.173 -4.075 -4.916 1.000 1 A VAL 96.620 1
ATOM 346 C CA . VAL 45 45 ? A -14.997 -5.267 -4.105 1.000 1 A VAL 96.140 1
ATOM 347 C C . VAL 45 45 ? A -15.969 -5.223 -2.963 1.000 1 A VAL 95.932 1
ATOM 348 O O . VAL 45 45 ? A -16.642 -4.220 -2.735 1.000 1 A VAL 95.188 1
ATOM 349 C CB . VAL 45 45 ? A -13.557 -5.409 -3.571 1.000 1 A VAL 94.974 1
ATOM 350 C CG1 . VAL 45 45 ? A -12.556 -5.564 -4.734 1.000 1 A VAL 94.425 1
ATOM 351 C CG2 . VAL 45 45 ? A -13.197 -4.222 -2.690 1.000 1 A VAL 93.864 1
ATOM 352 N N . VAL 46 46 ? A -16.062 -6.340 -2.226 1.000 1 A VAL 95.423 1
ATOM 353 C CA . VAL 46 46 ? A -16.836 -6.392 -0.984 1.000 1 A VAL 95.634 1
ATOM 354 C C . VAL 46 46 ? A -15.891 -6.713 0.149 1.000 1 A VAL 96.304 1
ATOM 355 O O . VAL 46 46 ? A -15.215 -7.725 0.139 1.000 1 A VAL 95.702 1
ATOM 356 C CB . VAL 46 46 ? A -17.956 -7.444 -1.048 1.000 1 A VAL 94.083 1
ATOM 357 C CG1 . VAL 46 46 ? A -18.911 -7.126 -2.181 1.000 1 A VAL 92.679 1
ATOM 358 C CG2 . VAL 46 46 ? A -18.688 -7.520 0.278 1.000 1 A VAL 93.412 1
ATOM 359 N N . ILE 47 47 ? A -15.801 -5.810 1.133 1.000 1 A ILE 96.598 1
ATOM 360 C CA . ILE 47 47 ? A -14.905 -5.960 2.283 1.000 1 A ILE 96.865 1
ATOM 361 C C . ILE 47 47 ? A -15.773 -5.921 3.523 1.000 1 A ILE 96.613 1
ATOM 362 O O . ILE 47 47 ? A -16.426 -4.902 3.798 1.000 1 A ILE 96.006 1
ATOM 363 C CB . ILE 47 47 ? A -13.819 -4.883 2.319 1.000 1 A ILE 97.063 1
ATOM 364 C CG1 . ILE 47 47 ? A -13.012 -4.891 1.028 1.000 1 A ILE 96.693 1
ATOM 365 C CG2 . ILE 47 47 ? A -12.942 -5.052 3.551 1.000 1 A ILE 96.845 1
ATOM 366 C CD1 . ILE 47 47 ? A -12.123 -3.699 0.871 1.000 1 A ILE 95.963 1
ATOM 367 N N . ASP 48 48 ? A -15.803 -7.043 4.261 1.000 1 A ASP 96.741 1
ATOM 368 C CA . ASP 48 48 ? A -16.587 -7.127 5.499 1.000 1 A ASP 95.999 1
ATOM 369 C C . ASP 48 48 ? A -18.035 -6.759 5.249 1.000 1 A ASP 95.043 1
ATOM 370 O O . ASP 48 48 ? A -18.668 -6.042 6.046 1.000 1 A ASP 93.246 1
ATOM 371 C CB . ASP 48 48 ? A -15.960 -6.243 6.594 1.000 1 A ASP 95.553 1
ATOM 372 C CG . ASP 48 48 ? A -14.551 -6.666 6.942 1.000 1 A ASP 95.859 1
ATOM 373 O OD1 . ASP 48 48 ? A -14.273 -7.881 6.959 1.000 1 A ASP 94.564 1
ATOM 374 O OD2 . ASP 48 48 ? A -13.710 -5.774 7.222 1.000 1 A ASP 94.098 1
ATOM 375 N N . GLY 49 49 ? A -18.564 -7.246 4.118 1.000 1 A GLY 94.947 1
ATOM 376 C CA . GLY 49 49 ? A -19.960 -7.015 3.777 1.000 1 A GLY 92.929 1
ATOM 377 C C . GLY 49 49 ? A -20.284 -5.670 3.163 1.000 1 A GLY 93.052 1
ATOM 378 O O . GLY 49 49 ? A -21.431 -5.448 2.761 1.000 1 A GLY 91.504 1
ATOM 379 N N . GLU 50 50 ? A -19.287 -4.786 3.054 1.000 1 A GLU 92.989 1
ATOM 380 C CA . GLU 50 50 ? A -19.459 -3.452 2.469 1.000 1 A GLU 92.692 1
ATOM 381 C C . GLU 50 50 ? A -18.990 -3.436 1.012 1.000 1 A GLU 93.739 1
ATOM 382 O O . GLU 50 50 ? A -17.821 -3.712 0.727 1.000 1 A GLU 93.774 1
ATOM 383 C CB . GLU 50 50 ? A -18.711 -2.399 3.273 1.000 1 A GLU 89.736 1
ATOM 384 C CG . GLU 50 50 ? A -18.824 -0.997 2.691 1.000 1 A GLU 87.202 1
ATOM 385 C CD . GLU 50 50 ? A -17.936 0.012 3.377 1.000 1 A GLU 84.415 1
ATOM 386 O OE1 . GLU 50 50 ? A -16.697 -0.163 3.284 1.000 1 A GLU 76.176 1
ATOM 387 O OE2 . GLU 50 50 ? A -18.440 0.965 3.998 1.000 1 A GLU 74.716 1
ATOM 388 N N . THR 51 51 ? A -19.879 -3.101 0.090 1.000 1 A THR 95.252 1
ATOM 389 C CA . THR 51 51 ? A -19.462 -2.848 -1.289 1.000 1 A THR 95.355 1
ATOM 390 C C . THR 51 51 ? A -18.572 -1.618 -1.307 1.000 1 A THR 95.380 1
ATOM 391 O O . THR 51 51 ? A -18.958 -0.552 -0.832 1.000 1 A THR 93.788 1
ATOM 392 C CB . THR 51 51 ? A -20.676 -2.646 -2.191 1.000 1 A THR 94.605 1
ATOM 393 O OG1 . THR 51 51 ? A -21.520 -3.793 -2.136 1.000 1 A THR 91.553 1
ATOM 394 C CG2 . THR 51 51 ? A -20.239 -2.403 -3.625 1.000 1 A THR 92.274 1
ATOM 395 N N . SER 52 52 ? A -17.354 -1.775 -1.848 1.000 1 A SER 95.275 1
ATOM 396 C CA . SER 52 52 ? A -16.326 -0.755 -1.756 1.000 1 A SER 95.179 1
ATOM 397 C C . SER 52 52 ? A -15.689 -0.557 -3.128 1.000 1 A SER 96.125 1
ATOM 398 O O . SER 52 52 ? A -15.325 -1.545 -3.775 1.000 1 A SER 95.848 1
ATOM 399 C CB . SER 52 52 ? A -15.257 -1.122 -0.745 1.000 1 A SER 92.557 1
ATOM 400 O OG . SER 52 52 ? A -15.827 -1.344 0.537 1.000 1 A SER 85.078 1
ATOM 401 N N . LEU 53 53 ? A -15.548 0.682 -3.563 1.000 1 A LEU 97.078 1
ATOM 402 C CA . LEU 53 53 ? A -14.866 1.024 -4.791 1.000 1 A LEU 97.472 1
ATOM 403 C C . LEU 53 53 ? A -13.446 1.439 -4.436 1.000 1 A LEU 97.750 1
ATOM 404 O O . LEU 53 53 ? A -13.241 2.476 -3.812 1.000 1 A LEU 97.412 1
ATOM 405 C CB . LEU 53 53 ? A -15.605 2.136 -5.530 1.000 1 A LEU 96.839 1
ATOM 406 C CG . LEU 53 53 ? A -15.047 2.486 -6.901 1.000 1 A LEU 94.449 1
ATOM 407 C CD1 . LEU 53 53 ? A -15.139 1.310 -7.852 1.000 1 A LEU 92.900 1
ATOM 408 C CD2 . LEU 53 53 ? A -15.763 3.708 -7.455 1.000 1 A LEU 92.355 1
ATOM 409 N N . LEU 54 54 ? A -12.454 0.601 -4.814 1.000 1 A LEU 97.820 1
ATOM 410 C CA . LEU 54 54 ? A -11.059 0.903 -4.546 1.000 1 A LEU 98.031 1
ATOM 411 C C . LEU 54 54 ? A -10.478 1.655 -5.725 1.000 1 A LEU 97.878 1
ATOM 412 O O . LEU 54 54 ? A -10.521 1.186 -6.870 1.000 1 A LEU 97.621 1
ATOM 413 C CB . LEU 54 54 ? A -10.267 -0.388 -4.293 1.000 1 A LEU 98.050 1
ATOM 414 C CG . LEU 54 54 ? A -10.852 -1.336 -3.240 1.000 1 A LEU 97.884 1
ATOM 415 C CD1 . LEU 54 54 ? A -11.205 -0.571 -1.943 1.000 1 A LEU 97.820 1
ATOM 416 C CD2 . LEU 54 54 ? A -9.868 -2.455 -2.952 1.000 1 A LEU 97.899 1
ATOM 417 N N . ASP 55 55 ? A -9.926 2.845 -5.451 1.000 1 A ASP 97.733 1
ATOM 418 C CA . ASP 55 55 ? A -9.246 3.688 -6.440 1.000 1 A ASP 97.357 1
ATOM 419 C C . ASP 55 55 ? A -7.783 3.693 -6.057 1.000 1 A ASP 97.433 1
ATOM 420 O O . ASP 55 55 ? A -7.394 4.261 -5.036 1.000 1 A ASP 97.158 1
ATOM 421 C CB . ASP 55 55 ? A -9.855 5.088 -6.382 1.000 1 A ASP 95.972 1
ATOM 422 C CG . ASP 55 55 ? A -9.281 6.020 -7.432 1.000 1 A ASP 93.768 1
ATOM 423 O OD1 . ASP 55 55 ? A -8.525 5.558 -8.314 1.000 1 A ASP 91.274 1
ATOM 424 O OD2 . ASP 55 55 ? A -9.592 7.234 -7.359 1.000 1 A ASP 88.806 1
ATOM 425 N N . ILE 56 56 ? A -6.944 2.982 -6.854 1.000 1 A ILE 97.356 1
ATOM 426 C CA . ILE 56 56 ? A -5.575 2.659 -6.470 1.000 1 A ILE 97.473 1
ATOM 427 C C . ILE 56 56 ? A -4.589 3.326 -7.404 1.000 1 A ILE 96.898 1
ATOM 428 O O . ILE 56 56 ? A -4.650 3.111 -8.619 1.000 1 A ILE 96.748 1
ATOM 429 C CB . ILE 56 56 ? A -5.360 1.136 -6.493 1.000 1 A ILE 97.749 1
ATOM 430 C CG1 . ILE 56 56 ? A -6.296 0.438 -5.513 1.000 1 A ILE 97.045 1
ATOM 431 C CG2 . ILE 56 56 ? A -3.887 0.811 -6.150 1.000 1 A ILE 97.659 1
ATOM 432 C CD1 . ILE 56 56 ? A -6.467 -1.037 -5.821 1.000 1 A ILE 93.971 1
ATOM 433 N N . LEU 57 57 ? A -3.654 4.088 -6.851 1.000 1 A LEU 96.579 1
ATOM 434 C CA . LEU 57 57 ? A -2.530 4.627 -7.607 1.000 1 A LEU 95.927 1
ATOM 435 C C . LEU 57 57 ? A -1.336 3.711 -7.416 1.000 1 A LEU 96.083 1
ATOM 436 O O . LEU 57 57 ? A -0.866 3.488 -6.295 1.000 1 A LEU 96.111 1
ATOM 437 C CB . LEU 57 57 ? A -2.177 6.039 -7.160 1.000 1 A LEU 94.500 1
ATOM 438 C CG . LEU 57 57 ? A -0.953 6.639 -7.848 1.000 1 A LEU 92.470 1
ATOM 439 C CD1 . LEU 57 57 ? A -1.213 6.842 -9.332 1.000 1 A LEU 90.536 1
ATOM 440 C CD2 . LEU 57 57 ? A -0.548 7.943 -7.213 1.000 1 A LEU 89.866 1
ATOM 441 N N . ASP 58 58 ? A -0.867 3.132 -8.524 1.000 1 A ASP 96.119 1
ATOM 442 C CA . ASP 58 58 ? A 0.372 2.330 -8.550 1.000 1 A ASP 95.917 1
ATOM 443 C C . ASP 58 58 ? A 1.500 3.269 -8.950 1.000 1 A ASP 94.986 1
ATOM 444 O O . ASP 58 58 ? A 1.660 3.576 -10.133 1.000 1 A ASP 93.990 1
ATOM 445 C CB . ASP 58 58 ? A 0.196 1.199 -9.545 1.000 1 A ASP 95.983 1
ATOM 446 C CG . ASP 58 58 ? A 1.482 0.427 -9.745 1.000 1 A ASP 96.034 1
ATOM 447 O OD1 . ASP 58 58 ? A 2.286 0.302 -8.801 1.000 1 A ASP 95.368 1
ATOM 448 O OD2 . ASP 58 58 ? A 1.672 -0.075 -10.876 1.000 1 A ASP 95.012 1
ATOM 449 N N . THR 59 59 ? A 2.278 3.735 -7.972 1.000 1 A THR 95.060 1
ATOM 450 C CA . THR 59 59 ? A 3.371 4.681 -8.249 1.000 1 A THR 93.811 1
ATOM 451 C C . THR 59 59 ? A 4.493 3.981 -9.028 1.000 1 A THR 92.165 1
ATOM 452 O O . THR 59 59 ? A 4.687 2.766 -8.928 1.000 1 A THR 90.322 1
ATOM 453 C CB . THR 59 59 ? A 3.942 5.273 -6.962 1.000 1 A THR 93.355 1
ATOM 454 O OG1 . THR 59 59 ? A 4.404 4.208 -6.107 1.000 1 A THR 83.994 1
ATOM 455 C CG2 . THR 59 59 ? A 2.842 6.038 -6.237 1.000 1 A THR 84.829 1
ATOM 456 N N . ALA 60 60 ? A 5.230 4.789 -9.815 1.000 1 A ALA 93.448 1
ATOM 457 C CA . ALA 60 60 ? A 6.289 4.225 -10.634 1.000 1 A ALA 91.998 1
ATOM 458 C C . ALA 60 60 ? A 7.306 5.291 -11.021 1.000 1 A ALA 89.485 1
ATOM 459 O O . ALA 60 60 ? A 7.226 6.421 -10.566 1.000 1 A ALA 84.896 1
ATOM 460 C CB . ALA 60 60 ? A 5.707 3.533 -11.864 1.000 1 A ALA 91.285 1
ATOM 461 N N . GLY 61 61 ? A 8.227 4.898 -11.870 1.000 1 A GLY 83.284 1
ATOM 462 C CA . GLY 61 61 ? A 9.249 5.815 -12.338 1.000 1 A GLY 79.717 1
ATOM 463 C C . GLY 61 61 ? A 10.292 6.107 -11.277 1.000 1 A GLY 81.027 1
ATOM 464 O O . GLY 61 61 ? A 10.522 5.301 -10.365 1.000 1 A GLY 76.256 1
ATOM 465 N N . GLN 62 62 ? A 10.908 7.270 -11.376 1.000 1 A GLN 79.416 1
ATOM 466 C CA . GLN 62 62 ? A 11.921 7.723 -10.449 1.000 1 A GLN 78.828 1
ATOM 467 C C . GLN 62 62 ? A 11.317 8.738 -9.492 1.000 1 A GLN 78.805 1
ATOM 468 O O . GLN 62 62 ? A 10.149 9.091 -9.613 1.000 1 A GLN 75.599 1
ATOM 469 C CB . GLN 62 62 ? A 13.109 8.326 -11.188 1.000 1 A GLN 76.013 1
ATOM 470 C CG . GLN 62 62 ? A 13.711 7.403 -12.254 1.000 1 A GLN 72.322 1
ATOM 471 C CD . GLN 62 62 ? A 14.152 6.085 -11.674 1.000 1 A GLN 64.733 1
ATOM 472 O OE1 . GLN 62 62 ? A 14.922 6.069 -10.694 1.000 1 A GLN 60.870 1
ATOM 473 N NE2 . GLN 62 62 ? A 13.661 5.006 -12.219 1.000 1 A GLN 61.677 1
ATOM 474 N N . GLU 63 63 ? A 12.099 9.185 -8.529 1.000 1 A GLU 78.544 1
ATOM 475 C CA . GLU 63 63 ? A 11.665 10.211 -7.571 1.000 1 A GLU 76.881 1
ATOM 476 C C . GLU 63 63 ? A 11.642 11.550 -8.292 1.000 1 A GLU 77.042 1
ATOM 477 O O . GLU 63 63 ? A 12.654 12.245 -8.354 1.000 1 A GLU 73.333 1
ATOM 478 C CB . GLU 63 63 ? A 12.554 10.232 -6.352 1.000 1 A GLU 72.263 1
ATOM 479 C CG . GLU 63 63 ? A 12.060 11.165 -5.263 1.000 1 A GLU 69.771 1
ATOM 480 C CD . GLU 63 63 ? A 12.923 11.139 -4.017 1.000 1 A GLU 67.153 1
ATOM 481 O OE1 . GLU 63 63 ? A 14.013 10.520 -4.046 1.000 1 A GLU 65.726 1
ATOM 482 O OE2 . GLU 63 63 ? A 12.485 11.726 -3.003 1.000 1 A GLU 64.758 1
ATOM 483 N N . GLU 64 64 ? A 10.492 11.893 -8.877 1.000 1 A GLU 81.551 1
ATOM 484 C CA . GLU 64 64 ? A 10.340 13.091 -9.687 1.000 1 A GLU 80.522 1
ATOM 485 C C . GLU 64 64 ? A 8.860 13.450 -9.692 1.000 1 A GLU 80.096 1
ATOM 486 O O . GLU 64 64 ? A 8.007 12.691 -9.236 1.000 1 A GLU 75.526 1
ATOM 487 C CB . GLU 64 64 ? A 10.844 12.891 -11.095 1.000 1 A GLU 75.232 1
ATOM 488 C CG . GLU 64 64 ? A 10.005 11.880 -11.876 1.000 1 A GLU 70.319 1
ATOM 489 C CD . GLU 64 64 ? A 10.556 11.649 -13.279 1.000 1 A GLU 64.411 1
ATOM 490 O OE1 . GLU 64 64 ? A 11.506 12.356 -13.678 1.000 1 A GLU 61.891 1
ATOM 491 O OE2 . GLU 64 64 ? A 10.035 10.752 -13.979 1.000 1 A GLU 59.909 1
ATOM 492 N N . TYR 65 65 ? A 8.531 14.620 -10.244 1.000 1 A TYR 78.837 1
ATOM 493 C CA . TYR 65 65 ? A 7.164 15.108 -10.319 1.000 1 A TYR 78.131 1
ATOM 494 C C . TYR 65 65 ? A 6.293 14.224 -11.198 1.000 1 A TYR 78.371 1
ATOM 495 O O . TYR 65 65 ? A 6.698 13.828 -12.297 1.000 1 A TYR 75.336 1
ATOM 496 C CB . TYR 65 65 ? A 7.109 16.537 -10.834 1.000 1 A TYR 74.272 1
ATOM 497 C CG . TYR 65 65 ? A 5.706 17.012 -11.073 1.000 1 A TYR 69.717 1
ATOM 498 C CD1 . TYR 65 65 ? A 5.150 17.017 -12.346 1.000 1 A TYR 66.610 1
ATOM 499 C CD2 . TYR 65 65 ? A 4.906 17.399 -10.013 1.000 1 A TYR 66.686 1
ATOM 500 C CE1 . TYR 65 65 ? A 3.865 17.444 -12.577 1.000 1 A TYR 62.679 1
ATOM 501 C CE2 . TYR 65 65 ? A 3.595 17.816 -10.219 1.000 1 A TYR 63.853 1
ATOM 502 C CZ . TYR 65 65 ? A 3.092 17.848 -11.489 1.000 1 A TYR 62.082 1
ATOM 503 O OH . TYR 65 65 ? A 1.801 18.272 -11.705 1.000 1 A TYR 66.379 1
ATOM 504 N N . SER 66 66 ? A 5.100 13.948 -10.742 1.000 1 A SER 77.527 1
ATOM 505 C CA . SER 66 66 ? A 4.070 13.335 -11.571 1.000 1 A SER 76.034 1
ATOM 506 C C . SER 66 66 ? A 2.730 13.903 -11.141 1.000 1 A SER 78.269 1
ATOM 507 O O . SER 66 66 ? A 2.395 13.893 -9.953 1.000 1 A SER 76.178 1
ATOM 508 C CB . SER 66 66 ? A 4.068 11.813 -11.415 1.000 1 A SER 69.392 1
ATOM 509 O OG . SER 66 66 ? A 2.876 11.242 -11.945 1.000 1 A SER 66.275 1
ATOM 510 N N . ALA 67 67 ? A 1.950 14.395 -12.094 1.000 1 A ALA 77.937 1
ATOM 511 C CA . ALA 67 67 ? A 0.675 15.015 -11.769 1.000 1 A ALA 78.133 1
ATOM 512 C C . ALA 67 67 ? A -0.259 14.009 -11.079 1.000 1 A ALA 79.674 1
ATOM 513 O O . ALA 67 67 ? A -0.869 14.315 -10.049 1.000 1 A ALA 79.823 1
ATOM 514 C CB . ALA 67 67 ? A 0.019 15.577 -13.006 1.000 1 A ALA 76.068 1
ATOM 515 N N . MET 68 68 ? A -0.383 12.799 -11.641 1.000 1 A MET 77.066 1
ATOM 516 C CA . MET 68 68 ? A -1.239 11.798 -11.026 1.000 1 A MET 77.673 1
ATOM 517 C C . MET 68 68 ? A -0.714 11.405 -9.656 1.000 1 A MET 79.292 1
ATOM 518 O O . MET 68 68 ? A -1.492 11.255 -8.690 1.000 1 A MET 78.778 1
ATOM 519 C CB . MET 68 68 ? A -1.393 10.573 -11.921 1.000 1 A MET 73.733 1
ATOM 520 C CG . MET 68 68 ? A -2.235 10.858 -13.168 1.000 1 A MET 69.271 1
ATOM 521 S SD . MET 68 68 ? A -2.327 9.484 -14.325 1.000 1 A MET 64.563 1
ATOM 522 C CE . MET 68 68 ? A -3.149 8.256 -13.329 1.000 1 A MET 59.371 1
ATOM 523 N N . ARG 69 69 ? A 0.605 11.253 -9.525 1.000 1 A ARG 82.385 1
ATOM 524 C CA . ARG 69 69 ? A 1.200 10.913 -8.249 1.000 1 A ARG 82.113 1
ATOM 525 C C . ARG 69 69 ? A 0.931 11.988 -7.207 1.000 1 A ARG 84.120 1
ATOM 526 O O . ARG 69 69 ? A 0.473 11.690 -6.118 1.000 1 A ARG 84.822 1
ATOM 527 C CB . ARG 69 69 ? A 2.704 10.669 -8.380 1.000 1 A ARG 79.144 1
ATOM 528 C CG . ARG 69 69 ? A 3.387 10.314 -7.082 1.000 1 A ARG 75.044 1
ATOM 529 C CD . ARG 69 69 ? A 4.890 10.475 -7.228 1.000 1 A ARG 69.990 1
ATOM 530 N NE . ARG 69 69 ? A 5.224 11.873 -7.447 1.000 1 A ARG 69.992 1
ATOM 531 C CZ . ARG 69 69 ? A 6.384 12.295 -7.925 1.000 1 A ARG 68.315 1
ATOM 532 N NH1 . ARG 69 69 ? A 7.349 11.426 -8.210 1.000 1 A ARG 63.260 1
ATOM 533 N NH2 . ARG 69 69 ? A 6.604 13.593 -8.084 1.000 1 A ARG 62.263 1
ATOM 534 N N . ASP 70 70 ? A 1.195 13.229 -7.558 1.000 1 A ASP 76.650 1
ATOM 535 C CA . ASP 70 70 ? A 1.011 14.322 -6.583 1.000 1 A ASP 80.275 1
ATOM 536 C C . ASP 70 70 ? A -0.445 14.446 -6.177 1.000 1 A ASP 82.141 1
ATOM 537 O O . ASP 70 70 ? A -0.738 14.685 -4.997 1.000 1 A ASP 82.408 1
ATOM 538 C CB . ASP 70 70 ? A 1.528 15.642 -7.165 1.000 1 A ASP 77.438 1
ATOM 539 C CG . ASP 70 70 ? A 3.044 15.718 -7.191 1.000 1 A ASP 78.023 1
ATOM 540 O OD1 . ASP 70 70 ? A 3.722 14.726 -6.819 1.000 1 A ASP 73.453 1
ATOM 541 O OD2 . ASP 70 70 ? A 3.533 16.786 -7.582 1.000 1 A ASP 72.958 1
ATOM 542 N N . GLN 71 71 ? A -1.373 14.278 -7.127 1.000 1 A GLN 84.478 1
ATOM 543 C CA . GLN 71 71 ? A -2.796 14.337 -6.791 1.000 1 A GLN 83.748 1
ATOM 544 C C . GLN 71 71 ? A -3.169 13.266 -5.795 1.000 1 A GLN 84.622 1
ATOM 545 O O . GLN 71 71 ? A -3.891 13.537 -4.813 1.000 1 A GLN 84.209 1
ATOM 546 C CB . GLN 71 71 ? A -3.641 14.234 -8.051 1.000 1 A GLN 80.766 1
ATOM 547 C CG . GLN 71 71 ? A -5.150 14.276 -7.811 1.000 1 A GLN 70.520 1
ATOM 548 C CD . GLN 71 71 ? A -5.626 15.596 -7.271 1.000 1 A GLN 64.093 1
ATOM 549 O OE1 . GLN 71 71 ? A -4.908 16.610 -7.394 1.000 1 A GLN 60.782 1
ATOM 550 N NE2 . GLN 71 71 ? A -6.809 15.620 -6.696 1.000 1 A GLN 58.679 1
ATOM 551 N N . TYR 72 72 ? A -2.694 12.038 -5.990 1.000 1 A TYR 83.199 1
ATOM 552 C CA . TYR 72 72 ? A -3.057 10.950 -5.086 1.000 1 A TYR 82.656 1
ATOM 553 C C . TYR 72 72 ? A -2.326 11.047 -3.735 1.000 1 A TYR 85.303 1
ATOM 554 O O . TYR 72 72 ? A -2.881 10.668 -2.725 1.000 1 A TYR 85.071 1
ATOM 555 C CB . TYR 72 72 ? A -2.843 9.600 -5.747 1.000 1 A TYR 79.240 1
ATOM 556 C CG . TYR 72 72 ? A -4.010 9.240 -6.619 1.000 1 A TYR 73.744 1
ATOM 557 C CD1 . TYR 72 72 ? A -4.186 9.881 -7.854 1.000 1 A TYR 68.699 1
ATOM 558 C CD2 . TYR 72 72 ? A -4.921 8.296 -6.238 1.000 1 A TYR 67.711 1
ATOM 559 C CE1 . TYR 72 72 ? A -5.270 9.568 -8.667 1.000 1 A TYR 65.065 1
ATOM 560 C CE2 . TYR 72 72 ? A -6.007 7.973 -7.037 1.000 1 A TYR 65.500 1
ATOM 561 C CZ . TYR 72 72 ? A -6.169 8.608 -8.243 1.000 1 A TYR 63.033 1
ATOM 562 O OH . TYR 72 72 ? A -7.212 8.289 -9.072 1.000 1 A TYR 68.853 1
ATOM 563 N N . MET 73 73 ? A -1.097 11.621 -3.729 1.000 1 A MET 85.944 1
ATOM 564 C CA . MET 73 73 ? A -0.430 11.881 -2.457 1.000 1 A MET 87.792 1
ATOM 565 C C . MET 73 73 ? A -1.245 12.909 -1.664 1.000 1 A MET 89.792 1
ATOM 566 O O . MET 73 73 ? A -1.336 12.794 -0.436 1.000 1 A MET 89.582 1
ATOM 567 C CB . MET 73 73 ? A 0.991 12.397 -2.661 1.000 1 A MET 85.175 1
ATOM 568 C CG . MET 73 73 ? A 1.916 11.408 -3.364 1.000 1 A MET 80.353 1
ATOM 569 S SD . MET 73 73 ? A 1.922 9.774 -2.662 1.000 1 A MET 76.327 1
ATOM 570 C CE . MET 73 73 ? A 2.666 8.846 -4.030 1.000 1 A MET 67.307 1
ATOM 571 N N . ARG 74 74 ? A -1.831 13.888 -2.351 1.000 1 A ARG 90.447 1
ATOM 572 C CA . ARG 74 74 ? A -2.661 14.872 -1.670 1.000 1 A ARG 90.475 1
ATOM 573 C C . ARG 74 74 ? A -3.999 14.290 -1.230 1.000 1 A ARG 91.636 1
ATOM 574 O O . ARG 74 74 ? A -4.495 14.633 -0.146 1.000 1 A ARG 91.812 1
ATOM 575 C CB . ARG 74 74 ? A -2.948 16.076 -2.588 1.000 1 A ARG 88.664 1
ATOM 576 C CG . ARG 74 74 ? A -1.771 16.986 -2.789 1.000 1 A ARG 85.069 1
ATOM 577 C CD . ARG 74 74 ? A -2.177 18.309 -3.467 1.000 1 A ARG 84.479 1
ATOM 578 N NE . ARG 74 74 ? A -2.613 18.080 -4.843 1.000 1 A ARG 78.325 1
ATOM 579 C CZ . ARG 74 74 ? A -1.800 18.022 -5.894 1.000 1 A ARG 76.924 1
ATOM 580 N NH1 . ARG 74 74 ? A -0.516 18.131 -5.745 1.000 1 A ARG 68.541 1
ATOM 581 N NH2 . ARG 74 74 ? A -2.320 17.843 -7.119 1.000 1 A ARG 68.726 1
ATOM 582 N N . THR 75 75 ? A -4.586 13.438 -2.065 1.000 1 A THR 93.112 1
ATOM 583 C CA . THR 75 75 ? A -5.941 12.944 -1.813 1.000 1 A THR 92.186 1
ATOM 584 C C . THR 75 75 ? A -5.977 11.515 -1.260 1.000 1 A THR 94.233 1
ATOM 585 O O . THR 75 75 ? A -7.027 11.087 -0.789 1.000 1 A THR 93.689 1
ATOM 586 C CB . THR 75 75 ? A -6.797 12.993 -3.098 1.000 1 A THR 88.901 1
ATOM 587 O OG1 . THR 75 75 ? A -6.239 12.089 -4.068 1.000 1 A THR 82.249 1
ATOM 588 C CG2 . THR 75 75 ? A -6.849 14.407 -3.679 1.000 1 A THR 81.750 1
ATOM 589 N N . GLY 76 76 ? A -4.863 10.773 -1.346 1.000 1 A GLY 95.429 1
ATOM 590 C CA . GLY 76 76 ? A -4.845 9.408 -0.884 1.000 1 A GLY 96.260 1
ATOM 591 C C . GLY 76 76 ? A -5.212 9.261 0.572 1.000 1 A GLY 97.169 1
ATOM 592 O O . GLY 76 76 ? A -4.750 10.037 1.424 1.000 1 A GLY 96.887 1
ATOM 593 N N . GLU 77 77 ? A -6.034 8.279 0.876 1.000 1 A GLU 97.940 1
ATOM 594 C CA . GLU 77 77 ? A -6.488 8.052 2.245 1.000 1 A GLU 98.099 1
ATOM 595 C C . GLU 77 77 ? A -5.679 6.987 2.953 1.000 1 A GLU 98.307 1
ATOM 596 O O . GLU 77 77 ? A -5.647 6.990 4.190 1.000 1 A GLU 98.111 1
ATOM 597 C CB . GLU 77 77 ? A -7.961 7.630 2.222 1.000 1 A GLU 97.848 1
ATOM 598 C CG . GLU 77 77 ? A -8.886 8.682 1.644 1.000 1 A GLU 97.476 1
ATOM 599 C CD . GLU 77 77 ? A -10.287 8.170 1.532 1.000 1 A GLU 97.067 1
ATOM 600 O OE1 . GLU 77 77 ? A -10.549 7.371 0.598 1.000 1 A GLU 93.299 1
ATOM 601 O OE2 . GLU 77 77 ? A -11.121 8.541 2.370 1.000 1 A GLU 92.499 1
ATOM 602 N N . GLY 78 78 ? A -5.044 6.081 2.200 1.000 1 A GLY 98.346 1
ATOM 603 C CA . GLY 78 78 ? A -4.252 5.016 2.780 1.000 1 A GLY 98.358 1
ATOM 604 C C . GLY 78 78 ? A -3.166 4.573 1.850 1.000 1 A GLY 98.379 1
ATOM 605 O O . GLY 78 78 ? A -3.301 4.684 0.638 1.000 1 A GLY 98.317 1
ATOM 606 N N . PHE 79 79 ? A -2.082 4.071 2.443 1.000 1 A PHE 98.611 1
ATOM 607 C CA . PHE 79 79 ? A -0.859 3.780 1.685 1.000 1 A PHE 98.587 1
ATOM 608 C C . PHE 79 79 ? A -0.389 2.386 2.006 1.000 1 A PHE 98.705 1
ATOM 609 O O . PHE 79 79 ? A -0.243 2.028 3.186 1.000 1 A PHE 98.696 1
ATOM 610 C CB . PHE 79 79 ? A 0.232 4.796 2.044 1.000 1 A PHE 98.326 1
ATOM 611 C CG . PHE 79 79 ? A -0.112 6.207 1.623 1.000 1 A PHE 98.091 1
ATOM 612 C CD1 . PHE 79 79 ? A 0.423 6.753 0.477 1.000 1 A PHE 97.708 1
ATOM 613 C CD2 . PHE 79 79 ? A -0.987 6.984 2.370 1.000 1 A PHE 97.693 1
ATOM 614 C CE1 . PHE 79 79 ? A 0.112 8.026 0.082 1.000 1 A PHE 96.878 1
ATOM 615 C CE2 . PHE 79 79 ? A -1.318 8.257 1.986 1.000 1 A PHE 97.112 1
ATOM 616 C CZ . PHE 79 79 ? A -0.771 8.785 0.826 1.000 1 A PHE 96.791 1
ATOM 617 N N . LEU 80 80 ? A -0.130 1.584 0.966 1.000 1 A LEU 98.754 1
ATOM 618 C CA . LEU 80 80 ? A 0.610 0.330 1.102 1.000 1 A LEU 98.809 1
ATOM 619 C C . LEU 80 80 ? A 2.074 0.639 0.887 1.000 1 A LEU 98.804 1
ATOM 620 O O . LEU 80 80 ? A 2.442 1.141 -0.175 1.000 1 A LEU 98.738 1
ATOM 621 C CB . LEU 80 80 ? A 0.178 -0.710 0.076 1.000 1 A LEU 98.654 1
ATOM 622 C CG . LEU 80 80 ? A -1.158 -1.439 0.194 1.000 1 A LEU 96.410 1
ATOM 623 C CD1 . LEU 80 80 ? A -1.414 -1.913 1.615 1.000 1 A LEU 97.706 1
ATOM 624 C CD2 . LEU 80 80 ? A -1.109 -2.624 -0.755 1.000 1 A LEU 97.991 1
ATOM 625 N N . SER 81 81 ? A 2.910 0.345 1.885 1.000 1 A SER 98.873 1
ATOM 626 C CA . SER 81 81 ? A 4.355 0.513 1.770 1.000 1 A SER 98.876 1
ATOM 627 C C . SER 81 81 ? A 4.962 -0.854 1.546 1.000 1 A SER 98.931 1
ATOM 628 O O . SER 81 81 ? A 4.942 -1.690 2.438 1.000 1 A SER 98.927 1
ATOM 629 C CB . SER 81 81 ? A 4.911 1.162 3.022 1.000 1 A SER 98.680 1
ATOM 630 O OG . SER 81 81 ? A 4.391 2.475 3.212 1.000 1 A SER 97.390 1
ATOM 631 N N . VAL 82 82 ? A 5.499 -1.085 0.352 1.000 1 A VAL 98.886 1
ATOM 632 C CA . VAL 82 82 ? A 5.916 -2.418 -0.086 1.000 1 A VAL 98.902 1
ATOM 633 C C . VAL 82 82 ? A 7.422 -2.537 -0.116 1.000 1 A VAL 98.895 1
ATOM 634 O O . VAL 82 82 ? A 8.115 -1.643 -0.634 1.000 1 A VAL 98.847 1
ATOM 635 C CB . VAL 82 82 ? A 5.349 -2.743 -1.462 1.000 1 A VAL 98.896 1
ATOM 636 C CG1 . VAL 82 82 ? A 3.843 -2.462 -1.500 1.000 1 A VAL 98.903 1
ATOM 637 C CG2 . VAL 82 82 ? A 5.625 -4.200 -1.839 1.000 1 A VAL 98.887 1
ATOM 638 N N . PHE 83 83 ? A 7.933 -3.644 0.419 1.000 1 A PHE 98.965 1
ATOM 639 C CA . PHE 83 83 ? A 9.313 -4.041 0.191 1.000 1 A PHE 98.973 1
ATOM 640 C C . PHE 83 83 ? A 9.299 -5.502 -0.283 1.000 1 A PHE 98.968 1
ATOM 641 O O . PHE 83 83 ? A 8.250 -6.173 -0.192 1.000 1 A PHE 98.970 1
ATOM 642 C CB . PHE 83 83 ? A 10.189 -3.896 1.463 1.000 1 A PHE 98.975 1
ATOM 643 C CG . PHE 83 83 ? A 9.852 -4.869 2.547 1.000 1 A PHE 98.981 1
ATOM 644 C CD1 . PHE 83 83 ? A 8.809 -4.578 3.444 1.000 1 A PHE 98.976 1
ATOM 645 C CD2 . PHE 83 83 ? A 10.544 -6.052 2.702 1.000 1 A PHE 98.978 1
ATOM 646 C CE1 . PHE 83 83 ? A 8.481 -5.480 4.447 1.000 1 A PHE 98.976 1
ATOM 647 C CE2 . PHE 83 83 ? A 10.225 -6.952 3.696 1.000 1 A PHE 98.969 1
ATOM 648 C CZ . PHE 83 83 ? A 9.201 -6.666 4.569 1.000 1 A PHE 98.969 1
ATOM 649 N N . ALA 84 84 ? A 10.409 -5.980 -0.790 1.000 1 A ALA 98.933 1
ATOM 650 C CA . ALA 84 84 ? A 10.536 -7.360 -1.215 1.000 1 A ALA 98.935 1
ATOM 651 C C . ALA 84 84 ? A 11.370 -8.109 -0.194 1.000 1 A ALA 98.940 1
ATOM 652 O O . ALA 84 84 ? A 12.425 -7.655 0.241 1.000 1 A ALA 98.921 1
ATOM 653 C CB . ALA 84 84 ? A 11.193 -7.446 -2.584 1.000 1 A ALA 98.889 1
ATOM 654 N N . ILE 85 85 ? A 10.888 -9.315 0.209 1.000 1 A ILE 98.906 1
ATOM 655 C CA . ILE 85 85 ? A 11.563 -10.047 1.273 1.000 1 A ILE 98.882 1
ATOM 656 C C . ILE 85 85 ? A 12.951 -10.530 0.862 1.000 1 A ILE 98.863 1
ATOM 657 O O . ILE 85 85 ? A 13.729 -11.009 1.708 1.000 1 A ILE 98.791 1
ATOM 658 C CB . ILE 85 85 ? A 10.711 -11.213 1.811 1.000 1 A ILE 98.832 1
ATOM 659 C CG1 . ILE 85 85 ? A 10.429 -12.253 0.712 1.000 1 A ILE 98.683 1
ATOM 660 C CG2 . ILE 85 85 ? A 9.398 -10.666 2.354 1.000 1 A ILE 98.633 1
ATOM 661 C CD1 . ILE 85 85 ? A 11.481 -13.358 0.641 1.000 1 A ILE 98.321 1
ATOM 662 N N . ASN 86 86 ? A 13.290 -10.441 -0.422 1.000 1 A ASN 98.834 1
ATOM 663 C CA . ASN 86 86 ? A 14.631 -10.798 -0.933 1.000 1 A ASN 98.782 1
ATOM 664 C C . ASN 86 86 ? A 15.492 -9.583 -1.254 1.000 1 A ASN 98.776 1
ATOM 665 O O . ASN 86 86 ? A 16.486 -9.699 -1.975 1.000 1 A ASN 98.670 1
ATOM 666 C CB . ASN 86 86 ? A 14.503 -11.689 -2.180 1.000 1 A ASN 98.694 1
ATOM 667 C CG . ASN 86 86 ? A 13.893 -10.916 -3.348 1.000 1 A ASN 98.629 1
ATOM 668 O OD1 . ASN 86 86 ? A 13.176 -9.950 -3.159 1.000 1 A ASN 98.368 1
ATOM 669 N ND2 . ASN 86 86 ? A 14.194 -11.360 -4.561 1.000 1 A ASN 97.699 1
ATOM 670 N N . ASN 87 87 ? A 15.115 -8.389 -0.745 1.000 1 A ASN 98.664 1
ATOM 671 C CA . ASN 87 87 ? A 15.763 -7.156 -1.126 1.000 1 A ASN 98.630 1
ATOM 672 C C . ASN 87 87 ? A 15.899 -6.285 0.128 1.000 1 A ASN 98.714 1
ATOM 673 O O . ASN 87 87 ? A 15.004 -5.544 0.464 1.000 1 A ASN 98.676 1
ATOM 674 C CB . ASN 87 87 ? A 14.953 -6.471 -2.232 1.000 1 A ASN 98.332 1
ATOM 675 C CG . ASN 87 87 ? A 15.638 -5.274 -2.823 1.000 1 A ASN 97.255 1
ATOM 676 O OD1 . ASN 87 87 ? A 16.396 -4.584 -2.148 1.000 1 A ASN 93.141 1
ATOM 677 N ND2 . ASN 87 87 ? A 15.359 -5.001 -4.094 1.000 1 A ASN 91.231 1
ATOM 678 N N . THR 88 88 ? A 17.013 -6.415 0.842 1.000 1 A THR 98.788 1
ATOM 679 C CA . THR 88 88 ? A 17.197 -5.697 2.095 1.000 1 A THR 98.759 1
ATOM 680 C C . THR 88 88 ? A 17.138 -4.185 1.882 1.000 1 A THR 98.801 1
ATOM 681 O O . THR 88 88 ? A 16.574 -3.451 2.712 1.000 1 A THR 98.743 1
ATOM 682 C CB . THR 88 88 ? A 18.509 -6.092 2.760 1.000 1 A THR 98.443 1
ATOM 683 O OG1 . THR 88 88 ? A 18.492 -7.485 3.074 1.000 1 A THR 93.111 1
ATOM 684 C CG2 . THR 88 88 ? A 18.725 -5.298 4.068 1.000 1 A THR 92.366 1
ATOM 685 N N . LYS 89 89 ? A 17.673 -3.709 0.758 1.000 1 A LYS 98.823 1
ATOM 686 C CA . LYS 89 89 ? A 17.644 -2.267 0.486 1.000 1 A LYS 98.784 1
ATOM 687 C C . LYS 89 89 ? A 16.206 -1.769 0.396 1.000 1 A LYS 98.770 1
ATOM 688 O O . LYS 89 89 ? A 15.867 -0.692 0.915 1.000 1 A LYS 98.693 1
ATOM 689 C CB . LYS 89 89 ? A 18.414 -1.944 -0.806 1.000 1 A LYS 98.651 1
ATOM 690 C CG . LYS 89 89 ? A 18.469 -0.453 -1.147 1.000 1 A LYS 95.855 1
ATOM 691 C CD . LYS 89 89 ? A 19.069 0.390 -0.060 1.000 1 A LYS 88.079 1
ATOM 692 C CE . LYS 89 89 ? A 19.593 1.699 -0.622 1.000 1 A LYS 88.326 1
ATOM 693 N NZ . LYS 89 89 ? A 18.487 2.473 -1.223 1.000 1 A LYS 79.621 1
ATOM 694 N N . SER 90 90 ? A 15.308 -2.541 -0.243 1.000 1 A SER 98.812 1
ATOM 695 C CA . SER 90 90 ? A 13.906 -2.135 -0.333 1.000 1 A SER 98.759 1
ATOM 696 C C . SER 90 90 ? A 13.286 -2.017 1.043 1.000 1 A SER 98.753 1
ATOM 697 O O . SER 90 90 ? A 12.436 -1.157 1.274 1.000 1 A SER 98.674 1
ATOM 698 C CB . SER 90 90 ? A 13.109 -3.077 -1.220 1.000 1 A SER 98.752 1
ATOM 699 O OG . SER 90 90 ? A 12.875 -4.317 -0.582 1.000 1 A SER 98.800 1
ATOM 700 N N . PHE 91 91 ? A 13.657 -2.897 1.982 1.000 1 A PHE 98.914 1
ATOM 701 C CA . PHE 91 91 ? A 13.171 -2.835 3.348 1.000 1 A PHE 98.914 1
ATOM 702 C C . PHE 91 91 ? A 13.727 -1.588 4.068 1.000 1 A PHE 98.886 1
ATOM 703 O O . PHE 91 91 ? A 12.989 -0.887 4.770 1.000 1 A PHE 98.826 1
ATOM 704 C CB . PHE 91 91 ? A 13.570 -4.081 4.098 1.000 1 A PHE 98.890 1
ATOM 705 C CG . PHE 91 91 ? A 13.109 -4.132 5.528 1.000 1 A PHE 98.888 1
ATOM 706 C CD1 . PHE 91 91 ? A 11.769 -4.181 5.825 1.000 1 A PHE 98.860 1
ATOM 707 C CD2 . PHE 91 91 ? A 14.044 -4.120 6.557 1.000 1 A PHE 98.820 1
ATOM 708 C CE1 . PHE 91 91 ? A 11.328 -4.227 7.123 1.000 1 A PHE 98.765 1
ATOM 709 C CE2 . PHE 91 91 ? A 13.608 -4.168 7.860 1.000 1 A PHE 98.671 1
ATOM 710 C CZ . PHE 91 91 ? A 12.239 -4.227 8.150 1.000 1 A PHE 98.709 1
ATOM 711 N N . GLU 92 92 ? A 15.029 -1.313 3.855 1.000 1 A GLU 98.769 1
ATOM 712 C CA . GLU 92 92 ? A 15.623 -0.122 4.457 1.000 1 A GLU 98.603 1
ATOM 713 C C . GLU 92 92 ? A 15.008 1.161 3.895 1.000 1 A GLU 98.497 1
ATOM 714 O O . GLU 92 92 ? A 14.944 2.189 4.588 1.000 1 A GLU 98.057 1
ATOM 715 C CB . GLU 92 92 ? A 17.137 -0.150 4.275 1.000 1 A GLU 98.417 1
ATOM 716 C CG . GLU 92 92 ? A 17.768 -1.316 5.003 1.000 1 A GLU 97.900 1
ATOM 717 C CD . GLU 92 92 ? A 19.246 -1.550 4.664 1.000 1 A GLU 97.106 1
ATOM 718 O OE1 . GLU 92 92 ? A 19.731 -0.987 3.668 1.000 1 A GLU 94.058 1
ATOM 719 O OE2 . GLU 92 92 ? A 19.895 -2.296 5.430 1.000 1 A GLU 94.020 1
ATOM 720 N N . ASP 93 93 ? A 14.498 1.115 2.653 1.000 1 A ASP 98.624 1
ATOM 721 C CA . ASP 93 93 ? A 13.833 2.254 2.021 1.000 1 A ASP 98.489 1
ATOM 722 C C . ASP 93 93 ? A 12.499 2.601 2.637 1.000 1 A ASP 98.496 1
ATOM 723 O O . ASP 93 93 ? A 11.961 3.679 2.388 1.000 1 A ASP 98.174 1
ATOM 724 C CB . ASP 93 93 ? A 13.595 1.999 0.537 1.000 1 A ASP 98.203 1
ATOM 725 C CG . ASP 93 93 ? A 14.843 2.142 -0.335 1.000 1 A ASP 97.561 1
ATOM 726 O OD1 . ASP 93 93 ? A 15.818 2.751 0.129 1.000 1 A ASP 95.289 1
ATOM 727 O OD2 . ASP 93 93 ? A 14.789 1.644 -1.471 1.000 1 A ASP 94.270 1
ATOM 728 N N . ILE 94 94 ? A 11.897 1.688 3.425 1.000 1 A ILE 98.659 1
ATOM 729 C CA . ILE 94 94 ? A 10.553 1.934 3.961 1.000 1 A ILE 98.623 1
ATOM 730 C C . ILE 94 94 ? A 10.498 3.225 4.750 1.000 1 A ILE 98.343 1
ATOM 731 O O . ILE 94 94 ? A 9.503 3.946 4.731 1.000 1 A ILE 98.055 1
ATOM 732 C CB . ILE 94 94 ? A 10.082 0.728 4.806 1.000 1 A ILE 98.672 1
ATOM 733 C CG1 . ILE 94 94 ? A 9.844 -0.472 3.897 1.000 1 A ILE 98.710 1
ATOM 734 C CG2 . ILE 94 94 ? A 8.816 1.078 5.586 1.000 1 A ILE 98.580 1
ATOM 735 C CD1 . ILE 94 94 ? A 8.742 -0.301 2.861 1.000 1 A ILE 98.636 1
ATOM 736 N N . HIS 95 95 ? A 11.595 3.543 5.464 1.000 1 A HIS 97.980 1
ATOM 737 C CA . HIS 95 95 ? A 11.631 4.773 6.244 1.000 1 A HIS 97.272 1
ATOM 738 C C . HIS 95 95 ? A 11.368 6.016 5.378 1.000 1 A HIS 97.019 1
ATOM 739 O O . HIS 95 95 ? A 10.618 6.920 5.773 1.000 1 A HIS 96.690 1
ATOM 740 C CB . HIS 95 95 ? A 12.986 4.902 6.945 1.000 1 A HIS 96.335 1
ATOM 741 C CG . HIS 95 95 ? A 13.173 6.247 7.609 1.000 1 A HIS 82.303 1
ATOM 742 N ND1 . HIS 95 95 ? A 12.606 6.529 8.837 1.000 1 A HIS 76.988 1
ATOM 743 C CD2 . HIS 95 95 ? A 13.856 7.348 7.210 1.000 1 A HIS 79.006 1
ATOM 744 C CE1 . HIS 95 95 ? A 12.911 7.764 9.176 1.000 1 A HIS 76.700 1
ATOM 745 N NE2 . HIS 95 95 ? A 13.682 8.280 8.210 1.000 1 A HIS 70.595 1
ATOM 746 N N . HIS 96 96 ? A 12.010 6.049 4.189 1.000 1 A HIS 97.053 1
ATOM 747 C CA . HIS 96 96 ? A 11.849 7.193 3.284 1.000 1 A HIS 96.357 1
ATOM 748 C C . HIS 96 96 ? A 10.394 7.364 2.883 1.000 1 A HIS 96.395 1
ATOM 749 O O . HIS 96 96 ? A 9.847 8.481 2.933 1.000 1 A HIS 96.116 1
ATOM 750 C CB . HIS 96 96 ? A 12.727 7.003 2.053 1.000 1 A HIS 94.986 1
ATOM 751 C CG . HIS 96 96 ? A 12.308 7.856 0.890 1.000 1 A HIS 93.702 1
ATOM 752 N ND1 . HIS 96 96 ? A 12.618 9.197 0.804 1.000 1 A HIS 90.327 1
ATOM 753 C CD2 . HIS 96 96 ? A 11.625 7.527 -0.229 1.000 1 A HIS 90.641 1
ATOM 754 C CE1 . HIS 96 96 ? A 12.099 9.666 -0.330 1.000 1 A HIS 89.563 1
ATOM 755 N NE2 . HIS 96 96 ? A 11.514 8.677 -0.964 1.000 1 A HIS 88.541 1
ATOM 756 N N . TYR 97 97 ? A 9.745 6.269 2.469 1.000 1 A TYR 96.539 1
ATOM 757 C CA . TYR 97 97 ? A 8.366 6.365 2.037 1.000 1 A TYR 96.440 1
ATOM 758 C C . TYR 97 97 ? A 7.449 6.801 3.155 1.000 1 A TYR 96.645 1
ATOM 759 O O . TYR 97 97 ? A 6.550 7.620 2.954 1.000 1 A TYR 96.301 1
ATOM 760 C CB . TYR 97 97 ? A 7.928 5.062 1.384 1.000 1 A TYR 96.333 1
ATOM 761 C CG . TYR 97 97 ? A 8.679 4.795 0.106 1.000 1 A TYR 95.948 1
ATOM 762 C CD1 . TYR 97 97 ? A 8.377 5.557 -1.035 1.000 1 A TYR 94.879 1
ATOM 763 C CD2 . TYR 97 97 ? A 9.704 3.864 0.046 1.000 1 A TYR 95.187 1
ATOM 764 C CE1 . TYR 97 97 ? A 9.077 5.354 -2.209 1.000 1 A TYR 93.907 1
ATOM 765 C CE2 . TYR 97 97 ? A 10.399 3.659 -1.129 1.000 1 A TYR 94.729 1
ATOM 766 C CZ . TYR 97 97 ? A 10.079 4.407 -2.251 1.000 1 A TYR 94.268 1
ATOM 767 O OH . TYR 97 97 ? A 10.786 4.221 -3.414 1.000 1 A TYR 93.060 1
ATOM 768 N N . ARG 98 98 ? A 7.667 6.268 4.380 1.000 1 A ARG 97.525 1
ATOM 769 C CA . ARG 98 98 ? A 6.850 6.671 5.538 1.000 1 A ARG 97.458 1
ATOM 770 C C . ARG 98 98 ? A 7.000 8.166 5.833 1.000 1 A ARG 97.309 1
ATOM 771 O O . ARG 98 98 ? A 6.019 8.851 6.096 1.000 1 A ARG 96.895 1
ATOM 772 C CB . ARG 98 98 ? A 7.228 5.825 6.753 1.000 1 A ARG 97.369 1
ATOM 773 C CG . ARG 98 98 ? A 6.452 6.208 8.010 1.000 1 A ARG 95.743 1
ATOM 774 C CD . ARG 98 98 ? A 6.657 5.185 9.088 1.000 1 A ARG 93.591 1
ATOM 775 N NE . ARG 98 98 ? A 6.155 5.599 10.390 1.000 1 A ARG 91.286 1
ATOM 776 C CZ . ARG 98 98 ? A 4.902 5.482 10.782 1.000 1 A ARG 90.781 1
ATOM 777 N NH1 . ARG 98 98 ? A 3.984 4.925 9.993 1.000 1 A ARG 83.744 1
ATOM 778 N NH2 . ARG 98 98 ? A 4.554 5.882 11.997 1.000 1 A ARG 84.642 1
ATOM 779 N N . GLU 99 99 ? A 8.251 8.678 5.750 1.000 1 A GLU 97.205 1
ATOM 780 C CA . GLU 99 99 ? A 8.439 10.117 6.020 1.000 1 A GLU 96.565 1
ATOM 781 C C . GLU 99 99 ? A 7.776 10.964 4.960 1.000 1 A GLU 95.674 1
ATOM 782 O O . GLU 99 99 ? A 7.136 11.957 5.296 1.000 1 A GLU 95.161 1
ATOM 783 C CB . GLU 99 99 ? A 9.932 10.436 6.124 1.000 1 A GLU 96.343 1
ATOM 784 C CG . GLU 99 99 ? A 10.578 9.862 7.367 1.000 1 A GLU 93.029 1
ATOM 785 C CD . GLU 99 99 ? A 10.017 10.434 8.644 1.000 1 A GLU 88.291 1
ATOM 786 O OE1 . GLU 99 99 ? A 9.808 11.657 8.725 1.000 1 A GLU 81.575 1
ATOM 787 O OE2 . GLU 99 99 ? A 9.789 9.648 9.585 1.000 1 A GLU 81.089 1
ATOM 788 N N . GLN 100 100 ? A 7.873 10.562 3.665 1.000 1 A GLN 95.190 1
ATOM 789 C CA . GLN 100 100 ? A 7.233 11.329 2.606 1.000 1 A GLN 94.399 1
ATOM 790 C C . GLN 100 100 ? A 5.722 11.346 2.764 1.000 1 A GLN 94.785 1
ATOM 791 O O . GLN 100 100 ? A 5.073 12.376 2.569 1.000 1 A GLN 93.920 1
ATOM 792 C CB . GLN 100 100 ? A 7.617 10.783 1.245 1.000 1 A GLN 93.186 1
ATOM 793 C CG . GLN 100 100 ? A 9.092 10.948 0.891 1.000 1 A GLN 90.551 1
ATOM 794 C CD . GLN 100 100 ? A 9.530 12.391 0.997 1.000 1 A GLN 88.528 1
ATOM 795 O OE1 . GLN 100 100 ? A 9.004 13.255 0.308 1.000 1 A GLN 84.617 1
ATOM 796 N NE2 . GLN 100 100 ? A 10.484 12.653 1.852 1.000 1 A GLN 82.602 1
ATOM 797 N N . ILE 101 101 ? A 5.135 10.193 3.112 1.000 1 A ILE 95.650 1
ATOM 798 C CA . ILE 101 101 ? A 3.689 10.111 3.303 1.000 1 A ILE 96.160 1
ATOM 799 C C . ILE 101 101 ? A 3.250 11.016 4.427 1.000 1 A ILE 96.306 1
ATOM 800 O O . ILE 101 101 ? A 2.301 11.806 4.275 1.000 1 A ILE 96.298 1
ATOM 801 C CB . ILE 101 101 ? A 3.272 8.662 3.560 1.000 1 A ILE 96.626 1
ATOM 802 C CG1 . ILE 101 101 ? A 3.482 7.810 2.314 1.000 1 A ILE 96.809 1
ATOM 803 C CG2 . ILE 101 101 ? A 1.792 8.596 4.004 1.000 1 A ILE 96.710 1
ATOM 804 C CD1 . ILE 101 101 ? A 3.506 6.314 2.606 1.000 1 A ILE 96.414 1
ATOM 805 N N . LYS 102 102 ? A 3.908 10.927 5.600 1.000 1 A LYS 96.464 1
ATOM 806 C CA . LYS 102 102 ? A 3.505 11.736 6.737 1.000 1 A LYS 95.932 1
ATOM 807 C C . LYS 102 102 ? A 3.644 13.207 6.442 1.000 1 A LYS 95.501 1
ATOM 808 O O . LYS 102 102 ? A 2.796 14.016 6.839 1.000 1 A LYS 95.283 1
ATOM 809 C CB . LYS 102 102 ? A 4.318 11.334 7.967 1.000 1 A LYS 95.766 1
ATOM 810 C CG . LYS 102 102 ? A 3.939 9.969 8.515 1.000 1 A LYS 90.648 1
ATOM 811 C CD . LYS 102 102 ? A 4.954 9.445 9.511 1.000 1 A LYS 88.129 1
ATOM 812 C CE . LYS 102 102 ? A 5.094 10.345 10.717 1.000 1 A LYS 82.658 1
ATOM 813 N NZ . LYS 102 102 ? A 6.084 9.812 11.677 1.000 1 A LYS 84.789 1
ATOM 814 N N . ARG 103 103 ? A 4.710 13.585 5.699 1.000 1 A ARG 95.495 1
ATOM 815 C CA . ARG 103 103 ? A 4.913 15.019 5.372 1.000 1 A ARG 94.063 1
ATOM 816 C C . ARG 103 103 ? A 3.842 15.535 4.409 1.000 1 A ARG 93.982 1
ATOM 817 O O . ARG 103 103 ? A 3.301 16.622 4.637 1.000 1 A ARG 93.856 1
ATOM 818 C CB . ARG 103 103 ? A 6.308 15.235 4.793 1.000 1 A ARG 92.329 1
ATOM 819 C CG . ARG 103 103 ? A 7.377 15.150 5.859 1.000 1 A ARG 81.596 1
ATOM 820 C CD . ARG 103 103 ? A 8.772 15.246 5.329 1.000 1 A ARG 77.305 1
ATOM 821 N NE . ARG 103 103 ? A 9.734 14.988 6.387 1.000 1 A ARG 71.637 1
ATOM 822 C CZ . ARG 103 103 ? A 11.044 14.886 6.212 1.000 1 A ARG 68.373 1
ATOM 823 N NH1 . ARG 103 103 ? A 11.559 15.015 4.993 1.000 1 A ARG 63.587 1
ATOM 824 N NH2 . ARG 103 103 ? A 11.845 14.651 7.269 1.000 1 A ARG 61.768 1
ATOM 825 N N . VAL 104 104 ? A 3.506 14.769 3.347 1.000 1 A VAL 93.332 1
ATOM 826 C CA . VAL 104 104 ? A 2.521 15.312 2.389 1.000 1 A VAL 92.575 1
ATOM 827 C C . VAL 104 104 ? A 1.122 15.327 2.998 1.000 1 A VAL 93.562 1
ATOM 828 O O . VAL 104 104 ? A 0.310 16.174 2.626 1.000 1 A VAL 92.535 1
ATOM 829 C CB . VAL 104 104 ? A 2.504 14.552 1.049 1.000 1 A VAL 89.803 1
ATOM 830 C CG1 . VAL 104 104 ? A 3.854 14.671 0.379 1.000 1 A VAL 85.499 1
ATOM 831 C CG2 . VAL 104 104 ? A 2.079 13.123 1.245 1.000 1 A VAL 83.800 1
ATOM 832 N N . LYS 105 105 ? A 0.834 14.409 3.920 1.000 1 A LYS 93.280 1
ATOM 833 C CA . LYS 105 105 ? A -0.466 14.384 4.597 1.000 1 A LYS 93.641 1
ATOM 834 C C . LYS 105 105 ? A -0.508 15.303 5.807 1.000 1 A LYS 93.334 1
ATOM 835 O O . LYS 105 105 ? A -1.572 15.510 6.393 1.000 1 A LYS 92.219 1
ATOM 836 C CB . LYS 105 105 ? A -0.821 12.968 5.010 1.000 1 A LYS 93.492 1
ATOM 837 C CG . LYS 105 105 ? A -0.914 11.961 3.858 1.000 1 A LYS 93.266 1
ATOM 838 C CD . LYS 105 105 ? A -1.935 12.376 2.812 1.000 1 A LYS 92.184 1
ATOM 839 C CE . LYS 105 105 ? A -3.326 12.373 3.354 1.000 1 A LYS 91.523 1
ATOM 840 N NZ . LYS 105 105 ? A -4.304 12.595 2.263 1.000 1 A LYS 91.862 1
ATOM 841 N N . ASP 106 106 ? A 0.643 15.855 6.200 1.000 1 A ASP 94.932 1
ATOM 842 C CA . ASP 106 106 ? A 0.787 16.722 7.388 1.000 1 A ASP 94.285 1
ATOM 843 C C . ASP 106 106 ? A 0.129 16.053 8.608 1.000 1 A ASP 94.540 1
ATOM 844 O O . ASP 106 106 ? A -0.632 16.671 9.358 1.000 1 A ASP 93.208 1
ATOM 845 C CB . ASP 106 106 ? A 0.206 18.101 7.129 1.000 1 A ASP 93.263 1
ATOM 846 C CG . ASP 106 106 ? A 0.618 19.113 8.184 1.000 1 A ASP 89.948 1
ATOM 847 O OD1 . ASP 106 106 ? A 1.676 18.900 8.809 1.000 1 A ASP 87.390 1
ATOM 848 O OD2 . ASP 106 106 ? A -0.117 20.104 8.372 1.000 1 A ASP 86.418 1
ATOM 849 N N . SER 107 107 ? A 0.457 14.758 8.795 1.000 1 A SER 94.809 1
ATOM 850 C CA . SER 107 107 ? A -0.157 13.968 9.861 1.000 1 A SER 93.931 1
ATOM 851 C C . SER 107 107 ? A 0.763 12.834 10.261 1.000 1 A SER 95.041 1
ATOM 852 O O . SER 107 107 ? A 1.447 12.243 9.429 1.000 1 A SER 95.361 1
ATOM 853 C CB . SER 107 107 ? A -1.497 13.415 9.409 1.000 1 A SER 92.486 1
ATOM 854 O OG . SER 107 107 ? A -2.016 12.467 10.329 1.000 1 A SER 89.312 1
ATOM 855 N N . GLU 108 108 ? A 0.759 12.524 11.552 1.000 1 A GLU 94.510 1
ATOM 856 C CA . GLU 108 108 ? A 1.467 11.375 12.068 1.000 1 A GLU 94.077 1
ATOM 857 C C . GLU 108 108 ? A 0.566 10.158 12.162 1.000 1 A GLU 94.218 1
ATOM 858 O O . GLU 108 108 ? A 1.021 9.084 12.568 1.000 1 A GLU 91.636 1
ATOM 859 C CB . GLU 108 108 ? A 2.064 11.680 13.443 1.000 1 A GLU 91.988 1
ATOM 860 C CG . GLU 108 108 ? A 3.186 12.695 13.389 1.000 1 A GLU 88.567 1
ATOM 861 C CD . GLU 108 108 ? A 3.575 13.189 14.776 1.000 1 A GLU 86.291 1
ATOM 862 O OE1 . GLU 108 108 ? A 2.691 13.678 15.508 1.000 1 A GLU 78.788 1
ATOM 863 O OE2 . GLU 108 108 ? A 4.778 13.098 15.137 1.000 1 A GLU 77.486 1
ATOM 864 N N . ASP 109 109 ? A -0.719 10.303 11.805 1.000 1 A ASP 94.299 1
ATOM 865 C CA . ASP 109 109 ? A -1.704 9.237 11.913 1.000 1 A ASP 94.637 1
ATOM 866 C C . ASP 109 109 ? A -2.322 9.018 10.540 1.000 1 A ASP 95.445 1
ATOM 867 O O . ASP 109 109 ? A -3.480 9.364 10.319 1.000 1 A ASP 94.140 1
ATOM 868 C CB . ASP 109 109 ? A -2.763 9.583 12.978 1.000 1 A ASP 92.863 1
ATOM 869 C CG . ASP 109 109 ? A -3.757 8.460 13.171 1.000 1 A ASP 90.970 1
ATOM 870 O OD1 . ASP 109 109 ? A -3.337 7.270 13.087 1.000 1 A ASP 88.329 1
ATOM 871 O OD2 . ASP 109 109 ? A -4.924 8.755 13.450 1.000 1 A ASP 86.778 1
ATOM 872 N N . VAL 110 110 ? A -1.533 8.452 9.613 1.000 1 A VAL 97.471 1
ATOM 873 C CA . VAL 110 110 ? A -1.979 8.201 8.253 1.000 1 A VAL 97.957 1
ATOM 874 C C . VAL 110 110 ? A -2.192 6.708 8.090 1.000 1 A VAL 98.266 1
ATOM 875 O O . VAL 110 110 ? A -1.296 5.924 8.410 1.000 1 A VAL 98.200 1
ATOM 876 C CB . VAL 110 110 ? A -0.935 8.700 7.230 1.000 1 A VAL 97.570 1
ATOM 877 C CG1 . VAL 110 110 ? A -0.720 10.203 7.383 1.000 1 A VAL 96.909 1
ATOM 878 C CG2 . VAL 110 110 ? A -1.375 8.327 5.813 1.000 1 A VAL 97.391 1
ATOM 879 N N . PRO 111 111 ? A -3.345 6.267 7.572 1.000 1 A PRO 98.478 1
ATOM 880 C CA . PRO 111 111 ? A -3.541 4.831 7.400 1.000 1 A PRO 98.592 1
ATOM 881 C C . PRO 111 111 ? A -2.491 4.225 6.482 1.000 1 A PRO 98.673 1
ATOM 882 O O . PRO 111 111 ? A -2.318 4.671 5.339 1.000 1 A PRO 98.651 1
ATOM 883 C CB . PRO 111 111 ? A -4.939 4.733 6.801 1.000 1 A PRO 98.514 1
ATOM 884 C CG . PRO 111 111 ? A -5.620 5.955 7.327 1.000 1 A PRO 98.306 1
ATOM 885 C CD . PRO 111 111 ? A -4.551 7.030 7.273 1.000 1 A PRO 98.354 1
ATOM 886 N N . MET 112 112 ? A -1.761 3.237 6.987 1.000 1 A MET 98.685 1
ATOM 887 C CA . MET 112 112 ? A -0.706 2.557 6.259 1.000 1 A MET 98.718 1
ATOM 888 C C . MET 112 112 ? A -0.687 1.098 6.625 1.000 1 A MET 98.817 1
ATOM 889 O O . MET 112 112 ? A -1.076 0.709 7.728 1.000 1 A MET 98.703 1
ATOM 890 C CB . MET 112 112 ? A 0.685 3.123 6.589 1.000 1 A MET 98.229 1
ATOM 891 C CG . MET 112 112 ? A 0.922 4.556 6.253 1.000 1 A MET 91.003 1
ATOM 892 S SD . MET 112 112 ? A 2.651 5.003 6.504 1.000 1 A MET 92.373 1
ATOM 893 C CE . MET 112 112 ? A 2.443 6.563 7.291 1.000 1 A MET 83.143 1
ATOM 894 N N . VAL 113 113 ? A -0.190 0.273 5.684 1.000 1 A VAL 98.941 1
ATOM 895 C CA . VAL 113 113 ? A 0.107 -1.140 5.915 1.000 1 A VAL 98.967 1
ATOM 896 C C . VAL 113 113 ? A 1.476 -1.433 5.339 1.000 1 A VAL 98.974 1
ATOM 897 O O . VAL 113 113 ? A 1.787 -1.029 4.232 1.000 1 A VAL 98.962 1
ATOM 898 C CB . VAL 113 113 ? A -0.963 -2.041 5.252 1.000 1 A VAL 98.960 1
ATOM 899 C CG1 . VAL 113 113 ? A -2.328 -1.809 5.893 1.000 1 A VAL 98.923 1
ATOM 900 C CG2 . VAL 113 113 ? A -0.563 -3.520 5.364 1.000 1 A VAL 98.930 1
ATOM 901 N N . LEU 114 114 ? A 2.309 -2.132 6.130 1.000 1 A LEU 98.969 1
ATOM 902 C CA . LEU 114 114 ? A 3.618 -2.577 5.665 1.000 1 A LEU 98.982 1
ATOM 903 C C . LEU 114 114 ? A 3.430 -3.921 4.988 1.000 1 A LEU 98.986 1
ATOM 904 O O . LEU 114 114 ? A 2.824 -4.841 5.535 1.000 1 A LEU 98.978 1
ATOM 905 C CB . LEU 114 114 ? A 4.568 -2.718 6.834 1.000 1 A LEU 98.972 1
ATOM 906 C CG . LEU 114 114 ? A 5.989 -3.189 6.492 1.000 1 A LEU 98.926 1
ATOM 907 C CD1 . LEU 114 114 ? A 6.720 -2.152 5.628 1.000 1 A LEU 98.883 1
ATOM 908 C CD2 . LEU 114 114 ? A 6.783 -3.442 7.765 1.000 1 A LEU 98.876 1
ATOM 909 N N . VAL 115 115 ? A 3.951 -4.047 3.752 1.000 1 A VAL 98.980 1
ATOM 910 C CA . VAL 115 115 ? A 3.764 -5.255 2.952 1.000 1 A VAL 98.988 1
ATOM 911 C C . VAL 115 115 ? A 5.132 -5.811 2.564 1.000 1 A VAL 98.990 1
ATOM 912 O O . VAL 115 115 ? A 5.942 -5.111 1.922 1.000 1 A VAL 98.985 1
ATOM 913 C CB . VAL 115 115 ? A 2.944 -4.974 1.696 1.000 1 A VAL 98.983 1
ATOM 914 C CG1 . VAL 115 115 ? A 1.548 -4.516 2.073 1.000 1 A VAL 98.976 1
ATOM 915 C CG2 . VAL 115 115 ? A 2.869 -6.218 0.800 1.000 1 A VAL 98.974 1
ATOM 916 N N . GLY 116 116 ? A 5.398 -7.067 2.910 1.000 1 A GLY 98.982 1
ATOM 917 C CA . GLY 116 116 ? A 6.598 -7.773 2.486 1.000 1 A GLY 98.978 1
ATOM 918 C C . GLY 116 116 ? A 6.235 -8.720 1.352 1.000 1 A GLY 98.977 1
ATOM 919 O O . GLY 116 116 ? A 5.652 -9.776 1.569 1.000 1 A GLY 98.954 1
ATOM 920 N N . ASN 117 117 ? A 6.579 -8.352 0.138 1.000 1 A ASN 98.953 1
ATOM 921 C CA . ASN 117 117 ? A 6.154 -9.084 -1.057 1.000 1 A ASN 98.953 1
ATOM 922 C C . ASN 117 117 ? A 7.189 -10.105 -1.477 1.000 1 A ASN 98.934 1
ATOM 923 O O . ASN 117 117 ? A 8.347 -10.036 -1.060 1.000 1 A ASN 98.901 1
ATOM 924 C CB . ASN 117 117 ? A 5.864 -8.079 -2.188 1.000 1 A ASN 98.946 1
ATOM 925 C CG . ASN 117 117 ? A 5.168 -8.738 -3.333 1.000 1 A ASN 98.928 1
ATOM 926 O OD1 . ASN 117 117 ? A 4.234 -9.515 -3.153 1.000 1 A ASN 98.639 1
ATOM 927 N ND2 . ASN 117 117 ? A 5.612 -8.474 -4.558 1.000 1 A ASN 98.628 1
ATOM 928 N N . LYS 118 118 ? A 6.782 -11.020 -2.340 1.000 1 A LYS 98.885 1
ATOM 929 C CA . LYS 118 118 ? A 7.612 -12.077 -2.917 1.000 1 A LYS 98.841 1
ATOM 930 C C . LYS 118 118 ? A 7.899 -13.187 -1.900 1.000 1 A LYS 98.852 1
ATOM 931 O O . LYS 118 118 ? A 8.965 -13.777 -1.873 1.000 1 A LYS 98.819 1
ATOM 932 C CB . LYS 118 118 ? A 8.908 -11.556 -3.533 1.000 1 A LYS 98.783 1
ATOM 933 C CG . LYS 118 118 ? A 8.700 -10.409 -4.505 1.000 1 A LYS 98.612 1
ATOM 934 C CD . LYS 118 118 ? A 9.937 -10.160 -5.337 1.000 1 A LYS 98.366 1
ATOM 935 C CE . LYS 118 118 ? A 9.762 -8.981 -6.249 1.000 1 A LYS 98.286 1
ATOM 936 N NZ . LYS 118 118 ? A 10.949 -8.824 -7.171 1.000 1 A LYS 98.253 1
ATOM 937 N N . SER 119 119 ? A 6.886 -13.452 -1.037 1.000 1 A SER 98.822 1
ATOM 938 C CA . SER 119 119 ? A 7.011 -14.462 -0.007 1.000 1 A SER 98.742 1
ATOM 939 C C . SER 119 119 ? A 7.177 -15.871 -0.590 1.000 1 A SER 98.720 1
ATOM 940 O O . SER 119 119 ? A 7.594 -16.785 0.133 1.000 1 A SER 98.433 1
ATOM 941 C CB . SER 119 119 ? A 5.801 -14.452 0.895 1.000 1 A SER 98.523 1
ATOM 942 O OG . SER 119 119 ? A 4.637 -14.808 0.191 1.000 1 A SER 94.210 1
ATOM 943 N N . ASP 120 120 ? A 6.880 -16.054 -1.873 1.000 1 A ASP 98.830 1
ATOM 944 C CA . ASP 120 120 ? A 7.113 -17.331 -2.546 1.000 1 A ASP 98.800 1
ATOM 945 C C . ASP 120 120 ? A 8.583 -17.650 -2.755 1.000 1 A ASP 98.746 1
ATOM 946 O O . ASP 120 120 ? A 8.926 -18.803 -2.969 1.000 1 A ASP 98.560 1
ATOM 947 C CB . ASP 120 120 ? A 6.402 -17.339 -3.890 1.000 1 A ASP 98.799 1
ATOM 948 C CG . ASP 120 120 ? A 6.887 -16.209 -4.783 1.000 1 A ASP 98.837 1
ATOM 949 O OD1 . ASP 120 120 ? A 6.554 -15.041 -4.475 1.000 1 A ASP 98.604 1
ATOM 950 O OD2 . ASP 120 120 ? A 7.589 -16.464 -5.779 1.000 1 A ASP 98.472 1
ATOM 951 N N . LEU 121 121 ? A 9.453 -16.617 -2.739 1.000 1 A LEU 98.598 1
ATOM 952 C CA . LEU 121 121 ? A 10.859 -16.846 -3.074 1.000 1 A LEU 98.414 1
ATOM 953 C C . LEU 121 121 ? A 11.586 -17.518 -1.914 1.000 1 A LEU 98.272 1
ATOM 954 O O . LEU 121 121 ? A 11.310 -17.231 -0.749 1.000 1 A LEU 98.067 1
ATOM 955 C CB . LEU 121 121 ? A 11.556 -15.526 -3.417 1.000 1 A LEU 98.218 1
ATOM 956 C CG . LEU 121 121 ? A 11.164 -14.896 -4.760 1.000 1 A LEU 97.889 1
ATOM 957 C CD1 . LEU 121 121 ? A 11.403 -15.861 -5.918 1.000 1 A LEU 97.201 1
ATOM 958 C CD2 . LEU 121 121 ? A 11.925 -13.598 -4.930 1.000 1 A LEU 97.376 1
ATOM 959 N N . PRO 122 122 ? A 12.517 -18.430 -2.224 1.000 1 A PRO 97.923 1
ATOM 960 C CA . PRO 122 122 ? A 13.295 -19.089 -1.167 1.000 1 A PRO 97.175 1
ATOM 961 C C . PRO 122 122 ? A 14.474 -18.256 -0.686 1.000 1 A PRO 96.614 1
ATOM 962 O O . PRO 122 122 ? A 15.036 -18.566 0.373 1.000 1 A PRO 93.762 1
ATOM 963 C CB . PRO 122 122 ? A 13.780 -20.366 -1.858 1.000 1 A PRO 95.965 1
ATOM 964 C CG . PRO 122 122 ? A 13.959 -19.951 -3.276 1.000 1 A PRO 94.660 1
ATOM 965 C CD . PRO 122 122 ? A 12.871 -18.946 -3.560 1.000 1 A PRO 96.976 1
ATOM 966 N N . SER 123 123 ? A 14.865 -17.213 -1.448 1.000 1 A SER 94.505 1
ATOM 967 C CA . SER 123 123 ? A 16.076 -16.451 -1.161 1.000 1 A SER 93.212 1
ATOM 968 C C . SER 123 123 ? A 15.767 -15.239 -0.288 1.000 1 A SER 94.402 1
ATOM 969 O O . SER 123 123 ? A 15.981 -14.097 -0.681 1.000 1 A SER 92.433 1
ATOM 970 C CB . SER 123 123 ? A 16.770 -16.021 -2.461 1.000 1 A SER 89.057 1
ATOM 971 O OG . SER 123 123 ? A 18.032 -15.443 -2.182 1.000 1 A SER 77.182 1
ATOM 972 N N . ARG 124 124 ? A 15.218 -15.500 0.897 1.000 1 A ARG 97.024 1
ATOM 973 C CA . ARG 124 124 ? A 14.813 -14.461 1.831 1.000 1 A ARG 97.389 1
ATOM 974 C C . ARG 124 124 ? A 16.056 -13.755 2.446 1.000 1 A ARG 97.803 1
ATOM 975 O O . ARG 124 124 ? A 16.975 -14.421 2.883 1.000 1 A ARG 96.848 1
ATOM 976 C CB . ARG 124 124 ? A 13.957 -15.050 2.948 1.000 1 A ARG 96.646 1
ATOM 977 C CG . ARG 124 124 ? A 13.592 -14.069 4.071 1.000 1 A ARG 96.153 1
ATOM 978 C CD . ARG 124 124 ? A 12.723 -14.739 5.135 1.000 1 A ARG 95.730 1
ATOM 979 N NE . ARG 124 124 ? A 11.429 -15.117 4.633 1.000 1 A ARG 95.651 1
ATOM 980 C CZ . ARG 124 124 ? A 10.381 -14.316 4.595 1.000 1 A ARG 96.608 1
ATOM 981 N NH1 . ARG 124 124 ? A 10.469 -13.052 4.986 1.000 1 A ARG 90.566 1
ATOM 982 N NH2 . ARG 124 124 ? A 9.225 -14.774 4.140 1.000 1 A ARG 89.890 1
ATOM 983 N N . THR 125 125 ? A 16.034 -12.424 2.499 1.000 1 A THR 98.656 1
ATOM 984 C CA . THR 125 125 ? A 17.030 -11.640 3.195 1.000 1 A THR 98.647 1
ATOM 985 C C . THR 125 125 ? A 16.458 -10.797 4.310 1.000 1 A THR 98.696 1
ATOM 986 O O . THR 125 125 ? A 17.206 -10.276 5.138 1.000 1 A THR 98.413 1
ATOM 987 C CB . THR 125 125 ? A 17.772 -10.715 2.220 1.000 1 A THR 98.541 1
ATOM 988 O OG1 . THR 125 125 ? A 16.841 -9.790 1.641 1.000 1 A THR 98.232 1
ATOM 989 C CG2 . THR 125 125 ? A 18.470 -11.526 1.138 1.000 1 A THR 98.071 1
ATOM 990 N N . VAL 126 126 ? A 15.098 -10.626 4.347 1.000 1 A VAL 98.658 1
ATOM 991 C CA . VAL 126 126 ? A 14.429 -9.874 5.410 1.000 1 A VAL 98.563 1
ATOM 992 C C . VAL 126 126 ? A 13.523 -10.865 6.141 1.000 1 A VAL 98.356 1
ATOM 993 O O . VAL 126 126 ? A 12.564 -11.370 5.566 1.000 1 A VAL 98.165 1
ATOM 994 C CB . VAL 126 126 ? A 13.608 -8.709 4.877 1.000 1 A VAL 98.550 1
ATOM 995 C CG1 . VAL 126 126 ? A 14.509 -7.809 4.013 1.000 1 A VAL 98.426 1
ATOM 996 C CG2 . VAL 126 126 ? A 12.978 -7.921 6.010 1.000 1 A VAL 98.385 1
ATOM 997 N N . ASP 127 127 ? A 13.846 -11.152 7.389 1.000 1 A ASP 98.124 1
ATOM 998 C CA . ASP 127 127 ? A 13.084 -12.116 8.166 1.000 1 A ASP 97.676 1
ATOM 999 C C . ASP 127 127 ? A 11.739 -11.521 8.564 1.000 1 A ASP 97.984 1
ATOM 1000 O O . ASP 127 127 ? A 11.590 -10.319 8.752 1.000 1 A ASP 98.018 1
ATOM 1001 C CB . ASP 127 127 ? A 13.847 -12.532 9.414 1.000 1 A ASP 96.318 1
ATOM 1002 C CG . ASP 127 127 ? A 15.097 -13.333 9.116 1.000 1 A ASP 87.243 1
ATOM 1003 O OD1 . ASP 127 127 ? A 15.278 -13.801 7.970 1.000 1 A ASP 82.928 1
ATOM 1004 O OD2 . ASP 127 127 ? A 15.887 -13.507 10.040 1.000 1 A ASP 80.901 1
ATOM 1005 N N . THR 128 128 ? A 10.747 -12.385 8.728 1.000 1 A THR 97.415 1
ATOM 1006 C CA . THR 128 128 ? A 9.424 -11.934 9.137 1.000 1 A THR 97.569 1
ATOM 1007 C C . THR 128 128 ? A 9.510 -11.157 10.439 1.000 1 A THR 98.068 1
ATOM 1008 O O . THR 128 128 ? A 8.866 -10.116 10.602 1.000 1 A THR 98.066 1
ATOM 1009 C CB . THR 128 128 ? A 8.466 -13.113 9.264 1.000 1 A THR 96.947 1
ATOM 1010 O OG1 . THR 128 128 ? A 8.335 -13.720 7.972 1.000 1 A THR 95.979 1
ATOM 1011 C CG2 . THR 128 128 ? A 7.098 -12.650 9.754 1.000 1 A THR 95.853 1
ATOM 1012 N N . LYS 129 129 ? A 10.294 -11.652 11.402 1.000 1 A LYS 98.169 1
ATOM 1013 C CA . LYS 129 129 ? A 10.376 -10.972 12.698 1.000 1 A LYS 98.145 1
ATOM 1014 C C . LYS 129 129 ? A 10.913 -9.527 12.549 1.000 1 A LYS 98.325 1
ATOM 1015 O O . LYS 129 129 ? A 10.459 -8.613 13.247 1.000 1 A LYS 98.462 1
ATOM 1016 C CB . LYS 129 129 ? A 11.271 -11.761 13.658 1.000 1 A LYS 97.769 1
ATOM 1017 C CG . LYS 129 129 ? A 11.473 -11.082 15.016 1.000 1 A LYS 88.266 1
ATOM 1018 C CD . LYS 129 129 ? A 12.308 -11.928 15.944 1.000 1 A LYS 79.727 1
ATOM 1019 C CE . LYS 129 129 ? A 12.491 -11.226 17.290 1.000 1 A LYS 76.993 1
ATOM 1020 N NZ . LYS 129 129 ? A 13.121 -9.871 17.084 1.000 1 A LYS 66.702 1
ATOM 1021 N N . GLN 130 130 ? A 11.898 -9.336 11.660 1.000 1 A GLN 98.248 1
ATOM 1022 C CA . GLN 130 130 ? A 12.453 -8.010 11.448 1.000 1 A GLN 98.179 1
ATOM 1023 C C . GLN 130 130 ? A 11.371 -7.042 10.963 1.000 1 A GLN 98.478 1
ATOM 1024 O O . GLN 130 130 ? A 11.272 -5.907 11.455 1.000 1 A GLN 98.491 1
ATOM 1025 C CB . GLN 130 130 ? A 13.619 -8.086 10.454 1.000 1 A GLN 97.575 1
ATOM 1026 C CG . GLN 130 130 ? A 14.379 -6.829 10.202 1.000 1 A GLN 87.313 1
ATOM 1027 C CD . GLN 130 130 ? A 15.497 -7.033 9.223 1.000 1 A GLN 81.443 1
ATOM 1028 O OE1 . GLN 130 130 ? A 15.633 -8.098 8.602 1.000 1 A GLN 81.482 1
ATOM 1029 N NE2 . GLN 130 130 ? A 16.328 -6.007 9.066 1.000 1 A GLN 76.813 1
ATOM 1030 N N . ALA 131 131 ? A 10.549 -7.505 10.015 1.000 1 A ALA 98.739 1
ATOM 1031 C CA . ALA 131 131 ? A 9.489 -6.644 9.484 1.000 1 A ALA 98.809 1
ATOM 1032 C C . ALA 131 131 ? A 8.366 -6.455 10.506 1.000 1 A ALA 98.862 1
ATOM 1033 O O . ALA 131 131 ? A 7.801 -5.374 10.632 1.000 1 A ALA 98.847 1
ATOM 1034 C CB . ALA 131 131 ? A 8.963 -7.217 8.187 1.000 1 A ALA 98.744 1
ATOM 1035 N N . GLN 132 132 ? A 8.020 -7.524 11.244 1.000 1 A GLN 98.842 1
ATOM 1036 C CA . GLN 132 132 ? A 7.015 -7.385 12.308 1.000 1 A GLN 98.828 1
ATOM 1037 C C . GLN 132 132 ? A 7.451 -6.355 13.323 1.000 1 A GLN 98.834 1
ATOM 1038 O O . GLN 132 132 ? A 6.631 -5.562 13.783 1.000 1 A GLN 98.789 1
ATOM 1039 C CB . GLN 132 132 ? A 6.791 -8.732 12.989 1.000 1 A GLN 98.689 1
ATOM 1040 C CG . GLN 132 132 ? A 5.973 -9.733 12.174 1.000 1 A GLN 97.157 1
ATOM 1041 C CD . GLN 132 132 ? A 5.930 -11.083 12.836 1.000 1 A GLN 96.653 1
ATOM 1042 O OE1 . GLN 132 132 ? A 6.822 -11.467 13.596 1.000 1 A GLN 95.763 1
ATOM 1043 N NE2 . GLN 132 132 ? A 4.884 -11.829 12.539 1.000 1 A GLN 93.552 1
ATOM 1044 N N . ASP 133 133 ? A 8.742 -6.362 13.710 1.000 1 A ASP 98.828 1
ATOM 1045 C CA . ASP 133 133 ? A 9.244 -5.394 14.692 1.000 1 A ASP 98.769 1
ATOM 1046 C C . ASP 133 133 ? A 9.145 -3.976 14.177 1.000 1 A ASP 98.767 1
ATOM 1047 O O . ASP 133 133 ? A 8.762 -3.062 14.917 1.000 1 A ASP 98.647 1
ATOM 1048 C CB . ASP 133 133 ? A 10.672 -5.732 15.086 1.000 1 A ASP 98.584 1
ATOM 1049 C CG . ASP 133 133 ? A 10.768 -6.999 15.912 1.000 1 A ASP 97.266 1
ATOM 1050 O OD1 . ASP 133 133 ? A 9.722 -7.550 16.314 1.000 1 A ASP 95.642 1
ATOM 1051 O OD2 . ASP 133 133 ? A 11.903 -7.441 16.154 1.000 1 A ASP 95.134 1
ATOM 1052 N N . LEU 134 134 ? A 9.475 -3.761 12.871 1.000 1 A LEU 98.798 1
ATOM 1053 C CA . LEU 134 134 ? A 9.381 -2.421 12.305 1.000 1 A LEU 98.779 1
ATOM 1054 C C . LEU 134 134 ? A 7.913 -1.959 12.330 1.000 1 A LEU 98.801 1
ATOM 1055 O O . LEU 134 134 ? A 7.622 -0.838 12.745 1.000 1 A LEU 98.739 1
ATOM 1056 C CB . LEU 134 134 ? A 9.910 -2.374 10.880 1.000 1 A LEU 98.742 1
ATOM 1057 C CG . LEU 134 134 ? A 9.870 -0.987 10.253 1.000 1 A LEU 98.510 1
ATOM 1058 C CD1 . LEU 134 134 ? A 10.803 -0.046 10.990 1.000 1 A LEU 98.100 1
ATOM 1059 C CD2 . LEU 134 134 ? A 10.205 -1.081 8.760 1.000 1 A LEU 98.157 1
ATOM 1060 N N . ALA 135 135 ? A 7.006 -2.810 11.884 1.000 1 A ALA 98.833 1
ATOM 1061 C CA . ALA 135 135 ? A 5.593 -2.432 11.866 1.000 1 A ALA 98.815 1
ATOM 1062 C C . ALA 135 135 ? A 5.100 -2.143 13.292 1.000 1 A ALA 98.755 1
ATOM 1063 O O . ALA 135 135 ? A 4.331 -1.193 13.502 1.000 1 A ALA 98.674 1
ATOM 1064 C CB . ALA 135 135 ? A 4.762 -3.522 11.236 1.000 1 A ALA 98.795 1
ATOM 1065 N N . ARG 136 136 ? A 5.522 -2.959 14.271 1.000 1 A ARG 98.718 1
ATOM 1066 C CA . ARG 136 136 ? A 5.115 -2.710 15.648 1.000 1 A ARG 98.541 1
ATOM 1067 C C . ARG 136 136 ? A 5.619 -1.333 16.128 1.000 1 A ARG 98.375 1
ATOM 1068 O O . ARG 136 136 ? A 4.890 -0.608 16.805 1.000 1 A ARG 97.890 1
ATOM 1069 C CB . ARG 136 136 ? A 5.642 -3.816 16.564 1.000 1 A ARG 98.342 1
ATOM 1070 C CG . ARG 136 136 ? A 5.181 -3.710 18.011 1.000 1 A ARG 93.401 1
ATOM 1071 C CD . ARG 136 136 ? A 5.342 -5.033 18.753 1.000 1 A ARG 90.058 1
ATOM 1072 N NE . ARG 136 136 ? A 6.617 -5.674 18.504 1.000 1 A ARG 81.092 1
ATOM 1073 C CZ . ARG 136 136 ? A 6.815 -6.790 17.792 1.000 1 A ARG 73.380 1
ATOM 1074 N NH1 . ARG 136 136 ? A 5.776 -7.427 17.237 1.000 1 A ARG 69.305 1
ATOM 1075 N NH2 . ARG 136 136 ? A 8.024 -7.249 17.619 1.000 1 A ARG 63.829 1
ATOM 1076 N N . SER 137 137 ? A 6.843 -0.929 15.745 1.000 1 A SER 98.449 1
ATOM 1077 C CA . SER 137 137 ? A 7.356 0.370 16.136 1.000 1 A SER 98.083 1
ATOM 1078 C C . SER 137 137 ? A 6.550 1.504 15.516 1.000 1 A SER 97.975 1
ATOM 1079 O O . SER 137 137 ? A 6.419 2.563 16.121 1.000 1 A SER 97.331 1
ATOM 1080 C CB . SER 137 137 ? A 8.840 0.519 15.776 1.000 1 A SER 97.422 1
ATOM 1081 O OG . SER 137 137 ? A 9.002 0.697 14.376 1.000 1 A SER 95.738 1
ATOM 1082 N N . TYR 138 138 ? A 6.004 1.278 14.288 1.000 1 A TYR 97.761 1
ATOM 1083 C CA . TYR 138 138 ? A 5.180 2.278 13.615 1.000 1 A TYR 97.533 1
ATOM 1084 C C . TYR 138 138 ? A 3.743 2.240 14.097 1.000 1 A TYR 97.293 1
ATOM 1085 O O . TYR 138 138 ? A 2.981 3.211 13.874 1.000 1 A TYR 96.813 1
ATOM 1086 C CB . TYR 138 138 ? A 5.166 2.014 12.119 1.000 1 A TYR 97.332 1
ATOM 1087 C CG . TYR 138 138 ? A 6.444 2.226 11.368 1.000 1 A TYR 97.569 1
ATOM 1088 C CD1 . TYR 138 138 ? A 7.484 3.006 11.860 1.000 1 A TYR 96.999 1
ATOM 1089 C CD2 . TYR 138 138 ? A 6.602 1.646 10.124 1.000 1 A TYR 97.122 1
ATOM 1090 C CE1 . TYR 138 138 ? A 8.640 3.225 11.128 1.000 1 A TYR 96.639 1
ATOM 1091 C CE2 . TYR 138 138 ? A 7.750 1.847 9.374 1.000 1 A TYR 96.379 1
ATOM 1092 C CZ . TYR 138 138 ? A 8.777 2.639 9.877 1.000 1 A TYR 96.799 1
ATOM 1093 O OH . TYR 138 138 ? A 9.929 2.853 9.134 1.000 1 A TYR 95.490 1
ATOM 1094 N N . GLY 139 139 ? A 3.293 1.124 14.699 1.000 1 A GLY 97.841 1
ATOM 1095 C CA . GLY 139 139 ? A 1.890 0.973 15.083 1.000 1 A GLY 97.582 1
ATOM 1096 C C . GLY 139 139 ? A 0.986 0.655 13.904 1.000 1 A GLY 97.907 1
ATOM 1097 O O . GLY 139 139 ? A -0.165 1.091 13.884 1.000 1 A GLY 97.256 1
ATOM 1098 N N . ILE 140 140 ? A 1.500 -0.082 12.916 1.000 1 A ILE 98.413 1
ATOM 1099 C CA . ILE 140 140 ? A 0.718 -0.376 11.709 1.000 1 A ILE 98.548 1
ATOM 1100 C C . ILE 140 140 ? A 0.743 -1.876 11.438 1.000 1 A ILE 98.750 1
ATOM 1101 O O . ILE 140 140 ? A 1.631 -2.598 11.903 1.000 1 A ILE 98.792 1
ATOM 1102 C CB . ILE 140 140 ? A 1.251 0.391 10.478 1.000 1 A ILE 98.433 1
ATOM 1103 C CG1 . ILE 140 140 ? A 2.608 -0.116 10.036 1.000 1 A ILE 98.333 1
ATOM 1104 C CG2 . ILE 140 140 ? A 1.268 1.878 10.734 1.000 1 A ILE 98.399 1
ATOM 1105 C CD1 . ILE 140 140 ? A 3.153 0.515 8.767 1.000 1 A ILE 98.020 1
ATOM 1106 N N . PRO 141 141 ? A -0.225 -2.378 10.656 1.000 1 A PRO 98.851 1
ATOM 1107 C CA . PRO 141 141 ? A -0.207 -3.796 10.317 1.000 1 A PRO 98.878 1
ATOM 1108 C C . PRO 141 141 ? A 0.956 -4.158 9.384 1.000 1 A PRO 98.917 1
ATOM 1109 O O . PRO 141 141 ? A 1.450 -3.325 8.648 1.000 1 A PRO 98.905 1
ATOM 1110 C CB . PRO 141 141 ? A -1.538 -4.029 9.624 1.000 1 A PRO 98.834 1
ATOM 1111 C CG . PRO 141 141 ? A -2.393 -2.872 10.021 1.000 1 A PRO 98.696 1
ATOM 1112 C CD . PRO 141 141 ? A -1.426 -1.720 10.159 1.000 1 A PRO 98.804 1
ATOM 1113 N N . PHE 142 142 ? A 1.335 -5.433 9.423 1.000 1 A PHE 98.956 1
ATOM 1114 C CA . PHE 142 142 ? A 2.311 -5.998 8.502 1.000 1 A PHE 98.963 1
ATOM 1115 C C . PHE 142 142 ? A 1.720 -7.270 7.894 1.000 1 A PHE 98.953 1
ATOM 1116 O O . PHE 142 142 ? A 1.181 -8.107 8.624 1.000 1 A PHE 98.897 1
ATOM 1117 C CB . PHE 142 142 ? A 3.604 -6.342 9.221 1.000 1 A PHE 98.942 1
ATOM 1118 C CG . PHE 142 142 ? A 4.525 -7.211 8.405 1.000 1 A PHE 98.940 1
ATOM 1119 C CD1 . PHE 142 142 ? A 4.998 -6.782 7.181 1.000 1 A PHE 98.925 1
ATOM 1120 C CD2 . PHE 142 142 ? A 4.901 -8.477 8.876 1.000 1 A PHE 98.904 1
ATOM 1121 C CE1 . PHE 142 142 ? A 5.846 -7.586 6.432 1.000 1 A PHE 98.870 1
ATOM 1122 C CE2 . PHE 142 142 ? A 5.753 -9.278 8.115 1.000 1 A PHE 98.813 1
ATOM 1123 C CZ . PHE 142 142 ? A 6.200 -8.834 6.882 1.000 1 A PHE 98.828 1
ATOM 1124 N N . ILE 143 143 ? A 1.817 -7.391 6.593 1.000 1 A ILE 98.964 1
ATOM 1125 C CA . ILE 143 143 ? A 1.326 -8.575 5.863 1.000 1 A ILE 98.955 1
ATOM 1126 C C . ILE 143 143 ? A 2.406 -9.019 4.884 1.000 1 A ILE 98.958 1
ATOM 1127 O O . ILE 143 143 ? A 2.951 -8.204 4.143 1.000 1 A ILE 98.943 1
ATOM 1128 C CB . ILE 143 143 ? A 0.021 -8.274 5.097 1.000 1 A ILE 98.909 1
ATOM 1129 C CG1 . ILE 143 143 ? A -1.091 -7.817 6.047 1.000 1 A ILE 98.495 1
ATOM 1130 C CG2 . ILE 143 143 ? A -0.446 -9.541 4.356 1.000 1 A ILE 98.658 1
ATOM 1131 C CD1 . ILE 143 143 ? A -1.099 -6.313 6.248 1.000 1 A ILE 90.698 1
ATOM 1132 N N . GLU 144 144 ? A 2.695 -10.339 4.853 1.000 1 A GLU 98.898 1
ATOM 1133 C CA . GLU 144 144 ? A 3.543 -10.881 3.813 1.000 1 A GLU 98.866 1
ATOM 1134 C C . GLU 144 144 ? A 2.688 -11.335 2.644 1.000 1 A GLU 98.897 1
ATOM 1135 O O . GLU 144 144 ? A 1.591 -11.877 2.850 1.000 1 A GLU 98.758 1
ATOM 1136 C CB . GLU 144 144 ? A 4.422 -12.018 4.324 1.000 1 A GLU 98.463 1
ATOM 1137 C CG . GLU 144 144 ? A 5.590 -11.520 5.164 1.000 1 A GLU 94.920 1
ATOM 1138 C CD . GLU 144 144 ? A 6.795 -12.430 5.204 1.000 1 A GLU 93.147 1
ATOM 1139 O OE1 . GLU 144 144 ? A 6.727 -13.571 4.689 1.000 1 A GLU 88.201 1
ATOM 1140 O OE2 . GLU 144 144 ? A 7.832 -11.997 5.732 1.000 1 A GLU 85.745 1
ATOM 1141 N N . THR 145 145 ? A 3.148 -11.110 1.426 1.000 1 A THR 98.981 1
ATOM 1142 C CA . THR 145 145 ? A 2.379 -11.390 0.213 1.000 1 A THR 98.987 1
ATOM 1143 C C . THR 145 145 ? A 3.261 -12.072 -0.833 1.000 1 A THR 98.982 1
ATOM 1144 O O . THR 145 145 ? A 4.473 -11.978 -0.804 1.000 1 A THR 98.970 1
ATOM 1145 C CB . THR 145 145 ? A 1.803 -10.124 -0.411 1.000 1 A THR 98.988 1
ATOM 1146 O OG1 . THR 145 145 ? A 2.872 -9.306 -0.898 1.000 1 A THR 98.972 1
ATOM 1147 C CG2 . THR 145 145 ? A 0.981 -9.326 0.579 1.000 1 A THR 98.981 1
ATOM 1148 N N . SER 146 146 ? A 2.595 -12.706 -1.790 1.000 1 A SER 98.932 1
ATOM 1149 C CA . SER 146 146 ? A 3.206 -13.070 -3.054 1.000 1 A SER 98.926 1
ATOM 1150 C C . SER 146 146 ? A 2.251 -12.662 -4.161 1.000 1 A SER 98.905 1
ATOM 1151 O O . SER 146 146 ? A 1.165 -13.204 -4.276 1.000 1 A SER 98.869 1
ATOM 1152 C CB . SER 146 146 ? A 3.506 -14.554 -3.146 1.000 1 A SER 98.901 1
ATOM 1153 O OG . SER 146 146 ? A 3.911 -14.884 -4.480 1.000 1 A SER 98.865 1
ATOM 1154 N N . ALA 147 147 ? A 2.671 -11.691 -4.987 1.000 1 A ALA 98.726 1
ATOM 1155 C CA . ALA 147 147 ? A 1.895 -11.403 -6.184 1.000 1 A ALA 98.591 1
ATOM 1156 C C . ALA 147 147 ? A 1.893 -12.593 -7.130 1.000 1 A ALA 98.574 1
ATOM 1157 O O . ALA 147 147 ? A 0.972 -12.746 -7.939 1.000 1 A ALA 98.427 1
ATOM 1158 C CB . ALA 147 147 ? A 2.423 -10.151 -6.868 1.000 1 A ALA 98.339 1
ATOM 1159 N N . LYS 148 148 ? A 2.907 -13.453 -7.069 1.000 1 A LYS 98.458 1
ATOM 1160 C CA . LYS 148 148 ? A 2.965 -14.611 -7.958 1.000 1 A LYS 98.454 1
ATOM 1161 C C . LYS 148 148 ? A 1.891 -15.651 -7.626 1.000 1 A LYS 98.528 1
ATOM 1162 O O . LYS 148 148 ? A 1.213 -16.143 -8.510 1.000 1 A LYS 98.381 1
ATOM 1163 C CB . LYS 148 148 ? A 4.354 -15.258 -7.906 1.000 1 A LYS 98.224 1
ATOM 1164 C CG . LYS 148 148 ? A 4.522 -16.411 -8.883 1.000 1 A LYS 97.814 1
ATOM 1165 C CD . LYS 148 148 ? A 5.966 -16.929 -8.851 1.000 1 A LYS 96.991 1
ATOM 1166 C CE . LYS 148 148 ? A 6.131 -18.053 -9.857 1.000 1 A LYS 95.267 1
ATOM 1167 N NZ . LYS 148 148 ? A 7.562 -18.484 -9.882 1.000 1 A LYS 91.579 1
ATOM 1168 N N . THR 149 149 ? A 1.749 -15.959 -6.326 1.000 1 A THR 98.683 1
ATOM 1169 C CA . THR 149 149 ? A 0.808 -16.998 -5.884 1.000 1 A THR 98.671 1
ATOM 1170 C C . THR 149 149 ? A -0.528 -16.405 -5.448 1.000 1 A THR 98.697 1
ATOM 1171 O O . THR 149 149 ? A -1.461 -17.164 -5.193 1.000 1 A THR 98.634 1
ATOM 1172 C CB . THR 149 149 ? A 1.375 -17.823 -4.729 1.000 1 A THR 98.623 1
ATOM 1173 O OG1 . THR 149 149 ? A 1.436 -16.987 -3.569 1.000 1 A THR 98.516 1
ATOM 1174 C CG2 . THR 149 149 ? A 2.760 -18.349 -5.064 1.000 1 A THR 98.320 1
ATOM 1175 N N . ARG 150 150 ? A -0.631 -15.096 -5.329 1.000 1 A ARG 98.591 1
ATOM 1176 C CA . ARG 150 150 ? A -1.787 -14.351 -4.818 1.000 1 A ARG 98.566 1
ATOM 1177 C C . ARG 150 150 ? A -1.954 -14.479 -3.296 1.000 1 A ARG 98.656 1
ATOM 1178 O O . ARG 150 150 ? A -2.946 -14.039 -2.738 1.000 1 A ARG 98.558 1
ATOM 1179 C CB . ARG 150 150 ? A -3.089 -14.689 -5.558 1.000 1 A ARG 98.225 1
ATOM 1180 C CG . ARG 150 150 ? A -4.042 -13.478 -5.589 1.000 1 A ARG 97.532 1
ATOM 1181 C CD . ARG 150 150 ? A -5.249 -13.709 -6.489 1.000 1 A ARG 97.012 1
ATOM 1182 N NE . ARG 150 150 ? A -5.870 -12.424 -6.790 1.000 1 A ARG 96.652 1
ATOM 1183 C CZ . ARG 150 150 ? A -6.605 -11.739 -5.934 1.000 1 A ARG 96.453 1
ATOM 1184 N NH1 . ARG 150 150 ? A -6.911 -12.228 -4.743 1.000 1 A ARG 93.321 1
ATOM 1185 N NH2 . ARG 150 150 ? A -7.047 -10.527 -6.277 1.000 1 A ARG 93.798 1
ATOM 1186 N N . GLN 151 151 ? A -0.964 -15.101 -2.623 1.000 1 A GLN 98.754 1
ATOM 1187 C CA . GLN 151 151 ? A -0.957 -15.168 -1.173 1.000 1 A GLN 98.741 1
ATOM 1188 C C . GLN 151 151 ? A -0.985 -13.776 -0.573 1.000 1 A GLN 98.840 1
ATOM 1189 O O . GLN 151 151 ? A -0.122 -12.962 -0.836 1.000 1 A GLN 98.783 1
ATOM 1190 C CB . GLN 151 151 ? A 0.264 -15.940 -0.704 1.000 1 A GLN 98.426 1
ATOM 1191 C CG . GLN 151 151 ? A 0.444 -16.015 0.806 1.000 1 A GLN 93.608 1
ATOM 1192 C CD . GLN 151 151 ? A 1.717 -16.701 1.189 1.000 1 A GLN 83.353 1
ATOM 1193 O OE1 . GLN 151 151 ? A 2.605 -16.072 1.775 1.000 1 A GLN 73.615 1
ATOM 1194 N NE2 . GLN 151 151 ? A 1.849 -17.964 0.842 1.000 1 A GLN 74.034 1
ATOM 1195 N N . GLY 152 152 ? A -1.988 -13.535 0.274 1.000 1 A GLY 98.934 1
ATOM 1196 C CA . GLY 152 152 ? A -2.022 -12.305 1.065 1.000 1 A GLY 98.934 1
ATOM 1197 C C . GLY 152 152 ? A -2.384 -11.042 0.333 1.000 1 A GLY 98.950 1
ATOM 1198 O O . GLY 152 152 ? A -2.390 -9.980 0.947 1.000 1 A GLY 98.923 1
ATOM 1199 N N . VAL 153 153 ? A -2.687 -11.116 -0.974 1.000 1 A VAL 98.913 1
ATOM 1200 C CA . VAL 153 153 ? A -2.902 -9.905 -1.759 1.000 1 A VAL 98.908 1
ATOM 1201 C C . VAL 153 153 ? A -4.181 -9.197 -1.335 1.000 1 A VAL 98.907 1
ATOM 1202 O O . VAL 153 153 ? A -4.186 -8.003 -1.018 1.000 1 A VAL 98.898 1
ATOM 1203 C CB . VAL 153 153 ? A -2.904 -10.218 -3.262 1.000 1 A VAL 98.850 1
ATOM 1204 C CG1 . VAL 153 153 ? A -1.523 -10.729 -3.680 1.000 1 A VAL 98.814 1
ATOM 1205 C CG2 . VAL 153 153 ? A -3.298 -8.992 -4.070 1.000 1 A VAL 98.759 1
ATOM 1206 N N . ASP 154 154 ? A -5.302 -9.931 -1.305 1.000 1 A ASP 98.814 1
ATOM 1207 C CA . ASP 154 154 ? A -6.538 -9.326 -0.833 1.000 1 A ASP 98.695 1
ATOM 1208 C C . ASP 154 154 ? A -6.383 -8.863 0.603 1.000 1 A ASP 98.714 1
ATOM 1209 O O . ASP 154 154 ? A -6.878 -7.786 0.967 1.000 1 A ASP 98.647 1
ATOM 1210 C CB . ASP 154 154 ? A -7.702 -10.314 -0.935 1.000 1 A ASP 98.268 1
ATOM 1211 C CG . ASP 154 154 ? A -8.163 -10.570 -2.364 1.000 1 A ASP 97.716 1
ATOM 1212 O OD1 . ASP 154 154 ? A -7.763 -9.820 -3.274 1.000 1 A ASP 96.812 1
ATOM 1213 O OD2 . ASP 154 154 ? A -8.939 -11.519 -2.545 1.000 1 A ASP 95.835 1
ATOM 1214 N N . ASP 155 155 ? A -5.692 -9.647 1.437 1.000 1 A ASP 98.799 1
ATOM 1215 C CA . ASP 155 155 ? A -5.513 -9.288 2.830 1.000 1 A ASP 98.808 1
ATOM 1216 C C . ASP 155 155 ? A -4.781 -7.929 2.963 1.000 1 A ASP 98.858 1
ATOM 1217 O O . ASP 155 155 ? A -5.170 -7.111 3.784 1.000 1 A ASP 98.834 1
ATOM 1218 C CB . ASP 155 155 ? A -4.712 -10.383 3.548 1.000 1 A ASP 98.638 1
ATOM 1219 C CG . ASP 155 155 ? A -4.791 -10.272 5.071 1.000 1 A ASP 92.373 1
ATOM 1220 O OD1 . ASP 155 155 ? A -5.700 -9.597 5.589 1.000 1 A ASP 92.402 1
ATOM 1221 O OD2 . ASP 155 155 ? A -3.926 -10.870 5.725 1.000 1 A ASP 91.433 1
ATOM 1222 N N . ALA 156 156 ? A -3.757 -7.701 2.136 1.000 1 A ALA 98.887 1
ATOM 1223 C CA . ALA 156 156 ? A -2.989 -6.478 2.212 1.000 1 A ALA 98.904 1
ATOM 1224 C C . ALA 156 156 ? A -3.877 -5.272 1.913 1.000 1 A ALA 98.902 1
ATOM 1225 O O . ALA 156 156 ? A -3.915 -4.295 2.667 1.000 1 A ALA 98.885 1
ATOM 1226 C CB . ALA 156 156 ? A -1.784 -6.515 1.273 1.000 1 A ALA 98.902 1
ATOM 1227 N N . PHE 157 157 ? A -4.606 -5.321 0.784 1.000 1 A PHE 98.868 1
ATOM 1228 C CA . PHE 157 157 ? A -5.463 -4.198 0.414 1.000 1 A PHE 98.830 1
ATOM 1229 C C . PHE 157 157 ? A -6.656 -4.057 1.343 1.000 1 A PHE 98.786 1
ATOM 1230 O O . PHE 157 157 ? A -7.014 -2.943 1.702 1.000 1 A PHE 98.751 1
ATOM 1231 C CB . PHE 157 157 ? A -5.915 -4.337 -1.025 1.000 1 A PHE 98.784 1
ATOM 1232 C CG . PHE 157 157 ? A -4.849 -4.079 -2.042 1.000 1 A PHE 98.812 1
ATOM 1233 C CD1 . PHE 157 157 ? A -4.612 -2.786 -2.467 1.000 1 A PHE 98.770 1
ATOM 1234 C CD2 . PHE 157 157 ? A -4.085 -5.106 -2.560 1.000 1 A PHE 98.747 1
ATOM 1235 C CE1 . PHE 157 157 ? A -3.618 -2.523 -3.400 1.000 1 A PHE 98.662 1
ATOM 1236 C CE2 . PHE 157 157 ? A -3.089 -4.842 -3.491 1.000 1 A PHE 98.648 1
ATOM 1237 C CZ . PHE 157 157 ? A -2.857 -3.541 -3.905 1.000 1 A PHE 98.673 1
ATOM 1238 N N . TYR 158 158 ? A -7.280 -5.195 1.719 1.000 1 A TYR 98.745 1
ATOM 1239 C CA . TYR 158 158 ? A -8.468 -5.097 2.583 1.000 1 A TYR 98.654 1
ATOM 1240 C C . TYR 158 158 ? A -8.096 -4.600 3.959 1.000 1 A TYR 98.674 1
ATOM 1241 O O . TYR 158 158 ? A -8.852 -3.844 4.587 1.000 1 A TYR 98.604 1
ATOM 1242 C CB . TYR 158 158 ? A -9.169 -6.453 2.681 1.000 1 A TYR 98.415 1
ATOM 1243 C CG . TYR 158 158 ? A -9.876 -6.919 1.426 1.000 1 A TYR 98.063 1
ATOM 1244 C CD1 . TYR 158 158 ? A -9.688 -6.305 0.207 1.000 1 A TYR 97.422 1
ATOM 1245 C CD2 . TYR 158 158 ? A -10.737 -8.016 1.503 1.000 1 A TYR 97.417 1
ATOM 1246 C CE1 . TYR 158 158 ? A -10.344 -6.755 -0.943 1.000 1 A TYR 96.656 1
ATOM 1247 C CE2 . TYR 158 158 ? A -11.394 -8.468 0.364 1.000 1 A TYR 96.244 1
ATOM 1248 C CZ . TYR 158 158 ? A -11.197 -7.829 -0.848 1.000 1 A TYR 96.582 1
ATOM 1249 O OH . TYR 158 158 ? A -11.850 -8.269 -1.981 1.000 1 A TYR 95.529 1
ATOM 1250 N N . THR 159 159 ? A -6.894 -4.981 4.475 1.000 1 A THR 98.742 1
ATOM 1251 C CA . THR 159 159 ? A -6.430 -4.471 5.757 1.000 1 A THR 98.760 1
ATOM 1252 C C . THR 159 159 ? A -6.226 -2.962 5.699 1.000 1 A THR 98.755 1
ATOM 1253 O O . THR 159 159 ? A -6.575 -2.243 6.641 1.000 1 A THR 98.734 1
ATOM 1254 C CB . THR 159 159 ? A -5.132 -5.179 6.174 1.000 1 A THR 98.783 1
ATOM 1255 O OG1 . THR 159 159 ? A -5.431 -6.571 6.429 1.000 1 A THR 98.693 1
ATOM 1256 C CG2 . THR 159 159 ? A -4.558 -4.568 7.468 1.000 1 A THR 98.684 1
ATOM 1257 N N . LEU 160 160 ? A -5.707 -2.467 4.572 1.000 1 A LEU 98.811 1
ATOM 1258 C CA . LEU 160 160 ? A -5.548 -1.012 4.404 1.000 1 A LEU 98.817 1
ATOM 1259 C C . LEU 160 160 ? A -6.906 -0.323 4.450 1.000 1 A LEU 98.787 1
ATOM 1260 O O . LEU 160 160 ? A -7.058 0.734 5.087 1.000 1 A LEU 98.773 1
ATOM 1261 C CB . LEU 160 160 ? A -4.813 -0.705 3.106 1.000 1 A LEU 98.819 1
ATOM 1262 C CG . LEU 160 160 ? A -4.559 0.792 2.865 1.000 1 A LEU 98.814 1
ATOM 1263 C CD1 . LEU 160 160 ? A -3.796 1.409 4.030 1.000 1 A LEU 98.810 1
ATOM 1264 C CD2 . LEU 160 160 ? A -3.815 0.982 1.542 1.000 1 A LEU 98.807 1
ATOM 1265 N N . VAL 161 161 ? A -7.891 -0.901 3.784 1.000 1 A VAL 98.675 1
ATOM 1266 C CA . VAL 161 161 ? A -9.247 -0.319 3.840 1.000 1 A VAL 98.539 1
ATOM 1267 C C . VAL 161 161 ? A -9.750 -0.264 5.265 1.000 1 A VAL 98.504 1
ATOM 1268 O O . VAL 161 161 ? A -10.312 0.747 5.706 1.000 1 A VAL 98.441 1
ATOM 1269 C CB . VAL 161 161 ? A -10.218 -1.092 2.931 1.000 1 A VAL 98.320 1
ATOM 1270 C CG1 . VAL 161 161 ? A -9.836 -0.854 1.465 1.000 1 A VAL 98.358 1
ATOM 1271 C CG2 . VAL 161 161 ? A -11.664 -0.683 3.206 1.000 1 A VAL 98.069 1
ATOM 1272 N N . ARG 162 162 ? A -9.519 -1.364 6.022 1.000 1 A ARG 98.338 1
ATOM 1273 C CA . ARG 162 162 ? A -9.974 -1.375 7.418 1.000 1 A ARG 98.153 1
ATOM 1274 C C . ARG 162 162 ? A -9.228 -0.318 8.239 1.000 1 A ARG 98.087 1
ATOM 1275 O O . ARG 162 162 ? A -9.818 0.257 9.167 1.000 1 A ARG 98.010 1
ATOM 1276 C CB . ARG 162 162 ? A -9.782 -2.766 8.021 1.000 1 A ARG 98.161 1
ATOM 1277 C CG . ARG 162 162 ? A -10.675 -3.809 7.327 1.000 1 A ARG 97.575 1
ATOM 1278 C CD . ARG 162 162 ? A -10.435 -5.224 7.860 1.000 1 A ARG 97.339 1
ATOM 1279 N NE . ARG 162 162 ? A -11.155 -6.190 7.057 1.000 1 A ARG 97.084 1
ATOM 1280 C CZ . ARG 162 162 ? A -10.621 -7.180 6.368 1.000 1 A ARG 96.626 1
ATOM 1281 N NH1 . ARG 162 162 ? A -9.290 -7.361 6.388 1.000 1 A ARG 94.853 1
ATOM 1282 N NH2 . ARG 162 162 ? A -11.363 -7.981 5.664 1.000 1 A ARG 95.316 1
ATOM 1283 N N . GLU 163 163 ? A -7.944 -0.053 7.934 1.000 1 A GLU 98.417 1
ATOM 1284 C CA . GLU 163 163 ? A -7.198 1.018 8.614 1.000 1 A GLU 98.392 1
ATOM 1285 C C . GLU 163 163 ? A -7.785 2.383 8.278 1.000 1 A GLU 98.356 1
ATOM 1286 O O . GLU 163 163 ? A -7.868 3.260 9.139 1.000 1 A GLU 98.175 1
ATOM 1287 C CB . GLU 163 163 ? A -5.726 0.977 8.247 1.000 1 A GLU 98.438 1
ATOM 1288 C CG . GLU 163 163 ? A -5.011 -0.228 8.797 1.000 1 A GLU 98.344 1
ATOM 1289 C CD . GLU 163 163 ? A -4.974 -0.228 10.315 1.000 1 A GLU 98.016 1
ATOM 1290 O OE1 . GLU 163 163 ? A -4.230 0.586 10.889 1.000 1 A GLU 96.453 1
ATOM 1291 O OE2 . GLU 163 163 ? A -5.674 -1.052 10.927 1.000 1 A GLU 96.204 1
ATOM 1292 N N . ILE 164 164 ? A -8.212 2.575 7.010 1.000 1 A ILE 98.485 1
ATOM 1293 C CA . ILE 164 164 ? A -8.860 3.821 6.628 1.000 1 A ILE 98.426 1
ATOM 1294 C C . ILE 164 164 ? A -10.175 3.988 7.375 1.000 1 A ILE 98.177 1
ATOM 1295 O O . ILE 164 164 ? A -10.491 5.086 7.860 1.000 1 A ILE 98.052 1
ATOM 1296 C CB . ILE 164 164 ? A -9.069 3.887 5.108 1.000 1 A ILE 98.489 1
ATOM 1297 C CG1 . ILE 164 164 ? A -7.720 3.976 4.382 1.000 1 A ILE 98.618 1
ATOM 1298 C CG2 . ILE 164 164 ? A -9.946 5.086 4.727 1.000 1 A ILE 98.417 1
ATOM 1299 C CD1 . ILE 164 164 ? A -7.817 3.682 2.913 1.000 1 A ILE 98.499 1
ATOM 1300 N N . ARG 165 165 ? A -10.963 2.882 7.479 1.000 1 A ARG 98.130 1
ATOM 1301 C CA . ARG 165 165 ? A -12.229 2.958 8.220 1.000 1 A ARG 97.596 1
ATOM 1302 C C . ARG 165 165 ? A -11.994 3.383 9.658 1.000 1 A ARG 97.399 1
ATOM 1303 O O . ARG 165 165 ? A -12.754 4.184 10.211 1.000 1 A ARG 97.150 1
ATOM 1304 C CB . ARG 165 165 ? A -12.925 1.608 8.183 1.000 1 A ARG 97.149 1
ATOM 1305 C CG . ARG 165 165 ? A -13.491 1.228 6.831 1.000 1 A ARG 96.040 1
ATOM 1306 C CD . ARG 165 165 ? A -14.074 -0.175 6.905 1.000 1 A ARG 94.683 1
ATOM 1307 N NE . ARG 165 165 ? A -14.605 -0.611 5.627 1.000 1 A ARG 94.195 1
ATOM 1308 C CZ . ARG 165 165 ? A -14.809 -1.882 5.326 1.000 1 A ARG 93.577 1
ATOM 1309 N NH1 . ARG 165 165 ? A -14.500 -2.832 6.195 1.000 1 A ARG 91.132 1
ATOM 1310 N NH2 . ARG 165 165 ? A -15.322 -2.200 4.141 1.000 1 A ARG 91.377 1
ATOM 1311 N N . LYS 166 166 ? A -10.943 2.797 10.294 1.000 1 A LYS 97.496 1
ATOM 1312 C CA . LYS 166 166 ? A -10.640 3.153 11.691 1.000 1 A LYS 97.007 1
ATOM 1313 C C . LYS 166 166 ? A -10.286 4.624 11.816 1.000 1 A LYS 97.097 1
ATOM 1314 O O . LYS 166 166 ? A -10.687 5.276 12.776 1.000 1 A LYS 96.565 1
ATOM 1315 C CB . LYS 166 166 ? A -9.484 2.301 12.216 1.000 1 A LYS 96.593 1
ATOM 1316 C CG . LYS 166 166 ? A -9.790 0.816 12.380 1.000 1 A LYS 94.517 1
ATOM 1317 C CD . LYS 166 166 ? A -8.567 0.078 12.885 1.000 1 A LYS 89.835 1
ATOM 1318 C CE . LYS 166 166 ? A -8.723 -1.420 12.811 1.000 1 A LYS 82.470 1
ATOM 1319 N NZ . LYS 166 166 ? A -10.002 -1.892 13.417 1.000 1 A LYS 76.162 1
ATOM 1320 N N . HIS 167 167 ? A -9.536 5.150 10.819 1.000 1 A HIS 97.567 1
ATOM 1321 C CA . HIS 167 167 ? A -9.154 6.562 10.833 1.000 1 A HIS 97.224 1
ATOM 1322 C C . HIS 167 167 ? A -10.378 7.476 10.669 1.000 1 A HIS 97.000 1
ATOM 1323 O O . HIS 167 167 ? A -10.523 8.485 11.349 1.000 1 A HIS 96.202 1
ATOM 1324 C CB . HIS 167 167 ? A -8.118 6.816 9.735 1.000 1 A HIS 97.093 1
ATOM 1325 C CG . HIS 167 167 ? A -7.628 8.232 9.726 1.000 1 A HIS 96.730 1
ATOM 1326 N ND1 . HIS 167 167 ? A -8.172 9.185 8.901 1.000 1 A HIS 86.471 1
ATOM 1327 C CD2 . HIS 167 167 ? A -6.651 8.851 10.413 1.000 1 A HIS 88.139 1
ATOM 1328 C CE1 . HIS 167 167 ? A -7.531 10.328 9.088 1.000 1 A HIS 88.605 1
ATOM 1329 N NE2 . HIS 167 167 ? A -6.610 10.139 10.009 1.000 1 A HIS 90.313 1
ATOM 1330 N N . LYS 168 168 ? A -11.283 7.105 9.734 1.000 1 A LYS 96.376 1
ATOM 1331 C CA . LYS 168 168 ? A -12.446 7.934 9.451 1.000 1 A LYS 95.371 1
ATOM 1332 C C . LYS 168 168 ? A -13.442 7.963 10.590 1.000 1 A LYS 95.447 1
ATOM 1333 O O . LYS 168 168 ? A -14.184 8.946 10.725 1.000 1 A LYS 94.273 1
ATOM 1334 C CB . LYS 168 168 ? A -13.155 7.436 8.171 1.000 1 A LYS 93.424 1
ATOM 1335 C CG . LYS 168 168 ? A -12.359 7.670 6.917 1.000 1 A LYS 92.237 1
ATOM 1336 C CD . LYS 168 168 ? A -12.895 6.862 5.759 1.000 1 A LYS 89.530 1
ATOM 1337 C CE . LYS 168 168 ? A -14.294 7.336 5.368 1.000 1 A LYS 82.394 1
ATOM 1338 N NZ . LYS 168 168 ? A -14.759 6.606 4.155 1.000 1 A LYS 85.130 1
ATOM 1339 N N . GLU 169 169 ? A -13.467 6.914 11.431 1.000 1 A GLU 96.778 1
ATOM 1340 C CA . GLU 169 169 ? A -14.454 6.876 12.508 1.000 1 A GLU 96.202 1
ATOM 1341 C C . GLU 169 169 ? A -14.058 7.796 13.671 1.000 1 A GLU 95.833 1
ATOM 1342 O O . GLU 169 169 ? A -14.896 8.027 14.567 1.000 1 A GLU 93.899 1
ATOM 1343 C CB . GLU 169 169 ? A -14.660 5.466 12.988 1.000 1 A GLU 94.637 1
ATOM 1344 C CG . GLU 169 169 ? A -13.588 4.951 13.930 1.000 1 A GLU 89.597 1
ATOM 1345 C CD . GLU 169 169 ? A -13.886 3.561 14.463 1.000 1 A GLU 87.497 1
ATOM 1346 O OE1 . GLU 169 169 ? A -14.960 3.008 14.125 1.000 1 A GLU 82.977 1
ATOM 1347 O OE2 . GLU 169 169 ? A -13.060 3.026 15.232 1.000 1 A GLU 81.600 1
ATOM 1348 N N . LYS 170 170 ? A -12.817 8.317 13.670 1.000 1 A LYS 94.709 1
ATOM 1349 C CA . LYS 170 170 ? A -12.397 9.216 14.757 1.000 1 A LYS 93.866 1
ATOM 1350 C C . LYS 170 170 ? A -13.070 10.573 14.585 1.000 1 A LYS 90.218 1
ATOM 1351 O O . LYS 170 170 ? A -13.349 11.236 15.568 1.000 1 A LYS 83.430 1
ATOM 1352 C CB . LYS 170 170 ? A -10.891 9.358 14.718 1.000 1 A LYS 89.938 1
ATOM 1353 C CG . LYS 170 170 ? A -10.136 8.114 15.151 1.000 1 A LYS 90.643 1
ATOM 1354 C CD . LYS 170 170 ? A -8.637 8.277 14.961 1.000 1 A LYS 87.704 1
ATOM 1355 C CE . LYS 170 170 ? A -7.894 7.023 15.425 1.000 1 A LYS 83.328 1
ATOM 1356 N NZ . LYS 170 170 ? A -6.452 7.168 15.207 1.000 1 A LYS 78.092 1
HETATM 1357 O O1_1 . LIG2 . 1 ? B 8.501 1.650 -8.778 1.000 2 B LIG2 88.631 1
HETATM 1358 C C1_1 . LIG2 . 1 ? B 8.641 2.340 -7.603 1.000 2 B LIG2 89.555 1
HETATM 1359 C C2_1 . LIG2 . 1 ? B 9.110 3.743 -7.837 1.000 2 B LIG2 91.254 1
HETATM 1360 C C3_1 . LIG2 . 1 ? B 10.451 3.941 -7.146 1.000 2 B LIG2 90.359 1
HETATM 1361 C C4_1 . LIG2 . 1 ? B 10.907 5.348 -7.447 1.000 2 B LIG2 90.251 1
HETATM 1362 N N1_1 . LIG2 . 1 ? B 9.895 6.296 -7.005 1.000 2 B LIG2 91.823 1
HETATM 1363 C C5_1 . LIG2 . 1 ? B 8.601 6.144 -7.648 1.000 2 B LIG2 88.268 1
HETATM 1364 C C6_1 . LIG2 . 1 ? B 8.085 4.722 -7.335 1.000 2 B LIG2 88.759 1
HETATM 1365 O O2_1 . LIG2 . 1 ? B 7.887 4.608 -6.000 1.000 2 B LIG2 85.069 1
HETATM 1366 C C7_1 . LIG2 . 1 ? B 10.074 7.110 -5.891 1.000 2 B LIG2 93.022 1
HETATM 1367 N N2_1 . LIG2 . 1 ? B 11.239 6.955 -5.262 1.000 2 B LIG2 93.018 1
HETATM 1368 C C8_1 . LIG2 . 1 ? B 11.495 7.630 -4.182 1.000 2 B LIG2 92.899 1
HETATM 1369 O O3_1 . LIG2 . 1 ? B 12.665 7.375 -3.558 1.000 2 B LIG2 92.209 1
HETATM 1370 C C9_1 . LIG2 . 1 ? B 13.569 6.422 -4.134 1.000 2 B LIG2 88.087 1
HETATM 1371 C C10_1 . LIG2 . 1 ? B 14.787 6.256 -3.277 1.000 2 B LIG2 91.746 1
HETATM 1372 C C11_1 . LIG2 . 1 ? B 15.853 5.468 -4.037 1.000 2 B LIG2 79.652 1
HETATM 1373 C C12_1 . LIG2 . 1 ? B 17.126 6.184 -3.763 1.000 2 B LIG2 75.511 1
HETATM 1374 C C13_1 . LIG2 . 1 ? B 16.752 7.538 -3.572 1.000 2 B LIG2 78.873 1
HETATM 1375 N N3_1 . LIG2 . 1 ? B 15.426 7.542 -2.967 1.000 2 B LIG2 85.814 1
HETATM 1376 C C14_1 . LIG2 . 1 ? B 15.549 7.687 -1.502 1.000 2 B LIG2 78.851 1
HETATM 1377 C C15_1 . LIG2 . 1 ? B 15.305 6.368 -0.934 1.000 2 B LIG2 77.171 1
HETATM 1378 C C16_1 . LIG2 . 1 ? B 14.463 5.642 -1.912 1.000 2 B LIG2 81.525 1
HETATM 1379 N N4_1 . LIG2 . 1 ? B 10.665 8.510 -3.539 1.000 2 B LIG2 92.797 1
HETATM 1380 C C17_1 . LIG2 . 1 ? B 9.164 8.079 -5.325 1.000 2 B LIG2 92.630 1
HETATM 1381 C C18_1 . LIG2 . 1 ? B 9.502 8.746 -4.167 1.000 2 B LIG2 92.912 1
HETATM 1382 C C19_1 . LIG2 . 1 ? B 8.629 9.644 -3.619 1.000 2 B LIG2 92.284 1
HETATM 1383 F F1_1 . LIG2 . 1 ? B 8.967 10.280 -2.506 1.000 2 B LIG2 92.355 1
HETATM 1384 C C20_1 . LIG2 . 1 ? B 7.390 9.881 -4.267 1.000 2 B LIG2 91.637 1
HETATM 1385 C C21_1 . LIG2 . 1 ? B 6.335 10.797 -3.776 1.000 2 B LIG2 90.680 1
HETATM 1386 C C22_1 . LIG2 . 1 ? B 6.802 12.185 -3.967 1.000 2 B LIG2 88.805 1
HETATM 1387 C C23_1 . LIG2 . 1 ? B 5.791 13.162 -3.414 1.000 2 B LIG2 86.005 1
HETATM 1388 C C24_1 . LIG2 . 1 ? B 5.495 12.856 -1.944 1.000 2 B LIG2 89.595 1
HETATM 1389 C C25_1 . LIG2 . 1 ? B 5.744 10.421 -2.490 1.000 2 B LIG2 92.798 1
HETATM 1390 C C26_1 . LIG2 . 1 ? B 5.281 11.430 -1.647 1.000 2 B LIG2 90.893 1
HETATM 1391 C C27_1 . LIG2 . 1 ? B 4.629 11.104 -0.496 1.000 2 B LIG2 90.491 1
HETATM 1392 C C28_1 . LIG2 . 1 ? B 4.436 9.772 -0.121 1.000 2 B LIG2 91.050 1
HETATM 1393 C C29_1 . LIG2 . 1 ? B 4.907 8.765 -0.931 1.000 2 B LIG2 90.657 1
HETATM 1394 C C30_1 . LIG2 . 1 ? B 5.565 9.096 -2.108 1.000 2 B LIG2 92.550 1
HETATM 1395 Cl CL1_1 . LIG2 . 1 ? B 6.124 7.772 -2.998 1.000 2 B LIG2 91.305 1
HETATM 1396 N N5_1 . LIG2 . 1 ? B 7.098 9.242 -5.413 1.000 2 B LIG2 91.169 1
HETATM 1397 C C31_1 . LIG2 . 1 ? B 7.940 8.359 -5.928 1.000 2 B LIG2 91.429 1
HETATM 1398 O O1_1 . LIG3 . 1 ? C 7.212 -4.511 -11.843 1.000 3 C LIG3 89.139 1
HETATM 1399 P P1_1 . LIG3 . 1 ? C 6.855 -5.046 -10.506 1.000 3 C LIG3 97.128 1
HETATM 1400 O O2_1 . LIG3 . 1 ? C 5.454 -5.318 -10.183 1.000 3 C LIG3 87.468 1
HETATM 1401 O O3_1 . LIG3 . 1 ? C 7.506 -4.140 -9.335 1.000 3 C LIG3 97.233 1
HETATM 1402 P P2_1 . LIG3 . 1 ? C 7.290 -2.570 -9.188 1.000 3 C LIG3 96.874 1
HETATM 1403 O O4_1 . LIG3 . 1 ? C 8.492 -1.944 -9.834 1.000 3 C LIG3 86.267 1
HETATM 1404 O O5_1 . LIG3 . 1 ? C 6.003 -2.170 -9.817 1.000 3 C LIG3 83.785 1
HETATM 1405 O O6_1 . LIG3 . 1 ? C 7.313 -2.316 -7.679 1.000 3 C LIG3 83.110 1
HETATM 1406 O O7_1 . LIG3 . 1 ? C 7.650 -6.419 -10.273 1.000 3 C LIG3 97.320 1
HETATM 1407 C C1_1 . LIG3 . 1 ? C 9.071 -6.462 -10.481 1.000 3 C LIG3 96.045 1
HETATM 1408 C C2_1 . LIG3 . 1 ? C 9.430 -7.875 -10.803 1.000 3 C LIG3 96.456 1
HETATM 1409 O O8_1 . LIG3 . 1 ? C 9.177 -8.725 -9.644 1.000 3 C LIG3 97.706 1
HETATM 1410 C C3_1 . LIG3 . 1 ? C 8.650 -8.451 -11.948 1.000 3 C LIG3 96.097 1
HETATM 1411 O O9_1 . LIG3 . 1 ? C 9.448 -9.284 -12.749 1.000 3 C LIG3 94.119 1
HETATM 1412 C C4_1 . LIG3 . 1 ? C 7.542 -9.218 -11.262 1.000 3 C LIG3 96.882 1
HETATM 1413 O O10_1 . LIG3 . 1 ? C 7.056 -10.284 -12.031 1.000 3 C LIG3 96.000 1
HETATM 1414 C C5_1 . LIG3 . 1 ? C 8.264 -9.749 -10.060 1.000 3 C LIG3 97.908 1
HETATM 1415 N N1_1 . LIG3 . 1 ? C 7.383 -10.000 -8.923 1.000 3 C LIG3 98.165 1
HETATM 1416 C C6_1 . LIG3 . 1 ? C 7.365 -11.121 -8.203 1.000 3 C LIG3 98.448 1
HETATM 1417 N N2_1 . LIG3 . 1 ? C 8.076 -12.273 -8.344 1.000 3 C LIG3 98.290 1
HETATM 1418 C C7_1 . LIG3 . 1 ? C 7.840 -13.246 -7.449 1.000 3 C LIG3 98.369 1
HETATM 1419 N N3_1 . LIG3 . 1 ? C 8.557 -14.399 -7.558 1.000 3 C LIG3 97.780 1
HETATM 1420 N N4_1 . LIG3 . 1 ? C 6.956 -13.135 -6.454 1.000 3 C LIG3 98.673 1
HETATM 1421 C C8_1 . LIG3 . 1 ? C 6.222 -12.021 -6.303 1.000 3 C LIG3 98.710 1
HETATM 1422 O O11_1 . LIG3 . 1 ? C 5.417 -11.921 -5.383 1.000 3 C LIG3 98.534 1
HETATM 1423 C C9_1 . LIG3 . 1 ? C 6.445 -10.944 -7.204 1.000 3 C LIG3 98.667 1
HETATM 1424 N N5_1 . LIG3 . 1 ? C 5.919 -9.704 -7.333 1.000 3 C LIG3 98.334 1
HETATM 1425 C C10_1 . LIG3 . 1 ? C 6.509 -9.152 -8.399 1.000 3 C LIG3 98.055 1
HETATM 1426 Mg MG1_1 . LIG4 . 1 ? D 5.499 -0.971 -11.159 1.000 4 D LIG4 95.650 1
#
#
loop_
_atom_type.symbol
C
Cl
F
Mg
N
O
P
S
#
#
loop_
_ma_qa_metric.id
_ma_qa_metric.name
_ma_qa_metric.description
_ma_qa_metric.type
_ma_qa_metric.mode
_ma_qa_metric.type_other_details
_ma_qa_metric.software_group_id
1 pLDDT 'Predicted lddt' pLDDT local . .
#
#
loop_
_ma_qa_metric_local.ordinal_id
_ma_qa_metric_local.model_id
_ma_qa_metric_local.label_asym_id
_ma_qa_metric_local.label_seq_id
_ma_qa_metric_local.label_comp_id
_ma_qa_metric_local.metric_id
_ma_qa_metric_local.metric_value
1 1 A 1 GLY 1 77.999
2 1 A 2 MET 1 89.796
3 1 A 3 THR 1 95.447
4 1 A 4 GLU 1 96.848
5 1 A 5 TYR 1 97.835
6 1 A 6 LYS 1 97.494
7 1 A 7 LEU 1 98.146
8 1 A 8 VAL 1 97.627
9 1 A 9 VAL 1 97.864
10 1 A 10 VAL 1 97.708
11 1 A 11 GLY 1 97.345
12 1 A 12 ALA 1 97.483
13 1 A 13 SER 1 96.079
14 1 A 14 GLY 1 97.273
15 1 A 15 VAL 1 98.381
16 1 A 16 GLY 1 98.257
17 1 A 17 LYS 1 98.153
18 1 A 18 SER 1 97.437
19 1 A 19 ALA 1 97.979
20 1 A 20 LEU 1 98.417
21 1 A 21 THR 1 98.037
22 1 A 22 ILE 1 97.427
23 1 A 23 GLN 1 98.122
24 1 A 24 LEU 1 98.147
25 1 A 25 ILE 1 97.204
26 1 A 26 GLN 1 96.610
27 1 A 27 ASN 1 96.785
28 1 A 28 HIS 1 96.734
29 1 A 29 PHE 1 97.742
30 1 A 30 VAL 1 93.095
31 1 A 31 ASP 1 90.111
32 1 A 32 GLU 1 87.773
33 1 A 33 TYR 1 86.143
34 1 A 34 ASP 1 89.139
35 1 A 35 PRO 1 88.956
36 1 A 36 THR 1 87.338
37 1 A 37 ILE 1 91.776
38 1 A 38 GLU 1 91.041
39 1 A 39 ASP 1 91.393
40 1 A 40 SER 1 93.620
41 1 A 41 TYR 1 95.858
42 1 A 42 ARG 1 96.152
43 1 A 43 LYS 1 96.539
44 1 A 44 GLN 1 97.054
45 1 A 45 VAL 1 96.140
46 1 A 46 VAL 1 95.634
47 1 A 47 ILE 1 96.865
48 1 A 48 ASP 1 95.999
49 1 A 49 GLY 1 92.929
50 1 A 50 GLU 1 92.692
51 1 A 51 THR 1 95.355
52 1 A 52 SER 1 95.179
53 1 A 53 LEU 1 97.472
54 1 A 54 LEU 1 98.031
55 1 A 55 ASP 1 97.357
56 1 A 56 ILE 1 97.473
57 1 A 57 LEU 1 95.927
58 1 A 58 ASP 1 95.917
59 1 A 59 THR 1 93.811
60 1 A 60 ALA 1 91.998
61 1 A 61 GLY 1 79.717
62 1 A 62 GLN 1 78.828
63 1 A 63 GLU 1 76.881
64 1 A 64 GLU 1 80.522
65 1 A 65 TYR 1 78.131
66 1 A 66 SER 1 76.034
67 1 A 67 ALA 1 78.133
68 1 A 68 MET 1 77.673
69 1 A 69 ARG 1 82.113
70 1 A 70 ASP 1 80.275
71 1 A 71 GLN 1 83.748
72 1 A 72 TYR 1 82.656
73 1 A 73 MET 1 87.792
74 1 A 74 ARG 1 90.475
75 1 A 75 THR 1 92.186
76 1 A 76 GLY 1 96.260
77 1 A 77 GLU 1 98.099
78 1 A 78 GLY 1 98.358
79 1 A 79 PHE 1 98.587
80 1 A 80 LEU 1 98.809
81 1 A 81 SER 1 98.876
82 1 A 82 VAL 1 98.902
83 1 A 83 PHE 1 98.973
84 1 A 84 ALA 1 98.935
85 1 A 85 ILE 1 98.882
86 1 A 86 ASN 1 98.782
87 1 A 87 ASN 1 98.630
88 1 A 88 THR 1 98.759
89 1 A 89 LYS 1 98.784
90 1 A 90 SER 1 98.759
91 1 A 91 PHE 1 98.914
92 1 A 92 GLU 1 98.603
93 1 A 93 ASP 1 98.489
94 1 A 94 ILE 1 98.623
95 1 A 95 HIS 1 97.272
96 1 A 96 HIS 1 96.357
97 1 A 97 TYR 1 96.440
98 1 A 98 ARG 1 97.458
99 1 A 99 GLU 1 96.565
100 1 A 100 GLN 1 94.399
101 1 A 101 ILE 1 96.160
102 1 A 102 LYS 1 95.932
103 1 A 103 ARG 1 94.063
104 1 A 104 VAL 1 92.575
105 1 A 105 LYS 1 93.641
106 1 A 106 ASP 1 94.285
107 1 A 107 SER 1 93.931
108 1 A 108 GLU 1 94.077
109 1 A 109 ASP 1 94.637
110 1 A 110 VAL 1 97.957
111 1 A 111 PRO 1 98.592
112 1 A 112 MET 1 98.718
113 1 A 113 VAL 1 98.967
114 1 A 114 LEU 1 98.982
115 1 A 115 VAL 1 98.988
116 1 A 116 GLY 1 98.978
117 1 A 117 ASN 1 98.953
118 1 A 118 LYS 1 98.841
119 1 A 119 SER 1 98.742
120 1 A 120 ASP 1 98.800
121 1 A 121 LEU 1 98.414
122 1 A 122 PRO 1 97.175
123 1 A 123 SER 1 93.212
124 1 A 124 ARG 1 97.389
125 1 A 125 THR 1 98.647
126 1 A 126 VAL 1 98.563
127 1 A 127 ASP 1 97.676
128 1 A 128 THR 1 97.569
129 1 A 129 LYS 1 98.145
130 1 A 130 GLN 1 98.179
131 1 A 131 ALA 1 98.809
132 1 A 132 GLN 1 98.828
133 1 A 133 ASP 1 98.769
134 1 A 134 LEU 1 98.779
135 1 A 135 ALA 1 98.815
136 1 A 136 ARG 1 98.541
137 1 A 137 SER 1 98.083
138 1 A 138 TYR 1 97.533
139 1 A 139 GLY 1 97.582
140 1 A 140 ILE 1 98.548
141 1 A 141 PRO 1 98.878
142 1 A 142 PHE 1 98.963
143 1 A 143 ILE 1 98.955
144 1 A 144 GLU 1 98.866
145 1 A 145 THR 1 98.987
146 1 A 146 SER 1 98.926
147 1 A 147 ALA 1 98.591
148 1 A 148 LYS 1 98.454
149 1 A 149 THR 1 98.671
150 1 A 150 ARG 1 98.566
151 1 A 151 GLN 1 98.741
152 1 A 152 GLY 1 98.934
153 1 A 153 VAL 1 98.908
154 1 A 154 ASP 1 98.695
155 1 A 155 ASP 1 98.808
156 1 A 156 ALA 1 98.904
157 1 A 157 PHE 1 98.830
158 1 A 158 TYR 1 98.654
159 1 A 159 THR 1 98.760
160 1 A 160 LEU 1 98.817
161 1 A 161 VAL 1 98.539
162 1 A 162 ARG 1 98.153
163 1 A 163 GLU 1 98.392
164 1 A 164 ILE 1 98.426
165 1 A 165 ARG 1 97.596
166 1 A 166 LYS 1 97.007
167 1 A 167 HIS 1 97.224
168 1 A 168 LYS 1 95.371
169 1 A 169 GLU 1 96.202
170 1 A 170 LYS 1 93.866
#
