# Supplementary material for: Single‐Sequence Deep Learning Delivers Crystal‐Quality Models of Covalent K‐Ras G12 Hotspot Complexes
Source: IUBMB Life. 2026 Jun 13;78(6):e70108. doi: 10.1002/iub.70108 (PMC13263772; doi:10.1002/iub.70108)
Supplement: Supplementary file 1 — Data S1: iub70108‐sup‐0001‐DataS1.zip. [file IUB-78-0-s001.zip › Supplementary_Data/1_Without Covalent Restraint_Web/Predicted Structures/KRASG12S_G12Si-5_AfterReaction_GDP_Mg2+_without_restraint/pred.model_idx_0.cif]

data_model
_entry.id model
_struct.entry_id model
_struct.pdbx_model_details .
_struct.pdbx_structure_determination_methodology computational
_struct.title 'Chai-1 predicted structure'
_audit_conform.dict_location https://raw.githubusercontent.com/ihmwg/ModelCIF/80e1e22/dist/mmcif_ma.dic
_audit_conform.dict_name mmcif_ma.dic
_audit_conform.dict_version 1.4.7
#
loop_
_audit_author.name
_audit_author.pdbx_ordinal
'Chai Discovery team' 1
#
#
loop_
_chem_comp.id
_chem_comp.type
_chem_comp.name
_chem_comp.formula
_chem_comp.formula_weight
_chem_comp.ma_provenance
ALA 'L-peptide linking' . . . 'CCD Core'
ARG 'L-peptide linking' . . . 'CCD Core'
ASN 'L-peptide linking' . . . 'CCD Core'
ASP 'L-peptide linking' . . . 'CCD Core'
GLN 'L-peptide linking' . . . 'CCD Core'
GLU 'L-peptide linking' . . . 'CCD Core'
GLY 'L-peptide linking' . . . 'CCD Core'
HIS 'L-peptide linking' . . . 'CCD Core'
ILE 'L-peptide linking' . . . 'CCD Core'
LEU 'L-peptide linking' . . . 'CCD Core'
LIG2 non-polymer . . . 'CCD Core'
LIG3 non-polymer . . . 'CCD Core'
LIG4 non-polymer . . . 'CCD Core'
LYS 'L-peptide linking' . . . 'CCD Core'
MET 'L-peptide linking' . . . 'CCD Core'
PHE 'L-peptide linking' . . . 'CCD Core'
PRO 'L-peptide linking' . . . 'CCD Core'
SER 'L-peptide linking' . . . 'CCD Core'
THR 'L-peptide linking' . . . 'CCD Core'
TYR 'L-peptide linking' . . . 'CCD Core'
VAL 'L-peptide linking' . . . 'CCD Core'
#
#
loop_
_entity.id
_entity.type
_entity.src_method
_entity.pdbx_description
_entity.formula_weight
_entity.pdbx_number_of_molecules
_entity.details
1 polymer man 'Entity A' . 1 .
2 non-polymer man 'Entity B' . 1 .
3 non-polymer man 'Entity C' . 1 .
4 non-polymer man 'Entity D' . 1 .
#
#
loop_
_entity_poly.entity_id
_entity_poly.type
_entity_poly.nstd_linkage
_entity_poly.nstd_monomer
_entity_poly.pdbx_strand_id
_entity_poly.pdbx_seq_one_letter_code
_entity_poly.pdbx_seq_one_letter_code_can
1 polypeptide(L) no no A
;GMTEYKLVVVGASGVGKSALTIQLIQNHFVDEYDPTIEDSYRKQVVIDGETSLLDILDTAGQEEYSAMRD
QYMRTGEGFLSVFAINNTKSFEDIHHYREQIKRVKDSEDVPMVLVGNKSDLPSRTVDTKQAQDLARSYGI
PFIETSAKTRQGVDDAFYTLVREIRKHKEK
;

;GMTEYKLVVVGASGVGKSALTIQLIQNHFVDEYDPTIEDSYRKQVVIDGETSLLDILDTAGQEEYSAMRD
QYMRTGEGFLSVFAINNTKSFEDIHHYREQIKRVKDSEDVPMVLVGNKSDLPSRTVDTKQAQDLARSYGI
PFIETSAKTRQGVDDAFYTLVREIRKHKEK
;

#
#
loop_
_pdbx_entity_nonpoly.entity_id
_pdbx_entity_nonpoly.name
_pdbx_entity_nonpoly.comp_id
_pdbx_entity_nonpoly.ma_model_mode
2 'Entity B' LIG2 .
3 'Entity C' LIG3 .
4 'Entity D' LIG4 .
#
#
loop_
_entity_poly_seq.entity_id
_entity_poly_seq.num
_entity_poly_seq.mon_id
_entity_poly_seq.hetero
1 1 GLY .
1 2 MET .
1 3 THR .
1 4 GLU .
1 5 TYR .
1 6 LYS .
1 7 LEU .
1 8 VAL .
1 9 VAL .
1 10 VAL .
1 11 GLY .
1 12 ALA .
1 13 SER .
1 14 GLY .
1 15 VAL .
1 16 GLY .
1 17 LYS .
1 18 SER .
1 19 ALA .
1 20 LEU .
1 21 THR .
1 22 ILE .
1 23 GLN .
1 24 LEU .
1 25 ILE .
1 26 GLN .
1 27 ASN .
1 28 HIS .
1 29 PHE .
1 30 VAL .
1 31 ASP .
1 32 GLU .
1 33 TYR .
1 34 ASP .
1 35 PRO .
1 36 THR .
1 37 ILE .
1 38 GLU .
1 39 ASP .
1 40 SER .
1 41 TYR .
1 42 ARG .
1 43 LYS .
1 44 GLN .
1 45 VAL .
1 46 VAL .
1 47 ILE .
1 48 ASP .
1 49 GLY .
1 50 GLU .
1 51 THR .
1 52 SER .
1 53 LEU .
1 54 LEU .
1 55 ASP .
1 56 ILE .
1 57 LEU .
1 58 ASP .
1 59 THR .
1 60 ALA .
1 61 GLY .
1 62 GLN .
1 63 GLU .
1 64 GLU .
1 65 TYR .
1 66 SER .
1 67 ALA .
1 68 MET .
1 69 ARG .
1 70 ASP .
1 71 GLN .
1 72 TYR .
1 73 MET .
1 74 ARG .
1 75 THR .
1 76 GLY .
1 77 GLU .
1 78 GLY .
1 79 PHE .
1 80 LEU .
1 81 SER .
1 82 VAL .
1 83 PHE .
1 84 ALA .
1 85 ILE .
1 86 ASN .
1 87 ASN .
1 88 THR .
1 89 LYS .
1 90 SER .
1 91 PHE .
1 92 GLU .
1 93 ASP .
1 94 ILE .
1 95 HIS .
1 96 HIS .
1 97 TYR .
1 98 ARG .
1 99 GLU .
1 100 GLN .
1 101 ILE .
1 102 LYS .
1 103 ARG .
1 104 VAL .
1 105 LYS .
1 106 ASP .
1 107 SER .
1 108 GLU .
1 109 ASP .
1 110 VAL .
1 111 PRO .
1 112 MET .
1 113 VAL .
1 114 LEU .
1 115 VAL .
1 116 GLY .
1 117 ASN .
1 118 LYS .
1 119 SER .
1 120 ASP .
1 121 LEU .
1 122 PRO .
1 123 SER .
1 124 ARG .
1 125 THR .
1 126 VAL .
1 127 ASP .
1 128 THR .
1 129 LYS .
1 130 GLN .
1 131 ALA .
1 132 GLN .
1 133 ASP .
1 134 LEU .
1 135 ALA .
1 136 ARG .
1 137 SER .
1 138 TYR .
1 139 GLY .
1 140 ILE .
1 141 PRO .
1 142 PHE .
1 143 ILE .
1 144 GLU .
1 145 THR .
1 146 SER .
1 147 ALA .
1 148 LYS .
1 149 THR .
1 150 ARG .
1 151 GLN .
1 152 GLY .
1 153 VAL .
1 154 ASP .
1 155 ASP .
1 156 ALA .
1 157 PHE .
1 158 TYR .
1 159 THR .
1 160 LEU .
1 161 VAL .
1 162 ARG .
1 163 GLU .
1 164 ILE .
1 165 ARG .
1 166 LYS .
1 167 HIS .
1 168 LYS .
1 169 GLU .
1 170 LYS .
#
#
loop_
_struct_asym.id
_struct_asym.entity_id
_struct_asym.details
A 1 'Chain A'
B 2 'Chain B'
C 3 'Chain C'
D 4 'Chain D'
#
#
loop_
_pdbx_poly_seq_scheme.asym_id
_pdbx_poly_seq_scheme.entity_id
_pdbx_poly_seq_scheme.seq_id
_pdbx_poly_seq_scheme.mon_id
_pdbx_poly_seq_scheme.pdb_seq_num
_pdbx_poly_seq_scheme.auth_seq_num
_pdbx_poly_seq_scheme.pdb_mon_id
_pdbx_poly_seq_scheme.auth_mon_id
_pdbx_poly_seq_scheme.pdb_strand_id
_pdbx_poly_seq_scheme.pdb_ins_code
A 1 1 GLY 1 1 GLY GLY A .
A 1 2 MET 2 2 MET MET A .
A 1 3 THR 3 3 THR THR A .
A 1 4 GLU 4 4 GLU GLU A .
A 1 5 TYR 5 5 TYR TYR A .
A 1 6 LYS 6 6 LYS LYS A .
A 1 7 LEU 7 7 LEU LEU A .
A 1 8 VAL 8 8 VAL VAL A .
A 1 9 VAL 9 9 VAL VAL A .
A 1 10 VAL 10 10 VAL VAL A .
A 1 11 GLY 11 11 GLY GLY A .
A 1 12 ALA 12 12 ALA ALA A .
A 1 13 SER 13 13 SER SER A .
A 1 14 GLY 14 14 GLY GLY A .
A 1 15 VAL 15 15 VAL VAL A .
A 1 16 GLY 16 16 GLY GLY A .
A 1 17 LYS 17 17 LYS LYS A .
A 1 18 SER 18 18 SER SER A .
A 1 19 ALA 19 19 ALA ALA A .
A 1 20 LEU 20 20 LEU LEU A .
A 1 21 THR 21 21 THR THR A .
A 1 22 ILE 22 22 ILE ILE A .
A 1 23 GLN 23 23 GLN GLN A .
A 1 24 LEU 24 24 LEU LEU A .
A 1 25 ILE 25 25 ILE ILE A .
A 1 26 GLN 26 26 GLN GLN A .
A 1 27 ASN 27 27 ASN ASN A .
A 1 28 HIS 28 28 HIS HIS A .
A 1 29 PHE 29 29 PHE PHE A .
A 1 30 VAL 30 30 VAL VAL A .
A 1 31 ASP 31 31 ASP ASP A .
A 1 32 GLU 32 32 GLU GLU A .
A 1 33 TYR 33 33 TYR TYR A .
A 1 34 ASP 34 34 ASP ASP A .
A 1 35 PRO 35 35 PRO PRO A .
A 1 36 THR 36 36 THR THR A .
A 1 37 ILE 37 37 ILE ILE A .
A 1 38 GLU 38 38 GLU GLU A .
A 1 39 ASP 39 39 ASP ASP A .
A 1 40 SER 40 40 SER SER A .
A 1 41 TYR 41 41 TYR TYR A .
A 1 42 ARG 42 42 ARG ARG A .
A 1 43 LYS 43 43 LYS LYS A .
A 1 44 GLN 44 44 GLN GLN A .
A 1 45 VAL 45 45 VAL VAL A .
A 1 46 VAL 46 46 VAL VAL A .
A 1 47 ILE 47 47 ILE ILE A .
A 1 48 ASP 48 48 ASP ASP A .
A 1 49 GLY 49 49 GLY GLY A .
A 1 50 GLU 50 50 GLU GLU A .
A 1 51 THR 51 51 THR THR A .
A 1 52 SER 52 52 SER SER A .
A 1 53 LEU 53 53 LEU LEU A .
A 1 54 LEU 54 54 LEU LEU A .
A 1 55 ASP 55 55 ASP ASP A .
A 1 56 ILE 56 56 ILE ILE A .
A 1 57 LEU 57 57 LEU LEU A .
A 1 58 ASP 58 58 ASP ASP A .
A 1 59 THR 59 59 THR THR A .
A 1 60 ALA 60 60 ALA ALA A .
A 1 61 GLY 61 61 GLY GLY A .
A 1 62 GLN 62 62 GLN GLN A .
A 1 63 GLU 63 63 GLU GLU A .
A 1 64 GLU 64 64 GLU GLU A .
A 1 65 TYR 65 65 TYR TYR A .
A 1 66 SER 66 66 SER SER A .
A 1 67 ALA 67 67 ALA ALA A .
A 1 68 MET 68 68 MET MET A .
A 1 69 ARG 69 69 ARG ARG A .
A 1 70 ASP 70 70 ASP ASP A .
A 1 71 GLN 71 71 GLN GLN A .
A 1 72 TYR 72 72 TYR TYR A .
A 1 73 MET 73 73 MET MET A .
A 1 74 ARG 74 74 ARG ARG A .
A 1 75 THR 75 75 THR THR A .
A 1 76 GLY 76 76 GLY GLY A .
A 1 77 GLU 77 77 GLU GLU A .
A 1 78 GLY 78 78 GLY GLY A .
A 1 79 PHE 79 79 PHE PHE A .
A 1 80 LEU 80 80 LEU LEU A .
A 1 81 SER 81 81 SER SER A .
A 1 82 VAL 82 82 VAL VAL A .
A 1 83 PHE 83 83 PHE PHE A .
A 1 84 ALA 84 84 ALA ALA A .
A 1 85 ILE 85 85 ILE ILE A .
A 1 86 ASN 86 86 ASN ASN A .
A 1 87 ASN 87 87 ASN ASN A .
A 1 88 THR 88 88 THR THR A .
A 1 89 LYS 89 89 LYS LYS A .
A 1 90 SER 90 90 SER SER A .
A 1 91 PHE 91 91 PHE PHE A .
A 1 92 GLU 92 92 GLU GLU A .
A 1 93 ASP 93 93 ASP ASP A .
A 1 94 ILE 94 94 ILE ILE A .
A 1 95 HIS 95 95 HIS HIS A .
A 1 96 HIS 96 96 HIS HIS A .
A 1 97 TYR 97 97 TYR TYR A .
A 1 98 ARG 98 98 ARG ARG A .
A 1 99 GLU 99 99 GLU GLU A .
A 1 100 GLN 100 100 GLN GLN A .
A 1 101 ILE 101 101 ILE ILE A .
A 1 102 LYS 102 102 LYS LYS A .
A 1 103 ARG 103 103 ARG ARG A .
A 1 104 VAL 104 104 VAL VAL A .
A 1 105 LYS 105 105 LYS LYS A .
A 1 106 ASP 106 106 ASP ASP A .
A 1 107 SER 107 107 SER SER A .
A 1 108 GLU 108 108 GLU GLU A .
A 1 109 ASP 109 109 ASP ASP A .
A 1 110 VAL 110 110 VAL VAL A .
A 1 111 PRO 111 111 PRO PRO A .
A 1 112 MET 112 112 MET MET A .
A 1 113 VAL 113 113 VAL VAL A .
A 1 114 LEU 114 114 LEU LEU A .
A 1 115 VAL 115 115 VAL VAL A .
A 1 116 GLY 116 116 GLY GLY A .
A 1 117 ASN 117 117 ASN ASN A .
A 1 118 LYS 118 118 LYS LYS A .
A 1 119 SER 119 119 SER SER A .
A 1 120 ASP 120 120 ASP ASP A .
A 1 121 LEU 121 121 LEU LEU A .
A 1 122 PRO 122 122 PRO PRO A .
A 1 123 SER 123 123 SER SER A .
A 1 124 ARG 124 124 ARG ARG A .
A 1 125 THR 125 125 THR THR A .
A 1 126 VAL 126 126 VAL VAL A .
A 1 127 ASP 127 127 ASP ASP A .
A 1 128 THR 128 128 THR THR A .
A 1 129 LYS 129 129 LYS LYS A .
A 1 130 GLN 130 130 GLN GLN A .
A 1 131 ALA 131 131 ALA ALA A .
A 1 132 GLN 132 132 GLN GLN A .
A 1 133 ASP 133 133 ASP ASP A .
A 1 134 LEU 134 134 LEU LEU A .
A 1 135 ALA 135 135 ALA ALA A .
A 1 136 ARG 136 136 ARG ARG A .
A 1 137 SER 137 137 SER SER A .
A 1 138 TYR 138 138 TYR TYR A .
A 1 139 GLY 139 139 GLY GLY A .
A 1 140 ILE 140 140 ILE ILE A .
A 1 141 PRO 141 141 PRO PRO A .
A 1 142 PHE 142 142 PHE PHE A .
A 1 143 ILE 143 143 ILE ILE A .
A 1 144 GLU 144 144 GLU GLU A .
A 1 145 THR 145 145 THR THR A .
A 1 146 SER 146 146 SER SER A .
A 1 147 ALA 147 147 ALA ALA A .
A 1 148 LYS 148 148 LYS LYS A .
A 1 149 THR 149 149 THR THR A .
A 1 150 ARG 150 150 ARG ARG A .
A 1 151 GLN 151 151 GLN GLN A .
A 1 152 GLY 152 152 GLY GLY A .
A 1 153 VAL 153 153 VAL VAL A .
A 1 154 ASP 154 154 ASP ASP A .
A 1 155 ASP 155 155 ASP ASP A .
A 1 156 ALA 156 156 ALA ALA A .
A 1 157 PHE 157 157 PHE PHE A .
A 1 158 TYR 158 158 TYR TYR A .
A 1 159 THR 159 159 THR THR A .
A 1 160 LEU 160 160 LEU LEU A .
A 1 161 VAL 161 161 VAL VAL A .
A 1 162 ARG 162 162 ARG ARG A .
A 1 163 GLU 163 163 GLU GLU A .
A 1 164 ILE 164 164 ILE ILE A .
A 1 165 ARG 165 165 ARG ARG A .
A 1 166 LYS 166 166 LYS LYS A .
A 1 167 HIS 167 167 HIS HIS A .
A 1 168 LYS 168 168 LYS LYS A .
A 1 169 GLU 169 169 GLU GLU A .
A 1 170 LYS 170 170 LYS LYS A .
#
#
loop_
_pdbx_nonpoly_scheme.asym_id
_pdbx_nonpoly_scheme.entity_id
_pdbx_nonpoly_scheme.mon_id
_pdbx_nonpoly_scheme.ndb_seq_num
_pdbx_nonpoly_scheme.pdb_seq_num
_pdbx_nonpoly_scheme.auth_seq_num
_pdbx_nonpoly_scheme.auth_mon_id
_pdbx_nonpoly_scheme.pdb_strand_id
_pdbx_nonpoly_scheme.pdb_ins_code
B 2 LIG2 1 1 1 LIG2 B .
C 3 LIG3 1 1 1 LIG3 C .
D 4 LIG4 1 1 1 LIG4 D .
#
#
loop_
_ma_data.id
_ma_data.name
_ma_data.content_type
_ma_data.content_type_other_details
1 'Entity A' target .
2 'Entity B' target .
3 'Entity C' target .
4 'Entity D' target .
5 pred_model_1 'model coordinates' .
#
#
loop_
_ma_target_entity.entity_id
_ma_target_entity.data_id
_ma_target_entity.origin
1 1 designed
2 2 designed
3 3 designed
4 4 designed
#
#
loop_
_ma_target_entity_instance.asym_id
_ma_target_entity_instance.entity_id
_ma_target_entity_instance.details
A 1 'Chain A'
B 2 'Chain B'
C 3 'Chain C'
D 4 'Chain D'
#
#
loop_
_ma_model_list.ordinal_id
_ma_model_list.model_name
_ma_model_list.data_id
_ma_model_list.model_type
_ma_model_list.model_type_other_details
1 pred_model_1 5 'Ab initio model' .
#
#
loop_
_ma_model_group.id
_ma_model_group.name
_ma_model_group.details
1 pred .
#
#
loop_
_ma_model_group_link.group_id
_ma_model_group_link.model_id
1 1
#
#
loop_
_atom_site.group_PDB
_atom_site.id
_atom_site.type_symbol
_atom_site.label_atom_id
_atom_site.label_alt_id
_atom_site.label_comp_id
_atom_site.label_seq_id
_atom_site.auth_seq_id
_atom_site.pdbx_PDB_ins_code
_atom_site.label_asym_id
_atom_site.Cartn_x
_atom_site.Cartn_y
_atom_site.Cartn_z
_atom_site.occupancy
_atom_site.label_entity_id
_atom_site.auth_asym_id
_atom_site.auth_comp_id
_atom_site.B_iso_or_equiv
_atom_site.pdbx_PDB_model_num
ATOM 1 N N . GLY 1 1 ? A -15.644 19.403 1.670 1.000 1 A GLY 75.138 1
ATOM 2 C CA . GLY 1 1 ? A -14.229 19.825 1.638 1.000 1 A GLY 80.364 1
ATOM 3 C C . GLY 1 1 ? A -13.332 18.660 1.383 1.000 1 A GLY 83.941 1
ATOM 4 O O . GLY 1 1 ? A -13.773 17.555 1.057 1.000 1 A GLY 81.272 1
ATOM 5 N N . MET 2 2 ? A -12.012 18.889 1.495 1.000 1 A MET 86.650 1
ATOM 6 C CA . MET 2 2 ? A -11.007 17.847 1.277 1.000 1 A MET 90.460 1
ATOM 7 C C . MET 2 2 ? A -11.261 16.664 2.208 1.000 1 A MET 92.187 1
ATOM 8 O O . MET 2 2 ? A -11.573 16.835 3.372 1.000 1 A MET 91.140 1
ATOM 9 C CB . MET 2 2 ? A -9.604 18.397 1.503 1.000 1 A MET 88.695 1
ATOM 10 C CG . MET 2 2 ? A -8.512 17.347 1.290 1.000 1 A MET 87.716 1
ATOM 11 S SD . MET 2 2 ? A -6.876 18.038 1.567 1.000 1 A MET 84.818 1
ATOM 12 C CE . MET 2 2 ? A -6.809 19.242 0.280 1.000 1 A MET 80.966 1
ATOM 13 N N . THR 3 3 ? A -11.115 15.452 1.661 1.000 1 A THR 95.299 1
ATOM 14 C CA . THR 3 3 ? A -11.249 14.215 2.438 1.000 1 A THR 95.539 1
ATOM 15 C C . THR 3 3 ? A -9.887 13.569 2.567 1.000 1 A THR 96.466 1
ATOM 16 O O . THR 3 3 ? A -9.138 13.459 1.593 1.000 1 A THR 96.092 1
ATOM 17 C CB . THR 3 3 ? A -12.222 13.240 1.755 1.000 1 A THR 93.842 1
ATOM 18 O OG1 . THR 3 3 ? A -13.523 13.856 1.686 1.000 1 A THR 88.201 1
ATOM 19 C CG2 . THR 3 3 ? A -12.358 11.944 2.527 1.000 1 A THR 88.958 1
ATOM 20 N N . GLU 4 4 ? A -9.539 13.139 3.785 1.000 1 A GLU 96.247 1
ATOM 21 C CA . GLU 4 4 ? A -8.266 12.474 4.053 1.000 1 A GLU 96.674 1
ATOM 22 C C . GLU 4 4 ? A -8.495 10.964 4.034 1.000 1 A GLU 97.023 1
ATOM 23 O O . GLU 4 4 ? A -9.466 10.467 4.599 1.000 1 A GLU 96.537 1
ATOM 24 C CB . GLU 4 4 ? A -7.702 12.903 5.406 1.000 1 A GLU 95.601 1
ATOM 25 C CG . GLU 4 4 ? A -6.340 12.315 5.715 1.000 1 A GLU 86.474 1
ATOM 26 C CD . GLU 4 4 ? A -5.717 12.904 6.974 1.000 1 A GLU 86.041 1
ATOM 27 O OE1 . GLU 4 4 ? A -6.209 13.951 7.456 1.000 1 A GLU 83.850 1
ATOM 28 O OE2 . GLU 4 4 ? A -4.751 12.306 7.479 1.000 1 A GLU 80.790 1
ATOM 29 N N . TYR 5 5 ? A -7.592 10.225 3.397 1.000 1 A TYR 97.630 1
ATOM 30 C CA . TYR 5 5 ? A -7.623 8.782 3.322 1.000 1 A TYR 97.870 1
ATOM 31 C C . TYR 5 5 ? A -6.324 8.271 3.931 1.000 1 A TYR 97.923 1
ATOM 32 O O . TYR 5 5 ? A -5.238 8.663 3.516 1.000 1 A TYR 97.869 1
ATOM 33 C CB . TYR 5 5 ? A -7.735 8.299 1.891 1.000 1 A TYR 97.816 1
ATOM 34 C CG . TYR 5 5 ? A -9.018 8.714 1.237 1.000 1 A TYR 97.782 1
ATOM 35 C CD1 . TYR 5 5 ? A -10.168 7.921 1.349 1.000 1 A TYR 97.311 1
ATOM 36 C CD2 . TYR 5 5 ? A -9.108 9.901 0.526 1.000 1 A TYR 97.445 1
ATOM 37 C CE1 . TYR 5 5 ? A -11.354 8.300 0.760 1.000 1 A TYR 96.667 1
ATOM 38 C CE2 . TYR 5 5 ? A -10.298 10.286 -0.059 1.000 1 A TYR 96.673 1
ATOM 39 C CZ . TYR 5 5 ? A -11.409 9.480 0.071 1.000 1 A TYR 96.589 1
ATOM 40 O OH . TYR 5 5 ? A -12.617 9.837 -0.503 1.000 1 A TYR 95.083 1
ATOM 41 N N . LYS 6 6 ? A -6.446 7.367 4.948 1.000 1 A LYS 97.797 1
ATOM 42 C CA . LYS 6 6 ? A -5.269 6.754 5.581 1.000 1 A LYS 97.698 1
ATOM 43 C C . LYS 6 6 ? A -5.007 5.410 4.929 1.000 1 A LYS 97.934 1
ATOM 44 O O . LYS 6 6 ? A -5.777 4.480 5.091 1.000 1 A LYS 97.774 1
ATOM 45 C CB . LYS 6 6 ? A -5.512 6.597 7.084 1.000 1 A LYS 97.084 1
ATOM 46 C CG . LYS 6 6 ? A -5.558 7.930 7.816 1.000 1 A LYS 85.912 1
ATOM 47 C CD . LYS 6 6 ? A -5.676 7.748 9.322 1.000 1 A LYS 79.371 1
ATOM 48 C CE . LYS 6 6 ? A -5.737 9.134 10.003 1.000 1 A LYS 75.198 1
ATOM 49 N NZ . LYS 6 6 ? A -5.879 8.999 11.468 1.000 1 A LYS 62.569 1
ATOM 50 N N . LEU 7 7 ? A -3.890 5.336 4.179 1.000 1 A LEU 98.048 1
ATOM 51 C CA . LEU 7 7 ? A -3.523 4.159 3.393 1.000 1 A LEU 98.242 1
ATOM 52 C C . LEU 7 7 ? A -2.274 3.523 3.961 1.000 1 A LEU 97.942 1
ATOM 53 O O . LEU 7 7 ? A -1.359 4.235 4.386 1.000 1 A LEU 97.673 1
ATOM 54 C CB . LEU 7 7 ? A -3.246 4.540 1.927 1.000 1 A LEU 98.468 1
ATOM 55 C CG . LEU 7 7 ? A -4.252 5.435 1.231 1.000 1 A LEU 98.313 1
ATOM 56 C CD1 . LEU 7 7 ? A -5.664 4.897 1.347 1.000 1 A LEU 98.257 1
ATOM 57 C CD2 . LEU 7 7 ? A -3.856 5.621 -0.213 1.000 1 A LEU 98.367 1
ATOM 58 N N . VAL 8 8 ? A -2.222 2.201 3.947 1.000 1 A VAL 98.098 1
ATOM 59 C CA . VAL 8 8 ? A -1.070 1.464 4.427 1.000 1 A VAL 97.828 1
ATOM 60 C C . VAL 8 8 ? A -0.590 0.550 3.307 1.000 1 A VAL 98.011 1
ATOM 61 O O . VAL 8 8 ? A -1.393 -0.096 2.651 1.000 1 A VAL 98.060 1
ATOM 62 C CB . VAL 8 8 ? A -1.413 0.634 5.672 1.000 1 A VAL 97.053 1
ATOM 63 C CG1 . VAL 8 8 ? A -1.983 1.518 6.771 1.000 1 A VAL 96.450 1
ATOM 64 C CG2 . VAL 8 8 ? A -0.185 -0.142 6.173 1.000 1 A VAL 96.333 1
ATOM 65 N N . VAL 9 9 ? A 0.729 0.535 3.083 1.000 1 A VAL 97.817 1
ATOM 66 C CA . VAL 9 9 ? A 1.330 -0.310 2.052 1.000 1 A VAL 97.971 1
ATOM 67 C C . VAL 9 9 ? A 2.096 -1.412 2.748 1.000 1 A VAL 97.597 1
ATOM 68 O O . VAL 9 9 ? A 3.011 -1.147 3.541 1.000 1 A VAL 97.228 1
ATOM 69 C CB . VAL 9 9 ? A 2.278 0.507 1.138 1.000 1 A VAL 98.192 1
ATOM 70 C CG1 . VAL 9 9 ? A 1.549 1.736 0.603 1.000 1 A VAL 98.426 1
ATOM 71 C CG2 . VAL 9 9 ? A 2.806 -0.368 0.011 1.000 1 A VAL 98.277 1
ATOM 72 N N . VAL 10 10 ? A 1.714 -2.659 2.465 1.000 1 A VAL 97.943 1
ATOM 73 C CA . VAL 10 10 ? A 2.325 -3.833 3.105 1.000 1 A VAL 97.906 1
ATOM 74 C C . VAL 10 10 ? A 2.798 -4.807 2.060 1.000 1 A VAL 98.218 1
ATOM 75 O O . VAL 10 10 ? A 2.445 -4.718 0.876 1.000 1 A VAL 98.442 1
ATOM 76 C CB . VAL 10 10 ? A 1.340 -4.557 4.056 1.000 1 A VAL 97.184 1
ATOM 77 C CG1 . VAL 10 10 ? A 0.827 -3.593 5.113 1.000 1 A VAL 96.835 1
ATOM 78 C CG2 . VAL 10 10 ? A 0.181 -5.200 3.291 1.000 1 A VAL 97.236 1
ATOM 79 N N . GLY 11 11 ? A 3.655 -5.712 2.488 1.000 1 A GLY 97.787 1
ATOM 80 C CA . GLY 11 11 ? A 4.222 -6.703 1.594 1.000 1 A GLY 97.483 1
ATOM 81 C C . GLY 11 11 ? A 5.643 -7.057 2.021 1.000 1 A GLY 97.137 1
ATOM 82 O O . GLY 11 11 ? A 6.254 -6.347 2.821 1.000 1 A GLY 96.587 1
ATOM 83 N N . ALA 12 12 ? A 6.134 -8.157 1.482 1.000 1 A ALA 97.875 1
ATOM 84 C CA . ALA 12 12 ? A 7.461 -8.648 1.839 1.000 1 A ALA 97.538 1
ATOM 85 C C . ALA 12 12 ? A 8.553 -7.626 1.507 1.000 1 A ALA 97.276 1
ATOM 86 O O . ALA 12 12 ? A 8.389 -6.754 0.662 1.000 1 A ALA 97.203 1
ATOM 87 C CB . ALA 12 12 ? A 7.740 -9.946 1.118 1.000 1 A ALA 97.283 1
ATOM 88 N N . SER 13 13 ? A 9.680 -7.778 2.193 1.000 1 A SER 96.533 1
ATOM 89 C CA . SER 13 13 ? A 10.819 -6.913 1.926 1.000 1 A SER 96.161 1
ATOM 90 C C . SER 13 13 ? A 11.223 -7.037 0.458 1.000 1 A SER 96.832 1
ATOM 91 O O . SER 13 13 ? A 11.317 -8.145 -0.094 1.000 1 A SER 97.008 1
ATOM 92 C CB . SER 13 13 ? A 11.989 -7.268 2.830 1.000 1 A SER 94.537 1
ATOM 93 O OG . SER 13 13 ? A 13.091 -6.414 2.603 1.000 1 A SER 83.349 1
ATOM 94 N N . GLY 14 14 ? A 11.428 -5.881 -0.177 1.000 1 A GLY 97.045 1
ATOM 95 C CA . GLY 14 14 ? A 11.995 -5.860 -1.522 1.000 1 A GLY 97.328 1
ATOM 96 C C . GLY 14 14 ? A 10.993 -5.898 -2.662 1.000 1 A GLY 98.103 1
ATOM 97 O O . GLY 14 14 ? A 11.407 -5.889 -3.817 1.000 1 A GLY 98.077 1
ATOM 98 N N . VAL 15 15 ? A 9.692 -5.949 -2.363 1.000 1 A VAL 97.964 1
ATOM 99 C CA . VAL 15 15 ? A 8.697 -5.983 -3.438 1.000 1 A VAL 98.404 1
ATOM 100 C C . VAL 15 15 ? A 8.505 -4.624 -4.087 1.000 1 A VAL 98.518 1
ATOM 101 O O . VAL 15 15 ? A 7.929 -4.562 -5.179 1.000 1 A VAL 98.597 1
ATOM 102 C CB . VAL 15 15 ? A 7.355 -6.530 -2.939 1.000 1 A VAL 98.529 1
ATOM 103 C CG1 . VAL 15 15 ? A 7.511 -7.943 -2.386 1.000 1 A VAL 98.559 1
ATOM 104 C CG2 . VAL 15 15 ? A 6.680 -5.593 -1.954 1.000 1 A VAL 98.728 1
ATOM 105 N N . GLY 16 16 ? A 8.939 -3.547 -3.419 1.000 1 A GLY 98.373 1
ATOM 106 C CA . GLY 16 16 ? A 8.787 -2.207 -3.966 1.000 1 A GLY 98.282 1
ATOM 107 C C . GLY 16 16 ? A 7.803 -1.341 -3.271 1.000 1 A GLY 98.407 1
ATOM 108 O O . GLY 16 16 ? A 7.287 -0.398 -3.872 1.000 1 A GLY 98.431 1
ATOM 109 N N . LYS 17 17 ? A 7.505 -1.632 -1.966 1.000 1 A LYS 98.282 1
ATOM 110 C CA . LYS 17 17 ? A 6.591 -0.760 -1.237 1.000 1 A LYS 98.205 1
ATOM 111 C C . LYS 17 17 ? A 7.072 0.676 -1.228 1.000 1 A LYS 97.999 1
ATOM 112 O O . LYS 17 17 ? A 6.310 1.592 -1.536 1.000 1 A LYS 98.223 1
ATOM 113 C CB . LYS 17 17 ? A 6.413 -1.268 0.199 1.000 1 A LYS 97.981 1
ATOM 114 C CG . LYS 17 17 ? A 5.823 -2.662 0.303 1.000 1 A LYS 97.630 1
ATOM 115 C CD . LYS 17 17 ? A 5.669 -3.073 1.763 1.000 1 A LYS 97.157 1
ATOM 116 C CE . LYS 17 17 ? A 7.007 -3.182 2.508 1.000 1 A LYS 96.623 1
ATOM 117 N NZ . LYS 17 17 ? A 7.899 -4.193 1.899 1.000 1 A LYS 96.311 1
ATOM 118 N N . SER 18 18 ? A 8.340 0.880 -0.872 1.000 1 A SER 97.809 1
ATOM 119 C CA . SER 18 18 ? A 8.895 2.229 -0.822 1.000 1 A SER 97.498 1
ATOM 120 C C . SER 18 18 ? A 8.925 2.837 -2.218 1.000 1 A SER 97.765 1
ATOM 121 O O . SER 18 18 ? A 8.576 4.003 -2.396 1.000 1 A SER 97.896 1
ATOM 122 C CB . SER 18 18 ? A 10.270 2.251 -0.199 1.000 1 A SER 96.755 1
ATOM 123 O OG . SER 18 18 ? A 10.196 1.828 1.159 1.000 1 A SER 92.430 1
ATOM 124 N N . ALA 19 19 ? A 9.364 2.064 -3.218 1.000 1 A ALA 97.839 1
ATOM 125 C CA . ALA 19 19 ? A 9.472 2.605 -4.569 1.000 1 A ALA 97.999 1
ATOM 126 C C . ALA 19 19 ? A 8.110 3.029 -5.093 1.000 1 A ALA 98.256 1
ATOM 127 O O . ALA 19 19 ? A 7.995 4.087 -5.727 1.000 1 A ALA 98.374 1
ATOM 128 C CB . ALA 19 19 ? A 10.093 1.589 -5.501 1.000 1 A ALA 97.897 1
ATOM 129 N N . LEU 20 20 ? A 7.065 2.239 -4.812 1.000 1 A LEU 98.222 1
ATOM 130 C CA . LEU 20 20 ? A 5.722 2.614 -5.254 1.000 1 A LEU 98.452 1
ATOM 131 C C . LEU 20 20 ? A 5.265 3.895 -4.563 1.000 1 A LEU 98.418 1
ATOM 132 O O . LEU 20 20 ? A 4.656 4.782 -5.183 1.000 1 A LEU 98.482 1
ATOM 133 C CB . LEU 20 20 ? A 4.729 1.512 -4.955 1.000 1 A LEU 98.652 1
ATOM 134 C CG . LEU 20 20 ? A 4.809 0.291 -5.883 1.000 1 A LEU 98.730 1
ATOM 135 C CD1 . LEU 20 20 ? A 4.262 0.649 -7.250 1.000 1 A LEU 98.735 1
ATOM 136 C CD2 . LEU 20 20 ? A 4.044 -0.867 -5.269 1.000 1 A LEU 98.766 1
ATOM 137 N N . THR 21 21 ? A 5.526 3.990 -3.259 1.000 1 A THR 98.278 1
ATOM 138 C CA . THR 21 21 ? A 5.097 5.158 -2.496 1.000 1 A THR 98.087 1
ATOM 139 C C . THR 21 21 ? A 5.828 6.405 -2.982 1.000 1 A THR 97.998 1
ATOM 140 O O . THR 21 21 ? A 5.192 7.444 -3.203 1.000 1 A THR 98.067 1
ATOM 141 C CB . THR 21 21 ? A 5.336 4.929 -1.010 1.000 1 A THR 97.972 1
ATOM 142 O OG1 . THR 21 21 ? A 4.628 3.746 -0.582 1.000 1 A THR 97.842 1
ATOM 143 C CG2 . THR 21 21 ? A 4.866 6.123 -0.196 1.000 1 A THR 97.852 1
ATOM 144 N N . ILE 22 22 ? A 7.131 6.307 -3.178 1.000 1 A ILE 97.787 1
ATOM 145 C CA . ILE 22 22 ? A 7.889 7.469 -3.610 1.000 1 A ILE 97.490 1
ATOM 146 C C . ILE 22 22 ? A 7.492 7.864 -5.022 1.000 1 A ILE 97.789 1
ATOM 147 O O . ILE 22 22 ? A 7.412 9.055 -5.326 1.000 1 A ILE 97.959 1
ATOM 148 C CB . ILE 22 22 ? A 9.397 7.195 -3.459 1.000 1 A ILE 96.880 1
ATOM 149 C CG1 . ILE 22 22 ? A 9.734 6.985 -1.968 1.000 1 A ILE 96.305 1
ATOM 150 C CG2 . ILE 22 22 ? A 10.215 8.333 -4.049 1.000 1 A ILE 95.656 1
ATOM 151 C CD1 . ILE 22 22 ? A 11.117 6.459 -1.726 1.000 1 A ILE 93.869 1
ATOM 152 N N . GLN 23 23 ? A 7.229 6.870 -5.904 1.000 1 A GLN 97.803 1
ATOM 153 C CA . GLN 23 23 ? A 6.718 7.230 -7.232 1.000 1 A GLN 97.941 1
ATOM 154 C C . GLN 23 23 ? A 5.408 8.009 -7.125 1.000 1 A GLN 98.050 1
ATOM 155 O O . GLN 23 23 ? A 5.228 9.017 -7.824 1.000 1 A GLN 97.996 1
ATOM 156 C CB . GLN 23 23 ? A 6.521 5.976 -8.088 1.000 1 A GLN 97.688 1
ATOM 157 C CG . GLN 23 23 ? A 7.725 5.636 -8.908 1.000 1 A GLN 94.710 1
ATOM 158 C CD . GLN 23 23 ? A 7.864 6.528 -10.146 1.000 1 A GLN 97.376 1
ATOM 159 O OE1 . GLN 23 23 ? A 7.292 7.601 -10.261 1.000 1 A GLN 96.899 1
ATOM 160 N NE2 . GLN 23 23 ? A 8.654 6.048 -11.109 1.000 1 A GLN 96.168 1
ATOM 161 N N . LEU 24 24 ? A 4.494 7.537 -6.273 1.000 1 A LEU 98.140 1
ATOM 162 C CA . LEU 24 24 ? A 3.232 8.257 -6.147 1.000 1 A LEU 98.174 1
ATOM 163 C C . LEU 24 24 ? A 3.449 9.670 -5.631 1.000 1 A LEU 97.983 1
ATOM 164 O O . LEU 24 24 ? A 2.904 10.640 -6.178 1.000 1 A LEU 97.835 1
ATOM 165 C CB . LEU 24 24 ? A 2.301 7.520 -5.203 1.000 1 A LEU 98.316 1
ATOM 166 C CG . LEU 24 24 ? A 0.967 8.237 -5.017 1.000 1 A LEU 98.238 1
ATOM 167 C CD1 . LEU 24 24 ? A 0.039 7.862 -6.158 1.000 1 A LEU 97.917 1
ATOM 168 C CD2 . LEU 24 24 ? A 0.339 7.944 -3.670 1.000 1 A LEU 98.048 1
ATOM 169 N N . ILE 25 25 ? A 4.229 9.798 -4.552 1.000 1 A ILE 97.798 1
ATOM 170 C CA . ILE 25 25 ? A 4.326 11.070 -3.842 1.000 1 A ILE 97.244 1
ATOM 171 C C . ILE 25 25 ? A 5.244 12.059 -4.529 1.000 1 A ILE 97.010 1
ATOM 172 O O . ILE 25 25 ? A 4.962 13.258 -4.592 1.000 1 A ILE 96.638 1
ATOM 173 C CB . ILE 25 25 ? A 4.784 10.813 -2.395 1.000 1 A ILE 96.442 1
ATOM 174 C CG1 . ILE 25 25 ? A 3.824 9.905 -1.655 1.000 1 A ILE 93.857 1
ATOM 175 C CG2 . ILE 25 25 ? A 4.947 12.119 -1.635 1.000 1 A ILE 92.145 1
ATOM 176 C CD1 . ILE 25 25 ? A 2.396 10.427 -1.621 1.000 1 A ILE 86.733 1
ATOM 177 N N . GLN 26 26 ? A 6.366 11.547 -5.042 1.000 1 A GLN 97.180 1
ATOM 178 C CA . GLN 26 26 ? A 7.420 12.411 -5.587 1.000 1 A GLN 96.656 1
ATOM 179 C C . GLN 26 26 ? A 7.601 12.277 -7.084 1.000 1 A GLN 96.985 1
ATOM 180 O O . GLN 26 26 ? A 8.372 13.034 -7.671 1.000 1 A GLN 96.264 1
ATOM 181 C CB . GLN 26 26 ? A 8.756 12.145 -4.886 1.000 1 A GLN 95.502 1
ATOM 182 C CG . GLN 26 26 ? A 8.686 12.405 -3.394 1.000 1 A GLN 90.648 1
ATOM 183 C CD . GLN 26 26 ? A 10.011 12.145 -2.699 1.000 1 A GLN 82.986 1
ATOM 184 O OE1 . GLN 26 26 ? A 11.006 11.781 -3.308 1.000 1 A GLN 74.318 1
ATOM 185 N NE2 . GLN 26 26 ? A 10.029 12.331 -1.387 1.000 1 A GLN 73.362 1
ATOM 186 N N . ASN 27 27 ? A 6.937 11.281 -7.714 1.000 1 A ASN 97.063 1
ATOM 187 C CA . ASN 27 27 ? A 6.966 11.092 -9.150 1.000 1 A ASN 96.776 1
ATOM 188 C C . ASN 27 27 ? A 8.373 10.814 -9.677 1.000 1 A ASN 97.014 1
ATOM 189 O O . ASN 27 27 ? A 8.770 11.341 -10.721 1.000 1 A ASN 95.765 1
ATOM 190 C CB . ASN 27 27 ? A 6.319 12.256 -9.912 1.000 1 A ASN 95.720 1
ATOM 191 C CG . ASN 27 27 ? A 4.816 12.280 -9.713 1.000 1 A ASN 93.704 1
ATOM 192 O OD1 . ASN 27 27 ? A 4.343 12.698 -8.652 1.000 1 A ASN 81.831 1
ATOM 193 N ND2 . ASN 27 27 ? A 4.068 11.827 -10.708 1.000 1 A ASN 79.030 1
ATOM 194 N N . HIS 28 28 ? A 9.150 9.989 -8.920 1.000 1 A HIS 97.314 1
ATOM 195 C CA . HIS 28 28 ? A 10.415 9.501 -9.443 1.000 1 A HIS 96.774 1
ATOM 196 C C . HIS 28 28 ? A 10.693 8.127 -8.845 1.000 1 A HIS 97.209 1
ATOM 197 O O . HIS 28 28 ? A 10.124 7.743 -7.808 1.000 1 A HIS 96.753 1
ATOM 198 C CB . HIS 28 28 ? A 11.568 10.438 -9.164 1.000 1 A HIS 94.793 1
ATOM 199 C CG . HIS 28 28 ? A 11.826 10.688 -7.724 1.000 1 A HIS 88.928 1
ATOM 200 N ND1 . HIS 28 28 ? A 12.607 9.874 -6.944 1.000 1 A HIS 79.592 1
ATOM 201 C CD2 . HIS 28 28 ? A 11.408 11.698 -6.927 1.000 1 A HIS 80.539 1
ATOM 202 C CE1 . HIS 28 28 ? A 12.658 10.363 -5.712 1.000 1 A HIS 80.134 1
ATOM 203 N NE2 . HIS 28 28 ? A 11.941 11.475 -5.676 1.000 1 A HIS 79.641 1
ATOM 204 N N . PHE 29 29 ? A 11.534 7.353 -9.529 1.000 1 A PHE 97.748 1
ATOM 205 C CA . PHE 29 29 ? A 11.874 5.997 -9.135 1.000 1 A PHE 97.699 1
ATOM 206 C C . PHE 29 29 ? A 13.157 5.996 -8.318 1.000 1 A PHE 96.794 1
ATOM 207 O O . PHE 29 29 ? A 14.154 6.613 -8.734 1.000 1 A PHE 96.142 1
ATOM 208 C CB . PHE 29 29 ? A 12.034 5.123 -10.378 1.000 1 A PHE 97.491 1
ATOM 209 C CG . PHE 29 29 ? A 12.527 3.741 -10.077 1.000 1 A PHE 97.767 1
ATOM 210 C CD1 . PHE 29 29 ? A 11.782 2.898 -9.291 1.000 1 A PHE 97.838 1
ATOM 211 C CD2 . PHE 29 29 ? A 13.731 3.293 -10.590 1.000 1 A PHE 97.400 1
ATOM 212 C CE1 . PHE 29 29 ? A 12.212 1.607 -9.028 1.000 1 A PHE 97.415 1
ATOM 213 C CE2 . PHE 29 29 ? A 14.175 2.010 -10.335 1.000 1 A PHE 96.964 1
ATOM 214 C CZ . PHE 29 29 ? A 13.412 1.161 -9.549 1.000 1 A PHE 97.201 1
ATOM 215 N N . VAL 30 30 ? A 13.132 5.299 -7.204 1.000 1 A VAL 95.388 1
ATOM 216 C CA . VAL 30 30 ? A 14.328 5.163 -6.347 1.000 1 A VAL 93.479 1
ATOM 217 C C . VAL 30 30 ? A 14.871 3.743 -6.505 1.000 1 A VAL 93.214 1
ATOM 218 O O . VAL 30 30 ? A 14.174 2.790 -6.217 1.000 1 A VAL 92.133 1
ATOM 219 C CB . VAL 30 30 ? A 13.997 5.460 -4.879 1.000 1 A VAL 90.214 1
ATOM 220 C CG1 . VAL 30 30 ? A 13.413 6.846 -4.740 1.000 1 A VAL 85.399 1
ATOM 221 C CG2 . VAL 30 30 ? A 15.230 5.318 -4.005 1.000 1 A VAL 83.150 1
ATOM 222 N N . ASP 31 31 ? A 16.094 3.599 -6.990 1.000 1 A ASP 91.534 1
ATOM 223 C CA . ASP 31 31 ? A 16.707 2.286 -7.213 1.000 1 A ASP 90.649 1
ATOM 224 C C . ASP 31 31 ? A 16.968 1.563 -5.902 1.000 1 A ASP 90.318 1
ATOM 225 O O . ASP 31 31 ? A 16.760 0.347 -5.837 1.000 1 A ASP 85.604 1
ATOM 226 C CB . ASP 31 31 ? A 18.023 2.417 -7.991 1.000 1 A ASP 87.169 1
ATOM 227 C CG . ASP 31 31 ? A 17.829 2.761 -9.451 1.000 1 A ASP 82.416 1
ATOM 228 O OD1 . ASP 31 31 ? A 16.969 2.141 -10.106 1.000 1 A ASP 77.534 1
ATOM 229 O OD2 . ASP 31 31 ? A 18.542 3.661 -9.938 1.000 1 A ASP 78.623 1
ATOM 230 N N . GLU 32 32 ? A 17.397 2.265 -4.866 1.000 1 A GLU 89.736 1
ATOM 231 C CA . GLU 32 32 ? A 17.695 1.689 -3.572 1.000 1 A GLU 88.002 1
ATOM 232 C C . GLU 32 32 ? A 17.107 2.593 -2.509 1.000 1 A GLU 85.945 1
ATOM 233 O O . GLU 32 32 ? A 17.280 3.809 -2.526 1.000 1 A GLU 80.930 1
ATOM 234 C CB . GLU 32 32 ? A 19.189 1.539 -3.358 1.000 1 A GLU 85.735 1
ATOM 235 C CG . GLU 32 32 ? A 19.851 0.484 -4.237 1.000 1 A GLU 74.709 1
ATOM 236 C CD . GLU 32 32 ? A 19.462 -0.920 -3.833 1.000 1 A GLU 66.490 1
ATOM 237 O OE1 . GLU 32 32 ? A 19.020 -1.128 -2.697 1.000 1 A GLU 62.543 1
ATOM 238 O OE2 . GLU 32 32 ? A 19.582 -1.838 -4.696 1.000 1 A GLU 58.894 1
ATOM 239 N N . TYR 33 33 ? A 16.379 1.969 -1.551 1.000 1 A TYR 87.681 1
ATOM 240 C CA . TYR 33 33 ? A 15.758 2.717 -0.445 1.000 1 A TYR 86.506 1
ATOM 241 C C . TYR 33 33 ? A 15.839 1.846 0.786 1.000 1 A TYR 87.688 1
ATOM 242 O O . TYR 33 33 ? A 15.358 0.717 0.792 1.000 1 A TYR 86.631 1
ATOM 243 C CB . TYR 33 33 ? A 14.331 3.058 -0.769 1.000 1 A TYR 82.586 1
ATOM 244 C CG . TYR 33 33 ? A 13.706 4.042 0.180 1.000 1 A TYR 80.790 1
ATOM 245 C CD1 . TYR 33 33 ? A 13.744 5.412 -0.080 1.000 1 A TYR 77.444 1
ATOM 246 C CD2 . TYR 33 33 ? A 13.045 3.618 1.333 1.000 1 A TYR 76.244 1
ATOM 247 C CE1 . TYR 33 33 ? A 13.181 6.313 0.778 1.000 1 A TYR 74.192 1
ATOM 248 C CE2 . TYR 33 33 ? A 12.479 4.532 2.200 1.000 1 A TYR 73.975 1
ATOM 249 C CZ . TYR 33 33 ? A 12.551 5.868 1.905 1.000 1 A TYR 74.795 1
ATOM 250 O OH . TYR 33 33 ? A 11.981 6.774 2.767 1.000 1 A TYR 70.157 1
ATOM 251 N N . ASP 34 34 ? A 16.488 2.331 1.848 1.000 1 A ASP 88.711 1
ATOM 252 C CA . ASP 34 34 ? A 16.726 1.554 3.051 1.000 1 A ASP 89.646 1
ATOM 253 C C . ASP 34 34 ? A 15.497 0.754 3.451 1.000 1 A ASP 90.800 1
ATOM 254 O O . ASP 34 34 ? A 14.445 1.334 3.723 1.000 1 A ASP 90.406 1
ATOM 255 C CB . ASP 34 34 ? A 17.134 2.467 4.202 1.000 1 A ASP 88.300 1
ATOM 256 C CG . ASP 34 34 ? A 17.595 1.721 5.460 1.000 1 A ASP 87.031 1
ATOM 257 O OD1 . ASP 34 34 ? A 17.133 0.581 5.715 1.000 1 A ASP 85.040 1
ATOM 258 O OD2 . ASP 34 34 ? A 18.402 2.305 6.185 1.000 1 A ASP 83.963 1
ATOM 259 N N . PRO 35 35 ? A 15.615 -0.579 3.473 1.000 1 A PRO 88.115 1
ATOM 260 C CA . PRO 35 35 ? A 14.415 -1.399 3.755 1.000 1 A PRO 89.161 1
ATOM 261 C C . PRO 35 35 ? A 13.984 -1.352 5.200 1.000 1 A PRO 89.724 1
ATOM 262 O O . PRO 35 35 ? A 12.928 -1.929 5.525 1.000 1 A PRO 88.094 1
ATOM 263 C CB . PRO 35 35 ? A 14.847 -2.801 3.349 1.000 1 A PRO 86.604 1
ATOM 264 C CG . PRO 35 35 ? A 16.301 -2.823 3.610 1.000 1 A PRO 85.814 1
ATOM 265 C CD . PRO 35 35 ? A 16.793 -1.436 3.220 1.000 1 A PRO 88.318 1
ATOM 266 N N . THR 36 36 ? A 14.760 -0.736 6.086 1.000 1 A THR 89.386 1
ATOM 267 C CA . THR 36 36 ? A 14.408 -0.686 7.499 1.000 1 A THR 87.793 1
ATOM 268 C C . THR 36 36 ? A 13.652 0.565 7.895 1.000 1 A THR 89.196 1
ATOM 269 O O . THR 36 36 ? A 13.223 0.663 9.051 1.000 1 A THR 87.721 1
ATOM 270 C CB . THR 36 36 ? A 15.665 -0.755 8.380 1.000 1 A THR 83.972 1
ATOM 271 O OG1 . THR 36 36 ? A 16.401 0.446 8.272 1.000 1 A THR 81.762 1
ATOM 272 C CG2 . THR 36 36 ? A 16.544 -1.940 7.976 1.000 1 A THR 80.663 1
ATOM 273 N N . ILE 37 37 ? A 13.485 1.507 6.952 1.000 1 A ILE 92.336 1
ATOM 274 C CA . ILE 37 37 ? A 12.875 2.793 7.285 1.000 1 A ILE 92.101 1
ATOM 275 C C . ILE 37 37 ? A 11.385 2.705 7.040 1.000 1 A ILE 92.833 1
ATOM 276 O O . ILE 37 37 ? A 10.930 2.503 5.901 1.000 1 A ILE 92.285 1
ATOM 277 C CB . ILE 37 37 ? A 13.506 3.934 6.469 1.000 1 A ILE 90.048 1
ATOM 278 C CG1 . ILE 37 37 ? A 14.948 4.137 6.921 1.000 1 A ILE 89.604 1
ATOM 279 C CG2 . ILE 37 37 ? A 12.697 5.234 6.661 1.000 1 A ILE 88.989 1
ATOM 280 C CD1 . ILE 37 37 ? A 15.709 5.162 6.111 1.000 1 A ILE 86.069 1
ATOM 281 N N . GLU 38 38 ? A 10.593 2.827 8.103 1.000 1 A GLU 92.099 1
ATOM 282 C CA . GLU 38 38 ? A 9.144 2.893 8.016 1.000 1 A GLU 92.188 1
ATOM 283 C C . GLU 38 38 ? A 8.757 4.337 8.236 1.000 1 A GLU 91.747 1
ATOM 284 O O . GLU 38 38 ? A 9.097 4.917 9.276 1.000 1 A GLU 89.630 1
ATOM 285 C CB . GLU 38 38 ? A 8.496 1.995 9.094 1.000 1 A GLU 90.637 1
ATOM 286 C CG . GLU 38 38 ? A 6.996 2.101 9.144 1.000 1 A GLU 88.461 1
ATOM 287 C CD . GLU 38 38 ? A 6.378 1.048 10.036 1.000 1 A GLU 88.592 1
ATOM 288 O OE1 . GLU 38 38 ? A 6.634 -0.154 9.802 1.000 1 A GLU 85.348 1
ATOM 289 O OE2 . GLU 38 38 ? A 5.604 1.418 10.939 1.000 1 A GLU 84.611 1
ATOM 290 N N . ASP 39 39 ? A 8.080 4.915 7.280 1.000 1 A ASP 92.408 1
ATOM 291 C CA . ASP 39 39 ? A 7.715 6.340 7.368 1.000 1 A ASP 92.312 1
ATOM 292 C C . ASP 39 39 ? A 6.364 6.582 6.733 1.000 1 A ASP 93.753 1
ATOM 293 O O . ASP 39 39 ? A 5.846 5.756 5.998 1.000 1 A ASP 93.654 1
ATOM 294 C CB . ASP 39 39 ? A 8.800 7.208 6.684 1.000 1 A ASP 90.412 1
ATOM 295 C CG . ASP 39 39 ? A 8.852 8.628 7.205 1.000 1 A ASP 83.666 1
ATOM 296 O OD1 . ASP 39 39 ? A 8.014 9.005 8.059 1.000 1 A ASP 80.857 1
ATOM 297 O OD2 . ASP 39 39 ? A 9.744 9.386 6.758 1.000 1 A ASP 78.388 1
ATOM 298 N N . SER 40 40 ? A 5.805 7.714 7.067 1.000 1 A SER 94.173 1
ATOM 299 C CA . SER 40 40 ? A 4.522 8.122 6.511 1.000 1 A SER 94.263 1
ATOM 300 C C . SER 40 40 ? A 4.735 9.286 5.561 1.000 1 A SER 94.892 1
ATOM 301 O O . SER 40 40 ? A 5.605 10.148 5.792 1.000 1 A SER 93.369 1
ATOM 302 C CB . SER 40 40 ? A 3.531 8.486 7.606 1.000 1 A SER 91.718 1
ATOM 303 O OG . SER 40 40 ? A 3.979 9.554 8.400 1.000 1 A SER 85.889 1
ATOM 304 N N . TYR 41 41 ? A 3.950 9.301 4.504 1.000 1 A TYR 96.311 1
ATOM 305 C CA . TYR 41 41 ? A 4.038 10.307 3.456 1.000 1 A TYR 96.007 1
ATOM 306 C C . TYR 41 41 ? A 2.668 10.882 3.258 1.000 1 A TYR 96.440 1
ATOM 307 O O . TYR 41 41 ? A 1.653 10.184 3.413 1.000 1 A TYR 96.321 1
ATOM 308 C CB . TYR 41 41 ? A 4.508 9.694 2.130 1.000 1 A TYR 95.424 1
ATOM 309 C CG . TYR 41 41 ? A 5.907 9.132 2.213 1.000 1 A TYR 93.181 1
ATOM 310 C CD1 . TYR 41 41 ? A 7.005 9.872 1.757 1.000 1 A TYR 91.216 1
ATOM 311 C CD2 . TYR 41 41 ? A 6.131 7.872 2.727 1.000 1 A TYR 92.311 1
ATOM 312 C CE1 . TYR 41 41 ? A 8.274 9.359 1.818 1.000 1 A TYR 88.462 1
ATOM 313 C CE2 . TYR 41 41 ? A 7.412 7.371 2.799 1.000 1 A TYR 90.757 1
ATOM 314 C CZ . TYR 41 41 ? A 8.468 8.107 2.345 1.000 1 A TYR 87.996 1
ATOM 315 O OH . TYR 41 41 ? A 9.769 7.594 2.398 1.000 1 A TYR 84.562 1
ATOM 316 N N . ARG 42 42 ? A 2.625 12.150 2.928 1.000 1 A ARG 96.117 1
ATOM 317 C CA . ARG 42 42 ? A 1.374 12.856 2.775 1.000 1 A ARG 96.144 1
ATOM 318 C C . ARG 42 42 ? A 1.379 13.497 1.397 1.000 1 A ARG 96.440 1
ATOM 319 O O . ARG 42 42 ? A 2.376 14.077 0.974 1.000 1 A ARG 95.291 1
ATOM 320 C CB . ARG 42 42 ? A 1.156 13.897 3.851 1.000 1 A ARG 94.357 1
ATOM 321 C CG . ARG 42 42 ? A 0.957 13.338 5.247 1.000 1 A ARG 83.755 1
ATOM 322 C CD . ARG 42 42 ? A 2.297 13.094 5.964 1.000 1 A ARG 78.220 1
ATOM 323 N NE . ARG 42 42 ? A 2.118 12.550 7.305 1.000 1 A ARG 72.785 1
ATOM 324 C CZ . ARG 42 42 ? A 3.127 12.295 8.130 1.000 1 A ARG 66.488 1
ATOM 325 N NH1 . ARG 42 42 ? A 4.388 12.480 7.724 1.000 1 A ARG 59.935 1
ATOM 326 N NH2 . ARG 42 42 ? A 2.895 11.793 9.345 1.000 1 A ARG 57.226 1
ATOM 327 N N . LYS 43 43 ? A 0.259 13.323 0.654 1.000 1 A LYS 96.427 1
ATOM 328 C CA . LYS 43 43 ? A 0.167 13.885 -0.702 1.000 1 A LYS 96.610 1
ATOM 329 C C . LYS 43 43 ? A -1.268 14.308 -0.971 1.000 1 A LYS 96.836 1
ATOM 330 O O . LYS 43 43 ? A -2.206 13.531 -0.759 1.000 1 A LYS 96.810 1
ATOM 331 C CB . LYS 43 43 ? A 0.589 12.865 -1.744 1.000 1 A LYS 95.939 1
ATOM 332 C CG . LYS 43 43 ? A 0.544 13.344 -3.184 1.000 1 A LYS 94.890 1
ATOM 333 C CD . LYS 43 43 ? A 1.609 14.414 -3.462 1.000 1 A LYS 92.559 1
ATOM 334 C CE . LYS 43 43 ? A 1.658 14.692 -4.958 1.000 1 A LYS 91.231 1
ATOM 335 N NZ . LYS 43 43 ? A 2.719 15.678 -5.313 1.000 1 A LYS 87.156 1
ATOM 336 N N . GLN 44 44 ? A -1.435 15.519 -1.392 1.000 1 A GLN 97.288 1
ATOM 337 C CA . GLN 44 44 ? A -2.736 16.017 -1.832 1.000 1 A GLN 97.109 1
ATOM 338 C C . GLN 44 44 ? A -2.914 15.725 -3.318 1.000 1 A GLN 96.801 1
ATOM 339 O O . GLN 44 44 ? A -2.081 16.087 -4.116 1.000 1 A GLN 95.622 1
ATOM 340 C CB . GLN 44 44 ? A -2.841 17.515 -1.578 1.000 1 A GLN 96.192 1
ATOM 341 C CG . GLN 44 44 ? A -4.195 18.096 -1.861 1.000 1 A GLN 89.821 1
ATOM 342 C CD . GLN 44 44 ? A -4.276 19.575 -1.547 1.000 1 A GLN 85.666 1
ATOM 343 O OE1 . GLN 44 44 ? A -3.981 19.984 -0.416 1.000 1 A GLN 78.616 1
ATOM 344 N NE2 . GLN 44 44 ? A -4.671 20.352 -2.523 1.000 1 A GLN 76.618 1
ATOM 345 N N . VAL 45 45 ? A -3.986 15.000 -3.634 1.000 1 A VAL 96.656 1
ATOM 346 C CA . VAL 45 45 ? A -4.265 14.603 -5.027 1.000 1 A VAL 96.217 1
ATOM 347 C C . VAL 45 45 ? A -5.734 14.843 -5.326 1.000 1 A VAL 96.057 1
ATOM 348 O O . VAL 45 45 ? A -6.556 15.027 -4.422 1.000 1 A VAL 95.333 1
ATOM 349 C CB . VAL 45 45 ? A -3.917 13.116 -5.275 1.000 1 A VAL 95.051 1
ATOM 350 C CG1 . VAL 45 45 ? A -2.437 12.879 -5.069 1.000 1 A VAL 94.483 1
ATOM 351 C CG2 . VAL 45 45 ? A -4.747 12.202 -4.398 1.000 1 A VAL 93.969 1
ATOM 352 N N . VAL 46 46 ? A -6.068 14.811 -6.609 1.000 1 A VAL 95.976 1
ATOM 353 C CA . VAL 46 46 ? A -7.459 14.917 -7.042 1.000 1 A VAL 96.186 1
ATOM 354 C C . VAL 46 46 ? A -7.817 13.600 -7.675 1.000 1 A VAL 96.715 1
ATOM 355 O O . VAL 46 46 ? A -7.196 13.161 -8.635 1.000 1 A VAL 96.153 1
ATOM 356 C CB . VAL 46 46 ? A -7.686 16.076 -8.026 1.000 1 A VAL 95.023 1
ATOM 357 C CG1 . VAL 46 46 ? A -7.256 17.395 -7.382 1.000 1 A VAL 93.721 1
ATOM 358 C CG2 . VAL 46 46 ? A -9.164 16.130 -8.427 1.000 1 A VAL 94.216 1
ATOM 359 N N . ILE 47 47 ? A -8.822 12.916 -7.118 1.000 1 A ILE 96.722 1
ATOM 360 C CA . ILE 47 47 ? A -9.266 11.609 -7.588 1.000 1 A ILE 96.960 1
ATOM 361 C C . ILE 47 47 ? A -10.745 11.731 -7.922 1.000 1 A ILE 96.707 1
ATOM 362 O O . ILE 47 47 ? A -11.570 11.993 -7.038 1.000 1 A ILE 96.079 1
ATOM 363 C CB . ILE 47 47 ? A -9.045 10.518 -6.522 1.000 1 A ILE 97.120 1
ATOM 364 C CG1 . ILE 47 47 ? A -7.550 10.459 -6.142 1.000 1 A ILE 96.719 1
ATOM 365 C CG2 . ILE 47 47 ? A -9.507 9.153 -7.040 1.000 1 A ILE 96.865 1
ATOM 366 C CD1 . ILE 47 47 ? A -7.283 9.654 -4.892 1.000 1 A ILE 96.088 1
ATOM 367 N N . ASP 48 48 ? A -11.070 11.516 -9.205 1.000 1 A ASP 96.882 1
ATOM 368 C CA . ASP 48 48 ? A -12.454 11.584 -9.677 1.000 1 A ASP 96.184 1
ATOM 369 C C . ASP 48 48 ? A -13.103 12.924 -9.303 1.000 1 A ASP 95.286 1
ATOM 370 O O . ASP 48 48 ? A -14.281 12.967 -8.964 1.000 1 A ASP 93.554 1
ATOM 371 C CB . ASP 48 48 ? A -13.263 10.422 -9.126 1.000 1 A ASP 95.745 1
ATOM 372 C CG . ASP 48 48 ? A -12.714 9.077 -9.563 1.000 1 A ASP 96.001 1
ATOM 373 O OD1 . ASP 48 48 ? A -12.181 8.961 -10.706 1.000 1 A ASP 94.727 1
ATOM 374 O OD2 . ASP 48 48 ? A -12.773 8.128 -8.752 1.000 1 A ASP 94.230 1
ATOM 375 N N . GLY 49 49 ? A -12.307 13.988 -9.323 1.000 1 A GLY 95.796 1
ATOM 376 C CA . GLY 49 49 ? A -12.807 15.309 -9.008 1.000 1 A GLY 94.062 1
ATOM 377 C C . GLY 49 49 ? A -12.820 15.658 -7.538 1.000 1 A GLY 94.004 1
ATOM 378 O O . GLY 49 49 ? A -13.190 16.773 -7.180 1.000 1 A GLY 92.467 1
ATOM 379 N N . GLU 50 50 ? A -12.423 14.732 -6.661 1.000 1 A GLU 93.183 1
ATOM 380 C CA . GLU 50 50 ? A -12.367 14.971 -5.216 1.000 1 A GLU 92.773 1
ATOM 381 C C . GLU 50 50 ? A -10.928 15.301 -4.825 1.000 1 A GLU 93.785 1
ATOM 382 O O . GLU 50 50 ? A -10.031 14.470 -5.000 1.000 1 A GLU 93.799 1
ATOM 383 C CB . GLU 50 50 ? A -12.854 13.744 -4.433 1.000 1 A GLU 89.765 1
ATOM 384 C CG . GLU 50 50 ? A -12.763 13.935 -2.913 1.000 1 A GLU 87.246 1
ATOM 385 C CD . GLU 50 50 ? A -13.183 12.722 -2.124 1.000 1 A GLU 84.492 1
ATOM 386 O OE1 . GLU 50 50 ? A -12.876 11.576 -2.557 1.000 1 A GLU 76.228 1
ATOM 387 O OE2 . GLU 50 50 ? A -13.812 12.884 -1.056 1.000 1 A GLU 74.725 1
ATOM 388 N N . THR 51 51 ? A -10.710 16.475 -4.274 1.000 1 A THR 95.310 1
ATOM 389 C CA . THR 51 51 ? A -9.407 16.811 -3.712 1.000 1 A THR 95.471 1
ATOM 390 C C . THR 51 51 ? A -9.237 15.995 -2.454 1.000 1 A THR 95.515 1
ATOM 391 O O . THR 51 51 ? A -10.042 16.108 -1.512 1.000 1 A THR 93.915 1
ATOM 392 C CB . THR 51 51 ? A -9.280 18.319 -3.439 1.000 1 A THR 94.729 1
ATOM 393 O OG1 . THR 51 51 ? A -9.383 19.020 -4.679 1.000 1 A THR 91.707 1
ATOM 394 C CG2 . THR 51 51 ? A -7.916 18.628 -2.802 1.000 1 A THR 92.426 1
ATOM 395 N N . SER 52 52 ? A -8.217 15.145 -2.412 1.000 1 A SER 95.589 1
ATOM 396 C CA . SER 52 52 ? A -8.030 14.140 -1.379 1.000 1 A SER 95.508 1
ATOM 397 C C . SER 52 52 ? A -6.634 14.261 -0.800 1.000 1 A SER 96.429 1
ATOM 398 O O . SER 52 52 ? A -5.662 14.418 -1.538 1.000 1 A SER 96.125 1
ATOM 399 C CB . SER 52 52 ? A -8.208 12.753 -1.948 1.000 1 A SER 92.823 1
ATOM 400 O OG . SER 52 52 ? A -9.472 12.597 -2.563 1.000 1 A SER 85.035 1
ATOM 401 N N . LEU 53 53 ? A -6.544 14.139 0.508 1.000 1 A LEU 97.075 1
ATOM 402 C CA . LEU 53 53 ? A -5.267 14.091 1.202 1.000 1 A LEU 97.471 1
ATOM 403 C C . LEU 53 53 ? A -4.983 12.628 1.535 1.000 1 A LEU 97.759 1
ATOM 404 O O . LEU 53 53 ? A -5.717 12.007 2.308 1.000 1 A LEU 97.440 1
ATOM 405 C CB . LEU 53 53 ? A -5.298 14.939 2.475 1.000 1 A LEU 96.818 1
ATOM 406 C CG . LEU 53 53 ? A -3.984 14.964 3.259 1.000 1 A LEU 94.469 1
ATOM 407 C CD1 . LEU 53 53 ? A -2.890 15.625 2.429 1.000 1 A LEU 92.997 1
ATOM 408 C CD2 . LEU 53 53 ? A -4.173 15.688 4.572 1.000 1 A LEU 92.431 1
ATOM 409 N N . LEU 54 54 ? A -3.951 12.052 0.912 1.000 1 A LEU 97.887 1
ATOM 410 C CA . LEU 54 54 ? A -3.538 10.686 1.176 1.000 1 A LEU 98.104 1
ATOM 411 C C . LEU 54 54 ? A -2.466 10.692 2.247 1.000 1 A LEU 97.989 1
ATOM 412 O O . LEU 54 54 ? A -1.429 11.336 2.094 1.000 1 A LEU 97.737 1
ATOM 413 C CB . LEU 54 54 ? A -3.004 10.028 -0.081 1.000 1 A LEU 98.111 1
ATOM 414 C CG . LEU 54 54 ? A -3.899 10.120 -1.310 1.000 1 A LEU 97.941 1
ATOM 415 C CD1 . LEU 54 54 ? A -5.326 9.677 -1.008 1.000 1 A LEU 97.865 1
ATOM 416 C CD2 . LEU 54 54 ? A -3.298 9.285 -2.442 1.000 1 A LEU 97.938 1
ATOM 417 N N . ASP 55 55 ? A -2.723 9.959 3.363 1.000 1 A ASP 97.812 1
ATOM 418 C CA . ASP 55 55 ? A -1.761 9.743 4.422 1.000 1 A ASP 97.488 1
ATOM 419 C C . ASP 55 55 ? A -1.332 8.300 4.290 1.000 1 A ASP 97.616 1
ATOM 420 O O . ASP 55 55 ? A -2.107 7.392 4.568 1.000 1 A ASP 97.377 1
ATOM 421 C CB . ASP 55 55 ? A -2.420 10.050 5.764 1.000 1 A ASP 96.141 1
ATOM 422 C CG . ASP 55 55 ? A -1.515 9.833 6.960 1.000 1 A ASP 93.866 1
ATOM 423 O OD1 . ASP 55 55 ? A -0.308 9.598 6.787 1.000 1 A ASP 91.462 1
ATOM 424 O OD2 . ASP 55 55 ? A -2.050 9.896 8.082 1.000 1 A ASP 88.973 1
ATOM 425 N N . ILE 56 56 ? A -0.096 8.071 3.829 1.000 1 A ILE 97.538 1
ATOM 426 C CA . ILE 56 56 ? A 0.356 6.752 3.404 1.000 1 A ILE 97.625 1
ATOM 427 C C . ILE 56 56 ? A 1.459 6.289 4.330 1.000 1 A ILE 97.093 1
ATOM 428 O O . ILE 56 56 ? A 2.501 6.924 4.434 1.000 1 A ILE 96.933 1
ATOM 429 C CB . ILE 56 56 ? A 0.868 6.783 1.955 1.000 1 A ILE 97.851 1
ATOM 430 C CG1 . ILE 56 56 ? A -0.224 7.256 1.010 1.000 1 A ILE 97.168 1
ATOM 431 C CG2 . ILE 56 56 ? A 1.373 5.396 1.531 1.000 1 A ILE 97.755 1
ATOM 432 C CD1 . ILE 56 56 ? A 0.280 7.705 -0.342 1.000 1 A ILE 93.737 1
ATOM 433 N N . LEU 57 57 ? A 1.222 5.147 5.015 1.000 1 A LEU 97.031 1
ATOM 434 C CA . LEU 57 57 ? A 2.278 4.493 5.784 1.000 1 A LEU 96.502 1
ATOM 435 C C . LEU 57 57 ? A 2.958 3.454 4.901 1.000 1 A LEU 96.638 1
ATOM 436 O O . LEU 57 57 ? A 2.324 2.517 4.441 1.000 1 A LEU 96.615 1
ATOM 437 C CB . LEU 57 57 ? A 1.725 3.833 7.044 1.000 1 A LEU 95.309 1
ATOM 438 C CG . LEU 57 57 ? A 2.763 3.052 7.873 1.000 1 A LEU 93.478 1
ATOM 439 C CD1 . LEU 57 57 ? A 3.800 3.986 8.464 1.000 1 A LEU 91.678 1
ATOM 440 C CD2 . LEU 57 57 ? A 2.105 2.223 8.961 1.000 1 A LEU 91.262 1
ATOM 441 N N . ASP 58 58 ? A 4.253 3.647 4.653 1.000 1 A ASP 96.571 1
ATOM 442 C CA . ASP 58 58 ? A 5.084 2.695 3.951 1.000 1 A ASP 96.384 1
ATOM 443 C C . ASP 58 58 ? A 5.751 1.816 4.999 1.000 1 A ASP 95.528 1
ATOM 444 O O . ASP 58 58 ? A 6.717 2.226 5.641 1.000 1 A ASP 94.555 1
ATOM 445 C CB . ASP 58 58 ? A 6.133 3.450 3.120 1.000 1 A ASP 96.406 1
ATOM 446 C CG . ASP 58 58 ? A 7.169 2.528 2.515 1.000 1 A ASP 96.417 1
ATOM 447 O OD1 . ASP 58 58 ? A 6.839 1.347 2.218 1.000 1 A ASP 95.793 1
ATOM 448 O OD2 . ASP 58 58 ? A 8.323 2.959 2.346 1.000 1 A ASP 95.482 1
ATOM 449 N N . THR 59 59 ? A 5.227 0.596 5.197 1.000 1 A THR 95.681 1
ATOM 450 C CA . THR 59 59 ? A 5.674 -0.279 6.297 1.000 1 A THR 94.630 1
ATOM 451 C C . THR 59 59 ? A 7.038 -0.856 6.014 1.000 1 A THR 93.250 1
ATOM 452 O O . THR 59 59 ? A 7.459 -1.022 4.868 1.000 1 A THR 91.673 1
ATOM 453 C CB . THR 59 59 ? A 4.682 -1.406 6.551 1.000 1 A THR 94.146 1
ATOM 454 O OG1 . THR 59 59 ? A 4.603 -2.238 5.409 1.000 1 A THR 85.047 1
ATOM 455 C CG2 . THR 59 59 ? A 3.313 -0.822 6.852 1.000 1 A THR 85.845 1
ATOM 456 N N . ALA 60 60 ? A 7.754 -1.146 7.114 1.000 1 A ALA 94.152 1
ATOM 457 C CA . ALA 60 60 ? A 9.093 -1.732 6.987 1.000 1 A ALA 92.926 1
ATOM 458 C C . ALA 60 60 ? A 9.476 -2.359 8.320 1.000 1 A ALA 90.793 1
ATOM 459 O O . ALA 60 60 ? A 8.674 -2.516 9.224 1.000 1 A ALA 86.678 1
ATOM 460 C CB . ALA 60 60 ? A 10.114 -0.682 6.537 1.000 1 A ALA 92.241 1
ATOM 461 N N . GLY 61 61 ? A 10.731 -2.741 8.433 1.000 1 A GLY 83.690 1
ATOM 462 C CA . GLY 61 61 ? A 11.296 -3.204 9.692 1.000 1 A GLY 80.375 1
ATOM 463 C C . GLY 61 61 ? A 11.211 -4.710 9.842 1.000 1 A GLY 81.759 1
ATOM 464 O O . GLY 61 61 ? A 11.205 -5.452 8.866 1.000 1 A GLY 76.755 1
ATOM 465 N N . GLN 62 62 ? A 11.160 -5.173 11.086 1.000 1 A GLN 80.376 1
ATOM 466 C CA . GLN 62 62 ? A 11.137 -6.599 11.398 1.000 1 A GLN 79.896 1
ATOM 467 C C . GLN 62 62 ? A 9.694 -7.081 11.530 1.000 1 A GLN 80.269 1
ATOM 468 O O . GLN 62 62 ? A 8.803 -6.302 11.863 1.000 1 A GLN 77.320 1
ATOM 469 C CB . GLN 62 62 ? A 11.899 -6.877 12.671 1.000 1 A GLN 76.979 1
ATOM 470 C CG . GLN 62 62 ? A 13.387 -6.578 12.585 1.000 1 A GLN 72.902 1
ATOM 471 C CD . GLN 62 62 ? A 14.098 -7.518 11.648 1.000 1 A GLN 65.153 1
ATOM 472 O OE1 . GLN 62 62 ? A 13.923 -8.742 11.735 1.000 1 A GLN 61.404 1
ATOM 473 N NE2 . GLN 62 62 ? A 14.884 -6.969 10.744 1.000 1 A GLN 62.054 1
ATOM 474 N N . GLU 63 63 ? A 9.475 -8.385 11.261 1.000 1 A GLU 79.741 1
ATOM 475 C CA . GLU 63 63 ? A 8.193 -9.009 11.538 1.000 1 A GLU 77.894 1
ATOM 476 C C . GLU 63 63 ? A 8.124 -9.252 13.030 1.000 1 A GLU 77.927 1
ATOM 477 O O . GLU 63 63 ? A 8.544 -10.314 13.515 1.000 1 A GLU 73.897 1
ATOM 478 C CB . GLU 63 63 ? A 8.033 -10.288 10.749 1.000 1 A GLU 73.299 1
ATOM 479 C CG . GLU 63 63 ? A 6.683 -10.956 11.001 1.000 1 A GLU 70.886 1
ATOM 480 C CD . GLU 63 63 ? A 6.521 -12.300 10.317 1.000 1 A GLU 68.326 1
ATOM 481 O OE1 . GLU 63 63 ? A 7.500 -12.804 9.724 1.000 1 A GLU 66.505 1
ATOM 482 O OE2 . GLU 63 63 ? A 5.403 -12.853 10.392 1.000 1 A GLU 65.440 1
ATOM 483 N N . GLU 64 64 ? A 7.613 -8.279 13.777 1.000 1 A GLU 81.926 1
ATOM 484 C CA . GLU 64 64 ? A 7.556 -8.342 15.212 1.000 1 A GLU 81.128 1
ATOM 485 C C . GLU 64 64 ? A 6.427 -7.474 15.695 1.000 1 A GLU 81.146 1
ATOM 486 O O . GLU 64 64 ? A 6.020 -6.523 14.988 1.000 1 A GLU 76.657 1
ATOM 487 C CB . GLU 64 64 ? A 8.871 -7.916 15.855 1.000 1 A GLU 75.998 1
ATOM 488 C CG . GLU 64 64 ? A 9.178 -6.456 15.644 1.000 1 A GLU 70.987 1
ATOM 489 C CD . GLU 64 64 ? A 10.628 -6.126 16.023 1.000 1 A GLU 64.695 1
ATOM 490 O OE1 . GLU 64 64 ? A 11.407 -7.046 16.385 1.000 1 A GLU 62.275 1
ATOM 491 O OE2 . GLU 64 64 ? A 10.983 -4.920 15.918 1.000 1 A GLU 60.227 1
ATOM 492 N N . TYR 65 65 ? A 5.944 -7.709 16.901 1.000 1 A TYR 80.842 1
ATOM 493 C CA . TYR 65 65 ? A 4.859 -6.905 17.455 1.000 1 A TYR 80.229 1
ATOM 494 C C . TYR 65 65 ? A 5.332 -5.536 17.843 1.000 1 A TYR 80.663 1
ATOM 495 O O . TYR 65 65 ? A 6.396 -5.388 18.480 1.000 1 A TYR 77.701 1
ATOM 496 C CB . TYR 65 65 ? A 4.247 -7.589 18.672 1.000 1 A TYR 76.758 1
ATOM 497 C CG . TYR 65 65 ? A 3.148 -6.755 19.302 1.000 1 A TYR 71.792 1
ATOM 498 C CD1 . TYR 65 65 ? A 3.330 -6.128 20.513 1.000 1 A TYR 68.010 1
ATOM 499 C CD2 . TYR 65 65 ? A 1.935 -6.588 18.657 1.000 1 A TYR 68.231 1
ATOM 500 C CE1 . TYR 65 65 ? A 2.336 -5.336 21.079 1.000 1 A TYR 64.319 1
ATOM 501 C CE2 . TYR 65 65 ? A 0.935 -5.808 19.207 1.000 1 A TYR 65.405 1
ATOM 502 C CZ . TYR 65 65 ? A 1.153 -5.192 20.412 1.000 1 A TYR 63.578 1
ATOM 503 O OH . TYR 65 65 ? A 0.173 -4.404 20.971 1.000 1 A TYR 68.310 1
ATOM 504 N N . SER 66 66 ? A 4.564 -4.521 17.524 1.000 1 A SER 81.896 1
ATOM 505 C CA . SER 66 66 ? A 4.791 -3.178 18.020 1.000 1 A SER 80.482 1
ATOM 506 C C . SER 66 66 ? A 3.423 -2.613 18.331 1.000 1 A SER 82.703 1
ATOM 507 O O . SER 66 66 ? A 2.570 -2.486 17.439 1.000 1 A SER 81.161 1
ATOM 508 C CB . SER 66 66 ? A 5.506 -2.298 17.004 1.000 1 A SER 74.587 1
ATOM 509 O OG . SER 66 66 ? A 5.361 -0.929 17.386 1.000 1 A SER 70.254 1
ATOM 510 N N . ALA 67 67 ? A 3.185 -2.267 19.599 1.000 1 A ALA 83.452 1
ATOM 511 C CA . ALA 67 67 ? A 1.907 -1.671 19.969 1.000 1 A ALA 83.921 1
ATOM 512 C C . ALA 67 67 ? A 1.685 -0.388 19.206 1.000 1 A ALA 85.158 1
ATOM 513 O O . ALA 67 67 ? A 0.547 -0.053 18.829 1.000 1 A ALA 84.875 1
ATOM 514 C CB . ALA 67 67 ? A 1.868 -1.411 21.483 1.000 1 A ALA 82.299 1
ATOM 515 N N . MET 68 68 ? A 2.775 0.382 18.962 1.000 1 A MET 81.554 1
ATOM 516 C CA . MET 68 68 ? A 2.620 1.637 18.224 1.000 1 A MET 81.194 1
ATOM 517 C C . MET 68 68 ? A 2.221 1.355 16.783 1.000 1 A MET 82.316 1
ATOM 518 O O . MET 68 68 ? A 1.394 2.086 16.207 1.000 1 A MET 81.256 1
ATOM 519 C CB . MET 68 68 ? A 3.919 2.453 18.290 1.000 1 A MET 77.459 1
ATOM 520 C CG . MET 68 68 ? A 4.268 2.905 19.709 1.000 1 A MET 72.495 1
ATOM 521 S SD . MET 68 68 ? A 5.804 3.863 19.786 1.000 1 A MET 68.051 1
ATOM 522 C CE . MET 68 68 ? A 5.333 5.290 18.850 1.000 1 A MET 62.469 1
ATOM 523 N N . ARG 69 69 ? A 2.785 0.280 16.182 1.000 1 A ARG 86.296 1
ATOM 524 C CA . ARG 69 69 ? A 2.390 -0.089 14.829 1.000 1 A ARG 85.767 1
ATOM 525 C C . ARG 69 69 ? A 0.941 -0.545 14.784 1.000 1 A ARG 87.491 1
ATOM 526 O O . ARG 69 69 ? A 0.186 -0.142 13.872 1.000 1 A ARG 87.905 1
ATOM 527 C CB . ARG 69 69 ? A 3.315 -1.152 14.277 1.000 1 A ARG 83.008 1
ATOM 528 C CG . ARG 69 69 ? A 2.883 -1.649 12.886 1.000 1 A ARG 78.689 1
ATOM 529 C CD . ARG 69 69 ? A 3.850 -2.680 12.331 1.000 1 A ARG 73.418 1
ATOM 530 N NE . ARG 69 69 ? A 5.090 -2.081 11.959 1.000 1 A ARG 73.349 1
ATOM 531 C CZ . ARG 69 69 ? A 6.277 -2.724 11.897 1.000 1 A ARG 71.820 1
ATOM 532 N NH1 . ARG 69 69 ? A 6.370 -4.008 12.259 1.000 1 A ARG 66.278 1
ATOM 533 N NH2 . ARG 69 69 ? A 7.362 -2.072 11.510 1.000 1 A ARG 65.634 1
ATOM 534 N N . ASP 70 70 ? A 0.526 -1.409 15.737 1.000 1 A ASP 86.608 1
ATOM 535 C CA . ASP 70 70 ? A -0.870 -1.804 15.813 1.000 1 A ASP 88.513 1
ATOM 536 C C . ASP 70 70 ? A -1.774 -0.581 15.900 1.000 1 A ASP 89.341 1
ATOM 537 O O . ASP 70 70 ? A -2.805 -0.509 15.216 1.000 1 A ASP 89.489 1
ATOM 538 C CB . ASP 70 70 ? A -1.132 -2.663 17.065 1.000 1 A ASP 86.880 1
ATOM 539 C CG . ASP 70 70 ? A -0.631 -4.080 16.918 1.000 1 A ASP 86.936 1
ATOM 540 O OD1 . ASP 70 70 ? A 0.253 -4.364 16.066 1.000 1 A ASP 81.928 1
ATOM 541 O OD2 . ASP 70 70 ? A -1.116 -4.914 17.688 1.000 1 A ASP 81.393 1
ATOM 542 N N . GLN 71 71 ? A -1.388 0.387 16.731 1.000 1 A GLN 88.586 1
ATOM 543 C CA . GLN 71 71 ? A -2.218 1.571 16.928 1.000 1 A GLN 87.471 1
ATOM 544 C C . GLN 71 71 ? A -2.375 2.342 15.609 1.000 1 A GLN 87.822 1
ATOM 545 O O . GLN 71 71 ? A -3.475 2.766 15.268 1.000 1 A GLN 87.074 1
ATOM 546 C CB . GLN 71 71 ? A -1.640 2.441 18.031 1.000 1 A GLN 85.416 1
ATOM 547 C CG . GLN 71 71 ? A -1.853 1.841 19.427 1.000 1 A GLN 73.989 1
ATOM 548 C CD . GLN 71 71 ? A -0.898 2.372 20.482 1.000 1 A GLN 67.347 1
ATOM 549 O OE1 . GLN 71 71 ? A -0.044 3.204 20.208 1.000 1 A GLN 63.835 1
ATOM 550 N NE2 . GLN 71 71 ? A -1.045 1.902 21.695 1.000 1 A GLN 61.875 1
ATOM 551 N N . TYR 72 72 ? A -1.265 2.496 14.858 1.000 1 A TYR 86.843 1
ATOM 552 C CA . TYR 72 72 ? A -1.354 3.216 13.570 1.000 1 A TYR 85.468 1
ATOM 553 C C . TYR 72 72 ? A -2.183 2.421 12.559 1.000 1 A TYR 87.509 1
ATOM 554 O O . TYR 72 72 ? A -3.090 2.973 11.909 1.000 1 A TYR 86.939 1
ATOM 555 C CB . TYR 72 72 ? A 0.020 3.482 13.006 1.000 1 A TYR 82.318 1
ATOM 556 C CG . TYR 72 72 ? A -0.026 4.341 11.765 1.000 1 A TYR 77.176 1
ATOM 557 C CD1 . TYR 72 72 ? A 0.271 5.699 11.826 1.000 1 A TYR 71.861 1
ATOM 558 C CD2 . TYR 72 72 ? A -0.368 3.810 10.525 1.000 1 A TYR 71.263 1
ATOM 559 C CE1 . TYR 72 72 ? A 0.210 6.488 10.708 1.000 1 A TYR 68.365 1
ATOM 560 C CE2 . TYR 72 72 ? A -0.429 4.608 9.411 1.000 1 A TYR 69.444 1
ATOM 561 C CZ . TYR 72 72 ? A -0.136 5.940 9.496 1.000 1 A TYR 66.663 1
ATOM 562 O OH . TYR 72 72 ? A -0.173 6.737 8.388 1.000 1 A TYR 72.430 1
ATOM 563 N N . MET 73 73 ? A -1.888 1.136 12.430 1.000 1 A MET 90.180 1
ATOM 564 C CA . MET 73 73 ? A -2.564 0.353 11.388 1.000 1 A MET 91.221 1
ATOM 565 C C . MET 73 73 ? A -4.048 0.196 11.683 1.000 1 A MET 92.784 1
ATOM 566 O O . MET 73 73 ? A -4.861 0.068 10.746 1.000 1 A MET 92.361 1
ATOM 567 C CB . MET 73 73 ? A -1.875 -0.980 11.204 1.000 1 A MET 89.188 1
ATOM 568 C CG . MET 73 73 ? A -0.519 -0.860 10.532 1.000 1 A MET 84.272 1
ATOM 569 S SD . MET 73 73 ? A 0.282 -2.419 10.234 1.000 1 A MET 79.727 1
ATOM 570 C CE . MET 73 73 ? A 1.818 -1.910 9.495 1.000 1 A MET 70.489 1
ATOM 571 N N . ARG 74 74 ? A -4.421 0.197 12.964 1.000 1 A ARG 93.601 1
ATOM 572 C CA . ARG 74 74 ? A -5.844 0.134 13.329 1.000 1 A ARG 93.665 1
ATOM 573 C C . ARG 74 74 ? A -6.611 1.321 12.753 1.000 1 A ARG 94.278 1
ATOM 574 O O . ARG 74 74 ? A -7.793 1.179 12.408 1.000 1 A ARG 94.163 1
ATOM 575 C CB . ARG 74 74 ? A -5.988 0.066 14.854 1.000 1 A ARG 92.408 1
ATOM 576 C CG . ARG 74 74 ? A -7.448 -0.171 15.345 1.000 1 A ARG 89.226 1
ATOM 577 C CD . ARG 74 74 ? A -7.461 -0.556 16.815 1.000 1 A ARG 88.194 1
ATOM 578 N NE . ARG 74 74 ? A -6.690 -1.780 17.016 1.000 1 A ARG 82.518 1
ATOM 579 C CZ . ARG 74 74 ? A -5.521 -1.842 17.653 1.000 1 A ARG 81.659 1
ATOM 580 N NH1 . ARG 74 74 ? A -4.988 -0.767 18.179 1.000 1 A ARG 72.152 1
ATOM 581 N NH2 . ARG 74 74 ? A -4.901 -3.012 17.772 1.000 1 A ARG 72.846 1
ATOM 582 N N . THR 75 75 ? A -5.952 2.467 12.610 1.000 1 A THR 94.135 1
ATOM 583 C CA . THR 75 75 ? A -6.579 3.638 12.040 1.000 1 A THR 93.223 1
ATOM 584 C C . THR 75 75 ? A -6.585 3.618 10.516 1.000 1 A THR 95.001 1
ATOM 585 O O . THR 75 75 ? A -7.285 4.427 9.896 1.000 1 A THR 94.408 1
ATOM 586 C CB . THR 75 75 ? A -5.873 4.932 12.496 1.000 1 A THR 90.070 1
ATOM 587 O OG1 . THR 75 75 ? A -4.600 5.067 11.835 1.000 1 A THR 83.386 1
ATOM 588 C CG2 . THR 75 75 ? A -5.684 4.901 14.004 1.000 1 A THR 82.741 1
ATOM 589 N N . GLY 76 76 ? A -5.806 2.715 9.883 1.000 1 A GLY 96.359 1
ATOM 590 C CA . GLY 76 76 ? A -5.747 2.666 8.440 1.000 1 A GLY 97.034 1
ATOM 591 C C . GLY 76 76 ? A -7.110 2.373 7.834 1.000 1 A GLY 97.708 1
ATOM 592 O O . GLY 76 76 ? A -7.885 1.546 8.363 1.000 1 A GLY 97.434 1
ATOM 593 N N . GLU 77 77 ? A -7.418 3.014 6.737 1.000 1 A GLU 98.102 1
ATOM 594 C CA . GLU 77 77 ? A -8.699 2.859 6.074 1.000 1 A GLU 98.245 1
ATOM 595 C C . GLU 77 77 ? A -8.641 1.895 4.908 1.000 1 A GLU 98.428 1
ATOM 596 O O . GLU 77 77 ? A -9.659 1.302 4.534 1.000 1 A GLU 98.241 1
ATOM 597 C CB . GLU 77 77 ? A -9.229 4.204 5.596 1.000 1 A GLU 97.999 1
ATOM 598 C CG . GLU 77 77 ? A -9.534 5.167 6.723 1.000 1 A GLU 97.598 1
ATOM 599 C CD . GLU 77 77 ? A -9.975 6.525 6.230 1.000 1 A GLU 97.171 1
ATOM 600 O OE1 . GLU 77 77 ? A -9.120 7.324 5.814 1.000 1 A GLU 93.347 1
ATOM 601 O OE2 . GLU 77 77 ? A -11.197 6.776 6.251 1.000 1 A GLU 92.464 1
ATOM 602 N N . GLY 78 78 ? A -7.442 1.711 4.349 1.000 1 A GLY 98.422 1
ATOM 603 C CA . GLY 78 78 ? A -7.255 0.839 3.206 1.000 1 A GLY 98.447 1
ATOM 604 C C . GLY 78 78 ? A -5.820 0.396 3.110 1.000 1 A GLY 98.501 1
ATOM 605 O O . GLY 78 78 ? A -4.908 1.081 3.582 1.000 1 A GLY 98.461 1
ATOM 606 N N . PHE 79 79 ? A -5.616 -0.769 2.486 1.000 1 A PHE 98.669 1
ATOM 607 C CA . PHE 79 79 ? A -4.310 -1.412 2.493 1.000 1 A PHE 98.655 1
ATOM 608 C C . PHE 79 79 ? A -3.986 -1.859 1.069 1.000 1 A PHE 98.750 1
ATOM 609 O O . PHE 79 79 ? A -4.795 -2.537 0.413 1.000 1 A PHE 98.733 1
ATOM 610 C CB . PHE 79 79 ? A -4.307 -2.625 3.414 1.000 1 A PHE 98.427 1
ATOM 611 C CG . PHE 79 79 ? A -4.489 -2.256 4.872 1.000 1 A PHE 98.225 1
ATOM 612 C CD1 . PHE 79 79 ? A -3.398 -2.207 5.728 1.000 1 A PHE 97.884 1
ATOM 613 C CD2 . PHE 79 79 ? A -5.754 -1.965 5.362 1.000 1 A PHE 97.887 1
ATOM 614 C CE1 . PHE 79 79 ? A -3.565 -1.866 7.055 1.000 1 A PHE 97.182 1
ATOM 615 C CE2 . PHE 79 79 ? A -5.920 -1.603 6.674 1.000 1 A PHE 97.393 1
ATOM 616 C CZ . PHE 79 79 ? A -4.825 -1.561 7.537 1.000 1 A PHE 97.136 1
ATOM 617 N N . LEU 80 80 ? A -2.786 -1.481 0.582 1.000 1 A LEU 98.794 1
ATOM 618 C CA . LEU 80 80 ? A -2.210 -2.076 -0.608 1.000 1 A LEU 98.840 1
ATOM 619 C C . LEU 80 80 ? A -1.373 -3.254 -0.183 1.000 1 A LEU 98.838 1
ATOM 620 O O . LEU 80 80 ? A -0.447 -3.109 0.618 1.000 1 A LEU 98.767 1
ATOM 621 C CB . LEU 80 80 ? A -1.294 -1.096 -1.328 1.000 1 A LEU 98.689 1
ATOM 622 C CG . LEU 80 80 ? A -1.890 0.058 -2.123 1.000 1 A LEU 96.481 1
ATOM 623 C CD1 . LEU 80 80 ? A -3.049 -0.400 -2.999 1.000 1 A LEU 97.739 1
ATOM 624 C CD2 . LEU 80 80 ? A -0.783 0.633 -2.989 1.000 1 A LEU 98.041 1
ATOM 625 N N . SER 81 81 ? A -1.701 -4.439 -0.711 1.000 1 A SER 98.886 1
ATOM 626 C CA . SER 81 81 ? A -0.905 -5.642 -0.465 1.000 1 A SER 98.891 1
ATOM 627 C C . SER 81 81 ? A -0.076 -5.902 -1.715 1.000 1 A SER 98.940 1
ATOM 628 O O . SER 81 81 ? A -0.614 -6.226 -2.773 1.000 1 A SER 98.935 1
ATOM 629 C CB . SER 81 81 ? A -1.796 -6.834 -0.175 1.000 1 A SER 98.715 1
ATOM 630 O OG . SER 81 81 ? A -2.492 -6.641 1.065 1.000 1 A SER 97.505 1
ATOM 631 N N . VAL 82 82 ? A 1.234 -5.754 -1.573 1.000 1 A VAL 98.891 1
ATOM 632 C CA . VAL 82 82 ? A 2.152 -5.754 -2.700 1.000 1 A VAL 98.907 1
ATOM 633 C C . VAL 82 82 ? A 2.981 -7.010 -2.730 1.000 1 A VAL 98.898 1
ATOM 634 O O . VAL 82 82 ? A 3.560 -7.413 -1.706 1.000 1 A VAL 98.851 1
ATOM 635 C CB . VAL 82 82 ? A 3.085 -4.510 -2.653 1.000 1 A VAL 98.900 1
ATOM 636 C CG1 . VAL 82 82 ? A 2.271 -3.241 -2.484 1.000 1 A VAL 98.912 1
ATOM 637 C CG2 . VAL 82 82 ? A 3.972 -4.441 -3.886 1.000 1 A VAL 98.896 1
ATOM 638 N N . PHE 83 83 ? A 3.052 -7.656 -3.911 1.000 1 A PHE 98.965 1
ATOM 639 C CA . PHE 83 83 ? A 4.023 -8.704 -4.154 1.000 1 A PHE 98.972 1
ATOM 640 C C . PHE 83 83 ? A 4.789 -8.325 -5.407 1.000 1 A PHE 98.969 1
ATOM 641 O O . PHE 83 83 ? A 4.389 -7.405 -6.137 1.000 1 A PHE 98.970 1
ATOM 642 C CB . PHE 83 83 ? A 3.363 -10.084 -4.289 1.000 1 A PHE 98.974 1
ATOM 643 C CG . PHE 83 83 ? A 2.551 -10.255 -5.508 1.000 1 A PHE 98.980 1
ATOM 644 C CD1 . PHE 83 83 ? A 1.228 -9.826 -5.572 1.000 1 A PHE 98.975 1
ATOM 645 C CD2 . PHE 83 83 ? A 3.103 -10.855 -6.651 1.000 1 A PHE 98.977 1
ATOM 646 C CE1 . PHE 83 83 ? A 0.475 -9.979 -6.721 1.000 1 A PHE 98.975 1
ATOM 647 C CE2 . PHE 83 83 ? A 2.356 -11.014 -7.808 1.000 1 A PHE 98.965 1
ATOM 648 C CZ . PHE 83 83 ? A 1.047 -10.565 -7.830 1.000 1 A PHE 98.966 1
ATOM 649 N N . ALA 84 84 ? A 5.904 -8.979 -5.636 1.000 1 A ALA 98.931 1
ATOM 650 C CA . ALA 84 84 ? A 6.706 -8.758 -6.843 1.000 1 A ALA 98.935 1
ATOM 651 C C . ALA 84 84 ? A 6.474 -9.923 -7.795 1.000 1 A ALA 98.939 1
ATOM 652 O O . ALA 84 84 ? A 6.533 -11.099 -7.395 1.000 1 A ALA 98.922 1
ATOM 653 C CB . ALA 84 84 ? A 8.185 -8.628 -6.494 1.000 1 A ALA 98.885 1
ATOM 654 N N . ILE 85 85 ? A 6.226 -9.610 -9.063 1.000 1 A ILE 98.905 1
ATOM 655 C CA . ILE 85 85 ? A 5.839 -10.649 -10.020 1.000 1 A ILE 98.879 1
ATOM 656 C C . ILE 85 85 ? A 7.006 -11.571 -10.334 1.000 1 A ILE 98.859 1
ATOM 657 O O . ILE 85 85 ? A 6.790 -12.614 -10.966 1.000 1 A ILE 98.791 1
ATOM 658 C CB . ILE 85 85 ? A 5.258 -10.051 -11.315 1.000 1 A ILE 98.824 1
ATOM 659 C CG1 . ILE 85 85 ? A 6.255 -9.157 -12.071 1.000 1 A ILE 98.680 1
ATOM 660 C CG2 . ILE 85 85 ? A 3.987 -9.283 -10.990 1.000 1 A ILE 98.636 1
ATOM 661 C CD1 . ILE 85 85 ? A 7.218 -9.885 -12.968 1.000 1 A ILE 98.316 1
ATOM 662 N N . ASN 86 86 ? A 8.226 -11.263 -9.874 1.000 1 A ASN 98.832 1
ATOM 663 C CA . ASN 86 86 ? A 9.403 -12.112 -10.026 1.000 1 A ASN 98.777 1
ATOM 664 C C . ASN 86 86 ? A 9.764 -12.828 -8.736 1.000 1 A ASN 98.766 1
ATOM 665 O O . ASN 86 86 ? A 10.910 -13.315 -8.622 1.000 1 A ASN 98.663 1
ATOM 666 C CB . ASN 86 86 ? A 10.609 -11.318 -10.545 1.000 1 A ASN 98.694 1
ATOM 667 C CG . ASN 86 86 ? A 11.101 -10.327 -9.536 1.000 1 A ASN 98.627 1
ATOM 668 O OD1 . ASN 86 86 ? A 10.382 -9.920 -8.624 1.000 1 A ASN 98.378 1
ATOM 669 N ND2 . ASN 86 86 ? A 12.344 -9.891 -9.670 1.000 1 A ASN 97.669 1
ATOM 670 N N . ASN 87 87 ? A 8.860 -12.877 -7.740 1.000 1 A ASN 98.722 1
ATOM 671 C CA . ASN 87 87 ? A 9.171 -13.422 -6.424 1.000 1 A ASN 98.696 1
ATOM 672 C C . ASN 87 87 ? A 7.946 -14.199 -5.928 1.000 1 A ASN 98.767 1
ATOM 673 O O . ASN 87 87 ? A 7.041 -13.624 -5.316 1.000 1 A ASN 98.725 1
ATOM 674 C CB . ASN 87 87 ? A 9.571 -12.314 -5.455 1.000 1 A ASN 98.471 1
ATOM 675 C CG . ASN 87 87 ? A 10.081 -12.831 -4.136 1.000 1 A ASN 97.575 1
ATOM 676 O OD1 . ASN 87 87 ? A 9.527 -13.790 -3.557 1.000 1 A ASN 93.717 1
ATOM 677 N ND2 . ASN 87 87 ? A 11.115 -12.187 -3.596 1.000 1 A ASN 92.023 1
ATOM 678 N N . THR 88 88 ? A 7.917 -15.503 -6.211 1.000 1 A THR 98.791 1
ATOM 679 C CA . THR 88 88 ? A 6.772 -16.315 -5.845 1.000 1 A THR 98.761 1
ATOM 680 C C . THR 88 88 ? A 6.546 -16.298 -4.328 1.000 1 A THR 98.804 1
ATOM 681 O O . THR 88 88 ? A 5.400 -16.300 -3.871 1.000 1 A THR 98.747 1
ATOM 682 C CB . THR 88 88 ? A 6.943 -17.740 -6.372 1.000 1 A THR 98.447 1
ATOM 683 O OG1 . THR 88 88 ? A 6.904 -17.727 -7.795 1.000 1 A THR 93.164 1
ATOM 684 C CG2 . THR 88 88 ? A 5.801 -18.645 -5.871 1.000 1 A THR 92.387 1
ATOM 685 N N . LYS 89 89 ? A 7.618 -16.301 -3.526 1.000 1 A LYS 98.830 1
ATOM 686 C CA . LYS 89 89 ? A 7.449 -16.251 -2.069 1.000 1 A LYS 98.792 1
ATOM 687 C C . LYS 89 89 ? A 6.676 -15.002 -1.660 1.000 1 A LYS 98.781 1
ATOM 688 O O . LYS 89 89 ? A 5.795 -15.080 -0.797 1.000 1 A LYS 98.696 1
ATOM 689 C CB . LYS 89 89 ? A 8.794 -16.331 -1.372 1.000 1 A LYS 98.659 1
ATOM 690 C CG . LYS 89 89 ? A 8.695 -16.298 0.159 1.000 1 A LYS 95.932 1
ATOM 691 C CD . LYS 89 89 ? A 7.904 -17.459 0.694 1.000 1 A LYS 88.243 1
ATOM 692 C CE . LYS 89 89 ? A 8.225 -17.705 2.159 1.000 1 A LYS 88.491 1
ATOM 693 N NZ . LYS 89 89 ? A 7.793 -16.581 3.041 1.000 1 A LYS 79.994 1
ATOM 694 N N . SER 90 90 ? A 6.976 -13.852 -2.277 1.000 1 A SER 98.821 1
ATOM 695 C CA . SER 90 90 ? A 6.237 -12.642 -1.945 1.000 1 A SER 98.779 1
ATOM 696 C C . SER 90 90 ? A 4.759 -12.776 -2.240 1.000 1 A SER 98.772 1
ATOM 697 O O . SER 90 90 ? A 3.913 -12.232 -1.531 1.000 1 A SER 98.686 1
ATOM 698 C CB . SER 90 90 ? A 6.827 -11.421 -2.645 1.000 1 A SER 98.765 1
ATOM 699 O OG . SER 90 90 ? A 6.524 -11.384 -4.020 1.000 1 A SER 98.809 1
ATOM 700 N N . PHE 91 91 ? A 4.419 -13.530 -3.307 1.000 1 A PHE 98.914 1
ATOM 701 C CA . PHE 91 91 ? A 3.009 -13.765 -3.638 1.000 1 A PHE 98.914 1
ATOM 702 C C . PHE 91 91 ? A 2.358 -14.684 -2.592 1.000 1 A PHE 98.890 1
ATOM 703 O O . PHE 91 91 ? A 1.254 -14.439 -2.147 1.000 1 A PHE 98.825 1
ATOM 704 C CB . PHE 91 91 ? A 2.898 -14.372 -5.028 1.000 1 A PHE 98.888 1
ATOM 705 C CG . PHE 91 91 ? A 1.497 -14.647 -5.498 1.000 1 A PHE 98.883 1
ATOM 706 C CD1 . PHE 91 91 ? A 0.630 -13.615 -5.693 1.000 1 A PHE 98.857 1
ATOM 707 C CD2 . PHE 91 91 ? A 1.102 -15.946 -5.725 1.000 1 A PHE 98.817 1
ATOM 708 C CE1 . PHE 91 91 ? A -0.652 -13.879 -6.143 1.000 1 A PHE 98.761 1
ATOM 709 C CE2 . PHE 91 91 ? A -0.185 -16.202 -6.159 1.000 1 A PHE 98.668 1
ATOM 710 C CZ . PHE 91 91 ? A -1.054 -15.158 -6.375 1.000 1 A PHE 98.701 1
ATOM 711 N N . GLU 92 92 ? A 3.095 -15.746 -2.195 1.000 1 A GLU 98.773 1
ATOM 712 C CA . GLU 92 92 ? A 2.596 -16.641 -1.168 1.000 1 A GLU 98.625 1
ATOM 713 C C . GLU 92 92 ? A 2.403 -15.929 0.169 1.000 1 A GLU 98.518 1
ATOM 714 O O . GLU 92 92 ? A 1.521 -16.305 0.956 1.000 1 A GLU 98.110 1
ATOM 715 C CB . GLU 92 92 ? A 3.549 -17.814 -1.023 1.000 1 A GLU 98.448 1
ATOM 716 C CG . GLU 92 92 ? A 3.623 -18.657 -2.303 1.000 1 A GLU 97.956 1
ATOM 717 C CD . GLU 92 92 ? A 4.740 -19.699 -2.316 1.000 1 A GLU 97.171 1
ATOM 718 O OE1 . GLU 92 92 ? A 5.651 -19.639 -1.452 1.000 1 A GLU 94.193 1
ATOM 719 O OE2 . GLU 92 92 ? A 4.722 -20.578 -3.216 1.000 1 A GLU 94.178 1
ATOM 720 N N . ASP 93 93 ? A 3.191 -14.880 0.435 1.000 1 A ASP 98.632 1
ATOM 721 C CA . ASP 93 93 ? A 3.074 -14.102 1.670 1.000 1 A ASP 98.503 1
ATOM 722 C C . ASP 93 93 ? A 1.785 -13.279 1.752 1.000 1 A ASP 98.507 1
ATOM 723 O O . ASP 93 93 ? A 1.452 -12.788 2.821 1.000 1 A ASP 98.183 1
ATOM 724 C CB . ASP 93 93 ? A 4.241 -13.125 1.800 1.000 1 A ASP 98.228 1
ATOM 725 C CG . ASP 93 93 ? A 5.585 -13.780 2.140 1.000 1 A ASP 97.601 1
ATOM 726 O OD1 . ASP 93 93 ? A 5.595 -14.961 2.541 1.000 1 A ASP 95.354 1
ATOM 727 O OD2 . ASP 93 93 ? A 6.602 -13.069 2.034 1.000 1 A ASP 94.398 1
ATOM 728 N N . ILE 94 94 ? A 1.105 -13.080 0.632 1.000 1 A ILE 98.666 1
ATOM 729 C CA . ILE 94 94 ? A -0.046 -12.187 0.640 1.000 1 A ILE 98.629 1
ATOM 730 C C . ILE 94 94 ? A -1.084 -12.626 1.661 1.000 1 A ILE 98.375 1
ATOM 731 O O . ILE 94 94 ? A -1.703 -11.795 2.341 1.000 1 A ILE 98.097 1
ATOM 732 C CB . ILE 94 94 ? A -0.670 -12.069 -0.764 1.000 1 A ILE 98.685 1
ATOM 733 C CG1 . ILE 94 94 ? A 0.294 -11.309 -1.688 1.000 1 A ILE 98.712 1
ATOM 734 C CG2 . ILE 94 94 ? A -2.056 -11.414 -0.749 1.000 1 A ILE 98.590 1
ATOM 735 C CD1 . ILE 94 94 ? A 0.506 -9.857 -1.328 1.000 1 A ILE 98.642 1
ATOM 736 N N . HIS 95 95 ? A -1.272 -13.941 1.794 1.000 1 A HIS 98.108 1
ATOM 737 C CA . HIS 95 95 ? A -2.235 -14.444 2.793 1.000 1 A HIS 97.461 1
ATOM 738 C C . HIS 95 95 ? A -1.927 -13.939 4.198 1.000 1 A HIS 97.175 1
ATOM 739 O O . HIS 95 95 ? A -2.818 -13.550 4.935 1.000 1 A HIS 96.867 1
ATOM 740 C CB . HIS 95 95 ? A -2.275 -15.966 2.777 1.000 1 A HIS 96.553 1
ATOM 741 C CG . HIS 95 95 ? A -3.005 -16.565 3.927 1.000 1 A HIS 82.524 1
ATOM 742 N ND1 . HIS 95 95 ? A -4.379 -16.525 4.041 1.000 1 A HIS 77.316 1
ATOM 743 C CD2 . HIS 95 95 ? A -2.514 -17.196 5.028 1.000 1 A HIS 79.264 1
ATOM 744 C CE1 . HIS 95 95 ? A -4.710 -17.112 5.180 1.000 1 A HIS 77.015 1
ATOM 745 N NE2 . HIS 95 95 ? A -3.609 -17.531 5.791 1.000 1 A HIS 70.948 1
ATOM 746 N N . HIS 96 96 ? A -0.618 -13.995 4.556 1.000 1 A HIS 97.277 1
ATOM 747 C CA . HIS 96 96 ? A -0.213 -13.525 5.882 1.000 1 A HIS 96.655 1
ATOM 748 C C . HIS 96 96 ? A -0.600 -12.074 6.092 1.000 1 A HIS 96.612 1
ATOM 749 O O . HIS 96 96 ? A -1.187 -11.715 7.138 1.000 1 A HIS 96.293 1
ATOM 750 C CB . HIS 96 96 ? A 1.289 -13.688 6.038 1.000 1 A HIS 95.402 1
ATOM 751 C CG . HIS 96 96 ? A 1.859 -12.857 7.158 1.000 1 A HIS 94.184 1
ATOM 752 N ND1 . HIS 96 96 ? A 1.713 -13.180 8.475 1.000 1 A HIS 90.795 1
ATOM 753 C CD2 . HIS 96 96 ? A 2.601 -11.738 7.094 1.000 1 A HIS 91.171 1
ATOM 754 C CE1 . HIS 96 96 ? A 2.336 -12.280 9.202 1.000 1 A HIS 90.153 1
ATOM 755 N NE2 . HIS 96 96 ? A 2.899 -11.389 8.401 1.000 1 A HIS 89.503 1
ATOM 756 N N . TYR 97 97 ? A -0.305 -11.222 5.119 1.000 1 A TYR 96.724 1
ATOM 757 C CA . TYR 97 97 ? A -0.624 -9.801 5.281 1.000 1 A TYR 96.604 1
ATOM 758 C C . TYR 97 97 ? A -2.113 -9.580 5.384 1.000 1 A TYR 96.772 1
ATOM 759 O O . TYR 97 97 ? A -2.562 -8.779 6.211 1.000 1 A TYR 96.431 1
ATOM 760 C CB . TYR 97 97 ? A 0.028 -9.001 4.135 1.000 1 A TYR 96.441 1
ATOM 761 C CG . TYR 97 97 ? A 1.520 -8.966 4.295 1.000 1 A TYR 96.023 1
ATOM 762 C CD1 . TYR 97 97 ? A 2.105 -8.242 5.333 1.000 1 A TYR 94.943 1
ATOM 763 C CD2 . TYR 97 97 ? A 2.348 -9.699 3.434 1.000 1 A TYR 95.250 1
ATOM 764 C CE1 . TYR 97 97 ? A 3.481 -8.234 5.517 1.000 1 A TYR 93.927 1
ATOM 765 C CE2 . TYR 97 97 ? A 3.729 -9.696 3.610 1.000 1 A TYR 94.773 1
ATOM 766 C CZ . TYR 97 97 ? A 4.274 -8.967 4.651 1.000 1 A TYR 94.306 1
ATOM 767 O OH . TYR 97 97 ? A 5.629 -8.962 4.835 1.000 1 A TYR 93.275 1
ATOM 768 N N . ARG 98 98 ? A -2.896 -10.302 4.548 1.000 1 A ARG 97.286 1
ATOM 769 C CA . ARG 98 98 ? A -4.367 -10.116 4.631 1.000 1 A ARG 97.204 1
ATOM 770 C C . ARG 98 98 ? A -4.879 -10.541 5.990 1.000 1 A ARG 97.080 1
ATOM 771 O O . ARG 98 98 ? A -5.758 -9.869 6.552 1.000 1 A ARG 96.603 1
ATOM 772 C CB . ARG 98 98 ? A -5.046 -10.931 3.539 1.000 1 A ARG 97.032 1
ATOM 773 C CG . ARG 98 98 ? A -6.569 -10.799 3.553 1.000 1 A ARG 95.111 1
ATOM 774 C CD . ARG 98 98 ? A -7.177 -11.406 2.305 1.000 1 A ARG 92.775 1
ATOM 775 N NE . ARG 98 98 ? A -8.636 -11.348 2.336 1.000 1 A ARG 90.331 1
ATOM 776 C CZ . ARG 98 98 ? A -9.368 -10.321 1.954 1.000 1 A ARG 89.757 1
ATOM 777 N NH1 . ARG 98 98 ? A -8.800 -9.214 1.535 1.000 1 A ARG 82.434 1
ATOM 778 N NH2 . ARG 98 98 ? A -10.682 -10.386 2.022 1.000 1 A ARG 83.271 1
ATOM 779 N N . GLU 99 99 ? A -4.319 -11.639 6.569 1.000 1 A GLU 97.375 1
ATOM 780 C CA . GLU 99 99 ? A -4.773 -12.069 7.874 1.000 1 A GLU 96.805 1
ATOM 781 C C . GLU 99 99 ? A -4.422 -11.046 8.957 1.000 1 A GLU 95.980 1
ATOM 782 O O . GLU 99 99 ? A -5.245 -10.770 9.832 1.000 1 A GLU 95.465 1
ATOM 783 C CB . GLU 99 99 ? A -4.207 -13.443 8.219 1.000 1 A GLU 96.557 1
ATOM 784 C CG . GLU 99 99 ? A -4.816 -14.532 7.368 1.000 1 A GLU 93.316 1
ATOM 785 C CD . GLU 99 99 ? A -6.312 -14.559 7.444 1.000 1 A GLU 88.340 1
ATOM 786 O OE1 . GLU 99 99 ? A -6.860 -14.623 8.563 1.000 1 A GLU 81.716 1
ATOM 787 O OE2 . GLU 99 99 ? A -6.965 -14.531 6.371 1.000 1 A GLU 81.324 1
ATOM 788 N N . GLN 100 100 ? A -3.216 -10.457 8.892 1.000 1 A GLN 95.757 1
ATOM 789 C CA . GLN 100 100 ? A -2.839 -9.454 9.885 1.000 1 A GLN 95.049 1
ATOM 790 C C . GLN 100 100 ? A -3.711 -8.222 9.754 1.000 1 A GLN 95.310 1
ATOM 791 O O . GLN 100 100 ? A -4.103 -7.632 10.762 1.000 1 A GLN 94.481 1
ATOM 792 C CB . GLN 100 100 ? A -1.352 -9.088 9.765 1.000 1 A GLN 93.969 1
ATOM 793 C CG . GLN 100 100 ? A -0.423 -10.252 10.094 1.000 1 A GLN 91.717 1
ATOM 794 C CD . GLN 100 100 ? A -0.660 -10.786 11.480 1.000 1 A GLN 89.678 1
ATOM 795 O OE1 . GLN 100 100 ? A -0.568 -10.058 12.464 1.000 1 A GLN 85.721 1
ATOM 796 N NE2 . GLN 100 100 ? A -0.994 -12.059 11.574 1.000 1 A GLN 83.863 1
ATOM 797 N N . ILE 101 101 ? A -4.006 -7.803 8.505 1.000 1 A ILE 95.978 1
ATOM 798 C CA . ILE 101 101 ? A -4.886 -6.661 8.307 1.000 1 A ILE 96.524 1
ATOM 799 C C . ILE 101 101 ? A -6.252 -6.932 8.925 1.000 1 A ILE 96.692 1
ATOM 800 O O . ILE 101 101 ? A -6.799 -6.093 9.660 1.000 1 A ILE 96.648 1
ATOM 801 C CB . ILE 101 101 ? A -5.026 -6.357 6.795 1.000 1 A ILE 96.962 1
ATOM 802 C CG1 . ILE 101 101 ? A -3.693 -5.841 6.253 1.000 1 A ILE 97.140 1
ATOM 803 C CG2 . ILE 101 101 ? A -6.174 -5.369 6.547 1.000 1 A ILE 97.051 1
ATOM 804 C CD1 . ILE 101 101 ? A -3.624 -5.889 4.734 1.000 1 A ILE 96.807 1
ATOM 805 N N . LYS 102 102 ? A -6.828 -8.125 8.619 1.000 1 A LYS 96.877 1
ATOM 806 C CA . LYS 102 102 ? A -8.140 -8.434 9.167 1.000 1 A LYS 96.397 1
ATOM 807 C C . LYS 102 102 ? A -8.097 -8.484 10.696 1.000 1 A LYS 96.021 1
ATOM 808 O O . LYS 102 102 ? A -9.079 -8.067 11.347 1.000 1 A LYS 95.772 1
ATOM 809 C CB . LYS 102 102 ? A -8.618 -9.771 8.624 1.000 1 A LYS 96.158 1
ATOM 810 C CG . LYS 102 102 ? A -8.965 -9.733 7.137 1.000 1 A LYS 91.292 1
ATOM 811 C CD . LYS 102 102 ? A -9.037 -11.091 6.487 1.000 1 A LYS 88.711 1
ATOM 812 C CE . LYS 102 102 ? A -9.894 -12.058 7.260 1.000 1 A LYS 83.261 1
ATOM 813 N NZ . LYS 102 102 ? A -9.871 -13.413 6.631 1.000 1 A LYS 85.164 1
ATOM 814 N N . ARG 103 103 ? A -6.972 -8.959 11.275 1.000 1 A ARG 96.087 1
ATOM 815 C CA . ARG 103 103 ? A -6.853 -9.028 12.727 1.000 1 A ARG 94.821 1
ATOM 816 C C . ARG 103 103 ? A -6.834 -7.657 13.362 1.000 1 A ARG 94.707 1
ATOM 817 O O . ARG 103 103 ? A -7.584 -7.381 14.314 1.000 1 A ARG 94.498 1
ATOM 818 C CB . ARG 103 103 ? A -5.593 -9.802 13.101 1.000 1 A ARG 93.349 1
ATOM 819 C CG . ARG 103 103 ? A -5.417 -9.980 14.595 1.000 1 A ARG 83.336 1
ATOM 820 C CD . ARG 103 103 ? A -4.088 -10.645 14.911 1.000 1 A ARG 78.530 1
ATOM 821 N NE . ARG 103 103 ? A -2.944 -9.817 14.427 1.000 1 A ARG 73.284 1
ATOM 822 C CZ . ARG 103 103 ? A -2.518 -8.729 15.012 1.000 1 A ARG 69.382 1
ATOM 823 N NH1 . ARG 103 103 ? A -3.107 -8.238 16.090 1.000 1 A ARG 64.501 1
ATOM 824 N NH2 . ARG 103 103 ? A -1.476 -8.074 14.488 1.000 1 A ARG 62.842 1
ATOM 825 N N . VAL 104 104 ? A -5.998 -6.747 12.843 1.000 1 A VAL 94.307 1
ATOM 826 C CA . VAL 104 104 ? A -5.884 -5.452 13.511 1.000 1 A VAL 93.690 1
ATOM 827 C C . VAL 104 104 ? A -7.133 -4.591 13.292 1.000 1 A VAL 94.553 1
ATOM 828 O O . VAL 104 104 ? A -7.450 -3.736 14.118 1.000 1 A VAL 93.670 1
ATOM 829 C CB . VAL 104 104 ? A -4.621 -4.661 13.106 1.000 1 A VAL 91.319 1
ATOM 830 C CG1 . VAL 104 104 ? A -3.376 -5.496 13.384 1.000 1 A VAL 87.582 1
ATOM 831 C CG2 . VAL 104 104 ? A -4.698 -4.221 11.665 1.000 1 A VAL 86.043 1
ATOM 832 N N . LYS 105 105 ? A -7.843 -4.824 12.185 1.000 1 A LYS 94.559 1
ATOM 833 C CA . LYS 105 105 ? A -9.074 -4.084 11.919 1.000 1 A LYS 94.938 1
ATOM 834 C C . LYS 105 105 ? A -10.291 -4.756 12.564 1.000 1 A LYS 94.709 1
ATOM 835 O O . LYS 105 105 ? A -11.353 -4.148 12.567 1.000 1 A LYS 93.572 1
ATOM 836 C CB . LYS 105 105 ? A -9.283 -3.924 10.427 1.000 1 A LYS 94.873 1
ATOM 837 C CG . LYS 105 105 ? A -8.201 -3.091 9.724 1.000 1 A LYS 94.363 1
ATOM 838 C CD . LYS 105 105 ? A -8.185 -1.659 10.251 1.000 1 A LYS 93.383 1
ATOM 839 C CE . LYS 105 105 ? A -9.349 -0.883 9.725 1.000 1 A LYS 92.705 1
ATOM 840 N NZ . LYS 105 105 ? A -9.305 0.529 10.173 1.000 1 A LYS 92.684 1
ATOM 841 N N . ASP 106 106 ? A -10.106 -5.950 13.128 1.000 1 A ASP 95.415 1
ATOM 842 C CA . ASP 106 106 ? A -11.215 -6.723 13.674 1.000 1 A ASP 94.915 1
ATOM 843 C C . ASP 106 106 ? A -12.391 -6.745 12.700 1.000 1 A ASP 95.204 1
ATOM 844 O O . ASP 106 106 ? A -13.536 -6.513 13.067 1.000 1 A ASP 93.889 1
ATOM 845 C CB . ASP 106 106 ? A -11.650 -6.187 15.044 1.000 1 A ASP 93.947 1
ATOM 846 C CG . ASP 106 106 ? A -12.605 -7.127 15.796 1.000 1 A ASP 90.688 1
ATOM 847 O OD1 . ASP 106 106 ? A -12.683 -8.322 15.413 1.000 1 A ASP 88.020 1
ATOM 848 O OD2 . ASP 106 106 ? A -13.223 -6.674 16.759 1.000 1 A ASP 87.106 1
ATOM 849 N N . SER 107 107 ? A -12.056 -7.061 11.429 1.000 1 A SER 94.904 1
ATOM 850 C CA . SER 107 107 ? A -13.065 -6.988 10.366 1.000 1 A SER 94.074 1
ATOM 851 C C . SER 107 107 ? A -12.696 -7.956 9.257 1.000 1 A SER 95.209 1
ATOM 852 O O . SER 107 107 ? A -11.507 -8.138 8.952 1.000 1 A SER 95.478 1
ATOM 853 C CB . SER 107 107 ? A -13.175 -5.570 9.827 1.000 1 A SER 92.515 1
ATOM 854 O OG . SER 107 107 ? A -14.002 -5.529 8.668 1.000 1 A SER 89.154 1
ATOM 855 N N . GLU 108 108 ? A -13.704 -8.547 8.641 1.000 1 A GLU 94.684 1
ATOM 856 C CA . GLU 108 108 ? A -13.513 -9.370 7.456 1.000 1 A GLU 94.282 1
ATOM 857 C C . GLU 108 108 ? A -13.685 -8.555 6.187 1.000 1 A GLU 94.428 1
ATOM 858 O O . GLU 108 108 ? A -13.540 -9.087 5.097 1.000 1 A GLU 91.844 1
ATOM 859 C CB . GLU 108 108 ? A -14.532 -10.506 7.453 1.000 1 A GLU 92.288 1
ATOM 860 C CG . GLU 108 108 ? A -14.416 -11.467 8.634 1.000 1 A GLU 88.824 1
ATOM 861 C CD . GLU 108 108 ? A -13.260 -12.420 8.524 1.000 1 A GLU 86.576 1
ATOM 862 O OE1 . GLU 108 108 ? A -12.803 -12.665 7.398 1.000 1 A GLU 79.010 1
ATOM 863 O OE2 . GLU 108 108 ? A -12.807 -12.942 9.573 1.000 1 A GLU 77.739 1
ATOM 864 N N . ASP 109 109 ? A -13.986 -7.261 6.320 1.000 1 A ASP 94.351 1
ATOM 865 C CA . ASP 109 109 ? A -14.327 -6.432 5.162 1.000 1 A ASP 94.732 1
ATOM 866 C C . ASP 109 109 ? A -13.530 -5.142 5.228 1.000 1 A ASP 95.518 1
ATOM 867 O O . ASP 109 109 ? A -14.034 -4.121 5.693 1.000 1 A ASP 94.308 1
ATOM 868 C CB . ASP 109 109 ? A -15.831 -6.130 5.152 1.000 1 A ASP 92.983 1
ATOM 869 C CG . ASP 109 109 ? A -16.266 -5.410 3.888 1.000 1 A ASP 91.171 1
ATOM 870 O OD1 . ASP 109 109 ? A -15.565 -5.532 2.858 1.000 1 A ASP 88.685 1
ATOM 871 O OD2 . ASP 109 109 ? A -17.335 -4.755 3.901 1.000 1 A ASP 87.078 1
ATOM 872 N N . VAL 110 110 ? A -12.259 -5.228 4.822 1.000 1 A VAL 97.524 1
ATOM 873 C CA . VAL 110 110 ? A -11.332 -4.111 4.883 1.000 1 A VAL 97.985 1
ATOM 874 C C . VAL 110 110 ? A -10.957 -3.735 3.444 1.000 1 A VAL 98.283 1
ATOM 875 O O . VAL 110 110 ? A -10.572 -4.609 2.658 1.000 1 A VAL 98.209 1
ATOM 876 C CB . VAL 110 110 ? A -10.078 -4.487 5.675 1.000 1 A VAL 97.602 1
ATOM 877 C CG1 . VAL 110 110 ? A -10.453 -4.934 7.086 1.000 1 A VAL 96.923 1
ATOM 878 C CG2 . VAL 110 110 ? A -9.086 -3.328 5.697 1.000 1 A VAL 97.408 1
ATOM 879 N N . PRO 111 111 ? A -11.030 -2.474 3.076 1.000 1 A PRO 98.502 1
ATOM 880 C CA . PRO 111 111 ? A -10.643 -2.080 1.727 1.000 1 A PRO 98.609 1
ATOM 881 C C . PRO 111 111 ? A -9.202 -2.469 1.460 1.000 1 A PRO 98.689 1
ATOM 882 O O . PRO 111 111 ? A -8.296 -2.112 2.204 1.000 1 A PRO 98.667 1
ATOM 883 C CB . PRO 111 111 ? A -10.845 -0.558 1.702 1.000 1 A PRO 98.529 1
ATOM 884 C CG . PRO 111 111 ? A -11.901 -0.336 2.755 1.000 1 A PRO 98.326 1
ATOM 885 C CD . PRO 111 111 ? A -11.599 -1.314 3.845 1.000 1 A PRO 98.362 1
ATOM 886 N N . MET 112 112 ? A -9.007 -3.238 0.380 1.000 1 A MET 98.681 1
ATOM 887 C CA . MET 112 112 ? A -7.696 -3.722 -0.000502 1.000 1 A MET 98.711 1
ATOM 888 C C . MET 112 112 ? A -7.581 -3.714 -1.528 1.000 1 A MET 98.814 1
ATOM 889 O O . MET 112 112 ? A -8.585 -3.847 -2.232 1.000 1 A MET 98.696 1
ATOM 890 C CB . MET 112 112 ? A -7.438 -5.142 0.477 1.000 1 A MET 98.195 1
ATOM 891 C CG . MET 112 112 ? A -7.380 -5.331 1.975 1.000 1 A MET 90.747 1
ATOM 892 S SD . MET 112 112 ? A -6.834 -7.008 2.331 1.000 1 A MET 92.242 1
ATOM 893 C CE . MET 112 112 ? A -7.628 -7.264 3.908 1.000 1 A MET 82.844 1
ATOM 894 N N . VAL 113 113 ? A -6.342 -3.615 -2.010 1.000 1 A VAL 98.938 1
ATOM 895 C CA . VAL 113 113 ? A -6.015 -3.785 -3.425 1.000 1 A VAL 98.965 1
ATOM 896 C C . VAL 113 113 ? A -4.782 -4.668 -3.489 1.000 1 A VAL 98.974 1
ATOM 897 O O . VAL 113 113 ? A -3.814 -4.458 -2.760 1.000 1 A VAL 98.963 1
ATOM 898 C CB . VAL 113 113 ? A -5.746 -2.428 -4.106 1.000 1 A VAL 98.961 1
ATOM 899 C CG1 . VAL 113 113 ? A -7.016 -1.580 -4.127 1.000 1 A VAL 98.922 1
ATOM 900 C CG2 . VAL 113 113 ? A -5.201 -2.641 -5.521 1.000 1 A VAL 98.931 1
ATOM 901 N N . LEU 114 114 ? A -4.832 -5.706 -4.338 1.000 1 A LEU 98.972 1
ATOM 902 C CA . LEU 114 114 ? A -3.683 -6.563 -4.575 1.000 1 A LEU 98.981 1
ATOM 903 C C . LEU 114 114 ? A -2.844 -5.942 -5.685 1.000 1 A LEU 98.986 1
ATOM 904 O O . LEU 114 114 ? A -3.346 -5.621 -6.751 1.000 1 A LEU 98.978 1
ATOM 905 C CB . LEU 114 114 ? A -4.143 -7.952 -4.953 1.000 1 A LEU 98.971 1
ATOM 906 C CG . LEU 114 114 ? A -3.028 -8.980 -5.199 1.000 1 A LEU 98.925 1
ATOM 907 C CD1 . LEU 114 114 ? A -2.285 -9.283 -3.906 1.000 1 A LEU 98.883 1
ATOM 908 C CD2 . LEU 114 114 ? A -3.602 -10.256 -5.799 1.000 1 A LEU 98.874 1
ATOM 909 N N . VAL 115 115 ? A -1.546 -5.780 -5.415 1.000 1 A VAL 98.979 1
ATOM 910 C CA . VAL 115 115 ? A -0.650 -5.116 -6.348 1.000 1 A VAL 98.986 1
ATOM 911 C C . VAL 115 115 ? A 0.481 -6.058 -6.713 1.000 1 A VAL 98.988 1
ATOM 912 O O . VAL 115 115 ? A 1.191 -6.563 -5.846 1.000 1 A VAL 98.984 1
ATOM 913 C CB . VAL 115 115 ? A -0.094 -3.813 -5.734 1.000 1 A VAL 98.980 1
ATOM 914 C CG1 . VAL 115 115 ? A -1.226 -2.843 -5.485 1.000 1 A VAL 98.971 1
ATOM 915 C CG2 . VAL 115 115 ? A 0.943 -3.195 -6.689 1.000 1 A VAL 98.970 1
ATOM 916 N N . GLY 116 116 ? A 0.620 -6.321 -8.014 1.000 1 A GLY 98.982 1
ATOM 917 C CA . GLY 116 116 ? A 1.727 -7.096 -8.545 1.000 1 A GLY 98.978 1
ATOM 918 C C . GLY 116 116 ? A 2.744 -6.155 -9.141 1.000 1 A GLY 98.976 1
ATOM 919 O O . GLY 116 116 ? A 2.567 -5.696 -10.273 1.000 1 A GLY 98.951 1
ATOM 920 N N . ASN 117 117 ? A 3.790 -5.860 -8.390 1.000 1 A ASN 98.950 1
ATOM 921 C CA . ASN 117 117 ? A 4.764 -4.827 -8.769 1.000 1 A ASN 98.950 1
ATOM 922 C C . ASN 117 117 ? A 5.901 -5.441 -9.586 1.000 1 A ASN 98.934 1
ATOM 923 O O . ASN 117 117 ? A 6.094 -6.653 -9.596 1.000 1 A ASN 98.900 1
ATOM 924 C CB . ASN 117 117 ? A 5.284 -4.111 -7.520 1.000 1 A ASN 98.943 1
ATOM 925 C CG . ASN 117 117 ? A 6.073 -2.875 -7.861 1.000 1 A ASN 98.928 1
ATOM 926 O OD1 . ASN 117 117 ? A 5.676 -2.099 -8.712 1.000 1 A ASN 98.643 1
ATOM 927 N ND2 . ASN 117 117 ? A 7.206 -2.680 -7.192 1.000 1 A ASN 98.632 1
ATOM 928 N N . LYS 118 118 ? A 6.643 -4.578 -10.248 1.000 1 A LYS 98.885 1
ATOM 929 C CA . LYS 118 118 ? A 7.788 -4.897 -11.071 1.000 1 A LYS 98.842 1
ATOM 930 C C . LYS 118 118 ? A 7.362 -5.486 -12.400 1.000 1 A LYS 98.852 1
ATOM 931 O O . LYS 118 118 ? A 8.035 -6.355 -12.948 1.000 1 A LYS 98.818 1
ATOM 932 C CB . LYS 118 118 ? A 8.823 -5.755 -10.347 1.000 1 A LYS 98.782 1
ATOM 933 C CG . LYS 118 118 ? A 9.245 -5.251 -8.971 1.000 1 A LYS 98.615 1
ATOM 934 C CD . LYS 118 118 ? A 10.491 -5.947 -8.466 1.000 1 A LYS 98.375 1
ATOM 935 C CE . LYS 118 118 ? A 10.791 -5.530 -7.050 1.000 1 A LYS 98.287 1
ATOM 936 N NZ . LYS 118 118 ? A 12.089 -6.076 -6.589 1.000 1 A LYS 98.264 1
ATOM 937 N N . SER 119 119 ? A 6.232 -5.017 -12.932 1.000 1 A SER 98.819 1
ATOM 938 C CA . SER 119 119 ? A 5.709 -5.530 -14.200 1.000 1 A SER 98.742 1
ATOM 939 C C . SER 119 119 ? A 6.630 -5.267 -15.364 1.000 1 A SER 98.722 1
ATOM 940 O O . SER 119 119 ? A 6.475 -5.893 -16.414 1.000 1 A SER 98.434 1
ATOM 941 C CB . SER 119 119 ? A 4.339 -4.918 -14.494 1.000 1 A SER 98.527 1
ATOM 942 O OG . SER 119 119 ? A 4.443 -3.547 -14.765 1.000 1 A SER 94.215 1
ATOM 943 N N . ASP 120 120 ? A 7.584 -4.358 -15.191 1.000 1 A ASP 98.825 1
ATOM 944 C CA . ASP 120 120 ? A 8.583 -4.111 -16.250 1.000 1 A ASP 98.795 1
ATOM 945 C C . ASP 120 120 ? A 9.568 -5.239 -16.425 1.000 1 A ASP 98.739 1
ATOM 946 O O . ASP 120 120 ? A 10.280 -5.258 -17.422 1.000 1 A ASP 98.562 1
ATOM 947 C CB . ASP 120 120 ? A 9.334 -2.812 -15.924 1.000 1 A ASP 98.805 1
ATOM 948 C CG . ASP 120 120 ? A 9.988 -2.848 -14.553 1.000 1 A ASP 98.842 1
ATOM 949 O OD1 . ASP 120 120 ? A 9.251 -2.743 -13.550 1.000 1 A ASP 98.605 1
ATOM 950 O OD2 . ASP 120 120 ? A 11.248 -3.005 -14.481 1.000 1 A ASP 98.467 1
ATOM 951 N N . LEU 121 121 ? A 9.695 -6.155 -15.424 1.000 1 A LEU 98.571 1
ATOM 952 C CA . LEU 121 121 ? A 10.735 -7.165 -15.482 1.000 1 A LEU 98.384 1
ATOM 953 C C . LEU 121 121 ? A 10.363 -8.307 -16.410 1.000 1 A LEU 98.237 1
ATOM 954 O O . LEU 121 121 ? A 9.197 -8.721 -16.490 1.000 1 A LEU 98.021 1
ATOM 955 C CB . LEU 121 121 ? A 11.037 -7.713 -14.099 1.000 1 A LEU 98.163 1
ATOM 956 C CG . LEU 121 121 ? A 11.752 -6.773 -13.136 1.000 1 A LEU 97.830 1
ATOM 957 C CD1 . LEU 121 121 ? A 13.075 -6.301 -13.691 1.000 1 A LEU 97.078 1
ATOM 958 C CD2 . LEU 121 121 ? A 11.949 -7.457 -11.796 1.000 1 A LEU 97.264 1
ATOM 959 N N . PRO 122 122 ? A 11.361 -8.869 -17.137 1.000 1 A PRO 97.906 1
ATOM 960 C CA . PRO 122 122 ? A 11.092 -10.025 -17.986 1.000 1 A PRO 97.153 1
ATOM 961 C C . PRO 122 122 ? A 11.051 -11.345 -17.239 1.000 1 A PRO 96.606 1
ATOM 962 O O . PRO 122 122 ? A 10.588 -12.348 -17.787 1.000 1 A PRO 93.769 1
ATOM 963 C CB . PRO 122 122 ? A 12.257 -10.005 -18.982 1.000 1 A PRO 95.945 1
ATOM 964 C CG . PRO 122 122 ? A 13.391 -9.474 -18.173 1.000 1 A PRO 94.644 1
ATOM 965 C CD . PRO 122 122 ? A 12.779 -8.403 -17.271 1.000 1 A PRO 96.948 1
ATOM 966 N N . SER 123 123 ? A 11.532 -11.362 -15.974 1.000 1 A SER 94.245 1
ATOM 967 C CA . SER 123 123 ? A 11.729 -12.590 -15.225 1.000 1 A SER 92.865 1
ATOM 968 C C . SER 123 123 ? A 10.523 -12.892 -14.350 1.000 1 A SER 94.114 1
ATOM 969 O O . SER 123 123 ? A 10.634 -13.001 -13.112 1.000 1 A SER 92.025 1
ATOM 970 C CB . SER 123 123 ? A 13.005 -12.510 -14.400 1.000 1 A SER 88.515 1
ATOM 971 O OG . SER 123 123 ? A 12.988 -11.398 -13.514 1.000 1 A SER 76.643 1
ATOM 972 N N . ARG 124 124 ? A 9.387 -13.026 -14.984 1.000 1 A ARG 96.990 1
ATOM 973 C CA . ARG 124 124 ? A 8.121 -13.264 -14.283 1.000 1 A ARG 97.369 1
ATOM 974 C C . ARG 124 124 ? A 8.093 -14.669 -13.721 1.000 1 A ARG 97.795 1
ATOM 975 O O . ARG 124 124 ? A 8.431 -15.621 -14.424 1.000 1 A ARG 96.836 1
ATOM 976 C CB . ARG 124 124 ? A 6.951 -13.033 -15.238 1.000 1 A ARG 96.605 1
ATOM 977 C CG . ARG 124 124 ? A 5.607 -13.454 -14.673 1.000 1 A ARG 96.109 1
ATOM 978 C CD . ARG 124 124 ? A 4.499 -13.225 -15.700 1.000 1 A ARG 95.699 1
ATOM 979 N NE . ARG 124 124 ? A 4.280 -11.797 -15.913 1.000 1 A ARG 95.630 1
ATOM 980 C CZ . ARG 124 124 ? A 3.525 -11.053 -15.131 1.000 1 A ARG 96.577 1
ATOM 981 N NH1 . ARG 124 124 ? A 2.877 -11.575 -14.090 1.000 1 A ARG 90.509 1
ATOM 982 N NH2 . ARG 124 124 ? A 3.367 -9.756 -15.390 1.000 1 A ARG 89.870 1
ATOM 983 N N . THR 125 125 ? A 7.669 -14.852 -12.458 1.000 1 A THR 98.659 1
ATOM 984 C CA . THR 125 125 ? A 7.447 -16.169 -11.876 1.000 1 A THR 98.655 1
ATOM 985 C C . THR 125 125 ? A 6.008 -16.355 -11.384 1.000 1 A THR 98.705 1
ATOM 986 O O . THR 125 125 ? A 5.622 -17.493 -11.062 1.000 1 A THR 98.412 1
ATOM 987 C CB . THR 125 125 ? A 8.398 -16.472 -10.710 1.000 1 A THR 98.538 1
ATOM 988 O OG1 . THR 125 125 ? A 8.136 -15.607 -9.606 1.000 1 A THR 98.239 1
ATOM 989 C CG2 . THR 125 125 ? A 9.838 -16.309 -11.161 1.000 1 A THR 98.089 1
ATOM 990 N N . VAL 126 126 ? A 5.229 -15.294 -11.295 1.000 1 A VAL 98.660 1
ATOM 991 C CA . VAL 126 126 ? A 3.829 -15.383 -10.871 1.000 1 A VAL 98.575 1
ATOM 992 C C . VAL 126 126 ? A 2.967 -14.971 -12.060 1.000 1 A VAL 98.368 1
ATOM 993 O O . VAL 126 126 ? A 3.068 -13.842 -12.551 1.000 1 A VAL 98.180 1
ATOM 994 C CB . VAL 126 126 ? A 3.529 -14.466 -9.687 1.000 1 A VAL 98.558 1
ATOM 995 C CG1 . VAL 126 126 ? A 4.457 -14.803 -8.530 1.000 1 A VAL 98.428 1
ATOM 996 C CG2 . VAL 126 126 ? A 2.071 -14.597 -9.243 1.000 1 A VAL 98.388 1
ATOM 997 N N . ASP 127 127 ? A 2.170 -15.907 -12.565 1.000 1 A ASP 98.175 1
ATOM 998 C CA . ASP 127 127 ? A 1.338 -15.608 -13.698 1.000 1 A ASP 97.743 1
ATOM 999 C C . ASP 127 127 ? A 0.253 -14.605 -13.321 1.000 1 A ASP 98.023 1
ATOM 1000 O O . ASP 127 127 ? A -0.274 -14.619 -12.215 1.000 1 A ASP 98.048 1
ATOM 1001 C CB . ASP 127 127 ? A 0.652 -16.860 -14.236 1.000 1 A ASP 96.426 1
ATOM 1002 C CG . ASP 127 127 ? A 1.612 -17.793 -14.944 1.000 1 A ASP 87.287 1
ATOM 1003 O OD1 . ASP 127 127 ? A 2.745 -17.392 -15.280 1.000 1 A ASP 82.987 1
ATOM 1004 O OD2 . ASP 127 127 ? A 1.214 -18.950 -15.195 1.000 1 A ASP 80.816 1
ATOM 1005 N N . THR 128 128 ? A -0.104 -13.755 -14.279 1.000 1 A THR 97.444 1
ATOM 1006 C CA . THR 128 128 ? A -1.205 -12.817 -14.073 1.000 1 A THR 97.581 1
ATOM 1007 C C . THR 128 128 ? A -2.468 -13.573 -13.679 1.000 1 A THR 98.070 1
ATOM 1008 O O . THR 128 128 ? A -3.210 -13.131 -12.798 1.000 1 A THR 98.069 1
ATOM 1009 C CB . THR 128 128 ? A -1.436 -11.984 -15.325 1.000 1 A THR 96.955 1
ATOM 1010 O OG1 . THR 128 128 ? A -0.262 -11.179 -15.560 1.000 1 A THR 95.986 1
ATOM 1011 C CG2 . THR 128 128 ? A -2.636 -11.076 -15.154 1.000 1 A THR 95.835 1
ATOM 1012 N N . LYS 129 129 ? A -2.710 -14.725 -14.312 1.000 1 A LYS 98.154 1
ATOM 1013 C CA . LYS 129 129 ? A -3.934 -15.472 -13.952 1.000 1 A LYS 98.137 1
ATOM 1014 C C . LYS 129 129 ? A -3.911 -15.889 -12.490 1.000 1 A LYS 98.300 1
ATOM 1015 O O . LYS 129 129 ? A -4.962 -15.831 -11.831 1.000 1 A LYS 98.455 1
ATOM 1016 C CB . LYS 129 129 ? A -4.100 -16.713 -14.845 1.000 1 A LYS 97.758 1
ATOM 1017 C CG . LYS 129 129 ? A -5.375 -17.482 -14.502 1.000 1 A LYS 88.221 1
ATOM 1018 C CD . LYS 129 129 ? A -5.389 -18.877 -15.089 1.000 1 A LYS 79.621 1
ATOM 1019 C CE . LYS 129 129 ? A -6.570 -19.621 -14.514 1.000 1 A LYS 76.968 1
ATOM 1020 N NZ . LYS 129 129 ? A -6.543 -21.039 -14.922 1.000 1 A LYS 66.645 1
ATOM 1021 N N . GLN 130 130 ? A -2.747 -16.318 -11.968 1.000 1 A GLN 98.129 1
ATOM 1022 C CA . GLN 130 130 ? A -2.699 -16.709 -10.552 1.000 1 A GLN 98.073 1
ATOM 1023 C C . GLN 130 130 ? A -3.119 -15.558 -9.648 1.000 1 A GLN 98.413 1
ATOM 1024 O O . GLN 130 130 ? A -3.878 -15.744 -8.702 1.000 1 A GLN 98.448 1
ATOM 1025 C CB . GLN 130 130 ? A -1.287 -17.157 -10.159 1.000 1 A GLN 97.417 1
ATOM 1026 C CG . GLN 130 130 ? A -0.722 -18.309 -10.952 1.000 1 A GLN 86.809 1
ATOM 1027 C CD . GLN 130 130 ? A 0.729 -18.554 -10.596 1.000 1 A GLN 80.756 1
ATOM 1028 O OE1 . GLN 130 130 ? A 1.654 -18.267 -11.372 1.000 1 A GLN 81.034 1
ATOM 1029 N NE2 . GLN 130 130 ? A 0.956 -19.046 -9.378 1.000 1 A GLN 76.660 1
ATOM 1030 N N . ALA 131 131 ? A -2.618 -14.366 -9.923 1.000 1 A ALA 98.722 1
ATOM 1031 C CA . ALA 131 131 ? A -2.932 -13.202 -9.097 1.000 1 A ALA 98.796 1
ATOM 1032 C C . ALA 131 131 ? A -4.380 -12.760 -9.281 1.000 1 A ALA 98.856 1
ATOM 1033 O O . ALA 131 131 ? A -5.040 -12.379 -8.324 1.000 1 A ALA 98.843 1
ATOM 1034 C CB . ALA 131 131 ? A -1.948 -12.088 -9.400 1.000 1 A ALA 98.726 1
ATOM 1035 N N . GLN 132 132 ? A -4.855 -12.788 -10.532 1.000 1 A GLN 98.839 1
ATOM 1036 C CA . GLN 132 132 ? A -6.245 -12.459 -10.773 1.000 1 A GLN 98.825 1
ATOM 1037 C C . GLN 132 132 ? A -7.178 -13.383 -9.992 1.000 1 A GLN 98.836 1
ATOM 1038 O O . GLN 132 132 ? A -8.164 -12.948 -9.394 1.000 1 A GLN 98.792 1
ATOM 1039 C CB . GLN 132 132 ? A -6.591 -12.543 -12.250 1.000 1 A GLN 98.685 1
ATOM 1040 C CG . GLN 132 132 ? A -5.970 -11.435 -13.106 1.000 1 A GLN 97.152 1
ATOM 1041 C CD . GLN 132 132 ? A -6.171 -11.687 -14.571 1.000 1 A GLN 96.633 1
ATOM 1042 O OE1 . GLN 132 132 ? A -6.399 -12.818 -15.000 1.000 1 A GLN 95.725 1
ATOM 1043 N NE2 . GLN 132 132 ? A -6.074 -10.617 -15.377 1.000 1 A GLN 93.594 1
ATOM 1044 N N . ASP 133 133 ? A -6.849 -14.687 -9.980 1.000 1 A ASP 98.824 1
ATOM 1045 C CA . ASP 133 133 ? A -7.690 -15.639 -9.265 1.000 1 A ASP 98.759 1
ATOM 1046 C C . ASP 133 133 ? A -7.671 -15.367 -7.786 1.000 1 A ASP 98.762 1
ATOM 1047 O O . ASP 133 133 ? A -8.716 -15.446 -7.108 1.000 1 A ASP 98.640 1
ATOM 1048 C CB . ASP 133 133 ? A -7.246 -17.049 -9.577 1.000 1 A ASP 98.577 1
ATOM 1049 C CG . ASP 133 133 ? A -7.590 -17.494 -11.001 1.000 1 A ASP 97.225 1
ATOM 1050 O OD1 . ASP 133 133 ? A -8.412 -16.809 -11.662 1.000 1 A ASP 95.644 1
ATOM 1051 O OD2 . ASP 133 133 ? A -7.027 -18.520 -11.449 1.000 1 A ASP 95.177 1
ATOM 1052 N N . LEU 134 134 ? A -6.487 -15.056 -7.219 1.000 1 A LEU 98.792 1
ATOM 1053 C CA . LEU 134 134 ? A -6.403 -14.755 -5.789 1.000 1 A LEU 98.773 1
ATOM 1054 C C . LEU 134 134 ? A -7.232 -13.534 -5.457 1.000 1 A LEU 98.792 1
ATOM 1055 O O . LEU 134 134 ? A -8.026 -13.553 -4.501 1.000 1 A LEU 98.737 1
ATOM 1056 C CB . LEU 134 134 ? A -4.948 -14.521 -5.368 1.000 1 A LEU 98.734 1
ATOM 1057 C CG . LEU 134 134 ? A -4.773 -14.247 -3.870 1.000 1 A LEU 98.501 1
ATOM 1058 C CD1 . LEU 134 134 ? A -5.164 -15.496 -3.074 1.000 1 A LEU 98.093 1
ATOM 1059 C CD2 . LEU 134 134 ? A -3.347 -13.832 -3.562 1.000 1 A LEU 98.145 1
ATOM 1060 N N . ALA 135 135 ? A -7.075 -12.466 -6.237 1.000 1 A ALA 98.834 1
ATOM 1061 C CA . ALA 135 135 ? A -7.847 -11.252 -5.949 1.000 1 A ALA 98.812 1
ATOM 1062 C C . ALA 135 135 ? A -9.343 -11.509 -6.067 1.000 1 A ALA 98.760 1
ATOM 1063 O O . ALA 135 135 ? A -10.141 -11.023 -5.245 1.000 1 A ALA 98.671 1
ATOM 1064 C CB . ALA 135 135 ? A -7.419 -10.139 -6.891 1.000 1 A ALA 98.796 1
ATOM 1065 N N . ARG 136 136 ? A -9.738 -12.310 -7.088 1.000 1 A ARG 98.702 1
ATOM 1066 C CA . ARG 136 136 ? A -11.150 -12.643 -7.222 1.000 1 A ARG 98.513 1
ATOM 1067 C C . ARG 136 136 ? A -11.650 -13.386 -5.990 1.000 1 A ARG 98.338 1
ATOM 1068 O O . ARG 136 136 ? A -12.741 -13.096 -5.470 1.000 1 A ARG 97.846 1
ATOM 1069 C CB . ARG 136 136 ? A -11.377 -13.460 -8.491 1.000 1 A ARG 98.303 1
ATOM 1070 C CG . ARG 136 136 ? A -12.843 -13.847 -8.738 1.000 1 A ARG 93.302 1
ATOM 1071 C CD . ARG 136 136 ? A -13.000 -14.495 -10.115 1.000 1 A ARG 89.943 1
ATOM 1072 N NE . ARG 136 136 ? A -12.478 -13.677 -11.194 1.000 1 A ARG 80.895 1
ATOM 1073 C CZ . ARG 136 136 ? A -11.308 -13.892 -11.793 1.000 1 A ARG 73.461 1
ATOM 1074 N NH1 . ARG 136 136 ? A -10.563 -14.937 -11.517 1.000 1 A ARG 69.354 1
ATOM 1075 N NH2 . ARG 136 136 ? A -10.890 -13.047 -12.745 1.000 1 A ARG 63.926 1
ATOM 1076 N N . SER 137 137 ? A -10.829 -14.300 -5.453 1.000 1 A SER 98.427 1
ATOM 1077 C CA . SER 137 137 ? A -11.223 -15.051 -4.267 1.000 1 A SER 98.046 1
ATOM 1078 C C . SER 137 137 ? A -11.412 -14.126 -3.078 1.000 1 A SER 97.935 1
ATOM 1079 O O . SER 137 137 ? A -12.257 -14.393 -2.212 1.000 1 A SER 97.282 1
ATOM 1080 C CB . SER 137 137 ? A -10.216 -16.141 -3.950 1.000 1 A SER 97.328 1
ATOM 1081 O OG . SER 137 137 ? A -9.028 -15.601 -3.372 1.000 1 A SER 95.557 1
ATOM 1082 N N . TYR 138 138 ? A -10.652 -13.043 -3.026 1.000 1 A TYR 97.791 1
ATOM 1083 C CA . TYR 138 138 ? A -10.767 -12.058 -1.932 1.000 1 A TYR 97.581 1
ATOM 1084 C C . TYR 138 138 ? A -11.822 -11.004 -2.200 1.000 1 A TYR 97.343 1
ATOM 1085 O O . TYR 138 138 ? A -12.165 -10.240 -1.305 1.000 1 A TYR 96.870 1
ATOM 1086 C CB . TYR 138 138 ? A -9.441 -11.323 -1.742 1.000 1 A TYR 97.409 1
ATOM 1087 C CG . TYR 138 138 ? A -8.275 -12.131 -1.221 1.000 1 A TYR 97.631 1
ATOM 1088 C CD1 . TYR 138 138 ? A -8.414 -13.339 -0.595 1.000 1 A TYR 97.072 1
ATOM 1089 C CD2 . TYR 138 138 ? A -6.979 -11.609 -1.345 1.000 1 A TYR 97.190 1
ATOM 1090 C CE1 . TYR 138 138 ? A -7.314 -14.036 -0.121 1.000 1 A TYR 96.706 1
ATOM 1091 C CE2 . TYR 138 138 ? A -5.880 -12.290 -0.872 1.000 1 A TYR 96.443 1
ATOM 1092 C CZ . TYR 138 138 ? A -6.052 -13.507 -0.265 1.000 1 A TYR 96.880 1
ATOM 1093 O OH . TYR 138 138 ? A -4.965 -14.177 0.220 1.000 1 A TYR 95.561 1
ATOM 1094 N N . GLY 139 139 ? A -12.332 -10.928 -3.430 1.000 1 A GLY 97.762 1
ATOM 1095 C CA . GLY 139 139 ? A -13.283 -9.893 -3.785 1.000 1 A GLY 97.467 1
ATOM 1096 C C . GLY 139 139 ? A -12.656 -8.516 -3.852 1.000 1 A GLY 97.796 1
ATOM 1097 O O . GLY 139 139 ? A -13.296 -7.535 -3.489 1.000 1 A GLY 97.098 1
ATOM 1098 N N . ILE 140 140 ? A -11.395 -8.429 -4.288 1.000 1 A ILE 98.318 1
ATOM 1099 C CA . ILE 140 140 ? A -10.670 -7.159 -4.321 1.000 1 A ILE 98.477 1
ATOM 1100 C C . ILE 140 140 ? A -10.077 -6.939 -5.692 1.000 1 A ILE 98.713 1
ATOM 1101 O O . ILE 140 140 ? A -9.848 -7.875 -6.453 1.000 1 A ILE 98.764 1
ATOM 1102 C CB . ILE 140 140 ? A -9.583 -7.096 -3.235 1.000 1 A ILE 98.318 1
ATOM 1103 C CG1 . ILE 140 140 ? A -8.409 -8.026 -3.534 1.000 1 A ILE 98.203 1
ATOM 1104 C CG2 . ILE 140 140 ? A -10.174 -7.346 -1.833 1.000 1 A ILE 98.288 1
ATOM 1105 C CD1 . ILE 140 140 ? A -7.256 -7.911 -2.532 1.000 1 A ILE 97.854 1
ATOM 1106 N N . PRO 141 141 ? A -9.730 -5.712 -6.010 1.000 1 A PRO 98.853 1
ATOM 1107 C CA . PRO 141 141 ? A -9.074 -5.446 -7.283 1.000 1 A PRO 98.880 1
ATOM 1108 C C . PRO 141 141 ? A -7.641 -5.947 -7.296 1.000 1 A PRO 98.919 1
ATOM 1109 O O . PRO 141 141 ? A -6.987 -6.054 -6.259 1.000 1 A PRO 98.908 1
ATOM 1110 C CB . PRO 141 141 ? A -9.085 -3.921 -7.409 1.000 1 A PRO 98.837 1
ATOM 1111 C CG . PRO 141 141 ? A -10.164 -3.472 -6.487 1.000 1 A PRO 98.696 1
ATOM 1112 C CD . PRO 141 141 ? A -10.124 -4.435 -5.340 1.000 1 A PRO 98.812 1
ATOM 1113 N N . PHE 142 142 ? A -7.162 -6.251 -8.502 1.000 1 A PHE 98.957 1
ATOM 1114 C CA . PHE 142 142 ? A -5.766 -6.596 -8.756 1.000 1 A PHE 98.963 1
ATOM 1115 C C . PHE 142 142 ? A -5.250 -5.655 -9.842 1.000 1 A PHE 98.954 1
ATOM 1116 O O . PHE 142 142 ? A -5.899 -5.488 -10.856 1.000 1 A PHE 98.900 1
ATOM 1117 C CB . PHE 142 142 ? A -5.639 -8.036 -9.208 1.000 1 A PHE 98.942 1
ATOM 1118 C CG . PHE 142 142 ? A -4.277 -8.378 -9.725 1.000 1 A PHE 98.938 1
ATOM 1119 C CD1 . PHE 142 142 ? A -3.160 -8.192 -8.962 1.000 1 A PHE 98.923 1
ATOM 1120 C CD2 . PHE 142 142 ? A -4.135 -8.867 -11.020 1.000 1 A PHE 98.901 1
ATOM 1121 C CE1 . PHE 142 142 ? A -1.901 -8.493 -9.451 1.000 1 A PHE 98.866 1
ATOM 1122 C CE2 . PHE 142 142 ? A -2.867 -9.176 -11.525 1.000 1 A PHE 98.809 1
ATOM 1123 C CZ . PHE 142 142 ? A -1.763 -8.984 -10.731 1.000 1 A PHE 98.818 1
ATOM 1124 N N . ILE 143 143 ? A -4.081 -5.075 -9.553 1.000 1 A ILE 98.964 1
ATOM 1125 C CA . ILE 143 143 ? A -3.449 -4.160 -10.499 1.000 1 A ILE 98.957 1
ATOM 1126 C C . ILE 143 143 ? A -1.968 -4.517 -10.590 1.000 1 A ILE 98.960 1
ATOM 1127 O O . ILE 143 143 ? A -1.314 -4.674 -9.559 1.000 1 A ILE 98.945 1
ATOM 1128 C CB . ILE 143 143 ? A -3.612 -2.686 -10.049 1.000 1 A ILE 98.912 1
ATOM 1129 C CG1 . ILE 143 143 ? A -5.088 -2.301 -10.086 1.000 1 A ILE 98.485 1
ATOM 1130 C CG2 . ILE 143 143 ? A -2.794 -1.754 -10.951 1.000 1 A ILE 98.656 1
ATOM 1131 C CD1 . ILE 143 143 ? A -5.374 -1.039 -9.307 1.000 1 A ILE 90.610 1
ATOM 1132 N N . GLU 144 144 ? A -1.446 -4.675 -11.813 1.000 1 A GLU 98.899 1
ATOM 1133 C CA . GLU 144 144 ? A -0.002 -4.816 -11.976 1.000 1 A GLU 98.863 1
ATOM 1134 C C . GLU 144 144 ? A 0.598 -3.447 -12.169 1.000 1 A GLU 98.902 1
ATOM 1135 O O . GLU 144 144 ? A 0.071 -2.593 -12.899 1.000 1 A GLU 98.770 1
ATOM 1136 C CB . GLU 144 144 ? A 0.342 -5.749 -13.135 1.000 1 A GLU 98.456 1
ATOM 1137 C CG . GLU 144 144 ? A 0.035 -7.213 -12.812 1.000 1 A GLU 94.967 1
ATOM 1138 C CD . GLU 144 144 ? A 0.712 -8.205 -13.722 1.000 1 A GLU 93.279 1
ATOM 1139 O OE1 . GLU 144 144 ? A 1.390 -7.792 -14.688 1.000 1 A GLU 88.309 1
ATOM 1140 O OE2 . GLU 144 144 ? A 0.560 -9.426 -13.474 1.000 1 A GLU 86.075 1
ATOM 1141 N N . THR 145 145 ? A 1.725 -3.220 -11.481 1.000 1 A THR 98.980 1
ATOM 1142 C CA . THR 145 145 ? A 2.396 -1.931 -11.475 1.000 1 A THR 98.987 1
ATOM 1143 C C . THR 145 145 ? A 3.871 -2.102 -11.798 1.000 1 A THR 98.982 1
ATOM 1144 O O . THR 145 145 ? A 4.442 -3.193 -11.641 1.000 1 A THR 98.971 1
ATOM 1145 C CB . THR 145 145 ? A 2.291 -1.238 -10.121 1.000 1 A THR 98.989 1
ATOM 1146 O OG1 . THR 145 145 ? A 3.048 -1.970 -9.153 1.000 1 A THR 98.974 1
ATOM 1147 C CG2 . THR 145 145 ? A 0.853 -1.119 -9.654 1.000 1 A THR 98.981 1
ATOM 1148 N N . SER 146 146 ? A 4.470 -1.019 -12.228 1.000 1 A SER 98.934 1
ATOM 1149 C CA . SER 146 146 ? A 5.924 -0.893 -12.227 1.000 1 A SER 98.924 1
ATOM 1150 C C . SER 146 146 ? A 6.268 0.422 -11.566 1.000 1 A SER 98.903 1
ATOM 1151 O O . SER 146 146 ? A 5.967 1.496 -12.107 1.000 1 A SER 98.870 1
ATOM 1152 C CB . SER 146 146 ? A 6.528 -0.922 -13.619 1.000 1 A SER 98.901 1
ATOM 1153 O OG . SER 146 146 ? A 7.918 -0.603 -13.541 1.000 1 A SER 98.862 1
ATOM 1154 N N . ALA 147 147 ? A 6.898 0.380 -10.387 1.000 1 A ALA 98.718 1
ATOM 1155 C CA . ALA 147 147 ? A 7.423 1.597 -9.803 1.000 1 A ALA 98.590 1
ATOM 1156 C C . ALA 147 147 ? A 8.552 2.167 -10.663 1.000 1 A ALA 98.584 1
ATOM 1157 O O . ALA 147 147 ? A 8.879 3.346 -10.528 1.000 1 A ALA 98.453 1
ATOM 1158 C CB . ALA 147 147 ? A 7.885 1.383 -8.373 1.000 1 A ALA 98.344 1
ATOM 1159 N N . LYS 148 148 ? A 9.179 1.331 -11.506 1.000 1 A LYS 98.461 1
ATOM 1160 C CA . LYS 148 148 ? A 10.282 1.832 -12.340 1.000 1 A LYS 98.457 1
ATOM 1161 C C . LYS 148 148 ? A 9.744 2.717 -13.455 1.000 1 A LYS 98.527 1
ATOM 1162 O O . LYS 148 148 ? A 10.281 3.804 -13.683 1.000 1 A LYS 98.386 1
ATOM 1163 C CB . LYS 148 148 ? A 11.079 0.662 -12.923 1.000 1 A LYS 98.218 1
ATOM 1164 C CG . LYS 148 148 ? A 12.314 1.133 -13.717 1.000 1 A LYS 97.804 1
ATOM 1165 C CD . LYS 148 148 ? A 13.168 -0.041 -14.149 1.000 1 A LYS 96.984 1
ATOM 1166 C CE . LYS 148 148 ? A 14.416 0.441 -14.873 1.000 1 A LYS 95.276 1
ATOM 1167 N NZ . LYS 148 148 ? A 15.235 -0.691 -15.348 1.000 1 A LYS 91.583 1
ATOM 1168 N N . THR 149 149 ? A 8.706 2.246 -14.160 1.000 1 A THR 98.692 1
ATOM 1169 C CA . THR 149 149 ? A 8.143 2.997 -15.280 1.000 1 A THR 98.675 1
ATOM 1170 C C . THR 149 149 ? A 6.948 3.862 -14.887 1.000 1 A THR 98.696 1
ATOM 1171 O O . THR 149 149 ? A 6.476 4.648 -15.700 1.000 1 A THR 98.637 1
ATOM 1172 C CB . THR 149 149 ? A 7.681 2.067 -16.395 1.000 1 A THR 98.624 1
ATOM 1173 O OG1 . THR 149 149 ? A 6.490 1.389 -15.973 1.000 1 A THR 98.519 1
ATOM 1174 C CG2 . THR 149 149 ? A 8.743 1.053 -16.744 1.000 1 A THR 98.326 1
ATOM 1175 N N . ARG 150 150 ? A 6.440 3.677 -13.673 1.000 1 A ARG 98.551 1
ATOM 1176 C CA . ARG 150 150 ? A 5.240 4.340 -13.135 1.000 1 A ARG 98.522 1
ATOM 1177 C C . ARG 150 150 ? A 3.952 3.730 -13.689 1.000 1 A ARG 98.627 1
ATOM 1178 O O . ARG 150 150 ? A 2.861 4.203 -13.337 1.000 1 A ARG 98.539 1
ATOM 1179 C CB . ARG 150 150 ? A 5.249 5.876 -13.295 1.000 1 A ARG 98.144 1
ATOM 1180 C CG . ARG 150 150 ? A 4.566 6.599 -12.145 1.000 1 A ARG 97.427 1
ATOM 1181 C CD . ARG 150 150 ? A 4.722 8.116 -12.237 1.000 1 A ARG 96.888 1
ATOM 1182 N NE . ARG 150 150 ? A 4.218 8.763 -11.019 1.000 1 A ARG 96.500 1
ATOM 1183 C CZ . ARG 150 150 ? A 2.951 8.919 -10.725 1.000 1 A ARG 96.281 1
ATOM 1184 N NH1 . ARG 150 150 ? A 1.988 8.519 -11.540 1.000 1 A ARG 93.018 1
ATOM 1185 N NH2 . ARG 150 150 ? A 2.624 9.486 -9.562 1.000 1 A ARG 93.361 1
ATOM 1186 N N . GLN 151 151 ? A 4.040 2.690 -14.525 1.000 1 A GLN 98.755 1
ATOM 1187 C CA . GLN 151 151 ? A 2.829 2.028 -15.014 1.000 1 A GLN 98.738 1
ATOM 1188 C C . GLN 151 151 ? A 1.968 1.584 -13.840 1.000 1 A GLN 98.842 1
ATOM 1189 O O . GLN 151 151 ? A 2.409 0.873 -12.936 1.000 1 A GLN 98.790 1
ATOM 1190 C CB . GLN 151 151 ? A 3.196 0.827 -15.856 1.000 1 A GLN 98.429 1
ATOM 1191 C CG . GLN 151 151 ? A 2.017 -0.014 -16.320 1.000 1 A GLN 93.567 1
ATOM 1192 C CD . GLN 151 151 ? A 2.431 -1.213 -17.149 1.000 1 A GLN 83.235 1
ATOM 1193 O OE1 . GLN 151 151 ? A 3.557 -1.273 -17.674 1.000 1 A GLN 73.507 1
ATOM 1194 N NE2 . GLN 151 151 ? A 1.506 -2.154 -17.289 1.000 1 A GLN 73.729 1
ATOM 1195 N N . GLY 152 152 ? A 0.720 2.019 -13.838 1.000 1 A GLY 98.938 1
ATOM 1196 C CA . GLY 152 152 ? A -0.263 1.550 -12.878 1.000 1 A GLY 98.937 1
ATOM 1197 C C . GLY 152 152 ? A -0.151 2.094 -11.467 1.000 1 A GLY 98.951 1
ATOM 1198 O O . GLY 152 152 ? A -0.971 1.713 -10.637 1.000 1 A GLY 98.926 1
ATOM 1199 N N . VAL 153 153 ? A 0.833 2.947 -11.182 1.000 1 A VAL 98.913 1
ATOM 1200 C CA . VAL 153 153 ? A 1.039 3.420 -9.808 1.000 1 A VAL 98.909 1
ATOM 1201 C C . VAL 153 153 ? A -0.141 4.247 -9.326 1.000 1 A VAL 98.910 1
ATOM 1202 O O . VAL 153 153 ? A -0.720 3.968 -8.277 1.000 1 A VAL 98.900 1
ATOM 1203 C CB . VAL 153 153 ? A 2.371 4.174 -9.685 1.000 1 A VAL 98.846 1
ATOM 1204 C CG1 . VAL 153 153 ? A 3.542 3.233 -9.944 1.000 1 A VAL 98.805 1
ATOM 1205 C CG2 . VAL 153 153 ? A 2.492 4.798 -8.293 1.000 1 A VAL 98.755 1
ATOM 1206 N N . ASP 154 154 ? A -0.506 5.270 -10.088 1.000 1 A ASP 98.822 1
ATOM 1207 C CA . ASP 154 154 ? A -1.674 6.074 -9.715 1.000 1 A ASP 98.712 1
ATOM 1208 C C . ASP 154 154 ? A -2.922 5.187 -9.660 1.000 1 A ASP 98.736 1
ATOM 1209 O O . ASP 154 154 ? A -3.726 5.324 -8.724 1.000 1 A ASP 98.670 1
ATOM 1210 C CB . ASP 154 154 ? A -1.896 7.223 -10.693 1.000 1 A ASP 98.303 1
ATOM 1211 C CG . ASP 154 154 ? A -0.879 8.328 -10.589 1.000 1 A ASP 97.779 1
ATOM 1212 O OD1 . ASP 154 154 ? A -0.243 8.471 -9.511 1.000 1 A ASP 96.861 1
ATOM 1213 O OD2 . ASP 154 154 ? A -0.731 9.082 -11.579 1.000 1 A ASP 95.912 1
ATOM 1214 N N . ASP 155 155 ? A -3.068 4.271 -10.610 1.000 1 A ASP 98.814 1
ATOM 1215 C CA . ASP 155 155 ? A -4.245 3.423 -10.640 1.000 1 A ASP 98.817 1
ATOM 1216 C C . ASP 155 155 ? A -4.332 2.602 -9.363 1.000 1 A ASP 98.867 1
ATOM 1217 O O . ASP 155 155 ? A -5.432 2.455 -8.796 1.000 1 A ASP 98.842 1
ATOM 1218 C CB . ASP 155 155 ? A -4.188 2.536 -11.879 1.000 1 A ASP 98.660 1
ATOM 1219 C CG . ASP 155 155 ? A -5.521 1.865 -12.198 1.000 1 A ASP 92.238 1
ATOM 1220 O OD1 . ASP 155 155 ? A -6.557 2.344 -11.683 1.000 1 A ASP 92.390 1
ATOM 1221 O OD2 . ASP 155 155 ? A -5.512 0.863 -12.946 1.000 1 A ASP 91.469 1
ATOM 1222 N N . ALA 156 156 ? A -3.208 2.072 -8.861 1.000 1 A ALA 98.890 1
ATOM 1223 C CA . ALA 156 156 ? A -3.246 1.269 -7.656 1.000 1 A ALA 98.906 1
ATOM 1224 C C . ALA 156 156 ? A -3.712 2.076 -6.460 1.000 1 A ALA 98.903 1
ATOM 1225 O O . ALA 156 156 ? A -4.623 1.670 -5.728 1.000 1 A ALA 98.886 1
ATOM 1226 C CB . ALA 156 156 ? A -1.881 0.653 -7.369 1.000 1 A ALA 98.904 1
ATOM 1227 N N . PHE 157 157 ? A -3.102 3.223 -6.228 1.000 1 A PHE 98.878 1
ATOM 1228 C CA . PHE 157 157 ? A -3.475 4.048 -5.074 1.000 1 A PHE 98.846 1
ATOM 1229 C C . PHE 157 157 ? A -4.867 4.623 -5.250 1.000 1 A PHE 98.810 1
ATOM 1230 O O . PHE 157 157 ? A -5.668 4.649 -4.296 1.000 1 A PHE 98.777 1
ATOM 1231 C CB . PHE 157 157 ? A -2.435 5.152 -4.833 1.000 1 A PHE 98.801 1
ATOM 1232 C CG . PHE 157 157 ? A -1.159 4.655 -4.224 1.000 1 A PHE 98.824 1
ATOM 1233 C CD1 . PHE 157 157 ? A -1.074 4.471 -2.841 1.000 1 A PHE 98.783 1
ATOM 1234 C CD2 . PHE 157 157 ? A -0.066 4.346 -5.005 1.000 1 A PHE 98.771 1
ATOM 1235 C CE1 . PHE 157 157 ? A 0.099 4.015 -2.264 1.000 1 A PHE 98.686 1
ATOM 1236 C CE2 . PHE 157 157 ? A 1.111 3.883 -4.436 1.000 1 A PHE 98.670 1
ATOM 1237 C CZ . PHE 157 157 ? A 1.191 3.707 -3.061 1.000 1 A PHE 98.693 1
ATOM 1238 N N . TYR 158 158 ? A -5.196 5.098 -6.451 1.000 1 A TYR 98.779 1
ATOM 1239 C CA . TYR 158 158 ? A -6.507 5.701 -6.654 1.000 1 A TYR 98.705 1
ATOM 1240 C C . TYR 158 158 ? A -7.598 4.646 -6.547 1.000 1 A TYR 98.719 1
ATOM 1241 O O . TYR 158 158 ? A -8.691 4.929 -6.028 1.000 1 A TYR 98.654 1
ATOM 1242 C CB . TYR 158 158 ? A -6.577 6.450 -7.987 1.000 1 A TYR 98.504 1
ATOM 1243 C CG . TYR 158 158 ? A -5.729 7.715 -8.068 1.000 1 A TYR 98.199 1
ATOM 1244 C CD1 . TYR 158 158 ? A -4.902 8.107 -7.032 1.000 1 A TYR 97.650 1
ATOM 1245 C CD2 . TYR 158 158 ? A -5.748 8.476 -9.220 1.000 1 A TYR 97.641 1
ATOM 1246 C CE1 . TYR 158 158 ? A -4.133 9.260 -7.126 1.000 1 A TYR 96.952 1
ATOM 1247 C CE2 . TYR 158 158 ? A -4.987 9.633 -9.331 1.000 1 A TYR 96.583 1
ATOM 1248 C CZ . TYR 158 158 ? A -4.173 10.013 -8.278 1.000 1 A TYR 96.822 1
ATOM 1249 O OH . TYR 158 158 ? A -3.437 11.151 -8.376 1.000 1 A TYR 95.808 1
ATOM 1250 N N . THR 159 159 ? A -7.348 3.421 -7.035 1.000 1 A THR 98.770 1
ATOM 1251 C CA . THR 159 159 ? A -8.315 2.353 -6.891 1.000 1 A THR 98.788 1
ATOM 1252 C C . THR 159 159 ? A -8.534 2.045 -5.407 1.000 1 A THR 98.781 1
ATOM 1253 O O . THR 159 159 ? A -9.679 1.804 -4.983 1.000 1 A THR 98.755 1
ATOM 1254 C CB . THR 159 159 ? A -7.866 1.112 -7.649 1.000 1 A THR 98.809 1
ATOM 1255 O OG1 . THR 159 159 ? A -7.867 1.392 -9.052 1.000 1 A THR 98.735 1
ATOM 1256 C CG2 . THR 159 159 ? A -8.817 -0.069 -7.412 1.000 1 A THR 98.725 1
ATOM 1257 N N . LEU 160 160 ? A -7.473 2.065 -4.590 1.000 1 A LEU 98.823 1
ATOM 1258 C CA . LEU 160 160 ? A -7.648 1.845 -3.164 1.000 1 A LEU 98.828 1
ATOM 1259 C C . LEU 160 160 ? A -8.535 2.933 -2.557 1.000 1 A LEU 98.797 1
ATOM 1260 O O . LEU 160 160 ? A -9.425 2.629 -1.736 1.000 1 A LEU 98.783 1
ATOM 1261 C CB . LEU 160 160 ? A -6.306 1.799 -2.449 1.000 1 A LEU 98.843 1
ATOM 1262 C CG . LEU 160 160 ? A -6.411 1.554 -0.939 1.000 1 A LEU 98.836 1
ATOM 1263 C CD1 . LEU 160 160 ? A -7.182 0.266 -0.634 1.000 1 A LEU 98.832 1
ATOM 1264 C CD2 . LEU 160 160 ? A -5.022 1.518 -0.313 1.000 1 A LEU 98.830 1
ATOM 1265 N N . VAL 161 161 ? A -8.325 4.181 -2.948 1.000 1 A VAL 98.693 1
ATOM 1266 C CA . VAL 161 161 ? A -9.190 5.259 -2.476 1.000 1 A VAL 98.567 1
ATOM 1267 C C . VAL 161 161 ? A -10.641 4.981 -2.869 1.000 1 A VAL 98.527 1
ATOM 1268 O O . VAL 161 161 ? A -11.573 5.127 -2.057 1.000 1 A VAL 98.471 1
ATOM 1269 C CB . VAL 161 161 ? A -8.726 6.607 -3.018 1.000 1 A VAL 98.364 1
ATOM 1270 C CG1 . VAL 161 161 ? A -7.405 6.978 -2.356 1.000 1 A VAL 98.387 1
ATOM 1271 C CG2 . VAL 161 161 ? A -9.780 7.684 -2.785 1.000 1 A VAL 98.109 1
ATOM 1272 N N . ARG 162 162 ? A -10.842 4.538 -4.125 1.000 1 A ARG 98.360 1
ATOM 1273 C CA . ARG 162 162 ? A -12.200 4.219 -4.550 1.000 1 A ARG 98.228 1
ATOM 1274 C C . ARG 162 162 ? A -12.805 3.076 -3.718 1.000 1 A ARG 98.192 1
ATOM 1275 O O . ARG 162 162 ? A -13.994 3.117 -3.369 1.000 1 A ARG 98.112 1
ATOM 1276 C CB . ARG 162 162 ? A -12.246 3.914 -6.050 1.000 1 A ARG 98.238 1
ATOM 1277 C CG . ARG 162 162 ? A -11.833 5.141 -6.885 1.000 1 A ARG 97.704 1
ATOM 1278 C CD . ARG 162 162 ? A -11.845 4.855 -8.375 1.000 1 A ARG 97.469 1
ATOM 1279 N NE . ARG 162 162 ? A -11.344 6.001 -9.110 1.000 1 A ARG 97.290 1
ATOM 1280 C CZ . ARG 162 162 ? A -10.214 6.027 -9.827 1.000 1 A ARG 96.901 1
ATOM 1281 N NH1 . ARG 162 162 ? A -9.493 4.914 -9.976 1.000 1 A ARG 95.135 1
ATOM 1282 N NH2 . ARG 162 162 ? A -9.833 7.143 -10.402 1.000 1 A ARG 95.586 1
ATOM 1283 N N . GLU 163 163 ? A -11.979 2.068 -3.365 1.000 1 A GLU 98.416 1
ATOM 1284 C CA . GLU 163 163 ? A -12.486 0.974 -2.522 1.000 1 A GLU 98.397 1
ATOM 1285 C C . GLU 163 163 ? A -12.853 1.501 -1.134 1.000 1 A GLU 98.361 1
ATOM 1286 O O . GLU 163 163 ? A -13.872 1.071 -0.560 1.000 1 A GLU 98.195 1
ATOM 1287 C CB . GLU 163 163 ? A -11.444 -0.126 -2.394 1.000 1 A GLU 98.451 1
ATOM 1288 C CG . GLU 163 163 ? A -11.253 -0.916 -3.697 1.000 1 A GLU 98.366 1
ATOM 1289 C CD . GLU 163 163 ? A -12.467 -1.747 -4.025 1.000 1 A GLU 98.066 1
ATOM 1290 O OE1 . GLU 163 163 ? A -12.736 -2.730 -3.316 1.000 1 A GLU 96.530 1
ATOM 1291 O OE2 . GLU 163 163 ? A -13.167 -1.395 -5.003 1.000 1 A GLU 96.291 1
ATOM 1292 N N . ILE 164 164 ? A -12.047 2.416 -0.561 1.000 1 A ILE 98.490 1
ATOM 1293 C CA . ILE 164 164 ? A -12.392 3.011 0.720 1.000 1 A ILE 98.421 1
ATOM 1294 C C . ILE 164 164 ? A -13.709 3.780 0.600 1.000 1 A ILE 98.178 1
ATOM 1295 O O . ILE 164 164 ? A -14.586 3.658 1.475 1.000 1 A ILE 98.069 1
ATOM 1296 C CB . ILE 164 164 ? A -11.284 3.936 1.221 1.000 1 A ILE 98.495 1
ATOM 1297 C CG1 . ILE 164 164 ? A -10.022 3.112 1.575 1.000 1 A ILE 98.630 1
ATOM 1298 C CG2 . ILE 164 164 ? A -11.757 4.765 2.416 1.000 1 A ILE 98.428 1
ATOM 1299 C CD1 . ILE 164 164 ? A -8.770 3.943 1.731 1.000 1 A ILE 98.501 1
ATOM 1300 N N . ARG 165 165 ? A -13.879 4.555 -0.471 1.000 1 A ARG 98.161 1
ATOM 1301 C CA . ARG 165 165 ? A -15.117 5.321 -0.664 1.000 1 A ARG 97.632 1
ATOM 1302 C C . ARG 165 165 ? A -16.321 4.387 -0.670 1.000 1 A ARG 97.435 1
ATOM 1303 O O . ARG 165 165 ? A -17.346 4.702 -0.052 1.000 1 A ARG 97.175 1
ATOM 1304 C CB . ARG 165 165 ? A -15.072 6.091 -1.968 1.000 1 A ARG 97.184 1
ATOM 1305 C CG . ARG 165 165 ? A -14.120 7.282 -1.992 1.000 1 A ARG 96.081 1
ATOM 1306 C CD . ARG 165 165 ? A -14.130 7.910 -3.385 1.000 1 A ARG 94.728 1
ATOM 1307 N NE . ARG 165 165 ? A -13.223 9.021 -3.481 1.000 1 A ARG 94.200 1
ATOM 1308 C CZ . ARG 165 165 ? A -12.700 9.466 -4.620 1.000 1 A ARG 93.621 1
ATOM 1309 N NH1 . ARG 165 165 ? A -13.026 8.875 -5.773 1.000 1 A ARG 91.164 1
ATOM 1310 N NH2 . ARG 165 165 ? A -11.889 10.521 -4.638 1.000 1 A ARG 91.388 1
ATOM 1311 N N . LYS 166 166 ? A -16.207 3.244 -1.383 1.000 1 A LYS 97.608 1
ATOM 1312 C CA . LYS 166 166 ? A -17.332 2.307 -1.448 1.000 1 A LYS 97.148 1
ATOM 1313 C C . LYS 166 166 ? A -17.653 1.751 -0.072 1.000 1 A LYS 97.220 1
ATOM 1314 O O . LYS 166 166 ? A -18.815 1.607 0.302 1.000 1 A LYS 96.707 1
ATOM 1315 C CB . LYS 166 166 ? A -17.024 1.164 -2.425 1.000 1 A LYS 96.753 1
ATOM 1316 C CG . LYS 166 166 ? A -16.976 1.614 -3.860 1.000 1 A LYS 94.754 1
ATOM 1317 C CD . LYS 166 166 ? A -17.072 0.459 -4.854 1.000 1 A LYS 90.145 1
ATOM 1318 C CE . LYS 166 166 ? A -15.967 -0.540 -4.653 1.000 1 A LYS 82.864 1
ATOM 1319 N NZ . LYS 166 166 ? A -16.144 -1.729 -5.529 1.000 1 A LYS 76.526 1
ATOM 1320 N N . HIS 167 167 ? A -16.589 1.418 0.710 1.000 1 A HIS 97.578 1
ATOM 1321 C CA . HIS 167 167 ? A -16.786 0.920 2.074 1.000 1 A HIS 97.232 1
ATOM 1322 C C . HIS 167 167 ? A -17.493 1.945 2.961 1.000 1 A HIS 97.010 1
ATOM 1323 O O . HIS 167 167 ? A -18.383 1.585 3.730 1.000 1 A HIS 96.195 1
ATOM 1324 C CB . HIS 167 167 ? A -15.436 0.524 2.672 1.000 1 A HIS 97.086 1
ATOM 1325 C CG . HIS 167 167 ? A -15.553 0.021 4.075 1.000 1 A HIS 96.709 1
ATOM 1326 N ND1 . HIS 167 167 ? A -15.852 -1.272 4.393 1.000 1 A HIS 86.637 1
ATOM 1327 C CD2 . HIS 167 167 ? A -15.407 0.658 5.275 1.000 1 A HIS 88.113 1
ATOM 1328 C CE1 . HIS 167 167 ? A -15.885 -1.408 5.698 1.000 1 A HIS 88.658 1
ATOM 1329 N NE2 . HIS 167 167 ? A -15.619 -0.244 6.246 1.000 1 A HIS 90.271 1
ATOM 1330 N N . LYS 168 168 ? A -17.079 3.219 2.844 1.000 1 A LYS 96.395 1
ATOM 1331 C CA . LYS 168 168 ? A -17.692 4.281 3.655 1.000 1 A LYS 95.377 1
ATOM 1332 C C . LYS 168 168 ? A -19.156 4.507 3.263 1.000 1 A LYS 95.411 1
ATOM 1333 O O . LYS 168 168 ? A -19.913 5.055 4.071 1.000 1 A LYS 94.226 1
ATOM 1334 C CB . LYS 168 168 ? A -16.893 5.583 3.509 1.000 1 A LYS 93.423 1
ATOM 1335 C CG . LYS 168 168 ? A -15.527 5.503 4.174 1.000 1 A LYS 92.234 1
ATOM 1336 C CD . LYS 168 168 ? A -14.608 6.654 3.723 1.000 1 A LYS 89.530 1
ATOM 1337 C CE . LYS 168 168 ? A -15.095 7.985 4.269 1.000 1 A LYS 82.432 1
ATOM 1338 N NZ . LYS 168 168 ? A -14.191 9.097 3.845 1.000 1 A LYS 85.138 1
ATOM 1339 N N . GLU 169 169 ? A -19.522 4.109 2.042 1.000 1 A GLU 95.632 1
ATOM 1340 C CA . GLU 169 169 ? A -20.909 4.293 1.604 1.000 1 A GLU 95.079 1
ATOM 1341 C C . GLU 169 169 ? A -21.895 3.273 2.165 1.000 1 A GLU 94.855 1
ATOM 1342 O O . GLU 169 169 ? A -23.111 3.483 2.106 1.000 1 A GLU 93.211 1
ATOM 1343 C CB . GLU 169 169 ? A -20.979 4.267 0.082 1.000 1 A GLU 93.013 1
ATOM 1344 C CG . GLU 169 169 ? A -20.406 5.508 -0.561 1.000 1 A GLU 88.001 1
ATOM 1345 C CD . GLU 169 169 ? A -20.379 5.456 -2.081 1.000 1 A GLU 85.899 1
ATOM 1346 O OE1 . GLU 169 169 ? A -20.838 4.441 -2.645 1.000 1 A GLU 81.748 1
ATOM 1347 O OE2 . GLU 169 169 ? A -19.900 6.426 -2.706 1.000 1 A GLU 80.419 1
ATOM 1348 N N . LYS 170 170 ? A -21.377 2.164 2.732 1.000 1 A LYS 94.541 1
ATOM 1349 C CA . LYS 170 170 ? A -22.241 1.131 3.292 1.000 1 A LYS 93.777 1
ATOM 1350 C C . LYS 170 170 ? A -23.049 1.666 4.486 1.000 1 A LYS 90.162 1
ATOM 1351 O O . LYS 170 170 ? A -22.635 2.632 5.144 1.000 1 A LYS 83.499 1
ATOM 1352 C CB . LYS 170 170 ? A -21.443 -0.092 3.688 1.000 1 A LYS 89.913 1
ATOM 1353 C CG . LYS 170 170 ? A -20.824 -0.809 2.496 1.000 1 A LYS 90.613 1
ATOM 1354 C CD . LYS 170 170 ? A -20.050 -2.046 2.939 1.000 1 A LYS 87.675 1
ATOM 1355 C CE . LYS 170 170 ? A -19.474 -2.776 1.756 1.000 1 A LYS 83.332 1
ATOM 1356 N NZ . LYS 170 170 ? A -18.671 -3.905 2.171 1.000 1 A LYS 78.104 1
HETATM 1357 O O1_1 . LIG2 . 1 ? B 9.555 -4.007 3.820 1.000 2 B LIG2 88.879 1
HETATM 1358 C C1_1 . LIG2 . 1 ? B 8.516 -4.828 4.138 1.000 2 B LIG2 89.592 1
HETATM 1359 C C2_1 . LIG2 . 1 ? B 8.473 -5.202 5.575 1.000 2 B LIG2 91.433 1
HETATM 1360 C C3_1 . LIG2 . 1 ? B 8.690 -6.659 5.777 1.000 2 B LIG2 90.398 1
HETATM 1361 C C4_1 . LIG2 . 1 ? B 8.801 -6.929 7.270 1.000 2 B LIG2 90.948 1
HETATM 1362 N N1_1 . LIG2 . 1 ? B 7.562 -6.449 7.898 1.000 2 B LIG2 91.986 1
HETATM 1363 C C5_1 . LIG2 . 1 ? B 7.294 -5.022 7.725 1.000 2 B LIG2 88.283 1
HETATM 1364 C C6_1 . LIG2 . 1 ? B 7.177 -4.752 6.221 1.000 2 B LIG2 88.960 1
HETATM 1365 O O2_1 . LIG2 . 1 ? B 6.108 -5.456 5.667 1.000 2 B LIG2 85.059 1
HETATM 1366 C C7_1 . LIG2 . 1 ? B 6.579 -7.342 8.312 1.000 2 B LIG2 93.543 1
HETATM 1367 N N2_1 . LIG2 . 1 ? B 6.733 -8.602 7.908 1.000 2 B LIG2 93.335 1
HETATM 1368 C C8_1 . LIG2 . 1 ? B 5.806 -9.516 8.218 1.000 2 B LIG2 93.390 1
HETATM 1369 O O3_1 . LIG2 . 1 ? B 5.953 -10.778 7.770 1.000 2 B LIG2 93.132 1
HETATM 1370 C C9_1 . LIG2 . 1 ? B 7.021 -11.135 6.942 1.000 2 B LIG2 88.375 1
HETATM 1371 C C10_1 . LIG2 . 1 ? B 6.759 -12.553 6.397 1.000 2 B LIG2 92.378 1
HETATM 1372 C C11_1 . LIG2 . 1 ? B 7.929 -13.036 5.546 1.000 2 B LIG2 81.366 1
HETATM 1373 C C12_1 . LIG2 . 1 ? B 8.281 -14.399 6.042 1.000 2 B LIG2 76.084 1
HETATM 1374 C C13_1 . LIG2 . 1 ? B 7.775 -14.470 7.384 1.000 2 B LIG2 79.072 1
HETATM 1375 N N3_1 . LIG2 . 1 ? B 6.621 -13.581 7.442 1.000 2 B LIG2 85.672 1
HETATM 1376 C C14_1 . LIG2 . 1 ? B 5.416 -14.354 7.169 1.000 2 B LIG2 78.863 1
HETATM 1377 C C15_1 . LIG2 . 1 ? B 4.966 -13.997 5.834 1.000 2 B LIG2 76.252 1
HETATM 1378 C C16_1 . LIG2 . 1 ? B 5.471 -12.639 5.598 1.000 2 B LIG2 82.814 1
HETATM 1379 N N4_1 . LIG2 . 1 ? B 4.694 -9.258 8.915 1.000 2 B LIG2 93.251 1
HETATM 1380 C C17_1 . LIG2 . 1 ? B 5.414 -6.994 9.071 1.000 2 B LIG2 93.052 1
HETATM 1381 C C18_1 . LIG2 . 1 ? B 4.503 -7.974 9.331 1.000 2 B LIG2 93.716 1
HETATM 1382 C C19_1 . LIG2 . 1 ? B 3.377 -7.680 10.050 1.000 2 B LIG2 92.866 1
HETATM 1383 F F1_1 . LIG2 . 1 ? B 2.484 -8.638 10.304 1.000 2 B LIG2 92.824 1
HETATM 1384 C C20_1 . LIG2 . 1 ? B 3.157 -6.387 10.474 1.000 2 B LIG2 92.157 1
HETATM 1385 C C21_1 . LIG2 . 1 ? B 1.975 -6.039 11.199 1.000 2 B LIG2 91.425 1
HETATM 1386 C C22_1 . LIG2 . 1 ? B 2.142 -5.819 12.582 1.000 2 B LIG2 89.728 1
HETATM 1387 C C23_1 . LIG2 . 1 ? B 0.857 -5.793 13.335 1.000 2 B LIG2 87.362 1
HETATM 1388 C C24_1 . LIG2 . 1 ? B -0.303 -5.205 12.663 1.000 2 B LIG2 90.359 1
HETATM 1389 C C25_1 . LIG2 . 1 ? B 0.739 -5.681 10.479 1.000 2 B LIG2 93.134 1
HETATM 1390 C C26_1 . LIG2 . 1 ? B -0.347 -5.290 11.233 1.000 2 B LIG2 91.752 1
HETATM 1391 C C27_1 . LIG2 . 1 ? B -1.540 -4.934 10.584 1.000 2 B LIG2 90.896 1
HETATM 1392 C C28_1 . LIG2 . 1 ? B -1.644 -4.958 9.198 1.000 2 B LIG2 91.532 1
HETATM 1393 C C29_1 . LIG2 . 1 ? B -0.553 -5.342 8.461 1.000 2 B LIG2 91.150 1
HETATM 1394 C C30_1 . LIG2 . 1 ? B 0.629 -5.687 9.082 1.000 2 B LIG2 92.892 1
HETATM 1395 Cl CL1_1 . LIG2 . 1 ? B 1.840 -6.117 8.014 1.000 2 B LIG2 91.678 1
HETATM 1396 N N5_1 . LIG2 . 1 ? B 4.059 -5.431 10.245 1.000 2 B LIG2 91.627 1
HETATM 1397 C C31_1 . LIG2 . 1 ? B 5.155 -5.696 9.565 1.000 2 B LIG2 91.933 1
HETATM 1398 O O1_1 . LIG3 . 1 ? C 13.030 -0.805 -1.511 1.000 3 C LIG3 89.191 1
HETATM 1399 P P1_1 . LIG3 . 1 ? C 11.884 -1.154 -2.359 1.000 3 C LIG3 97.163 1
HETATM 1400 O O2_1 . LIG3 . 1 ? C 10.951 -0.071 -2.727 1.000 3 C LIG3 87.479 1
HETATM 1401 O O3_1 . LIG3 . 1 ? C 11.093 -2.382 -1.744 1.000 3 C LIG3 97.314 1
HETATM 1402 P P2_1 . LIG3 . 1 ? C 10.459 -2.483 -0.266 1.000 3 C LIG3 96.929 1
HETATM 1403 O O4_1 . LIG3 . 1 ? C 9.223 -3.291 -0.454 1.000 3 C LIG3 82.472 1
HETATM 1404 O O5_1 . LIG3 . 1 ? C 10.182 -1.103 0.212 1.000 3 C LIG3 82.930 1
HETATM 1405 O O6_1 . LIG3 . 1 ? C 11.458 -3.216 0.536 1.000 3 C LIG3 84.006 1
HETATM 1406 O O7_1 . LIG3 . 1 ? C 12.409 -1.815 -3.718 1.000 3 C LIG3 97.390 1
HETATM 1407 C C1_1 . LIG3 . 1 ? C 13.255 -2.972 -3.641 1.000 3 C LIG3 96.198 1
HETATM 1408 C C2_1 . LIG3 . 1 ? C 14.086 -2.978 -4.893 1.000 3 C LIG3 96.568 1
HETATM 1409 O O8_1 . LIG3 . 1 ? C 13.220 -3.252 -6.013 1.000 3 C LIG3 97.733 1
HETATM 1410 C C3_1 . LIG3 . 1 ? C 14.775 -1.631 -5.090 1.000 3 C LIG3 96.208 1
HETATM 1411 O O9_1 . LIG3 . 1 ? C 16.089 -1.812 -5.580 1.000 3 C LIG3 94.175 1
HETATM 1412 C C4_1 . LIG3 . 1 ? C 13.889 -0.975 -6.108 1.000 3 C LIG3 96.962 1
HETATM 1413 O O10_1 . LIG3 . 1 ? C 14.569 -0.055 -6.893 1.000 3 C LIG3 96.017 1
HETATM 1414 C C5_1 . LIG3 . 1 ? C 13.376 -2.139 -6.892 1.000 3 C LIG3 97.941 1
HETATM 1415 N N1_1 . LIG3 . 1 ? C 12.051 -1.934 -7.469 1.000 3 C LIG3 98.169 1
HETATM 1416 C C6_1 . LIG3 . 1 ? C 11.735 -2.145 -8.718 1.000 3 C LIG3 98.458 1
HETATM 1417 N N2_1 . LIG3 . 1 ? C 12.460 -2.584 -9.763 1.000 3 C LIG3 98.307 1
HETATM 1418 C C7_1 . LIG3 . 1 ? C 11.843 -2.717 -10.920 1.000 3 C LIG3 98.391 1
HETATM 1419 N N3_1 . LIG3 . 1 ? C 12.558 -3.153 -12.007 1.000 3 C LIG3 97.824 1
HETATM 1420 N N4_1 . LIG3 . 1 ? C 10.506 -2.449 -11.078 1.000 3 C LIG3 98.678 1
HETATM 1421 C C8_1 . LIG3 . 1 ? C 9.751 -1.994 -10.078 1.000 3 C LIG3 98.712 1
HETATM 1422 O O11_1 . LIG3 . 1 ? C 8.565 -1.772 -10.250 1.000 3 C LIG3 98.537 1
HETATM 1423 C C9_1 . LIG3 . 1 ? C 10.374 -1.857 -8.824 1.000 3 C LIG3 98.667 1
HETATM 1424 N N5_1 . LIG3 . 1 ? C 9.913 -1.468 -7.604 1.000 3 C LIG3 98.381 1
HETATM 1425 C C10_1 . LIG3 . 1 ? C 10.959 -1.521 -6.797 1.000 3 C LIG3 98.061 1
HETATM 1426 Mg MG1_1 . LIG4 . 1 ? D 10.727 -0.023 1.749 1.000 4 D LIG4 95.925 1
#
#
loop_
_atom_type.symbol
C
Cl
F
Mg
N
O
P
S
#
#
loop_
_ma_qa_metric.id
_ma_qa_metric.name
_ma_qa_metric.description
_ma_qa_metric.type
_ma_qa_metric.mode
_ma_qa_metric.type_other_details
_ma_qa_metric.software_group_id
1 pLDDT 'Predicted lddt' pLDDT local . .
#
#
loop_
_ma_qa_metric_local.ordinal_id
_ma_qa_metric_local.model_id
_ma_qa_metric_local.label_asym_id
_ma_qa_metric_local.label_seq_id
_ma_qa_metric_local.label_comp_id
_ma_qa_metric_local.metric_id
_ma_qa_metric_local.metric_value
1 1 A 1 GLY 1 80.364
2 1 A 2 MET 1 90.460
3 1 A 3 THR 1 95.539
4 1 A 4 GLU 1 96.674
5 1 A 5 TYR 1 97.870
6 1 A 6 LYS 1 97.698
7 1 A 7 LEU 1 98.242
8 1 A 8 VAL 1 97.828
9 1 A 9 VAL 1 97.971
10 1 A 10 VAL 1 97.906
11 1 A 11 GLY 1 97.483
12 1 A 12 ALA 1 97.538
13 1 A 13 SER 1 96.161
14 1 A 14 GLY 1 97.328
15 1 A 15 VAL 1 98.404
16 1 A 16 GLY 1 98.282
17 1 A 17 LYS 1 98.205
18 1 A 18 SER 1 97.498
19 1 A 19 ALA 1 97.999
20 1 A 20 LEU 1 98.452
21 1 A 21 THR 1 98.087
22 1 A 22 ILE 1 97.490
23 1 A 23 GLN 1 97.941
24 1 A 24 LEU 1 98.174
25 1 A 25 ILE 1 97.244
26 1 A 26 GLN 1 96.656
27 1 A 27 ASN 1 96.776
28 1 A 28 HIS 1 96.774
29 1 A 29 PHE 1 97.699
30 1 A 30 VAL 1 93.479
31 1 A 31 ASP 1 90.649
32 1 A 32 GLU 1 88.002
33 1 A 33 TYR 1 86.506
34 1 A 34 ASP 1 89.646
35 1 A 35 PRO 1 89.161
36 1 A 36 THR 1 87.793
37 1 A 37 ILE 1 92.101
38 1 A 38 GLU 1 92.188
39 1 A 39 ASP 1 92.312
40 1 A 40 SER 1 94.263
41 1 A 41 TYR 1 96.007
42 1 A 42 ARG 1 96.144
43 1 A 43 LYS 1 96.610
44 1 A 44 GLN 1 97.109
45 1 A 45 VAL 1 96.217
46 1 A 46 VAL 1 96.186
47 1 A 47 ILE 1 96.960
48 1 A 48 ASP 1 96.184
49 1 A 49 GLY 1 94.062
50 1 A 50 GLU 1 92.773
51 1 A 51 THR 1 95.471
52 1 A 52 SER 1 95.508
53 1 A 53 LEU 1 97.471
54 1 A 54 LEU 1 98.104
55 1 A 55 ASP 1 97.488
56 1 A 56 ILE 1 97.625
57 1 A 57 LEU 1 96.502
58 1 A 58 ASP 1 96.384
59 1 A 59 THR 1 94.630
60 1 A 60 ALA 1 92.926
61 1 A 61 GLY 1 80.375
62 1 A 62 GLN 1 79.896
63 1 A 63 GLU 1 77.894
64 1 A 64 GLU 1 81.128
65 1 A 65 TYR 1 80.229
66 1 A 66 SER 1 80.482
67 1 A 67 ALA 1 83.921
68 1 A 68 MET 1 81.194
69 1 A 69 ARG 1 85.767
70 1 A 70 ASP 1 88.513
71 1 A 71 GLN 1 87.471
72 1 A 72 TYR 1 85.468
73 1 A 73 MET 1 91.221
74 1 A 74 ARG 1 93.665
75 1 A 75 THR 1 93.223
76 1 A 76 GLY 1 97.034
77 1 A 77 GLU 1 98.245
78 1 A 78 GLY 1 98.447
79 1 A 79 PHE 1 98.655
80 1 A 80 LEU 1 98.840
81 1 A 81 SER 1 98.891
82 1 A 82 VAL 1 98.907
83 1 A 83 PHE 1 98.972
84 1 A 84 ALA 1 98.935
85 1 A 85 ILE 1 98.879
86 1 A 86 ASN 1 98.777
87 1 A 87 ASN 1 98.696
88 1 A 88 THR 1 98.761
89 1 A 89 LYS 1 98.792
90 1 A 90 SER 1 98.779
91 1 A 91 PHE 1 98.914
92 1 A 92 GLU 1 98.625
93 1 A 93 ASP 1 98.503
94 1 A 94 ILE 1 98.629
95 1 A 95 HIS 1 97.461
96 1 A 96 HIS 1 96.655
97 1 A 97 TYR 1 96.604
98 1 A 98 ARG 1 97.204
99 1 A 99 GLU 1 96.805
100 1 A 100 GLN 1 95.049
101 1 A 101 ILE 1 96.524
102 1 A 102 LYS 1 96.397
103 1 A 103 ARG 1 94.821
104 1 A 104 VAL 1 93.690
105 1 A 105 LYS 1 94.938
106 1 A 106 ASP 1 94.915
107 1 A 107 SER 1 94.074
108 1 A 108 GLU 1 94.282
109 1 A 109 ASP 1 94.732
110 1 A 110 VAL 1 97.985
111 1 A 111 PRO 1 98.609
112 1 A 112 MET 1 98.711
113 1 A 113 VAL 1 98.965
114 1 A 114 LEU 1 98.981
115 1 A 115 VAL 1 98.986
116 1 A 116 GLY 1 98.978
117 1 A 117 ASN 1 98.950
118 1 A 118 LYS 1 98.842
119 1 A 119 SER 1 98.742
120 1 A 120 ASP 1 98.795
121 1 A 121 LEU 1 98.384
122 1 A 122 PRO 1 97.153
123 1 A 123 SER 1 92.865
124 1 A 124 ARG 1 97.369
125 1 A 125 THR 1 98.655
126 1 A 126 VAL 1 98.575
127 1 A 127 ASP 1 97.743
128 1 A 128 THR 1 97.581
129 1 A 129 LYS 1 98.137
130 1 A 130 GLN 1 98.073
131 1 A 131 ALA 1 98.796
132 1 A 132 GLN 1 98.825
133 1 A 133 ASP 1 98.759
134 1 A 134 LEU 1 98.773
135 1 A 135 ALA 1 98.812
136 1 A 136 ARG 1 98.513
137 1 A 137 SER 1 98.046
138 1 A 138 TYR 1 97.581
139 1 A 139 GLY 1 97.467
140 1 A 140 ILE 1 98.477
141 1 A 141 PRO 1 98.880
142 1 A 142 PHE 1 98.963
143 1 A 143 ILE 1 98.957
144 1 A 144 GLU 1 98.863
145 1 A 145 THR 1 98.987
146 1 A 146 SER 1 98.924
147 1 A 147 ALA 1 98.590
148 1 A 148 LYS 1 98.457
149 1 A 149 THR 1 98.675
150 1 A 150 ARG 1 98.522
151 1 A 151 GLN 1 98.738
152 1 A 152 GLY 1 98.937
153 1 A 153 VAL 1 98.909
154 1 A 154 ASP 1 98.712
155 1 A 155 ASP 1 98.817
156 1 A 156 ALA 1 98.906
157 1 A 157 PHE 1 98.846
158 1 A 158 TYR 1 98.705
159 1 A 159 THR 1 98.788
160 1 A 160 LEU 1 98.828
161 1 A 161 VAL 1 98.567
162 1 A 162 ARG 1 98.228
163 1 A 163 GLU 1 98.397
164 1 A 164 ILE 1 98.421
165 1 A 165 ARG 1 97.632
166 1 A 166 LYS 1 97.148
167 1 A 167 HIS 1 97.232
168 1 A 168 LYS 1 95.377
169 1 A 169 GLU 1 95.079
170 1 A 170 LYS 1 93.777
#
