# Supplementary material for: Single‐Sequence Deep Learning Delivers Crystal‐Quality Models of Covalent K‐Ras G12 Hotspot Complexes
Source: IUBMB Life. 2026 Jun 13;78(6):e70108. doi: 10.1002/iub.70108 (PMC13263772; doi:10.1002/iub.70108)
Supplement: Supplementary file 1 — Data S1: iub70108‐sup‐0001‐DataS1.zip. [file IUB-78-0-s001.zip › Supplementary_Data/1_Without Covalent Restraint_Web/Predicted Structures/KRASG12S_G12Si-5_AfterReaction_GDP_Mg2+_without_restraint/pred.model_idx_1.cif]

data_model
_entry.id model
_struct.entry_id model
_struct.pdbx_model_details .
_struct.pdbx_structure_determination_methodology computational
_struct.title 'Chai-1 predicted structure'
_audit_conform.dict_location https://raw.githubusercontent.com/ihmwg/ModelCIF/80e1e22/dist/mmcif_ma.dic
_audit_conform.dict_name mmcif_ma.dic
_audit_conform.dict_version 1.4.7
#
loop_
_audit_author.name
_audit_author.pdbx_ordinal
'Chai Discovery team' 1
#
#
loop_
_chem_comp.id
_chem_comp.type
_chem_comp.name
_chem_comp.formula
_chem_comp.formula_weight
_chem_comp.ma_provenance
ALA 'L-peptide linking' . . . 'CCD Core'
ARG 'L-peptide linking' . . . 'CCD Core'
ASN 'L-peptide linking' . . . 'CCD Core'
ASP 'L-peptide linking' . . . 'CCD Core'
GLN 'L-peptide linking' . . . 'CCD Core'
GLU 'L-peptide linking' . . . 'CCD Core'
GLY 'L-peptide linking' . . . 'CCD Core'
HIS 'L-peptide linking' . . . 'CCD Core'
ILE 'L-peptide linking' . . . 'CCD Core'
LEU 'L-peptide linking' . . . 'CCD Core'
LIG2 non-polymer . . . 'CCD Core'
LIG3 non-polymer . . . 'CCD Core'
LIG4 non-polymer . . . 'CCD Core'
LYS 'L-peptide linking' . . . 'CCD Core'
MET 'L-peptide linking' . . . 'CCD Core'
PHE 'L-peptide linking' . . . 'CCD Core'
PRO 'L-peptide linking' . . . 'CCD Core'
SER 'L-peptide linking' . . . 'CCD Core'
THR 'L-peptide linking' . . . 'CCD Core'
TYR 'L-peptide linking' . . . 'CCD Core'
VAL 'L-peptide linking' . . . 'CCD Core'
#
#
loop_
_entity.id
_entity.type
_entity.src_method
_entity.pdbx_description
_entity.formula_weight
_entity.pdbx_number_of_molecules
_entity.details
1 polymer man 'Entity A' . 1 .
2 non-polymer man 'Entity B' . 1 .
3 non-polymer man 'Entity C' . 1 .
4 non-polymer man 'Entity D' . 1 .
#
#
loop_
_entity_poly.entity_id
_entity_poly.type
_entity_poly.nstd_linkage
_entity_poly.nstd_monomer
_entity_poly.pdbx_strand_id
_entity_poly.pdbx_seq_one_letter_code
_entity_poly.pdbx_seq_one_letter_code_can
1 polypeptide(L) no no A
;GMTEYKLVVVGASGVGKSALTIQLIQNHFVDEYDPTIEDSYRKQVVIDGETSLLDILDTAGQEEYSAMRD
QYMRTGEGFLSVFAINNTKSFEDIHHYREQIKRVKDSEDVPMVLVGNKSDLPSRTVDTKQAQDLARSYGI
PFIETSAKTRQGVDDAFYTLVREIRKHKEK
;

;GMTEYKLVVVGASGVGKSALTIQLIQNHFVDEYDPTIEDSYRKQVVIDGETSLLDILDTAGQEEYSAMRD
QYMRTGEGFLSVFAINNTKSFEDIHHYREQIKRVKDSEDVPMVLVGNKSDLPSRTVDTKQAQDLARSYGI
PFIETSAKTRQGVDDAFYTLVREIRKHKEK
;

#
#
loop_
_pdbx_entity_nonpoly.entity_id
_pdbx_entity_nonpoly.name
_pdbx_entity_nonpoly.comp_id
_pdbx_entity_nonpoly.ma_model_mode
2 'Entity B' LIG2 .
3 'Entity C' LIG3 .
4 'Entity D' LIG4 .
#
#
loop_
_entity_poly_seq.entity_id
_entity_poly_seq.num
_entity_poly_seq.mon_id
_entity_poly_seq.hetero
1 1 GLY .
1 2 MET .
1 3 THR .
1 4 GLU .
1 5 TYR .
1 6 LYS .
1 7 LEU .
1 8 VAL .
1 9 VAL .
1 10 VAL .
1 11 GLY .
1 12 ALA .
1 13 SER .
1 14 GLY .
1 15 VAL .
1 16 GLY .
1 17 LYS .
1 18 SER .
1 19 ALA .
1 20 LEU .
1 21 THR .
1 22 ILE .
1 23 GLN .
1 24 LEU .
1 25 ILE .
1 26 GLN .
1 27 ASN .
1 28 HIS .
1 29 PHE .
1 30 VAL .
1 31 ASP .
1 32 GLU .
1 33 TYR .
1 34 ASP .
1 35 PRO .
1 36 THR .
1 37 ILE .
1 38 GLU .
1 39 ASP .
1 40 SER .
1 41 TYR .
1 42 ARG .
1 43 LYS .
1 44 GLN .
1 45 VAL .
1 46 VAL .
1 47 ILE .
1 48 ASP .
1 49 GLY .
1 50 GLU .
1 51 THR .
1 52 SER .
1 53 LEU .
1 54 LEU .
1 55 ASP .
1 56 ILE .
1 57 LEU .
1 58 ASP .
1 59 THR .
1 60 ALA .
1 61 GLY .
1 62 GLN .
1 63 GLU .
1 64 GLU .
1 65 TYR .
1 66 SER .
1 67 ALA .
1 68 MET .
1 69 ARG .
1 70 ASP .
1 71 GLN .
1 72 TYR .
1 73 MET .
1 74 ARG .
1 75 THR .
1 76 GLY .
1 77 GLU .
1 78 GLY .
1 79 PHE .
1 80 LEU .
1 81 SER .
1 82 VAL .
1 83 PHE .
1 84 ALA .
1 85 ILE .
1 86 ASN .
1 87 ASN .
1 88 THR .
1 89 LYS .
1 90 SER .
1 91 PHE .
1 92 GLU .
1 93 ASP .
1 94 ILE .
1 95 HIS .
1 96 HIS .
1 97 TYR .
1 98 ARG .
1 99 GLU .
1 100 GLN .
1 101 ILE .
1 102 LYS .
1 103 ARG .
1 104 VAL .
1 105 LYS .
1 106 ASP .
1 107 SER .
1 108 GLU .
1 109 ASP .
1 110 VAL .
1 111 PRO .
1 112 MET .
1 113 VAL .
1 114 LEU .
1 115 VAL .
1 116 GLY .
1 117 ASN .
1 118 LYS .
1 119 SER .
1 120 ASP .
1 121 LEU .
1 122 PRO .
1 123 SER .
1 124 ARG .
1 125 THR .
1 126 VAL .
1 127 ASP .
1 128 THR .
1 129 LYS .
1 130 GLN .
1 131 ALA .
1 132 GLN .
1 133 ASP .
1 134 LEU .
1 135 ALA .
1 136 ARG .
1 137 SER .
1 138 TYR .
1 139 GLY .
1 140 ILE .
1 141 PRO .
1 142 PHE .
1 143 ILE .
1 144 GLU .
1 145 THR .
1 146 SER .
1 147 ALA .
1 148 LYS .
1 149 THR .
1 150 ARG .
1 151 GLN .
1 152 GLY .
1 153 VAL .
1 154 ASP .
1 155 ASP .
1 156 ALA .
1 157 PHE .
1 158 TYR .
1 159 THR .
1 160 LEU .
1 161 VAL .
1 162 ARG .
1 163 GLU .
1 164 ILE .
1 165 ARG .
1 166 LYS .
1 167 HIS .
1 168 LYS .
1 169 GLU .
1 170 LYS .
#
#
loop_
_struct_asym.id
_struct_asym.entity_id
_struct_asym.details
A 1 'Chain A'
B 2 'Chain B'
C 3 'Chain C'
D 4 'Chain D'
#
#
loop_
_pdbx_poly_seq_scheme.asym_id
_pdbx_poly_seq_scheme.entity_id
_pdbx_poly_seq_scheme.seq_id
_pdbx_poly_seq_scheme.mon_id
_pdbx_poly_seq_scheme.pdb_seq_num
_pdbx_poly_seq_scheme.auth_seq_num
_pdbx_poly_seq_scheme.pdb_mon_id
_pdbx_poly_seq_scheme.auth_mon_id
_pdbx_poly_seq_scheme.pdb_strand_id
_pdbx_poly_seq_scheme.pdb_ins_code
A 1 1 GLY 1 1 GLY GLY A .
A 1 2 MET 2 2 MET MET A .
A 1 3 THR 3 3 THR THR A .
A 1 4 GLU 4 4 GLU GLU A .
A 1 5 TYR 5 5 TYR TYR A .
A 1 6 LYS 6 6 LYS LYS A .
A 1 7 LEU 7 7 LEU LEU A .
A 1 8 VAL 8 8 VAL VAL A .
A 1 9 VAL 9 9 VAL VAL A .
A 1 10 VAL 10 10 VAL VAL A .
A 1 11 GLY 11 11 GLY GLY A .
A 1 12 ALA 12 12 ALA ALA A .
A 1 13 SER 13 13 SER SER A .
A 1 14 GLY 14 14 GLY GLY A .
A 1 15 VAL 15 15 VAL VAL A .
A 1 16 GLY 16 16 GLY GLY A .
A 1 17 LYS 17 17 LYS LYS A .
A 1 18 SER 18 18 SER SER A .
A 1 19 ALA 19 19 ALA ALA A .
A 1 20 LEU 20 20 LEU LEU A .
A 1 21 THR 21 21 THR THR A .
A 1 22 ILE 22 22 ILE ILE A .
A 1 23 GLN 23 23 GLN GLN A .
A 1 24 LEU 24 24 LEU LEU A .
A 1 25 ILE 25 25 ILE ILE A .
A 1 26 GLN 26 26 GLN GLN A .
A 1 27 ASN 27 27 ASN ASN A .
A 1 28 HIS 28 28 HIS HIS A .
A 1 29 PHE 29 29 PHE PHE A .
A 1 30 VAL 30 30 VAL VAL A .
A 1 31 ASP 31 31 ASP ASP A .
A 1 32 GLU 32 32 GLU GLU A .
A 1 33 TYR 33 33 TYR TYR A .
A 1 34 ASP 34 34 ASP ASP A .
A 1 35 PRO 35 35 PRO PRO A .
A 1 36 THR 36 36 THR THR A .
A 1 37 ILE 37 37 ILE ILE A .
A 1 38 GLU 38 38 GLU GLU A .
A 1 39 ASP 39 39 ASP ASP A .
A 1 40 SER 40 40 SER SER A .
A 1 41 TYR 41 41 TYR TYR A .
A 1 42 ARG 42 42 ARG ARG A .
A 1 43 LYS 43 43 LYS LYS A .
A 1 44 GLN 44 44 GLN GLN A .
A 1 45 VAL 45 45 VAL VAL A .
A 1 46 VAL 46 46 VAL VAL A .
A 1 47 ILE 47 47 ILE ILE A .
A 1 48 ASP 48 48 ASP ASP A .
A 1 49 GLY 49 49 GLY GLY A .
A 1 50 GLU 50 50 GLU GLU A .
A 1 51 THR 51 51 THR THR A .
A 1 52 SER 52 52 SER SER A .
A 1 53 LEU 53 53 LEU LEU A .
A 1 54 LEU 54 54 LEU LEU A .
A 1 55 ASP 55 55 ASP ASP A .
A 1 56 ILE 56 56 ILE ILE A .
A 1 57 LEU 57 57 LEU LEU A .
A 1 58 ASP 58 58 ASP ASP A .
A 1 59 THR 59 59 THR THR A .
A 1 60 ALA 60 60 ALA ALA A .
A 1 61 GLY 61 61 GLY GLY A .
A 1 62 GLN 62 62 GLN GLN A .
A 1 63 GLU 63 63 GLU GLU A .
A 1 64 GLU 64 64 GLU GLU A .
A 1 65 TYR 65 65 TYR TYR A .
A 1 66 SER 66 66 SER SER A .
A 1 67 ALA 67 67 ALA ALA A .
A 1 68 MET 68 68 MET MET A .
A 1 69 ARG 69 69 ARG ARG A .
A 1 70 ASP 70 70 ASP ASP A .
A 1 71 GLN 71 71 GLN GLN A .
A 1 72 TYR 72 72 TYR TYR A .
A 1 73 MET 73 73 MET MET A .
A 1 74 ARG 74 74 ARG ARG A .
A 1 75 THR 75 75 THR THR A .
A 1 76 GLY 76 76 GLY GLY A .
A 1 77 GLU 77 77 GLU GLU A .
A 1 78 GLY 78 78 GLY GLY A .
A 1 79 PHE 79 79 PHE PHE A .
A 1 80 LEU 80 80 LEU LEU A .
A 1 81 SER 81 81 SER SER A .
A 1 82 VAL 82 82 VAL VAL A .
A 1 83 PHE 83 83 PHE PHE A .
A 1 84 ALA 84 84 ALA ALA A .
A 1 85 ILE 85 85 ILE ILE A .
A 1 86 ASN 86 86 ASN ASN A .
A 1 87 ASN 87 87 ASN ASN A .
A 1 88 THR 88 88 THR THR A .
A 1 89 LYS 89 89 LYS LYS A .
A 1 90 SER 90 90 SER SER A .
A 1 91 PHE 91 91 PHE PHE A .
A 1 92 GLU 92 92 GLU GLU A .
A 1 93 ASP 93 93 ASP ASP A .
A 1 94 ILE 94 94 ILE ILE A .
A 1 95 HIS 95 95 HIS HIS A .
A 1 96 HIS 96 96 HIS HIS A .
A 1 97 TYR 97 97 TYR TYR A .
A 1 98 ARG 98 98 ARG ARG A .
A 1 99 GLU 99 99 GLU GLU A .
A 1 100 GLN 100 100 GLN GLN A .
A 1 101 ILE 101 101 ILE ILE A .
A 1 102 LYS 102 102 LYS LYS A .
A 1 103 ARG 103 103 ARG ARG A .
A 1 104 VAL 104 104 VAL VAL A .
A 1 105 LYS 105 105 LYS LYS A .
A 1 106 ASP 106 106 ASP ASP A .
A 1 107 SER 107 107 SER SER A .
A 1 108 GLU 108 108 GLU GLU A .
A 1 109 ASP 109 109 ASP ASP A .
A 1 110 VAL 110 110 VAL VAL A .
A 1 111 PRO 111 111 PRO PRO A .
A 1 112 MET 112 112 MET MET A .
A 1 113 VAL 113 113 VAL VAL A .
A 1 114 LEU 114 114 LEU LEU A .
A 1 115 VAL 115 115 VAL VAL A .
A 1 116 GLY 116 116 GLY GLY A .
A 1 117 ASN 117 117 ASN ASN A .
A 1 118 LYS 118 118 LYS LYS A .
A 1 119 SER 119 119 SER SER A .
A 1 120 ASP 120 120 ASP ASP A .
A 1 121 LEU 121 121 LEU LEU A .
A 1 122 PRO 122 122 PRO PRO A .
A 1 123 SER 123 123 SER SER A .
A 1 124 ARG 124 124 ARG ARG A .
A 1 125 THR 125 125 THR THR A .
A 1 126 VAL 126 126 VAL VAL A .
A 1 127 ASP 127 127 ASP ASP A .
A 1 128 THR 128 128 THR THR A .
A 1 129 LYS 129 129 LYS LYS A .
A 1 130 GLN 130 130 GLN GLN A .
A 1 131 ALA 131 131 ALA ALA A .
A 1 132 GLN 132 132 GLN GLN A .
A 1 133 ASP 133 133 ASP ASP A .
A 1 134 LEU 134 134 LEU LEU A .
A 1 135 ALA 135 135 ALA ALA A .
A 1 136 ARG 136 136 ARG ARG A .
A 1 137 SER 137 137 SER SER A .
A 1 138 TYR 138 138 TYR TYR A .
A 1 139 GLY 139 139 GLY GLY A .
A 1 140 ILE 140 140 ILE ILE A .
A 1 141 PRO 141 141 PRO PRO A .
A 1 142 PHE 142 142 PHE PHE A .
A 1 143 ILE 143 143 ILE ILE A .
A 1 144 GLU 144 144 GLU GLU A .
A 1 145 THR 145 145 THR THR A .
A 1 146 SER 146 146 SER SER A .
A 1 147 ALA 147 147 ALA ALA A .
A 1 148 LYS 148 148 LYS LYS A .
A 1 149 THR 149 149 THR THR A .
A 1 150 ARG 150 150 ARG ARG A .
A 1 151 GLN 151 151 GLN GLN A .
A 1 152 GLY 152 152 GLY GLY A .
A 1 153 VAL 153 153 VAL VAL A .
A 1 154 ASP 154 154 ASP ASP A .
A 1 155 ASP 155 155 ASP ASP A .
A 1 156 ALA 156 156 ALA ALA A .
A 1 157 PHE 157 157 PHE PHE A .
A 1 158 TYR 158 158 TYR TYR A .
A 1 159 THR 159 159 THR THR A .
A 1 160 LEU 160 160 LEU LEU A .
A 1 161 VAL 161 161 VAL VAL A .
A 1 162 ARG 162 162 ARG ARG A .
A 1 163 GLU 163 163 GLU GLU A .
A 1 164 ILE 164 164 ILE ILE A .
A 1 165 ARG 165 165 ARG ARG A .
A 1 166 LYS 166 166 LYS LYS A .
A 1 167 HIS 167 167 HIS HIS A .
A 1 168 LYS 168 168 LYS LYS A .
A 1 169 GLU 169 169 GLU GLU A .
A 1 170 LYS 170 170 LYS LYS A .
#
#
loop_
_pdbx_nonpoly_scheme.asym_id
_pdbx_nonpoly_scheme.entity_id
_pdbx_nonpoly_scheme.mon_id
_pdbx_nonpoly_scheme.ndb_seq_num
_pdbx_nonpoly_scheme.pdb_seq_num
_pdbx_nonpoly_scheme.auth_seq_num
_pdbx_nonpoly_scheme.auth_mon_id
_pdbx_nonpoly_scheme.pdb_strand_id
_pdbx_nonpoly_scheme.pdb_ins_code
B 2 LIG2 1 1 1 LIG2 B .
C 3 LIG3 1 1 1 LIG3 C .
D 4 LIG4 1 1 1 LIG4 D .
#
#
loop_
_ma_data.id
_ma_data.name
_ma_data.content_type
_ma_data.content_type_other_details
1 'Entity A' target .
2 'Entity B' target .
3 'Entity C' target .
4 'Entity D' target .
5 pred_model_1 'model coordinates' .
#
#
loop_
_ma_target_entity.entity_id
_ma_target_entity.data_id
_ma_target_entity.origin
1 1 designed
2 2 designed
3 3 designed
4 4 designed
#
#
loop_
_ma_target_entity_instance.asym_id
_ma_target_entity_instance.entity_id
_ma_target_entity_instance.details
A 1 'Chain A'
B 2 'Chain B'
C 3 'Chain C'
D 4 'Chain D'
#
#
loop_
_ma_model_list.ordinal_id
_ma_model_list.model_name
_ma_model_list.data_id
_ma_model_list.model_type
_ma_model_list.model_type_other_details
1 pred_model_1 5 'Ab initio model' .
#
#
loop_
_ma_model_group.id
_ma_model_group.name
_ma_model_group.details
1 pred .
#
#
loop_
_ma_model_group_link.group_id
_ma_model_group_link.model_id
1 1
#
#
loop_
_atom_site.group_PDB
_atom_site.id
_atom_site.type_symbol
_atom_site.label_atom_id
_atom_site.label_alt_id
_atom_site.label_comp_id
_atom_site.label_seq_id
_atom_site.auth_seq_id
_atom_site.pdbx_PDB_ins_code
_atom_site.label_asym_id
_atom_site.Cartn_x
_atom_site.Cartn_y
_atom_site.Cartn_z
_atom_site.occupancy
_atom_site.label_entity_id
_atom_site.auth_asym_id
_atom_site.auth_comp_id
_atom_site.B_iso_or_equiv
_atom_site.pdbx_PDB_model_num
ATOM 1 N N . GLY 1 1 ? A 24.202 7.226 -1.534 1.000 1 A GLY 72.067 1
ATOM 2 C CA . GLY 1 1 ? A 23.726 7.052 -0.173 1.000 1 A GLY 77.896 1
ATOM 3 C C . GLY 1 1 ? A 22.342 6.435 -0.153 1.000 1 A GLY 82.256 1
ATOM 4 O O . GLY 1 1 ? A 21.642 6.427 -1.169 1.000 1 A GLY 80.074 1
ATOM 5 N N . MET 2 2 ? A 21.919 5.935 1.008 1.000 1 A MET 84.907 1
ATOM 6 C CA . MET 2 2 ? A 20.615 5.287 1.098 1.000 1 A MET 89.610 1
ATOM 7 C C . MET 2 2 ? A 19.501 6.353 0.981 1.000 1 A MET 91.623 1
ATOM 8 O O . MET 2 2 ? A 19.704 7.533 1.330 1.000 1 A MET 90.621 1
ATOM 9 C CB . MET 2 2 ? A 20.471 4.502 2.389 1.000 1 A MET 87.745 1
ATOM 10 C CG . MET 2 2 ? A 20.357 5.307 3.638 1.000 1 A MET 86.956 1
ATOM 11 S SD . MET 2 2 ? A 20.069 4.307 5.094 1.000 1 A MET 84.335 1
ATOM 12 C CE . MET 2 2 ? A 18.379 3.825 4.849 1.000 1 A MET 80.219 1
ATOM 13 N N . THR 3 3 ? A 18.323 5.922 0.494 1.000 1 A THR 95.268 1
ATOM 14 C CA . THR 3 3 ? A 17.171 6.795 0.441 1.000 1 A THR 95.546 1
ATOM 15 C C . THR 3 3 ? A 16.004 6.157 1.183 1.000 1 A THR 96.465 1
ATOM 16 O O . THR 3 3 ? A 16.025 4.981 1.509 1.000 1 A THR 96.086 1
ATOM 17 C CB . THR 3 3 ? A 16.784 7.107 -1.013 1.000 1 A THR 93.872 1
ATOM 18 O OG1 . THR 3 3 ? A 16.469 5.897 -1.707 1.000 1 A THR 88.130 1
ATOM 19 C CG2 . THR 3 3 ? A 17.873 7.834 -1.742 1.000 1 A THR 89.076 1
ATOM 20 N N . GLU 4 4 ? A 14.989 6.983 1.447 1.000 1 A GLU 96.567 1
ATOM 21 C CA . GLU 4 4 ? A 13.810 6.551 2.169 1.000 1 A GLU 96.953 1
ATOM 22 C C . GLU 4 4 ? A 12.591 6.646 1.247 1.000 1 A GLU 97.277 1
ATOM 23 O O . GLU 4 4 ? A 12.508 7.528 0.424 1.000 1 A GLU 96.813 1
ATOM 24 C CB . GLU 4 4 ? A 13.590 7.398 3.424 1.000 1 A GLU 95.977 1
ATOM 25 C CG . GLU 4 4 ? A 14.766 7.346 4.387 1.000 1 A GLU 87.172 1
ATOM 26 C CD . GLU 4 4 ? A 14.475 8.005 5.706 1.000 1 A GLU 86.604 1
ATOM 27 O OE1 . GLU 4 4 ? A 15.290 8.818 6.181 1.000 1 A GLU 84.230 1
ATOM 28 O OE2 . GLU 4 4 ? A 13.381 7.710 6.290 1.000 1 A GLU 81.360 1
ATOM 29 N N . TYR 5 5 ? A 11.673 5.663 1.396 1.000 1 A TYR 97.622 1
ATOM 30 C CA . TYR 5 5 ? A 10.484 5.582 0.560 1.000 1 A TYR 97.878 1
ATOM 31 C C . TYR 5 5 ? A 9.292 5.372 1.449 1.000 1 A TYR 97.917 1
ATOM 32 O O . TYR 5 5 ? A 9.288 4.458 2.299 1.000 1 A TYR 97.874 1
ATOM 33 C CB . TYR 5 5 ? A 10.586 4.416 -0.426 1.000 1 A TYR 97.813 1
ATOM 34 C CG . TYR 5 5 ? A 11.743 4.496 -1.377 1.000 1 A TYR 97.804 1
ATOM 35 C CD1 . TYR 5 5 ? A 11.604 5.144 -2.585 1.000 1 A TYR 97.334 1
ATOM 36 C CD2 . TYR 5 5 ? A 12.975 3.971 -1.022 1.000 1 A TYR 97.466 1
ATOM 37 C CE1 . TYR 5 5 ? A 12.669 5.238 -3.444 1.000 1 A TYR 96.683 1
ATOM 38 C CE2 . TYR 5 5 ? A 14.062 4.079 -1.878 1.000 1 A TYR 96.695 1
ATOM 39 C CZ . TYR 5 5 ? A 13.877 4.721 -3.090 1.000 1 A TYR 96.603 1
ATOM 40 O OH . TYR 5 5 ? A 14.948 4.829 -3.951 1.000 1 A TYR 95.152 1
ATOM 41 N N . LYS 6 6 ? A 8.221 6.189 1.281 1.000 1 A LYS 97.833 1
ATOM 42 C CA . LYS 6 6 ? A 6.959 6.005 1.977 1.000 1 A LYS 97.742 1
ATOM 43 C C . LYS 6 6 ? A 6.017 5.196 1.088 1.000 1 A LYS 97.980 1
ATOM 44 O O . LYS 6 6 ? A 5.630 5.652 -0.000773 1.000 1 A LYS 97.820 1
ATOM 45 C CB . LYS 6 6 ? A 6.323 7.347 2.334 1.000 1 A LYS 97.135 1
ATOM 46 C CG . LYS 6 6 ? A 4.953 7.219 3.010 1.000 1 A LYS 86.061 1
ATOM 47 C CD . LYS 6 6 ? A 5.049 6.502 4.354 1.000 1 A LYS 79.502 1
ATOM 48 C CE . LYS 6 6 ? A 3.747 6.605 5.123 1.000 1 A LYS 75.308 1
ATOM 49 N NZ . LYS 6 6 ? A 3.911 6.065 6.502 1.000 1 A LYS 62.694 1
ATOM 50 N N . LEU 7 7 ? A 5.692 3.991 1.524 1.000 1 A LEU 97.957 1
ATOM 51 C CA . LEU 7 7 ? A 4.826 3.082 0.790 1.000 1 A LEU 98.171 1
ATOM 52 C C . LEU 7 7 ? A 3.535 2.863 1.573 1.000 1 A LEU 97.848 1
ATOM 53 O O . LEU 7 7 ? A 3.549 2.751 2.800 1.000 1 A LEU 97.577 1
ATOM 54 C CB . LEU 7 7 ? A 5.493 1.729 0.584 1.000 1 A LEU 98.412 1
ATOM 55 C CG . LEU 7 7 ? A 6.928 1.700 0.066 1.000 1 A LEU 98.216 1
ATOM 56 C CD1 . LEU 7 7 ? A 7.074 2.532 -1.201 1.000 1 A LEU 98.153 1
ATOM 57 C CD2 . LEU 7 7 ? A 7.334 0.248 -0.202 1.000 1 A LEU 98.271 1
ATOM 58 N N . VAL 8 8 ? A 2.410 2.830 0.848 1.000 1 A VAL 98.117 1
ATOM 59 C CA . VAL 8 8 ? A 1.095 2.615 1.439 1.000 1 A VAL 97.859 1
ATOM 60 C C . VAL 8 8 ? A 0.480 1.389 0.826 1.000 1 A VAL 98.030 1
ATOM 61 O O . VAL 8 8 ? A 0.507 1.203 -0.389 1.000 1 A VAL 98.079 1
ATOM 62 C CB . VAL 8 8 ? A 0.195 3.829 1.240 1.000 1 A VAL 97.105 1
ATOM 63 C CG1 . VAL 8 8 ? A 0.860 5.082 1.782 1.000 1 A VAL 96.486 1
ATOM 64 C CG2 . VAL 8 8 ? A -1.168 3.616 1.882 1.000 1 A VAL 96.399 1
ATOM 65 N N . VAL 9 9 ? A -0.043 0.494 1.670 1.000 1 A VAL 97.846 1
ATOM 66 C CA . VAL 9 9 ? A -0.703 -0.737 1.223 1.000 1 A VAL 97.992 1
ATOM 67 C C . VAL 9 9 ? A -2.197 -0.573 1.394 1.000 1 A VAL 97.614 1
ATOM 68 O O . VAL 9 9 ? A -2.681 -0.371 2.508 1.000 1 A VAL 97.258 1
ATOM 69 C CB . VAL 9 9 ? A -0.192 -1.953 2.017 1.000 1 A VAL 98.224 1
ATOM 70 C CG1 . VAL 9 9 ? A 1.328 -2.024 1.989 1.000 1 A VAL 98.432 1
ATOM 71 C CG2 . VAL 9 9 ? A -0.801 -3.243 1.449 1.000 1 A VAL 98.292 1
ATOM 72 N N . VAL 10 10 ? A -2.943 -0.635 0.284 1.000 1 A VAL 97.949 1
ATOM 73 C CA . VAL 10 10 ? A -4.402 -0.444 0.297 1.000 1 A VAL 97.921 1
ATOM 74 C C . VAL 10 10 ? A -5.078 -1.657 -0.284 1.000 1 A VAL 98.224 1
ATOM 75 O O . VAL 10 10 ? A -4.475 -2.478 -0.959 1.000 1 A VAL 98.459 1
ATOM 76 C CB . VAL 10 10 ? A -4.828 0.814 -0.475 1.000 1 A VAL 97.215 1
ATOM 77 C CG1 . VAL 10 10 ? A -4.105 2.048 0.048 1.000 1 A VAL 96.856 1
ATOM 78 C CG2 . VAL 10 10 ? A -4.579 0.633 -1.958 1.000 1 A VAL 97.248 1
ATOM 79 N N . GLY 11 11 ? A -6.367 -1.774 -0.027 1.000 1 A GLY 97.802 1
ATOM 80 C CA . GLY 11 11 ? A -7.157 -2.883 -0.537 1.000 1 A GLY 97.516 1
ATOM 81 C C . GLY 11 11 ? A -8.272 -3.231 0.440 1.000 1 A GLY 97.186 1
ATOM 82 O O . GLY 11 11 ? A -8.236 -2.841 1.602 1.000 1 A GLY 96.647 1
ATOM 83 N N . ALA 12 12 ? A -9.242 -4.002 -0.031 1.000 1 A ALA 97.896 1
ATOM 84 C CA . ALA 12 12 ? A -10.391 -4.378 0.782 1.000 1 A ALA 97.557 1
ATOM 85 C C . ALA 12 12 ? A -9.973 -5.229 1.975 1.000 1 A ALA 97.288 1
ATOM 86 O O . ALA 12 12 ? A -8.921 -5.867 1.989 1.000 1 A ALA 97.191 1
ATOM 87 C CB . ALA 12 12 ? A -11.391 -5.139 -0.067 1.000 1 A ALA 97.319 1
ATOM 88 N N . SER 13 13 ? A -10.837 -5.261 2.970 1.000 1 A SER 96.565 1
ATOM 89 C CA . SER 13 13 ? A -10.581 -6.078 4.154 1.000 1 A SER 96.191 1
ATOM 90 C C . SER 13 13 ? A -10.406 -7.536 3.739 1.000 1 A SER 96.853 1
ATOM 91 O O . SER 13 13 ? A -11.176 -8.073 2.941 1.000 1 A SER 97.024 1
ATOM 92 C CB . SER 13 13 ? A -11.722 -5.944 5.154 1.000 1 A SER 94.570 1
ATOM 93 O OG . SER 13 13 ? A -11.439 -6.653 6.346 1.000 1 A SER 83.409 1
ATOM 94 N N . GLY 14 14 ? A -9.389 -8.186 4.295 1.000 1 A GLY 97.056 1
ATOM 95 C CA . GLY 14 14 ? A -9.188 -9.627 4.126 1.000 1 A GLY 97.332 1
ATOM 96 C C . GLY 14 14 ? A -8.334 -10.040 2.928 1.000 1 A GLY 98.102 1
ATOM 97 O O . GLY 14 14 ? A -8.123 -11.247 2.759 1.000 1 A GLY 98.077 1
ATOM 98 N N . VAL 15 15 ? A -7.802 -9.080 2.146 1.000 1 A VAL 97.964 1
ATOM 99 C CA . VAL 15 15 ? A -7.015 -9.463 0.978 1.000 1 A VAL 98.409 1
ATOM 100 C C . VAL 15 15 ? A -5.598 -9.867 1.341 1.000 1 A VAL 98.510 1
ATOM 101 O O . VAL 15 15 ? A -4.910 -10.467 0.507 1.000 1 A VAL 98.600 1
ATOM 102 C CB . VAL 15 15 ? A -6.969 -8.359 -0.094 1.000 1 A VAL 98.521 1
ATOM 103 C CG1 . VAL 15 15 ? A -8.370 -8.017 -0.574 1.000 1 A VAL 98.565 1
ATOM 104 C CG2 . VAL 15 15 ? A -6.217 -7.132 0.432 1.000 1 A VAL 98.729 1
ATOM 105 N N . GLY 16 16 ? A -5.157 -9.559 2.576 1.000 1 A GLY 98.374 1
ATOM 106 C CA . GLY 16 16 ? A -3.810 -9.891 2.988 1.000 1 A GLY 98.283 1
ATOM 107 C C . GLY 16 16 ? A -2.870 -8.724 3.064 1.000 1 A GLY 98.414 1
ATOM 108 O O . GLY 16 16 ? A -1.651 -8.929 3.013 1.000 1 A GLY 98.437 1
ATOM 109 N N . LYS 17 17 ? A -3.389 -7.495 3.213 1.000 1 A LYS 98.294 1
ATOM 110 C CA . LYS 17 17 ? A -2.495 -6.328 3.349 1.000 1 A LYS 98.213 1
ATOM 111 C C . LYS 17 17 ? A -1.532 -6.513 4.514 1.000 1 A LYS 98.013 1
ATOM 112 O O . LYS 17 17 ? A -0.332 -6.327 4.367 1.000 1 A LYS 98.239 1
ATOM 113 C CB . LYS 17 17 ? A -3.308 -5.064 3.539 1.000 1 A LYS 98.001 1
ATOM 114 C CG . LYS 17 17 ? A -4.240 -4.740 2.374 1.000 1 A LYS 97.649 1
ATOM 115 C CD . LYS 17 17 ? A -4.989 -3.426 2.574 1.000 1 A LYS 97.191 1
ATOM 116 C CE . LYS 17 17 ? A -5.832 -3.429 3.826 1.000 1 A LYS 96.662 1
ATOM 117 N NZ . LYS 17 17 ? A -6.959 -4.367 3.737 1.000 1 A LYS 96.339 1
ATOM 118 N N . SER 18 18 ? A -2.074 -6.857 5.684 1.000 1 A SER 97.811 1
ATOM 119 C CA . SER 18 18 ? A -1.236 -7.053 6.858 1.000 1 A SER 97.492 1
ATOM 120 C C . SER 18 18 ? A -0.302 -8.241 6.674 1.000 1 A SER 97.760 1
ATOM 121 O O . SER 18 18 ? A 0.890 -8.164 7.032 1.000 1 A SER 97.891 1
ATOM 122 C CB . SER 18 18 ? A -2.085 -7.229 8.114 1.000 1 A SER 96.766 1
ATOM 123 O OG . SER 18 18 ? A -2.825 -6.074 8.399 1.000 1 A SER 92.514 1
ATOM 124 N N . ALA 19 19 ? A -0.810 -9.326 6.109 1.000 1 A ALA 97.832 1
ATOM 125 C CA . ALA 19 19 ? A 0.021 -10.514 5.932 1.000 1 A ALA 97.990 1
ATOM 126 C C . ALA 19 19 ? A 1.193 -10.229 5.005 1.000 1 A ALA 98.246 1
ATOM 127 O O . ALA 19 19 ? A 2.306 -10.671 5.264 1.000 1 A ALA 98.370 1
ATOM 128 C CB . ALA 19 19 ? A -0.819 -11.673 5.418 1.000 1 A ALA 97.871 1
ATOM 129 N N . LEU 20 20 ? A 0.952 -9.493 3.906 1.000 1 A LEU 98.217 1
ATOM 130 C CA . LEU 20 20 ? A 2.044 -9.127 2.997 1.000 1 A LEU 98.443 1
ATOM 131 C C . LEU 20 20 ? A 3.079 -8.272 3.704 1.000 1 A LEU 98.410 1
ATOM 132 O O . LEU 20 20 ? A 4.300 -8.486 3.563 1.000 1 A LEU 98.457 1
ATOM 133 C CB . LEU 20 20 ? A 1.511 -8.383 1.781 1.000 1 A LEU 98.653 1
ATOM 134 C CG . LEU 20 20 ? A 0.769 -9.249 0.756 1.000 1 A LEU 98.723 1
ATOM 135 C CD1 . LEU 20 20 ? A 1.759 -10.133 0.026 1.000 1 A LEU 98.729 1
ATOM 136 C CD2 . LEU 20 20 ? A 0.022 -8.362 -0.224 1.000 1 A LEU 98.751 1
ATOM 137 N N . THR 21 21 ? A 2.613 -7.288 4.487 1.000 1 A THR 98.280 1
ATOM 138 C CA . THR 21 21 ? A 3.521 -6.371 5.152 1.000 1 A THR 98.083 1
ATOM 139 C C . THR 21 21 ? A 4.364 -7.116 6.194 1.000 1 A THR 98.008 1
ATOM 140 O O . THR 21 21 ? A 5.588 -6.968 6.249 1.000 1 A THR 98.074 1
ATOM 141 C CB . THR 21 21 ? A 2.739 -5.229 5.805 1.000 1 A THR 97.965 1
ATOM 142 O OG1 . THR 21 21 ? A 1.990 -4.549 4.792 1.000 1 A THR 97.847 1
ATOM 143 C CG2 . THR 21 21 ? A 3.674 -4.270 6.496 1.000 1 A THR 97.857 1
ATOM 144 N N . ILE 22 22 ? A 3.699 -7.949 7.004 1.000 1 A ILE 97.789 1
ATOM 145 C CA . ILE 22 22 ? A 4.429 -8.662 8.034 1.000 1 A ILE 97.492 1
ATOM 146 C C . ILE 22 22 ? A 5.401 -9.665 7.406 1.000 1 A ILE 97.792 1
ATOM 147 O O . ILE 22 22 ? A 6.510 -9.871 7.902 1.000 1 A ILE 97.967 1
ATOM 148 C CB . ILE 22 22 ? A 3.443 -9.340 8.997 1.000 1 A ILE 96.884 1
ATOM 149 C CG1 . ILE 22 22 ? A 2.652 -8.253 9.732 1.000 1 A ILE 96.304 1
ATOM 150 C CG2 . ILE 22 22 ? A 4.147 -10.265 9.990 1.000 1 A ILE 95.672 1
ATOM 151 C CD1 . ILE 22 22 ? A 1.481 -8.790 10.532 1.000 1 A ILE 93.853 1
ATOM 152 N N . GLN 23 23 ? A 5.015 -10.286 6.283 1.000 1 A GLN 97.989 1
ATOM 153 C CA . GLN 23 23 ? A 5.941 -11.200 5.595 1.000 1 A GLN 98.123 1
ATOM 154 C C . GLN 23 23 ? A 7.197 -10.447 5.145 1.000 1 A GLN 98.192 1
ATOM 155 O O . GLN 23 23 ? A 8.312 -10.962 5.303 1.000 1 A GLN 98.133 1
ATOM 156 C CB . GLN 23 23 ? A 5.220 -11.880 4.423 1.000 1 A GLN 98.014 1
ATOM 157 C CG . GLN 23 23 ? A 6.049 -12.958 3.734 1.000 1 A GLN 96.017 1
ATOM 158 C CD . GLN 23 23 ? A 6.403 -14.102 4.650 1.000 1 A GLN 97.768 1
ATOM 159 O OE1 . GLN 23 23 ? A 7.494 -14.153 5.233 1.000 1 A GLN 97.306 1
ATOM 160 N NE2 . GLN 23 23 ? A 5.478 -15.037 4.818 1.000 1 A GLN 96.853 1
ATOM 161 N N . LEU 24 24 ? A 7.017 -9.245 4.586 1.000 1 A LEU 98.132 1
ATOM 162 C CA . LEU 24 24 ? A 8.171 -8.458 4.156 1.000 1 A LEU 98.173 1
ATOM 163 C C . LEU 24 24 ? A 9.064 -8.070 5.338 1.000 1 A LEU 97.992 1
ATOM 164 O O . LEU 24 24 ? A 10.283 -8.244 5.274 1.000 1 A LEU 97.843 1
ATOM 165 C CB . LEU 24 24 ? A 7.700 -7.208 3.424 1.000 1 A LEU 98.312 1
ATOM 166 C CG . LEU 24 24 ? A 8.857 -6.309 2.948 1.000 1 A LEU 98.240 1
ATOM 167 C CD1 . LEU 24 24 ? A 9.401 -6.848 1.600 1.000 1 A LEU 97.934 1
ATOM 168 C CD2 . LEU 24 24 ? A 8.407 -4.862 2.805 1.000 1 A LEU 98.064 1
ATOM 169 N N . ILE 25 25 ? A 8.437 -7.573 6.406 1.000 1 A ILE 97.790 1
ATOM 170 C CA . ILE 25 25 ? A 9.195 -7.014 7.527 1.000 1 A ILE 97.234 1
ATOM 171 C C . ILE 25 25 ? A 9.779 -8.113 8.404 1.000 1 A ILE 96.996 1
ATOM 172 O O . ILE 25 25 ? A 10.934 -8.037 8.824 1.000 1 A ILE 96.632 1
ATOM 173 C CB . ILE 25 25 ? A 8.290 -6.091 8.357 1.000 1 A ILE 96.401 1
ATOM 174 C CG1 . ILE 25 25 ? A 7.711 -4.976 7.474 1.000 1 A ILE 93.753 1
ATOM 175 C CG2 . ILE 25 25 ? A 9.012 -5.536 9.590 1.000 1 A ILE 92.097 1
ATOM 176 C CD1 . ILE 25 25 ? A 8.760 -4.116 6.842 1.000 1 A ILE 86.615 1
ATOM 177 N N . GLN 26 26 ? A 8.967 -9.130 8.712 1.000 1 A GLN 97.282 1
ATOM 178 C CA . GLN 26 26 ? A 9.324 -10.120 9.742 1.000 1 A GLN 96.736 1
ATOM 179 C C . GLN 26 26 ? A 9.604 -11.515 9.174 1.000 1 A GLN 97.038 1
ATOM 180 O O . GLN 26 26 ? A 9.970 -12.413 9.936 1.000 1 A GLN 96.308 1
ATOM 181 C CB . GLN 26 26 ? A 8.206 -10.198 10.783 1.000 1 A GLN 95.577 1
ATOM 182 C CG . GLN 26 26 ? A 7.911 -8.911 11.510 1.000 1 A GLN 90.732 1
ATOM 183 C CD . GLN 26 26 ? A 6.796 -9.075 12.514 1.000 1 A GLN 83.033 1
ATOM 184 O OE1 . GLN 26 26 ? A 6.467 -10.178 12.931 1.000 1 A GLN 74.419 1
ATOM 185 N NE2 . GLN 26 26 ? A 6.218 -7.953 12.936 1.000 1 A GLN 73.382 1
ATOM 186 N N . ASN 27 27 ? A 9.392 -11.718 7.872 1.000 1 A ASN 97.069 1
ATOM 187 C CA . ASN 27 27 ? A 9.693 -12.968 7.177 1.000 1 A ASN 96.797 1
ATOM 188 C C . ASN 27 27 ? A 8.921 -14.156 7.742 1.000 1 A ASN 97.044 1
ATOM 189 O O . ASN 27 27 ? A 9.437 -15.277 7.792 1.000 1 A ASN 95.803 1
ATOM 190 C CB . ASN 27 27 ? A 11.191 -13.255 7.170 1.000 1 A ASN 95.754 1
ATOM 191 C CG . ASN 27 27 ? A 11.970 -12.222 6.395 1.000 1 A ASN 93.754 1
ATOM 192 O OD1 . ASN 27 27 ? A 12.529 -11.294 6.965 1.000 1 A ASN 81.815 1
ATOM 193 N ND2 . ASN 27 27 ? A 11.974 -12.379 5.068 1.000 1 A ASN 79.159 1
ATOM 194 N N . HIS 28 28 ? A 7.680 -13.929 8.168 1.000 1 A HIS 97.365 1
ATOM 195 C CA . HIS 28 28 ? A 6.806 -15.016 8.571 1.000 1 A HIS 96.842 1
ATOM 196 C C . HIS 28 28 ? A 5.359 -14.686 8.210 1.000 1 A HIS 97.225 1
ATOM 197 O O . HIS 28 28 ? A 5.025 -13.520 7.981 1.000 1 A HIS 96.701 1
ATOM 198 C CB . HIS 28 28 ? A 6.956 -15.365 10.046 1.000 1 A HIS 94.889 1
ATOM 199 C CG . HIS 28 28 ? A 6.497 -14.296 10.982 1.000 1 A HIS 89.022 1
ATOM 200 N ND1 . HIS 28 28 ? A 5.312 -14.344 11.677 1.000 1 A HIS 79.389 1
ATOM 201 C CD2 . HIS 28 28 ? A 7.109 -13.138 11.325 1.000 1 A HIS 80.411 1
ATOM 202 C CE1 . HIS 28 28 ? A 5.222 -13.267 12.437 1.000 1 A HIS 79.996 1
ATOM 203 N NE2 . HIS 28 28 ? A 6.278 -12.507 12.247 1.000 1 A HIS 79.508 1
ATOM 204 N N . PHE 29 29 ? A 4.532 -15.729 8.114 1.000 1 A PHE 97.762 1
ATOM 205 C CA . PHE 29 29 ? A 3.135 -15.569 7.734 1.000 1 A PHE 97.698 1
ATOM 206 C C . PHE 29 29 ? A 2.272 -15.627 8.995 1.000 1 A PHE 96.788 1
ATOM 207 O O . PHE 29 29 ? A 2.402 -16.558 9.823 1.000 1 A PHE 96.121 1
ATOM 208 C CB . PHE 29 29 ? A 2.733 -16.686 6.769 1.000 1 A PHE 97.477 1
ATOM 209 C CG . PHE 29 29 ? A 1.276 -16.716 6.408 1.000 1 A PHE 97.754 1
ATOM 210 C CD1 . PHE 29 29 ? A 0.681 -15.609 5.797 1.000 1 A PHE 97.837 1
ATOM 211 C CD2 . PHE 29 29 ? A 0.486 -17.815 6.658 1.000 1 A PHE 97.392 1
ATOM 212 C CE1 . PHE 29 29 ? A -0.665 -15.632 5.459 1.000 1 A PHE 97.399 1
ATOM 213 C CE2 . PHE 29 29 ? A -0.832 -17.834 6.337 1.000 1 A PHE 96.974 1
ATOM 214 C CZ . PHE 29 29 ? A -1.415 -16.750 5.740 1.000 1 A PHE 97.192 1
ATOM 215 N N . VAL 30 30 ? A 1.405 -14.637 9.133 1.000 1 A VAL 95.403 1
ATOM 216 C CA . VAL 30 30 ? A 0.485 -14.549 10.257 1.000 1 A VAL 93.384 1
ATOM 217 C C . VAL 30 30 ? A -0.887 -14.988 9.809 1.000 1 A VAL 93.111 1
ATOM 218 O O . VAL 30 30 ? A -1.499 -14.394 8.932 1.000 1 A VAL 91.975 1
ATOM 219 C CB . VAL 30 30 ? A 0.438 -13.130 10.834 1.000 1 A VAL 90.083 1
ATOM 220 C CG1 . VAL 30 30 ? A 1.827 -12.698 11.291 1.000 1 A VAL 85.125 1
ATOM 221 C CG2 . VAL 30 30 ? A -0.547 -13.008 11.969 1.000 1 A VAL 82.946 1
ATOM 222 N N . ASP 31 31 ? A -1.420 -16.058 10.411 1.000 1 A ASP 91.721 1
ATOM 223 C CA . ASP 31 31 ? A -2.739 -16.592 10.062 1.000 1 A ASP 90.833 1
ATOM 224 C C . ASP 31 31 ? A -3.855 -15.608 10.359 1.000 1 A ASP 90.478 1
ATOM 225 O O . ASP 31 31 ? A -4.864 -15.566 9.651 1.000 1 A ASP 85.739 1
ATOM 226 C CB . ASP 31 31 ? A -3.005 -17.901 10.820 1.000 1 A ASP 87.427 1
ATOM 227 C CG . ASP 31 31 ? A -2.177 -19.064 10.338 1.000 1 A ASP 82.562 1
ATOM 228 O OD1 . ASP 31 31 ? A -1.978 -19.204 9.120 1.000 1 A ASP 77.787 1
ATOM 229 O OD2 . ASP 31 31 ? A -1.729 -19.860 11.181 1.000 1 A ASP 78.921 1
ATOM 230 N N . GLU 32 32 ? A -3.722 -14.837 11.436 1.000 1 A GLU 89.820 1
ATOM 231 C CA . GLU 32 32 ? A -4.800 -13.965 11.914 1.000 1 A GLU 88.117 1
ATOM 232 C C . GLU 32 32 ? A -4.185 -12.653 12.383 1.000 1 A GLU 86.080 1
ATOM 233 O O . GLU 32 32 ? A -3.301 -12.657 13.225 1.000 1 A GLU 80.966 1
ATOM 234 C CB . GLU 32 32 ? A -5.562 -14.646 13.050 1.000 1 A GLU 85.835 1
ATOM 235 C CG . GLU 32 32 ? A -6.752 -13.877 13.563 1.000 1 A GLU 74.699 1
ATOM 236 C CD . GLU 32 32 ? A -7.491 -14.640 14.641 1.000 1 A GLU 66.483 1
ATOM 237 O OE1 . GLU 32 32 ? A -7.629 -15.879 14.483 1.000 1 A GLU 62.520 1
ATOM 238 O OE2 . GLU 32 32 ? A -7.945 -14.028 15.632 1.000 1 A GLU 58.822 1
ATOM 239 N N . TYR 33 33 ? A -4.688 -11.537 11.811 1.000 1 A TYR 87.111 1
ATOM 240 C CA . TYR 33 33 ? A -4.243 -10.192 12.206 1.000 1 A TYR 86.044 1
ATOM 241 C C . TYR 33 33 ? A -5.464 -9.300 12.211 1.000 1 A TYR 87.276 1
ATOM 242 O O . TYR 33 33 ? A -6.172 -9.215 11.227 1.000 1 A TYR 86.092 1
ATOM 243 C CB . TYR 33 33 ? A -3.186 -9.684 11.237 1.000 1 A TYR 81.963 1
ATOM 244 C CG . TYR 33 33 ? A -2.470 -8.427 11.694 1.000 1 A TYR 80.044 1
ATOM 245 C CD1 . TYR 33 33 ? A -1.223 -8.507 12.289 1.000 1 A TYR 76.837 1
ATOM 246 C CD2 . TYR 33 33 ? A -3.058 -7.179 11.532 1.000 1 A TYR 75.452 1
ATOM 247 C CE1 . TYR 33 33 ? A -0.560 -7.382 12.699 1.000 1 A TYR 73.454 1
ATOM 248 C CE2 . TYR 33 33 ? A -2.400 -6.050 11.952 1.000 1 A TYR 73.123 1
ATOM 249 C CZ . TYR 33 33 ? A -1.162 -6.148 12.520 1.000 1 A TYR 74.144 1
ATOM 250 O OH . TYR 33 33 ? A -0.490 -5.006 12.947 1.000 1 A TYR 69.233 1
ATOM 251 N N . ASP 34 34 ? A -5.719 -8.637 13.334 1.000 1 A ASP 88.942 1
ATOM 252 C CA . ASP 34 34 ? A -6.900 -7.781 13.494 1.000 1 A ASP 89.819 1
ATOM 253 C C . ASP 34 34 ? A -7.035 -6.820 12.305 1.000 1 A ASP 90.935 1
ATOM 254 O O . ASP 34 34 ? A -6.101 -6.070 12.042 1.000 1 A ASP 90.506 1
ATOM 255 C CB . ASP 34 34 ? A -6.805 -7.015 14.803 1.000 1 A ASP 88.399 1
ATOM 256 C CG . ASP 34 34 ? A -8.085 -6.302 15.172 1.000 1 A ASP 87.092 1
ATOM 257 O OD1 . ASP 34 34 ? A -8.743 -5.713 14.296 1.000 1 A ASP 85.105 1
ATOM 258 O OD2 . ASP 34 34 ? A -8.447 -6.325 16.377 1.000 1 A ASP 84.166 1
ATOM 259 N N . PRO 35 35 ? A -8.179 -6.805 11.606 1.000 1 A PRO 88.372 1
ATOM 260 C CA . PRO 35 35 ? A -8.277 -5.973 10.383 1.000 1 A PRO 89.374 1
ATOM 261 C C . PRO 35 35 ? A -8.489 -4.517 10.682 1.000 1 A PRO 89.896 1
ATOM 262 O O . PRO 35 35 ? A -8.476 -3.691 9.762 1.000 1 A PRO 88.208 1
ATOM 263 C CB . PRO 35 35 ? A -9.491 -6.570 9.660 1.000 1 A PRO 86.789 1
ATOM 264 C CG . PRO 35 35 ? A -10.334 -7.146 10.754 1.000 1 A PRO 85.876 1
ATOM 265 C CD . PRO 35 35 ? A -9.352 -7.656 11.795 1.000 1 A PRO 88.351 1
ATOM 266 N N . THR 36 36 ? A -8.712 -4.131 11.948 1.000 1 A THR 89.153 1
ATOM 267 C CA . THR 36 36 ? A -8.924 -2.732 12.295 1.000 1 A THR 87.511 1
ATOM 268 C C . THR 36 36 ? A -7.632 -2.037 12.681 1.000 1 A THR 89.120 1
ATOM 269 O O . THR 36 36 ? A -7.626 -0.826 12.882 1.000 1 A THR 87.623 1
ATOM 270 C CB . THR 36 36 ? A -9.920 -2.610 13.464 1.000 1 A THR 83.665 1
ATOM 271 O OG1 . THR 36 36 ? A -9.338 -3.107 14.654 1.000 1 A THR 81.330 1
ATOM 272 C CG2 . THR 36 36 ? A -11.209 -3.381 13.158 1.000 1 A THR 80.307 1
ATOM 273 N N . ILE 37 37 ? A -6.510 -2.779 12.816 1.000 1 A ILE 92.379 1
ATOM 274 C CA . ILE 37 37 ? A -5.248 -2.181 13.234 1.000 1 A ILE 92.139 1
ATOM 275 C C . ILE 37 37 ? A -4.552 -1.578 12.012 1.000 1 A ILE 92.875 1
ATOM 276 O O . ILE 37 37 ? A -4.218 -2.294 11.058 1.000 1 A ILE 92.287 1
ATOM 277 C CB . ILE 37 37 ? A -4.353 -3.204 13.929 1.000 1 A ILE 90.147 1
ATOM 278 C CG1 . ILE 37 37 ? A -5.006 -3.679 15.223 1.000 1 A ILE 89.750 1
ATOM 279 C CG2 . ILE 37 37 ? A -2.961 -2.617 14.205 1.000 1 A ILE 89.115 1
ATOM 280 C CD1 . ILE 37 37 ? A -4.305 -4.803 15.903 1.000 1 A ILE 86.056 1
ATOM 281 N N . GLU 38 38 ? A -4.299 -0.270 12.059 1.000 1 A GLU 92.206 1
ATOM 282 C CA . GLU 38 38 ? A -3.537 0.428 11.037 1.000 1 A GLU 92.325 1
ATOM 283 C C . GLU 38 38 ? A -2.231 0.869 11.657 1.000 1 A GLU 91.886 1
ATOM 284 O O . GLU 38 38 ? A -2.213 1.598 12.643 1.000 1 A GLU 89.813 1
ATOM 285 C CB . GLU 38 38 ? A -4.326 1.628 10.513 1.000 1 A GLU 90.724 1
ATOM 286 C CG . GLU 38 38 ? A -3.551 2.454 9.507 1.000 1 A GLU 88.568 1
ATOM 287 C CD . GLU 38 38 ? A -4.421 3.505 8.841 1.000 1 A GLU 88.747 1
ATOM 288 O OE1 . GLU 38 38 ? A -5.246 3.113 7.972 1.000 1 A GLU 85.464 1
ATOM 289 O OE2 . GLU 38 38 ? A -4.302 4.691 9.184 1.000 1 A GLU 84.768 1
ATOM 290 N N . ASP 39 39 ? A -1.124 0.397 11.097 1.000 1 A ASP 92.474 1
ATOM 291 C CA . ASP 39 39 ? A 0.175 0.704 11.669 1.000 1 A ASP 92.316 1
ATOM 292 C C . ASP 39 39 ? A 1.218 0.844 10.570 1.000 1 A ASP 93.753 1
ATOM 293 O O . ASP 39 39 ? A 0.987 0.457 9.430 1.000 1 A ASP 93.629 1
ATOM 294 C CB . ASP 39 39 ? A 0.597 -0.362 12.690 1.000 1 A ASP 90.419 1
ATOM 295 C CG . ASP 39 39 ? A 1.376 0.214 13.861 1.000 1 A ASP 83.691 1
ATOM 296 O OD1 . ASP 39 39 ? A 1.904 1.336 13.739 1.000 1 A ASP 80.800 1
ATOM 297 O OD2 . ASP 39 39 ? A 1.482 -0.477 14.888 1.000 1 A ASP 78.188 1
ATOM 298 N N . SER 40 40 ? A 2.358 1.413 10.939 1.000 1 A SER 93.669 1
ATOM 299 C CA . SER 40 40 ? A 3.443 1.578 9.987 1.000 1 A SER 93.822 1
ATOM 300 C C . SER 40 40 ? A 4.675 0.815 10.452 1.000 1 A SER 94.521 1
ATOM 301 O O . SER 40 40 ? A 4.877 0.629 11.661 1.000 1 A SER 93.102 1
ATOM 302 C CB . SER 40 40 ? A 3.775 3.056 9.759 1.000 1 A SER 91.164 1
ATOM 303 O OG . SER 40 40 ? A 4.228 3.626 10.968 1.000 1 A SER 85.412 1
ATOM 304 N N . TYR 41 41 ? A 5.444 0.363 9.484 1.000 1 A TYR 96.225 1
ATOM 305 C CA . TYR 41 41 ? A 6.617 -0.472 9.717 1.000 1 A TYR 95.916 1
ATOM 306 C C . TYR 41 41 ? A 7.765 0.058 8.884 1.000 1 A TYR 96.368 1
ATOM 307 O O . TYR 41 41 ? A 7.570 0.579 7.798 1.000 1 A TYR 96.268 1
ATOM 308 C CB . TYR 41 41 ? A 6.313 -1.912 9.308 1.000 1 A TYR 95.328 1
ATOM 309 C CG . TYR 41 41 ? A 5.125 -2.516 10.015 1.000 1 A TYR 93.104 1
ATOM 310 C CD1 . TYR 41 41 ? A 5.295 -3.288 11.141 1.000 1 A TYR 91.145 1
ATOM 311 C CD2 . TYR 41 41 ? A 3.835 -2.259 9.576 1.000 1 A TYR 92.182 1
ATOM 312 C CE1 . TYR 41 41 ? A 4.219 -3.834 11.804 1.000 1 A TYR 88.352 1
ATOM 313 C CE2 . TYR 41 41 ? A 2.749 -2.806 10.222 1.000 1 A TYR 90.636 1
ATOM 314 C CZ . TYR 41 41 ? A 2.945 -3.590 11.337 1.000 1 A TYR 87.946 1
ATOM 315 O OH . TYR 41 41 ? A 1.867 -4.145 11.991 1.000 1 A TYR 84.622 1
ATOM 316 N N . ARG 42 42 ? A 8.989 -0.065 9.429 1.000 1 A ARG 96.250 1
ATOM 317 C CA . ARG 42 42 ? A 10.206 0.370 8.738 1.000 1 A ARG 96.258 1
ATOM 318 C C . ARG 42 42 ? A 11.069 -0.826 8.457 1.000 1 A ARG 96.520 1
ATOM 319 O O . ARG 42 42 ? A 11.201 -1.743 9.300 1.000 1 A ARG 95.381 1
ATOM 320 C CB . ARG 42 42 ? A 10.952 1.404 9.575 1.000 1 A ARG 94.560 1
ATOM 321 C CG . ARG 42 42 ? A 10.165 2.689 9.758 1.000 1 A ARG 84.154 1
ATOM 322 C CD . ARG 42 42 ? A 10.842 3.592 10.786 1.000 1 A ARG 78.629 1
ATOM 323 N NE . ARG 42 42 ? A 12.103 4.146 10.293 1.000 1 A ARG 73.170 1
ATOM 324 C CZ . ARG 42 42 ? A 13.023 4.660 11.089 1.000 1 A ARG 67.134 1
ATOM 325 N NH1 . ARG 42 42 ? A 12.833 4.692 12.409 1.000 1 A ARG 60.492 1
ATOM 326 N NH2 . ARG 42 42 ? A 14.151 5.151 10.578 1.000 1 A ARG 57.762 1
ATOM 327 N N . LYS 43 43 ? A 11.667 -0.858 7.267 1.000 1 A LYS 96.371 1
ATOM 328 C CA . LYS 43 43 ? A 12.511 -1.976 6.872 1.000 1 A LYS 96.526 1
ATOM 329 C C . LYS 43 43 ? A 13.648 -1.463 6.008 1.000 1 A LYS 96.794 1
ATOM 330 O O . LYS 43 43 ? A 13.408 -0.813 4.991 1.000 1 A LYS 96.806 1
ATOM 331 C CB . LYS 43 43 ? A 11.675 -3.003 6.074 1.000 1 A LYS 95.780 1
ATOM 332 C CG . LYS 43 43 ? A 12.453 -4.185 5.494 1.000 1 A LYS 94.695 1
ATOM 333 C CD . LYS 43 43 ? A 12.933 -5.140 6.600 1.000 1 A LYS 92.401 1
ATOM 334 C CE . LYS 43 43 ? A 13.447 -6.419 5.995 1.000 1 A LYS 91.077 1
ATOM 335 N NZ . LYS 43 43 ? A 13.965 -7.359 7.029 1.000 1 A LYS 87.017 1
ATOM 336 N N . GLN 44 44 ? A 14.878 -1.723 6.438 1.000 1 A GLN 97.248 1
ATOM 337 C CA . GLN 44 44 ? A 16.035 -1.387 5.626 1.000 1 A GLN 97.050 1
ATOM 338 C C . GLN 44 44 ? A 16.355 -2.522 4.670 1.000 1 A GLN 96.748 1
ATOM 339 O O . GLN 44 44 ? A 16.495 -3.663 5.084 1.000 1 A GLN 95.536 1
ATOM 340 C CB . GLN 44 44 ? A 17.238 -1.069 6.524 1.000 1 A GLN 96.106 1
ATOM 341 C CG . GLN 44 44 ? A 18.465 -0.583 5.772 1.000 1 A GLN 89.628 1
ATOM 342 C CD . GLN 44 44 ? A 19.580 -0.154 6.694 1.000 1 A GLN 85.526 1
ATOM 343 O OE1 . GLN 44 44 ? A 19.387 0.721 7.560 1.000 1 A GLN 78.524 1
ATOM 344 N NE2 . GLN 44 44 ? A 20.754 -0.735 6.506 1.000 1 A GLN 76.466 1
ATOM 345 N N . VAL 45 45 ? A 16.398 -2.217 3.380 1.000 1 A VAL 96.673 1
ATOM 346 C CA . VAL 45 45 ? A 16.628 -3.211 2.338 1.000 1 A VAL 96.246 1
ATOM 347 C C . VAL 45 45 ? A 17.601 -2.659 1.318 1.000 1 A VAL 96.073 1
ATOM 348 O O . VAL 45 45 ? A 17.882 -1.453 1.300 1.000 1 A VAL 95.348 1
ATOM 349 C CB . VAL 45 45 ? A 15.317 -3.615 1.632 1.000 1 A VAL 95.110 1
ATOM 350 C CG1 . VAL 45 45 ? A 14.352 -4.295 2.591 1.000 1 A VAL 94.509 1
ATOM 351 C CG2 . VAL 45 45 ? A 14.658 -2.396 1.000 1.000 1 A VAL 94.042 1
ATOM 352 N N . VAL 46 46 ? A 18.098 -3.558 0.473 1.000 1 A VAL 95.706 1
ATOM 353 C CA . VAL 46 46 ? A 18.908 -3.153 -0.666 1.000 1 A VAL 95.915 1
ATOM 354 C C . VAL 46 46 ? A 18.143 -3.520 -1.926 1.000 1 A VAL 96.524 1
ATOM 355 O O . VAL 46 46 ? A 17.770 -4.670 -2.116 1.000 1 A VAL 95.927 1
ATOM 356 C CB . VAL 46 46 ? A 20.291 -3.810 -0.675 1.000 1 A VAL 94.521 1
ATOM 357 C CG1 . VAL 46 46 ? A 21.039 -3.410 0.587 1.000 1 A VAL 93.174 1
ATOM 358 C CG2 . VAL 46 46 ? A 21.049 -3.389 -1.911 1.000 1 A VAL 93.793 1
ATOM 359 N N . ILE 47 47 ? A 17.867 -2.530 -2.770 1.000 1 A ILE 96.700 1
ATOM 360 C CA . ILE 47 47 ? A 17.138 -2.717 -4.010 1.000 1 A ILE 96.955 1
ATOM 361 C C . ILE 47 47 ? A 17.990 -2.160 -5.139 1.000 1 A ILE 96.691 1
ATOM 362 O O . ILE 47 47 ? A 18.314 -0.970 -5.141 1.000 1 A ILE 96.058 1
ATOM 363 C CB . ILE 47 47 ? A 15.772 -2.015 -3.963 1.000 1 A ILE 97.147 1
ATOM 364 C CG1 . ILE 47 47 ? A 14.938 -2.547 -2.799 1.000 1 A ILE 96.764 1
ATOM 365 C CG2 . ILE 47 47 ? A 15.024 -2.217 -5.306 1.000 1 A ILE 96.913 1
ATOM 366 C CD1 . ILE 47 47 ? A 13.686 -1.762 -2.534 1.000 1 A ILE 96.126 1
ATOM 367 N N . ASP 48 48 ? A 18.365 -3.032 -6.080 1.000 1 A ASP 96.921 1
ATOM 368 C CA . ASP 48 48 ? A 19.216 -2.604 -7.215 1.000 1 A ASP 96.233 1
ATOM 369 C C . ASP 48 48 ? A 20.489 -1.920 -6.724 1.000 1 A ASP 95.365 1
ATOM 370 O O . ASP 48 48 ? A 20.930 -0.936 -7.300 1.000 1 A ASP 93.666 1
ATOM 371 C CB . ASP 48 48 ? A 18.438 -1.708 -8.183 1.000 1 A ASP 95.795 1
ATOM 372 C CG . ASP 48 48 ? A 17.165 -2.377 -8.700 1.000 1 A ASP 96.037 1
ATOM 373 O OD1 . ASP 48 48 ? A 17.204 -3.580 -8.984 1.000 1 A ASP 94.768 1
ATOM 374 O OD2 . ASP 48 48 ? A 16.120 -1.675 -8.816 1.000 1 A ASP 94.260 1
ATOM 375 N N . GLY 49 49 ? A 21.050 -2.455 -5.627 1.000 1 A GLY 95.717 1
ATOM 376 C CA . GLY 49 49 ? A 22.271 -1.918 -5.089 1.000 1 A GLY 94.065 1
ATOM 377 C C . GLY 49 49 ? A 22.132 -0.698 -4.201 1.000 1 A GLY 94.136 1
ATOM 378 O O . GLY 49 49 ? A 23.128 -0.239 -3.629 1.000 1 A GLY 92.570 1
ATOM 379 N N . GLU 50 50 ? A 20.931 -0.154 -4.074 1.000 1 A GLU 93.415 1
ATOM 380 C CA . GLU 50 50 ? A 20.673 1.036 -3.273 1.000 1 A GLU 93.145 1
ATOM 381 C C . GLU 50 50 ? A 20.148 0.628 -1.902 1.000 1 A GLU 94.164 1
ATOM 382 O O . GLU 50 50 ? A 19.070 0.020 -1.784 1.000 1 A GLU 94.195 1
ATOM 383 C CB . GLU 50 50 ? A 19.643 1.936 -3.969 1.000 1 A GLU 90.371 1
ATOM 384 C CG . GLU 50 50 ? A 19.241 3.160 -3.150 1.000 1 A GLU 87.806 1
ATOM 385 C CD . GLU 50 50 ? A 18.075 3.930 -3.757 1.000 1 A GLU 85.111 1
ATOM 386 O OE1 . GLU 50 50 ? A 16.994 3.324 -3.959 1.000 1 A GLU 76.635 1
ATOM 387 O OE2 . GLU 50 50 ? A 18.237 5.146 -4.029 1.000 1 A GLU 75.134 1
ATOM 388 N N . THR 51 51 ? A 20.863 0.976 -0.841 1.000 1 A THR 95.436 1
ATOM 389 C CA . THR 51 51 ? A 20.330 0.790 0.496 1.000 1 A THR 95.523 1
ATOM 390 C C . THR 51 51 ? A 19.138 1.722 0.675 1.000 1 A THR 95.525 1
ATOM 391 O O . THR 51 51 ? A 19.241 2.931 0.462 1.000 1 A THR 93.961 1
ATOM 392 C CB . THR 51 51 ? A 21.393 1.033 1.565 1.000 1 A THR 94.764 1
ATOM 393 O OG1 . THR 51 51 ? A 22.489 0.127 1.357 1.000 1 A THR 91.868 1
ATOM 394 C CG2 . THR 51 51 ? A 20.814 0.799 2.963 1.000 1 A THR 92.474 1
ATOM 395 N N . SER 52 52 ? A 17.996 1.141 1.070 1.000 1 A SER 95.392 1
ATOM 396 C CA . SER 52 52 ? A 16.741 1.868 1.116 1.000 1 A SER 95.254 1
ATOM 397 C C . SER 52 52 ? A 16.029 1.609 2.419 1.000 1 A SER 96.127 1
ATOM 398 O O . SER 52 52 ? A 16.032 0.491 2.919 1.000 1 A SER 95.844 1
ATOM 399 C CB . SER 52 52 ? A 15.829 1.443 -0.046 1.000 1 A SER 92.641 1
ATOM 400 O OG . SER 52 52 ? A 16.491 1.540 -1.285 1.000 1 A SER 85.286 1
ATOM 401 N N . LEU 53 53 ? A 15.403 2.649 2.967 1.000 1 A LEU 97.116 1
ATOM 402 C CA . LEU 53 53 ? A 14.559 2.524 4.132 1.000 1 A LEU 97.507 1
ATOM 403 C C . LEU 53 53 ? A 13.117 2.627 3.664 1.000 1 A LEU 97.785 1
ATOM 404 O O . LEU 53 53 ? A 12.691 3.654 3.166 1.000 1 A LEU 97.466 1
ATOM 405 C CB . LEU 53 53 ? A 14.868 3.594 5.169 1.000 1 A LEU 96.871 1
ATOM 406 C CG . LEU 53 53 ? A 14.049 3.530 6.454 1.000 1 A LEU 94.564 1
ATOM 407 C CD1 . LEU 53 53 ? A 14.318 2.229 7.202 1.000 1 A LEU 93.092 1
ATOM 408 C CD2 . LEU 53 53 ? A 14.340 4.738 7.326 1.000 1 A LEU 92.551 1
ATOM 409 N N . LEU 54 54 ? A 12.364 1.529 3.829 1.000 1 A LEU 97.906 1
ATOM 410 C CA . LEU 54 54 ? A 10.953 1.500 3.451 1.000 1 A LEU 98.122 1
ATOM 411 C C . LEU 54 54 ? A 10.128 1.823 4.691 1.000 1 A LEU 98.013 1
ATOM 412 O O . LEU 54 54 ? A 10.259 1.154 5.717 1.000 1 A LEU 97.753 1
ATOM 413 C CB . LEU 54 54 ? A 10.569 0.127 2.924 1.000 1 A LEU 98.132 1
ATOM 414 C CG . LEU 54 54 ? A 11.434 -0.447 1.811 1.000 1 A LEU 97.963 1
ATOM 415 C CD1 . LEU 54 54 ? A 11.601 0.539 0.672 1.000 1 A LEU 97.888 1
ATOM 416 C CD2 . LEU 54 54 ? A 10.840 -1.760 1.328 1.000 1 A LEU 97.968 1
ATOM 417 N N . ASP 55 55 ? A 9.285 2.876 4.578 1.000 1 A ASP 97.824 1
ATOM 418 C CA . ASP 55 55 ? A 8.327 3.230 5.607 1.000 1 A ASP 97.523 1
ATOM 419 C C . ASP 55 55 ? A 6.958 2.834 5.073 1.000 1 A ASP 97.650 1
ATOM 420 O O . ASP 55 55 ? A 6.420 3.484 4.179 1.000 1 A ASP 97.413 1
ATOM 421 C CB . ASP 55 55 ? A 8.402 4.726 5.890 1.000 1 A ASP 96.196 1
ATOM 422 C CG . ASP 55 55 ? A 7.547 5.165 7.057 1.000 1 A ASP 93.973 1
ATOM 423 O OD1 . ASP 55 55 ? A 6.760 4.380 7.599 1.000 1 A ASP 91.605 1
ATOM 424 O OD2 . ASP 55 55 ? A 7.683 6.354 7.459 1.000 1 A ASP 89.124 1
ATOM 425 N N . ILE 56 56 ? A 6.404 1.728 5.590 1.000 1 A ILE 97.609 1
ATOM 426 C CA . ILE 56 56 ? A 5.231 1.091 4.994 1.000 1 A ILE 97.698 1
ATOM 427 C C . ILE 56 56 ? A 4.030 1.270 5.904 1.000 1 A ILE 97.214 1
ATOM 428 O O . ILE 56 56 ? A 4.022 0.789 7.046 1.000 1 A ILE 97.067 1
ATOM 429 C CB . ILE 56 56 ? A 5.490 -0.399 4.759 1.000 1 A ILE 97.899 1
ATOM 430 C CG1 . ILE 56 56 ? A 6.723 -0.595 3.863 1.000 1 A ILE 97.233 1
ATOM 431 C CG2 . ILE 56 56 ? A 4.266 -1.057 4.139 1.000 1 A ILE 97.807 1
ATOM 432 C CD1 . ILE 56 56 ? A 7.264 -2.016 3.898 1.000 1 A ILE 93.929 1
ATOM 433 N N . LEU 57 57 ? A 2.984 1.911 5.377 1.000 1 A LEU 97.116 1
ATOM 434 C CA . LEU 57 57 ? A 1.723 2.070 6.072 1.000 1 A LEU 96.599 1
ATOM 435 C C . LEU 57 57 ? A 0.782 0.965 5.634 1.000 1 A LEU 96.694 1
ATOM 436 O O . LEU 57 57 ? A 0.398 0.865 4.466 1.000 1 A LEU 96.663 1
ATOM 437 C CB . LEU 57 57 ? A 1.101 3.429 5.801 1.000 1 A LEU 95.453 1
ATOM 438 C CG . LEU 57 57 ? A -0.247 3.656 6.471 1.000 1 A LEU 93.694 1
ATOM 439 C CD1 . LEU 57 57 ? A -0.064 3.720 7.983 1.000 1 A LEU 91.967 1
ATOM 440 C CD2 . LEU 57 57 ? A -0.870 4.937 5.963 1.000 1 A LEU 91.546 1
ATOM 441 N N . ASP 58 58 ? A 0.404 0.097 6.586 1.000 1 A ASP 96.642 1
ATOM 442 C CA . ASP 58 58 ? A -0.588 -0.945 6.345 1.000 1 A ASP 96.481 1
ATOM 443 C C . ASP 58 58 ? A -1.953 -0.405 6.780 1.000 1 A ASP 95.665 1
ATOM 444 O O . ASP 58 58 ? A -2.237 -0.287 7.973 1.000 1 A ASP 94.698 1
ATOM 445 C CB . ASP 58 58 ? A -0.193 -2.188 7.138 1.000 1 A ASP 96.498 1
ATOM 446 C CG . ASP 58 58 ? A -1.269 -3.264 7.113 1.000 1 A ASP 96.484 1
ATOM 447 O OD1 . ASP 58 58 ? A -1.990 -3.365 6.099 1.000 1 A ASP 95.863 1
ATOM 448 O OD2 . ASP 58 58 ? A -1.393 -4.004 8.112 1.000 1 A ASP 95.526 1
ATOM 449 N N . THR 59 59 ? A -2.806 -0.048 5.811 1.000 1 A THR 95.811 1
ATOM 450 C CA . THR 59 59 ? A -4.031 0.674 6.098 1.000 1 A THR 94.799 1
ATOM 451 C C . THR 59 59 ? A -5.105 -0.210 6.677 1.000 1 A THR 93.424 1
ATOM 452 O O . THR 59 59 ? A -5.190 -1.412 6.415 1.000 1 A THR 91.820 1
ATOM 453 C CB . THR 59 59 ? A -4.571 1.376 4.853 1.000 1 A THR 94.262 1
ATOM 454 O OG1 . THR 59 59 ? A -5.055 0.391 3.924 1.000 1 A THR 85.099 1
ATOM 455 C CG2 . THR 59 59 ? A -3.508 2.231 4.199 1.000 1 A THR 85.927 1
ATOM 456 N N . ALA 60 60 ? A -5.989 0.451 7.447 1.000 1 A ALA 94.281 1
ATOM 457 C CA . ALA 60 60 ? A -7.129 -0.199 8.044 1.000 1 A ALA 93.150 1
ATOM 458 C C . ALA 60 60 ? A -8.193 0.863 8.259 1.000 1 A ALA 90.972 1
ATOM 459 O O . ALA 60 60 ? A -8.307 1.804 7.484 1.000 1 A ALA 86.805 1
ATOM 460 C CB . ALA 60 60 ? A -6.752 -0.931 9.332 1.000 1 A ALA 92.401 1
ATOM 461 N N . GLY 61 61 ? A -8.994 0.726 9.294 1.000 1 A GLY 84.059 1
ATOM 462 C CA . GLY 61 61 ? A -9.979 1.757 9.607 1.000 1 A GLY 80.786 1
ATOM 463 C C . GLY 61 61 ? A -11.253 1.643 8.773 1.000 1 A GLY 82.095 1
ATOM 464 O O . GLY 61 61 ? A -11.682 0.557 8.413 1.000 1 A GLY 77.153 1
ATOM 465 N N . GLN 62 62 ? A -11.852 2.809 8.481 1.000 1 A GLN 80.443 1
ATOM 466 C CA . GLN 62 62 ? A -13.191 2.871 7.909 1.000 1 A GLN 80.049 1
ATOM 467 C C . GLN 62 62 ? A -13.172 3.508 6.522 1.000 1 A GLN 80.678 1
ATOM 468 O O . GLN 62 62 ? A -12.262 4.237 6.180 1.000 1 A GLN 77.856 1
ATOM 469 C CB . GLN 62 62 ? A -14.145 3.671 8.823 1.000 1 A GLN 77.167 1
ATOM 470 C CG . GLN 62 62 ? A -14.273 3.077 10.223 1.000 1 A GLN 73.028 1
ATOM 471 C CD . GLN 62 62 ? A -14.975 1.735 10.236 1.000 1 A GLN 65.186 1
ATOM 472 O OE1 . GLN 62 62 ? A -14.404 0.742 10.670 1.000 1 A GLN 61.452 1
ATOM 473 N NE2 . GLN 62 62 ? A -16.208 1.683 9.764 1.000 1 A GLN 62.178 1
ATOM 474 N N . GLU 63 63 ? A -14.181 3.174 5.711 1.000 1 A GLU 80.093 1
ATOM 475 C CA . GLU 63 63 ? A -14.299 3.696 4.352 1.000 1 A GLU 78.340 1
ATOM 476 C C . GLU 63 63 ? A -14.475 5.213 4.329 1.000 1 A GLU 78.575 1
ATOM 477 O O . GLU 63 63 ? A -14.027 5.863 3.399 1.000 1 A GLU 74.582 1
ATOM 478 C CB . GLU 63 63 ? A -15.433 2.989 3.637 1.000 1 A GLU 73.776 1
ATOM 479 C CG . GLU 63 63 ? A -15.753 3.513 2.259 1.000 1 A GLU 71.350 1
ATOM 480 C CD . GLU 63 63 ? A -16.861 2.761 1.566 1.000 1 A GLU 68.810 1
ATOM 481 O OE1 . GLU 63 63 ? A -17.468 1.853 2.192 1.000 1 A GLU 66.957 1
ATOM 482 O OE2 . GLU 63 63 ? A -17.131 3.074 0.381 1.000 1 A GLU 65.866 1
ATOM 483 N N . GLU 64 64 ? A -15.194 5.748 5.320 1.000 1 A GLU 82.038 1
ATOM 484 C CA . GLU 64 64 ? A -15.625 7.135 5.267 1.000 1 A GLU 81.248 1
ATOM 485 C C . GLU 64 64 ? A -14.447 8.122 5.364 1.000 1 A GLU 81.205 1
ATOM 486 O O . GLU 64 64 ? A -13.349 7.783 5.809 1.000 1 A GLU 76.576 1
ATOM 487 C CB . GLU 64 64 ? A -16.658 7.430 6.370 1.000 1 A GLU 75.962 1
ATOM 488 C CG . GLU 64 64 ? A -16.097 7.522 7.758 1.000 1 A GLU 70.918 1
ATOM 489 C CD . GLU 64 64 ? A -16.073 6.194 8.476 1.000 1 A GLU 64.712 1
ATOM 490 O OE1 . GLU 64 64 ? A -16.124 5.134 7.813 1.000 1 A GLU 62.308 1
ATOM 491 O OE2 . GLU 64 64 ? A -15.970 6.209 9.714 1.000 1 A GLU 60.132 1
ATOM 492 N N . TYR 65 65 ? A -14.707 9.361 4.970 1.000 1 A TYR 81.567 1
ATOM 493 C CA . TYR 65 65 ? A -13.713 10.428 4.920 1.000 1 A TYR 80.944 1
ATOM 494 C C . TYR 65 65 ? A -13.075 10.729 6.280 1.000 1 A TYR 81.418 1
ATOM 495 O O . TYR 65 65 ? A -13.769 10.812 7.287 1.000 1 A TYR 78.463 1
ATOM 496 C CB . TYR 65 65 ? A -14.338 11.713 4.370 1.000 1 A TYR 77.341 1
ATOM 497 C CG . TYR 65 65 ? A -13.434 12.904 4.448 1.000 1 A TYR 72.269 1
ATOM 498 C CD1 . TYR 65 65 ? A -13.601 13.860 5.449 1.000 1 A TYR 68.335 1
ATOM 499 C CD2 . TYR 65 65 ? A -12.379 13.075 3.566 1.000 1 A TYR 68.479 1
ATOM 500 C CE1 . TYR 65 65 ? A -12.776 14.954 5.539 1.000 1 A TYR 64.593 1
ATOM 501 C CE2 . TYR 65 65 ? A -11.552 14.143 3.642 1.000 1 A TYR 65.835 1
ATOM 502 C CZ . TYR 65 65 ? A -11.758 15.085 4.623 1.000 1 A TYR 63.830 1
ATOM 503 O OH . TYR 65 65 ? A -10.929 16.174 4.701 1.000 1 A TYR 69.390 1
ATOM 504 N N . SER 66 66 ? A -11.794 10.911 6.278 1.000 1 A SER 82.365 1
ATOM 505 C CA . SER 66 66 ? A -11.066 11.457 7.415 1.000 1 A SER 81.133 1
ATOM 506 C C . SER 66 66 ? A -10.002 12.412 6.909 1.000 1 A SER 83.375 1
ATOM 507 O O . SER 66 66 ? A -9.169 12.046 6.097 1.000 1 A SER 81.742 1
ATOM 508 C CB . SER 66 66 ? A -10.427 10.347 8.237 1.000 1 A SER 75.343 1
ATOM 509 O OG . SER 66 66 ? A -9.573 10.859 9.224 1.000 1 A SER 70.595 1
ATOM 510 N N . ALA 67 67 ? A -10.058 13.645 7.406 1.000 1 A ALA 86.260 1
ATOM 511 C CA . ALA 67 67 ? A -9.031 14.624 7.030 1.000 1 A ALA 86.172 1
ATOM 512 C C . ALA 67 67 ? A -7.648 14.137 7.432 1.000 1 A ALA 86.994 1
ATOM 513 O O . ALA 67 67 ? A -6.683 14.359 6.709 1.000 1 A ALA 86.488 1
ATOM 514 C CB . ALA 67 67 ? A -9.329 15.975 7.679 1.000 1 A ALA 85.081 1
ATOM 515 N N . MET 68 68 ? A -7.537 13.511 8.600 1.000 1 A MET 83.882 1
ATOM 516 C CA . MET 68 68 ? A -6.240 12.972 9.029 1.000 1 A MET 83.116 1
ATOM 517 C C . MET 68 68 ? A -5.773 11.882 8.055 1.000 1 A MET 84.002 1
ATOM 518 O O . MET 68 68 ? A -4.585 11.829 7.672 1.000 1 A MET 82.858 1
ATOM 519 C CB . MET 68 68 ? A -6.319 12.419 10.460 1.000 1 A MET 79.633 1
ATOM 520 C CG . MET 68 68 ? A -6.638 13.450 11.504 1.000 1 A MET 74.259 1
ATOM 521 S SD . MET 68 68 ? A -6.839 12.789 13.155 1.000 1 A MET 69.641 1
ATOM 522 C CE . MET 68 68 ? A -5.183 12.165 13.439 1.000 1 A MET 63.792 1
ATOM 523 N N . ARG 69 69 ? A -6.708 11.013 7.648 1.000 1 A ARG 86.766 1
ATOM 524 C CA . ARG 69 69 ? A -6.361 9.990 6.662 1.000 1 A ARG 86.149 1
ATOM 525 C C . ARG 69 69 ? A -5.879 10.638 5.354 1.000 1 A ARG 87.817 1
ATOM 526 O O . ARG 69 69 ? A -4.870 10.211 4.785 1.000 1 A ARG 88.229 1
ATOM 527 C CB . ARG 69 69 ? A -7.560 9.100 6.392 1.000 1 A ARG 83.484 1
ATOM 528 C CG . ARG 69 69 ? A -7.258 7.936 5.470 1.000 1 A ARG 79.304 1
ATOM 529 C CD . ARG 69 69 ? A -8.198 6.774 5.723 1.000 1 A ARG 73.985 1
ATOM 530 N NE . ARG 69 69 ? A -7.988 6.246 7.077 1.000 1 A ARG 73.903 1
ATOM 531 C CZ . ARG 69 69 ? A -8.915 5.595 7.789 1.000 1 A ARG 72.303 1
ATOM 532 N NH1 . ARG 69 69 ? A -10.128 5.406 7.277 1.000 1 A ARG 66.588 1
ATOM 533 N NH2 . ARG 69 69 ? A -8.617 5.143 8.998 1.000 1 A ARG 65.952 1
ATOM 534 N N . ASP 70 70 ? A -6.592 11.676 4.867 1.000 1 A ASP 88.333 1
ATOM 535 C CA . ASP 70 70 ? A -6.174 12.382 3.656 1.000 1 A ASP 89.873 1
ATOM 536 C C . ASP 70 70 ? A -4.756 12.891 3.791 1.000 1 A ASP 90.491 1
ATOM 537 O O . ASP 70 70 ? A -3.969 12.782 2.835 1.000 1 A ASP 90.647 1
ATOM 538 C CB . ASP 70 70 ? A -7.103 13.585 3.397 1.000 1 A ASP 88.613 1
ATOM 539 C CG . ASP 70 70 ? A -8.445 13.183 2.822 1.000 1 A ASP 88.279 1
ATOM 540 O OD1 . ASP 70 70 ? A -8.632 12.040 2.370 1.000 1 A ASP 83.071 1
ATOM 541 O OD2 . ASP 70 70 ? A -9.338 14.052 2.803 1.000 1 A ASP 82.481 1
ATOM 542 N N . GLN 71 71 ? A -4.404 13.470 4.969 1.000 1 A GLN 89.144 1
ATOM 543 C CA . GLN 71 71 ? A -3.081 14.046 5.119 1.000 1 A GLN 88.033 1
ATOM 544 C C . GLN 71 71 ? A -1.991 13.010 5.108 1.000 1 A GLN 88.275 1
ATOM 545 O O . GLN 71 71 ? A -0.973 13.182 4.422 1.000 1 A GLN 87.432 1
ATOM 546 C CB . GLN 71 71 ? A -3.017 14.860 6.412 1.000 1 A GLN 86.136 1
ATOM 547 C CG . GLN 71 71 ? A -3.896 16.114 6.383 1.000 1 A GLN 74.589 1
ATOM 548 C CD . GLN 71 71 ? A -3.501 17.087 5.302 1.000 1 A GLN 67.734 1
ATOM 549 O OE1 . GLN 71 71 ? A -2.306 17.330 5.055 1.000 1 A GLN 64.284 1
ATOM 550 N NE2 . GLN 71 71 ? A -4.472 17.665 4.639 1.000 1 A GLN 62.118 1
ATOM 551 N N . TYR 72 72 ? A -2.154 11.908 5.834 1.000 1 A TYR 87.032 1
ATOM 552 C CA . TYR 72 72 ? A -1.071 10.928 5.846 1.000 1 A TYR 85.684 1
ATOM 553 C C . TYR 72 72 ? A -1.015 10.133 4.541 1.000 1 A TYR 87.737 1
ATOM 554 O O . TYR 72 72 ? A 0.057 9.715 4.110 1.000 1 A TYR 87.139 1
ATOM 555 C CB . TYR 72 72 ? A -1.081 10.026 7.087 1.000 1 A TYR 82.530 1
ATOM 556 C CG . TYR 72 72 ? A -2.151 8.986 7.253 1.000 1 A TYR 77.399 1
ATOM 557 C CD1 . TYR 72 72 ? A -2.354 7.951 6.356 1.000 1 A TYR 71.975 1
ATOM 558 C CD2 . TYR 72 72 ? A -2.965 9.004 8.387 1.000 1 A TYR 71.413 1
ATOM 559 C CE1 . TYR 72 72 ? A -3.313 6.994 6.558 1.000 1 A TYR 68.572 1
ATOM 560 C CE2 . TYR 72 72 ? A -3.941 8.048 8.619 1.000 1 A TYR 69.590 1
ATOM 561 C CZ . TYR 72 72 ? A -4.094 7.042 7.698 1.000 1 A TYR 66.875 1
ATOM 562 O OH . TYR 72 72 ? A -5.036 6.070 7.903 1.000 1 A TYR 72.378 1
ATOM 563 N N . MET 73 73 ? A -2.164 9.950 3.862 1.000 1 A MET 90.243 1
ATOM 564 C CA . MET 73 73 ? A -2.137 9.312 2.552 1.000 1 A MET 91.203 1
ATOM 565 C C . MET 73 73 ? A -1.419 10.182 1.530 1.000 1 A MET 92.747 1
ATOM 566 O O . MET 73 73 ? A -0.746 9.649 0.650 1.000 1 A MET 92.318 1
ATOM 567 C CB . MET 73 73 ? A -3.555 8.982 2.061 1.000 1 A MET 89.222 1
ATOM 568 C CG . MET 73 73 ? A -4.243 7.907 2.854 1.000 1 A MET 84.156 1
ATOM 569 S SD . MET 73 73 ? A -3.445 6.300 2.737 1.000 1 A MET 79.661 1
ATOM 570 C CE . MET 73 73 ? A -4.492 5.296 3.785 1.000 1 A MET 70.411 1
ATOM 571 N N . ARG 74 74 ? A -1.560 11.509 1.671 1.000 1 A ARG 92.468 1
ATOM 572 C CA . ARG 74 74 ? A -0.917 12.406 0.714 1.000 1 A ARG 92.606 1
ATOM 573 C C . ARG 74 74 ? A 0.593 12.325 0.790 1.000 1 A ARG 93.310 1
ATOM 574 O O . ARG 74 74 ? A 1.288 12.581 -0.189 1.000 1 A ARG 93.245 1
ATOM 575 C CB . ARG 74 74 ? A -1.381 13.849 0.956 1.000 1 A ARG 91.099 1
ATOM 576 C CG . ARG 74 74 ? A -0.952 14.818 -0.117 1.000 1 A ARG 88.066 1
ATOM 577 C CD . ARG 74 74 ? A -1.694 16.142 -0.006 1.000 1 A ARG 87.271 1
ATOM 578 N NE . ARG 74 74 ? A -3.130 15.926 -0.150 1.000 1 A ARG 81.405 1
ATOM 579 C CZ . ARG 74 74 ? A -4.004 16.023 0.869 1.000 1 A ARG 80.425 1
ATOM 580 N NH1 . ARG 74 74 ? A -3.588 16.314 2.091 1.000 1 A ARG 71.173 1
ATOM 581 N NH2 . ARG 74 74 ? A -5.305 15.809 0.645 1.000 1 A ARG 71.595 1
ATOM 582 N N . THR 75 75 ? A 1.141 11.929 1.966 1.000 1 A THR 94.185 1
ATOM 583 C CA . THR 75 75 ? A 2.600 11.813 2.106 1.000 1 A THR 93.345 1
ATOM 584 C C . THR 75 75 ? A 3.135 10.546 1.432 1.000 1 A THR 95.119 1
ATOM 585 O O . THR 75 75 ? A 4.345 10.447 1.213 1.000 1 A THR 94.534 1
ATOM 586 C CB . THR 75 75 ? A 3.016 11.791 3.598 1.000 1 A THR 90.252 1
ATOM 587 O OG1 . THR 75 75 ? A 2.615 10.564 4.210 1.000 1 A THR 83.394 1
ATOM 588 C CG2 . THR 75 75 ? A 2.417 12.981 4.335 1.000 1 A THR 82.895 1
ATOM 589 N N . GLY 76 76 ? A 2.267 9.582 1.138 1.000 1 A GLY 96.391 1
ATOM 590 C CA . GLY 76 76 ? A 2.721 8.356 0.474 1.000 1 A GLY 97.062 1
ATOM 591 C C . GLY 76 76 ? A 3.292 8.627 -0.882 1.000 1 A GLY 97.719 1
ATOM 592 O O . GLY 76 76 ? A 2.714 9.354 -1.688 1.000 1 A GLY 97.428 1
ATOM 593 N N . GLU 77 77 ? A 4.436 8.026 -1.176 1.000 1 A GLU 98.130 1
ATOM 594 C CA . GLU 77 77 ? A 5.076 8.177 -2.477 1.000 1 A GLU 98.257 1
ATOM 595 C C . GLU 77 77 ? A 4.665 7.096 -3.466 1.000 1 A GLU 98.442 1
ATOM 596 O O . GLU 77 77 ? A 4.803 7.279 -4.675 1.000 1 A GLU 98.256 1
ATOM 597 C CB . GLU 77 77 ? A 6.592 8.132 -2.322 1.000 1 A GLU 98.021 1
ATOM 598 C CG . GLU 77 77 ? A 7.150 9.266 -1.491 1.000 1 A GLU 97.615 1
ATOM 599 C CD . GLU 77 77 ? A 8.643 9.125 -1.274 1.000 1 A GLU 97.181 1
ATOM 600 O OE1 . GLU 77 77 ? A 9.060 8.384 -0.350 1.000 1 A GLU 93.340 1
ATOM 601 O OE2 . GLU 77 77 ? A 9.392 9.742 -2.050 1.000 1 A GLU 92.466 1
ATOM 602 N N . GLY 78 78 ? A 4.186 5.961 -2.941 1.000 1 A GLY 98.442 1
ATOM 603 C CA . GLY 78 78 ? A 3.766 4.886 -3.805 1.000 1 A GLY 98.456 1
ATOM 604 C C . GLY 78 78 ? A 2.775 3.984 -3.074 1.000 1 A GLY 98.492 1
ATOM 605 O O . GLY 78 78 ? A 2.770 3.907 -1.838 1.000 1 A GLY 98.436 1
ATOM 606 N N . PHE 79 79 ? A 1.925 3.300 -3.842 1.000 1 A PHE 98.681 1
ATOM 607 C CA . PHE 79 79 ? A 0.812 2.560 -3.304 1.000 1 A PHE 98.662 1
ATOM 608 C C . PHE 79 79 ? A 0.772 1.171 -3.875 1.000 1 A PHE 98.756 1
ATOM 609 O O . PHE 79 79 ? A 0.803 0.985 -5.103 1.000 1 A PHE 98.739 1
ATOM 610 C CB . PHE 79 79 ? A -0.495 3.262 -3.591 1.000 1 A PHE 98.437 1
ATOM 611 C CG . PHE 79 79 ? A -0.629 4.609 -2.928 1.000 1 A PHE 98.232 1
ATOM 612 C CD1 . PHE 79 79 ? A -1.412 4.732 -1.781 1.000 1 A PHE 97.894 1
ATOM 613 C CD2 . PHE 79 79 ? A 0.005 5.711 -3.442 1.000 1 A PHE 97.896 1
ATOM 614 C CE1 . PHE 79 79 ? A -1.537 5.964 -1.147 1.000 1 A PHE 97.185 1
ATOM 615 C CE2 . PHE 79 79 ? A -0.107 6.947 -2.809 1.000 1 A PHE 97.392 1
ATOM 616 C CZ . PHE 79 79 ? A -0.879 7.072 -1.651 1.000 1 A PHE 97.137 1
ATOM 617 N N . LEU 80 80 ? A 0.682 0.151 -3.010 1.000 1 A LEU 98.796 1
ATOM 618 C CA . LEU 80 80 ? A 0.306 -1.195 -3.425 1.000 1 A LEU 98.839 1
ATOM 619 C C . LEU 80 80 ? A -1.210 -1.304 -3.332 1.000 1 A LEU 98.834 1
ATOM 620 O O . LEU 80 80 ? A -1.760 -1.150 -2.240 1.000 1 A LEU 98.760 1
ATOM 621 C CB . LEU 80 80 ? A 0.926 -2.259 -2.550 1.000 1 A LEU 98.686 1
ATOM 622 C CG . LEU 80 80 ? A 2.418 -2.465 -2.557 1.000 1 A LEU 96.402 1
ATOM 623 C CD1 . LEU 80 80 ? A 2.999 -2.540 -3.948 1.000 1 A LEU 97.739 1
ATOM 624 C CD2 . LEU 80 80 ? A 2.730 -3.756 -1.809 1.000 1 A LEU 98.033 1
ATOM 625 N N . SER 81 81 ? A -1.874 -1.586 -4.443 1.000 1 A SER 98.876 1
ATOM 626 C CA . SER 81 81 ? A -3.304 -1.824 -4.469 1.000 1 A SER 98.880 1
ATOM 627 C C . SER 81 81 ? A -3.531 -3.322 -4.524 1.000 1 A SER 98.934 1
ATOM 628 O O . SER 81 81 ? A -3.292 -3.956 -5.545 1.000 1 A SER 98.931 1
ATOM 629 C CB . SER 81 81 ? A -3.945 -1.119 -5.650 1.000 1 A SER 98.686 1
ATOM 630 O OG . SER 81 81 ? A -3.890 0.272 -5.479 1.000 1 A SER 97.423 1
ATOM 631 N N . VAL 82 82 ? A -4.008 -3.880 -3.418 1.000 1 A VAL 98.889 1
ATOM 632 C CA . VAL 82 82 ? A -4.053 -5.336 -3.224 1.000 1 A VAL 98.909 1
ATOM 633 C C . VAL 82 82 ? A -5.472 -5.826 -3.380 1.000 1 A VAL 98.902 1
ATOM 634 O O . VAL 82 82 ? A -6.398 -5.251 -2.766 1.000 1 A VAL 98.853 1
ATOM 635 C CB . VAL 82 82 ? A -3.507 -5.744 -1.863 1.000 1 A VAL 98.902 1
ATOM 636 C CG1 . VAL 82 82 ? A -2.119 -5.148 -1.621 1.000 1 A VAL 98.912 1
ATOM 637 C CG2 . VAL 82 82 ? A -3.457 -7.262 -1.726 1.000 1 A VAL 98.894 1
ATOM 638 N N . PHE 83 83 ? A -5.661 -6.879 -4.163 1.000 1 A PHE 98.966 1
ATOM 639 C CA . PHE 83 83 ? A -6.888 -7.668 -4.176 1.000 1 A PHE 98.973 1
ATOM 640 C C . PHE 83 83 ? A -6.501 -9.126 -3.937 1.000 1 A PHE 98.970 1
ATOM 641 O O . PHE 83 83 ? A -5.312 -9.484 -3.994 1.000 1 A PHE 98.970 1
ATOM 642 C CB . PHE 83 83 ? A -7.668 -7.488 -5.472 1.000 1 A PHE 98.974 1
ATOM 643 C CG . PHE 83 83 ? A -6.996 -8.120 -6.678 1.000 1 A PHE 98.980 1
ATOM 644 C CD1 . PHE 83 83 ? A -6.008 -7.445 -7.375 1.000 1 A PHE 98.976 1
ATOM 645 C CD2 . PHE 83 83 ? A -7.367 -9.396 -7.081 1.000 1 A PHE 98.977 1
ATOM 646 C CE1 . PHE 83 83 ? A -5.406 -8.029 -8.474 1.000 1 A PHE 98.975 1
ATOM 647 C CE2 . PHE 83 83 ? A -6.755 -9.975 -8.188 1.000 1 A PHE 98.966 1
ATOM 648 C CZ . PHE 83 83 ? A -5.776 -9.295 -8.879 1.000 1 A PHE 98.967 1
ATOM 649 N N . ALA 84 84 ? A -7.504 -9.965 -3.651 1.000 1 A ALA 98.931 1
ATOM 650 C CA . ALA 84 84 ? A -7.271 -11.381 -3.443 1.000 1 A ALA 98.936 1
ATOM 651 C C . ALA 84 84 ? A -7.804 -12.148 -4.647 1.000 1 A ALA 98.939 1
ATOM 652 O O . ALA 84 84 ? A -8.957 -11.945 -5.055 1.000 1 A ALA 98.923 1
ATOM 653 C CB . ALA 84 84 ? A -7.944 -11.865 -2.158 1.000 1 A ALA 98.887 1
ATOM 654 N N . ILE 85 85 ? A -7.007 -13.066 -5.182 1.000 1 A ILE 98.907 1
ATOM 655 C CA . ILE 85 85 ? A -7.369 -13.754 -6.420 1.000 1 A ILE 98.883 1
ATOM 656 C C . ILE 85 85 ? A -8.561 -14.639 -6.277 1.000 1 A ILE 98.863 1
ATOM 657 O O . ILE 85 85 ? A -9.157 -15.081 -7.267 1.000 1 A ILE 98.790 1
ATOM 658 C CB . ILE 85 85 ? A -6.186 -14.528 -7.058 1.000 1 A ILE 98.832 1
ATOM 659 C CG1 . ILE 85 85 ? A -5.593 -15.587 -6.121 1.000 1 A ILE 98.684 1
ATOM 660 C CG2 . ILE 85 85 ? A -5.082 -13.534 -7.458 1.000 1 A ILE 98.636 1
ATOM 661 C CD1 . ILE 85 85 ? A -6.344 -16.904 -6.104 1.000 1 A ILE 98.320 1
ATOM 662 N N . ASN 86 86 ? A -9.007 -14.916 -5.016 1.000 1 A ASN 98.829 1
ATOM 663 C CA . ASN 86 86 ? A -10.219 -15.691 -4.759 1.000 1 A ASN 98.784 1
ATOM 664 C C . ASN 86 86 ? A -11.427 -14.829 -4.387 1.000 1 A ASN 98.771 1
ATOM 665 O O . ASN 86 86 ? A -12.401 -15.344 -3.864 1.000 1 A ASN 98.665 1
ATOM 666 C CB . ASN 86 86 ? A -9.960 -16.716 -3.645 1.000 1 A ASN 98.696 1
ATOM 667 C CG . ASN 86 86 ? A -9.700 -16.053 -2.303 1.000 1 A ASN 98.632 1
ATOM 668 O OD1 . ASN 86 86 ? A -9.301 -14.885 -2.236 1.000 1 A ASN 98.383 1
ATOM 669 N ND2 . ASN 86 86 ? A -9.913 -16.788 -1.229 1.000 1 A ASN 97.686 1
ATOM 670 N N . ASN 87 87 ? A -11.346 -13.491 -4.621 1.000 1 A ASN 98.731 1
ATOM 671 C CA . ASN 87 87 ? A -12.397 -12.583 -4.171 1.000 1 A ASN 98.702 1
ATOM 672 C C . ASN 87 87 ? A -12.626 -11.535 -5.268 1.000 1 A ASN 98.771 1
ATOM 673 O O . ASN 87 87 ? A -11.919 -10.543 -5.343 1.000 1 A ASN 98.730 1
ATOM 674 C CB . ASN 87 87 ? A -11.974 -11.923 -2.846 1.000 1 A ASN 98.477 1
ATOM 675 C CG . ASN 87 87 ? A -13.091 -11.117 -2.208 1.000 1 A ASN 97.597 1
ATOM 676 O OD1 . ASN 87 87 ? A -13.881 -10.467 -2.895 1.000 1 A ASN 93.777 1
ATOM 677 N ND2 . ASN 87 87 ? A -13.170 -11.144 -0.890 1.000 1 A ASN 92.104 1
ATOM 678 N N . THR 88 88 ? A -13.615 -11.801 -6.114 1.000 1 A THR 98.795 1
ATOM 679 C CA . THR 88 88 ? A -13.889 -10.933 -7.246 1.000 1 A THR 98.767 1
ATOM 680 C C . THR 88 88 ? A -14.242 -9.499 -6.777 1.000 1 A THR 98.807 1
ATOM 681 O O . THR 88 88 ? A -13.824 -8.516 -7.395 1.000 1 A THR 98.753 1
ATOM 682 C CB . THR 88 88 ? A -15.005 -11.502 -8.120 1.000 1 A THR 98.456 1
ATOM 683 O OG1 . THR 88 88 ? A -14.562 -12.771 -8.657 1.000 1 A THR 93.190 1
ATOM 684 C CG2 . THR 88 88 ? A -15.356 -10.573 -9.259 1.000 1 A THR 92.410 1
ATOM 685 N N . LYS 89 89 ? A -15.011 -9.392 -5.686 1.000 1 A LYS 98.831 1
ATOM 686 C CA . LYS 89 89 ? A -15.367 -8.065 -5.181 1.000 1 A LYS 98.797 1
ATOM 687 C C . LYS 89 89 ? A -14.125 -7.251 -4.861 1.000 1 A LYS 98.783 1
ATOM 688 O O . LYS 89 89 ? A -14.055 -6.067 -5.143 1.000 1 A LYS 98.709 1
ATOM 689 C CB . LYS 89 89 ? A -16.267 -8.184 -3.958 1.000 1 A LYS 98.666 1
ATOM 690 C CG . LYS 89 89 ? A -16.711 -6.837 -3.374 1.000 1 A LYS 95.990 1
ATOM 691 C CD . LYS 89 89 ? A -17.436 -5.953 -4.394 1.000 1 A LYS 88.273 1
ATOM 692 C CE . LYS 89 89 ? A -18.339 -4.923 -3.740 1.000 1 A LYS 88.510 1
ATOM 693 N NZ . LYS 89 89 ? A -17.580 -3.855 -2.999 1.000 1 A LYS 79.551 1
ATOM 694 N N . SER 90 90 ? A -13.082 -7.892 -4.252 1.000 1 A SER 98.826 1
ATOM 695 C CA . SER 90 90 ? A -11.859 -7.165 -3.929 1.000 1 A SER 98.782 1
ATOM 696 C C . SER 90 90 ? A -11.167 -6.660 -5.188 1.000 1 A SER 98.774 1
ATOM 697 O O . SER 90 90 ? A -10.540 -5.611 -5.147 1.000 1 A SER 98.700 1
ATOM 698 C CB . SER 90 90 ? A -10.909 -8.027 -3.111 1.000 1 A SER 98.769 1
ATOM 699 O OG . SER 90 90 ? A -10.308 -9.059 -3.867 1.000 1 A SER 98.811 1
ATOM 700 N N . PHE 91 91 ? A -11.286 -7.372 -6.306 1.000 1 A PHE 98.916 1
ATOM 701 C CA . PHE 91 91 ? A -10.736 -6.914 -7.579 1.000 1 A PHE 98.916 1
ATOM 702 C C . PHE 91 91 ? A -11.538 -5.718 -8.114 1.000 1 A PHE 98.889 1
ATOM 703 O O . PHE 91 91 ? A -10.956 -4.731 -8.568 1.000 1 A PHE 98.829 1
ATOM 704 C CB . PHE 91 91 ? A -10.734 -8.065 -8.578 1.000 1 A PHE 98.889 1
ATOM 705 C CG . PHE 91 91 ? A -10.164 -7.715 -9.919 1.000 1 A PHE 98.888 1
ATOM 706 C CD1 . PHE 91 91 ? A -8.834 -7.386 -10.072 1.000 1 A PHE 98.857 1
ATOM 707 C CD2 . PHE 91 91 ? A -10.984 -7.698 -11.055 1.000 1 A PHE 98.817 1
ATOM 708 C CE1 . PHE 91 91 ? A -8.316 -7.074 -11.298 1.000 1 A PHE 98.756 1
ATOM 709 C CE2 . PHE 91 91 ? A -10.474 -7.380 -12.282 1.000 1 A PHE 98.665 1
ATOM 710 C CZ . PHE 91 91 ? A -9.128 -7.070 -12.420 1.000 1 A PHE 98.698 1
ATOM 711 N N . GLU 92 92 ? A -12.883 -5.795 -8.018 1.000 1 A GLU 98.779 1
ATOM 712 C CA . GLU 92 92 ? A -13.717 -4.678 -8.429 1.000 1 A GLU 98.633 1
ATOM 713 C C . GLU 92 92 ? A -13.430 -3.442 -7.592 1.000 1 A GLU 98.530 1
ATOM 714 O O . GLU 92 92 ? A -13.491 -2.308 -8.087 1.000 1 A GLU 98.133 1
ATOM 715 C CB . GLU 92 92 ? A -15.193 -5.056 -8.331 1.000 1 A GLU 98.460 1
ATOM 716 C CG . GLU 92 92 ? A -15.578 -6.160 -9.317 1.000 1 A GLU 97.959 1
ATOM 717 C CD . GLU 92 92 ? A -16.932 -6.781 -9.031 1.000 1 A GLU 97.191 1
ATOM 718 O OE1 . GLU 92 92 ? A -17.500 -6.569 -7.922 1.000 1 A GLU 94.240 1
ATOM 719 O OE2 . GLU 92 92 ? A -17.439 -7.502 -9.918 1.000 1 A GLU 94.218 1
ATOM 720 N N . ASP 93 93 ? A -13.077 -3.644 -6.319 1.000 1 A ASP 98.636 1
ATOM 721 C CA . ASP 93 93 ? A -12.748 -2.540 -5.397 1.000 1 A ASP 98.509 1
ATOM 722 C C . ASP 93 93 ? A -11.524 -1.760 -5.810 1.000 1 A ASP 98.516 1
ATOM 723 O O . ASP 93 93 ? A -11.344 -0.626 -5.365 1.000 1 A ASP 98.201 1
ATOM 724 C CB . ASP 93 93 ? A -12.530 -3.064 -3.973 1.000 1 A ASP 98.231 1
ATOM 725 C CG . ASP 93 93 ? A -13.789 -3.449 -3.236 1.000 1 A ASP 97.609 1
ATOM 726 O OD1 . ASP 93 93 ? A -14.903 -3.136 -3.729 1.000 1 A ASP 95.382 1
ATOM 727 O OD2 . ASP 93 93 ? A -13.670 -4.041 -2.144 1.000 1 A ASP 94.402 1
ATOM 728 N N . ILE 94 94 ? A -10.647 -2.330 -6.623 1.000 1 A ILE 98.674 1
ATOM 729 C CA . ILE 94 94 ? A -9.415 -1.653 -7.013 1.000 1 A ILE 98.642 1
ATOM 730 C C . ILE 94 94 ? A -9.696 -0.269 -7.619 1.000 1 A ILE 98.371 1
ATOM 731 O O . ILE 94 94 ? A -8.946 0.679 -7.354 1.000 1 A ILE 98.115 1
ATOM 732 C CB . ILE 94 94 ? A -8.594 -2.539 -7.977 1.000 1 A ILE 98.695 1
ATOM 733 C CG1 . ILE 94 94 ? A -8.073 -3.778 -7.239 1.000 1 A ILE 98.725 1
ATOM 734 C CG2 . ILE 94 94 ? A -7.439 -1.745 -8.628 1.000 1 A ILE 98.601 1
ATOM 735 C CD1 . ILE 94 94 ? A -7.107 -3.487 -6.095 1.000 1 A ILE 98.645 1
ATOM 736 N N . HIS 95 95 ? A -10.770 -0.157 -8.403 1.000 1 A HIS 98.092 1
ATOM 737 C CA . HIS 95 95 ? A -11.120 1.123 -9.029 1.000 1 A HIS 97.423 1
ATOM 738 C C . HIS 95 95 ? A -11.320 2.200 -7.978 1.000 1 A HIS 97.140 1
ATOM 739 O O . HIS 95 95 ? A -10.866 3.349 -8.148 1.000 1 A HIS 96.848 1
ATOM 740 C CB . HIS 95 95 ? A -12.382 0.974 -9.855 1.000 1 A HIS 96.502 1
ATOM 741 C CG . HIS 95 95 ? A -12.241 0.032 -11.003 1.000 1 A HIS 82.348 1
ATOM 742 N ND1 . HIS 95 95 ? A -12.620 -1.300 -10.878 1.000 1 A HIS 77.691 1
ATOM 743 C CD2 . HIS 95 95 ? A -11.808 0.213 -12.263 1.000 1 A HIS 79.232 1
ATOM 744 C CE1 . HIS 95 95 ? A -12.406 -1.896 -12.018 1.000 1 A HIS 77.185 1
ATOM 745 N NE2 . HIS 95 95 ? A -11.909 -1.016 -12.876 1.000 1 A HIS 71.053 1
ATOM 746 N N . HIS 96 96 ? A -12.007 1.848 -6.885 1.000 1 A HIS 97.299 1
ATOM 747 C CA . HIS 96 96 ? A -12.248 2.781 -5.775 1.000 1 A HIS 96.684 1
ATOM 748 C C . HIS 96 96 ? A -10.958 3.278 -5.163 1.000 1 A HIS 96.662 1
ATOM 749 O O . HIS 96 96 ? A -10.737 4.461 -4.975 1.000 1 A HIS 96.354 1
ATOM 750 C CB . HIS 96 96 ? A -13.131 2.116 -4.741 1.000 1 A HIS 95.448 1
ATOM 751 C CG . HIS 96 96 ? A -13.080 2.776 -3.402 1.000 1 A HIS 94.219 1
ATOM 752 N ND1 . HIS 96 96 ? A -13.749 3.949 -3.112 1.000 1 A HIS 90.822 1
ATOM 753 C CD2 . HIS 96 96 ? A -12.421 2.413 -2.283 1.000 1 A HIS 91.233 1
ATOM 754 C CE1 . HIS 96 96 ? A -13.502 4.277 -1.864 1.000 1 A HIS 90.183 1
ATOM 755 N NE2 . HIS 96 96 ? A -12.729 3.365 -1.330 1.000 1 A HIS 89.526 1
ATOM 756 N N . TYR 97 97 ? A -10.071 2.305 -4.845 1.000 1 A TYR 96.843 1
ATOM 757 C CA . TYR 97 97 ? A -8.807 2.691 -4.215 1.000 1 A TYR 96.720 1
ATOM 758 C C . TYR 97 97 ? A -7.969 3.577 -5.113 1.000 1 A TYR 96.875 1
ATOM 759 O O . TYR 97 97 ? A -7.362 4.574 -4.653 1.000 1 A TYR 96.512 1
ATOM 760 C CB . TYR 97 97 ? A -8.048 1.457 -3.745 1.000 1 A TYR 96.569 1
ATOM 761 C CG . TYR 97 97 ? A -8.723 0.792 -2.564 1.000 1 A TYR 96.183 1
ATOM 762 C CD1 . TYR 97 97 ? A -8.651 1.398 -1.306 1.000 1 A TYR 95.155 1
ATOM 763 C CD2 . TYR 97 97 ? A -9.416 -0.382 -2.720 1.000 1 A TYR 95.475 1
ATOM 764 C CE1 . TYR 97 97 ? A -9.269 0.818 -0.214 1.000 1 A TYR 94.263 1
ATOM 765 C CE2 . TYR 97 97 ? A -10.041 -0.979 -1.640 1.000 1 A TYR 95.027 1
ATOM 766 C CZ . TYR 97 97 ? A -9.966 -0.355 -0.389 1.000 1 A TYR 94.597 1
ATOM 767 O OH . TYR 97 97 ? A -10.588 -0.930 0.702 1.000 1 A TYR 93.568 1
ATOM 768 N N . ARG 98 98 ? A -7.901 3.259 -6.409 1.000 1 A ARG 97.403 1
ATOM 769 C CA . ARG 98 98 ? A -7.132 4.093 -7.348 1.000 1 A ARG 97.315 1
ATOM 770 C C . ARG 98 98 ? A -7.704 5.510 -7.393 1.000 1 A ARG 97.186 1
ATOM 771 O O . ARG 98 98 ? A -6.940 6.489 -7.401 1.000 1 A ARG 96.721 1
ATOM 772 C CB . ARG 98 98 ? A -7.094 3.448 -8.747 1.000 1 A ARG 97.174 1
ATOM 773 C CG . ARG 98 98 ? A -6.305 4.319 -9.722 1.000 1 A ARG 95.342 1
ATOM 774 C CD . ARG 98 98 ? A -5.925 3.543 -10.970 1.000 1 A ARG 93.068 1
ATOM 775 N NE . ARG 98 98 ? A -5.148 4.372 -11.869 1.000 1 A ARG 90.661 1
ATOM 776 C CZ . ARG 98 98 ? A -3.813 4.492 -11.874 1.000 1 A ARG 90.013 1
ATOM 777 N NH1 . ARG 98 98 ? A -3.112 3.831 -10.996 1.000 1 A ARG 82.903 1
ATOM 778 N NH2 . ARG 98 98 ? A -3.219 5.279 -12.755 1.000 1 A ARG 83.689 1
ATOM 779 N N . GLU 99 99 ? A -9.063 5.618 -7.396 1.000 1 A GLU 97.423 1
ATOM 780 C CA . GLU 99 99 ? A -9.672 6.952 -7.447 1.000 1 A GLU 96.858 1
ATOM 781 C C . GLU 99 99 ? A -9.368 7.738 -6.184 1.000 1 A GLU 96.040 1
ATOM 782 O O . GLU 99 99 ? A -9.067 8.937 -6.254 1.000 1 A GLU 95.522 1
ATOM 783 C CB . GLU 99 99 ? A -11.186 6.836 -7.644 1.000 1 A GLU 96.616 1
ATOM 784 C CG . GLU 99 99 ? A -11.558 6.404 -9.037 1.000 1 A GLU 93.398 1
ATOM 785 C CD . GLU 99 99 ? A -11.143 7.405 -10.094 1.000 1 A GLU 88.449 1
ATOM 786 O OE1 . GLU 99 99 ? A -11.375 8.622 -9.928 1.000 1 A GLU 81.763 1
ATOM 787 O OE2 . GLU 99 99 ? A -10.541 6.997 -11.114 1.000 1 A GLU 81.420 1
ATOM 788 N N . GLN 100 100 ? A -9.430 7.083 -4.986 1.000 1 A GLN 95.870 1
ATOM 789 C CA . GLN 100 100 ? A -9.106 7.789 -3.739 1.000 1 A GLN 95.163 1
ATOM 790 C C . GLN 100 100 ? A -7.648 8.249 -3.723 1.000 1 A GLN 95.425 1
ATOM 791 O O . GLN 100 100 ? A -7.367 9.349 -3.268 1.000 1 A GLN 94.607 1
ATOM 792 C CB . GLN 100 100 ? A -9.400 6.904 -2.532 1.000 1 A GLN 94.133 1
ATOM 793 C CG . GLN 100 100 ? A -10.868 6.513 -2.425 1.000 1 A GLN 91.932 1
ATOM 794 C CD . GLN 100 100 ? A -11.777 7.682 -2.550 1.000 1 A GLN 89.939 1
ATOM 795 O OE1 . GLN 100 100 ? A -11.696 8.643 -1.785 1.000 1 A GLN 85.992 1
ATOM 796 N NE2 . GLN 100 100 ? A -12.703 7.608 -3.491 1.000 1 A GLN 84.234 1
ATOM 797 N N . ILE 101 101 ? A -6.748 7.401 -4.216 1.000 1 A ILE 96.056 1
ATOM 798 C CA . ILE 101 101 ? A -5.322 7.757 -4.276 1.000 1 A ILE 96.588 1
ATOM 799 C C . ILE 101 101 ? A -5.127 8.991 -5.167 1.000 1 A ILE 96.745 1
ATOM 800 O O . ILE 101 101 ? A -4.446 9.966 -4.778 1.000 1 A ILE 96.695 1
ATOM 801 C CB . ILE 101 101 ? A -4.485 6.579 -4.793 1.000 1 A ILE 97.023 1
ATOM 802 C CG1 . ILE 101 101 ? A -4.495 5.436 -3.764 1.000 1 A ILE 97.182 1
ATOM 803 C CG2 . ILE 101 101 ? A -3.060 7.028 -5.094 1.000 1 A ILE 97.082 1
ATOM 804 C CD1 . ILE 101 101 ? A -4.001 4.102 -4.338 1.000 1 A ILE 96.839 1
ATOM 805 N N . LYS 102 102 ? A -5.705 8.967 -6.375 1.000 1 A LYS 96.896 1
ATOM 806 C CA . LYS 102 102 ? A -5.535 10.080 -7.305 1.000 1 A LYS 96.429 1
ATOM 807 C C . LYS 102 102 ? A -6.122 11.360 -6.732 1.000 1 A LYS 96.052 1
ATOM 808 O O . LYS 102 102 ? A -5.582 12.452 -6.944 1.000 1 A LYS 95.789 1
ATOM 809 C CB . LYS 102 102 ? A -6.178 9.748 -8.650 1.000 1 A LYS 96.203 1
ATOM 810 C CG . LYS 102 102 ? A -5.411 8.674 -9.425 1.000 1 A LYS 91.396 1
ATOM 811 C CD . LYS 102 102 ? A -6.235 7.935 -10.456 1.000 1 A LYS 88.844 1
ATOM 812 C CE . LYS 102 102 ? A -6.988 8.891 -11.367 1.000 1 A LYS 83.411 1
ATOM 813 N NZ . LYS 102 102 ? A -7.847 8.142 -12.311 1.000 1 A LYS 85.187 1
ATOM 814 N N . ARG 103 103 ? A -7.234 11.237 -5.979 1.000 1 A ARG 96.192 1
ATOM 815 C CA . ARG 103 103 ? A -7.866 12.401 -5.350 1.000 1 A ARG 95.010 1
ATOM 816 C C . ARG 103 103 ? A -6.950 13.062 -4.344 1.000 1 A ARG 94.930 1
ATOM 817 O O . ARG 103 103 ? A -6.697 14.263 -4.406 1.000 1 A ARG 94.740 1
ATOM 818 C CB . ARG 103 103 ? A -9.207 12.006 -4.714 1.000 1 A ARG 93.542 1
ATOM 819 C CG . ARG 103 103 ? A -9.881 13.159 -4.007 1.000 1 A ARG 83.619 1
ATOM 820 C CD . ARG 103 103 ? A -11.174 12.750 -3.294 1.000 1 A ARG 78.791 1
ATOM 821 N NE . ARG 103 103 ? A -10.931 11.714 -2.291 1.000 1 A ARG 73.474 1
ATOM 822 C CZ . ARG 103 103 ? A -10.498 11.988 -1.050 1.000 1 A ARG 69.778 1
ATOM 823 N NH1 . ARG 103 103 ? A -10.221 13.217 -0.686 1.000 1 A ARG 65.064 1
ATOM 824 N NH2 . ARG 103 103 ? A -10.313 10.983 -0.212 1.000 1 A ARG 63.376 1
ATOM 825 N N . VAL 104 104 ? A -6.427 12.269 -3.381 1.000 1 A VAL 94.660 1
ATOM 826 C CA . VAL 104 104 ? A -5.651 12.905 -2.327 1.000 1 A VAL 94.100 1
ATOM 827 C C . VAL 104 104 ? A -4.274 13.335 -2.798 1.000 1 A VAL 94.891 1
ATOM 828 O O . VAL 104 104 ? A -3.661 14.227 -2.203 1.000 1 A VAL 94.026 1
ATOM 829 C CB . VAL 104 104 ? A -5.520 12.023 -1.066 1.000 1 A VAL 91.865 1
ATOM 830 C CG1 . VAL 104 104 ? A -6.896 11.674 -0.531 1.000 1 A VAL 88.253 1
ATOM 831 C CG2 . VAL 104 104 ? A -4.708 10.770 -1.365 1.000 1 A VAL 86.924 1
ATOM 832 N N . LYS 105 105 ? A -3.753 12.696 -3.832 1.000 1 A LYS 94.734 1
ATOM 833 C CA . LYS 105 105 ? A -2.474 13.086 -4.415 1.000 1 A LYS 95.071 1
ATOM 834 C C . LYS 105 105 ? A -2.640 14.185 -5.479 1.000 1 A LYS 94.841 1
ATOM 835 O O . LYS 105 105 ? A -1.624 14.714 -5.928 1.000 1 A LYS 93.711 1
ATOM 836 C CB . LYS 105 105 ? A -1.785 11.865 -5.057 1.000 1 A LYS 95.005 1
ATOM 837 C CG . LYS 105 105 ? A -1.420 10.757 -4.068 1.000 1 A LYS 94.474 1
ATOM 838 C CD . LYS 105 105 ? A -0.393 11.195 -3.015 1.000 1 A LYS 93.524 1
ATOM 839 C CE . LYS 105 105 ? A 0.973 11.391 -3.605 1.000 1 A LYS 92.843 1
ATOM 840 N NZ . LYS 105 105 ? A 1.973 11.652 -2.551 1.000 1 A LYS 92.764 1
ATOM 841 N N . ASP 106 106 ? A -3.894 14.491 -5.857 1.000 1 A ASP 95.589 1
ATOM 842 C CA . ASP 106 106 ? A -4.162 15.513 -6.879 1.000 1 A ASP 95.091 1
ATOM 843 C C . ASP 106 106 ? A -3.317 15.251 -8.129 1.000 1 A ASP 95.345 1
ATOM 844 O O . ASP 106 106 ? A -2.681 16.145 -8.663 1.000 1 A ASP 94.053 1
ATOM 845 C CB . ASP 106 106 ? A -3.940 16.920 -6.328 1.000 1 A ASP 94.153 1
ATOM 846 C CG . ASP 106 106 ? A -4.526 18.011 -7.208 1.000 1 A ASP 90.962 1
ATOM 847 O OD1 . ASP 106 106 ? A -5.385 17.697 -8.062 1.000 1 A ASP 88.249 1
ATOM 848 O OD2 . ASP 106 106 ? A -4.136 19.169 -7.012 1.000 1 A ASP 87.316 1
ATOM 849 N N . SER 107 107 ? A -3.333 13.986 -8.571 1.000 1 A SER 95.079 1
ATOM 850 C CA . SER 107 107 ? A -2.493 13.591 -9.689 1.000 1 A SER 94.257 1
ATOM 851 C C . SER 107 107 ? A -3.026 12.357 -10.376 1.000 1 A SER 95.373 1
ATOM 852 O O . SER 107 107 ? A -3.568 11.465 -9.720 1.000 1 A SER 95.623 1
ATOM 853 C CB . SER 107 107 ? A -1.065 13.340 -9.228 1.000 1 A SER 92.843 1
ATOM 854 O OG . SER 107 107 ? A -0.245 12.815 -10.268 1.000 1 A SER 89.354 1
ATOM 855 N N . GLU 108 108 ? A -2.869 12.276 -11.674 1.000 1 A GLU 94.480 1
ATOM 856 C CA . GLU 108 108 ? A -3.148 11.070 -12.438 1.000 1 A GLU 94.065 1
ATOM 857 C C . GLU 108 108 ? A -1.924 10.171 -12.535 1.000 1 A GLU 94.210 1
ATOM 858 O O . GLU 108 108 ? A -2.025 9.053 -13.062 1.000 1 A GLU 91.551 1
ATOM 859 C CB . GLU 108 108 ? A -3.616 11.430 -13.866 1.000 1 A GLU 91.924 1
ATOM 860 C CG . GLU 108 108 ? A -4.953 12.162 -13.913 1.000 1 A GLU 88.464 1
ATOM 861 C CD . GLU 108 108 ? A -6.153 11.220 -13.749 1.000 1 A GLU 86.207 1
ATOM 862 O OE1 . GLU 108 108 ? A -6.087 10.093 -14.265 1.000 1 A GLU 78.681 1
ATOM 863 O OE2 . GLU 108 108 ? A -7.141 11.611 -13.090 1.000 1 A GLU 77.414 1
ATOM 864 N N . ASP 109 109 ? A -0.769 10.647 -12.051 1.000 1 A ASP 94.542 1
ATOM 865 C CA . ASP 109 109 ? A 0.508 9.956 -12.221 1.000 1 A ASP 94.807 1
ATOM 866 C C . ASP 109 109 ? A 1.110 9.706 -10.850 1.000 1 A ASP 95.536 1
ATOM 867 O O . ASP 109 109 ? A 2.017 10.429 -10.411 1.000 1 A ASP 94.286 1
ATOM 868 C CB . ASP 109 109 ? A 1.442 10.780 -13.109 1.000 1 A ASP 93.055 1
ATOM 869 C CG . ASP 109 109 ? A 2.752 10.076 -13.411 1.000 1 A ASP 91.159 1
ATOM 870 O OD1 . ASP 109 109 ? A 2.768 8.833 -13.497 1.000 1 A ASP 88.593 1
ATOM 871 O OD2 . ASP 109 109 ? A 3.755 10.795 -13.555 1.000 1 A ASP 87.094 1
ATOM 872 N N . VAL 110 110 ? A 0.587 8.681 -10.156 1.000 1 A VAL 97.545 1
ATOM 873 C CA . VAL 110 110 ? A 1.028 8.292 -8.828 1.000 1 A VAL 98.001 1
ATOM 874 C C . VAL 110 110 ? A 1.646 6.901 -8.927 1.000 1 A VAL 98.297 1
ATOM 875 O O . VAL 110 110 ? A 1.008 5.990 -9.462 1.000 1 A VAL 98.220 1
ATOM 876 C CB . VAL 110 110 ? A -0.117 8.280 -7.813 1.000 1 A VAL 97.615 1
ATOM 877 C CG1 . VAL 110 110 ? A -0.738 9.659 -7.705 1.000 1 A VAL 96.930 1
ATOM 878 C CG2 . VAL 110 110 ? A 0.379 7.802 -6.460 1.000 1 A VAL 97.409 1
ATOM 879 N N . PRO 111 111 ? A 2.838 6.680 -8.378 1.000 1 A PRO 98.511 1
ATOM 880 C CA . PRO 111 111 ? A 3.415 5.338 -8.443 1.000 1 A PRO 98.618 1
ATOM 881 C C . PRO 111 111 ? A 2.538 4.323 -7.750 1.000 1 A PRO 98.703 1
ATOM 882 O O . PRO 111 111 ? A 2.156 4.517 -6.595 1.000 1 A PRO 98.675 1
ATOM 883 C CB . PRO 111 111 ? A 4.752 5.502 -7.761 1.000 1 A PRO 98.542 1
ATOM 884 C CG . PRO 111 111 ? A 5.104 6.922 -7.986 1.000 1 A PRO 98.334 1
ATOM 885 C CD . PRO 111 111 ? A 3.791 7.652 -7.827 1.000 1 A PRO 98.394 1
ATOM 886 N N . MET 112 112 ? A 2.176 3.242 -8.463 1.000 1 A MET 98.687 1
ATOM 887 C CA . MET 112 112 ? A 1.308 2.216 -7.941 1.000 1 A MET 98.720 1
ATOM 888 C C . MET 112 112 ? A 1.730 0.901 -8.526 1.000 1 A MET 98.818 1
ATOM 889 O O . MET 112 112 ? A 2.243 0.823 -9.623 1.000 1 A MET 98.700 1
ATOM 890 C CB . MET 112 112 ? A -0.154 2.459 -8.324 1.000 1 A MET 98.214 1
ATOM 891 C CG . MET 112 112 ? A -0.765 3.737 -7.777 1.000 1 A MET 90.835 1
ATOM 892 S SD . MET 112 112 ? A -2.533 3.768 -8.142 1.000 1 A MET 92.248 1
ATOM 893 C CE . MET 112 112 ? A -2.819 5.524 -8.058 1.000 1 A MET 82.791 1
ATOM 894 N N . VAL 113 113 ? A 1.441 -0.183 -7.771 1.000 1 A VAL 98.939 1
ATOM 895 C CA . VAL 113 113 ? A 1.550 -1.546 -8.287 1.000 1 A VAL 98.967 1
ATOM 896 C C . VAL 113 113 ? A 0.266 -2.284 -7.926 1.000 1 A VAL 98.975 1
ATOM 897 O O . VAL 113 113 ? A -0.219 -2.195 -6.804 1.000 1 A VAL 98.965 1
ATOM 898 C CB . VAL 113 113 ? A 2.763 -2.278 -7.670 1.000 1 A VAL 98.964 1
ATOM 899 C CG1 . VAL 113 113 ? A 4.039 -1.591 -8.082 1.000 1 A VAL 98.928 1
ATOM 900 C CG2 . VAL 113 113 ? A 2.772 -3.741 -8.082 1.000 1 A VAL 98.932 1
ATOM 901 N N . LEU 114 114 ? A -0.325 -2.988 -8.900 1.000 1 A LEU 98.971 1
ATOM 902 C CA . LEU 114 114 ? A -1.471 -3.827 -8.649 1.000 1 A LEU 98.981 1
ATOM 903 C C . LEU 114 114 ? A -0.982 -5.193 -8.176 1.000 1 A LEU 98.984 1
ATOM 904 O O . LEU 114 114 ? A -0.119 -5.812 -8.802 1.000 1 A LEU 98.977 1
ATOM 905 C CB . LEU 114 114 ? A -2.281 -3.992 -9.935 1.000 1 A LEU 98.970 1
ATOM 906 C CG . LEU 114 114 ? A -3.547 -4.831 -9.844 1.000 1 A LEU 98.922 1
ATOM 907 C CD1 . LEU 114 114 ? A -4.568 -4.177 -8.904 1.000 1 A LEU 98.879 1
ATOM 908 C CD2 . LEU 114 114 ? A -4.135 -5.030 -11.219 1.000 1 A LEU 98.871 1
ATOM 909 N N . VAL 115 115 ? A -1.517 -5.641 -7.052 1.000 1 A VAL 98.981 1
ATOM 910 C CA . VAL 115 115 ? A -1.070 -6.893 -6.422 1.000 1 A VAL 98.987 1
ATOM 911 C C . VAL 115 115 ? A -2.243 -7.840 -6.280 1.000 1 A VAL 98.989 1
ATOM 912 O O . VAL 115 115 ? A -3.261 -7.502 -5.655 1.000 1 A VAL 98.984 1
ATOM 913 C CB . VAL 115 115 ? A -0.432 -6.629 -5.064 1.000 1 A VAL 98.981 1
ATOM 914 C CG1 . VAL 115 115 ? A 0.824 -5.763 -5.231 1.000 1 A VAL 98.972 1
ATOM 915 C CG2 . VAL 115 115 ? A -0.077 -7.943 -4.358 1.000 1 A VAL 98.970 1
ATOM 916 N N . GLY 116 116 ? A -2.147 -9.027 -6.854 1.000 1 A GLY 98.982 1
ATOM 917 C CA . GLY 116 116 ? A -3.130 -10.085 -6.729 1.000 1 A GLY 98.979 1
ATOM 918 C C . GLY 116 116 ? A -2.609 -11.116 -5.760 1.000 1 A GLY 98.978 1
ATOM 919 O O . GLY 116 116 ? A -1.801 -11.972 -6.104 1.000 1 A GLY 98.954 1
ATOM 920 N N . ASN 117 117 ? A -3.069 -11.039 -4.501 1.000 1 A ASN 98.952 1
ATOM 921 C CA . ASN 117 117 ? A -2.526 -11.842 -3.408 1.000 1 A ASN 98.950 1
ATOM 922 C C . ASN 117 117 ? A -3.268 -13.160 -3.266 1.000 1 A ASN 98.934 1
ATOM 923 O O . ASN 117 117 ? A -4.362 -13.363 -3.807 1.000 1 A ASN 98.900 1
ATOM 924 C CB . ASN 117 117 ? A -2.573 -11.037 -2.093 1.000 1 A ASN 98.943 1
ATOM 925 C CG . ASN 117 117 ? A -1.803 -11.680 -0.991 1.000 1 A ASN 98.926 1
ATOM 926 O OD1 . ASN 117 117 ? A -0.672 -12.125 -1.203 1.000 1 A ASN 98.649 1
ATOM 927 N ND2 . ASN 117 117 ? A -2.391 -11.770 0.189 1.000 1 A ASN 98.634 1
ATOM 928 N N . LYS 118 118 ? A -2.703 -14.076 -2.496 1.000 1 A LYS 98.888 1
ATOM 929 C CA . LYS 118 118 ? A -3.219 -15.421 -2.214 1.000 1 A LYS 98.838 1
ATOM 930 C C . LYS 118 118 ? A -3.063 -16.324 -3.436 1.000 1 A LYS 98.852 1
ATOM 931 O O . LYS 118 118 ? A -3.892 -17.200 -3.681 1.000 1 A LYS 98.818 1
ATOM 932 C CB . LYS 118 118 ? A -4.653 -15.414 -1.689 1.000 1 A LYS 98.783 1
ATOM 933 C CG . LYS 118 118 ? A -4.883 -14.457 -0.524 1.000 1 A LYS 98.610 1
ATOM 934 C CD . LYS 118 118 ? A -6.171 -14.737 0.186 1.000 1 A LYS 98.368 1
ATOM 935 C CE . LYS 118 118 ? A -6.461 -13.691 1.259 1.000 1 A LYS 98.296 1
ATOM 936 N NZ . LYS 118 118 ? A -7.730 -13.956 1.974 1.000 1 A LYS 98.262 1
ATOM 937 N N . SER 119 119 ? A -1.956 -16.141 -4.184 1.000 1 A SER 98.816 1
ATOM 938 C CA . SER 119 119 ? A -1.711 -16.955 -5.371 1.000 1 A SER 98.738 1
ATOM 939 C C . SER 119 119 ? A -1.459 -18.417 -5.060 1.000 1 A SER 98.719 1
ATOM 940 O O . SER 119 119 ? A -1.530 -19.267 -5.951 1.000 1 A SER 98.426 1
ATOM 941 C CB . SER 119 119 ? A -0.500 -16.394 -6.138 1.000 1 A SER 98.508 1
ATOM 942 O OG . SER 119 119 ? A 0.683 -16.598 -5.387 1.000 1 A SER 94.172 1
ATOM 943 N N . ASP 120 120 ? A -1.202 -18.744 -3.783 1.000 1 A ASP 98.828 1
ATOM 944 C CA . ASP 120 120 ? A -1.089 -20.138 -3.363 1.000 1 A ASP 98.799 1
ATOM 945 C C . ASP 120 120 ? A -2.414 -20.893 -3.441 1.000 1 A ASP 98.745 1
ATOM 946 O O . ASP 120 120 ? A -2.422 -22.130 -3.462 1.000 1 A ASP 98.555 1
ATOM 947 C CB . ASP 120 120 ? A -0.549 -20.209 -1.933 1.000 1 A ASP 98.797 1
ATOM 948 C CG . ASP 120 120 ? A -1.401 -19.448 -0.947 1.000 1 A ASP 98.832 1
ATOM 949 O OD1 . ASP 120 120 ? A -1.400 -18.204 -0.995 1.000 1 A ASP 98.592 1
ATOM 950 O OD2 . ASP 120 120 ? A -2.101 -20.104 -0.144 1.000 1 A ASP 98.478 1
ATOM 951 N N . LEU 121 121 ? A -3.547 -20.151 -3.469 1.000 1 A LEU 98.596 1
ATOM 952 C CA . LEU 121 121 ? A -4.838 -20.816 -3.365 1.000 1 A LEU 98.424 1
ATOM 953 C C . LEU 121 121 ? A -5.277 -21.410 -4.698 1.000 1 A LEU 98.284 1
ATOM 954 O O . LEU 121 121 ? A -5.102 -20.787 -5.747 1.000 1 A LEU 98.074 1
ATOM 955 C CB . LEU 121 121 ? A -5.911 -19.815 -2.898 1.000 1 A LEU 98.221 1
ATOM 956 C CG . LEU 121 121 ? A -5.777 -19.343 -1.461 1.000 1 A LEU 97.906 1
ATOM 957 C CD1 . LEU 121 121 ? A -5.837 -20.532 -0.515 1.000 1 A LEU 97.204 1
ATOM 958 C CD2 . LEU 121 121 ? A -6.881 -18.339 -1.151 1.000 1 A LEU 97.377 1
ATOM 959 N N . PRO 122 122 ? A -5.915 -22.585 -4.674 1.000 1 A PRO 97.927 1
ATOM 960 C CA . PRO 122 122 ? A -6.462 -23.146 -5.918 1.000 1 A PRO 97.184 1
ATOM 961 C C . PRO 122 122 ? A -7.831 -22.579 -6.283 1.000 1 A PRO 96.650 1
ATOM 962 O O . PRO 122 122 ? A -8.285 -22.767 -7.410 1.000 1 A PRO 93.927 1
ATOM 963 C CB . PRO 122 122 ? A -6.573 -24.641 -5.575 1.000 1 A PRO 95.982 1
ATOM 964 C CG . PRO 122 122 ? A -6.874 -24.652 -4.105 1.000 1 A PRO 94.674 1
ATOM 965 C CD . PRO 122 122 ? A -6.070 -23.491 -3.545 1.000 1 A PRO 96.959 1
ATOM 966 N N . SER 123 123 ? A -8.517 -21.892 -5.334 1.000 1 A SER 94.480 1
ATOM 967 C CA . SER 123 123 ? A -9.898 -21.431 -5.524 1.000 1 A SER 93.145 1
ATOM 968 C C . SER 123 123 ? A -9.922 -20.030 -6.151 1.000 1 A SER 94.353 1
ATOM 969 O O . SER 123 123 ? A -10.461 -19.088 -5.557 1.000 1 A SER 92.362 1
ATOM 970 C CB . SER 123 123 ? A -10.636 -21.450 -4.189 1.000 1 A SER 88.967 1
ATOM 971 O OG . SER 123 123 ? A -9.944 -20.710 -3.211 1.000 1 A SER 77.049 1
ATOM 972 N N . ARG 124 124 ? A -9.390 -19.892 -7.348 1.000 1 A ARG 97.013 1
ATOM 973 C CA . ARG 124 124 ? A -9.276 -18.637 -8.058 1.000 1 A ARG 97.366 1
ATOM 974 C C . ARG 124 124 ? A -10.604 -18.195 -8.653 1.000 1 A ARG 97.785 1
ATOM 975 O O . ARG 124 124 ? A -11.308 -18.983 -9.232 1.000 1 A ARG 96.797 1
ATOM 976 C CB . ARG 124 124 ? A -8.225 -18.780 -9.184 1.000 1 A ARG 96.582 1
ATOM 977 C CG . ARG 124 124 ? A -8.049 -17.566 -10.078 1.000 1 A ARG 96.070 1
ATOM 978 C CD . ARG 124 124 ? A -7.026 -17.840 -11.128 1.000 1 A ARG 95.665 1
ATOM 979 N NE . ARG 124 124 ? A -5.681 -17.874 -10.536 1.000 1 A ARG 95.556 1
ATOM 980 C CZ . ARG 124 124 ? A -4.947 -16.794 -10.360 1.000 1 A ARG 96.548 1
ATOM 981 N NH1 . ARG 124 124 ? A -5.370 -15.606 -10.719 1.000 1 A ARG 90.342 1
ATOM 982 N NH2 . ARG 124 124 ? A -3.731 -16.912 -9.833 1.000 1 A ARG 89.646 1
ATOM 983 N N . THR 125 125 ? A -10.941 -16.893 -8.499 1.000 1 A THR 98.661 1
ATOM 984 C CA . THR 125 125 ? A -12.095 -16.309 -9.177 1.000 1 A THR 98.655 1
ATOM 985 C C . THR 125 125 ? A -11.709 -15.161 -10.101 1.000 1 A THR 98.704 1
ATOM 986 O O . THR 125 125 ? A -12.524 -14.704 -10.906 1.000 1 A THR 98.431 1
ATOM 987 C CB . THR 125 125 ? A -13.154 -15.793 -8.207 1.000 1 A THR 98.548 1
ATOM 988 O OG1 . THR 125 125 ? A -12.629 -14.695 -7.463 1.000 1 A THR 98.238 1
ATOM 989 C CG2 . THR 125 125 ? A -13.630 -16.921 -7.256 1.000 1 A THR 98.092 1
ATOM 990 N N . VAL 126 126 ? A -10.454 -14.649 -9.972 1.000 1 A VAL 98.666 1
ATOM 991 C CA . VAL 126 126 ? A -9.972 -13.561 -10.800 1.000 1 A VAL 98.576 1
ATOM 992 C C . VAL 126 126 ? A -8.814 -14.098 -11.638 1.000 1 A VAL 98.378 1
ATOM 993 O O . VAL 126 126 ? A -7.777 -14.493 -11.096 1.000 1 A VAL 98.195 1
ATOM 994 C CB . VAL 126 126 ? A -9.519 -12.371 -9.951 1.000 1 A VAL 98.569 1
ATOM 995 C CG1 . VAL 126 126 ? A -10.662 -11.883 -9.074 1.000 1 A VAL 98.437 1
ATOM 996 C CG2 . VAL 126 126 ? A -8.988 -11.248 -10.838 1.000 1 A VAL 98.394 1
ATOM 997 N N . ASP 127 127 ? A -9.002 -14.130 -12.948 1.000 1 A ASP 98.190 1
ATOM 998 C CA . ASP 127 127 ? A -7.974 -14.635 -13.860 1.000 1 A ASP 97.752 1
ATOM 999 C C . ASP 127 127 ? A -6.790 -13.682 -13.892 1.000 1 A ASP 98.042 1
ATOM 1000 O O . ASP 127 127 ? A -6.963 -12.451 -13.884 1.000 1 A ASP 98.066 1
ATOM 1001 C CB . ASP 127 127 ? A -8.531 -14.796 -15.277 1.000 1 A ASP 96.445 1
ATOM 1002 C CG . ASP 127 127 ? A -9.595 -15.861 -15.385 1.000 1 A ASP 87.373 1
ATOM 1003 O OD1 . ASP 127 127 ? A -9.630 -16.783 -14.552 1.000 1 A ASP 83.081 1
ATOM 1004 O OD2 . ASP 127 127 ? A -10.407 -15.762 -16.323 1.000 1 A ASP 80.957 1
ATOM 1005 N N . THR 128 128 ? A -5.583 -14.240 -13.978 1.000 1 A THR 97.462 1
ATOM 1006 C CA . THR 128 128 ? A -4.390 -13.411 -14.131 1.000 1 A THR 97.596 1
ATOM 1007 C C . THR 128 128 ? A -4.534 -12.475 -15.327 1.000 1 A THR 98.080 1
ATOM 1008 O O . THR 128 128 ? A -4.139 -11.308 -15.267 1.000 1 A THR 98.076 1
ATOM 1009 C CB . THR 128 128 ? A -3.154 -14.292 -14.279 1.000 1 A THR 96.956 1
ATOM 1010 O OG1 . THR 128 128 ? A -2.928 -14.981 -13.048 1.000 1 A THR 95.971 1
ATOM 1011 C CG2 . THR 128 128 ? A -1.921 -13.472 -14.625 1.000 1 A THR 95.841 1
ATOM 1012 N N . LYS 129 129 ? A -5.146 -12.970 -16.425 1.000 1 A LYS 98.195 1
ATOM 1013 C CA . LYS 129 129 ? A -5.296 -12.120 -17.609 1.000 1 A LYS 98.168 1
ATOM 1014 C C . LYS 129 129 ? A -6.170 -10.903 -17.358 1.000 1 A LYS 98.347 1
ATOM 1015 O O . LYS 129 129 ? A -5.905 -9.801 -17.823 1.000 1 A LYS 98.481 1
ATOM 1016 C CB . LYS 129 129 ? A -5.830 -12.957 -18.795 1.000 1 A LYS 97.786 1
ATOM 1017 C CG . LYS 129 129 ? A -5.976 -12.144 -20.092 1.000 1 A LYS 88.363 1
ATOM 1018 C CD . LYS 129 129 ? A -6.347 -13.060 -21.279 1.000 1 A LYS 79.783 1
ATOM 1019 C CE . LYS 129 129 ? A -6.482 -12.257 -22.549 1.000 1 A LYS 77.037 1
ATOM 1020 N NZ . LYS 129 129 ? A -7.520 -11.193 -22.438 1.000 1 A LYS 66.639 1
ATOM 1021 N N . GLN 130 130 ? A -7.294 -11.085 -16.568 1.000 1 A GLN 98.124 1
ATOM 1022 C CA . GLN 130 130 ? A -8.130 -9.954 -16.213 1.000 1 A GLN 98.071 1
ATOM 1023 C C . GLN 130 130 ? A -7.332 -8.873 -15.510 1.000 1 A GLN 98.416 1
ATOM 1024 O O . GLN 130 130 ? A -7.476 -7.678 -15.796 1.000 1 A GLN 98.433 1
ATOM 1025 C CB . GLN 130 130 ? A -9.250 -10.369 -15.258 1.000 1 A GLN 97.428 1
ATOM 1026 C CG . GLN 130 130 ? A -10.283 -11.321 -15.760 1.000 1 A GLN 86.927 1
ATOM 1027 C CD . GLN 130 130 ? A -11.267 -11.618 -14.645 1.000 1 A GLN 80.906 1
ATOM 1028 O OE1 . GLN 130 130 ? A -11.239 -12.704 -14.046 1.000 1 A GLN 81.103 1
ATOM 1029 N NE2 . GLN 130 130 ? A -12.138 -10.661 -14.330 1.000 1 A GLN 76.744 1
ATOM 1030 N N . ALA 131 131 ? A -6.482 -9.293 -14.555 1.000 1 A ALA 98.722 1
ATOM 1031 C CA . ALA 131 131 ? A -5.696 -8.335 -13.776 1.000 1 A ALA 98.795 1
ATOM 1032 C C . ALA 131 131 ? A -4.604 -7.690 -14.624 1.000 1 A ALA 98.857 1
ATOM 1033 O O . ALA 131 131 ? A -4.339 -6.507 -14.491 1.000 1 A ALA 98.838 1
ATOM 1034 C CB . ALA 131 131 ? A -5.115 -9.016 -12.544 1.000 1 A ALA 98.723 1
ATOM 1035 N N . GLN 132 132 ? A -3.969 -8.491 -15.499 1.000 1 A GLN 98.837 1
ATOM 1036 C CA . GLN 132 132 ? A -2.961 -7.942 -16.401 1.000 1 A GLN 98.824 1
ATOM 1037 C C . GLN 132 132 ? A -3.580 -6.875 -17.304 1.000 1 A GLN 98.836 1
ATOM 1038 O O . GLN 132 132 ? A -2.974 -5.844 -17.564 1.000 1 A GLN 98.791 1
ATOM 1039 C CB . GLN 132 132 ? A -2.350 -9.039 -17.260 1.000 1 A GLN 98.688 1
ATOM 1040 C CG . GLN 132 132 ? A -1.444 -9.976 -16.499 1.000 1 A GLN 97.155 1
ATOM 1041 C CD . GLN 132 132 ? A -1.025 -11.169 -17.327 1.000 1 A GLN 96.648 1
ATOM 1042 O OE1 . GLN 132 132 ? A -1.635 -11.490 -18.358 1.000 1 A GLN 95.751 1
ATOM 1043 N NE2 . GLN 132 132 ? A 0.043 -11.849 -16.906 1.000 1 A GLN 93.519 1
ATOM 1044 N N . ASP 133 133 ? A -4.816 -7.141 -17.789 1.000 1 A ASP 98.818 1
ATOM 1045 C CA . ASP 133 133 ? A -5.475 -6.174 -18.670 1.000 1 A ASP 98.756 1
ATOM 1046 C C . ASP 133 133 ? A -5.821 -4.891 -17.928 1.000 1 A ASP 98.754 1
ATOM 1047 O O . ASP 133 133 ? A -5.667 -3.797 -18.455 1.000 1 A ASP 98.626 1
ATOM 1048 C CB . ASP 133 133 ? A -6.724 -6.788 -19.289 1.000 1 A ASP 98.559 1
ATOM 1049 C CG . ASP 133 133 ? A -6.431 -7.851 -20.341 1.000 1 A ASP 97.195 1
ATOM 1050 O OD1 . ASP 133 133 ? A -5.279 -7.962 -20.785 1.000 1 A ASP 95.561 1
ATOM 1051 O OD2 . ASP 133 133 ? A -7.395 -8.574 -20.702 1.000 1 A ASP 95.058 1
ATOM 1052 N N . LEU 134 134 ? A -6.306 -5.022 -16.659 1.000 1 A LEU 98.796 1
ATOM 1053 C CA . LEU 134 134 ? A -6.589 -3.818 -15.879 1.000 1 A LEU 98.775 1
ATOM 1054 C C . LEU 134 134 ? A -5.327 -3.010 -15.619 1.000 1 A LEU 98.797 1
ATOM 1055 O O . LEU 134 134 ? A -5.310 -1.786 -15.788 1.000 1 A LEU 98.738 1
ATOM 1056 C CB . LEU 134 134 ? A -7.265 -4.189 -14.556 1.000 1 A LEU 98.732 1
ATOM 1057 C CG . LEU 134 134 ? A -7.623 -2.966 -13.702 1.000 1 A LEU 98.517 1
ATOM 1058 C CD1 . LEU 134 134 ? A -8.683 -2.107 -14.424 1.000 1 A LEU 98.108 1
ATOM 1059 C CD2 . LEU 134 134 ? A -8.129 -3.413 -12.334 1.000 1 A LEU 98.161 1
ATOM 1060 N N . ALA 135 135 ? A -4.251 -3.702 -15.190 1.000 1 A ALA 98.829 1
ATOM 1061 C CA . ALA 135 135 ? A -3.008 -3.000 -14.936 1.000 1 A ALA 98.807 1
ATOM 1062 C C . ALA 135 135 ? A -2.514 -2.296 -16.185 1.000 1 A ALA 98.752 1
ATOM 1063 O O . ALA 135 135 ? A -2.045 -1.143 -16.114 1.000 1 A ALA 98.664 1
ATOM 1064 C CB . ALA 135 135 ? A -1.951 -3.973 -14.411 1.000 1 A ALA 98.785 1
ATOM 1065 N N . ARG 136 136 ? A -2.613 -2.953 -17.351 1.000 1 A ARG 98.703 1
ATOM 1066 C CA . ARG 136 136 ? A -2.177 -2.345 -18.605 1.000 1 A ARG 98.520 1
ATOM 1067 C C . ARG 136 136 ? A -3.005 -1.077 -18.889 1.000 1 A ARG 98.353 1
ATOM 1068 O O . ARG 136 136 ? A -2.450 -0.051 -19.307 1.000 1 A ARG 97.860 1
ATOM 1069 C CB . ARG 136 136 ? A -2.321 -3.339 -19.762 1.000 1 A ARG 98.314 1
ATOM 1070 C CG . ARG 136 136 ? A -1.852 -2.804 -21.097 1.000 1 A ARG 93.341 1
ATOM 1071 C CD . ARG 136 136 ? A -1.658 -3.899 -22.162 1.000 1 A ARG 89.968 1
ATOM 1072 N NE . ARG 136 136 ? A -2.905 -4.618 -22.467 1.000 1 A ARG 80.973 1
ATOM 1073 C CZ . ARG 136 136 ? A -3.155 -5.848 -22.019 1.000 1 A ARG 73.511 1
ATOM 1074 N NH1 . ARG 136 136 ? A -2.281 -6.500 -21.280 1.000 1 A ARG 69.436 1
ATOM 1075 N NH2 . ARG 136 136 ? A -4.291 -6.404 -22.356 1.000 1 A ARG 63.995 1
ATOM 1076 N N . SER 137 137 ? A -4.334 -1.113 -18.608 1.000 1 A SER 98.458 1
ATOM 1077 C CA . SER 137 137 ? A -5.166 0.051 -18.835 1.000 1 A SER 98.094 1
ATOM 1078 C C . SER 137 137 ? A -4.762 1.197 -17.929 1.000 1 A SER 97.974 1
ATOM 1079 O O . SER 137 137 ? A -4.920 2.368 -18.285 1.000 1 A SER 97.315 1
ATOM 1080 C CB . SER 137 137 ? A -6.635 -0.289 -18.660 1.000 1 A SER 97.461 1
ATOM 1081 O OG . SER 137 137 ? A -6.993 -0.368 -17.279 1.000 1 A SER 95.809 1
ATOM 1082 N N . TYR 138 138 ? A -4.264 0.903 -16.719 1.000 1 A TYR 97.759 1
ATOM 1083 C CA . TYR 138 138 ? A -3.758 1.929 -15.809 1.000 1 A TYR 97.541 1
ATOM 1084 C C . TYR 138 138 ? A -2.322 2.353 -16.111 1.000 1 A TYR 97.309 1
ATOM 1085 O O . TYR 138 138 ? A -1.866 3.385 -15.596 1.000 1 A TYR 96.834 1
ATOM 1086 C CB . TYR 138 138 ? A -3.777 1.404 -14.375 1.000 1 A TYR 97.358 1
ATOM 1087 C CG . TYR 138 138 ? A -5.112 1.169 -13.731 1.000 1 A TYR 97.584 1
ATOM 1088 C CD1 . TYR 138 138 ? A -6.268 1.797 -14.161 1.000 1 A TYR 97.016 1
ATOM 1089 C CD2 . TYR 138 138 ? A -5.211 0.288 -12.659 1.000 1 A TYR 97.128 1
ATOM 1090 C CE1 . TYR 138 138 ? A -7.469 1.577 -13.527 1.000 1 A TYR 96.642 1
ATOM 1091 C CE2 . TYR 138 138 ? A -6.427 0.061 -12.015 1.000 1 A TYR 96.343 1
ATOM 1092 C CZ . TYR 138 138 ? A -7.559 0.712 -12.452 1.000 1 A TYR 96.813 1
ATOM 1093 O OH . TYR 138 138 ? A -8.751 0.500 -11.826 1.000 1 A TYR 95.379 1
ATOM 1094 N N . GLY 139 139 ? A -1.572 1.555 -16.861 1.000 1 A GLY 97.858 1
ATOM 1095 C CA . GLY 139 139 ? A -0.177 1.812 -17.123 1.000 1 A GLY 97.594 1
ATOM 1096 C C . GLY 139 139 ? A 0.719 1.503 -15.926 1.000 1 A GLY 97.914 1
ATOM 1097 O O . GLY 139 139 ? A 1.706 2.196 -15.699 1.000 1 A GLY 97.268 1
ATOM 1098 N N . ILE 140 140 ? A 0.358 0.481 -15.139 1.000 1 A ILE 98.388 1
ATOM 1099 C CA . ILE 140 140 ? A 1.114 0.146 -13.942 1.000 1 A ILE 98.534 1
ATOM 1100 C C . ILE 140 140 ? A 1.457 -1.340 -13.941 1.000 1 A ILE 98.739 1
ATOM 1101 O O . ILE 140 140 ? A 0.821 -2.148 -14.630 1.000 1 A ILE 98.783 1
ATOM 1102 C CB . ILE 140 140 ? A 0.346 0.526 -12.656 1.000 1 A ILE 98.407 1
ATOM 1103 C CG1 . ILE 140 140 ? A -0.866 -0.374 -12.443 1.000 1 A ILE 98.303 1
ATOM 1104 C CG2 . ILE 140 140 ? A -0.018 2.010 -12.658 1.000 1 A ILE 98.377 1
ATOM 1105 C CD1 . ILE 140 140 ? A -1.580 -0.083 -11.124 1.000 1 A ILE 97.984 1
ATOM 1106 N N . PRO 141 141 ? A 2.451 -1.729 -13.159 1.000 1 A PRO 98.853 1
ATOM 1107 C CA . PRO 141 141 ? A 2.786 -3.161 -13.070 1.000 1 A PRO 98.883 1
ATOM 1108 C C . PRO 141 141 ? A 1.730 -3.962 -12.321 1.000 1 A PRO 98.922 1
ATOM 1109 O O . PRO 141 141 ? A 1.020 -3.450 -11.464 1.000 1 A PRO 98.913 1
ATOM 1110 C CB . PRO 141 141 ? A 4.106 -3.178 -12.292 1.000 1 A PRO 98.839 1
ATOM 1111 C CG . PRO 141 141 ? A 4.640 -1.782 -12.402 1.000 1 A PRO 98.697 1
ATOM 1112 C CD . PRO 141 141 ? A 3.430 -0.897 -12.449 1.000 1 A PRO 98.808 1
ATOM 1113 N N . PHE 142 142 ? A 1.643 -5.257 -12.647 1.000 1 A PHE 98.956 1
ATOM 1114 C CA . PHE 142 142 ? A 0.826 -6.217 -11.931 1.000 1 A PHE 98.962 1
ATOM 1115 C C . PHE 142 142 ? A 1.699 -7.369 -11.465 1.000 1 A PHE 98.952 1
ATOM 1116 O O . PHE 142 142 ? A 2.471 -7.916 -12.244 1.000 1 A PHE 98.903 1
ATOM 1117 C CB . PHE 142 142 ? A -0.280 -6.761 -12.833 1.000 1 A PHE 98.941 1
ATOM 1118 C CG . PHE 142 142 ? A -0.982 -7.945 -12.231 1.000 1 A PHE 98.939 1
ATOM 1119 C CD1 . PHE 142 142 ? A -1.710 -7.806 -11.054 1.000 1 A PHE 98.923 1
ATOM 1120 C CD2 . PHE 142 142 ? A -0.926 -9.194 -12.848 1.000 1 A PHE 98.901 1
ATOM 1121 C CE1 . PHE 142 142 ? A -2.346 -8.905 -10.488 1.000 1 A PHE 98.869 1
ATOM 1122 C CE2 . PHE 142 142 ? A -1.549 -10.278 -12.273 1.000 1 A PHE 98.811 1
ATOM 1123 C CZ . PHE 142 142 ? A -2.278 -10.130 -11.091 1.000 1 A PHE 98.821 1
ATOM 1124 N N . ILE 143 143 ? A 1.540 -7.741 -10.185 1.000 1 A ILE 98.965 1
ATOM 1125 C CA . ILE 143 143 ? A 2.314 -8.844 -9.621 1.000 1 A ILE 98.959 1
ATOM 1126 C C . ILE 143 143 ? A 1.389 -9.730 -8.813 1.000 1 A ILE 98.962 1
ATOM 1127 O O . ILE 143 143 ? A 0.588 -9.223 -7.990 1.000 1 A ILE 98.946 1
ATOM 1128 C CB . ILE 143 143 ? A 3.471 -8.316 -8.740 1.000 1 A ILE 98.916 1
ATOM 1129 C CG1 . ILE 143 143 ? A 4.451 -7.540 -9.606 1.000 1 A ILE 98.497 1
ATOM 1130 C CG2 . ILE 143 143 ? A 4.174 -9.476 -8.034 1.000 1 A ILE 98.663 1
ATOM 1131 C CD1 . ILE 143 143 ? A 5.530 -6.840 -8.801 1.000 1 A ILE 90.583 1
ATOM 1132 N N . GLU 144 144 ? A 1.440 -11.043 -9.010 1.000 1 A GLU 98.895 1
ATOM 1133 C CA . GLU 144 144 ? A 0.727 -11.975 -8.152 1.000 1 A GLU 98.857 1
ATOM 1134 C C . GLU 144 144 ? A 1.640 -12.376 -6.989 1.000 1 A GLU 98.894 1
ATOM 1135 O O . GLU 144 144 ? A 2.833 -12.631 -7.176 1.000 1 A GLU 98.748 1
ATOM 1136 C CB . GLU 144 144 ? A 0.256 -13.216 -8.895 1.000 1 A GLU 98.439 1
ATOM 1137 C CG . GLU 144 144 ? A -1.000 -12.994 -9.723 1.000 1 A GLU 94.918 1
ATOM 1138 C CD . GLU 144 144 ? A -1.816 -14.249 -10.002 1.000 1 A GLU 93.194 1
ATOM 1139 O OE1 . GLU 144 144 ? A -1.250 -15.363 -9.916 1.000 1 A GLU 88.174 1
ATOM 1140 O OE2 . GLU 144 144 ? A -3.037 -14.119 -10.288 1.000 1 A GLU 85.829 1
ATOM 1141 N N . THR 145 145 ? A 1.071 -12.420 -5.786 1.000 1 A THR 98.980 1
ATOM 1142 C CA . THR 145 145 ? A 1.842 -12.709 -4.588 1.000 1 A THR 98.986 1
ATOM 1143 C C . THR 145 145 ? A 1.165 -13.774 -3.755 1.000 1 A THR 98.982 1
ATOM 1144 O O . THR 145 145 ? A -0.058 -14.001 -3.852 1.000 1 A THR 98.970 1
ATOM 1145 C CB . THR 145 145 ? A 2.002 -11.470 -3.698 1.000 1 A THR 98.989 1
ATOM 1146 O OG1 . THR 145 145 ? A 0.703 -11.065 -3.211 1.000 1 A THR 98.974 1
ATOM 1147 C CG2 . THR 145 145 ? A 2.646 -10.310 -4.451 1.000 1 A THR 98.982 1
ATOM 1148 N N . SER 146 146 ? A 1.908 -14.380 -2.859 1.000 1 A SER 98.932 1
ATOM 1149 C CA . SER 146 146 ? A 1.360 -15.148 -1.761 1.000 1 A SER 98.924 1
ATOM 1150 C C . SER 146 146 ? A 2.098 -14.774 -0.508 1.000 1 A SER 98.906 1
ATOM 1151 O O . SER 146 146 ? A 3.278 -15.048 -0.331 1.000 1 A SER 98.866 1
ATOM 1152 C CB . SER 146 146 ? A 1.467 -16.645 -1.973 1.000 1 A SER 98.901 1
ATOM 1153 O OG . SER 146 146 ? A 1.085 -17.330 -0.784 1.000 1 A SER 98.866 1
ATOM 1154 N N . ALA 147 147 ? A 1.356 -14.119 0.432 1.000 1 A ALA 98.720 1
ATOM 1155 C CA . ALA 147 147 ? A 1.937 -13.863 1.740 1.000 1 A ALA 98.586 1
ATOM 1156 C C . ALA 147 147 ? A 2.201 -15.159 2.479 1.000 1 A ALA 98.580 1
ATOM 1157 O O . ALA 147 147 ? A 3.035 -15.194 3.398 1.000 1 A ALA 98.444 1
ATOM 1158 C CB . ALA 147 147 ? A 1.021 -12.942 2.567 1.000 1 A ALA 98.342 1
ATOM 1159 N N . LYS 148 148 ? A 1.493 -16.252 2.119 1.000 1 A LYS 98.467 1
ATOM 1160 C CA . LYS 148 148 ? A 1.693 -17.519 2.818 1.000 1 A LYS 98.457 1
ATOM 1161 C C . LYS 148 148 ? A 3.024 -18.144 2.420 1.000 1 A LYS 98.533 1
ATOM 1162 O O . LYS 148 148 ? A 3.758 -18.587 3.285 1.000 1 A LYS 98.386 1
ATOM 1163 C CB . LYS 148 148 ? A 0.536 -18.465 2.519 1.000 1 A LYS 98.218 1
ATOM 1164 C CG . LYS 148 148 ? A 0.641 -19.787 3.255 1.000 1 A LYS 97.798 1
ATOM 1165 C CD . LYS 148 148 ? A -0.643 -20.589 3.164 1.000 1 A LYS 96.974 1
ATOM 1166 C CE . LYS 148 148 ? A -0.525 -21.926 3.856 1.000 1 A LYS 95.227 1
ATOM 1167 N NZ . LYS 148 148 ? A -1.829 -22.681 3.780 1.000 1 A LYS 91.544 1
ATOM 1168 N N . THR 149 149 ? A 3.339 -18.183 1.106 1.000 1 A THR 98.648 1
ATOM 1169 C CA . THR 149 149 ? A 4.563 -18.816 0.640 1.000 1 A THR 98.624 1
ATOM 1170 C C . THR 149 149 ? A 5.722 -17.836 0.477 1.000 1 A THR 98.646 1
ATOM 1171 O O . THR 149 149 ? A 6.854 -18.275 0.243 1.000 1 A THR 98.578 1
ATOM 1172 C CB . THR 149 149 ? A 4.327 -19.515 -0.700 1.000 1 A THR 98.542 1
ATOM 1173 O OG1 . THR 149 149 ? A 4.110 -18.535 -1.731 1.000 1 A THR 98.426 1
ATOM 1174 C CG2 . THR 149 149 ? A 3.134 -20.443 -0.602 1.000 1 A THR 98.125 1
ATOM 1175 N N . ARG 150 150 ? A 5.451 -16.553 0.550 1.000 1 A ARG 98.597 1
ATOM 1176 C CA . ARG 150 150 ? A 6.385 -15.449 0.294 1.000 1 A ARG 98.573 1
ATOM 1177 C C . ARG 150 150 ? A 6.679 -15.248 -1.190 1.000 1 A ARG 98.662 1
ATOM 1178 O O . ARG 150 150 ? A 7.477 -14.394 -1.536 1.000 1 A ARG 98.565 1
ATOM 1179 C CB . ARG 150 150 ? A 7.699 -15.575 1.104 1.000 1 A ARG 98.234 1
ATOM 1180 C CG . ARG 150 150 ? A 8.286 -14.205 1.449 1.000 1 A ARG 97.554 1
ATOM 1181 C CD . ARG 150 150 ? A 9.419 -14.292 2.462 1.000 1 A ARG 97.004 1
ATOM 1182 N NE . ARG 150 150 ? A 9.758 -12.955 2.976 1.000 1 A ARG 96.694 1
ATOM 1183 C CZ . ARG 150 150 ? A 10.405 -12.041 2.276 1.000 1 A ARG 96.483 1
ATOM 1184 N NH1 . ARG 150 150 ? A 10.851 -12.292 1.072 1.000 1 A ARG 93.360 1
ATOM 1185 N NH2 . ARG 150 150 ? A 10.599 -10.855 2.810 1.000 1 A ARG 93.856 1
ATOM 1186 N N . GLN 151 151 ? A 5.984 -16.014 -2.060 1.000 1 A GLN 98.762 1
ATOM 1187 C CA . GLN 151 151 ? A 6.160 -15.814 -3.498 1.000 1 A GLN 98.743 1
ATOM 1188 C C . GLN 151 151 ? A 5.770 -14.390 -3.863 1.000 1 A GLN 98.845 1
ATOM 1189 O O . GLN 151 151 ? A 4.662 -13.909 -3.552 1.000 1 A GLN 98.791 1
ATOM 1190 C CB . GLN 151 151 ? A 5.300 -16.781 -4.298 1.000 1 A GLN 98.436 1
ATOM 1191 C CG . GLN 151 151 ? A 5.400 -16.588 -5.812 1.000 1 A GLN 93.537 1
ATOM 1192 C CD . GLN 151 151 ? A 4.536 -17.534 -6.574 1.000 1 A GLN 83.182 1
ATOM 1193 O OE1 . GLN 151 151 ? A 3.376 -17.755 -6.214 1.000 1 A GLN 73.474 1
ATOM 1194 N NE2 . GLN 151 151 ? A 5.097 -18.089 -7.649 1.000 1 A GLN 73.843 1
ATOM 1195 N N . GLY 152 152 ? A 6.660 -13.670 -4.524 1.000 1 A GLY 98.938 1
ATOM 1196 C CA . GLY 152 152 ? A 6.372 -12.366 -5.072 1.000 1 A GLY 98.937 1
ATOM 1197 C C . GLY 152 152 ? A 6.343 -11.211 -4.090 1.000 1 A GLY 98.952 1
ATOM 1198 O O . GLY 152 152 ? A 6.124 -10.087 -4.500 1.000 1 A GLY 98.928 1
ATOM 1199 N N . VAL 153 153 ? A 6.551 -11.466 -2.803 1.000 1 A VAL 98.914 1
ATOM 1200 C CA . VAL 153 153 ? A 6.405 -10.412 -1.808 1.000 1 A VAL 98.909 1
ATOM 1201 C C . VAL 153 153 ? A 7.461 -9.328 -1.979 1.000 1 A VAL 98.911 1
ATOM 1202 O O . VAL 153 153 ? A 7.133 -8.148 -2.104 1.000 1 A VAL 98.901 1
ATOM 1203 C CB . VAL 153 153 ? A 6.421 -10.994 -0.395 1.000 1 A VAL 98.851 1
ATOM 1204 C CG1 . VAL 153 153 ? A 5.254 -11.973 -0.208 1.000 1 A VAL 98.811 1
ATOM 1205 C CG2 . VAL 153 153 ? A 6.371 -9.900 0.654 1.000 1 A VAL 98.764 1
ATOM 1206 N N . ASP 154 154 ? A 8.740 -9.706 -1.975 1.000 1 A ASP 98.829 1
ATOM 1207 C CA . ASP 154 154 ? A 9.798 -8.704 -2.215 1.000 1 A ASP 98.714 1
ATOM 1208 C C . ASP 154 154 ? A 9.597 -8.041 -3.552 1.000 1 A ASP 98.737 1
ATOM 1209 O O . ASP 154 154 ? A 9.754 -6.833 -3.683 1.000 1 A ASP 98.667 1
ATOM 1210 C CB . ASP 154 154 ? A 11.194 -9.335 -2.152 1.000 1 A ASP 98.314 1
ATOM 1211 C CG . ASP 154 154 ? A 11.623 -9.745 -0.760 1.000 1 A ASP 97.789 1
ATOM 1212 O OD1 . ASP 154 154 ? A 11.066 -9.221 0.230 1.000 1 A ASP 96.884 1
ATOM 1213 O OD2 . ASP 154 154 ? A 12.560 -10.557 -0.648 1.000 1 A ASP 95.937 1
ATOM 1214 N N . ASP 155 155 ? A 9.218 -8.831 -4.566 1.000 1 A ASP 98.816 1
ATOM 1215 C CA . ASP 155 155 ? A 9.020 -8.303 -5.925 1.000 1 A ASP 98.821 1
ATOM 1216 C C . ASP 155 155 ? A 7.963 -7.200 -5.933 1.000 1 A ASP 98.873 1
ATOM 1217 O O . ASP 155 155 ? A 8.163 -6.166 -6.573 1.000 1 A ASP 98.849 1
ATOM 1218 C CB . ASP 155 155 ? A 8.628 -9.457 -6.837 1.000 1 A ASP 98.670 1
ATOM 1219 C CG . ASP 155 155 ? A 8.678 -9.098 -8.305 1.000 1 A ASP 92.516 1
ATOM 1220 O OD1 . ASP 155 155 ? A 9.341 -8.089 -8.671 1.000 1 A ASP 92.688 1
ATOM 1221 O OD2 . ASP 155 155 ? A 8.073 -9.845 -9.102 1.000 1 A ASP 92.035 1
ATOM 1222 N N . ALA 156 156 ? A 6.844 -7.389 -5.201 1.000 1 A ALA 98.892 1
ATOM 1223 C CA . ALA 156 156 ? A 5.783 -6.380 -5.191 1.000 1 A ALA 98.906 1
ATOM 1224 C C . ALA 156 156 ? A 6.283 -5.065 -4.571 1.000 1 A ALA 98.903 1
ATOM 1225 O O . ALA 156 156 ? A 6.105 -4.000 -5.166 1.000 1 A ALA 98.893 1
ATOM 1226 C CB . ALA 156 156 ? A 4.587 -6.903 -4.407 1.000 1 A ALA 98.910 1
ATOM 1227 N N . PHE 157 157 ? A 6.886 -5.156 -3.393 1.000 1 A PHE 98.877 1
ATOM 1228 C CA . PHE 157 157 ? A 7.371 -3.937 -2.739 1.000 1 A PHE 98.844 1
ATOM 1229 C C . PHE 157 157 ? A 8.526 -3.313 -3.514 1.000 1 A PHE 98.805 1
ATOM 1230 O O . PHE 157 157 ? A 8.598 -2.096 -3.658 1.000 1 A PHE 98.771 1
ATOM 1231 C CB . PHE 157 157 ? A 7.782 -4.237 -1.303 1.000 1 A PHE 98.797 1
ATOM 1232 C CG . PHE 157 157 ? A 6.616 -4.457 -0.376 1.000 1 A PHE 98.818 1
ATOM 1233 C CD1 . PHE 157 157 ? A 5.998 -3.387 0.260 1.000 1 A PHE 98.784 1
ATOM 1234 C CD2 . PHE 157 157 ? A 6.116 -5.731 -0.150 1.000 1 A PHE 98.765 1
ATOM 1235 C CE1 . PHE 157 157 ? A 4.918 -3.581 1.107 1.000 1 A PHE 98.689 1
ATOM 1236 C CE2 . PHE 157 157 ? A 5.042 -5.940 0.692 1.000 1 A PHE 98.672 1
ATOM 1237 C CZ . PHE 157 157 ? A 4.440 -4.850 1.328 1.000 1 A PHE 98.696 1
ATOM 1238 N N . TYR 158 158 ? A 9.484 -4.152 -3.989 1.000 1 A TYR 98.785 1
ATOM 1239 C CA . TYR 158 158 ? A 10.633 -3.596 -4.708 1.000 1 A TYR 98.715 1
ATOM 1240 C C . TYR 158 158 ? A 10.229 -2.974 -6.042 1.000 1 A TYR 98.725 1
ATOM 1241 O O . TYR 158 158 ? A 10.793 -1.956 -6.433 1.000 1 A TYR 98.662 1
ATOM 1242 C CB . TYR 158 158 ? A 11.692 -4.675 -4.941 1.000 1 A TYR 98.517 1
ATOM 1243 C CG . TYR 158 158 ? A 12.420 -5.214 -3.708 1.000 1 A TYR 98.225 1
ATOM 1244 C CD1 . TYR 158 158 ? A 12.071 -4.820 -2.430 1.000 1 A TYR 97.690 1
ATOM 1245 C CD2 . TYR 158 158 ? A 13.461 -6.121 -3.884 1.000 1 A TYR 97.688 1
ATOM 1246 C CE1 . TYR 158 158 ? A 12.752 -5.337 -1.320 1.000 1 A TYR 97.023 1
ATOM 1247 C CE2 . TYR 158 158 ? A 14.152 -6.629 -2.788 1.000 1 A TYR 96.680 1
ATOM 1248 C CZ . TYR 158 158 ? A 13.780 -6.229 -1.516 1.000 1 A TYR 96.875 1
ATOM 1249 O OH . TYR 158 158 ? A 14.437 -6.737 -0.433 1.000 1 A TYR 95.838 1
ATOM 1250 N N . THR 159 159 ? A 9.236 -3.566 -6.725 1.000 1 A THR 98.780 1
ATOM 1251 C CA . THR 159 159 ? A 8.734 -2.961 -7.960 1.000 1 A THR 98.792 1
ATOM 1252 C C . THR 159 159 ? A 8.121 -1.603 -7.690 1.000 1 A THR 98.787 1
ATOM 1253 O O . THR 159 159 ? A 8.304 -0.660 -8.456 1.000 1 A THR 98.758 1
ATOM 1254 C CB . THR 159 159 ? A 7.725 -3.882 -8.644 1.000 1 A THR 98.812 1
ATOM 1255 O OG1 . THR 159 159 ? A 8.405 -5.074 -9.059 1.000 1 A THR 98.744 1
ATOM 1256 C CG2 . THR 159 159 ? A 7.099 -3.204 -9.852 1.000 1 A THR 98.730 1
ATOM 1257 N N . LEU 160 160 ? A 7.379 -1.472 -6.566 1.000 1 A LEU 98.829 1
ATOM 1258 C CA . LEU 160 160 ? A 6.840 -0.176 -6.204 1.000 1 A LEU 98.834 1
ATOM 1259 C C . LEU 160 160 ? A 7.947 0.858 -5.994 1.000 1 A LEU 98.808 1
ATOM 1260 O O . LEU 160 160 ? A 7.842 2.008 -6.448 1.000 1 A LEU 98.789 1
ATOM 1261 C CB . LEU 160 160 ? A 5.954 -0.299 -4.957 1.000 1 A LEU 98.844 1
ATOM 1262 C CG . LEU 160 160 ? A 5.296 0.991 -4.493 1.000 1 A LEU 98.846 1
ATOM 1263 C CD1 . LEU 160 160 ? A 4.488 1.644 -5.626 1.000 1 A LEU 98.832 1
ATOM 1264 C CD2 . LEU 160 160 ? A 4.419 0.738 -3.273 1.000 1 A LEU 98.830 1
ATOM 1265 N N . VAL 161 161 ? A 9.028 0.445 -5.316 1.000 1 A VAL 98.703 1
ATOM 1266 C CA . VAL 161 161 ? A 10.165 1.359 -5.143 1.000 1 A VAL 98.581 1
ATOM 1267 C C . VAL 161 161 ? A 10.711 1.777 -6.507 1.000 1 A VAL 98.544 1
ATOM 1268 O O . VAL 161 161 ? A 11.026 2.942 -6.739 1.000 1 A VAL 98.481 1
ATOM 1269 C CB . VAL 161 161 ? A 11.255 0.707 -4.278 1.000 1 A VAL 98.380 1
ATOM 1270 C CG1 . VAL 161 161 ? A 10.762 0.542 -2.852 1.000 1 A VAL 98.402 1
ATOM 1271 C CG2 . VAL 161 161 ? A 12.540 1.533 -4.333 1.000 1 A VAL 98.130 1
ATOM 1272 N N . ARG 162 162 ? A 10.827 0.803 -7.431 1.000 1 A ARG 98.384 1
ATOM 1273 C CA . ARG 162 162 ? A 11.313 1.136 -8.772 1.000 1 A ARG 98.255 1
ATOM 1274 C C . ARG 162 162 ? A 10.377 2.109 -9.474 1.000 1 A ARG 98.218 1
ATOM 1275 O O . ARG 162 162 ? A 10.826 2.992 -10.203 1.000 1 A ARG 98.145 1
ATOM 1276 C CB . ARG 162 162 ? A 11.528 -0.132 -9.595 1.000 1 A ARG 98.256 1
ATOM 1277 C CG . ARG 162 162 ? A 12.641 -1.005 -9.006 1.000 1 A ARG 97.734 1
ATOM 1278 C CD . ARG 162 162 ? A 12.882 -2.280 -9.778 1.000 1 A ARG 97.482 1
ATOM 1279 N NE . ARG 162 162 ? A 13.919 -3.050 -9.063 1.000 1 A ARG 97.259 1
ATOM 1280 C CZ . ARG 162 162 ? A 13.729 -4.233 -8.491 1.000 1 A ARG 96.908 1
ATOM 1281 N NH1 . ARG 162 162 ? A 12.588 -4.865 -8.601 1.000 1 A ARG 95.140 1
ATOM 1282 N NH2 . ARG 162 162 ? A 14.744 -4.794 -7.825 1.000 1 A ARG 95.584 1
ATOM 1283 N N . GLU 163 163 ? A 9.035 1.971 -9.264 1.000 1 A GLU 98.427 1
ATOM 1284 C CA . GLU 163 163 ? A 8.078 2.912 -9.830 1.000 1 A GLU 98.412 1
ATOM 1285 C C . GLU 163 163 ? A 8.247 4.303 -9.232 1.000 1 A GLU 98.387 1
ATOM 1286 O O . GLU 163 163 ? A 8.131 5.308 -9.932 1.000 1 A GLU 98.209 1
ATOM 1287 C CB . GLU 163 163 ? A 6.660 2.414 -9.613 1.000 1 A GLU 98.457 1
ATOM 1288 C CG . GLU 163 163 ? A 6.308 1.210 -10.473 1.000 1 A GLU 98.380 1
ATOM 1289 C CD . GLU 163 163 ? A 6.326 1.538 -11.954 1.000 1 A GLU 98.060 1
ATOM 1290 O OE1 . GLU 163 163 ? A 5.442 2.317 -12.405 1.000 1 A GLU 96.536 1
ATOM 1291 O OE2 . GLU 163 163 ? A 7.217 1.039 -12.663 1.000 1 A GLU 96.299 1
ATOM 1292 N N . ILE 164 164 ? A 8.493 4.365 -7.897 1.000 1 A ILE 98.502 1
ATOM 1293 C CA . ILE 164 164 ? A 8.752 5.653 -7.269 1.000 1 A ILE 98.441 1
ATOM 1294 C C . ILE 164 164 ? A 9.993 6.306 -7.878 1.000 1 A ILE 98.209 1
ATOM 1295 O O . ILE 164 164 ? A 9.996 7.501 -8.179 1.000 1 A ILE 98.095 1
ATOM 1296 C CB . ILE 164 164 ? A 8.897 5.510 -5.744 1.000 1 A ILE 98.506 1
ATOM 1297 C CG1 . ILE 164 164 ? A 7.571 5.049 -5.129 1.000 1 A ILE 98.645 1
ATOM 1298 C CG2 . ILE 164 164 ? A 9.407 6.783 -5.102 1.000 1 A ILE 98.438 1
ATOM 1299 C CD1 . ILE 164 164 ? A 7.668 4.573 -3.688 1.000 1 A ILE 98.514 1
ATOM 1300 N N . ARG 165 165 ? A 11.066 5.508 -8.050 1.000 1 A ARG 98.178 1
ATOM 1301 C CA . ARG 165 165 ? A 12.284 6.035 -8.672 1.000 1 A ARG 97.665 1
ATOM 1302 C C . ARG 165 165 ? A 12.016 6.608 -10.062 1.000 1 A ARG 97.487 1
ATOM 1303 O O . ARG 165 165 ? A 12.538 7.674 -10.425 1.000 1 A ARG 97.226 1
ATOM 1304 C CB . ARG 165 165 ? A 13.350 4.943 -8.768 1.000 1 A ARG 97.226 1
ATOM 1305 C CG . ARG 165 165 ? A 13.900 4.511 -7.437 1.000 1 A ARG 96.136 1
ATOM 1306 C CD . ARG 165 165 ? A 14.809 3.308 -7.634 1.000 1 A ARG 94.789 1
ATOM 1307 N NE . ARG 165 165 ? A 15.397 2.884 -6.363 1.000 1 A ARG 94.269 1
ATOM 1308 C CZ . ARG 165 165 ? A 15.965 1.699 -6.188 1.000 1 A ARG 93.688 1
ATOM 1309 N NH1 . ARG 165 165 ? A 16.000 0.811 -7.175 1.000 1 A ARG 91.201 1
ATOM 1310 N NH2 . ARG 165 165 ? A 16.512 1.380 -5.002 1.000 1 A ARG 91.457 1
ATOM 1311 N N . LYS 166 166 ? A 11.197 5.888 -10.868 1.000 1 A LYS 97.491 1
ATOM 1312 C CA . LYS 166 166 ? A 10.860 6.369 -12.199 1.000 1 A LYS 97.018 1
ATOM 1313 C C . LYS 166 166 ? A 10.162 7.732 -12.130 1.000 1 A LYS 97.140 1
ATOM 1314 O O . LYS 166 166 ? A 10.449 8.643 -12.896 1.000 1 A LYS 96.634 1
ATOM 1315 C CB . LYS 166 166 ? A 9.952 5.381 -12.935 1.000 1 A LYS 96.569 1
ATOM 1316 C CG . LYS 166 166 ? A 10.612 4.089 -13.381 1.000 1 A LYS 94.455 1
ATOM 1317 C CD . LYS 166 166 ? A 9.591 3.216 -14.073 1.000 1 A LYS 89.692 1
ATOM 1318 C CE . LYS 166 166 ? A 10.077 1.799 -14.258 1.000 1 A LYS 82.286 1
ATOM 1319 N NZ . LYS 166 166 ? A 11.340 1.790 -15.051 1.000 1 A LYS 75.995 1
ATOM 1320 N N . HIS 167 167 ? A 9.237 7.842 -11.130 1.000 1 A HIS 97.601 1
ATOM 1321 C CA . HIS 167 167 ? A 8.501 9.109 -10.973 1.000 1 A HIS 97.273 1
ATOM 1322 C C . HIS 167 167 ? A 9.424 10.253 -10.568 1.000 1 A HIS 97.096 1
ATOM 1323 O O . HIS 167 167 ? A 9.274 11.384 -11.042 1.000 1 A HIS 96.322 1
ATOM 1324 C CB . HIS 167 167 ? A 7.413 8.885 -9.909 1.000 1 A HIS 97.115 1
ATOM 1325 C CG . HIS 167 167 ? A 6.515 10.049 -9.714 1.000 1 A HIS 96.732 1
ATOM 1326 N ND1 . HIS 167 167 ? A 6.704 10.958 -8.695 1.000 1 A HIS 86.584 1
ATOM 1327 C CD2 . HIS 167 167 ? A 5.433 10.483 -10.395 1.000 1 A HIS 88.091 1
ATOM 1328 C CE1 . HIS 167 167 ? A 5.761 11.877 -8.751 1.000 1 A HIS 88.690 1
ATOM 1329 N NE2 . HIS 167 167 ? A 4.974 11.613 -9.784 1.000 1 A HIS 90.243 1
ATOM 1330 N N . LYS 168 168 ? A 10.410 9.937 -9.671 1.000 1 A LYS 96.920 1
ATOM 1331 C CA . LYS 168 168 ? A 11.332 10.967 -9.207 1.000 1 A LYS 96.115 1
ATOM 1332 C C . LYS 168 168 ? A 12.262 11.431 -10.330 1.000 1 A LYS 96.112 1
ATOM 1333 O O . LYS 168 168 ? A 12.718 12.571 -10.316 1.000 1 A LYS 94.942 1
ATOM 1334 C CB . LYS 168 168 ? A 12.171 10.438 -8.019 1.000 1 A LYS 94.574 1
ATOM 1335 C CG . LYS 168 168 ? A 11.365 10.177 -6.760 1.000 1 A LYS 93.135 1
ATOM 1336 C CD . LYS 168 168 ? A 12.132 9.365 -5.719 1.000 1 A LYS 90.348 1
ATOM 1337 C CE . LYS 168 168 ? A 13.220 10.168 -5.079 1.000 1 A LYS 83.299 1
ATOM 1338 N NZ . LYS 168 168 ? A 13.791 9.440 -3.921 1.000 1 A LYS 85.891 1
ATOM 1339 N N . GLU 169 169 ? A 12.551 10.549 -11.295 1.000 1 A GLU 95.924 1
ATOM 1340 C CA . GLU 169 169 ? A 13.479 10.911 -12.376 1.000 1 A GLU 95.275 1
ATOM 1341 C C . GLU 169 169 ? A 12.879 11.966 -13.323 1.000 1 A GLU 94.974 1
ATOM 1342 O O . GLU 169 169 ? A 13.626 12.616 -14.065 1.000 1 A GLU 93.287 1
ATOM 1343 C CB . GLU 169 169 ? A 13.849 9.664 -13.180 1.000 1 A GLU 93.222 1
ATOM 1344 C CG . GLU 169 169 ? A 14.761 8.719 -12.422 1.000 1 A GLU 88.119 1
ATOM 1345 C CD . GLU 169 169 ? A 15.035 7.425 -13.173 1.000 1 A GLU 86.041 1
ATOM 1346 O OE1 . GLU 169 169 ? A 14.409 7.222 -14.235 1.000 1 A GLU 81.807 1
ATOM 1347 O OE2 . GLU 169 169 ? A 15.871 6.630 -12.706 1.000 1 A GLU 80.468 1
ATOM 1348 N N . LYS 170 170 ? A 11.535 12.125 -13.280 1.000 1 A LYS 94.682 1
ATOM 1349 C CA . LYS 170 170 ? A 10.895 13.096 -14.167 1.000 1 A LYS 93.840 1
ATOM 1350 C C . LYS 170 170 ? A 11.245 14.539 -13.775 1.000 1 A LYS 90.190 1
ATOM 1351 O O . LYS 170 170 ? A 11.444 14.821 -12.587 1.000 1 A LYS 83.455 1
ATOM 1352 C CB . LYS 170 170 ? A 9.391 12.899 -14.176 1.000 1 A LYS 89.953 1
ATOM 1353 C CG . LYS 170 170 ? A 8.970 11.573 -14.784 1.000 1 A LYS 90.657 1
ATOM 1354 C CD . LYS 170 170 ? A 7.466 11.402 -14.717 1.000 1 A LYS 87.699 1
ATOM 1355 C CE . LYS 170 170 ? A 7.084 10.057 -15.281 1.000 1 A LYS 83.307 1
ATOM 1356 N NZ . LYS 170 170 ? A 5.653 9.825 -15.158 1.000 1 A LYS 78.031 1
HETATM 1357 O O1_1 . LIG2 . 1 ? B -8.340 -4.057 5.921 1.000 2 B LIG2 88.700 1
HETATM 1358 C C1_1 . LIG2 . 1 ? B -8.236 -3.033 5.002 1.000 2 B LIG2 89.690 1
HETATM 1359 C C2_1 . LIG2 . 1 ? B -9.149 -1.897 5.304 1.000 2 B LIG2 91.540 1
HETATM 1360 C C3_1 . LIG2 . 1 ? B -10.485 -2.031 4.595 1.000 2 B LIG2 90.387 1
HETATM 1361 C C4_1 . LIG2 . 1 ? B -11.362 -0.825 4.906 1.000 2 B LIG2 90.345 1
HETATM 1362 N N1_1 . LIG2 . 1 ? B -10.656 0.416 4.630 1.000 2 B LIG2 92.011 1
HETATM 1363 C C5_1 . LIG2 . 1 ? B -9.383 0.592 5.283 1.000 2 B LIG2 88.425 1
HETATM 1364 C C6_1 . LIG2 . 1 ? B -8.482 -0.581 4.872 1.000 2 B LIG2 89.046 1
HETATM 1365 O O2_1 . LIG2 . 1 ? B -8.271 -0.532 3.489 1.000 2 B LIG2 85.058 1
HETATM 1366 C C7_1 . LIG2 . 1 ? B -11.045 1.251 3.562 1.000 2 B LIG2 93.651 1
HETATM 1367 N N2_1 . LIG2 . 1 ? B -12.037 0.812 2.781 1.000 2 B LIG2 93.444 1
HETATM 1368 C C8_1 . LIG2 . 1 ? B -12.441 1.529 1.713 1.000 2 B LIG2 93.411 1
HETATM 1369 O O3_1 . LIG2 . 1 ? B -13.394 1.016 0.944 1.000 2 B LIG2 93.021 1
HETATM 1370 C C9_1 . LIG2 . 1 ? B -13.706 -0.322 1.026 1.000 2 B LIG2 88.381 1
HETATM 1371 C C10_1 . LIG2 . 1 ? B -14.805 -0.698 0.057 1.000 2 B LIG2 92.675 1
HETATM 1372 C C11_1 . LIG2 . 1 ? B -15.194 -2.194 0.243 1.000 2 B LIG2 80.990 1
HETATM 1373 C C12_1 . LIG2 . 1 ? B -16.695 -2.202 0.265 1.000 2 B LIG2 75.198 1
HETATM 1374 C C13_1 . LIG2 . 1 ? B -17.115 -0.866 0.748 1.000 2 B LIG2 78.716 1
HETATM 1375 N N3_1 . LIG2 . 1 ? B -16.083 0.051 0.242 1.000 2 B LIG2 86.327 1
HETATM 1376 C C14_1 . LIG2 . 1 ? B -16.491 0.615 -1.048 1.000 2 B LIG2 78.769 1
HETATM 1377 C C15_1 . LIG2 . 1 ? B -15.553 0.201 -2.051 1.000 2 B LIG2 76.679 1
HETATM 1378 C C16_1 . LIG2 . 1 ? B -14.368 -0.411 -1.393 1.000 2 B LIG2 82.067 1
HETATM 1379 N N4_1 . LIG2 . 1 ? B -11.946 2.742 1.366 1.000 2 B LIG2 93.359 1
HETATM 1380 C C17_1 . LIG2 . 1 ? B -10.468 2.558 3.282 1.000 2 B LIG2 93.116 1
HETATM 1381 C C18_1 . LIG2 . 1 ? B -10.964 3.243 2.138 1.000 2 B LIG2 93.734 1
HETATM 1382 C C19_1 . LIG2 . 1 ? B -10.405 4.492 1.822 1.000 2 B LIG2 92.897 1
HETATM 1383 F F1_1 . LIG2 . 1 ? B -10.823 5.124 0.767 1.000 2 B LIG2 93.014 1
HETATM 1384 C C20_1 . LIG2 . 1 ? B -9.381 4.992 2.681 1.000 2 B LIG2 92.256 1
HETATM 1385 C C21_1 . LIG2 . 1 ? B -8.704 6.318 2.474 1.000 2 B LIG2 91.480 1
HETATM 1386 C C22_1 . LIG2 . 1 ? B -9.589 7.467 2.811 1.000 2 B LIG2 89.766 1
HETATM 1387 C C23_1 . LIG2 . 1 ? B -8.915 8.812 2.633 1.000 2 B LIG2 87.458 1
HETATM 1388 C C24_1 . LIG2 . 1 ? B -8.284 8.959 1.268 1.000 2 B LIG2 90.535 1
HETATM 1389 C C25_1 . LIG2 . 1 ? B -7.777 6.437 1.324 1.000 2 B LIG2 93.527 1
HETATM 1390 C C26_1 . LIG2 . 1 ? B -7.561 7.758 0.794 1.000 2 B LIG2 91.818 1
HETATM 1391 C C27_1 . LIG2 . 1 ? B -6.662 7.920 -0.209 1.000 2 B LIG2 90.899 1
HETATM 1392 C C28_1 . LIG2 . 1 ? B -5.953 6.848 -0.729 1.000 2 B LIG2 91.547 1
HETATM 1393 C C29_1 . LIG2 . 1 ? B -6.148 5.532 -0.228 1.000 2 B LIG2 91.269 1
HETATM 1394 C C30_1 . LIG2 . 1 ? B -7.076 5.344 0.799 1.000 2 B LIG2 92.923 1
HETATM 1395 Cl CL1_1 . LIG2 . 1 ? B -7.213 3.758 1.339 1.000 2 B LIG2 91.747 1
HETATM 1396 N N5_1 . LIG2 . 1 ? B -8.975 4.340 3.768 1.000 2 B LIG2 91.670 1
HETATM 1397 C C31_1 . LIG2 . 1 ? B -9.455 3.132 4.077 1.000 2 B LIG2 92.040 1
HETATM 1398 O O1_1 . LIG3 . 1 ? C -3.491 -9.898 6.278 1.000 3 C LIG3 86.182 1
HETATM 1399 P P1_1 . LIG3 . 1 ? C -4.925 -10.108 6.460 1.000 3 C LIG3 97.154 1
HETATM 1400 O O2_1 . LIG3 . 1 ? C -5.452 -9.964 7.883 1.000 3 C LIG3 88.732 1
HETATM 1401 O O3_1 . LIG3 . 1 ? C -5.797 -9.192 5.467 1.000 3 C LIG3 97.314 1
HETATM 1402 P P2_1 . LIG3 . 1 ? C -6.055 -7.599 5.612 1.000 3 C LIG3 96.970 1
HETATM 1403 O O4_1 . LIG3 . 1 ? C -7.442 -7.490 6.227 1.000 3 C LIG3 84.993 1
HETATM 1404 O O5_1 . LIG3 . 1 ? C -4.985 -7.048 6.510 1.000 3 C LIG3 82.921 1
HETATM 1405 O O6_1 . LIG3 . 1 ? C -5.985 -7.032 4.207 1.000 3 C LIG3 82.367 1
HETATM 1406 O O7_1 . LIG3 . 1 ? C -5.308 -11.547 5.895 1.000 3 C LIG3 97.401 1
HETATM 1407 C C1_1 . LIG3 . 1 ? C -6.677 -11.969 5.939 1.000 3 C LIG3 96.235 1
HETATM 1408 C C2_1 . LIG3 . 1 ? C -6.714 -13.473 5.952 1.000 3 C LIG3 96.592 1
HETATM 1409 O O8_1 . LIG3 . 1 ? C -6.150 -14.012 4.722 1.000 3 C LIG3 97.737 1
HETATM 1410 C C3_1 . LIG3 . 1 ? C -5.868 -14.034 7.081 1.000 3 C LIG3 96.300 1
HETATM 1411 O O9_1 . LIG3 . 1 ? C -6.500 -15.142 7.641 1.000 3 C LIG3 94.115 1
HETATM 1412 C C4_1 . LIG3 . 1 ? C -4.593 -14.375 6.407 1.000 3 C LIG3 96.994 1
HETATM 1413 O O10_1 . LIG3 . 1 ? C -3.881 -15.418 7.027 1.000 3 C LIG3 96.088 1
HETATM 1414 C C5_1 . LIG3 . 1 ? C -5.045 -14.801 5.050 1.000 3 C LIG3 97.930 1
HETATM 1415 N N1_1 . LIG3 . 1 ? C -4.020 -14.587 4.039 1.000 3 C LIG3 98.179 1
HETATM 1416 C C6_1 . LIG3 . 1 ? C -3.616 -15.484 3.135 1.000 3 C LIG3 98.455 1
HETATM 1417 N N2_1 . LIG3 . 1 ? C -3.961 -16.801 2.962 1.000 3 C LIG3 98.301 1
HETATM 1418 C C7_1 . LIG3 . 1 ? C -3.351 -17.452 1.951 1.000 3 C LIG3 98.384 1
HETATM 1419 N N3_1 . LIG3 . 1 ? C -3.684 -18.746 1.772 1.000 3 C LIG3 97.798 1
HETATM 1420 N N4_1 . LIG3 . 1 ? C -2.447 -16.874 1.147 1.000 3 C LIG3 98.681 1
HETATM 1421 C C8_1 . LIG3 . 1 ? C -2.057 -15.577 1.289 1.000 3 C LIG3 98.714 1
HETATM 1422 O O11_1 . LIG3 . 1 ? C -1.244 -15.083 0.534 1.000 3 C LIG3 98.540 1
HETATM 1423 C C9_1 . LIG3 . 1 ? C -2.666 -14.844 2.342 1.000 3 C LIG3 98.666 1
HETATM 1424 N N5_1 . LIG3 . 1 ? C -2.561 -13.553 2.779 1.000 3 C LIG3 98.367 1
HETATM 1425 C C10_1 . LIG3 . 1 ? C -3.389 -13.435 3.799 1.000 3 C LIG3 98.079 1
HETATM 1426 Mg MG1_1 . LIG4 . 1 ? D -4.770 -5.799 7.957 1.000 4 D LIG4 95.944 1
#
#
loop_
_atom_type.symbol
C
Cl
F
Mg
N
O
P
S
#
#
loop_
_ma_qa_metric.id
_ma_qa_metric.name
_ma_qa_metric.description
_ma_qa_metric.type
_ma_qa_metric.mode
_ma_qa_metric.type_other_details
_ma_qa_metric.software_group_id
1 pLDDT 'Predicted lddt' pLDDT local . .
#
#
loop_
_ma_qa_metric_local.ordinal_id
_ma_qa_metric_local.model_id
_ma_qa_metric_local.label_asym_id
_ma_qa_metric_local.label_seq_id
_ma_qa_metric_local.label_comp_id
_ma_qa_metric_local.metric_id
_ma_qa_metric_local.metric_value
1 1 A 1 GLY 1 77.896
2 1 A 2 MET 1 89.610
3 1 A 3 THR 1 95.546
4 1 A 4 GLU 1 96.953
5 1 A 5 TYR 1 97.878
6 1 A 6 LYS 1 97.742
7 1 A 7 LEU 1 98.171
8 1 A 8 VAL 1 97.859
9 1 A 9 VAL 1 97.992
10 1 A 10 VAL 1 97.921
11 1 A 11 GLY 1 97.516
12 1 A 12 ALA 1 97.557
13 1 A 13 SER 1 96.191
14 1 A 14 GLY 1 97.332
15 1 A 15 VAL 1 98.409
16 1 A 16 GLY 1 98.283
17 1 A 17 LYS 1 98.213
18 1 A 18 SER 1 97.492
19 1 A 19 ALA 1 97.990
20 1 A 20 LEU 1 98.443
21 1 A 21 THR 1 98.083
22 1 A 22 ILE 1 97.492
23 1 A 23 GLN 1 98.123
24 1 A 24 LEU 1 98.173
25 1 A 25 ILE 1 97.234
26 1 A 26 GLN 1 96.736
27 1 A 27 ASN 1 96.797
28 1 A 28 HIS 1 96.842
29 1 A 29 PHE 1 97.698
30 1 A 30 VAL 1 93.384
31 1 A 31 ASP 1 90.833
32 1 A 32 GLU 1 88.117
33 1 A 33 TYR 1 86.044
34 1 A 34 ASP 1 89.819
35 1 A 35 PRO 1 89.374
36 1 A 36 THR 1 87.511
37 1 A 37 ILE 1 92.139
38 1 A 38 GLU 1 92.325
39 1 A 39 ASP 1 92.316
40 1 A 40 SER 1 93.822
41 1 A 41 TYR 1 95.916
42 1 A 42 ARG 1 96.258
43 1 A 43 LYS 1 96.526
44 1 A 44 GLN 1 97.050
45 1 A 45 VAL 1 96.246
46 1 A 46 VAL 1 95.915
47 1 A 47 ILE 1 96.955
48 1 A 48 ASP 1 96.233
49 1 A 49 GLY 1 94.065
50 1 A 50 GLU 1 93.145
51 1 A 51 THR 1 95.523
52 1 A 52 SER 1 95.254
53 1 A 53 LEU 1 97.507
54 1 A 54 LEU 1 98.122
55 1 A 55 ASP 1 97.523
56 1 A 56 ILE 1 97.698
57 1 A 57 LEU 1 96.599
58 1 A 58 ASP 1 96.481
59 1 A 59 THR 1 94.799
60 1 A 60 ALA 1 93.150
61 1 A 61 GLY 1 80.786
62 1 A 62 GLN 1 80.049
63 1 A 63 GLU 1 78.340
64 1 A 64 GLU 1 81.248
65 1 A 65 TYR 1 80.944
66 1 A 66 SER 1 81.133
67 1 A 67 ALA 1 86.172
68 1 A 68 MET 1 83.116
69 1 A 69 ARG 1 86.149
70 1 A 70 ASP 1 89.873
71 1 A 71 GLN 1 88.033
72 1 A 72 TYR 1 85.684
73 1 A 73 MET 1 91.203
74 1 A 74 ARG 1 92.606
75 1 A 75 THR 1 93.345
76 1 A 76 GLY 1 97.062
77 1 A 77 GLU 1 98.257
78 1 A 78 GLY 1 98.456
79 1 A 79 PHE 1 98.662
80 1 A 80 LEU 1 98.839
81 1 A 81 SER 1 98.880
82 1 A 82 VAL 1 98.909
83 1 A 83 PHE 1 98.973
84 1 A 84 ALA 1 98.936
85 1 A 85 ILE 1 98.883
86 1 A 86 ASN 1 98.784
87 1 A 87 ASN 1 98.702
88 1 A 88 THR 1 98.767
89 1 A 89 LYS 1 98.797
90 1 A 90 SER 1 98.782
91 1 A 91 PHE 1 98.916
92 1 A 92 GLU 1 98.633
93 1 A 93 ASP 1 98.509
94 1 A 94 ILE 1 98.642
95 1 A 95 HIS 1 97.423
96 1 A 96 HIS 1 96.684
97 1 A 97 TYR 1 96.720
98 1 A 98 ARG 1 97.315
99 1 A 99 GLU 1 96.858
100 1 A 100 GLN 1 95.163
101 1 A 101 ILE 1 96.588
102 1 A 102 LYS 1 96.429
103 1 A 103 ARG 1 95.010
104 1 A 104 VAL 1 94.100
105 1 A 105 LYS 1 95.071
106 1 A 106 ASP 1 95.091
107 1 A 107 SER 1 94.257
108 1 A 108 GLU 1 94.065
109 1 A 109 ASP 1 94.807
110 1 A 110 VAL 1 98.001
111 1 A 111 PRO 1 98.618
112 1 A 112 MET 1 98.720
113 1 A 113 VAL 1 98.967
114 1 A 114 LEU 1 98.981
115 1 A 115 VAL 1 98.987
116 1 A 116 GLY 1 98.979
117 1 A 117 ASN 1 98.950
118 1 A 118 LYS 1 98.838
119 1 A 119 SER 1 98.738
120 1 A 120 ASP 1 98.799
121 1 A 121 LEU 1 98.424
122 1 A 122 PRO 1 97.184
123 1 A 123 SER 1 93.145
124 1 A 124 ARG 1 97.366
125 1 A 125 THR 1 98.655
126 1 A 126 VAL 1 98.576
127 1 A 127 ASP 1 97.752
128 1 A 128 THR 1 97.596
129 1 A 129 LYS 1 98.168
130 1 A 130 GLN 1 98.071
131 1 A 131 ALA 1 98.795
132 1 A 132 GLN 1 98.824
133 1 A 133 ASP 1 98.756
134 1 A 134 LEU 1 98.775
135 1 A 135 ALA 1 98.807
136 1 A 136 ARG 1 98.520
137 1 A 137 SER 1 98.094
138 1 A 138 TYR 1 97.541
139 1 A 139 GLY 1 97.594
140 1 A 140 ILE 1 98.534
141 1 A 141 PRO 1 98.883
142 1 A 142 PHE 1 98.962
143 1 A 143 ILE 1 98.959
144 1 A 144 GLU 1 98.857
145 1 A 145 THR 1 98.986
146 1 A 146 SER 1 98.924
147 1 A 147 ALA 1 98.586
148 1 A 148 LYS 1 98.457
149 1 A 149 THR 1 98.624
150 1 A 150 ARG 1 98.573
151 1 A 151 GLN 1 98.743
152 1 A 152 GLY 1 98.937
153 1 A 153 VAL 1 98.909
154 1 A 154 ASP 1 98.714
155 1 A 155 ASP 1 98.821
156 1 A 156 ALA 1 98.906
157 1 A 157 PHE 1 98.844
158 1 A 158 TYR 1 98.715
159 1 A 159 THR 1 98.792
160 1 A 160 LEU 1 98.834
161 1 A 161 VAL 1 98.581
162 1 A 162 ARG 1 98.255
163 1 A 163 GLU 1 98.412
164 1 A 164 ILE 1 98.441
165 1 A 165 ARG 1 97.665
166 1 A 166 LYS 1 97.018
167 1 A 167 HIS 1 97.273
168 1 A 168 LYS 1 96.115
169 1 A 169 GLU 1 95.275
170 1 A 170 LYS 1 93.840
#
