# Supplementary material for: Single‐Sequence Deep Learning Delivers Crystal‐Quality Models of Covalent K‐Ras G12 Hotspot Complexes
Source: IUBMB Life. 2026 Jun 13;78(6):e70108. doi: 10.1002/iub.70108 (PMC13263772; doi:10.1002/iub.70108)
Supplement: Supplementary file 1 — Data S1: iub70108‐sup‐0001‐DataS1.zip. [file IUB-78-0-s001.zip › Supplementary_Data/1_Without Covalent Restraint_Web/Predicted Structures/KRASG12S_G12Si-5_AfterReaction_GDP_Mg2+_without_restraint/pred.model_idx_3.cif]

data_model
_entry.id model
_struct.entry_id model
_struct.pdbx_model_details .
_struct.pdbx_structure_determination_methodology computational
_struct.title 'Chai-1 predicted structure'
_audit_conform.dict_location https://raw.githubusercontent.com/ihmwg/ModelCIF/80e1e22/dist/mmcif_ma.dic
_audit_conform.dict_name mmcif_ma.dic
_audit_conform.dict_version 1.4.7
#
loop_
_audit_author.name
_audit_author.pdbx_ordinal
'Chai Discovery team' 1
#
#
loop_
_chem_comp.id
_chem_comp.type
_chem_comp.name
_chem_comp.formula
_chem_comp.formula_weight
_chem_comp.ma_provenance
ALA 'L-peptide linking' . . . 'CCD Core'
ARG 'L-peptide linking' . . . 'CCD Core'
ASN 'L-peptide linking' . . . 'CCD Core'
ASP 'L-peptide linking' . . . 'CCD Core'
GLN 'L-peptide linking' . . . 'CCD Core'
GLU 'L-peptide linking' . . . 'CCD Core'
GLY 'L-peptide linking' . . . 'CCD Core'
HIS 'L-peptide linking' . . . 'CCD Core'
ILE 'L-peptide linking' . . . 'CCD Core'
LEU 'L-peptide linking' . . . 'CCD Core'
LIG2 non-polymer . . . 'CCD Core'
LIG3 non-polymer . . . 'CCD Core'
LIG4 non-polymer . . . 'CCD Core'
LYS 'L-peptide linking' . . . 'CCD Core'
MET 'L-peptide linking' . . . 'CCD Core'
PHE 'L-peptide linking' . . . 'CCD Core'
PRO 'L-peptide linking' . . . 'CCD Core'
SER 'L-peptide linking' . . . 'CCD Core'
THR 'L-peptide linking' . . . 'CCD Core'
TYR 'L-peptide linking' . . . 'CCD Core'
VAL 'L-peptide linking' . . . 'CCD Core'
#
#
loop_
_entity.id
_entity.type
_entity.src_method
_entity.pdbx_description
_entity.formula_weight
_entity.pdbx_number_of_molecules
_entity.details
1 polymer man 'Entity A' . 1 .
2 non-polymer man 'Entity B' . 1 .
3 non-polymer man 'Entity C' . 1 .
4 non-polymer man 'Entity D' . 1 .
#
#
loop_
_entity_poly.entity_id
_entity_poly.type
_entity_poly.nstd_linkage
_entity_poly.nstd_monomer
_entity_poly.pdbx_strand_id
_entity_poly.pdbx_seq_one_letter_code
_entity_poly.pdbx_seq_one_letter_code_can
1 polypeptide(L) no no A
;GMTEYKLVVVGASGVGKSALTIQLIQNHFVDEYDPTIEDSYRKQVVIDGETSLLDILDTAGQEEYSAMRD
QYMRTGEGFLSVFAINNTKSFEDIHHYREQIKRVKDSEDVPMVLVGNKSDLPSRTVDTKQAQDLARSYGI
PFIETSAKTRQGVDDAFYTLVREIRKHKEK
;

;GMTEYKLVVVGASGVGKSALTIQLIQNHFVDEYDPTIEDSYRKQVVIDGETSLLDILDTAGQEEYSAMRD
QYMRTGEGFLSVFAINNTKSFEDIHHYREQIKRVKDSEDVPMVLVGNKSDLPSRTVDTKQAQDLARSYGI
PFIETSAKTRQGVDDAFYTLVREIRKHKEK
;

#
#
loop_
_pdbx_entity_nonpoly.entity_id
_pdbx_entity_nonpoly.name
_pdbx_entity_nonpoly.comp_id
_pdbx_entity_nonpoly.ma_model_mode
2 'Entity B' LIG2 .
3 'Entity C' LIG3 .
4 'Entity D' LIG4 .
#
#
loop_
_entity_poly_seq.entity_id
_entity_poly_seq.num
_entity_poly_seq.mon_id
_entity_poly_seq.hetero
1 1 GLY .
1 2 MET .
1 3 THR .
1 4 GLU .
1 5 TYR .
1 6 LYS .
1 7 LEU .
1 8 VAL .
1 9 VAL .
1 10 VAL .
1 11 GLY .
1 12 ALA .
1 13 SER .
1 14 GLY .
1 15 VAL .
1 16 GLY .
1 17 LYS .
1 18 SER .
1 19 ALA .
1 20 LEU .
1 21 THR .
1 22 ILE .
1 23 GLN .
1 24 LEU .
1 25 ILE .
1 26 GLN .
1 27 ASN .
1 28 HIS .
1 29 PHE .
1 30 VAL .
1 31 ASP .
1 32 GLU .
1 33 TYR .
1 34 ASP .
1 35 PRO .
1 36 THR .
1 37 ILE .
1 38 GLU .
1 39 ASP .
1 40 SER .
1 41 TYR .
1 42 ARG .
1 43 LYS .
1 44 GLN .
1 45 VAL .
1 46 VAL .
1 47 ILE .
1 48 ASP .
1 49 GLY .
1 50 GLU .
1 51 THR .
1 52 SER .
1 53 LEU .
1 54 LEU .
1 55 ASP .
1 56 ILE .
1 57 LEU .
1 58 ASP .
1 59 THR .
1 60 ALA .
1 61 GLY .
1 62 GLN .
1 63 GLU .
1 64 GLU .
1 65 TYR .
1 66 SER .
1 67 ALA .
1 68 MET .
1 69 ARG .
1 70 ASP .
1 71 GLN .
1 72 TYR .
1 73 MET .
1 74 ARG .
1 75 THR .
1 76 GLY .
1 77 GLU .
1 78 GLY .
1 79 PHE .
1 80 LEU .
1 81 SER .
1 82 VAL .
1 83 PHE .
1 84 ALA .
1 85 ILE .
1 86 ASN .
1 87 ASN .
1 88 THR .
1 89 LYS .
1 90 SER .
1 91 PHE .
1 92 GLU .
1 93 ASP .
1 94 ILE .
1 95 HIS .
1 96 HIS .
1 97 TYR .
1 98 ARG .
1 99 GLU .
1 100 GLN .
1 101 ILE .
1 102 LYS .
1 103 ARG .
1 104 VAL .
1 105 LYS .
1 106 ASP .
1 107 SER .
1 108 GLU .
1 109 ASP .
1 110 VAL .
1 111 PRO .
1 112 MET .
1 113 VAL .
1 114 LEU .
1 115 VAL .
1 116 GLY .
1 117 ASN .
1 118 LYS .
1 119 SER .
1 120 ASP .
1 121 LEU .
1 122 PRO .
1 123 SER .
1 124 ARG .
1 125 THR .
1 126 VAL .
1 127 ASP .
1 128 THR .
1 129 LYS .
1 130 GLN .
1 131 ALA .
1 132 GLN .
1 133 ASP .
1 134 LEU .
1 135 ALA .
1 136 ARG .
1 137 SER .
1 138 TYR .
1 139 GLY .
1 140 ILE .
1 141 PRO .
1 142 PHE .
1 143 ILE .
1 144 GLU .
1 145 THR .
1 146 SER .
1 147 ALA .
1 148 LYS .
1 149 THR .
1 150 ARG .
1 151 GLN .
1 152 GLY .
1 153 VAL .
1 154 ASP .
1 155 ASP .
1 156 ALA .
1 157 PHE .
1 158 TYR .
1 159 THR .
1 160 LEU .
1 161 VAL .
1 162 ARG .
1 163 GLU .
1 164 ILE .
1 165 ARG .
1 166 LYS .
1 167 HIS .
1 168 LYS .
1 169 GLU .
1 170 LYS .
#
#
loop_
_struct_asym.id
_struct_asym.entity_id
_struct_asym.details
A 1 'Chain A'
B 2 'Chain B'
C 3 'Chain C'
D 4 'Chain D'
#
#
loop_
_pdbx_poly_seq_scheme.asym_id
_pdbx_poly_seq_scheme.entity_id
_pdbx_poly_seq_scheme.seq_id
_pdbx_poly_seq_scheme.mon_id
_pdbx_poly_seq_scheme.pdb_seq_num
_pdbx_poly_seq_scheme.auth_seq_num
_pdbx_poly_seq_scheme.pdb_mon_id
_pdbx_poly_seq_scheme.auth_mon_id
_pdbx_poly_seq_scheme.pdb_strand_id
_pdbx_poly_seq_scheme.pdb_ins_code
A 1 1 GLY 1 1 GLY GLY A .
A 1 2 MET 2 2 MET MET A .
A 1 3 THR 3 3 THR THR A .
A 1 4 GLU 4 4 GLU GLU A .
A 1 5 TYR 5 5 TYR TYR A .
A 1 6 LYS 6 6 LYS LYS A .
A 1 7 LEU 7 7 LEU LEU A .
A 1 8 VAL 8 8 VAL VAL A .
A 1 9 VAL 9 9 VAL VAL A .
A 1 10 VAL 10 10 VAL VAL A .
A 1 11 GLY 11 11 GLY GLY A .
A 1 12 ALA 12 12 ALA ALA A .
A 1 13 SER 13 13 SER SER A .
A 1 14 GLY 14 14 GLY GLY A .
A 1 15 VAL 15 15 VAL VAL A .
A 1 16 GLY 16 16 GLY GLY A .
A 1 17 LYS 17 17 LYS LYS A .
A 1 18 SER 18 18 SER SER A .
A 1 19 ALA 19 19 ALA ALA A .
A 1 20 LEU 20 20 LEU LEU A .
A 1 21 THR 21 21 THR THR A .
A 1 22 ILE 22 22 ILE ILE A .
A 1 23 GLN 23 23 GLN GLN A .
A 1 24 LEU 24 24 LEU LEU A .
A 1 25 ILE 25 25 ILE ILE A .
A 1 26 GLN 26 26 GLN GLN A .
A 1 27 ASN 27 27 ASN ASN A .
A 1 28 HIS 28 28 HIS HIS A .
A 1 29 PHE 29 29 PHE PHE A .
A 1 30 VAL 30 30 VAL VAL A .
A 1 31 ASP 31 31 ASP ASP A .
A 1 32 GLU 32 32 GLU GLU A .
A 1 33 TYR 33 33 TYR TYR A .
A 1 34 ASP 34 34 ASP ASP A .
A 1 35 PRO 35 35 PRO PRO A .
A 1 36 THR 36 36 THR THR A .
A 1 37 ILE 37 37 ILE ILE A .
A 1 38 GLU 38 38 GLU GLU A .
A 1 39 ASP 39 39 ASP ASP A .
A 1 40 SER 40 40 SER SER A .
A 1 41 TYR 41 41 TYR TYR A .
A 1 42 ARG 42 42 ARG ARG A .
A 1 43 LYS 43 43 LYS LYS A .
A 1 44 GLN 44 44 GLN GLN A .
A 1 45 VAL 45 45 VAL VAL A .
A 1 46 VAL 46 46 VAL VAL A .
A 1 47 ILE 47 47 ILE ILE A .
A 1 48 ASP 48 48 ASP ASP A .
A 1 49 GLY 49 49 GLY GLY A .
A 1 50 GLU 50 50 GLU GLU A .
A 1 51 THR 51 51 THR THR A .
A 1 52 SER 52 52 SER SER A .
A 1 53 LEU 53 53 LEU LEU A .
A 1 54 LEU 54 54 LEU LEU A .
A 1 55 ASP 55 55 ASP ASP A .
A 1 56 ILE 56 56 ILE ILE A .
A 1 57 LEU 57 57 LEU LEU A .
A 1 58 ASP 58 58 ASP ASP A .
A 1 59 THR 59 59 THR THR A .
A 1 60 ALA 60 60 ALA ALA A .
A 1 61 GLY 61 61 GLY GLY A .
A 1 62 GLN 62 62 GLN GLN A .
A 1 63 GLU 63 63 GLU GLU A .
A 1 64 GLU 64 64 GLU GLU A .
A 1 65 TYR 65 65 TYR TYR A .
A 1 66 SER 66 66 SER SER A .
A 1 67 ALA 67 67 ALA ALA A .
A 1 68 MET 68 68 MET MET A .
A 1 69 ARG 69 69 ARG ARG A .
A 1 70 ASP 70 70 ASP ASP A .
A 1 71 GLN 71 71 GLN GLN A .
A 1 72 TYR 72 72 TYR TYR A .
A 1 73 MET 73 73 MET MET A .
A 1 74 ARG 74 74 ARG ARG A .
A 1 75 THR 75 75 THR THR A .
A 1 76 GLY 76 76 GLY GLY A .
A 1 77 GLU 77 77 GLU GLU A .
A 1 78 GLY 78 78 GLY GLY A .
A 1 79 PHE 79 79 PHE PHE A .
A 1 80 LEU 80 80 LEU LEU A .
A 1 81 SER 81 81 SER SER A .
A 1 82 VAL 82 82 VAL VAL A .
A 1 83 PHE 83 83 PHE PHE A .
A 1 84 ALA 84 84 ALA ALA A .
A 1 85 ILE 85 85 ILE ILE A .
A 1 86 ASN 86 86 ASN ASN A .
A 1 87 ASN 87 87 ASN ASN A .
A 1 88 THR 88 88 THR THR A .
A 1 89 LYS 89 89 LYS LYS A .
A 1 90 SER 90 90 SER SER A .
A 1 91 PHE 91 91 PHE PHE A .
A 1 92 GLU 92 92 GLU GLU A .
A 1 93 ASP 93 93 ASP ASP A .
A 1 94 ILE 94 94 ILE ILE A .
A 1 95 HIS 95 95 HIS HIS A .
A 1 96 HIS 96 96 HIS HIS A .
A 1 97 TYR 97 97 TYR TYR A .
A 1 98 ARG 98 98 ARG ARG A .
A 1 99 GLU 99 99 GLU GLU A .
A 1 100 GLN 100 100 GLN GLN A .
A 1 101 ILE 101 101 ILE ILE A .
A 1 102 LYS 102 102 LYS LYS A .
A 1 103 ARG 103 103 ARG ARG A .
A 1 104 VAL 104 104 VAL VAL A .
A 1 105 LYS 105 105 LYS LYS A .
A 1 106 ASP 106 106 ASP ASP A .
A 1 107 SER 107 107 SER SER A .
A 1 108 GLU 108 108 GLU GLU A .
A 1 109 ASP 109 109 ASP ASP A .
A 1 110 VAL 110 110 VAL VAL A .
A 1 111 PRO 111 111 PRO PRO A .
A 1 112 MET 112 112 MET MET A .
A 1 113 VAL 113 113 VAL VAL A .
A 1 114 LEU 114 114 LEU LEU A .
A 1 115 VAL 115 115 VAL VAL A .
A 1 116 GLY 116 116 GLY GLY A .
A 1 117 ASN 117 117 ASN ASN A .
A 1 118 LYS 118 118 LYS LYS A .
A 1 119 SER 119 119 SER SER A .
A 1 120 ASP 120 120 ASP ASP A .
A 1 121 LEU 121 121 LEU LEU A .
A 1 122 PRO 122 122 PRO PRO A .
A 1 123 SER 123 123 SER SER A .
A 1 124 ARG 124 124 ARG ARG A .
A 1 125 THR 125 125 THR THR A .
A 1 126 VAL 126 126 VAL VAL A .
A 1 127 ASP 127 127 ASP ASP A .
A 1 128 THR 128 128 THR THR A .
A 1 129 LYS 129 129 LYS LYS A .
A 1 130 GLN 130 130 GLN GLN A .
A 1 131 ALA 131 131 ALA ALA A .
A 1 132 GLN 132 132 GLN GLN A .
A 1 133 ASP 133 133 ASP ASP A .
A 1 134 LEU 134 134 LEU LEU A .
A 1 135 ALA 135 135 ALA ALA A .
A 1 136 ARG 136 136 ARG ARG A .
A 1 137 SER 137 137 SER SER A .
A 1 138 TYR 138 138 TYR TYR A .
A 1 139 GLY 139 139 GLY GLY A .
A 1 140 ILE 140 140 ILE ILE A .
A 1 141 PRO 141 141 PRO PRO A .
A 1 142 PHE 142 142 PHE PHE A .
A 1 143 ILE 143 143 ILE ILE A .
A 1 144 GLU 144 144 GLU GLU A .
A 1 145 THR 145 145 THR THR A .
A 1 146 SER 146 146 SER SER A .
A 1 147 ALA 147 147 ALA ALA A .
A 1 148 LYS 148 148 LYS LYS A .
A 1 149 THR 149 149 THR THR A .
A 1 150 ARG 150 150 ARG ARG A .
A 1 151 GLN 151 151 GLN GLN A .
A 1 152 GLY 152 152 GLY GLY A .
A 1 153 VAL 153 153 VAL VAL A .
A 1 154 ASP 154 154 ASP ASP A .
A 1 155 ASP 155 155 ASP ASP A .
A 1 156 ALA 156 156 ALA ALA A .
A 1 157 PHE 157 157 PHE PHE A .
A 1 158 TYR 158 158 TYR TYR A .
A 1 159 THR 159 159 THR THR A .
A 1 160 LEU 160 160 LEU LEU A .
A 1 161 VAL 161 161 VAL VAL A .
A 1 162 ARG 162 162 ARG ARG A .
A 1 163 GLU 163 163 GLU GLU A .
A 1 164 ILE 164 164 ILE ILE A .
A 1 165 ARG 165 165 ARG ARG A .
A 1 166 LYS 166 166 LYS LYS A .
A 1 167 HIS 167 167 HIS HIS A .
A 1 168 LYS 168 168 LYS LYS A .
A 1 169 GLU 169 169 GLU GLU A .
A 1 170 LYS 170 170 LYS LYS A .
#
#
loop_
_pdbx_nonpoly_scheme.asym_id
_pdbx_nonpoly_scheme.entity_id
_pdbx_nonpoly_scheme.mon_id
_pdbx_nonpoly_scheme.ndb_seq_num
_pdbx_nonpoly_scheme.pdb_seq_num
_pdbx_nonpoly_scheme.auth_seq_num
_pdbx_nonpoly_scheme.auth_mon_id
_pdbx_nonpoly_scheme.pdb_strand_id
_pdbx_nonpoly_scheme.pdb_ins_code
B 2 LIG2 1 1 1 LIG2 B .
C 3 LIG3 1 1 1 LIG3 C .
D 4 LIG4 1 1 1 LIG4 D .
#
#
loop_
_ma_data.id
_ma_data.name
_ma_data.content_type
_ma_data.content_type_other_details
1 'Entity A' target .
2 'Entity B' target .
3 'Entity C' target .
4 'Entity D' target .
5 pred_model_1 'model coordinates' .
#
#
loop_
_ma_target_entity.entity_id
_ma_target_entity.data_id
_ma_target_entity.origin
1 1 designed
2 2 designed
3 3 designed
4 4 designed
#
#
loop_
_ma_target_entity_instance.asym_id
_ma_target_entity_instance.entity_id
_ma_target_entity_instance.details
A 1 'Chain A'
B 2 'Chain B'
C 3 'Chain C'
D 4 'Chain D'
#
#
loop_
_ma_model_list.ordinal_id
_ma_model_list.model_name
_ma_model_list.data_id
_ma_model_list.model_type
_ma_model_list.model_type_other_details
1 pred_model_1 5 'Ab initio model' .
#
#
loop_
_ma_model_group.id
_ma_model_group.name
_ma_model_group.details
1 pred .
#
#
loop_
_ma_model_group_link.group_id
_ma_model_group_link.model_id
1 1
#
#
loop_
_atom_site.group_PDB
_atom_site.id
_atom_site.type_symbol
_atom_site.label_atom_id
_atom_site.label_alt_id
_atom_site.label_comp_id
_atom_site.label_seq_id
_atom_site.auth_seq_id
_atom_site.pdbx_PDB_ins_code
_atom_site.label_asym_id
_atom_site.Cartn_x
_atom_site.Cartn_y
_atom_site.Cartn_z
_atom_site.occupancy
_atom_site.label_entity_id
_atom_site.auth_asym_id
_atom_site.auth_comp_id
_atom_site.B_iso_or_equiv
_atom_site.pdbx_PDB_model_num
ATOM 1 N N . GLY 1 1 ? A 5.717 -17.743 -17.254 1.000 1 A GLY 72.312 1
ATOM 2 C CA . GLY 1 1 ? A 7.010 -17.071 -17.097 1.000 1 A GLY 77.897 1
ATOM 3 C C . GLY 1 1 ? A 6.879 -15.881 -16.198 1.000 1 A GLY 82.209 1
ATOM 4 O O . GLY 1 1 ? A 5.762 -15.435 -15.885 1.000 1 A GLY 80.130 1
ATOM 5 N N . MET 2 2 ? A 7.990 -15.372 -15.721 1.000 1 A MET 85.106 1
ATOM 6 C CA . MET 2 2 ? A 7.986 -14.256 -14.786 1.000 1 A MET 89.726 1
ATOM 7 C C . MET 2 2 ? A 7.560 -12.955 -15.432 1.000 1 A MET 91.729 1
ATOM 8 O O . MET 2 2 ? A 7.695 -12.778 -16.653 1.000 1 A MET 90.729 1
ATOM 9 C CB . MET 2 2 ? A 9.346 -14.100 -14.106 1.000 1 A MET 87.923 1
ATOM 10 C CG . MET 2 2 ? A 10.420 -13.600 -15.039 1.000 1 A MET 87.147 1
ATOM 11 S SD . MET 2 2 ? A 11.914 -13.146 -14.149 1.000 1 A MET 84.287 1
ATOM 12 C CE . MET 2 2 ? A 11.379 -11.630 -13.382 1.000 1 A MET 80.425 1
ATOM 13 N N . THR 3 3 ? A 7.013 -12.040 -14.643 1.000 1 A THR 95.384 1
ATOM 14 C CA . THR 3 3 ? A 6.732 -10.707 -15.120 1.000 1 A THR 95.695 1
ATOM 15 C C . THR 3 3 ? A 7.054 -9.722 -14.006 1.000 1 A THR 96.543 1
ATOM 16 O O . THR 3 3 ? A 7.178 -10.093 -12.829 1.000 1 A THR 96.152 1
ATOM 17 C CB . THR 3 3 ? A 5.282 -10.546 -15.606 1.000 1 A THR 94.240 1
ATOM 18 O OG1 . THR 3 3 ? A 5.102 -9.291 -16.233 1.000 1 A THR 88.477 1
ATOM 19 C CG2 . THR 3 3 ? A 4.318 -10.664 -14.460 1.000 1 A THR 89.492 1
ATOM 20 N N . GLU 4 4 ? A 7.230 -8.468 -14.360 1.000 1 A GLU 96.348 1
ATOM 21 C CA . GLU 4 4 ? A 7.582 -7.404 -13.421 1.000 1 A GLU 96.762 1
ATOM 22 C C . GLU 4 4 ? A 6.334 -6.623 -13.042 1.000 1 A GLU 97.097 1
ATOM 23 O O . GLU 4 4 ? A 5.425 -6.437 -13.850 1.000 1 A GLU 96.634 1
ATOM 24 C CB . GLU 4 4 ? A 8.607 -6.452 -14.009 1.000 1 A GLU 95.712 1
ATOM 25 C CG . GLU 4 4 ? A 9.959 -7.093 -14.240 1.000 1 A GLU 86.780 1
ATOM 26 C CD . GLU 4 4 ? A 10.966 -6.124 -14.825 1.000 1 A GLU 86.276 1
ATOM 27 O OE1 . GLU 4 4 ? A 10.580 -4.995 -15.184 1.000 1 A GLU 84.016 1
ATOM 28 O OE2 . GLU 4 4 ? A 12.154 -6.523 -14.945 1.000 1 A GLU 80.973 1
ATOM 29 N N . TYR 5 5 ? A 6.295 -6.153 -11.801 1.000 1 A TYR 97.583 1
ATOM 30 C CA . TYR 5 5 ? A 5.182 -5.359 -11.291 1.000 1 A TYR 97.843 1
ATOM 31 C C . TYR 5 5 ? A 5.772 -4.169 -10.572 1.000 1 A TYR 97.880 1
ATOM 32 O O . TYR 5 5 ? A 6.594 -4.332 -9.659 1.000 1 A TYR 97.831 1
ATOM 33 C CB . TYR 5 5 ? A 4.318 -6.160 -10.329 1.000 1 A TYR 97.781 1
ATOM 34 C CG . TYR 5 5 ? A 3.664 -7.349 -10.968 1.000 1 A TYR 97.758 1
ATOM 35 C CD1 . TYR 5 5 ? A 2.439 -7.215 -11.601 1.000 1 A TYR 97.284 1
ATOM 36 C CD2 . TYR 5 5 ? A 4.281 -8.591 -10.980 1.000 1 A TYR 97.424 1
ATOM 37 C CE1 . TYR 5 5 ? A 1.831 -8.306 -12.211 1.000 1 A TYR 96.618 1
ATOM 38 C CE2 . TYR 5 5 ? A 3.691 -9.686 -11.582 1.000 1 A TYR 96.641 1
ATOM 39 C CZ . TYR 5 5 ? A 2.460 -9.532 -12.206 1.000 1 A TYR 96.539 1
ATOM 40 O OH . TYR 5 5 ? A 1.849 -10.607 -12.807 1.000 1 A TYR 95.028 1
ATOM 41 N N . LYS 6 6 ? A 5.372 -2.947 -10.980 1.000 1 A LYS 97.837 1
ATOM 42 C CA . LYS 6 6 ? A 5.843 -1.718 -10.343 1.000 1 A LYS 97.739 1
ATOM 43 C C . LYS 6 6 ? A 4.824 -1.331 -9.288 1.000 1 A LYS 97.971 1
ATOM 44 O O . LYS 6 6 ? A 3.705 -0.925 -9.597 1.000 1 A LYS 97.807 1
ATOM 45 C CB . LYS 6 6 ? A 6.011 -0.626 -11.388 1.000 1 A LYS 97.127 1
ATOM 46 C CG . LYS 6 6 ? A 6.443 0.725 -10.781 1.000 1 A LYS 86.143 1
ATOM 47 C CD . LYS 6 6 ? A 7.821 0.604 -10.154 1.000 1 A LYS 79.613 1
ATOM 48 C CE . LYS 6 6 ? A 8.303 1.943 -9.639 1.000 1 A LYS 75.361 1
ATOM 49 N NZ . LYS 6 6 ? A 9.595 1.804 -8.901 1.000 1 A LYS 62.759 1
ATOM 50 N N . LEU 7 7 ? A 5.214 -1.446 -8.013 1.000 1 A LEU 97.888 1
ATOM 51 C CA . LEU 7 7 ? A 4.330 -1.182 -6.900 1.000 1 A LEU 98.119 1
ATOM 52 C C . LEU 7 7 ? A 4.826 0.053 -6.161 1.000 1 A LEU 97.787 1
ATOM 53 O O . LEU 7 7 ? A 6.026 0.235 -5.971 1.000 1 A LEU 97.514 1
ATOM 54 C CB . LEU 7 7 ? A 4.312 -2.345 -5.908 1.000 1 A LEU 98.362 1
ATOM 55 C CG . LEU 7 7 ? A 4.137 -3.762 -6.480 1.000 1 A LEU 98.139 1
ATOM 56 C CD1 . LEU 7 7 ? A 2.899 -3.841 -7.368 1.000 1 A LEU 98.073 1
ATOM 57 C CD2 . LEU 7 7 ? A 4.030 -4.746 -5.329 1.000 1 A LEU 98.195 1
ATOM 58 N N . VAL 8 8 ? A 3.886 0.881 -5.707 1.000 1 A VAL 98.116 1
ATOM 59 C CA . VAL 8 8 ? A 4.202 2.076 -4.959 1.000 1 A VAL 97.858 1
ATOM 60 C C . VAL 8 8 ? A 3.457 2.018 -3.630 1.000 1 A VAL 98.032 1
ATOM 61 O O . VAL 8 8 ? A 2.252 1.751 -3.605 1.000 1 A VAL 98.085 1
ATOM 62 C CB . VAL 8 8 ? A 3.801 3.347 -5.735 1.000 1 A VAL 97.106 1
ATOM 63 C CG1 . VAL 8 8 ? A 4.430 3.333 -7.123 1.000 1 A VAL 96.486 1
ATOM 64 C CG2 . VAL 8 8 ? A 4.188 4.597 -4.958 1.000 1 A VAL 96.406 1
ATOM 65 N N . VAL 9 9 ? A 4.187 2.246 -2.549 1.000 1 A VAL 97.790 1
ATOM 66 C CA . VAL 9 9 ? A 3.628 2.259 -1.208 1.000 1 A VAL 97.982 1
ATOM 67 C C . VAL 9 9 ? A 3.501 3.695 -0.755 1.000 1 A VAL 97.610 1
ATOM 68 O O . VAL 9 9 ? A 4.520 4.421 -0.676 1.000 1 A VAL 97.278 1
ATOM 69 C CB . VAL 9 9 ? A 4.474 1.453 -0.244 1.000 1 A VAL 98.226 1
ATOM 70 C CG1 . VAL 9 9 ? A 4.771 0.061 -0.787 1.000 1 A VAL 98.441 1
ATOM 71 C CG2 . VAL 9 9 ? A 3.787 1.370 1.122 1.000 1 A VAL 98.306 1
ATOM 72 N N . VAL 10 10 ? A 2.264 4.120 -0.488 1.000 1 A VAL 97.929 1
ATOM 73 C CA . VAL 10 10 ? A 2.006 5.510 -0.099 1.000 1 A VAL 97.890 1
ATOM 74 C C . VAL 10 10 ? A 1.246 5.540 1.222 1.000 1 A VAL 98.205 1
ATOM 75 O O . VAL 10 10 ? A 0.678 4.549 1.639 1.000 1 A VAL 98.432 1
ATOM 76 C CB . VAL 10 10 ? A 1.225 6.281 -1.176 1.000 1 A VAL 97.168 1
ATOM 77 C CG1 . VAL 10 10 ? A 1.928 6.209 -2.523 1.000 1 A VAL 96.789 1
ATOM 78 C CG2 . VAL 10 10 ? A -0.218 5.785 -1.275 1.000 1 A VAL 97.198 1
ATOM 79 N N . GLY 11 11 ? A 1.275 6.699 1.860 1.000 1 A GLY 97.726 1
ATOM 80 C CA . GLY 11 11 ? A 0.600 6.861 3.135 1.000 1 A GLY 97.414 1
ATOM 81 C C . GLY 11 11 ? A 1.294 7.931 3.960 1.000 1 A GLY 97.065 1
ATOM 82 O O . GLY 11 11 ? A 2.418 8.353 3.647 1.000 1 A GLY 96.529 1
ATOM 83 N N . ALA 12 12 ? A 0.636 8.366 5.022 1.000 1 A ALA 97.883 1
ATOM 84 C CA . ALA 12 12 ? A 1.181 9.392 5.876 1.000 1 A ALA 97.526 1
ATOM 85 C C . ALA 12 12 ? A 2.461 8.918 6.549 1.000 1 A ALA 97.263 1
ATOM 86 O O . ALA 12 12 ? A 2.741 7.725 6.667 1.000 1 A ALA 97.181 1
ATOM 87 C CB . ALA 12 12 ? A 0.168 9.769 6.934 1.000 1 A ALA 97.271 1
ATOM 88 N N . SER 13 13 ? A 3.262 9.885 7.011 1.000 1 A SER 96.539 1
ATOM 89 C CA . SER 13 13 ? A 4.488 9.550 7.716 1.000 1 A SER 96.171 1
ATOM 90 C C . SER 13 13 ? A 4.147 8.719 8.946 1.000 1 A SER 96.851 1
ATOM 91 O O . SER 13 13 ? A 3.190 8.987 9.678 1.000 1 A SER 97.022 1
ATOM 92 C CB . SER 13 13 ? A 5.231 10.814 8.128 1.000 1 A SER 94.562 1
ATOM 93 O OG . SER 13 13 ? A 6.503 10.478 8.670 1.000 1 A SER 83.580 1
ATOM 94 N N . GLY 14 14 ? A 4.949 7.671 9.169 1.000 1 A GLY 97.059 1
ATOM 95 C CA . GLY 14 14 ? A 4.848 6.888 10.389 1.000 1 A GLY 97.327 1
ATOM 96 C C . GLY 14 14 ? A 3.875 5.742 10.383 1.000 1 A GLY 98.094 1
ATOM 97 O O . GLY 14 14 ? A 3.793 5.044 11.398 1.000 1 A GLY 98.057 1
ATOM 98 N N . VAL 15 15 ? A 3.150 5.514 9.285 1.000 1 A VAL 97.946 1
ATOM 99 C CA . VAL 15 15 ? A 2.160 4.434 9.265 1.000 1 A VAL 98.393 1
ATOM 100 C C . VAL 15 15 ? A 2.798 3.053 9.127 1.000 1 A VAL 98.505 1
ATOM 101 O O . VAL 15 15 ? A 2.150 2.047 9.413 1.000 1 A VAL 98.594 1
ATOM 102 C CB . VAL 15 15 ? A 1.130 4.627 8.141 1.000 1 A VAL 98.520 1
ATOM 103 C CG1 . VAL 15 15 ? A 0.358 5.910 8.347 1.000 1 A VAL 98.548 1
ATOM 104 C CG2 . VAL 15 15 ? A 1.761 4.540 6.779 1.000 1 A VAL 98.721 1
ATOM 105 N N . GLY 16 16 ? A 4.057 2.999 8.659 1.000 1 A GLY 98.352 1
ATOM 106 C CA . GLY 16 16 ? A 4.727 1.723 8.458 1.000 1 A GLY 98.255 1
ATOM 107 C C . GLY 16 16 ? A 4.995 1.334 7.036 1.000 1 A GLY 98.392 1
ATOM 108 O O . GLY 16 16 ? A 5.169 0.155 6.756 1.000 1 A GLY 98.423 1
ATOM 109 N N . LYS 17 17 ? A 5.070 2.317 6.127 1.000 1 A LYS 98.284 1
ATOM 110 C CA . LYS 17 17 ? A 5.399 2.007 4.729 1.000 1 A LYS 98.197 1
ATOM 111 C C . LYS 17 17 ? A 6.747 1.316 4.641 1.000 1 A LYS 97.987 1
ATOM 112 O O . LYS 17 17 ? A 6.874 0.269 4.001 1.000 1 A LYS 98.221 1
ATOM 113 C CB . LYS 17 17 ? A 5.405 3.277 3.882 1.000 1 A LYS 97.983 1
ATOM 114 C CG . LYS 17 17 ? A 4.047 3.978 3.808 1.000 1 A LYS 97.622 1
ATOM 115 C CD . LYS 17 17 ? A 4.123 5.239 2.953 1.000 1 A LYS 97.156 1
ATOM 116 C CE . LYS 17 17 ? A 5.031 6.344 3.501 1.000 1 A LYS 96.627 1
ATOM 117 N NZ . LYS 17 17 ? A 4.579 6.821 4.834 1.000 1 A LYS 96.307 1
ATOM 118 N N . SER 18 18 ? A 7.769 1.896 5.280 1.000 1 A SER 97.750 1
ATOM 119 C CA . SER 18 18 ? A 9.101 1.292 5.256 1.000 1 A SER 97.435 1
ATOM 120 C C . SER 18 18 ? A 9.075 -0.066 5.913 1.000 1 A SER 97.725 1
ATOM 121 O O . SER 18 18 ? A 9.649 -1.037 5.411 1.000 1 A SER 97.877 1
ATOM 122 C CB . SER 18 18 ? A 10.120 2.198 5.941 1.000 1 A SER 96.681 1
ATOM 123 O OG . SER 18 18 ? A 10.260 3.405 5.231 1.000 1 A SER 92.446 1
ATOM 124 N N . ALA 19 19 ? A 8.426 -0.179 7.078 1.000 1 A ALA 97.790 1
ATOM 125 C CA . ALA 19 19 ? A 8.411 -1.443 7.793 1.000 1 A ALA 97.968 1
ATOM 126 C C . ALA 19 19 ? A 7.731 -2.544 6.982 1.000 1 A ALA 98.233 1
ATOM 127 O O . ALA 19 19 ? A 8.220 -3.676 6.943 1.000 1 A ALA 98.358 1
ATOM 128 C CB . ALA 19 19 ? A 7.718 -1.282 9.141 1.000 1 A ALA 97.853 1
ATOM 129 N N . LEU 20 20 ? A 6.613 -2.210 6.329 1.000 1 A LEU 98.197 1
ATOM 130 C CA . LEU 20 20 ? A 5.940 -3.201 5.471 1.000 1 A LEU 98.422 1
ATOM 131 C C . LEU 20 20 ? A 6.845 -3.633 4.320 1.000 1 A LEU 98.392 1
ATOM 132 O O . LEU 20 20 ? A 6.963 -4.843 4.023 1.000 1 A LEU 98.444 1
ATOM 133 C CB . LEU 20 20 ? A 4.644 -2.628 4.907 1.000 1 A LEU 98.644 1
ATOM 134 C CG . LEU 20 20 ? A 3.465 -2.527 5.866 1.000 1 A LEU 98.709 1
ATOM 135 C CD1 . LEU 20 20 ? A 2.945 -3.927 6.169 1.000 1 A LEU 98.721 1
ATOM 136 C CD2 . LEU 20 20 ? A 2.374 -1.655 5.301 1.000 1 A LEU 98.744 1
ATOM 137 N N . THR 21 21 ? A 7.506 -2.658 3.678 1.000 1 A THR 98.273 1
ATOM 138 C CA . THR 21 21 ? A 8.341 -2.956 2.552 1.000 1 A THR 98.078 1
ATOM 139 C C . THR 21 21 ? A 9.511 -3.827 2.963 1.000 1 A THR 97.993 1
ATOM 140 O O . THR 21 21 ? A 9.851 -4.819 2.298 1.000 1 A THR 98.072 1
ATOM 141 C CB . THR 21 21 ? A 8.829 -1.663 1.879 1.000 1 A THR 97.955 1
ATOM 142 O OG1 . THR 21 21 ? A 7.678 -0.899 1.478 1.000 1 A THR 97.825 1
ATOM 143 C CG2 . THR 21 21 ? A 9.681 -1.954 0.642 1.000 1 A THR 97.838 1
ATOM 144 N N . ILE 22 22 ? A 10.166 -3.471 4.074 1.000 1 A ILE 97.763 1
ATOM 145 C CA . ILE 22 22 ? A 11.310 -4.247 4.559 1.000 1 A ILE 97.463 1
ATOM 146 C C . ILE 22 22 ? A 10.884 -5.650 4.964 1.000 1 A ILE 97.774 1
ATOM 147 O O . ILE 22 22 ? A 11.614 -6.624 4.700 1.000 1 A ILE 97.950 1
ATOM 148 C CB . ILE 22 22 ? A 12.024 -3.481 5.667 1.000 1 A ILE 96.844 1
ATOM 149 C CG1 . ILE 22 22 ? A 12.688 -2.232 5.078 1.000 1 A ILE 96.257 1
ATOM 150 C CG2 . ILE 22 22 ? A 13.055 -4.373 6.358 1.000 1 A ILE 95.629 1
ATOM 151 C CD1 . ILE 22 22 ? A 13.230 -1.258 6.102 1.000 1 A ILE 93.792 1
ATOM 152 N N . GLN 23 23 ? A 9.700 -5.796 5.570 1.000 1 A GLN 97.817 1
ATOM 153 C CA . GLN 23 23 ? A 9.215 -7.141 5.859 1.000 1 A GLN 97.941 1
ATOM 154 C C . GLN 23 23 ? A 9.038 -7.944 4.563 1.000 1 A GLN 98.043 1
ATOM 155 O O . GLN 23 23 ? A 9.406 -9.127 4.529 1.000 1 A GLN 97.977 1
ATOM 156 C CB . GLN 23 23 ? A 7.889 -7.097 6.616 1.000 1 A GLN 97.703 1
ATOM 157 C CG . GLN 23 23 ? A 8.077 -6.968 8.108 1.000 1 A GLN 94.646 1
ATOM 158 C CD . GLN 23 23 ? A 8.473 -8.263 8.776 1.000 1 A GLN 97.348 1
ATOM 159 O OE1 . GLN 23 23 ? A 8.829 -9.241 8.114 1.000 1 A GLN 96.843 1
ATOM 160 N NE2 . GLN 23 23 ? A 8.414 -8.292 10.081 1.000 1 A GLN 96.118 1
ATOM 161 N N . LEU 24 24 ? A 8.479 -7.320 3.523 1.000 1 A LEU 98.125 1
ATOM 162 C CA . LEU 24 24 ? A 8.289 -8.062 2.251 1.000 1 A LEU 98.161 1
ATOM 163 C C . LEU 24 24 ? A 9.631 -8.454 1.639 1.000 1 A LEU 97.969 1
ATOM 164 O O . LEU 24 24 ? A 9.816 -9.586 1.223 1.000 1 A LEU 97.823 1
ATOM 165 C CB . LEU 24 24 ? A 7.503 -7.229 1.266 1.000 1 A LEU 98.294 1
ATOM 166 C CG . LEU 24 24 ? A 7.187 -7.992 -0.032 1.000 1 A LEU 98.226 1
ATOM 167 C CD1 . LEU 24 24 ? A 6.057 -8.950 0.205 1.000 1 A LEU 97.903 1
ATOM 168 C CD2 . LEU 24 24 ? A 6.872 -7.055 -1.174 1.000 1 A LEU 98.023 1
ATOM 169 N N . ILE 25 25 ? A 10.566 -7.487 1.590 1.000 1 A ILE 97.785 1
ATOM 170 C CA . ILE 25 25 ? A 11.795 -7.656 0.830 1.000 1 A ILE 97.222 1
ATOM 171 C C . ILE 25 25 ? A 12.826 -8.448 1.638 1.000 1 A ILE 96.976 1
ATOM 172 O O . ILE 25 25 ? A 13.547 -9.279 1.064 1.000 1 A ILE 96.605 1
ATOM 173 C CB . ILE 25 25 ? A 12.360 -6.287 0.439 1.000 1 A ILE 96.396 1
ATOM 174 C CG1 . ILE 25 25 ? A 11.335 -5.515 -0.410 1.000 1 A ILE 93.743 1
ATOM 175 C CG2 . ILE 25 25 ? A 13.685 -6.421 -0.287 1.000 1 A ILE 92.027 1
ATOM 176 C CD1 . ILE 25 25 ? A 10.984 -6.209 -1.710 1.000 1 A ILE 86.581 1
ATOM 177 N N . GLN 26 26 ? A 12.896 -8.216 2.935 1.000 1 A GLN 97.178 1
ATOM 178 C CA . GLN 26 26 ? A 13.980 -8.776 3.748 1.000 1 A GLN 96.646 1
ATOM 179 C C . GLN 26 26 ? A 13.492 -9.693 4.879 1.000 1 A GLN 96.951 1
ATOM 180 O O . GLN 26 26 ? A 14.318 -10.277 5.571 1.000 1 A GLN 96.237 1
ATOM 181 C CB . GLN 26 26 ? A 14.833 -7.644 4.323 1.000 1 A GLN 95.479 1
ATOM 182 C CG . GLN 26 26 ? A 15.483 -6.800 3.257 1.000 1 A GLN 90.633 1
ATOM 183 C CD . GLN 26 26 ? A 16.392 -5.716 3.834 1.000 1 A GLN 82.938 1
ATOM 184 O OE1 . GLN 26 26 ? A 16.495 -5.559 5.043 1.000 1 A GLN 74.258 1
ATOM 185 N NE2 . GLN 26 26 ? A 17.050 -4.994 2.958 1.000 1 A GLN 73.452 1
ATOM 186 N N . ASN 27 27 ? A 12.179 -9.782 5.072 1.000 1 A ASN 97.194 1
ATOM 187 C CA . ASN 27 27 ? A 11.620 -10.689 6.063 1.000 1 A ASN 96.929 1
ATOM 188 C C . ASN 27 27 ? A 12.155 -10.411 7.474 1.000 1 A ASN 97.134 1
ATOM 189 O O . ASN 27 27 ? A 12.450 -11.327 8.228 1.000 1 A ASN 95.955 1
ATOM 190 C CB . ASN 27 27 ? A 11.832 -12.161 5.694 1.000 1 A ASN 95.998 1
ATOM 191 C CG . ASN 27 27 ? A 10.918 -12.629 4.575 1.000 1 A ASN 94.061 1
ATOM 192 O OD1 . ASN 27 27 ? A 9.790 -13.042 4.820 1.000 1 A ASN 82.121 1
ATOM 193 N ND2 . ASN 27 27 ? A 11.398 -12.552 3.348 1.000 1 A ASN 79.170 1
ATOM 194 N N . HIS 28 28 ? A 12.224 -9.104 7.823 1.000 1 A HIS 97.278 1
ATOM 195 C CA . HIS 28 28 ? A 12.501 -8.715 9.208 1.000 1 A HIS 96.725 1
ATOM 196 C C . HIS 28 28 ? A 11.866 -7.376 9.518 1.000 1 A HIS 97.156 1
ATOM 197 O O . HIS 28 28 ? A 11.514 -6.619 8.617 1.000 1 A HIS 96.689 1
ATOM 198 C CB . HIS 28 28 ? A 13.999 -8.719 9.498 1.000 1 A HIS 94.687 1
ATOM 199 C CG . HIS 28 28 ? A 14.785 -7.719 8.728 1.000 1 A HIS 88.803 1
ATOM 200 N ND1 . HIS 28 28 ? A 15.058 -6.450 9.194 1.000 1 A HIS 79.358 1
ATOM 201 C CD2 . HIS 28 28 ? A 15.349 -7.798 7.497 1.000 1 A HIS 80.244 1
ATOM 202 C CE1 . HIS 28 28 ? A 15.774 -5.805 8.323 1.000 1 A HIS 79.951 1
ATOM 203 N NE2 . HIS 28 28 ? A 15.976 -6.598 7.295 1.000 1 A HIS 79.253 1
ATOM 204 N N . PHE 29 29 ? A 11.704 -7.097 10.788 1.000 1 A PHE 97.731 1
ATOM 205 C CA . PHE 29 29 ? A 11.071 -5.866 11.246 1.000 1 A PHE 97.670 1
ATOM 206 C C . PHE 29 29 ? A 12.142 -4.898 11.742 1.000 1 A PHE 96.731 1
ATOM 207 O O . PHE 29 29 ? A 12.947 -5.251 12.603 1.000 1 A PHE 96.050 1
ATOM 208 C CB . PHE 29 29 ? A 10.098 -6.172 12.367 1.000 1 A PHE 97.446 1
ATOM 209 C CG . PHE 29 29 ? A 9.443 -4.955 12.976 1.000 1 A PHE 97.741 1
ATOM 210 C CD1 . PHE 29 29 ? A 8.684 -4.095 12.197 1.000 1 A PHE 97.826 1
ATOM 211 C CD2 . PHE 29 29 ? A 9.566 -4.706 14.334 1.000 1 A PHE 97.386 1
ATOM 212 C CE1 . PHE 29 29 ? A 8.063 -3.010 12.767 1.000 1 A PHE 97.407 1
ATOM 213 C CE2 . PHE 29 29 ? A 8.945 -3.600 14.890 1.000 1 A PHE 96.938 1
ATOM 214 C CZ . PHE 29 29 ? A 8.192 -2.762 14.103 1.000 1 A PHE 97.193 1
ATOM 215 N N . VAL 30 30 ? A 12.148 -3.709 11.178 1.000 1 A VAL 95.283 1
ATOM 216 C CA . VAL 30 30 ? A 13.058 -2.646 11.621 1.000 1 A VAL 93.279 1
ATOM 217 C C . VAL 30 30 ? A 12.221 -1.633 12.375 1.000 1 A VAL 93.041 1
ATOM 218 O O . VAL 30 30 ? A 11.388 -0.946 11.780 1.000 1 A VAL 91.866 1
ATOM 219 C CB . VAL 30 30 ? A 13.795 -1.992 10.451 1.000 1 A VAL 89.945 1
ATOM 220 C CG1 . VAL 30 30 ? A 14.620 -3.032 9.711 1.000 1 A VAL 84.955 1
ATOM 221 C CG2 . VAL 30 30 ? A 14.658 -0.841 10.922 1.000 1 A VAL 82.715 1
ATOM 222 N N . ASP 31 31 ? A 12.409 -1.532 13.672 1.000 1 A ASP 91.388 1
ATOM 223 C CA . ASP 31 31 ? A 11.570 -0.677 14.494 1.000 1 A ASP 90.492 1
ATOM 224 C C . ASP 31 31 ? A 12.004 0.789 14.462 1.000 1 A ASP 90.229 1
ATOM 225 O O . ASP 31 31 ? A 11.325 1.639 15.064 1.000 1 A ASP 85.623 1
ATOM 226 C CB . ASP 31 31 ? A 11.453 -1.203 15.926 1.000 1 A ASP 87.072 1
ATOM 227 C CG . ASP 31 31 ? A 12.773 -1.218 16.682 1.000 1 A ASP 82.387 1
ATOM 228 O OD1 . ASP 31 31 ? A 13.804 -0.802 16.134 1.000 1 A ASP 77.697 1
ATOM 229 O OD2 . ASP 31 31 ? A 12.752 -1.711 17.826 1.000 1 A ASP 78.682 1
ATOM 230 N N . GLU 32 32 ? A 13.093 1.096 13.790 1.000 1 A GLU 89.840 1
ATOM 231 C CA . GLU 32 32 ? A 13.572 2.470 13.614 1.000 1 A GLU 88.131 1
ATOM 232 C C . GLU 32 32 ? A 14.101 2.614 12.210 1.000 1 A GLU 86.023 1
ATOM 233 O O . GLU 32 32 ? A 15.039 1.903 11.823 1.000 1 A GLU 80.899 1
ATOM 234 C CB . GLU 32 32 ? A 14.665 2.827 14.621 1.000 1 A GLU 85.836 1
ATOM 235 C CG . GLU 32 32 ? A 14.173 2.847 16.049 1.000 1 A GLU 74.719 1
ATOM 236 C CD . GLU 32 32 ? A 15.287 3.193 17.039 1.000 1 A GLU 66.509 1
ATOM 237 O OE1 . GLU 32 32 ? A 16.450 3.379 16.609 1.000 1 A GLU 62.564 1
ATOM 238 O OE2 . GLU 32 32 ? A 14.996 3.229 18.245 1.000 1 A GLU 58.870 1
ATOM 239 N N . TYR 33 33 ? A 13.476 3.522 11.407 1.000 1 A TYR 87.108 1
ATOM 240 C CA . TYR 33 33 ? A 13.852 3.716 10.025 1.000 1 A TYR 86.095 1
ATOM 241 C C . TYR 33 33 ? A 13.724 5.205 9.707 1.000 1 A TYR 87.357 1
ATOM 242 O O . TYR 33 33 ? A 12.673 5.794 9.927 1.000 1 A TYR 86.207 1
ATOM 243 C CB . TYR 33 33 ? A 12.925 2.927 9.090 1.000 1 A TYR 82.006 1
ATOM 244 C CG . TYR 33 33 ? A 13.441 2.794 7.668 1.000 1 A TYR 80.164 1
ATOM 245 C CD1 . TYR 33 33 ? A 14.288 1.748 7.320 1.000 1 A TYR 76.794 1
ATOM 246 C CD2 . TYR 33 33 ? A 13.069 3.701 6.688 1.000 1 A TYR 75.523 1
ATOM 247 C CE1 . TYR 33 33 ? A 14.747 1.609 6.031 1.000 1 A TYR 73.622 1
ATOM 248 C CE2 . TYR 33 33 ? A 13.542 3.577 5.405 1.000 1 A TYR 73.093 1
ATOM 249 C CZ . TYR 33 33 ? A 14.378 2.530 5.088 1.000 1 A TYR 74.276 1
ATOM 250 O OH . TYR 33 33 ? A 14.842 2.380 3.774 1.000 1 A TYR 68.932 1
ATOM 251 N N . ASP 34 34 ? A 14.804 5.812 9.211 1.000 1 A ASP 88.668 1
ATOM 252 C CA . ASP 34 34 ? A 14.797 7.241 8.914 1.000 1 A ASP 89.685 1
ATOM 253 C C . ASP 34 34 ? A 13.554 7.609 8.090 1.000 1 A ASP 90.949 1
ATOM 254 O O . ASP 34 34 ? A 13.363 7.065 7.015 1.000 1 A ASP 90.600 1
ATOM 255 C CB . ASP 34 34 ? A 16.062 7.615 8.140 1.000 1 A ASP 88.248 1
ATOM 256 C CG . ASP 34 34 ? A 16.250 9.121 8.006 1.000 1 A ASP 87.046 1
ATOM 257 O OD1 . ASP 34 34 ? A 15.243 9.860 7.816 1.000 1 A ASP 85.106 1
ATOM 258 O OD2 . ASP 34 34 ? A 17.412 9.580 8.041 1.000 1 A ASP 83.981 1
ATOM 259 N N . PRO 35 35 ? A 12.709 8.532 8.591 1.000 1 A PRO 88.434 1
ATOM 260 C CA . PRO 35 35 ? A 11.456 8.819 7.881 1.000 1 A PRO 89.491 1
ATOM 261 C C . PRO 35 35 ? A 11.637 9.619 6.615 1.000 1 A PRO 90.070 1
ATOM 262 O O . PRO 35 35 ? A 10.677 9.794 5.886 1.000 1 A PRO 88.452 1
ATOM 263 C CB . PRO 35 35 ? A 10.665 9.604 8.935 1.000 1 A PRO 86.976 1
ATOM 264 C CG . PRO 35 35 ? A 11.706 10.277 9.731 1.000 1 A PRO 86.045 1
ATOM 265 C CD . PRO 35 35 ? A 12.849 9.299 9.830 1.000 1 A PRO 88.586 1
ATOM 266 N N . THR 36 36 ? A 12.849 10.113 6.346 1.000 1 A THR 89.325 1
ATOM 267 C CA . THR 36 36 ? A 13.101 10.911 5.156 1.000 1 A THR 87.792 1
ATOM 268 C C . THR 36 36 ? A 13.642 10.064 4.010 1.000 1 A THR 89.375 1
ATOM 269 O O . THR 36 36 ? A 13.814 10.586 2.908 1.000 1 A THR 87.826 1
ATOM 270 C CB . THR 36 36 ? A 14.089 12.032 5.445 1.000 1 A THR 83.946 1
ATOM 271 O OG1 . THR 36 36 ? A 15.388 11.489 5.658 1.000 1 A THR 81.810 1
ATOM 272 C CG2 . THR 36 36 ? A 13.647 12.830 6.659 1.000 1 A THR 80.683 1
ATOM 273 N N . ILE 37 37 ? A 13.914 8.777 4.215 1.000 1 A ILE 92.458 1
ATOM 274 C CA . ILE 37 37 ? A 14.507 7.952 3.178 1.000 1 A ILE 92.118 1
ATOM 275 C C . ILE 37 37 ? A 13.443 7.395 2.258 1.000 1 A ILE 92.737 1
ATOM 276 O O . ILE 37 37 ? A 12.508 6.725 2.716 1.000 1 A ILE 92.078 1
ATOM 277 C CB . ILE 37 37 ? A 15.345 6.817 3.754 1.000 1 A ILE 90.136 1
ATOM 278 C CG1 . ILE 37 37 ? A 16.560 7.391 4.507 1.000 1 A ILE 89.924 1
ATOM 279 C CG2 . ILE 37 37 ? A 15.801 5.851 2.659 1.000 1 A ILE 89.161 1
ATOM 280 C CD1 . ILE 37 37 ? A 17.400 6.341 5.177 1.000 1 A ILE 86.232 1
ATOM 281 N N . GLU 38 38 ? A 13.547 7.674 0.948 1.000 1 A GLU 92.114 1
ATOM 282 C CA . GLU 38 38 ? A 12.692 7.100 -0.063 1.000 1 A GLU 92.065 1
ATOM 283 C C . GLU 38 38 ? A 13.585 6.309 -0.999 1.000 1 A GLU 91.496 1
ATOM 284 O O . GLU 38 38 ? A 14.551 6.850 -1.531 1.000 1 A GLU 89.317 1
ATOM 285 C CB . GLU 38 38 ? A 11.949 8.181 -0.853 1.000 1 A GLU 90.455 1
ATOM 286 C CG . GLU 38 38 ? A 11.141 7.623 -1.995 1.000 1 A GLU 88.363 1
ATOM 287 C CD . GLU 38 38 ? A 10.329 8.668 -2.721 1.000 1 A GLU 88.582 1
ATOM 288 O OE1 . GLU 38 38 ? A 9.401 9.237 -2.102 1.000 1 A GLU 85.329 1
ATOM 289 O OE2 . GLU 38 38 ? A 10.648 8.964 -3.910 1.000 1 A GLU 84.587 1
ATOM 290 N N . ASP 39 39 ? A 13.268 5.046 -1.215 1.000 1 A ASP 92.478 1
ATOM 291 C CA . ASP 39 39 ? A 14.099 4.202 -2.057 1.000 1 A ASP 92.294 1
ATOM 292 C C . ASP 39 39 ? A 13.231 3.172 -2.741 1.000 1 A ASP 93.748 1
ATOM 293 O O . ASP 39 39 ? A 12.045 2.987 -2.414 1.000 1 A ASP 93.609 1
ATOM 294 C CB . ASP 39 39 ? A 15.222 3.539 -1.248 1.000 1 A ASP 90.303 1
ATOM 295 C CG . ASP 39 39 ? A 16.451 3.190 -2.105 1.000 1 A ASP 83.341 1
ATOM 296 O OD1 . ASP 39 39 ? A 16.399 3.318 -3.355 1.000 1 A ASP 80.382 1
ATOM 297 O OD2 . ASP 39 39 ? A 17.471 2.807 -1.491 1.000 1 A ASP 77.926 1
ATOM 298 N N . SER 40 40 ? A 13.818 2.506 -3.728 1.000 1 A SER 94.014 1
ATOM 299 C CA . SER 40 40 ? A 13.144 1.442 -4.453 1.000 1 A SER 94.148 1
ATOM 300 C C . SER 40 40 ? A 13.855 0.126 -4.201 1.000 1 A SER 94.775 1
ATOM 301 O O . SER 40 40 ? A 15.059 0.094 -3.888 1.000 1 A SER 93.247 1
ATOM 302 C CB . SER 40 40 ? A 13.062 1.763 -5.947 1.000 1 A SER 91.591 1
ATOM 303 O OG . SER 40 40 ? A 14.353 1.823 -6.497 1.000 1 A SER 85.613 1
ATOM 304 N N . TYR 41 41 ? A 13.106 -0.935 -4.316 1.000 1 A TYR 96.372 1
ATOM 305 C CA . TYR 41 41 ? A 13.552 -2.285 -3.982 1.000 1 A TYR 96.058 1
ATOM 306 C C . TYR 41 41 ? A 13.062 -3.237 -5.054 1.000 1 A TYR 96.484 1
ATOM 307 O O . TYR 41 41 ? A 11.964 -3.044 -5.582 1.000 1 A TYR 96.341 1
ATOM 308 C CB . TYR 41 41 ? A 12.985 -2.734 -2.633 1.000 1 A TYR 95.468 1
ATOM 309 C CG . TYR 41 41 ? A 13.306 -1.777 -1.514 1.000 1 A TYR 93.189 1
ATOM 310 C CD1 . TYR 41 41 ? A 14.382 -2.008 -0.664 1.000 1 A TYR 91.252 1
ATOM 311 C CD2 . TYR 41 41 ? A 12.532 -0.651 -1.294 1.000 1 A TYR 92.276 1
ATOM 312 C CE1 . TYR 41 41 ? A 14.664 -1.141 0.374 1.000 1 A TYR 88.362 1
ATOM 313 C CE2 . TYR 41 41 ? A 12.820 0.211 -0.271 1.000 1 A TYR 90.730 1
ATOM 314 C CZ . TYR 41 41 ? A 13.877 -0.041 0.575 1.000 1 A TYR 88.065 1
ATOM 315 O OH . TYR 41 41 ? A 14.165 0.824 1.613 1.000 1 A TYR 84.461 1
ATOM 316 N N . ARG 42 42 ? A 13.867 -4.247 -5.426 1.000 1 A ARG 96.200 1
ATOM 317 C CA . ARG 42 42 ? A 13.446 -5.288 -6.334 1.000 1 A ARG 96.226 1
ATOM 318 C C . ARG 42 42 ? A 13.508 -6.629 -5.586 1.000 1 A ARG 96.516 1
ATOM 319 O O . ARG 42 42 ? A 14.494 -6.943 -4.920 1.000 1 A ARG 95.413 1
ATOM 320 C CB . ARG 42 42 ? A 14.303 -5.311 -7.606 1.000 1 A ARG 94.518 1
ATOM 321 C CG . ARG 42 42 ? A 13.942 -4.236 -8.600 1.000 1 A ARG 84.106 1
ATOM 322 C CD . ARG 42 42 ? A 14.261 -4.599 -10.039 1.000 1 A ARG 78.590 1
ATOM 323 N NE . ARG 42 42 ? A 13.622 -3.701 -11.007 1.000 1 A ARG 73.128 1
ATOM 324 C CZ . ARG 42 42 ? A 13.378 -4.022 -12.250 1.000 1 A ARG 67.084 1
ATOM 325 N NH1 . ARG 42 42 ? A 13.732 -5.212 -12.732 1.000 1 A ARG 60.381 1
ATOM 326 N NH2 . ARG 42 42 ? A 12.821 -3.147 -13.072 1.000 1 A ARG 57.610 1
ATOM 327 N N . LYS 43 43 ? A 12.419 -7.382 -5.674 1.000 1 A LYS 96.403 1
ATOM 328 C CA . LYS 43 43 ? A 12.364 -8.687 -5.002 1.000 1 A LYS 96.562 1
ATOM 329 C C . LYS 43 43 ? A 11.630 -9.659 -5.916 1.000 1 A LYS 96.765 1
ATOM 330 O O . LYS 43 43 ? A 10.518 -9.367 -6.392 1.000 1 A LYS 96.737 1
ATOM 331 C CB . LYS 43 43 ? A 11.621 -8.581 -3.680 1.000 1 A LYS 95.879 1
ATOM 332 C CG . LYS 43 43 ? A 11.413 -9.899 -2.930 1.000 1 A LYS 94.823 1
ATOM 333 C CD . LYS 43 43 ? A 12.708 -10.449 -2.376 1.000 1 A LYS 92.479 1
ATOM 334 C CE . LYS 43 43 ? A 12.441 -11.617 -1.427 1.000 1 A LYS 91.118 1
ATOM 335 N NZ . LYS 43 43 ? A 13.697 -12.085 -0.762 1.000 1 A LYS 87.127 1
ATOM 336 N N . GLN 44 44 ? A 12.233 -10.809 -6.161 1.000 1 A GLN 96.929 1
ATOM 337 C CA . GLN 44 44 ? A 11.614 -11.865 -6.951 1.000 1 A GLN 96.715 1
ATOM 338 C C . GLN 44 44 ? A 10.865 -12.791 -6.024 1.000 1 A GLN 96.413 1
ATOM 339 O O . GLN 44 44 ? A 11.439 -13.353 -5.081 1.000 1 A GLN 95.184 1
ATOM 340 C CB . GLN 44 44 ? A 12.698 -12.644 -7.733 1.000 1 A GLN 95.663 1
ATOM 341 C CG . GLN 44 44 ? A 12.147 -13.560 -8.783 1.000 1 A GLN 88.900 1
ATOM 342 C CD . GLN 44 44 ? A 13.211 -13.986 -9.755 1.000 1 A GLN 84.847 1
ATOM 343 O OE1 . GLN 44 44 ? A 13.883 -13.170 -10.402 1.000 1 A GLN 78.053 1
ATOM 344 N NE2 . GLN 44 44 ? A 13.405 -15.320 -9.876 1.000 1 A GLN 75.846 1
ATOM 345 N N . VAL 45 45 ? A 9.564 -12.937 -6.278 1.000 1 A VAL 96.551 1
ATOM 346 C CA . VAL 45 45 ? A 8.697 -13.796 -5.483 1.000 1 A VAL 96.084 1
ATOM 347 C C . VAL 45 45 ? A 7.864 -14.652 -6.426 1.000 1 A VAL 95.901 1
ATOM 348 O O . VAL 45 45 ? A 7.852 -14.433 -7.638 1.000 1 A VAL 95.176 1
ATOM 349 C CB . VAL 45 45 ? A 7.766 -13.000 -4.557 1.000 1 A VAL 94.899 1
ATOM 350 C CG1 . VAL 45 45 ? A 8.574 -12.129 -3.589 1.000 1 A VAL 94.346 1
ATOM 351 C CG2 . VAL 45 45 ? A 6.793 -12.148 -5.383 1.000 1 A VAL 93.803 1
ATOM 352 N N . VAL 46 46 ? A 7.171 -15.611 -5.858 1.000 1 A VAL 95.467 1
ATOM 353 C CA . VAL 46 46 ? A 6.260 -16.452 -6.626 1.000 1 A VAL 95.670 1
ATOM 354 C C . VAL 46 46 ? A 4.859 -16.236 -6.068 1.000 1 A VAL 96.334 1
ATOM 355 O O . VAL 46 46 ? A 4.608 -16.468 -4.890 1.000 1 A VAL 95.728 1
ATOM 356 C CB . VAL 46 46 ? A 6.634 -17.933 -6.570 1.000 1 A VAL 94.117 1
ATOM 357 C CG1 . VAL 46 46 ? A 8.020 -18.139 -7.135 1.000 1 A VAL 92.700 1
ATOM 358 C CG2 . VAL 46 46 ? A 5.596 -18.792 -7.322 1.000 1 A VAL 93.452 1
ATOM 359 N N . ILE 47 47 ? A 3.939 -15.775 -6.911 1.000 1 A ILE 96.578 1
ATOM 360 C CA . ILE 47 47 ? A 2.558 -15.495 -6.529 1.000 1 A ILE 96.866 1
ATOM 361 C C . ILE 47 47 ? A 1.649 -16.342 -7.405 1.000 1 A ILE 96.611 1
ATOM 362 O O . ILE 47 47 ? A 1.641 -16.204 -8.618 1.000 1 A ILE 95.992 1
ATOM 363 C CB . ILE 47 47 ? A 2.215 -14.015 -6.698 1.000 1 A ILE 97.071 1
ATOM 364 C CG1 . ILE 47 47 ? A 3.207 -13.154 -5.913 1.000 1 A ILE 96.697 1
ATOM 365 C CG2 . ILE 47 47 ? A 0.779 -13.763 -6.250 1.000 1 A ILE 96.843 1
ATOM 366 C CD1 . ILE 47 47 ? A 3.061 -11.672 -6.167 1.000 1 A ILE 96.060 1
ATOM 367 N N . ASP 48 48 ? A 0.889 -17.243 -6.784 1.000 1 A ASP 96.806 1
ATOM 368 C CA . ASP 48 48 ? A -0.029 -18.104 -7.516 1.000 1 A ASP 96.074 1
ATOM 369 C C . ASP 48 48 ? A 0.691 -18.886 -8.617 1.000 1 A ASP 95.116 1
ATOM 370 O O . ASP 48 48 ? A 0.131 -19.077 -9.709 1.000 1 A ASP 93.307 1
ATOM 371 C CB . ASP 48 48 ? A -1.184 -17.294 -8.111 1.000 1 A ASP 95.623 1
ATOM 372 C CG . ASP 48 48 ? A -1.932 -16.508 -7.054 1.000 1 A ASP 95.911 1
ATOM 373 O OD1 . ASP 48 48 ? A -2.099 -17.016 -5.932 1.000 1 A ASP 94.619 1
ATOM 374 O OD2 . ASP 48 48 ? A -2.361 -15.366 -7.365 1.000 1 A ASP 94.144 1
ATOM 375 N N . GLY 49 49 ? A 1.905 -19.321 -8.327 1.000 1 A GLY 94.912 1
ATOM 376 C CA . GLY 49 49 ? A 2.675 -20.097 -9.286 1.000 1 A GLY 92.880 1
ATOM 377 C C . GLY 49 49 ? A 3.426 -19.304 -10.324 1.000 1 A GLY 92.992 1
ATOM 378 O O . GLY 49 49 ? A 4.159 -19.887 -11.135 1.000 1 A GLY 91.459 1
ATOM 379 N N . GLU 50 50 ? A 3.279 -17.972 -10.326 1.000 1 A GLU 92.966 1
ATOM 380 C CA . GLU 50 50 ? A 3.955 -17.099 -11.269 1.000 1 A GLU 92.598 1
ATOM 381 C C . GLU 50 50 ? A 5.146 -16.431 -10.609 1.000 1 A GLU 93.606 1
ATOM 382 O O . GLU 50 50 ? A 5.001 -15.762 -9.571 1.000 1 A GLU 93.650 1
ATOM 383 C CB . GLU 50 50 ? A 3.013 -16.024 -11.824 1.000 1 A GLU 89.636 1
ATOM 384 C CG . GLU 50 50 ? A 3.716 -15.036 -12.746 1.000 1 A GLU 87.156 1
ATOM 385 C CD . GLU 50 50 ? A 2.822 -13.899 -13.198 1.000 1 A GLU 84.416 1
ATOM 386 O OE1 . GLU 50 50 ? A 2.535 -13.014 -12.360 1.000 1 A GLU 76.236 1
ATOM 387 O OE2 . GLU 50 50 ? A 2.365 -13.907 -14.355 1.000 1 A GLU 74.759 1
ATOM 388 N N . THR 51 51 ? A 6.321 -16.575 -11.183 1.000 1 A THR 95.169 1
ATOM 389 C CA . THR 51 51 ? A 7.475 -15.813 -10.733 1.000 1 A THR 95.293 1
ATOM 390 C C . THR 51 51 ? A 7.241 -14.350 -11.051 1.000 1 A THR 95.296 1
ATOM 391 O O . THR 51 51 ? A 6.966 -13.984 -12.185 1.000 1 A THR 93.676 1
ATOM 392 C CB . THR 51 51 ? A 8.781 -16.315 -11.351 1.000 1 A THR 94.551 1
ATOM 393 O OG1 . THR 51 51 ? A 8.989 -17.684 -10.999 1.000 1 A THR 91.556 1
ATOM 394 C CG2 . THR 51 51 ? A 9.976 -15.494 -10.879 1.000 1 A THR 92.216 1
ATOM 395 N N . SER 52 52 ? A 7.318 -13.501 -10.021 1.000 1 A SER 95.215 1
ATOM 396 C CA . SER 52 52 ? A 6.956 -12.094 -10.129 1.000 1 A SER 95.114 1
ATOM 397 C C . SER 52 52 ? A 8.105 -11.251 -9.605 1.000 1 A SER 96.114 1
ATOM 398 O O . SER 52 52 ? A 8.512 -11.433 -8.462 1.000 1 A SER 95.885 1
ATOM 399 C CB . SER 52 52 ? A 5.681 -11.812 -9.339 1.000 1 A SER 92.484 1
ATOM 400 O OG . SER 52 52 ? A 4.587 -12.616 -9.790 1.000 1 A SER 85.136 1
ATOM 401 N N . LEU 53 53 ? A 8.607 -10.356 -10.412 1.000 1 A LEU 97.067 1
ATOM 402 C CA . LEU 53 53 ? A 9.645 -9.424 -9.986 1.000 1 A LEU 97.486 1
ATOM 403 C C . LEU 53 53 ? A 8.944 -8.157 -9.528 1.000 1 A LEU 97.766 1
ATOM 404 O O . LEU 53 53 ? A 8.354 -7.424 -10.320 1.000 1 A LEU 97.443 1
ATOM 405 C CB . LEU 53 53 ? A 10.611 -9.117 -11.138 1.000 1 A LEU 96.844 1
ATOM 406 C CG . LEU 53 53 ? A 11.717 -8.110 -10.772 1.000 1 A LEU 94.539 1
ATOM 407 C CD1 . LEU 53 53 ? A 12.552 -8.663 -9.627 1.000 1 A LEU 93.065 1
ATOM 408 C CD2 . LEU 53 53 ? A 12.581 -7.849 -11.993 1.000 1 A LEU 92.509 1
ATOM 409 N N . LEU 54 54 ? A 8.988 -7.912 -8.218 1.000 1 A LEU 97.862 1
ATOM 410 C CA . LEU 54 54 ? A 8.339 -6.739 -7.631 1.000 1 A LEU 98.097 1
ATOM 411 C C . LEU 54 54 ? A 9.329 -5.592 -7.541 1.000 1 A LEU 97.990 1
ATOM 412 O O . LEU 54 54 ? A 10.376 -5.712 -6.915 1.000 1 A LEU 97.739 1
ATOM 413 C CB . LEU 54 54 ? A 7.806 -7.068 -6.238 1.000 1 A LEU 98.102 1
ATOM 414 C CG . LEU 54 54 ? A 6.898 -8.283 -6.116 1.000 1 A LEU 97.914 1
ATOM 415 C CD1 . LEU 54 54 ? A 5.782 -8.221 -7.160 1.000 1 A LEU 97.839 1
ATOM 416 C CD2 . LEU 54 54 ? A 6.337 -8.352 -4.716 1.000 1 A LEU 97.912 1
ATOM 417 N N . ASP 55 55 ? A 8.979 -4.467 -8.161 1.000 1 A ASP 97.848 1
ATOM 418 C CA . ASP 55 55 ? A 9.752 -3.248 -8.108 1.000 1 A ASP 97.525 1
ATOM 419 C C . ASP 55 55 ? A 8.944 -2.276 -7.252 1.000 1 A ASP 97.646 1
ATOM 420 O O . ASP 55 55 ? A 7.906 -1.793 -7.682 1.000 1 A ASP 97.396 1
ATOM 421 C CB . ASP 55 55 ? A 9.982 -2.709 -9.528 1.000 1 A ASP 96.208 1
ATOM 422 C CG . ASP 55 55 ? A 10.950 -1.536 -9.566 1.000 1 A ASP 93.991 1
ATOM 423 O OD1 . ASP 55 55 ? A 11.379 -1.055 -8.498 1.000 1 A ASP 91.679 1
ATOM 424 O OD2 . ASP 55 55 ? A 11.256 -1.082 -10.691 1.000 1 A ASP 89.281 1
ATOM 425 N N . ILE 56 56 ? A 9.403 -2.059 -6.015 1.000 1 A ILE 97.581 1
ATOM 426 C CA . ILE 56 56 ? A 8.608 -1.374 -5.011 1.000 1 A ILE 97.672 1
ATOM 427 C C . ILE 56 56 ? A 9.249 -0.033 -4.679 1.000 1 A ILE 97.199 1
ATOM 428 O O . ILE 56 56 ? A 10.405 0.026 -4.249 1.000 1 A ILE 97.058 1
ATOM 429 C CB . ILE 56 56 ? A 8.477 -2.236 -3.753 1.000 1 A ILE 97.872 1
ATOM 430 C CG1 . ILE 56 56 ? A 7.825 -3.574 -4.087 1.000 1 A ILE 97.165 1
ATOM 431 C CG2 . ILE 56 56 ? A 7.657 -1.501 -2.667 1.000 1 A ILE 97.780 1
ATOM 432 C CD1 . ILE 56 56 ? A 8.044 -4.631 -3.014 1.000 1 A ILE 93.756 1
ATOM 433 N N . LEU 57 57 ? A 8.475 1.037 -4.866 1.000 1 A LEU 97.110 1
ATOM 434 C CA . LEU 57 57 ? A 8.870 2.354 -4.409 1.000 1 A LEU 96.590 1
ATOM 435 C C . LEU 57 57 ? A 8.257 2.592 -3.026 1.000 1 A LEU 96.695 1
ATOM 436 O O . LEU 57 57 ? A 7.039 2.617 -2.863 1.000 1 A LEU 96.659 1
ATOM 437 C CB . LEU 57 57 ? A 8.389 3.454 -5.377 1.000 1 A LEU 95.424 1
ATOM 438 C CG . LEU 57 57 ? A 8.672 4.880 -4.865 1.000 1 A LEU 93.655 1
ATOM 439 C CD1 . LEU 57 57 ? A 10.164 5.153 -4.784 1.000 1 A LEU 91.867 1
ATOM 440 C CD2 . LEU 57 57 ? A 7.978 5.910 -5.718 1.000 1 A LEU 91.474 1
ATOM 441 N N . ASP 58 58 ? A 9.137 2.730 -2.026 1.000 1 A ASP 96.605 1
ATOM 442 C CA . ASP 58 58 ? A 8.731 3.070 -0.660 1.000 1 A ASP 96.412 1
ATOM 443 C C . ASP 58 58 ? A 8.844 4.579 -0.522 1.000 1 A ASP 95.541 1
ATOM 444 O O . ASP 58 58 ? A 9.949 5.122 -0.378 1.000 1 A ASP 94.558 1
ATOM 445 C CB . ASP 58 58 ? A 9.667 2.362 0.313 1.000 1 A ASP 96.425 1
ATOM 446 C CG . ASP 58 58 ? A 9.422 2.806 1.756 1.000 1 A ASP 96.439 1
ATOM 447 O OD1 . ASP 58 58 ? A 8.268 3.135 2.120 1.000 1 A ASP 95.797 1
ATOM 448 O OD2 . ASP 58 58 ? A 10.407 2.799 2.516 1.000 1 A ASP 95.453 1
ATOM 449 N N . THR 59 59 ? A 7.700 5.258 -0.582 1.000 1 A THR 95.345 1
ATOM 450 C CA . THR 59 59 ? A 7.702 6.714 -0.624 1.000 1 A THR 94.169 1
ATOM 451 C C . THR 59 59 ? A 8.017 7.276 0.757 1.000 1 A THR 92.613 1
ATOM 452 O O . THR 59 59 ? A 7.823 6.629 1.797 1.000 1 A THR 90.973 1
ATOM 453 C CB . THR 59 59 ? A 6.350 7.278 -1.090 1.000 1 A THR 93.638 1
ATOM 454 O OG1 . THR 59 59 ? A 5.331 6.921 -0.159 1.000 1 A THR 84.566 1
ATOM 455 C CG2 . THR 59 59 ? A 5.996 6.692 -2.452 1.000 1 A THR 85.377 1
ATOM 456 N N . ALA 60 60 ? A 8.478 8.526 0.768 1.000 1 A ALA 93.949 1
ATOM 457 C CA . ALA 60 60 ? A 8.873 9.183 2.021 1.000 1 A ALA 92.667 1
ATOM 458 C C . ALA 60 60 ? A 9.025 10.679 1.781 1.000 1 A ALA 90.245 1
ATOM 459 O O . ALA 60 60 ? A 8.758 11.174 0.700 1.000 1 A ALA 85.583 1
ATOM 460 C CB . ALA 60 60 ? A 10.170 8.578 2.577 1.000 1 A ALA 91.867 1
ATOM 461 N N . GLY 61 61 ? A 9.469 11.385 2.802 1.000 1 A GLY 83.917 1
ATOM 462 C CA . GLY 61 61 ? A 9.835 12.769 2.661 1.000 1 A GLY 80.336 1
ATOM 463 C C . GLY 61 61 ? A 8.647 13.699 2.648 1.000 1 A GLY 81.624 1
ATOM 464 O O . GLY 61 61 ? A 7.530 13.371 3.077 1.000 1 A GLY 76.733 1
ATOM 465 N N . GLN 62 62 ? A 8.889 14.909 2.136 1.000 1 A GLN 79.715 1
ATOM 466 C CA . GLN 62 62 ? A 7.878 15.953 2.122 1.000 1 A GLN 79.160 1
ATOM 467 C C . GLN 62 62 ? A 6.956 15.772 0.928 1.000 1 A GLN 79.363 1
ATOM 468 O O . GLN 62 62 ? A 7.328 15.239 -0.132 1.000 1 A GLN 76.291 1
ATOM 469 C CB . GLN 62 62 ? A 8.533 17.317 2.058 1.000 1 A GLN 76.282 1
ATOM 470 C CG . GLN 62 62 ? A 9.382 17.639 3.289 1.000 1 A GLN 72.414 1
ATOM 471 C CD . GLN 62 62 ? A 8.557 17.674 4.562 1.000 1 A GLN 64.809 1
ATOM 472 O OE1 . GLN 62 62 ? A 7.445 18.211 4.564 1.000 1 A GLN 61.108 1
ATOM 473 N NE2 . GLN 62 62 ? A 9.070 17.081 5.615 1.000 1 A GLN 61.824 1
ATOM 474 N N . GLU 63 63 ? A 5.694 16.242 1.065 1.000 1 A GLU 79.076 1
ATOM 475 C CA . GLU 63 63 ? A 4.759 16.291 -0.043 1.000 1 A GLU 77.276 1
ATOM 476 C C . GLU 63 63 ? A 5.381 17.104 -1.184 1.000 1 A GLU 77.197 1
ATOM 477 O O . GLU 63 63 ? A 5.876 18.207 -0.957 1.000 1 A GLU 73.099 1
ATOM 478 C CB . GLU 63 63 ? A 3.439 16.908 0.425 1.000 1 A GLU 72.659 1
ATOM 479 C CG . GLU 63 63 ? A 2.370 16.953 -0.637 1.000 1 A GLU 70.198 1
ATOM 480 C CD . GLU 63 63 ? A 1.023 17.378 -0.100 1.000 1 A GLU 67.615 1
ATOM 481 O OE1 . GLU 63 63 ? A 0.937 17.803 1.072 1.000 1 A GLU 65.884 1
ATOM 482 O OE2 . GLU 63 63 ? A 0.037 17.319 -0.875 1.000 1 A GLU 64.930 1
ATOM 483 N N . GLU 64 64 ? A 5.362 16.551 -2.406 1.000 1 A GLU 80.989 1
ATOM 484 C CA . GLU 64 64 ? A 6.000 17.191 -3.552 1.000 1 A GLU 80.228 1
ATOM 485 C C . GLU 64 64 ? A 5.150 16.911 -4.781 1.000 1 A GLU 80.289 1
ATOM 486 O O . GLU 64 64 ? A 4.598 15.829 -4.936 1.000 1 A GLU 75.860 1
ATOM 487 C CB . GLU 64 64 ? A 7.430 16.660 -3.695 1.000 1 A GLU 74.736 1
ATOM 488 C CG . GLU 64 64 ? A 8.291 17.337 -4.751 1.000 1 A GLU 69.984 1
ATOM 489 C CD . GLU 64 64 ? A 8.204 16.670 -6.117 1.000 1 A GLU 64.014 1
ATOM 490 O OE1 . GLU 64 64 ? A 7.481 15.666 -6.249 1.000 1 A GLU 61.591 1
ATOM 491 O OE2 . GLU 64 64 ? A 8.877 17.185 -7.041 1.000 1 A GLU 59.524 1
ATOM 492 N N . TYR 65 65 ? A 5.027 17.932 -5.660 1.000 1 A TYR 80.101 1
ATOM 493 C CA . TYR 65 65 ? A 4.115 17.885 -6.805 1.000 1 A TYR 79.367 1
ATOM 494 C C . TYR 65 65 ? A 4.796 18.209 -8.129 1.000 1 A TYR 79.579 1
ATOM 495 O O . TYR 65 65 ? A 4.103 18.459 -9.099 1.000 1 A TYR 76.382 1
ATOM 496 C CB . TYR 65 65 ? A 2.928 18.810 -6.568 1.000 1 A TYR 75.756 1
ATOM 497 C CG . TYR 65 65 ? A 1.976 18.303 -5.517 1.000 1 A TYR 71.248 1
ATOM 498 C CD1 . TYR 65 65 ? A 0.984 17.401 -5.855 1.000 1 A TYR 67.757 1
ATOM 499 C CD2 . TYR 65 65 ? A 2.107 18.707 -4.204 1.000 1 A TYR 67.897 1
ATOM 500 C CE1 . TYR 65 65 ? A 0.117 16.941 -4.891 1.000 1 A TYR 64.035 1
ATOM 501 C CE2 . TYR 65 65 ? A 1.241 18.232 -3.249 1.000 1 A TYR 65.144 1
ATOM 502 C CZ . TYR 65 65 ? A 0.254 17.368 -3.589 1.000 1 A TYR 63.390 1
ATOM 503 O OH . TYR 65 65 ? A -0.624 16.902 -2.635 1.000 1 A TYR 68.372 1
ATOM 504 N N . SER 66 66 ? A 6.112 18.220 -8.159 1.000 1 A SER 80.079 1
ATOM 505 C CA . SER 66 66 ? A 6.825 18.546 -9.393 1.000 1 A SER 78.470 1
ATOM 506 C C . SER 66 66 ? A 6.432 17.579 -10.501 1.000 1 A SER 81.486 1
ATOM 507 O O . SER 66 66 ? A 5.960 16.468 -10.279 1.000 1 A SER 80.135 1
ATOM 508 C CB . SER 66 66 ? A 8.348 18.502 -9.194 1.000 1 A SER 71.706 1
ATOM 509 O OG . SER 66 66 ? A 8.775 17.161 -9.062 1.000 1 A SER 67.091 1
ATOM 510 N N . ALA 67 67 ? A 6.688 17.992 -11.740 1.000 1 A ALA 83.965 1
ATOM 511 C CA . ALA 67 67 ? A 6.391 17.132 -12.879 1.000 1 A ALA 84.145 1
ATOM 512 C C . ALA 67 67 ? A 7.222 15.862 -12.839 1.000 1 A ALA 85.561 1
ATOM 513 O O . ALA 67 67 ? A 6.773 14.792 -13.261 1.000 1 A ALA 85.535 1
ATOM 514 C CB . ALA 67 67 ? A 6.644 17.883 -14.187 1.000 1 A ALA 83.401 1
ATOM 515 N N . MET 68 68 ? A 8.483 15.962 -12.323 1.000 1 A MET 81.020 1
ATOM 516 C CA . MET 68 68 ? A 9.323 14.779 -12.242 1.000 1 A MET 81.045 1
ATOM 517 C C . MET 68 68 ? A 8.720 13.737 -11.307 1.000 1 A MET 82.262 1
ATOM 518 O O . MET 68 68 ? A 8.712 12.539 -11.595 1.000 1 A MET 81.459 1
ATOM 519 C CB . MET 68 68 ? A 10.738 15.164 -11.792 1.000 1 A MET 77.671 1
ATOM 520 C CG . MET 68 68 ? A 11.676 13.954 -11.728 1.000 1 A MET 73.101 1
ATOM 521 S SD . MET 68 68 ? A 13.335 14.392 -11.215 1.000 1 A MET 68.752 1
ATOM 522 C CE . MET 68 68 ? A 13.852 15.441 -12.572 1.000 1 A MET 62.915 1
ATOM 523 N N . ARG 69 69 ? A 8.202 14.197 -10.161 1.000 1 A ARG 86.151 1
ATOM 524 C CA . ARG 69 69 ? A 7.549 13.238 -9.244 1.000 1 A ARG 85.461 1
ATOM 525 C C . ARG 69 69 ? A 6.280 12.659 -9.876 1.000 1 A ARG 87.198 1
ATOM 526 O O . ARG 69 69 ? A 6.012 11.442 -9.775 1.000 1 A ARG 87.499 1
ATOM 527 C CB . ARG 69 69 ? A 7.228 13.901 -7.904 1.000 1 A ARG 82.358 1
ATOM 528 C CG . ARG 69 69 ? A 6.599 12.978 -6.869 1.000 1 A ARG 77.761 1
ATOM 529 C CD . ARG 69 69 ? A 7.521 11.795 -6.510 1.000 1 A ARG 72.464 1
ATOM 530 N NE . ARG 69 69 ? A 7.082 11.115 -5.314 1.000 1 A ARG 72.374 1
ATOM 531 C CZ . ARG 69 69 ? A 7.456 11.478 -4.072 1.000 1 A ARG 70.680 1
ATOM 532 N NH1 . ARG 69 69 ? A 8.240 12.537 -3.903 1.000 1 A ARG 65.396 1
ATOM 533 N NH2 . ARG 69 69 ? A 7.009 10.798 -3.041 1.000 1 A ARG 64.620 1
ATOM 534 N N . ASP 70 70 ? A 5.482 13.534 -10.569 1.000 1 A ASP 86.449 1
ATOM 535 C CA . ASP 70 70 ? A 4.303 12.998 -11.253 1.000 1 A ASP 88.330 1
ATOM 536 C C . ASP 70 70 ? A 4.703 11.920 -12.253 1.000 1 A ASP 89.135 1
ATOM 537 O O . ASP 70 70 ? A 4.042 10.871 -12.341 1.000 1 A ASP 89.336 1
ATOM 538 C CB . ASP 70 70 ? A 3.575 14.109 -12.019 1.000 1 A ASP 86.794 1
ATOM 539 C CG . ASP 70 70 ? A 2.756 15.022 -11.116 1.000 1 A ASP 86.674 1
ATOM 540 O OD1 . ASP 70 70 ? A 2.728 14.807 -9.889 1.000 1 A ASP 81.317 1
ATOM 541 O OD2 . ASP 70 70 ? A 2.158 15.954 -11.642 1.000 1 A ASP 80.594 1
ATOM 542 N N . GLN 71 71 ? A 5.792 12.168 -13.021 1.000 1 A GLN 88.029 1
ATOM 543 C CA . GLN 71 71 ? A 6.222 11.191 -14.000 1.000 1 A GLN 87.055 1
ATOM 544 C C . GLN 71 71 ? A 6.694 9.883 -13.320 1.000 1 A GLN 87.491 1
ATOM 545 O O . GLN 71 71 ? A 6.411 8.792 -13.800 1.000 1 A GLN 86.761 1
ATOM 546 C CB . GLN 71 71 ? A 7.311 11.765 -14.895 1.000 1 A GLN 84.971 1
ATOM 547 C CG . GLN 71 71 ? A 6.788 12.866 -15.805 1.000 1 A GLN 73.544 1
ATOM 548 C CD . GLN 71 71 ? A 7.888 13.663 -16.478 1.000 1 A GLN 66.988 1
ATOM 549 O OE1 . GLN 71 71 ? A 9.079 13.389 -16.281 1.000 1 A GLN 63.653 1
ATOM 550 N NE2 . GLN 71 71 ? A 7.505 14.630 -17.287 1.000 1 A GLN 61.582 1
ATOM 551 N N . TYR 72 72 ? A 7.390 10.034 -12.168 1.000 1 A TYR 86.889 1
ATOM 552 C CA . TYR 72 72 ? A 7.802 8.871 -11.415 1.000 1 A TYR 85.520 1
ATOM 553 C C . TYR 72 72 ? A 6.575 8.051 -10.964 1.000 1 A TYR 87.476 1
ATOM 554 O O . TYR 72 72 ? A 6.493 6.835 -11.178 1.000 1 A TYR 86.852 1
ATOM 555 C CB . TYR 72 72 ? A 8.630 9.270 -10.208 1.000 1 A TYR 82.430 1
ATOM 556 C CG . TYR 72 72 ? A 9.315 8.096 -9.531 1.000 1 A TYR 77.351 1
ATOM 557 C CD1 . TYR 72 72 ? A 10.692 7.950 -9.565 1.000 1 A TYR 72.098 1
ATOM 558 C CD2 . TYR 72 72 ? A 8.575 7.139 -8.860 1.000 1 A TYR 71.470 1
ATOM 559 C CE1 . TYR 72 72 ? A 11.315 6.881 -8.952 1.000 1 A TYR 68.690 1
ATOM 560 C CE2 . TYR 72 72 ? A 9.178 6.056 -8.260 1.000 1 A TYR 69.678 1
ATOM 561 C CZ . TYR 72 72 ? A 10.549 5.940 -8.301 1.000 1 A TYR 66.899 1
ATOM 562 O OH . TYR 72 72 ? A 11.177 4.871 -7.702 1.000 1 A TYR 72.766 1
ATOM 563 N N . MET 73 73 ? A 5.620 8.742 -10.341 1.000 1 A MET 89.603 1
ATOM 564 C CA . MET 73 73 ? A 4.456 8.022 -9.807 1.000 1 A MET 90.554 1
ATOM 565 C C . MET 73 73 ? A 3.598 7.423 -10.908 1.000 1 A MET 92.317 1
ATOM 566 O O . MET 73 73 ? A 2.958 6.378 -10.727 1.000 1 A MET 91.883 1
ATOM 567 C CB . MET 73 73 ? A 3.622 8.958 -8.939 1.000 1 A MET 88.323 1
ATOM 568 C CG . MET 73 73 ? A 4.353 9.412 -7.684 1.000 1 A MET 83.328 1
ATOM 569 S SD . MET 73 73 ? A 4.746 8.056 -6.575 1.000 1 A MET 78.726 1
ATOM 570 C CE . MET 73 73 ? A 5.245 8.975 -5.082 1.000 1 A MET 69.564 1
ATOM 571 N N . ARG 74 74 ? A 3.588 8.075 -12.077 1.000 1 A ARG 92.528 1
ATOM 572 C CA . ARG 74 74 ? A 2.818 7.585 -13.212 1.000 1 A ARG 92.668 1
ATOM 573 C C . ARG 74 74 ? A 3.324 6.219 -13.684 1.000 1 A ARG 93.343 1
ATOM 574 O O . ARG 74 74 ? A 2.546 5.436 -14.251 1.000 1 A ARG 93.233 1
ATOM 575 C CB . ARG 74 74 ? A 2.846 8.586 -14.352 1.000 1 A ARG 91.199 1
ATOM 576 C CG . ARG 74 74 ? A 1.882 8.253 -15.494 1.000 1 A ARG 88.160 1
ATOM 577 C CD . ARG 74 74 ? A 1.800 9.382 -16.516 1.000 1 A ARG 87.300 1
ATOM 578 N NE . ARG 74 74 ? A 1.322 10.631 -15.893 1.000 1 A ARG 81.327 1
ATOM 579 C CZ . ARG 74 74 ? A 2.118 11.674 -15.643 1.000 1 A ARG 80.558 1
ATOM 580 N NH1 . ARG 74 74 ? A 3.401 11.620 -15.931 1.000 1 A ARG 71.101 1
ATOM 581 N NH2 . ARG 74 74 ? A 1.620 12.759 -15.086 1.000 1 A ARG 71.600 1
ATOM 582 N N . THR 75 75 ? A 4.600 5.914 -13.444 1.000 1 A THR 94.232 1
ATOM 583 C CA . THR 75 75 ? A 5.131 4.606 -13.824 1.000 1 A THR 93.380 1
ATOM 584 C C . THR 75 75 ? A 4.594 3.489 -12.970 1.000 1 A THR 95.158 1
ATOM 585 O O . THR 75 75 ? A 4.712 2.320 -13.345 1.000 1 A THR 94.585 1
ATOM 586 C CB . THR 75 75 ? A 6.669 4.611 -13.723 1.000 1 A THR 90.325 1
ATOM 587 O OG1 . THR 75 75 ? A 7.061 4.718 -12.357 1.000 1 A THR 83.426 1
ATOM 588 C CG2 . THR 75 75 ? A 7.278 5.733 -14.548 1.000 1 A THR 82.889 1
ATOM 589 N N . GLY 76 76 ? A 4.039 3.795 -11.796 1.000 1 A GLY 96.270 1
ATOM 590 C CA . GLY 76 76 ? A 3.477 2.770 -10.945 1.000 1 A GLY 97.005 1
ATOM 591 C C . GLY 76 76 ? A 2.306 2.069 -11.582 1.000 1 A GLY 97.683 1
ATOM 592 O O . GLY 76 76 ? A 1.456 2.702 -12.221 1.000 1 A GLY 97.394 1
ATOM 593 N N . GLU 77 77 ? A 2.261 0.762 -11.417 1.000 1 A GLU 98.078 1
ATOM 594 C CA . GLU 77 77 ? A 1.162 -0.038 -11.931 1.000 1 A GLU 98.222 1
ATOM 595 C C . GLU 77 77 ? A 0.106 -0.317 -10.881 1.000 1 A GLU 98.408 1
ATOM 596 O O . GLU 77 77 ? A -1.039 -0.588 -11.210 1.000 1 A GLU 98.218 1
ATOM 597 C CB . GLU 77 77 ? A 1.684 -1.372 -12.455 1.000 1 A GLU 97.968 1
ATOM 598 C CG . GLU 77 77 ? A 2.622 -1.229 -13.633 1.000 1 A GLU 97.587 1
ATOM 599 C CD . GLU 77 77 ? A 3.129 -2.571 -14.100 1.000 1 A GLU 97.159 1
ATOM 600 O OE1 . GLU 77 77 ? A 4.140 -3.072 -13.556 1.000 1 A GLU 93.316 1
ATOM 601 O OE2 . GLU 77 77 ? A 2.506 -3.149 -15.034 1.000 1 A GLU 92.469 1
ATOM 602 N N . GLY 78 78 ? A 0.511 -0.262 -9.609 1.000 1 A GLY 98.420 1
ATOM 603 C CA . GLY 78 78 ? A -0.393 -0.488 -8.506 1.000 1 A GLY 98.444 1
ATOM 604 C C . GLY 78 78 ? A 0.120 0.187 -7.269 1.000 1 A GLY 98.497 1
ATOM 605 O O . GLY 78 78 ? A 1.324 0.410 -7.102 1.000 1 A GLY 98.462 1
ATOM 606 N N . PHE 79 79 ? A -0.797 0.532 -6.371 1.000 1 A PHE 98.665 1
ATOM 607 C CA . PHE 79 79 ? A -0.503 1.351 -5.210 1.000 1 A PHE 98.644 1
ATOM 608 C C . PHE 79 79 ? A -1.071 0.736 -3.947 1.000 1 A PHE 98.745 1
ATOM 609 O O . PHE 79 79 ? A -2.256 0.411 -3.894 1.000 1 A PHE 98.727 1
ATOM 610 C CB . PHE 79 79 ? A -1.059 2.761 -5.387 1.000 1 A PHE 98.409 1
ATOM 611 C CG . PHE 79 79 ? A -0.450 3.509 -6.523 1.000 1 A PHE 98.189 1
ATOM 612 C CD1 . PHE 79 79 ? A 0.508 4.490 -6.285 1.000 1 A PHE 97.826 1
ATOM 613 C CD2 . PHE 79 79 ? A -0.819 3.242 -7.851 1.000 1 A PHE 97.829 1
ATOM 614 C CE1 . PHE 79 79 ? A 1.077 5.192 -7.332 1.000 1 A PHE 97.079 1
ATOM 615 C CE2 . PHE 79 79 ? A -0.247 3.945 -8.893 1.000 1 A PHE 97.297 1
ATOM 616 C CZ . PHE 79 79 ? A 0.706 4.930 -8.636 1.000 1 A PHE 97.018 1
ATOM 617 N N . LEU 80 80 ? A -0.215 0.572 -2.899 1.000 1 A LEU 98.783 1
ATOM 618 C CA . LEU 80 80 ? A -0.680 0.236 -1.567 1.000 1 A LEU 98.829 1
ATOM 619 C C . LEU 80 80 ? A -0.897 1.543 -0.831 1.000 1 A LEU 98.827 1
ATOM 620 O O . LEU 80 80 ? A 0.060 2.306 -0.643 1.000 1 A LEU 98.751 1
ATOM 621 C CB . LEU 80 80 ? A 0.367 -0.550 -0.791 1.000 1 A LEU 98.674 1
ATOM 622 C CG . LEU 80 80 ? A 0.548 -2.048 -0.993 1.000 1 A LEU 96.385 1
ATOM 623 C CD1 . LEU 80 80 ? A -0.769 -2.799 -1.043 1.000 1 A LEU 97.702 1
ATOM 624 C CD2 . LEU 80 80 ? A 1.397 -2.558 0.166 1.000 1 A LEU 98.009 1
ATOM 625 N N . SER 81 81 ? A -2.132 1.812 -0.390 1.000 1 A SER 98.876 1
ATOM 626 C CA . SER 81 81 ? A -2.415 3.019 0.389 1.000 1 A SER 98.880 1
ATOM 627 C C . SER 81 81 ? A -2.528 2.601 1.828 1.000 1 A SER 98.934 1
ATOM 628 O O . SER 81 81 ? A -3.455 1.913 2.230 1.000 1 A SER 98.931 1
ATOM 629 C CB . SER 81 81 ? A -3.713 3.672 -0.100 1.000 1 A SER 98.686 1
ATOM 630 O OG . SER 81 81 ? A -3.529 4.128 -1.445 1.000 1 A SER 97.414 1
ATOM 631 N N . VAL 82 82 ? A -1.556 3.033 2.633 1.000 1 A VAL 98.885 1
ATOM 632 C CA . VAL 82 82 ? A -1.389 2.541 3.997 1.000 1 A VAL 98.904 1
ATOM 633 C C . VAL 82 82 ? A -1.818 3.578 5.005 1.000 1 A VAL 98.896 1
ATOM 634 O O . VAL 82 82 ? A -1.423 4.745 4.910 1.000 1 A VAL 98.843 1
ATOM 635 C CB . VAL 82 82 ? A 0.080 2.147 4.263 1.000 1 A VAL 98.896 1
ATOM 636 C CG1 . VAL 82 82 ? A 0.611 1.225 3.173 1.000 1 A VAL 98.907 1
ATOM 637 C CG2 . VAL 82 82 ? A 0.245 1.523 5.624 1.000 1 A VAL 98.893 1
ATOM 638 N N . PHE 83 83 ? A -2.627 3.145 5.970 1.000 1 A PHE 98.962 1
ATOM 639 C CA . PHE 83 83 ? A -2.884 3.922 7.172 1.000 1 A PHE 98.968 1
ATOM 640 C C . PHE 83 83 ? A -2.565 3.056 8.394 1.000 1 A PHE 98.967 1
ATOM 641 O O . PHE 83 83 ? A -2.401 1.843 8.290 1.000 1 A PHE 98.968 1
ATOM 642 C CB . PHE 83 83 ? A -4.325 4.455 7.236 1.000 1 A PHE 98.970 1
ATOM 643 C CG . PHE 83 83 ? A -5.351 3.391 7.447 1.000 1 A PHE 98.977 1
ATOM 644 C CD1 . PHE 83 83 ? A -5.836 2.661 6.365 1.000 1 A PHE 98.972 1
ATOM 645 C CD2 . PHE 83 83 ? A -5.870 3.110 8.701 1.000 1 A PHE 98.973 1
ATOM 646 C CE1 . PHE 83 83 ? A -6.809 1.677 6.528 1.000 1 A PHE 98.969 1
ATOM 647 C CE2 . PHE 83 83 ? A -6.808 2.113 8.869 1.000 1 A PHE 98.957 1
ATOM 648 C CZ . PHE 83 83 ? A -7.278 1.405 7.797 1.000 1 A PHE 98.959 1
ATOM 649 N N . ALA 84 84 ? A -2.438 3.686 9.539 1.000 1 A ALA 98.930 1
ATOM 650 C CA . ALA 84 84 ? A -2.198 2.987 10.791 1.000 1 A ALA 98.933 1
ATOM 651 C C . ALA 84 84 ? A -3.482 2.940 11.583 1.000 1 A ALA 98.939 1
ATOM 652 O O . ALA 84 84 ? A -4.157 3.944 11.749 1.000 1 A ALA 98.921 1
ATOM 653 C CB . ALA 84 84 ? A -1.086 3.673 11.590 1.000 1 A ALA 98.885 1
ATOM 654 N N . ILE 85 85 ? A -3.848 1.743 12.081 1.000 1 A ILE 98.903 1
ATOM 655 C CA . ILE 85 85 ? A -5.119 1.595 12.768 1.000 1 A ILE 98.874 1
ATOM 656 C C . ILE 85 85 ? A -5.177 2.368 14.081 1.000 1 A ILE 98.858 1
ATOM 657 O O . ILE 85 85 ? A -6.264 2.519 14.654 1.000 1 A ILE 98.787 1
ATOM 658 C CB . ILE 85 85 ? A -5.517 0.114 12.979 1.000 1 A ILE 98.825 1
ATOM 659 C CG1 . ILE 85 85 ? A -4.465 -0.629 13.843 1.000 1 A ILE 98.680 1
ATOM 660 C CG2 . ILE 85 85 ? A -5.656 -0.575 11.656 1.000 1 A ILE 98.625 1
ATOM 661 C CD1 . ILE 85 85 ? A -4.683 -0.457 15.318 1.000 1 A ILE 98.297 1
ATOM 662 N N . ASN 86 86 ? A -4.036 2.859 14.570 1.000 1 A ASN 98.807 1
ATOM 663 C CA . ASN 86 86 ? A -3.993 3.718 15.753 1.000 1 A ASN 98.750 1
ATOM 664 C C . ASN 86 86 ? A -3.850 5.199 15.424 1.000 1 A ASN 98.738 1
ATOM 665 O O . ASN 86 86 ? A -3.468 5.983 16.276 1.000 1 A ASN 98.630 1
ATOM 666 C CB . ASN 86 86 ? A -2.856 3.290 16.692 1.000 1 A ASN 98.656 1
ATOM 667 C CG . ASN 86 86 ? A -1.487 3.580 16.092 1.000 1 A ASN 98.593 1
ATOM 668 O OD1 . ASN 86 86 ? A -1.328 3.707 14.890 1.000 1 A ASN 98.347 1
ATOM 669 N ND2 . ASN 86 86 ? A -0.482 3.671 16.980 1.000 1 A ASN 97.628 1
ATOM 670 N N . ASN 87 87 ? A -4.123 5.598 14.157 1.000 1 A ASN 98.644 1
ATOM 671 C CA . ASN 87 87 ? A -3.873 6.954 13.704 1.000 1 A ASN 98.610 1
ATOM 672 C C . ASN 87 87 ? A -4.999 7.386 12.776 1.000 1 A ASN 98.698 1
ATOM 673 O O . ASN 87 87 ? A -4.909 7.224 11.552 1.000 1 A ASN 98.657 1
ATOM 674 C CB . ASN 87 87 ? A -2.511 7.018 13.021 1.000 1 A ASN 98.298 1
ATOM 675 C CG . ASN 87 87 ? A -2.110 8.428 12.647 1.000 1 A ASN 97.229 1
ATOM 676 O OD1 . ASN 87 87 ? A -2.955 9.295 12.406 1.000 1 A ASN 93.212 1
ATOM 677 N ND2 . ASN 87 87 ? A -0.810 8.647 12.577 1.000 1 A ASN 91.264 1
ATOM 678 N N . THR 88 88 ? A -6.065 7.946 13.352 1.000 1 A THR 98.788 1
ATOM 679 C CA . THR 88 88 ? A -7.231 8.327 12.563 1.000 1 A THR 98.757 1
ATOM 680 C C . THR 88 88 ? A -6.887 9.336 11.479 1.000 1 A THR 98.801 1
ATOM 681 O O . THR 88 88 ? A -7.452 9.298 10.382 1.000 1 A THR 98.744 1
ATOM 682 C CB . THR 88 88 ? A -8.323 8.871 13.477 1.000 1 A THR 98.434 1
ATOM 683 O OG1 . THR 88 88 ? A -8.779 7.816 14.320 1.000 1 A THR 93.113 1
ATOM 684 C CG2 . THR 88 88 ? A -9.499 9.398 12.672 1.000 1 A THR 92.348 1
ATOM 685 N N . LYS 89 89 ? A -5.933 10.251 11.780 1.000 1 A LYS 98.830 1
ATOM 686 C CA . LYS 89 89 ? A -5.532 11.221 10.749 1.000 1 A LYS 98.787 1
ATOM 687 C C . LYS 89 89 ? A -4.961 10.494 9.530 1.000 1 A LYS 98.776 1
ATOM 688 O O . LYS 89 89 ? A -5.275 10.872 8.386 1.000 1 A LYS 98.697 1
ATOM 689 C CB . LYS 89 89 ? A -4.547 12.208 11.323 1.000 1 A LYS 98.653 1
ATOM 690 C CG . LYS 89 89 ? A -4.038 13.281 10.326 1.000 1 A LYS 95.929 1
ATOM 691 C CD . LYS 89 89 ? A -5.195 14.040 9.710 1.000 1 A LYS 88.206 1
ATOM 692 C CE . LYS 89 89 ? A -4.754 15.330 9.030 1.000 1 A LYS 88.461 1
ATOM 693 N NZ . LYS 89 89 ? A -3.856 15.125 7.879 1.000 1 A LYS 79.810 1
ATOM 694 N N . SER 90 90 ? A -4.162 9.458 9.738 1.000 1 A SER 98.810 1
ATOM 695 C CA . SER 90 90 ? A -3.635 8.725 8.582 1.000 1 A SER 98.767 1
ATOM 696 C C . SER 90 90 ? A -4.751 8.069 7.772 1.000 1 A SER 98.755 1
ATOM 697 O O . SER 90 90 ? A -4.643 7.941 6.555 1.000 1 A SER 98.670 1
ATOM 698 C CB . SER 90 90 ? A -2.615 7.677 9.024 1.000 1 A SER 98.746 1
ATOM 699 O OG . SER 90 90 ? A -3.221 6.558 9.662 1.000 1 A SER 98.803 1
ATOM 700 N N . PHE 91 91 ? A -5.827 7.641 8.445 1.000 1 A PHE 98.905 1
ATOM 701 C CA . PHE 91 91 ? A -6.976 7.090 7.721 1.000 1 A PHE 98.902 1
ATOM 702 C C . PHE 91 91 ? A -7.701 8.163 6.907 1.000 1 A PHE 98.872 1
ATOM 703 O O . PHE 91 91 ? A -8.043 7.956 5.750 1.000 1 A PHE 98.812 1
ATOM 704 C CB . PHE 91 91 ? A -7.926 6.416 8.715 1.000 1 A PHE 98.871 1
ATOM 705 C CG . PHE 91 91 ? A -9.168 5.834 8.092 1.000 1 A PHE 98.862 1
ATOM 706 C CD1 . PHE 91 91 ? A -9.068 4.738 7.243 1.000 1 A PHE 98.828 1
ATOM 707 C CD2 . PHE 91 91 ? A -10.414 6.354 8.373 1.000 1 A PHE 98.782 1
ATOM 708 C CE1 . PHE 91 91 ? A -10.193 4.189 6.672 1.000 1 A PHE 98.702 1
ATOM 709 C CE2 . PHE 91 91 ? A -11.550 5.794 7.812 1.000 1 A PHE 98.596 1
ATOM 710 C CZ . PHE 91 91 ? A -11.437 4.717 6.965 1.000 1 A PHE 98.621 1
ATOM 711 N N . GLU 92 92 ? A -7.863 9.336 7.547 1.000 1 A GLU 98.762 1
ATOM 712 C CA . GLU 92 92 ? A -8.463 10.462 6.827 1.000 1 A GLU 98.605 1
ATOM 713 C C . GLU 92 92 ? A -7.631 10.852 5.614 1.000 1 A GLU 98.497 1
ATOM 714 O O . GLU 92 92 ? A -8.162 11.259 4.583 1.000 1 A GLU 98.088 1
ATOM 715 C CB . GLU 92 92 ? A -8.645 11.632 7.791 1.000 1 A GLU 98.400 1
ATOM 716 C CG . GLU 92 92 ? A -9.692 11.323 8.857 1.000 1 A GLU 97.889 1
ATOM 717 C CD . GLU 92 92 ? A -9.714 12.325 9.989 1.000 1 A GLU 97.074 1
ATOM 718 O OE1 . GLU 92 92 ? A -8.785 13.151 10.086 1.000 1 A GLU 94.098 1
ATOM 719 O OE2 . GLU 92 92 ? A -10.668 12.261 10.796 1.000 1 A GLU 94.120 1
ATOM 720 N N . ASP 93 93 ? A -6.298 10.716 5.741 1.000 1 A ASP 98.597 1
ATOM 721 C CA . ASP 93 93 ? A -5.407 11.046 4.620 1.000 1 A ASP 98.450 1
ATOM 722 C C . ASP 93 93 ? A -5.587 10.136 3.406 1.000 1 A ASP 98.448 1
ATOM 723 O O . ASP 93 93 ? A -5.119 10.479 2.326 1.000 1 A ASP 98.117 1
ATOM 724 C CB . ASP 93 93 ? A -3.952 10.981 5.067 1.000 1 A ASP 98.162 1
ATOM 725 C CG . ASP 93 93 ? A -3.516 12.132 5.947 1.000 1 A ASP 97.538 1
ATOM 726 O OD1 . ASP 93 93 ? A -4.299 13.103 6.110 1.000 1 A ASP 95.293 1
ATOM 727 O OD2 . ASP 93 93 ? A -2.380 12.060 6.454 1.000 1 A ASP 94.316 1
ATOM 728 N N . ILE 94 94 ? A -6.229 8.992 3.575 1.000 1 A ILE 98.597 1
ATOM 729 C CA . ILE 94 94 ? A -6.347 8.043 2.460 1.000 1 A ILE 98.547 1
ATOM 730 C C . ILE 94 94 ? A -7.036 8.671 1.274 1.000 1 A ILE 98.236 1
ATOM 731 O O . ILE 94 94 ? A -6.649 8.442 0.118 1.000 1 A ILE 97.950 1
ATOM 732 C CB . ILE 94 94 ? A -7.067 6.759 2.901 1.000 1 A ILE 98.612 1
ATOM 733 C CG1 . ILE 94 94 ? A -6.172 5.968 3.858 1.000 1 A ILE 98.664 1
ATOM 734 C CG2 . ILE 94 94 ? A -7.508 5.913 1.715 1.000 1 A ILE 98.520 1
ATOM 735 C CD1 . ILE 94 94 ? A -4.931 5.397 3.229 1.000 1 A ILE 98.579 1
ATOM 736 N N . HIS 95 95 ? A -8.058 9.522 1.534 1.000 1 A HIS 97.931 1
ATOM 737 C CA . HIS 95 95 ? A -8.739 10.179 0.420 1.000 1 A HIS 97.188 1
ATOM 738 C C . HIS 95 95 ? A -7.775 10.994 -0.428 1.000 1 A HIS 96.902 1
ATOM 739 O O . HIS 95 95 ? A -7.865 11.016 -1.655 1.000 1 A HIS 96.586 1
ATOM 740 C CB . HIS 95 95 ? A -9.859 11.055 0.956 1.000 1 A HIS 96.231 1
ATOM 741 C CG . HIS 95 95 ? A -10.953 10.314 1.644 1.000 1 A HIS 81.817 1
ATOM 742 N ND1 . HIS 95 95 ? A -11.108 10.336 3.022 1.000 1 A HIS 76.109 1
ATOM 743 C CD2 . HIS 95 95 ? A -11.954 9.529 1.143 1.000 1 A HIS 78.405 1
ATOM 744 C CE1 . HIS 95 95 ? A -12.147 9.610 3.348 1.000 1 A HIS 75.882 1
ATOM 745 N NE2 . HIS 95 95 ? A -12.673 9.099 2.231 1.000 1 A HIS 69.702 1
ATOM 746 N N . HIS 96 96 ? A -6.839 11.707 0.265 1.000 1 A HIS 97.162 1
ATOM 747 C CA . HIS 96 96 ? A -5.882 12.531 -0.455 1.000 1 A HIS 96.556 1
ATOM 748 C C . HIS 96 96 ? A -4.965 11.671 -1.331 1.000 1 A HIS 96.552 1
ATOM 749 O O . HIS 96 96 ? A -4.750 11.980 -2.505 1.000 1 A HIS 96.256 1
ATOM 750 C CB . HIS 96 96 ? A -5.040 13.328 0.537 1.000 1 A HIS 95.312 1
ATOM 751 C CG . HIS 96 96 ? A -3.776 13.874 -0.044 1.000 1 A HIS 94.088 1
ATOM 752 N ND1 . HIS 96 96 ? A -3.749 15.029 -0.783 1.000 1 A HIS 90.714 1
ATOM 753 C CD2 . HIS 96 96 ? A -2.500 13.419 0.004 1.000 1 A HIS 91.105 1
ATOM 754 C CE1 . HIS 96 96 ? A -2.497 15.276 -1.153 1.000 1 A HIS 90.098 1
ATOM 755 N NE2 . HIS 96 96 ? A -1.732 14.301 -0.689 1.000 1 A HIS 89.389 1
ATOM 756 N N . TYR 97 97 ? A -4.417 10.596 -0.778 1.000 1 A TYR 96.589 1
ATOM 757 C CA . TYR 97 97 ? A -3.539 9.762 -1.579 1.000 1 A TYR 96.462 1
ATOM 758 C C . TYR 97 97 ? A -4.270 9.140 -2.751 1.000 1 A TYR 96.649 1
ATOM 759 O O . TYR 97 97 ? A -3.718 9.099 -3.869 1.000 1 A TYR 96.308 1
ATOM 760 C CB . TYR 97 97 ? A -2.877 8.688 -0.709 1.000 1 A TYR 96.320 1
ATOM 761 C CG . TYR 97 97 ? A -1.894 9.317 0.247 1.000 1 A TYR 95.886 1
ATOM 762 C CD1 . TYR 97 97 ? A -0.655 9.776 -0.217 1.000 1 A TYR 94.787 1
ATOM 763 C CD2 . TYR 97 97 ? A -2.176 9.469 1.598 1.000 1 A TYR 95.109 1
ATOM 764 C CE1 . TYR 97 97 ? A 0.262 10.360 0.641 1.000 1 A TYR 93.794 1
ATOM 765 C CE2 . TYR 97 97 ? A -1.259 10.046 2.450 1.000 1 A TYR 94.583 1
ATOM 766 C CZ . TYR 97 97 ? A -0.060 10.498 1.969 1.000 1 A TYR 94.125 1
ATOM 767 O OH . TYR 97 97 ? A 0.828 11.112 2.816 1.000 1 A TYR 93.079 1
ATOM 768 N N . ARG 98 98 ? A -5.518 8.672 -2.558 1.000 1 A ARG 97.286 1
ATOM 769 C CA . ARG 98 98 ? A -6.287 8.104 -3.676 1.000 1 A ARG 97.203 1
ATOM 770 C C . ARG 98 98 ? A -6.497 9.150 -4.773 1.000 1 A ARG 97.048 1
ATOM 771 O O . ARG 98 98 ? A -6.369 8.829 -5.961 1.000 1 A ARG 96.577 1
ATOM 772 C CB . ARG 98 98 ? A -7.609 7.541 -3.201 1.000 1 A ARG 97.056 1
ATOM 773 C CG . ARG 98 98 ? A -8.421 6.925 -4.335 1.000 1 A ARG 95.171 1
ATOM 774 C CD . ARG 98 98 ? A -9.523 6.011 -3.819 1.000 1 A ARG 92.844 1
ATOM 775 N NE . ARG 98 98 ? A -10.398 5.538 -4.870 1.000 1 A ARG 90.374 1
ATOM 776 C CZ . ARG 98 98 ? A -10.176 4.478 -5.636 1.000 1 A ARG 89.607 1
ATOM 777 N NH1 . ARG 98 98 ? A -9.098 3.742 -5.441 1.000 1 A ARG 82.209 1
ATOM 778 N NH2 . ARG 98 98 ? A -11.053 4.139 -6.557 1.000 1 A ARG 83.126 1
ATOM 779 N N . GLU 99 99 ? A -6.818 10.396 -4.373 1.000 1 A GLU 97.350 1
ATOM 780 C CA . GLU 99 99 ? A -7.013 11.424 -5.395 1.000 1 A GLU 96.780 1
ATOM 781 C C . GLU 99 99 ? A -5.738 11.702 -6.172 1.000 1 A GLU 95.961 1
ATOM 782 O O . GLU 99 99 ? A -5.780 11.892 -7.385 1.000 1 A GLU 95.455 1
ATOM 783 C CB . GLU 99 99 ? A -7.593 12.682 -4.765 1.000 1 A GLU 96.533 1
ATOM 784 C CG . GLU 99 99 ? A -9.051 12.531 -4.366 1.000 1 A GLU 93.239 1
ATOM 785 C CD . GLU 99 99 ? A -9.949 12.130 -5.514 1.000 1 A GLU 88.295 1
ATOM 786 O OE1 . GLU 99 99 ? A -9.844 12.740 -6.618 1.000 1 A GLU 81.643 1
ATOM 787 O OE2 . GLU 99 99 ? A -10.757 11.207 -5.339 1.000 1 A GLU 81.235 1
ATOM 788 N N . GLN 100 100 ? A -4.597 11.727 -5.472 1.000 1 A GLN 95.758 1
ATOM 789 C CA . GLN 100 100 ? A -3.331 11.973 -6.173 1.000 1 A GLN 95.060 1
ATOM 790 C C . GLN 100 100 ? A -2.996 10.842 -7.128 1.000 1 A GLN 95.397 1
ATOM 791 O O . GLN 100 100 ? A -2.513 11.069 -8.217 1.000 1 A GLN 94.619 1
ATOM 792 C CB . GLN 100 100 ? A -2.193 12.178 -5.158 1.000 1 A GLN 93.980 1
ATOM 793 C CG . GLN 100 100 ? A -2.360 13.433 -4.330 1.000 1 A GLN 91.702 1
ATOM 794 C CD . GLN 100 100 ? A -2.516 14.654 -5.195 1.000 1 A GLN 89.642 1
ATOM 795 O OE1 . GLN 100 100 ? A -1.684 14.956 -6.063 1.000 1 A GLN 85.710 1
ATOM 796 N NE2 . GLN 100 100 ? A -3.604 15.380 -4.992 1.000 1 A GLN 83.853 1
ATOM 797 N N . ILE 101 101 ? A -3.283 9.616 -6.711 1.000 1 A ILE 95.854 1
ATOM 798 C CA . ILE 101 101 ? A -3.021 8.480 -7.608 1.000 1 A ILE 96.436 1
ATOM 799 C C . ILE 101 101 ? A -3.892 8.573 -8.858 1.000 1 A ILE 96.613 1
ATOM 800 O O . ILE 101 101 ? A -3.413 8.413 -9.978 1.000 1 A ILE 96.587 1
ATOM 801 C CB . ILE 101 101 ? A -3.289 7.152 -6.862 1.000 1 A ILE 96.898 1
ATOM 802 C CG1 . ILE 101 101 ? A -2.260 6.951 -5.747 1.000 1 A ILE 97.094 1
ATOM 803 C CG2 . ILE 101 101 ? A -3.294 5.962 -7.835 1.000 1 A ILE 97.003 1
ATOM 804 C CD1 . ILE 101 101 ? A -2.666 5.920 -4.713 1.000 1 A ILE 96.753 1
ATOM 805 N N . LYS 102 102 ? A -5.191 8.837 -8.662 1.000 1 A LYS 96.137 1
ATOM 806 C CA . LYS 102 102 ? A -6.089 8.928 -9.814 1.000 1 A LYS 95.416 1
ATOM 807 C C . LYS 102 102 ? A -5.672 10.060 -10.734 1.000 1 A LYS 94.887 1
ATOM 808 O O . LYS 102 102 ? A -5.769 9.951 -11.967 1.000 1 A LYS 94.910 1
ATOM 809 C CB . LYS 102 102 ? A -7.530 9.136 -9.372 1.000 1 A LYS 95.192 1
ATOM 810 C CG . LYS 102 102 ? A -8.123 7.876 -8.741 1.000 1 A LYS 90.143 1
ATOM 811 C CD . LYS 102 102 ? A -9.360 8.127 -7.915 1.000 1 A LYS 88.031 1
ATOM 812 C CE . LYS 102 102 ? A -10.402 8.907 -8.704 1.000 1 A LYS 83.053 1
ATOM 813 N NZ . LYS 102 102 ? A -11.576 9.242 -7.871 1.000 1 A LYS 85.869 1
ATOM 814 N N . ARG 103 103 ? A -5.214 11.183 -10.099 1.000 1 A ARG 95.795 1
ATOM 815 C CA . ARG 103 103 ? A -4.777 12.320 -10.910 1.000 1 A ARG 94.584 1
ATOM 816 C C . ARG 103 103 ? A -3.605 11.966 -11.789 1.000 1 A ARG 94.587 1
ATOM 817 O O . ARG 103 103 ? A -3.628 12.222 -13.005 1.000 1 A ARG 94.419 1
ATOM 818 C CB . ARG 103 103 ? A -4.414 13.491 -9.996 1.000 1 A ARG 93.081 1
ATOM 819 C CG . ARG 103 103 ? A -3.853 14.681 -10.744 1.000 1 A ARG 83.088 1
ATOM 820 C CD . ARG 103 103 ? A -3.365 15.745 -9.774 1.000 1 A ARG 78.369 1
ATOM 821 N NE . ARG 103 103 ? A -2.251 15.293 -8.972 1.000 1 A ARG 73.101 1
ATOM 822 C CZ . ARG 103 103 ? A -1.002 15.197 -9.385 1.000 1 A ARG 69.625 1
ATOM 823 N NH1 . ARG 103 103 ? A -0.669 15.528 -10.604 1.000 1 A ARG 64.704 1
ATOM 824 N NH2 . ARG 103 103 ? A -0.070 14.752 -8.546 1.000 1 A ARG 63.137 1
ATOM 825 N N . VAL 104 104 ? A -2.553 11.368 -11.227 1.000 1 A VAL 94.529 1
ATOM 826 C CA . VAL 104 104 ? A -1.343 11.158 -12.010 1.000 1 A VAL 94.025 1
ATOM 827 C C . VAL 104 104 ? A -1.515 10.020 -13.012 1.000 1 A VAL 94.790 1
ATOM 828 O O . VAL 104 104 ? A -0.798 9.981 -14.013 1.000 1 A VAL 93.899 1
ATOM 829 C CB . VAL 104 104 ? A -0.116 10.906 -11.144 1.000 1 A VAL 91.749 1
ATOM 830 C CG1 . VAL 104 104 ? A 0.120 12.050 -10.199 1.000 1 A VAL 88.316 1
ATOM 831 C CG2 . VAL 104 104 ? A -0.241 9.588 -10.419 1.000 1 A VAL 86.844 1
ATOM 832 N N . LYS 105 105 ? A -2.427 9.101 -12.747 1.000 1 A LYS 94.590 1
ATOM 833 C CA . LYS 105 105 ? A -2.697 8.002 -13.672 1.000 1 A LYS 94.913 1
ATOM 834 C C . LYS 105 105 ? A -3.785 8.377 -14.697 1.000 1 A LYS 94.653 1
ATOM 835 O O . LYS 105 105 ? A -4.034 7.626 -15.629 1.000 1 A LYS 93.479 1
ATOM 836 C CB . LYS 105 105 ? A -3.140 6.745 -12.939 1.000 1 A LYS 94.850 1
ATOM 837 C CG . LYS 105 105 ? A -2.107 6.180 -11.952 1.000 1 A LYS 94.342 1
ATOM 838 C CD . LYS 105 105 ? A -0.807 5.753 -12.616 1.000 1 A LYS 93.395 1
ATOM 839 C CE . LYS 105 105 ? A -0.989 4.506 -13.438 1.000 1 A LYS 92.720 1
ATOM 840 N NZ . LYS 105 105 ? A 0.332 4.034 -13.972 1.000 1 A LYS 92.717 1
ATOM 841 N N . ASP 106 106 ? A -4.419 9.534 -14.515 1.000 1 A ASP 95.567 1
ATOM 842 C CA . ASP 106 106 ? A -5.529 9.993 -15.375 1.000 1 A ASP 95.054 1
ATOM 843 C C . ASP 106 106 ? A -6.554 8.875 -15.564 1.000 1 A ASP 95.318 1
ATOM 844 O O . ASP 106 106 ? A -6.976 8.590 -16.675 1.000 1 A ASP 94.032 1
ATOM 845 C CB . ASP 106 106 ? A -5.009 10.495 -16.736 1.000 1 A ASP 94.116 1
ATOM 846 C CG . ASP 106 106 ? A -6.092 11.211 -17.549 1.000 1 A ASP 90.900 1
ATOM 847 O OD1 . ASP 106 106 ? A -7.028 11.752 -16.904 1.000 1 A ASP 88.157 1
ATOM 848 O OD2 . ASP 106 106 ? A -6.004 11.214 -18.783 1.000 1 A ASP 87.243 1
ATOM 849 N N . SER 107 107 ? A -6.944 8.264 -14.452 1.000 1 A SER 95.046 1
ATOM 850 C CA . SER 107 107 ? A -7.787 7.072 -14.551 1.000 1 A SER 94.234 1
ATOM 851 C C . SER 107 107 ? A -8.566 6.902 -13.246 1.000 1 A SER 95.340 1
ATOM 852 O O . SER 107 107 ? A -8.048 7.177 -12.157 1.000 1 A SER 95.602 1
ATOM 853 C CB . SER 107 107 ? A -6.945 5.831 -14.817 1.000 1 A SER 92.825 1
ATOM 854 O OG . SER 107 107 ? A -7.740 4.643 -14.752 1.000 1 A SER 89.405 1
ATOM 855 N N . GLU 108 108 ? A -9.791 6.444 -13.363 1.000 1 A GLU 94.411 1
ATOM 856 C CA . GLU 108 108 ? A -10.590 6.037 -12.230 1.000 1 A GLU 93.992 1
ATOM 857 C C . GLU 108 108 ? A -10.370 4.563 -11.900 1.000 1 A GLU 94.131 1
ATOM 858 O O . GLU 108 108 ? A -10.963 4.048 -10.946 1.000 1 A GLU 91.466 1
ATOM 859 C CB . GLU 108 108 ? A -12.071 6.265 -12.486 1.000 1 A GLU 91.766 1
ATOM 860 C CG . GLU 108 108 ? A -12.454 7.712 -12.657 1.000 1 A GLU 88.234 1
ATOM 861 C CD . GLU 108 108 ? A -12.421 8.490 -11.362 1.000 1 A GLU 85.912 1
ATOM 862 O OE1 . GLU 108 108 ? A -12.502 7.869 -10.290 1.000 1 A GLU 78.530 1
ATOM 863 O OE2 . GLU 108 108 ? A -12.297 9.736 -11.428 1.000 1 A GLU 77.116 1
ATOM 864 N N . ASP 109 109 ? A -9.541 3.885 -12.680 1.000 1 A ASP 94.260 1
ATOM 865 C CA . ASP 109 109 ? A -9.428 2.422 -12.635 1.000 1 A ASP 94.540 1
ATOM 866 C C . ASP 109 109 ? A -7.956 2.045 -12.483 1.000 1 A ASP 95.322 1
ATOM 867 O O . ASP 109 109 ? A -7.341 1.532 -13.396 1.000 1 A ASP 94.062 1
ATOM 868 C CB . ASP 109 109 ? A -10.009 1.800 -13.909 1.000 1 A ASP 92.674 1
ATOM 869 C CG . ASP 109 109 ? A -10.022 0.281 -13.857 1.000 1 A ASP 90.759 1
ATOM 870 O OD1 . ASP 109 109 ? A -10.191 -0.274 -12.750 1.000 1 A ASP 88.290 1
ATOM 871 O OD2 . ASP 109 109 ? A -9.875 -0.350 -14.929 1.000 1 A ASP 86.677 1
ATOM 872 N N . VAL 110 110 ? A -7.422 2.356 -11.291 1.000 1 A VAL 97.402 1
ATOM 873 C CA . VAL 110 110 ? A -6.012 2.140 -10.967 1.000 1 A VAL 97.893 1
ATOM 874 C C . VAL 110 110 ? A -5.941 1.055 -9.911 1.000 1 A VAL 98.220 1
ATOM 875 O O . VAL 110 110 ? A -6.633 1.151 -8.887 1.000 1 A VAL 98.150 1
ATOM 876 C CB . VAL 110 110 ? A -5.369 3.439 -10.435 1.000 1 A VAL 97.480 1
ATOM 877 C CG1 . VAL 110 110 ? A -5.497 4.559 -11.459 1.000 1 A VAL 96.786 1
ATOM 878 C CG2 . VAL 110 110 ? A -3.927 3.182 -10.055 1.000 1 A VAL 97.273 1
ATOM 879 N N . PRO 111 111 ? A -5.124 0.025 -10.120 1.000 1 A PRO 98.479 1
ATOM 880 C CA . PRO 111 111 ? A -5.013 -1.023 -9.106 1.000 1 A PRO 98.593 1
ATOM 881 C C . PRO 111 111 ? A -4.501 -0.463 -7.783 1.000 1 A PRO 98.678 1
ATOM 882 O O . PRO 111 111 ? A -3.456 0.176 -7.730 1.000 1 A PRO 98.657 1
ATOM 883 C CB . PRO 111 111 ? A -4.019 -2.023 -9.735 1.000 1 A PRO 98.513 1
ATOM 884 C CG . PRO 111 111 ? A -4.125 -1.769 -11.199 1.000 1 A PRO 98.307 1
ATOM 885 C CD . PRO 111 111 ? A -4.339 -0.312 -11.328 1.000 1 A PRO 98.353 1
ATOM 886 N N . MET 112 112 ? A -5.287 -0.665 -6.724 1.000 1 A MET 98.658 1
ATOM 887 C CA . MET 112 112 ? A -4.950 -0.191 -5.381 1.000 1 A MET 98.692 1
ATOM 888 C C . MET 112 112 ? A -5.437 -1.201 -4.362 1.000 1 A MET 98.804 1
ATOM 889 O O . MET 112 112 ? A -6.390 -1.935 -4.611 1.000 1 A MET 98.682 1
ATOM 890 C CB . MET 112 112 ? A -5.627 1.158 -5.083 1.000 1 A MET 98.142 1
ATOM 891 C CG . MET 112 112 ? A -5.257 2.292 -5.999 1.000 1 A MET 90.701 1
ATOM 892 S SD . MET 112 112 ? A -6.020 3.806 -5.401 1.000 1 A MET 92.043 1
ATOM 893 C CE . MET 112 112 ? A -6.149 4.691 -6.938 1.000 1 A MET 82.798 1
ATOM 894 N N . VAL 113 113 ? A -4.774 -1.199 -3.212 1.000 1 A VAL 98.939 1
ATOM 895 C CA . VAL 113 113 ? A -5.210 -1.954 -2.039 1.000 1 A VAL 98.966 1
ATOM 896 C C . VAL 113 113 ? A -5.132 -1.027 -0.833 1.000 1 A VAL 98.972 1
ATOM 897 O O . VAL 113 113 ? A -4.141 -0.317 -0.649 1.000 1 A VAL 98.962 1
ATOM 898 C CB . VAL 113 113 ? A -4.344 -3.212 -1.813 1.000 1 A VAL 98.962 1
ATOM 899 C CG1 . VAL 113 113 ? A -4.510 -4.189 -2.973 1.000 1 A VAL 98.924 1
ATOM 900 C CG2 . VAL 113 113 ? A -4.676 -3.891 -0.496 1.000 1 A VAL 98.932 1
ATOM 901 N N . LEU 114 114 ? A -6.196 -1.008 -0.026 1.000 1 A LEU 98.971 1
ATOM 902 C CA . LEU 114 114 ? A -6.203 -0.241 1.221 1.000 1 A LEU 98.979 1
ATOM 903 C C . LEU 114 114 ? A -5.628 -1.120 2.307 1.000 1 A LEU 98.984 1
ATOM 904 O O . LEU 114 114 ? A -6.078 -2.255 2.502 1.000 1 A LEU 98.976 1
ATOM 905 C CB . LEU 114 114 ? A -7.624 0.186 1.553 1.000 1 A LEU 98.969 1
ATOM 906 C CG . LEU 114 114 ? A -7.804 0.992 2.827 1.000 1 A LEU 98.919 1
ATOM 907 C CD1 . LEU 114 114 ? A -7.152 2.351 2.684 1.000 1 A LEU 98.870 1
ATOM 908 C CD2 . LEU 114 114 ? A -9.284 1.134 3.140 1.000 1 A LEU 98.862 1
ATOM 909 N N . VAL 115 115 ? A -4.622 -0.604 3.023 1.000 1 A VAL 98.980 1
ATOM 910 C CA . VAL 115 115 ? A -3.918 -1.370 4.029 1.000 1 A VAL 98.987 1
ATOM 911 C C . VAL 115 115 ? A -4.021 -0.674 5.367 1.000 1 A VAL 98.989 1
ATOM 912 O O . VAL 115 115 ? A -3.612 0.476 5.514 1.000 1 A VAL 98.984 1
ATOM 913 C CB . VAL 115 115 ? A -2.441 -1.575 3.645 1.000 1 A VAL 98.982 1
ATOM 914 C CG1 . VAL 115 115 ? A -2.351 -2.367 2.338 1.000 1 A VAL 98.973 1
ATOM 915 C CG2 . VAL 115 115 ? A -1.669 -2.297 4.751 1.000 1 A VAL 98.972 1
ATOM 916 N N . GLY 116 116 ? A -4.559 -1.362 6.361 1.000 1 A GLY 98.982 1
ATOM 917 C CA . GLY 116 116 ? A -4.604 -0.871 7.744 1.000 1 A GLY 98.976 1
ATOM 918 C C . GLY 116 116 ? A -3.517 -1.535 8.547 1.000 1 A GLY 98.975 1
ATOM 919 O O . GLY 116 116 ? A -3.651 -2.675 8.966 1.000 1 A GLY 98.951 1
ATOM 920 N N . ASN 117 117 ? A -2.406 -0.834 8.755 1.000 1 A ASN 98.950 1
ATOM 921 C CA . ASN 117 117 ? A -1.219 -1.408 9.366 1.000 1 A ASN 98.949 1
ATOM 922 C C . ASN 117 117 ? A -1.226 -1.207 10.871 1.000 1 A ASN 98.930 1
ATOM 923 O O . ASN 117 117 ? A -1.998 -0.419 11.397 1.000 1 A ASN 98.898 1
ATOM 924 C CB . ASN 117 117 ? A 0.052 -0.795 8.745 1.000 1 A ASN 98.941 1
ATOM 925 C CG . ASN 117 117 ? A 1.299 -1.550 9.112 1.000 1 A ASN 98.926 1
ATOM 926 O OD1 . ASN 117 117 ? A 1.324 -2.784 9.101 1.000 1 A ASN 98.641 1
ATOM 927 N ND2 . ASN 117 117 ? A 2.338 -0.831 9.473 1.000 1 A ASN 98.635 1
ATOM 928 N N . LYS 118 118 ? A -0.332 -1.934 11.552 1.000 1 A LYS 98.884 1
ATOM 929 C CA . LYS 118 118 ? A -0.158 -1.910 12.994 1.000 1 A LYS 98.836 1
ATOM 930 C C . LYS 118 118 ? A -1.297 -2.624 13.707 1.000 1 A LYS 98.847 1
ATOM 931 O O . LYS 118 118 ? A -1.700 -2.250 14.795 1.000 1 A LYS 98.817 1
ATOM 932 C CB . LYS 118 118 ? A 0.028 -0.480 13.535 1.000 1 A LYS 98.776 1
ATOM 933 C CG . LYS 118 118 ? A 1.100 0.319 12.818 1.000 1 A LYS 98.611 1
ATOM 934 C CD . LYS 118 118 ? A 1.585 1.494 13.634 1.000 1 A LYS 98.358 1
ATOM 935 C CE . LYS 118 118 ? A 2.545 2.346 12.825 1.000 1 A LYS 98.284 1
ATOM 936 N NZ . LYS 118 118 ? A 3.134 3.421 13.617 1.000 1 A LYS 98.251 1
ATOM 937 N N . SER 119 119 ? A -1.824 -3.683 13.063 1.000 1 A SER 98.811 1
ATOM 938 C CA . SER 119 119 ? A -2.925 -4.462 13.653 1.000 1 A SER 98.731 1
ATOM 939 C C . SER 119 119 ? A -2.525 -5.155 14.948 1.000 1 A SER 98.710 1
ATOM 940 O O . SER 119 119 ? A -3.405 -5.557 15.713 1.000 1 A SER 98.419 1
ATOM 941 C CB . SER 119 119 ? A -3.437 -5.506 12.661 1.000 1 A SER 98.504 1
ATOM 942 O OG . SER 119 119 ? A -2.456 -6.514 12.451 1.000 1 A SER 94.170 1
ATOM 943 N N . ASP 120 120 ? A -1.237 -5.263 15.201 1.000 1 A ASP 98.830 1
ATOM 944 C CA . ASP 120 120 ? A -0.797 -5.843 16.470 1.000 1 A ASP 98.793 1
ATOM 945 C C . ASP 120 120 ? A -1.089 -4.940 17.673 1.000 1 A ASP 98.744 1
ATOM 946 O O . ASP 120 120 ? A -1.059 -5.403 18.798 1.000 1 A ASP 98.552 1
ATOM 947 C CB . ASP 120 120 ? A 0.721 -6.093 16.420 1.000 1 A ASP 98.800 1
ATOM 948 C CG . ASP 120 120 ? A 1.513 -4.860 16.076 1.000 1 A ASP 98.832 1
ATOM 949 O OD1 . ASP 120 120 ? A 1.467 -4.431 14.913 1.000 1 A ASP 98.592 1
ATOM 950 O OD2 . ASP 120 120 ? A 2.174 -4.288 16.979 1.000 1 A ASP 98.464 1
ATOM 951 N N . LEU 121 121 ? A -1.365 -3.633 17.423 1.000 1 A LEU 98.560 1
ATOM 952 C CA . LEU 121 121 ? A -1.501 -2.716 18.538 1.000 1 A LEU 98.353 1
ATOM 953 C C . LEU 121 121 ? A -2.877 -2.817 19.185 1.000 1 A LEU 98.202 1
ATOM 954 O O . LEU 121 121 ? A -3.874 -3.043 18.521 1.000 1 A LEU 97.979 1
ATOM 955 C CB . LEU 121 121 ? A -1.237 -1.283 18.087 1.000 1 A LEU 98.127 1
ATOM 956 C CG . LEU 121 121 ? A 0.222 -0.961 17.774 1.000 1 A LEU 97.775 1
ATOM 957 C CD1 . LEU 121 121 ? A 1.101 -1.257 18.977 1.000 1 A LEU 97.017 1
ATOM 958 C CD2 . LEU 121 121 ? A 0.361 0.465 17.332 1.000 1 A LEU 97.205 1
ATOM 959 N N . PRO 122 122 ? A -2.934 -2.667 20.518 1.000 1 A PRO 97.870 1
ATOM 960 C CA . PRO 122 122 ? A -4.222 -2.684 21.187 1.000 1 A PRO 97.108 1
ATOM 961 C C . PRO 122 122 ? A -4.995 -1.384 21.067 1.000 1 A PRO 96.568 1
ATOM 962 O O . PRO 122 122 ? A -6.221 -1.385 21.280 1.000 1 A PRO 93.797 1
ATOM 963 C CB . PRO 122 122 ? A -3.842 -2.956 22.645 1.000 1 A PRO 95.904 1
ATOM 964 C CG . PRO 122 122 ? A -2.490 -2.348 22.770 1.000 1 A PRO 94.640 1
ATOM 965 C CD . PRO 122 122 ? A -1.802 -2.583 21.444 1.000 1 A PRO 96.965 1
ATOM 966 N N . SER 123 123 ? A -4.321 -0.269 20.765 1.000 1 A SER 94.462 1
ATOM 967 C CA . SER 123 123 ? A -4.929 1.055 20.871 1.000 1 A SER 93.163 1
ATOM 968 C C . SER 123 123 ? A -5.514 1.504 19.527 1.000 1 A SER 94.391 1
ATOM 969 O O . SER 123 123 ? A -5.112 2.524 18.957 1.000 1 A SER 92.436 1
ATOM 970 C CB . SER 123 123 ? A -3.915 2.064 21.380 1.000 1 A SER 89.056 1
ATOM 971 O OG . SER 123 123 ? A -4.538 3.272 21.764 1.000 1 A SER 77.120 1
ATOM 972 N N . ARG 124 124 ? A -6.487 0.740 19.045 1.000 1 A ARG 96.947 1
ATOM 973 C CA . ARG 124 124 ? A -7.131 0.978 17.746 1.000 1 A ARG 97.309 1
ATOM 974 C C . ARG 124 124 ? A -8.012 2.221 17.805 1.000 1 A ARG 97.737 1
ATOM 975 O O . ARG 124 124 ? A -8.811 2.377 18.724 1.000 1 A ARG 96.780 1
ATOM 976 C CB . ARG 124 124 ? A -7.958 -0.241 17.312 1.000 1 A ARG 96.584 1
ATOM 977 C CG . ARG 124 124 ? A -8.791 -0.001 16.067 1.000 1 A ARG 96.120 1
ATOM 978 C CD . ARG 124 124 ? A -9.618 -1.247 15.763 1.000 1 A ARG 95.711 1
ATOM 979 N NE . ARG 124 124 ? A -8.841 -2.402 15.293 1.000 1 A ARG 95.660 1
ATOM 980 C CZ . ARG 124 124 ? A -8.456 -2.512 14.012 1.000 1 A ARG 96.599 1
ATOM 981 N NH1 . ARG 124 124 ? A -8.779 -1.598 13.107 1.000 1 A ARG 90.611 1
ATOM 982 N NH2 . ARG 124 124 ? A -7.762 -3.586 13.634 1.000 1 A ARG 89.933 1
ATOM 983 N N . THR 125 125 ? A -7.886 3.096 16.804 1.000 1 A THR 98.582 1
ATOM 984 C CA . THR 125 125 ? A -8.786 4.249 16.681 1.000 1 A THR 98.584 1
ATOM 985 C C . THR 125 125 ? A -9.586 4.214 15.382 1.000 1 A THR 98.641 1
ATOM 986 O O . THR 125 125 ? A -10.504 5.011 15.221 1.000 1 A THR 98.333 1
ATOM 987 C CB . THR 125 125 ? A -7.998 5.563 16.732 1.000 1 A THR 98.464 1
ATOM 988 O OG1 . THR 125 125 ? A -7.090 5.630 15.626 1.000 1 A THR 98.141 1
ATOM 989 C CG2 . THR 125 125 ? A -7.236 5.687 18.046 1.000 1 A THR 97.984 1
ATOM 990 N N . VAL 126 126 ? A -9.218 3.323 14.441 1.000 1 A VAL 98.659 1
ATOM 991 C CA . VAL 126 126 ? A -9.949 3.144 13.177 1.000 1 A VAL 98.557 1
ATOM 992 C C . VAL 126 126 ? A -10.559 1.748 13.175 1.000 1 A VAL 98.343 1
ATOM 993 O O . VAL 126 126 ? A -9.860 0.746 13.186 1.000 1 A VAL 98.146 1
ATOM 994 C CB . VAL 126 126 ? A -9.045 3.321 11.945 1.000 1 A VAL 98.542 1
ATOM 995 C CG1 . VAL 126 126 ? A -8.338 4.671 11.991 1.000 1 A VAL 98.415 1
ATOM 996 C CG2 . VAL 126 126 ? A -9.849 3.152 10.662 1.000 1 A VAL 98.365 1
ATOM 997 N N . ASP 127 127 ? A -11.882 1.678 13.174 1.000 1 A ASP 98.183 1
ATOM 998 C CA . ASP 127 127 ? A -12.578 0.401 13.188 1.000 1 A ASP 97.750 1
ATOM 999 C C . ASP 127 127 ? A -12.427 -0.291 11.840 1.000 1 A ASP 98.030 1
ATOM 1000 O O . ASP 127 127 ? A -12.452 0.322 10.792 1.000 1 A ASP 98.052 1
ATOM 1001 C CB . ASP 127 127 ? A -14.051 0.587 13.480 1.000 1 A ASP 96.448 1
ATOM 1002 C CG . ASP 127 127 ? A -14.332 1.076 14.879 1.000 1 A ASP 87.371 1
ATOM 1003 O OD1 . ASP 127 127 ? A -13.438 0.969 15.759 1.000 1 A ASP 83.009 1
ATOM 1004 O OD2 . ASP 127 127 ? A -15.465 1.547 15.106 1.000 1 A ASP 80.989 1
ATOM 1005 N N . THR 128 128 ? A -12.308 -1.604 11.890 1.000 1 A THR 97.408 1
ATOM 1006 C CA . THR 128 128 ? A -12.287 -2.402 10.674 1.000 1 A THR 97.546 1
ATOM 1007 C C . THR 128 128 ? A -13.492 -2.081 9.791 1.000 1 A THR 98.045 1
ATOM 1008 O O . THR 128 128 ? A -13.367 -2.008 8.562 1.000 1 A THR 98.044 1
ATOM 1009 C CB . THR 128 128 ? A -12.252 -3.895 11.022 1.000 1 A THR 96.933 1
ATOM 1010 O OG1 . THR 128 128 ? A -11.025 -4.190 11.705 1.000 1 A THR 95.950 1
ATOM 1011 C CG2 . THR 128 128 ? A -12.366 -4.763 9.787 1.000 1 A THR 95.838 1
ATOM 1012 N N . LYS 129 129 ? A -14.657 -1.870 10.417 1.000 1 A LYS 98.141 1
ATOM 1013 C CA . LYS 129 129 ? A -15.846 -1.563 9.613 1.000 1 A LYS 98.090 1
ATOM 1014 C C . LYS 129 129 ? A -15.679 -0.266 8.834 1.000 1 A LYS 98.253 1
ATOM 1015 O O . LYS 129 129 ? A -16.095 -0.163 7.700 1.000 1 A LYS 98.415 1
ATOM 1016 C CB . LYS 129 129 ? A -17.098 -1.492 10.500 1.000 1 A LYS 97.706 1
ATOM 1017 C CG . LYS 129 129 ? A -18.344 -1.071 9.726 1.000 1 A LYS 88.128 1
ATOM 1018 C CD . LYS 129 129 ? A -19.608 -1.226 10.536 1.000 1 A LYS 79.653 1
ATOM 1019 C CE . LYS 129 129 ? A -20.780 -0.611 9.777 1.000 1 A LYS 76.962 1
ATOM 1020 N NZ . LYS 129 129 ? A -20.928 -1.241 8.428 1.000 1 A LYS 66.552 1
ATOM 1021 N N . GLN 130 130 ? A -15.080 0.781 9.486 1.000 1 A GLN 97.751 1
ATOM 1022 C CA . GLN 130 130 ? A -14.843 2.027 8.769 1.000 1 A GLN 97.627 1
ATOM 1023 C C . GLN 130 130 ? A -14.009 1.780 7.518 1.000 1 A GLN 98.119 1
ATOM 1024 O O . GLN 130 130 ? A -14.311 2.291 6.432 1.000 1 A GLN 98.243 1
ATOM 1025 C CB . GLN 130 130 ? A -14.087 3.029 9.624 1.000 1 A GLN 96.927 1
ATOM 1026 C CG . GLN 130 130 ? A -14.810 3.489 10.869 1.000 1 A GLN 86.304 1
ATOM 1027 C CD . GLN 130 130 ? A -13.902 4.414 11.652 1.000 1 A GLN 80.027 1
ATOM 1028 O OE1 . GLN 130 130 ? A -13.339 4.035 12.689 1.000 1 A GLN 80.396 1
ATOM 1029 N NE2 . GLN 130 130 ? A -13.779 5.633 11.158 1.000 1 A GLN 75.949 1
ATOM 1030 N N . ALA 131 131 ? A -12.920 1.013 7.662 1.000 1 A ALA 98.694 1
ATOM 1031 C CA . ALA 131 131 ? A -12.007 0.776 6.548 1.000 1 A ALA 98.779 1
ATOM 1032 C C . ALA 131 131 ? A -12.675 -0.085 5.475 1.000 1 A ALA 98.844 1
ATOM 1033 O O . ALA 131 131 ? A -12.512 0.174 4.277 1.000 1 A ALA 98.834 1
ATOM 1034 C CB . ALA 131 131 ? A -10.718 0.159 7.029 1.000 1 A ALA 98.712 1
ATOM 1035 N N . GLN 132 132 ? A -13.434 -1.100 5.892 1.000 1 A GLN 98.819 1
ATOM 1036 C CA . GLN 132 132 ? A -14.171 -1.928 4.938 1.000 1 A GLN 98.814 1
ATOM 1037 C C . GLN 132 132 ? A -15.138 -1.062 4.133 1.000 1 A GLN 98.828 1
ATOM 1038 O O . GLN 132 132 ? A -15.250 -1.227 2.925 1.000 1 A GLN 98.790 1
ATOM 1039 C CB . GLN 132 132 ? A -14.959 -3.020 5.638 1.000 1 A GLN 98.675 1
ATOM 1040 C CG . GLN 132 132 ? A -14.119 -4.148 6.219 1.000 1 A GLN 97.203 1
ATOM 1041 C CD . GLN 132 132 ? A -14.920 -5.045 7.148 1.000 1 A GLN 96.658 1
ATOM 1042 O OE1 . GLN 132 132 ? A -15.974 -4.655 7.629 1.000 1 A GLN 95.777 1
ATOM 1043 N NE2 . GLN 132 132 ? A -14.415 -6.259 7.378 1.000 1 A GLN 93.611 1
ATOM 1044 N N . ASP 133 133 ? A -15.845 -0.149 4.832 1.000 1 A ASP 98.815 1
ATOM 1045 C CA . ASP 133 133 ? A -16.808 0.682 4.115 1.000 1 A ASP 98.751 1
ATOM 1046 C C . ASP 133 133 ? A -16.111 1.590 3.115 1.000 1 A ASP 98.751 1
ATOM 1047 O O . ASP 133 133 ? A -16.605 1.786 1.993 1.000 1 A ASP 98.629 1
ATOM 1048 C CB . ASP 133 133 ? A -17.635 1.504 5.098 1.000 1 A ASP 98.561 1
ATOM 1049 C CG . ASP 133 133 ? A -18.599 0.666 5.944 1.000 1 A ASP 97.211 1
ATOM 1050 O OD1 . ASP 133 133 ? A -18.813 -0.528 5.640 1.000 1 A ASP 95.587 1
ATOM 1051 O OD2 . ASP 133 133 ? A -19.164 1.231 6.923 1.000 1 A ASP 95.108 1
ATOM 1052 N N . LEU 134 134 ? A -14.951 2.148 3.507 1.000 1 A LEU 98.762 1
ATOM 1053 C CA . LEU 134 134 ? A -14.217 3.003 2.573 1.000 1 A LEU 98.744 1
ATOM 1054 C C . LEU 134 134 ? A -13.745 2.196 1.367 1.000 1 A LEU 98.776 1
ATOM 1055 O O . LEU 134 134 ? A -13.895 2.617 0.217 1.000 1 A LEU 98.714 1
ATOM 1056 C CB . LEU 134 134 ? A -13.047 3.652 3.269 1.000 1 A LEU 98.699 1
ATOM 1057 C CG . LEU 134 134 ? A -12.231 4.613 2.396 1.000 1 A LEU 98.468 1
ATOM 1058 C CD1 . LEU 134 134 ? A -13.098 5.839 2.019 1.000 1 A LEU 98.052 1
ATOM 1059 C CD2 . LEU 134 134 ? A -11.006 5.070 3.170 1.000 1 A LEU 98.107 1
ATOM 1060 N N . ALA 135 135 ? A -13.143 1.030 1.610 1.000 1 A ALA 98.799 1
ATOM 1061 C CA . ALA 135 135 ? A -12.650 0.230 0.495 1.000 1 A ALA 98.776 1
ATOM 1062 C C . ALA 135 135 ? A -13.776 -0.183 -0.437 1.000 1 A ALA 98.721 1
ATOM 1063 O O . ALA 135 135 ? A -13.632 -0.153 -1.650 1.000 1 A ALA 98.635 1
ATOM 1064 C CB . ALA 135 135 ? A -11.930 -1.005 1.023 1.000 1 A ALA 98.748 1
ATOM 1065 N N . ARG 136 136 ? A -14.927 -0.548 0.158 1.000 1 A ARG 98.669 1
ATOM 1066 C CA . ARG 136 136 ? A -16.088 -0.928 -0.683 1.000 1 A ARG 98.480 1
ATOM 1067 C C . ARG 136 136 ? A -16.508 0.254 -1.560 1.000 1 A ARG 98.305 1
ATOM 1068 O O . ARG 136 136 ? A -16.823 0.071 -2.745 1.000 1 A ARG 97.810 1
ATOM 1069 C CB . ARG 136 136 ? A -17.244 -1.405 0.187 1.000 1 A ARG 98.274 1
ATOM 1070 C CG . ARG 136 136 ? A -18.450 -1.939 -0.605 1.000 1 A ARG 93.287 1
ATOM 1071 C CD . ARG 136 136 ? A -19.542 -2.446 0.317 1.000 1 A ARG 89.955 1
ATOM 1072 N NE . ARG 136 136 ? A -20.105 -1.375 1.123 1.000 1 A ARG 80.992 1
ATOM 1073 C CZ . ARG 136 136 ? A -19.901 -1.252 2.436 1.000 1 A ARG 73.498 1
ATOM 1074 N NH1 . ARG 136 136 ? A -19.142 -2.131 3.082 1.000 1 A ARG 69.216 1
ATOM 1075 N NH2 . ARG 136 136 ? A -20.448 -0.252 3.075 1.000 1 A ARG 64.027 1
ATOM 1076 N N . SER 137 137 ? A -16.517 1.469 -0.975 1.000 1 A SER 98.366 1
ATOM 1077 C CA . SER 137 137 ? A -16.895 2.647 -1.760 1.000 1 A SER 97.949 1
ATOM 1078 C C . SER 137 137 ? A -15.944 2.840 -2.936 1.000 1 A SER 97.826 1
ATOM 1079 O O . SER 137 137 ? A -16.361 3.318 -3.992 1.000 1 A SER 97.149 1
ATOM 1080 C CB . SER 137 137 ? A -16.934 3.887 -0.893 1.000 1 A SER 97.202 1
ATOM 1081 O OG . SER 137 137 ? A -15.626 4.351 -0.581 1.000 1 A SER 95.497 1
ATOM 1082 N N . TYR 138 138 ? A -14.660 2.488 -2.756 1.000 1 A TYR 97.659 1
ATOM 1083 C CA . TYR 138 138 ? A -13.659 2.620 -3.815 1.000 1 A TYR 97.435 1
ATOM 1084 C C . TYR 138 138 ? A -13.662 1.448 -4.770 1.000 1 A TYR 97.195 1
ATOM 1085 O O . TYR 138 138 ? A -13.097 1.541 -5.867 1.000 1 A TYR 96.739 1
ATOM 1086 C CB . TYR 138 138 ? A -12.267 2.707 -3.227 1.000 1 A TYR 97.234 1
ATOM 1087 C CG . TYR 138 138 ? A -11.939 3.915 -2.383 1.000 1 A TYR 97.492 1
ATOM 1088 C CD1 . TYR 138 138 ? A -12.650 5.095 -2.497 1.000 1 A TYR 96.901 1
ATOM 1089 C CD2 . TYR 138 138 ? A -10.884 3.847 -1.486 1.000 1 A TYR 97.028 1
ATOM 1090 C CE1 . TYR 138 138 ? A -12.307 6.199 -1.734 1.000 1 A TYR 96.531 1
ATOM 1091 C CE2 . TYR 138 138 ? A -10.542 4.953 -0.740 1.000 1 A TYR 96.216 1
ATOM 1092 C CZ . TYR 138 138 ? A -11.249 6.136 -0.858 1.000 1 A TYR 96.707 1
ATOM 1093 O OH . TYR 138 138 ? A -10.913 7.242 -0.102 1.000 1 A TYR 95.347 1
ATOM 1094 N N . GLY 139 139 ? A -14.232 0.321 -4.384 1.000 1 A GLY 97.754 1
ATOM 1095 C CA . GLY 139 139 ? A -14.134 -0.887 -5.191 1.000 1 A GLY 97.458 1
ATOM 1096 C C . GLY 139 139 ? A -12.780 -1.540 -5.124 1.000 1 A GLY 97.804 1
ATOM 1097 O O . GLY 139 139 ? A -12.344 -2.139 -6.123 1.000 1 A GLY 97.106 1
ATOM 1098 N N . ILE 140 140 ? A -12.080 -1.466 -3.962 1.000 1 A ILE 98.225 1
ATOM 1099 C CA . ILE 140 140 ? A -10.752 -2.031 -3.845 1.000 1 A ILE 98.399 1
ATOM 1100 C C . ILE 140 140 ? A -10.684 -2.935 -2.626 1.000 1 A ILE 98.678 1
ATOM 1101 O O . ILE 140 140 ? A -11.498 -2.806 -1.712 1.000 1 A ILE 98.740 1
ATOM 1102 C CB . ILE 140 140 ? A -9.675 -0.913 -3.727 1.000 1 A ILE 98.210 1
ATOM 1103 C CG1 . ILE 140 140 ? A -9.817 -0.154 -2.416 1.000 1 A ILE 98.082 1
ATOM 1104 C CG2 . ILE 140 140 ? A -9.720 -0.007 -4.933 1.000 1 A ILE 98.182 1
ATOM 1105 C CD1 . ILE 140 140 ? A -8.711 0.866 -2.214 1.000 1 A ILE 97.678 1
ATOM 1106 N N . PRO 141 141 ? A -9.699 -3.834 -2.598 1.000 1 A PRO 98.853 1
ATOM 1107 C CA . PRO 141 141 ? A -9.540 -4.672 -1.421 1.000 1 A PRO 98.881 1
ATOM 1108 C C . PRO 141 141 ? A -9.037 -3.902 -0.201 1.000 1 A PRO 98.921 1
ATOM 1109 O O . PRO 141 141 ? A -8.383 -2.861 -0.332 1.000 1 A PRO 98.910 1
ATOM 1110 C CB . PRO 141 141 ? A -8.489 -5.714 -1.851 1.000 1 A PRO 98.834 1
ATOM 1111 C CG . PRO 141 141 ? A -8.479 -5.670 -3.337 1.000 1 A PRO 98.696 1
ATOM 1112 C CD . PRO 141 141 ? A -8.800 -4.240 -3.694 1.000 1 A PRO 98.805 1
ATOM 1113 N N . PHE 142 142 ? A -9.362 -4.433 0.972 1.000 1 A PHE 98.955 1
ATOM 1114 C CA . PHE 142 142 ? A -8.851 -3.910 2.255 1.000 1 A PHE 98.962 1
ATOM 1115 C C . PHE 142 142 ? A -8.181 -5.053 2.987 1.000 1 A PHE 98.953 1
ATOM 1116 O O . PHE 142 142 ? A -8.775 -6.127 3.109 1.000 1 A PHE 98.900 1
ATOM 1117 C CB . PHE 142 142 ? A -9.972 -3.339 3.106 1.000 1 A PHE 98.938 1
ATOM 1118 C CG . PHE 142 142 ? A -9.564 -3.087 4.527 1.000 1 A PHE 98.933 1
ATOM 1119 C CD1 . PHE 142 142 ? A -8.540 -2.208 4.818 1.000 1 A PHE 98.919 1
ATOM 1120 C CD2 . PHE 142 142 ? A -10.218 -3.727 5.567 1.000 1 A PHE 98.892 1
ATOM 1121 C CE1 . PHE 142 142 ? A -8.151 -1.980 6.131 1.000 1 A PHE 98.854 1
ATOM 1122 C CE2 . PHE 142 142 ? A -9.851 -3.504 6.868 1.000 1 A PHE 98.787 1
ATOM 1123 C CZ . PHE 142 142 ? A -8.806 -2.634 7.162 1.000 1 A PHE 98.804 1
ATOM 1124 N N . ILE 143 143 ? A -6.974 -4.807 3.472 1.000 1 A ILE 98.965 1
ATOM 1125 C CA . ILE 143 143 ? A -6.198 -5.811 4.210 1.000 1 A ILE 98.957 1
ATOM 1126 C C . ILE 143 143 ? A -5.675 -5.163 5.474 1.000 1 A ILE 98.961 1
ATOM 1127 O O . ILE 143 143 ? A -5.104 -4.074 5.440 1.000 1 A ILE 98.947 1
ATOM 1128 C CB . ILE 143 143 ? A -4.985 -6.326 3.379 1.000 1 A ILE 98.913 1
ATOM 1129 C CG1 . ILE 143 143 ? A -5.466 -6.913 2.042 1.000 1 A ILE 98.488 1
ATOM 1130 C CG2 . ILE 143 143 ? A -4.188 -7.337 4.168 1.000 1 A ILE 98.664 1
ATOM 1131 C CD1 . ILE 143 143 ? A -6.267 -8.202 2.146 1.000 1 A ILE 90.640 1
ATOM 1132 N N . GLU 144 144 ? A -5.845 -5.813 6.640 1.000 1 A GLU 98.901 1
ATOM 1133 C CA . GLU 144 144 ? A -5.177 -5.387 7.850 1.000 1 A GLU 98.865 1
ATOM 1134 C C . GLU 144 144 ? A -3.855 -6.118 7.978 1.000 1 A GLU 98.897 1
ATOM 1135 O O . GLU 144 144 ? A -3.742 -7.316 7.690 1.000 1 A GLU 98.757 1
ATOM 1136 C CB . GLU 144 144 ? A -6.029 -5.602 9.079 1.000 1 A GLU 98.457 1
ATOM 1137 C CG . GLU 144 144 ? A -7.187 -4.613 9.151 1.000 1 A GLU 94.924 1
ATOM 1138 C CD . GLU 144 144 ? A -7.731 -4.391 10.536 1.000 1 A GLU 93.180 1
ATOM 1139 O OE1 . GLU 144 144 ? A -7.295 -5.060 11.501 1.000 1 A GLU 88.268 1
ATOM 1140 O OE2 . GLU 144 144 ? A -8.627 -3.508 10.699 1.000 1 A GLU 85.839 1
ATOM 1141 N N . THR 145 145 ? A -2.812 -5.373 8.368 1.000 1 A THR 98.981 1
ATOM 1142 C CA . THR 145 145 ? A -1.446 -5.886 8.437 1.000 1 A THR 98.987 1
ATOM 1143 C C . THR 145 145 ? A -0.780 -5.517 9.743 1.000 1 A THR 98.982 1
ATOM 1144 O O . THR 145 145 ? A -1.169 -4.567 10.408 1.000 1 A THR 98.970 1
ATOM 1145 C CB . THR 145 145 ? A -0.581 -5.371 7.294 1.000 1 A THR 98.989 1
ATOM 1146 O OG1 . THR 145 145 ? A -0.383 -3.958 7.448 1.000 1 A THR 98.974 1
ATOM 1147 C CG2 . THR 145 145 ? A -1.225 -5.638 5.943 1.000 1 A THR 98.981 1
ATOM 1148 N N . SER 146 146 ? A 0.245 -6.255 10.057 1.000 1 A SER 98.934 1
ATOM 1149 C CA . SER 146 146 ? A 1.223 -5.849 11.049 1.000 1 A SER 98.924 1
ATOM 1150 C C . SER 146 146 ? A 2.594 -6.086 10.468 1.000 1 A SER 98.906 1
ATOM 1151 O O . SER 146 146 ? A 2.980 -7.219 10.183 1.000 1 A SER 98.866 1
ATOM 1152 C CB . SER 146 146 ? A 1.116 -6.648 12.338 1.000 1 A SER 98.902 1
ATOM 1153 O OG . SER 146 146 ? A 2.234 -6.385 13.189 1.000 1 A SER 98.864 1
ATOM 1154 N N . ALA 147 147 ? A 3.365 -5.007 10.248 1.000 1 A ALA 98.717 1
ATOM 1155 C CA . ALA 147 147 ? A 4.747 -5.162 9.842 1.000 1 A ALA 98.579 1
ATOM 1156 C C . ALA 147 147 ? A 5.575 -5.781 10.960 1.000 1 A ALA 98.569 1
ATOM 1157 O O . ALA 147 147 ? A 6.632 -6.374 10.705 1.000 1 A ALA 98.425 1
ATOM 1158 C CB . ALA 147 147 ? A 5.343 -3.837 9.381 1.000 1 A ALA 98.320 1
ATOM 1159 N N . LYS 148 148 ? A 5.136 -5.606 12.214 1.000 1 A LYS 98.443 1
ATOM 1160 C CA . LYS 148 148 ? A 5.897 -6.154 13.356 1.000 1 A LYS 98.435 1
ATOM 1161 C C . LYS 148 148 ? A 5.805 -7.674 13.399 1.000 1 A LYS 98.508 1
ATOM 1162 O O . LYS 148 148 ? A 6.822 -8.344 13.515 1.000 1 A LYS 98.371 1
ATOM 1163 C CB . LYS 148 148 ? A 5.392 -5.549 14.650 1.000 1 A LYS 98.196 1
ATOM 1164 C CG . LYS 148 148 ? A 6.151 -6.001 15.891 1.000 1 A LYS 97.775 1
ATOM 1165 C CD . LYS 148 148 ? A 5.678 -5.236 17.111 1.000 1 A LYS 96.941 1
ATOM 1166 C CE . LYS 148 148 ? A 6.372 -5.691 18.376 1.000 1 A LYS 95.209 1
ATOM 1167 N NZ . LYS 148 148 ? A 5.933 -4.875 19.537 1.000 1 A LYS 91.579 1
ATOM 1168 N N . THR 149 149 ? A 4.584 -8.207 13.289 1.000 1 A THR 98.631 1
ATOM 1169 C CA . THR 149 149 ? A 4.386 -9.668 13.341 1.000 1 A THR 98.600 1
ATOM 1170 C C . THR 149 149 ? A 4.438 -10.307 11.967 1.000 1 A THR 98.627 1
ATOM 1171 O O . THR 149 149 ? A 4.450 -11.535 11.875 1.000 1 A THR 98.557 1
ATOM 1172 C CB . THR 149 149 ? A 3.029 -9.991 13.959 1.000 1 A THR 98.515 1
ATOM 1173 O OG1 . THR 149 149 ? A 1.982 -9.682 13.038 1.000 1 A THR 98.404 1
ATOM 1174 C CG2 . THR 149 149 ? A 2.812 -9.208 15.258 1.000 1 A THR 98.094 1
ATOM 1175 N N . ARG 150 150 ? A 4.387 -9.510 10.909 1.000 1 A ARG 98.545 1
ATOM 1176 C CA . ARG 150 150 ? A 4.328 -9.943 9.510 1.000 1 A ARG 98.511 1
ATOM 1177 C C . ARG 150 150 ? A 2.935 -10.450 9.071 1.000 1 A ARG 98.616 1
ATOM 1178 O O . ARG 150 150 ? A 2.753 -10.917 7.966 1.000 1 A ARG 98.533 1
ATOM 1179 C CB . ARG 150 150 ? A 5.416 -10.950 9.117 1.000 1 A ARG 98.130 1
ATOM 1180 C CG . ARG 150 150 ? A 5.866 -10.766 7.676 1.000 1 A ARG 97.414 1
ATOM 1181 C CD . ARG 150 150 ? A 7.040 -11.684 7.289 1.000 1 A ARG 96.854 1
ATOM 1182 N NE . ARG 150 150 ? A 7.471 -11.347 5.950 1.000 1 A ARG 96.449 1
ATOM 1183 C CZ . ARG 150 150 ? A 6.841 -11.754 4.856 1.000 1 A ARG 96.248 1
ATOM 1184 N NH1 . ARG 150 150 ? A 5.764 -12.524 4.904 1.000 1 A ARG 92.902 1
ATOM 1185 N NH2 . ARG 150 150 ? A 7.277 -11.361 3.675 1.000 1 A ARG 93.309 1
ATOM 1186 N N . GLN 151 151 ? A 1.946 -10.316 9.950 1.000 1 A GLN 98.747 1
ATOM 1187 C CA . GLN 151 151 ? A 0.588 -10.710 9.608 1.000 1 A GLN 98.728 1
ATOM 1188 C C . GLN 151 151 ? A 0.081 -9.877 8.438 1.000 1 A GLN 98.838 1
ATOM 1189 O O . GLN 151 151 ? A 0.115 -8.642 8.459 1.000 1 A GLN 98.780 1
ATOM 1190 C CB . GLN 151 151 ? A -0.360 -10.544 10.805 1.000 1 A GLN 98.414 1
ATOM 1191 C CG . GLN 151 151 ? A -1.795 -10.913 10.518 1.000 1 A GLN 93.602 1
ATOM 1192 C CD . GLN 151 151 ? A -2.696 -10.808 11.706 1.000 1 A GLN 83.411 1
ATOM 1193 O OE1 . GLN 151 151 ? A -3.102 -9.703 12.050 1.000 1 A GLN 73.555 1
ATOM 1194 N NE2 . GLN 151 151 ? A -2.982 -11.930 12.344 1.000 1 A GLN 73.766 1
ATOM 1195 N N . GLY 152 152 ? A -0.381 -10.551 7.390 1.000 1 A GLY 98.936 1
ATOM 1196 C CA . GLY 152 152 ? A -1.005 -9.886 6.245 1.000 1 A GLY 98.937 1
ATOM 1197 C C . GLY 152 152 ? A -0.065 -9.215 5.275 1.000 1 A GLY 98.951 1
ATOM 1198 O O . GLY 152 152 ? A -0.544 -8.673 4.274 1.000 1 A GLY 98.930 1
ATOM 1199 N N . VAL 153 153 ? A 1.246 -9.224 5.539 1.000 1 A VAL 98.908 1
ATOM 1200 C CA . VAL 153 153 ? A 2.162 -8.486 4.666 1.000 1 A VAL 98.905 1
ATOM 1201 C C . VAL 153 153 ? A 2.187 -9.089 3.254 1.000 1 A VAL 98.907 1
ATOM 1202 O O . VAL 153 153 ? A 2.017 -8.391 2.257 1.000 1 A VAL 98.899 1
ATOM 1203 C CB . VAL 153 153 ? A 3.570 -8.428 5.281 1.000 1 A VAL 98.843 1
ATOM 1204 C CG1 . VAL 153 153 ? A 3.527 -7.672 6.603 1.000 1 A VAL 98.797 1
ATOM 1205 C CG2 . VAL 153 153 ? A 4.547 -7.795 4.309 1.000 1 A VAL 98.749 1
ATOM 1206 N N . ASP 154 154 ? A 2.390 -10.400 3.164 1.000 1 A ASP 98.820 1
ATOM 1207 C CA . ASP 154 154 ? A 2.343 -11.043 1.854 1.000 1 A ASP 98.703 1
ATOM 1208 C C . ASP 154 154 ? A 0.972 -10.831 1.206 1.000 1 A ASP 98.723 1
ATOM 1209 O O . ASP 154 154 ? A 0.879 -10.519 0.026 1.000 1 A ASP 98.660 1
ATOM 1210 C CB . ASP 154 154 ? A 2.640 -12.534 1.953 1.000 1 A ASP 98.295 1
ATOM 1211 C CG . ASP 154 154 ? A 4.120 -12.857 2.172 1.000 1 A ASP 97.762 1
ATOM 1212 O OD1 . ASP 154 154 ? A 4.972 -11.972 1.912 1.000 1 A ASP 96.869 1
ATOM 1213 O OD2 . ASP 154 154 ? A 4.393 -13.999 2.573 1.000 1 A ASP 95.905 1
ATOM 1214 N N . ASP 155 155 ? A -0.101 -10.954 2.000 1.000 1 A ASP 98.797 1
ATOM 1215 C CA . ASP 155 155 ? A -1.435 -10.820 1.445 1.000 1 A ASP 98.801 1
ATOM 1216 C C . ASP 155 155 ? A -1.621 -9.432 0.821 1.000 1 A ASP 98.856 1
ATOM 1217 O O . ASP 155 155 ? A -2.228 -9.308 -0.229 1.000 1 A ASP 98.830 1
ATOM 1218 C CB . ASP 155 155 ? A -2.503 -11.048 2.519 1.000 1 A ASP 98.636 1
ATOM 1219 C CG . ASP 155 155 ? A -2.682 -12.511 2.877 1.000 1 A ASP 92.703 1
ATOM 1220 O OD1 . ASP 155 155 ? A -2.247 -13.389 2.089 1.000 1 A ASP 92.681 1
ATOM 1221 O OD2 . ASP 155 155 ? A -3.270 -12.773 3.950 1.000 1 A ASP 91.776 1
ATOM 1222 N N . ALA 156 156 ? A -1.120 -8.378 1.480 1.000 1 A ALA 98.888 1
ATOM 1223 C CA . ALA 156 156 ? A -1.297 -7.036 0.973 1.000 1 A ALA 98.905 1
ATOM 1224 C C . ALA 156 156 ? A -0.598 -6.850 -0.370 1.000 1 A ALA 98.903 1
ATOM 1225 O O . ALA 156 156 ? A -1.191 -6.387 -1.345 1.000 1 A ALA 98.890 1
ATOM 1226 C CB . ALA 156 156 ? A -0.787 -6.008 1.972 1.000 1 A ALA 98.903 1
ATOM 1227 N N . PHE 157 157 ? A 0.686 -7.207 -0.426 1.000 1 A PHE 98.867 1
ATOM 1228 C CA . PHE 157 157 ? A 1.424 -7.053 -1.668 1.000 1 A PHE 98.824 1
ATOM 1229 C C . PHE 157 157 ? A 0.947 -8.015 -2.731 1.000 1 A PHE 98.781 1
ATOM 1230 O O . PHE 157 157 ? A 0.805 -7.637 -3.898 1.000 1 A PHE 98.747 1
ATOM 1231 C CB . PHE 157 157 ? A 2.929 -7.233 -1.446 1.000 1 A PHE 98.778 1
ATOM 1232 C CG . PHE 157 157 ? A 3.573 -6.063 -0.729 1.000 1 A PHE 98.807 1
ATOM 1233 C CD1 . PHE 157 157 ? A 4.052 -4.970 -1.456 1.000 1 A PHE 98.768 1
ATOM 1234 C CD2 . PHE 157 157 ? A 3.703 -6.055 0.646 1.000 1 A PHE 98.742 1
ATOM 1235 C CE1 . PHE 157 157 ? A 4.644 -3.908 -0.815 1.000 1 A PHE 98.664 1
ATOM 1236 C CE2 . PHE 157 157 ? A 4.289 -5.001 1.315 1.000 1 A PHE 98.656 1
ATOM 1237 C CZ . PHE 157 157 ? A 4.765 -3.910 0.579 1.000 1 A PHE 98.680 1
ATOM 1238 N N . TYR 158 158 ? A 0.658 -9.261 -2.360 1.000 1 A TYR 98.750 1
ATOM 1239 C CA . TYR 158 158 ? A 0.215 -10.248 -3.366 1.000 1 A TYR 98.659 1
ATOM 1240 C C . TYR 158 158 ? A -1.168 -9.888 -3.887 1.000 1 A TYR 98.680 1
ATOM 1241 O O . TYR 158 158 ? A -1.445 -10.083 -5.079 1.000 1 A TYR 98.610 1
ATOM 1242 C CB . TYR 158 158 ? A 0.215 -11.656 -2.803 1.000 1 A TYR 98.422 1
ATOM 1243 C CG . TYR 158 158 ? A 1.587 -12.243 -2.512 1.000 1 A TYR 98.075 1
ATOM 1244 C CD1 . TYR 158 158 ? A 2.731 -11.472 -2.622 1.000 1 A TYR 97.420 1
ATOM 1245 C CD2 . TYR 158 158 ? A 1.716 -13.566 -2.139 1.000 1 A TYR 97.398 1
ATOM 1246 C CE1 . TYR 158 158 ? A 3.975 -12.026 -2.341 1.000 1 A TYR 96.641 1
ATOM 1247 C CE2 . TYR 158 158 ? A 2.954 -14.134 -1.852 1.000 1 A TYR 96.179 1
ATOM 1248 C CZ . TYR 158 158 ? A 4.085 -13.347 -1.961 1.000 1 A TYR 96.544 1
ATOM 1249 O OH . TYR 158 158 ? A 5.319 -13.893 -1.701 1.000 1 A TYR 95.431 1
ATOM 1250 N N . THR 159 159 ? A -2.052 -9.337 -3.027 1.000 1 A THR 98.748 1
ATOM 1251 C CA . THR 159 159 ? A -3.366 -8.894 -3.505 1.000 1 A THR 98.766 1
ATOM 1252 C C . THR 159 159 ? A -3.207 -7.750 -4.499 1.000 1 A THR 98.762 1
ATOM 1253 O O . THR 159 159 ? A -3.911 -7.695 -5.492 1.000 1 A THR 98.739 1
ATOM 1254 C CB . THR 159 159 ? A -4.252 -8.492 -2.339 1.000 1 A THR 98.789 1
ATOM 1255 O OG1 . THR 159 159 ? A -4.505 -9.647 -1.524 1.000 1 A THR 98.704 1
ATOM 1256 C CG2 . THR 159 159 ? A -5.572 -7.919 -2.824 1.000 1 A THR 98.702 1
ATOM 1257 N N . LEU 160 160 ? A -2.267 -6.837 -4.229 1.000 1 A LEU 98.806 1
ATOM 1258 C CA . LEU 160 160 ? A -2.021 -5.766 -5.199 1.000 1 A LEU 98.810 1
ATOM 1259 C C . LEU 160 160 ? A -1.553 -6.325 -6.531 1.000 1 A LEU 98.774 1
ATOM 1260 O O . LEU 160 160 ? A -2.018 -5.876 -7.585 1.000 1 A LEU 98.767 1
ATOM 1261 C CB . LEU 160 160 ? A -1.026 -4.757 -4.646 1.000 1 A LEU 98.815 1
ATOM 1262 C CG . LEU 160 160 ? A -0.726 -3.570 -5.545 1.000 1 A LEU 98.819 1
ATOM 1263 C CD1 . LEU 160 160 ? A -2.005 -2.817 -5.908 1.000 1 A LEU 98.810 1
ATOM 1264 C CD2 . LEU 160 160 ? A 0.279 -2.648 -4.873 1.000 1 A LEU 98.810 1
ATOM 1265 N N . VAL 161 161 ? A -0.649 -7.298 -6.510 1.000 1 A VAL 98.682 1
ATOM 1266 C CA . VAL 161 161 ? A -0.208 -7.923 -7.754 1.000 1 A VAL 98.553 1
ATOM 1267 C C . VAL 161 161 ? A -1.401 -8.517 -8.490 1.000 1 A VAL 98.523 1
ATOM 1268 O O . VAL 161 161 ? A -1.533 -8.363 -9.711 1.000 1 A VAL 98.459 1
ATOM 1269 C CB . VAL 161 161 ? A 0.879 -8.981 -7.489 1.000 1 A VAL 98.341 1
ATOM 1270 C CG1 . VAL 161 161 ? A 2.155 -8.305 -7.034 1.000 1 A VAL 98.371 1
ATOM 1271 C CG2 . VAL 161 161 ? A 1.100 -9.838 -8.728 1.000 1 A VAL 98.093 1
ATOM 1272 N N . ARG 162 162 ? A -2.294 -9.184 -7.744 1.000 1 A ARG 98.278 1
ATOM 1273 C CA . ARG 162 162 ? A -3.458 -9.780 -8.397 1.000 1 A ARG 98.114 1
ATOM 1274 C C . ARG 162 162 ? A -4.353 -8.694 -8.993 1.000 1 A ARG 98.074 1
ATOM 1275 O O . ARG 162 162 ? A -4.927 -8.902 -10.075 1.000 1 A ARG 98.021 1
ATOM 1276 C CB . ARG 162 162 ? A -4.217 -10.633 -7.385 1.000 1 A ARG 98.132 1
ATOM 1277 C CG . ARG 162 162 ? A -3.414 -11.869 -6.934 1.000 1 A ARG 97.545 1
ATOM 1278 C CD . ARG 162 162 ? A -4.144 -12.706 -5.918 1.000 1 A ARG 97.313 1
ATOM 1279 N NE . ARG 162 162 ? A -3.301 -13.819 -5.492 1.000 1 A ARG 97.136 1
ATOM 1280 C CZ . ARG 162 162 ? A -2.899 -14.049 -4.252 1.000 1 A ARG 96.688 1
ATOM 1281 N NH1 . ARG 162 162 ? A -3.285 -13.232 -3.271 1.000 1 A ARG 94.988 1
ATOM 1282 N NH2 . ARG 162 162 ? A -2.116 -15.072 -3.983 1.000 1 A ARG 95.493 1
ATOM 1283 N N . GLU 163 163 ? A -4.465 -7.540 -8.323 1.000 1 A GLU 98.419 1
ATOM 1284 C CA . GLU 163 163 ? A -5.237 -6.431 -8.920 1.000 1 A GLU 98.404 1
ATOM 1285 C C . GLU 163 163 ? A -4.583 -5.922 -10.191 1.000 1 A GLU 98.374 1
ATOM 1286 O O . GLU 163 163 ? A -5.291 -5.574 -11.167 1.000 1 A GLU 98.212 1
ATOM 1287 C CB . GLU 163 163 ? A -5.348 -5.308 -7.889 1.000 1 A GLU 98.449 1
ATOM 1288 C CG . GLU 163 163 ? A -6.256 -5.619 -6.739 1.000 1 A GLU 98.365 1
ATOM 1289 C CD . GLU 163 163 ? A -7.702 -5.732 -7.179 1.000 1 A GLU 98.056 1
ATOM 1290 O OE1 . GLU 163 163 ? A -8.297 -4.676 -7.497 1.000 1 A GLU 96.576 1
ATOM 1291 O OE2 . GLU 163 163 ? A -8.227 -6.851 -7.214 1.000 1 A GLU 96.367 1
ATOM 1292 N N . ILE 164 164 ? A -3.241 -5.833 -10.219 1.000 1 A ILE 98.502 1
ATOM 1293 C CA . ILE 164 164 ? A -2.543 -5.408 -11.422 1.000 1 A ILE 98.436 1
ATOM 1294 C C . ILE 164 164 ? A -2.790 -6.413 -12.546 1.000 1 A ILE 98.202 1
ATOM 1295 O O . ILE 164 164 ? A -3.086 -6.040 -13.673 1.000 1 A ILE 98.084 1
ATOM 1296 C CB . ILE 164 164 ? A -1.048 -5.252 -11.158 1.000 1 A ILE 98.495 1
ATOM 1297 C CG1 . ILE 164 164 ? A -0.824 -4.063 -10.187 1.000 1 A ILE 98.628 1
ATOM 1298 C CG2 . ILE 164 164 ? A -0.283 -5.039 -12.467 1.000 1 A ILE 98.438 1
ATOM 1299 C CD1 . ILE 164 164 ? A 0.577 -4.001 -9.635 1.000 1 A ILE 98.511 1
ATOM 1300 N N . ARG 165 165 ? A -2.696 -7.696 -12.244 1.000 1 A ARG 98.157 1
ATOM 1301 C CA . ARG 165 165 ? A -2.944 -8.737 -13.237 1.000 1 A ARG 97.635 1
ATOM 1302 C C . ARG 165 165 ? A -4.316 -8.574 -13.852 1.000 1 A ARG 97.451 1
ATOM 1303 O O . ARG 165 165 ? A -4.480 -8.663 -15.082 1.000 1 A ARG 97.195 1
ATOM 1304 C CB . ARG 165 165 ? A -2.843 -10.128 -12.627 1.000 1 A ARG 97.192 1
ATOM 1305 C CG . ARG 165 165 ? A -1.437 -10.585 -12.267 1.000 1 A ARG 96.079 1
ATOM 1306 C CD . ARG 165 165 ? A -1.506 -11.886 -11.534 1.000 1 A ARG 94.710 1
ATOM 1307 N NE . ARG 165 165 ? A -0.197 -12.427 -11.199 1.000 1 A ARG 94.212 1
ATOM 1308 C CZ . ARG 165 165 ? A -0.014 -13.369 -10.287 1.000 1 A ARG 93.596 1
ATOM 1309 N NH1 . ARG 165 165 ? A -1.048 -13.854 -9.629 1.000 1 A ARG 91.214 1
ATOM 1310 N NH2 . ARG 165 165 ? A 1.212 -13.825 -10.027 1.000 1 A ARG 91.382 1
ATOM 1311 N N . LYS 166 166 ? A -5.330 -8.328 -13.025 1.000 1 A LYS 97.595 1
ATOM 1312 C CA . LYS 166 166 ? A -6.704 -8.168 -13.544 1.000 1 A LYS 97.145 1
ATOM 1313 C C . LYS 166 166 ? A -6.795 -6.950 -14.458 1.000 1 A LYS 97.224 1
ATOM 1314 O O . LYS 166 166 ? A -7.461 -6.999 -15.505 1.000 1 A LYS 96.722 1
ATOM 1315 C CB . LYS 166 166 ? A -7.680 -8.056 -12.375 1.000 1 A LYS 96.767 1
ATOM 1316 C CG . LYS 166 166 ? A -7.870 -9.346 -11.579 1.000 1 A LYS 94.778 1
ATOM 1317 C CD . LYS 166 166 ? A -8.753 -9.133 -10.381 1.000 1 A LYS 90.192 1
ATOM 1318 C CE . LYS 166 166 ? A -8.832 -10.373 -9.525 1.000 1 A LYS 82.861 1
ATOM 1319 N NZ . LYS 166 166 ? A -9.755 -10.189 -8.352 1.000 1 A LYS 76.608 1
ATOM 1320 N N . HIS 167 167 ? A -6.141 -5.849 -14.051 1.000 1 A HIS 97.548 1
ATOM 1321 C CA . HIS 167 167 ? A -6.147 -4.647 -14.895 1.000 1 A HIS 97.192 1
ATOM 1322 C C . HIS 167 167 ? A -5.478 -4.918 -16.246 1.000 1 A HIS 96.965 1
ATOM 1323 O O . HIS 167 167 ? A -5.954 -4.439 -17.287 1.000 1 A HIS 96.222 1
ATOM 1324 C CB . HIS 167 167 ? A -5.432 -3.522 -14.155 1.000 1 A HIS 97.067 1
ATOM 1325 C CG . HIS 167 167 ? A -5.441 -2.235 -14.911 1.000 1 A HIS 96.719 1
ATOM 1326 N ND1 . HIS 167 167 ? A -4.373 -1.828 -15.687 1.000 1 A HIS 86.523 1
ATOM 1327 C CD2 . HIS 167 167 ? A -6.369 -1.263 -15.025 1.000 1 A HIS 88.095 1
ATOM 1328 C CE1 . HIS 167 167 ? A -4.641 -0.654 -16.238 1.000 1 A HIS 88.739 1
ATOM 1329 N NE2 . HIS 167 167 ? A -5.856 -0.298 -15.836 1.000 1 A HIS 90.480 1
ATOM 1330 N N . LYS 168 168 ? A -4.367 -5.682 -16.235 1.000 1 A LYS 96.365 1
ATOM 1331 C CA . LYS 168 168 ? A -3.634 -5.972 -17.470 1.000 1 A LYS 95.321 1
ATOM 1332 C C . LYS 168 168 ? A -4.454 -6.836 -18.423 1.000 1 A LYS 95.313 1
ATOM 1333 O O . LYS 168 168 ? A -4.206 -6.812 -19.624 1.000 1 A LYS 94.028 1
ATOM 1334 C CB . LYS 168 168 ? A -2.309 -6.639 -17.148 1.000 1 A LYS 93.321 1
ATOM 1335 C CG . LYS 168 168 ? A -1.298 -5.721 -16.475 1.000 1 A LYS 92.118 1
ATOM 1336 C CD . LYS 168 168 ? A -0.116 -6.483 -15.884 1.000 1 A LYS 89.317 1
ATOM 1337 C CE . LYS 168 168 ? A 0.688 -7.161 -16.980 1.000 1 A LYS 82.168 1
ATOM 1338 N NZ . LYS 168 168 ? A 1.823 -7.931 -16.382 1.000 1 A LYS 84.892 1
ATOM 1339 N N . GLU 169 169 ? A -5.378 -7.620 -17.889 1.000 1 A GLU 96.581 1
ATOM 1340 C CA . GLU 169 169 ? A -6.204 -8.490 -18.733 1.000 1 A GLU 96.054 1
ATOM 1341 C C . GLU 169 169 ? A -7.223 -7.712 -19.553 1.000 1 A GLU 95.721 1
ATOM 1342 O O . GLU 169 169 ? A -7.737 -8.205 -20.567 1.000 1 A GLU 93.897 1
ATOM 1343 C CB . GLU 169 169 ? A -6.938 -9.524 -17.873 1.000 1 A GLU 94.467 1
ATOM 1344 C CG . GLU 169 169 ? A -6.020 -10.568 -17.231 1.000 1 A GLU 89.498 1
ATOM 1345 C CD . GLU 169 169 ? A -6.750 -11.493 -16.291 1.000 1 A GLU 87.367 1
ATOM 1346 O OE1 . GLU 169 169 ? A -7.959 -11.278 -16.045 1.000 1 A GLU 82.920 1
ATOM 1347 O OE2 . GLU 169 169 ? A -6.088 -12.423 -15.778 1.000 1 A GLU 81.720 1
ATOM 1348 N N . LYS 170 170 ? A -7.554 -6.484 -19.088 1.000 1 A LYS 94.791 1
ATOM 1349 C CA . LYS 170 170 ? A -8.577 -5.718 -19.814 1.000 1 A LYS 93.834 1
ATOM 1350 C C . LYS 170 170 ? A -8.068 -5.253 -21.191 1.000 1 A LYS 90.110 1
ATOM 1351 O O . LYS 170 170 ? A -8.858 -5.063 -22.103 1.000 1 A LYS 83.374 1
ATOM 1352 C CB . LYS 170 170 ? A -8.991 -4.520 -18.975 1.000 1 A LYS 89.833 1
ATOM 1353 C CG . LYS 170 170 ? A -9.755 -4.909 -17.724 1.000 1 A LYS 90.523 1
ATOM 1354 C CD . LYS 170 170 ? A -10.077 -3.710 -16.846 1.000 1 A LYS 87.476 1
ATOM 1355 C CE . LYS 170 170 ? A -10.706 -4.149 -15.544 1.000 1 A LYS 83.087 1
ATOM 1356 N NZ . LYS 170 170 ? A -11.016 -2.982 -14.699 1.000 1 A LYS 77.757 1
HETATM 1357 O O1_1 . LIG2 . 1 ? B 6.026 9.226 5.034 1.000 2 B LIG2 88.637 1
HETATM 1358 C C1_1 . LIG2 . 1 ? B 5.286 9.189 3.838 1.000 2 B LIG2 89.587 1
HETATM 1359 C C2_1 . LIG2 . 1 ? B 5.498 10.421 3.024 1.000 2 B LIG2 91.580 1
HETATM 1360 C C3_1 . LIG2 . 1 ? B 4.667 11.563 3.533 1.000 2 B LIG2 90.553 1
HETATM 1361 C C4_1 . LIG2 . 1 ? B 4.917 12.774 2.674 1.000 2 B LIG2 90.872 1
HETATM 1362 N N1_1 . LIG2 . 1 ? B 4.669 12.445 1.279 1.000 2 B LIG2 92.326 1
HETATM 1363 C C5_1 . LIG2 . 1 ? B 5.497 11.388 0.742 1.000 2 B LIG2 88.451 1
HETATM 1364 C C6_1 . LIG2 . 1 ? B 5.225 10.145 1.539 1.000 2 B LIG2 89.027 1
HETATM 1365 O O2_1 . LIG2 . 1 ? B 3.873 9.770 1.378 1.000 2 B LIG2 85.208 1
HETATM 1366 C C7_1 . LIG2 . 1 ? B 3.491 12.913 0.640 1.000 2 B LIG2 93.539 1
HETATM 1367 N N2_1 . LIG2 . 1 ? B 2.618 13.473 1.458 1.000 2 B LIG2 93.438 1
HETATM 1368 C C8_1 . LIG2 . 1 ? B 1.454 13.894 0.943 1.000 2 B LIG2 93.319 1
HETATM 1369 O O3_1 . LIG2 . 1 ? B 0.535 14.433 1.780 1.000 2 B LIG2 92.807 1
HETATM 1370 C C9_1 . LIG2 . 1 ? B 0.789 14.607 3.114 1.000 2 B LIG2 88.526 1
HETATM 1371 C C10_1 . LIG2 . 1 ? B -0.415 15.361 3.676 1.000 2 B LIG2 92.300 1
HETATM 1372 C C11_1 . LIG2 . 1 ? B -0.122 15.796 5.089 1.000 2 B LIG2 79.579 1
HETATM 1373 C C12_1 . LIG2 . 1 ? B 0.267 17.228 5.001 1.000 2 B LIG2 74.911 1
HETATM 1374 C C13_1 . LIG2 . 1 ? B -0.336 17.716 3.871 1.000 2 B LIG2 78.713 1
HETATM 1375 N N3_1 . LIG2 . 1 ? B -0.640 16.610 2.989 1.000 2 B LIG2 86.324 1
HETATM 1376 C C14_1 . LIG2 . 1 ? B -2.075 16.653 2.672 1.000 2 B LIG2 78.919 1
HETATM 1377 C C15_1 . LIG2 . 1 ? B -2.711 15.571 3.293 1.000 2 B LIG2 76.771 1
HETATM 1378 C C16_1 . LIG2 . 1 ? B -1.684 14.559 3.549 1.000 2 B LIG2 81.878 1
HETATM 1379 N N4_1 . LIG2 . 1 ? B 1.106 13.843 -0.304 1.000 2 B LIG2 93.046 1
HETATM 1380 C C17_1 . LIG2 . 1 ? B 3.196 12.828 -0.772 1.000 2 B LIG2 93.128 1
HETATM 1381 C C18_1 . LIG2 . 1 ? B 1.977 13.324 -1.179 1.000 2 B LIG2 93.464 1
HETATM 1382 C C19_1 . LIG2 . 1 ? B 1.640 13.306 -2.528 1.000 2 B LIG2 92.846 1
HETATM 1383 F F1_1 . LIG2 . 1 ? B 0.489 13.778 -2.896 1.000 2 B LIG2 92.739 1
HETATM 1384 C C20_1 . LIG2 . 1 ? B 2.510 12.744 -3.425 1.000 2 B LIG2 91.971 1
HETATM 1385 C C21_1 . LIG2 . 1 ? B 2.174 12.704 -4.825 1.000 2 B LIG2 91.542 1
HETATM 1386 C C22_1 . LIG2 . 1 ? B 3.021 13.511 -5.677 1.000 2 B LIG2 89.591 1
HETATM 1387 C C23_1 . LIG2 . 1 ? B 2.601 13.463 -7.091 1.000 2 B LIG2 87.135 1
HETATM 1388 C C24_1 . LIG2 . 1 ? B 2.330 12.119 -7.581 1.000 2 B LIG2 90.166 1
HETATM 1389 C C25_1 . LIG2 . 1 ? B 1.660 11.428 -5.328 1.000 2 B LIG2 93.092 1
HETATM 1390 C C26_1 . LIG2 . 1 ? B 1.728 11.186 -6.692 1.000 2 B LIG2 91.878 1
HETATM 1391 C C27_1 . LIG2 . 1 ? B 1.220 10.033 -7.182 1.000 2 B LIG2 90.984 1
HETATM 1392 C C28_1 . LIG2 . 1 ? B 0.672 9.075 -6.348 1.000 2 B LIG2 91.483 1
HETATM 1393 C C29_1 . LIG2 . 1 ? B 0.597 9.292 -5.010 1.000 2 B LIG2 90.956 1
HETATM 1394 C C30_1 . LIG2 . 1 ? B 1.096 10.462 -4.498 1.000 2 B LIG2 92.834 1
HETATM 1395 Cl CL1_1 . LIG2 . 1 ? B 0.990 10.621 -2.858 1.000 2 B LIG2 91.683 1
HETATM 1396 N N5_1 . LIG2 . 1 ? B 3.723 12.278 -3.010 1.000 2 B LIG2 91.476 1
HETATM 1397 C C31_1 . LIG2 . 1 ? B 4.064 12.305 -1.726 1.000 2 B LIG2 91.803 1
HETATM 1398 O O1_1 . LIG3 . 1 ? C 8.015 2.087 8.661 1.000 3 C LIG3 86.187 1
HETATM 1399 P P1_1 . LIG3 . 1 ? C 7.942 3.344 9.420 1.000 3 C LIG3 97.118 1
HETATM 1400 O O2_1 . LIG3 . 1 ? C 9.200 4.113 9.654 1.000 3 C LIG3 89.062 1
HETATM 1401 O O3_1 . LIG3 . 1 ? C 6.808 4.263 8.829 1.000 3 C LIG3 97.292 1
HETATM 1402 P P2_1 . LIG3 . 1 ? C 6.916 5.137 7.504 1.000 3 C LIG3 96.945 1
HETATM 1403 O O4_1 . LIG3 . 1 ? C 7.272 6.540 7.960 1.000 3 C LIG3 85.051 1
HETATM 1404 O O5_1 . LIG3 . 1 ? C 7.946 4.561 6.592 1.000 3 C LIG3 83.508 1
HETATM 1405 O O6_1 . LIG3 . 1 ? C 5.562 5.086 6.905 1.000 3 C LIG3 82.354 1
HETATM 1406 O O7_1 . LIG3 . 1 ? C 7.318 3.039 10.851 1.000 3 C LIG3 97.390 1
HETATM 1407 C C1_1 . LIG3 . 1 ? C 7.164 4.071 11.832 1.000 3 C LIG3 96.187 1
HETATM 1408 C C2_1 . LIG3 . 1 ? C 7.246 3.446 13.168 1.000 3 C LIG3 96.579 1
HETATM 1409 O O8_1 . LIG3 . 1 ? C 6.131 2.564 13.372 1.000 3 C LIG3 97.739 1
HETATM 1410 C C3_1 . LIG3 . 1 ? C 8.532 2.669 13.355 1.000 3 C LIG3 96.357 1
HETATM 1411 O O9_1 . LIG3 . 1 ? C 9.079 2.871 14.631 1.000 3 C LIG3 94.119 1
HETATM 1412 C C4_1 . LIG3 . 1 ? C 8.078 1.245 13.157 1.000 3 C LIG3 96.997 1
HETATM 1413 O O10_1 . LIG3 . 1 ? C 8.824 0.326 13.913 1.000 3 C LIG3 96.064 1
HETATM 1414 C C5_1 . LIG3 . 1 ? C 6.674 1.273 13.619 1.000 3 C LIG3 97.953 1
HETATM 1415 N N1_1 . LIG3 . 1 ? C 5.804 0.293 12.974 1.000 3 C LIG3 98.166 1
HETATM 1416 C C6_1 . LIG3 . 1 ? C 4.989 -0.566 13.555 1.000 3 C LIG3 98.454 1
HETATM 1417 N N2_1 . LIG3 . 1 ? C 4.765 -0.815 14.855 1.000 3 C LIG3 98.297 1
HETATM 1418 C C7_1 . LIG3 . 1 ? C 3.894 -1.790 15.159 1.000 3 C LIG3 98.365 1
HETATM 1419 N N3_1 . LIG3 . 1 ? C 3.649 -2.058 16.478 1.000 3 C LIG3 97.817 1
HETATM 1420 N N4_1 . LIG3 . 1 ? C 3.241 -2.539 14.245 1.000 3 C LIG3 98.670 1
HETATM 1421 C C8_1 . LIG3 . 1 ? C 3.455 -2.327 12.917 1.000 3 C LIG3 98.708 1
HETATM 1422 O O11_1 . LIG3 . 1 ? C 2.866 -3.003 12.072 1.000 3 C LIG3 98.537 1
HETATM 1423 C C9_1 . LIG3 . 1 ? C 4.353 -1.300 12.548 1.000 3 C LIG3 98.663 1
HETATM 1424 N N5_1 . LIG3 . 1 ? C 4.786 -0.808 11.352 1.000 3 C LIG3 98.371 1
HETATM 1425 C C10_1 . LIG3 . 1 ? C 5.670 0.170 11.635 1.000 3 C LIG3 98.067 1
HETATM 1426 Mg MG1_1 . LIG4 . 1 ? D 9.460 5.192 5.713 1.000 4 D LIG4 95.877 1
#
#
loop_
_atom_type.symbol
C
Cl
F
Mg
N
O
P
S
#
#
loop_
_ma_qa_metric.id
_ma_qa_metric.name
_ma_qa_metric.description
_ma_qa_metric.type
_ma_qa_metric.mode
_ma_qa_metric.type_other_details
_ma_qa_metric.software_group_id
1 pLDDT 'Predicted lddt' pLDDT local . .
#
#
loop_
_ma_qa_metric_local.ordinal_id
_ma_qa_metric_local.model_id
_ma_qa_metric_local.label_asym_id
_ma_qa_metric_local.label_seq_id
_ma_qa_metric_local.label_comp_id
_ma_qa_metric_local.metric_id
_ma_qa_metric_local.metric_value
1 1 A 1 GLY 1 77.897
2 1 A 2 MET 1 89.726
3 1 A 3 THR 1 95.695
4 1 A 4 GLU 1 96.762
5 1 A 5 TYR 1 97.843
6 1 A 6 LYS 1 97.739
7 1 A 7 LEU 1 98.119
8 1 A 8 VAL 1 97.858
9 1 A 9 VAL 1 97.982
10 1 A 10 VAL 1 97.890
11 1 A 11 GLY 1 97.414
12 1 A 12 ALA 1 97.526
13 1 A 13 SER 1 96.171
14 1 A 14 GLY 1 97.327
15 1 A 15 VAL 1 98.393
16 1 A 16 GLY 1 98.255
17 1 A 17 LYS 1 98.197
18 1 A 18 SER 1 97.435
19 1 A 19 ALA 1 97.968
20 1 A 20 LEU 1 98.422
21 1 A 21 THR 1 98.078
22 1 A 22 ILE 1 97.463
23 1 A 23 GLN 1 97.941
24 1 A 24 LEU 1 98.161
25 1 A 25 ILE 1 97.222
26 1 A 26 GLN 1 96.646
27 1 A 27 ASN 1 96.929
28 1 A 28 HIS 1 96.725
29 1 A 29 PHE 1 97.670
30 1 A 30 VAL 1 93.279
31 1 A 31 ASP 1 90.492
32 1 A 32 GLU 1 88.131
33 1 A 33 TYR 1 86.095
34 1 A 34 ASP 1 89.685
35 1 A 35 PRO 1 89.491
36 1 A 36 THR 1 87.792
37 1 A 37 ILE 1 92.118
38 1 A 38 GLU 1 92.065
39 1 A 39 ASP 1 92.294
40 1 A 40 SER 1 94.148
41 1 A 41 TYR 1 96.058
42 1 A 42 ARG 1 96.226
43 1 A 43 LYS 1 96.562
44 1 A 44 GLN 1 96.715
45 1 A 45 VAL 1 96.084
46 1 A 46 VAL 1 95.670
47 1 A 47 ILE 1 96.866
48 1 A 48 ASP 1 96.074
49 1 A 49 GLY 1 92.880
50 1 A 50 GLU 1 92.598
51 1 A 51 THR 1 95.293
52 1 A 52 SER 1 95.114
53 1 A 53 LEU 1 97.486
54 1 A 54 LEU 1 98.097
55 1 A 55 ASP 1 97.525
56 1 A 56 ILE 1 97.672
57 1 A 57 LEU 1 96.590
58 1 A 58 ASP 1 96.412
59 1 A 59 THR 1 94.169
60 1 A 60 ALA 1 92.667
61 1 A 61 GLY 1 80.336
62 1 A 62 GLN 1 79.160
63 1 A 63 GLU 1 77.276
64 1 A 64 GLU 1 80.228
65 1 A 65 TYR 1 79.367
66 1 A 66 SER 1 78.470
67 1 A 67 ALA 1 84.145
68 1 A 68 MET 1 81.045
69 1 A 69 ARG 1 85.461
70 1 A 70 ASP 1 88.330
71 1 A 71 GLN 1 87.055
72 1 A 72 TYR 1 85.520
73 1 A 73 MET 1 90.554
74 1 A 74 ARG 1 92.668
75 1 A 75 THR 1 93.380
76 1 A 76 GLY 1 97.005
77 1 A 77 GLU 1 98.222
78 1 A 78 GLY 1 98.444
79 1 A 79 PHE 1 98.644
80 1 A 80 LEU 1 98.829
81 1 A 81 SER 1 98.880
82 1 A 82 VAL 1 98.904
83 1 A 83 PHE 1 98.968
84 1 A 84 ALA 1 98.933
85 1 A 85 ILE 1 98.874
86 1 A 86 ASN 1 98.750
87 1 A 87 ASN 1 98.610
88 1 A 88 THR 1 98.757
89 1 A 89 LYS 1 98.787
90 1 A 90 SER 1 98.767
91 1 A 91 PHE 1 98.902
92 1 A 92 GLU 1 98.605
93 1 A 93 ASP 1 98.450
94 1 A 94 ILE 1 98.547
95 1 A 95 HIS 1 97.188
96 1 A 96 HIS 1 96.556
97 1 A 97 TYR 1 96.462
98 1 A 98 ARG 1 97.203
99 1 A 99 GLU 1 96.780
100 1 A 100 GLN 1 95.060
101 1 A 101 ILE 1 96.436
102 1 A 102 LYS 1 95.416
103 1 A 103 ARG 1 94.584
104 1 A 104 VAL 1 94.025
105 1 A 105 LYS 1 94.913
106 1 A 106 ASP 1 95.054
107 1 A 107 SER 1 94.234
108 1 A 108 GLU 1 93.992
109 1 A 109 ASP 1 94.540
110 1 A 110 VAL 1 97.893
111 1 A 111 PRO 1 98.593
112 1 A 112 MET 1 98.692
113 1 A 113 VAL 1 98.966
114 1 A 114 LEU 1 98.979
115 1 A 115 VAL 1 98.987
116 1 A 116 GLY 1 98.976
117 1 A 117 ASN 1 98.949
118 1 A 118 LYS 1 98.836
119 1 A 119 SER 1 98.731
120 1 A 120 ASP 1 98.793
121 1 A 121 LEU 1 98.353
122 1 A 122 PRO 1 97.108
123 1 A 123 SER 1 93.163
124 1 A 124 ARG 1 97.309
125 1 A 125 THR 1 98.584
126 1 A 126 VAL 1 98.557
127 1 A 127 ASP 1 97.750
128 1 A 128 THR 1 97.546
129 1 A 129 LYS 1 98.090
130 1 A 130 GLN 1 97.627
131 1 A 131 ALA 1 98.779
132 1 A 132 GLN 1 98.814
133 1 A 133 ASP 1 98.751
134 1 A 134 LEU 1 98.744
135 1 A 135 ALA 1 98.776
136 1 A 136 ARG 1 98.480
137 1 A 137 SER 1 97.949
138 1 A 138 TYR 1 97.435
139 1 A 139 GLY 1 97.458
140 1 A 140 ILE 1 98.399
141 1 A 141 PRO 1 98.881
142 1 A 142 PHE 1 98.962
143 1 A 143 ILE 1 98.957
144 1 A 144 GLU 1 98.865
145 1 A 145 THR 1 98.987
146 1 A 146 SER 1 98.924
147 1 A 147 ALA 1 98.579
148 1 A 148 LYS 1 98.435
149 1 A 149 THR 1 98.600
150 1 A 150 ARG 1 98.511
151 1 A 151 GLN 1 98.728
152 1 A 152 GLY 1 98.937
153 1 A 153 VAL 1 98.905
154 1 A 154 ASP 1 98.703
155 1 A 155 ASP 1 98.801
156 1 A 156 ALA 1 98.905
157 1 A 157 PHE 1 98.824
158 1 A 158 TYR 1 98.659
159 1 A 159 THR 1 98.766
160 1 A 160 LEU 1 98.810
161 1 A 161 VAL 1 98.553
162 1 A 162 ARG 1 98.114
163 1 A 163 GLU 1 98.404
164 1 A 164 ILE 1 98.436
165 1 A 165 ARG 1 97.635
166 1 A 166 LYS 1 97.145
167 1 A 167 HIS 1 97.192
168 1 A 168 LYS 1 95.321
169 1 A 169 GLU 1 96.054
170 1 A 170 LYS 1 93.834
#
