# Supplementary material for: Single‐Sequence Deep Learning Delivers Crystal‐Quality Models of Covalent K‐Ras G12 Hotspot Complexes
Source: IUBMB Life. 2026 Jun 13;78(6):e70108. doi: 10.1002/iub.70108 (PMC13263772; doi:10.1002/iub.70108)
Supplement: Supplementary file 1 — Data S1: iub70108‐sup‐0001‐DataS1.zip. [file IUB-78-0-s001.zip › Supplementary_Data/1_Without Covalent Restraint_Web/Predicted Structures/KRASG12S_G12Si-5_AfterReaction_GDP_Mg2+_without_restraint/pred.model_idx_2.cif]

data_model
_entry.id model
_struct.entry_id model
_struct.pdbx_model_details .
_struct.pdbx_structure_determination_methodology computational
_struct.title 'Chai-1 predicted structure'
_audit_conform.dict_location https://raw.githubusercontent.com/ihmwg/ModelCIF/80e1e22/dist/mmcif_ma.dic
_audit_conform.dict_name mmcif_ma.dic
_audit_conform.dict_version 1.4.7
#
loop_
_audit_author.name
_audit_author.pdbx_ordinal
'Chai Discovery team' 1
#
#
loop_
_chem_comp.id
_chem_comp.type
_chem_comp.name
_chem_comp.formula
_chem_comp.formula_weight
_chem_comp.ma_provenance
ALA 'L-peptide linking' . . . 'CCD Core'
ARG 'L-peptide linking' . . . 'CCD Core'
ASN 'L-peptide linking' . . . 'CCD Core'
ASP 'L-peptide linking' . . . 'CCD Core'
GLN 'L-peptide linking' . . . 'CCD Core'
GLU 'L-peptide linking' . . . 'CCD Core'
GLY 'L-peptide linking' . . . 'CCD Core'
HIS 'L-peptide linking' . . . 'CCD Core'
ILE 'L-peptide linking' . . . 'CCD Core'
LEU 'L-peptide linking' . . . 'CCD Core'
LIG2 non-polymer . . . 'CCD Core'
LIG3 non-polymer . . . 'CCD Core'
LIG4 non-polymer . . . 'CCD Core'
LYS 'L-peptide linking' . . . 'CCD Core'
MET 'L-peptide linking' . . . 'CCD Core'
PHE 'L-peptide linking' . . . 'CCD Core'
PRO 'L-peptide linking' . . . 'CCD Core'
SER 'L-peptide linking' . . . 'CCD Core'
THR 'L-peptide linking' . . . 'CCD Core'
TYR 'L-peptide linking' . . . 'CCD Core'
VAL 'L-peptide linking' . . . 'CCD Core'
#
#
loop_
_entity.id
_entity.type
_entity.src_method
_entity.pdbx_description
_entity.formula_weight
_entity.pdbx_number_of_molecules
_entity.details
1 polymer man 'Entity A' . 1 .
2 non-polymer man 'Entity B' . 1 .
3 non-polymer man 'Entity C' . 1 .
4 non-polymer man 'Entity D' . 1 .
#
#
loop_
_entity_poly.entity_id
_entity_poly.type
_entity_poly.nstd_linkage
_entity_poly.nstd_monomer
_entity_poly.pdbx_strand_id
_entity_poly.pdbx_seq_one_letter_code
_entity_poly.pdbx_seq_one_letter_code_can
1 polypeptide(L) no no A
;GMTEYKLVVVGASGVGKSALTIQLIQNHFVDEYDPTIEDSYRKQVVIDGETSLLDILDTAGQEEYSAMRD
QYMRTGEGFLSVFAINNTKSFEDIHHYREQIKRVKDSEDVPMVLVGNKSDLPSRTVDTKQAQDLARSYGI
PFIETSAKTRQGVDDAFYTLVREIRKHKEK
;

;GMTEYKLVVVGASGVGKSALTIQLIQNHFVDEYDPTIEDSYRKQVVIDGETSLLDILDTAGQEEYSAMRD
QYMRTGEGFLSVFAINNTKSFEDIHHYREQIKRVKDSEDVPMVLVGNKSDLPSRTVDTKQAQDLARSYGI
PFIETSAKTRQGVDDAFYTLVREIRKHKEK
;

#
#
loop_
_pdbx_entity_nonpoly.entity_id
_pdbx_entity_nonpoly.name
_pdbx_entity_nonpoly.comp_id
_pdbx_entity_nonpoly.ma_model_mode
2 'Entity B' LIG2 .
3 'Entity C' LIG3 .
4 'Entity D' LIG4 .
#
#
loop_
_entity_poly_seq.entity_id
_entity_poly_seq.num
_entity_poly_seq.mon_id
_entity_poly_seq.hetero
1 1 GLY .
1 2 MET .
1 3 THR .
1 4 GLU .
1 5 TYR .
1 6 LYS .
1 7 LEU .
1 8 VAL .
1 9 VAL .
1 10 VAL .
1 11 GLY .
1 12 ALA .
1 13 SER .
1 14 GLY .
1 15 VAL .
1 16 GLY .
1 17 LYS .
1 18 SER .
1 19 ALA .
1 20 LEU .
1 21 THR .
1 22 ILE .
1 23 GLN .
1 24 LEU .
1 25 ILE .
1 26 GLN .
1 27 ASN .
1 28 HIS .
1 29 PHE .
1 30 VAL .
1 31 ASP .
1 32 GLU .
1 33 TYR .
1 34 ASP .
1 35 PRO .
1 36 THR .
1 37 ILE .
1 38 GLU .
1 39 ASP .
1 40 SER .
1 41 TYR .
1 42 ARG .
1 43 LYS .
1 44 GLN .
1 45 VAL .
1 46 VAL .
1 47 ILE .
1 48 ASP .
1 49 GLY .
1 50 GLU .
1 51 THR .
1 52 SER .
1 53 LEU .
1 54 LEU .
1 55 ASP .
1 56 ILE .
1 57 LEU .
1 58 ASP .
1 59 THR .
1 60 ALA .
1 61 GLY .
1 62 GLN .
1 63 GLU .
1 64 GLU .
1 65 TYR .
1 66 SER .
1 67 ALA .
1 68 MET .
1 69 ARG .
1 70 ASP .
1 71 GLN .
1 72 TYR .
1 73 MET .
1 74 ARG .
1 75 THR .
1 76 GLY .
1 77 GLU .
1 78 GLY .
1 79 PHE .
1 80 LEU .
1 81 SER .
1 82 VAL .
1 83 PHE .
1 84 ALA .
1 85 ILE .
1 86 ASN .
1 87 ASN .
1 88 THR .
1 89 LYS .
1 90 SER .
1 91 PHE .
1 92 GLU .
1 93 ASP .
1 94 ILE .
1 95 HIS .
1 96 HIS .
1 97 TYR .
1 98 ARG .
1 99 GLU .
1 100 GLN .
1 101 ILE .
1 102 LYS .
1 103 ARG .
1 104 VAL .
1 105 LYS .
1 106 ASP .
1 107 SER .
1 108 GLU .
1 109 ASP .
1 110 VAL .
1 111 PRO .
1 112 MET .
1 113 VAL .
1 114 LEU .
1 115 VAL .
1 116 GLY .
1 117 ASN .
1 118 LYS .
1 119 SER .
1 120 ASP .
1 121 LEU .
1 122 PRO .
1 123 SER .
1 124 ARG .
1 125 THR .
1 126 VAL .
1 127 ASP .
1 128 THR .
1 129 LYS .
1 130 GLN .
1 131 ALA .
1 132 GLN .
1 133 ASP .
1 134 LEU .
1 135 ALA .
1 136 ARG .
1 137 SER .
1 138 TYR .
1 139 GLY .
1 140 ILE .
1 141 PRO .
1 142 PHE .
1 143 ILE .
1 144 GLU .
1 145 THR .
1 146 SER .
1 147 ALA .
1 148 LYS .
1 149 THR .
1 150 ARG .
1 151 GLN .
1 152 GLY .
1 153 VAL .
1 154 ASP .
1 155 ASP .
1 156 ALA .
1 157 PHE .
1 158 TYR .
1 159 THR .
1 160 LEU .
1 161 VAL .
1 162 ARG .
1 163 GLU .
1 164 ILE .
1 165 ARG .
1 166 LYS .
1 167 HIS .
1 168 LYS .
1 169 GLU .
1 170 LYS .
#
#
loop_
_struct_asym.id
_struct_asym.entity_id
_struct_asym.details
A 1 'Chain A'
B 2 'Chain B'
C 3 'Chain C'
D 4 'Chain D'
#
#
loop_
_pdbx_poly_seq_scheme.asym_id
_pdbx_poly_seq_scheme.entity_id
_pdbx_poly_seq_scheme.seq_id
_pdbx_poly_seq_scheme.mon_id
_pdbx_poly_seq_scheme.pdb_seq_num
_pdbx_poly_seq_scheme.auth_seq_num
_pdbx_poly_seq_scheme.pdb_mon_id
_pdbx_poly_seq_scheme.auth_mon_id
_pdbx_poly_seq_scheme.pdb_strand_id
_pdbx_poly_seq_scheme.pdb_ins_code
A 1 1 GLY 1 1 GLY GLY A .
A 1 2 MET 2 2 MET MET A .
A 1 3 THR 3 3 THR THR A .
A 1 4 GLU 4 4 GLU GLU A .
A 1 5 TYR 5 5 TYR TYR A .
A 1 6 LYS 6 6 LYS LYS A .
A 1 7 LEU 7 7 LEU LEU A .
A 1 8 VAL 8 8 VAL VAL A .
A 1 9 VAL 9 9 VAL VAL A .
A 1 10 VAL 10 10 VAL VAL A .
A 1 11 GLY 11 11 GLY GLY A .
A 1 12 ALA 12 12 ALA ALA A .
A 1 13 SER 13 13 SER SER A .
A 1 14 GLY 14 14 GLY GLY A .
A 1 15 VAL 15 15 VAL VAL A .
A 1 16 GLY 16 16 GLY GLY A .
A 1 17 LYS 17 17 LYS LYS A .
A 1 18 SER 18 18 SER SER A .
A 1 19 ALA 19 19 ALA ALA A .
A 1 20 LEU 20 20 LEU LEU A .
A 1 21 THR 21 21 THR THR A .
A 1 22 ILE 22 22 ILE ILE A .
A 1 23 GLN 23 23 GLN GLN A .
A 1 24 LEU 24 24 LEU LEU A .
A 1 25 ILE 25 25 ILE ILE A .
A 1 26 GLN 26 26 GLN GLN A .
A 1 27 ASN 27 27 ASN ASN A .
A 1 28 HIS 28 28 HIS HIS A .
A 1 29 PHE 29 29 PHE PHE A .
A 1 30 VAL 30 30 VAL VAL A .
A 1 31 ASP 31 31 ASP ASP A .
A 1 32 GLU 32 32 GLU GLU A .
A 1 33 TYR 33 33 TYR TYR A .
A 1 34 ASP 34 34 ASP ASP A .
A 1 35 PRO 35 35 PRO PRO A .
A 1 36 THR 36 36 THR THR A .
A 1 37 ILE 37 37 ILE ILE A .
A 1 38 GLU 38 38 GLU GLU A .
A 1 39 ASP 39 39 ASP ASP A .
A 1 40 SER 40 40 SER SER A .
A 1 41 TYR 41 41 TYR TYR A .
A 1 42 ARG 42 42 ARG ARG A .
A 1 43 LYS 43 43 LYS LYS A .
A 1 44 GLN 44 44 GLN GLN A .
A 1 45 VAL 45 45 VAL VAL A .
A 1 46 VAL 46 46 VAL VAL A .
A 1 47 ILE 47 47 ILE ILE A .
A 1 48 ASP 48 48 ASP ASP A .
A 1 49 GLY 49 49 GLY GLY A .
A 1 50 GLU 50 50 GLU GLU A .
A 1 51 THR 51 51 THR THR A .
A 1 52 SER 52 52 SER SER A .
A 1 53 LEU 53 53 LEU LEU A .
A 1 54 LEU 54 54 LEU LEU A .
A 1 55 ASP 55 55 ASP ASP A .
A 1 56 ILE 56 56 ILE ILE A .
A 1 57 LEU 57 57 LEU LEU A .
A 1 58 ASP 58 58 ASP ASP A .
A 1 59 THR 59 59 THR THR A .
A 1 60 ALA 60 60 ALA ALA A .
A 1 61 GLY 61 61 GLY GLY A .
A 1 62 GLN 62 62 GLN GLN A .
A 1 63 GLU 63 63 GLU GLU A .
A 1 64 GLU 64 64 GLU GLU A .
A 1 65 TYR 65 65 TYR TYR A .
A 1 66 SER 66 66 SER SER A .
A 1 67 ALA 67 67 ALA ALA A .
A 1 68 MET 68 68 MET MET A .
A 1 69 ARG 69 69 ARG ARG A .
A 1 70 ASP 70 70 ASP ASP A .
A 1 71 GLN 71 71 GLN GLN A .
A 1 72 TYR 72 72 TYR TYR A .
A 1 73 MET 73 73 MET MET A .
A 1 74 ARG 74 74 ARG ARG A .
A 1 75 THR 75 75 THR THR A .
A 1 76 GLY 76 76 GLY GLY A .
A 1 77 GLU 77 77 GLU GLU A .
A 1 78 GLY 78 78 GLY GLY A .
A 1 79 PHE 79 79 PHE PHE A .
A 1 80 LEU 80 80 LEU LEU A .
A 1 81 SER 81 81 SER SER A .
A 1 82 VAL 82 82 VAL VAL A .
A 1 83 PHE 83 83 PHE PHE A .
A 1 84 ALA 84 84 ALA ALA A .
A 1 85 ILE 85 85 ILE ILE A .
A 1 86 ASN 86 86 ASN ASN A .
A 1 87 ASN 87 87 ASN ASN A .
A 1 88 THR 88 88 THR THR A .
A 1 89 LYS 89 89 LYS LYS A .
A 1 90 SER 90 90 SER SER A .
A 1 91 PHE 91 91 PHE PHE A .
A 1 92 GLU 92 92 GLU GLU A .
A 1 93 ASP 93 93 ASP ASP A .
A 1 94 ILE 94 94 ILE ILE A .
A 1 95 HIS 95 95 HIS HIS A .
A 1 96 HIS 96 96 HIS HIS A .
A 1 97 TYR 97 97 TYR TYR A .
A 1 98 ARG 98 98 ARG ARG A .
A 1 99 GLU 99 99 GLU GLU A .
A 1 100 GLN 100 100 GLN GLN A .
A 1 101 ILE 101 101 ILE ILE A .
A 1 102 LYS 102 102 LYS LYS A .
A 1 103 ARG 103 103 ARG ARG A .
A 1 104 VAL 104 104 VAL VAL A .
A 1 105 LYS 105 105 LYS LYS A .
A 1 106 ASP 106 106 ASP ASP A .
A 1 107 SER 107 107 SER SER A .
A 1 108 GLU 108 108 GLU GLU A .
A 1 109 ASP 109 109 ASP ASP A .
A 1 110 VAL 110 110 VAL VAL A .
A 1 111 PRO 111 111 PRO PRO A .
A 1 112 MET 112 112 MET MET A .
A 1 113 VAL 113 113 VAL VAL A .
A 1 114 LEU 114 114 LEU LEU A .
A 1 115 VAL 115 115 VAL VAL A .
A 1 116 GLY 116 116 GLY GLY A .
A 1 117 ASN 117 117 ASN ASN A .
A 1 118 LYS 118 118 LYS LYS A .
A 1 119 SER 119 119 SER SER A .
A 1 120 ASP 120 120 ASP ASP A .
A 1 121 LEU 121 121 LEU LEU A .
A 1 122 PRO 122 122 PRO PRO A .
A 1 123 SER 123 123 SER SER A .
A 1 124 ARG 124 124 ARG ARG A .
A 1 125 THR 125 125 THR THR A .
A 1 126 VAL 126 126 VAL VAL A .
A 1 127 ASP 127 127 ASP ASP A .
A 1 128 THR 128 128 THR THR A .
A 1 129 LYS 129 129 LYS LYS A .
A 1 130 GLN 130 130 GLN GLN A .
A 1 131 ALA 131 131 ALA ALA A .
A 1 132 GLN 132 132 GLN GLN A .
A 1 133 ASP 133 133 ASP ASP A .
A 1 134 LEU 134 134 LEU LEU A .
A 1 135 ALA 135 135 ALA ALA A .
A 1 136 ARG 136 136 ARG ARG A .
A 1 137 SER 137 137 SER SER A .
A 1 138 TYR 138 138 TYR TYR A .
A 1 139 GLY 139 139 GLY GLY A .
A 1 140 ILE 140 140 ILE ILE A .
A 1 141 PRO 141 141 PRO PRO A .
A 1 142 PHE 142 142 PHE PHE A .
A 1 143 ILE 143 143 ILE ILE A .
A 1 144 GLU 144 144 GLU GLU A .
A 1 145 THR 145 145 THR THR A .
A 1 146 SER 146 146 SER SER A .
A 1 147 ALA 147 147 ALA ALA A .
A 1 148 LYS 148 148 LYS LYS A .
A 1 149 THR 149 149 THR THR A .
A 1 150 ARG 150 150 ARG ARG A .
A 1 151 GLN 151 151 GLN GLN A .
A 1 152 GLY 152 152 GLY GLY A .
A 1 153 VAL 153 153 VAL VAL A .
A 1 154 ASP 154 154 ASP ASP A .
A 1 155 ASP 155 155 ASP ASP A .
A 1 156 ALA 156 156 ALA ALA A .
A 1 157 PHE 157 157 PHE PHE A .
A 1 158 TYR 158 158 TYR TYR A .
A 1 159 THR 159 159 THR THR A .
A 1 160 LEU 160 160 LEU LEU A .
A 1 161 VAL 161 161 VAL VAL A .
A 1 162 ARG 162 162 ARG ARG A .
A 1 163 GLU 163 163 GLU GLU A .
A 1 164 ILE 164 164 ILE ILE A .
A 1 165 ARG 165 165 ARG ARG A .
A 1 166 LYS 166 166 LYS LYS A .
A 1 167 HIS 167 167 HIS HIS A .
A 1 168 LYS 168 168 LYS LYS A .
A 1 169 GLU 169 169 GLU GLU A .
A 1 170 LYS 170 170 LYS LYS A .
#
#
loop_
_pdbx_nonpoly_scheme.asym_id
_pdbx_nonpoly_scheme.entity_id
_pdbx_nonpoly_scheme.mon_id
_pdbx_nonpoly_scheme.ndb_seq_num
_pdbx_nonpoly_scheme.pdb_seq_num
_pdbx_nonpoly_scheme.auth_seq_num
_pdbx_nonpoly_scheme.auth_mon_id
_pdbx_nonpoly_scheme.pdb_strand_id
_pdbx_nonpoly_scheme.pdb_ins_code
B 2 LIG2 1 1 1 LIG2 B .
C 3 LIG3 1 1 1 LIG3 C .
D 4 LIG4 1 1 1 LIG4 D .
#
#
loop_
_ma_data.id
_ma_data.name
_ma_data.content_type
_ma_data.content_type_other_details
1 'Entity A' target .
2 'Entity B' target .
3 'Entity C' target .
4 'Entity D' target .
5 pred_model_1 'model coordinates' .
#
#
loop_
_ma_target_entity.entity_id
_ma_target_entity.data_id
_ma_target_entity.origin
1 1 designed
2 2 designed
3 3 designed
4 4 designed
#
#
loop_
_ma_target_entity_instance.asym_id
_ma_target_entity_instance.entity_id
_ma_target_entity_instance.details
A 1 'Chain A'
B 2 'Chain B'
C 3 'Chain C'
D 4 'Chain D'
#
#
loop_
_ma_model_list.ordinal_id
_ma_model_list.model_name
_ma_model_list.data_id
_ma_model_list.model_type
_ma_model_list.model_type_other_details
1 pred_model_1 5 'Ab initio model' .
#
#
loop_
_ma_model_group.id
_ma_model_group.name
_ma_model_group.details
1 pred .
#
#
loop_
_ma_model_group_link.group_id
_ma_model_group_link.model_id
1 1
#
#
loop_
_atom_site.group_PDB
_atom_site.id
_atom_site.type_symbol
_atom_site.label_atom_id
_atom_site.label_alt_id
_atom_site.label_comp_id
_atom_site.label_seq_id
_atom_site.auth_seq_id
_atom_site.pdbx_PDB_ins_code
_atom_site.label_asym_id
_atom_site.Cartn_x
_atom_site.Cartn_y
_atom_site.Cartn_z
_atom_site.occupancy
_atom_site.label_entity_id
_atom_site.auth_asym_id
_atom_site.auth_comp_id
_atom_site.B_iso_or_equiv
_atom_site.pdbx_PDB_model_num
ATOM 1 N N . GLY 1 1 ? A 15.025 23.321 -0.842 1.000 1 A GLY 75.094 1
ATOM 2 C CA . GLY 1 1 ? A 13.593 23.168 -1.032 1.000 1 A GLY 80.109 1
ATOM 3 C C . GLY 1 1 ? A 13.041 21.988 -0.260 1.000 1 A GLY 83.618 1
ATOM 4 O O . GLY 1 1 ? A 13.746 21.351 0.508 1.000 1 A GLY 80.790 1
ATOM 5 N N . MET 2 2 ? A 11.751 21.714 -0.432 1.000 1 A MET 85.673 1
ATOM 6 C CA . MET 2 2 ? A 11.148 20.583 0.243 1.000 1 A MET 89.764 1
ATOM 7 C C . MET 2 2 ? A 11.710 19.269 -0.279 1.000 1 A MET 91.682 1
ATOM 8 O O . MET 2 2 ? A 12.181 19.164 -1.418 1.000 1 A MET 90.594 1
ATOM 9 C CB . MET 2 2 ? A 9.627 20.613 0.105 1.000 1 A MET 87.631 1
ATOM 10 C CG . MET 2 2 ? A 9.152 20.359 -1.323 1.000 1 A MET 86.657 1
ATOM 11 S SD . MET 2 2 ? A 7.351 20.456 -1.392 1.000 1 A MET 84.569 1
ATOM 12 C CE . MET 2 2 ? A 7.102 22.173 -0.954 1.000 1 A MET 80.174 1
ATOM 13 N N . THR 3 3 ? A 11.627 18.236 0.592 1.000 1 A THR 95.383 1
ATOM 14 C CA . THR 3 3 ? A 12.067 16.913 0.224 1.000 1 A THR 95.561 1
ATOM 15 C C . THR 3 3 ? A 10.949 16.220 -0.542 1.000 1 A THR 96.451 1
ATOM 16 O O . THR 3 3 ? A 9.778 16.306 -0.170 1.000 1 A THR 96.063 1
ATOM 17 C CB . THR 3 3 ? A 12.447 16.103 1.475 1.000 1 A THR 93.874 1
ATOM 18 O OG1 . THR 3 3 ? A 13.469 16.821 2.183 1.000 1 A THR 88.170 1
ATOM 19 C CG2 . THR 3 3 ? A 12.982 14.726 1.091 1.000 1 A THR 88.923 1
ATOM 20 N N . GLU 4 4 ? A 11.286 15.507 -1.623 1.000 1 A GLU 96.243 1
ATOM 21 C CA . GLU 4 4 ? A 10.339 14.737 -2.399 1.000 1 A GLU 96.673 1
ATOM 22 C C . GLU 4 4 ? A 10.529 13.268 -2.112 1.000 1 A GLU 97.027 1
ATOM 23 O O . GLU 4 4 ? A 11.649 12.785 -1.976 1.000 1 A GLU 96.540 1
ATOM 24 C CB . GLU 4 4 ? A 10.506 14.989 -3.901 1.000 1 A GLU 95.593 1
ATOM 25 C CG . GLU 4 4 ? A 10.263 16.448 -4.262 1.000 1 A GLU 86.510 1
ATOM 26 C CD . GLU 4 4 ? A 10.421 16.695 -5.761 1.000 1 A GLU 86.020 1
ATOM 27 O OE1 . GLU 4 4 ? A 10.741 15.742 -6.507 1.000 1 A GLU 83.800 1
ATOM 28 O OE2 . GLU 4 4 ? A 10.208 17.861 -6.166 1.000 1 A GLU 80.730 1
ATOM 29 N N . TYR 5 5 ? A 9.404 12.536 -2.002 1.000 1 A TYR 97.607 1
ATOM 30 C CA . TYR 5 5 ? A 9.395 11.099 -1.745 1.000 1 A TYR 97.855 1
ATOM 31 C C . TYR 5 5 ? A 8.546 10.452 -2.820 1.000 1 A TYR 97.891 1
ATOM 32 O O . TYR 5 5 ? A 7.393 10.821 -3.006 1.000 1 A TYR 97.844 1
ATOM 33 C CB . TYR 5 5 ? A 8.819 10.785 -0.368 1.000 1 A TYR 97.800 1
ATOM 34 C CG . TYR 5 5 ? A 9.595 11.397 0.765 1.000 1 A TYR 97.772 1
ATOM 35 C CD1 . TYR 5 5 ? A 10.623 10.713 1.353 1.000 1 A TYR 97.296 1
ATOM 36 C CD2 . TYR 5 5 ? A 9.299 12.681 1.190 1.000 1 A TYR 97.426 1
ATOM 37 C CE1 . TYR 5 5 ? A 11.341 11.257 2.392 1.000 1 A TYR 96.650 1
ATOM 38 C CE2 . TYR 5 5 ? A 10.001 13.246 2.239 1.000 1 A TYR 96.644 1
ATOM 39 C CZ . TYR 5 5 ? A 11.017 12.527 2.833 1.000 1 A TYR 96.560 1
ATOM 40 O OH . TYR 5 5 ? A 11.731 13.059 3.888 1.000 1 A TYR 95.053 1
ATOM 41 N N . LYS 6 6 ? A 9.091 9.479 -3.551 1.000 1 A LYS 97.783 1
ATOM 42 C CA . LYS 6 6 ? A 8.378 8.725 -4.570 1.000 1 A LYS 97.684 1
ATOM 43 C C . LYS 6 6 ? A 7.892 7.435 -3.953 1.000 1 A LYS 97.914 1
ATOM 44 O O . LYS 6 6 ? A 8.650 6.545 -3.615 1.000 1 A LYS 97.755 1
ATOM 45 C CB . LYS 6 6 ? A 9.275 8.451 -5.777 1.000 1 A LYS 97.061 1
ATOM 46 C CG . LYS 6 6 ? A 9.685 9.729 -6.477 1.000 1 A LYS 85.949 1
ATOM 47 C CD . LYS 6 6 ? A 10.402 9.459 -7.789 1.000 1 A LYS 79.434 1
ATOM 48 C CE . LYS 6 6 ? A 10.840 10.777 -8.412 1.000 1 A LYS 75.314 1
ATOM 49 N NZ . LYS 6 6 ? A 11.467 10.584 -9.754 1.000 1 A LYS 62.339 1
ATOM 50 N N . LEU 7 7 ? A 6.547 7.339 -3.798 1.000 1 A LEU 98.029 1
ATOM 51 C CA . LEU 7 7 ? A 5.895 6.212 -3.126 1.000 1 A LEU 98.232 1
ATOM 52 C C . LEU 7 7 ? A 5.053 5.450 -4.139 1.000 1 A LEU 97.927 1
ATOM 53 O O . LEU 7 7 ? A 4.496 6.029 -5.071 1.000 1 A LEU 97.662 1
ATOM 54 C CB . LEU 7 7 ? A 4.964 6.707 -2.006 1.000 1 A LEU 98.464 1
ATOM 55 C CG . LEU 7 7 ? A 5.489 7.781 -1.066 1.000 1 A LEU 98.315 1
ATOM 56 C CD1 . LEU 7 7 ? A 6.808 7.398 -0.431 1.000 1 A LEU 98.256 1
ATOM 57 C CD2 . LEU 7 7 ? A 4.430 8.077 -0.032 1.000 1 A LEU 98.369 1
ATOM 58 N N . VAL 8 8 ? A 4.968 4.152 -3.952 1.000 1 A VAL 98.086 1
ATOM 59 C CA . VAL 8 8 ? A 4.183 3.288 -4.826 1.000 1 A VAL 97.816 1
ATOM 60 C C . VAL 8 8 ? A 3.247 2.457 -3.968 1.000 1 A VAL 98.003 1
ATOM 61 O O . VAL 8 8 ? A 3.657 1.860 -2.971 1.000 1 A VAL 98.056 1
ATOM 62 C CB . VAL 8 8 ? A 5.091 2.366 -5.661 1.000 1 A VAL 97.046 1
ATOM 63 C CG1 . VAL 8 8 ? A 6.125 3.195 -6.427 1.000 1 A VAL 96.413 1
ATOM 64 C CG2 . VAL 8 8 ? A 4.262 1.534 -6.633 1.000 1 A VAL 96.321 1
ATOM 65 N N . VAL 9 9 ? A 1.961 2.431 -4.336 1.000 1 A VAL 97.780 1
ATOM 66 C CA . VAL 9 9 ? A 0.928 1.680 -3.620 1.000 1 A VAL 97.950 1
ATOM 67 C C . VAL 9 9 ? A 0.626 0.446 -4.436 1.000 1 A VAL 97.562 1
ATOM 68 O O . VAL 9 9 ? A 0.149 0.545 -5.562 1.000 1 A VAL 97.209 1
ATOM 69 C CB . VAL 9 9 ? A -0.328 2.534 -3.408 1.000 1 A VAL 98.190 1
ATOM 70 C CG1 . VAL 9 9 ? A 0.029 3.870 -2.702 1.000 1 A VAL 98.410 1
ATOM 71 C CG2 . VAL 9 9 ? A -1.359 1.776 -2.593 1.000 1 A VAL 98.267 1
ATOM 72 N N . VAL 10 10 ? A 0.860 -0.743 -3.858 1.000 1 A VAL 97.904 1
ATOM 73 C CA . VAL 10 10 ? A 0.686 -2.009 -4.543 1.000 1 A VAL 97.859 1
ATOM 74 C C . VAL 10 10 ? A -0.281 -2.880 -3.769 1.000 1 A VAL 98.176 1
ATOM 75 O O . VAL 10 10 ? A -0.577 -2.635 -2.607 1.000 1 A VAL 98.417 1
ATOM 76 C CB . VAL 10 10 ? A 2.019 -2.754 -4.727 1.000 1 A VAL 97.120 1
ATOM 77 C CG1 . VAL 10 10 ? A 2.996 -1.916 -5.526 1.000 1 A VAL 96.748 1
ATOM 78 C CG2 . VAL 10 10 ? A 2.616 -3.158 -3.388 1.000 1 A VAL 97.147 1
ATOM 79 N N . GLY 11 11 ? A -0.779 -3.925 -4.410 1.000 1 A GLY 97.770 1
ATOM 80 C CA . GLY 11 11 ? A -1.723 -4.846 -3.789 1.000 1 A GLY 97.451 1
ATOM 81 C C . GLY 11 11 ? A -2.764 -5.292 -4.772 1.000 1 A GLY 97.078 1
ATOM 82 O O . GLY 11 11 ? A -2.933 -4.682 -5.831 1.000 1 A GLY 96.509 1
ATOM 83 N N . ALA 12 12 ? A -3.473 -6.350 -4.435 1.000 1 A ALA 97.856 1
ATOM 84 C CA . ALA 12 12 ? A -4.425 -6.982 -5.346 1.000 1 A ALA 97.499 1
ATOM 85 C C . ALA 12 12 ? A -5.565 -6.039 -5.671 1.000 1 A ALA 97.228 1
ATOM 86 O O . ALA 12 12 ? A -5.823 -5.065 -4.949 1.000 1 A ALA 97.142 1
ATOM 87 C CB . ALA 12 12 ? A -4.961 -8.255 -4.715 1.000 1 A ALA 97.238 1
ATOM 88 N N . SER 13 13 ? A -6.250 -6.320 -6.770 1.000 1 A SER 96.507 1
ATOM 89 C CA . SER 13 13 ? A -7.407 -5.549 -7.174 1.000 1 A SER 96.132 1
ATOM 90 C C . SER 13 13 ? A -8.436 -5.514 -6.054 1.000 1 A SER 96.814 1
ATOM 91 O O . SER 13 13 ? A -8.738 -6.536 -5.444 1.000 1 A SER 96.996 1
ATOM 92 C CB . SER 13 13 ? A -8.019 -6.152 -8.441 1.000 1 A SER 94.500 1
ATOM 93 O OG . SER 13 13 ? A -9.201 -5.453 -8.775 1.000 1 A SER 83.372 1
ATOM 94 N N . GLY 14 14 ? A -8.973 -4.320 -5.786 1.000 1 A GLY 96.981 1
ATOM 95 C CA . GLY 14 14 ? A -10.088 -4.163 -4.894 1.000 1 A GLY 97.278 1
ATOM 96 C C . GLY 14 14 ? A -9.759 -3.986 -3.433 1.000 1 A GLY 98.069 1
ATOM 97 O O . GLY 14 14 ? A -10.684 -3.847 -2.625 1.000 1 A GLY 98.042 1
ATOM 98 N N . VAL 15 15 ? A -8.468 -3.955 -3.058 1.000 1 A VAL 97.936 1
ATOM 99 C CA . VAL 15 15 ? A -8.147 -3.822 -1.639 1.000 1 A VAL 98.388 1
ATOM 100 C C . VAL 15 15 ? A -8.304 -2.390 -1.126 1.000 1 A VAL 98.505 1
ATOM 101 O O . VAL 15 15 ? A -8.347 -2.175 0.074 1.000 1 A VAL 98.590 1
ATOM 102 C CB . VAL 15 15 ? A -6.743 -4.334 -1.319 1.000 1 A VAL 98.514 1
ATOM 103 C CG1 . VAL 15 15 ? A -6.590 -5.819 -1.693 1.000 1 A VAL 98.546 1
ATOM 104 C CG2 . VAL 15 15 ? A -5.674 -3.493 -1.981 1.000 1 A VAL 98.717 1
ATOM 105 N N . GLY 16 16 ? A -8.384 -1.423 -2.066 1.000 1 A GLY 98.356 1
ATOM 106 C CA . GLY 16 16 ? A -8.540 -0.035 -1.675 1.000 1 A GLY 98.260 1
ATOM 107 C C . GLY 16 16 ? A -7.313 0.826 -1.925 1.000 1 A GLY 98.388 1
ATOM 108 O O . GLY 16 16 ? A -7.172 1.854 -1.260 1.000 1 A GLY 98.416 1
ATOM 109 N N . LYS 17 17 ? A -6.436 0.434 -2.865 1.000 1 A LYS 98.288 1
ATOM 110 C CA . LYS 17 17 ? A -5.273 1.249 -3.165 1.000 1 A LYS 98.198 1
ATOM 111 C C . LYS 17 17 ? A -5.701 2.637 -3.615 1.000 1 A LYS 97.994 1
ATOM 112 O O . LYS 17 17 ? A -5.194 3.635 -3.136 1.000 1 A LYS 98.222 1
ATOM 113 C CB . LYS 17 17 ? A -4.399 0.585 -4.236 1.000 1 A LYS 97.962 1
ATOM 114 C CG . LYS 17 17 ? A -3.893 -0.787 -3.837 1.000 1 A LYS 97.582 1
ATOM 115 C CD . LYS 17 17 ? A -3.033 -1.377 -4.945 1.000 1 A LYS 97.101 1
ATOM 116 C CE . LYS 17 17 ? A -3.754 -1.598 -6.251 1.000 1 A LYS 96.540 1
ATOM 117 N NZ . LYS 17 17 ? A -4.828 -2.605 -6.154 1.000 1 A LYS 96.199 1
ATOM 118 N N . SER 18 18 ? A -6.672 2.704 -4.516 1.000 1 A SER 97.789 1
ATOM 119 C CA . SER 18 18 ? A -7.139 4.002 -4.986 1.000 1 A SER 97.482 1
ATOM 120 C C . SER 18 18 ? A -7.859 4.745 -3.877 1.000 1 A SER 97.756 1
ATOM 121 O O . SER 18 18 ? A -7.644 5.954 -3.705 1.000 1 A SER 97.895 1
ATOM 122 C CB . SER 18 18 ? A -8.059 3.829 -6.189 1.000 1 A SER 96.742 1
ATOM 123 O OG . SER 18 18 ? A -7.341 3.325 -7.291 1.000 1 A SER 92.389 1
ATOM 124 N N . ALA 19 19 ? A -8.683 4.068 -3.086 1.000 1 A ALA 97.834 1
ATOM 125 C CA . ALA 19 19 ? A -9.414 4.736 -2.016 1.000 1 A ALA 97.994 1
ATOM 126 C C . ALA 19 19 ? A -8.469 5.322 -0.989 1.000 1 A ALA 98.248 1
ATOM 127 O O . ALA 19 19 ? A -8.657 6.447 -0.515 1.000 1 A ALA 98.370 1
ATOM 128 C CB . ALA 19 19 ? A -10.388 3.777 -1.351 1.000 1 A ALA 97.893 1
ATOM 129 N N . LEU 20 20 ? A -7.400 4.576 -0.638 1.000 1 A LEU 98.227 1
ATOM 130 C CA . LEU 20 20 ? A -6.411 5.105 0.313 1.000 1 A LEU 98.451 1
ATOM 131 C C . LEU 20 20 ? A -5.706 6.325 -0.243 1.000 1 A LEU 98.420 1
ATOM 132 O O . LEU 20 20 ? A -5.526 7.333 0.468 1.000 1 A LEU 98.478 1
ATOM 133 C CB . LEU 20 20 ? A -5.359 4.036 0.633 1.000 1 A LEU 98.658 1
ATOM 134 C CG . LEU 20 20 ? A -5.816 2.947 1.586 1.000 1 A LEU 98.728 1
ATOM 135 C CD1 . LEU 20 20 ? A -5.994 3.520 2.990 1.000 1 A LEU 98.739 1
ATOM 136 C CD2 . LEU 20 20 ? A -4.800 1.818 1.570 1.000 1 A LEU 98.759 1
ATOM 137 N N . THR 21 21 ? A -5.303 6.256 -1.518 1.000 1 A THR 98.276 1
ATOM 138 C CA . THR 21 21 ? A -4.585 7.357 -2.123 1.000 1 A THR 98.083 1
ATOM 139 C C . THR 21 21 ? A -5.456 8.607 -2.196 1.000 1 A THR 98.003 1
ATOM 140 O O . THR 21 21 ? A -5.033 9.701 -1.848 1.000 1 A THR 98.071 1
ATOM 141 C CB . THR 21 21 ? A -4.086 6.961 -3.513 1.000 1 A THR 97.967 1
ATOM 142 O OG1 . THR 21 21 ? A -3.210 5.834 -3.380 1.000 1 A THR 97.834 1
ATOM 143 C CG2 . THR 21 21 ? A -3.361 8.096 -4.177 1.000 1 A THR 97.850 1
ATOM 144 N N . ILE 22 22 ? A -6.700 8.451 -2.615 1.000 1 A ILE 97.796 1
ATOM 145 C CA . ILE 22 22 ? A -7.585 9.592 -2.760 1.000 1 A ILE 97.507 1
ATOM 146 C C . ILE 22 22 ? A -7.928 10.154 -1.389 1.000 1 A ILE 97.808 1
ATOM 147 O O . ILE 22 22 ? A -8.058 11.378 -1.223 1.000 1 A ILE 97.982 1
ATOM 148 C CB . ILE 22 22 ? A -8.817 9.219 -3.594 1.000 1 A ILE 96.903 1
ATOM 149 C CG1 . ILE 22 22 ? A -8.332 8.930 -5.047 1.000 1 A ILE 96.321 1
ATOM 150 C CG2 . ILE 22 22 ? A -9.836 10.349 -3.598 1.000 1 A ILE 95.693 1
ATOM 151 C CD1 . ILE 22 22 ? A -9.367 8.297 -5.942 1.000 1 A ILE 93.929 1
ATOM 152 N N . GLN 23 23 ? A -8.089 9.307 -0.357 1.000 1 A GLN 98.019 1
ATOM 153 C CA . GLN 23 23 ? A -8.270 9.856 0.981 1.000 1 A GLN 98.150 1
ATOM 154 C C . GLN 23 23 ? A -7.097 10.710 1.388 1.000 1 A GLN 98.212 1
ATOM 155 O O . GLN 23 23 ? A -7.277 11.811 1.951 1.000 1 A GLN 98.156 1
ATOM 156 C CB . GLN 23 23 ? A -8.473 8.724 2.008 1.000 1 A GLN 98.041 1
ATOM 157 C CG . GLN 23 23 ? A -9.931 8.387 2.215 1.000 1 A GLN 96.179 1
ATOM 158 C CD . GLN 23 23 ? A -10.691 9.371 3.091 1.000 1 A GLN 97.806 1
ATOM 159 O OE1 . GLN 23 23 ? A -10.270 10.518 3.313 1.000 1 A GLN 97.326 1
ATOM 160 N NE2 . GLN 23 23 ? A -11.848 8.961 3.595 1.000 1 A GLN 96.881 1
ATOM 161 N N . LEU 24 24 ? A -5.848 10.237 1.124 1.000 1 A LEU 98.137 1
ATOM 162 C CA . LEU 24 24 ? A -4.688 11.034 1.489 1.000 1 A LEU 98.174 1
ATOM 163 C C . LEU 24 24 ? A -4.654 12.359 0.728 1.000 1 A LEU 97.990 1
ATOM 164 O O . LEU 24 24 ? A -4.438 13.417 1.305 1.000 1 A LEU 97.845 1
ATOM 165 C CB . LEU 24 24 ? A -3.398 10.270 1.236 1.000 1 A LEU 98.313 1
ATOM 166 C CG . LEU 24 24 ? A -2.123 11.039 1.578 1.000 1 A LEU 98.243 1
ATOM 167 C CD1 . LEU 24 24 ? A -1.870 10.993 3.077 1.000 1 A LEU 97.921 1
ATOM 168 C CD2 . LEU 24 24 ? A -0.931 10.489 0.819 1.000 1 A LEU 98.041 1
ATOM 169 N N . ILE 25 25 ? A -4.863 12.284 -0.584 1.000 1 A ILE 97.788 1
ATOM 170 C CA . ILE 25 25 ? A -4.656 13.434 -1.445 1.000 1 A ILE 97.235 1
ATOM 171 C C . ILE 25 25 ? A -5.812 14.429 -1.355 1.000 1 A ILE 96.999 1
ATOM 172 O O . ILE 25 25 ? A -5.592 15.648 -1.370 1.000 1 A ILE 96.631 1
ATOM 173 C CB . ILE 25 25 ? A -4.458 12.989 -2.912 1.000 1 A ILE 96.408 1
ATOM 174 C CG1 . ILE 25 25 ? A -3.285 12.011 -3.019 1.000 1 A ILE 93.757 1
ATOM 175 C CG2 . ILE 25 25 ? A -4.263 14.187 -3.820 1.000 1 A ILE 92.025 1
ATOM 176 C CD1 . ILE 25 25 ? A -1.952 12.574 -2.558 1.000 1 A ILE 86.621 1
ATOM 177 N N . GLN 26 26 ? A -7.055 13.911 -1.284 1.000 1 A GLN 97.160 1
ATOM 178 C CA . GLN 26 26 ? A -8.241 14.744 -1.438 1.000 1 A GLN 96.643 1
ATOM 179 C C . GLN 26 26 ? A -9.154 14.730 -0.209 1.000 1 A GLN 96.974 1
ATOM 180 O O . GLN 26 26 ? A -10.114 15.498 -0.178 1.000 1 A GLN 96.274 1
ATOM 181 C CB . GLN 26 26 ? A -9.035 14.280 -2.659 1.000 1 A GLN 95.492 1
ATOM 182 C CG . GLN 26 26 ? A -8.265 14.411 -3.961 1.000 1 A GLN 90.624 1
ATOM 183 C CD . GLN 26 26 ? A -8.208 15.827 -4.459 1.000 1 A GLN 82.818 1
ATOM 184 O OE1 . GLN 26 26 ? A -8.855 16.733 -3.924 1.000 1 A GLN 74.271 1
ATOM 185 N NE2 . GLN 26 26 ? A -7.430 16.043 -5.507 1.000 1 A GLN 73.374 1
ATOM 186 N N . ASN 27 27 ? A -8.896 13.882 0.780 1.000 1 A ASN 97.059 1
ATOM 187 C CA . ASN 27 27 ? A -9.665 13.819 2.018 1.000 1 A ASN 96.782 1
ATOM 188 C C . ASN 27 27 ? A -11.132 13.509 1.770 1.000 1 A ASN 97.013 1
ATOM 189 O O . ASN 27 27 ? A -12.014 14.062 2.435 1.000 1 A ASN 95.768 1
ATOM 190 C CB . ASN 27 27 ? A -9.514 15.101 2.852 1.000 1 A ASN 95.726 1
ATOM 191 C CG . ASN 27 27 ? A -8.093 15.293 3.322 1.000 1 A ASN 93.725 1
ATOM 192 O OD1 . ASN 27 27 ? A -7.648 14.626 4.255 1.000 1 A ASN 81.868 1
ATOM 193 N ND2 . ASN 27 27 ? A -7.373 16.194 2.682 1.000 1 A ASN 79.109 1
ATOM 194 N N . HIS 28 28 ? A -11.406 12.588 0.830 1.000 1 A HIS 97.299 1
ATOM 195 C CA . HIS 28 28 ? A -12.766 12.065 0.643 1.000 1 A HIS 96.756 1
ATOM 196 C C . HIS 28 28 ? A -12.688 10.622 0.230 1.000 1 A HIS 97.195 1
ATOM 197 O O . HIS 28 28 ? A -11.712 10.182 -0.396 1.000 1 A HIS 96.733 1
ATOM 198 C CB . HIS 28 28 ? A -13.585 12.917 -0.373 1.000 1 A HIS 94.743 1
ATOM 199 C CG . HIS 28 28 ? A -12.990 12.964 -1.741 1.000 1 A HIS 88.801 1
ATOM 200 N ND1 . HIS 28 28 ? A -13.436 12.177 -2.766 1.000 1 A HIS 79.428 1
ATOM 201 C CD2 . HIS 28 28 ? A -11.989 13.729 -2.210 1.000 1 A HIS 80.320 1
ATOM 202 C CE1 . HIS 28 28 ? A -12.750 12.475 -3.860 1.000 1 A HIS 79.973 1
ATOM 203 N NE2 . HIS 28 28 ? A -11.859 13.408 -3.531 1.000 1 A HIS 79.435 1
ATOM 204 N N . PHE 29 29 ? A -13.729 9.855 0.583 1.000 1 A PHE 97.721 1
ATOM 205 C CA . PHE 29 29 ? A -13.797 8.435 0.306 1.000 1 A PHE 97.670 1
ATOM 206 C C . PHE 29 29 ? A -14.521 8.213 -1.024 1.000 1 A PHE 96.725 1
ATOM 207 O O . PHE 29 29 ? A -15.651 8.694 -1.204 1.000 1 A PHE 96.054 1
ATOM 208 C CB . PHE 29 29 ? A -14.521 7.700 1.433 1.000 1 A PHE 97.457 1
ATOM 209 C CG . PHE 29 29 ? A -14.717 6.238 1.164 1.000 1 A PHE 97.761 1
ATOM 210 C CD1 . PHE 29 29 ? A -13.655 5.399 0.975 1.000 1 A PHE 97.840 1
ATOM 211 C CD2 . PHE 29 29 ? A -16.003 5.708 1.100 1.000 1 A PHE 97.405 1
ATOM 212 C CE1 . PHE 29 29 ? A -13.832 4.064 0.755 1.000 1 A PHE 97.428 1
ATOM 213 C CE2 . PHE 29 29 ? A -16.188 4.371 0.857 1.000 1 A PHE 96.984 1
ATOM 214 C CZ . PHE 29 29 ? A -15.116 3.535 0.691 1.000 1 A PHE 97.213 1
ATOM 215 N N . VAL 30 30 ? A -13.864 7.516 -1.923 1.000 1 A VAL 95.348 1
ATOM 216 C CA . VAL 30 30 ? A -14.417 7.199 -3.229 1.000 1 A VAL 93.360 1
ATOM 217 C C . VAL 30 30 ? A -14.793 5.736 -3.250 1.000 1 A VAL 93.130 1
ATOM 218 O O . VAL 30 30 ? A -13.935 4.859 -3.168 1.000 1 A VAL 91.980 1
ATOM 219 C CB . VAL 30 30 ? A -13.428 7.517 -4.358 1.000 1 A VAL 90.119 1
ATOM 220 C CG1 . VAL 30 30 ? A -13.038 8.987 -4.318 1.000 1 A VAL 85.363 1
ATOM 221 C CG2 . VAL 30 30 ? A -13.992 7.133 -5.735 1.000 1 A VAL 83.021 1
ATOM 222 N N . ASP 31 31 ? A -16.099 5.430 -3.347 1.000 1 A ASP 91.522 1
ATOM 223 C CA . ASP 31 31 ? A -16.548 4.041 -3.244 1.000 1 A ASP 90.648 1
ATOM 224 C C . ASP 31 31 ? A -16.512 3.303 -4.602 1.000 1 A ASP 90.314 1
ATOM 225 O O . ASP 31 31 ? A -16.797 2.111 -4.641 1.000 1 A ASP 85.551 1
ATOM 226 C CB . ASP 31 31 ? A -17.959 3.957 -2.622 1.000 1 A ASP 87.277 1
ATOM 227 C CG . ASP 31 31 ? A -19.060 4.519 -3.488 1.000 1 A ASP 82.533 1
ATOM 228 O OD1 . ASP 31 31 ? A -18.774 4.984 -4.601 1.000 1 A ASP 77.657 1
ATOM 229 O OD2 . ASP 31 31 ? A -20.201 4.479 -3.032 1.000 1 A ASP 78.681 1
ATOM 230 N N . GLU 32 32 ? A -16.166 4.008 -5.672 1.000 1 A GLU 89.824 1
ATOM 231 C CA . GLU 32 32 ? A -16.035 3.403 -7.000 1.000 1 A GLU 88.170 1
ATOM 232 C C . GLU 32 32 ? A -14.869 4.084 -7.719 1.000 1 A GLU 86.050 1
ATOM 233 O O . GLU 32 32 ? A -14.843 5.305 -7.819 1.000 1 A GLU 80.873 1
ATOM 234 C CB . GLU 32 32 ? A -17.321 3.569 -7.804 1.000 1 A GLU 85.868 1
ATOM 235 C CG . GLU 32 32 ? A -17.328 2.872 -9.140 1.000 1 A GLU 74.742 1
ATOM 236 C CD . GLU 32 32 ? A -18.677 2.925 -9.816 1.000 1 A GLU 66.531 1
ATOM 237 O OE1 . GLU 32 32 ? A -19.207 4.048 -9.979 1.000 1 A GLU 62.635 1
ATOM 238 O OE2 . GLU 32 32 ? A -19.231 1.852 -10.160 1.000 1 A GLU 58.890 1
ATOM 239 N N . TYR 33 33 ? A -13.911 3.289 -8.176 1.000 1 A TYR 87.038 1
ATOM 240 C CA . TYR 33 33 ? A -12.774 3.809 -8.943 1.000 1 A TYR 86.009 1
ATOM 241 C C . TYR 33 33 ? A -12.379 2.781 -9.965 1.000 1 A TYR 87.267 1
ATOM 242 O O . TYR 33 33 ? A -12.115 1.636 -9.619 1.000 1 A TYR 86.194 1
ATOM 243 C CB . TYR 33 33 ? A -11.589 4.139 -8.048 1.000 1 A TYR 81.866 1
ATOM 244 C CG . TYR 33 33 ? A -10.605 5.091 -8.681 1.000 1 A TYR 80.121 1
ATOM 245 C CD1 . TYR 33 33 ? A -10.770 6.452 -8.588 1.000 1 A TYR 76.706 1
ATOM 246 C CD2 . TYR 33 33 ? A -9.514 4.610 -9.380 1.000 1 A TYR 75.351 1
ATOM 247 C CE1 . TYR 33 33 ? A -9.889 7.334 -9.174 1.000 1 A TYR 73.418 1
ATOM 248 C CE2 . TYR 33 33 ? A -8.609 5.494 -9.984 1.000 1 A TYR 73.118 1
ATOM 249 C CZ . TYR 33 33 ? A -8.826 6.846 -9.862 1.000 1 A TYR 74.138 1
ATOM 250 O OH . TYR 33 33 ? A -7.939 7.740 -10.438 1.000 1 A TYR 68.948 1
ATOM 251 N N . ASP 34 34 ? A -12.376 3.152 -11.247 1.000 1 A ASP 88.604 1
ATOM 252 C CA . ASP 34 34 ? A -12.058 2.216 -12.328 1.000 1 A ASP 89.578 1
ATOM 253 C C . ASP 34 34 ? A -10.785 1.446 -11.984 1.000 1 A ASP 90.707 1
ATOM 254 O O . ASP 34 34 ? A -9.752 2.043 -11.737 1.000 1 A ASP 90.464 1
ATOM 255 C CB . ASP 34 34 ? A -11.877 2.980 -13.633 1.000 1 A ASP 88.176 1
ATOM 256 C CG . ASP 34 34 ? A -11.751 2.061 -14.838 1.000 1 A ASP 86.950 1
ATOM 257 O OD1 . ASP 34 34 ? A -11.124 0.955 -14.717 1.000 1 A ASP 85.112 1
ATOM 258 O OD2 . ASP 34 34 ? A -12.248 2.428 -15.905 1.000 1 A ASP 84.042 1
ATOM 259 N N . PRO 35 35 ? A -10.861 0.101 -11.923 1.000 1 A PRO 88.274 1
ATOM 260 C CA . PRO 35 35 ? A -9.702 -0.670 -11.480 1.000 1 A PRO 89.258 1
ATOM 261 C C . PRO 35 35 ? A -8.584 -0.688 -12.490 1.000 1 A PRO 89.804 1
ATOM 262 O O . PRO 35 35 ? A -7.523 -1.211 -12.182 1.000 1 A PRO 88.205 1
ATOM 263 C CB . PRO 35 35 ? A -10.275 -2.074 -11.265 1.000 1 A PRO 86.944 1
ATOM 264 C CG . PRO 35 35 ? A -11.427 -2.137 -12.193 1.000 1 A PRO 86.083 1
ATOM 265 C CD . PRO 35 35 ? A -12.031 -0.780 -12.190 1.000 1 A PRO 88.542 1
ATOM 266 N N . THR 36 36 ? A -8.782 -0.158 -13.689 1.000 1 A THR 89.543 1
ATOM 267 C CA . THR 36 36 ? A -7.747 -0.131 -14.706 1.000 1 A THR 87.844 1
ATOM 268 C C . THR 36 36 ? A -6.936 1.149 -14.723 1.000 1 A THR 89.303 1
ATOM 269 O O . THR 36 36 ? A -5.993 1.250 -15.488 1.000 1 A THR 87.761 1
ATOM 270 C CB . THR 36 36 ? A -8.330 -0.358 -16.097 1.000 1 A THR 84.111 1
ATOM 271 O OG1 . THR 36 36 ? A -9.067 0.806 -16.526 1.000 1 A THR 82.048 1
ATOM 272 C CG2 . THR 36 36 ? A -9.275 -1.568 -16.114 1.000 1 A THR 80.807 1
ATOM 273 N N . ILE 37 37 ? A -7.315 2.149 -13.915 1.000 1 A ILE 92.250 1
ATOM 274 C CA . ILE 37 37 ? A -6.654 3.436 -13.953 1.000 1 A ILE 92.000 1
ATOM 275 C C . ILE 37 37 ? A -5.456 3.426 -13.027 1.000 1 A ILE 92.695 1
ATOM 276 O O . ILE 37 37 ? A -5.588 3.195 -11.826 1.000 1 A ILE 92.113 1
ATOM 277 C CB . ILE 37 37 ? A -7.628 4.556 -13.559 1.000 1 A ILE 89.954 1
ATOM 278 C CG1 . ILE 37 37 ? A -8.703 4.703 -14.644 1.000 1 A ILE 89.591 1
ATOM 279 C CG2 . ILE 37 37 ? A -6.883 5.891 -13.375 1.000 1 A ILE 88.885 1
ATOM 280 C CD1 . ILE 37 37 ? A -9.790 5.706 -14.318 1.000 1 A ILE 86.003 1
ATOM 281 N N . GLU 38 38 ? A -4.273 3.669 -13.601 1.000 1 A GLU 92.094 1
ATOM 282 C CA . GLU 38 38 ? A -3.025 3.771 -12.851 1.000 1 A GLU 92.262 1
ATOM 283 C C . GLU 38 38 ? A -2.471 5.163 -13.104 1.000 1 A GLU 91.809 1
ATOM 284 O O . GLU 38 38 ? A -2.200 5.533 -14.234 1.000 1 A GLU 89.775 1
ATOM 285 C CB . GLU 38 38 ? A -2.035 2.706 -13.294 1.000 1 A GLU 90.632 1
ATOM 286 C CG . GLU 38 38 ? A -0.667 2.845 -12.642 1.000 1 A GLU 88.479 1
ATOM 287 C CD . GLU 38 38 ? A 0.217 1.670 -12.959 1.000 1 A GLU 88.601 1
ATOM 288 O OE1 . GLU 38 38 ? A -0.048 0.571 -12.441 1.000 1 A GLU 85.371 1
ATOM 289 O OE2 . GLU 38 38 ? A 1.202 1.865 -13.704 1.000 1 A GLU 84.620 1
ATOM 290 N N . ASP 39 39 ? A -2.297 5.915 -12.013 1.000 1 A ASP 92.455 1
ATOM 291 C CA . ASP 39 39 ? A -1.909 7.311 -12.125 1.000 1 A ASP 92.392 1
ATOM 292 C C . ASP 39 39 ? A -1.078 7.717 -10.928 1.000 1 A ASP 93.791 1
ATOM 293 O O . ASP 39 39 ? A -1.056 7.059 -9.899 1.000 1 A ASP 93.679 1
ATOM 294 C CB . ASP 39 39 ? A -3.172 8.169 -12.244 1.000 1 A ASP 90.490 1
ATOM 295 C CG . ASP 39 39 ? A -2.932 9.494 -12.977 1.000 1 A ASP 83.758 1
ATOM 296 O OD1 . ASP 39 39 ? A -1.780 9.764 -13.378 1.000 1 A ASP 80.747 1
ATOM 297 O OD2 . ASP 39 39 ? A -3.894 10.259 -13.117 1.000 1 A ASP 78.372 1
ATOM 298 N N . SER 40 40 ? A -0.398 8.844 -11.096 1.000 1 A SER 94.198 1
ATOM 299 C CA . SER 40 40 ? A 0.380 9.428 -10.013 1.000 1 A SER 94.251 1
ATOM 300 C C . SER 40 40 ? A -0.328 10.641 -9.463 1.000 1 A SER 94.911 1
ATOM 301 O O . SER 40 40 ? A -1.004 11.353 -10.189 1.000 1 A SER 93.379 1
ATOM 302 C CB . SER 40 40 ? A 1.778 9.821 -10.513 1.000 1 A SER 91.797 1
ATOM 303 O OG . SER 40 40 ? A 2.514 8.673 -10.868 1.000 1 A SER 85.904 1
ATOM 304 N N . TYR 41 41 ? A -0.177 10.838 -8.157 1.000 1 A TYR 96.198 1
ATOM 305 C CA . TYR 41 41 ? A -0.806 11.946 -7.440 1.000 1 A TYR 95.904 1
ATOM 306 C C . TYR 41 41 ? A 0.273 12.600 -6.596 1.000 1 A TYR 96.353 1
ATOM 307 O O . TYR 41 41 ? A 1.177 11.933 -6.093 1.000 1 A TYR 96.247 1
ATOM 308 C CB . TYR 41 41 ? A -1.933 11.449 -6.545 1.000 1 A TYR 95.325 1
ATOM 309 C CG . TYR 41 41 ? A -3.052 10.790 -7.306 1.000 1 A TYR 93.089 1
ATOM 310 C CD1 . TYR 41 41 ? A -4.180 11.489 -7.662 1.000 1 A TYR 91.194 1
ATOM 311 C CD2 . TYR 41 41 ? A -2.960 9.452 -7.673 1.000 1 A TYR 92.206 1
ATOM 312 C CE1 . TYR 41 41 ? A -5.199 10.894 -8.365 1.000 1 A TYR 88.414 1
ATOM 313 C CE2 . TYR 41 41 ? A -3.969 8.845 -8.384 1.000 1 A TYR 90.699 1
ATOM 314 C CZ . TYR 41 41 ? A -5.101 9.565 -8.721 1.000 1 A TYR 87.916 1
ATOM 315 O OH . TYR 41 41 ? A -6.107 8.969 -9.422 1.000 1 A TYR 84.520 1
ATOM 316 N N . ARG 42 42 ? A 0.169 13.910 -6.446 1.000 1 A ARG 96.134 1
ATOM 317 C CA . ARG 42 42 ? A 1.175 14.665 -5.709 1.000 1 A ARG 96.144 1
ATOM 318 C C . ARG 42 42 ? A 0.499 15.456 -4.585 1.000 1 A ARG 96.455 1
ATOM 319 O O . ARG 42 42 ? A -0.610 15.985 -4.793 1.000 1 A ARG 95.305 1
ATOM 320 C CB . ARG 42 42 ? A 1.931 15.597 -6.657 1.000 1 A ARG 94.371 1
ATOM 321 C CG . ARG 42 42 ? A 2.534 14.845 -7.831 1.000 1 A ARG 83.764 1
ATOM 322 C CD . ARG 42 42 ? A 3.241 15.746 -8.800 1.000 1 A ARG 78.221 1
ATOM 323 N NE . ARG 42 42 ? A 4.465 16.316 -8.214 1.000 1 A ARG 72.821 1
ATOM 324 C CZ . ARG 42 42 ? A 5.550 15.605 -8.024 1.000 1 A ARG 66.608 1
ATOM 325 N NH1 . ARG 42 42 ? A 5.590 14.291 -8.268 1.000 1 A ARG 60.081 1
ATOM 326 N NH2 . ARG 42 42 ? A 6.626 16.187 -7.480 1.000 1 A ARG 57.269 1
ATOM 327 N N . LYS 43 43 ? A 1.122 15.478 -3.418 1.000 1 A LYS 96.441 1
ATOM 328 C CA . LYS 43 43 ? A 0.536 16.163 -2.260 1.000 1 A LYS 96.618 1
ATOM 329 C C . LYS 43 43 ? A 1.685 16.694 -1.397 1.000 1 A LYS 96.836 1
ATOM 330 O O . LYS 43 43 ? A 2.588 15.971 -1.011 1.000 1 A LYS 96.805 1
ATOM 331 C CB . LYS 43 43 ? A -0.328 15.194 -1.452 1.000 1 A LYS 95.939 1
ATOM 332 C CG . LYS 43 43 ? A -0.951 15.802 -0.190 1.000 1 A LYS 94.883 1
ATOM 333 C CD . LYS 43 43 ? A -1.936 16.903 -0.527 1.000 1 A LYS 92.559 1
ATOM 334 C CE . LYS 43 43 ? A -2.654 17.365 0.729 1.000 1 A LYS 91.217 1
ATOM 335 N NZ . LYS 43 43 ? A -3.629 18.434 0.426 1.000 1 A LYS 87.222 1
ATOM 336 N N . GLN 44 44 ? A 1.629 17.992 -1.087 1.000 1 A GLN 97.292 1
ATOM 337 C CA . GLN 44 44 ? A 2.555 18.602 -0.147 1.000 1 A GLN 97.093 1
ATOM 338 C C . GLN 44 44 ? A 2.020 18.399 1.259 1.000 1 A GLN 96.769 1
ATOM 339 O O . GLN 44 44 ? A 0.843 18.705 1.528 1.000 1 A GLN 95.558 1
ATOM 340 C CB . GLN 44 44 ? A 2.710 20.080 -0.430 1.000 1 A GLN 96.160 1
ATOM 341 C CG . GLN 44 44 ? A 3.741 20.777 0.468 1.000 1 A GLN 89.760 1
ATOM 342 C CD . GLN 44 44 ? A 3.874 22.236 0.155 1.000 1 A GLN 85.606 1
ATOM 343 O OE1 . GLN 44 44 ? A 4.314 22.629 -0.943 1.000 1 A GLN 78.543 1
ATOM 344 N NE2 . GLN 44 44 ? A 3.513 23.063 1.116 1.000 1 A GLN 76.529 1
ATOM 345 N N . VAL 45 45 ? A 2.830 17.860 2.147 1.000 1 A VAL 96.646 1
ATOM 346 C CA . VAL 45 45 ? A 2.466 17.574 3.517 1.000 1 A VAL 96.189 1
ATOM 347 C C . VAL 45 45 ? A 3.597 18.026 4.428 1.000 1 A VAL 96.005 1
ATOM 348 O O . VAL 45 45 ? A 4.664 18.421 3.965 1.000 1 A VAL 95.291 1
ATOM 349 C CB . VAL 45 45 ? A 2.169 16.082 3.744 1.000 1 A VAL 95.037 1
ATOM 350 C CG1 . VAL 45 45 ? A 1.014 15.607 2.865 1.000 1 A VAL 94.456 1
ATOM 351 C CG2 . VAL 45 45 ? A 3.419 15.250 3.466 1.000 1 A VAL 93.956 1
ATOM 352 N N . VAL 46 46 ? A 3.326 17.947 5.734 1.000 1 A VAL 95.632 1
ATOM 353 C CA . VAL 46 46 ? A 4.364 18.163 6.746 1.000 1 A VAL 95.875 1
ATOM 354 C C . VAL 46 46 ? A 4.414 16.905 7.590 1.000 1 A VAL 96.487 1
ATOM 355 O O . VAL 46 46 ? A 3.389 16.482 8.121 1.000 1 A VAL 95.902 1
ATOM 356 C CB . VAL 46 46 ? A 4.067 19.375 7.628 1.000 1 A VAL 94.476 1
ATOM 357 C CG1 . VAL 46 46 ? A 3.989 20.632 6.778 1.000 1 A VAL 93.114 1
ATOM 358 C CG2 . VAL 46 46 ? A 5.134 19.537 8.705 1.000 1 A VAL 93.743 1
ATOM 359 N N . ILE 47 47 ? A 5.581 16.290 7.689 1.000 1 A ILE 96.628 1
ATOM 360 C CA . ILE 47 47 ? A 5.759 15.071 8.445 1.000 1 A ILE 96.906 1
ATOM 361 C C . ILE 47 47 ? A 6.914 15.309 9.409 1.000 1 A ILE 96.640 1
ATOM 362 O O . ILE 47 47 ? A 8.042 15.578 9.005 1.000 1 A ILE 96.016 1
ATOM 363 C CB . ILE 47 47 ? A 6.081 13.869 7.532 1.000 1 A ILE 97.076 1
ATOM 364 C CG1 . ILE 47 47 ? A 4.950 13.675 6.513 1.000 1 A ILE 96.684 1
ATOM 365 C CG2 . ILE 47 47 ? A 6.319 12.605 8.359 1.000 1 A ILE 96.852 1
ATOM 366 C CD1 . ILE 47 47 ? A 5.315 12.714 5.401 1.000 1 A ILE 96.044 1
ATOM 367 N N . ASP 48 48 ? A 6.612 15.223 10.721 1.000 1 A ASP 96.898 1
ATOM 368 C CA . ASP 48 48 ? A 7.641 15.462 11.752 1.000 1 A ASP 96.206 1
ATOM 369 C C . ASP 48 48 ? A 8.339 16.784 11.506 1.000 1 A ASP 95.344 1
ATOM 370 O O . ASP 48 48 ? A 9.565 16.893 11.659 1.000 1 A ASP 93.640 1
ATOM 371 C CB . ASP 48 48 ? A 8.662 14.323 11.792 1.000 1 A ASP 95.768 1
ATOM 372 C CG . ASP 48 48 ? A 8.019 12.974 12.080 1.000 1 A ASP 96.019 1
ATOM 373 O OD1 . ASP 48 48 ? A 7.017 12.943 12.828 1.000 1 A ASP 94.749 1
ATOM 374 O OD2 . ASP 48 48 ? A 8.523 11.947 11.548 1.000 1 A ASP 94.267 1
ATOM 375 N N . GLY 49 49 ? A 7.573 17.797 11.123 1.000 1 A GLY 95.658 1
ATOM 376 C CA . GLY 49 49 ? A 8.092 19.129 10.912 1.000 1 A GLY 93.978 1
ATOM 377 C C . GLY 49 49 ? A 8.765 19.386 9.584 1.000 1 A GLY 94.010 1
ATOM 378 O O . GLY 49 49 ? A 9.105 20.557 9.292 1.000 1 A GLY 92.424 1
ATOM 379 N N . GLU 50 50 ? A 8.936 18.371 8.763 1.000 1 A GLU 93.291 1
ATOM 380 C CA . GLU 50 50 ? A 9.573 18.505 7.444 1.000 1 A GLU 92.862 1
ATOM 381 C C . GLU 50 50 ? A 8.500 18.696 6.357 1.000 1 A GLU 93.840 1
ATOM 382 O O . GLU 50 50 ? A 7.642 17.812 6.171 1.000 1 A GLU 93.860 1
ATOM 383 C CB . GLU 50 50 ? A 10.426 17.304 7.091 1.000 1 A GLU 89.845 1
ATOM 384 C CG . GLU 50 50 ? A 11.041 17.362 5.679 1.000 1 A GLU 87.285 1
ATOM 385 C CD . GLU 50 50 ? A 11.737 16.074 5.269 1.000 1 A GLU 84.444 1
ATOM 386 O OE1 . GLU 50 50 ? A 11.053 15.022 5.147 1.000 1 A GLU 76.221 1
ATOM 387 O OE2 . GLU 50 50 ? A 12.980 16.109 5.047 1.000 1 A GLU 74.820 1
ATOM 388 N N . THR 51 51 ? A 8.539 19.801 5.642 1.000 1 A THR 95.349 1
ATOM 389 C CA . THR 51 51 ? A 7.671 19.957 4.472 1.000 1 A THR 95.508 1
ATOM 390 C C . THR 51 51 ? A 8.151 18.970 3.410 1.000 1 A THR 95.557 1
ATOM 391 O O . THR 51 51 ? A 9.334 18.919 3.070 1.000 1 A THR 93.995 1
ATOM 392 C CB . THR 51 51 ? A 7.718 21.400 3.955 1.000 1 A THR 94.734 1
ATOM 393 O OG1 . THR 51 51 ? A 7.261 22.297 4.979 1.000 1 A THR 91.722 1
ATOM 394 C CG2 . THR 51 51 ? A 6.828 21.577 2.722 1.000 1 A THR 92.407 1
ATOM 395 N N . SER 52 52 ? A 7.196 18.170 2.921 1.000 1 A SER 95.504 1
ATOM 396 C CA . SER 52 52 ? A 7.513 17.064 2.037 1.000 1 A SER 95.422 1
ATOM 397 C C . SER 52 52 ? A 6.544 17.047 0.854 1.000 1 A SER 96.346 1
ATOM 398 O O . SER 52 52 ? A 5.353 17.332 1.011 1.000 1 A SER 96.029 1
ATOM 399 C CB . SER 52 52 ? A 7.398 15.747 2.795 1.000 1 A SER 92.695 1
ATOM 400 O OG . SER 52 52 ? A 8.276 15.727 3.908 1.000 1 A SER 85.040 1
ATOM 401 N N . LEU 53 53 ? A 7.048 16.721 -0.308 1.000 1 A LEU 97.051 1
ATOM 402 C CA . LEU 53 53 ? A 6.244 16.529 -1.502 1.000 1 A LEU 97.458 1
ATOM 403 C C . LEU 53 53 ? A 6.185 15.032 -1.777 1.000 1 A LEU 97.751 1
ATOM 404 O O . LEU 53 53 ? A 7.192 14.413 -2.103 1.000 1 A LEU 97.433 1
ATOM 405 C CB . LEU 53 53 ? A 6.817 17.294 -2.689 1.000 1 A LEU 96.808 1
ATOM 406 C CG . LEU 53 53 ? A 6.026 17.137 -3.984 1.000 1 A LEU 94.435 1
ATOM 407 C CD1 . LEU 53 53 ? A 4.603 17.691 -3.816 1.000 1 A LEU 92.934 1
ATOM 408 C CD2 . LEU 53 53 ? A 6.716 17.874 -5.124 1.000 1 A LEU 92.398 1
ATOM 409 N N . LEU 54 54 ? A 4.987 14.448 -1.639 1.000 1 A LEU 97.909 1
ATOM 410 C CA . LEU 54 54 ? A 4.783 13.024 -1.903 1.000 1 A LEU 98.120 1
ATOM 411 C C . LEU 54 54 ? A 4.360 12.863 -3.350 1.000 1 A LEU 97.994 1
ATOM 412 O O . LEU 54 54 ? A 3.410 13.511 -3.818 1.000 1 A LEU 97.742 1
ATOM 413 C CB . LEU 54 54 ? A 3.711 12.459 -0.975 1.000 1 A LEU 98.125 1
ATOM 414 C CG . LEU 54 54 ? A 3.909 12.729 0.511 1.000 1 A LEU 97.947 1
ATOM 415 C CD1 . LEU 54 54 ? A 5.313 12.317 0.971 1.000 1 A LEU 97.873 1
ATOM 416 C CD2 . LEU 54 54 ? A 2.840 11.981 1.307 1.000 1 A LEU 97.946 1
ATOM 417 N N . ASP 55 55 ? A 5.048 12.004 -4.075 1.000 1 A ASP 97.801 1
ATOM 418 C CA . ASP 55 55 ? A 4.712 11.614 -5.445 1.000 1 A ASP 97.467 1
ATOM 419 C C . ASP 55 55 ? A 4.318 10.146 -5.373 1.000 1 A ASP 97.577 1
ATOM 420 O O . ASP 55 55 ? A 5.161 9.298 -5.130 1.000 1 A ASP 97.343 1
ATOM 421 C CB . ASP 55 55 ? A 5.931 11.826 -6.320 1.000 1 A ASP 96.111 1
ATOM 422 C CG . ASP 55 55 ? A 5.652 11.515 -7.796 1.000 1 A ASP 93.872 1
ATOM 423 O OD1 . ASP 55 55 ? A 4.525 11.124 -8.143 1.000 1 A ASP 91.509 1
ATOM 424 O OD2 . ASP 55 55 ? A 6.595 11.668 -8.607 1.000 1 A ASP 88.982 1
ATOM 425 N N . ILE 56 56 ? A 3.015 9.874 -5.501 1.000 1 A ILE 97.588 1
ATOM 426 C CA . ILE 56 56 ? A 2.417 8.583 -5.182 1.000 1 A ILE 97.682 1
ATOM 427 C C . ILE 56 56 ? A 1.898 7.953 -6.451 1.000 1 A ILE 97.193 1
ATOM 428 O O . ILE 56 56 ? A 1.002 8.505 -7.107 1.000 1 A ILE 97.043 1
ATOM 429 C CB . ILE 56 56 ? A 1.285 8.714 -4.154 1.000 1 A ILE 97.891 1
ATOM 430 C CG1 . ILE 56 56 ? A 1.797 9.395 -2.882 1.000 1 A ILE 97.220 1
ATOM 431 C CG2 . ILE 56 56 ? A 0.688 7.338 -3.840 1.000 1 A ILE 97.789 1
ATOM 432 C CD1 . ILE 56 56 ? A 0.694 9.878 -1.959 1.000 1 A ILE 93.920 1
ATOM 433 N N . LEU 57 57 ? A 2.413 6.765 -6.795 1.000 1 A LEU 97.036 1
ATOM 434 C CA . LEU 57 57 ? A 1.855 5.965 -7.886 1.000 1 A LEU 96.499 1
ATOM 435 C C . LEU 57 57 ? A 0.865 4.978 -7.309 1.000 1 A LEU 96.627 1
ATOM 436 O O . LEU 57 57 ? A 1.218 4.098 -6.509 1.000 1 A LEU 96.606 1
ATOM 437 C CB . LEU 57 57 ? A 2.952 5.227 -8.645 1.000 1 A LEU 95.331 1
ATOM 438 C CG . LEU 57 57 ? A 2.409 4.320 -9.762 1.000 1 A LEU 93.508 1
ATOM 439 C CD1 . LEU 57 57 ? A 1.770 5.155 -10.871 1.000 1 A LEU 91.693 1
ATOM 440 C CD2 . LEU 57 57 ? A 3.497 3.445 -10.330 1.000 1 A LEU 91.301 1
ATOM 441 N N . ASP 58 58 ? A -0.405 5.104 -7.716 1.000 1 A ASP 96.495 1
ATOM 442 C CA . ASP 58 58 ? A -1.487 4.177 -7.356 1.000 1 A ASP 96.325 1
ATOM 443 C C . ASP 58 58 ? A -1.586 3.158 -8.490 1.000 1 A ASP 95.436 1
ATOM 444 O O . ASP 58 58 ? A -2.146 3.444 -9.542 1.000 1 A ASP 94.491 1
ATOM 445 C CB . ASP 58 58 ? A -2.781 4.956 -7.178 1.000 1 A ASP 96.368 1
ATOM 446 C CG . ASP 58 58 ? A -4.002 4.058 -7.093 1.000 1 A ASP 96.378 1
ATOM 447 O OD1 . ASP 58 58 ? A -3.903 2.988 -6.446 1.000 1 A ASP 95.752 1
ATOM 448 O OD2 . ASP 58 58 ? A -5.060 4.455 -7.622 1.000 1 A ASP 95.402 1
ATOM 449 N N . THR 59 59 ? A -1.011 1.978 -8.286 1.000 1 A THR 95.452 1
ATOM 450 C CA . THR 59 59 ? A -0.916 0.982 -9.348 1.000 1 A THR 94.303 1
ATOM 451 C C . THR 59 59 ? A -2.273 0.377 -9.631 1.000 1 A THR 92.763 1
ATOM 452 O O . THR 59 59 ? A -3.163 0.313 -8.768 1.000 1 A THR 91.169 1
ATOM 453 C CB . THR 59 59 ? A 0.094 -0.097 -9.012 1.000 1 A THR 93.814 1
ATOM 454 O OG1 . THR 59 59 ? A -0.359 -0.858 -7.901 1.000 1 A THR 84.917 1
ATOM 455 C CG2 . THR 59 59 ? A 1.456 0.513 -8.696 1.000 1 A THR 85.311 1
ATOM 456 N N . ALA 60 60 ? A -2.452 -0.084 -10.886 1.000 1 A ALA 93.943 1
ATOM 457 C CA . ALA 60 60 ? A -3.727 -0.647 -11.297 1.000 1 A ALA 92.653 1
ATOM 458 C C . ALA 60 60 ? A -3.510 -1.504 -12.543 1.000 1 A ALA 90.273 1
ATOM 459 O O . ALA 60 60 ? A -2.389 -1.650 -13.016 1.000 1 A ALA 85.673 1
ATOM 460 C CB . ALA 60 60 ? A -4.753 0.434 -11.559 1.000 1 A ALA 91.978 1
ATOM 461 N N . GLY 61 61 ? A -4.589 -2.044 -13.051 1.000 1 A GLY 83.830 1
ATOM 462 C CA . GLY 61 61 ? A -4.546 -2.803 -14.267 1.000 1 A GLY 80.274 1
ATOM 463 C C . GLY 61 61 ? A -4.166 -4.240 -14.055 1.000 1 A GLY 81.649 1
ATOM 464 O O . GLY 61 61 ? A -4.369 -4.819 -12.990 1.000 1 A GLY 76.805 1
ATOM 465 N N . GLN 62 62 ? A -3.635 -4.844 -15.109 1.000 1 A GLN 80.205 1
ATOM 466 C CA . GLN 62 62 ? A -3.374 -6.288 -15.169 1.000 1 A GLN 79.926 1
ATOM 467 C C . GLN 62 62 ? A -1.989 -6.632 -14.652 1.000 1 A GLN 80.464 1
ATOM 468 O O . GLN 62 62 ? A -1.129 -5.765 -14.476 1.000 1 A GLN 77.613 1
ATOM 469 C CB . GLN 62 62 ? A -3.551 -6.787 -16.597 1.000 1 A GLN 77.056 1
ATOM 470 C CG . GLN 62 62 ? A -4.908 -6.441 -17.188 1.000 1 A GLN 72.962 1
ATOM 471 C CD . GLN 62 62 ? A -6.032 -7.045 -16.377 1.000 1 A GLN 65.100 1
ATOM 472 O OE1 . GLN 62 62 ? A -6.050 -8.246 -16.140 1.000 1 A GLN 61.420 1
ATOM 473 N NE2 . GLN 62 62 ? A -6.978 -6.208 -15.954 1.000 1 A GLN 62.058 1
ATOM 474 N N . GLU 63 63 ? A -1.795 -7.933 -14.412 1.000 1 A GLU 79.678 1
ATOM 475 C CA . GLU 63 63 ? A -0.531 -8.415 -13.875 1.000 1 A GLU 77.926 1
ATOM 476 C C . GLU 63 63 ? A 0.580 -8.434 -14.930 1.000 1 A GLU 78.185 1
ATOM 477 O O . GLU 63 63 ? A 1.756 -8.395 -14.559 1.000 1 A GLU 74.189 1
ATOM 478 C CB . GLU 63 63 ? A -0.719 -9.809 -13.290 1.000 1 A GLU 73.353 1
ATOM 479 C CG . GLU 63 63 ? A 0.520 -10.369 -12.615 1.000 1 A GLU 70.972 1
ATOM 480 C CD . GLU 63 63 ? A 0.336 -11.765 -12.123 1.000 1 A GLU 68.413 1
ATOM 481 O OE1 . GLU 63 63 ? A -0.733 -12.382 -12.369 1.000 1 A GLU 66.664 1
ATOM 482 O OE2 . GLU 63 63 ? A 1.267 -12.285 -11.471 1.000 1 A GLU 65.564 1
ATOM 483 N N . GLU 64 64 ? A 0.239 -8.530 -16.207 1.000 1 A GLU 82.316 1
ATOM 484 C CA . GLU 64 64 ? A 1.260 -8.713 -17.238 1.000 1 A GLU 81.562 1
ATOM 485 C C . GLU 64 64 ? A 2.312 -7.594 -17.221 1.000 1 A GLU 81.443 1
ATOM 486 O O . GLU 64 64 ? A 2.063 -6.474 -16.790 1.000 1 A GLU 76.842 1
ATOM 487 C CB . GLU 64 64 ? A 0.623 -8.847 -18.622 1.000 1 A GLU 76.337 1
ATOM 488 C CG . GLU 64 64 ? A -0.018 -7.596 -19.160 1.000 1 A GLU 71.246 1
ATOM 489 C CD . GLU 64 64 ? A -1.511 -7.578 -18.975 1.000 1 A GLU 65.039 1
ATOM 490 O OE1 . GLU 64 64 ? A -2.004 -8.225 -18.020 1.000 1 A GLU 62.546 1
ATOM 491 O OE2 . GLU 64 64 ? A -2.193 -6.916 -19.797 1.000 1 A GLU 60.360 1
ATOM 492 N N . TYR 65 65 ? A 3.495 -7.932 -17.660 1.000 1 A TYR 81.451 1
ATOM 493 C CA . TYR 65 65 ? A 4.643 -7.031 -17.580 1.000 1 A TYR 80.762 1
ATOM 494 C C . TYR 65 65 ? A 4.414 -5.735 -18.329 1.000 1 A TYR 81.170 1
ATOM 495 O O . TYR 65 65 ? A 3.935 -5.727 -19.460 1.000 1 A TYR 78.232 1
ATOM 496 C CB . TYR 65 65 ? A 5.909 -7.732 -18.119 1.000 1 A TYR 77.280 1
ATOM 497 C CG . TYR 65 65 ? A 7.120 -6.859 -18.104 1.000 1 A TYR 72.251 1
ATOM 498 C CD1 . TYR 65 65 ? A 7.603 -6.282 -19.283 1.000 1 A TYR 68.458 1
ATOM 499 C CD2 . TYR 65 65 ? A 7.799 -6.610 -16.926 1.000 1 A TYR 68.653 1
ATOM 500 C CE1 . TYR 65 65 ? A 8.724 -5.479 -19.266 1.000 1 A TYR 64.686 1
ATOM 501 C CE2 . TYR 65 65 ? A 8.923 -5.811 -16.908 1.000 1 A TYR 65.952 1
ATOM 502 C CZ . TYR 65 65 ? A 9.364 -5.245 -18.075 1.000 1 A TYR 64.023 1
ATOM 503 O OH . TYR 65 65 ? A 10.477 -4.435 -18.052 1.000 1 A TYR 69.059 1
ATOM 504 N N . SER 66 66 ? A 4.732 -4.629 -17.677 1.000 1 A SER 82.160 1
ATOM 505 C CA . SER 66 66 ? A 4.666 -3.308 -18.275 1.000 1 A SER 80.828 1
ATOM 506 C C . SER 66 66 ? A 6.012 -2.640 -18.062 1.000 1 A SER 83.004 1
ATOM 507 O O . SER 66 66 ? A 6.405 -2.367 -16.923 1.000 1 A SER 81.468 1
ATOM 508 C CB . SER 66 66 ? A 3.561 -2.474 -17.640 1.000 1 A SER 74.989 1
ATOM 509 O OG . SER 66 66 ? A 3.732 -1.099 -17.979 1.000 1 A SER 70.613 1
ATOM 510 N N . ALA 67 67 ? A 6.700 -2.347 -19.153 1.000 1 A ALA 85.272 1
ATOM 511 C CA . ALA 67 67 ? A 8.010 -1.701 -19.065 1.000 1 A ALA 85.225 1
ATOM 512 C C . ALA 67 67 ? A 7.892 -0.322 -18.450 1.000 1 A ALA 86.239 1
ATOM 513 O O . ALA 67 67 ? A 8.729 0.096 -17.644 1.000 1 A ALA 85.903 1
ATOM 514 C CB . ALA 67 67 ? A 8.656 -1.633 -20.444 1.000 1 A ALA 84.027 1
ATOM 515 N N . MET 68 68 ? A 6.831 0.424 -18.805 1.000 1 A MET 83.368 1
ATOM 516 C CA . MET 68 68 ? A 6.661 1.749 -18.229 1.000 1 A MET 82.589 1
ATOM 517 C C . MET 68 68 ? A 6.423 1.653 -16.719 1.000 1 A MET 83.553 1
ATOM 518 O O . MET 68 68 ? A 6.995 2.404 -15.917 1.000 1 A MET 82.443 1
ATOM 519 C CB . MET 68 68 ? A 5.525 2.493 -18.906 1.000 1 A MET 79.080 1
ATOM 520 C CG . MET 68 68 ? A 5.821 2.868 -20.354 1.000 1 A MET 74.030 1
ATOM 521 S SD . MET 68 68 ? A 4.452 3.690 -21.171 1.000 1 A MET 69.168 1
ATOM 522 C CE . MET 68 68 ? A 4.363 5.204 -20.203 1.000 1 A MET 63.482 1
ATOM 523 N N . ARG 69 69 ? A 5.573 0.684 -16.319 1.000 1 A ARG 86.157 1
ATOM 524 C CA . ARG 69 69 ? A 5.309 0.506 -14.902 1.000 1 A ARG 85.707 1
ATOM 525 C C . ARG 69 69 ? A 6.566 0.074 -14.151 1.000 1 A ARG 87.456 1
ATOM 526 O O . ARG 69 69 ? A 6.845 0.568 -13.056 1.000 1 A ARG 88.019 1
ATOM 527 C CB . ARG 69 69 ? A 4.187 -0.497 -14.674 1.000 1 A ARG 83.068 1
ATOM 528 C CG . ARG 69 69 ? A 3.854 -0.718 -13.206 1.000 1 A ARG 79.001 1
ATOM 529 C CD . ARG 69 69 ? A 2.629 -1.637 -13.063 1.000 1 A ARG 73.813 1
ATOM 530 N NE . ARG 69 69 ? A 2.920 -2.940 -13.658 1.000 1 A ARG 74.060 1
ATOM 531 C CZ . ARG 69 69 ? A 1.977 -3.776 -14.083 1.000 1 A ARG 72.377 1
ATOM 532 N NH1 . ARG 69 69 ? A 0.683 -3.436 -14.010 1.000 1 A ARG 66.890 1
ATOM 533 N NH2 . ARG 69 69 ? A 2.325 -4.943 -14.584 1.000 1 A ARG 66.360 1
ATOM 534 N N . ASP 70 70 ? A 7.328 -0.841 -14.765 1.000 1 A ASP 86.795 1
ATOM 535 C CA . ASP 70 70 ? A 8.572 -1.315 -14.155 1.000 1 A ASP 88.691 1
ATOM 536 C C . ASP 70 70 ? A 9.568 -0.183 -13.993 1.000 1 A ASP 89.464 1
ATOM 537 O O . ASP 70 70 ? A 10.195 -0.053 -12.932 1.000 1 A ASP 89.641 1
ATOM 538 C CB . ASP 70 70 ? A 9.136 -2.440 -15.017 1.000 1 A ASP 87.269 1
ATOM 539 C CG . ASP 70 70 ? A 10.369 -3.060 -14.393 1.000 1 A ASP 87.300 1
ATOM 540 O OD1 . ASP 70 70 ? A 10.220 -4.033 -13.646 1.000 1 A ASP 82.266 1
ATOM 541 O OD2 . ASP 70 70 ? A 11.494 -2.595 -14.703 1.000 1 A ASP 81.771 1
ATOM 542 N N . GLN 71 71 ? A 9.688 0.662 -15.015 1.000 1 A GLN 89.101 1
ATOM 543 C CA . GLN 71 71 ? A 10.622 1.780 -14.914 1.000 1 A GLN 87.842 1
ATOM 544 C C . GLN 71 71 ? A 10.210 2.750 -13.797 1.000 1 A GLN 88.025 1
ATOM 545 O O . GLN 71 71 ? A 11.047 3.220 -13.035 1.000 1 A GLN 87.207 1
ATOM 546 C CB . GLN 71 71 ? A 10.715 2.498 -16.259 1.000 1 A GLN 85.902 1
ATOM 547 C CG . GLN 71 71 ? A 11.449 1.677 -17.323 1.000 1 A GLN 74.404 1
ATOM 548 C CD . GLN 71 71 ? A 12.874 1.350 -16.938 1.000 1 A GLN 67.704 1
ATOM 549 O OE1 . GLN 71 71 ? A 13.583 2.199 -16.358 1.000 1 A GLN 64.140 1
ATOM 550 N NE2 . GLN 71 71 ? A 13.316 0.151 -17.268 1.000 1 A GLN 62.183 1
ATOM 551 N N . TYR 72 72 ? A 8.890 3.048 -13.706 1.000 1 A TYR 86.812 1
ATOM 552 C CA . TYR 72 72 ? A 8.446 3.935 -12.628 1.000 1 A TYR 85.349 1
ATOM 553 C C . TYR 72 72 ? A 8.712 3.282 -11.268 1.000 1 A TYR 87.322 1
ATOM 554 O O . TYR 72 72 ? A 9.197 3.936 -10.339 1.000 1 A TYR 86.754 1
ATOM 555 C CB . TYR 72 72 ? A 6.957 4.246 -12.780 1.000 1 A TYR 82.164 1
ATOM 556 C CG . TYR 72 72 ? A 6.504 5.349 -11.849 1.000 1 A TYR 76.993 1
ATOM 557 C CD1 . TYR 72 72 ? A 6.331 6.650 -12.298 1.000 1 A TYR 71.618 1
ATOM 558 C CD2 . TYR 72 72 ? A 6.276 5.091 -10.517 1.000 1 A TYR 70.980 1
ATOM 559 C CE1 . TYR 72 72 ? A 5.962 7.663 -11.463 1.000 1 A TYR 68.070 1
ATOM 560 C CE2 . TYR 72 72 ? A 5.884 6.097 -9.647 1.000 1 A TYR 69.080 1
ATOM 561 C CZ . TYR 72 72 ? A 5.725 7.372 -10.137 1.000 1 A TYR 66.325 1
ATOM 562 O OH . TYR 72 72 ? A 5.327 8.395 -9.301 1.000 1 A TYR 72.395 1
ATOM 563 N N . MET 73 73 ? A 8.411 1.986 -11.137 1.000 1 A MET 89.858 1
ATOM 564 C CA . MET 73 73 ? A 8.594 1.331 -9.851 1.000 1 A MET 90.815 1
ATOM 565 C C . MET 73 73 ? A 10.067 1.242 -9.478 1.000 1 A MET 92.538 1
ATOM 566 O O . MET 73 73 ? A 10.416 1.247 -8.288 1.000 1 A MET 92.132 1
ATOM 567 C CB . MET 73 73 ? A 7.934 -0.035 -9.838 1.000 1 A MET 88.617 1
ATOM 568 C CG . MET 73 73 ? A 6.400 0.074 -9.816 1.000 1 A MET 83.661 1
ATOM 569 S SD . MET 73 73 ? A 5.565 -1.467 -9.474 1.000 1 A MET 79.238 1
ATOM 570 C CE . MET 73 73 ? A 3.846 -0.993 -9.500 1.000 1 A MET 69.868 1
ATOM 571 N N . ARG 74 74 ? A 10.939 1.125 -10.484 1.000 1 A ARG 93.177 1
ATOM 572 C CA . ARG 74 74 ? A 12.371 1.115 -10.193 1.000 1 A ARG 93.391 1
ATOM 573 C C . ARG 74 74 ? A 12.817 2.432 -9.520 1.000 1 A ARG 94.083 1
ATOM 574 O O . ARG 74 74 ? A 13.699 2.426 -8.678 1.000 1 A ARG 94.022 1
ATOM 575 C CB . ARG 74 74 ? A 13.177 0.861 -11.457 1.000 1 A ARG 92.108 1
ATOM 576 C CG . ARG 74 74 ? A 14.663 0.761 -11.224 1.000 1 A ARG 89.022 1
ATOM 577 C CD . ARG 74 74 ? A 15.404 0.206 -12.430 1.000 1 A ARG 87.973 1
ATOM 578 N NE . ARG 74 74 ? A 15.017 -1.153 -12.708 1.000 1 A ARG 82.317 1
ATOM 579 C CZ . ARG 74 74 ? A 14.317 -1.529 -13.768 1.000 1 A ARG 81.537 1
ATOM 580 N NH1 . ARG 74 74 ? A 13.910 -0.639 -14.656 1.000 1 A ARG 72.028 1
ATOM 581 N NH2 . ARG 74 74 ? A 13.998 -2.800 -13.905 1.000 1 A ARG 72.691 1
ATOM 582 N N . THR 75 75 ? A 12.166 3.545 -9.883 1.000 1 A THR 94.077 1
ATOM 583 C CA . THR 75 75 ? A 12.472 4.829 -9.266 1.000 1 A THR 93.168 1
ATOM 584 C C . THR 75 75 ? A 11.805 5.005 -7.909 1.000 1 A THR 94.988 1
ATOM 585 O O . THR 75 75 ? A 12.141 5.935 -7.171 1.000 1 A THR 94.402 1
ATOM 586 C CB . THR 75 75 ? A 12.044 5.981 -10.175 1.000 1 A THR 89.994 1
ATOM 587 O OG1 . THR 75 75 ? A 10.625 6.096 -10.204 1.000 1 A THR 83.247 1
ATOM 588 C CG2 . THR 75 75 ? A 12.589 5.812 -11.569 1.000 1 A THR 82.626 1
ATOM 589 N N . GLY 76 76 ? A 10.839 4.121 -7.547 1.000 1 A GLY 96.279 1
ATOM 590 C CA . GLY 76 76 ? A 10.132 4.275 -6.302 1.000 1 A GLY 97.008 1
ATOM 591 C C . GLY 76 76 ? A 11.072 4.124 -5.117 1.000 1 A GLY 97.688 1
ATOM 592 O O . GLY 76 76 ? A 11.939 3.258 -5.105 1.000 1 A GLY 97.401 1
ATOM 593 N N . GLU 77 77 ? A 10.865 4.972 -4.119 1.000 1 A GLU 98.089 1
ATOM 594 C CA . GLU 77 77 ? A 11.724 4.962 -2.927 1.000 1 A GLU 98.231 1
ATOM 595 C C . GLU 77 77 ? A 11.112 4.148 -1.792 1.000 1 A GLU 98.418 1
ATOM 596 O O . GLU 77 77 ? A 11.814 3.747 -0.869 1.000 1 A GLU 98.231 1
ATOM 597 C CB . GLU 77 77 ? A 11.945 6.391 -2.446 1.000 1 A GLU 97.980 1
ATOM 598 C CG . GLU 77 77 ? A 12.713 7.240 -3.435 1.000 1 A GLU 97.590 1
ATOM 599 C CD . GLU 77 77 ? A 12.871 8.658 -2.956 1.000 1 A GLU 97.166 1
ATOM 600 O OE1 . GLU 77 77 ? A 11.926 9.478 -3.155 1.000 1 A GLU 93.312 1
ATOM 601 O OE2 . GLU 77 77 ? A 13.912 8.958 -2.351 1.000 1 A GLU 92.450 1
ATOM 602 N N . GLY 78 78 ? A 9.782 3.924 -1.844 1.000 1 A GLY 98.406 1
ATOM 603 C CA . GLY 78 78 ? A 9.084 3.176 -0.823 1.000 1 A GLY 98.419 1
ATOM 604 C C . GLY 78 78 ? A 7.752 2.685 -1.330 1.000 1 A GLY 98.454 1
ATOM 605 O O . GLY 78 78 ? A 7.163 3.242 -2.239 1.000 1 A GLY 98.399 1
ATOM 606 N N . PHE 79 79 ? A 7.266 1.618 -0.704 1.000 1 A PHE 98.651 1
ATOM 607 C CA . PHE 79 79 ? A 6.131 0.864 -1.197 1.000 1 A PHE 98.629 1
ATOM 608 C C . PHE 79 79 ? A 5.169 0.564 -0.072 1.000 1 A PHE 98.733 1
ATOM 609 O O . PHE 79 79 ? A 5.569 0.038 0.975 1.000 1 A PHE 98.716 1
ATOM 610 C CB . PHE 79 79 ? A 6.597 -0.457 -1.844 1.000 1 A PHE 98.379 1
ATOM 611 C CG . PHE 79 79 ? A 7.489 -0.249 -3.037 1.000 1 A PHE 98.157 1
ATOM 612 C CD1 . PHE 79 79 ? A 6.953 -0.335 -4.316 1.000 1 A PHE 97.798 1
ATOM 613 C CD2 . PHE 79 79 ? A 8.834 0.033 -2.877 1.000 1 A PHE 97.799 1
ATOM 614 C CE1 . PHE 79 79 ? A 7.759 -0.133 -5.422 1.000 1 A PHE 97.032 1
ATOM 615 C CE2 . PHE 79 79 ? A 9.638 0.235 -3.980 1.000 1 A PHE 97.268 1
ATOM 616 C CZ . PHE 79 79 ? A 9.105 0.129 -5.265 1.000 1 A PHE 96.980 1
ATOM 617 N N . LEU 80 80 ? A 3.873 0.893 -0.270 1.000 1 A LEU 98.780 1
ATOM 618 C CA . LEU 80 80 ? A 2.801 0.392 0.575 1.000 1 A LEU 98.826 1
ATOM 619 C C . LEU 80 80 ? A 2.284 -0.889 -0.052 1.000 1 A LEU 98.820 1
ATOM 620 O O . LEU 80 80 ? A 1.847 -0.876 -1.202 1.000 1 A LEU 98.741 1
ATOM 621 C CB . LEU 80 80 ? A 1.635 1.377 0.686 1.000 1 A LEU 98.665 1
ATOM 622 C CG . LEU 80 80 ? A 1.829 2.686 1.394 1.000 1 A LEU 96.400 1
ATOM 623 C CD1 . LEU 80 80 ? A 2.449 2.486 2.758 1.000 1 A LEU 97.693 1
ATOM 624 C CD2 . LEU 80 80 ? A 0.449 3.328 1.540 1.000 1 A LEU 97.991 1
ATOM 625 N N . SER 81 81 ? A 2.361 -1.975 0.696 1.000 1 A SER 98.880 1
ATOM 626 C CA . SER 81 81 ? A 1.799 -3.267 0.274 1.000 1 A SER 98.882 1
ATOM 627 C C . SER 81 81 ? A 0.482 -3.442 0.977 1.000 1 A SER 98.935 1
ATOM 628 O O . SER 81 81 ? A 0.432 -3.659 2.194 1.000 1 A SER 98.930 1
ATOM 629 C CB . SER 81 81 ? A 2.757 -4.391 0.599 1.000 1 A SER 98.686 1
ATOM 630 O OG . SER 81 81 ? A 3.958 -4.261 -0.187 1.000 1 A SER 97.426 1
ATOM 631 N N . VAL 82 82 ? A -0.608 -3.383 0.221 1.000 1 A VAL 98.881 1
ATOM 632 C CA . VAL 82 82 ? A -1.958 -3.296 0.760 1.000 1 A VAL 98.901 1
ATOM 633 C C . VAL 82 82 ? A -2.702 -4.590 0.573 1.000 1 A VAL 98.891 1
ATOM 634 O O . VAL 82 82 ? A -2.711 -5.151 -0.528 1.000 1 A VAL 98.840 1
ATOM 635 C CB . VAL 82 82 ? A -2.738 -2.142 0.121 1.000 1 A VAL 98.895 1
ATOM 636 C CG1 . VAL 82 82 ? A -1.956 -0.839 0.172 1.000 1 A VAL 98.903 1
ATOM 637 C CG2 . VAL 82 82 ? A -4.101 -1.983 0.784 1.000 1 A VAL 98.888 1
ATOM 638 N N . PHE 83 83 ? A -3.333 -5.063 1.643 1.000 1 A PHE 98.964 1
ATOM 639 C CA . PHE 83 83 ? A -4.317 -6.134 1.581 1.000 1 A PHE 98.971 1
ATOM 640 C C . PHE 83 83 ? A -5.598 -5.619 2.240 1.000 1 A PHE 98.969 1
ATOM 641 O O . PHE 83 83 ? A -5.600 -4.571 2.901 1.000 1 A PHE 98.968 1
ATOM 642 C CB . PHE 83 83 ? A -3.833 -7.435 2.194 1.000 1 A PHE 98.974 1
ATOM 643 C CG . PHE 83 83 ? A -3.698 -7.395 3.704 1.000 1 A PHE 98.979 1
ATOM 644 C CD1 . PHE 83 83 ? A -2.537 -6.896 4.277 1.000 1 A PHE 98.976 1
ATOM 645 C CD2 . PHE 83 83 ? A -4.695 -7.870 4.520 1.000 1 A PHE 98.976 1
ATOM 646 C CE1 . PHE 83 83 ? A -2.382 -6.865 5.647 1.000 1 A PHE 98.974 1
ATOM 647 C CE2 . PHE 83 83 ? A -4.571 -7.819 5.898 1.000 1 A PHE 98.965 1
ATOM 648 C CZ . PHE 83 83 ? A -3.405 -7.320 6.460 1.000 1 A PHE 98.964 1
ATOM 649 N N . ALA 84 84 ? A -6.680 -6.350 2.064 1.000 1 A ALA 98.930 1
ATOM 650 C CA . ALA 84 84 ? A -7.956 -6.028 2.699 1.000 1 A ALA 98.935 1
ATOM 651 C C . ALA 84 84 ? A -8.196 -7.040 3.803 1.000 1 A ALA 98.940 1
ATOM 652 O O . ALA 84 84 ? A -8.045 -8.247 3.600 1.000 1 A ALA 98.921 1
ATOM 653 C CB . ALA 84 84 ? A -9.091 -6.025 1.691 1.000 1 A ALA 98.885 1
ATOM 654 N N . ILE 85 85 ? A -8.619 -6.547 4.976 1.000 1 A ILE 98.905 1
ATOM 655 C CA . ILE 85 85 ? A -8.746 -7.424 6.121 1.000 1 A ILE 98.877 1
ATOM 656 C C . ILE 85 85 ? A -9.900 -8.411 5.955 1.000 1 A ILE 98.858 1
ATOM 657 O O . ILE 85 85 ? A -10.016 -9.352 6.749 1.000 1 A ILE 98.782 1
ATOM 658 C CB . ILE 85 85 ? A -8.881 -6.648 7.463 1.000 1 A ILE 98.824 1
ATOM 659 C CG1 . ILE 85 85 ? A -10.098 -5.742 7.459 1.000 1 A ILE 98.677 1
ATOM 660 C CG2 . ILE 85 85 ? A -7.615 -5.869 7.728 1.000 1 A ILE 98.627 1
ATOM 661 C CD1 . ILE 85 85 ? A -11.354 -6.410 7.978 1.000 1 A ILE 98.297 1
ATOM 662 N N . ASN 86 86 ? A -10.751 -8.224 4.947 1.000 1 A ASN 98.824 1
ATOM 663 C CA . ASN 86 86 ? A -11.831 -9.158 4.665 1.000 1 A ASN 98.768 1
ATOM 664 C C . ASN 86 86 ? A -11.544 -10.044 3.453 1.000 1 A ASN 98.758 1
ATOM 665 O O . ASN 86 86 ? A -12.474 -10.639 2.904 1.000 1 A ASN 98.655 1
ATOM 666 C CB . ASN 86 86 ? A -13.157 -8.421 4.471 1.000 1 A ASN 98.675 1
ATOM 667 C CG . ASN 86 86 ? A -13.134 -7.573 3.214 1.000 1 A ASN 98.607 1
ATOM 668 O OD1 . ASN 86 86 ? A -12.076 -7.175 2.715 1.000 1 A ASN 98.359 1
ATOM 669 N ND2 . ASN 86 86 ? A -14.317 -7.306 2.664 1.000 1 A ASN 97.648 1
ATOM 670 N N . ASN 87 87 ? A -10.281 -10.109 2.997 1.000 1 A ASN 98.662 1
ATOM 671 C CA . ASN 87 87 ? A -9.925 -10.828 1.775 1.000 1 A ASN 98.630 1
ATOM 672 C C . ASN 87 87 ? A -8.617 -11.560 2.002 1.000 1 A ASN 98.720 1
ATOM 673 O O . ASN 87 87 ? A -7.530 -11.003 1.789 1.000 1 A ASN 98.672 1
ATOM 674 C CB . ASN 87 87 ? A -9.828 -9.826 0.624 1.000 1 A ASN 98.328 1
ATOM 675 C CG . ASN 87 87 ? A -9.569 -10.487 -0.701 1.000 1 A ASN 97.264 1
ATOM 676 O OD1 . ASN 87 87 ? A -9.143 -11.649 -0.791 1.000 1 A ASN 93.120 1
ATOM 677 N ND2 . ASN 87 87 ? A -9.802 -9.736 -1.788 1.000 1 A ASN 91.234 1
ATOM 678 N N . THR 88 88 ? A -8.723 -12.807 2.474 1.000 1 A THR 98.785 1
ATOM 679 C CA . THR 88 88 ? A -7.536 -13.581 2.823 1.000 1 A THR 98.756 1
ATOM 680 C C . THR 88 88 ? A -6.595 -13.745 1.623 1.000 1 A THR 98.797 1
ATOM 681 O O . THR 88 88 ? A -5.373 -13.695 1.789 1.000 1 A THR 98.745 1
ATOM 682 C CB . THR 88 88 ? A -7.950 -14.952 3.387 1.000 1 A THR 98.444 1
ATOM 683 O OG1 . THR 88 88 ? A -8.644 -14.743 4.624 1.000 1 A THR 93.180 1
ATOM 684 C CG2 . THR 88 88 ? A -6.716 -15.821 3.662 1.000 1 A THR 92.415 1
ATOM 685 N N . LYS 89 89 ? A -7.145 -13.911 0.409 1.000 1 A LYS 98.831 1
ATOM 686 C CA . LYS 89 89 ? A -6.294 -14.066 -0.762 1.000 1 A LYS 98.795 1
ATOM 687 C C . LYS 89 89 ? A -5.424 -12.843 -0.977 1.000 1 A LYS 98.786 1
ATOM 688 O O . LYS 89 89 ? A -4.248 -12.950 -1.340 1.000 1 A LYS 98.704 1
ATOM 689 C CB . LYS 89 89 ? A -7.134 -14.385 -2.015 1.000 1 A LYS 98.656 1
ATOM 690 C CG . LYS 89 89 ? A -6.311 -14.582 -3.296 1.000 1 A LYS 95.910 1
ATOM 691 C CD . LYS 89 89 ? A -5.333 -15.760 -3.209 1.000 1 A LYS 88.167 1
ATOM 692 C CE . LYS 89 89 ? A -4.912 -16.188 -4.586 1.000 1 A LYS 88.379 1
ATOM 693 N NZ . LYS 89 89 ? A -4.208 -15.111 -5.312 1.000 1 A LYS 79.796 1
ATOM 694 N N . SER 90 90 ? A -5.972 -11.632 -0.733 1.000 1 A SER 98.812 1
ATOM 695 C CA . SER 90 90 ? A -5.165 -10.429 -0.876 1.000 1 A SER 98.767 1
ATOM 696 C C . SER 90 90 ? A -3.996 -10.420 0.101 1.000 1 A SER 98.761 1
ATOM 697 O O . SER 90 90 ? A -2.909 -9.919 -0.192 1.000 1 A SER 98.675 1
ATOM 698 C CB . SER 90 90 ? A -6.007 -9.181 -0.716 1.000 1 A SER 98.749 1
ATOM 699 O OG . SER 90 90 ? A -6.391 -8.948 0.642 1.000 1 A SER 98.801 1
ATOM 700 N N . PHE 91 91 ? A -4.198 -10.988 1.311 1.000 1 A PHE 98.914 1
ATOM 701 C CA . PHE 91 91 ? A -3.121 -11.110 2.285 1.000 1 A PHE 98.916 1
ATOM 702 C C . PHE 91 91 ? A -2.068 -12.135 1.806 1.000 1 A PHE 98.887 1
ATOM 703 O O . PHE 91 91 ? A -0.869 -11.887 1.884 1.000 1 A PHE 98.832 1
ATOM 704 C CB . PHE 91 91 ? A -3.697 -11.522 3.636 1.000 1 A PHE 98.891 1
ATOM 705 C CG . PHE 91 91 ? A -2.675 -11.718 4.733 1.000 1 A PHE 98.882 1
ATOM 706 C CD1 . PHE 91 91 ? A -1.975 -10.641 5.219 1.000 1 A PHE 98.856 1
ATOM 707 C CD2 . PHE 91 91 ? A -2.458 -12.985 5.238 1.000 1 A PHE 98.810 1
ATOM 708 C CE1 . PHE 91 91 ? A -1.052 -10.823 6.227 1.000 1 A PHE 98.751 1
ATOM 709 C CE2 . PHE 91 91 ? A -1.541 -13.169 6.258 1.000 1 A PHE 98.658 1
ATOM 710 C CZ . PHE 91 91 ? A -0.841 -12.089 6.758 1.000 1 A PHE 98.696 1
ATOM 711 N N . GLU 92 92 ? A -2.544 -13.268 1.266 1.000 1 A GLU 98.774 1
ATOM 712 C CA . GLU 92 92 ? A -1.637 -14.266 0.738 1.000 1 A GLU 98.624 1
ATOM 713 C C . GLU 92 92 ? A -0.850 -13.737 -0.448 1.000 1 A GLU 98.510 1
ATOM 714 O O . GLU 92 92 ? A 0.272 -14.178 -0.704 1.000 1 A GLU 98.094 1
ATOM 715 C CB . GLU 92 92 ? A -2.405 -15.538 0.372 1.000 1 A GLU 98.443 1
ATOM 716 C CG . GLU 92 92 ? A -3.000 -16.211 1.595 1.000 1 A GLU 97.926 1
ATOM 717 C CD . GLU 92 92 ? A -4.000 -17.320 1.266 1.000 1 A GLU 97.170 1
ATOM 718 O OE1 . GLU 92 92 ? A -4.418 -17.436 0.094 1.000 1 A GLU 94.196 1
ATOM 719 O OE2 . GLU 92 92 ? A -4.361 -18.073 2.214 1.000 1 A GLU 94.147 1
ATOM 720 N N . ASP 93 93 ? A -1.400 -12.753 -1.164 1.000 1 A ASP 98.673 1
ATOM 721 C CA . ASP 93 93 ? A -0.709 -12.145 -2.326 1.000 1 A ASP 98.555 1
ATOM 722 C C . ASP 93 93 ? A 0.448 -11.239 -1.927 1.000 1 A ASP 98.549 1
ATOM 723 O O . ASP 93 93 ? A 1.244 -10.872 -2.781 1.000 1 A ASP 98.246 1
ATOM 724 C CB . ASP 93 93 ? A -1.701 -11.307 -3.149 1.000 1 A ASP 98.313 1
ATOM 725 C CG . ASP 93 93 ? A -2.640 -12.130 -4.000 1.000 1 A ASP 97.749 1
ATOM 726 O OD1 . ASP 93 93 ? A -2.368 -13.333 -4.219 1.000 1 A ASP 95.646 1
ATOM 727 O OD2 . ASP 93 93 ? A -3.626 -11.544 -4.488 1.000 1 A ASP 94.801 1
ATOM 728 N N . ILE 94 94 ? A 0.544 -10.841 -0.635 1.000 1 A ILE 98.663 1
ATOM 729 C CA . ILE 94 94 ? A 1.563 -9.888 -0.242 1.000 1 A ILE 98.622 1
ATOM 730 C C . ILE 94 94 ? A 2.962 -10.359 -0.584 1.000 1 A ILE 98.354 1
ATOM 731 O O . ILE 94 94 ? A 3.797 -9.576 -1.008 1.000 1 A ILE 98.067 1
ATOM 732 C CB . ILE 94 94 ? A 1.440 -9.565 1.263 1.000 1 A ILE 98.683 1
ATOM 733 C CG1 . ILE 94 94 ? A 0.140 -8.779 1.501 1.000 1 A ILE 98.714 1
ATOM 734 C CG2 . ILE 94 94 ? A 2.663 -8.814 1.785 1.000 1 A ILE 98.582 1
ATOM 735 C CD1 . ILE 94 94 ? A 0.124 -7.380 0.903 1.000 1 A ILE 98.637 1
ATOM 736 N N . HIS 95 95 ? A 3.203 -11.674 -0.438 1.000 1 A HIS 98.089 1
ATOM 737 C CA . HIS 95 95 ? A 4.521 -12.233 -0.779 1.000 1 A HIS 97.418 1
ATOM 738 C C . HIS 95 95 ? A 4.904 -11.929 -2.226 1.000 1 A HIS 97.121 1
ATOM 739 O O . HIS 95 95 ? A 6.033 -11.551 -2.524 1.000 1 A HIS 96.825 1
ATOM 740 C CB . HIS 95 95 ? A 4.535 -13.738 -0.539 1.000 1 A HIS 96.514 1
ATOM 741 C CG . HIS 95 95 ? A 5.682 -14.459 -1.180 1.000 1 A HIS 82.393 1
ATOM 742 N ND1 . HIS 95 95 ? A 6.942 -14.434 -0.619 1.000 1 A HIS 76.987 1
ATOM 743 C CD2 . HIS 95 95 ? A 5.755 -15.168 -2.334 1.000 1 A HIS 79.002 1
ATOM 744 C CE1 . HIS 95 95 ? A 7.763 -15.127 -1.415 1.000 1 A HIS 76.713 1
ATOM 745 N NE2 . HIS 95 95 ? A 7.080 -15.565 -2.461 1.000 1 A HIS 70.466 1
ATOM 746 N N . HIS 96 96 ? A 3.934 -12.076 -3.142 1.000 1 A HIS 97.274 1
ATOM 747 C CA . HIS 96 96 ? A 4.196 -11.805 -4.547 1.000 1 A HIS 96.643 1
ATOM 748 C C . HIS 96 96 ? A 4.596 -10.366 -4.765 1.000 1 A HIS 96.583 1
ATOM 749 O O . HIS 96 96 ? A 5.545 -10.076 -5.490 1.000 1 A HIS 96.267 1
ATOM 750 C CB . HIS 96 96 ? A 2.948 -12.140 -5.362 1.000 1 A HIS 95.398 1
ATOM 751 C CG . HIS 96 96 ? A 2.963 -11.559 -6.738 1.000 1 A HIS 94.191 1
ATOM 752 N ND1 . HIS 96 96 ? A 3.659 -12.123 -7.779 1.000 1 A HIS 90.868 1
ATOM 753 C CD2 . HIS 96 96 ? A 2.333 -10.478 -7.228 1.000 1 A HIS 91.203 1
ATOM 754 C CE1 . HIS 96 96 ? A 3.467 -11.390 -8.874 1.000 1 A HIS 90.163 1
ATOM 755 N NE2 . HIS 96 96 ? A 2.658 -10.399 -8.557 1.000 1 A HIS 89.496 1
ATOM 756 N N . TYR 97 97 ? A 3.841 -9.421 -4.167 1.000 1 A TYR 96.682 1
ATOM 757 C CA . TYR 97 97 ? A 4.187 -8.001 -4.339 1.000 1 A TYR 96.555 1
ATOM 758 C C . TYR 97 97 ? A 5.549 -7.698 -3.768 1.000 1 A TYR 96.734 1
ATOM 759 O O . TYR 97 97 ? A 6.336 -6.964 -4.375 1.000 1 A TYR 96.397 1
ATOM 760 C CB . TYR 97 97 ? A 3.097 -7.118 -3.717 1.000 1 A TYR 96.408 1
ATOM 761 C CG . TYR 97 97 ? A 1.821 -7.217 -4.526 1.000 1 A TYR 95.984 1
ATOM 762 C CD1 . TYR 97 97 ? A 1.722 -6.572 -5.755 1.000 1 A TYR 94.897 1
ATOM 763 C CD2 . TYR 97 97 ? A 0.782 -8.021 -4.092 1.000 1 A TYR 95.214 1
ATOM 764 C CE1 . TYR 97 97 ? A 0.585 -6.716 -6.542 1.000 1 A TYR 93.896 1
ATOM 765 C CE2 . TYR 97 97 ? A -0.350 -8.155 -4.870 1.000 1 A TYR 94.730 1
ATOM 766 C CZ . TYR 97 97 ? A -0.437 -7.504 -6.074 1.000 1 A TYR 94.264 1
ATOM 767 O OH . TYR 97 97 ? A -1.556 -7.664 -6.858 1.000 1 A TYR 93.204 1
ATOM 768 N N . ARG 98 98 ? A 5.867 -8.249 -2.571 1.000 1 A ARG 97.276 1
ATOM 769 C CA . ARG 98 98 ? A 7.214 -8.014 -1.995 1.000 1 A ARG 97.153 1
ATOM 770 C C . ARG 98 98 ? A 8.304 -8.548 -2.907 1.000 1 A ARG 97.003 1
ATOM 771 O O . ARG 98 98 ? A 9.332 -7.916 -3.062 1.000 1 A ARG 96.526 1
ATOM 772 C CB . ARG 98 98 ? A 7.287 -8.654 -0.598 1.000 1 A ARG 96.991 1
ATOM 773 C CG . ARG 98 98 ? A 8.606 -8.422 0.114 1.000 1 A ARG 95.108 1
ATOM 774 C CD . ARG 98 98 ? A 8.475 -8.700 1.605 1.000 1 A ARG 92.779 1
ATOM 775 N NE . ARG 98 98 ? A 9.699 -8.420 2.336 1.000 1 A ARG 90.204 1
ATOM 776 C CZ . ARG 98 98 ? A 10.645 -9.313 2.600 1.000 1 A ARG 89.576 1
ATOM 777 N NH1 . ARG 98 98 ? A 10.539 -10.569 2.201 1.000 1 A ARG 82.406 1
ATOM 778 N NH2 . ARG 98 98 ? A 11.718 -8.961 3.290 1.000 1 A ARG 83.239 1
ATOM 779 N N . GLU 99 99 ? A 8.071 -9.750 -3.501 1.000 1 A GLU 97.287 1
ATOM 780 C CA . GLU 99 99 ? A 9.080 -10.301 -4.398 1.000 1 A GLU 96.694 1
ATOM 781 C C . GLU 99 99 ? A 9.271 -9.419 -5.635 1.000 1 A GLU 95.841 1
ATOM 782 O O . GLU 99 99 ? A 10.405 -9.221 -6.087 1.000 1 A GLU 95.334 1
ATOM 783 C CB . GLU 99 99 ? A 8.735 -11.712 -4.799 1.000 1 A GLU 96.447 1
ATOM 784 C CG . GLU 99 99 ? A 8.885 -12.704 -3.640 1.000 1 A GLU 93.108 1
ATOM 785 C CD . GLU 99 99 ? A 10.304 -12.823 -3.179 1.000 1 A GLU 88.114 1
ATOM 786 O OE1 . GLU 99 99 ? A 11.221 -12.950 -4.022 1.000 1 A GLU 81.425 1
ATOM 787 O OE2 . GLU 99 99 ? A 10.536 -12.756 -1.950 1.000 1 A GLU 81.056 1
ATOM 788 N N . GLN 100 100 ? A 8.175 -8.872 -6.184 1.000 1 A GLN 95.618 1
ATOM 789 C CA . GLN 100 100 ? A 8.327 -8.004 -7.351 1.000 1 A GLN 94.858 1
ATOM 790 C C . GLN 100 100 ? A 9.057 -6.725 -7.002 1.000 1 A GLN 95.173 1
ATOM 791 O O . GLN 100 100 ? A 9.857 -6.229 -7.790 1.000 1 A GLN 94.336 1
ATOM 792 C CB . GLN 100 100 ? A 6.949 -7.681 -7.958 1.000 1 A GLN 93.700 1
ATOM 793 C CG . GLN 100 100 ? A 6.257 -8.924 -8.528 1.000 1 A GLN 91.419 1
ATOM 794 C CD . GLN 100 100 ? A 7.147 -9.635 -9.514 1.000 1 A GLN 89.412 1
ATOM 795 O OE1 . GLN 100 100 ? A 7.558 -9.066 -10.520 1.000 1 A GLN 85.421 1
ATOM 796 N NE2 . GLN 100 100 ? A 7.461 -10.885 -9.235 1.000 1 A GLN 83.521 1
ATOM 797 N N . ILE 101 101 ? A 8.781 -6.183 -5.805 1.000 1 A ILE 95.877 1
ATOM 798 C CA . ILE 101 101 ? A 9.485 -4.984 -5.371 1.000 1 A ILE 96.431 1
ATOM 799 C C . ILE 101 101 ? A 10.981 -5.249 -5.263 1.000 1 A ILE 96.614 1
ATOM 800 O O . ILE 101 101 ? A 11.801 -4.464 -5.771 1.000 1 A ILE 96.586 1
ATOM 801 C CB . ILE 101 101 ? A 8.925 -4.503 -4.008 1.000 1 A ILE 96.880 1
ATOM 802 C CG1 . ILE 101 101 ? A 7.485 -4.019 -4.161 1.000 1 A ILE 97.057 1
ATOM 803 C CG2 . ILE 101 101 ? A 9.821 -3.399 -3.422 1.000 1 A ILE 96.966 1
ATOM 804 C CD1 . ILE 101 101 ? A 6.727 -3.886 -2.861 1.000 1 A ILE 96.704 1
ATOM 805 N N . LYS 102 102 ? A 11.345 -6.361 -4.634 1.000 1 A LYS 96.781 1
ATOM 806 C CA . LYS 102 102 ? A 12.767 -6.692 -4.498 1.000 1 A LYS 96.301 1
ATOM 807 C C . LYS 102 102 ? A 13.404 -6.940 -5.869 1.000 1 A LYS 95.925 1
ATOM 808 O O . LYS 102 102 ? A 14.544 -6.541 -6.084 1.000 1 A LYS 95.682 1
ATOM 809 C CB . LYS 102 102 ? A 12.914 -7.938 -3.621 1.000 1 A LYS 96.049 1
ATOM 810 C CG . LYS 102 102 ? A 12.568 -7.711 -2.161 1.000 1 A LYS 91.057 1
ATOM 811 C CD . LYS 102 102 ? A 12.279 -8.980 -1.401 1.000 1 A LYS 88.456 1
ATOM 812 C CE . LYS 102 102 ? A 13.493 -9.875 -1.364 1.000 1 A LYS 82.986 1
ATOM 813 N NZ . LYS 102 102 ? A 13.211 -11.155 -0.676 1.000 1 A LYS 84.906 1
ATOM 814 N N . ARG 103 103 ? A 12.630 -7.539 -6.791 1.000 1 A ARG 96.068 1
ATOM 815 C CA . ARG 103 103 ? A 13.129 -7.757 -8.147 1.000 1 A ARG 94.798 1
ATOM 816 C C . ARG 103 103 ? A 13.460 -6.451 -8.827 1.000 1 A ARG 94.739 1
ATOM 817 O O . ARG 103 103 ? A 14.570 -6.282 -9.358 1.000 1 A ARG 94.538 1
ATOM 818 C CB . ARG 103 103 ? A 12.108 -8.549 -8.977 1.000 1 A ARG 93.265 1
ATOM 819 C CG . ARG 103 103 ? A 12.538 -8.808 -10.389 1.000 1 A ARG 83.266 1
ATOM 820 C CD . ARG 103 103 ? A 11.442 -9.431 -11.211 1.000 1 A ARG 78.412 1
ATOM 821 N NE . ARG 103 103 ? A 10.278 -8.547 -11.327 1.000 1 A ARG 73.129 1
ATOM 822 C CZ . ARG 103 103 ? A 10.219 -7.533 -12.172 1.000 1 A ARG 69.350 1
ATOM 823 N NH1 . ARG 103 103 ? A 11.210 -7.215 -12.977 1.000 1 A ARG 64.685 1
ATOM 824 N NH2 . ARG 103 103 ? A 9.092 -6.799 -12.205 1.000 1 A ARG 62.937 1
ATOM 825 N N . VAL 104 104 ? A 12.514 -5.491 -8.839 1.000 1 A VAL 94.463 1
ATOM 826 C CA . VAL 104 104 ? A 12.775 -4.262 -9.595 1.000 1 A VAL 93.858 1
ATOM 827 C C . VAL 104 104 ? A 13.842 -3.398 -8.943 1.000 1 A VAL 94.667 1
ATOM 828 O O . VAL 104 104 ? A 14.517 -2.619 -9.629 1.000 1 A VAL 93.802 1
ATOM 829 C CB . VAL 104 104 ? A 11.486 -3.439 -9.817 1.000 1 A VAL 91.503 1
ATOM 830 C CG1 . VAL 104 104 ? A 10.468 -4.240 -10.597 1.000 1 A VAL 87.894 1
ATOM 831 C CG2 . VAL 104 104 ? A 10.910 -2.937 -8.522 1.000 1 A VAL 86.480 1
ATOM 832 N N . LYS 105 105 ? A 13.991 -3.503 -7.613 1.000 1 A LYS 94.675 1
ATOM 833 C CA . LYS 105 105 ? A 14.966 -2.704 -6.905 1.000 1 A LYS 95.028 1
ATOM 834 C C . LYS 105 105 ? A 16.322 -3.380 -6.812 1.000 1 A LYS 94.797 1
ATOM 835 O O . LYS 105 105 ? A 17.287 -2.747 -6.397 1.000 1 A LYS 93.638 1
ATOM 836 C CB . LYS 105 105 ? A 14.463 -2.379 -5.495 1.000 1 A LYS 94.966 1
ATOM 837 C CG . LYS 105 105 ? A 13.164 -1.588 -5.466 1.000 1 A LYS 94.426 1
ATOM 838 C CD . LYS 105 105 ? A 13.248 -0.224 -6.122 1.000 1 A LYS 93.447 1
ATOM 839 C CE . LYS 105 105 ? A 14.149 0.698 -5.358 1.000 1 A LYS 92.717 1
ATOM 840 N NZ . LYS 105 105 ? A 14.073 2.055 -5.914 1.000 1 A LYS 92.706 1
ATOM 841 N N . ASP 106 106 ? A 16.406 -4.687 -7.185 1.000 1 A ASP 95.327 1
ATOM 842 C CA . ASP 106 106 ? A 17.630 -5.469 -7.039 1.000 1 A ASP 94.824 1
ATOM 843 C C . ASP 106 106 ? A 18.201 -5.298 -5.636 1.000 1 A ASP 95.084 1
ATOM 844 O O . ASP 106 106 ? A 19.378 -5.056 -5.461 1.000 1 A ASP 93.750 1
ATOM 845 C CB . ASP 106 106 ? A 18.659 -5.102 -8.113 1.000 1 A ASP 93.864 1
ATOM 846 C CG . ASP 106 106 ? A 19.806 -6.099 -8.205 1.000 1 A ASP 90.596 1
ATOM 847 O OD1 . ASP 106 106 ? A 19.657 -7.223 -7.669 1.000 1 A ASP 87.951 1
ATOM 848 O OD2 . ASP 106 106 ? A 20.840 -5.763 -8.818 1.000 1 A ASP 87.032 1
ATOM 849 N N . SER 107 107 ? A 17.309 -5.428 -4.633 1.000 1 A SER 94.805 1
ATOM 850 C CA . SER 107 107 ? A 17.671 -5.169 -3.249 1.000 1 A SER 93.924 1
ATOM 851 C C . SER 107 107 ? A 16.742 -5.933 -2.321 1.000 1 A SER 95.047 1
ATOM 852 O O . SER 107 107 ? A 15.564 -6.131 -2.631 1.000 1 A SER 95.326 1
ATOM 853 C CB . SER 107 107 ? A 17.564 -3.672 -2.941 1.000 1 A SER 92.392 1
ATOM 854 O OG . SER 107 107 ? A 17.727 -3.406 -1.561 1.000 1 A SER 89.056 1
ATOM 855 N N . GLU 108 108 ? A 17.248 -6.346 -1.183 1.000 1 A GLU 94.070 1
ATOM 856 C CA . GLU 108 108 ? A 16.433 -6.945 -0.133 1.000 1 A GLU 93.473 1
ATOM 857 C C . GLU 108 108 ? A 16.190 -5.975 1.007 1.000 1 A GLU 93.652 1
ATOM 858 O O . GLU 108 108 ? A 15.640 -6.376 2.030 1.000 1 A GLU 90.799 1
ATOM 859 C CB . GLU 108 108 ? A 17.096 -8.223 0.388 1.000 1 A GLU 91.026 1
ATOM 860 C CG . GLU 108 108 ? A 17.233 -9.288 -0.670 1.000 1 A GLU 87.564 1
ATOM 861 C CD . GLU 108 108 ? A 17.748 -10.616 -0.131 1.000 1 A GLU 85.272 1
ATOM 862 O OE1 . GLU 108 108 ? A 18.195 -10.642 1.035 1.000 1 A GLU 78.092 1
ATOM 863 O OE2 . GLU 108 108 ? A 17.714 -11.619 -0.867 1.000 1 A GLU 76.821 1
ATOM 864 N N . ASP 109 109 ? A 16.552 -4.697 0.812 1.000 1 A ASP 94.409 1
ATOM 865 C CA . ASP 109 109 ? A 16.376 -3.671 1.841 1.000 1 A ASP 94.737 1
ATOM 866 C C . ASP 109 109 ? A 15.675 -2.472 1.206 1.000 1 A ASP 95.491 1
ATOM 867 O O . ASP 109 109 ? A 16.304 -1.474 0.882 1.000 1 A ASP 94.262 1
ATOM 868 C CB . ASP 109 109 ? A 17.712 -3.262 2.453 1.000 1 A ASP 92.986 1
ATOM 869 C CG . ASP 109 109 ? A 17.558 -2.267 3.588 1.000 1 A ASP 91.113 1
ATOM 870 O OD1 . ASP 109 109 ? A 16.477 -2.259 4.243 1.000 1 A ASP 88.627 1
ATOM 871 O OD2 . ASP 109 109 ? A 18.530 -1.524 3.855 1.000 1 A ASP 87.124 1
ATOM 872 N N . VAL 110 110 ? A 14.364 -2.630 0.989 1.000 1 A VAL 97.460 1
ATOM 873 C CA . VAL 110 110 ? A 13.551 -1.620 0.326 1.000 1 A VAL 97.949 1
ATOM 874 C C . VAL 110 110 ? A 12.506 -1.122 1.316 1.000 1 A VAL 98.259 1
ATOM 875 O O . VAL 110 110 ? A 11.788 -1.934 1.900 1.000 1 A VAL 98.183 1
ATOM 876 C CB . VAL 110 110 ? A 12.845 -2.182 -0.920 1.000 1 A VAL 97.550 1
ATOM 877 C CG1 . VAL 110 110 ? A 13.854 -2.750 -1.914 1.000 1 A VAL 96.860 1
ATOM 878 C CG2 . VAL 110 110 ? A 11.977 -1.124 -1.584 1.000 1 A VAL 97.345 1
ATOM 879 N N . PRO 111 111 ? A 12.374 0.180 1.507 1.000 1 A PRO 98.469 1
ATOM 880 C CA . PRO 111 111 ? A 11.357 0.675 2.446 1.000 1 A PRO 98.590 1
ATOM 881 C C . PRO 111 111 ? A 9.969 0.241 2.049 1.000 1 A PRO 98.680 1
ATOM 882 O O . PRO 111 111 ? A 9.524 0.477 0.925 1.000 1 A PRO 98.659 1
ATOM 883 C CB . PRO 111 111 ? A 11.525 2.195 2.373 1.000 1 A PRO 98.500 1
ATOM 884 C CG . PRO 111 111 ? A 12.952 2.389 1.961 1.000 1 A PRO 98.283 1
ATOM 885 C CD . PRO 111 111 ? A 13.217 1.266 0.991 1.000 1 A PRO 98.342 1
ATOM 886 N N . MET 112 112 ? A 9.274 -0.420 2.981 1.000 1 A MET 98.648 1
ATOM 887 C CA . MET 112 112 ? A 7.933 -0.930 2.761 1.000 1 A MET 98.685 1
ATOM 888 C C . MET 112 112 ? A 7.127 -0.789 4.045 1.000 1 A MET 98.797 1
ATOM 889 O O . MET 112 112 ? A 7.675 -0.858 5.143 1.000 1 A MET 98.672 1
ATOM 890 C CB . MET 112 112 ? A 7.933 -2.419 2.386 1.000 1 A MET 98.129 1
ATOM 891 C CG . MET 112 112 ? A 8.657 -2.763 1.127 1.000 1 A MET 90.526 1
ATOM 892 S SD . MET 112 112 ? A 8.425 -4.498 0.714 1.000 1 A MET 91.929 1
ATOM 893 C CE . MET 112 112 ? A 9.879 -4.744 -0.276 1.000 1 A MET 82.808 1
ATOM 894 N N . VAL 113 113 ? A 5.806 -0.657 3.906 1.000 1 A VAL 98.941 1
ATOM 895 C CA . VAL 113 113 ? A 4.877 -0.751 5.017 1.000 1 A VAL 98.966 1
ATOM 896 C C . VAL 113 113 ? A 3.747 -1.695 4.606 1.000 1 A VAL 98.973 1
ATOM 897 O O . VAL 113 113 ? A 3.229 -1.586 3.504 1.000 1 A VAL 98.964 1
ATOM 898 C CB . VAL 113 113 ? A 4.298 0.632 5.412 1.000 1 A VAL 98.962 1
ATOM 899 C CG1 . VAL 113 113 ? A 5.400 1.562 5.894 1.000 1 A VAL 98.922 1
ATOM 900 C CG2 . VAL 113 113 ? A 3.229 0.474 6.489 1.000 1 A VAL 98.930 1
ATOM 901 N N . LEU 114 114 ? A 3.413 -2.635 5.498 1.000 1 A LEU 98.970 1
ATOM 902 C CA . LEU 114 114 ? A 2.274 -3.528 5.265 1.000 1 A LEU 98.980 1
ATOM 903 C C . LEU 114 114 ? A 1.006 -2.838 5.747 1.000 1 A LEU 98.985 1
ATOM 904 O O . LEU 114 114 ? A 0.951 -2.363 6.878 1.000 1 A LEU 98.978 1
ATOM 905 C CB . LEU 114 114 ? A 2.476 -4.837 6.017 1.000 1 A LEU 98.971 1
ATOM 906 C CG . LEU 114 114 ? A 1.393 -5.900 5.899 1.000 1 A LEU 98.923 1
ATOM 907 C CD1 . LEU 114 114 ? A 1.280 -6.378 4.451 1.000 1 A LEU 98.880 1
ATOM 908 C CD2 . LEU 114 114 ? A 1.675 -7.052 6.834 1.000 1 A LEU 98.873 1
ATOM 909 N N . VAL 115 115 ? A -0.013 -2.765 4.898 1.000 1 A VAL 98.979 1
ATOM 910 C CA . VAL 115 115 ? A -1.241 -2.064 5.212 1.000 1 A VAL 98.986 1
ATOM 911 C C . VAL 115 115 ? A -2.413 -3.033 5.141 1.000 1 A VAL 98.988 1
ATOM 912 O O . VAL 115 115 ? A -2.632 -3.669 4.103 1.000 1 A VAL 98.983 1
ATOM 913 C CB . VAL 115 115 ? A -1.479 -0.869 4.272 1.000 1 A VAL 98.980 1
ATOM 914 C CG1 . VAL 115 115 ? A -0.367 0.148 4.457 1.000 1 A VAL 98.973 1
ATOM 915 C CG2 . VAL 115 115 ? A -2.826 -0.229 4.522 1.000 1 A VAL 98.971 1
ATOM 916 N N . GLY 116 116 ? A -3.160 -3.158 6.221 1.000 1 A GLY 98.982 1
ATOM 917 C CA . GLY 116 116 ? A -4.385 -3.920 6.250 1.000 1 A GLY 98.978 1
ATOM 918 C C . GLY 116 116 ? A -5.573 -3.001 6.194 1.000 1 A GLY 98.976 1
ATOM 919 O O . GLY 116 116 ? A -6.000 -2.454 7.219 1.000 1 A GLY 98.953 1
ATOM 920 N N . ASN 117 117 ? A -6.113 -2.805 4.990 1.000 1 A ASN 98.950 1
ATOM 921 C CA . ASN 117 117 ? A -7.156 -1.811 4.754 1.000 1 A ASN 98.952 1
ATOM 922 C C . ASN 117 117 ? A -8.543 -2.405 4.971 1.000 1 A ASN 98.932 1
ATOM 923 O O . ASN 117 117 ? A -8.725 -3.623 5.024 1.000 1 A ASN 98.897 1
ATOM 924 C CB . ASN 117 117 ? A -7.014 -1.276 3.332 1.000 1 A ASN 98.941 1
ATOM 925 C CG . ASN 117 117 ? A -7.899 -0.084 3.077 1.000 1 A ASN 98.928 1
ATOM 926 O OD1 . ASN 117 117 ? A -7.944 0.836 3.895 1.000 1 A ASN 98.627 1
ATOM 927 N ND2 . ASN 117 117 ? A -8.622 -0.102 1.980 1.000 1 A ASN 98.643 1
ATOM 928 N N . LYS 118 118 ? A -9.531 -1.516 5.053 1.000 1 A LYS 98.888 1
ATOM 929 C CA . LYS 118 118 ? A -10.946 -1.833 5.272 1.000 1 A LYS 98.841 1
ATOM 930 C C . LYS 118 118 ? A -11.202 -2.252 6.723 1.000 1 A LYS 98.851 1
ATOM 931 O O . LYS 118 118 ? A -12.053 -3.072 6.997 1.000 1 A LYS 98.816 1
ATOM 932 C CB . LYS 118 118 ? A -11.488 -2.843 4.275 1.000 1 A LYS 98.781 1
ATOM 933 C CG . LYS 118 118 ? A -11.242 -2.498 2.825 1.000 1 A LYS 98.610 1
ATOM 934 C CD . LYS 118 118 ? A -12.090 -3.335 1.896 1.000 1 A LYS 98.361 1
ATOM 935 C CE . LYS 118 118 ? A -11.747 -3.090 0.456 1.000 1 A LYS 98.291 1
ATOM 936 N NZ . LYS 118 118 ? A -12.584 -3.854 -0.488 1.000 1 A LYS 98.264 1
ATOM 937 N N . SER 119 119 ? A -10.442 -1.659 7.663 1.000 1 A SER 98.818 1
ATOM 938 C CA . SER 119 119 ? A -10.568 -2.001 9.074 1.000 1 A SER 98.740 1
ATOM 939 C C . SER 119 119 ? A -11.946 -1.669 9.644 1.000 1 A SER 98.721 1
ATOM 940 O O . SER 119 119 ? A -12.297 -2.181 10.705 1.000 1 A SER 98.428 1
ATOM 941 C CB . SER 119 119 ? A -9.484 -1.320 9.897 1.000 1 A SER 98.524 1
ATOM 942 O OG . SER 119 119 ? A -9.667 0.092 9.908 1.000 1 A SER 94.231 1
ATOM 943 N N . ASP 120 120 ? A -12.708 -0.838 8.957 1.000 1 A ASP 98.823 1
ATOM 944 C CA . ASP 120 120 ? A -14.060 -0.529 9.382 1.000 1 A ASP 98.788 1
ATOM 945 C C . ASP 120 120 ? A -15.014 -1.710 9.259 1.000 1 A ASP 98.737 1
ATOM 946 O O . ASP 120 120 ? A -16.073 -1.720 9.902 1.000 1 A ASP 98.552 1
ATOM 947 C CB . ASP 120 120 ? A -14.616 0.656 8.570 1.000 1 A ASP 98.798 1
ATOM 948 C CG . ASP 120 120 ? A -14.561 0.368 7.085 1.000 1 A ASP 98.837 1
ATOM 949 O OD1 . ASP 120 120 ? A -13.454 0.447 6.507 1.000 1 A ASP 98.591 1
ATOM 950 O OD2 . ASP 120 120 ? A -15.628 0.077 6.462 1.000 1 A ASP 98.488 1
ATOM 951 N N . LEU 121 121 ? A -14.688 -2.689 8.378 1.000 1 A LEU 98.559 1
ATOM 952 C CA . LEU 121 121 ? A -15.603 -3.784 8.117 1.000 1 A LEU 98.361 1
ATOM 953 C C . LEU 121 121 ? A -15.634 -4.754 9.296 1.000 1 A LEU 98.203 1
ATOM 954 O O . LEU 121 121 ? A -14.615 -5.067 9.913 1.000 1 A LEU 97.983 1
ATOM 955 C CB . LEU 121 121 ? A -15.241 -4.522 6.841 1.000 1 A LEU 98.128 1
ATOM 956 C CG . LEU 121 121 ? A -15.490 -3.742 5.552 1.000 1 A LEU 97.790 1
ATOM 957 C CD1 . LEU 121 121 ? A -16.960 -3.343 5.420 1.000 1 A LEU 97.028 1
ATOM 958 C CD2 . LEU 121 121 ? A -15.035 -4.561 4.364 1.000 1 A LEU 97.217 1
ATOM 959 N N . PRO 122 122 ? A -16.825 -5.303 9.607 1.000 1 A PRO 97.871 1
ATOM 960 C CA . PRO 122 122 ? A -16.903 -6.320 10.661 1.000 1 A PRO 97.104 1
ATOM 961 C C . PRO 122 122 ? A -16.528 -7.722 10.191 1.000 1 A PRO 96.553 1
ATOM 962 O O . PRO 122 122 ? A -16.314 -8.591 11.027 1.000 1 A PRO 93.775 1
ATOM 963 C CB . PRO 122 122 ? A -18.368 -6.256 11.090 1.000 1 A PRO 95.921 1
ATOM 964 C CG . PRO 122 122 ? A -19.086 -5.856 9.864 1.000 1 A PRO 94.630 1
ATOM 965 C CD . PRO 122 122 ? A -18.171 -4.876 9.139 1.000 1 A PRO 96.964 1
ATOM 966 N N . SER 123 123 ? A -16.482 -7.953 8.868 1.000 1 A SER 94.368 1
ATOM 967 C CA . SER 123 123 ? A -16.321 -9.279 8.289 1.000 1 A SER 93.077 1
ATOM 968 C C . SER 123 123 ? A -14.833 -9.618 8.126 1.000 1 A SER 94.328 1
ATOM 969 O O . SER 123 123 ? A -14.346 -9.897 7.028 1.000 1 A SER 92.310 1
ATOM 970 C CB . SER 123 123 ? A -17.067 -9.408 6.977 1.000 1 A SER 88.863 1
ATOM 971 O OG . SER 123 123 ? A -17.075 -10.755 6.525 1.000 1 A SER 76.606 1
ATOM 972 N N . ARG 124 124 ? A -14.112 -9.601 9.232 1.000 1 A ARG 96.996 1
ATOM 973 C CA . ARG 124 124 ? A -12.669 -9.836 9.204 1.000 1 A ARG 97.372 1
ATOM 974 C C . ARG 124 124 ? A -12.366 -11.285 8.943 1.000 1 A ARG 97.796 1
ATOM 975 O O . ARG 124 124 ? A -12.940 -12.181 9.543 1.000 1 A ARG 96.820 1
ATOM 976 C CB . ARG 124 124 ? A -12.070 -9.409 10.567 1.000 1 A ARG 96.625 1
ATOM 977 C CG . ARG 124 124 ? A -10.567 -9.699 10.685 1.000 1 A ARG 96.109 1
ATOM 978 C CD . ARG 124 124 ? A -10.056 -9.266 12.060 1.000 1 A ARG 95.689 1
ATOM 979 N NE . ARG 124 124 ? A -10.087 -7.837 12.233 1.000 1 A ARG 95.564 1
ATOM 980 C CZ . ARG 124 124 ? A -9.129 -7.029 11.826 1.000 1 A ARG 96.574 1
ATOM 981 N NH1 . ARG 124 124 ? A -8.074 -7.501 11.186 1.000 1 A ARG 90.447 1
ATOM 982 N NH2 . ARG 124 124 ? A -9.222 -5.723 12.068 1.000 1 A ARG 89.856 1
ATOM 983 N N . THR 125 125 ? A -11.409 -11.550 8.021 1.000 1 A THR 98.652 1
ATOM 984 C CA . THR 125 125 ? A -10.876 -12.886 7.795 1.000 1 A THR 98.650 1
ATOM 985 C C . THR 125 125 ? A -9.385 -12.968 8.077 1.000 1 A THR 98.701 1
ATOM 986 O O . THR 125 125 ? A -8.852 -14.072 8.180 1.000 1 A THR 98.405 1
ATOM 987 C CB . THR 125 125 ? A -11.115 -13.331 6.342 1.000 1 A THR 98.531 1
ATOM 988 O OG1 . THR 125 125 ? A -10.435 -12.444 5.444 1.000 1 A THR 98.225 1
ATOM 989 C CG2 . THR 125 125 ? A -12.600 -13.345 6.010 1.000 1 A THR 98.073 1
ATOM 990 N N . VAL 126 126 ? A -8.685 -11.828 8.180 1.000 1 A VAL 98.669 1
ATOM 991 C CA . VAL 126 126 ? A -7.247 -11.800 8.466 1.000 1 A VAL 98.575 1
ATOM 992 C C . VAL 126 126 ? A -7.065 -11.144 9.820 1.000 1 A VAL 98.364 1
ATOM 993 O O . VAL 126 126 ? A -7.353 -9.963 9.992 1.000 1 A VAL 98.162 1
ATOM 994 C CB . VAL 126 126 ? A -6.486 -11.028 7.381 1.000 1 A VAL 98.559 1
ATOM 995 C CG1 . VAL 126 126 ? A -6.744 -11.657 6.027 1.000 1 A VAL 98.429 1
ATOM 996 C CG2 . VAL 126 126 ? A -4.993 -10.983 7.696 1.000 1 A VAL 98.383 1
ATOM 997 N N . ASP 127 127 ? A -6.611 -11.926 10.795 1.000 1 A ASP 98.135 1
ATOM 998 C CA . ASP 127 127 ? A -6.412 -11.393 12.141 1.000 1 A ASP 97.680 1
ATOM 999 C C . ASP 127 127 ? A -5.274 -10.386 12.169 1.000 1 A ASP 97.979 1
ATOM 1000 O O . ASP 127 127 ? A -4.279 -10.539 11.458 1.000 1 A ASP 98.015 1
ATOM 1001 C CB . ASP 127 127 ? A -6.114 -12.525 13.120 1.000 1 A ASP 96.322 1
ATOM 1002 C CG . ASP 127 127 ? A -7.296 -13.413 13.399 1.000 1 A ASP 87.220 1
ATOM 1003 O OD1 . ASP 127 127 ? A -8.415 -13.134 12.917 1.000 1 A ASP 82.989 1
ATOM 1004 O OD2 . ASP 127 127 ? A -7.110 -14.416 14.129 1.000 1 A ASP 80.841 1
ATOM 1005 N N . THR 128 128 ? A -5.382 -9.377 13.024 1.000 1 A THR 97.423 1
ATOM 1006 C CA . THR 128 128 ? A -4.317 -8.432 13.210 1.000 1 A THR 97.569 1
ATOM 1007 C C . THR 128 128 ? A -3.022 -9.149 13.564 1.000 1 A THR 98.065 1
ATOM 1008 O O . THR 128 128 ? A -1.953 -8.805 13.035 1.000 1 A THR 98.059 1
ATOM 1009 C CB . THR 128 128 ? A -4.670 -7.406 14.275 1.000 1 A THR 96.926 1
ATOM 1010 O OG1 . THR 128 128 ? A -5.779 -6.603 13.823 1.000 1 A THR 95.936 1
ATOM 1011 C CG2 . THR 128 128 ? A -3.504 -6.479 14.574 1.000 1 A THR 95.808 1
ATOM 1012 N N . LYS 129 129 ? A -3.089 -10.164 14.433 1.000 1 A LYS 98.173 1
ATOM 1013 C CA . LYS 129 129 ? A -1.878 -10.902 14.818 1.000 1 A LYS 98.140 1
ATOM 1014 C C . LYS 129 129 ? A -1.209 -11.552 13.616 1.000 1 A LYS 98.313 1
ATOM 1015 O O . LYS 129 129 ? A 0.024 -11.575 13.531 1.000 1 A LYS 98.452 1
ATOM 1016 C CB . LYS 129 129 ? A -2.194 -11.934 15.901 1.000 1 A LYS 97.744 1
ATOM 1017 C CG . LYS 129 129 ? A -0.968 -12.700 16.403 1.000 1 A LYS 88.275 1
ATOM 1018 C CD . LYS 129 129 ? A -1.337 -13.608 17.550 1.000 1 A LYS 79.701 1
ATOM 1019 C CE . LYS 129 129 ? A -0.087 -14.343 18.044 1.000 1 A LYS 76.981 1
ATOM 1020 N NZ . LYS 129 129 ? A 0.460 -15.260 17.000 1.000 1 A LYS 66.702 1
ATOM 1021 N N . GLN 130 130 ? A -1.994 -12.131 12.695 1.000 1 A GLN 98.119 1
ATOM 1022 C CA . GLN 130 130 ? A -1.407 -12.715 11.486 1.000 1 A GLN 98.071 1
ATOM 1023 C C . GLN 130 130 ? A -0.593 -11.698 10.714 1.000 1 A GLN 98.409 1
ATOM 1024 O O . GLN 130 130 ? A 0.522 -11.990 10.266 1.000 1 A GLN 98.438 1
ATOM 1025 C CB . GLN 130 130 ? A -2.462 -13.273 10.544 1.000 1 A GLN 97.426 1
ATOM 1026 C CG . GLN 130 130 ? A -3.248 -14.456 11.026 1.000 1 A GLN 86.847 1
ATOM 1027 C CD . GLN 130 130 ? A -4.275 -14.851 9.979 1.000 1 A GLN 80.829 1
ATOM 1028 O OE1 . GLN 130 130 ? A -5.450 -14.490 10.071 1.000 1 A GLN 81.204 1
ATOM 1029 N NE2 . GLN 130 130 ? A -3.829 -15.545 8.960 1.000 1 A GLN 76.695 1
ATOM 1030 N N . ALA 131 131 ? A -1.154 -10.495 10.540 1.000 1 A ALA 98.727 1
ATOM 1031 C CA . ALA 131 131 ? A -0.487 -9.471 9.778 1.000 1 A ALA 98.798 1
ATOM 1032 C C . ALA 131 131 ? A 0.729 -8.930 10.516 1.000 1 A ALA 98.855 1
ATOM 1033 O O . ALA 131 131 ? A 1.779 -8.688 9.928 1.000 1 A ALA 98.839 1
ATOM 1034 C CB . ALA 131 131 ? A -1.450 -8.351 9.423 1.000 1 A ALA 98.732 1
ATOM 1035 N N . GLN 132 132 ? A 0.585 -8.751 11.851 1.000 1 A GLN 98.836 1
ATOM 1036 C CA . GLN 132 132 ? A 1.730 -8.318 12.655 1.000 1 A GLN 98.823 1
ATOM 1037 C C . GLN 132 132 ? A 2.878 -9.323 12.519 1.000 1 A GLN 98.830 1
ATOM 1038 O O . GLN 132 132 ? A 4.034 -8.927 12.377 1.000 1 A GLN 98.788 1
ATOM 1039 C CB . GLN 132 132 ? A 1.349 -8.179 14.117 1.000 1 A GLN 98.681 1
ATOM 1040 C CG . GLN 132 132 ? A 0.479 -6.969 14.424 1.000 1 A GLN 97.127 1
ATOM 1041 C CD . GLN 132 132 ? A -0.041 -6.968 15.841 1.000 1 A GLN 96.608 1
ATOM 1042 O OE1 . GLN 132 132 ? A 0.009 -7.990 16.520 1.000 1 A GLN 95.740 1
ATOM 1043 N NE2 . GLN 132 132 ? A -0.508 -5.832 16.300 1.000 1 A GLN 93.629 1
ATOM 1044 N N . ASP 133 133 ? A 2.544 -10.628 12.560 1.000 1 A ASP 98.827 1
ATOM 1045 C CA . ASP 133 133 ? A 3.583 -11.644 12.441 1.000 1 A ASP 98.763 1
ATOM 1046 C C . ASP 133 133 ? A 4.252 -11.626 11.081 1.000 1 A ASP 98.759 1
ATOM 1047 O O . ASP 133 133 ? A 5.465 -11.798 10.979 1.000 1 A ASP 98.637 1
ATOM 1048 C CB . ASP 133 133 ? A 2.992 -13.022 12.737 1.000 1 A ASP 98.573 1
ATOM 1049 C CG . ASP 133 133 ? A 2.640 -13.220 14.203 1.000 1 A ASP 97.267 1
ATOM 1050 O OD1 . ASP 133 133 ? A 3.070 -12.411 15.051 1.000 1 A ASP 95.650 1
ATOM 1051 O OD2 . ASP 133 133 ? A 1.925 -14.208 14.484 1.000 1 A ASP 95.173 1
ATOM 1052 N N . LEU 134 134 ? A 3.471 -11.427 10.021 1.000 1 A LEU 98.789 1
ATOM 1053 C CA . LEU 134 134 ? A 4.073 -11.328 8.685 1.000 1 A LEU 98.766 1
ATOM 1054 C C . LEU 134 134 ? A 4.992 -10.122 8.595 1.000 1 A LEU 98.791 1
ATOM 1055 O O . LEU 134 134 ? A 6.133 -10.225 8.122 1.000 1 A LEU 98.731 1
ATOM 1056 C CB . LEU 134 134 ? A 2.987 -11.257 7.610 1.000 1 A LEU 98.731 1
ATOM 1057 C CG . LEU 134 134 ? A 3.567 -11.214 6.175 1.000 1 A LEU 98.496 1
ATOM 1058 C CD1 . LEU 134 134 ? A 4.256 -12.535 5.852 1.000 1 A LEU 98.101 1
ATOM 1059 C CD2 . LEU 134 134 ? A 2.479 -10.898 5.181 1.000 1 A LEU 98.155 1
ATOM 1060 N N . ALA 135 135 ? A 4.513 -8.971 9.053 1.000 1 A ALA 98.823 1
ATOM 1061 C CA . ALA 135 135 ? A 5.348 -7.757 9.008 1.000 1 A ALA 98.802 1
ATOM 1062 C C . ALA 135 135 ? A 6.621 -7.960 9.823 1.000 1 A ALA 98.745 1
ATOM 1063 O O . ALA 135 135 ? A 7.695 -7.520 9.403 1.000 1 A ALA 98.652 1
ATOM 1064 C CB . ALA 135 135 ? A 4.547 -6.558 9.499 1.000 1 A ALA 98.778 1
ATOM 1065 N N . ARG 136 136 ? A 6.497 -8.589 11.000 1.000 1 A ARG 98.691 1
ATOM 1066 C CA . ARG 136 136 ? A 7.659 -8.847 11.820 1.000 1 A ARG 98.504 1
ATOM 1067 C C . ARG 136 136 ? A 8.684 -9.721 11.087 1.000 1 A ARG 98.336 1
ATOM 1068 O O . ARG 136 136 ? A 9.897 -9.452 11.142 1.000 1 A ARG 97.832 1
ATOM 1069 C CB . ARG 136 136 ? A 7.240 -9.500 13.156 1.000 1 A ARG 98.301 1
ATOM 1070 C CG . ARG 136 136 ? A 8.431 -9.729 14.122 1.000 1 A ARG 93.200 1
ATOM 1071 C CD . ARG 136 136 ? A 7.914 -10.239 15.445 1.000 1 A ARG 89.835 1
ATOM 1072 N NE . ARG 136 136 ? A 6.905 -9.362 16.038 1.000 1 A ARG 80.854 1
ATOM 1073 C CZ . ARG 136 136 ? A 5.596 -9.607 16.069 1.000 1 A ARG 73.197 1
ATOM 1074 N NH1 . ARG 136 136 ? A 5.117 -10.739 15.583 1.000 1 A ARG 69.287 1
ATOM 1075 N NH2 . ARG 136 136 ? A 4.772 -8.716 16.585 1.000 1 A ARG 63.891 1
ATOM 1076 N N . SER 137 137 ? A 8.201 -10.738 10.367 1.000 1 A SER 98.397 1
ATOM 1077 C CA . SER 137 137 ? A 9.120 -11.588 9.614 1.000 1 A SER 98.004 1
ATOM 1078 C C . SER 137 137 ? A 9.834 -10.817 8.507 1.000 1 A SER 97.886 1
ATOM 1079 O O . SER 137 137 ? A 10.957 -11.151 8.170 1.000 1 A SER 97.224 1
ATOM 1080 C CB . SER 137 137 ? A 8.384 -12.789 9.021 1.000 1 A SER 97.274 1
ATOM 1081 O OG . SER 137 137 ? A 7.619 -12.422 7.870 1.000 1 A SER 95.511 1
ATOM 1082 N N . TYR 138 138 ? A 9.175 -9.782 7.960 1.000 1 A TYR 97.677 1
ATOM 1083 C CA . TYR 138 138 ? A 9.785 -8.933 6.951 1.000 1 A TYR 97.452 1
ATOM 1084 C C . TYR 138 138 ? A 10.635 -7.801 7.523 1.000 1 A TYR 97.195 1
ATOM 1085 O O . TYR 138 138 ? A 11.416 -7.174 6.790 1.000 1 A TYR 96.729 1
ATOM 1086 C CB . TYR 138 138 ? A 8.726 -8.281 6.063 1.000 1 A TYR 97.291 1
ATOM 1087 C CG . TYR 138 138 ? A 7.911 -9.214 5.203 1.000 1 A TYR 97.547 1
ATOM 1088 C CD1 . TYR 138 138 ? A 8.360 -10.464 4.806 1.000 1 A TYR 96.996 1
ATOM 1089 C CD2 . TYR 138 138 ? A 6.661 -8.806 4.762 1.000 1 A TYR 97.116 1
ATOM 1090 C CE1 . TYR 138 138 ? A 7.582 -11.272 3.998 1.000 1 A TYR 96.647 1
ATOM 1091 C CE2 . TYR 138 138 ? A 5.878 -9.614 3.928 1.000 1 A TYR 96.360 1
ATOM 1092 C CZ . TYR 138 138 ? A 6.354 -10.842 3.562 1.000 1 A TYR 96.822 1
ATOM 1093 O OH . TYR 138 138 ? A 5.600 -11.639 2.743 1.000 1 A TYR 95.361 1
ATOM 1094 N N . GLY 139 139 ? A 10.465 -7.487 8.807 1.000 1 A GLY 97.680 1
ATOM 1095 C CA . GLY 139 139 ? A 11.130 -6.343 9.412 1.000 1 A GLY 97.379 1
ATOM 1096 C C . GLY 139 139 ? A 10.561 -5.016 8.971 1.000 1 A GLY 97.744 1
ATOM 1097 O O . GLY 139 139 ? A 11.320 -4.076 8.786 1.000 1 A GLY 97.062 1
ATOM 1098 N N . ILE 140 140 ? A 9.233 -4.938 8.797 1.000 1 A ILE 98.391 1
ATOM 1099 C CA . ILE 140 140 ? A 8.616 -3.714 8.321 1.000 1 A ILE 98.528 1
ATOM 1100 C C . ILE 140 140 ? A 7.401 -3.387 9.198 1.000 1 A ILE 98.734 1
ATOM 1101 O O . ILE 140 140 ? A 6.845 -4.253 9.870 1.000 1 A ILE 98.778 1
ATOM 1102 C CB . ILE 140 140 ? A 8.184 -3.812 6.847 1.000 1 A ILE 98.412 1
ATOM 1103 C CG1 . ILE 140 140 ? A 7.048 -4.811 6.651 1.000 1 A ILE 98.304 1
ATOM 1104 C CG2 . ILE 140 140 ? A 9.385 -4.153 5.966 1.000 1 A ILE 98.370 1
ATOM 1105 C CD1 . ILE 140 140 ? A 6.547 -4.922 5.223 1.000 1 A ILE 97.979 1
ATOM 1106 N N . PRO 141 141 ? A 6.965 -2.129 9.205 1.000 1 A PRO 98.854 1
ATOM 1107 C CA . PRO 141 141 ? A 5.778 -1.776 9.951 1.000 1 A PRO 98.883 1
ATOM 1108 C C . PRO 141 141 ? A 4.496 -2.345 9.371 1.000 1 A PRO 98.919 1
ATOM 1109 O O . PRO 141 141 ? A 4.395 -2.594 8.173 1.000 1 A PRO 98.913 1
ATOM 1110 C CB . PRO 141 141 ? A 5.748 -0.246 9.915 1.000 1 A PRO 98.836 1
ATOM 1111 C CG . PRO 141 141 ? A 7.148 0.164 9.548 1.000 1 A PRO 98.703 1
ATOM 1112 C CD . PRO 141 141 ? A 7.624 -0.933 8.645 1.000 1 A PRO 98.807 1
ATOM 1113 N N . PHE 142 142 ? A 3.494 -2.532 10.236 1.000 1 A PHE 98.955 1
ATOM 1114 C CA . PHE 142 142 ? A 2.143 -2.915 9.842 1.000 1 A PHE 98.961 1
ATOM 1115 C C . PHE 142 142 ? A 1.171 -1.907 10.408 1.000 1 A PHE 98.951 1
ATOM 1116 O O . PHE 142 142 ? A 1.242 -1.573 11.588 1.000 1 A PHE 98.900 1
ATOM 1117 C CB . PHE 142 142 ? A 1.801 -4.301 10.345 1.000 1 A PHE 98.943 1
ATOM 1118 C CG . PHE 142 142 ? A 0.326 -4.606 10.243 1.000 1 A PHE 98.937 1
ATOM 1119 C CD1 . PHE 142 142 ? A -0.329 -4.592 9.030 1.000 1 A PHE 98.924 1
ATOM 1120 C CD2 . PHE 142 142 ? A -0.413 -4.884 11.393 1.000 1 A PHE 98.900 1
ATOM 1121 C CE1 . PHE 142 142 ? A -1.677 -4.861 8.927 1.000 1 A PHE 98.871 1
ATOM 1122 C CE2 . PHE 142 142 ? A -1.773 -5.150 11.307 1.000 1 A PHE 98.810 1
ATOM 1123 C CZ . PHE 142 142 ? A -2.405 -5.133 10.080 1.000 1 A PHE 98.825 1
ATOM 1124 N N . ILE 143 143 ? A 0.260 -1.412 9.579 1.000 1 A ILE 98.964 1
ATOM 1125 C CA . ILE 143 143 ? A -0.759 -0.436 9.987 1.000 1 A ILE 98.958 1
ATOM 1126 C C . ILE 143 143 ? A -2.084 -0.890 9.439 1.000 1 A ILE 98.962 1
ATOM 1127 O O . ILE 143 143 ? A -2.206 -1.204 8.242 1.000 1 A ILE 98.948 1
ATOM 1128 C CB . ILE 143 143 ? A -0.412 0.979 9.492 1.000 1 A ILE 98.913 1
ATOM 1129 C CG1 . ILE 143 143 ? A 0.891 1.453 10.164 1.000 1 A ILE 98.481 1
ATOM 1130 C CG2 . ILE 143 143 ? A -1.554 1.943 9.790 1.000 1 A ILE 98.666 1
ATOM 1131 C CD1 . ILE 143 143 ? A 1.430 2.732 9.606 1.000 1 A ILE 90.425 1
ATOM 1132 N N . GLU 144 144 ? A -3.123 -0.922 10.298 1.000 1 A GLU 98.898 1
ATOM 1133 C CA . GLU 144 144 ? A -4.504 -1.133 9.817 1.000 1 A GLU 98.866 1
ATOM 1134 C C . GLU 144 144 ? A -5.096 0.204 9.463 1.000 1 A GLU 98.902 1
ATOM 1135 O O . GLU 144 144 ? A -4.899 1.195 10.149 1.000 1 A GLU 98.767 1
ATOM 1136 C CB . GLU 144 144 ? A -5.351 -1.841 10.854 1.000 1 A GLU 98.462 1
ATOM 1137 C CG . GLU 144 144 ? A -5.041 -3.322 10.985 1.000 1 A GLU 94.978 1
ATOM 1138 C CD . GLU 144 144 ? A -6.115 -4.125 11.699 1.000 1 A GLU 93.282 1
ATOM 1139 O OE1 . GLU 144 144 ? A -6.888 -3.564 12.483 1.000 1 A GLU 88.313 1
ATOM 1140 O OE2 . GLU 144 144 ? A -6.177 -5.357 11.456 1.000 1 A GLU 86.080 1
ATOM 1141 N N . THR 145 145 ? A -5.782 0.241 8.328 1.000 1 A THR 98.981 1
ATOM 1142 C CA . THR 145 145 ? A -6.385 1.470 7.832 1.000 1 A THR 98.986 1
ATOM 1143 C C . THR 145 145 ? A -7.835 1.259 7.441 1.000 1 A THR 98.982 1
ATOM 1144 O O . THR 145 145 ? A -8.276 0.138 7.154 1.000 1 A THR 98.971 1
ATOM 1145 C CB . THR 145 145 ? A -5.643 2.017 6.609 1.000 1 A THR 98.989 1
ATOM 1146 O OG1 . THR 145 145 ? A -5.838 1.115 5.516 1.000 1 A THR 98.973 1
ATOM 1147 C CG2 . THR 145 145 ? A -4.146 2.174 6.870 1.000 1 A THR 98.981 1
ATOM 1148 N N . SER 146 146 ? A -8.566 2.340 7.378 1.000 1 A SER 98.932 1
ATOM 1149 C CA . SER 146 146 ? A -9.832 2.405 6.671 1.000 1 A SER 98.924 1
ATOM 1150 C C . SER 146 146 ? A -9.816 3.622 5.770 1.000 1 A SER 98.908 1
ATOM 1151 O O . SER 146 146 ? A -9.793 4.742 6.238 1.000 1 A SER 98.869 1
ATOM 1152 C CB . SER 146 146 ? A -11.029 2.509 7.618 1.000 1 A SER 98.901 1
ATOM 1153 O OG . SER 146 146 ? A -12.217 2.714 6.887 1.000 1 A SER 98.863 1
ATOM 1154 N N . ALA 147 147 ? A -9.849 3.386 4.443 1.000 1 A ALA 98.717 1
ATOM 1155 C CA . ALA 147 147 ? A -10.052 4.497 3.528 1.000 1 A ALA 98.589 1
ATOM 1156 C C . ALA 147 147 ? A -11.453 5.080 3.676 1.000 1 A ALA 98.578 1
ATOM 1157 O O . ALA 147 147 ? A -11.673 6.218 3.287 1.000 1 A ALA 98.441 1
ATOM 1158 C CB . ALA 147 147 ? A -9.809 4.065 2.100 1.000 1 A ALA 98.344 1
ATOM 1159 N N . LYS 148 148 ? A -12.406 4.330 4.257 1.000 1 A LYS 98.515 1
ATOM 1160 C CA . LYS 148 148 ? A -13.766 4.843 4.423 1.000 1 A LYS 98.503 1
ATOM 1161 C C . LYS 148 148 ? A -13.808 5.860 5.559 1.000 1 A LYS 98.571 1
ATOM 1162 O O . LYS 148 148 ? A -14.366 6.938 5.393 1.000 1 A LYS 98.428 1
ATOM 1163 C CB . LYS 148 148 ? A -14.743 3.709 4.689 1.000 1 A LYS 98.302 1
ATOM 1164 C CG . LYS 148 148 ? A -16.198 4.144 4.780 1.000 1 A LYS 97.926 1
ATOM 1165 C CD . LYS 148 148 ? A -17.132 2.959 4.894 1.000 1 A LYS 97.191 1
ATOM 1166 C CE . LYS 148 148 ? A -18.567 3.413 5.064 1.000 1 A LYS 95.618 1
ATOM 1167 N NZ . LYS 148 148 ? A -19.479 2.249 5.142 1.000 1 A LYS 91.996 1
ATOM 1168 N N . THR 149 149 ? A -13.252 5.513 6.716 1.000 1 A THR 98.701 1
ATOM 1169 C CA . THR 149 149 ? A -13.274 6.398 7.879 1.000 1 A THR 98.681 1
ATOM 1170 C C . THR 149 149 ? A -12.056 7.291 7.955 1.000 1 A THR 98.699 1
ATOM 1171 O O . THR 149 149 ? A -12.011 8.203 8.786 1.000 1 A THR 98.633 1
ATOM 1172 C CB . THR 149 149 ? A -13.376 5.600 9.171 1.000 1 A THR 98.636 1
ATOM 1173 O OG1 . THR 149 149 ? A -12.119 4.933 9.402 1.000 1 A THR 98.528 1
ATOM 1174 C CG2 . THR 149 149 ? A -14.504 4.578 9.093 1.000 1 A THR 98.324 1
ATOM 1175 N N . ARG 150 150 ? A -11.052 7.050 7.156 1.000 1 A ARG 98.591 1
ATOM 1176 C CA . ARG 150 150 ? A -9.734 7.706 7.127 1.000 1 A ARG 98.565 1
ATOM 1177 C C . ARG 150 150 ? A -8.842 7.292 8.279 1.000 1 A ARG 98.654 1
ATOM 1178 O O . ARG 150 150 ? A -7.747 7.820 8.437 1.000 1 A ARG 98.559 1
ATOM 1179 C CB . ARG 150 150 ? A -9.855 9.237 7.021 1.000 1 A ARG 98.220 1
ATOM 1180 C CG . ARG 150 150 ? A -8.666 9.866 6.312 1.000 1 A ARG 97.520 1
ATOM 1181 C CD . ARG 150 150 ? A -8.885 11.355 6.042 1.000 1 A ARG 96.993 1
ATOM 1182 N NE . ARG 150 150 ? A -7.812 11.840 5.152 1.000 1 A ARG 96.593 1
ATOM 1183 C CZ . ARG 150 150 ? A -6.593 12.136 5.575 1.000 1 A ARG 96.425 1
ATOM 1184 N NH1 . ARG 150 150 ? A -6.286 11.989 6.864 1.000 1 A ARG 93.244 1
ATOM 1185 N NH2 . ARG 150 150 ? A -5.682 12.530 4.701 1.000 1 A ARG 93.741 1
ATOM 1186 N N . GLN 151 151 ? A -9.275 6.305 9.088 1.000 1 A GLN 98.752 1
ATOM 1187 C CA . GLN 151 151 ? A -8.419 5.800 10.166 1.000 1 A GLN 98.737 1
ATOM 1188 C C . GLN 151 151 ? A -7.120 5.276 9.567 1.000 1 A GLN 98.844 1
ATOM 1189 O O . GLN 151 151 ? A -7.103 4.494 8.619 1.000 1 A GLN 98.789 1
ATOM 1190 C CB . GLN 151 151 ? A -9.126 4.693 10.929 1.000 1 A GLN 98.419 1
ATOM 1191 C CG . GLN 151 151 ? A -8.271 4.078 12.032 1.000 1 A GLN 93.467 1
ATOM 1192 C CD . GLN 151 151 ? A -8.914 2.872 12.648 1.000 1 A GLN 83.145 1
ATOM 1193 O OE1 . GLN 151 151 ? A -8.993 1.805 12.042 1.000 1 A GLN 73.437 1
ATOM 1194 N NE2 . GLN 151 151 ? A -9.390 3.045 13.896 1.000 1 A GLN 73.691 1
ATOM 1195 N N . GLY 152 152 ? A -5.994 5.722 10.123 1.000 1 A GLY 98.926 1
ATOM 1196 C CA . GLY 152 152 ? A -4.698 5.177 9.769 1.000 1 A GLY 98.924 1
ATOM 1197 C C . GLY 152 152 ? A -4.119 5.617 8.445 1.000 1 A GLY 98.944 1
ATOM 1198 O O . GLY 152 152 ? A -3.025 5.201 8.090 1.000 1 A GLY 98.919 1
ATOM 1199 N N . VAL 153 153 ? A -4.850 6.416 7.678 1.000 1 A VAL 98.917 1
ATOM 1200 C CA . VAL 153 153 ? A -4.404 6.734 6.324 1.000 1 A VAL 98.913 1
ATOM 1201 C C . VAL 153 153 ? A -3.112 7.581 6.326 1.000 1 A VAL 98.915 1
ATOM 1202 O O . VAL 153 153 ? A -2.116 7.212 5.702 1.000 1 A VAL 98.907 1
ATOM 1203 C CB . VAL 153 153 ? A -5.520 7.417 5.528 1.000 1 A VAL 98.859 1
ATOM 1204 C CG1 . VAL 153 153 ? A -6.705 6.456 5.350 1.000 1 A VAL 98.818 1
ATOM 1205 C CG2 . VAL 153 153 ? A -5.023 7.901 4.173 1.000 1 A VAL 98.772 1
ATOM 1206 N N . ASP 154 154 ? A -3.143 8.699 7.061 1.000 1 A ASP 98.821 1
ATOM 1207 C CA . ASP 154 154 ? A -1.919 9.476 7.181 1.000 1 A ASP 98.709 1
ATOM 1208 C C . ASP 154 154 ? A -0.808 8.646 7.809 1.000 1 A ASP 98.724 1
ATOM 1209 O O . ASP 154 154 ? A 0.350 8.726 7.366 1.000 1 A ASP 98.655 1
ATOM 1210 C CB . ASP 154 154 ? A -2.151 10.737 7.991 1.000 1 A ASP 98.293 1
ATOM 1211 C CG . ASP 154 154 ? A -3.009 11.777 7.269 1.000 1 A ASP 97.766 1
ATOM 1212 O OD1 . ASP 154 154 ? A -3.173 11.689 6.042 1.000 1 A ASP 96.842 1
ATOM 1213 O OD2 . ASP 154 154 ? A -3.500 12.679 7.962 1.000 1 A ASP 95.889 1
ATOM 1214 N N . ASP 155 155 ? A -1.153 7.839 8.809 1.000 1 A ASP 98.798 1
ATOM 1215 C CA . ASP 155 155 ? A -0.134 7.050 9.501 1.000 1 A ASP 98.809 1
ATOM 1216 C C . ASP 155 155 ? A 0.567 6.097 8.521 1.000 1 A ASP 98.859 1
ATOM 1217 O O . ASP 155 155 ? A 1.787 5.941 8.559 1.000 1 A ASP 98.839 1
ATOM 1218 C CB . ASP 155 155 ? A -0.785 6.277 10.647 1.000 1 A ASP 98.639 1
ATOM 1219 C CG . ASP 155 155 ? A 0.216 5.672 11.633 1.000 1 A ASP 92.564 1
ATOM 1220 O OD1 . ASP 155 155 ? A 1.399 6.097 11.670 1.000 1 A ASP 92.549 1
ATOM 1221 O OD2 . ASP 155 155 ? A -0.205 4.773 12.386 1.000 1 A ASP 91.607 1
ATOM 1222 N N . ALA 156 156 ? A -0.191 5.455 7.620 1.000 1 A ALA 98.888 1
ATOM 1223 C CA . ALA 156 156 ? A 0.401 4.525 6.658 1.000 1 A ALA 98.902 1
ATOM 1224 C C . ALA 156 156 ? A 1.394 5.230 5.752 1.000 1 A ALA 98.900 1
ATOM 1225 O O . ALA 156 156 ? A 2.532 4.759 5.581 1.000 1 A ALA 98.889 1
ATOM 1226 C CB . ALA 156 156 ? A -0.711 3.842 5.838 1.000 1 A ALA 98.901 1
ATOM 1227 N N . PHE 157 157 ? A 0.984 6.332 5.130 1.000 1 A PHE 98.875 1
ATOM 1228 C CA . PHE 157 157 ? A 1.882 7.022 4.235 1.000 1 A PHE 98.840 1
ATOM 1229 C C . PHE 157 157 ? A 3.034 7.689 4.950 1.000 1 A PHE 98.802 1
ATOM 1230 O O . PHE 157 157 ? A 4.178 7.648 4.484 1.000 1 A PHE 98.769 1
ATOM 1231 C CB . PHE 157 157 ? A 1.108 8.045 3.396 1.000 1 A PHE 98.793 1
ATOM 1232 C CG . PHE 157 157 ? A 0.247 7.433 2.336 1.000 1 A PHE 98.823 1
ATOM 1233 C CD1 . PHE 157 157 ? A 0.777 7.128 1.095 1.000 1 A PHE 98.781 1
ATOM 1234 C CD2 . PHE 157 157 ? A -1.094 7.142 2.566 1.000 1 A PHE 98.765 1
ATOM 1235 C CE1 . PHE 157 157 ? A -0.005 6.565 0.087 1.000 1 A PHE 98.691 1
ATOM 1236 C CE2 . PHE 157 157 ? A -1.874 6.577 1.576 1.000 1 A PHE 98.678 1
ATOM 1237 C CZ . PHE 157 157 ? A -1.329 6.274 0.347 1.000 1 A PHE 98.698 1
ATOM 1238 N N . TYR 158 158 ? A 2.747 8.308 6.144 1.000 1 A TYR 98.776 1
ATOM 1239 C CA . TYR 158 158 ? A 3.824 8.986 6.866 1.000 1 A TYR 98.701 1
ATOM 1240 C C . TYR 158 158 ? A 4.836 7.975 7.418 1.000 1 A TYR 98.716 1
ATOM 1241 O O . TYR 158 158 ? A 6.046 8.268 7.447 1.000 1 A TYR 98.650 1
ATOM 1242 C CB . TYR 158 158 ? A 3.255 9.838 7.990 1.000 1 A TYR 98.504 1
ATOM 1243 C CG . TYR 158 158 ? A 2.430 11.037 7.551 1.000 1 A TYR 98.199 1
ATOM 1244 C CD1 . TYR 158 158 ? A 2.099 11.282 6.231 1.000 1 A TYR 97.646 1
ATOM 1245 C CD2 . TYR 158 158 ? A 1.949 11.927 8.521 1.000 1 A TYR 97.637 1
ATOM 1246 C CE1 . TYR 158 158 ? A 1.337 12.370 5.883 1.000 1 A TYR 96.945 1
ATOM 1247 C CE2 . TYR 158 158 ? A 1.185 13.026 8.164 1.000 1 A TYR 96.590 1
ATOM 1248 C CZ . TYR 158 158 ? A 0.871 13.236 6.833 1.000 1 A TYR 96.827 1
ATOM 1249 O OH . TYR 158 158 ? A 0.102 14.301 6.485 1.000 1 A TYR 95.757 1
ATOM 1250 N N . THR 159 159 ? A 4.371 6.789 7.831 1.000 1 A THR 98.773 1
ATOM 1251 C CA . THR 159 159 ? A 5.291 5.773 8.302 1.000 1 A THR 98.789 1
ATOM 1252 C C . THR 159 159 ? A 6.185 5.309 7.164 1.000 1 A THR 98.784 1
ATOM 1253 O O . THR 159 159 ? A 7.391 5.066 7.355 1.000 1 A THR 98.753 1
ATOM 1254 C CB . THR 159 159 ? A 4.520 4.604 8.935 1.000 1 A THR 98.809 1
ATOM 1255 O OG1 . THR 159 159 ? A 3.833 5.091 10.091 1.000 1 A THR 98.736 1
ATOM 1256 C CG2 . THR 159 159 ? A 5.452 3.473 9.340 1.000 1 A THR 98.726 1
ATOM 1257 N N . LEU 160 160 ? A 5.629 5.176 5.951 1.000 1 A LEU 98.806 1
ATOM 1258 C CA . LEU 160 160 ? A 6.464 4.846 4.797 1.000 1 A LEU 98.810 1
ATOM 1259 C C . LEU 160 160 ? A 7.539 5.878 4.555 1.000 1 A LEU 98.776 1
ATOM 1260 O O . LEU 160 160 ? A 8.695 5.544 4.275 1.000 1 A LEU 98.768 1
ATOM 1261 C CB . LEU 160 160 ? A 5.601 4.650 3.557 1.000 1 A LEU 98.820 1
ATOM 1262 C CG . LEU 160 160 ? A 6.358 4.297 2.279 1.000 1 A LEU 98.816 1
ATOM 1263 C CD1 . LEU 160 160 ? A 7.173 3.018 2.450 1.000 1 A LEU 98.802 1
ATOM 1264 C CD2 . LEU 160 160 ? A 5.374 4.174 1.120 1.000 1 A LEU 98.808 1
ATOM 1265 N N . VAL 161 161 ? A 7.167 7.164 4.679 1.000 1 A VAL 98.695 1
ATOM 1266 C CA . VAL 161 161 ? A 8.157 8.223 4.521 1.000 1 A VAL 98.572 1
ATOM 1267 C C . VAL 161 161 ? A 9.250 8.089 5.573 1.000 1 A VAL 98.534 1
ATOM 1268 O O . VAL 161 161 ? A 10.424 8.239 5.280 1.000 1 A VAL 98.476 1
ATOM 1269 C CB . VAL 161 161 ? A 7.475 9.588 4.580 1.000 1 A VAL 98.369 1
ATOM 1270 C CG1 . VAL 161 161 ? A 6.636 9.796 3.320 1.000 1 A VAL 98.399 1
ATOM 1271 C CG2 . VAL 161 161 ? A 8.495 10.697 4.763 1.000 1 A VAL 98.126 1
ATOM 1272 N N . ARG 162 162 ? A 8.841 7.793 6.829 1.000 1 A ARG 98.382 1
ATOM 1273 C CA . ARG 162 162 ? A 9.845 7.625 7.858 1.000 1 A ARG 98.244 1
ATOM 1274 C C . ARG 162 162 ? A 10.767 6.448 7.565 1.000 1 A ARG 98.198 1
ATOM 1275 O O . ARG 162 162 ? A 11.980 6.519 7.831 1.000 1 A ARG 98.130 1
ATOM 1276 C CB . ARG 162 162 ? A 9.163 7.457 9.232 1.000 1 A ARG 98.247 1
ATOM 1277 C CG . ARG 162 162 ? A 8.411 8.722 9.665 1.000 1 A ARG 97.727 1
ATOM 1278 C CD . ARG 162 162 ? A 7.665 8.570 10.965 1.000 1 A ARG 97.489 1
ATOM 1279 N NE . ARG 162 162 ? A 6.939 9.797 11.266 1.000 1 A ARG 97.292 1
ATOM 1280 C CZ . ARG 162 162 ? A 5.642 9.909 11.415 1.000 1 A ARG 96.924 1
ATOM 1281 N NH1 . ARG 162 162 ? A 4.860 8.823 11.326 1.000 1 A ARG 95.157 1
ATOM 1282 N NH2 . ARG 162 162 ? A 5.096 11.088 11.640 1.000 1 A ARG 95.664 1
ATOM 1283 N N . GLU 163 163 ? A 10.237 5.364 6.983 1.000 1 A GLU 98.397 1
ATOM 1284 C CA . GLU 163 163 ? A 11.068 4.237 6.574 1.000 1 A GLU 98.380 1
ATOM 1285 C C . GLU 163 163 ? A 12.051 4.636 5.469 1.000 1 A GLU 98.354 1
ATOM 1286 O O . GLU 163 163 ? A 13.197 4.201 5.454 1.000 1 A GLU 98.167 1
ATOM 1287 C CB . GLU 163 163 ? A 10.211 3.058 6.153 1.000 1 A GLU 98.436 1
ATOM 1288 C CG . GLU 163 163 ? A 9.479 2.424 7.314 1.000 1 A GLU 98.335 1
ATOM 1289 C CD . GLU 163 163 ? A 10.396 1.679 8.237 1.000 1 A GLU 98.022 1
ATOM 1290 O OE1 . GLU 163 163 ? A 11.033 0.691 7.807 1.000 1 A GLU 96.459 1
ATOM 1291 O OE2 . GLU 163 163 ? A 10.510 2.086 9.422 1.000 1 A GLU 96.215 1
ATOM 1292 N N . ILE 164 164 ? A 11.584 5.465 4.527 1.000 1 A ILE 98.493 1
ATOM 1293 C CA . ILE 164 164 ? A 12.470 5.944 3.464 1.000 1 A ILE 98.431 1
ATOM 1294 C C . ILE 164 164 ? A 13.597 6.793 4.076 1.000 1 A ILE 98.177 1
ATOM 1295 O O . ILE 164 164 ? A 14.756 6.650 3.702 1.000 1 A ILE 98.077 1
ATOM 1296 C CB . ILE 164 164 ? A 11.687 6.755 2.414 1.000 1 A ILE 98.484 1
ATOM 1297 C CG1 . ILE 164 164 ? A 10.724 5.835 1.652 1.000 1 A ILE 98.625 1
ATOM 1298 C CG2 . ILE 164 164 ? A 12.643 7.466 1.455 1.000 1 A ILE 98.420 1
ATOM 1299 C CD1 . ILE 164 164 ? A 9.695 6.583 0.842 1.000 1 A ILE 98.491 1
ATOM 1300 N N . ARG 165 165 ? A 13.219 7.660 5.039 1.000 1 A ARG 98.168 1
ATOM 1301 C CA . ARG 165 165 ? A 14.250 8.473 5.698 1.000 1 A ARG 97.648 1
ATOM 1302 C C . ARG 165 165 ? A 15.315 7.600 6.343 1.000 1 A ARG 97.461 1
ATOM 1303 O O . ARG 165 165 ? A 16.516 7.896 6.240 1.000 1 A ARG 97.200 1
ATOM 1304 C CB . ARG 165 165 ? A 13.612 9.386 6.738 1.000 1 A ARG 97.209 1
ATOM 1305 C CG . ARG 165 165 ? A 12.761 10.506 6.188 1.000 1 A ARG 96.113 1
ATOM 1306 C CD . ARG 165 165 ? A 12.098 11.224 7.334 1.000 1 A ARG 94.766 1
ATOM 1307 N NE . ARG 165 165 ? A 11.272 12.334 6.871 1.000 1 A ARG 94.246 1
ATOM 1308 C CZ . ARG 165 165 ? A 10.342 12.898 7.608 1.000 1 A ARG 93.653 1
ATOM 1309 N NH1 . ARG 165 165 ? A 10.126 12.476 8.854 1.000 1 A ARG 91.172 1
ATOM 1310 N NH2 . ARG 165 165 ? A 9.632 13.895 7.132 1.000 1 A ARG 91.469 1
ATOM 1311 N N . LYS 166 166 ? A 14.870 6.525 7.023 1.000 1 A LYS 97.518 1
ATOM 1312 C CA . LYS 166 166 ? A 15.848 5.612 7.638 1.000 1 A LYS 97.036 1
ATOM 1313 C C . LYS 166 166 ? A 16.776 4.995 6.607 1.000 1 A LYS 97.118 1
ATOM 1314 O O . LYS 166 166 ? A 17.961 4.824 6.841 1.000 1 A LYS 96.576 1
ATOM 1315 C CB . LYS 166 166 ? A 15.106 4.528 8.439 1.000 1 A LYS 96.626 1
ATOM 1316 C CG . LYS 166 166 ? A 14.417 5.050 9.686 1.000 1 A LYS 94.578 1
ATOM 1317 C CD . LYS 166 166 ? A 13.631 3.950 10.393 1.000 1 A LYS 89.874 1
ATOM 1318 C CE . LYS 166 166 ? A 12.949 4.466 11.638 1.000 1 A LYS 82.428 1
ATOM 1319 N NZ . LYS 166 166 ? A 12.151 3.391 12.286 1.000 1 A LYS 76.142 1
ATOM 1320 N N . HIS 167 167 ? A 16.185 4.616 5.429 1.000 1 A HIS 97.516 1
ATOM 1321 C CA . HIS 167 167 ? A 16.997 4.019 4.376 1.000 1 A HIS 97.154 1
ATOM 1322 C C . HIS 167 167 ? A 18.022 5.012 3.799 1.000 1 A HIS 96.921 1
ATOM 1323 O O . HIS 167 167 ? A 19.163 4.683 3.538 1.000 1 A HIS 96.104 1
ATOM 1324 C CB . HIS 167 167 ? A 16.075 3.495 3.273 1.000 1 A HIS 97.019 1
ATOM 1325 C CG . HIS 167 167 ? A 16.800 2.834 2.159 1.000 1 A HIS 96.658 1
ATOM 1326 N ND1 . HIS 167 167 ? A 17.115 3.475 0.986 1.000 1 A HIS 86.490 1
ATOM 1327 C CD2 . HIS 167 167 ? A 17.287 1.571 2.010 1.000 1 A HIS 87.962 1
ATOM 1328 C CE1 . HIS 167 167 ? A 17.737 2.630 0.174 1.000 1 A HIS 88.543 1
ATOM 1329 N NE2 . HIS 167 167 ? A 17.836 1.473 0.764 1.000 1 A HIS 90.208 1
ATOM 1330 N N . LYS 168 168 ? A 17.564 6.294 3.616 1.000 1 A LYS 96.334 1
ATOM 1331 C CA . LYS 168 168 ? A 18.448 7.319 3.087 1.000 1 A LYS 95.262 1
ATOM 1332 C C . LYS 168 168 ? A 19.597 7.651 4.042 1.000 1 A LYS 95.256 1
ATOM 1333 O O . LYS 168 168 ? A 20.610 8.196 3.587 1.000 1 A LYS 93.994 1
ATOM 1334 C CB . LYS 168 168 ? A 17.637 8.599 2.796 1.000 1 A LYS 93.260 1
ATOM 1335 C CG . LYS 168 168 ? A 16.700 8.457 1.598 1.000 1 A LYS 92.069 1
ATOM 1336 C CD . LYS 168 168 ? A 15.693 9.582 1.520 1.000 1 A LYS 89.300 1
ATOM 1337 C CE . LYS 168 168 ? A 16.377 10.876 1.063 1.000 1 A LYS 82.100 1
ATOM 1338 N NZ . LYS 168 168 ? A 15.366 11.974 0.914 1.000 1 A LYS 84.875 1
ATOM 1339 N N . GLU 169 169 ? A 19.418 7.363 5.335 1.000 1 A GLU 96.586 1
ATOM 1340 C CA . GLU 169 169 ? A 20.481 7.668 6.302 1.000 1 A GLU 96.049 1
ATOM 1341 C C . GLU 169 169 ? A 21.684 6.740 6.179 1.000 1 A GLU 95.691 1
ATOM 1342 O O . GLU 169 169 ? A 22.761 7.075 6.673 1.000 1 A GLU 93.793 1
ATOM 1343 C CB . GLU 169 169 ? A 19.901 7.577 7.720 1.000 1 A GLU 94.433 1
ATOM 1344 C CG . GLU 169 169 ? A 18.966 8.710 8.088 1.000 1 A GLU 89.405 1
ATOM 1345 C CD . GLU 169 169 ? A 18.254 8.506 9.417 1.000 1 A GLU 87.304 1
ATOM 1346 O OE1 . GLU 169 169 ? A 18.445 7.431 10.048 1.000 1 A GLU 82.831 1
ATOM 1347 O OE2 . GLU 169 169 ? A 17.541 9.420 9.831 1.000 1 A GLU 81.571 1
ATOM 1348 N N . LYS 170 170 ? A 21.507 5.572 5.494 1.000 1 A LYS 94.674 1
ATOM 1349 C CA . LYS 170 170 ? A 22.618 4.619 5.367 1.000 1 A LYS 93.833 1
ATOM 1350 C C . LYS 170 170 ? A 23.728 5.131 4.448 1.000 1 A LYS 90.177 1
ATOM 1351 O O . LYS 170 170 ? A 23.498 5.951 3.558 1.000 1 A LYS 83.415 1
ATOM 1352 C CB . LYS 170 170 ? A 22.097 3.279 4.881 1.000 1 A LYS 89.940 1
ATOM 1353 C CG . LYS 170 170 ? A 21.134 2.623 5.871 1.000 1 A LYS 90.615 1
ATOM 1354 C CD . LYS 170 170 ? A 20.515 1.342 5.326 1.000 1 A LYS 87.703 1
ATOM 1355 C CE . LYS 170 170 ? A 19.553 0.754 6.306 1.000 1 A LYS 83.293 1
ATOM 1356 N NZ . LYS 170 170 ? A 18.928 -0.472 5.803 1.000 1 A LYS 78.022 1
HETATM 1357 O O1_1 . LIG2 . 1 ? B -5.736 -3.039 -8.557 1.000 2 B LIG2 88.676 1
HETATM 1358 C C1_1 . LIG2 . 1 ? B -4.399 -3.211 -8.282 1.000 2 B LIG2 89.577 1
HETATM 1359 C C2_1 . LIG2 . 1 ? B -3.730 -3.971 -9.394 1.000 2 B LIG2 91.468 1
HETATM 1360 C C3_1 . LIG2 . 1 ? B -3.809 -5.453 -9.117 1.000 2 B LIG2 90.258 1
HETATM 1361 C C4_1 . LIG2 . 1 ? B -3.099 -6.205 -10.196 1.000 2 B LIG2 90.559 1
HETATM 1362 N N1_1 . LIG2 . 1 ? B -1.753 -5.702 -10.317 1.000 2 B LIG2 92.201 1
HETATM 1363 C C5_1 . LIG2 . 1 ? B -1.646 -4.340 -10.675 1.000 2 B LIG2 88.299 1
HETATM 1364 C C6_1 . LIG2 . 1 ? B -2.313 -3.522 -9.557 1.000 2 B LIG2 88.931 1
HETATM 1365 O O2_1 . LIG2 . 1 ? B -1.601 -3.701 -8.378 1.000 2 B LIG2 85.057 1
HETATM 1366 C C7_1 . LIG2 . 1 ? B -0.704 -6.585 -10.195 1.000 2 B LIG2 93.575 1
HETATM 1367 N N2_1 . LIG2 . 1 ? B -1.041 -7.836 -9.899 1.000 2 B LIG2 93.428 1
HETATM 1368 C C8_1 . LIG2 . 1 ? B -0.111 -8.765 -9.755 1.000 2 B LIG2 93.407 1
HETATM 1369 O O3_1 . LIG2 . 1 ? B -0.520 -9.989 -9.396 1.000 2 B LIG2 92.919 1
HETATM 1370 C C9_1 . LIG2 . 1 ? B -1.813 -10.230 -8.959 1.000 2 B LIG2 88.232 1
HETATM 1371 C C10_1 . LIG2 . 1 ? B -1.889 -11.577 -8.318 1.000 2 B LIG2 92.427 1
HETATM 1372 C C11_1 . LIG2 . 1 ? B -3.344 -11.942 -7.964 1.000 2 B LIG2 80.947 1
HETATM 1373 C C12_1 . LIG2 . 1 ? B -3.839 -12.777 -9.091 1.000 2 B LIG2 74.674 1
HETATM 1374 C C13_1 . LIG2 . 1 ? B -2.659 -13.448 -9.611 1.000 2 B LIG2 78.218 1
HETATM 1375 N N3_1 . LIG2 . 1 ? B -1.462 -12.664 -9.224 1.000 2 B LIG2 85.626 1
HETATM 1376 C C14_1 . LIG2 . 1 ? B -0.488 -13.480 -8.522 1.000 2 B LIG2 78.841 1
HETATM 1377 C C15_1 . LIG2 . 1 ? B -0.442 -13.040 -7.129 1.000 2 B LIG2 76.675 1
HETATM 1378 C C16_1 . LIG2 . 1 ? B -0.951 -11.662 -7.134 1.000 2 B LIG2 81.801 1
HETATM 1379 N N4_1 . LIG2 . 1 ? B 1.181 -8.547 -9.942 1.000 2 B LIG2 93.212 1
HETATM 1380 C C17_1 . LIG2 . 1 ? B 0.681 -6.254 -10.389 1.000 2 B LIG2 93.085 1
HETATM 1381 C C18_1 . LIG2 . 1 ? B 1.602 -7.298 -10.251 1.000 2 B LIG2 93.618 1
HETATM 1382 C C19_1 . LIG2 . 1 ? B 2.951 -7.030 -10.431 1.000 2 B LIG2 92.891 1
HETATM 1383 F F1_1 . LIG2 . 1 ? B 3.805 -8.031 -10.326 1.000 2 B LIG2 92.837 1
HETATM 1384 C C20_1 . LIG2 . 1 ? B 3.371 -5.744 -10.690 1.000 2 B LIG2 92.212 1
HETATM 1385 C C21_1 . LIG2 . 1 ? B 4.796 -5.437 -10.889 1.000 2 B LIG2 91.631 1
HETATM 1386 C C22_1 . LIG2 . 1 ? B 5.103 -5.010 -12.279 1.000 2 B LIG2 89.696 1
HETATM 1387 C C23_1 . LIG2 . 1 ? B 6.518 -4.822 -12.517 1.000 2 B LIG2 87.535 1
HETATM 1388 C C24_1 . LIG2 . 1 ? B 7.198 -3.988 -11.486 1.000 2 B LIG2 90.395 1
HETATM 1389 C C25_1 . LIG2 . 1 ? B 5.504 -4.769 -9.807 1.000 2 B LIG2 93.055 1
HETATM 1390 C C26_1 . LIG2 . 1 ? B 6.691 -4.100 -10.125 1.000 2 B LIG2 91.780 1
HETATM 1391 C C27_1 . LIG2 . 1 ? B 7.406 -3.509 -9.123 1.000 2 B LIG2 90.820 1
HETATM 1392 C C28_1 . LIG2 . 1 ? B 6.968 -3.522 -7.821 1.000 2 B LIG2 91.390 1
HETATM 1393 C C29_1 . LIG2 . 1 ? B 5.805 -4.158 -7.498 1.000 2 B LIG2 91.160 1
HETATM 1394 C C30_1 . LIG2 . 1 ? B 5.074 -4.781 -8.486 1.000 2 B LIG2 92.727 1
HETATM 1395 Cl CL1_1 . LIG2 . 1 ? B 3.649 -5.523 -8.002 1.000 2 B LIG2 91.633 1
HETATM 1396 N N5_1 . LIG2 . 1 ? B 2.476 -4.751 -10.798 1.000 2 B LIG2 91.797 1
HETATM 1397 C C31_1 . LIG2 . 1 ? B 1.178 -4.982 -10.666 1.000 2 B LIG2 92.044 1
HETATM 1398 O O1_1 . LIG3 . 1 ? C -9.963 1.663 -4.061 1.000 3 C LIG3 86.077 1
HETATM 1399 P P1_1 . LIG3 . 1 ? C -10.513 0.488 -4.683 1.000 3 C LIG3 97.105 1
HETATM 1400 O O2_1 . LIG3 . 1 ? C -11.097 0.655 -6.011 1.000 3 C LIG3 88.895 1
HETATM 1401 O O3_1 . LIG3 . 1 ? C -9.454 -0.688 -4.713 1.000 3 C LIG3 97.302 1
HETATM 1402 P P2_1 . LIG3 . 1 ? C -8.196 -0.834 -5.688 1.000 3 C LIG3 96.891 1
HETATM 1403 O O4_1 . LIG3 . 1 ? C -7.114 -1.523 -4.890 1.000 3 C LIG3 82.559 1
HETATM 1404 O O5_1 . LIG3 . 1 ? C -8.644 -1.655 -6.842 1.000 3 C LIG3 84.753 1
HETATM 1405 O O6_1 . LIG3 . 1 ? C -7.780 0.518 -6.132 1.000 3 C LIG3 82.967 1
HETATM 1406 O O7_1 . LIG3 . 1 ? C -11.602 -0.140 -3.661 1.000 3 C LIG3 97.363 1
HETATM 1407 C C1_1 . LIG3 . 1 ? C -12.328 -1.298 -4.031 1.000 3 C LIG3 96.161 1
HETATM 1408 C C2_1 . LIG3 . 1 ? C -13.641 -1.286 -3.310 1.000 3 C LIG3 96.592 1
HETATM 1409 O O8_1 . LIG3 . 1 ? C -13.371 -1.330 -1.876 1.000 3 C LIG3 97.768 1
HETATM 1410 C C3_1 . LIG3 . 1 ? C -14.476 -0.056 -3.562 1.000 3 C LIG3 96.255 1
HETATM 1411 O O9_1 . LIG3 . 1 ? C -15.844 -0.363 -3.617 1.000 3 C LIG3 94.164 1
HETATM 1412 C C4_1 . LIG3 . 1 ? C -14.129 0.795 -2.371 1.000 3 C LIG3 96.980 1
HETATM 1413 O O10_1 . LIG3 . 1 ? C -15.148 1.682 -2.011 1.000 3 C LIG3 96.051 1
HETATM 1414 C C5_1 . LIG3 . 1 ? C -13.938 -0.215 -1.290 1.000 3 C LIG3 97.931 1
HETATM 1415 N N1_1 . LIG3 . 1 ? C -13.065 0.225 -0.213 1.000 3 C LIG3 98.176 1
HETATM 1416 C C6_1 . LIG3 . 1 ? C -13.360 0.198 1.100 1.000 3 C LIG3 98.459 1
HETATM 1417 N N2_1 . LIG3 . 1 ? C -14.516 -0.187 1.756 1.000 3 C LIG3 98.303 1
HETATM 1418 C C7_1 . LIG3 . 1 ? C -14.489 -0.098 3.092 1.000 3 C LIG3 98.380 1
HETATM 1419 N N3_1 . LIG3 . 1 ? C -15.584 -0.474 3.785 1.000 3 C LIG3 97.811 1
HETATM 1420 N N4_1 . LIG3 . 1 ? C -13.416 0.358 3.802 1.000 3 C LIG3 98.678 1
HETATM 1421 C C8_1 . LIG3 . 1 ? C -12.292 0.742 3.190 1.000 3 C LIG3 98.710 1
HETATM 1422 O O11_1 . LIG3 . 1 ? C -11.328 1.175 3.832 1.000 3 C LIG3 98.546 1
HETATM 1423 C C9_1 . LIG3 . 1 ? C -12.264 0.667 1.762 1.000 3 C LIG3 98.661 1
HETATM 1424 N N5_1 . LIG3 . 1 ? C -11.298 0.961 0.834 1.000 3 C LIG3 98.363 1
HETATM 1425 C C10_1 . LIG3 . 1 ? C -11.814 0.675 -0.366 1.000 3 C LIG3 98.063 1
HETATM 1426 Mg MG1_1 . LIG4 . 1 ? D -7.431 1.385 -7.922 1.000 4 D LIG4 95.883 1
#
#
loop_
_atom_type.symbol
C
Cl
F
Mg
N
O
P
S
#
#
loop_
_ma_qa_metric.id
_ma_qa_metric.name
_ma_qa_metric.description
_ma_qa_metric.type
_ma_qa_metric.mode
_ma_qa_metric.type_other_details
_ma_qa_metric.software_group_id
1 pLDDT 'Predicted lddt' pLDDT local . .
#
#
loop_
_ma_qa_metric_local.ordinal_id
_ma_qa_metric_local.model_id
_ma_qa_metric_local.label_asym_id
_ma_qa_metric_local.label_seq_id
_ma_qa_metric_local.label_comp_id
_ma_qa_metric_local.metric_id
_ma_qa_metric_local.metric_value
1 1 A 1 GLY 1 80.109
2 1 A 2 MET 1 89.764
3 1 A 3 THR 1 95.561
4 1 A 4 GLU 1 96.673
5 1 A 5 TYR 1 97.855
6 1 A 6 LYS 1 97.684
7 1 A 7 LEU 1 98.232
8 1 A 8 VAL 1 97.816
9 1 A 9 VAL 1 97.950
10 1 A 10 VAL 1 97.859
11 1 A 11 GLY 1 97.451
12 1 A 12 ALA 1 97.499
13 1 A 13 SER 1 96.132
14 1 A 14 GLY 1 97.278
15 1 A 15 VAL 1 98.388
16 1 A 16 GLY 1 98.260
17 1 A 17 LYS 1 98.198
18 1 A 18 SER 1 97.482
19 1 A 19 ALA 1 97.994
20 1 A 20 LEU 1 98.451
21 1 A 21 THR 1 98.083
22 1 A 22 ILE 1 97.507
23 1 A 23 GLN 1 98.150
24 1 A 24 LEU 1 98.174
25 1 A 25 ILE 1 97.235
26 1 A 26 GLN 1 96.643
27 1 A 27 ASN 1 96.782
28 1 A 28 HIS 1 96.756
29 1 A 29 PHE 1 97.670
30 1 A 30 VAL 1 93.360
31 1 A 31 ASP 1 90.648
32 1 A 32 GLU 1 88.170
33 1 A 33 TYR 1 86.009
34 1 A 34 ASP 1 89.578
35 1 A 35 PRO 1 89.258
36 1 A 36 THR 1 87.844
37 1 A 37 ILE 1 92.000
38 1 A 38 GLU 1 92.262
39 1 A 39 ASP 1 92.392
40 1 A 40 SER 1 94.251
41 1 A 41 TYR 1 95.904
42 1 A 42 ARG 1 96.144
43 1 A 43 LYS 1 96.618
44 1 A 44 GLN 1 97.093
45 1 A 45 VAL 1 96.189
46 1 A 46 VAL 1 95.875
47 1 A 47 ILE 1 96.906
48 1 A 48 ASP 1 96.206
49 1 A 49 GLY 1 93.978
50 1 A 50 GLU 1 92.862
51 1 A 51 THR 1 95.508
52 1 A 52 SER 1 95.422
53 1 A 53 LEU 1 97.458
54 1 A 54 LEU 1 98.120
55 1 A 55 ASP 1 97.467
56 1 A 56 ILE 1 97.682
57 1 A 57 LEU 1 96.499
58 1 A 58 ASP 1 96.325
59 1 A 59 THR 1 94.303
60 1 A 60 ALA 1 92.653
61 1 A 61 GLY 1 80.274
62 1 A 62 GLN 1 79.926
63 1 A 63 GLU 1 77.926
64 1 A 64 GLU 1 81.562
65 1 A 65 TYR 1 80.762
66 1 A 66 SER 1 80.828
67 1 A 67 ALA 1 85.225
68 1 A 68 MET 1 82.589
69 1 A 69 ARG 1 85.707
70 1 A 70 ASP 1 88.691
71 1 A 71 GLN 1 87.842
72 1 A 72 TYR 1 85.349
73 1 A 73 MET 1 90.815
74 1 A 74 ARG 1 93.391
75 1 A 75 THR 1 93.168
76 1 A 76 GLY 1 97.008
77 1 A 77 GLU 1 98.231
78 1 A 78 GLY 1 98.419
79 1 A 79 PHE 1 98.629
80 1 A 80 LEU 1 98.826
81 1 A 81 SER 1 98.882
82 1 A 82 VAL 1 98.901
83 1 A 83 PHE 1 98.971
84 1 A 84 ALA 1 98.935
85 1 A 85 ILE 1 98.877
86 1 A 86 ASN 1 98.768
87 1 A 87 ASN 1 98.630
88 1 A 88 THR 1 98.756
89 1 A 89 LYS 1 98.795
90 1 A 90 SER 1 98.767
91 1 A 91 PHE 1 98.916
92 1 A 92 GLU 1 98.624
93 1 A 93 ASP 1 98.555
94 1 A 94 ILE 1 98.622
95 1 A 95 HIS 1 97.418
96 1 A 96 HIS 1 96.643
97 1 A 97 TYR 1 96.555
98 1 A 98 ARG 1 97.153
99 1 A 99 GLU 1 96.694
100 1 A 100 GLN 1 94.858
101 1 A 101 ILE 1 96.431
102 1 A 102 LYS 1 96.301
103 1 A 103 ARG 1 94.798
104 1 A 104 VAL 1 93.858
105 1 A 105 LYS 1 95.028
106 1 A 106 ASP 1 94.824
107 1 A 107 SER 1 93.924
108 1 A 108 GLU 1 93.473
109 1 A 109 ASP 1 94.737
110 1 A 110 VAL 1 97.949
111 1 A 111 PRO 1 98.590
112 1 A 112 MET 1 98.685
113 1 A 113 VAL 1 98.966
114 1 A 114 LEU 1 98.980
115 1 A 115 VAL 1 98.986
116 1 A 116 GLY 1 98.978
117 1 A 117 ASN 1 98.952
118 1 A 118 LYS 1 98.841
119 1 A 119 SER 1 98.740
120 1 A 120 ASP 1 98.788
121 1 A 121 LEU 1 98.361
122 1 A 122 PRO 1 97.104
123 1 A 123 SER 1 93.077
124 1 A 124 ARG 1 97.372
125 1 A 125 THR 1 98.650
126 1 A 126 VAL 1 98.575
127 1 A 127 ASP 1 97.680
128 1 A 128 THR 1 97.569
129 1 A 129 LYS 1 98.140
130 1 A 130 GLN 1 98.071
131 1 A 131 ALA 1 98.798
132 1 A 132 GLN 1 98.823
133 1 A 133 ASP 1 98.763
134 1 A 134 LEU 1 98.766
135 1 A 135 ALA 1 98.802
136 1 A 136 ARG 1 98.504
137 1 A 137 SER 1 98.004
138 1 A 138 TYR 1 97.452
139 1 A 139 GLY 1 97.379
140 1 A 140 ILE 1 98.528
141 1 A 141 PRO 1 98.883
142 1 A 142 PHE 1 98.961
143 1 A 143 ILE 1 98.958
144 1 A 144 GLU 1 98.866
145 1 A 145 THR 1 98.986
146 1 A 146 SER 1 98.924
147 1 A 147 ALA 1 98.589
148 1 A 148 LYS 1 98.503
149 1 A 149 THR 1 98.681
150 1 A 150 ARG 1 98.565
151 1 A 151 GLN 1 98.737
152 1 A 152 GLY 1 98.924
153 1 A 153 VAL 1 98.913
154 1 A 154 ASP 1 98.709
155 1 A 155 ASP 1 98.809
156 1 A 156 ALA 1 98.902
157 1 A 157 PHE 1 98.840
158 1 A 158 TYR 1 98.701
159 1 A 159 THR 1 98.789
160 1 A 160 LEU 1 98.810
161 1 A 161 VAL 1 98.572
162 1 A 162 ARG 1 98.244
163 1 A 163 GLU 1 98.380
164 1 A 164 ILE 1 98.431
165 1 A 165 ARG 1 97.648
166 1 A 166 LYS 1 97.036
167 1 A 167 HIS 1 97.154
168 1 A 168 LYS 1 95.262
169 1 A 169 GLU 1 96.049
170 1 A 170 LYS 1 93.833
#
