# Supplementary material for: Single‐Sequence Deep Learning Delivers Crystal‐Quality Models of Covalent K‐Ras G12 Hotspot Complexes
Source: IUBMB Life. 2026 Jun 13;78(6):e70108. doi: 10.1002/iub.70108 (PMC13263772; doi:10.1002/iub.70108)
Supplement: Supplementary file 1 — Data S1: iub70108‐sup‐0001‐DataS1.zip. [file IUB-78-0-s001.zip › Supplementary_Data/1_Without Covalent Restraint_Web/Predicted Structures/KRASG12S_G12Si-5_AfterReaction_GDP_Mg2+_without_restraint/scores.rank_4.json]

{
  "aggregate_score": 0.9353755712509155,
  "ptm": 0.9606561660766602,
  "iptm": 0.929055392742157,
  "per_chain_ptm": [
    [
      0.9480644464492798,
      0.901045024394989,
      0.8888354301452637,
      0.0
    ]
  ],
  "per_chain_pair_iptm": [
    [
      [
        0.9480644464492798,
        0.8138638734817505,
        0.8255296945571899,
        0.25763237476348877
      ],
      [
        0.8382089734077454,
        0.901045024394989,
        0.4598318040370941,
        0.08116766810417175
      ],
      [
        0.917364776134491,
        0.6939182281494141,
        0.8888354301452637,
        0.21020543575286865
      ],
      [
        0.0,
        0.0,
        0.0,
        0.0
      ]
    ]
  ],
  "has_inter_chain_clashes": false,
  "chain_chain_clashes": [
    [
      [
        0,
        0,
        0,
        0
      ],
      [
        0,
        0,
        0,
        0
      ],
      [
        0,
        0,
        0,
        0
      ],
      [
        0,
        0,
        0,
        0
      ]
    ]
  ]
}
