# Supplementary material for: Single‐Sequence Deep Learning Delivers Crystal‐Quality Models of Covalent K‐Ras G12 Hotspot Complexes
Source: IUBMB Life. 2026 Jun 13;78(6):e70108. doi: 10.1002/iub.70108 (PMC13263772; doi:10.1002/iub.70108)
Supplement: Supplementary file 1 — Data S1: iub70108‐sup‐0001‐DataS1.zip. [file IUB-78-0-s001.zip › Supplementary_Data/1_Without Covalent Restraint_Web/Predicted Structures/KRASG12S_G12Si-5_AfterReaction_GDP_Mg2+_without_restraint/scores.rank_1.json]

{
  "aggregate_score": 0.9364193081855774,
  "ptm": 0.9622326493263245,
  "iptm": 0.9299659729003906,
  "per_chain_ptm": [
    [
      0.9498908519744873,
      0.9005952477455139,
      0.8879142999649048,
      0.0
    ]
  ],
  "per_chain_pair_iptm": [
    [
      [
        0.9498908519744873,
        0.8153178691864014,
        0.825315535068512,
        0.25863051414489746
      ],
      [
        0.8420923352241516,
        0.9005952477455139,
        0.46045786142349243,
        0.08167342096567154
      ],
      [
        0.9185669422149658,
        0.6940932273864746,
        0.8879142999649048,
        0.20801734924316406
      ],
      [
        0.0,
        0.0,
        0.0,
        0.0
      ]
    ]
  ],
  "has_inter_chain_clashes": false,
  "chain_chain_clashes": [
    [
      [
        0,
        0,
        0,
        0
      ],
      [
        0,
        0,
        0,
        0
      ],
      [
        0,
        0,
        0,
        0
      ],
      [
        0,
        0,
        0,
        0
      ]
    ]
  ]
}
