# Supplementary material for: Single‐Sequence Deep Learning Delivers Crystal‐Quality Models of Covalent K‐Ras G12 Hotspot Complexes
Source: IUBMB Life. 2026 Jun 13;78(6):e70108. doi: 10.1002/iub.70108 (PMC13263772; doi:10.1002/iub.70108)
Supplement: Supplementary file 1 — Data S1: iub70108‐sup‐0001‐DataS1.zip. [file IUB-78-0-s001.zip › Supplementary_Data/1_Without Covalent Restraint_Web/Predicted Structures/KRASWT_Divarasib_GDP_Mg2+_without_restraint/scores.rank_3.json]

{
  "aggregate_score": 0.937052845954895,
  "ptm": 0.9643219709396362,
  "iptm": 0.9302355051040649,
  "per_chain_ptm": [
    [
      0.9500796794891357,
      0.909116804599762,
      0.89368736743927,
      0.0
    ]
  ],
  "per_chain_pair_iptm": [
    [
      [
        0.9500796794891357,
        0.840157687664032,
        0.8349738717079163,
        0.26417630910873413
      ],
      [
        0.853293240070343,
        0.909116804599762,
        0.46655696630477905,
        0.09067263454198837
      ],
      [
        0.9174953699111938,
        0.7284206748008728,
        0.89368736743927,
        0.2157629132270813
      ],
      [
        0.0,
        0.0,
        0.0,
        0.0
      ]
    ]
  ],
  "has_inter_chain_clashes": false,
  "chain_chain_clashes": [
    [
      [
        0,
        0,
        0,
        0
      ],
      [
        0,
        0,
        0,
        0
      ],
      [
        0,
        0,
        0,
        0
      ],
      [
        0,
        0,
        0,
        0
      ]
    ]
  ]
}
