# Supplementary material for: Single‐Sequence Deep Learning Delivers Crystal‐Quality Models of Covalent K‐Ras G12 Hotspot Complexes
Source: IUBMB Life. 2026 Jun 13;78(6):e70108. doi: 10.1002/iub.70108 (PMC13263772; doi:10.1002/iub.70108)
Supplement: Supplementary file 1 — Data S1: iub70108‐sup‐0001‐DataS1.zip. [file IUB-78-0-s001.zip › Supplementary_Data/1_Without Covalent Restraint_Web/Predicted Structures/KRASWT_Divarasib_GDP_Mg2+_without_restraint/scores.rank_2.json]

{
  "aggregate_score": 0.9372462630271912,
  "ptm": 0.9642540812492371,
  "iptm": 0.9304943084716797,
  "per_chain_ptm": [
    [
      0.9502479434013367,
      0.9083703756332397,
      0.89430171251297,
      0.0
    ]
  ],
  "per_chain_pair_iptm": [
    [
      [
        0.9502479434013367,
        0.8378386497497559,
        0.834854781627655,
        0.264130562543869
      ],
      [
        0.8531190156936646,
        0.9083703756332397,
        0.46087974309921265,
        0.08999942988157272
      ],
      [
        0.9179784059524536,
        0.7271831035614014,
        0.89430171251297,
        0.21350263059139252
      ],
      [
        0.0,
        0.0,
        0.0,
        0.0
      ]
    ]
  ],
  "has_inter_chain_clashes": false,
  "chain_chain_clashes": [
    [
      [
        0,
        0,
        0,
        0
      ],
      [
        0,
        0,
        0,
        0
      ],
      [
        0,
        0,
        0,
        0
      ],
      [
        0,
        0,
        0,
        0
      ]
    ]
  ]
}
