# Supplementary material for: Single‐Sequence Deep Learning Delivers Crystal‐Quality Models of Covalent K‐Ras G12 Hotspot Complexes
Source: IUBMB Life. 2026 Jun 13;78(6):e70108. doi: 10.1002/iub.70108 (PMC13263772; doi:10.1002/iub.70108)
Supplement: Supplementary file 1 — Data S1: iub70108‐sup‐0001‐DataS1.zip. [file IUB-78-0-s001.zip › Supplementary_Data/1_Without Covalent Restraint_Web/Predicted Structures/KRASWT_Divarasib_GDP_Mg2+_without_restraint/scores.rank_4.json]

{
  "aggregate_score": 0.9344613552093506,
  "ptm": 0.961640477180481,
  "iptm": 0.9276665449142456,
  "per_chain_ptm": [
    [
      0.9458593130111694,
      0.9094807505607605,
      0.893893837928772,
      0.0
    ]
  ],
  "per_chain_pair_iptm": [
    [
      [
        0.9458593130111694,
        0.8380043506622314,
        0.8334721922874451,
        0.2618902623653412
      ],
      [
        0.8464922904968262,
        0.9094807505607605,
        0.4582100510597229,
        0.08615425229072571
      ],
      [
        0.9142302870750427,
        0.7270824909210205,
        0.893893837928772,
        0.2070731818675995
      ],
      [
        0.0,
        0.0,
        0.0,
        0.0
      ]
    ]
  ],
  "has_inter_chain_clashes": false,
  "chain_chain_clashes": [
    [
      [
        0,
        0,
        0,
        0
      ],
      [
        0,
        0,
        0,
        0
      ],
      [
        0,
        0,
        0,
        0
      ],
      [
        0,
        0,
        0,
        0
      ]
    ]
  ]
}
