# Supplementary material for: Single‐Sequence Deep Learning Delivers Crystal‐Quality Models of Covalent K‐Ras G12 Hotspot Complexes
Source: IUBMB Life. 2026 Jun 13;78(6):e70108. doi: 10.1002/iub.70108 (PMC13263772; doi:10.1002/iub.70108)
Supplement: Supplementary file 1 — Data S1: iub70108‐sup‐0001‐DataS1.zip. [file IUB-78-0-s001.zip › Supplementary_Data/1_Without Covalent Restraint_Web/Predicted Structures/KRASWT_Divarasib_GDP_Mg2+_without_restraint/pred.rank_4.cif]

data_model
_entry.id model
_struct.entry_id model
_struct.pdbx_model_details .
_struct.pdbx_structure_determination_methodology computational
_struct.title 'Chai-1 predicted structure'
_audit_conform.dict_location https://raw.githubusercontent.com/ihmwg/ModelCIF/80e1e22/dist/mmcif_ma.dic
_audit_conform.dict_name mmcif_ma.dic
_audit_conform.dict_version 1.4.7
#
loop_
_audit_author.name
_audit_author.pdbx_ordinal
'Chai Discovery team' 1
#
#
loop_
_chem_comp.id
_chem_comp.type
_chem_comp.name
_chem_comp.formula
_chem_comp.formula_weight
_chem_comp.ma_provenance
ALA 'L-peptide linking' . . . 'CCD Core'
ARG 'L-peptide linking' . . . 'CCD Core'
ASN 'L-peptide linking' . . . 'CCD Core'
ASP 'L-peptide linking' . . . 'CCD Core'
GLN 'L-peptide linking' . . . 'CCD Core'
GLU 'L-peptide linking' . . . 'CCD Core'
GLY 'L-peptide linking' . . . 'CCD Core'
HIS 'L-peptide linking' . . . 'CCD Core'
ILE 'L-peptide linking' . . . 'CCD Core'
LEU 'L-peptide linking' . . . 'CCD Core'
LIG2 non-polymer . . . 'CCD Core'
LIG3 non-polymer . . . 'CCD Core'
LIG4 non-polymer . . . 'CCD Core'
LYS 'L-peptide linking' . . . 'CCD Core'
MET 'L-peptide linking' . . . 'CCD Core'
PHE 'L-peptide linking' . . . 'CCD Core'
PRO 'L-peptide linking' . . . 'CCD Core'
SER 'L-peptide linking' . . . 'CCD Core'
THR 'L-peptide linking' . . . 'CCD Core'
TYR 'L-peptide linking' . . . 'CCD Core'
VAL 'L-peptide linking' . . . 'CCD Core'
#
#
loop_
_entity.id
_entity.type
_entity.src_method
_entity.pdbx_description
_entity.formula_weight
_entity.pdbx_number_of_molecules
_entity.details
1 polymer man 'Entity A' . 1 .
2 non-polymer man 'Entity B' . 1 .
3 non-polymer man 'Entity C' . 1 .
4 non-polymer man 'Entity D' . 1 .
#
#
loop_
_entity_poly.entity_id
_entity_poly.type
_entity_poly.nstd_linkage
_entity_poly.nstd_monomer
_entity_poly.pdbx_strand_id
_entity_poly.pdbx_seq_one_letter_code
_entity_poly.pdbx_seq_one_letter_code_can
1 polypeptide(L) no no A
;GMTEYKLVVVGAGGVGKSALTIQLIQNHFVDEYDPTIEDSYRKQVVIDGETSLLDILDTAGQEEYSAMRD
QYMRTGEGFLSVFAINNTKSFEDIHHYREQIKRVKDSEDVPMVLVGNKSDLPSRTVDTKQAQDLARSYGI
PFIETSAKTRQGVDDAFYTLVREIRKHKEK
;

;GMTEYKLVVVGAGGVGKSALTIQLIQNHFVDEYDPTIEDSYRKQVVIDGETSLLDILDTAGQEEYSAMRD
QYMRTGEGFLSVFAINNTKSFEDIHHYREQIKRVKDSEDVPMVLVGNKSDLPSRTVDTKQAQDLARSYGI
PFIETSAKTRQGVDDAFYTLVREIRKHKEK
;

#
#
loop_
_pdbx_entity_nonpoly.entity_id
_pdbx_entity_nonpoly.name
_pdbx_entity_nonpoly.comp_id
_pdbx_entity_nonpoly.ma_model_mode
2 'Entity B' LIG2 .
3 'Entity C' LIG3 .
4 'Entity D' LIG4 .
#
#
loop_
_entity_poly_seq.entity_id
_entity_poly_seq.num
_entity_poly_seq.mon_id
_entity_poly_seq.hetero
1 1 GLY .
1 2 MET .
1 3 THR .
1 4 GLU .
1 5 TYR .
1 6 LYS .
1 7 LEU .
1 8 VAL .
1 9 VAL .
1 10 VAL .
1 11 GLY .
1 12 ALA .
1 13 GLY .
1 14 GLY .
1 15 VAL .
1 16 GLY .
1 17 LYS .
1 18 SER .
1 19 ALA .
1 20 LEU .
1 21 THR .
1 22 ILE .
1 23 GLN .
1 24 LEU .
1 25 ILE .
1 26 GLN .
1 27 ASN .
1 28 HIS .
1 29 PHE .
1 30 VAL .
1 31 ASP .
1 32 GLU .
1 33 TYR .
1 34 ASP .
1 35 PRO .
1 36 THR .
1 37 ILE .
1 38 GLU .
1 39 ASP .
1 40 SER .
1 41 TYR .
1 42 ARG .
1 43 LYS .
1 44 GLN .
1 45 VAL .
1 46 VAL .
1 47 ILE .
1 48 ASP .
1 49 GLY .
1 50 GLU .
1 51 THR .
1 52 SER .
1 53 LEU .
1 54 LEU .
1 55 ASP .
1 56 ILE .
1 57 LEU .
1 58 ASP .
1 59 THR .
1 60 ALA .
1 61 GLY .
1 62 GLN .
1 63 GLU .
1 64 GLU .
1 65 TYR .
1 66 SER .
1 67 ALA .
1 68 MET .
1 69 ARG .
1 70 ASP .
1 71 GLN .
1 72 TYR .
1 73 MET .
1 74 ARG .
1 75 THR .
1 76 GLY .
1 77 GLU .
1 78 GLY .
1 79 PHE .
1 80 LEU .
1 81 SER .
1 82 VAL .
1 83 PHE .
1 84 ALA .
1 85 ILE .
1 86 ASN .
1 87 ASN .
1 88 THR .
1 89 LYS .
1 90 SER .
1 91 PHE .
1 92 GLU .
1 93 ASP .
1 94 ILE .
1 95 HIS .
1 96 HIS .
1 97 TYR .
1 98 ARG .
1 99 GLU .
1 100 GLN .
1 101 ILE .
1 102 LYS .
1 103 ARG .
1 104 VAL .
1 105 LYS .
1 106 ASP .
1 107 SER .
1 108 GLU .
1 109 ASP .
1 110 VAL .
1 111 PRO .
1 112 MET .
1 113 VAL .
1 114 LEU .
1 115 VAL .
1 116 GLY .
1 117 ASN .
1 118 LYS .
1 119 SER .
1 120 ASP .
1 121 LEU .
1 122 PRO .
1 123 SER .
1 124 ARG .
1 125 THR .
1 126 VAL .
1 127 ASP .
1 128 THR .
1 129 LYS .
1 130 GLN .
1 131 ALA .
1 132 GLN .
1 133 ASP .
1 134 LEU .
1 135 ALA .
1 136 ARG .
1 137 SER .
1 138 TYR .
1 139 GLY .
1 140 ILE .
1 141 PRO .
1 142 PHE .
1 143 ILE .
1 144 GLU .
1 145 THR .
1 146 SER .
1 147 ALA .
1 148 LYS .
1 149 THR .
1 150 ARG .
1 151 GLN .
1 152 GLY .
1 153 VAL .
1 154 ASP .
1 155 ASP .
1 156 ALA .
1 157 PHE .
1 158 TYR .
1 159 THR .
1 160 LEU .
1 161 VAL .
1 162 ARG .
1 163 GLU .
1 164 ILE .
1 165 ARG .
1 166 LYS .
1 167 HIS .
1 168 LYS .
1 169 GLU .
1 170 LYS .
#
#
loop_
_struct_asym.id
_struct_asym.entity_id
_struct_asym.details
A 1 'Chain A'
B 2 'Chain B'
C 3 'Chain C'
D 4 'Chain D'
#
#
loop_
_pdbx_poly_seq_scheme.asym_id
_pdbx_poly_seq_scheme.entity_id
_pdbx_poly_seq_scheme.seq_id
_pdbx_poly_seq_scheme.mon_id
_pdbx_poly_seq_scheme.pdb_seq_num
_pdbx_poly_seq_scheme.auth_seq_num
_pdbx_poly_seq_scheme.pdb_mon_id
_pdbx_poly_seq_scheme.auth_mon_id
_pdbx_poly_seq_scheme.pdb_strand_id
_pdbx_poly_seq_scheme.pdb_ins_code
A 1 1 GLY 1 1 GLY GLY A .
A 1 2 MET 2 2 MET MET A .
A 1 3 THR 3 3 THR THR A .
A 1 4 GLU 4 4 GLU GLU A .
A 1 5 TYR 5 5 TYR TYR A .
A 1 6 LYS 6 6 LYS LYS A .
A 1 7 LEU 7 7 LEU LEU A .
A 1 8 VAL 8 8 VAL VAL A .
A 1 9 VAL 9 9 VAL VAL A .
A 1 10 VAL 10 10 VAL VAL A .
A 1 11 GLY 11 11 GLY GLY A .
A 1 12 ALA 12 12 ALA ALA A .
A 1 13 GLY 13 13 GLY GLY A .
A 1 14 GLY 14 14 GLY GLY A .
A 1 15 VAL 15 15 VAL VAL A .
A 1 16 GLY 16 16 GLY GLY A .
A 1 17 LYS 17 17 LYS LYS A .
A 1 18 SER 18 18 SER SER A .
A 1 19 ALA 19 19 ALA ALA A .
A 1 20 LEU 20 20 LEU LEU A .
A 1 21 THR 21 21 THR THR A .
A 1 22 ILE 22 22 ILE ILE A .
A 1 23 GLN 23 23 GLN GLN A .
A 1 24 LEU 24 24 LEU LEU A .
A 1 25 ILE 25 25 ILE ILE A .
A 1 26 GLN 26 26 GLN GLN A .
A 1 27 ASN 27 27 ASN ASN A .
A 1 28 HIS 28 28 HIS HIS A .
A 1 29 PHE 29 29 PHE PHE A .
A 1 30 VAL 30 30 VAL VAL A .
A 1 31 ASP 31 31 ASP ASP A .
A 1 32 GLU 32 32 GLU GLU A .
A 1 33 TYR 33 33 TYR TYR A .
A 1 34 ASP 34 34 ASP ASP A .
A 1 35 PRO 35 35 PRO PRO A .
A 1 36 THR 36 36 THR THR A .
A 1 37 ILE 37 37 ILE ILE A .
A 1 38 GLU 38 38 GLU GLU A .
A 1 39 ASP 39 39 ASP ASP A .
A 1 40 SER 40 40 SER SER A .
A 1 41 TYR 41 41 TYR TYR A .
A 1 42 ARG 42 42 ARG ARG A .
A 1 43 LYS 43 43 LYS LYS A .
A 1 44 GLN 44 44 GLN GLN A .
A 1 45 VAL 45 45 VAL VAL A .
A 1 46 VAL 46 46 VAL VAL A .
A 1 47 ILE 47 47 ILE ILE A .
A 1 48 ASP 48 48 ASP ASP A .
A 1 49 GLY 49 49 GLY GLY A .
A 1 50 GLU 50 50 GLU GLU A .
A 1 51 THR 51 51 THR THR A .
A 1 52 SER 52 52 SER SER A .
A 1 53 LEU 53 53 LEU LEU A .
A 1 54 LEU 54 54 LEU LEU A .
A 1 55 ASP 55 55 ASP ASP A .
A 1 56 ILE 56 56 ILE ILE A .
A 1 57 LEU 57 57 LEU LEU A .
A 1 58 ASP 58 58 ASP ASP A .
A 1 59 THR 59 59 THR THR A .
A 1 60 ALA 60 60 ALA ALA A .
A 1 61 GLY 61 61 GLY GLY A .
A 1 62 GLN 62 62 GLN GLN A .
A 1 63 GLU 63 63 GLU GLU A .
A 1 64 GLU 64 64 GLU GLU A .
A 1 65 TYR 65 65 TYR TYR A .
A 1 66 SER 66 66 SER SER A .
A 1 67 ALA 67 67 ALA ALA A .
A 1 68 MET 68 68 MET MET A .
A 1 69 ARG 69 69 ARG ARG A .
A 1 70 ASP 70 70 ASP ASP A .
A 1 71 GLN 71 71 GLN GLN A .
A 1 72 TYR 72 72 TYR TYR A .
A 1 73 MET 73 73 MET MET A .
A 1 74 ARG 74 74 ARG ARG A .
A 1 75 THR 75 75 THR THR A .
A 1 76 GLY 76 76 GLY GLY A .
A 1 77 GLU 77 77 GLU GLU A .
A 1 78 GLY 78 78 GLY GLY A .
A 1 79 PHE 79 79 PHE PHE A .
A 1 80 LEU 80 80 LEU LEU A .
A 1 81 SER 81 81 SER SER A .
A 1 82 VAL 82 82 VAL VAL A .
A 1 83 PHE 83 83 PHE PHE A .
A 1 84 ALA 84 84 ALA ALA A .
A 1 85 ILE 85 85 ILE ILE A .
A 1 86 ASN 86 86 ASN ASN A .
A 1 87 ASN 87 87 ASN ASN A .
A 1 88 THR 88 88 THR THR A .
A 1 89 LYS 89 89 LYS LYS A .
A 1 90 SER 90 90 SER SER A .
A 1 91 PHE 91 91 PHE PHE A .
A 1 92 GLU 92 92 GLU GLU A .
A 1 93 ASP 93 93 ASP ASP A .
A 1 94 ILE 94 94 ILE ILE A .
A 1 95 HIS 95 95 HIS HIS A .
A 1 96 HIS 96 96 HIS HIS A .
A 1 97 TYR 97 97 TYR TYR A .
A 1 98 ARG 98 98 ARG ARG A .
A 1 99 GLU 99 99 GLU GLU A .
A 1 100 GLN 100 100 GLN GLN A .
A 1 101 ILE 101 101 ILE ILE A .
A 1 102 LYS 102 102 LYS LYS A .
A 1 103 ARG 103 103 ARG ARG A .
A 1 104 VAL 104 104 VAL VAL A .
A 1 105 LYS 105 105 LYS LYS A .
A 1 106 ASP 106 106 ASP ASP A .
A 1 107 SER 107 107 SER SER A .
A 1 108 GLU 108 108 GLU GLU A .
A 1 109 ASP 109 109 ASP ASP A .
A 1 110 VAL 110 110 VAL VAL A .
A 1 111 PRO 111 111 PRO PRO A .
A 1 112 MET 112 112 MET MET A .
A 1 113 VAL 113 113 VAL VAL A .
A 1 114 LEU 114 114 LEU LEU A .
A 1 115 VAL 115 115 VAL VAL A .
A 1 116 GLY 116 116 GLY GLY A .
A 1 117 ASN 117 117 ASN ASN A .
A 1 118 LYS 118 118 LYS LYS A .
A 1 119 SER 119 119 SER SER A .
A 1 120 ASP 120 120 ASP ASP A .
A 1 121 LEU 121 121 LEU LEU A .
A 1 122 PRO 122 122 PRO PRO A .
A 1 123 SER 123 123 SER SER A .
A 1 124 ARG 124 124 ARG ARG A .
A 1 125 THR 125 125 THR THR A .
A 1 126 VAL 126 126 VAL VAL A .
A 1 127 ASP 127 127 ASP ASP A .
A 1 128 THR 128 128 THR THR A .
A 1 129 LYS 129 129 LYS LYS A .
A 1 130 GLN 130 130 GLN GLN A .
A 1 131 ALA 131 131 ALA ALA A .
A 1 132 GLN 132 132 GLN GLN A .
A 1 133 ASP 133 133 ASP ASP A .
A 1 134 LEU 134 134 LEU LEU A .
A 1 135 ALA 135 135 ALA ALA A .
A 1 136 ARG 136 136 ARG ARG A .
A 1 137 SER 137 137 SER SER A .
A 1 138 TYR 138 138 TYR TYR A .
A 1 139 GLY 139 139 GLY GLY A .
A 1 140 ILE 140 140 ILE ILE A .
A 1 141 PRO 141 141 PRO PRO A .
A 1 142 PHE 142 142 PHE PHE A .
A 1 143 ILE 143 143 ILE ILE A .
A 1 144 GLU 144 144 GLU GLU A .
A 1 145 THR 145 145 THR THR A .
A 1 146 SER 146 146 SER SER A .
A 1 147 ALA 147 147 ALA ALA A .
A 1 148 LYS 148 148 LYS LYS A .
A 1 149 THR 149 149 THR THR A .
A 1 150 ARG 150 150 ARG ARG A .
A 1 151 GLN 151 151 GLN GLN A .
A 1 152 GLY 152 152 GLY GLY A .
A 1 153 VAL 153 153 VAL VAL A .
A 1 154 ASP 154 154 ASP ASP A .
A 1 155 ASP 155 155 ASP ASP A .
A 1 156 ALA 156 156 ALA ALA A .
A 1 157 PHE 157 157 PHE PHE A .
A 1 158 TYR 158 158 TYR TYR A .
A 1 159 THR 159 159 THR THR A .
A 1 160 LEU 160 160 LEU LEU A .
A 1 161 VAL 161 161 VAL VAL A .
A 1 162 ARG 162 162 ARG ARG A .
A 1 163 GLU 163 163 GLU GLU A .
A 1 164 ILE 164 164 ILE ILE A .
A 1 165 ARG 165 165 ARG ARG A .
A 1 166 LYS 166 166 LYS LYS A .
A 1 167 HIS 167 167 HIS HIS A .
A 1 168 LYS 168 168 LYS LYS A .
A 1 169 GLU 169 169 GLU GLU A .
A 1 170 LYS 170 170 LYS LYS A .
#
#
loop_
_pdbx_nonpoly_scheme.asym_id
_pdbx_nonpoly_scheme.entity_id
_pdbx_nonpoly_scheme.mon_id
_pdbx_nonpoly_scheme.ndb_seq_num
_pdbx_nonpoly_scheme.pdb_seq_num
_pdbx_nonpoly_scheme.auth_seq_num
_pdbx_nonpoly_scheme.auth_mon_id
_pdbx_nonpoly_scheme.pdb_strand_id
_pdbx_nonpoly_scheme.pdb_ins_code
B 2 LIG2 1 1 1 LIG2 B .
C 3 LIG3 1 1 1 LIG3 C .
D 4 LIG4 1 1 1 LIG4 D .
#
#
loop_
_ma_data.id
_ma_data.name
_ma_data.content_type
_ma_data.content_type_other_details
1 'Entity A' target .
2 'Entity B' target .
3 'Entity C' target .
4 'Entity D' target .
5 pred_model_1 'model coordinates' .
#
#
loop_
_ma_target_entity.entity_id
_ma_target_entity.data_id
_ma_target_entity.origin
1 1 designed
2 2 designed
3 3 designed
4 4 designed
#
#
loop_
_ma_target_entity_instance.asym_id
_ma_target_entity_instance.entity_id
_ma_target_entity_instance.details
A 1 'Chain A'
B 2 'Chain B'
C 3 'Chain C'
D 4 'Chain D'
#
#
loop_
_ma_model_list.ordinal_id
_ma_model_list.model_name
_ma_model_list.data_id
_ma_model_list.model_type
_ma_model_list.model_type_other_details
1 pred_model_1 5 'Ab initio model' .
#
#
loop_
_ma_model_group.id
_ma_model_group.name
_ma_model_group.details
1 pred .
#
#
loop_
_ma_model_group_link.group_id
_ma_model_group_link.model_id
1 1
#
#
loop_
_atom_site.group_PDB
_atom_site.id
_atom_site.type_symbol
_atom_site.label_atom_id
_atom_site.label_alt_id
_atom_site.label_comp_id
_atom_site.label_seq_id
_atom_site.auth_seq_id
_atom_site.pdbx_PDB_ins_code
_atom_site.label_asym_id
_atom_site.Cartn_x
_atom_site.Cartn_y
_atom_site.Cartn_z
_atom_site.occupancy
_atom_site.label_entity_id
_atom_site.auth_asym_id
_atom_site.auth_comp_id
_atom_site.B_iso_or_equiv
_atom_site.pdbx_PDB_model_num
ATOM 1 N N . GLY 1 1 ? A -25.143 -3.453 -1.537 1.000 1 A GLY 75.070 1
ATOM 2 C CA . GLY 1 1 ? A -23.950 -4.193 -1.972 1.000 1 A GLY 79.860 1
ATOM 3 C C . GLY 1 1 ? A -22.719 -3.779 -1.239 1.000 1 A GLY 83.287 1
ATOM 4 O O . GLY 1 1 ? A -22.742 -2.881 -0.413 1.000 1 A GLY 80.198 1
ATOM 5 N N . MET 2 2 ? A -21.615 -4.476 -1.525 1.000 1 A MET 84.764 1
ATOM 6 C CA . MET 2 2 ? A -20.358 -4.173 -0.856 1.000 1 A MET 89.014 1
ATOM 7 C C . MET 2 2 ? A -19.838 -2.797 -1.299 1.000 1 A MET 90.935 1
ATOM 8 O O . MET 2 2 ? A -20.208 -2.266 -2.360 1.000 1 A MET 89.568 1
ATOM 9 C CB . MET 2 2 ? A -19.299 -5.233 -1.158 1.000 1 A MET 86.690 1
ATOM 10 C CG . MET 2 2 ? A -18.803 -5.176 -2.580 1.000 1 A MET 86.058 1
ATOM 11 S SD . MET 2 2 ? A -17.852 -6.631 -3.023 1.000 1 A MET 83.829 1
ATOM 12 C CE . MET 2 2 ? A -19.095 -7.865 -3.093 1.000 1 A MET 79.286 1
ATOM 13 N N . THR 3 3 ? A -18.980 -2.218 -0.426 1.000 1 A THR 95.282 1
ATOM 14 C CA . THR 3 3 ? A -18.309 -0.966 -0.741 1.000 1 A THR 95.476 1
ATOM 15 C C . THR 3 3 ? A -16.997 -1.288 -1.462 1.000 1 A THR 96.322 1
ATOM 16 O O . THR 3 3 ? A -16.282 -2.201 -1.059 1.000 1 A THR 95.906 1
ATOM 17 C CB . THR 3 3 ? A -18.043 -0.134 0.514 1.000 1 A THR 93.849 1
ATOM 18 O OG1 . THR 3 3 ? A -19.308 0.197 1.118 1.000 1 A THR 89.030 1
ATOM 19 C CG2 . THR 3 3 ? A -17.278 1.144 0.173 1.000 1 A THR 89.623 1
ATOM 20 N N . GLU 4 4 ? A -16.682 -0.538 -2.504 1.000 1 A GLU 96.450 1
ATOM 21 C CA . GLU 4 4 ? A -15.434 -0.704 -3.240 1.000 1 A GLU 96.810 1
ATOM 22 C C . GLU 4 4 ? A -14.419 0.331 -2.757 1.000 1 A GLU 97.179 1
ATOM 23 O O . GLU 4 4 ? A -14.764 1.508 -2.639 1.000 1 A GLU 96.699 1
ATOM 24 C CB . GLU 4 4 ? A -15.660 -0.551 -4.740 1.000 1 A GLU 95.736 1
ATOM 25 C CG . GLU 4 4 ? A -16.553 -1.612 -5.319 1.000 1 A GLU 86.143 1
ATOM 26 C CD . GLU 4 4 ? A -16.816 -1.440 -6.797 1.000 1 A GLU 85.134 1
ATOM 27 O OE1 . GLU 4 4 ? A -16.639 -0.320 -7.333 1.000 1 A GLU 82.376 1
ATOM 28 O OE2 . GLU 4 4 ? A -17.198 -2.445 -7.462 1.000 1 A GLU 79.530 1
ATOM 29 N N . TYR 5 5 ? A -13.170 -0.121 -2.475 1.000 1 A TYR 97.408 1
ATOM 30 C CA . TYR 5 5 ? A -12.091 0.768 -2.049 1.000 1 A TYR 97.711 1
ATOM 31 C C . TYR 5 5 ? A -10.955 0.646 -3.049 1.000 1 A TYR 97.747 1
ATOM 32 O O . TYR 5 5 ? A -10.456 -0.448 -3.301 1.000 1 A TYR 97.663 1
ATOM 33 C CB . TYR 5 5 ? A -11.585 0.373 -0.668 1.000 1 A TYR 97.684 1
ATOM 34 C CG . TYR 5 5 ? A -12.624 0.516 0.402 1.000 1 A TYR 97.652 1
ATOM 35 C CD1 . TYR 5 5 ? A -12.788 1.735 1.033 1.000 1 A TYR 97.139 1
ATOM 36 C CD2 . TYR 5 5 ? A -13.430 -0.523 0.751 1.000 1 A TYR 97.305 1
ATOM 37 C CE1 . TYR 5 5 ? A -13.727 1.890 2.015 1.000 1 A TYR 96.487 1
ATOM 38 C CE2 . TYR 5 5 ? A -14.402 -0.371 1.722 1.000 1 A TYR 96.513 1
ATOM 39 C CZ . TYR 5 5 ? A -14.559 0.831 2.358 1.000 1 A TYR 96.398 1
ATOM 40 O OH . TYR 5 5 ? A -15.491 1.002 3.332 1.000 1 A TYR 94.950 1
ATOM 41 N N . LYS 6 6 ? A -10.539 1.796 -3.624 1.000 1 A LYS 97.397 1
ATOM 42 C CA . LYS 6 6 ? A -9.431 1.829 -4.551 1.000 1 A LYS 97.256 1
ATOM 43 C C . LYS 6 6 ? A -8.154 2.187 -3.806 1.000 1 A LYS 97.539 1
ATOM 44 O O . LYS 6 6 ? A -7.979 3.336 -3.349 1.000 1 A LYS 97.364 1
ATOM 45 C CB . LYS 6 6 ? A -9.700 2.805 -5.685 1.000 1 A LYS 96.520 1
ATOM 46 C CG . LYS 6 6 ? A -10.865 2.363 -6.559 1.000 1 A LYS 84.868 1
ATOM 47 C CD . LYS 6 6 ? A -11.097 3.297 -7.726 1.000 1 A LYS 79.510 1
ATOM 48 C CE . LYS 6 6 ? A -12.240 2.794 -8.585 1.000 1 A LYS 75.005 1
ATOM 49 N NZ . LYS 6 6 ? A -12.482 3.694 -9.727 1.000 1 A LYS 63.192 1
ATOM 50 N N . LEU 7 7 ? A -7.224 1.232 -3.657 1.000 1 A LEU 97.814 1
ATOM 51 C CA . LEU 7 7 ? A -6.001 1.352 -2.877 1.000 1 A LEU 98.026 1
ATOM 52 C C . LEU 7 7 ? A -4.794 1.295 -3.784 1.000 1 A LEU 97.605 1
ATOM 53 O O . LEU 7 7 ? A -4.778 0.570 -4.779 1.000 1 A LEU 97.294 1
ATOM 54 C CB . LEU 7 7 ? A -5.882 0.219 -1.861 1.000 1 A LEU 98.336 1
ATOM 55 C CG . LEU 7 7 ? A -7.110 -0.149 -1.017 1.000 1 A LEU 98.139 1
ATOM 56 C CD1 . LEU 7 7 ? A -7.727 1.074 -0.371 1.000 1 A LEU 98.093 1
ATOM 57 C CD2 . LEU 7 7 ? A -6.721 -1.195 -0.008 1.000 1 A LEU 98.231 1
ATOM 58 N N . VAL 8 8 ? A -3.748 2.048 -3.411 1.000 1 A VAL 97.801 1
ATOM 59 C CA . VAL 8 8 ? A -2.500 2.069 -4.171 1.000 1 A VAL 97.430 1
ATOM 60 C C . VAL 8 8 ? A -1.346 1.739 -3.246 1.000 1 A VAL 97.703 1
ATOM 61 O O . VAL 8 8 ? A -1.269 2.290 -2.136 1.000 1 A VAL 97.814 1
ATOM 62 C CB . VAL 8 8 ? A -2.296 3.438 -4.832 1.000 1 A VAL 96.479 1
ATOM 63 C CG1 . VAL 8 8 ? A -3.526 3.831 -5.656 1.000 1 A VAL 95.789 1
ATOM 64 C CG2 . VAL 8 8 ? A -1.053 3.417 -5.712 1.000 1 A VAL 95.752 1
ATOM 65 N N . VAL 9 9 ? A -0.475 0.826 -3.661 1.000 1 A VAL 97.511 1
ATOM 66 C CA . VAL 9 9 ? A 0.697 0.450 -2.873 1.000 1 A VAL 97.733 1
ATOM 67 C C . VAL 9 9 ? A 1.924 1.076 -3.535 1.000 1 A VAL 97.355 1
ATOM 68 O O . VAL 9 9 ? A 2.231 0.793 -4.699 1.000 1 A VAL 96.906 1
ATOM 69 C CB . VAL 9 9 ? A 0.858 -1.082 -2.806 1.000 1 A VAL 98.004 1
ATOM 70 C CG1 . VAL 9 9 ? A -0.465 -1.730 -2.369 1.000 1 A VAL 98.240 1
ATOM 71 C CG2 . VAL 9 9 ? A 1.984 -1.463 -1.863 1.000 1 A VAL 98.089 1
ATOM 72 N N . VAL 10 10 ? A 2.621 1.935 -2.793 1.000 1 A VAL 97.649 1
ATOM 73 C CA . VAL 10 10 ? A 3.786 2.653 -3.311 1.000 1 A VAL 97.530 1
ATOM 74 C C . VAL 10 10 ? A 4.996 2.374 -2.443 1.000 1 A VAL 97.843 1
ATOM 75 O O . VAL 10 10 ? A 4.902 1.981 -1.289 1.000 1 A VAL 98.176 1
ATOM 76 C CB . VAL 10 10 ? A 3.538 4.178 -3.372 1.000 1 A VAL 96.614 1
ATOM 77 C CG1 . VAL 10 10 ? A 2.320 4.483 -4.244 1.000 1 A VAL 96.387 1
ATOM 78 C CG2 . VAL 10 10 ? A 3.416 4.783 -2.001 1.000 1 A VAL 96.623 1
ATOM 79 N N . GLY 11 11 ? A 6.167 2.596 -3.024 1.000 1 A GLY 97.517 1
ATOM 80 C CA . GLY 11 11 ? A 7.420 2.406 -2.313 1.000 1 A GLY 97.131 1
ATOM 81 C C . GLY 11 11 ? A 8.550 2.036 -3.261 1.000 1 A GLY 96.768 1
ATOM 82 O O . GLY 11 11 ? A 8.307 1.745 -4.436 1.000 1 A GLY 96.364 1
ATOM 83 N N . ALA 12 12 ? A 9.757 2.037 -2.757 1.000 1 A ALA 97.684 1
ATOM 84 C CA . ALA 12 12 ? A 10.942 1.761 -3.551 1.000 1 A ALA 97.170 1
ATOM 85 C C . ALA 12 12 ? A 10.942 0.337 -4.098 1.000 1 A ALA 96.779 1
ATOM 86 O O . ALA 12 12 ? A 10.227 -0.541 -3.601 1.000 1 A ALA 96.713 1
ATOM 87 C CB . ALA 12 12 ? A 12.184 2.004 -2.705 1.000 1 A ALA 96.852 1
ATOM 88 N N . GLY 13 13 ? A 11.738 0.131 -5.134 1.000 1 A GLY 96.172 1
ATOM 89 C CA . GLY 13 13 ? A 11.879 -1.217 -5.680 1.000 1 A GLY 96.050 1
ATOM 90 C C . GLY 13 13 ? A 12.431 -2.175 -4.643 1.000 1 A GLY 96.752 1
ATOM 91 O O . GLY 13 13 ? A 13.350 -1.850 -3.897 1.000 1 A GLY 96.916 1
ATOM 92 N N . GLY 14 14 ? A 11.852 -3.383 -4.588 1.000 1 A GLY 96.731 1
ATOM 93 C CA . GLY 14 14 ? A 12.346 -4.440 -3.726 1.000 1 A GLY 96.749 1
ATOM 94 C C . GLY 14 14 ? A 11.885 -4.412 -2.281 1.000 1 A GLY 97.612 1
ATOM 95 O O . GLY 14 14 ? A 12.286 -5.276 -1.508 1.000 1 A GLY 97.663 1
ATOM 96 N N . VAL 15 15 ? A 11.063 -3.423 -1.899 1.000 1 A VAL 97.828 1
ATOM 97 C CA . VAL 15 15 ? A 10.588 -3.382 -0.505 1.000 1 A VAL 98.289 1
ATOM 98 C C . VAL 15 15 ? A 9.558 -4.455 -0.202 1.000 1 A VAL 98.372 1
ATOM 99 O O . VAL 15 15 ? A 9.322 -4.757 0.961 1.000 1 A VAL 98.473 1
ATOM 100 C CB . VAL 15 15 ? A 10.020 -2.015 -0.136 1.000 1 A VAL 98.435 1
ATOM 101 C CG1 . VAL 15 15 ? A 11.057 -0.914 -0.340 1.000 1 A VAL 98.501 1
ATOM 102 C CG2 . VAL 15 15 ? A 8.734 -1.715 -0.882 1.000 1 A VAL 98.690 1
ATOM 103 N N . GLY 16 16 ? A 8.915 -5.017 -1.244 1.000 1 A GLY 98.220 1
ATOM 104 C CA . GLY 16 16 ? A 7.897 -6.036 -1.050 1.000 1 A GLY 97.996 1
ATOM 105 C C . GLY 16 16 ? A 6.483 -5.598 -1.375 1.000 1 A GLY 98.137 1
ATOM 106 O O . GLY 16 16 ? A 5.528 -6.238 -0.869 1.000 1 A GLY 98.167 1
ATOM 107 N N . LYS 17 17 ? A 6.299 -4.561 -2.185 1.000 1 A LYS 97.984 1
ATOM 108 C CA . LYS 17 17 ? A 4.950 -4.144 -2.599 1.000 1 A LYS 97.797 1
ATOM 109 C C . LYS 17 17 ? A 4.217 -5.310 -3.217 1.000 1 A LYS 97.479 1
ATOM 110 O O . LYS 17 17 ? A 3.077 -5.581 -2.830 1.000 1 A LYS 97.714 1
ATOM 111 C CB . LYS 17 17 ? A 5.026 -2.953 -3.553 1.000 1 A LYS 97.486 1
ATOM 112 C CG . LYS 17 17 ? A 5.701 -1.730 -2.977 1.000 1 A LYS 96.904 1
ATOM 113 C CD . LYS 17 17 ? A 5.761 -0.577 -3.982 1.000 1 A LYS 96.354 1
ATOM 114 C CE . LYS 17 17 ? A 6.477 -0.912 -5.287 1.000 1 A LYS 95.804 1
ATOM 115 N NZ . LYS 17 17 ? A 7.893 -1.217 -5.058 1.000 1 A LYS 95.324 1
ATOM 116 N N . SER 18 18 ? A 4.838 -5.998 -4.178 1.000 1 A SER 97.030 1
ATOM 117 C CA . SER 18 18 ? A 4.200 -7.125 -4.833 1.000 1 A SER 96.651 1
ATOM 118 C C . SER 18 18 ? A 3.972 -8.269 -3.858 1.000 1 A SER 97.012 1
ATOM 119 O O . SER 18 18 ? A 2.887 -8.884 -3.857 1.000 1 A SER 97.241 1
ATOM 120 C CB . SER 18 18 ? A 4.987 -7.596 -6.044 1.000 1 A SER 95.725 1
ATOM 121 O OG . SER 18 18 ? A 5.038 -6.581 -7.029 1.000 1 A SER 91.350 1
ATOM 122 N N . ALA 19 19 ? A 4.954 -8.559 -3.025 1.000 1 A ALA 97.353 1
ATOM 123 C CA . ALA 19 19 ? A 4.811 -9.658 -2.081 1.000 1 A ALA 97.602 1
ATOM 124 C C . ALA 19 19 ? A 3.676 -9.428 -1.107 1.000 1 A ALA 97.929 1
ATOM 125 O O . ALA 19 19 ? A 2.916 -10.350 -0.784 1.000 1 A ALA 98.125 1
ATOM 126 C CB . ALA 19 19 ? A 6.121 -9.902 -1.340 1.000 1 A ALA 97.531 1
ATOM 127 N N . LEU 20 20 ? A 3.566 -8.170 -0.588 1.000 1 A LEU 97.843 1
ATOM 128 C CA . LEU 20 20 ? A 2.452 -7.853 0.300 1.000 1 A LEU 98.146 1
ATOM 129 C C . LEU 20 20 ? A 1.113 -8.030 -0.396 1.000 1 A LEU 98.107 1
ATOM 130 O O . LEU 20 20 ? A 0.165 -8.582 0.177 1.000 1 A LEU 98.184 1
ATOM 131 C CB . LEU 20 20 ? A 2.580 -6.422 0.831 1.000 1 A LEU 98.464 1
ATOM 132 C CG . LEU 20 20 ? A 3.685 -6.187 1.845 1.000 1 A LEU 98.577 1
ATOM 133 C CD1 . LEU 20 20 ? A 3.328 -6.854 3.177 1.000 1 A LEU 98.598 1
ATOM 134 C CD2 . LEU 20 20 ? A 3.921 -4.699 2.009 1.000 1 A LEU 98.638 1
ATOM 135 N N . THR 21 21 ? A 1.019 -7.544 -1.642 1.000 1 A THR 97.961 1
ATOM 136 C CA . THR 21 21 ? A -0.241 -7.612 -2.363 1.000 1 A THR 97.711 1
ATOM 137 C C . THR 21 21 ? A -0.637 -9.060 -2.644 1.000 1 A THR 97.593 1
ATOM 138 O O . THR 21 21 ? A -1.783 -9.466 -2.440 1.000 1 A THR 97.701 1
ATOM 139 C CB . THR 21 21 ? A -0.136 -6.833 -3.666 1.000 1 A THR 97.577 1
ATOM 140 O OG1 . THR 21 21 ? A 0.178 -5.470 -3.362 1.000 1 A THR 97.385 1
ATOM 141 C CG2 . THR 21 21 ? A -1.433 -6.895 -4.446 1.000 1 A THR 97.465 1
ATOM 142 N N . ILE 22 22 ? A 0.336 -9.878 -3.064 1.000 1 A ILE 97.185 1
ATOM 143 C CA . ILE 22 22 ? A 0.045 -11.270 -3.374 1.000 1 A ILE 96.725 1
ATOM 144 C C . ILE 22 22 ? A -0.329 -12.026 -2.113 1.000 1 A ILE 97.109 1
ATOM 145 O O . ILE 22 22 ? A -1.228 -12.867 -2.120 1.000 1 A ILE 97.404 1
ATOM 146 C CB . ILE 22 22 ? A 1.215 -11.917 -4.125 1.000 1 A ILE 95.949 1
ATOM 147 C CG1 . ILE 22 22 ? A 1.358 -11.230 -5.485 1.000 1 A ILE 95.309 1
ATOM 148 C CG2 . ILE 22 22 ? A 0.987 -13.409 -4.304 1.000 1 A ILE 94.440 1
ATOM 149 C CD1 . ILE 22 22 ? A 2.638 -11.609 -6.241 1.000 1 A ILE 92.421 1
ATOM 150 N N . GLN 23 23 ? A 0.345 -11.721 -0.975 1.000 1 A GLN 97.487 1
ATOM 151 C CA . GLN 23 23 ? A -0.070 -12.337 0.296 1.000 1 A GLN 97.715 1
ATOM 152 C C . GLN 23 23 ? A -1.514 -12.012 0.635 1.000 1 A GLN 97.842 1
ATOM 153 O O . GLN 23 23 ? A -2.263 -12.876 1.068 1.000 1 A GLN 97.787 1
ATOM 154 C CB . GLN 23 23 ? A 0.858 -11.920 1.432 1.000 1 A GLN 97.671 1
ATOM 155 C CG . GLN 23 23 ? A 2.017 -12.857 1.651 1.000 1 A GLN 95.493 1
ATOM 156 C CD . GLN 23 23 ? A 1.607 -14.175 2.287 1.000 1 A GLN 97.385 1
ATOM 157 O OE1 . GLN 23 23 ? A 0.414 -14.490 2.438 1.000 1 A GLN 96.754 1
ATOM 158 N NE2 . GLN 23 23 ? A 2.591 -14.970 2.652 1.000 1 A GLN 96.365 1
ATOM 159 N N . LEU 24 24 ? A -1.901 -10.727 0.455 1.000 1 A LEU 97.814 1
ATOM 160 C CA . LEU 24 24 ? A -3.281 -10.339 0.753 1.000 1 A LEU 97.877 1
ATOM 161 C C . LEU 24 24 ? A -4.252 -11.096 -0.153 1.000 1 A LEU 97.679 1
ATOM 162 O O . LEU 24 24 ? A -5.304 -11.591 0.307 1.000 1 A LEU 97.511 1
ATOM 163 C CB . LEU 24 24 ? A -3.475 -8.847 0.586 1.000 1 A LEU 98.067 1
ATOM 164 C CG . LEU 24 24 ? A -4.906 -8.386 0.907 1.000 1 A LEU 97.983 1
ATOM 165 C CD1 . LEU 24 24 ? A -5.052 -8.279 2.407 1.000 1 A LEU 97.651 1
ATOM 166 C CD2 . LEU 24 24 ? A -5.203 -7.054 0.248 1.000 1 A LEU 97.816 1
ATOM 167 N N . ILE 25 25 ? A -3.928 -11.166 -1.441 1.000 1 A ILE 97.416 1
ATOM 168 C CA . ILE 25 25 ? A -4.878 -11.685 -2.429 1.000 1 A ILE 96.731 1
ATOM 169 C C . ILE 25 25 ? A -4.883 -13.203 -2.490 1.000 1 A ILE 96.435 1
ATOM 170 O O . ILE 25 25 ? A -5.955 -13.832 -2.545 1.000 1 A ILE 96.086 1
ATOM 171 C CB . ILE 25 25 ? A -4.545 -11.100 -3.834 1.000 1 A ILE 95.890 1
ATOM 172 C CG1 . ILE 25 25 ? A -4.598 -9.595 -3.797 1.000 1 A ILE 93.400 1
ATOM 173 C CG2 . ILE 25 25 ? A -5.504 -11.678 -4.898 1.000 1 A ILE 91.806 1
ATOM 174 C CD1 . ILE 25 25 ? A -5.924 -9.016 -3.369 1.000 1 A ILE 86.669 1
ATOM 175 N N . GLN 26 26 ? A -3.690 -13.832 -2.437 1.000 1 A GLN 96.840 1
ATOM 176 C CA . GLN 26 26 ? A -3.556 -15.271 -2.682 1.000 1 A GLN 96.156 1
ATOM 177 C C . GLN 26 26 ? A -3.073 -16.064 -1.477 1.000 1 A GLN 96.441 1
ATOM 178 O O . GLN 26 26 ? A -2.983 -17.278 -1.532 1.000 1 A GLN 95.568 1
ATOM 179 C CB . GLN 26 26 ? A -2.621 -15.528 -3.846 1.000 1 A GLN 94.873 1
ATOM 180 C CG . GLN 26 26 ? A -3.111 -14.936 -5.155 1.000 1 A GLN 90.060 1
ATOM 181 C CD . GLN 26 26 ? A -4.401 -15.565 -5.657 1.000 1 A GLN 82.469 1
ATOM 182 O OE1 . GLN 26 26 ? A -4.763 -16.689 -5.248 1.000 1 A GLN 73.802 1
ATOM 183 N NE2 . GLN 26 26 ? A -5.117 -14.860 -6.508 1.000 1 A GLN 72.810 1
ATOM 184 N N . ASN 27 27 ? A -2.693 -15.377 -0.368 1.000 1 A ASN 96.695 1
ATOM 185 C CA . ASN 27 27 ? A -2.239 -16.045 0.840 1.000 1 A ASN 96.376 1
ATOM 186 C C . ASN 27 27 ? A -1.043 -16.945 0.588 1.000 1 A ASN 96.551 1
ATOM 187 O O . ASN 27 27 ? A -0.968 -18.056 1.109 1.000 1 A ASN 95.235 1
ATOM 188 C CB . ASN 27 27 ? A -3.365 -16.837 1.507 1.000 1 A ASN 95.427 1
ATOM 189 C CG . ASN 27 27 ? A -4.474 -15.945 2.031 1.000 1 A ASN 93.470 1
ATOM 190 O OD1 . ASN 27 27 ? A -5.390 -15.593 1.300 1.000 1 A ASN 82.522 1
ATOM 191 N ND2 . ASN 27 27 ? A -4.364 -15.586 3.293 1.000 1 A ASN 79.864 1
ATOM 192 N N . HIS 28 28 ? A -0.094 -16.473 -0.224 1.000 1 A HIS 96.553 1
ATOM 193 C CA . HIS 28 28 ? A 1.206 -17.136 -0.366 1.000 1 A HIS 95.849 1
ATOM 194 C C . HIS 28 28 ? A 2.286 -16.118 -0.608 1.000 1 A HIS 96.364 1
ATOM 195 O O . HIS 28 28 ? A 2.015 -14.967 -0.992 1.000 1 A HIS 95.711 1
ATOM 196 C CB . HIS 28 28 ? A 1.156 -18.193 -1.468 1.000 1 A HIS 93.599 1
ATOM 197 C CG . HIS 28 28 ? A 0.991 -17.638 -2.850 1.000 1 A HIS 86.922 1
ATOM 198 N ND1 . HIS 28 28 ? A 2.059 -17.227 -3.612 1.000 1 A HIS 77.583 1
ATOM 199 C CD2 . HIS 28 28 ? A -0.118 -17.467 -3.612 1.000 1 A HIS 78.673 1
ATOM 200 C CE1 . HIS 28 28 ? A 1.603 -16.805 -4.790 1.000 1 A HIS 78.167 1
ATOM 201 N NE2 . HIS 28 28 ? A 0.300 -16.952 -4.806 1.000 1 A HIS 77.497 1
ATOM 202 N N . PHE 29 29 ? A 3.541 -16.525 -0.359 1.000 1 A PHE 97.152 1
ATOM 203 C CA . PHE 29 29 ? A 4.699 -15.640 -0.468 1.000 1 A PHE 96.996 1
ATOM 204 C C . PHE 29 29 ? A 5.479 -15.966 -1.743 1.000 1 A PHE 95.650 1
ATOM 205 O O . PHE 29 29 ? A 5.784 -17.131 -1.994 1.000 1 A PHE 94.755 1
ATOM 206 C CB . PHE 29 29 ? A 5.590 -15.803 0.774 1.000 1 A PHE 96.712 1
ATOM 207 C CG . PHE 29 29 ? A 6.886 -15.014 0.677 1.000 1 A PHE 97.173 1
ATOM 208 C CD1 . PHE 29 29 ? A 6.883 -13.647 0.555 1.000 1 A PHE 97.352 1
ATOM 209 C CD2 . PHE 29 29 ? A 8.110 -15.685 0.722 1.000 1 A PHE 96.754 1
ATOM 210 C CE1 . PHE 29 29 ? A 8.058 -12.934 0.480 1.000 1 A PHE 96.891 1
ATOM 211 C CE2 . PHE 29 29 ? A 9.289 -14.965 0.640 1.000 1 A PHE 96.260 1
ATOM 212 C CZ . PHE 29 29 ? A 9.260 -13.588 0.527 1.000 1 A PHE 96.589 1
ATOM 213 N N . VAL 30 30 ? A 5.745 -14.936 -2.531 1.000 1 A VAL 93.854 1
ATOM 214 C CA . VAL 30 30 ? A 6.531 -15.103 -3.756 1.000 1 A VAL 91.147 1
ATOM 215 C C . VAL 30 30 ? A 7.970 -14.701 -3.477 1.000 1 A VAL 90.891 1
ATOM 216 O O . VAL 30 30 ? A 8.240 -13.553 -3.151 1.000 1 A VAL 89.525 1
ATOM 217 C CB . VAL 30 30 ? A 5.956 -14.279 -4.917 1.000 1 A VAL 87.032 1
ATOM 218 C CG1 . VAL 30 30 ? A 4.566 -14.793 -5.256 1.000 1 A VAL 82.439 1
ATOM 219 C CG2 . VAL 30 30 ? A 6.867 -14.322 -6.131 1.000 1 A VAL 80.664 1
ATOM 220 N N . ASP 31 31 ? A 8.930 -15.628 -3.619 1.000 1 A ASP 88.614 1
ATOM 221 C CA . ASP 31 31 ? A 10.335 -15.352 -3.390 1.000 1 A ASP 87.781 1
ATOM 222 C C . ASP 31 31 ? A 10.931 -14.444 -4.450 1.000 1 A ASP 87.680 1
ATOM 223 O O . ASP 31 31 ? A 11.740 -13.568 -4.127 1.000 1 A ASP 82.260 1
ATOM 224 C CB . ASP 31 31 ? A 11.142 -16.653 -3.345 1.000 1 A ASP 83.401 1
ATOM 225 C CG . ASP 31 31 ? A 10.946 -17.420 -2.051 1.000 1 A ASP 79.287 1
ATOM 226 O OD1 . ASP 31 31 ? A 11.475 -16.965 -1.016 1.000 1 A ASP 75.595 1
ATOM 227 O OD2 . ASP 31 31 ? A 10.272 -18.463 -2.087 1.000 1 A ASP 76.173 1
ATOM 228 N N . GLU 32 32 ? A 10.528 -14.624 -5.693 1.000 1 A GLU 86.432 1
ATOM 229 C CA . GLU 32 32 ? A 11.069 -13.902 -6.837 1.000 1 A GLU 84.556 1
ATOM 230 C C . GLU 32 32 ? A 9.908 -13.395 -7.654 1.000 1 A GLU 82.709 1
ATOM 231 O O . GLU 32 32 ? A 9.143 -14.173 -8.172 1.000 1 A GLU 77.382 1
ATOM 232 C CB . GLU 32 32 ? A 11.970 -14.809 -7.676 1.000 1 A GLU 82.171 1
ATOM 233 C CG . GLU 32 32 ? A 12.756 -14.117 -8.753 1.000 1 A GLU 72.305 1
ATOM 234 C CD . GLU 32 32 ? A 13.675 -15.073 -9.504 1.000 1 A GLU 64.533 1
ATOM 235 O OE1 . GLU 32 32 ? A 13.228 -16.185 -9.826 1.000 1 A GLU 60.509 1
ATOM 236 O OE2 . GLU 32 32 ? A 14.858 -14.703 -9.732 1.000 1 A GLU 57.462 1
ATOM 237 N N . TYR 33 33 ? A 9.780 -12.046 -7.768 1.000 1 A TYR 83.756 1
ATOM 238 C CA . TYR 33 33 ? A 8.691 -11.446 -8.540 1.000 1 A TYR 82.082 1
ATOM 239 C C . TYR 33 33 ? A 9.264 -10.347 -9.420 1.000 1 A TYR 83.126 1
ATOM 240 O O . TYR 33 33 ? A 9.915 -9.431 -8.927 1.000 1 A TYR 81.162 1
ATOM 241 C CB . TYR 33 33 ? A 7.641 -10.855 -7.613 1.000 1 A TYR 77.447 1
ATOM 242 C CG . TYR 33 33 ? A 6.333 -10.539 -8.304 1.000 1 A TYR 75.594 1
ATOM 243 C CD1 . TYR 33 33 ? A 5.355 -11.512 -8.461 1.000 1 A TYR 71.266 1
ATOM 244 C CD2 . TYR 33 33 ? A 6.093 -9.284 -8.822 1.000 1 A TYR 70.115 1
ATOM 245 C CE1 . TYR 33 33 ? A 4.167 -11.238 -9.087 1.000 1 A TYR 68.206 1
ATOM 246 C CE2 . TYR 33 33 ? A 4.915 -8.985 -9.461 1.000 1 A TYR 67.872 1
ATOM 247 C CZ . TYR 33 33 ? A 3.971 -9.968 -9.587 1.000 1 A TYR 69.185 1
ATOM 248 O OH . TYR 33 33 ? A 2.767 -9.665 -10.220 1.000 1 A TYR 65.079 1
ATOM 249 N N . ASP 34 34 ? A 9.034 -10.456 -10.725 1.000 1 A ASP 83.126 1
ATOM 250 C CA . ASP 34 34 ? A 9.530 -9.498 -11.724 1.000 1 A ASP 81.929 1
ATOM 251 C C . ASP 34 34 ? A 9.344 -8.065 -11.184 1.000 1 A ASP 82.457 1
ATOM 252 O O . ASP 34 34 ? A 8.226 -7.640 -10.969 1.000 1 A ASP 80.545 1
ATOM 253 C CB . ASP 34 34 ? A 8.723 -9.680 -13.025 1.000 1 A ASP 79.392 1
ATOM 254 C CG . ASP 34 34 ? A 9.247 -8.825 -14.161 1.000 1 A ASP 76.220 1
ATOM 255 O OD1 . ASP 34 34 ? A 9.857 -7.754 -13.910 1.000 1 A ASP 73.306 1
ATOM 256 O OD2 . ASP 34 34 ? A 9.015 -9.218 -15.303 1.000 1 A ASP 73.570 1
ATOM 257 N N . PRO 35 35 ? A 10.472 -7.335 -10.991 1.000 1 A PRO 76.390 1
ATOM 258 C CA . PRO 35 35 ? A 10.335 -5.992 -10.405 1.000 1 A PRO 77.753 1
ATOM 259 C C . PRO 35 35 ? A 9.751 -4.973 -11.335 1.000 1 A PRO 78.941 1
ATOM 260 O O . PRO 35 35 ? A 9.444 -3.872 -10.890 1.000 1 A PRO 76.484 1
ATOM 261 C CB . PRO 35 35 ? A 11.781 -5.639 -10.052 1.000 1 A PRO 73.123 1
ATOM 262 C CG . PRO 35 35 ? A 12.603 -6.413 -11.026 1.000 1 A PRO 72.529 1
ATOM 263 C CD . PRO 35 35 ? A 11.867 -7.702 -11.231 1.000 1 A PRO 74.987 1
ATOM 264 N N . THR 36 36 ? A 9.577 -5.268 -12.603 1.000 1 A THR 80.766 1
ATOM 265 C CA . THR 36 36 ? A 9.017 -4.354 -13.588 1.000 1 A THR 77.970 1
ATOM 266 C C . THR 36 36 ? A 7.497 -4.439 -13.683 1.000 1 A THR 80.204 1
ATOM 267 O O . THR 36 36 ? A 6.896 -3.585 -14.344 1.000 1 A THR 78.459 1
ATOM 268 C CB . THR 36 36 ? A 9.588 -4.565 -14.979 1.000 1 A THR 72.451 1
ATOM 269 O OG1 . THR 36 36 ? A 9.082 -5.797 -15.522 1.000 1 A THR 65.239 1
ATOM 270 C CG2 . THR 36 36 ? A 11.112 -4.606 -14.929 1.000 1 A THR 68.014 1
ATOM 271 N N . ILE 37 37 ? A 6.873 -5.432 -13.064 1.000 1 A ILE 82.758 1
ATOM 272 C CA . ILE 37 37 ? A 5.438 -5.665 -13.251 1.000 1 A ILE 80.948 1
ATOM 273 C C . ILE 37 37 ? A 4.629 -4.683 -12.411 1.000 1 A ILE 82.525 1
ATOM 274 O O . ILE 37 37 ? A 4.816 -4.600 -11.200 1.000 1 A ILE 78.963 1
ATOM 275 C CB . ILE 37 37 ? A 5.039 -7.105 -12.923 1.000 1 A ILE 75.759 1
ATOM 276 C CG1 . ILE 37 37 ? A 5.663 -8.051 -13.945 1.000 1 A ILE 76.108 1
ATOM 277 C CG2 . ILE 37 37 ? A 3.506 -7.253 -12.922 1.000 1 A ILE 75.739 1
ATOM 278 C CD1 . ILE 37 37 ? A 5.323 -9.494 -13.746 1.000 1 A ILE 72.282 1
ATOM 279 N N . GLU 38 38 ? A 3.728 -3.929 -13.052 1.000 1 A GLU 82.260 1
ATOM 280 C CA . GLU 38 38 ? A 2.728 -3.096 -12.386 1.000 1 A GLU 84.942 1
ATOM 281 C C . GLU 38 38 ? A 1.365 -3.604 -12.826 1.000 1 A GLU 85.987 1
ATOM 282 O O . GLU 38 38 ? A 1.073 -3.647 -14.014 1.000 1 A GLU 82.505 1
ATOM 283 C CB . GLU 38 38 ? A 2.911 -1.624 -12.732 1.000 1 A GLU 82.054 1
ATOM 284 C CG . GLU 38 38 ? A 1.832 -0.721 -12.131 1.000 1 A GLU 79.294 1
ATOM 285 C CD . GLU 38 38 ? A 2.112 0.747 -12.379 1.000 1 A GLU 79.048 1
ATOM 286 O OE1 . GLU 38 38 ? A 3.157 1.243 -11.904 1.000 1 A GLU 78.818 1
ATOM 287 O OE2 . GLU 38 38 ? A 1.299 1.384 -13.075 1.000 1 A GLU 76.737 1
ATOM 288 N N . ASP 39 39 ? A 0.531 -3.994 -11.861 1.000 1 A ASP 89.354 1
ATOM 289 C CA . ASP 39 39 ? A -0.780 -4.562 -12.190 1.000 1 A ASP 89.558 1
ATOM 290 C C . ASP 39 39 ? A -1.761 -4.240 -11.090 1.000 1 A ASP 91.475 1
ATOM 291 O O . ASP 39 39 ? A -1.380 -3.749 -10.039 1.000 1 A ASP 91.408 1
ATOM 292 C CB . ASP 39 39 ? A -0.648 -6.073 -12.416 1.000 1 A ASP 87.173 1
ATOM 293 C CG . ASP 39 39 ? A -1.752 -6.677 -13.280 1.000 1 A ASP 81.077 1
ATOM 294 O OD1 . ASP 39 39 ? A -2.624 -5.882 -13.742 1.000 1 A ASP 78.286 1
ATOM 295 O OD2 . ASP 39 39 ? A -1.735 -7.895 -13.500 1.000 1 A ASP 75.818 1
ATOM 296 N N . SER 40 40 ? A -3.026 -4.509 -11.359 1.000 1 A SER 92.241 1
ATOM 297 C CA . SER 40 40 ? A -4.077 -4.305 -10.387 1.000 1 A SER 92.308 1
ATOM 298 C C . SER 40 40 ? A -4.723 -5.637 -10.028 1.000 1 A SER 93.175 1
ATOM 299 O O . SER 40 40 ? A -4.768 -6.570 -10.852 1.000 1 A SER 91.335 1
ATOM 300 C CB . SER 40 40 ? A -5.135 -3.328 -10.900 1.000 1 A SER 89.522 1
ATOM 301 O OG . SER 40 40 ? A -5.830 -3.851 -12.013 1.000 1 A SER 83.841 1
ATOM 302 N N . TYR 41 41 ? A -5.229 -5.721 -8.797 1.000 1 A TYR 95.344 1
ATOM 303 C CA . TYR 41 41 ? A -5.787 -6.927 -8.223 1.000 1 A TYR 95.107 1
ATOM 304 C C . TYR 41 41 ? A -7.061 -6.577 -7.481 1.000 1 A TYR 95.766 1
ATOM 305 O O . TYR 41 41 ? A -7.223 -5.447 -7.019 1.000 1 A TYR 95.837 1
ATOM 306 C CB . TYR 41 41 ? A -4.811 -7.595 -7.259 1.000 1 A TYR 94.534 1
ATOM 307 C CG . TYR 41 41 ? A -3.464 -7.888 -7.874 1.000 1 A TYR 92.029 1
ATOM 308 C CD1 . TYR 41 41 ? A -3.198 -9.142 -8.407 1.000 1 A TYR 89.767 1
ATOM 309 C CD2 . TYR 41 41 ? A -2.476 -6.934 -7.933 1.000 1 A TYR 90.881 1
ATOM 310 C CE1 . TYR 41 41 ? A -1.972 -9.427 -8.984 1.000 1 A TYR 86.858 1
ATOM 311 C CE2 . TYR 41 41 ? A -1.259 -7.214 -8.529 1.000 1 A TYR 89.168 1
ATOM 312 C CZ . TYR 41 41 ? A -1.021 -8.460 -9.045 1.000 1 A TYR 86.288 1
ATOM 313 O OH . TYR 41 41 ? A 0.211 -8.732 -9.619 1.000 1 A TYR 82.426 1
ATOM 314 N N . ARG 42 42 ? A -7.962 -7.540 -7.357 1.000 1 A ARG 95.918 1
ATOM 315 C CA . ARG 42 42 ? A -9.224 -7.353 -6.666 1.000 1 A ARG 95.951 1
ATOM 316 C C . ARG 42 42 ? A -9.393 -8.438 -5.606 1.000 1 A ARG 96.215 1
ATOM 317 O O . ARG 42 42 ? A -8.990 -9.570 -5.808 1.000 1 A ARG 95.004 1
ATOM 318 C CB . ARG 42 42 ? A -10.406 -7.399 -7.633 1.000 1 A ARG 94.344 1
ATOM 319 C CG . ARG 42 42 ? A -10.583 -6.109 -8.425 1.000 1 A ARG 84.099 1
ATOM 320 C CD . ARG 42 42 ? A -11.028 -6.381 -9.848 1.000 1 A ARG 78.635 1
ATOM 321 N NE . ARG 42 42 ? A -10.020 -7.117 -10.564 1.000 1 A ARG 73.233 1
ATOM 322 C CZ . ARG 42 42 ? A -8.911 -6.577 -11.090 1.000 1 A ARG 67.043 1
ATOM 323 N NH1 . ARG 42 42 ? A -8.698 -5.268 -11.013 1.000 1 A ARG 60.362 1
ATOM 324 N NH2 . ARG 42 42 ? A -8.010 -7.368 -11.687 1.000 1 A ARG 57.657 1
ATOM 325 N N . LYS 43 43 ? A -9.933 -8.088 -4.432 1.000 1 A LYS 95.978 1
ATOM 326 C CA . LYS 43 43 ? A -10.156 -9.064 -3.360 1.000 1 A LYS 96.146 1
ATOM 327 C C . LYS 43 43 ? A -11.373 -8.642 -2.561 1.000 1 A LYS 96.444 1
ATOM 328 O O . LYS 43 43 ? A -11.484 -7.497 -2.097 1.000 1 A LYS 96.497 1
ATOM 329 C CB . LYS 43 43 ? A -8.953 -9.109 -2.451 1.000 1 A LYS 95.323 1
ATOM 330 C CG . LYS 43 43 ? A -9.101 -9.972 -1.235 1.000 1 A LYS 94.165 1
ATOM 331 C CD . LYS 43 43 ? A -9.056 -11.456 -1.592 1.000 1 A LYS 91.590 1
ATOM 332 C CE . LYS 43 43 ? A -9.058 -12.324 -0.371 1.000 1 A LYS 90.455 1
ATOM 333 N NZ . LYS 43 43 ? A -8.956 -13.756 -0.715 1.000 1 A LYS 86.010 1
ATOM 334 N N . GLN 44 44 ? A -12.324 -9.560 -2.400 1.000 1 A GLN 97.092 1
ATOM 335 C CA . GLN 44 44 ? A -13.493 -9.345 -1.546 1.000 1 A GLN 96.890 1
ATOM 336 C C . GLN 44 44 ? A -13.159 -9.790 -0.148 1.000 1 A GLN 96.555 1
ATOM 337 O O . GLN 44 44 ? A -12.756 -10.929 0.081 1.000 1 A GLN 95.323 1
ATOM 338 C CB . GLN 44 44 ? A -14.713 -10.102 -2.084 1.000 1 A GLN 95.962 1
ATOM 339 C CG . GLN 44 44 ? A -15.957 -9.859 -1.243 1.000 1 A GLN 89.922 1
ATOM 340 C CD . GLN 44 44 ? A -17.200 -10.435 -1.896 1.000 1 A GLN 85.978 1
ATOM 341 O OE1 . GLN 44 44 ? A -17.248 -10.656 -3.103 1.000 1 A GLN 78.921 1
ATOM 342 N NE2 . GLN 44 44 ? A -18.231 -10.676 -1.091 1.000 1 A GLN 76.854 1
ATOM 343 N N . VAL 45 45 ? A -13.300 -8.887 0.833 1.000 1 A VAL 96.508 1
ATOM 344 C CA . VAL 45 45 ? A -12.988 -9.146 2.220 1.000 1 A VAL 96.065 1
ATOM 345 C C . VAL 45 45 ? A -14.102 -8.574 3.086 1.000 1 A VAL 95.947 1
ATOM 346 O O . VAL 45 45 ? A -14.972 -7.840 2.617 1.000 1 A VAL 95.269 1
ATOM 347 C CB . VAL 45 45 ? A -11.634 -8.531 2.659 1.000 1 A VAL 94.904 1
ATOM 348 C CG1 . VAL 45 45 ? A -10.520 -9.071 1.798 1.000 1 A VAL 94.285 1
ATOM 349 C CG2 . VAL 45 45 ? A -11.687 -7.016 2.585 1.000 1 A VAL 93.661 1
ATOM 350 N N . VAL 46 46 ? A -14.078 -8.933 4.376 1.000 1 A VAL 95.477 1
ATOM 351 C CA . VAL 46 46 ? A -15.010 -8.357 5.350 1.000 1 A VAL 95.705 1
ATOM 352 C C . VAL 46 46 ? A -14.180 -7.625 6.383 1.000 1 A VAL 96.358 1
ATOM 353 O O . VAL 46 46 ? A -13.323 -8.206 7.023 1.000 1 A VAL 95.758 1
ATOM 354 C CB . VAL 46 46 ? A -15.876 -9.439 6.018 1.000 1 A VAL 94.280 1
ATOM 355 C CG1 . VAL 46 46 ? A -16.711 -10.176 4.977 1.000 1 A VAL 92.895 1
ATOM 356 C CG2 . VAL 46 46 ? A -16.758 -8.838 7.083 1.000 1 A VAL 93.574 1
ATOM 357 N N . ILE 47 47 ? A -14.425 -6.315 6.532 1.000 1 A ILE 96.751 1
ATOM 358 C CA . ILE 47 47 ? A -13.667 -5.471 7.433 1.000 1 A ILE 96.995 1
ATOM 359 C C . ILE 47 47 ? A -14.655 -4.808 8.377 1.000 1 A ILE 96.778 1
ATOM 360 O O . ILE 47 47 ? A -15.515 -4.053 7.944 1.000 1 A ILE 96.137 1
ATOM 361 C CB . ILE 47 47 ? A -12.872 -4.389 6.681 1.000 1 A ILE 97.198 1
ATOM 362 C CG1 . ILE 47 47 ? A -11.932 -5.030 5.646 1.000 1 A ILE 96.766 1
ATOM 363 C CG2 . ILE 47 47 ? A -12.076 -3.529 7.680 1.000 1 A ILE 96.918 1
ATOM 364 C CD1 . ILE 47 47 ? A -11.303 -4.030 4.712 1.000 1 A ILE 95.984 1
ATOM 365 N N . ASP 48 48 ? A -14.534 -5.137 9.683 1.000 1 A ASP 96.757 1
ATOM 366 C CA . ASP 48 48 ? A -15.434 -4.575 10.681 1.000 1 A ASP 96.028 1
ATOM 367 C C . ASP 48 48 ? A -16.896 -4.778 10.287 1.000 1 A ASP 95.122 1
ATOM 368 O O . ASP 48 48 ? A -17.732 -3.896 10.469 1.000 1 A ASP 93.450 1
ATOM 369 C CB . ASP 48 48 ? A -15.139 -3.086 10.911 1.000 1 A ASP 95.580 1
ATOM 370 C CG . ASP 48 48 ? A -13.717 -2.858 11.387 1.000 1 A ASP 95.853 1
ATOM 371 O OD1 . ASP 48 48 ? A -13.207 -3.669 12.175 1.000 1 A ASP 94.732 1
ATOM 372 O OD2 . ASP 48 48 ? A -13.116 -1.836 10.946 1.000 1 A ASP 94.173 1
ATOM 373 N N . GLY 49 49 ? A -17.189 -5.960 9.744 1.000 1 A GLY 95.397 1
ATOM 374 C CA . GLY 49 49 ? A -18.545 -6.332 9.396 1.000 1 A GLY 93.613 1
ATOM 375 C C . GLY 49 49 ? A -19.025 -5.876 8.037 1.000 1 A GLY 93.764 1
ATOM 376 O O . GLY 49 49 ? A -20.158 -6.224 7.627 1.000 1 A GLY 92.227 1
ATOM 377 N N . GLU 50 50 ? A -18.236 -5.105 7.322 1.000 1 A GLU 93.219 1
ATOM 378 C CA . GLU 50 50 ? A -18.609 -4.567 6.008 1.000 1 A GLU 92.971 1
ATOM 379 C C . GLU 50 50 ? A -17.971 -5.417 4.907 1.000 1 A GLU 94.109 1
ATOM 380 O O . GLU 50 50 ? A -16.740 -5.529 4.838 1.000 1 A GLU 94.151 1
ATOM 381 C CB . GLU 50 50 ? A -18.138 -3.119 5.872 1.000 1 A GLU 90.059 1
ATOM 382 C CG . GLU 50 50 ? A -18.368 -2.523 4.479 1.000 1 A GLU 86.931 1
ATOM 383 C CD . GLU 50 50 ? A -17.689 -1.172 4.296 1.000 1 A GLU 84.085 1
ATOM 384 O OE1 . GLU 50 50 ? A -16.448 -1.112 4.451 1.000 1 A GLU 76.018 1
ATOM 385 O OE2 . GLU 50 50 ? A -18.388 -0.183 4.012 1.000 1 A GLU 74.577 1
ATOM 386 N N . THR 51 51 ? A -18.774 -6.004 4.025 1.000 1 A THR 95.374 1
ATOM 387 C CA . THR 51 51 ? A -18.250 -6.710 2.855 1.000 1 A THR 95.495 1
ATOM 388 C C . THR 51 51 ? A -17.666 -5.662 1.921 1.000 1 A THR 95.557 1
ATOM 389 O O . THR 51 51 ? A -18.366 -4.718 1.509 1.000 1 A THR 93.922 1
ATOM 390 C CB . THR 51 51 ? A -19.322 -7.534 2.173 1.000 1 A THR 94.676 1
ATOM 391 O OG1 . THR 51 51 ? A -19.851 -8.507 3.074 1.000 1 A THR 91.607 1
ATOM 392 C CG2 . THR 51 51 ? A -18.746 -8.244 0.958 1.000 1 A THR 92.242 1
ATOM 393 N N . SER 52 52 ? A -16.394 -5.801 1.602 1.000 1 A SER 95.544 1
ATOM 394 C CA . SER 52 52 ? A -15.647 -4.780 0.870 1.000 1 A SER 95.509 1
ATOM 395 C C . SER 52 52 ? A -14.921 -5.412 -0.301 1.000 1 A SER 96.319 1
ATOM 396 O O . SER 52 52 ? A -14.321 -6.475 -0.184 1.000 1 A SER 95.916 1
ATOM 397 C CB . SER 52 52 ? A -14.633 -4.102 1.778 1.000 1 A SER 92.946 1
ATOM 398 O OG . SER 52 52 ? A -15.242 -3.547 2.933 1.000 1 A SER 85.292 1
ATOM 399 N N . LEU 53 53 ? A -14.941 -4.732 -1.427 1.000 1 A LEU 96.964 1
ATOM 400 C CA . LEU 53 53 ? A -14.151 -5.095 -2.589 1.000 1 A LEU 97.299 1
ATOM 401 C C . LEU 53 53 ? A -12.940 -4.188 -2.629 1.000 1 A LEU 97.593 1
ATOM 402 O O . LEU 53 53 ? A -13.072 -2.975 -2.848 1.000 1 A LEU 97.216 1
ATOM 403 C CB . LEU 53 53 ? A -14.951 -4.977 -3.877 1.000 1 A LEU 96.614 1
ATOM 404 C CG . LEU 53 53 ? A -14.175 -5.392 -5.118 1.000 1 A LEU 94.133 1
ATOM 405 C CD1 . LEU 53 53 ? A -13.848 -6.872 -5.055 1.000 1 A LEU 92.578 1
ATOM 406 C CD2 . LEU 53 53 ? A -14.963 -5.041 -6.391 1.000 1 A LEU 92.035 1
ATOM 407 N N . LEU 54 54 ? A -11.741 -4.758 -2.415 1.000 1 A LEU 97.729 1
ATOM 408 C CA . LEU 54 54 ? A -10.502 -3.980 -2.489 1.000 1 A LEU 97.914 1
ATOM 409 C C . LEU 54 54 ? A -9.969 -4.049 -3.910 1.000 1 A LEU 97.741 1
ATOM 410 O O . LEU 54 54 ? A -9.782 -5.136 -4.463 1.000 1 A LEU 97.436 1
ATOM 411 C CB . LEU 54 54 ? A -9.460 -4.536 -1.518 1.000 1 A LEU 97.903 1
ATOM 412 C CG . LEU 54 54 ? A -9.911 -4.691 -0.084 1.000 1 A LEU 97.706 1
ATOM 413 C CD1 . LEU 54 54 ? A -10.580 -3.442 0.432 1.000 1 A LEU 97.606 1
ATOM 414 C CD2 . LEU 54 54 ? A -8.709 -5.069 0.787 1.000 1 A LEU 97.687 1
ATOM 415 N N . ASP 55 55 ? A -9.757 -2.873 -4.502 1.000 1 A ASP 97.579 1
ATOM 416 C CA . ASP 55 55 ? A -9.223 -2.757 -5.853 1.000 1 A ASP 97.138 1
ATOM 417 C C . ASP 55 55 ? A -7.837 -2.136 -5.689 1.000 1 A ASP 97.197 1
ATOM 418 O O . ASP 55 55 ? A -7.716 -0.970 -5.337 1.000 1 A ASP 96.829 1
ATOM 419 C CB . ASP 55 55 ? A -10.160 -1.888 -6.680 1.000 1 A ASP 95.680 1
ATOM 420 C CG . ASP 55 55 ? A -9.842 -1.911 -8.164 1.000 1 A ASP 92.932 1
ATOM 421 O OD1 . ASP 55 55 ? A -8.790 -2.448 -8.563 1.000 1 A ASP 90.149 1
ATOM 422 O OD2 . ASP 55 55 ? A -10.662 -1.360 -8.935 1.000 1 A ASP 87.654 1
ATOM 423 N N . ILE 56 56 ? A -6.776 -2.938 -5.869 1.000 1 A ILE 97.219 1
ATOM 424 C CA . ILE 56 56 ? A -5.432 -2.601 -5.413 1.000 1 A ILE 97.310 1
ATOM 425 C C . ILE 56 56 ? A -4.485 -2.483 -6.584 1.000 1 A ILE 96.654 1
ATOM 426 O O . ILE 56 56 ? A -4.269 -3.442 -7.325 1.000 1 A ILE 96.448 1
ATOM 427 C CB . ILE 56 56 ? A -4.902 -3.646 -4.431 1.000 1 A ILE 97.612 1
ATOM 428 C CG1 . ILE 56 56 ? A -5.848 -3.773 -3.236 1.000 1 A ILE 96.949 1
ATOM 429 C CG2 . ILE 56 56 ? A -3.483 -3.287 -3.972 1.000 1 A ILE 97.519 1
ATOM 430 C CD1 . ILE 56 56 ? A -5.626 -5.040 -2.439 1.000 1 A ILE 93.875 1
ATOM 431 N N . LEU 57 57 ? A -3.847 -1.288 -6.713 1.000 1 A LEU 96.153 1
ATOM 432 C CA . LEU 57 57 ? A -2.768 -1.109 -7.686 1.000 1 A LEU 95.398 1
ATOM 433 C C . LEU 57 57 ? A -1.443 -1.357 -7.005 1.000 1 A LEU 95.594 1
ATOM 434 O O . LEU 57 57 ? A -1.068 -0.655 -6.038 1.000 1 A LEU 95.638 1
ATOM 435 C CB . LEU 57 57 ? A -2.806 0.309 -8.267 1.000 1 A LEU 93.799 1
ATOM 436 C CG . LEU 57 57 ? A -1.637 0.629 -9.227 1.000 1 A LEU 91.802 1
ATOM 437 C CD1 . LEU 57 57 ? A -1.709 -0.232 -10.491 1.000 1 A LEU 89.855 1
ATOM 438 C CD2 . LEU 57 57 ? A -1.614 2.110 -9.580 1.000 1 A LEU 89.098 1
ATOM 439 N N . ASP 58 58 ? A -0.700 -2.355 -7.455 1.000 1 A ASP 95.455 1
ATOM 440 C CA . ASP 58 58 ? A 0.662 -2.662 -7.035 1.000 1 A ASP 95.199 1
ATOM 441 C C . ASP 58 58 ? A 1.603 -1.935 -7.985 1.000 1 A ASP 94.162 1
ATOM 442 O O . ASP 58 58 ? A 1.859 -2.421 -9.095 1.000 1 A ASP 93.047 1
ATOM 443 C CB . ASP 58 58 ? A 0.861 -4.177 -7.085 1.000 1 A ASP 95.247 1
ATOM 444 C CG . ASP 58 58 ? A 2.320 -4.562 -6.880 1.000 1 A ASP 95.273 1
ATOM 445 O OD1 . ASP 58 58 ? A 3.021 -3.832 -6.158 1.000 1 A ASP 94.427 1
ATOM 446 O OD2 . ASP 58 58 ? A 2.723 -5.598 -7.433 1.000 1 A ASP 93.998 1
ATOM 447 N N . THR 59 59 ? A 2.132 -0.774 -7.565 1.000 1 A THR 94.415 1
ATOM 448 C CA . THR 59 59 ? A 2.925 0.043 -8.476 1.000 1 A THR 93.406 1
ATOM 449 C C . THR 59 59 ? A 4.303 -0.555 -8.713 1.000 1 A THR 91.583 1
ATOM 450 O O . THR 59 59 ? A 4.831 -1.310 -7.887 1.000 1 A THR 89.808 1
ATOM 451 C CB . THR 59 59 ? A 3.083 1.476 -7.943 1.000 1 A THR 93.100 1
ATOM 452 O OG1 . THR 59 59 ? A 3.800 1.451 -6.705 1.000 1 A THR 88.759 1
ATOM 453 C CG2 . THR 59 59 ? A 1.715 2.119 -7.743 1.000 1 A THR 88.873 1
ATOM 454 N N . ALA 60 60 ? A 4.873 -0.206 -9.862 1.000 1 A ALA 92.476 1
ATOM 455 C CA . ALA 60 60 ? A 6.223 -0.679 -10.218 1.000 1 A ALA 90.470 1
ATOM 456 C C . ALA 60 60 ? A 7.112 0.409 -10.807 1.000 1 A ALA 87.883 1
ATOM 457 O O . ALA 60 60 ? A 8.314 0.205 -10.940 1.000 1 A ALA 83.190 1
ATOM 458 C CB . ALA 60 60 ? A 6.147 -1.849 -11.181 1.000 1 A ALA 88.790 1
ATOM 459 N N . GLY 61 61 ? A 6.533 1.559 -11.143 1.000 1 A GLY 79.253 1
ATOM 460 C CA . GLY 61 61 ? A 7.333 2.647 -11.703 1.000 1 A GLY 76.691 1
ATOM 461 C C . GLY 61 61 ? A 6.629 3.375 -12.812 1.000 1 A GLY 77.579 1
ATOM 462 O O . GLY 61 61 ? A 5.719 2.845 -13.437 1.000 1 A GLY 72.395 1
ATOM 463 N N . GLN 62 62 ? A 7.063 4.620 -13.042 1.000 1 A GLN 74.695 1
ATOM 464 C CA . GLN 62 62 ? A 6.476 5.411 -14.122 1.000 1 A GLN 74.147 1
ATOM 465 C C . GLN 62 62 ? A 6.854 4.781 -15.464 1.000 1 A GLN 74.038 1
ATOM 466 O O . GLN 62 62 ? A 7.997 4.385 -15.683 1.000 1 A GLN 70.156 1
ATOM 467 C CB . GLN 62 62 ? A 6.937 6.863 -14.058 1.000 1 A GLN 70.891 1
ATOM 468 C CG . GLN 62 62 ? A 6.483 7.572 -12.812 1.000 1 A GLN 68.484 1
ATOM 469 C CD . GLN 62 62 ? A 6.889 9.043 -12.828 1.000 1 A GLN 61.381 1
ATOM 470 O OE1 . GLN 62 62 ? A 7.592 9.500 -13.720 1.000 1 A GLN 59.222 1
ATOM 471 N NE2 . GLN 62 62 ? A 6.433 9.765 -11.819 1.000 1 A GLN 59.901 1
ATOM 472 N N . GLU 63 63 ? A 5.876 4.699 -16.352 1.000 1 A GLU 72.350 1
ATOM 473 C CA . GLU 63 63 ? A 6.068 4.238 -17.707 1.000 1 A GLU 70.356 1
ATOM 474 C C . GLU 63 63 ? A 5.674 5.402 -18.630 1.000 1 A GLU 71.567 1
ATOM 475 O O . GLU 63 63 ? A 5.061 6.391 -18.175 1.000 1 A GLU 67.875 1
ATOM 476 C CB . GLU 63 63 ? A 5.153 3.031 -17.990 1.000 1 A GLU 64.114 1
ATOM 477 C CG . GLU 63 63 ? A 5.352 1.887 -17.009 1.000 1 A GLU 62.115 1
ATOM 478 C CD . GLU 63 63 ? A 6.704 1.212 -17.118 1.000 1 A GLU 58.413 1
ATOM 479 O OE1 . GLU 63 63 ? A 7.436 1.425 -18.095 1.000 1 A GLU 58.564 1
ATOM 480 O OE2 . GLU 63 63 ? A 7.053 0.467 -16.177 1.000 1 A GLU 58.204 1
ATOM 481 N N . GLU 64 64 ? A 6.018 5.301 -19.925 1.000 1 A GLU 76.466 1
ATOM 482 C CA . GLU 64 64 ? A 5.563 6.278 -20.908 1.000 1 A GLU 76.124 1
ATOM 483 C C . GLU 64 64 ? A 4.074 6.543 -20.693 1.000 1 A GLU 76.475 1
ATOM 484 O O . GLU 64 64 ? A 3.648 7.691 -20.575 1.000 1 A GLU 71.842 1
ATOM 485 C CB . GLU 64 64 ? A 5.815 5.769 -22.320 1.000 1 A GLU 70.526 1
ATOM 486 C CG . GLU 64 64 ? A 5.133 6.558 -23.406 1.000 1 A GLU 66.110 1
ATOM 487 C CD . GLU 64 64 ? A 5.430 6.025 -24.778 1.000 1 A GLU 60.253 1
ATOM 488 O OE1 . GLU 64 64 ? A 6.629 6.008 -25.163 1.000 1 A GLU 60.618 1
ATOM 489 O OE2 . GLU 64 64 ? A 4.479 5.581 -25.478 1.000 1 A GLU 58.077 1
ATOM 490 N N . TYR 65 65 ? A 3.303 5.441 -20.644 1.000 1 A TYR 75.751 1
ATOM 491 C CA . TYR 65 65 ? A 1.874 5.569 -20.386 1.000 1 A TYR 75.974 1
ATOM 492 C C . TYR 65 65 ? A 1.348 4.264 -19.845 1.000 1 A TYR 76.841 1
ATOM 493 O O . TYR 65 65 ? A 1.593 3.200 -20.399 1.000 1 A TYR 74.081 1
ATOM 494 C CB . TYR 65 65 ? A 1.086 5.952 -21.635 1.000 1 A TYR 71.202 1
ATOM 495 C CG . TYR 65 65 ? A -0.402 5.898 -21.458 1.000 1 A TYR 67.031 1
ATOM 496 C CD1 . TYR 65 65 ? A -1.082 6.928 -20.830 1.000 1 A TYR 63.222 1
ATOM 497 C CD2 . TYR 65 65 ? A -1.123 4.814 -21.893 1.000 1 A TYR 62.966 1
ATOM 498 C CE1 . TYR 65 65 ? A -2.445 6.886 -20.658 1.000 1 A TYR 59.044 1
ATOM 499 C CE2 . TYR 65 65 ? A -2.480 4.751 -21.730 1.000 1 A TYR 59.806 1
ATOM 500 C CZ . TYR 65 65 ? A -3.136 5.804 -21.128 1.000 1 A TYR 57.683 1
ATOM 501 O OH . TYR 65 65 ? A -4.508 5.753 -20.956 1.000 1 A TYR 63.804 1
ATOM 502 N N . SER 66 66 ? A 0.608 4.323 -18.734 1.000 1 A SER 76.744 1
ATOM 503 C CA . SER 66 66 ? A -0.123 3.165 -18.237 1.000 1 A SER 75.816 1
ATOM 504 C C . SER 66 66 ? A -1.502 3.641 -17.791 1.000 1 A SER 78.156 1
ATOM 505 O O . SER 66 66 ? A -1.619 4.399 -16.819 1.000 1 A SER 75.855 1
ATOM 506 C CB . SER 66 66 ? A 0.608 2.503 -17.080 1.000 1 A SER 69.200 1
ATOM 507 O OG . SER 66 66 ? A -0.225 1.536 -16.442 1.000 1 A SER 65.782 1
ATOM 508 N N . ALA 67 67 ? A -2.525 3.164 -18.477 1.000 1 A ALA 78.653 1
ATOM 509 C CA . ALA 67 67 ? A -3.891 3.552 -18.145 1.000 1 A ALA 78.635 1
ATOM 510 C C . ALA 67 67 ? A -4.273 3.109 -16.740 1.000 1 A ALA 80.095 1
ATOM 511 O O . ALA 67 67 ? A -4.963 3.821 -16.003 1.000 1 A ALA 79.623 1
ATOM 512 C CB . ALA 67 67 ? A -4.872 2.974 -19.160 1.000 1 A ALA 75.818 1
ATOM 513 N N . MET 68 68 ? A -3.812 1.912 -16.332 1.000 1 A MET 74.174 1
ATOM 514 C CA . MET 68 68 ? A -4.097 1.405 -14.990 1.000 1 A MET 75.579 1
ATOM 515 C C . MET 68 68 ? A -3.475 2.329 -13.946 1.000 1 A MET 77.394 1
ATOM 516 O O . MET 68 68 ? A -4.143 2.785 -12.995 1.000 1 A MET 77.086 1
ATOM 517 C CB . MET 68 68 ? A -3.578 -0.016 -14.818 1.000 1 A MET 71.687 1
ATOM 518 C CG . MET 68 68 ? A -4.225 -1.032 -15.762 1.000 1 A MET 67.960 1
ATOM 519 S SD . MET 68 68 ? A -3.477 -2.663 -15.630 1.000 1 A MET 64.924 1
ATOM 520 C CE . MET 68 68 ? A -4.108 -3.183 -14.046 1.000 1 A MET 58.706 1
ATOM 521 N N . ARG 69 69 ? A -2.185 2.651 -14.114 1.000 1 A ARG 81.538 1
ATOM 522 C CA . ARG 69 69 ? A -1.506 3.541 -13.189 1.000 1 A ARG 81.984 1
ATOM 523 C C . ARG 69 69 ? A -2.176 4.911 -13.149 1.000 1 A ARG 84.372 1
ATOM 524 O O . ARG 69 69 ? A -2.429 5.454 -12.086 1.000 1 A ARG 85.678 1
ATOM 525 C CB . ARG 69 69 ? A -0.040 3.706 -13.557 1.000 1 A ARG 79.028 1
ATOM 526 C CG . ARG 69 69 ? A 0.723 4.712 -12.704 1.000 1 A ARG 74.642 1
ATOM 527 C CD . ARG 69 69 ? A 1.968 5.164 -13.450 1.000 1 A ARG 69.386 1
ATOM 528 N NE . ARG 69 69 ? A 1.583 5.895 -14.642 1.000 1 A ARG 68.448 1
ATOM 529 C CZ . ARG 69 69 ? A 2.366 6.107 -15.694 1.000 1 A ARG 66.746 1
ATOM 530 N NH1 . ARG 69 69 ? A 3.608 5.633 -15.684 1.000 1 A ARG 61.726 1
ATOM 531 N NH2 . ARG 69 69 ? A 1.941 6.777 -16.738 1.000 1 A ARG 60.297 1
ATOM 532 N N . ASP 70 70 ? A -2.458 5.463 -14.313 1.000 1 A ASP 79.013 1
ATOM 533 C CA . ASP 70 70 ? A -3.018 6.806 -14.394 1.000 1 A ASP 82.638 1
ATOM 534 C C . ASP 70 70 ? A -4.401 6.860 -13.770 1.000 1 A ASP 83.706 1
ATOM 535 O O . ASP 70 70 ? A -4.740 7.828 -13.067 1.000 1 A ASP 83.844 1
ATOM 536 C CB . ASP 70 70 ? A -3.067 7.316 -15.836 1.000 1 A ASP 80.501 1
ATOM 537 C CG . ASP 70 70 ? A -1.687 7.631 -16.411 1.000 1 A ASP 82.953 1
ATOM 538 O OD1 . ASP 70 70 ? A -0.690 7.520 -15.661 1.000 1 A ASP 77.157 1
ATOM 539 O OD2 . ASP 70 70 ? A -1.627 7.958 -17.595 1.000 1 A ASP 76.832 1
ATOM 540 N N . GLN 71 71 ? A -5.244 5.807 -13.954 1.000 1 A GLN 83.465 1
ATOM 541 C CA . GLN 71 71 ? A -6.564 5.800 -13.386 1.000 1 A GLN 82.538 1
ATOM 542 C C . GLN 71 71 ? A -6.501 5.741 -11.857 1.000 1 A GLN 83.434 1
ATOM 543 O O . GLN 71 71 ? A -7.243 6.441 -11.176 1.000 1 A GLN 83.316 1
ATOM 544 C CB . GLN 71 71 ? A -7.383 4.604 -13.912 1.000 1 A GLN 79.406 1
ATOM 545 C CG . GLN 71 71 ? A -8.845 4.635 -13.508 1.000 1 A GLN 69.104 1
ATOM 546 C CD . GLN 71 71 ? A -9.605 5.750 -14.178 1.000 1 A GLN 62.814 1
ATOM 547 O OE1 . GLN 71 71 ? A -9.357 6.040 -15.360 1.000 1 A GLN 59.344 1
ATOM 548 N NE2 . GLN 71 71 ? A -10.501 6.387 -13.462 1.000 1 A GLN 56.811 1
ATOM 549 N N . TYR 72 72 ? A -5.580 4.886 -11.294 1.000 1 A TYR 84.122 1
ATOM 550 C CA . TYR 72 72 ? A -5.480 4.813 -9.851 1.000 1 A TYR 83.627 1
ATOM 551 C C . TYR 72 72 ? A -4.961 6.125 -9.281 1.000 1 A TYR 86.064 1
ATOM 552 O O . TYR 72 72 ? A -5.378 6.526 -8.175 1.000 1 A TYR 85.975 1
ATOM 553 C CB . TYR 72 72 ? A -4.596 3.649 -9.443 1.000 1 A TYR 80.241 1
ATOM 554 C CG . TYR 72 72 ? A -5.385 2.364 -9.382 1.000 1 A TYR 75.844 1
ATOM 555 C CD1 . TYR 72 72 ? A -5.533 1.574 -10.519 1.000 1 A TYR 71.006 1
ATOM 556 C CD2 . TYR 72 72 ? A -5.971 1.943 -8.201 1.000 1 A TYR 69.748 1
ATOM 557 C CE1 . TYR 72 72 ? A -6.252 0.391 -10.482 1.000 1 A TYR 67.482 1
ATOM 558 C CE2 . TYR 72 72 ? A -6.688 0.747 -8.164 1.000 1 A TYR 67.976 1
ATOM 559 C CZ . TYR 72 72 ? A -6.839 -0.012 -9.291 1.000 1 A TYR 65.498 1
ATOM 560 O OH . TYR 72 72 ? A -7.541 -1.170 -9.274 1.000 1 A TYR 69.447 1
ATOM 561 N N . MET 73 73 ? A -4.013 6.785 -9.974 1.000 1 A MET 82.234 1
ATOM 562 C CA . MET 73 73 ? A -3.506 8.048 -9.471 1.000 1 A MET 84.824 1
ATOM 563 C C . MET 73 73 ? A -4.570 9.138 -9.472 1.000 1 A MET 87.009 1
ATOM 564 O O . MET 73 73 ? A -4.530 10.039 -8.623 1.000 1 A MET 86.217 1
ATOM 565 C CB . MET 73 73 ? A -2.253 8.471 -10.241 1.000 1 A MET 82.437 1
ATOM 566 C CG . MET 73 73 ? A -1.053 7.546 -10.018 1.000 1 A MET 79.303 1
ATOM 567 S SD . MET 73 73 ? A -0.728 7.289 -8.285 1.000 1 A MET 76.274 1
ATOM 568 C CE . MET 73 73 ? A 0.573 6.049 -8.334 1.000 1 A MET 67.002 1
ATOM 569 N N . ARG 74 74 ? A -5.525 9.039 -10.372 1.000 1 A ARG 88.464 1
ATOM 570 C CA . ARG 74 74 ? A -6.653 9.997 -10.399 1.000 1 A ARG 88.379 1
ATOM 571 C C . ARG 74 74 ? A -7.675 9.666 -9.318 1.000 1 A ARG 89.380 1
ATOM 572 O O . ARG 74 74 ? A -8.199 10.593 -8.650 1.000 1 A ARG 89.465 1
ATOM 573 C CB . ARG 74 74 ? A -7.385 9.970 -11.749 1.000 1 A ARG 86.366 1
ATOM 574 C CG . ARG 74 74 ? A -6.593 10.518 -12.890 1.000 1 A ARG 82.287 1
ATOM 575 C CD . ARG 74 74 ? A -7.396 10.493 -14.167 1.000 1 A ARG 82.754 1
ATOM 576 N NE . ARG 74 74 ? A -6.496 10.674 -15.310 1.000 1 A ARG 76.503 1
ATOM 577 C CZ . ARG 74 74 ? A -6.071 9.705 -16.101 1.000 1 A ARG 74.277 1
ATOM 578 N NH1 . ARG 74 74 ? A -6.522 8.457 -15.939 1.000 1 A ARG 65.956 1
ATOM 579 N NH2 . ARG 74 74 ? A -5.191 9.976 -17.069 1.000 1 A ARG 65.822 1
ATOM 580 N N . THR 75 75 ? A -7.970 8.368 -9.138 1.000 1 A THR 92.162 1
ATOM 581 C CA . THR 75 75 ? A -9.133 7.958 -8.351 1.000 1 A THR 91.394 1
ATOM 582 C C . THR 75 75 ? A -8.789 7.201 -7.076 1.000 1 A THR 93.758 1
ATOM 583 O O . THR 75 75 ? A -9.701 6.901 -6.298 1.000 1 A THR 93.229 1
ATOM 584 C CB . THR 75 75 ? A -10.070 7.093 -9.203 1.000 1 A THR 87.901 1
ATOM 585 O OG1 . THR 75 75 ? A -9.403 5.894 -9.584 1.000 1 A THR 80.513 1
ATOM 586 C CG2 . THR 75 75 ? A -10.495 7.829 -10.466 1.000 1 A THR 80.422 1
ATOM 587 N N . GLY 76 76 ? A -7.502 6.872 -6.851 1.000 1 A GLY 95.354 1
ATOM 588 C CA . GLY 76 76 ? A -7.119 6.142 -5.663 1.000 1 A GLY 96.230 1
ATOM 589 C C . GLY 76 76 ? A -7.574 6.839 -4.408 1.000 1 A GLY 97.137 1
ATOM 590 O O . GLY 76 76 ? A -7.399 8.054 -4.249 1.000 1 A GLY 96.868 1
ATOM 591 N N . GLU 77 77 ? A -8.159 6.066 -3.487 1.000 1 A GLU 97.772 1
ATOM 592 C CA . GLU 77 77 ? A -8.721 6.631 -2.263 1.000 1 A GLU 97.948 1
ATOM 593 C C . GLU 77 77 ? A -7.759 6.565 -1.104 1.000 1 A GLU 98.178 1
ATOM 594 O O . GLU 77 77 ? A -7.885 7.337 -0.167 1.000 1 A GLU 97.917 1
ATOM 595 C CB . GLU 77 77 ? A -10.007 5.885 -1.890 1.000 1 A GLU 97.624 1
ATOM 596 C CG . GLU 77 77 ? A -11.121 6.116 -2.881 1.000 1 A GLU 97.254 1
ATOM 597 C CD . GLU 77 77 ? A -12.326 5.252 -2.601 1.000 1 A GLU 96.812 1
ATOM 598 O OE1 . GLU 77 77 ? A -12.272 4.040 -2.883 1.000 1 A GLU 92.710 1
ATOM 599 O OE2 . GLU 77 77 ? A -13.342 5.785 -2.067 1.000 1 A GLU 91.908 1
ATOM 600 N N . GLY 78 78 ? A -6.795 5.623 -1.158 1.000 1 A GLY 98.339 1
ATOM 601 C CA . GLY 78 78 ? A -5.847 5.465 -0.071 1.000 1 A GLY 98.344 1
ATOM 602 C C . GLY 78 78 ? A -4.571 4.842 -0.566 1.000 1 A GLY 98.351 1
ATOM 603 O O . GLY 78 78 ? A -4.541 4.135 -1.563 1.000 1 A GLY 98.266 1
ATOM 604 N N . PHE 79 79 ? A -3.470 5.110 0.158 1.000 1 A PHE 98.598 1
ATOM 605 C CA . PHE 79 79 ? A -2.150 4.719 -0.271 1.000 1 A PHE 98.557 1
ATOM 606 C C . PHE 79 79 ? A -1.411 4.026 0.869 1.000 1 A PHE 98.667 1
ATOM 607 O O . PHE 79 79 ? A -1.347 4.560 1.965 1.000 1 A PHE 98.647 1
ATOM 608 C CB . PHE 79 79 ? A -1.353 5.926 -0.764 1.000 1 A PHE 98.274 1
ATOM 609 C CG . PHE 79 79 ? A -1.953 6.595 -1.965 1.000 1 A PHE 98.056 1
ATOM 610 C CD1 . PHE 79 79 ? A -1.426 6.391 -3.235 1.000 1 A PHE 97.709 1
ATOM 611 C CD2 . PHE 79 79 ? A -3.067 7.430 -1.835 1.000 1 A PHE 97.672 1
ATOM 612 C CE1 . PHE 79 79 ? A -1.978 6.978 -4.343 1.000 1 A PHE 96.901 1
ATOM 613 C CE2 . PHE 79 79 ? A -3.621 8.032 -2.948 1.000 1 A PHE 97.094 1
ATOM 614 C CZ . PHE 79 79 ? A -3.067 7.805 -4.212 1.000 1 A PHE 96.834 1
ATOM 615 N N . LEU 80 80 ? A -0.856 2.824 0.604 1.000 1 A LEU 98.614 1
ATOM 616 C CA . LEU 80 80 ? A 0.138 2.219 1.483 1.000 1 A LEU 98.662 1
ATOM 617 C C . LEU 80 80 ? A 1.514 2.666 1.039 1.000 1 A LEU 98.635 1
ATOM 618 O O . LEU 80 80 ? A 1.908 2.431 -0.100 1.000 1 A LEU 98.542 1
ATOM 619 C CB . LEU 80 80 ? A 0.105 0.699 1.395 1.000 1 A LEU 98.471 1
ATOM 620 C CG . LEU 80 80 ? A -0.994 -0.114 2.055 1.000 1 A LEU 96.571 1
ATOM 621 C CD1 . LEU 80 80 ? A -1.276 0.365 3.481 1.000 1 A LEU 97.627 1
ATOM 622 C CD2 . LEU 80 80 ? A -0.530 -1.565 2.091 1.000 1 A LEU 97.822 1
ATOM 623 N N . SER 81 81 ? A 2.237 3.333 1.970 1.000 1 A SER 98.874 1
ATOM 624 C CA . SER 81 81 ? A 3.605 3.755 1.691 1.000 1 A SER 98.876 1
ATOM 625 C C . SER 81 81 ? A 4.548 2.771 2.351 1.000 1 A SER 98.933 1
ATOM 626 O O . SER 81 81 ? A 4.647 2.744 3.589 1.000 1 A SER 98.925 1
ATOM 627 C CB . SER 81 81 ? A 3.831 5.187 2.207 1.000 1 A SER 98.659 1
ATOM 628 O OG . SER 81 81 ? A 3.034 6.127 1.496 1.000 1 A SER 97.327 1
ATOM 629 N N . VAL 82 82 ? A 5.236 1.960 1.558 1.000 1 A VAL 98.889 1
ATOM 630 C CA . VAL 82 82 ? A 5.982 0.812 2.044 1.000 1 A VAL 98.904 1
ATOM 631 C C . VAL 82 82 ? A 7.475 1.065 1.981 1.000 1 A VAL 98.885 1
ATOM 632 O O . VAL 82 82 ? A 8.005 1.501 0.953 1.000 1 A VAL 98.817 1
ATOM 633 C CB . VAL 82 82 ? A 5.667 -0.445 1.203 1.000 1 A VAL 98.903 1
ATOM 634 C CG1 . VAL 82 82 ? A 4.166 -0.659 1.082 1.000 1 A VAL 98.914 1
ATOM 635 C CG2 . VAL 82 82 ? A 6.319 -1.667 1.800 1.000 1 A VAL 98.888 1
ATOM 636 N N . PHE 83 83 ? A 8.158 0.800 3.107 1.000 1 A PHE 98.948 1
ATOM 637 C CA . PHE 83 83 ? A 9.631 0.706 3.104 1.000 1 A PHE 98.954 1
ATOM 638 C C . PHE 83 83 ? A 9.989 -0.657 3.668 1.000 1 A PHE 98.949 1
ATOM 639 O O . PHE 83 83 ? A 9.155 -1.361 4.214 1.000 1 A PHE 98.947 1
ATOM 640 C CB . PHE 83 83 ? A 10.237 1.847 3.910 1.000 1 A PHE 98.950 1
ATOM 641 C CG . PHE 83 83 ? A 10.000 1.766 5.410 1.000 1 A PHE 98.961 1
ATOM 642 C CD1 . PHE 83 83 ? A 8.801 2.249 5.941 1.000 1 A PHE 98.958 1
ATOM 643 C CD2 . PHE 83 83 ? A 10.945 1.203 6.260 1.000 1 A PHE 98.957 1
ATOM 644 C CE1 . PHE 83 83 ? A 8.590 2.190 7.322 1.000 1 A PHE 98.957 1
ATOM 645 C CE2 . PHE 83 83 ? A 10.715 1.133 7.609 1.000 1 A PHE 98.946 1
ATOM 646 C CZ . PHE 83 83 ? A 9.538 1.635 8.141 1.000 1 A PHE 98.947 1
ATOM 647 N N . ALA 84 84 ? A 11.249 -1.044 3.490 1.000 1 A ALA 98.898 1
ATOM 648 C CA . ALA 84 84 ? A 11.763 -2.295 4.067 1.000 1 A ALA 98.903 1
ATOM 649 C C . ALA 84 84 ? A 12.612 -1.962 5.280 1.000 1 A ALA 98.913 1
ATOM 650 O O . ALA 84 84 ? A 13.456 -1.055 5.245 1.000 1 A ALA 98.899 1
ATOM 651 C CB . ALA 84 84 ? A 12.558 -3.076 3.047 1.000 1 A ALA 98.842 1
ATOM 652 N N . ILE 85 85 ? A 12.430 -2.711 6.364 1.000 1 A ILE 98.876 1
ATOM 653 C CA . ILE 85 85 ? A 13.104 -2.408 7.616 1.000 1 A ILE 98.844 1
ATOM 654 C C . ILE 85 85 ? A 14.607 -2.586 7.542 1.000 1 A ILE 98.825 1
ATOM 655 O O . ILE 85 85 ? A 15.332 -2.138 8.434 1.000 1 A ILE 98.743 1
ATOM 656 C CB . ILE 85 85 ? A 12.520 -3.227 8.802 1.000 1 A ILE 98.780 1
ATOM 657 C CG1 . ILE 85 85 ? A 12.716 -4.746 8.598 1.000 1 A ILE 98.601 1
ATOM 658 C CG2 . ILE 85 85 ? A 11.052 -2.914 8.976 1.000 1 A ILE 98.542 1
ATOM 659 C CD1 . ILE 85 85 ? A 13.964 -5.281 9.263 1.000 1 A ILE 98.143 1
ATOM 660 N N . ASN 86 86 ? A 15.101 -3.245 6.470 1.000 1 A ASN 98.794 1
ATOM 661 C CA . ASN 86 86 ? A 16.517 -3.435 6.256 1.000 1 A ASN 98.733 1
ATOM 662 C C . ASN 86 86 ? A 17.079 -2.554 5.152 1.000 1 A ASN 98.726 1
ATOM 663 O O . ASN 86 86 ? A 18.176 -2.833 4.627 1.000 1 A ASN 98.603 1
ATOM 664 C CB . ASN 86 86 ? A 16.810 -4.915 5.897 1.000 1 A ASN 98.627 1
ATOM 665 C CG . ASN 86 86 ? A 16.262 -5.293 4.538 1.000 1 A ASN 98.546 1
ATOM 666 O OD1 . ASN 86 86 ? A 15.331 -4.677 4.020 1.000 1 A ASN 98.251 1
ATOM 667 N ND2 . ASN 86 86 ? A 16.824 -6.335 3.960 1.000 1 A ASN 97.464 1
ATOM 668 N N . ASN 87 87 ? A 16.344 -1.486 4.769 1.000 1 A ASN 98.583 1
ATOM 669 C CA . ASN 87 87 ? A 16.732 -0.622 3.638 1.000 1 A ASN 98.539 1
ATOM 670 C C . ASN 87 87 ? A 16.455 0.826 3.995 1.000 1 A ASN 98.643 1
ATOM 671 O O . ASN 87 87 ? A 15.362 1.333 3.819 1.000 1 A ASN 98.607 1
ATOM 672 C CB . ASN 87 87 ? A 15.975 -1.058 2.398 1.000 1 A ASN 98.231 1
ATOM 673 C CG . ASN 87 87 ? A 16.433 -0.331 1.147 1.000 1 A ASN 97.192 1
ATOM 674 O OD1 . ASN 87 87 ? A 16.787 0.838 1.182 1.000 1 A ASN 92.753 1
ATOM 675 N ND2 . ASN 87 87 ? A 16.401 -1.041 0.030 1.000 1 A ASN 90.944 1
ATOM 676 N N . THR 88 88 ? A 17.482 1.491 4.539 1.000 1 A THR 98.749 1
ATOM 677 C CA . THR 88 88 ? A 17.316 2.852 5.022 1.000 1 A THR 98.707 1
ATOM 678 C C . THR 88 88 ? A 16.934 3.802 3.892 1.000 1 A THR 98.759 1
ATOM 679 O O . THR 88 88 ? A 16.120 4.711 4.089 1.000 1 A THR 98.679 1
ATOM 680 C CB . THR 88 88 ? A 18.583 3.316 5.753 1.000 1 A THR 98.317 1
ATOM 681 O OG1 . THR 88 88 ? A 18.764 2.508 6.930 1.000 1 A THR 91.935 1
ATOM 682 C CG2 . THR 88 88 ? A 18.468 4.784 6.158 1.000 1 A THR 91.004 1
ATOM 683 N N . LYS 89 89 ? A 17.479 3.606 2.708 1.000 1 A LYS 98.783 1
ATOM 684 C CA . LYS 89 89 ? A 17.091 4.432 1.568 1.000 1 A LYS 98.739 1
ATOM 685 C C . LYS 89 89 ? A 15.595 4.344 1.289 1.000 1 A LYS 98.727 1
ATOM 686 O O . LYS 89 89 ? A 14.944 5.360 1.012 1.000 1 A LYS 98.634 1
ATOM 687 C CB . LYS 89 89 ? A 17.908 4.072 0.325 1.000 1 A LYS 98.582 1
ATOM 688 C CG . LYS 89 89 ? A 17.535 4.821 -0.923 1.000 1 A LYS 95.145 1
ATOM 689 C CD . LYS 89 89 ? A 17.760 6.313 -0.813 1.000 1 A LYS 87.252 1
ATOM 690 C CE . LYS 89 89 ? A 17.800 6.967 -2.196 1.000 1 A LYS 87.190 1
ATOM 691 N NZ . LYS 89 89 ? A 16.530 6.810 -2.951 1.000 1 A LYS 78.534 1
ATOM 692 N N . SER 90 90 ? A 15.028 3.133 1.389 1.000 1 A SER 98.746 1
ATOM 693 C CA . SER 90 90 ? A 13.588 2.992 1.131 1.000 1 A SER 98.682 1
ATOM 694 C C . SER 90 90 ? A 12.776 3.763 2.164 1.000 1 A SER 98.634 1
ATOM 695 O O . SER 90 90 ? A 11.702 4.272 1.864 1.000 1 A SER 98.496 1
ATOM 696 C CB . SER 90 90 ? A 13.175 1.520 1.087 1.000 1 A SER 98.693 1
ATOM 697 O OG . SER 90 90 ? A 13.152 0.918 2.385 1.000 1 A SER 98.774 1
ATOM 698 N N . PHE 91 91 ? A 13.284 3.845 3.404 1.000 1 A PHE 98.895 1
ATOM 699 C CA . PHE 91 91 ? A 12.630 4.665 4.420 1.000 1 A PHE 98.885 1
ATOM 700 C C . PHE 91 91 ? A 12.752 6.151 4.097 1.000 1 A PHE 98.840 1
ATOM 701 O O . PHE 91 91 ? A 11.782 6.906 4.228 1.000 1 A PHE 98.751 1
ATOM 702 C CB . PHE 91 91 ? A 13.224 4.348 5.783 1.000 1 A PHE 98.850 1
ATOM 703 C CG . PHE 91 91 ? A 12.608 5.118 6.906 1.000 1 A PHE 98.846 1
ATOM 704 C CD1 . PHE 91 91 ? A 11.292 4.921 7.290 1.000 1 A PHE 98.807 1
ATOM 705 C CD2 . PHE 91 91 ? A 13.367 6.052 7.610 1.000 1 A PHE 98.751 1
ATOM 706 C CE1 . PHE 91 91 ? A 10.728 5.630 8.317 1.000 1 A PHE 98.675 1
ATOM 707 C CE2 . PHE 91 91 ? A 12.816 6.762 8.654 1.000 1 A PHE 98.551 1
ATOM 708 C CZ . PHE 91 91 ? A 11.486 6.559 9.007 1.000 1 A PHE 98.590 1
ATOM 709 N N . GLU 92 92 ? A 13.959 6.564 3.666 1.000 1 A GLU 98.675 1
ATOM 710 C CA . GLU 92 92 ? A 14.153 7.954 3.274 1.000 1 A GLU 98.416 1
ATOM 711 C C . GLU 92 92 ? A 13.267 8.335 2.094 1.000 1 A GLU 98.235 1
ATOM 712 O O . GLU 92 92 ? A 12.843 9.495 1.985 1.000 1 A GLU 97.696 1
ATOM 713 C CB . GLU 92 92 ? A 15.620 8.204 2.927 1.000 1 A GLU 98.116 1
ATOM 714 C CG . GLU 92 92 ? A 16.545 8.063 4.130 1.000 1 A GLU 97.453 1
ATOM 715 C CD . GLU 92 92 ? A 18.021 7.967 3.741 1.000 1 A GLU 96.520 1
ATOM 716 O OE1 . GLU 92 92 ? A 18.317 7.833 2.531 1.000 1 A GLU 92.871 1
ATOM 717 O OE2 . GLU 92 92 ? A 18.875 8.015 4.659 1.000 1 A GLU 93.000 1
ATOM 718 N N . ASP 93 93 ? A 12.974 7.378 1.215 1.000 1 A ASP 98.459 1
ATOM 719 C CA . ASP 93 93 ? A 12.106 7.627 0.052 1.000 1 A ASP 98.249 1
ATOM 720 C C . ASP 93 93 ? A 10.673 7.971 0.444 1.000 1 A ASP 98.306 1
ATOM 721 O O . ASP 93 93 ? A 9.964 8.544 -0.364 1.000 1 A ASP 97.846 1
ATOM 722 C CB . ASP 93 93 ? A 12.036 6.374 -0.845 1.000 1 A ASP 97.884 1
ATOM 723 C CG . ASP 93 93 ? A 13.299 6.159 -1.691 1.000 1 A ASP 97.252 1
ATOM 724 O OD1 . ASP 93 93 ? A 14.107 7.092 -1.805 1.000 1 A ASP 94.889 1
ATOM 725 O OD2 . ASP 93 93 ? A 13.413 5.053 -2.232 1.000 1 A ASP 93.945 1
ATOM 726 N N . ILE 94 94 ? A 10.254 7.610 1.653 1.000 1 A ILE 98.272 1
ATOM 727 C CA . ILE 94 94 ? A 8.851 7.808 2.028 1.000 1 A ILE 98.195 1
ATOM 728 C C . ILE 94 94 ? A 8.443 9.271 1.899 1.000 1 A ILE 97.733 1
ATOM 729 O O . ILE 94 94 ? A 7.333 9.582 1.480 1.000 1 A ILE 97.408 1
ATOM 730 C CB . ILE 94 94 ? A 8.601 7.314 3.473 1.000 1 A ILE 98.326 1
ATOM 731 C CG1 . ILE 94 94 ? A 8.740 5.792 3.528 1.000 1 A ILE 98.433 1
ATOM 732 C CG2 . ILE 94 94 ? A 7.239 7.782 3.998 1.000 1 A ILE 98.212 1
ATOM 733 C CD1 . ILE 94 94 ? A 7.727 5.030 2.718 1.000 1 A ILE 98.414 1
ATOM 734 N N . HIS 95 95 ? A 9.373 10.194 2.233 1.000 1 A HIS 97.751 1
ATOM 735 C CA . HIS 95 95 ? A 9.078 11.621 2.121 1.000 1 A HIS 96.931 1
ATOM 736 C C . HIS 95 95 ? A 8.687 11.978 0.707 1.000 1 A HIS 96.773 1
ATOM 737 O O . HIS 95 95 ? A 7.760 12.768 0.473 1.000 1 A HIS 96.455 1
ATOM 738 C CB . HIS 95 95 ? A 10.294 12.432 2.543 1.000 1 A HIS 95.860 1
ATOM 739 C CG . HIS 95 95 ? A 10.761 12.180 3.932 1.000 1 A HIS 82.053 1
ATOM 740 N ND1 . HIS 95 95 ? A 10.095 12.691 5.018 1.000 1 A HIS 74.425 1
ATOM 741 C CD2 . HIS 95 95 ? A 11.814 11.488 4.387 1.000 1 A HIS 77.434 1
ATOM 742 C CE1 . HIS 95 95 ? A 10.719 12.325 6.109 1.000 1 A HIS 75.278 1
ATOM 743 N NE2 . HIS 95 95 ? A 11.775 11.594 5.753 1.000 1 A HIS 69.520 1
ATOM 744 N N . HIS 96 96 ? A 9.392 11.405 -0.283 1.000 1 A HIS 96.324 1
ATOM 745 C CA . HIS 96 96 ? A 9.081 11.681 -1.694 1.000 1 A HIS 95.543 1
ATOM 746 C C . HIS 96 96 ? A 7.718 11.161 -2.102 1.000 1 A HIS 95.656 1
ATOM 747 O O . HIS 96 96 ? A 6.948 11.865 -2.762 1.000 1 A HIS 95.380 1
ATOM 748 C CB . HIS 96 96 ? A 10.166 11.048 -2.577 1.000 1 A HIS 93.922 1
ATOM 749 C CG . HIS 96 96 ? A 9.778 10.905 -3.998 1.000 1 A HIS 92.124 1
ATOM 750 N ND1 . HIS 96 96 ? A 9.683 11.994 -4.854 1.000 1 A HIS 88.591 1
ATOM 751 C CD2 . HIS 96 96 ? A 9.468 9.818 -4.728 1.000 1 A HIS 88.445 1
ATOM 752 C CE1 . HIS 96 96 ? A 9.338 11.553 -6.046 1.000 1 A HIS 88.141 1
ATOM 753 N NE2 . HIS 96 96 ? A 9.194 10.229 -6.007 1.000 1 A HIS 86.161 1
ATOM 754 N N . TYR 97 97 ? A 7.437 9.907 -1.698 1.000 1 A TYR 96.258 1
ATOM 755 C CA . TYR 97 97 ? A 6.153 9.335 -2.084 1.000 1 A TYR 96.135 1
ATOM 756 C C . TYR 97 97 ? A 4.973 10.079 -1.474 1.000 1 A TYR 96.436 1
ATOM 757 O O . TYR 97 97 ? A 3.953 10.306 -2.112 1.000 1 A TYR 96.110 1
ATOM 758 C CB . TYR 97 97 ? A 6.110 7.850 -1.757 1.000 1 A TYR 95.894 1
ATOM 759 C CG . TYR 97 97 ? A 7.071 7.068 -2.617 1.000 1 A TYR 95.497 1
ATOM 760 C CD1 . TYR 97 97 ? A 6.796 6.897 -3.984 1.000 1 A TYR 94.051 1
ATOM 761 C CD2 . TYR 97 97 ? A 8.230 6.528 -2.100 1.000 1 A TYR 94.383 1
ATOM 762 C CE1 . TYR 97 97 ? A 7.685 6.220 -4.802 1.000 1 A TYR 93.117 1
ATOM 763 C CE2 . TYR 97 97 ? A 9.119 5.834 -2.916 1.000 1 A TYR 93.911 1
ATOM 764 C CZ . TYR 97 97 ? A 8.840 5.686 -4.262 1.000 1 A TYR 93.514 1
ATOM 765 O OH . TYR 97 97 ? A 9.714 5.016 -5.088 1.000 1 A TYR 92.301 1
ATOM 766 N N . ARG 98 98 ? A 5.118 10.496 -0.195 1.000 1 A ARG 97.311 1
ATOM 767 C CA . ARG 98 98 ? A 4.054 11.265 0.449 1.000 1 A ARG 97.346 1
ATOM 768 C C . ARG 98 98 ? A 3.838 12.592 -0.279 1.000 1 A ARG 97.227 1
ATOM 769 O O . ARG 98 98 ? A 2.695 13.008 -0.457 1.000 1 A ARG 96.949 1
ATOM 770 C CB . ARG 98 98 ? A 4.358 11.485 1.918 1.000 1 A ARG 97.397 1
ATOM 771 C CG . ARG 98 98 ? A 3.236 12.223 2.650 1.000 1 A ARG 95.960 1
ATOM 772 C CD . ARG 98 98 ? A 3.457 12.165 4.141 1.000 1 A ARG 94.028 1
ATOM 773 N NE . ARG 98 98 ? A 2.287 12.665 4.832 1.000 1 A ARG 91.830 1
ATOM 774 C CZ . ARG 98 98 ? A 2.104 13.925 5.222 1.000 1 A ARG 91.492 1
ATOM 775 N NH1 . ARG 98 98 ? A 3.039 14.837 4.995 1.000 1 A ARG 84.562 1
ATOM 776 N NH2 . ARG 98 98 ? A 0.998 14.276 5.863 1.000 1 A ARG 85.348 1
ATOM 777 N N . GLU 99 99 ? A 4.929 13.241 -0.673 1.000 1 A GLU 96.949 1
ATOM 778 C CA . GLU 99 99 ? A 4.814 14.502 -1.406 1.000 1 A GLU 96.191 1
ATOM 779 C C . GLU 99 99 ? A 4.075 14.326 -2.741 1.000 1 A GLU 95.272 1
ATOM 780 O O . GLU 99 99 ? A 3.198 15.112 -3.066 1.000 1 A GLU 94.865 1
ATOM 781 C CB . GLU 99 99 ? A 6.199 15.096 -1.607 1.000 1 A GLU 95.926 1
ATOM 782 C CG . GLU 99 99 ? A 6.214 16.462 -2.254 1.000 1 A GLU 92.355 1
ATOM 783 C CD . GLU 99 99 ? A 5.696 17.560 -1.324 1.000 1 A GLU 87.488 1
ATOM 784 O OE1 . GLU 99 99 ? A 5.659 17.316 -0.088 1.000 1 A GLU 80.327 1
ATOM 785 O OE2 . GLU 99 99 ? A 5.335 18.634 -1.811 1.000 1 A GLU 79.946 1
ATOM 786 N N . GLN 100 100 ? A 4.438 13.259 -3.469 1.000 1 A GLN 94.659 1
ATOM 787 C CA . GLN 100 100 ? A 3.782 13.010 -4.757 1.000 1 A GLN 93.864 1
ATOM 788 C C . GLN 100 100 ? A 2.312 12.664 -4.594 1.000 1 A GLN 94.498 1
ATOM 789 O O . GLN 100 100 ? A 1.475 13.079 -5.408 1.000 1 A GLN 93.853 1
ATOM 790 C CB . GLN 100 100 ? A 4.488 11.895 -5.513 1.000 1 A GLN 92.211 1
ATOM 791 C CG . GLN 100 100 ? A 5.917 12.224 -5.902 1.000 1 A GLN 88.267 1
ATOM 792 C CD . GLN 100 100 ? A 6.020 13.529 -6.628 1.000 1 A GLN 85.592 1
ATOM 793 O OE1 . GLN 100 100 ? A 5.446 13.698 -7.697 1.000 1 A GLN 81.664 1
ATOM 794 N NE2 . GLN 100 100 ? A 6.757 14.463 -6.054 1.000 1 A GLN 79.087 1
ATOM 795 N N . ILE 101 101 ? A 1.973 11.916 -3.533 1.000 1 A ILE 95.109 1
ATOM 796 C CA . ILE 101 101 ? A 0.578 11.555 -3.291 1.000 1 A ILE 95.775 1
ATOM 797 C C . ILE 101 101 ? A -0.253 12.812 -3.028 1.000 1 A ILE 96.242 1
ATOM 798 O O . ILE 101 101 ? A -1.328 12.992 -3.598 1.000 1 A ILE 96.284 1
ATOM 799 C CB . ILE 101 101 ? A 0.491 10.572 -2.116 1.000 1 A ILE 96.225 1
ATOM 800 C CG1 . ILE 101 101 ? A 1.116 9.232 -2.497 1.000 1 A ILE 96.373 1
ATOM 801 C CG2 . ILE 101 101 ? A -0.971 10.396 -1.682 1.000 1 A ILE 96.423 1
ATOM 802 C CD1 . ILE 101 101 ? A 1.427 8.342 -1.310 1.000 1 A ILE 95.894 1
ATOM 803 N N . LYS 102 102 ? A 0.256 13.674 -2.145 1.000 1 A LYS 96.547 1
ATOM 804 C CA . LYS 102 102 ? A -0.493 14.898 -1.814 1.000 1 A LYS 96.170 1
ATOM 805 C C . LYS 102 102 ? A -0.635 15.777 -3.059 1.000 1 A LYS 95.746 1
ATOM 806 O O . LYS 102 102 ? A -1.678 16.410 -3.247 1.000 1 A LYS 95.665 1
ATOM 807 C CB . LYS 102 102 ? A 0.202 15.636 -0.671 1.000 1 A LYS 96.101 1
ATOM 808 C CG . LYS 102 102 ? A 0.010 14.906 0.666 1.000 1 A LYS 92.714 1
ATOM 809 C CD . LYS 102 102 ? A 0.979 15.360 1.731 1.000 1 A LYS 90.256 1
ATOM 810 C CE . LYS 102 102 ? A 1.003 16.853 1.910 1.000 1 A LYS 84.803 1
ATOM 811 N NZ . LYS 102 102 ? A 1.937 17.248 2.987 1.000 1 A LYS 86.036 1
ATOM 812 N N . ARG 103 103 ? A 0.411 15.847 -3.880 1.000 1 A ARG 94.955 1
ATOM 813 C CA . ARG 103 103 ? A 0.342 16.643 -5.107 1.000 1 A ARG 93.367 1
ATOM 814 C C . ARG 103 103 ? A -0.701 16.087 -6.080 1.000 1 A ARG 93.704 1
ATOM 815 O O . ARG 103 103 ? A -1.491 16.854 -6.639 1.000 1 A ARG 93.862 1
ATOM 816 C CB . ARG 103 103 ? A 1.729 16.733 -5.757 1.000 1 A ARG 91.444 1
ATOM 817 C CG . ARG 103 103 ? A 2.674 17.588 -4.976 1.000 1 A ARG 80.226 1
ATOM 818 C CD . ARG 103 103 ? A 4.012 17.752 -5.687 1.000 1 A ARG 75.770 1
ATOM 819 N NE . ARG 103 103 ? A 4.911 18.534 -4.853 1.000 1 A ARG 69.943 1
ATOM 820 C CZ . ARG 103 103 ? A 6.136 18.886 -5.199 1.000 1 A ARG 66.015 1
ATOM 821 N NH1 . ARG 103 103 ? A 6.630 18.503 -6.390 1.000 1 A ARG 62.072 1
ATOM 822 N NH2 . ARG 103 103 ? A 6.886 19.590 -4.369 1.000 1 A ARG 59.938 1
ATOM 823 N N . VAL 104 104 ? A -0.697 14.747 -6.304 1.000 1 A VAL 93.814 1
ATOM 824 C CA . VAL 104 104 ? A -1.622 14.192 -7.315 1.000 1 A VAL 93.361 1
ATOM 825 C C . VAL 104 104 ? A -3.058 14.280 -6.839 1.000 1 A VAL 94.203 1
ATOM 826 O O . VAL 104 104 ? A -3.978 14.388 -7.667 1.000 1 A VAL 93.353 1
ATOM 827 C CB . VAL 104 104 ? A -1.250 12.755 -7.685 1.000 1 A VAL 91.046 1
ATOM 828 C CG1 . VAL 104 104 ? A -1.903 12.366 -9.004 1.000 1 A VAL 87.974 1
ATOM 829 C CG2 . VAL 104 104 ? A -1.628 11.778 -6.598 1.000 1 A VAL 84.878 1
ATOM 830 N N . LYS 105 105 ? A -3.281 14.250 -5.519 1.000 1 A LYS 93.701 1
ATOM 831 C CA . LYS 105 105 ? A -4.624 14.339 -4.972 1.000 1 A LYS 93.894 1
ATOM 832 C C . LYS 105 105 ? A -5.027 15.797 -4.719 1.000 1 A LYS 93.729 1
ATOM 833 O O . LYS 105 105 ? A -6.183 16.040 -4.376 1.000 1 A LYS 92.784 1
ATOM 834 C CB . LYS 105 105 ? A -4.705 13.564 -3.673 1.000 1 A LYS 93.481 1
ATOM 835 C CG . LYS 105 105 ? A -4.445 12.050 -3.840 1.000 1 A LYS 93.177 1
ATOM 836 C CD . LYS 105 105 ? A -5.497 11.361 -4.686 1.000 1 A LYS 91.806 1
ATOM 837 C CE . LYS 105 105 ? A -6.858 11.388 -4.006 1.000 1 A LYS 91.131 1
ATOM 838 N NZ . LYS 105 105 ? A -7.855 10.631 -4.821 1.000 1 A LYS 91.476 1
ATOM 839 N N . ASP 106 106 ? A -4.074 16.732 -4.842 1.000 1 A ASP 95.195 1
ATOM 840 C CA . ASP 106 106 ? A -4.305 18.153 -4.520 1.000 1 A ASP 94.640 1
ATOM 841 C C . ASP 106 106 ? A -5.011 18.273 -3.183 1.000 1 A ASP 94.997 1
ATOM 842 O O . ASP 106 106 ? A -6.021 18.936 -3.028 1.000 1 A ASP 93.755 1
ATOM 843 C CB . ASP 106 106 ? A -5.089 18.857 -5.638 1.000 1 A ASP 93.615 1
ATOM 844 C CG . ASP 106 106 ? A -5.183 20.357 -5.444 1.000 1 A ASP 90.083 1
ATOM 845 O OD1 . ASP 106 106 ? A -4.313 20.926 -4.732 1.000 1 A ASP 87.514 1
ATOM 846 O OD2 . ASP 106 106 ? A -6.125 20.968 -5.992 1.000 1 A ASP 86.508 1
ATOM 847 N N . SER 107 107 ? A -4.418 17.593 -2.162 1.000 1 A SER 95.232 1
ATOM 848 C CA . SER 107 107 ? A -5.031 17.565 -0.854 1.000 1 A SER 94.393 1
ATOM 849 C C . SER 107 107 ? A -3.954 17.319 0.204 1.000 1 A SER 95.386 1
ATOM 850 O O . SER 107 107 ? A -3.006 16.572 -0.041 1.000 1 A SER 95.579 1
ATOM 851 C CB . SER 107 107 ? A -6.110 16.501 -0.750 1.000 1 A SER 93.030 1
ATOM 852 O OG . SER 107 107 ? A -6.532 16.322 0.605 1.000 1 A SER 90.196 1
ATOM 853 N N . GLU 108 108 ? A -4.087 17.950 1.355 1.000 1 A GLU 95.086 1
ATOM 854 C CA . GLU 108 108 ? A -3.220 17.762 2.482 1.000 1 A GLU 94.559 1
ATOM 855 C C . GLU 108 108 ? A -3.691 16.579 3.344 1.000 1 A GLU 94.558 1
ATOM 856 O O . GLU 108 108 ? A -2.973 16.183 4.268 1.000 1 A GLU 91.911 1
ATOM 857 C CB . GLU 108 108 ? A -3.144 19.051 3.293 1.000 1 A GLU 92.570 1
ATOM 858 C CG . GLU 108 108 ? A -1.996 19.119 4.297 1.000 1 A GLU 88.686 1
ATOM 859 C CD . GLU 108 108 ? A -0.667 19.341 3.627 1.000 1 A GLU 85.982 1
ATOM 860 O OE1 . GLU 108 108 ? A -0.664 19.716 2.430 1.000 1 A GLU 78.015 1
ATOM 861 O OE2 . GLU 108 108 ? A 0.382 19.194 4.310 1.000 1 A GLU 76.720 1
ATOM 862 N N . ASP 109 109 ? A -4.875 16.032 3.081 1.000 1 A ASP 94.757 1
ATOM 863 C CA . ASP 109 109 ? A -5.533 15.059 3.935 1.000 1 A ASP 94.794 1
ATOM 864 C C . ASP 109 109 ? A -5.902 13.826 3.104 1.000 1 A ASP 95.534 1
ATOM 865 O O . ASP 109 109 ? A -7.067 13.632 2.779 1.000 1 A ASP 94.213 1
ATOM 866 C CB . ASP 109 109 ? A -6.767 15.697 4.567 1.000 1 A ASP 92.839 1
ATOM 867 C CG . ASP 109 109 ? A -7.433 14.788 5.589 1.000 1 A ASP 90.359 1
ATOM 868 O OD1 . ASP 109 109 ? A -6.719 13.980 6.210 1.000 1 A ASP 87.373 1
ATOM 869 O OD2 . ASP 109 109 ? A -8.657 14.917 5.758 1.000 1 A ASP 85.939 1
ATOM 870 N N . VAL 110 110 ? A -4.884 13.015 2.753 1.000 1 A VAL 97.385 1
ATOM 871 C CA . VAL 110 110 ? A -5.078 11.831 1.935 1.000 1 A VAL 97.864 1
ATOM 872 C C . VAL 110 110 ? A -4.887 10.603 2.802 1.000 1 A VAL 98.178 1
ATOM 873 O O . VAL 110 110 ? A -3.889 10.484 3.494 1.000 1 A VAL 98.090 1
ATOM 874 C CB . VAL 110 110 ? A -4.065 11.794 0.769 1.000 1 A VAL 97.529 1
ATOM 875 C CG1 . VAL 110 110 ? A -4.188 13.026 -0.101 1.000 1 A VAL 97.036 1
ATOM 876 C CG2 . VAL 110 110 ? A -4.229 10.513 -0.052 1.000 1 A VAL 97.375 1
ATOM 877 N N . PRO 111 111 ? A -5.840 9.650 2.791 1.000 1 A PRO 98.453 1
ATOM 878 C CA . PRO 111 111 ? A -5.648 8.444 3.611 1.000 1 A PRO 98.564 1
ATOM 879 C C . PRO 111 111 ? A -4.395 7.671 3.230 1.000 1 A PRO 98.641 1
ATOM 880 O O . PRO 111 111 ? A -4.218 7.303 2.080 1.000 1 A PRO 98.621 1
ATOM 881 C CB . PRO 111 111 ? A -6.915 7.636 3.322 1.000 1 A PRO 98.478 1
ATOM 882 C CG . PRO 111 111 ? A -7.929 8.678 2.980 1.000 1 A PRO 98.279 1
ATOM 883 C CD . PRO 111 111 ? A -7.152 9.676 2.155 1.000 1 A PRO 98.348 1
ATOM 884 N N . MET 112 112 ? A -3.517 7.465 4.222 1.000 1 A MET 98.672 1
ATOM 885 C CA . MET 112 112 ? A -2.261 6.791 4.011 1.000 1 A MET 98.696 1
ATOM 886 C C . MET 112 112 ? A -1.940 5.946 5.214 1.000 1 A MET 98.804 1
ATOM 887 O O . MET 112 112 ? A -2.335 6.270 6.344 1.000 1 A MET 98.657 1
ATOM 888 C CB . MET 112 112 ? A -1.127 7.792 3.785 1.000 1 A MET 98.189 1
ATOM 889 C CG . MET 112 112 ? A -1.162 8.451 2.407 1.000 1 A MET 91.121 1
ATOM 890 S SD . MET 112 112 ? A 0.315 9.510 2.188 1.000 1 A MET 92.398 1
ATOM 891 C CE . MET 112 112 ? A -0.344 11.065 2.775 1.000 1 A MET 82.902 1
ATOM 892 N N . VAL 113 113 ? A -1.164 4.867 4.998 1.000 1 A VAL 98.918 1
ATOM 893 C CA . VAL 113 113 ? A -0.612 4.052 6.081 1.000 1 A VAL 98.956 1
ATOM 894 C C . VAL 113 113 ? A 0.851 3.811 5.786 1.000 1 A VAL 98.966 1
ATOM 895 O O . VAL 113 113 ? A 1.217 3.452 4.671 1.000 1 A VAL 98.953 1
ATOM 896 C CB . VAL 113 113 ? A -1.350 2.706 6.216 1.000 1 A VAL 98.950 1
ATOM 897 C CG1 . VAL 113 113 ? A -2.806 2.945 6.622 1.000 1 A VAL 98.902 1
ATOM 898 C CG2 . VAL 113 113 ? A -0.668 1.813 7.238 1.000 1 A VAL 98.913 1
ATOM 899 N N . LEU 114 114 ? A 1.700 4.019 6.803 1.000 1 A LEU 98.963 1
ATOM 900 C CA . LEU 114 114 ? A 3.125 3.734 6.672 1.000 1 A LEU 98.975 1
ATOM 901 C C . LEU 114 114 ? A 3.364 2.274 7.022 1.000 1 A LEU 98.981 1
ATOM 902 O O . LEU 114 114 ? A 2.962 1.807 8.101 1.000 1 A LEU 98.971 1
ATOM 903 C CB . LEU 114 114 ? A 3.935 4.644 7.587 1.000 1 A LEU 98.961 1
ATOM 904 C CG . LEU 114 114 ? A 5.450 4.504 7.500 1.000 1 A LEU 98.898 1
ATOM 905 C CD1 . LEU 114 114 ? A 5.923 4.955 6.121 1.000 1 A LEU 98.840 1
ATOM 906 C CD2 . LEU 114 114 ? A 6.132 5.312 8.591 1.000 1 A LEU 98.835 1
ATOM 907 N N . VAL 115 115 ? A 4.020 1.541 6.142 1.000 1 A VAL 98.979 1
ATOM 908 C CA . VAL 115 115 ? A 4.229 0.105 6.325 1.000 1 A VAL 98.986 1
ATOM 909 C C . VAL 115 115 ? A 5.719 -0.193 6.302 1.000 1 A VAL 98.987 1
ATOM 910 O O . VAL 115 115 ? A 6.420 0.150 5.341 1.000 1 A VAL 98.981 1
ATOM 911 C CB . VAL 115 115 ? A 3.531 -0.729 5.236 1.000 1 A VAL 98.981 1
ATOM 912 C CG1 . VAL 115 115 ? A 2.024 -0.506 5.318 1.000 1 A VAL 98.972 1
ATOM 913 C CG2 . VAL 115 115 ? A 3.880 -2.188 5.333 1.000 1 A VAL 98.970 1
ATOM 914 N N . GLY 116 116 ? A 6.232 -0.799 7.367 1.000 1 A GLY 98.979 1
ATOM 915 C CA . GLY 116 116 ? A 7.612 -1.252 7.423 1.000 1 A GLY 98.975 1
ATOM 916 C C . GLY 116 116 ? A 7.647 -2.748 7.208 1.000 1 A GLY 98.975 1
ATOM 917 O O . GLY 116 116 ? A 7.367 -3.531 8.096 1.000 1 A GLY 98.946 1
ATOM 918 N N . ASN 117 117 ? A 8.000 -3.166 5.991 1.000 1 A ASN 98.946 1
ATOM 919 C CA . ASN 117 117 ? A 7.933 -4.568 5.609 1.000 1 A ASN 98.944 1
ATOM 920 C C . ASN 117 117 ? A 9.256 -5.272 5.834 1.000 1 A ASN 98.925 1
ATOM 921 O O . ASN 117 117 ? A 10.288 -4.664 6.022 1.000 1 A ASN 98.886 1
ATOM 922 C CB . ASN 117 117 ? A 7.496 -4.664 4.141 1.000 1 A ASN 98.931 1
ATOM 923 C CG . ASN 117 117 ? A 7.173 -6.082 3.731 1.000 1 A ASN 98.911 1
ATOM 924 O OD1 . ASN 117 117 ? A 6.429 -6.785 4.432 1.000 1 A ASN 98.583 1
ATOM 925 N ND2 . ASN 117 117 ? A 7.711 -6.526 2.605 1.000 1 A ASN 98.575 1
ATOM 926 N N . LYS 118 118 ? A 9.219 -6.608 5.785 1.000 1 A LYS 98.851 1
ATOM 927 C CA . LYS 118 118 ? A 10.338 -7.507 6.002 1.000 1 A LYS 98.794 1
ATOM 928 C C . LYS 118 118 ? A 10.734 -7.584 7.466 1.000 1 A LYS 98.810 1
ATOM 929 O O . LYS 118 118 ? A 11.901 -7.699 7.826 1.000 1 A LYS 98.775 1
ATOM 930 C CB . LYS 118 118 ? A 11.547 -7.199 5.108 1.000 1 A LYS 98.728 1
ATOM 931 C CG . LYS 118 118 ? A 11.219 -7.067 3.635 1.000 1 A LYS 98.515 1
ATOM 932 C CD . LYS 118 118 ? A 12.486 -7.129 2.787 1.000 1 A LYS 98.175 1
ATOM 933 C CE . LYS 118 118 ? A 12.175 -6.929 1.327 1.000 1 A LYS 98.105 1
ATOM 934 N NZ . LYS 118 118 ? A 13.411 -7.050 0.511 1.000 1 A LYS 98.078 1
ATOM 935 N N . SER 119 119 ? A 9.727 -7.506 8.356 1.000 1 A SER 98.765 1
ATOM 936 C CA . SER 119 119 ? A 9.951 -7.545 9.784 1.000 1 A SER 98.682 1
ATOM 937 C C . SER 119 119 ? A 10.528 -8.878 10.248 1.000 1 A SER 98.662 1
ATOM 938 O O . SER 119 119 ? A 11.067 -8.970 11.352 1.000 1 A SER 98.337 1
ATOM 939 C CB . SER 119 119 ? A 8.668 -7.251 10.555 1.000 1 A SER 98.430 1
ATOM 940 O OG . SER 119 119 ? A 7.730 -8.292 10.381 1.000 1 A SER 94.034 1
ATOM 941 N N . ASP 120 120 ? A 10.436 -9.913 9.417 1.000 1 A ASP 98.775 1
ATOM 942 C CA . ASP 120 120 ? A 11.037 -11.202 9.714 1.000 1 A ASP 98.742 1
ATOM 943 C C . ASP 120 120 ? A 12.581 -11.176 9.675 1.000 1 A ASP 98.683 1
ATOM 944 O O . ASP 120 120 ? A 13.216 -12.071 10.225 1.000 1 A ASP 98.497 1
ATOM 945 C CB . ASP 120 120 ? A 10.537 -12.261 8.738 1.000 1 A ASP 98.741 1
ATOM 946 C CG . ASP 120 120 ? A 10.818 -11.880 7.300 1.000 1 A ASP 98.791 1
ATOM 947 O OD1 . ASP 120 120 ? A 10.179 -10.952 6.784 1.000 1 A ASP 98.498 1
ATOM 948 O OD2 . ASP 120 120 ? A 11.707 -12.523 6.663 1.000 1 A ASP 98.339 1
ATOM 949 N N . LEU 121 121 ? A 13.156 -10.170 8.982 1.000 1 A LEU 98.522 1
ATOM 950 C CA . LEU 121 121 ? A 14.600 -10.169 8.794 1.000 1 A LEU 98.310 1
ATOM 951 C C . LEU 121 121 ? A 15.319 -9.703 10.055 1.000 1 A LEU 98.138 1
ATOM 952 O O . LEU 121 121 ? A 14.882 -8.765 10.720 1.000 1 A LEU 97.909 1
ATOM 953 C CB . LEU 121 121 ? A 14.986 -9.277 7.612 1.000 1 A LEU 98.083 1
ATOM 954 C CG . LEU 121 121 ? A 14.596 -9.824 6.246 1.000 1 A LEU 97.715 1
ATOM 955 C CD1 . LEU 121 121 ? A 15.238 -11.182 6.009 1.000 1 A LEU 96.962 1
ATOM 956 C CD2 . LEU 121 121 ? A 14.977 -8.847 5.140 1.000 1 A LEU 97.158 1
ATOM 957 N N . PRO 122 122 ? A 16.478 -10.319 10.385 1.000 1 A PRO 97.740 1
ATOM 958 C CA . PRO 122 122 ? A 17.254 -9.890 11.538 1.000 1 A PRO 96.927 1
ATOM 959 C C . PRO 122 122 ? A 18.111 -8.655 11.293 1.000 1 A PRO 96.396 1
ATOM 960 O O . PRO 122 122 ? A 18.624 -8.043 12.213 1.000 1 A PRO 93.538 1
ATOM 961 C CB . PRO 122 122 ? A 18.142 -11.096 11.822 1.000 1 A PRO 95.585 1
ATOM 962 C CG . PRO 122 122 ? A 18.373 -11.685 10.481 1.000 1 A PRO 94.217 1
ATOM 963 C CD . PRO 122 122 ? A 17.063 -11.476 9.705 1.000 1 A PRO 96.650 1
ATOM 964 N N . SER 123 123 ? A 18.261 -8.262 9.995 1.000 1 A SER 94.224 1
ATOM 965 C CA . SER 123 123 ? A 19.179 -7.231 9.561 1.000 1 A SER 92.661 1
ATOM 966 C C . SER 123 123 ? A 18.516 -5.848 9.533 1.000 1 A SER 93.959 1
ATOM 967 O O . SER 123 123 ? A 18.597 -5.129 8.522 1.000 1 A SER 91.850 1
ATOM 968 C CB . SER 123 123 ? A 19.744 -7.561 8.183 1.000 1 A SER 88.279 1
ATOM 969 O OG . SER 123 123 ? A 18.705 -7.797 7.273 1.000 1 A SER 76.170 1
ATOM 970 N N . ARG 124 124 ? A 17.877 -5.489 10.619 1.000 1 A ARG 96.857 1
ATOM 971 C CA . ARG 124 124 ? A 17.159 -4.193 10.733 1.000 1 A ARG 97.271 1
ATOM 972 C C . ARG 124 124 ? A 18.133 -3.034 10.667 1.000 1 A ARG 97.700 1
ATOM 973 O O . ARG 124 124 ? A 19.137 -3.000 11.359 1.000 1 A ARG 96.725 1
ATOM 974 C CB . ARG 124 124 ? A 16.366 -4.171 12.036 1.000 1 A ARG 96.543 1
ATOM 975 C CG . ARG 124 124 ? A 15.693 -2.826 12.321 1.000 1 A ARG 96.036 1
ATOM 976 C CD . ARG 124 124 ? A 14.925 -2.863 13.629 1.000 1 A ARG 95.608 1
ATOM 977 N NE . ARG 124 124 ? A 13.737 -3.712 13.548 1.000 1 A ARG 95.472 1
ATOM 978 C CZ . ARG 124 124 ? A 12.575 -3.332 13.062 1.000 1 A ARG 96.520 1
ATOM 979 N NH1 . ARG 124 124 ? A 12.405 -2.073 12.615 1.000 1 A ARG 90.471 1
ATOM 980 N NH2 . ARG 124 124 ? A 11.559 -4.190 13.038 1.000 1 A ARG 90.061 1
ATOM 981 N N . THR 125 125 ? A 17.796 -2.011 9.837 1.000 1 A THR 98.599 1
ATOM 982 C CA . THR 125 125 ? A 18.539 -0.773 9.779 1.000 1 A THR 98.589 1
ATOM 983 C C . THR 125 125 ? A 17.670 0.435 10.090 1.000 1 A THR 98.642 1
ATOM 984 O O . THR 125 125 ? A 18.199 1.533 10.285 1.000 1 A THR 98.325 1
ATOM 985 C CB . THR 125 125 ? A 19.191 -0.571 8.413 1.000 1 A THR 98.456 1
ATOM 986 O OG1 . THR 125 125 ? A 18.171 -0.457 7.418 1.000 1 A THR 98.091 1
ATOM 987 C CG2 . THR 125 125 ? A 20.132 -1.714 8.091 1.000 1 A THR 97.920 1
ATOM 988 N N . VAL 126 126 ? A 16.328 0.269 10.131 1.000 1 A VAL 98.616 1
ATOM 989 C CA . VAL 126 126 ? A 15.393 1.331 10.488 1.000 1 A VAL 98.531 1
ATOM 990 C C . VAL 126 126 ? A 14.726 0.946 11.801 1.000 1 A VAL 98.354 1
ATOM 991 O O . VAL 126 126 ? A 14.021 -0.046 11.861 1.000 1 A VAL 98.166 1
ATOM 992 C CB . VAL 126 126 ? A 14.326 1.553 9.397 1.000 1 A VAL 98.517 1
ATOM 993 C CG1 . VAL 126 126 ? A 15.014 1.850 8.067 1.000 1 A VAL 98.400 1
ATOM 994 C CG2 . VAL 126 126 ? A 13.369 2.672 9.796 1.000 1 A VAL 98.360 1
ATOM 995 N N . ASP 127 127 ? A 14.972 1.756 12.841 1.000 1 A ASP 98.134 1
ATOM 996 C CA . ASP 127 127 ? A 14.378 1.477 14.143 1.000 1 A ASP 97.710 1
ATOM 997 C C . ASP 127 127 ? A 12.865 1.611 14.089 1.000 1 A ASP 97.982 1
ATOM 998 O O . ASP 127 127 ? A 12.344 2.502 13.436 1.000 1 A ASP 97.994 1
ATOM 999 C CB . ASP 127 127 ? A 14.895 2.474 15.194 1.000 1 A ASP 96.462 1
ATOM 1000 C CG . ASP 127 127 ? A 16.366 2.319 15.494 1.000 1 A ASP 86.749 1
ATOM 1001 O OD1 . ASP 127 127 ? A 16.944 1.259 15.184 1.000 1 A ASP 82.982 1
ATOM 1002 O OD2 . ASP 127 127 ? A 16.930 3.254 16.081 1.000 1 A ASP 80.942 1
ATOM 1003 N N . THR 128 128 ? A 12.171 0.753 14.801 1.000 1 A THR 97.413 1
ATOM 1004 C CA . THR 128 128 ? A 10.726 0.860 14.902 1.000 1 A THR 97.547 1
ATOM 1005 C C . THR 128 128 ? A 10.339 2.227 15.436 1.000 1 A THR 98.050 1
ATOM 1006 O O . THR 128 128 ? A 9.400 2.868 14.959 1.000 1 A THR 98.021 1
ATOM 1007 C CB . THR 128 128 ? A 10.164 -0.248 15.784 1.000 1 A THR 96.934 1
ATOM 1008 O OG1 . THR 128 128 ? A 10.332 -1.522 15.125 1.000 1 A THR 95.812 1
ATOM 1009 C CG2 . THR 128 128 ? A 8.668 -0.021 16.042 1.000 1 A THR 95.708 1
ATOM 1010 N N . LYS 129 129 ? A 11.094 2.721 16.423 1.000 1 A LYS 98.192 1
ATOM 1011 C CA . LYS 129 129 ? A 10.805 4.051 16.996 1.000 1 A LYS 98.159 1
ATOM 1012 C C . LYS 129 129 ? A 10.933 5.146 15.946 1.000 1 A LYS 98.327 1
ATOM 1013 O O . LYS 129 129 ? A 10.119 6.070 15.909 1.000 1 A LYS 98.454 1
ATOM 1014 C CB . LYS 129 129 ? A 11.732 4.334 18.170 1.000 1 A LYS 97.799 1
ATOM 1015 C CG . LYS 129 129 ? A 11.503 5.721 18.788 1.000 1 A LYS 88.735 1
ATOM 1016 C CD . LYS 129 129 ? A 12.433 5.961 19.940 1.000 1 A LYS 79.862 1
ATOM 1017 C CE . LYS 129 129 ? A 12.146 7.283 20.612 1.000 1 A LYS 77.015 1
ATOM 1018 N NZ . LYS 129 129 ? A 12.341 8.432 19.693 1.000 1 A LYS 66.419 1
ATOM 1019 N N . GLN 130 130 ? A 11.965 5.063 15.105 1.000 1 A GLN 98.082 1
ATOM 1020 C CA . GLN 130 130 ? A 12.163 6.052 14.037 1.000 1 A GLN 97.979 1
ATOM 1021 C C . GLN 130 130 ? A 10.953 6.067 13.108 1.000 1 A GLN 98.335 1
ATOM 1022 O O . GLN 130 130 ? A 10.466 7.154 12.720 1.000 1 A GLN 98.365 1
ATOM 1023 C CB . GLN 130 130 ? A 13.432 5.722 13.256 1.000 1 A GLN 97.291 1
ATOM 1024 C CG . GLN 130 130 ? A 13.791 6.739 12.183 1.000 1 A GLN 86.666 1
ATOM 1025 C CD . GLN 130 130 ? A 15.069 6.341 11.458 1.000 1 A GLN 79.909 1
ATOM 1026 O OE1 . GLN 130 130 ? A 15.626 5.245 11.690 1.000 1 A GLN 79.332 1
ATOM 1027 N NE2 . GLN 130 130 ? A 15.567 7.230 10.613 1.000 1 A GLN 75.168 1
ATOM 1028 N N . ALA 131 131 ? A 10.439 4.893 12.724 1.000 1 A ALA 98.691 1
ATOM 1029 C CA . ALA 131 131 ? A 9.272 4.822 11.846 1.000 1 A ALA 98.771 1
ATOM 1030 C C . ALA 131 131 ? A 8.023 5.332 12.550 1.000 1 A ALA 98.834 1
ATOM 1031 O O . ALA 131 131 ? A 7.214 6.046 11.968 1.000 1 A ALA 98.817 1
ATOM 1032 C CB . ALA 131 131 ? A 9.079 3.412 11.330 1.000 1 A ALA 98.693 1
ATOM 1033 N N . GLN 132 132 ? A 7.863 4.938 13.835 1.000 1 A GLN 98.800 1
ATOM 1034 C CA . GLN 132 132 ? A 6.721 5.433 14.590 1.000 1 A GLN 98.783 1
ATOM 1035 C C . GLN 132 132 ? A 6.732 6.949 14.661 1.000 1 A GLN 98.796 1
ATOM 1036 O O . GLN 132 132 ? A 5.692 7.598 14.531 1.000 1 A GLN 98.737 1
ATOM 1037 C CB . GLN 132 132 ? A 6.737 4.869 16.011 1.000 1 A GLN 98.628 1
ATOM 1038 C CG . GLN 132 132 ? A 6.351 3.412 16.092 1.000 1 A GLN 96.875 1
ATOM 1039 C CD . GLN 132 132 ? A 6.588 2.810 17.461 1.000 1 A GLN 96.170 1
ATOM 1040 O OE1 . GLN 132 132 ? A 7.411 3.302 18.249 1.000 1 A GLN 95.116 1
ATOM 1041 N NE2 . GLN 132 132 ? A 5.877 1.735 17.750 1.000 1 A GLN 92.804 1
ATOM 1042 N N . ASP 133 133 ? A 7.926 7.541 14.876 1.000 1 A ASP 98.793 1
ATOM 1043 C CA . ASP 133 133 ? A 8.042 8.993 14.988 1.000 1 A ASP 98.717 1
ATOM 1044 C C . ASP 133 133 ? A 7.662 9.666 13.672 1.000 1 A ASP 98.712 1
ATOM 1045 O O . ASP 133 133 ? A 6.986 10.693 13.659 1.000 1 A ASP 98.593 1
ATOM 1046 C CB . ASP 133 133 ? A 9.461 9.382 15.398 1.000 1 A ASP 98.510 1
ATOM 1047 C CG . ASP 133 133 ? A 9.788 8.984 16.831 1.000 1 A ASP 97.260 1
ATOM 1048 O OD1 . ASP 133 133 ? A 8.868 8.640 17.606 1.000 1 A ASP 95.678 1
ATOM 1049 O OD2 . ASP 133 133 ? A 10.971 9.061 17.188 1.000 1 A ASP 95.120 1
ATOM 1050 N N . LEU 134 134 ? A 8.083 9.067 12.527 1.000 1 A LEU 98.764 1
ATOM 1051 C CA . LEU 134 134 ? A 7.709 9.635 11.239 1.000 1 A LEU 98.727 1
ATOM 1052 C C . LEU 134 134 ? A 6.186 9.582 11.053 1.000 1 A LEU 98.759 1
ATOM 1053 O O . LEU 134 134 ? A 5.570 10.561 10.655 1.000 1 A LEU 98.695 1
ATOM 1054 C CB . LEU 134 134 ? A 8.413 8.882 10.110 1.000 1 A LEU 98.668 1
ATOM 1055 C CG . LEU 134 134 ? A 8.075 9.389 8.710 1.000 1 A LEU 98.386 1
ATOM 1056 C CD1 . LEU 134 134 ? A 8.572 10.822 8.529 1.000 1 A LEU 97.853 1
ATOM 1057 C CD2 . LEU 134 134 ? A 8.691 8.476 7.648 1.000 1 A LEU 97.917 1
ATOM 1058 N N . ALA 135 135 ? A 5.605 8.394 11.306 1.000 1 A ALA 98.785 1
ATOM 1059 C CA . ALA 135 135 ? A 4.164 8.262 11.137 1.000 1 A ALA 98.763 1
ATOM 1060 C C . ALA 135 135 ? A 3.403 9.232 12.024 1.000 1 A ALA 98.711 1
ATOM 1061 O O . ALA 135 135 ? A 2.405 9.830 11.603 1.000 1 A ALA 98.616 1
ATOM 1062 C CB . ALA 135 135 ? A 3.731 6.836 11.430 1.000 1 A ALA 98.739 1
ATOM 1063 N N . ARG 136 136 ? A 3.878 9.374 13.273 1.000 1 A ARG 98.653 1
ATOM 1064 C CA . ARG 136 136 ? A 3.244 10.316 14.180 1.000 1 A ARG 98.457 1
ATOM 1065 C C . ARG 136 136 ? A 3.328 11.757 13.641 1.000 1 A ARG 98.291 1
ATOM 1066 O O . ARG 136 136 ? A 2.356 12.508 13.736 1.000 1 A ARG 97.783 1
ATOM 1067 C CB . ARG 136 136 ? A 3.916 10.215 15.567 1.000 1 A ARG 98.268 1
ATOM 1068 C CG . ARG 136 136 ? A 3.228 11.025 16.661 1.000 1 A ARG 92.682 1
ATOM 1069 C CD . ARG 136 136 ? A 3.776 10.685 17.999 1.000 1 A ARG 89.348 1
ATOM 1070 N NE . ARG 136 136 ? A 3.544 9.286 18.376 1.000 1 A ARG 81.172 1
ATOM 1071 C CZ . ARG 136 136 ? A 4.489 8.357 18.413 1.000 1 A ARG 73.766 1
ATOM 1072 N NH1 . ARG 136 136 ? A 5.761 8.667 18.115 1.000 1 A ARG 69.516 1
ATOM 1073 N NH2 . ARG 136 136 ? A 4.180 7.119 18.764 1.000 1 A ARG 64.327 1
ATOM 1074 N N . SER 137 137 ? A 4.479 12.119 13.072 1.000 1 A SER 98.405 1
ATOM 1075 C CA . SER 137 137 ? A 4.634 13.461 12.505 1.000 1 A SER 98.034 1
ATOM 1076 C C . SER 137 137 ? A 3.655 13.711 11.373 1.000 1 A SER 97.957 1
ATOM 1077 O O . SER 137 137 ? A 3.166 14.827 11.180 1.000 1 A SER 97.364 1
ATOM 1078 C CB . SER 137 137 ? A 6.064 13.690 12.040 1.000 1 A SER 97.332 1
ATOM 1079 O OG . SER 137 137 ? A 6.309 13.067 10.790 1.000 1 A SER 95.330 1
ATOM 1080 N N . TYR 138 138 ? A 3.345 12.645 10.606 1.000 1 A TYR 97.731 1
ATOM 1081 C CA . TYR 138 138 ? A 2.370 12.759 9.522 1.000 1 A TYR 97.523 1
ATOM 1082 C C . TYR 138 138 ? A 0.921 12.621 10.003 1.000 1 A TYR 97.305 1
ATOM 1083 O O . TYR 138 138 ? A -0.021 12.970 9.286 1.000 1 A TYR 96.827 1
ATOM 1084 C CB . TYR 138 138 ? A 2.597 11.687 8.474 1.000 1 A TYR 97.341 1
ATOM 1085 C CG . TYR 138 138 ? A 3.907 11.724 7.721 1.000 1 A TYR 97.510 1
ATOM 1086 C CD1 . TYR 138 138 ? A 4.622 12.892 7.552 1.000 1 A TYR 96.892 1
ATOM 1087 C CD2 . TYR 138 138 ? A 4.383 10.574 7.107 1.000 1 A TYR 97.003 1
ATOM 1088 C CE1 . TYR 138 138 ? A 5.802 12.913 6.819 1.000 1 A TYR 96.447 1
ATOM 1089 C CE2 . TYR 138 138 ? A 5.555 10.577 6.370 1.000 1 A TYR 96.184 1
ATOM 1090 C CZ . TYR 138 138 ? A 6.264 11.759 6.222 1.000 1 A TYR 96.604 1
ATOM 1091 O OH . TYR 138 138 ? A 7.422 11.778 5.476 1.000 1 A TYR 95.184 1
ATOM 1092 N N . GLY 139 139 ? A 0.724 12.085 11.204 1.000 1 A GLY 97.792 1
ATOM 1093 C CA . GLY 139 139 ? A -0.633 11.821 11.699 1.000 1 A GLY 97.528 1
ATOM 1094 C C . GLY 139 139 ? A -1.269 10.632 11.033 1.000 1 A GLY 97.842 1
ATOM 1095 O O . GLY 139 139 ? A -2.451 10.667 10.719 1.000 1 A GLY 97.174 1
ATOM 1096 N N . ILE 140 140 ? A -0.477 9.569 10.819 1.000 1 A ILE 98.370 1
ATOM 1097 C CA . ILE 140 140 ? A -0.993 8.377 10.123 1.000 1 A ILE 98.498 1
ATOM 1098 C C . ILE 140 140 ? A -0.577 7.118 10.891 1.000 1 A ILE 98.712 1
ATOM 1099 O O . ILE 140 140 ? A 0.364 7.143 11.689 1.000 1 A ILE 98.756 1
ATOM 1100 C CB . ILE 140 140 ? A -0.497 8.268 8.669 1.000 1 A ILE 98.374 1
ATOM 1101 C CG1 . ILE 140 140 ? A 1.010 7.997 8.630 1.000 1 A ILE 98.276 1
ATOM 1102 C CG2 . ILE 140 140 ? A -0.861 9.534 7.879 1.000 1 A ILE 98.316 1
ATOM 1103 C CD1 . ILE 140 140 ? A 1.534 7.737 7.219 1.000 1 A ILE 97.952 1
ATOM 1104 N N . PRO 141 141 ? A -1.251 6.013 10.639 1.000 1 A PRO 98.836 1
ATOM 1105 C CA . PRO 141 141 ? A -0.851 4.757 11.269 1.000 1 A PRO 98.861 1
ATOM 1106 C C . PRO 141 141 ? A 0.448 4.185 10.703 1.000 1 A PRO 98.899 1
ATOM 1107 O O . PRO 141 141 ? A 0.800 4.419 9.544 1.000 1 A PRO 98.884 1
ATOM 1108 C CB . PRO 141 141 ? A -2.012 3.780 10.938 1.000 1 A PRO 98.802 1
ATOM 1109 C CG . PRO 141 141 ? A -3.143 4.658 10.539 1.000 1 A PRO 98.655 1
ATOM 1110 C CD . PRO 141 141 ? A -2.507 5.860 9.892 1.000 1 A PRO 98.770 1
ATOM 1111 N N . PHE 142 142 ? A 1.163 3.427 11.546 1.000 1 A PHE 98.947 1
ATOM 1112 C CA . PHE 142 142 ? A 2.366 2.707 11.147 1.000 1 A PHE 98.954 1
ATOM 1113 C C . PHE 142 142 ? A 2.190 1.234 11.519 1.000 1 A PHE 98.939 1
ATOM 1114 O O . PHE 142 142 ? A 1.778 0.931 12.644 1.000 1 A PHE 98.875 1
ATOM 1115 C CB . PHE 142 142 ? A 3.598 3.274 11.859 1.000 1 A PHE 98.930 1
ATOM 1116 C CG . PHE 142 142 ? A 4.801 2.379 11.722 1.000 1 A PHE 98.925 1
ATOM 1117 C CD1 . PHE 142 142 ? A 5.324 2.090 10.475 1.000 1 A PHE 98.908 1
ATOM 1118 C CD2 . PHE 142 142 ? A 5.420 1.846 12.839 1.000 1 A PHE 98.880 1
ATOM 1119 C CE1 . PHE 142 142 ? A 6.427 1.257 10.344 1.000 1 A PHE 98.841 1
ATOM 1120 C CE2 . PHE 142 142 ? A 6.537 1.024 12.722 1.000 1 A PHE 98.773 1
ATOM 1121 C CZ . PHE 142 142 ? A 7.031 0.725 11.459 1.000 1 A PHE 98.790 1
ATOM 1122 N N . ILE 143 143 ? A 2.514 0.355 10.589 1.000 1 A ILE 98.955 1
ATOM 1123 C CA . ILE 143 143 ? A 2.381 -1.085 10.826 1.000 1 A ILE 98.944 1
ATOM 1124 C C . ILE 143 143 ? A 3.614 -1.794 10.314 1.000 1 A ILE 98.945 1
ATOM 1125 O O . ILE 143 143 ? A 4.026 -1.569 9.167 1.000 1 A ILE 98.924 1
ATOM 1126 C CB . ILE 143 143 ? A 1.118 -1.638 10.123 1.000 1 A ILE 98.891 1
ATOM 1127 C CG1 . ILE 143 143 ? A -0.138 -0.977 10.708 1.000 1 A ILE 98.418 1
ATOM 1128 C CG2 . ILE 143 143 ? A 1.066 -3.169 10.273 1.000 1 A ILE 98.600 1
ATOM 1129 C CD1 . ILE 143 143 ? A -1.397 -1.273 9.932 1.000 1 A ILE 90.494 1
ATOM 1130 N N . GLU 144 144 ? A 4.250 -2.618 11.128 1.000 1 A GLU 98.884 1
ATOM 1131 C CA . GLU 144 144 ? A 5.310 -3.484 10.663 1.000 1 A GLU 98.846 1
ATOM 1132 C C . GLU 144 144 ? A 4.717 -4.786 10.130 1.000 1 A GLU 98.888 1
ATOM 1133 O O . GLU 144 144 ? A 3.820 -5.369 10.753 1.000 1 A GLU 98.729 1
ATOM 1134 C CB . GLU 144 144 ? A 6.323 -3.748 11.779 1.000 1 A GLU 98.391 1
ATOM 1135 C CG . GLU 144 144 ? A 7.229 -2.556 12.055 1.000 1 A GLU 94.575 1
ATOM 1136 C CD . GLU 144 144 ? A 8.564 -2.928 12.670 1.000 1 A GLU 92.980 1
ATOM 1137 O OE1 . GLU 144 144 ? A 8.735 -4.087 13.130 1.000 1 A GLU 87.353 1
ATOM 1138 O OE2 . GLU 144 144 ? A 9.470 -2.071 12.709 1.000 1 A GLU 84.762 1
ATOM 1139 N N . THR 145 145 ? A 5.185 -5.211 8.962 1.000 1 A THR 98.968 1
ATOM 1140 C CA . THR 145 145 ? A 4.651 -6.398 8.286 1.000 1 A THR 98.976 1
ATOM 1141 C C . THR 145 145 ? A 5.786 -7.322 7.866 1.000 1 A THR 98.969 1
ATOM 1142 O O . THR 145 145 ? A 6.935 -6.924 7.720 1.000 1 A THR 98.948 1
ATOM 1143 C CB . THR 145 145 ? A 3.853 -6.026 7.026 1.000 1 A THR 98.980 1
ATOM 1144 O OG1 . THR 145 145 ? A 4.769 -5.477 6.061 1.000 1 A THR 98.955 1
ATOM 1145 C CG2 . THR 145 145 ? A 2.746 -5.013 7.338 1.000 1 A THR 98.970 1
ATOM 1146 N N . SER 146 146 ? A 5.430 -8.573 7.612 1.000 1 A SER 98.903 1
ATOM 1147 C CA . SER 146 146 ? A 6.277 -9.485 6.869 1.000 1 A SER 98.878 1
ATOM 1148 C C . SER 146 146 ? A 5.427 -10.160 5.819 1.000 1 A SER 98.843 1
ATOM 1149 O O . SER 146 146 ? A 4.527 -10.931 6.143 1.000 1 A SER 98.796 1
ATOM 1150 C CB . SER 146 146 ? A 6.900 -10.552 7.763 1.000 1 A SER 98.841 1
ATOM 1151 O OG . SER 146 146 ? A 7.570 -11.517 6.956 1.000 1 A SER 98.800 1
ATOM 1152 N N . ALA 147 147 ? A 5.710 -9.894 4.544 1.000 1 A ALA 98.603 1
ATOM 1153 C CA . ALA 147 147 ? A 5.046 -10.639 3.474 1.000 1 A ALA 98.421 1
ATOM 1154 C C . ALA 147 147 ? A 5.440 -12.104 3.506 1.000 1 A ALA 98.412 1
ATOM 1155 O O . ALA 147 147 ? A 4.702 -12.949 3.013 1.000 1 A ALA 98.234 1
ATOM 1156 C CB . ALA 147 147 ? A 5.359 -10.042 2.117 1.000 1 A ALA 98.117 1
ATOM 1157 N N . LYS 148 148 ? A 6.612 -12.415 4.104 1.000 1 A LYS 98.262 1
ATOM 1158 C CA . LYS 148 148 ? A 7.074 -13.806 4.171 1.000 1 A LYS 98.262 1
ATOM 1159 C C . LYS 148 148 ? A 6.236 -14.619 5.154 1.000 1 A LYS 98.333 1
ATOM 1160 O O . LYS 148 148 ? A 5.829 -15.742 4.835 1.000 1 A LYS 98.139 1
ATOM 1161 C CB . LYS 148 148 ? A 8.552 -13.871 4.542 1.000 1 A LYS 98.013 1
ATOM 1162 C CG . LYS 148 148 ? A 9.114 -15.287 4.522 1.000 1 A LYS 97.501 1
ATOM 1163 C CD . LYS 148 148 ? A 10.608 -15.261 4.770 1.000 1 A LYS 96.518 1
ATOM 1164 C CE . LYS 148 148 ? A 11.174 -16.686 4.668 1.000 1 A LYS 94.527 1
ATOM 1165 N NZ . LYS 148 148 ? A 12.658 -16.647 4.833 1.000 1 A LYS 90.131 1
ATOM 1166 N N . THR 149 149 ? A 5.990 -14.059 6.344 1.000 1 A THR 98.570 1
ATOM 1167 C CA . THR 149 149 ? A 5.232 -14.785 7.382 1.000 1 A THR 98.542 1
ATOM 1168 C C . THR 149 149 ? A 3.770 -14.394 7.418 1.000 1 A THR 98.590 1
ATOM 1169 O O . THR 149 149 ? A 2.987 -15.005 8.144 1.000 1 A THR 98.510 1
ATOM 1170 C CB . THR 149 149 ? A 5.826 -14.523 8.769 1.000 1 A THR 98.472 1
ATOM 1171 O OG1 . THR 149 149 ? A 5.522 -13.183 9.169 1.000 1 A THR 98.359 1
ATOM 1172 C CG2 . THR 149 149 ? A 7.335 -14.744 8.781 1.000 1 A THR 98.124 1
ATOM 1173 N N . ARG 150 150 ? A 3.399 -13.339 6.686 1.000 1 A ARG 98.484 1
ATOM 1174 C CA . ARG 150 150 ? A 2.037 -12.791 6.658 1.000 1 A ARG 98.456 1
ATOM 1175 C C . ARG 150 150 ? A 1.761 -11.938 7.911 1.000 1 A ARG 98.559 1
ATOM 1176 O O . ARG 150 150 ? A 0.628 -11.455 8.077 1.000 1 A ARG 98.443 1
ATOM 1177 C CB . ARG 150 150 ? A 0.946 -13.847 6.401 1.000 1 A ARG 98.063 1
ATOM 1178 C CG . ARG 150 150 ? A -0.220 -13.269 5.592 1.000 1 A ARG 97.236 1
ATOM 1179 C CD . ARG 150 150 ? A -1.234 -14.279 5.165 1.000 1 A ARG 96.696 1
ATOM 1180 N NE . ARG 150 150 ? A -2.164 -13.661 4.210 1.000 1 A ARG 96.282 1
ATOM 1181 C CZ . ARG 150 150 ? A -3.146 -12.864 4.571 1.000 1 A ARG 96.149 1
ATOM 1182 N NH1 . ARG 150 150 ? A -3.388 -12.563 5.851 1.000 1 A ARG 92.664 1
ATOM 1183 N NH2 . ARG 150 150 ? A -3.913 -12.310 3.631 1.000 1 A ARG 92.963 1
ATOM 1184 N N . GLN 151 151 ? A 2.752 -11.744 8.796 1.000 1 A GLN 98.686 1
ATOM 1185 C CA . GLN 151 151 ? A 2.534 -10.898 9.960 1.000 1 A GLN 98.674 1
ATOM 1186 C C . GLN 151 151 ? A 2.132 -9.499 9.512 1.000 1 A GLN 98.796 1
ATOM 1187 O O . GLN 151 151 ? A 2.844 -8.840 8.734 1.000 1 A GLN 98.725 1
ATOM 1188 C CB . GLN 151 151 ? A 3.802 -10.819 10.810 1.000 1 A GLN 98.332 1
ATOM 1189 C CG . GLN 151 151 ? A 3.742 -9.823 11.976 1.000 1 A GLN 92.934 1
ATOM 1190 C CD . GLN 151 151 ? A 5.094 -9.570 12.592 1.000 1 A GLN 82.433 1
ATOM 1191 O OE1 . GLN 151 151 ? A 5.896 -10.510 12.698 1.000 1 A GLN 73.080 1
ATOM 1192 N NE2 . GLN 151 151 ? A 5.363 -8.331 12.975 1.000 1 A GLN 72.844 1
ATOM 1193 N N . GLY 152 152 ? A 0.984 -9.019 9.982 1.000 1 A GLY 98.911 1
ATOM 1194 C CA . GLY 152 152 ? A 0.550 -7.632 9.780 1.000 1 A GLY 98.910 1
ATOM 1195 C C . GLY 152 152 ? A -0.004 -7.324 8.417 1.000 1 A GLY 98.932 1
ATOM 1196 O O . GLY 152 152 ? A -0.374 -6.169 8.185 1.000 1 A GLY 98.899 1
ATOM 1197 N N . VAL 153 153 ? A -0.072 -8.280 7.504 1.000 1 A VAL 98.866 1
ATOM 1198 C CA . VAL 153 153 ? A -0.486 -7.982 6.135 1.000 1 A VAL 98.856 1
ATOM 1199 C C . VAL 153 153 ? A -1.949 -7.543 6.069 1.000 1 A VAL 98.857 1
ATOM 1200 O O . VAL 153 153 ? A -2.259 -6.478 5.546 1.000 1 A VAL 98.849 1
ATOM 1201 C CB . VAL 153 153 ? A -0.229 -9.178 5.202 1.000 1 A VAL 98.759 1
ATOM 1202 C CG1 . VAL 153 153 ? A 1.280 -9.430 5.107 1.000 1 A VAL 98.704 1
ATOM 1203 C CG2 . VAL 153 153 ? A -0.821 -8.912 3.826 1.000 1 A VAL 98.633 1
ATOM 1204 N N . ASP 154 154 ? A -2.858 -8.348 6.643 1.000 1 A ASP 98.766 1
ATOM 1205 C CA . ASP 154 154 ? A -4.272 -7.948 6.670 1.000 1 A ASP 98.618 1
ATOM 1206 C C . ASP 154 154 ? A -4.420 -6.605 7.404 1.000 1 A ASP 98.652 1
ATOM 1207 O O . ASP 154 154 ? A -5.189 -5.749 6.964 1.000 1 A ASP 98.564 1
ATOM 1208 C CB . ASP 154 154 ? A -5.131 -8.986 7.378 1.000 1 A ASP 98.101 1
ATOM 1209 C CG . ASP 154 154 ? A -5.327 -10.257 6.570 1.000 1 A ASP 97.447 1
ATOM 1210 O OD1 . ASP 154 154 ? A -5.130 -10.227 5.326 1.000 1 A ASP 96.401 1
ATOM 1211 O OD2 . ASP 154 154 ? A -5.720 -11.274 7.179 1.000 1 A ASP 95.320 1
ATOM 1212 N N . ASP 155 155 ? A -3.678 -6.423 8.503 1.000 1 A ASP 98.747 1
ATOM 1213 C CA . ASP 155 155 ? A -3.829 -5.226 9.309 1.000 1 A ASP 98.759 1
ATOM 1214 C C . ASP 155 155 ? A -3.428 -3.989 8.511 1.000 1 A ASP 98.826 1
ATOM 1215 O O . ASP 155 155 ? A -4.108 -2.959 8.604 1.000 1 A ASP 98.797 1
ATOM 1216 C CB . ASP 155 155 ? A -2.976 -5.360 10.575 1.000 1 A ASP 98.554 1
ATOM 1217 C CG . ASP 155 155 ? A -3.266 -4.256 11.603 1.000 1 A ASP 93.114 1
ATOM 1218 O OD1 . ASP 155 155 ? A -4.363 -3.681 11.592 1.000 1 A ASP 92.563 1
ATOM 1219 O OD2 . ASP 155 155 ? A -2.353 -3.999 12.418 1.000 1 A ASP 91.421 1
ATOM 1220 N N . ALA 156 156 ? A -2.371 -4.082 7.696 1.000 1 A ALA 98.851 1
ATOM 1221 C CA . ALA 156 156 ? A -1.960 -2.938 6.897 1.000 1 A ALA 98.875 1
ATOM 1222 C C . ALA 156 156 ? A -3.050 -2.500 5.920 1.000 1 A ALA 98.877 1
ATOM 1223 O O . ALA 156 156 ? A -3.398 -1.325 5.856 1.000 1 A ALA 98.859 1
ATOM 1224 C CB . ALA 156 156 ? A -0.679 -3.262 6.145 1.000 1 A ALA 98.872 1
ATOM 1225 N N . PHE 157 157 ? A -3.573 -3.462 5.152 1.000 1 A PHE 98.858 1
ATOM 1226 C CA . PHE 157 157 ? A -4.602 -3.130 4.161 1.000 1 A PHE 98.819 1
ATOM 1227 C C . PHE 157 157 ? A -5.928 -2.741 4.812 1.000 1 A PHE 98.784 1
ATOM 1228 O O . PHE 157 157 ? A -6.573 -1.785 4.380 1.000 1 A PHE 98.750 1
ATOM 1229 C CB . PHE 157 157 ? A -4.797 -4.297 3.178 1.000 1 A PHE 98.761 1
ATOM 1230 C CG . PHE 157 157 ? A -3.684 -4.420 2.181 1.000 1 A PHE 98.782 1
ATOM 1231 C CD1 . PHE 157 157 ? A -3.737 -3.684 0.992 1.000 1 A PHE 98.727 1
ATOM 1232 C CD2 . PHE 157 157 ? A -2.617 -5.256 2.398 1.000 1 A PHE 98.698 1
ATOM 1233 C CE1 . PHE 157 157 ? A -2.729 -3.797 0.063 1.000 1 A PHE 98.586 1
ATOM 1234 C CE2 . PHE 157 157 ? A -1.597 -5.376 1.458 1.000 1 A PHE 98.570 1
ATOM 1235 C CZ . PHE 157 157 ? A -1.658 -4.648 0.291 1.000 1 A PHE 98.590 1
ATOM 1236 N N . TYR 158 158 ? A -6.326 -3.471 5.873 1.000 1 A TYR 98.734 1
ATOM 1237 C CA . TYR 158 158 ? A -7.609 -3.127 6.529 1.000 1 A TYR 98.647 1
ATOM 1238 C C . TYR 158 158 ? A -7.513 -1.796 7.239 1.000 1 A TYR 98.671 1
ATOM 1239 O O . TYR 158 158 ? A -8.492 -1.038 7.278 1.000 1 A TYR 98.604 1
ATOM 1240 C CB . TYR 158 158 ? A -8.026 -4.223 7.519 1.000 1 A TYR 98.425 1
ATOM 1241 C CG . TYR 158 158 ? A -8.339 -5.571 6.910 1.000 1 A TYR 98.062 1
ATOM 1242 C CD1 . TYR 158 158 ? A -8.171 -5.838 5.562 1.000 1 A TYR 97.378 1
ATOM 1243 C CD2 . TYR 158 158 ? A -8.819 -6.589 7.735 1.000 1 A TYR 97.381 1
ATOM 1244 C CE1 . TYR 158 158 ? A -8.455 -7.111 5.038 1.000 1 A TYR 96.590 1
ATOM 1245 C CE2 . TYR 158 158 ? A -9.109 -7.851 7.228 1.000 1 A TYR 96.130 1
ATOM 1246 C CZ . TYR 158 158 ? A -8.906 -8.097 5.884 1.000 1 A TYR 96.499 1
ATOM 1247 O OH . TYR 158 158 ? A -9.173 -9.340 5.358 1.000 1 A TYR 95.454 1
ATOM 1248 N N . THR 159 159 ? A -6.345 -1.470 7.832 1.000 1 A THR 98.713 1
ATOM 1249 C CA . THR 159 159 ? A -6.184 -0.170 8.465 1.000 1 A THR 98.739 1
ATOM 1250 C C . THR 159 159 ? A -6.295 0.943 7.447 1.000 1 A THR 98.737 1
ATOM 1251 O O . THR 159 159 ? A -6.868 1.989 7.730 1.000 1 A THR 98.707 1
ATOM 1252 C CB . THR 159 159 ? A -4.851 -0.104 9.218 1.000 1 A THR 98.764 1
ATOM 1253 O OG1 . THR 159 159 ? A -4.863 -1.072 10.288 1.000 1 A THR 98.679 1
ATOM 1254 C CG2 . THR 159 159 ? A -4.655 1.277 9.811 1.000 1 A THR 98.673 1
ATOM 1255 N N . LEU 160 160 ? A -5.755 0.724 6.240 1.000 1 A LEU 98.779 1
ATOM 1256 C CA . LEU 160 160 ? A -5.891 1.726 5.198 1.000 1 A LEU 98.783 1
ATOM 1257 C C . LEU 160 160 ? A -7.367 1.954 4.842 1.000 1 A LEU 98.751 1
ATOM 1258 O O . LEU 160 160 ? A -7.810 3.088 4.677 1.000 1 A LEU 98.727 1
ATOM 1259 C CB . LEU 160 160 ? A -5.112 1.312 3.953 1.000 1 A LEU 98.786 1
ATOM 1260 C CG . LEU 160 160 ? A -5.171 2.292 2.786 1.000 1 A LEU 98.783 1
ATOM 1261 C CD1 . LEU 160 160 ? A -4.715 3.689 3.219 1.000 1 A LEU 98.771 1
ATOM 1262 C CD2 . LEU 160 160 ? A -4.316 1.778 1.630 1.000 1 A LEU 98.771 1
ATOM 1263 N N . VAL 161 161 ? A -8.130 0.861 4.769 1.000 1 A VAL 98.646 1
ATOM 1264 C CA . VAL 161 161 ? A -9.570 0.991 4.520 1.000 1 A VAL 98.510 1
ATOM 1265 C C . VAL 161 161 ? A -10.211 1.819 5.629 1.000 1 A VAL 98.474 1
ATOM 1266 O O . VAL 161 161 ? A -11.041 2.692 5.376 1.000 1 A VAL 98.415 1
ATOM 1267 C CB . VAL 161 161 ? A -10.254 -0.364 4.372 1.000 1 A VAL 98.283 1
ATOM 1268 C CG1 . VAL 161 161 ? A -9.790 -1.060 3.088 1.000 1 A VAL 98.329 1
ATOM 1269 C CG2 . VAL 161 161 ? A -11.763 -0.204 4.382 1.000 1 A VAL 98.022 1
ATOM 1270 N N . ARG 162 162 ? A -9.807 1.529 6.892 1.000 1 A ARG 98.346 1
ATOM 1271 C CA . ARG 162 162 ? A -10.372 2.298 8.000 1.000 1 A ARG 98.201 1
ATOM 1272 C C . ARG 162 162 ? A -10.012 3.798 7.887 1.000 1 A ARG 98.137 1
ATOM 1273 O O . ARG 162 162 ? A -10.849 4.665 8.205 1.000 1 A ARG 98.039 1
ATOM 1274 C CB . ARG 162 162 ? A -9.923 1.721 9.328 1.000 1 A ARG 98.219 1
ATOM 1275 C CG . ARG 162 162 ? A -10.485 0.300 9.543 1.000 1 A ARG 97.737 1
ATOM 1276 C CD . ARG 162 162 ? A -10.029 -0.288 10.861 1.000 1 A ARG 97.482 1
ATOM 1277 N NE . ARG 162 162 ? A -10.558 -1.643 10.989 1.000 1 A ARG 97.202 1
ATOM 1278 C CZ . ARG 162 162 ? A -9.808 -2.710 11.092 1.000 1 A ARG 96.845 1
ATOM 1279 N NH1 . ARG 162 162 ? A -8.494 -2.621 11.129 1.000 1 A ARG 94.786 1
ATOM 1280 N NH2 . ARG 162 162 ? A -10.404 -3.898 11.194 1.000 1 A ARG 95.433 1
ATOM 1281 N N . GLU 163 163 ? A -8.797 4.114 7.441 1.000 1 A GLU 98.309 1
ATOM 1282 C CA . GLU 163 163 ? A -8.406 5.498 7.225 1.000 1 A GLU 98.291 1
ATOM 1283 C C . GLU 163 163 ? A -9.253 6.137 6.132 1.000 1 A GLU 98.270 1
ATOM 1284 O O . GLU 163 163 ? A -9.636 7.317 6.262 1.000 1 A GLU 98.069 1
ATOM 1285 C CB . GLU 163 163 ? A -6.925 5.585 6.873 1.000 1 A GLU 98.355 1
ATOM 1286 C CG . GLU 163 163 ? A -6.008 5.300 8.042 1.000 1 A GLU 98.260 1
ATOM 1287 C CD . GLU 163 163 ? A -6.240 6.293 9.164 1.000 1 A GLU 97.906 1
ATOM 1288 O OE1 . GLU 163 163 ? A -5.893 7.496 8.986 1.000 1 A GLU 96.119 1
ATOM 1289 O OE2 . GLU 163 163 ? A -6.743 5.865 10.197 1.000 1 A GLU 95.872 1
ATOM 1290 N N . ILE 164 164 ? A -9.556 5.391 5.063 1.000 1 A ILE 98.410 1
ATOM 1291 C CA . ILE 164 164 ? A -10.423 5.920 4.011 1.000 1 A ILE 98.330 1
ATOM 1292 C C . ILE 164 164 ? A -11.810 6.243 4.571 1.000 1 A ILE 98.033 1
ATOM 1293 O O . ILE 164 164 ? A -12.387 7.277 4.266 1.000 1 A ILE 97.898 1
ATOM 1294 C CB . ILE 164 164 ? A -10.502 4.947 2.827 1.000 1 A ILE 98.409 1
ATOM 1295 C CG1 . ILE 164 164 ? A -9.135 4.841 2.151 1.000 1 A ILE 98.579 1
ATOM 1296 C CG2 . ILE 164 164 ? A -11.566 5.377 1.819 1.000 1 A ILE 98.339 1
ATOM 1297 C CD1 . ILE 164 164 ? A -9.048 3.713 1.130 1.000 1 A ILE 98.437 1
ATOM 1298 N N . ARG 165 165 ? A -12.335 5.300 5.381 1.000 1 A ARG 98.102 1
ATOM 1299 C CA . ARG 165 165 ? A -13.649 5.525 5.986 1.000 1 A ARG 97.523 1
ATOM 1300 C C . ARG 165 165 ? A -13.679 6.811 6.814 1.000 1 A ARG 97.319 1
ATOM 1301 O O . ARG 165 165 ? A -14.644 7.588 6.765 1.000 1 A ARG 97.043 1
ATOM 1302 C CB . ARG 165 165 ? A -14.044 4.355 6.890 1.000 1 A ARG 97.105 1
ATOM 1303 C CG . ARG 165 165 ? A -14.393 3.067 6.172 1.000 1 A ARG 95.773 1
ATOM 1304 C CD . ARG 165 165 ? A -14.684 2.011 7.204 1.000 1 A ARG 94.125 1
ATOM 1305 N NE . ARG 165 165 ? A -14.860 0.701 6.634 1.000 1 A ARG 93.550 1
ATOM 1306 C CZ . ARG 165 165 ? A -14.783 -0.419 7.321 1.000 1 A ARG 92.949 1
ATOM 1307 N NH1 . ARG 165 165 ? A -14.512 -0.407 8.604 1.000 1 A ARG 90.102 1
ATOM 1308 N NH2 . ARG 165 165 ? A -14.971 -1.586 6.720 1.000 1 A ARG 90.401 1
ATOM 1309 N N . LYS 166 166 ? A -12.605 7.039 7.611 1.000 1 A LYS 97.292 1
ATOM 1310 C CA . LYS 166 166 ? A -12.524 8.229 8.441 1.000 1 A LYS 96.743 1
ATOM 1311 C C . LYS 166 166 ? A -12.557 9.482 7.574 1.000 1 A LYS 96.844 1
ATOM 1312 O O . LYS 166 166 ? A -13.204 10.479 7.917 1.000 1 A LYS 96.173 1
ATOM 1313 C CB . LYS 166 166 ? A -11.270 8.225 9.294 1.000 1 A LYS 96.209 1
ATOM 1314 C CG . LYS 166 166 ? A -11.220 7.153 10.344 1.000 1 A LYS 93.848 1
ATOM 1315 C CD . LYS 166 166 ? A -9.894 7.216 11.087 1.000 1 A LYS 88.492 1
ATOM 1316 C CE . LYS 166 166 ? A -9.735 6.034 12.006 1.000 1 A LYS 80.929 1
ATOM 1317 N NZ . LYS 166 166 ? A -8.411 6.079 12.693 1.000 1 A LYS 74.551 1
ATOM 1318 N N . HIS 167 167 ? A -11.841 9.427 6.430 1.000 1 A HIS 97.324 1
ATOM 1319 C CA . HIS 167 167 ? A -11.825 10.551 5.511 1.000 1 A HIS 96.934 1
ATOM 1320 C C . HIS 167 167 ? A -13.183 10.829 4.916 1.000 1 A HIS 96.692 1
ATOM 1321 O O . HIS 167 167 ? A -13.646 11.995 4.847 1.000 1 A HIS 95.722 1
ATOM 1322 C CB . HIS 167 167 ? A -10.786 10.293 4.419 1.000 1 A HIS 96.752 1
ATOM 1323 C CG . HIS 167 167 ? A -10.789 11.346 3.358 1.000 1 A HIS 96.269 1
ATOM 1324 N ND1 . HIS 167 167 ? A -10.067 12.505 3.475 1.000 1 A HIS 85.125 1
ATOM 1325 C CD2 . HIS 167 167 ? A -11.408 11.405 2.167 1.000 1 A HIS 86.881 1
ATOM 1326 C CE1 . HIS 167 167 ? A -10.249 13.218 2.371 1.000 1 A HIS 87.764 1
ATOM 1327 N NE2 . HIS 167 167 ? A -11.066 12.562 1.562 1.000 1 A HIS 89.340 1
ATOM 1328 N N . LYS 168 168 ? A -13.892 9.739 4.498 1.000 1 A LYS 95.917 1
ATOM 1329 C CA . LYS 168 168 ? A -15.183 9.876 3.845 1.000 1 A LYS 94.738 1
ATOM 1330 C C . LYS 168 168 ? A -16.271 10.372 4.793 1.000 1 A LYS 94.852 1
ATOM 1331 O O . LYS 168 168 ? A -17.247 10.993 4.356 1.000 1 A LYS 93.475 1
ATOM 1332 C CB . LYS 168 168 ? A -15.590 8.554 3.223 1.000 1 A LYS 92.481 1
ATOM 1333 C CG . LYS 168 168 ? A -14.774 8.141 2.026 1.000 1 A LYS 91.311 1
ATOM 1334 C CD . LYS 168 168 ? A -15.019 6.689 1.638 1.000 1 A LYS 88.805 1
ATOM 1335 C CE . LYS 168 168 ? A -16.351 6.555 0.928 1.000 1 A LYS 82.201 1
ATOM 1336 N NZ . LYS 168 168 ? A -16.518 5.195 0.376 1.000 1 A LYS 84.445 1
ATOM 1337 N N . GLU 169 169 ? A -16.120 10.088 6.108 1.000 1 A GLU 96.263 1
ATOM 1338 C CA . GLU 169 169 ? A -17.181 10.440 7.051 1.000 1 A GLU 95.620 1
ATOM 1339 C C . GLU 169 169 ? A -17.211 11.913 7.429 1.000 1 A GLU 95.161 1
ATOM 1340 O O . GLU 169 169 ? A -18.144 12.375 8.091 1.000 1 A GLU 93.012 1
ATOM 1341 C CB . GLU 169 169 ? A -17.082 9.576 8.306 1.000 1 A GLU 93.903 1
ATOM 1342 C CG . GLU 169 169 ? A -16.054 10.068 9.314 1.000 1 A GLU 88.614 1
ATOM 1343 C CD . GLU 169 169 ? A -15.980 9.168 10.519 1.000 1 A GLU 86.288 1
ATOM 1344 O OE1 . GLU 169 169 ? A -16.800 8.232 10.624 1.000 1 A GLU 81.637 1
ATOM 1345 O OE2 . GLU 169 169 ? A -15.097 9.401 11.360 1.000 1 A GLU 80.345 1
ATOM 1346 N N . LYS 170 170 ? A -16.138 12.638 7.030 1.000 1 A LYS 93.946 1
ATOM 1347 C CA . LYS 170 170 ? A -16.058 14.065 7.319 1.000 1 A LYS 92.732 1
ATOM 1348 C C . LYS 170 170 ? A -17.079 14.848 6.505 1.000 1 A LYS 88.181 1
ATOM 1349 O O . LYS 170 170 ? A -17.452 14.464 5.409 1.000 1 A LYS 81.144 1
ATOM 1350 C CB . LYS 170 170 ? A -14.660 14.600 7.042 1.000 1 A LYS 88.358 1
ATOM 1351 C CG . LYS 170 170 ? A -13.606 13.975 7.934 1.000 1 A LYS 89.216 1
ATOM 1352 C CD . LYS 170 170 ? A -12.223 14.421 7.509 1.000 1 A LYS 85.783 1
ATOM 1353 C CE . LYS 170 170 ? A -11.172 13.759 8.367 1.000 1 A LYS 81.017 1
ATOM 1354 N NZ . LYS 170 170 ? A -9.801 14.109 7.952 1.000 1 A LYS 75.136 1
HETATM 1355 C C1_1 . LIG2 . 1 ? B 10.815 3.163 -10.210 1.000 2 B LIG2 83.877 1
HETATM 1356 C C2_1 . LIG2 . 1 ? B 10.599 3.522 -8.760 1.000 2 B LIG2 88.822 1
HETATM 1357 C C3_1 . LIG2 . 1 ? B 10.824 2.334 -7.780 1.000 2 B LIG2 87.551 1
HETATM 1358 N N1_1 . LIG2 . 1 ? B 9.670 1.434 -7.722 1.000 2 B LIG2 91.843 1
HETATM 1359 C C4_1 . LIG2 . 1 ? B 9.725 0.063 -7.922 1.000 2 B LIG2 90.637 1
HETATM 1360 C C5_1 . LIG2 . 1 ? B 10.951 -0.490 -8.669 1.000 2 B LIG2 84.555 1
HETATM 1361 C C6_1 . LIG2 . 1 ? B 10.542 -0.861 -10.062 1.000 2 B LIG2 82.476 1
HETATM 1362 O O1_1 . LIG2 . 1 ? B 8.860 -0.654 -7.612 1.000 2 B LIG2 88.693 1
HETATM 1363 C C7_1 . LIG2 . 1 ? B 8.373 2.101 -7.441 1.000 2 B LIG2 88.701 1
HETATM 1364 C C8_1 . LIG2 . 1 ? B 8.161 3.113 -8.508 1.000 2 B LIG2 87.973 1
HETATM 1365 N N2_1 . LIG2 . 1 ? B 9.244 4.026 -8.648 1.000 2 B LIG2 92.912 1
HETATM 1366 C C9_1 . LIG2 . 1 ? B 9.065 5.398 -8.453 1.000 2 B LIG2 93.799 1
HETATM 1367 N N3_1 . LIG2 . 1 ? B 10.183 6.088 -8.164 1.000 2 B LIG2 93.026 1
HETATM 1368 C C10_1 . LIG2 . 1 ? B 10.069 7.413 -7.924 1.000 2 B LIG2 92.767 1
HETATM 1369 O O2_1 . LIG2 . 1 ? B 11.228 8.085 -7.609 1.000 2 B LIG2 91.398 1
HETATM 1370 C C11_1 . LIG2 . 1 ? B 12.424 7.346 -7.478 1.000 2 B LIG2 84.925 1
HETATM 1371 C C12_1 . LIG2 . 1 ? B 13.387 8.283 -6.713 1.000 2 B LIG2 85.314 1
HETATM 1372 C C13_1 . LIG2 . 1 ? B 12.822 8.523 -5.315 1.000 2 B LIG2 79.270 1
HETATM 1373 C C14_1 . LIG2 . 1 ? B 13.445 9.888 -5.019 1.000 2 B LIG2 76.411 1
HETATM 1374 C C15_1 . LIG2 . 1 ? B 13.241 10.617 -6.315 1.000 2 B LIG2 77.702 1
HETATM 1375 N N4_1 . LIG2 . 1 ? B 13.407 9.629 -7.411 1.000 2 B LIG2 78.550 1
HETATM 1376 C C16_1 . LIG2 . 1 ? B 14.672 9.841 -8.111 1.000 2 B LIG2 71.606 1
HETATM 1377 N N5_1 . LIG2 . 1 ? B 8.912 8.100 -7.934 1.000 2 B LIG2 92.275 1
HETATM 1378 C C17_1 . LIG2 . 1 ? B 7.763 7.452 -8.239 1.000 2 B LIG2 92.281 1
HETATM 1379 C C18_1 . LIG2 . 1 ? B 6.530 8.150 -8.263 1.000 2 B LIG2 92.295 1
HETATM 1380 F F1_1 . LIG2 . 1 ? B 6.551 9.451 -8.012 1.000 2 B LIG2 92.211 1
HETATM 1381 C C19_1 . LIG2 . 1 ? B 5.329 7.497 -8.536 1.000 2 B LIG2 92.999 1
HETATM 1382 C C20_1 . LIG2 . 1 ? B 4.075 8.243 -8.519 1.000 2 B LIG2 92.820 1
HETATM 1383 C C21_1 . LIG2 . 1 ? B 3.333 8.445 -7.358 1.000 2 B LIG2 93.936 1
HETATM 1384 C C22_1 . LIG2 . 1 ? B 3.786 7.830 -6.042 1.000 2 B LIG2 93.550 1
HETATM 1385 F F2_1 . LIG2 . 1 ? B 3.990 6.507 -6.197 1.000 2 B LIG2 86.407 1
HETATM 1386 F F3_1 . LIG2 . 1 ? B 4.909 8.415 -5.588 1.000 2 B LIG2 86.321 1
HETATM 1387 F F4_1 . LIG2 . 1 ? B 2.908 7.901 -5.066 1.000 2 B LIG2 86.019 1
HETATM 1388 C C23_1 . LIG2 . 1 ? B 2.151 9.258 -7.457 1.000 2 B LIG2 93.093 1
HETATM 1389 C C24_1 . LIG2 . 1 ? B 1.300 9.503 -6.256 1.000 2 B LIG2 92.606 1
HETATM 1390 C C25_1 . LIG2 . 1 ? B 1.770 9.820 -8.672 1.000 2 B LIG2 92.422 1
HETATM 1391 C C26_1 . LIG2 . 1 ? B 2.567 9.542 -9.801 1.000 2 B LIG2 91.229 1
HETATM 1392 N N6_1 . LIG2 . 1 ? B 2.206 10.059 -11.020 1.000 2 B LIG2 90.245 1
HETATM 1393 N N7_1 . LIG2 . 1 ? B 3.689 8.768 -9.727 1.000 2 B LIG2 91.900 1
HETATM 1394 C C27_1 . LIG2 . 1 ? B 5.370 6.093 -8.791 1.000 2 B LIG2 92.737 1
HETATM 1395 Cl CL1_1 . LIG2 . 1 ? B 3.946 5.183 -9.103 1.000 2 B LIG2 90.931 1
HETATM 1396 C C28_1 . LIG2 . 1 ? B 6.568 5.385 -8.797 1.000 2 B LIG2 93.600 1
HETATM 1397 C C29_1 . LIG2 . 1 ? B 7.777 6.058 -8.495 1.000 2 B LIG2 93.433 1
HETATM 1398 O O1_1 . LIG3 . 1 ? C 9.226 -8.011 -5.607 1.000 3 C LIG3 89.092 1
HETATM 1399 P P1_1 . LIG3 . 1 ? C 8.919 -7.643 -4.214 1.000 3 C LIG3 96.449 1
HETATM 1400 O O2_1 . LIG3 . 1 ? C 7.580 -7.965 -3.666 1.000 3 C LIG3 88.345 1
HETATM 1401 O O3_1 . LIG3 . 1 ? C 9.211 -6.088 -3.998 1.000 3 C LIG3 96.714 1
HETATM 1402 P P2_1 . LIG3 . 1 ? C 8.652 -4.915 -4.914 1.000 3 C LIG3 96.295 1
HETATM 1403 O O4_1 . LIG3 . 1 ? C 8.421 -3.760 -3.948 1.000 3 C LIG3 82.950 1
HETATM 1404 O O5_1 . LIG3 . 1 ? C 9.770 -4.618 -5.899 1.000 3 C LIG3 87.427 1
HETATM 1405 O O6_1 . LIG3 . 1 ? C 7.387 -5.369 -5.573 1.000 3 C LIG3 85.542 1
HETATM 1406 O O7_1 . LIG3 . 1 ? C 10.006 -8.312 -3.244 1.000 3 C LIG3 96.705 1
HETATM 1407 C C1_1 . LIG3 . 1 ? C 11.363 -8.157 -3.527 1.000 3 C LIG3 95.548 1
HETATM 1408 C C2_1 . LIG3 . 1 ? C 12.122 -9.295 -2.858 1.000 3 C LIG3 96.147 1
HETATM 1409 O O8_1 . LIG3 . 1 ? C 11.977 -9.175 -1.401 1.000 3 C LIG3 97.261 1
HETATM 1410 C C3_1 . LIG3 . 1 ? C 11.583 -10.647 -3.273 1.000 3 C LIG3 95.737 1
HETATM 1411 O O9_1 . LIG3 . 1 ? C 12.626 -11.528 -3.484 1.000 3 C LIG3 93.828 1
HETATM 1412 C C4_1 . LIG3 . 1 ? C 10.716 -11.022 -2.098 1.000 3 C LIG3 96.629 1
HETATM 1413 O O10_1 . LIG3 . 1 ? C 10.619 -12.436 -1.956 1.000 3 C LIG3 95.593 1
HETATM 1414 C C5_1 . LIG3 . 1 ? C 11.348 -10.375 -0.936 1.000 3 C LIG3 97.483 1
HETATM 1415 N N1_1 . LIG3 . 1 ? C 10.426 -10.023 0.131 1.000 3 C LIG3 97.885 1
HETATM 1416 C C6_1 . LIG3 . 1 ? C 10.560 -10.357 1.403 1.000 3 C LIG3 98.203 1
HETATM 1417 N N2_1 . LIG3 . 1 ? C 11.516 -11.111 2.018 1.000 3 C LIG3 97.985 1
HETATM 1418 C C7_1 . LIG3 . 1 ? C 11.396 -11.266 3.311 1.000 3 C LIG3 98.058 1
HETATM 1419 N N3_1 . LIG3 . 1 ? C 12.345 -12.031 3.942 1.000 3 C LIG3 97.390 1
HETATM 1420 N N4_1 . LIG3 . 1 ? C 10.392 -10.739 4.050 1.000 3 C LIG3 98.479 1
HETATM 1421 C C8_1 . LIG3 . 1 ? C 9.398 -10.000 3.488 1.000 3 C LIG3 98.533 1
HETATM 1422 O O11_1 . LIG3 . 1 ? C 8.513 -9.502 4.146 1.000 3 C LIG3 98.297 1
HETATM 1423 C C9_1 . LIG3 . 1 ? C 9.508 -9.795 2.085 1.000 3 C LIG3 98.419 1
HETATM 1424 N N5_1 . LIG3 . 1 ? C 8.740 -9.093 1.179 1.000 3 C LIG3 98.046 1
HETATM 1425 C C10_1 . LIG3 . 1 ? C 9.327 -9.260 0.003 1.000 3 C LIG3 97.756 1
HETATM 1426 Mg MG1_1 . LIG4 . 1 ? D 6.688 -5.393 -7.417 1.000 4 D LIG4 93.987 1
#
#
loop_
_atom_type.symbol
C
Cl
F
Mg
N
O
P
S
#
#
loop_
_ma_qa_metric.id
_ma_qa_metric.name
_ma_qa_metric.description
_ma_qa_metric.type
_ma_qa_metric.mode
_ma_qa_metric.type_other_details
_ma_qa_metric.software_group_id
1 pLDDT 'Predicted lddt' pLDDT local . .
#
#
loop_
_ma_qa_metric_local.ordinal_id
_ma_qa_metric_local.model_id
_ma_qa_metric_local.label_asym_id
_ma_qa_metric_local.label_seq_id
_ma_qa_metric_local.label_comp_id
_ma_qa_metric_local.metric_id
_ma_qa_metric_local.metric_value
1 1 A 1 GLY 1 79.860
2 1 A 2 MET 1 89.014
3 1 A 3 THR 1 95.476
4 1 A 4 GLU 1 96.810
5 1 A 5 TYR 1 97.711
6 1 A 6 LYS 1 97.256
7 1 A 7 LEU 1 98.026
8 1 A 8 VAL 1 97.430
9 1 A 9 VAL 1 97.733
10 1 A 10 VAL 1 97.530
11 1 A 11 GLY 1 97.131
12 1 A 12 ALA 1 97.170
13 1 A 13 GLY 1 96.050
14 1 A 14 GLY 1 96.749
15 1 A 15 VAL 1 98.289
16 1 A 16 GLY 1 97.996
17 1 A 17 LYS 1 97.797
18 1 A 18 SER 1 96.651
19 1 A 19 ALA 1 97.602
20 1 A 20 LEU 1 98.146
21 1 A 21 THR 1 97.711
22 1 A 22 ILE 1 96.725
23 1 A 23 GLN 1 97.715
24 1 A 24 LEU 1 97.877
25 1 A 25 ILE 1 96.731
26 1 A 26 GLN 1 96.156
27 1 A 27 ASN 1 96.376
28 1 A 28 HIS 1 95.849
29 1 A 29 PHE 1 96.996
30 1 A 30 VAL 1 91.147
31 1 A 31 ASP 1 87.781
32 1 A 32 GLU 1 84.556
33 1 A 33 TYR 1 82.082
34 1 A 34 ASP 1 81.929
35 1 A 35 PRO 1 77.753
36 1 A 36 THR 1 77.970
37 1 A 37 ILE 1 80.948
38 1 A 38 GLU 1 84.942
39 1 A 39 ASP 1 89.558
40 1 A 40 SER 1 92.308
41 1 A 41 TYR 1 95.107
42 1 A 42 ARG 1 95.951
43 1 A 43 LYS 1 96.146
44 1 A 44 GLN 1 96.890
45 1 A 45 VAL 1 96.065
46 1 A 46 VAL 1 95.705
47 1 A 47 ILE 1 96.995
48 1 A 48 ASP 1 96.028
49 1 A 49 GLY 1 93.613
50 1 A 50 GLU 1 92.971
51 1 A 51 THR 1 95.495
52 1 A 52 SER 1 95.509
53 1 A 53 LEU 1 97.299
54 1 A 54 LEU 1 97.914
55 1 A 55 ASP 1 97.138
56 1 A 56 ILE 1 97.310
57 1 A 57 LEU 1 95.398
58 1 A 58 ASP 1 95.199
59 1 A 59 THR 1 93.406
60 1 A 60 ALA 1 90.470
61 1 A 61 GLY 1 76.691
62 1 A 62 GLN 1 74.147
63 1 A 63 GLU 1 70.356
64 1 A 64 GLU 1 76.124
65 1 A 65 TYR 1 75.974
66 1 A 66 SER 1 75.816
67 1 A 67 ALA 1 78.635
68 1 A 68 MET 1 75.579
69 1 A 69 ARG 1 81.984
70 1 A 70 ASP 1 82.638
71 1 A 71 GLN 1 82.538
72 1 A 72 TYR 1 83.627
73 1 A 73 MET 1 84.824
74 1 A 74 ARG 1 88.379
75 1 A 75 THR 1 91.394
76 1 A 76 GLY 1 96.230
77 1 A 77 GLU 1 97.948
78 1 A 78 GLY 1 98.344
79 1 A 79 PHE 1 98.557
80 1 A 80 LEU 1 98.662
81 1 A 81 SER 1 98.876
82 1 A 82 VAL 1 98.904
83 1 A 83 PHE 1 98.954
84 1 A 84 ALA 1 98.903
85 1 A 85 ILE 1 98.844
86 1 A 86 ASN 1 98.733
87 1 A 87 ASN 1 98.539
88 1 A 88 THR 1 98.707
89 1 A 89 LYS 1 98.739
90 1 A 90 SER 1 98.682
91 1 A 91 PHE 1 98.885
92 1 A 92 GLU 1 98.416
93 1 A 93 ASP 1 98.249
94 1 A 94 ILE 1 98.195
95 1 A 95 HIS 1 96.931
96 1 A 96 HIS 1 95.543
97 1 A 97 TYR 1 96.135
98 1 A 98 ARG 1 97.346
99 1 A 99 GLU 1 96.191
100 1 A 100 GLN 1 93.864
101 1 A 101 ILE 1 95.775
102 1 A 102 LYS 1 96.170
103 1 A 103 ARG 1 93.367
104 1 A 104 VAL 1 93.361
105 1 A 105 LYS 1 93.894
106 1 A 106 ASP 1 94.640
107 1 A 107 SER 1 94.393
108 1 A 108 GLU 1 94.559
109 1 A 109 ASP 1 94.794
110 1 A 110 VAL 1 97.864
111 1 A 111 PRO 1 98.564
112 1 A 112 MET 1 98.696
113 1 A 113 VAL 1 98.956
114 1 A 114 LEU 1 98.975
115 1 A 115 VAL 1 98.986
116 1 A 116 GLY 1 98.975
117 1 A 117 ASN 1 98.944
118 1 A 118 LYS 1 98.794
119 1 A 119 SER 1 98.682
120 1 A 120 ASP 1 98.742
121 1 A 121 LEU 1 98.310
122 1 A 122 PRO 1 96.927
123 1 A 123 SER 1 92.661
124 1 A 124 ARG 1 97.271
125 1 A 125 THR 1 98.589
126 1 A 126 VAL 1 98.531
127 1 A 127 ASP 1 97.710
128 1 A 128 THR 1 97.547
129 1 A 129 LYS 1 98.159
130 1 A 130 GLN 1 97.979
131 1 A 131 ALA 1 98.771
132 1 A 132 GLN 1 98.783
133 1 A 133 ASP 1 98.717
134 1 A 134 LEU 1 98.727
135 1 A 135 ALA 1 98.763
136 1 A 136 ARG 1 98.457
137 1 A 137 SER 1 98.034
138 1 A 138 TYR 1 97.523
139 1 A 139 GLY 1 97.528
140 1 A 140 ILE 1 98.498
141 1 A 141 PRO 1 98.861
142 1 A 142 PHE 1 98.954
143 1 A 143 ILE 1 98.944
144 1 A 144 GLU 1 98.846
145 1 A 145 THR 1 98.976
146 1 A 146 SER 1 98.878
147 1 A 147 ALA 1 98.421
148 1 A 148 LYS 1 98.262
149 1 A 149 THR 1 98.542
150 1 A 150 ARG 1 98.456
151 1 A 151 GLN 1 98.674
152 1 A 152 GLY 1 98.910
153 1 A 153 VAL 1 98.856
154 1 A 154 ASP 1 98.618
155 1 A 155 ASP 1 98.759
156 1 A 156 ALA 1 98.875
157 1 A 157 PHE 1 98.819
158 1 A 158 TYR 1 98.647
159 1 A 159 THR 1 98.739
160 1 A 160 LEU 1 98.783
161 1 A 161 VAL 1 98.510
162 1 A 162 ARG 1 98.201
163 1 A 163 GLU 1 98.291
164 1 A 164 ILE 1 98.330
165 1 A 165 ARG 1 97.523
166 1 A 166 LYS 1 96.743
167 1 A 167 HIS 1 96.934
168 1 A 168 LYS 1 94.738
169 1 A 169 GLU 1 95.620
170 1 A 170 LYS 1 92.732
#
