# Supplementary material for: Single‐Sequence Deep Learning Delivers Crystal‐Quality Models of Covalent K‐Ras G12 Hotspot Complexes
Source: IUBMB Life. 2026 Jun 13;78(6):e70108. doi: 10.1002/iub.70108 (PMC13263772; doi:10.1002/iub.70108)
Supplement: Supplementary file 1 — Data S1: iub70108‐sup‐0001‐DataS1.zip. [file IUB-78-0-s001.zip › Supplementary_Data/1_Without Covalent Restraint_Web/Predicted Structures/KRASWT_Divarasib_GDP_Mg2+_without_restraint/pred.rank_1.cif]

data_model
_entry.id model
_struct.entry_id model
_struct.pdbx_model_details .
_struct.pdbx_structure_determination_methodology computational
_struct.title 'Chai-1 predicted structure'
_audit_conform.dict_location https://raw.githubusercontent.com/ihmwg/ModelCIF/80e1e22/dist/mmcif_ma.dic
_audit_conform.dict_name mmcif_ma.dic
_audit_conform.dict_version 1.4.7
#
loop_
_audit_author.name
_audit_author.pdbx_ordinal
'Chai Discovery team' 1
#
#
loop_
_chem_comp.id
_chem_comp.type
_chem_comp.name
_chem_comp.formula
_chem_comp.formula_weight
_chem_comp.ma_provenance
ALA 'L-peptide linking' . . . 'CCD Core'
ARG 'L-peptide linking' . . . 'CCD Core'
ASN 'L-peptide linking' . . . 'CCD Core'
ASP 'L-peptide linking' . . . 'CCD Core'
GLN 'L-peptide linking' . . . 'CCD Core'
GLU 'L-peptide linking' . . . 'CCD Core'
GLY 'L-peptide linking' . . . 'CCD Core'
HIS 'L-peptide linking' . . . 'CCD Core'
ILE 'L-peptide linking' . . . 'CCD Core'
LEU 'L-peptide linking' . . . 'CCD Core'
LIG2 non-polymer . . . 'CCD Core'
LIG3 non-polymer . . . 'CCD Core'
LIG4 non-polymer . . . 'CCD Core'
LYS 'L-peptide linking' . . . 'CCD Core'
MET 'L-peptide linking' . . . 'CCD Core'
PHE 'L-peptide linking' . . . 'CCD Core'
PRO 'L-peptide linking' . . . 'CCD Core'
SER 'L-peptide linking' . . . 'CCD Core'
THR 'L-peptide linking' . . . 'CCD Core'
TYR 'L-peptide linking' . . . 'CCD Core'
VAL 'L-peptide linking' . . . 'CCD Core'
#
#
loop_
_entity.id
_entity.type
_entity.src_method
_entity.pdbx_description
_entity.formula_weight
_entity.pdbx_number_of_molecules
_entity.details
1 polymer man 'Entity A' . 1 .
2 non-polymer man 'Entity B' . 1 .
3 non-polymer man 'Entity C' . 1 .
4 non-polymer man 'Entity D' . 1 .
#
#
loop_
_entity_poly.entity_id
_entity_poly.type
_entity_poly.nstd_linkage
_entity_poly.nstd_monomer
_entity_poly.pdbx_strand_id
_entity_poly.pdbx_seq_one_letter_code
_entity_poly.pdbx_seq_one_letter_code_can
1 polypeptide(L) no no A
;GMTEYKLVVVGAGGVGKSALTIQLIQNHFVDEYDPTIEDSYRKQVVIDGETSLLDILDTAGQEEYSAMRD
QYMRTGEGFLSVFAINNTKSFEDIHHYREQIKRVKDSEDVPMVLVGNKSDLPSRTVDTKQAQDLARSYGI
PFIETSAKTRQGVDDAFYTLVREIRKHKEK
;

;GMTEYKLVVVGAGGVGKSALTIQLIQNHFVDEYDPTIEDSYRKQVVIDGETSLLDILDTAGQEEYSAMRD
QYMRTGEGFLSVFAINNTKSFEDIHHYREQIKRVKDSEDVPMVLVGNKSDLPSRTVDTKQAQDLARSYGI
PFIETSAKTRQGVDDAFYTLVREIRKHKEK
;

#
#
loop_
_pdbx_entity_nonpoly.entity_id
_pdbx_entity_nonpoly.name
_pdbx_entity_nonpoly.comp_id
_pdbx_entity_nonpoly.ma_model_mode
2 'Entity B' LIG2 .
3 'Entity C' LIG3 .
4 'Entity D' LIG4 .
#
#
loop_
_entity_poly_seq.entity_id
_entity_poly_seq.num
_entity_poly_seq.mon_id
_entity_poly_seq.hetero
1 1 GLY .
1 2 MET .
1 3 THR .
1 4 GLU .
1 5 TYR .
1 6 LYS .
1 7 LEU .
1 8 VAL .
1 9 VAL .
1 10 VAL .
1 11 GLY .
1 12 ALA .
1 13 GLY .
1 14 GLY .
1 15 VAL .
1 16 GLY .
1 17 LYS .
1 18 SER .
1 19 ALA .
1 20 LEU .
1 21 THR .
1 22 ILE .
1 23 GLN .
1 24 LEU .
1 25 ILE .
1 26 GLN .
1 27 ASN .
1 28 HIS .
1 29 PHE .
1 30 VAL .
1 31 ASP .
1 32 GLU .
1 33 TYR .
1 34 ASP .
1 35 PRO .
1 36 THR .
1 37 ILE .
1 38 GLU .
1 39 ASP .
1 40 SER .
1 41 TYR .
1 42 ARG .
1 43 LYS .
1 44 GLN .
1 45 VAL .
1 46 VAL .
1 47 ILE .
1 48 ASP .
1 49 GLY .
1 50 GLU .
1 51 THR .
1 52 SER .
1 53 LEU .
1 54 LEU .
1 55 ASP .
1 56 ILE .
1 57 LEU .
1 58 ASP .
1 59 THR .
1 60 ALA .
1 61 GLY .
1 62 GLN .
1 63 GLU .
1 64 GLU .
1 65 TYR .
1 66 SER .
1 67 ALA .
1 68 MET .
1 69 ARG .
1 70 ASP .
1 71 GLN .
1 72 TYR .
1 73 MET .
1 74 ARG .
1 75 THR .
1 76 GLY .
1 77 GLU .
1 78 GLY .
1 79 PHE .
1 80 LEU .
1 81 SER .
1 82 VAL .
1 83 PHE .
1 84 ALA .
1 85 ILE .
1 86 ASN .
1 87 ASN .
1 88 THR .
1 89 LYS .
1 90 SER .
1 91 PHE .
1 92 GLU .
1 93 ASP .
1 94 ILE .
1 95 HIS .
1 96 HIS .
1 97 TYR .
1 98 ARG .
1 99 GLU .
1 100 GLN .
1 101 ILE .
1 102 LYS .
1 103 ARG .
1 104 VAL .
1 105 LYS .
1 106 ASP .
1 107 SER .
1 108 GLU .
1 109 ASP .
1 110 VAL .
1 111 PRO .
1 112 MET .
1 113 VAL .
1 114 LEU .
1 115 VAL .
1 116 GLY .
1 117 ASN .
1 118 LYS .
1 119 SER .
1 120 ASP .
1 121 LEU .
1 122 PRO .
1 123 SER .
1 124 ARG .
1 125 THR .
1 126 VAL .
1 127 ASP .
1 128 THR .
1 129 LYS .
1 130 GLN .
1 131 ALA .
1 132 GLN .
1 133 ASP .
1 134 LEU .
1 135 ALA .
1 136 ARG .
1 137 SER .
1 138 TYR .
1 139 GLY .
1 140 ILE .
1 141 PRO .
1 142 PHE .
1 143 ILE .
1 144 GLU .
1 145 THR .
1 146 SER .
1 147 ALA .
1 148 LYS .
1 149 THR .
1 150 ARG .
1 151 GLN .
1 152 GLY .
1 153 VAL .
1 154 ASP .
1 155 ASP .
1 156 ALA .
1 157 PHE .
1 158 TYR .
1 159 THR .
1 160 LEU .
1 161 VAL .
1 162 ARG .
1 163 GLU .
1 164 ILE .
1 165 ARG .
1 166 LYS .
1 167 HIS .
1 168 LYS .
1 169 GLU .
1 170 LYS .
#
#
loop_
_struct_asym.id
_struct_asym.entity_id
_struct_asym.details
A 1 'Chain A'
B 2 'Chain B'
C 3 'Chain C'
D 4 'Chain D'
#
#
loop_
_pdbx_poly_seq_scheme.asym_id
_pdbx_poly_seq_scheme.entity_id
_pdbx_poly_seq_scheme.seq_id
_pdbx_poly_seq_scheme.mon_id
_pdbx_poly_seq_scheme.pdb_seq_num
_pdbx_poly_seq_scheme.auth_seq_num
_pdbx_poly_seq_scheme.pdb_mon_id
_pdbx_poly_seq_scheme.auth_mon_id
_pdbx_poly_seq_scheme.pdb_strand_id
_pdbx_poly_seq_scheme.pdb_ins_code
A 1 1 GLY 1 1 GLY GLY A .
A 1 2 MET 2 2 MET MET A .
A 1 3 THR 3 3 THR THR A .
A 1 4 GLU 4 4 GLU GLU A .
A 1 5 TYR 5 5 TYR TYR A .
A 1 6 LYS 6 6 LYS LYS A .
A 1 7 LEU 7 7 LEU LEU A .
A 1 8 VAL 8 8 VAL VAL A .
A 1 9 VAL 9 9 VAL VAL A .
A 1 10 VAL 10 10 VAL VAL A .
A 1 11 GLY 11 11 GLY GLY A .
A 1 12 ALA 12 12 ALA ALA A .
A 1 13 GLY 13 13 GLY GLY A .
A 1 14 GLY 14 14 GLY GLY A .
A 1 15 VAL 15 15 VAL VAL A .
A 1 16 GLY 16 16 GLY GLY A .
A 1 17 LYS 17 17 LYS LYS A .
A 1 18 SER 18 18 SER SER A .
A 1 19 ALA 19 19 ALA ALA A .
A 1 20 LEU 20 20 LEU LEU A .
A 1 21 THR 21 21 THR THR A .
A 1 22 ILE 22 22 ILE ILE A .
A 1 23 GLN 23 23 GLN GLN A .
A 1 24 LEU 24 24 LEU LEU A .
A 1 25 ILE 25 25 ILE ILE A .
A 1 26 GLN 26 26 GLN GLN A .
A 1 27 ASN 27 27 ASN ASN A .
A 1 28 HIS 28 28 HIS HIS A .
A 1 29 PHE 29 29 PHE PHE A .
A 1 30 VAL 30 30 VAL VAL A .
A 1 31 ASP 31 31 ASP ASP A .
A 1 32 GLU 32 32 GLU GLU A .
A 1 33 TYR 33 33 TYR TYR A .
A 1 34 ASP 34 34 ASP ASP A .
A 1 35 PRO 35 35 PRO PRO A .
A 1 36 THR 36 36 THR THR A .
A 1 37 ILE 37 37 ILE ILE A .
A 1 38 GLU 38 38 GLU GLU A .
A 1 39 ASP 39 39 ASP ASP A .
A 1 40 SER 40 40 SER SER A .
A 1 41 TYR 41 41 TYR TYR A .
A 1 42 ARG 42 42 ARG ARG A .
A 1 43 LYS 43 43 LYS LYS A .
A 1 44 GLN 44 44 GLN GLN A .
A 1 45 VAL 45 45 VAL VAL A .
A 1 46 VAL 46 46 VAL VAL A .
A 1 47 ILE 47 47 ILE ILE A .
A 1 48 ASP 48 48 ASP ASP A .
A 1 49 GLY 49 49 GLY GLY A .
A 1 50 GLU 50 50 GLU GLU A .
A 1 51 THR 51 51 THR THR A .
A 1 52 SER 52 52 SER SER A .
A 1 53 LEU 53 53 LEU LEU A .
A 1 54 LEU 54 54 LEU LEU A .
A 1 55 ASP 55 55 ASP ASP A .
A 1 56 ILE 56 56 ILE ILE A .
A 1 57 LEU 57 57 LEU LEU A .
A 1 58 ASP 58 58 ASP ASP A .
A 1 59 THR 59 59 THR THR A .
A 1 60 ALA 60 60 ALA ALA A .
A 1 61 GLY 61 61 GLY GLY A .
A 1 62 GLN 62 62 GLN GLN A .
A 1 63 GLU 63 63 GLU GLU A .
A 1 64 GLU 64 64 GLU GLU A .
A 1 65 TYR 65 65 TYR TYR A .
A 1 66 SER 66 66 SER SER A .
A 1 67 ALA 67 67 ALA ALA A .
A 1 68 MET 68 68 MET MET A .
A 1 69 ARG 69 69 ARG ARG A .
A 1 70 ASP 70 70 ASP ASP A .
A 1 71 GLN 71 71 GLN GLN A .
A 1 72 TYR 72 72 TYR TYR A .
A 1 73 MET 73 73 MET MET A .
A 1 74 ARG 74 74 ARG ARG A .
A 1 75 THR 75 75 THR THR A .
A 1 76 GLY 76 76 GLY GLY A .
A 1 77 GLU 77 77 GLU GLU A .
A 1 78 GLY 78 78 GLY GLY A .
A 1 79 PHE 79 79 PHE PHE A .
A 1 80 LEU 80 80 LEU LEU A .
A 1 81 SER 81 81 SER SER A .
A 1 82 VAL 82 82 VAL VAL A .
A 1 83 PHE 83 83 PHE PHE A .
A 1 84 ALA 84 84 ALA ALA A .
A 1 85 ILE 85 85 ILE ILE A .
A 1 86 ASN 86 86 ASN ASN A .
A 1 87 ASN 87 87 ASN ASN A .
A 1 88 THR 88 88 THR THR A .
A 1 89 LYS 89 89 LYS LYS A .
A 1 90 SER 90 90 SER SER A .
A 1 91 PHE 91 91 PHE PHE A .
A 1 92 GLU 92 92 GLU GLU A .
A 1 93 ASP 93 93 ASP ASP A .
A 1 94 ILE 94 94 ILE ILE A .
A 1 95 HIS 95 95 HIS HIS A .
A 1 96 HIS 96 96 HIS HIS A .
A 1 97 TYR 97 97 TYR TYR A .
A 1 98 ARG 98 98 ARG ARG A .
A 1 99 GLU 99 99 GLU GLU A .
A 1 100 GLN 100 100 GLN GLN A .
A 1 101 ILE 101 101 ILE ILE A .
A 1 102 LYS 102 102 LYS LYS A .
A 1 103 ARG 103 103 ARG ARG A .
A 1 104 VAL 104 104 VAL VAL A .
A 1 105 LYS 105 105 LYS LYS A .
A 1 106 ASP 106 106 ASP ASP A .
A 1 107 SER 107 107 SER SER A .
A 1 108 GLU 108 108 GLU GLU A .
A 1 109 ASP 109 109 ASP ASP A .
A 1 110 VAL 110 110 VAL VAL A .
A 1 111 PRO 111 111 PRO PRO A .
A 1 112 MET 112 112 MET MET A .
A 1 113 VAL 113 113 VAL VAL A .
A 1 114 LEU 114 114 LEU LEU A .
A 1 115 VAL 115 115 VAL VAL A .
A 1 116 GLY 116 116 GLY GLY A .
A 1 117 ASN 117 117 ASN ASN A .
A 1 118 LYS 118 118 LYS LYS A .
A 1 119 SER 119 119 SER SER A .
A 1 120 ASP 120 120 ASP ASP A .
A 1 121 LEU 121 121 LEU LEU A .
A 1 122 PRO 122 122 PRO PRO A .
A 1 123 SER 123 123 SER SER A .
A 1 124 ARG 124 124 ARG ARG A .
A 1 125 THR 125 125 THR THR A .
A 1 126 VAL 126 126 VAL VAL A .
A 1 127 ASP 127 127 ASP ASP A .
A 1 128 THR 128 128 THR THR A .
A 1 129 LYS 129 129 LYS LYS A .
A 1 130 GLN 130 130 GLN GLN A .
A 1 131 ALA 131 131 ALA ALA A .
A 1 132 GLN 132 132 GLN GLN A .
A 1 133 ASP 133 133 ASP ASP A .
A 1 134 LEU 134 134 LEU LEU A .
A 1 135 ALA 135 135 ALA ALA A .
A 1 136 ARG 136 136 ARG ARG A .
A 1 137 SER 137 137 SER SER A .
A 1 138 TYR 138 138 TYR TYR A .
A 1 139 GLY 139 139 GLY GLY A .
A 1 140 ILE 140 140 ILE ILE A .
A 1 141 PRO 141 141 PRO PRO A .
A 1 142 PHE 142 142 PHE PHE A .
A 1 143 ILE 143 143 ILE ILE A .
A 1 144 GLU 144 144 GLU GLU A .
A 1 145 THR 145 145 THR THR A .
A 1 146 SER 146 146 SER SER A .
A 1 147 ALA 147 147 ALA ALA A .
A 1 148 LYS 148 148 LYS LYS A .
A 1 149 THR 149 149 THR THR A .
A 1 150 ARG 150 150 ARG ARG A .
A 1 151 GLN 151 151 GLN GLN A .
A 1 152 GLY 152 152 GLY GLY A .
A 1 153 VAL 153 153 VAL VAL A .
A 1 154 ASP 154 154 ASP ASP A .
A 1 155 ASP 155 155 ASP ASP A .
A 1 156 ALA 156 156 ALA ALA A .
A 1 157 PHE 157 157 PHE PHE A .
A 1 158 TYR 158 158 TYR TYR A .
A 1 159 THR 159 159 THR THR A .
A 1 160 LEU 160 160 LEU LEU A .
A 1 161 VAL 161 161 VAL VAL A .
A 1 162 ARG 162 162 ARG ARG A .
A 1 163 GLU 163 163 GLU GLU A .
A 1 164 ILE 164 164 ILE ILE A .
A 1 165 ARG 165 165 ARG ARG A .
A 1 166 LYS 166 166 LYS LYS A .
A 1 167 HIS 167 167 HIS HIS A .
A 1 168 LYS 168 168 LYS LYS A .
A 1 169 GLU 169 169 GLU GLU A .
A 1 170 LYS 170 170 LYS LYS A .
#
#
loop_
_pdbx_nonpoly_scheme.asym_id
_pdbx_nonpoly_scheme.entity_id
_pdbx_nonpoly_scheme.mon_id
_pdbx_nonpoly_scheme.ndb_seq_num
_pdbx_nonpoly_scheme.pdb_seq_num
_pdbx_nonpoly_scheme.auth_seq_num
_pdbx_nonpoly_scheme.auth_mon_id
_pdbx_nonpoly_scheme.pdb_strand_id
_pdbx_nonpoly_scheme.pdb_ins_code
B 2 LIG2 1 1 1 LIG2 B .
C 3 LIG3 1 1 1 LIG3 C .
D 4 LIG4 1 1 1 LIG4 D .
#
#
loop_
_ma_data.id
_ma_data.name
_ma_data.content_type
_ma_data.content_type_other_details
1 'Entity A' target .
2 'Entity B' target .
3 'Entity C' target .
4 'Entity D' target .
5 pred_model_1 'model coordinates' .
#
#
loop_
_ma_target_entity.entity_id
_ma_target_entity.data_id
_ma_target_entity.origin
1 1 designed
2 2 designed
3 3 designed
4 4 designed
#
#
loop_
_ma_target_entity_instance.asym_id
_ma_target_entity_instance.entity_id
_ma_target_entity_instance.details
A 1 'Chain A'
B 2 'Chain B'
C 3 'Chain C'
D 4 'Chain D'
#
#
loop_
_ma_model_list.ordinal_id
_ma_model_list.model_name
_ma_model_list.data_id
_ma_model_list.model_type
_ma_model_list.model_type_other_details
1 pred_model_1 5 'Ab initio model' .
#
#
loop_
_ma_model_group.id
_ma_model_group.name
_ma_model_group.details
1 pred .
#
#
loop_
_ma_model_group_link.group_id
_ma_model_group_link.model_id
1 1
#
#
loop_
_atom_site.group_PDB
_atom_site.id
_atom_site.type_symbol
_atom_site.label_atom_id
_atom_site.label_alt_id
_atom_site.label_comp_id
_atom_site.label_seq_id
_atom_site.auth_seq_id
_atom_site.pdbx_PDB_ins_code
_atom_site.label_asym_id
_atom_site.Cartn_x
_atom_site.Cartn_y
_atom_site.Cartn_z
_atom_site.occupancy
_atom_site.label_entity_id
_atom_site.auth_asym_id
_atom_site.auth_comp_id
_atom_site.B_iso_or_equiv
_atom_site.pdbx_PDB_model_num
ATOM 1 N N . GLY 1 1 ? A 6.882 -11.017 21.499 1.000 1 A GLY 74.371 1
ATOM 2 C CA . GLY 1 1 ? A 6.609 -9.583 21.263 1.000 1 A GLY 79.134 1
ATOM 3 C C . GLY 1 1 ? A 5.881 -9.393 19.948 1.000 1 A GLY 82.631 1
ATOM 4 O O . GLY 1 1 ? A 5.749 -10.334 19.162 1.000 1 A GLY 79.609 1
ATOM 5 N N . MET 2 2 ? A 5.381 -8.174 19.712 1.000 1 A MET 84.778 1
ATOM 6 C CA . MET 2 2 ? A 4.665 -7.916 18.454 1.000 1 A MET 89.064 1
ATOM 7 C C . MET 2 2 ? A 5.610 -8.078 17.262 1.000 1 A MET 91.192 1
ATOM 8 O O . MET 2 2 ? A 6.846 -7.927 17.387 1.000 1 A MET 90.064 1
ATOM 9 C CB . MET 2 2 ? A 4.032 -6.519 18.464 1.000 1 A MET 86.848 1
ATOM 10 C CG . MET 2 2 ? A 5.069 -5.388 18.347 1.000 1 A MET 86.244 1
ATOM 11 S SD . MET 2 2 ? A 4.280 -3.786 18.451 1.000 1 A MET 84.163 1
ATOM 12 C CE . MET 2 2 ? A 3.424 -3.945 19.985 1.000 1 A MET 79.586 1
ATOM 13 N N . THR 3 3 ? A 5.005 -8.371 16.102 1.000 1 A THR 95.158 1
ATOM 14 C CA . THR 3 3 ? A 5.739 -8.418 14.852 1.000 1 A THR 95.413 1
ATOM 15 C C . THR 3 3 ? A 5.624 -7.075 14.165 1.000 1 A THR 96.287 1
ATOM 16 O O . THR 3 3 ? A 4.535 -6.477 14.124 1.000 1 A THR 95.880 1
ATOM 17 C CB . THR 3 3 ? A 5.202 -9.529 13.962 1.000 1 A THR 93.773 1
ATOM 18 O OG1 . THR 3 3 ? A 5.327 -10.793 14.661 1.000 1 A THR 88.912 1
ATOM 19 C CG2 . THR 3 3 ? A 6.000 -9.624 12.657 1.000 1 A THR 89.489 1
ATOM 20 N N . GLU 4 4 ? A 6.727 -6.552 13.632 1.000 1 A GLU 96.455 1
ATOM 21 C CA . GLU 4 4 ? A 6.717 -5.299 12.914 1.000 1 A GLU 96.825 1
ATOM 22 C C . GLU 4 4 ? A 6.785 -5.566 11.425 1.000 1 A GLU 97.182 1
ATOM 23 O O . GLU 4 4 ? A 7.498 -6.462 10.972 1.000 1 A GLU 96.718 1
ATOM 24 C CB . GLU 4 4 ? A 7.909 -4.433 13.361 1.000 1 A GLU 95.780 1
ATOM 25 C CG . GLU 4 4 ? A 7.892 -3.043 12.786 1.000 1 A GLU 86.309 1
ATOM 26 C CD . GLU 4 4 ? A 8.875 -2.098 13.479 1.000 1 A GLU 85.395 1
ATOM 27 O OE1 . GLU 4 4 ? A 9.246 -2.353 14.661 1.000 1 A GLU 82.528 1
ATOM 28 O OE2 . GLU 4 4 ? A 9.265 -1.113 12.845 1.000 1 A GLU 79.442 1
ATOM 29 N N . TYR 5 5 ? A 5.956 -4.813 10.649 1.000 1 A TYR 97.478 1
ATOM 30 C CA . TYR 5 5 ? A 5.869 -4.975 9.197 1.000 1 A TYR 97.771 1
ATOM 31 C C . TYR 5 5 ? A 6.176 -3.628 8.572 1.000 1 A TYR 97.841 1
ATOM 32 O O . TYR 5 5 ? A 5.558 -2.601 8.923 1.000 1 A TYR 97.750 1
ATOM 33 C CB . TYR 5 5 ? A 4.456 -5.400 8.786 1.000 1 A TYR 97.710 1
ATOM 34 C CG . TYR 5 5 ? A 4.064 -6.719 9.356 1.000 1 A TYR 97.667 1
ATOM 35 C CD1 . TYR 5 5 ? A 4.326 -7.881 8.664 1.000 1 A TYR 97.133 1
ATOM 36 C CD2 . TYR 5 5 ? A 3.432 -6.776 10.580 1.000 1 A TYR 97.316 1
ATOM 37 C CE1 . TYR 5 5 ? A 3.967 -9.115 9.182 1.000 1 A TYR 96.456 1
ATOM 38 C CE2 . TYR 5 5 ? A 3.069 -7.995 11.120 1.000 1 A TYR 96.500 1
ATOM 39 C CZ . TYR 5 5 ? A 3.340 -9.172 10.414 1.000 1 A TYR 96.351 1
ATOM 40 O OH . TYR 5 5 ? A 2.983 -10.387 10.934 1.000 1 A TYR 94.921 1
ATOM 41 N N . LYS 6 6 ? A 7.134 -3.571 7.647 1.000 1 A LYS 97.801 1
ATOM 42 C CA . LYS 6 6 ? A 7.469 -2.362 6.896 1.000 1 A LYS 97.703 1
ATOM 43 C C . LYS 6 6 ? A 6.659 -2.387 5.617 1.000 1 A LYS 97.926 1
ATOM 44 O O . LYS 6 6 ? A 6.890 -3.218 4.750 1.000 1 A LYS 97.736 1
ATOM 45 C CB . LYS 6 6 ? A 8.955 -2.278 6.619 1.000 1 A LYS 97.055 1
ATOM 46 C CG . LYS 6 6 ? A 9.374 -1.047 5.848 1.000 1 A LYS 85.830 1
ATOM 47 C CD . LYS 6 6 ? A 9.133 0.230 6.644 1.000 1 A LYS 79.868 1
ATOM 48 C CE . LYS 6 6 ? A 9.792 1.412 5.989 1.000 1 A LYS 75.228 1
ATOM 49 N NZ . LYS 6 6 ? A 9.563 2.624 6.813 1.000 1 A LYS 63.291 1
ATOM 50 N N . LEU 7 7 ? A 5.679 -1.481 5.535 1.000 1 A LEU 98.003 1
ATOM 51 C CA . LEU 7 7 ? A 4.795 -1.385 4.378 1.000 1 A LEU 98.185 1
ATOM 52 C C . LEU 7 7 ? A 5.081 -0.095 3.625 1.000 1 A LEU 97.817 1
ATOM 53 O O . LEU 7 7 ? A 5.316 0.959 4.234 1.000 1 A LEU 97.509 1
ATOM 54 C CB . LEU 7 7 ? A 3.321 -1.383 4.808 1.000 1 A LEU 98.443 1
ATOM 55 C CG . LEU 7 7 ? A 2.865 -2.441 5.804 1.000 1 A LEU 98.251 1
ATOM 56 C CD1 . LEU 7 7 ? A 3.258 -3.836 5.361 1.000 1 A LEU 98.165 1
ATOM 57 C CD2 . LEU 7 7 ? A 1.373 -2.342 5.993 1.000 1 A LEU 98.300 1
ATOM 58 N N . VAL 8 8 ? A 5.052 -0.162 2.301 1.000 1 A VAL 98.046 1
ATOM 59 C CA . VAL 8 8 ? A 5.287 1.013 1.452 1.000 1 A VAL 97.744 1
ATOM 60 C C . VAL 8 8 ? A 4.067 1.214 0.562 1.000 1 A VAL 97.937 1
ATOM 61 O O . VAL 8 8 ? A 3.567 0.276 -0.049 1.000 1 A VAL 98.002 1
ATOM 62 C CB . VAL 8 8 ? A 6.556 0.819 0.620 1.000 1 A VAL 96.942 1
ATOM 63 C CG1 . VAL 8 8 ? A 7.740 0.467 1.529 1.000 1 A VAL 96.344 1
ATOM 64 C CG2 . VAL 8 8 ? A 6.847 2.058 -0.191 1.000 1 A VAL 96.272 1
ATOM 65 N N . VAL 9 9 ? A 3.594 2.474 0.510 1.000 1 A VAL 97.674 1
ATOM 66 C CA . VAL 9 9 ? A 2.439 2.810 -0.311 1.000 1 A VAL 97.846 1
ATOM 67 C C . VAL 9 9 ? A 2.964 3.578 -1.509 1.000 1 A VAL 97.473 1
ATOM 68 O O . VAL 9 9 ? A 3.589 4.634 -1.358 1.000 1 A VAL 97.005 1
ATOM 69 C CB . VAL 9 9 ? A 1.431 3.647 0.470 1.000 1 A VAL 98.085 1
ATOM 70 C CG1 . VAL 9 9 ? A 1.060 2.952 1.790 1.000 1 A VAL 98.282 1
ATOM 71 C CG2 . VAL 9 9 ? A 0.159 3.911 -0.361 1.000 1 A VAL 98.127 1
ATOM 72 N N . VAL 10 10 ? A 2.697 3.062 -2.726 1.000 1 A VAL 97.885 1
ATOM 73 C CA . VAL 10 10 ? A 3.196 3.657 -3.967 1.000 1 A VAL 97.788 1
ATOM 74 C C . VAL 10 10 ? A 2.048 3.912 -4.912 1.000 1 A VAL 98.056 1
ATOM 75 O O . VAL 10 10 ? A 0.972 3.367 -4.770 1.000 1 A VAL 98.325 1
ATOM 76 C CB . VAL 10 10 ? A 4.237 2.751 -4.641 1.000 1 A VAL 96.995 1
ATOM 77 C CG1 . VAL 10 10 ? A 5.378 2.451 -3.683 1.000 1 A VAL 96.745 1
ATOM 78 C CG2 . VAL 10 10 ? A 3.601 1.495 -5.190 1.000 1 A VAL 96.993 1
ATOM 79 N N . GLY 11 11 ? A 2.277 4.785 -5.882 1.000 1 A GLY 97.768 1
ATOM 80 C CA . GLY 11 11 ? A 1.283 5.095 -6.881 1.000 1 A GLY 97.398 1
ATOM 81 C C . GLY 11 11 ? A 1.396 6.525 -7.352 1.000 1 A GLY 97.043 1
ATOM 82 O O . GLY 11 11 ? A 2.073 7.331 -6.714 1.000 1 A GLY 96.628 1
ATOM 83 N N . ALA 12 12 ? A 0.750 6.846 -8.442 1.000 1 A ALA 97.750 1
ATOM 84 C CA . ALA 12 12 ? A 0.818 8.165 -9.027 1.000 1 A ALA 97.222 1
ATOM 85 C C . ALA 12 12 ? A 0.275 9.236 -8.100 1.000 1 A ALA 96.822 1
ATOM 86 O O . ALA 12 12 ? A -0.479 8.959 -7.161 1.000 1 A ALA 96.727 1
ATOM 87 C CB . ALA 12 12 ? A 0.043 8.197 -10.352 1.000 1 A ALA 96.912 1
ATOM 88 N N . GLY 13 13 ? A 0.660 10.466 -8.351 1.000 1 A GLY 96.157 1
ATOM 89 C CA . GLY 13 13 ? A 0.152 11.571 -7.574 1.000 1 A GLY 96.041 1
ATOM 90 C C . GLY 13 13 ? A -1.352 11.692 -7.645 1.000 1 A GLY 96.736 1
ATOM 91 O O . GLY 13 13 ? A -1.954 11.562 -8.700 1.000 1 A GLY 96.892 1
ATOM 92 N N . GLY 14 14 ? A -1.978 11.890 -6.476 1.000 1 A GLY 96.599 1
ATOM 93 C CA . GLY 14 14 ? A -3.392 12.161 -6.395 1.000 1 A GLY 96.644 1
ATOM 94 C C . GLY 14 14 ? A -4.307 10.956 -6.352 1.000 1 A GLY 97.590 1
ATOM 95 O O . GLY 14 14 ? A -5.510 11.118 -6.323 1.000 1 A GLY 97.663 1
ATOM 96 N N . VAL 15 15 ? A -3.746 9.732 -6.314 1.000 1 A VAL 97.815 1
ATOM 97 C CA . VAL 15 15 ? A -4.599 8.554 -6.255 1.000 1 A VAL 98.289 1
ATOM 98 C C . VAL 15 15 ? A -5.138 8.311 -4.856 1.000 1 A VAL 98.374 1
ATOM 99 O O . VAL 15 15 ? A -6.122 7.571 -4.715 1.000 1 A VAL 98.476 1
ATOM 100 C CB . VAL 15 15 ? A -3.881 7.296 -6.773 1.000 1 A VAL 98.449 1
ATOM 101 C CG1 . VAL 15 15 ? A -3.427 7.501 -8.208 1.000 1 A VAL 98.517 1
ATOM 102 C CG2 . VAL 15 15 ? A -2.735 6.921 -5.846 1.000 1 A VAL 98.696 1
ATOM 103 N N . GLY 16 16 ? A -4.511 8.919 -3.837 1.000 1 A GLY 98.212 1
ATOM 104 C CA . GLY 16 16 ? A -4.988 8.747 -2.480 1.000 1 A GLY 97.982 1
ATOM 105 C C . GLY 16 16 ? A -4.061 7.988 -1.568 1.000 1 A GLY 98.120 1
ATOM 106 O O . GLY 16 16 ? A -4.538 7.447 -0.562 1.000 1 A GLY 98.153 1
ATOM 107 N N . LYS 17 17 ? A -2.775 7.953 -1.876 1.000 1 A LYS 98.019 1
ATOM 108 C CA . LYS 17 17 ? A -1.829 7.274 -1.000 1.000 1 A LYS 97.836 1
ATOM 109 C C . LYS 17 17 ? A -1.831 7.866 0.388 1.000 1 A LYS 97.524 1
ATOM 110 O O . LYS 17 17 ? A -1.941 7.150 1.374 1.000 1 A LYS 97.740 1
ATOM 111 C CB . LYS 17 17 ? A -0.407 7.347 -1.580 1.000 1 A LYS 97.545 1
ATOM 112 C CG . LYS 17 17 ? A -0.249 6.700 -2.940 1.000 1 A LYS 96.998 1
ATOM 113 C CD . LYS 17 17 ? A 1.205 6.781 -3.432 1.000 1 A LYS 96.477 1
ATOM 114 C CE . LYS 17 17 ? A 1.644 8.213 -3.668 1.000 1 A LYS 95.950 1
ATOM 115 N NZ . LYS 17 17 ? A 0.813 8.885 -4.694 1.000 1 A LYS 95.482 1
ATOM 116 N N . SER 18 18 ? A -1.743 9.191 0.471 1.000 1 A SER 96.950 1
ATOM 117 C CA . SER 18 18 ? A -1.757 9.860 1.782 1.000 1 A SER 96.556 1
ATOM 118 C C . SER 18 18 ? A -3.106 9.693 2.448 1.000 1 A SER 96.946 1
ATOM 119 O O . SER 18 18 ? A -3.176 9.447 3.662 1.000 1 A SER 97.204 1
ATOM 120 C CB . SER 18 18 ? A -1.401 11.339 1.640 1.000 1 A SER 95.646 1
ATOM 121 O OG . SER 18 18 ? A -0.077 11.460 1.143 1.000 1 A SER 91.286 1
ATOM 122 N N . ALA 19 19 ? A -4.192 9.805 1.693 1.000 1 A ALA 97.305 1
ATOM 123 C CA . ALA 19 19 ? A -5.532 9.676 2.279 1.000 1 A ALA 97.565 1
ATOM 124 C C . ALA 19 19 ? A -5.743 8.290 2.855 1.000 1 A ALA 97.921 1
ATOM 125 O O . ALA 19 19 ? A -6.321 8.145 3.935 1.000 1 A ALA 98.133 1
ATOM 126 C CB . ALA 19 19 ? A -6.588 9.994 1.240 1.000 1 A ALA 97.480 1
ATOM 127 N N . LEU 20 20 ? A -5.293 7.238 2.142 1.000 1 A LEU 97.816 1
ATOM 128 C CA . LEU 20 20 ? A -5.443 5.870 2.644 1.000 1 A LEU 98.130 1
ATOM 129 C C . LEU 20 20 ? A -4.633 5.676 3.918 1.000 1 A LEU 98.115 1
ATOM 130 O O . LEU 20 20 ? A -5.126 5.066 4.879 1.000 1 A LEU 98.183 1
ATOM 131 C CB . LEU 20 20 ? A -5.017 4.866 1.594 1.000 1 A LEU 98.454 1
ATOM 132 C CG . LEU 20 20 ? A -5.962 4.692 0.423 1.000 1 A LEU 98.566 1
ATOM 133 C CD1 . LEU 20 20 ? A -7.209 3.929 0.873 1.000 1 A LEU 98.590 1
ATOM 134 C CD2 . LEU 20 20 ? A -5.271 4.000 -0.737 1.000 1 A LEU 98.633 1
ATOM 135 N N . THR 21 21 ? A -3.399 6.195 3.940 1.000 1 A THR 97.942 1
ATOM 136 C CA . THR 21 21 ? A -2.535 6.027 5.091 1.000 1 A THR 97.704 1
ATOM 137 C C . THR 21 21 ? A -3.102 6.737 6.308 1.000 1 A THR 97.606 1
ATOM 138 O O . THR 21 21 ? A -3.138 6.179 7.399 1.000 1 A THR 97.712 1
ATOM 139 C CB . THR 21 21 ? A -1.138 6.532 4.775 1.000 1 A THR 97.548 1
ATOM 140 O OG1 . THR 21 21 ? A -0.612 5.802 3.649 1.000 1 A THR 97.353 1
ATOM 141 C CG2 . THR 21 21 ? A -0.213 6.354 5.960 1.000 1 A THR 97.434 1
ATOM 142 N N . ILE 22 22 ? A -3.553 7.977 6.132 1.000 1 A ILE 97.172 1
ATOM 143 C CA . ILE 22 22 ? A -4.079 8.744 7.245 1.000 1 A ILE 96.724 1
ATOM 144 C C . ILE 22 22 ? A -5.385 8.135 7.715 1.000 1 A ILE 97.118 1
ATOM 145 O O . ILE 22 22 ? A -5.686 8.119 8.928 1.000 1 A ILE 97.427 1
ATOM 146 C CB . ILE 22 22 ? A -4.198 10.237 6.859 1.000 1 A ILE 95.947 1
ATOM 147 C CG1 . ILE 22 22 ? A -2.785 10.803 6.629 1.000 1 A ILE 95.278 1
ATOM 148 C CG2 . ILE 22 22 ? A -4.933 11.017 7.927 1.000 1 A ILE 94.487 1
ATOM 149 C CD1 . ILE 22 22 ? A -2.748 12.168 6.035 1.000 1 A ILE 92.403 1
ATOM 150 N N . GLN 23 23 ? A -6.222 7.597 6.825 1.000 1 A GLN 97.236 1
ATOM 151 C CA . GLN 23 23 ? A -7.443 6.920 7.220 1.000 1 A GLN 97.461 1
ATOM 152 C C . GLN 23 23 ? A -7.117 5.700 8.055 1.000 1 A GLN 97.636 1
ATOM 153 O O . GLN 23 23 ? A -7.790 5.458 9.078 1.000 1 A GLN 97.584 1
ATOM 154 C CB . GLN 23 23 ? A -8.271 6.542 5.986 1.000 1 A GLN 97.261 1
ATOM 155 C CG . GLN 23 23 ? A -9.617 5.950 6.334 1.000 1 A GLN 93.935 1
ATOM 156 C CD . GLN 23 23 ? A -10.523 6.935 7.008 1.000 1 A GLN 96.873 1
ATOM 157 O OE1 . GLN 23 23 ? A -10.755 6.828 8.195 1.000 1 A GLN 96.185 1
ATOM 158 N NE2 . GLN 23 23 ? A -11.031 7.913 6.244 1.000 1 A GLN 95.484 1
ATOM 159 N N . LEU 24 24 ? A -6.088 4.916 7.691 1.000 1 A LEU 97.770 1
ATOM 160 C CA . LEU 24 24 ? A -5.689 3.764 8.482 1.000 1 A LEU 97.836 1
ATOM 161 C C . LEU 24 24 ? A -5.181 4.180 9.855 1.000 1 A LEU 97.608 1
ATOM 162 O O . LEU 24 24 ? A -5.534 3.598 10.876 1.000 1 A LEU 97.446 1
ATOM 163 C CB . LEU 24 24 ? A -4.623 2.971 7.773 1.000 1 A LEU 98.038 1
ATOM 164 C CG . LEU 24 24 ? A -4.130 1.765 8.559 1.000 1 A LEU 97.976 1
ATOM 165 C CD1 . LEU 24 24 ? A -5.027 0.569 8.238 1.000 1 A LEU 97.650 1
ATOM 166 C CD2 . LEU 24 24 ? A -2.688 1.442 8.234 1.000 1 A LEU 97.794 1
ATOM 167 N N . ILE 25 25 ? A -4.296 5.214 9.877 1.000 1 A ILE 97.248 1
ATOM 168 C CA . ILE 25 25 ? A -3.605 5.569 11.108 1.000 1 A ILE 96.493 1
ATOM 169 C C . ILE 25 25 ? A -4.489 6.386 12.038 1.000 1 A ILE 96.159 1
ATOM 170 O O . ILE 25 25 ? A -4.450 6.184 13.239 1.000 1 A ILE 95.848 1
ATOM 171 C CB . ILE 25 25 ? A -2.319 6.366 10.762 1.000 1 A ILE 95.640 1
ATOM 172 C CG1 . ILE 25 25 ? A -1.384 5.509 9.894 1.000 1 A ILE 93.136 1
ATOM 173 C CG2 . ILE 25 25 ? A -1.605 6.820 12.028 1.000 1 A ILE 91.563 1
ATOM 174 C CD1 . ILE 25 25 ? A -0.877 4.271 10.553 1.000 1 A ILE 86.384 1
ATOM 175 N N . GLN 26 26 ? A -5.276 7.299 11.486 1.000 1 A GLN 96.816 1
ATOM 176 C CA . GLN 26 26 ? A -6.019 8.284 12.285 1.000 1 A GLN 96.128 1
ATOM 177 C C . GLN 26 26 ? A -7.517 8.144 12.207 1.000 1 A GLN 96.424 1
ATOM 178 O O . GLN 26 26 ? A -8.224 8.849 12.947 1.000 1 A GLN 95.578 1
ATOM 179 C CB . GLN 26 26 ? A -5.618 9.696 11.846 1.000 1 A GLN 94.837 1
ATOM 180 C CG . GLN 26 26 ? A -4.145 10.025 11.999 1.000 1 A GLN 90.054 1
ATOM 181 C CD . GLN 26 26 ? A -3.714 10.041 13.436 1.000 1 A GLN 82.533 1
ATOM 182 O OE1 . GLN 26 26 ? A -4.516 10.266 14.333 1.000 1 A GLN 73.977 1
ATOM 183 N NE2 . GLN 26 26 ? A -2.423 9.807 13.672 1.000 1 A GLN 72.914 1
ATOM 184 N N . ASN 27 27 ? A -8.069 7.266 11.362 1.000 1 A ASN 96.704 1
ATOM 185 C CA . ASN 27 27 ? A -9.499 7.101 11.206 1.000 1 A ASN 96.387 1
ATOM 186 C C . ASN 27 27 ? A -10.194 8.432 10.856 1.000 1 A ASN 96.561 1
ATOM 187 O O . ASN 27 27 ? A -11.240 8.749 11.422 1.000 1 A ASN 95.250 1
ATOM 188 C CB . ASN 27 27 ? A -10.140 6.468 12.443 1.000 1 A ASN 95.413 1
ATOM 189 C CG . ASN 27 27 ? A -9.963 4.984 12.472 1.000 1 A ASN 93.448 1
ATOM 190 O OD1 . ASN 27 27 ? A -10.825 4.252 11.968 1.000 1 A ASN 82.476 1
ATOM 191 N ND2 . ASN 27 27 ? A -8.889 4.509 13.048 1.000 1 A ASN 79.844 1
ATOM 192 N N . HIS 28 28 ? A -9.588 9.197 9.937 1.000 1 A HIS 96.606 1
ATOM 193 C CA . HIS 28 28 ? A -10.262 10.359 9.366 1.000 1 A HIS 95.932 1
ATOM 194 C C . HIS 28 28 ? A -9.791 10.562 7.933 1.000 1 A HIS 96.437 1
ATOM 195 O O . HIS 28 28 ? A -8.721 10.092 7.543 1.000 1 A HIS 95.797 1
ATOM 196 C CB . HIS 28 28 ? A -10.058 11.609 10.217 1.000 1 A HIS 93.724 1
ATOM 197 C CG . HIS 28 28 ? A -8.641 12.085 10.272 1.000 1 A HIS 87.109 1
ATOM 198 N ND1 . HIS 28 28 ? A -8.135 13.064 9.451 1.000 1 A HIS 77.856 1
ATOM 199 C CD2 . HIS 28 28 ? A -7.641 11.700 11.088 1.000 1 A HIS 78.863 1
ATOM 200 C CE1 . HIS 28 28 ? A -6.875 13.281 9.771 1.000 1 A HIS 78.462 1
ATOM 201 N NE2 . HIS 28 28 ? A -6.545 12.453 10.744 1.000 1 A HIS 77.497 1
ATOM 202 N N . PHE 29 29 ? A -10.644 11.235 7.156 1.000 1 A PHE 97.149 1
ATOM 203 C CA . PHE 29 29 ? A -10.384 11.512 5.752 1.000 1 A PHE 97.046 1
ATOM 204 C C . PHE 29 29 ? A -9.863 12.932 5.590 1.000 1 A PHE 95.816 1
ATOM 205 O O . PHE 29 29 ? A -10.455 13.877 6.090 1.000 1 A PHE 95.015 1
ATOM 206 C CB . PHE 29 29 ? A -11.668 11.363 4.919 1.000 1 A PHE 96.727 1
ATOM 207 C CG . PHE 29 29 ? A -11.493 11.721 3.474 1.000 1 A PHE 97.184 1
ATOM 208 C CD1 . PHE 29 29 ? A -10.566 11.044 2.694 1.000 1 A PHE 97.365 1
ATOM 209 C CD2 . PHE 29 29 ? A -12.265 12.742 2.904 1.000 1 A PHE 96.776 1
ATOM 210 C CE1 . PHE 29 29 ? A -10.421 11.371 1.376 1.000 1 A PHE 96.924 1
ATOM 211 C CE2 . PHE 29 29 ? A -12.114 13.056 1.579 1.000 1 A PHE 96.291 1
ATOM 212 C CZ . PHE 29 29 ? A -11.183 12.372 0.802 1.000 1 A PHE 96.621 1
ATOM 213 N N . VAL 30 30 ? A -8.728 13.080 4.924 1.000 1 A VAL 94.036 1
ATOM 214 C CA . VAL 30 30 ? A -8.161 14.385 4.652 1.000 1 A VAL 91.486 1
ATOM 215 C C . VAL 30 30 ? A -8.514 14.761 3.227 1.000 1 A VAL 91.188 1
ATOM 216 O O . VAL 30 30 ? A -8.170 14.062 2.273 1.000 1 A VAL 89.603 1
ATOM 217 C CB . VAL 30 30 ? A -6.648 14.432 4.897 1.000 1 A VAL 87.554 1
ATOM 218 C CG1 . VAL 30 30 ? A -6.347 14.330 6.376 1.000 1 A VAL 82.828 1
ATOM 219 C CG2 . VAL 30 30 ? A -5.912 13.338 4.128 1.000 1 A VAL 80.814 1
ATOM 220 N N . ASP 31 31 ? A -9.247 15.860 3.061 1.000 1 A ASP 90.534 1
ATOM 221 C CA . ASP 31 31 ? A -9.684 16.294 1.732 1.000 1 A ASP 89.299 1
ATOM 222 C C . ASP 31 31 ? A -8.535 16.907 0.943 1.000 1 A ASP 88.904 1
ATOM 223 O O . ASP 31 31 ? A -8.526 16.866 -0.286 1.000 1 A ASP 83.194 1
ATOM 224 C CB . ASP 31 31 ? A -10.822 17.301 1.862 1.000 1 A ASP 85.387 1
ATOM 225 C CG . ASP 31 31 ? A -11.440 17.643 0.518 1.000 1 A ASP 80.636 1
ATOM 226 O OD1 . ASP 31 31 ? A -11.839 16.702 -0.207 1.000 1 A ASP 76.599 1
ATOM 227 O OD2 . ASP 31 31 ? A -11.568 18.851 0.223 1.000 1 A ASP 77.246 1
ATOM 228 N N . GLU 32 32 ? A -7.576 17.507 1.648 1.000 1 A GLU 86.732 1
ATOM 229 C CA . GLU 32 32 ? A -6.413 18.112 1.017 1.000 1 A GLU 84.779 1
ATOM 230 C C . GLU 32 32 ? A -5.189 17.813 1.866 1.000 1 A GLU 82.890 1
ATOM 231 O O . GLU 32 32 ? A -5.230 18.024 3.064 1.000 1 A GLU 77.607 1
ATOM 232 C CB . GLU 32 32 ? A -6.605 19.626 0.879 1.000 1 A GLU 82.244 1
ATOM 233 C CG . GLU 32 32 ? A -5.611 20.307 -0.034 1.000 1 A GLU 72.494 1
ATOM 234 C CD . GLU 32 32 ? A -5.990 21.755 -0.295 1.000 1 A GLU 64.776 1
ATOM 235 O OE1 . GLU 32 32 ? A -7.170 22.015 -0.616 1.000 1 A GLU 60.662 1
ATOM 236 O OE2 . GLU 32 32 ? A -5.110 22.627 -0.154 1.000 1 A GLU 57.593 1
ATOM 237 N N . TYR 33 33 ? A -4.137 17.268 1.218 1.000 1 A TYR 83.558 1
ATOM 238 C CA . TYR 33 33 ? A -2.890 16.875 1.897 1.000 1 A TYR 81.983 1
ATOM 239 C C . TYR 33 33 ? A -1.769 17.179 0.947 1.000 1 A TYR 82.964 1
ATOM 240 O O . TYR 33 33 ? A -1.788 16.759 -0.222 1.000 1 A TYR 81.037 1
ATOM 241 C CB . TYR 33 33 ? A -2.922 15.393 2.243 1.000 1 A TYR 77.304 1
ATOM 242 C CG . TYR 33 33 ? A -1.785 14.901 3.096 1.000 1 A TYR 75.520 1
ATOM 243 C CD1 . TYR 33 33 ? A -1.772 15.095 4.468 1.000 1 A TYR 71.362 1
ATOM 244 C CD2 . TYR 33 33 ? A -0.727 14.213 2.529 1.000 1 A TYR 70.212 1
ATOM 245 C CE1 . TYR 33 33 ? A -0.754 14.635 5.259 1.000 1 A TYR 68.503 1
ATOM 246 C CE2 . TYR 33 33 ? A 0.333 13.740 3.297 1.000 1 A TYR 67.867 1
ATOM 247 C CZ . TYR 33 33 ? A 0.296 13.946 4.661 1.000 1 A TYR 69.456 1
ATOM 248 O OH . TYR 33 33 ? A 1.313 13.473 5.449 1.000 1 A TYR 64.832 1
ATOM 249 N N . ASP 34 34 ? A -0.795 17.942 1.408 1.000 1 A ASP 82.662 1
ATOM 250 C CA . ASP 34 34 ? A 0.329 18.400 0.594 1.000 1 A ASP 81.415 1
ATOM 251 C C . ASP 34 34 ? A 0.909 17.236 -0.198 1.000 1 A ASP 82.090 1
ATOM 252 O O . ASP 34 34 ? A 1.353 16.240 0.382 1.000 1 A ASP 80.246 1
ATOM 253 C CB . ASP 34 34 ? A 1.376 19.051 1.485 1.000 1 A ASP 78.859 1
ATOM 254 C CG . ASP 34 34 ? A 2.474 19.765 0.714 1.000 1 A ASP 75.754 1
ATOM 255 O OD1 . ASP 34 34 ? A 2.919 19.247 -0.330 1.000 1 A ASP 72.903 1
ATOM 256 O OD2 . ASP 34 34 ? A 2.880 20.823 1.177 1.000 1 A ASP 73.338 1
ATOM 257 N N . PRO 35 35 ? A 0.905 17.334 -1.546 1.000 1 A PRO 76.171 1
ATOM 258 C CA . PRO 35 35 ? A 1.358 16.175 -2.349 1.000 1 A PRO 77.390 1
ATOM 259 C C . PRO 35 35 ? A 2.866 15.963 -2.328 1.000 1 A PRO 78.540 1
ATOM 260 O O . PRO 35 35 ? A 3.322 14.933 -2.837 1.000 1 A PRO 76.089 1
ATOM 261 C CB . PRO 35 35 ? A 0.881 16.517 -3.752 1.000 1 A PRO 72.553 1
ATOM 262 C CG . PRO 35 35 ? A 0.899 18.000 -3.785 1.000 1 A PRO 72.064 1
ATOM 263 C CD . PRO 35 35 ? A 0.464 18.447 -2.406 1.000 1 A PRO 74.669 1
ATOM 264 N N . THR 36 36 ? A 3.643 16.865 -1.771 1.000 1 A THR 80.490 1
ATOM 265 C CA . THR 36 36 ? A 5.078 16.709 -1.694 1.000 1 A THR 77.813 1
ATOM 266 C C . THR 36 36 ? A 5.519 16.006 -0.413 1.000 1 A THR 80.131 1
ATOM 267 O O . THR 36 36 ? A 6.696 15.632 -0.318 1.000 1 A THR 78.227 1
ATOM 268 C CB . THR 36 36 ? A 5.814 18.059 -1.771 1.000 1 A THR 72.061 1
ATOM 269 O OG1 . THR 36 36 ? A 5.612 18.797 -0.581 1.000 1 A THR 64.986 1
ATOM 270 C CG2 . THR 36 36 ? A 5.302 18.852 -2.972 1.000 1 A THR 67.510 1
ATOM 271 N N . ILE 37 37 ? A 4.626 15.815 0.565 1.000 1 A ILE 82.629 1
ATOM 272 C CA . ILE 37 37 ? A 5.027 15.222 1.834 1.000 1 A ILE 80.837 1
ATOM 273 C C . ILE 37 37 ? A 5.263 13.724 1.641 1.000 1 A ILE 82.245 1
ATOM 274 O O . ILE 37 37 ? A 4.377 13.020 1.166 1.000 1 A ILE 78.756 1
ATOM 275 C CB . ILE 37 37 ? A 3.981 15.491 2.921 1.000 1 A ILE 75.564 1
ATOM 276 C CG1 . ILE 37 37 ? A 3.973 16.977 3.259 1.000 1 A ILE 75.882 1
ATOM 277 C CG2 . ILE 37 37 ? A 4.304 14.670 4.167 1.000 1 A ILE 75.686 1
ATOM 278 C CD1 . ILE 37 37 ? A 2.853 17.399 4.203 1.000 1 A ILE 72.300 1
ATOM 279 N N . GLU 38 38 ? A 6.450 13.253 1.976 1.000 1 A GLU 83.126 1
ATOM 280 C CA . GLU 38 38 ? A 6.768 11.850 2.024 1.000 1 A GLU 85.629 1
ATOM 281 C C . GLU 38 38 ? A 7.243 11.580 3.437 1.000 1 A GLU 86.468 1
ATOM 282 O O . GLU 38 38 ? A 8.254 12.141 3.873 1.000 1 A GLU 82.460 1
ATOM 283 C CB . GLU 38 38 ? A 7.841 11.477 1.010 1.000 1 A GLU 82.738 1
ATOM 284 C CG . GLU 38 38 ? A 8.309 10.027 1.138 1.000 1 A GLU 80.287 1
ATOM 285 C CD . GLU 38 38 ? A 9.172 9.586 -0.030 1.000 1 A GLU 79.985 1
ATOM 286 O OE1 . GLU 38 38 ? A 8.762 9.800 -1.192 1.000 1 A GLU 79.600 1
ATOM 287 O OE2 . GLU 38 38 ? A 10.250 9.055 0.250 1.000 1 A GLU 77.696 1
ATOM 288 N N . ASP 39 39 ? A 6.503 10.748 4.172 1.000 1 A ASP 88.990 1
ATOM 289 C CA . ASP 39 39 ? A 6.834 10.495 5.567 1.000 1 A ASP 89.261 1
ATOM 290 C C . ASP 39 39 ? A 6.363 9.111 5.938 1.000 1 A ASP 91.311 1
ATOM 291 O O . ASP 39 39 ? A 5.683 8.428 5.177 1.000 1 A ASP 91.314 1
ATOM 292 C CB . ASP 39 39 ? A 6.209 11.564 6.465 1.000 1 A ASP 86.711 1
ATOM 293 C CG . ASP 39 39 ? A 6.997 11.783 7.765 1.000 1 A ASP 80.348 1
ATOM 294 O OD1 . ASP 39 39 ? A 7.932 10.974 8.056 1.000 1 A ASP 77.621 1
ATOM 295 O OD2 . ASP 39 39 ? A 6.675 12.753 8.463 1.000 1 A ASP 75.066 1
ATOM 296 N N . SER 40 40 ? A 6.770 8.672 7.121 1.000 1 A SER 91.882 1
ATOM 297 C CA . SER 40 40 ? A 6.394 7.362 7.617 1.000 1 A SER 92.280 1
ATOM 298 C C . SER 40 40 ? A 5.537 7.502 8.851 1.000 1 A SER 93.150 1
ATOM 299 O O . SER 40 40 ? A 5.570 8.507 9.570 1.000 1 A SER 91.425 1
ATOM 300 C CB . SER 40 40 ? A 7.603 6.492 7.890 1.000 1 A SER 89.359 1
ATOM 301 O OG . SER 40 40 ? A 8.425 7.076 8.867 1.000 1 A SER 83.676 1
ATOM 302 N N . TYR 41 41 ? A 4.733 6.466 9.115 1.000 1 A TYR 95.328 1
ATOM 303 C CA . TYR 41 41 ? A 3.775 6.435 10.194 1.000 1 A TYR 95.110 1
ATOM 304 C C . TYR 41 41 ? A 3.801 5.055 10.813 1.000 1 A TYR 95.793 1
ATOM 305 O O . TYR 41 41 ? A 4.060 4.056 10.135 1.000 1 A TYR 95.910 1
ATOM 306 C CB . TYR 41 41 ? A 2.358 6.754 9.677 1.000 1 A TYR 94.504 1
ATOM 307 C CG . TYR 41 41 ? A 2.272 8.085 8.948 1.000 1 A TYR 92.022 1
ATOM 308 C CD1 . TYR 41 41 ? A 1.868 9.209 9.624 1.000 1 A TYR 89.801 1
ATOM 309 C CD2 . TYR 41 41 ? A 2.652 8.190 7.631 1.000 1 A TYR 90.916 1
ATOM 310 C CE1 . TYR 41 41 ? A 1.795 10.428 8.986 1.000 1 A TYR 87.020 1
ATOM 311 C CE2 . TYR 41 41 ? A 2.591 9.403 6.964 1.000 1 A TYR 89.195 1
ATOM 312 C CZ . TYR 41 41 ? A 2.155 10.520 7.652 1.000 1 A TYR 86.342 1
ATOM 313 O OH . TYR 41 41 ? A 2.111 11.742 7.009 1.000 1 A TYR 82.871 1
ATOM 314 N N . ARG 42 42 ? A 3.526 5.015 12.107 1.000 1 A ARG 95.573 1
ATOM 315 C CA . ARG 42 42 ? A 3.485 3.753 12.833 1.000 1 A ARG 95.649 1
ATOM 316 C C . ARG 42 42 ? A 2.106 3.593 13.444 1.000 1 A ARG 95.960 1
ATOM 317 O O . ARG 42 42 ? A 1.512 4.518 13.934 1.000 1 A ARG 94.777 1
ATOM 318 C CB . ARG 42 42 ? A 4.511 3.756 13.955 1.000 1 A ARG 93.963 1
ATOM 319 C CG . ARG 42 42 ? A 5.890 3.161 13.575 1.000 1 A ARG 83.723 1
ATOM 320 C CD . ARG 42 42 ? A 6.660 4.061 12.608 1.000 1 A ARG 78.552 1
ATOM 321 N NE . ARG 42 42 ? A 6.953 5.357 13.233 1.000 1 A ARG 73.229 1
ATOM 322 C CZ . ARG 42 42 ? A 7.178 6.440 12.539 1.000 1 A ARG 67.193 1
ATOM 323 N NH1 . ARG 42 42 ? A 7.148 6.456 11.213 1.000 1 A ARG 60.683 1
ATOM 324 N NH2 . ARG 42 42 ? A 7.444 7.574 13.213 1.000 1 A ARG 57.933 1
ATOM 325 N N . LYS 43 43 ? A 1.580 2.358 13.382 1.000 1 A LYS 96.045 1
ATOM 326 C CA . LYS 43 43 ? A 0.258 2.047 13.941 1.000 1 A LYS 96.243 1
ATOM 327 C C . LYS 43 43 ? A 0.303 0.626 14.493 1.000 1 A LYS 96.498 1
ATOM 328 O O . LYS 43 43 ? A 0.603 -0.323 13.761 1.000 1 A LYS 96.533 1
ATOM 329 C CB . LYS 43 43 ? A -0.839 2.158 12.869 1.000 1 A LYS 95.502 1
ATOM 330 C CG . LYS 43 43 ? A -2.242 1.795 13.359 1.000 1 A LYS 94.377 1
ATOM 331 C CD . LYS 43 43 ? A -2.792 2.855 14.282 1.000 1 A LYS 91.793 1
ATOM 332 C CE . LYS 43 43 ? A -4.288 2.672 14.453 1.000 1 A LYS 90.653 1
ATOM 333 N NZ . LYS 43 43 ? A -4.839 3.696 15.379 1.000 1 A LYS 86.334 1
ATOM 334 N N . GLN 44 44 ? A -0.021 0.477 15.797 1.000 1 A GLN 97.010 1
ATOM 335 C CA . GLN 44 44 ? A -0.151 -0.852 16.388 1.000 1 A GLN 96.821 1
ATOM 336 C C . GLN 44 44 ? A -1.570 -1.349 16.108 1.000 1 A GLN 96.506 1
ATOM 337 O O . GLN 44 44 ? A -2.538 -0.658 16.374 1.000 1 A GLN 95.283 1
ATOM 338 C CB . GLN 44 44 ? A 0.122 -0.804 17.877 1.000 1 A GLN 95.864 1
ATOM 339 C CG . GLN 44 44 ? A 0.062 -2.141 18.566 1.000 1 A GLN 89.744 1
ATOM 340 C CD . GLN 44 44 ? A 0.444 -2.051 20.005 1.000 1 A GLN 85.869 1
ATOM 341 O OE1 . GLN 44 44 ? A 1.505 -1.533 20.338 1.000 1 A GLN 78.739 1
ATOM 342 N NE2 . GLN 44 44 ? A -0.419 -2.545 20.886 1.000 1 A GLN 76.709 1
ATOM 343 N N . VAL 45 45 ? A -1.658 -2.568 15.568 1.000 1 A VAL 96.562 1
ATOM 344 C CA . VAL 45 45 ? A -2.968 -3.148 15.223 1.000 1 A VAL 96.141 1
ATOM 345 C C . VAL 45 45 ? A -2.958 -4.619 15.632 1.000 1 A VAL 96.055 1
ATOM 346 O O . VAL 45 45 ? A -1.923 -5.184 15.992 1.000 1 A VAL 95.391 1
ATOM 347 C CB . VAL 45 45 ? A -3.281 -3.048 13.706 1.000 1 A VAL 94.996 1
ATOM 348 C CG1 . VAL 45 45 ? A -3.350 -1.577 13.279 1.000 1 A VAL 94.392 1
ATOM 349 C CG2 . VAL 45 45 ? A -2.268 -3.803 12.879 1.000 1 A VAL 93.794 1
ATOM 350 N N . VAL 46 46 ? A -4.132 -5.236 15.598 1.000 1 A VAL 95.961 1
ATOM 351 C CA . VAL 46 46 ? A -4.251 -6.683 15.793 1.000 1 A VAL 96.186 1
ATOM 352 C C . VAL 46 46 ? A -4.790 -7.259 14.503 1.000 1 A VAL 96.713 1
ATOM 353 O O . VAL 46 46 ? A -5.882 -6.897 14.053 1.000 1 A VAL 96.145 1
ATOM 354 C CB . VAL 46 46 ? A -5.157 -7.012 16.978 1.000 1 A VAL 95.066 1
ATOM 355 C CG1 . VAL 46 46 ? A -4.594 -6.417 18.254 1.000 1 A VAL 93.828 1
ATOM 356 C CG2 . VAL 46 46 ? A -5.314 -8.524 17.135 1.000 1 A VAL 94.245 1
ATOM 357 N N . ILE 47 47 ? A -4.036 -8.143 13.882 1.000 1 A ILE 96.775 1
ATOM 358 C CA . ILE 47 47 ? A -4.407 -8.769 12.618 1.000 1 A ILE 96.987 1
ATOM 359 C C . ILE 47 47 ? A -4.382 -10.266 12.849 1.000 1 A ILE 96.754 1
ATOM 360 O O . ILE 47 47 ? A -3.327 -10.850 13.133 1.000 1 A ILE 96.108 1
ATOM 361 C CB . ILE 47 47 ? A -3.471 -8.378 11.475 1.000 1 A ILE 97.167 1
ATOM 362 C CG1 . ILE 47 47 ? A -3.463 -6.867 11.275 1.000 1 A ILE 96.730 1
ATOM 363 C CG2 . ILE 47 47 ? A -3.906 -9.076 10.168 1.000 1 A ILE 96.884 1
ATOM 364 C CD1 . ILE 47 47 ? A -2.389 -6.388 10.344 1.000 1 A ILE 95.994 1
ATOM 365 N N . ASP 48 48 ? A -5.570 -10.903 12.738 1.000 1 A ASP 96.847 1
ATOM 366 C CA . ASP 48 48 ? A -5.675 -12.337 12.949 1.000 1 A ASP 96.166 1
ATOM 367 C C . ASP 48 48 ? A -5.115 -12.761 14.288 1.000 1 A ASP 95.275 1
ATOM 368 O O . ASP 48 48 ? A -4.408 -13.767 14.409 1.000 1 A ASP 93.580 1
ATOM 369 C CB . ASP 48 48 ? A -4.991 -13.102 11.813 1.000 1 A ASP 95.752 1
ATOM 370 C CG . ASP 48 48 ? A -5.551 -12.736 10.455 1.000 1 A ASP 96.025 1
ATOM 371 O OD1 . ASP 48 48 ? A -6.780 -12.501 10.339 1.000 1 A ASP 94.819 1
ATOM 372 O OD2 . ASP 48 48 ? A -4.768 -12.690 9.490 1.000 1 A ASP 94.267 1
ATOM 373 N N . GLY 49 49 ? A -5.414 -11.949 15.315 1.000 1 A GLY 95.490 1
ATOM 374 C CA . GLY 49 49 ? A -5.020 -12.248 16.675 1.000 1 A GLY 93.707 1
ATOM 375 C C . GLY 49 49 ? A -3.577 -11.923 17.034 1.000 1 A GLY 93.817 1
ATOM 376 O O . GLY 49 49 ? A -3.165 -12.110 18.172 1.000 1 A GLY 92.255 1
ATOM 377 N N . GLU 50 50 ? A -2.820 -11.402 16.070 1.000 1 A GLU 93.330 1
ATOM 378 C CA . GLU 50 50 ? A -1.414 -11.051 16.288 1.000 1 A GLU 93.046 1
ATOM 379 C C . GLU 50 50 ? A -1.296 -9.546 16.467 1.000 1 A GLU 94.167 1
ATOM 380 O O . GLU 50 50 ? A -1.707 -8.758 15.592 1.000 1 A GLU 94.231 1
ATOM 381 C CB . GLU 50 50 ? A -0.583 -11.473 15.084 1.000 1 A GLU 90.174 1
ATOM 382 C CG . GLU 50 50 ? A 0.900 -11.058 15.178 1.000 1 A GLU 87.119 1
ATOM 383 C CD . GLU 50 50 ? A 1.678 -11.380 13.928 1.000 1 A GLU 84.274 1
ATOM 384 O OE1 . GLU 50 50 ? A 1.458 -10.703 12.896 1.000 1 A GLU 76.118 1
ATOM 385 O OE2 . GLU 50 50 ? A 2.529 -12.308 13.965 1.000 1 A GLU 74.618 1
ATOM 386 N N . THR 51 51 ? A -0.731 -9.095 17.600 1.000 1 A THR 95.485 1
ATOM 387 C CA . THR 51 51 ? A -0.422 -7.695 17.762 1.000 1 A THR 95.565 1
ATOM 388 C C . THR 51 51 ? A 0.718 -7.342 16.817 1.000 1 A THR 95.613 1
ATOM 389 O O . THR 51 51 ? A 1.793 -7.950 16.887 1.000 1 A THR 93.946 1
ATOM 390 C CB . THR 51 51 ? A -0.066 -7.364 19.207 1.000 1 A THR 94.745 1
ATOM 391 O OG1 . THR 51 51 ? A -1.178 -7.652 20.071 1.000 1 A THR 91.712 1
ATOM 392 C CG2 . THR 51 51 ? A 0.284 -5.884 19.331 1.000 1 A THR 92.349 1
ATOM 393 N N . SER 52 52 ? A 0.466 -6.372 15.939 1.000 1 A SER 95.602 1
ATOM 394 C CA . SER 52 52 ? A 1.402 -6.043 14.877 1.000 1 A SER 95.589 1
ATOM 395 C C . SER 52 52 ? A 1.672 -4.558 14.873 1.000 1 A SER 96.404 1
ATOM 396 O O . SER 52 52 ? A 0.776 -3.754 15.085 1.000 1 A SER 96.027 1
ATOM 397 C CB . SER 52 52 ? A 0.839 -6.468 13.508 1.000 1 A SER 93.098 1
ATOM 398 O OG . SER 52 52 ? A 0.513 -7.851 13.492 1.000 1 A SER 85.551 1
ATOM 399 N N . LEU 53 53 ? A 2.919 -4.183 14.605 1.000 1 A LEU 96.988 1
ATOM 400 C CA . LEU 53 53 ? A 3.299 -2.785 14.431 1.000 1 A LEU 97.329 1
ATOM 401 C C . LEU 53 53 ? A 3.519 -2.562 12.957 1.000 1 A LEU 97.626 1
ATOM 402 O O . LEU 53 53 ? A 4.411 -3.144 12.354 1.000 1 A LEU 97.269 1
ATOM 403 C CB . LEU 53 53 ? A 4.563 -2.464 15.241 1.000 1 A LEU 96.637 1
ATOM 404 C CG . LEU 53 53 ? A 5.016 -1.011 15.126 1.000 1 A LEU 94.200 1
ATOM 405 C CD1 . LEU 53 53 ? A 3.972 -0.094 15.751 1.000 1 A LEU 92.740 1
ATOM 406 C CD2 . LEU 53 53 ? A 6.361 -0.816 15.770 1.000 1 A LEU 92.122 1
ATOM 407 N N . LEU 54 54 ? A 2.652 -1.727 12.354 1.000 1 A LEU 97.767 1
ATOM 408 C CA . LEU 54 54 ? A 2.749 -1.400 10.952 1.000 1 A LEU 97.961 1
ATOM 409 C C . LEU 54 54 ? A 3.593 -0.146 10.818 1.000 1 A LEU 97.822 1
ATOM 410 O O . LEU 54 54 ? A 3.260 0.900 11.374 1.000 1 A LEU 97.535 1
ATOM 411 C CB . LEU 54 54 ? A 1.362 -1.188 10.334 1.000 1 A LEU 97.954 1
ATOM 412 C CG . LEU 54 54 ? A 0.357 -2.313 10.551 1.000 1 A LEU 97.760 1
ATOM 413 C CD1 . LEU 54 54 ? A 0.953 -3.658 10.163 1.000 1 A LEU 97.669 1
ATOM 414 C CD2 . LEU 54 54 ? A -0.896 -2.022 9.724 1.000 1 A LEU 97.745 1
ATOM 415 N N . ASP 55 55 ? A 4.702 -0.242 10.087 1.000 1 A ASP 97.607 1
ATOM 416 C CA . ASP 55 55 ? A 5.574 0.883 9.772 1.000 1 A ASP 97.230 1
ATOM 417 C C . ASP 55 55 ? A 5.349 1.188 8.305 1.000 1 A ASP 97.377 1
ATOM 418 O O . ASP 55 55 ? A 5.751 0.416 7.448 1.000 1 A ASP 97.083 1
ATOM 419 C CB . ASP 55 55 ? A 7.029 0.527 10.068 1.000 1 A ASP 95.727 1
ATOM 420 C CG . ASP 55 55 ? A 7.955 1.718 9.979 1.000 1 A ASP 92.891 1
ATOM 421 O OD1 . ASP 55 55 ? A 7.504 2.807 9.554 1.000 1 A ASP 90.299 1
ATOM 422 O OD2 . ASP 55 55 ? A 9.140 1.585 10.326 1.000 1 A ASP 87.928 1
ATOM 423 N N . ILE 56 56 ? A 4.663 2.311 8.032 1.000 1 A ILE 97.332 1
ATOM 424 C CA . ILE 56 56 ? A 4.138 2.595 6.716 1.000 1 A ILE 97.396 1
ATOM 425 C C . ILE 56 56 ? A 4.866 3.804 6.135 1.000 1 A ILE 96.743 1
ATOM 426 O O . ILE 56 56 ? A 4.872 4.882 6.720 1.000 1 A ILE 96.558 1
ATOM 427 C CB . ILE 56 56 ? A 2.627 2.859 6.735 1.000 1 A ILE 97.668 1
ATOM 428 C CG1 . ILE 56 56 ? A 1.904 1.648 7.330 1.000 1 A ILE 97.000 1
ATOM 429 C CG2 . ILE 56 56 ? A 2.103 3.158 5.332 1.000 1 A ILE 97.576 1
ATOM 430 C CD1 . ILE 56 56 ? A 0.485 1.926 7.771 1.000 1 A ILE 93.320 1
ATOM 431 N N . LEU 57 57 ? A 5.487 3.639 4.951 1.000 1 A LEU 96.801 1
ATOM 432 C CA . LEU 57 57 ? A 6.093 4.721 4.210 1.000 1 A LEU 96.187 1
ATOM 433 C C . LEU 57 57 ? A 5.099 5.176 3.136 1.000 1 A LEU 96.292 1
ATOM 434 O O . LEU 57 57 ? A 4.747 4.420 2.214 1.000 1 A LEU 96.237 1
ATOM 435 C CB . LEU 57 57 ? A 7.388 4.297 3.564 1.000 1 A LEU 94.962 1
ATOM 436 C CG . LEU 57 57 ? A 8.105 5.375 2.738 1.000 1 A LEU 93.267 1
ATOM 437 C CD1 . LEU 57 57 ? A 8.432 6.582 3.612 1.000 1 A LEU 91.599 1
ATOM 438 C CD2 . LEU 57 57 ? A 9.348 4.822 2.091 1.000 1 A LEU 91.127 1
ATOM 439 N N . ASP 58 58 ? A 4.624 6.429 3.288 1.000 1 A ASP 95.834 1
ATOM 440 C CA . ASP 58 58 ? A 3.723 7.053 2.325 1.000 1 A ASP 95.558 1
ATOM 441 C C . ASP 58 58 ? A 4.588 7.871 1.358 1.000 1 A ASP 94.488 1
ATOM 442 O O . ASP 58 58 ? A 5.061 8.940 1.722 1.000 1 A ASP 93.355 1
ATOM 443 C CB . ASP 58 58 ? A 2.720 7.945 3.064 1.000 1 A ASP 95.588 1
ATOM 444 C CG . ASP 58 58 ? A 1.893 8.797 2.127 1.000 1 A ASP 95.577 1
ATOM 445 O OD1 . ASP 58 58 ? A 1.562 8.329 1.022 1.000 1 A ASP 94.748 1
ATOM 446 O OD2 . ASP 58 58 ? A 1.536 9.939 2.518 1.000 1 A ASP 94.336 1
ATOM 447 N N . THR 59 59 ? A 4.804 7.343 0.162 1.000 1 A THR 94.923 1
ATOM 448 C CA . THR 59 59 ? A 5.799 7.908 -0.741 1.000 1 A THR 93.868 1
ATOM 449 C C . THR 59 59 ? A 5.265 9.113 -1.513 1.000 1 A THR 91.935 1
ATOM 450 O O . THR 59 59 ? A 4.053 9.283 -1.696 1.000 1 A THR 90.023 1
ATOM 451 C CB . THR 59 59 ? A 6.278 6.859 -1.768 1.000 1 A THR 93.660 1
ATOM 452 O OG1 . THR 59 59 ? A 5.188 6.531 -2.639 1.000 1 A THR 89.261 1
ATOM 453 C CG2 . THR 59 59 ? A 6.750 5.596 -1.058 1.000 1 A THR 89.317 1
ATOM 454 N N . ALA 60 60 ? A 6.192 9.944 -1.936 1.000 1 A ALA 92.681 1
ATOM 455 C CA . ALA 60 60 ? A 5.859 11.077 -2.812 1.000 1 A ALA 90.526 1
ATOM 456 C C . ALA 60 60 ? A 7.141 11.478 -3.547 1.000 1 A ALA 87.528 1
ATOM 457 O O . ALA 60 60 ? A 7.975 10.652 -3.832 1.000 1 A ALA 82.085 1
ATOM 458 C CB . ALA 60 60 ? A 5.223 12.218 -2.041 1.000 1 A ALA 88.989 1
ATOM 459 N N . GLY 61 61 ? A 7.290 12.759 -3.815 1.000 1 A GLY 78.502 1
ATOM 460 C CA . GLY 61 61 ? A 8.539 13.280 -4.343 1.000 1 A GLY 75.401 1
ATOM 461 C C . GLY 61 61 ? A 8.622 13.257 -5.856 1.000 1 A GLY 77.146 1
ATOM 462 O O . GLY 61 61 ? A 7.647 13.546 -6.548 1.000 1 A GLY 72.510 1
ATOM 463 N N . GLN 62 62 ? A 9.782 12.917 -6.349 1.000 1 A GLN 78.953 1
ATOM 464 C CA . GLN 62 62 ? A 10.101 12.973 -7.782 1.000 1 A GLN 78.899 1
ATOM 465 C C . GLN 62 62 ? A 10.265 11.585 -8.352 1.000 1 A GLN 79.967 1
ATOM 466 O O . GLN 62 62 ? A 10.684 10.654 -7.643 1.000 1 A GLN 76.591 1
ATOM 467 C CB . GLN 62 62 ? A 11.393 13.777 -8.029 1.000 1 A GLN 75.798 1
ATOM 468 C CG . GLN 62 62 ? A 11.315 15.176 -7.472 1.000 1 A GLN 72.274 1
ATOM 469 C CD . GLN 62 62 ? A 10.246 16.004 -8.168 1.000 1 A GLN 64.546 1
ATOM 470 O OE1 . GLN 62 62 ? A 9.345 16.469 -7.505 1.000 1 A GLN 62.041 1
ATOM 471 N NE2 . GLN 62 62 ? A 10.348 16.163 -9.473 1.000 1 A GLN 62.627 1
ATOM 472 N N . GLU 63 63 ? A 9.911 11.429 -9.643 1.000 1 A GLU 78.409 1
ATOM 473 C CA . GLU 63 63 ? A 10.136 10.169 -10.355 1.000 1 A GLU 77.254 1
ATOM 474 C C . GLU 63 63 ? A 11.616 9.855 -10.522 1.000 1 A GLU 78.199 1
ATOM 475 O O . GLU 63 63 ? A 12.011 8.690 -10.615 1.000 1 A GLU 74.691 1
ATOM 476 C CB . GLU 63 63 ? A 9.433 10.189 -11.710 1.000 1 A GLU 72.609 1
ATOM 477 C CG . GLU 63 63 ? A 9.578 8.876 -12.466 1.000 1 A GLU 70.188 1
ATOM 478 C CD . GLU 63 63 ? A 8.971 8.931 -13.858 1.000 1 A GLU 67.693 1
ATOM 479 O OE1 . GLU 63 63 ? A 8.608 10.025 -14.324 1.000 1 A GLU 65.790 1
ATOM 480 O OE2 . GLU 63 63 ? A 8.874 7.856 -14.477 1.000 1 A GLU 64.789 1
ATOM 481 N N . GLU 64 64 ? A 12.472 10.905 -10.558 1.000 1 A GLU 80.687 1
ATOM 482 C CA . GLU 64 64 ? A 13.900 10.706 -10.800 1.000 1 A GLU 79.504 1
ATOM 483 C C . GLU 64 64 ? A 14.526 9.720 -9.820 1.000 1 A GLU 79.972 1
ATOM 484 O O . GLU 64 64 ? A 14.091 9.601 -8.665 1.000 1 A GLU 75.160 1
ATOM 485 C CB . GLU 64 64 ? A 14.630 12.044 -10.760 1.000 1 A GLU 73.303 1
ATOM 486 C CG . GLU 64 64 ? A 14.602 12.713 -9.391 1.000 1 A GLU 68.226 1
ATOM 487 C CD . GLU 64 64 ? A 15.387 14.021 -9.357 1.000 1 A GLU 62.315 1
ATOM 488 O OE1 . GLU 64 64 ? A 16.250 14.229 -10.237 1.000 1 A GLU 61.262 1
ATOM 489 O OE2 . GLU 64 64 ? A 15.155 14.824 -8.412 1.000 1 A GLU 59.169 1
ATOM 490 N N . TYR 65 65 ? A 15.562 9.041 -10.292 1.000 1 A TYR 80.367 1
ATOM 491 C CA . TYR 65 65 ? A 16.280 8.050 -9.494 1.000 1 A TYR 80.372 1
ATOM 492 C C . TYR 65 65 ? A 16.846 8.673 -8.221 1.000 1 A TYR 81.398 1
ATOM 493 O O . TYR 65 65 ? A 17.427 9.743 -8.257 1.000 1 A TYR 78.892 1
ATOM 494 C CB . TYR 65 65 ? A 17.396 7.401 -10.328 1.000 1 A TYR 75.931 1
ATOM 495 C CG . TYR 65 65 ? A 18.283 6.480 -9.530 1.000 1 A TYR 70.729 1
ATOM 496 C CD1 . TYR 65 65 ? A 19.565 6.885 -9.169 1.000 1 A TYR 65.957 1
ATOM 497 C CD2 . TYR 65 65 ? A 17.834 5.235 -9.152 1.000 1 A TYR 65.785 1
ATOM 498 C CE1 . TYR 65 65 ? A 20.386 6.056 -8.442 1.000 1 A TYR 62.084 1
ATOM 499 C CE2 . TYR 65 65 ? A 18.665 4.388 -8.448 1.000 1 A TYR 62.786 1
ATOM 500 C CZ . TYR 65 65 ? A 19.927 4.787 -8.101 1.000 1 A TYR 60.793 1
ATOM 501 O OH . TYR 65 65 ? A 20.751 3.951 -7.379 1.000 1 A TYR 66.427 1
ATOM 502 N N . SER 66 66 ? A 16.713 7.964 -7.099 1.000 1 A SER 83.379 1
ATOM 503 C CA . SER 66 66 ? A 17.316 8.385 -5.860 1.000 1 A SER 82.828 1
ATOM 504 C C . SER 66 66 ? A 17.874 7.163 -5.164 1.000 1 A SER 84.990 1
ATOM 505 O O . SER 66 66 ? A 17.130 6.230 -4.806 1.000 1 A SER 83.704 1
ATOM 506 C CB . SER 66 66 ? A 16.291 9.067 -4.961 1.000 1 A SER 77.301 1
ATOM 507 O OG . SER 66 66 ? A 16.794 9.212 -3.643 1.000 1 A SER 72.830 1
ATOM 508 N N . ALA 67 67 ? A 19.189 7.139 -4.974 1.000 1 A ALA 86.875 1
ATOM 509 C CA . ALA 67 67 ? A 19.819 6.006 -4.301 1.000 1 A ALA 86.936 1
ATOM 510 C C . ALA 67 67 ? A 19.321 5.845 -2.882 1.000 1 A ALA 88.107 1
ATOM 511 O O . ALA 67 67 ? A 19.145 4.726 -2.403 1.000 1 A ALA 87.467 1
ATOM 512 C CB . ALA 67 67 ? A 21.322 6.163 -4.338 1.000 1 A ALA 85.122 1
ATOM 513 N N . MET 68 68 ? A 19.098 6.964 -2.195 1.000 1 A MET 83.243 1
ATOM 514 C CA . MET 68 68 ? A 18.604 6.872 -0.811 1.000 1 A MET 82.864 1
ATOM 515 C C . MET 68 68 ? A 17.173 6.363 -0.798 1.000 1 A MET 83.877 1
ATOM 516 O O . MET 68 68 ? A 16.802 5.573 0.100 1.000 1 A MET 83.088 1
ATOM 517 C CB . MET 68 68 ? A 18.722 8.221 -0.113 1.000 1 A MET 79.591 1
ATOM 518 C CG . MET 68 68 ? A 20.164 8.700 0.025 1.000 1 A MET 74.508 1
ATOM 519 S SD . MET 68 68 ? A 21.255 7.465 0.721 1.000 1 A MET 70.870 1
ATOM 520 C CE . MET 68 68 ? A 20.395 7.097 2.230 1.000 1 A MET 64.233 1
ATOM 521 N N . ARG 69 69 ? A 16.340 6.817 -1.774 1.000 1 A ARG 86.220 1
ATOM 522 C CA . ARG 69 69 ? A 15.001 6.269 -1.828 1.000 1 A ARG 86.338 1
ATOM 523 C C . ARG 69 69 ? A 15.038 4.772 -2.125 1.000 1 A ARG 88.147 1
ATOM 524 O O . ARG 69 69 ? A 14.227 3.993 -1.572 1.000 1 A ARG 88.924 1
ATOM 525 C CB . ARG 69 69 ? A 14.177 7.004 -2.883 1.000 1 A ARG 83.804 1
ATOM 526 C CG . ARG 69 69 ? A 12.703 6.606 -2.782 1.000 1 A ARG 78.994 1
ATOM 527 C CD . ARG 69 69 ? A 11.840 7.429 -3.732 1.000 1 A ARG 73.679 1
ATOM 528 N NE . ARG 69 69 ? A 11.791 8.814 -3.339 1.000 1 A ARG 73.007 1
ATOM 529 C CZ . ARG 69 69 ? A 12.187 9.796 -4.111 1.000 1 A ARG 71.170 1
ATOM 530 N NH1 . ARG 69 69 ? A 12.640 9.561 -5.326 1.000 1 A ARG 65.914 1
ATOM 531 N NH2 . ARG 69 69 ? A 12.124 11.038 -3.671 1.000 1 A ARG 64.891 1
ATOM 532 N N . ASP 70 70 ? A 15.955 4.323 -2.982 1.000 1 A ASP 89.216 1
ATOM 533 C CA . ASP 70 70 ? A 16.114 2.878 -3.218 1.000 1 A ASP 90.704 1
ATOM 534 C C . ASP 70 70 ? A 16.436 2.146 -1.920 1.000 1 A ASP 91.032 1
ATOM 535 O O . ASP 70 70 ? A 15.919 1.046 -1.702 1.000 1 A ASP 91.419 1
ATOM 536 C CB . ASP 70 70 ? A 17.225 2.609 -4.232 1.000 1 A ASP 89.668 1
ATOM 537 C CG . ASP 70 70 ? A 16.805 2.877 -5.662 1.000 1 A ASP 90.331 1
ATOM 538 O OD1 . ASP 70 70 ? A 15.591 3.041 -5.924 1.000 1 A ASP 84.941 1
ATOM 539 O OD2 . ASP 70 70 ? A 17.701 2.901 -6.523 1.000 1 A ASP 84.428 1
ATOM 540 N N . GLN 71 71 ? A 17.278 2.739 -1.062 1.000 1 A GLN 90.424 1
ATOM 541 C CA . GLN 71 71 ? A 17.589 2.102 0.212 1.000 1 A GLN 89.171 1
ATOM 542 C C . GLN 71 71 ? A 16.360 2.001 1.091 1.000 1 A GLN 89.372 1
ATOM 543 O O . GLN 71 71 ? A 16.110 0.966 1.709 1.000 1 A GLN 88.885 1
ATOM 544 C CB . GLN 71 71 ? A 18.694 2.866 0.937 1.000 1 A GLN 87.278 1
ATOM 545 C CG . GLN 71 71 ? A 20.038 2.824 0.215 1.000 1 A GLN 75.382 1
ATOM 546 C CD . GLN 71 71 ? A 21.110 3.605 0.949 1.000 1 A GLN 68.791 1
ATOM 547 O OE1 . GLN 71 71 ? A 21.012 3.877 2.152 1.000 1 A GLN 64.914 1
ATOM 548 N NE2 . GLN 71 71 ? A 22.169 3.978 0.230 1.000 1 A GLN 62.828 1
ATOM 549 N N . TYR 72 72 ? A 15.541 3.089 1.131 1.000 1 A TYR 88.144 1
ATOM 550 C CA . TYR 72 72 ? A 14.287 3.020 1.885 1.000 1 A TYR 87.027 1
ATOM 551 C C . TYR 72 72 ? A 13.391 1.923 1.343 1.000 1 A TYR 89.201 1
ATOM 552 O O . TYR 72 72 ? A 12.805 1.145 2.104 1.000 1 A TYR 88.952 1
ATOM 553 C CB . TYR 72 72 ? A 13.565 4.377 1.820 1.000 1 A TYR 83.828 1
ATOM 554 C CG . TYR 72 72 ? A 14.085 5.423 2.758 1.000 1 A TYR 79.731 1
ATOM 555 C CD1 . TYR 72 72 ? A 14.695 6.567 2.295 1.000 1 A TYR 74.155 1
ATOM 556 C CD2 . TYR 72 72 ? A 13.943 5.274 4.136 1.000 1 A TYR 73.182 1
ATOM 557 C CE1 . TYR 72 72 ? A 15.152 7.541 3.152 1.000 1 A TYR 70.916 1
ATOM 558 C CE2 . TYR 72 72 ? A 14.407 6.228 5.003 1.000 1 A TYR 71.966 1
ATOM 559 C CZ . TYR 72 72 ? A 15.008 7.366 4.508 1.000 1 A TYR 69.078 1
ATOM 560 O OH . TYR 72 72 ? A 15.452 8.359 5.365 1.000 1 A TYR 73.966 1
ATOM 561 N N . MET 73 73 ? A 13.249 1.853 0.003 1.000 1 A MET 92.447 1
ATOM 562 C CA . MET 73 73 ? A 12.347 0.855 -0.618 1.000 1 A MET 93.169 1
ATOM 563 C C . MET 73 73 ? A 12.862 -0.557 -0.384 1.000 1 A MET 94.365 1
ATOM 564 O O . MET 73 73 ? A 12.039 -1.494 -0.239 1.000 1 A MET 93.936 1
ATOM 565 C CB . MET 73 73 ? A 12.199 1.120 -2.101 1.000 1 A MET 91.921 1
ATOM 566 C CG . MET 73 73 ? A 11.578 2.452 -2.416 1.000 1 A MET 88.973 1
ATOM 567 S SD . MET 73 73 ? A 9.889 2.584 -1.814 1.000 1 A MET 84.956 1
ATOM 568 C CE . MET 73 73 ? A 9.468 4.213 -2.473 1.000 1 A MET 78.083 1
ATOM 569 N N . ARG 74 74 ? A 14.182 -0.746 -0.353 1.000 1 A ARG 94.435 1
ATOM 570 C CA . ARG 74 74 ? A 14.760 -2.078 -0.160 1.000 1 A ARG 94.449 1
ATOM 571 C C . ARG 74 74 ? A 14.411 -2.652 1.184 1.000 1 A ARG 94.919 1
ATOM 572 O O . ARG 74 74 ? A 14.303 -3.883 1.329 1.000 1 A ARG 94.934 1
ATOM 573 C CB . ARG 74 74 ? A 16.266 -2.024 -0.345 1.000 1 A ARG 93.542 1
ATOM 574 C CG . ARG 74 74 ? A 16.883 -3.333 -0.692 1.000 1 A ARG 90.437 1
ATOM 575 C CD . ARG 74 74 ? A 18.330 -3.158 -1.111 1.000 1 A ARG 89.665 1
ATOM 576 N NE . ARG 74 74 ? A 18.450 -2.370 -2.330 1.000 1 A ARG 84.656 1
ATOM 577 C CZ . ARG 74 74 ? A 18.924 -1.119 -2.356 1.000 1 A ARG 84.301 1
ATOM 578 N NH1 . ARG 74 74 ? A 19.344 -0.524 -1.258 1.000 1 A ARG 74.235 1
ATOM 579 N NH2 . ARG 74 74 ? A 18.961 -0.476 -3.523 1.000 1 A ARG 75.308 1
ATOM 580 N N . THR 75 75 ? A 14.208 -1.795 2.211 1.000 1 A THR 94.480 1
ATOM 581 C CA . THR 75 75 ? A 13.798 -2.264 3.528 1.000 1 A THR 93.620 1
ATOM 582 C C . THR 75 75 ? A 12.328 -2.627 3.601 1.000 1 A THR 95.371 1
ATOM 583 O O . THR 75 75 ? A 11.910 -3.282 4.524 1.000 1 A THR 94.810 1
ATOM 584 C CB . THR 75 75 ? A 14.098 -1.216 4.615 1.000 1 A THR 90.520 1
ATOM 585 O OG1 . THR 75 75 ? A 13.267 -0.069 4.457 1.000 1 A THR 83.351 1
ATOM 586 C CG2 . THR 75 75 ? A 15.568 -0.811 4.553 1.000 1 A THR 82.838 1
ATOM 587 N N . GLY 76 76 ? A 11.532 -2.169 2.623 1.000 1 A GLY 96.473 1
ATOM 588 C CA . GLY 76 76 ? A 10.111 -2.485 2.626 1.000 1 A GLY 97.151 1
ATOM 589 C C . GLY 76 76 ? A 9.876 -3.958 2.445 1.000 1 A GLY 97.806 1
ATOM 590 O O . GLY 76 76 ? A 10.495 -4.603 1.616 1.000 1 A GLY 97.535 1
ATOM 591 N N . GLU 77 77 ? A 8.950 -4.495 3.247 1.000 1 A GLU 98.138 1
ATOM 592 C CA . GLU 77 77 ? A 8.611 -5.903 3.176 1.000 1 A GLU 98.276 1
ATOM 593 C C . GLU 77 77 ? A 7.415 -6.165 2.266 1.000 1 A GLU 98.459 1
ATOM 594 O O . GLU 77 77 ? A 7.248 -7.281 1.779 1.000 1 A GLU 98.218 1
ATOM 595 C CB . GLU 77 77 ? A 8.277 -6.433 4.582 1.000 1 A GLU 98.014 1
ATOM 596 C CG . GLU 77 77 ? A 9.468 -6.433 5.525 1.000 1 A GLU 97.587 1
ATOM 597 C CD . GLU 77 77 ? A 9.085 -6.892 6.895 1.000 1 A GLU 97.151 1
ATOM 598 O OE1 . GLU 77 77 ? A 8.498 -6.090 7.645 1.000 1 A GLU 93.036 1
ATOM 599 O OE2 . GLU 77 77 ? A 9.352 -8.072 7.229 1.000 1 A GLU 92.145 1
ATOM 600 N N . GLY 78 78 ? A 6.532 -5.144 2.079 1.000 1 A GLY 98.481 1
ATOM 601 C CA . GLY 78 78 ? A 5.375 -5.282 1.240 1.000 1 A GLY 98.490 1
ATOM 602 C C . GLY 78 78 ? A 4.903 -3.941 0.750 1.000 1 A GLY 98.512 1
ATOM 603 O O . GLY 78 78 ? A 5.149 -2.905 1.383 1.000 1 A GLY 98.441 1
ATOM 604 N N . PHE 79 79 ? A 4.254 -3.949 -0.393 1.000 1 A PHE 98.686 1
ATOM 605 C CA . PHE 79 79 ? A 3.906 -2.719 -1.121 1.000 1 A PHE 98.652 1
ATOM 606 C C . PHE 79 79 ? A 2.451 -2.689 -1.465 1.000 1 A PHE 98.737 1
ATOM 607 O O . PHE 79 79 ? A 1.915 -3.655 -2.031 1.000 1 A PHE 98.706 1
ATOM 608 C CB . PHE 79 79 ? A 4.754 -2.608 -2.385 1.000 1 A PHE 98.415 1
ATOM 609 C CG . PHE 79 79 ? A 6.229 -2.497 -2.113 1.000 1 A PHE 98.245 1
ATOM 610 C CD1 . PHE 79 79 ? A 6.862 -1.269 -2.220 1.000 1 A PHE 97.958 1
ATOM 611 C CD2 . PHE 79 79 ? A 6.969 -3.609 -1.731 1.000 1 A PHE 97.932 1
ATOM 612 C CE1 . PHE 79 79 ? A 8.210 -1.130 -1.956 1.000 1 A PHE 97.305 1
ATOM 613 C CE2 . PHE 79 79 ? A 8.317 -3.471 -1.470 1.000 1 A PHE 97.468 1
ATOM 614 C CZ . PHE 79 79 ? A 8.950 -2.236 -1.577 1.000 1 A PHE 97.272 1
ATOM 615 N N . LEU 80 80 ? A 1.779 -1.554 -1.177 1.000 1 A LEU 98.718 1
ATOM 616 C CA . LEU 80 80 ? A 0.452 -1.285 -1.712 1.000 1 A LEU 98.754 1
ATOM 617 C C . LEU 80 80 ? A 0.644 -0.450 -2.961 1.000 1 A LEU 98.736 1
ATOM 618 O O . LEU 80 80 ? A 1.175 0.660 -2.898 1.000 1 A LEU 98.647 1
ATOM 619 C CB . LEU 80 80 ? A -0.404 -0.482 -0.728 1.000 1 A LEU 98.580 1
ATOM 620 C CG . LEU 80 80 ? A -0.981 -1.162 0.496 1.000 1 A LEU 96.744 1
ATOM 621 C CD1 . LEU 80 80 ? A -1.729 -2.448 0.156 1.000 1 A LEU 97.703 1
ATOM 622 C CD2 . LEU 80 80 ? A -1.948 -0.171 1.159 1.000 1 A LEU 97.908 1
ATOM 623 N N . SER 81 81 ? A 0.213 -0.979 -4.106 1.000 1 A SER 98.887 1
ATOM 624 C CA . SER 81 81 ? A 0.252 -0.252 -5.373 1.000 1 A SER 98.895 1
ATOM 625 C C . SER 81 81 ? A -1.125 0.312 -5.644 1.000 1 A SER 98.944 1
ATOM 626 O O . SER 81 81 ? A -2.060 -0.443 -5.865 1.000 1 A SER 98.936 1
ATOM 627 C CB . SER 81 81 ? A 0.702 -1.165 -6.506 1.000 1 A SER 98.693 1
ATOM 628 O OG . SER 81 81 ? A 2.075 -1.551 -6.330 1.000 1 A SER 97.376 1
ATOM 629 N N . VAL 82 82 ? A -1.240 1.634 -5.611 1.000 1 A VAL 98.891 1
ATOM 630 C CA . VAL 82 82 ? A -2.538 2.304 -5.596 1.000 1 A VAL 98.906 1
ATOM 631 C C . VAL 82 82 ? A -2.766 3.033 -6.914 1.000 1 A VAL 98.890 1
ATOM 632 O O . VAL 82 82 ? A -1.908 3.780 -7.363 1.000 1 A VAL 98.808 1
ATOM 633 C CB . VAL 82 82 ? A -2.628 3.299 -4.432 1.000 1 A VAL 98.904 1
ATOM 634 C CG1 . VAL 82 82 ? A -2.279 2.642 -3.115 1.000 1 A VAL 98.918 1
ATOM 635 C CG2 . VAL 82 82 ? A -4.017 3.935 -4.367 1.000 1 A VAL 98.899 1
ATOM 636 N N . PHE 83 83 ? A -3.932 2.796 -7.501 1.000 1 A PHE 98.960 1
ATOM 637 C CA . PHE 83 83 ? A -4.451 3.602 -8.577 1.000 1 A PHE 98.964 1
ATOM 638 C C . PHE 83 83 ? A -5.821 4.150 -8.165 1.000 1 A PHE 98.959 1
ATOM 639 O O . PHE 83 83 ? A -6.394 3.695 -7.194 1.000 1 A PHE 98.957 1
ATOM 640 C CB . PHE 83 83 ? A -4.510 2.843 -9.906 1.000 1 A PHE 98.964 1
ATOM 641 C CG . PHE 83 83 ? A -5.566 1.796 -9.969 1.000 1 A PHE 98.972 1
ATOM 642 C CD1 . PHE 83 83 ? A -5.316 0.534 -9.479 1.000 1 A PHE 98.966 1
ATOM 643 C CD2 . PHE 83 83 ? A -6.823 2.060 -10.533 1.000 1 A PHE 98.968 1
ATOM 644 C CE1 . PHE 83 83 ? A -6.288 -0.454 -9.513 1.000 1 A PHE 98.965 1
ATOM 645 C CE2 . PHE 83 83 ? A -7.790 1.077 -10.572 1.000 1 A PHE 98.956 1
ATOM 646 C CZ . PHE 83 83 ? A -7.525 -0.176 -10.063 1.000 1 A PHE 98.955 1
ATOM 647 N N . ALA 84 84 ? A -6.299 5.131 -8.896 1.000 1 A ALA 98.904 1
ATOM 648 C CA . ALA 84 84 ? A -7.620 5.693 -8.680 1.000 1 A ALA 98.908 1
ATOM 649 C C . ALA 84 84 ? A -8.552 5.183 -9.767 1.000 1 A ALA 98.918 1
ATOM 650 O O . ALA 84 84 ? A -8.223 5.259 -10.953 1.000 1 A ALA 98.901 1
ATOM 651 C CB . ALA 84 84 ? A -7.556 7.209 -8.680 1.000 1 A ALA 98.848 1
ATOM 652 N N . ILE 85 85 ? A -9.739 4.698 -9.372 1.000 1 A ILE 98.875 1
ATOM 653 C CA . ILE 85 85 ? A -10.662 4.081 -10.328 1.000 1 A ILE 98.844 1
ATOM 654 C C . ILE 85 85 ? A -11.203 5.059 -11.355 1.000 1 A ILE 98.826 1
ATOM 655 O O . ILE 85 85 ? A -11.784 4.646 -12.347 1.000 1 A ILE 98.737 1
ATOM 656 C CB . ILE 85 85 ? A -11.817 3.357 -9.601 1.000 1 A ILE 98.782 1
ATOM 657 C CG1 . ILE 85 85 ? A -12.661 4.300 -8.756 1.000 1 A ILE 98.598 1
ATOM 658 C CG2 . ILE 85 85 ? A -11.227 2.265 -8.714 1.000 1 A ILE 98.550 1
ATOM 659 C CD1 . ILE 85 85 ? A -13.852 4.925 -9.491 1.000 1 A ILE 98.156 1
ATOM 660 N N . ASN 86 86 ? A -11.002 6.362 -11.113 1.000 1 A ASN 98.791 1
ATOM 661 C CA . ASN 86 86 ? A -11.415 7.390 -12.065 1.000 1 A ASN 98.717 1
ATOM 662 C C . ASN 86 86 ? A -10.238 7.951 -12.864 1.000 1 A ASN 98.714 1
ATOM 663 O O . ASN 86 86 ? A -10.365 9.033 -13.457 1.000 1 A ASN 98.579 1
ATOM 664 C CB . ASN 86 86 ? A -12.130 8.534 -11.344 1.000 1 A ASN 98.602 1
ATOM 665 C CG . ASN 86 86 ? A -11.207 9.295 -10.429 1.000 1 A ASN 98.520 1
ATOM 666 O OD1 . ASN 86 86 ? A -10.214 8.760 -9.911 1.000 1 A ASN 98.227 1
ATOM 667 N ND2 . ASN 86 86 ? A -11.507 10.555 -10.172 1.000 1 A ASN 97.372 1
ATOM 668 N N . ASN 87 87 ? A -9.077 7.271 -12.873 1.000 1 A ASN 98.596 1
ATOM 669 C CA . ASN 87 87 ? A -7.861 7.802 -13.471 1.000 1 A ASN 98.558 1
ATOM 670 C C . ASN 87 87 ? A -7.138 6.674 -14.187 1.000 1 A ASN 98.661 1
ATOM 671 O O . ASN 87 87 ? A -6.336 5.953 -13.596 1.000 1 A ASN 98.628 1
ATOM 672 C CB . ASN 87 87 ? A -6.999 8.444 -12.382 1.000 1 A ASN 98.248 1
ATOM 673 C CG . ASN 87 87 ? A -5.764 9.127 -12.938 1.000 1 A ASN 97.189 1
ATOM 674 O OD1 . ASN 87 87 ? A -5.213 8.739 -13.975 1.000 1 A ASN 92.670 1
ATOM 675 N ND2 . ASN 87 87 ? A -5.322 10.160 -12.254 1.000 1 A ASN 90.852 1
ATOM 676 N N . THR 88 88 ? A -7.437 6.497 -15.483 1.000 1 A THR 98.761 1
ATOM 677 C CA . THR 88 88 ? A -6.869 5.389 -16.256 1.000 1 A THR 98.723 1
ATOM 678 C C . THR 88 88 ? A -5.338 5.453 -16.293 1.000 1 A THR 98.770 1
ATOM 679 O O . THR 88 88 ? A -4.665 4.420 -16.245 1.000 1 A THR 98.690 1
ATOM 680 C CB . THR 88 88 ? A -7.433 5.419 -17.686 1.000 1 A THR 98.352 1
ATOM 681 O OG1 . THR 88 88 ? A -8.828 5.072 -17.628 1.000 1 A THR 92.002 1
ATOM 682 C CG2 . THR 88 88 ? A -6.734 4.394 -18.560 1.000 1 A THR 91.102 1
ATOM 683 N N . LYS 89 89 ? A -4.759 6.659 -16.380 1.000 1 A LYS 98.787 1
ATOM 684 C CA . LYS 89 89 ? A -3.312 6.802 -16.434 1.000 1 A LYS 98.744 1
ATOM 685 C C . LYS 89 89 ? A -2.672 6.221 -15.171 1.000 1 A LYS 98.733 1
ATOM 686 O O . LYS 89 89 ? A -1.627 5.560 -15.229 1.000 1 A LYS 98.643 1
ATOM 687 C CB . LYS 89 89 ? A -2.911 8.267 -16.605 1.000 1 A LYS 98.588 1
ATOM 688 C CG . LYS 89 89 ? A -1.390 8.511 -16.616 1.000 1 A LYS 95.133 1
ATOM 689 C CD . LYS 89 89 ? A -0.686 7.799 -17.762 1.000 1 A LYS 87.393 1
ATOM 690 C CE . LYS 89 89 ? A 0.614 8.484 -18.101 1.000 1 A LYS 87.059 1
ATOM 691 N NZ . LYS 89 89 ? A 1.545 8.526 -16.929 1.000 1 A LYS 78.604 1
ATOM 692 N N . SER 90 90 ? A -3.319 6.458 -13.977 1.000 1 A SER 98.783 1
ATOM 693 C CA . SER 90 90 ? A -2.758 5.883 -12.765 1.000 1 A SER 98.727 1
ATOM 694 C C . SER 90 90 ? A -2.803 4.366 -12.799 1.000 1 A SER 98.705 1
ATOM 695 O O . SER 90 90 ? A -1.911 3.705 -12.253 1.000 1 A SER 98.571 1
ATOM 696 C CB . SER 90 90 ? A -3.489 6.413 -11.527 1.000 1 A SER 98.727 1
ATOM 697 O OG . SER 90 90 ? A -4.786 5.894 -11.385 1.000 1 A SER 98.783 1
ATOM 698 N N . PHE 91 91 ? A -3.818 3.771 -13.436 1.000 1 A PHE 98.897 1
ATOM 699 C CA . PHE 91 91 ? A -3.886 2.308 -13.587 1.000 1 A PHE 98.891 1
ATOM 700 C C . PHE 91 91 ? A -2.773 1.826 -14.538 1.000 1 A PHE 98.852 1
ATOM 701 O O . PHE 91 91 ? A -2.126 0.807 -14.276 1.000 1 A PHE 98.767 1
ATOM 702 C CB . PHE 91 91 ? A -5.253 1.913 -14.087 1.000 1 A PHE 98.859 1
ATOM 703 C CG . PHE 91 91 ? A -5.424 0.435 -14.289 1.000 1 A PHE 98.859 1
ATOM 704 C CD1 . PHE 91 91 ? A -5.474 -0.420 -13.190 1.000 1 A PHE 98.821 1
ATOM 705 C CD2 . PHE 91 91 ? A -5.537 -0.096 -15.541 1.000 1 A PHE 98.773 1
ATOM 706 C CE1 . PHE 91 91 ? A -5.630 -1.771 -13.344 1.000 1 A PHE 98.706 1
ATOM 707 C CE2 . PHE 91 91 ? A -5.690 -1.443 -15.710 1.000 1 A PHE 98.600 1
ATOM 708 C CZ . PHE 91 91 ? A -5.741 -2.294 -14.622 1.000 1 A PHE 98.626 1
ATOM 709 N N . GLU 92 92 ? A -2.569 2.564 -15.646 1.000 1 A GLU 98.733 1
ATOM 710 C CA . GLU 92 92 ? A -1.503 2.226 -16.581 1.000 1 A GLU 98.542 1
ATOM 711 C C . GLU 92 92 ? A -0.128 2.324 -15.913 1.000 1 A GLU 98.369 1
ATOM 712 O O . GLU 92 92 ? A 0.789 1.591 -16.293 1.000 1 A GLU 97.880 1
ATOM 713 C CB . GLU 92 92 ? A -1.568 3.133 -17.795 1.000 1 A GLU 98.334 1
ATOM 714 C CG . GLU 92 92 ? A -2.842 2.931 -18.636 1.000 1 A GLU 97.787 1
ATOM 715 C CD . GLU 92 92 ? A -3.066 4.006 -19.680 1.000 1 A GLU 96.885 1
ATOM 716 O OE1 . GLU 92 92 ? A -2.396 5.056 -19.639 1.000 1 A GLU 93.515 1
ATOM 717 O OE2 . GLU 92 92 ? A -3.954 3.803 -20.536 1.000 1 A GLU 93.562 1
ATOM 718 N N . ASP 93 93 ? A 0.003 3.192 -14.904 1.000 1 A ASP 98.480 1
ATOM 719 C CA . ASP 93 93 ? A 1.266 3.364 -14.182 1.000 1 A ASP 98.246 1
ATOM 720 C C . ASP 93 93 ? A 1.619 2.193 -13.288 1.000 1 A ASP 98.295 1
ATOM 721 O O . ASP 93 93 ? A 2.767 2.061 -12.866 1.000 1 A ASP 97.835 1
ATOM 722 C CB . ASP 93 93 ? A 1.220 4.602 -13.267 1.000 1 A ASP 97.832 1
ATOM 723 C CG . ASP 93 93 ? A 1.382 5.910 -14.026 1.000 1 A ASP 97.127 1
ATOM 724 O OD1 . ASP 93 93 ? A 1.780 5.894 -15.193 1.000 1 A ASP 94.959 1
ATOM 725 O OD2 . ASP 93 93 ? A 1.091 6.961 -13.397 1.000 1 A ASP 94.093 1
ATOM 726 N N . ILE 94 94 ? A 0.649 1.330 -12.952 1.000 1 A ILE 98.466 1
ATOM 727 C CA . ILE 94 94 ? A 0.922 0.262 -11.985 1.000 1 A ILE 98.460 1
ATOM 728 C C . ILE 94 94 ? A 2.084 -0.612 -12.401 1.000 1 A ILE 98.144 1
ATOM 729 O O . ILE 94 94 ? A 2.896 -1.015 -11.565 1.000 1 A ILE 97.874 1
ATOM 730 C CB . ILE 94 94 ? A -0.358 -0.589 -11.763 1.000 1 A ILE 98.552 1
ATOM 731 C CG1 . ILE 94 94 ? A -1.445 0.225 -11.065 1.000 1 A ILE 98.628 1
ATOM 732 C CG2 . ILE 94 94 ? A -0.056 -1.868 -10.991 1.000 1 A ILE 98.467 1
ATOM 733 C CD1 . ILE 94 94 ? A -1.102 0.665 -9.653 1.000 1 A ILE 98.559 1
ATOM 734 N N . HIS 95 95 ? A 2.188 -0.909 -13.699 1.000 1 A HIS 97.897 1
ATOM 735 C CA . HIS 95 95 ? A 3.285 -1.740 -14.189 1.000 1 A HIS 97.106 1
ATOM 736 C C . HIS 95 95 ? A 4.660 -1.129 -13.875 1.000 1 A HIS 96.917 1
ATOM 737 O O . HIS 95 95 ? A 5.582 -1.836 -13.495 1.000 1 A HIS 96.577 1
ATOM 738 C CB . HIS 95 95 ? A 3.166 -1.983 -15.683 1.000 1 A HIS 95.948 1
ATOM 739 C CG . HIS 95 95 ? A 4.348 -2.694 -16.258 1.000 1 A HIS 81.632 1
ATOM 740 N ND1 . HIS 95 95 ? A 4.539 -4.043 -16.077 1.000 1 A HIS 75.079 1
ATOM 741 C CD2 . HIS 95 95 ? A 5.386 -2.229 -16.995 1.000 1 A HIS 76.714 1
ATOM 742 C CE1 . HIS 95 95 ? A 5.661 -4.405 -16.645 1.000 1 A HIS 75.193 1
ATOM 743 N NE2 . HIS 95 95 ? A 6.187 -3.315 -17.235 1.000 1 A HIS 69.274 1
ATOM 744 N N . HIS 96 96 ? A 4.767 0.207 -14.030 1.000 1 A HIS 96.987 1
ATOM 745 C CA . HIS 96 96 ? A 6.014 0.900 -13.705 1.000 1 A HIS 96.346 1
ATOM 746 C C . HIS 96 96 ? A 6.390 0.723 -12.235 1.000 1 A HIS 96.264 1
ATOM 747 O O . HIS 96 96 ? A 7.545 0.412 -11.924 1.000 1 A HIS 95.855 1
ATOM 748 C CB . HIS 96 96 ? A 5.874 2.394 -14.038 1.000 1 A HIS 94.968 1
ATOM 749 C CG . HIS 96 96 ? A 6.969 3.234 -13.420 1.000 1 A HIS 93.255 1
ATOM 750 N ND1 . HIS 96 96 ? A 8.236 3.268 -13.939 1.000 1 A HIS 89.438 1
ATOM 751 C CD2 . HIS 96 96 ? A 6.947 4.086 -12.362 1.000 1 A HIS 89.708 1
ATOM 752 C CE1 . HIS 96 96 ? A 8.967 4.100 -13.201 1.000 1 A HIS 89.065 1
ATOM 753 N NE2 . HIS 96 96 ? A 8.201 4.591 -12.248 1.000 1 A HIS 87.733 1
ATOM 754 N N . TYR 97 97 ? A 5.416 0.915 -11.324 1.000 1 A TYR 96.836 1
ATOM 755 C CA . TYR 97 97 ? A 5.727 0.782 -9.920 1.000 1 A TYR 96.664 1
ATOM 756 C C . TYR 97 97 ? A 6.126 -0.648 -9.589 1.000 1 A TYR 96.897 1
ATOM 757 O O . TYR 97 97 ? A 7.063 -0.875 -8.823 1.000 1 A TYR 96.569 1
ATOM 758 C CB . TYR 97 97 ? A 4.546 1.271 -9.068 1.000 1 A TYR 96.434 1
ATOM 759 C CG . TYR 97 97 ? A 4.314 2.749 -9.247 1.000 1 A TYR 96.068 1
ATOM 760 C CD1 . TYR 97 97 ? A 5.195 3.679 -8.719 1.000 1 A TYR 94.815 1
ATOM 761 C CD2 . TYR 97 97 ? A 3.244 3.209 -10.013 1.000 1 A TYR 95.205 1
ATOM 762 C CE1 . TYR 97 97 ? A 5.018 5.026 -8.929 1.000 1 A TYR 94.004 1
ATOM 763 C CE2 . TYR 97 97 ? A 3.060 4.552 -10.223 1.000 1 A TYR 94.779 1
ATOM 764 C CZ . TYR 97 97 ? A 3.963 5.447 -9.688 1.000 1 A TYR 94.474 1
ATOM 765 O OH . TYR 97 97 ? A 3.807 6.788 -9.913 1.000 1 A TYR 93.342 1
ATOM 766 N N . ARG 98 98 ? A 5.438 -1.650 -10.197 1.000 1 A ARG 97.114 1
ATOM 767 C CA . ARG 98 98 ? A 5.797 -3.059 -9.972 1.000 1 A ARG 97.193 1
ATOM 768 C C . ARG 98 98 ? A 7.212 -3.342 -10.458 1.000 1 A ARG 97.092 1
ATOM 769 O O . ARG 98 98 ? A 7.972 -4.045 -9.771 1.000 1 A ARG 96.849 1
ATOM 770 C CB . ARG 98 98 ? A 4.789 -3.983 -10.664 1.000 1 A ARG 97.210 1
ATOM 771 C CG . ARG 98 98 ? A 5.106 -5.448 -10.457 1.000 1 A ARG 95.641 1
ATOM 772 C CD . ARG 98 98 ? A 3.949 -6.294 -10.830 1.000 1 A ARG 93.524 1
ATOM 773 N NE . ARG 98 98 ? A 4.362 -7.712 -10.859 1.000 1 A ARG 91.022 1
ATOM 774 C CZ . ARG 98 98 ? A 4.229 -8.546 -9.852 1.000 1 A ARG 90.528 1
ATOM 775 N NH1 . ARG 98 98 ? A 3.805 -8.120 -8.680 1.000 1 A ARG 83.058 1
ATOM 776 N NH2 . ARG 98 98 ? A 4.588 -9.809 -10.013 1.000 1 A ARG 84.150 1
ATOM 777 N N . GLU 99 99 ? A 7.589 -2.785 -11.617 1.000 1 A GLU 97.274 1
ATOM 778 C CA . GLU 99 99 ? A 8.950 -2.988 -12.129 1.000 1 A GLU 96.634 1
ATOM 779 C C . GLU 99 99 ? A 9.986 -2.336 -11.216 1.000 1 A GLU 95.804 1
ATOM 780 O O . GLU 99 99 ? A 11.046 -2.922 -10.950 1.000 1 A GLU 95.460 1
ATOM 781 C CB . GLU 99 99 ? A 9.088 -2.503 -13.569 1.000 1 A GLU 96.367 1
ATOM 782 C CG . GLU 99 99 ? A 8.381 -3.384 -14.565 1.000 1 A GLU 93.136 1
ATOM 783 C CD . GLU 99 99 ? A 8.963 -4.792 -14.565 1.000 1 A GLU 88.388 1
ATOM 784 O OE1 . GLU 99 99 ? A 10.147 -4.955 -14.843 1.000 1 A GLU 81.402 1
ATOM 785 O OE2 . GLU 99 99 ? A 8.192 -5.733 -14.286 1.000 1 A GLU 81.131 1
ATOM 786 N N . GLN 100 100 ? A 9.729 -1.105 -10.734 1.000 1 A GLN 95.835 1
ATOM 787 C CA . GLN 100 100 ? A 10.641 -0.444 -9.811 1.000 1 A GLN 95.150 1
ATOM 788 C C . GLN 100 100 ? A 10.803 -1.224 -8.524 1.000 1 A GLN 95.568 1
ATOM 789 O O . GLN 100 100 ? A 11.906 -1.363 -8.011 1.000 1 A GLN 94.947 1
ATOM 790 C CB . GLN 100 100 ? A 10.209 1.005 -9.544 1.000 1 A GLN 93.863 1
ATOM 791 C CG . GLN 100 100 ? A 10.299 1.927 -10.750 1.000 1 A GLN 90.766 1
ATOM 792 C CD . GLN 100 100 ? A 11.690 1.951 -11.339 1.000 1 A GLN 88.248 1
ATOM 793 O OE1 . GLN 100 100 ? A 12.644 2.422 -10.703 1.000 1 A GLN 83.937 1
ATOM 794 N NE2 . GLN 100 100 ? A 11.827 1.434 -12.552 1.000 1 A GLN 81.689 1
ATOM 795 N N . ILE 101 101 ? A 9.677 -1.729 -7.981 1.000 1 A ILE 96.006 1
ATOM 796 C CA . ILE 101 101 ? A 9.754 -2.513 -6.761 1.000 1 A ILE 96.669 1
ATOM 797 C C . ILE 101 101 ? A 10.602 -3.761 -6.971 1.000 1 A ILE 97.060 1
ATOM 798 O O . ILE 101 101 ? A 11.486 -4.082 -6.173 1.000 1 A ILE 97.057 1
ATOM 799 C CB . ILE 101 101 ? A 8.342 -2.886 -6.277 1.000 1 A ILE 97.052 1
ATOM 800 C CG1 . ILE 101 101 ? A 7.594 -1.616 -5.839 1.000 1 A ILE 97.111 1
ATOM 801 C CG2 . ILE 101 101 ? A 8.398 -3.897 -5.155 1.000 1 A ILE 97.191 1
ATOM 802 C CD1 . ILE 101 101 ? A 6.084 -1.810 -5.794 1.000 1 A ILE 96.799 1
ATOM 803 N N . LYS 102 102 ? A 10.348 -4.497 -8.072 1.000 1 A LYS 97.039 1
ATOM 804 C CA . LYS 102 102 ? A 11.117 -5.717 -8.351 1.000 1 A LYS 96.740 1
ATOM 805 C C . LYS 102 102 ? A 12.589 -5.401 -8.553 1.000 1 A LYS 96.399 1
ATOM 806 O O . LYS 102 102 ? A 13.442 -6.201 -8.166 1.000 1 A LYS 96.269 1
ATOM 807 C CB . LYS 102 102 ? A 10.515 -6.447 -9.554 1.000 1 A LYS 96.606 1
ATOM 808 C CG . LYS 102 102 ? A 9.163 -7.060 -9.278 1.000 1 A LYS 93.488 1
ATOM 809 C CD . LYS 102 102 ? A 8.408 -7.442 -10.545 1.000 1 A LYS 90.944 1
ATOM 810 C CE . LYS 102 102 ? A 9.273 -8.302 -11.479 1.000 1 A LYS 85.601 1
ATOM 811 N NZ . LYS 102 102 ? A 8.546 -8.629 -12.714 1.000 1 A LYS 86.771 1
ATOM 812 N N . ARG 103 103 ? A 12.884 -4.238 -9.162 1.000 1 A ARG 96.119 1
ATOM 813 C CA . ARG 103 103 ? A 14.284 -3.824 -9.356 1.000 1 A ARG 94.933 1
ATOM 814 C C . ARG 103 103 ? A 15.003 -3.588 -8.038 1.000 1 A ARG 95.122 1
ATOM 815 O O . ARG 103 103 ? A 16.091 -4.093 -7.814 1.000 1 A ARG 94.996 1
ATOM 816 C CB . ARG 103 103 ? A 14.329 -2.580 -10.257 1.000 1 A ARG 93.368 1
ATOM 817 C CG . ARG 103 103 ? A 15.749 -2.003 -10.388 1.000 1 A ARG 83.205 1
ATOM 818 C CD . ARG 103 103 ? A 15.728 -0.709 -11.151 1.000 1 A ARG 77.934 1
ATOM 819 N NE . ARG 103 103 ? A 14.950 0.335 -10.484 1.000 1 A ARG 72.205 1
ATOM 820 C CZ . ARG 103 103 ? A 15.414 1.101 -9.494 1.000 1 A ARG 68.032 1
ATOM 821 N NH1 . ARG 103 103 ? A 16.651 0.961 -9.071 1.000 1 A ARG 63.354 1
ATOM 822 N NH2 . ARG 103 103 ? A 14.632 2.019 -8.989 1.000 1 A ARG 61.375 1
ATOM 823 N N . VAL 104 104 ? A 14.369 -2.788 -7.154 1.000 1 A VAL 95.272 1
ATOM 824 C CA . VAL 104 104 ? A 15.076 -2.426 -5.929 1.000 1 A VAL 94.928 1
ATOM 825 C C . VAL 104 104 ? A 15.124 -3.600 -4.958 1.000 1 A VAL 95.598 1
ATOM 826 O O . VAL 104 104 ? A 16.066 -3.685 -4.167 1.000 1 A VAL 94.934 1
ATOM 827 C CB . VAL 104 104 ? A 14.496 -1.176 -5.252 1.000 1 A VAL 93.138 1
ATOM 828 C CG1 . VAL 104 104 ? A 14.521 0.000799 -6.200 1.000 1 A VAL 90.848 1
ATOM 829 C CG2 . VAL 104 104 ? A 13.107 -1.435 -4.722 1.000 1 A VAL 88.470 1
ATOM 830 N N . LYS 105 105 ? A 14.164 -4.519 -5.025 1.000 1 A LYS 95.539 1
ATOM 831 C CA . LYS 105 105 ? A 14.172 -5.706 -4.188 1.000 1 A LYS 95.680 1
ATOM 832 C C . LYS 105 105 ? A 15.002 -6.839 -4.774 1.000 1 A LYS 95.531 1
ATOM 833 O O . LYS 105 105 ? A 15.256 -7.830 -4.090 1.000 1 A LYS 94.570 1
ATOM 834 C CB . LYS 105 105 ? A 12.751 -6.193 -3.910 1.000 1 A LYS 95.485 1
ATOM 835 C CG . LYS 105 105 ? A 11.869 -5.191 -3.188 1.000 1 A LYS 94.817 1
ATOM 836 C CD . LYS 105 105 ? A 12.352 -4.897 -1.781 1.000 1 A LYS 93.728 1
ATOM 837 C CE . LYS 105 105 ? A 12.114 -6.084 -0.848 1.000 1 A LYS 93.057 1
ATOM 838 N NZ . LYS 105 105 ? A 12.580 -5.767 0.525 1.000 1 A LYS 92.826 1
ATOM 839 N N . ASP 106 106 ? A 15.407 -6.697 -6.054 1.000 1 A ASP 96.050 1
ATOM 840 C CA . ASP 106 106 ? A 16.151 -7.747 -6.762 1.000 1 A ASP 95.625 1
ATOM 841 C C . ASP 106 106 ? A 15.426 -9.087 -6.606 1.000 1 A ASP 95.943 1
ATOM 842 O O . ASP 106 106 ? A 16.000 -10.106 -6.265 1.000 1 A ASP 94.749 1
ATOM 843 C CB . ASP 106 106 ? A 17.576 -7.837 -6.246 1.000 1 A ASP 94.666 1
ATOM 844 C CG . ASP 106 106 ? A 18.478 -8.669 -7.155 1.000 1 A ASP 91.116 1
ATOM 845 O OD1 . ASP 106 106 ? A 18.124 -8.813 -8.354 1.000 1 A ASP 88.194 1
ATOM 846 O OD2 . ASP 106 106 ? A 19.497 -9.172 -6.670 1.000 1 A ASP 87.375 1
ATOM 847 N N . SER 107 107 ? A 14.098 -9.044 -6.840 1.000 1 A SER 95.459 1
ATOM 848 C CA . SER 107 107 ? A 13.270 -10.215 -6.599 1.000 1 A SER 94.715 1
ATOM 849 C C . SER 107 107 ? A 12.038 -10.157 -7.477 1.000 1 A SER 95.682 1
ATOM 850 O O . SER 107 107 ? A 11.449 -9.090 -7.679 1.000 1 A SER 95.788 1
ATOM 851 C CB . SER 107 107 ? A 12.855 -10.289 -5.139 1.000 1 A SER 93.269 1
ATOM 852 O OG . SER 107 107 ? A 11.908 -11.329 -4.925 1.000 1 A SER 90.347 1
ATOM 853 N N . GLU 108 108 ? A 11.632 -11.308 -8.014 1.000 1 A GLU 95.274 1
ATOM 854 C CA . GLU 108 108 ? A 10.390 -11.431 -8.751 1.000 1 A GLU 94.780 1
ATOM 855 C C . GLU 108 108 ? A 9.202 -11.701 -7.829 1.000 1 A GLU 94.834 1
ATOM 856 O O . GLU 108 108 ? A 8.056 -11.719 -8.299 1.000 1 A GLU 92.258 1
ATOM 857 C CB . GLU 108 108 ? A 10.478 -12.585 -9.767 1.000 1 A GLU 92.842 1
ATOM 858 C CG . GLU 108 108 ? A 11.281 -12.242 -11.002 1.000 1 A GLU 88.890 1
ATOM 859 C CD . GLU 108 108 ? A 10.453 -11.581 -12.112 1.000 1 A GLU 86.183 1
ATOM 860 O OE1 . GLU 108 108 ? A 9.419 -12.165 -12.488 1.000 1 A GLU 78.268 1
ATOM 861 O OE2 . GLU 108 108 ? A 10.841 -10.505 -12.565 1.000 1 A GLU 76.888 1
ATOM 862 N N . ASP 109 109 ? A 9.457 -11.922 -6.527 1.000 1 A ASP 94.703 1
ATOM 863 C CA . ASP 109 109 ? A 8.454 -12.361 -5.580 1.000 1 A ASP 94.839 1
ATOM 864 C C . ASP 109 109 ? A 8.474 -11.428 -4.374 1.000 1 A ASP 95.589 1
ATOM 865 O O . ASP 109 109 ? A 9.149 -11.706 -3.377 1.000 1 A ASP 94.296 1
ATOM 866 C CB . ASP 109 109 ? A 8.688 -13.809 -5.150 1.000 1 A ASP 92.832 1
ATOM 867 C CG . ASP 109 109 ? A 7.565 -14.350 -4.274 1.000 1 A ASP 90.365 1
ATOM 868 O OD1 . ASP 109 109 ? A 6.437 -13.829 -4.355 1.000 1 A ASP 87.473 1
ATOM 869 O OD2 . ASP 109 109 ? A 7.838 -15.284 -3.500 1.000 1 A ASP 85.994 1
ATOM 870 N N . VAL 110 110 ? A 7.774 -10.294 -4.520 1.000 1 A VAL 97.577 1
ATOM 871 C CA . VAL 110 110 ? A 7.679 -9.283 -3.463 1.000 1 A VAL 98.015 1
ATOM 872 C C . VAL 110 110 ? A 6.227 -9.152 -3.061 1.000 1 A VAL 98.305 1
ATOM 873 O O . VAL 110 110 ? A 5.370 -8.997 -3.931 1.000 1 A VAL 98.205 1
ATOM 874 C CB . VAL 110 110 ? A 8.220 -7.928 -3.959 1.000 1 A VAL 97.677 1
ATOM 875 C CG1 . VAL 110 110 ? A 9.666 -8.036 -4.418 1.000 1 A VAL 97.177 1
ATOM 876 C CG2 . VAL 110 110 ? A 8.082 -6.872 -2.868 1.000 1 A VAL 97.517 1
ATOM 877 N N . PRO 111 111 ? A 5.900 -9.216 -1.759 1.000 1 A PRO 98.541 1
ATOM 878 C CA . PRO 111 111 ? A 4.499 -9.066 -1.347 1.000 1 A PRO 98.636 1
ATOM 879 C C . PRO 111 111 ? A 3.941 -7.735 -1.806 1.000 1 A PRO 98.707 1
ATOM 880 O O . PRO 111 111 ? A 4.512 -6.679 -1.549 1.000 1 A PRO 98.681 1
ATOM 881 C CB . PRO 111 111 ? A 4.584 -9.150 0.165 1.000 1 A PRO 98.552 1
ATOM 882 C CG . PRO 111 111 ? A 5.815 -9.939 0.416 1.000 1 A PRO 98.340 1
ATOM 883 C CD . PRO 111 111 ? A 6.777 -9.477 -0.635 1.000 1 A PRO 98.396 1
ATOM 884 N N . MET 112 112 ? A 2.813 -7.792 -2.536 1.000 1 A MET 98.679 1
ATOM 885 C CA . MET 112 112 ? A 2.142 -6.611 -3.067 1.000 1 A MET 98.705 1
ATOM 886 C C . MET 112 112 ? A 0.633 -6.831 -3.023 1.000 1 A MET 98.809 1
ATOM 887 O O . MET 112 112 ? A 0.170 -7.961 -3.067 1.000 1 A MET 98.662 1
ATOM 888 C CB . MET 112 112 ? A 2.533 -6.343 -4.526 1.000 1 A MET 98.181 1
ATOM 889 C CG . MET 112 112 ? A 3.999 -6.109 -4.758 1.000 1 A MET 90.749 1
ATOM 890 S SD . MET 112 112 ? A 4.282 -5.675 -6.501 1.000 1 A MET 92.133 1
ATOM 891 C CE . MET 112 112 ? A 5.994 -6.089 -6.654 1.000 1 A MET 82.535 1
ATOM 892 N N . VAL 113 113 ? A -0.100 -5.715 -2.965 1.000 1 A VAL 98.926 1
ATOM 893 C CA . VAL 113 113 ? A -1.552 -5.718 -3.104 1.000 1 A VAL 98.961 1
ATOM 894 C C . VAL 113 113 ? A -1.895 -4.593 -4.051 1.000 1 A VAL 98.970 1
ATOM 895 O O . VAL 113 113 ? A -1.368 -3.478 -3.904 1.000 1 A VAL 98.957 1
ATOM 896 C CB . VAL 113 113 ? A -2.259 -5.498 -1.747 1.000 1 A VAL 98.951 1
ATOM 897 C CG1 . VAL 113 113 ? A -1.961 -6.655 -0.794 1.000 1 A VAL 98.902 1
ATOM 898 C CG2 . VAL 113 113 ? A -3.756 -5.330 -1.925 1.000 1 A VAL 98.917 1
ATOM 899 N N . LEU 114 114 ? A -2.739 -4.862 -5.037 1.000 1 A LEU 98.966 1
ATOM 900 C CA . LEU 114 114 ? A -3.240 -3.848 -5.955 1.000 1 A LEU 98.976 1
ATOM 901 C C . LEU 114 114 ? A -4.487 -3.224 -5.339 1.000 1 A LEU 98.981 1
ATOM 902 O O . LEU 114 114 ? A -5.405 -3.917 -4.936 1.000 1 A LEU 98.971 1
ATOM 903 C CB . LEU 114 114 ? A -3.573 -4.488 -7.310 1.000 1 A LEU 98.963 1
ATOM 904 C CG . LEU 114 114 ? A -4.116 -3.547 -8.379 1.000 1 A LEU 98.901 1
ATOM 905 C CD1 . LEU 114 114 ? A -3.059 -2.551 -8.797 1.000 1 A LEU 98.849 1
ATOM 906 C CD2 . LEU 114 114 ? A -4.598 -4.367 -9.572 1.000 1 A LEU 98.844 1
ATOM 907 N N . VAL 115 115 ? A -4.480 -1.883 -5.251 1.000 1 A VAL 98.978 1
ATOM 908 C CA . VAL 115 115 ? A -5.570 -1.150 -4.581 1.000 1 A VAL 98.986 1
ATOM 909 C C . VAL 115 115 ? A -6.177 -0.165 -5.584 1.000 1 A VAL 98.987 1
ATOM 910 O O . VAL 115 115 ? A -5.470 0.685 -6.143 1.000 1 A VAL 98.982 1
ATOM 911 C CB . VAL 115 115 ? A -5.050 -0.405 -3.352 1.000 1 A VAL 98.980 1
ATOM 912 C CG1 . VAL 115 115 ? A -4.550 -1.401 -2.321 1.000 1 A VAL 98.969 1
ATOM 913 C CG2 . VAL 115 115 ? A -6.133 0.503 -2.764 1.000 1 A VAL 98.969 1
ATOM 914 N N . GLY 116 116 ? A -7.483 -0.273 -5.793 1.000 1 A GLY 98.980 1
ATOM 915 C CA . GLY 116 116 ? A -8.243 0.636 -6.640 1.000 1 A GLY 98.977 1
ATOM 916 C C . GLY 116 116 ? A -9.022 1.597 -5.765 1.000 1 A GLY 98.975 1
ATOM 917 O O . GLY 116 116 ? A -10.098 1.246 -5.259 1.000 1 A GLY 98.947 1
ATOM 918 N N . ASN 117 117 ? A -8.472 2.790 -5.539 1.000 1 A ASN 98.947 1
ATOM 919 C CA . ASN 117 117 ? A -9.007 3.739 -4.562 1.000 1 A ASN 98.944 1
ATOM 920 C C . ASN 117 117 ? A -10.041 4.664 -5.213 1.000 1 A ASN 98.926 1
ATOM 921 O O . ASN 117 117 ? A -10.151 4.771 -6.427 1.000 1 A ASN 98.894 1
ATOM 922 C CB . ASN 117 117 ? A -7.868 4.530 -3.934 1.000 1 A ASN 98.934 1
ATOM 923 C CG . ASN 117 117 ? A -8.311 5.312 -2.722 1.000 1 A ASN 98.909 1
ATOM 924 O OD1 . ASN 117 117 ? A -9.054 4.798 -1.881 1.000 1 A ASN 98.588 1
ATOM 925 N ND2 . ASN 117 117 ? A -7.912 6.566 -2.631 1.000 1 A ASN 98.581 1
ATOM 926 N N . LYS 118 118 ? A -10.788 5.344 -4.346 1.000 1 A LYS 98.854 1
ATOM 927 C CA . LYS 118 118 ? A -11.841 6.289 -4.712 1.000 1 A LYS 98.796 1
ATOM 928 C C . LYS 118 118 ? A -13.088 5.569 -5.214 1.000 1 A LYS 98.817 1
ATOM 929 O O . LYS 118 118 ? A -13.810 6.059 -6.079 1.000 1 A LYS 98.782 1
ATOM 930 C CB . LYS 118 118 ? A -11.355 7.370 -5.690 1.000 1 A LYS 98.731 1
ATOM 931 C CG . LYS 118 118 ? A -10.072 8.075 -5.263 1.000 1 A LYS 98.525 1
ATOM 932 C CD . LYS 118 118 ? A -9.849 9.353 -6.037 1.000 1 A LYS 98.208 1
ATOM 933 C CE . LYS 118 118 ? A -8.507 9.959 -5.679 1.000 1 A LYS 98.147 1
ATOM 934 N NZ . LYS 118 118 ? A -8.300 11.298 -6.341 1.000 1 A LYS 98.106 1
ATOM 935 N N . SER 119 119 ? A -13.390 4.388 -4.644 1.000 1 A SER 98.776 1
ATOM 936 C CA . SER 119 119 ? A -14.550 3.608 -5.045 1.000 1 A SER 98.686 1
ATOM 937 C C . SER 119 119 ? A -15.873 4.324 -4.767 1.000 1 A SER 98.663 1
ATOM 938 O O . SER 119 119 ? A -16.909 3.926 -5.319 1.000 1 A SER 98.343 1
ATOM 939 C CB . SER 119 119 ? A -14.539 2.255 -4.345 1.000 1 A SER 98.430 1
ATOM 940 O OG . SER 119 119 ? A -14.687 2.435 -2.944 1.000 1 A SER 94.042 1
ATOM 941 N N . ASP 120 120 ? A -15.843 5.343 -3.931 1.000 1 A ASP 98.773 1
ATOM 942 C CA . ASP 120 120 ? A -17.039 6.164 -3.692 1.000 1 A ASP 98.744 1
ATOM 943 C C . ASP 120 120 ? A -17.432 7.026 -4.888 1.000 1 A ASP 98.676 1
ATOM 944 O O . ASP 120 120 ? A -18.577 7.490 -4.945 1.000 1 A ASP 98.488 1
ATOM 945 C CB . ASP 120 120 ? A -16.810 7.068 -2.478 1.000 1 A ASP 98.748 1
ATOM 946 C CG . ASP 120 120 ? A -15.610 7.987 -2.669 1.000 1 A ASP 98.796 1
ATOM 947 O OD1 . ASP 120 120 ? A -14.461 7.498 -2.561 1.000 1 A ASP 98.503 1
ATOM 948 O OD2 . ASP 120 120 ? A -15.797 9.200 -2.930 1.000 1 A ASP 98.351 1
ATOM 949 N N . LEU 121 121 ? A -16.506 7.256 -5.835 1.000 1 A LEU 98.507 1
ATOM 950 C CA . LEU 121 121 ? A -16.817 8.160 -6.937 1.000 1 A LEU 98.292 1
ATOM 951 C C . LEU 121 121 ? A -17.640 7.457 -8.018 1.000 1 A LEU 98.117 1
ATOM 952 O O . LEU 121 121 ? A -17.510 6.255 -8.224 1.000 1 A LEU 97.879 1
ATOM 953 C CB . LEU 121 121 ? A -15.533 8.728 -7.549 1.000 1 A LEU 98.056 1
ATOM 954 C CG . LEU 121 121 ? A -14.709 9.661 -6.668 1.000 1 A LEU 97.698 1
ATOM 955 C CD1 . LEU 121 121 ? A -15.511 10.911 -6.296 1.000 1 A LEU 96.924 1
ATOM 956 C CD2 . LEU 121 121 ? A -13.429 10.032 -7.385 1.000 1 A LEU 97.126 1
ATOM 957 N N . PRO 122 122 ? A -18.509 8.197 -8.710 1.000 1 A PRO 97.711 1
ATOM 958 C CA . PRO 122 122 ? A -19.307 7.626 -9.772 1.000 1 A PRO 96.882 1
ATOM 959 C C . PRO 122 122 ? A -18.624 7.646 -11.128 1.000 1 A PRO 96.347 1
ATOM 960 O O . PRO 122 122 ? A -19.101 7.000 -12.062 1.000 1 A PRO 93.453 1
ATOM 961 C CB . PRO 122 122 ? A -20.548 8.532 -9.804 1.000 1 A PRO 95.527 1
ATOM 962 C CG . PRO 122 122 ? A -19.991 9.869 -9.461 1.000 1 A PRO 94.169 1
ATOM 963 C CD . PRO 122 122 ? A -18.896 9.619 -8.455 1.000 1 A PRO 96.637 1
ATOM 964 N N . SER 123 123 ? A -17.530 8.407 -11.274 1.000 1 A SER 94.107 1
ATOM 965 C CA . SER 123 123 ? A -16.917 8.646 -12.577 1.000 1 A SER 92.545 1
ATOM 966 C C . SER 123 123 ? A -15.844 7.601 -12.910 1.000 1 A SER 93.839 1
ATOM 967 O O . SER 123 123 ? A -14.699 7.940 -13.239 1.000 1 A SER 91.703 1
ATOM 968 C CB . SER 123 123 ? A -16.323 10.052 -12.639 1.000 1 A SER 88.062 1
ATOM 969 O OG . SER 123 123 ? A -15.363 10.243 -11.605 1.000 1 A SER 75.702 1
ATOM 970 N N . ARG 124 124 ? A -16.208 6.310 -12.801 1.000 1 A ARG 96.830 1
ATOM 971 C CA . ARG 124 124 ? A -15.260 5.189 -13.028 1.000 1 A ARG 97.247 1
ATOM 972 C C . ARG 124 124 ? A -14.752 5.149 -14.459 1.000 1 A ARG 97.683 1
ATOM 973 O O . ARG 124 124 ? A -15.546 5.260 -15.411 1.000 1 A ARG 96.699 1
ATOM 974 C CB . ARG 124 124 ? A -15.956 3.878 -12.668 1.000 1 A ARG 96.524 1
ATOM 975 C CG . ARG 124 124 ? A -15.076 2.644 -12.896 1.000 1 A ARG 96.013 1
ATOM 976 C CD . ARG 124 124 ? A -15.783 1.380 -12.521 1.000 1 A ARG 95.588 1
ATOM 977 N NE . ARG 124 124 ? A -16.030 1.266 -11.085 1.000 1 A ARG 95.459 1
ATOM 978 C CZ . ARG 124 124 ? A -15.144 0.774 -10.227 1.000 1 A ARG 96.524 1
ATOM 979 N NH1 . ARG 124 124 ? A -13.980 0.321 -10.650 1.000 1 A ARG 90.421 1
ATOM 980 N NH2 . ARG 124 124 ? A -15.437 0.721 -8.941 1.000 1 A ARG 90.026 1
ATOM 981 N N . THR 125 125 ? A -13.456 4.963 -14.644 1.000 1 A THR 98.584 1
ATOM 982 C CA . THR 125 125 ? A -12.867 4.753 -15.957 1.000 1 A THR 98.580 1
ATOM 983 C C . THR 125 125 ? A -12.073 3.465 -16.034 1.000 1 A THR 98.644 1
ATOM 984 O O . THR 125 125 ? A -11.602 3.110 -17.128 1.000 1 A THR 98.325 1
ATOM 985 C CB . THR 125 125 ? A -11.965 5.907 -16.367 1.000 1 A THR 98.443 1
ATOM 986 O OG1 . THR 125 125 ? A -10.881 6.020 -15.418 1.000 1 A THR 98.081 1
ATOM 987 C CG2 . THR 125 125 ? A -12.749 7.214 -16.407 1.000 1 A THR 97.913 1
ATOM 988 N N . VAL 126 126 ? A -11.901 2.763 -14.896 1.000 1 A VAL 98.623 1
ATOM 989 C CA . VAL 126 126 ? A -11.174 1.489 -14.848 1.000 1 A VAL 98.549 1
ATOM 990 C C . VAL 126 126 ? A -12.150 0.441 -14.326 1.000 1 A VAL 98.369 1
ATOM 991 O O . VAL 126 126 ? A -12.619 0.516 -13.187 1.000 1 A VAL 98.181 1
ATOM 992 C CB . VAL 126 126 ? A -9.943 1.573 -13.958 1.000 1 A VAL 98.536 1
ATOM 993 C CG1 . VAL 126 126 ? A -9.038 2.696 -14.420 1.000 1 A VAL 98.409 1
ATOM 994 C CG2 . VAL 126 126 ? A -9.209 0.247 -13.950 1.000 1 A VAL 98.376 1
ATOM 995 N N . ASP 127 127 ? A -12.483 -0.542 -15.179 1.000 1 A ASP 98.124 1
ATOM 996 C CA . ASP 127 127 ? A -13.433 -1.576 -14.791 1.000 1 A ASP 97.701 1
ATOM 997 C C . ASP 127 127 ? A -12.837 -2.458 -13.706 1.000 1 A ASP 97.975 1
ATOM 998 O O . ASP 127 127 ? A -11.658 -2.795 -13.738 1.000 1 A ASP 97.988 1
ATOM 999 C CB . ASP 127 127 ? A -13.791 -2.459 -15.986 1.000 1 A ASP 96.415 1
ATOM 1000 C CG . ASP 127 127 ? A -14.520 -1.727 -17.092 1.000 1 A ASP 86.691 1
ATOM 1001 O OD1 . ASP 127 127 ? A -15.204 -0.721 -16.791 1.000 1 A ASP 82.927 1
ATOM 1002 O OD2 . ASP 127 127 ? A -14.395 -2.176 -18.245 1.000 1 A ASP 80.852 1
ATOM 1003 N N . THR 128 128 ? A -13.675 -2.859 -12.753 1.000 1 A THR 97.452 1
ATOM 1004 C CA . THR 128 128 ? A -13.219 -3.807 -11.735 1.000 1 A THR 97.582 1
ATOM 1005 C C . THR 128 128 ? A -12.669 -5.060 -12.392 1.000 1 A THR 98.064 1
ATOM 1006 O O . THR 128 128 ? A -11.636 -5.570 -11.940 1.000 1 A THR 98.037 1
ATOM 1007 C CB . THR 128 128 ? A -14.370 -4.129 -10.773 1.000 1 A THR 96.968 1
ATOM 1008 O OG1 . THR 128 128 ? A -14.736 -2.958 -10.042 1.000 1 A THR 95.881 1
ATOM 1009 C CG2 . THR 128 128 ? A -13.968 -5.203 -9.778 1.000 1 A THR 95.771 1
ATOM 1010 N N . LYS 129 129 ? A -13.317 -5.540 -13.448 1.000 1 A LYS 98.183 1
ATOM 1011 C CA . LYS 129 129 ? A -12.809 -6.757 -14.140 1.000 1 A LYS 98.173 1
ATOM 1012 C C . LYS 129 129 ? A -11.408 -6.532 -14.696 1.000 1 A LYS 98.323 1
ATOM 1013 O O . LYS 129 129 ? A -10.551 -7.421 -14.612 1.000 1 A LYS 98.451 1
ATOM 1014 C CB . LYS 129 129 ? A -13.758 -7.193 -15.246 1.000 1 A LYS 97.812 1
ATOM 1015 C CG . LYS 129 129 ? A -13.289 -8.422 -15.990 1.000 1 A LYS 88.733 1
ATOM 1016 C CD . LYS 129 129 ? A -14.305 -8.820 -17.043 1.000 1 A LYS 79.840 1
ATOM 1017 C CE . LYS 129 129 ? A -13.824 -10.106 -17.733 1.000 1 A LYS 76.992 1
ATOM 1018 N NZ . LYS 129 129 ? A -12.595 -9.850 -18.564 1.000 1 A LYS 66.271 1
ATOM 1019 N N . GLN 130 130 ? A -11.134 -5.336 -15.259 1.000 1 A GLN 98.227 1
ATOM 1020 C CA . GLN 130 130 ? A -9.814 -5.037 -15.807 1.000 1 A GLN 98.119 1
ATOM 1021 C C . GLN 130 130 ? A -8.763 -5.070 -14.689 1.000 1 A GLN 98.417 1
ATOM 1022 O O . GLN 130 130 ? A -7.661 -5.606 -14.879 1.000 1 A GLN 98.432 1
ATOM 1023 C CB . GLN 130 130 ? A -9.813 -3.668 -16.494 1.000 1 A GLN 97.479 1
ATOM 1024 C CG . GLN 130 130 ? A -8.474 -3.251 -17.055 1.000 1 A GLN 87.197 1
ATOM 1025 C CD . GLN 130 130 ? A -8.570 -1.934 -17.802 1.000 1 A GLN 80.552 1
ATOM 1026 O OE1 . GLN 130 130 ? A -9.473 -1.112 -17.546 1.000 1 A GLN 79.774 1
ATOM 1027 N NE2 . GLN 130 130 ? A -7.637 -1.700 -18.706 1.000 1 A GLN 75.690 1
ATOM 1028 N N . ALA 131 131 ? A -9.091 -4.500 -13.521 1.000 1 A ALA 98.697 1
ATOM 1029 C CA . ALA 131 131 ? A -8.151 -4.508 -12.402 1.000 1 A ALA 98.771 1
ATOM 1030 C C . ALA 131 131 ? A -7.968 -5.922 -11.860 1.000 1 A ALA 98.838 1
ATOM 1031 O O . ALA 131 131 ? A -6.852 -6.315 -11.500 1.000 1 A ALA 98.815 1
ATOM 1032 C CB . ALA 131 131 ? A -8.621 -3.554 -11.312 1.000 1 A ALA 98.695 1
ATOM 1033 N N . GLN 132 132 ? A -9.068 -6.693 -11.766 1.000 1 A GLN 98.812 1
ATOM 1034 C CA . GLN 132 132 ? A -8.954 -8.078 -11.319 1.000 1 A GLN 98.790 1
ATOM 1035 C C . GLN 132 132 ? A -8.074 -8.881 -12.249 1.000 1 A GLN 98.803 1
ATOM 1036 O O . GLN 132 132 ? A -7.270 -9.713 -11.802 1.000 1 A GLN 98.753 1
ATOM 1037 C CB . GLN 132 132 ? A -10.329 -8.720 -11.231 1.000 1 A GLN 98.647 1
ATOM 1038 C CG . GLN 132 132 ? A -11.181 -8.183 -10.097 1.000 1 A GLN 96.868 1
ATOM 1039 C CD . GLN 132 132 ? A -12.603 -8.697 -10.151 1.000 1 A GLN 96.170 1
ATOM 1040 O OE1 . GLN 132 132 ? A -13.075 -9.142 -11.208 1.000 1 A GLN 95.115 1
ATOM 1041 N NE2 . GLN 132 132 ? A -13.313 -8.615 -9.034 1.000 1 A GLN 92.676 1
ATOM 1042 N N . ASP 133 133 ? A -8.206 -8.643 -13.573 1.000 1 A ASP 98.800 1
ATOM 1043 C CA . ASP 133 133 ? A -7.379 -9.367 -14.539 1.000 1 A ASP 98.724 1
ATOM 1044 C C . ASP 133 133 ? A -5.907 -9.019 -14.366 1.000 1 A ASP 98.722 1
ATOM 1045 O O . ASP 133 133 ? A -5.048 -9.897 -14.457 1.000 1 A ASP 98.601 1
ATOM 1046 C CB . ASP 133 133 ? A -7.822 -9.021 -15.965 1.000 1 A ASP 98.530 1
ATOM 1047 C CG . ASP 133 133 ? A -9.148 -9.673 -16.351 1.000 1 A ASP 97.345 1
ATOM 1048 O OD1 . ASP 133 133 ? A -9.681 -10.499 -15.578 1.000 1 A ASP 95.705 1
ATOM 1049 O OD2 . ASP 133 133 ? A -9.663 -9.330 -17.449 1.000 1 A ASP 95.168 1
ATOM 1050 N N . LEU 134 134 ? A -5.592 -7.722 -14.125 1.000 1 A LEU 98.763 1
ATOM 1051 C CA . LEU 134 134 ? A -4.195 -7.325 -13.915 1.000 1 A LEU 98.737 1
ATOM 1052 C C . LEU 134 134 ? A -3.647 -7.978 -12.666 1.000 1 A LEU 98.763 1
ATOM 1053 O O . LEU 134 134 ? A -2.540 -8.532 -12.679 1.000 1 A LEU 98.701 1
ATOM 1054 C CB . LEU 134 134 ? A -4.077 -5.809 -13.839 1.000 1 A LEU 98.683 1
ATOM 1055 C CG . LEU 134 134 ? A -2.660 -5.308 -13.609 1.000 1 A LEU 98.408 1
ATOM 1056 C CD1 . LEU 134 134 ? A -1.783 -5.631 -14.824 1.000 1 A LEU 97.885 1
ATOM 1057 C CD2 . LEU 134 134 ? A -2.651 -3.799 -13.339 1.000 1 A LEU 97.953 1
ATOM 1058 N N . ALA 135 135 ? A -4.397 -7.902 -11.568 1.000 1 A ALA 98.790 1
ATOM 1059 C CA . ALA 135 135 ? A -3.926 -8.538 -10.330 1.000 1 A ALA 98.762 1
ATOM 1060 C C . ALA 135 135 ? A -3.722 -10.036 -10.524 1.000 1 A ALA 98.715 1
ATOM 1061 O O . ALA 135 135 ? A -2.735 -10.596 -10.024 1.000 1 A ALA 98.628 1
ATOM 1062 C CB . ALA 135 135 ? A -4.887 -8.253 -9.201 1.000 1 A ALA 98.744 1
ATOM 1063 N N . ARG 136 136 ? A -4.634 -10.697 -11.239 1.000 1 A ARG 98.650 1
ATOM 1064 C CA . ARG 136 136 ? A -4.498 -12.139 -11.472 1.000 1 A ARG 98.462 1
ATOM 1065 C C . ARG 136 136 ? A -3.201 -12.425 -12.272 1.000 1 A ARG 98.293 1
ATOM 1066 O O . ARG 136 136 ? A -2.500 -13.385 -11.999 1.000 1 A ARG 97.782 1
ATOM 1067 C CB . ARG 136 136 ? A -5.722 -12.680 -12.184 1.000 1 A ARG 98.266 1
ATOM 1068 C CG . ARG 136 136 ? A -5.765 -14.194 -12.261 1.000 1 A ARG 92.451 1
ATOM 1069 C CD . ARG 136 136 ? A -7.049 -14.674 -12.861 1.000 1 A ARG 89.032 1
ATOM 1070 N NE . ARG 136 136 ? A -8.221 -13.887 -12.441 1.000 1 A ARG 80.600 1
ATOM 1071 C CZ . ARG 136 136 ? A -8.827 -14.005 -11.255 1.000 1 A ARG 73.202 1
ATOM 1072 N NH1 . ARG 136 136 ? A -8.434 -14.931 -10.390 1.000 1 A ARG 69.007 1
ATOM 1073 N NH2 . ARG 136 136 ? A -9.861 -13.221 -10.991 1.000 1 A ARG 63.903 1
ATOM 1074 N N . SER 137 137 ? A -2.914 -11.539 -13.261 1.000 1 A SER 98.358 1
ATOM 1075 C CA . SER 137 137 ? A -1.713 -11.753 -14.069 1.000 1 A SER 97.953 1
ATOM 1076 C C . SER 137 137 ? A -0.453 -11.604 -13.228 1.000 1 A SER 97.896 1
ATOM 1077 O O . SER 137 137 ? A 0.561 -12.242 -13.506 1.000 1 A SER 97.273 1
ATOM 1078 C CB . SER 137 137 ? A -1.679 -10.793 -15.270 1.000 1 A SER 97.143 1
ATOM 1079 O OG . SER 137 137 ? A -1.353 -9.478 -14.856 1.000 1 A SER 95.018 1
ATOM 1080 N N . TYR 138 138 ? A -0.499 -10.735 -12.176 1.000 1 A TYR 97.775 1
ATOM 1081 C CA . TYR 138 138 ? A 0.617 -10.572 -11.258 1.000 1 A TYR 97.601 1
ATOM 1082 C C . TYR 138 138 ? A 0.619 -11.596 -10.129 1.000 1 A TYR 97.376 1
ATOM 1083 O O . TYR 138 138 ? A 1.612 -11.759 -9.441 1.000 1 A TYR 96.913 1
ATOM 1084 C CB . TYR 138 138 ? A 0.539 -9.201 -10.595 1.000 1 A TYR 97.446 1
ATOM 1085 C CG . TYR 138 138 ? A 0.786 -8.009 -11.476 1.000 1 A TYR 97.618 1
ATOM 1086 C CD1 . TYR 138 138 ? A 1.454 -8.122 -12.689 1.000 1 A TYR 96.996 1
ATOM 1087 C CD2 . TYR 138 138 ? A 0.333 -6.752 -11.080 1.000 1 A TYR 97.086 1
ATOM 1088 C CE1 . TYR 138 138 ? A 1.666 -7.012 -13.486 1.000 1 A TYR 96.561 1
ATOM 1089 C CE2 . TYR 138 138 ? A 0.570 -5.636 -11.875 1.000 1 A TYR 96.294 1
ATOM 1090 C CZ . TYR 138 138 ? A 1.227 -5.774 -13.061 1.000 1 A TYR 96.702 1
ATOM 1091 O OH . TYR 138 138 ? A 1.433 -4.662 -13.842 1.000 1 A TYR 95.086 1
ATOM 1092 N N . GLY 139 139 ? A -0.516 -12.283 -9.911 1.000 1 A GLY 97.744 1
ATOM 1093 C CA . GLY 139 139 ? A -0.634 -13.210 -8.790 1.000 1 A GLY 97.461 1
ATOM 1094 C C . GLY 139 139 ? A -0.741 -12.533 -7.443 1.000 1 A GLY 97.807 1
ATOM 1095 O O . GLY 139 139 ? A -0.218 -13.058 -6.456 1.000 1 A GLY 97.122 1
ATOM 1096 N N . ILE 140 140 ? A -1.400 -11.367 -7.390 1.000 1 A ILE 98.283 1
ATOM 1097 C CA . ILE 140 140 ? A -1.535 -10.595 -6.176 1.000 1 A ILE 98.450 1
ATOM 1098 C C . ILE 140 140 ? A -2.979 -10.293 -5.882 1.000 1 A ILE 98.699 1
ATOM 1099 O O . ILE 140 140 ? A -3.807 -10.303 -6.784 1.000 1 A ILE 98.742 1
ATOM 1100 C CB . ILE 140 140 ? A -0.713 -9.287 -6.199 1.000 1 A ILE 98.292 1
ATOM 1101 C CG1 . ILE 140 140 ? A -1.310 -8.295 -7.206 1.000 1 A ILE 98.165 1
ATOM 1102 C CG2 . ILE 140 140 ? A 0.758 -9.603 -6.500 1.000 1 A ILE 98.239 1
ATOM 1103 C CD1 . ILE 140 140 ? A -0.597 -6.960 -7.238 1.000 1 A ILE 97.808 1
ATOM 1104 N N . PRO 141 141 ? A -3.327 -9.996 -4.619 1.000 1 A PRO 98.842 1
ATOM 1105 C CA . PRO 141 141 ? A -4.695 -9.585 -4.332 1.000 1 A PRO 98.864 1
ATOM 1106 C C . PRO 141 141 ? A -5.050 -8.234 -4.916 1.000 1 A PRO 98.905 1
ATOM 1107 O O . PRO 141 141 ? A -4.170 -7.388 -5.137 1.000 1 A PRO 98.889 1
ATOM 1108 C CB . PRO 141 141 ? A -4.729 -9.517 -2.803 1.000 1 A PRO 98.815 1
ATOM 1109 C CG . PRO 141 141 ? A -3.596 -10.399 -2.359 1.000 1 A PRO 98.675 1
ATOM 1110 C CD . PRO 141 141 ? A -2.542 -10.183 -3.420 1.000 1 A PRO 98.781 1
ATOM 1111 N N . PHE 142 142 ? A -6.327 -8.009 -5.177 1.000 1 A PHE 98.952 1
ATOM 1112 C CA . PHE 142 142 ? A -6.865 -6.717 -5.604 1.000 1 A PHE 98.957 1
ATOM 1113 C C . PHE 142 142 ? A -8.001 -6.339 -4.653 1.000 1 A PHE 98.947 1
ATOM 1114 O O . PHE 142 142 ? A -8.877 -7.174 -4.395 1.000 1 A PHE 98.879 1
ATOM 1115 C CB . PHE 142 142 ? A -7.382 -6.787 -7.041 1.000 1 A PHE 98.934 1
ATOM 1116 C CG . PHE 142 142 ? A -8.192 -5.585 -7.425 1.000 1 A PHE 98.933 1
ATOM 1117 C CD1 . PHE 142 142 ? A -7.657 -4.320 -7.375 1.000 1 A PHE 98.913 1
ATOM 1118 C CD2 . PHE 142 142 ? A -9.533 -5.733 -7.817 1.000 1 A PHE 98.890 1
ATOM 1119 C CE1 . PHE 142 142 ? A -8.404 -3.212 -7.719 1.000 1 A PHE 98.855 1
ATOM 1120 C CE2 . PHE 142 142 ? A -10.288 -4.626 -8.151 1.000 1 A PHE 98.788 1
ATOM 1121 C CZ . PHE 142 142 ? A -9.718 -3.360 -8.094 1.000 1 A PHE 98.805 1
ATOM 1122 N N . ILE 143 143 ? A -7.975 -5.101 -4.164 1.000 1 A ILE 98.957 1
ATOM 1123 C CA . ILE 143 143 ? A -8.999 -4.603 -3.258 1.000 1 A ILE 98.950 1
ATOM 1124 C C . ILE 143 143 ? A -9.394 -3.195 -3.714 1.000 1 A ILE 98.952 1
ATOM 1125 O O . ILE 143 143 ? A -8.546 -2.368 -3.960 1.000 1 A ILE 98.933 1
ATOM 1126 C CB . ILE 143 143 ? A -8.503 -4.573 -1.802 1.000 1 A ILE 98.903 1
ATOM 1127 C CG1 . ILE 143 143 ? A -8.170 -5.997 -1.343 1.000 1 A ILE 98.410 1
ATOM 1128 C CG2 . ILE 143 143 ? A -9.548 -3.941 -0.884 1.000 1 A ILE 98.610 1
ATOM 1129 C CD1 . ILE 143 143 ? A -7.565 -6.057 0.029 1.000 1 A ILE 90.054 1
ATOM 1130 N N . GLU 144 144 ? A -10.711 -2.972 -3.858 1.000 1 A GLU 98.883 1
ATOM 1131 C CA . GLU 144 144 ? A -11.219 -1.621 -4.097 1.000 1 A GLU 98.848 1
ATOM 1132 C C . GLU 144 144 ? A -11.426 -0.930 -2.767 1.000 1 A GLU 98.889 1
ATOM 1133 O O . GLU 144 144 ? A -11.940 -1.522 -1.816 1.000 1 A GLU 98.728 1
ATOM 1134 C CB . GLU 144 144 ? A -12.520 -1.640 -4.918 1.000 1 A GLU 98.391 1
ATOM 1135 C CG . GLU 144 144 ? A -12.275 -1.966 -6.394 1.000 1 A GLU 94.499 1
ATOM 1136 C CD . GLU 144 144 ? A -13.398 -1.519 -7.311 1.000 1 A GLU 92.877 1
ATOM 1137 O OE1 . GLU 144 144 ? A -14.516 -1.256 -6.829 1.000 1 A GLU 87.175 1
ATOM 1138 O OE2 . GLU 144 144 ? A -13.146 -1.411 -8.544 1.000 1 A GLU 84.790 1
ATOM 1139 N N . THR 145 145 ? A -10.998 0.333 -2.669 1.000 1 A THR 98.971 1
ATOM 1140 C CA . THR 145 145 ? A -11.045 1.086 -1.436 1.000 1 A THR 98.978 1
ATOM 1141 C C . THR 145 145 ? A -11.638 2.454 -1.678 1.000 1 A THR 98.971 1
ATOM 1142 O O . THR 145 145 ? A -11.656 2.982 -2.780 1.000 1 A THR 98.952 1
ATOM 1143 C CB . THR 145 145 ? A -9.639 1.271 -0.826 1.000 1 A THR 98.983 1
ATOM 1144 O OG1 . THR 145 145 ? A -8.861 2.100 -1.692 1.000 1 A THR 98.962 1
ATOM 1145 C CG2 . THR 145 145 ? A -8.934 -0.064 -0.610 1.000 1 A THR 98.974 1
ATOM 1146 N N . SER 146 146 ? A -12.126 3.057 -0.572 1.000 1 A SER 98.907 1
ATOM 1147 C CA . SER 146 146 ? A -12.394 4.484 -0.555 1.000 1 A SER 98.883 1
ATOM 1148 C C . SER 146 146 ? A -11.788 5.025 0.736 1.000 1 A SER 98.858 1
ATOM 1149 O O . SER 146 146 ? A -12.240 4.685 1.833 1.000 1 A SER 98.799 1
ATOM 1150 C CB . SER 146 146 ? A -13.893 4.812 -0.583 1.000 1 A SER 98.851 1
ATOM 1151 O OG . SER 146 146 ? A -14.100 6.175 -0.268 1.000 1 A SER 98.808 1
ATOM 1152 N N . ALA 147 147 ? A -10.763 5.862 0.597 1.000 1 A ALA 98.612 1
ATOM 1153 C CA . ALA 147 147 ? A -10.262 6.567 1.767 1.000 1 A ALA 98.438 1
ATOM 1154 C C . ALA 147 147 ? A -11.316 7.484 2.336 1.000 1 A ALA 98.434 1
ATOM 1155 O O . ALA 147 147 ? A -11.264 7.824 3.527 1.000 1 A ALA 98.267 1
ATOM 1156 C CB . ALA 147 147 ? A -8.996 7.352 1.418 1.000 1 A ALA 98.126 1
ATOM 1157 N N . LYS 148 148 ? A -12.266 7.935 1.508 1.000 1 A LYS 98.288 1
ATOM 1158 C CA . LYS 148 148 ? A -13.273 8.873 1.968 1.000 1 A LYS 98.297 1
ATOM 1159 C C . LYS 148 148 ? A -14.281 8.198 2.884 1.000 1 A LYS 98.370 1
ATOM 1160 O O . LYS 148 148 ? A -14.609 8.724 3.939 1.000 1 A LYS 98.195 1
ATOM 1161 C CB . LYS 148 148 ? A -13.993 9.509 0.778 1.000 1 A LYS 98.061 1
ATOM 1162 C CG . LYS 148 148 ? A -15.012 10.558 1.179 1.000 1 A LYS 97.556 1
ATOM 1163 C CD . LYS 148 148 ? A -15.602 11.229 -0.075 1.000 1 A LYS 96.644 1
ATOM 1164 C CE . LYS 148 148 ? A -16.580 12.313 0.323 1.000 1 A LYS 94.752 1
ATOM 1165 N NZ . LYS 148 148 ? A -17.160 12.941 -0.876 1.000 1 A LYS 90.419 1
ATOM 1166 N N . THR 149 149 ? A -14.784 7.009 2.501 1.000 1 A THR 98.579 1
ATOM 1167 C CA . THR 149 149 ? A -15.787 6.296 3.310 1.000 1 A THR 98.563 1
ATOM 1168 C C . THR 149 149 ? A -15.158 5.244 4.231 1.000 1 A THR 98.594 1
ATOM 1169 O O . THR 149 149 ? A -15.839 4.679 5.068 1.000 1 A THR 98.518 1
ATOM 1170 C CB . THR 149 149 ? A -16.799 5.589 2.406 1.000 1 A THR 98.494 1
ATOM 1171 O OG1 . THR 149 149 ? A -16.157 4.477 1.759 1.000 1 A THR 98.371 1
ATOM 1172 C CG2 . THR 149 149 ? A -17.367 6.555 1.376 1.000 1 A THR 98.137 1
ATOM 1173 N N . ARG 150 150 ? A -13.849 4.953 4.074 1.000 1 A ARG 98.472 1
ATOM 1174 C CA . ARG 150 150 ? A -13.079 3.951 4.774 1.000 1 A ARG 98.449 1
ATOM 1175 C C . ARG 150 150 ? A -13.337 2.526 4.291 1.000 1 A ARG 98.554 1
ATOM 1176 O O . ARG 150 150 ? A -12.776 1.576 4.825 1.000 1 A ARG 98.449 1
ATOM 1177 C CB . ARG 150 150 ? A -13.221 4.054 6.313 1.000 1 A ARG 98.047 1
ATOM 1178 C CG . ARG 150 150 ? A -11.974 3.575 7.032 1.000 1 A ARG 97.174 1
ATOM 1179 C CD . ARG 150 150 ? A -12.025 3.902 8.529 1.000 1 A ARG 96.654 1
ATOM 1180 N NE . ARG 150 150 ? A -10.709 3.652 9.108 1.000 1 A ARG 96.229 1
ATOM 1181 C CZ . ARG 150 150 ? A -10.244 2.429 9.375 1.000 1 A ARG 96.072 1
ATOM 1182 N NH1 . ARG 150 150 ? A -11.009 1.343 9.141 1.000 1 A ARG 92.448 1
ATOM 1183 N NH2 . ARG 150 150 ? A -9.020 2.289 9.866 1.000 1 A ARG 93.017 1
ATOM 1184 N N . GLN 151 151 ? A -14.197 2.377 3.252 1.000 1 A GLN 98.687 1
ATOM 1185 C CA . GLN 151 151 ? A -14.438 1.053 2.660 1.000 1 A GLN 98.672 1
ATOM 1186 C C . GLN 151 151 ? A -13.105 0.435 2.199 1.000 1 A GLN 98.796 1
ATOM 1187 O O . GLN 151 151 ? A -12.352 1.053 1.438 1.000 1 A GLN 98.727 1
ATOM 1188 C CB . GLN 151 151 ? A -15.392 1.144 1.474 1.000 1 A GLN 98.333 1
ATOM 1189 C CG . GLN 151 151 ? A -15.676 -0.195 0.825 1.000 1 A GLN 92.837 1
ATOM 1190 C CD . GLN 151 151 ? A -16.581 -0.103 -0.377 1.000 1 A GLN 82.159 1
ATOM 1191 O OE1 . GLN 151 151 ? A -16.686 0.982 -0.994 1.000 1 A GLN 72.782 1
ATOM 1192 N NE2 . GLN 151 151 ? A -17.223 -1.202 -0.720 1.000 1 A GLN 72.631 1
ATOM 1193 N N . GLY 152 152 ? A -12.825 -0.762 2.678 1.000 1 A GLY 98.916 1
ATOM 1194 C CA . GLY 152 152 ? A -11.695 -1.509 2.200 1.000 1 A GLY 98.916 1
ATOM 1195 C C . GLY 152 152 ? A -10.343 -1.118 2.727 1.000 1 A GLY 98.934 1
ATOM 1196 O O . GLY 152 152 ? A -9.346 -1.754 2.372 1.000 1 A GLY 98.907 1
ATOM 1197 N N . VAL 153 153 ? A -10.269 -0.067 3.558 1.000 1 A VAL 98.880 1
ATOM 1198 C CA . VAL 153 153 ? A -8.969 0.445 3.969 1.000 1 A VAL 98.870 1
ATOM 1199 C C . VAL 153 153 ? A -8.232 -0.566 4.848 1.000 1 A VAL 98.874 1
ATOM 1200 O O . VAL 153 153 ? A -7.075 -0.899 4.583 1.000 1 A VAL 98.868 1
ATOM 1201 C CB . VAL 153 153 ? A -9.118 1.811 4.664 1.000 1 A VAL 98.781 1
ATOM 1202 C CG1 . VAL 153 153 ? A -9.618 2.850 3.678 1.000 1 A VAL 98.737 1
ATOM 1203 C CG2 . VAL 153 153 ? A -7.800 2.259 5.292 1.000 1 A VAL 98.676 1
ATOM 1204 N N . ASP 154 154 ? A -8.905 -1.070 5.909 1.000 1 A ASP 98.775 1
ATOM 1205 C CA . ASP 154 154 ? A -8.282 -2.099 6.725 1.000 1 A ASP 98.644 1
ATOM 1206 C C . ASP 154 154 ? A -7.970 -3.332 5.916 1.000 1 A ASP 98.675 1
ATOM 1207 O O . ASP 154 154 ? A -6.894 -3.934 6.067 1.000 1 A ASP 98.590 1
ATOM 1208 C CB . ASP 154 154 ? A -9.178 -2.458 7.927 1.000 1 A ASP 98.140 1
ATOM 1209 C CG . ASP 154 154 ? A -9.258 -1.375 8.970 1.000 1 A ASP 97.515 1
ATOM 1210 O OD1 . ASP 154 154 ? A -8.404 -0.482 9.003 1.000 1 A ASP 96.470 1
ATOM 1211 O OD2 . ASP 154 154 ? A -10.213 -1.428 9.765 1.000 1 A ASP 95.393 1
ATOM 1212 N N . ASP 155 155 ? A -8.880 -3.736 5.015 1.000 1 A ASP 98.768 1
ATOM 1213 C CA . ASP 155 155 ? A -8.673 -4.913 4.195 1.000 1 A ASP 98.775 1
ATOM 1214 C C . ASP 155 155 ? A -7.416 -4.791 3.359 1.000 1 A ASP 98.840 1
ATOM 1215 O O . ASP 155 155 ? A -6.658 -5.761 3.217 1.000 1 A ASP 98.806 1
ATOM 1216 C CB . ASP 155 155 ? A -9.886 -5.170 3.294 1.000 1 A ASP 98.582 1
ATOM 1217 C CG . ASP 155 155 ? A -11.091 -5.762 4.016 1.000 1 A ASP 93.017 1
ATOM 1218 O OD1 . ASP 155 155 ? A -10.908 -6.275 5.153 1.000 1 A ASP 92.605 1
ATOM 1219 O OD2 . ASP 155 155 ? A -12.187 -5.706 3.441 1.000 1 A ASP 91.512 1
ATOM 1220 N N . ALA 156 156 ? A -7.162 -3.592 2.809 1.000 1 A ALA 98.861 1
ATOM 1221 C CA . ALA 156 156 ? A -6.010 -3.426 1.930 1.000 1 A ALA 98.881 1
ATOM 1222 C C . ALA 156 156 ? A -4.723 -3.620 2.716 1.000 1 A ALA 98.876 1
ATOM 1223 O O . ALA 156 156 ? A -3.842 -4.401 2.315 1.000 1 A ALA 98.863 1
ATOM 1224 C CB . ALA 156 156 ? A -6.048 -2.036 1.284 1.000 1 A ALA 98.873 1
ATOM 1225 N N . PHE 157 157 ? A -4.584 -2.907 3.853 1.000 1 A PHE 98.863 1
ATOM 1226 C CA . PHE 157 157 ? A -3.373 -3.020 4.645 1.000 1 A PHE 98.826 1
ATOM 1227 C C . PHE 157 157 ? A -3.249 -4.395 5.300 1.000 1 A PHE 98.792 1
ATOM 1228 O O . PHE 157 157 ? A -2.161 -4.953 5.337 1.000 1 A PHE 98.760 1
ATOM 1229 C CB . PHE 157 157 ? A -3.328 -1.913 5.691 1.000 1 A PHE 98.771 1
ATOM 1230 C CG . PHE 157 157 ? A -3.013 -0.541 5.133 1.000 1 A PHE 98.790 1
ATOM 1231 C CD1 . PHE 157 157 ? A -1.703 -0.143 4.903 1.000 1 A PHE 98.746 1
ATOM 1232 C CD2 . PHE 157 157 ? A -4.038 0.330 4.832 1.000 1 A PHE 98.721 1
ATOM 1233 C CE1 . PHE 157 157 ? A -1.427 1.119 4.407 1.000 1 A PHE 98.617 1
ATOM 1234 C CE2 . PHE 157 157 ? A -3.773 1.588 4.308 1.000 1 A PHE 98.601 1
ATOM 1235 C CZ . PHE 157 157 ? A -2.468 1.972 4.103 1.000 1 A PHE 98.612 1
ATOM 1236 N N . TYR 158 158 ? A -4.362 -4.925 5.845 1.000 1 A TYR 98.739 1
ATOM 1237 C CA . TYR 158 158 ? A -4.253 -6.218 6.516 1.000 1 A TYR 98.663 1
ATOM 1238 C C . TYR 158 158 ? A -3.963 -7.325 5.524 1.000 1 A TYR 98.687 1
ATOM 1239 O O . TYR 158 158 ? A -3.238 -8.285 5.842 1.000 1 A TYR 98.618 1
ATOM 1240 C CB . TYR 158 158 ? A -5.557 -6.520 7.262 1.000 1 A TYR 98.437 1
ATOM 1241 C CG . TYR 158 158 ? A -5.829 -5.669 8.494 1.000 1 A TYR 98.081 1
ATOM 1242 C CD1 . TYR 158 158 ? A -5.053 -4.538 8.786 1.000 1 A TYR 97.415 1
ATOM 1243 C CD2 . TYR 158 158 ? A -6.886 -5.991 9.345 1.000 1 A TYR 97.408 1
ATOM 1244 C CE1 . TYR 158 158 ? A -5.300 -3.780 9.907 1.000 1 A TYR 96.653 1
ATOM 1245 C CE2 . TYR 158 158 ? A -7.145 -5.229 10.466 1.000 1 A TYR 96.218 1
ATOM 1246 C CZ . TYR 158 158 ? A -6.350 -4.112 10.735 1.000 1 A TYR 96.538 1
ATOM 1247 O OH . TYR 158 158 ? A -6.606 -3.354 11.830 1.000 1 A TYR 95.494 1
ATOM 1248 N N . THR 159 159 ? A -4.488 -7.234 4.283 1.000 1 A THR 98.750 1
ATOM 1249 C CA . THR 159 159 ? A -4.188 -8.233 3.275 1.000 1 A THR 98.767 1
ATOM 1250 C C . THR 159 159 ? A -2.709 -8.191 2.904 1.000 1 A THR 98.760 1
ATOM 1251 O O . THR 159 159 ? A -2.073 -9.236 2.683 1.000 1 A THR 98.726 1
ATOM 1252 C CB . THR 159 159 ? A -5.068 -8.047 2.039 1.000 1 A THR 98.796 1
ATOM 1253 O OG1 . THR 159 159 ? A -6.434 -8.275 2.419 1.000 1 A THR 98.712 1
ATOM 1254 C CG2 . THR 159 159 ? A -4.670 -9.001 0.916 1.000 1 A THR 98.702 1
ATOM 1255 N N . LEU 160 160 ? A -2.110 -6.968 2.862 1.000 1 A LEU 98.799 1
ATOM 1256 C CA . LEU 160 160 ? A -0.681 -6.861 2.593 1.000 1 A LEU 98.794 1
ATOM 1257 C C . LEU 160 160 ? A 0.118 -7.550 3.698 1.000 1 A LEU 98.760 1
ATOM 1258 O O . LEU 160 160 ? A 1.107 -8.255 3.406 1.000 1 A LEU 98.735 1
ATOM 1259 C CB . LEU 160 160 ? A -0.270 -5.394 2.447 1.000 1 A LEU 98.800 1
ATOM 1260 C CG . LEU 160 160 ? A 1.197 -5.186 2.129 1.000 1 A LEU 98.799 1
ATOM 1261 C CD1 . LEU 160 160 ? A 1.630 -5.962 0.879 1.000 1 A LEU 98.785 1
ATOM 1262 C CD2 . LEU 160 160 ? A 1.464 -3.703 1.957 1.000 1 A LEU 98.789 1
ATOM 1263 N N . VAL 161 161 ? A -0.293 -7.363 4.950 1.000 1 A VAL 98.677 1
ATOM 1264 C CA . VAL 161 161 ? A 0.386 -8.060 6.038 1.000 1 A VAL 98.554 1
ATOM 1265 C C . VAL 161 161 ? A 0.301 -9.577 5.841 1.000 1 A VAL 98.524 1
ATOM 1266 O O . VAL 161 161 ? A 1.286 -10.294 6.018 1.000 1 A VAL 98.459 1
ATOM 1267 C CB . VAL 161 161 ? A -0.190 -7.631 7.406 1.000 1 A VAL 98.349 1
ATOM 1268 C CG1 . VAL 161 161 ? A 0.189 -6.187 7.678 1.000 1 A VAL 98.385 1
ATOM 1269 C CG2 . VAL 161 161 ? A 0.289 -8.538 8.526 1.000 1 A VAL 98.095 1
ATOM 1270 N N . ARG 162 162 ? A -0.876 -10.055 5.454 1.000 1 A ARG 98.348 1
ATOM 1271 C CA . ARG 162 162 ? A -1.044 -11.483 5.227 1.000 1 A ARG 98.215 1
ATOM 1272 C C . ARG 162 162 ? A -0.156 -11.977 4.079 1.000 1 A ARG 98.163 1
ATOM 1273 O O . ARG 162 162 ? A 0.366 -13.098 4.129 1.000 1 A ARG 98.064 1
ATOM 1274 C CB . ARG 162 162 ? A -2.517 -11.828 4.986 1.000 1 A ARG 98.237 1
ATOM 1275 C CG . ARG 162 162 ? A -3.371 -11.554 6.219 1.000 1 A ARG 97.768 1
ATOM 1276 C CD . ARG 162 162 ? A -4.837 -11.845 5.997 1.000 1 A ARG 97.533 1
ATOM 1277 N NE . ARG 162 162 ? A -5.580 -11.561 7.214 1.000 1 A ARG 97.280 1
ATOM 1278 C CZ . ARG 162 162 ? A -6.525 -10.638 7.335 1.000 1 A ARG 96.938 1
ATOM 1279 N NH1 . ARG 162 162 ? A -6.907 -9.917 6.294 1.000 1 A ARG 94.920 1
ATOM 1280 N NH2 . ARG 162 162 ? A -7.105 -10.448 8.515 1.000 1 A ARG 95.521 1
ATOM 1281 N N . GLU 163 163 ? A 0.036 -11.142 3.021 1.000 1 A GLU 98.353 1
ATOM 1282 C CA . GLU 163 163 ? A 0.953 -11.521 1.941 1.000 1 A GLU 98.331 1
ATOM 1283 C C . GLU 163 163 ? A 2.394 -11.563 2.434 1.000 1 A GLU 98.298 1
ATOM 1284 O O . GLU 163 163 ? A 3.148 -12.440 2.007 1.000 1 A GLU 98.102 1
ATOM 1285 C CB . GLU 163 163 ? A 0.812 -10.508 0.771 1.000 1 A GLU 98.386 1
ATOM 1286 C CG . GLU 163 163 ? A -0.518 -10.600 0.057 1.000 1 A GLU 98.317 1
ATOM 1287 C CD . GLU 163 163 ? A -0.711 -11.948 -0.610 1.000 1 A GLU 97.999 1
ATOM 1288 O OE1 . GLU 163 163 ? A 0.057 -12.267 -1.551 1.000 1 A GLU 96.312 1
ATOM 1289 O OE2 . GLU 163 163 ? A -1.606 -12.703 -0.194 1.000 1 A GLU 96.053 1
ATOM 1290 N N . ILE 164 164 ? A 2.766 -10.617 3.344 1.000 1 A ILE 98.444 1
ATOM 1291 C CA . ILE 164 164 ? A 4.116 -10.658 3.903 1.000 1 A ILE 98.374 1
ATOM 1292 C C . ILE 164 164 ? A 4.298 -11.931 4.722 1.000 1 A ILE 98.090 1
ATOM 1293 O O . ILE 164 164 ? A 5.329 -12.600 4.618 1.000 1 A ILE 97.969 1
ATOM 1294 C CB . ILE 164 164 ? A 4.381 -9.404 4.746 1.000 1 A ILE 98.455 1
ATOM 1295 C CG1 . ILE 164 164 ? A 4.411 -8.171 3.828 1.000 1 A ILE 98.612 1
ATOM 1296 C CG2 . ILE 164 164 ? A 5.667 -9.536 5.558 1.000 1 A ILE 98.383 1
ATOM 1297 C CD1 . ILE 164 164 ? A 4.355 -6.842 4.589 1.000 1 A ILE 98.476 1
ATOM 1298 N N . ARG 165 165 ? A 3.273 -12.292 5.515 1.000 1 A ARG 98.131 1
ATOM 1299 C CA . ARG 165 165 ? A 3.361 -13.544 6.291 1.000 1 A ARG 97.575 1
ATOM 1300 C C . ARG 165 165 ? A 3.568 -14.755 5.377 1.000 1 A ARG 97.388 1
ATOM 1301 O O . ARG 165 165 ? A 4.352 -15.657 5.690 1.000 1 A ARG 97.105 1
ATOM 1302 C CB . ARG 165 165 ? A 2.094 -13.738 7.117 1.000 1 A ARG 97.141 1
ATOM 1303 C CG . ARG 165 165 ? A 1.911 -12.750 8.253 1.000 1 A ARG 95.848 1
ATOM 1304 C CD . ARG 165 165 ? A 0.584 -13.030 8.952 1.000 1 A ARG 94.201 1
ATOM 1305 N NE . ARG 165 165 ? A 0.317 -12.053 9.991 1.000 1 A ARG 93.648 1
ATOM 1306 C CZ . ARG 165 165 ? A -0.894 -11.788 10.484 1.000 1 A ARG 93.028 1
ATOM 1307 N NH1 . ARG 165 165 ? A -1.968 -12.411 9.983 1.000 1 A ARG 90.245 1
ATOM 1308 N NH2 . ARG 165 165 ? A -1.035 -10.933 11.481 1.000 1 A ARG 90.447 1
ATOM 1309 N N . LYS 166 166 ? A 2.817 -14.790 4.242 1.000 1 A LYS 97.444 1
ATOM 1310 C CA . LYS 166 166 ? A 2.955 -15.910 3.292 1.000 1 A LYS 96.947 1
ATOM 1311 C C . LYS 166 166 ? A 4.399 -15.958 2.751 1.000 1 A LYS 97.027 1
ATOM 1312 O O . LYS 166 166 ? A 4.956 -17.044 2.553 1.000 1 A LYS 96.397 1
ATOM 1313 C CB . LYS 166 166 ? A 1.983 -15.770 2.144 1.000 1 A LYS 96.520 1
ATOM 1314 C CG . LYS 166 166 ? A 0.514 -15.967 2.525 1.000 1 A LYS 94.358 1
ATOM 1315 C CD . LYS 166 166 ? A -0.348 -15.997 1.277 1.000 1 A LYS 89.249 1
ATOM 1316 C CE . LYS 166 166 ? A -1.822 -16.180 1.621 1.000 1 A LYS 81.799 1
ATOM 1317 N NZ . LYS 166 166 ? A -2.415 -14.921 2.189 1.000 1 A LYS 75.519 1
ATOM 1318 N N . HIS 167 167 ? A 4.996 -14.770 2.484 1.000 1 A HIS 97.432 1
ATOM 1319 C CA . HIS 167 167 ? A 6.357 -14.713 1.970 1.000 1 A HIS 97.065 1
ATOM 1320 C C . HIS 167 167 ? A 7.384 -15.181 3.007 1.000 1 A HIS 96.791 1
ATOM 1321 O O . HIS 167 167 ? A 8.292 -15.963 2.709 1.000 1 A HIS 95.881 1
ATOM 1322 C CB . HIS 167 167 ? A 6.682 -13.299 1.499 1.000 1 A HIS 96.945 1
ATOM 1323 C CG . HIS 167 167 ? A 8.049 -13.175 0.899 1.000 1 A HIS 96.527 1
ATOM 1324 N ND1 . HIS 167 167 ? A 9.088 -12.624 1.581 1.000 1 A HIS 85.603 1
ATOM 1325 C CD2 . HIS 167 167 ? A 8.523 -13.496 -0.324 1.000 1 A HIS 87.430 1
ATOM 1326 C CE1 . HIS 167 167 ? A 10.166 -12.628 0.804 1.000 1 A HIS 88.121 1
ATOM 1327 N NE2 . HIS 167 167 ? A 9.831 -13.157 -0.352 1.000 1 A HIS 89.568 1
ATOM 1328 N N . LYS 168 168 ? A 7.198 -14.697 4.270 1.000 1 A LYS 96.157 1
ATOM 1329 C CA . LYS 168 168 ? A 8.139 -15.042 5.337 1.000 1 A LYS 94.938 1
ATOM 1330 C C . LYS 168 168 ? A 8.110 -16.518 5.690 1.000 1 A LYS 94.983 1
ATOM 1331 O O . LYS 168 168 ? A 9.123 -17.065 6.134 1.000 1 A LYS 93.548 1
ATOM 1332 C CB . LYS 168 168 ? A 7.836 -14.202 6.584 1.000 1 A LYS 92.691 1
ATOM 1333 C CG . LYS 168 168 ? A 8.170 -12.707 6.447 1.000 1 A LYS 91.476 1
ATOM 1334 C CD . LYS 168 168 ? A 7.537 -11.892 7.546 1.000 1 A LYS 88.969 1
ATOM 1335 C CE . LYS 168 168 ? A 8.189 -12.215 8.881 1.000 1 A LYS 82.456 1
ATOM 1336 N NZ . LYS 168 168 ? A 7.569 -11.438 9.992 1.000 1 A LYS 84.586 1
ATOM 1337 N N . GLU 169 169 ? A 6.940 -17.171 5.510 1.000 1 A GLU 96.295 1
ATOM 1338 C CA . GLU 169 169 ? A 6.832 -18.571 5.903 1.000 1 A GLU 95.645 1
ATOM 1339 C C . GLU 169 169 ? A 7.605 -19.504 4.958 1.000 1 A GLU 95.198 1
ATOM 1340 O O . GLU 169 169 ? A 7.836 -20.664 5.305 1.000 1 A GLU 93.098 1
ATOM 1341 C CB . GLU 169 169 ? A 5.359 -18.981 5.980 1.000 1 A GLU 93.919 1
ATOM 1342 C CG . GLU 169 169 ? A 4.711 -19.287 4.646 1.000 1 A GLU 88.688 1
ATOM 1343 C CD . GLU 169 169 ? A 3.276 -19.795 4.769 1.000 1 A GLU 86.361 1
ATOM 1344 O OE1 . GLU 169 169 ? A 2.835 -19.982 5.927 1.000 1 A GLU 81.689 1
ATOM 1345 O OE2 . GLU 169 169 ? A 2.648 -19.996 3.739 1.000 1 A GLU 80.389 1
ATOM 1346 N N . LYS 170 170 ? A 8.010 -18.961 3.786 1.000 1 A LYS 93.978 1
ATOM 1347 C CA . LYS 170 170 ? A 8.826 -19.766 2.868 1.000 1 A LYS 92.745 1
ATOM 1348 C C . LYS 170 170 ? A 10.233 -20.040 3.439 1.000 1 A LYS 88.268 1
ATOM 1349 O O . LYS 170 170 ? A 10.875 -20.997 3.036 1.000 1 A LYS 81.147 1
ATOM 1350 C CB . LYS 170 170 ? A 8.959 -19.043 1.530 1.000 1 A LYS 88.378 1
ATOM 1351 C CG . LYS 170 170 ? A 7.652 -18.966 0.770 1.000 1 A LYS 89.322 1
ATOM 1352 C CD . LYS 170 170 ? A 7.807 -18.193 -0.523 1.000 1 A LYS 85.937 1
ATOM 1353 C CE . LYS 170 170 ? A 6.482 -17.997 -1.251 1.000 1 A LYS 81.062 1
ATOM 1354 N NZ . LYS 170 170 ? A 6.650 -17.248 -2.489 1.000 1 A LYS 75.280 1
HETATM 1355 C C1_1 . LIG2 . 1 ? B 4.789 11.418 -9.122 1.000 2 B LIG2 84.773 1
HETATM 1356 C C2_1 . LIG2 . 1 ? B 5.805 10.934 -8.146 1.000 2 B LIG2 89.615 1
HETATM 1357 C C3_1 . LIG2 . 1 ? B 5.574 11.571 -6.751 1.000 2 B LIG2 87.281 1
HETATM 1358 N N1_1 . LIG2 . 1 ? B 4.408 11.030 -6.100 1.000 2 B LIG2 92.485 1
HETATM 1359 C C4_1 . LIG2 . 1 ? B 3.354 11.749 -5.620 1.000 2 B LIG2 90.906 1
HETATM 1360 C C5_1 . LIG2 . 1 ? B 3.476 13.263 -5.681 1.000 2 B LIG2 85.133 1
HETATM 1361 C C6_1 . LIG2 . 1 ? B 2.305 13.879 -6.364 1.000 2 B LIG2 82.867 1
HETATM 1362 O O1_1 . LIG2 . 1 ? B 2.406 11.246 -5.190 1.000 2 B LIG2 89.076 1
HETATM 1363 C C7_1 . LIG2 . 1 ? B 4.329 9.533 -6.023 1.000 2 B LIG2 89.441 1
HETATM 1364 C C8_1 . LIG2 . 1 ? B 4.515 8.926 -7.351 1.000 2 B LIG2 89.208 1
HETATM 1365 N N2_1 . LIG2 . 1 ? B 5.745 9.480 -7.920 1.000 2 B LIG2 94.180 1
HETATM 1366 C C9_1 . LIG2 . 1 ? B 6.454 8.620 -8.727 1.000 2 B LIG2 94.433 1
HETATM 1367 N N3_1 . LIG2 . 1 ? B 6.197 8.585 -10.031 1.000 2 B LIG2 93.700 1
HETATM 1368 C C10_1 . LIG2 . 1 ? B 6.808 7.684 -10.838 1.000 2 B LIG2 93.543 1
HETATM 1369 O O2_1 . LIG2 . 1 ? B 6.473 7.694 -12.137 1.000 2 B LIG2 92.588 1
HETATM 1370 C C11_1 . LIG2 . 1 ? B 5.338 8.388 -12.558 1.000 2 B LIG2 85.859 1
HETATM 1371 C C12_1 . LIG2 . 1 ? B 5.061 8.055 -13.980 1.000 2 B LIG2 87.401 1
HETATM 1372 C C13_1 . LIG2 . 1 ? B 5.175 6.559 -14.213 1.000 2 B LIG2 81.904 1
HETATM 1373 C C14_1 . LIG2 . 1 ? B 5.587 6.473 -15.668 1.000 2 B LIG2 79.137 1
HETATM 1374 C C15_1 . LIG2 . 1 ? B 6.170 7.726 -16.030 1.000 2 B LIG2 79.848 1
HETATM 1375 N N4_1 . LIG2 . 1 ? B 6.060 8.658 -14.868 1.000 2 B LIG2 82.919 1
HETATM 1376 C C16_1 . LIG2 . 1 ? B 5.718 10.009 -15.324 1.000 2 B LIG2 74.534 1
HETATM 1377 N N5_1 . LIG2 . 1 ? B 7.698 6.807 -10.390 1.000 2 B LIG2 93.003 1
HETATM 1378 C C17_1 . LIG2 . 1 ? B 8.018 6.806 -9.075 1.000 2 B LIG2 93.738 1
HETATM 1379 C C18_1 . LIG2 . 1 ? B 8.953 5.861 -8.573 1.000 2 B LIG2 93.604 1
HETATM 1380 F F1_1 . LIG2 . 1 ? B 9.476 5.019 -9.471 1.000 2 B LIG2 93.054 1
HETATM 1381 C C19_1 . LIG2 . 1 ? B 9.230 5.790 -7.235 1.000 2 B LIG2 93.975 1
HETATM 1382 C C20_1 . LIG2 . 1 ? B 10.187 4.834 -6.764 1.000 2 B LIG2 94.003 1
HETATM 1383 C C21_1 . LIG2 . 1 ? B 9.865 3.534 -6.459 1.000 2 B LIG2 94.566 1
HETATM 1384 C C22_1 . LIG2 . 1 ? B 8.410 3.080 -6.520 1.000 2 B LIG2 94.215 1
HETATM 1385 F F2_1 . LIG2 . 1 ? B 7.672 3.855 -5.753 1.000 2 B LIG2 86.484 1
HETATM 1386 F F3_1 . LIG2 . 1 ? B 8.192 1.906 -6.102 1.000 2 B LIG2 86.562 1
HETATM 1387 F F4_1 . LIG2 . 1 ? B 7.946 3.158 -7.777 1.000 2 B LIG2 86.289 1
HETATM 1388 C C23_1 . LIG2 . 1 ? B 10.895 2.684 -6.070 1.000 2 B LIG2 93.641 1
HETATM 1389 C C24_1 . LIG2 . 1 ? B 10.672 1.235 -5.711 1.000 2 B LIG2 93.065 1
HETATM 1390 C C25_1 . LIG2 . 1 ? B 12.211 3.143 -6.033 1.000 2 B LIG2 93.238 1
HETATM 1391 C C26_1 . LIG2 . 1 ? B 12.442 4.494 -6.354 1.000 2 B LIG2 92.364 1
HETATM 1392 N N6_1 . LIG2 . 1 ? B 13.697 4.982 -6.298 1.000 2 B LIG2 91.183 1
HETATM 1393 N N7_1 . LIG2 . 1 ? B 11.447 5.315 -6.709 1.000 2 B LIG2 92.822 1
HETATM 1394 C C27_1 . LIG2 . 1 ? B 8.614 6.705 -6.350 1.000 2 B LIG2 93.732 1
HETATM 1395 Cl CL1_1 . LIG2 . 1 ? B 8.920 6.650 -4.700 1.000 2 B LIG2 90.976 1
HETATM 1396 C C28_1 . LIG2 . 1 ? B 7.704 7.657 -6.821 1.000 2 B LIG2 94.373 1
HETATM 1397 C C29_1 . LIG2 . 1 ? B 7.404 7.691 -8.181 1.000 2 B LIG2 94.241 1
HETATM 1398 O O1_1 . LIG3 . 1 ? C -3.345 13.564 -1.501 1.000 3 C LIG3 89.856 1
HETATM 1399 P P1_1 . LIG3 . 1 ? C -3.971 12.255 -1.734 1.000 3 C LIG3 96.397 1
HETATM 1400 O O2_1 . LIG3 . 1 ? C -4.119 11.402 -0.566 1.000 3 C LIG3 88.625 1
HETATM 1401 O O3_1 . LIG3 . 1 ? C -3.237 11.459 -2.918 1.000 3 C LIG3 96.731 1
HETATM 1402 P P2_1 . LIG3 . 1 ? C -1.694 11.123 -3.003 1.000 3 C LIG3 96.246 1
HETATM 1403 O O4_1 . LIG3 . 1 ? C -1.661 9.782 -3.613 1.000 3 C LIG3 82.809 1
HETATM 1404 O O5_1 . LIG3 . 1 ? C -1.088 12.181 -3.866 1.000 3 C LIG3 86.504 1
HETATM 1405 O O6_1 . LIG3 . 1 ? C -1.132 11.128 -1.616 1.000 3 C LIG3 84.502 1
HETATM 1406 O O7_1 . LIG3 . 1 ? C -5.384 12.455 -2.402 1.000 3 C LIG3 96.750 1
HETATM 1407 C C1_1 . LIG3 . 1 ? C -5.511 13.273 -3.553 1.000 3 C LIG3 95.664 1
HETATM 1408 C C2_1 . LIG3 . 1 ? C -6.880 13.863 -3.554 1.000 3 C LIG3 96.150 1
HETATM 1409 O O8_1 . LIG3 . 1 ? C -7.847 12.799 -3.681 1.000 3 C LIG3 97.276 1
HETATM 1410 C C3_1 . LIG3 . 1 ? C -7.218 14.615 -2.270 1.000 3 C LIG3 95.762 1
HETATM 1411 O O9_1 . LIG3 . 1 ? C -7.935 15.781 -2.496 1.000 3 C LIG3 93.754 1
HETATM 1412 C C4_1 . LIG3 . 1 ? C -8.034 13.585 -1.495 1.000 3 C LIG3 96.644 1
HETATM 1413 O O10_1 . LIG3 . 1 ? C -8.936 14.178 -0.625 1.000 3 C LIG3 95.531 1
HETATM 1414 C C5_1 . LIG3 . 1 ? C -8.723 12.839 -2.574 1.000 3 C LIG3 97.442 1
HETATM 1415 N N1_1 . LIG3 . 1 ? C -9.033 11.445 -2.241 1.000 3 C LIG3 97.891 1
HETATM 1416 C C6_1 . LIG3 . 1 ? C -10.222 10.865 -2.391 1.000 3 C LIG3 98.220 1
HETATM 1417 N N2_1 . LIG3 . 1 ? C -11.397 11.352 -2.835 1.000 3 C LIG3 98.018 1
HETATM 1418 C C7_1 . LIG3 . 1 ? C -12.427 10.499 -2.844 1.000 3 C LIG3 98.065 1
HETATM 1419 N N3_1 . LIG3 . 1 ? C -13.636 10.978 -3.284 1.000 3 C LIG3 97.391 1
HETATM 1420 N N4_1 . LIG3 . 1 ? C -12.320 9.204 -2.472 1.000 3 C LIG3 98.492 1
HETATM 1421 C C8_1 . LIG3 . 1 ? C -11.166 8.681 -2.003 1.000 3 C LIG3 98.518 1
HETATM 1422 O O11_1 . LIG3 . 1 ? C -11.124 7.526 -1.658 1.000 3 C LIG3 98.319 1
HETATM 1423 C C9_1 . LIG3 . 1 ? C -10.045 9.544 -1.968 1.000 3 C LIG3 98.431 1
HETATM 1424 N N5_1 . LIG3 . 1 ? C -8.746 9.361 -1.603 1.000 3 C LIG3 98.064 1
HETATM 1425 C C10_1 . LIG3 . 1 ? C -8.145 10.555 -1.795 1.000 3 C LIG3 97.774 1
HETATM 1426 Mg MG1_1 . LIG4 . 1 ? D 0.390 12.115 -0.710 1.000 4 D LIG4 94.361 1
#
#
loop_
_atom_type.symbol
C
Cl
F
Mg
N
O
P
S
#
#
loop_
_ma_qa_metric.id
_ma_qa_metric.name
_ma_qa_metric.description
_ma_qa_metric.type
_ma_qa_metric.mode
_ma_qa_metric.type_other_details
_ma_qa_metric.software_group_id
1 pLDDT 'Predicted lddt' pLDDT local . .
#
#
loop_
_ma_qa_metric_local.ordinal_id
_ma_qa_metric_local.model_id
_ma_qa_metric_local.label_asym_id
_ma_qa_metric_local.label_seq_id
_ma_qa_metric_local.label_comp_id
_ma_qa_metric_local.metric_id
_ma_qa_metric_local.metric_value
1 1 A 1 GLY 1 79.134
2 1 A 2 MET 1 89.064
3 1 A 3 THR 1 95.413
4 1 A 4 GLU 1 96.825
5 1 A 5 TYR 1 97.771
6 1 A 6 LYS 1 97.703
7 1 A 7 LEU 1 98.185
8 1 A 8 VAL 1 97.744
9 1 A 9 VAL 1 97.846
10 1 A 10 VAL 1 97.788
11 1 A 11 GLY 1 97.398
12 1 A 12 ALA 1 97.222
13 1 A 13 GLY 1 96.041
14 1 A 14 GLY 1 96.644
15 1 A 15 VAL 1 98.289
16 1 A 16 GLY 1 97.982
17 1 A 17 LYS 1 97.836
18 1 A 18 SER 1 96.556
19 1 A 19 ALA 1 97.565
20 1 A 20 LEU 1 98.130
21 1 A 21 THR 1 97.704
22 1 A 22 ILE 1 96.724
23 1 A 23 GLN 1 97.461
24 1 A 24 LEU 1 97.836
25 1 A 25 ILE 1 96.493
26 1 A 26 GLN 1 96.128
27 1 A 27 ASN 1 96.387
28 1 A 28 HIS 1 95.932
29 1 A 29 PHE 1 97.046
30 1 A 30 VAL 1 91.486
31 1 A 31 ASP 1 89.299
32 1 A 32 GLU 1 84.779
33 1 A 33 TYR 1 81.983
34 1 A 34 ASP 1 81.415
35 1 A 35 PRO 1 77.390
36 1 A 36 THR 1 77.813
37 1 A 37 ILE 1 80.837
38 1 A 38 GLU 1 85.629
39 1 A 39 ASP 1 89.261
40 1 A 40 SER 1 92.280
41 1 A 41 TYR 1 95.110
42 1 A 42 ARG 1 95.649
43 1 A 43 LYS 1 96.243
44 1 A 44 GLN 1 96.821
45 1 A 45 VAL 1 96.141
46 1 A 46 VAL 1 96.186
47 1 A 47 ILE 1 96.987
48 1 A 48 ASP 1 96.166
49 1 A 49 GLY 1 93.707
50 1 A 50 GLU 1 93.046
51 1 A 51 THR 1 95.565
52 1 A 52 SER 1 95.589
53 1 A 53 LEU 1 97.329
54 1 A 54 LEU 1 97.961
55 1 A 55 ASP 1 97.230
56 1 A 56 ILE 1 97.396
57 1 A 57 LEU 1 96.187
58 1 A 58 ASP 1 95.558
59 1 A 59 THR 1 93.868
60 1 A 60 ALA 1 90.526
61 1 A 61 GLY 1 75.401
62 1 A 62 GLN 1 78.899
63 1 A 63 GLU 1 77.254
64 1 A 64 GLU 1 79.504
65 1 A 65 TYR 1 80.372
66 1 A 66 SER 1 82.828
67 1 A 67 ALA 1 86.936
68 1 A 68 MET 1 82.864
69 1 A 69 ARG 1 86.338
70 1 A 70 ASP 1 90.704
71 1 A 71 GLN 1 89.171
72 1 A 72 TYR 1 87.027
73 1 A 73 MET 1 93.169
74 1 A 74 ARG 1 94.449
75 1 A 75 THR 1 93.620
76 1 A 76 GLY 1 97.151
77 1 A 77 GLU 1 98.276
78 1 A 78 GLY 1 98.490
79 1 A 79 PHE 1 98.652
80 1 A 80 LEU 1 98.754
81 1 A 81 SER 1 98.895
82 1 A 82 VAL 1 98.906
83 1 A 83 PHE 1 98.964
84 1 A 84 ALA 1 98.908
85 1 A 85 ILE 1 98.844
86 1 A 86 ASN 1 98.717
87 1 A 87 ASN 1 98.558
88 1 A 88 THR 1 98.723
89 1 A 89 LYS 1 98.744
90 1 A 90 SER 1 98.727
91 1 A 91 PHE 1 98.891
92 1 A 92 GLU 1 98.542
93 1 A 93 ASP 1 98.246
94 1 A 94 ILE 1 98.460
95 1 A 95 HIS 1 97.106
96 1 A 96 HIS 1 96.346
97 1 A 97 TYR 1 96.664
98 1 A 98 ARG 1 97.193
99 1 A 99 GLU 1 96.634
100 1 A 100 GLN 1 95.150
101 1 A 101 ILE 1 96.669
102 1 A 102 LYS 1 96.740
103 1 A 103 ARG 1 94.933
104 1 A 104 VAL 1 94.928
105 1 A 105 LYS 1 95.680
106 1 A 106 ASP 1 95.625
107 1 A 107 SER 1 94.715
108 1 A 108 GLU 1 94.780
109 1 A 109 ASP 1 94.839
110 1 A 110 VAL 1 98.015
111 1 A 111 PRO 1 98.636
112 1 A 112 MET 1 98.705
113 1 A 113 VAL 1 98.961
114 1 A 114 LEU 1 98.976
115 1 A 115 VAL 1 98.986
116 1 A 116 GLY 1 98.977
117 1 A 117 ASN 1 98.944
118 1 A 118 LYS 1 98.796
119 1 A 119 SER 1 98.686
120 1 A 120 ASP 1 98.744
121 1 A 121 LEU 1 98.292
122 1 A 122 PRO 1 96.882
123 1 A 123 SER 1 92.545
124 1 A 124 ARG 1 97.247
125 1 A 125 THR 1 98.580
126 1 A 126 VAL 1 98.549
127 1 A 127 ASP 1 97.701
128 1 A 128 THR 1 97.582
129 1 A 129 LYS 1 98.173
130 1 A 130 GLN 1 98.119
131 1 A 131 ALA 1 98.771
132 1 A 132 GLN 1 98.790
133 1 A 133 ASP 1 98.724
134 1 A 134 LEU 1 98.737
135 1 A 135 ALA 1 98.762
136 1 A 136 ARG 1 98.462
137 1 A 137 SER 1 97.953
138 1 A 138 TYR 1 97.601
139 1 A 139 GLY 1 97.461
140 1 A 140 ILE 1 98.450
141 1 A 141 PRO 1 98.864
142 1 A 142 PHE 1 98.957
143 1 A 143 ILE 1 98.950
144 1 A 144 GLU 1 98.848
145 1 A 145 THR 1 98.978
146 1 A 146 SER 1 98.883
147 1 A 147 ALA 1 98.438
148 1 A 148 LYS 1 98.297
149 1 A 149 THR 1 98.563
150 1 A 150 ARG 1 98.449
151 1 A 151 GLN 1 98.672
152 1 A 152 GLY 1 98.916
153 1 A 153 VAL 1 98.870
154 1 A 154 ASP 1 98.644
155 1 A 155 ASP 1 98.775
156 1 A 156 ALA 1 98.881
157 1 A 157 PHE 1 98.826
158 1 A 158 TYR 1 98.663
159 1 A 159 THR 1 98.767
160 1 A 160 LEU 1 98.794
161 1 A 161 VAL 1 98.554
162 1 A 162 ARG 1 98.215
163 1 A 163 GLU 1 98.331
164 1 A 164 ILE 1 98.374
165 1 A 165 ARG 1 97.575
166 1 A 166 LYS 1 96.947
167 1 A 167 HIS 1 97.065
168 1 A 168 LYS 1 94.938
169 1 A 169 GLU 1 95.645
170 1 A 170 LYS 1 92.745
#
