# Supplementary material for: Single‐Sequence Deep Learning Delivers Crystal‐Quality Models of Covalent K‐Ras G12 Hotspot Complexes
Source: IUBMB Life. 2026 Jun 13;78(6):e70108. doi: 10.1002/iub.70108 (PMC13263772; doi:10.1002/iub.70108)
Supplement: Supplementary file 1 — Data S1: iub70108‐sup‐0001‐DataS1.zip. [file IUB-78-0-s001.zip › Supplementary_Data/1_Without Covalent Restraint_Web/Predicted Structures/KRASWT_Divarasib_GDP_Mg2+_without_restraint/pred.rank_0.cif]

data_model
_entry.id model
_struct.entry_id model
_struct.pdbx_model_details .
_struct.pdbx_structure_determination_methodology computational
_struct.title 'Chai-1 predicted structure'
_audit_conform.dict_location https://raw.githubusercontent.com/ihmwg/ModelCIF/80e1e22/dist/mmcif_ma.dic
_audit_conform.dict_name mmcif_ma.dic
_audit_conform.dict_version 1.4.7
#
loop_
_audit_author.name
_audit_author.pdbx_ordinal
'Chai Discovery team' 1
#
#
loop_
_chem_comp.id
_chem_comp.type
_chem_comp.name
_chem_comp.formula
_chem_comp.formula_weight
_chem_comp.ma_provenance
ALA 'L-peptide linking' . . . 'CCD Core'
ARG 'L-peptide linking' . . . 'CCD Core'
ASN 'L-peptide linking' . . . 'CCD Core'
ASP 'L-peptide linking' . . . 'CCD Core'
GLN 'L-peptide linking' . . . 'CCD Core'
GLU 'L-peptide linking' . . . 'CCD Core'
GLY 'L-peptide linking' . . . 'CCD Core'
HIS 'L-peptide linking' . . . 'CCD Core'
ILE 'L-peptide linking' . . . 'CCD Core'
LEU 'L-peptide linking' . . . 'CCD Core'
LIG2 non-polymer . . . 'CCD Core'
LIG3 non-polymer . . . 'CCD Core'
LIG4 non-polymer . . . 'CCD Core'
LYS 'L-peptide linking' . . . 'CCD Core'
MET 'L-peptide linking' . . . 'CCD Core'
PHE 'L-peptide linking' . . . 'CCD Core'
PRO 'L-peptide linking' . . . 'CCD Core'
SER 'L-peptide linking' . . . 'CCD Core'
THR 'L-peptide linking' . . . 'CCD Core'
TYR 'L-peptide linking' . . . 'CCD Core'
VAL 'L-peptide linking' . . . 'CCD Core'
#
#
loop_
_entity.id
_entity.type
_entity.src_method
_entity.pdbx_description
_entity.formula_weight
_entity.pdbx_number_of_molecules
_entity.details
1 polymer man 'Entity A' . 1 .
2 non-polymer man 'Entity B' . 1 .
3 non-polymer man 'Entity C' . 1 .
4 non-polymer man 'Entity D' . 1 .
#
#
loop_
_entity_poly.entity_id
_entity_poly.type
_entity_poly.nstd_linkage
_entity_poly.nstd_monomer
_entity_poly.pdbx_strand_id
_entity_poly.pdbx_seq_one_letter_code
_entity_poly.pdbx_seq_one_letter_code_can
1 polypeptide(L) no no A
;GMTEYKLVVVGAGGVGKSALTIQLIQNHFVDEYDPTIEDSYRKQVVIDGETSLLDILDTAGQEEYSAMRD
QYMRTGEGFLSVFAINNTKSFEDIHHYREQIKRVKDSEDVPMVLVGNKSDLPSRTVDTKQAQDLARSYGI
PFIETSAKTRQGVDDAFYTLVREIRKHKEK
;

;GMTEYKLVVVGAGGVGKSALTIQLIQNHFVDEYDPTIEDSYRKQVVIDGETSLLDILDTAGQEEYSAMRD
QYMRTGEGFLSVFAINNTKSFEDIHHYREQIKRVKDSEDVPMVLVGNKSDLPSRTVDTKQAQDLARSYGI
PFIETSAKTRQGVDDAFYTLVREIRKHKEK
;

#
#
loop_
_pdbx_entity_nonpoly.entity_id
_pdbx_entity_nonpoly.name
_pdbx_entity_nonpoly.comp_id
_pdbx_entity_nonpoly.ma_model_mode
2 'Entity B' LIG2 .
3 'Entity C' LIG3 .
4 'Entity D' LIG4 .
#
#
loop_
_entity_poly_seq.entity_id
_entity_poly_seq.num
_entity_poly_seq.mon_id
_entity_poly_seq.hetero
1 1 GLY .
1 2 MET .
1 3 THR .
1 4 GLU .
1 5 TYR .
1 6 LYS .
1 7 LEU .
1 8 VAL .
1 9 VAL .
1 10 VAL .
1 11 GLY .
1 12 ALA .
1 13 GLY .
1 14 GLY .
1 15 VAL .
1 16 GLY .
1 17 LYS .
1 18 SER .
1 19 ALA .
1 20 LEU .
1 21 THR .
1 22 ILE .
1 23 GLN .
1 24 LEU .
1 25 ILE .
1 26 GLN .
1 27 ASN .
1 28 HIS .
1 29 PHE .
1 30 VAL .
1 31 ASP .
1 32 GLU .
1 33 TYR .
1 34 ASP .
1 35 PRO .
1 36 THR .
1 37 ILE .
1 38 GLU .
1 39 ASP .
1 40 SER .
1 41 TYR .
1 42 ARG .
1 43 LYS .
1 44 GLN .
1 45 VAL .
1 46 VAL .
1 47 ILE .
1 48 ASP .
1 49 GLY .
1 50 GLU .
1 51 THR .
1 52 SER .
1 53 LEU .
1 54 LEU .
1 55 ASP .
1 56 ILE .
1 57 LEU .
1 58 ASP .
1 59 THR .
1 60 ALA .
1 61 GLY .
1 62 GLN .
1 63 GLU .
1 64 GLU .
1 65 TYR .
1 66 SER .
1 67 ALA .
1 68 MET .
1 69 ARG .
1 70 ASP .
1 71 GLN .
1 72 TYR .
1 73 MET .
1 74 ARG .
1 75 THR .
1 76 GLY .
1 77 GLU .
1 78 GLY .
1 79 PHE .
1 80 LEU .
1 81 SER .
1 82 VAL .
1 83 PHE .
1 84 ALA .
1 85 ILE .
1 86 ASN .
1 87 ASN .
1 88 THR .
1 89 LYS .
1 90 SER .
1 91 PHE .
1 92 GLU .
1 93 ASP .
1 94 ILE .
1 95 HIS .
1 96 HIS .
1 97 TYR .
1 98 ARG .
1 99 GLU .
1 100 GLN .
1 101 ILE .
1 102 LYS .
1 103 ARG .
1 104 VAL .
1 105 LYS .
1 106 ASP .
1 107 SER .
1 108 GLU .
1 109 ASP .
1 110 VAL .
1 111 PRO .
1 112 MET .
1 113 VAL .
1 114 LEU .
1 115 VAL .
1 116 GLY .
1 117 ASN .
1 118 LYS .
1 119 SER .
1 120 ASP .
1 121 LEU .
1 122 PRO .
1 123 SER .
1 124 ARG .
1 125 THR .
1 126 VAL .
1 127 ASP .
1 128 THR .
1 129 LYS .
1 130 GLN .
1 131 ALA .
1 132 GLN .
1 133 ASP .
1 134 LEU .
1 135 ALA .
1 136 ARG .
1 137 SER .
1 138 TYR .
1 139 GLY .
1 140 ILE .
1 141 PRO .
1 142 PHE .
1 143 ILE .
1 144 GLU .
1 145 THR .
1 146 SER .
1 147 ALA .
1 148 LYS .
1 149 THR .
1 150 ARG .
1 151 GLN .
1 152 GLY .
1 153 VAL .
1 154 ASP .
1 155 ASP .
1 156 ALA .
1 157 PHE .
1 158 TYR .
1 159 THR .
1 160 LEU .
1 161 VAL .
1 162 ARG .
1 163 GLU .
1 164 ILE .
1 165 ARG .
1 166 LYS .
1 167 HIS .
1 168 LYS .
1 169 GLU .
1 170 LYS .
#
#
loop_
_struct_asym.id
_struct_asym.entity_id
_struct_asym.details
A 1 'Chain A'
B 2 'Chain B'
C 3 'Chain C'
D 4 'Chain D'
#
#
loop_
_pdbx_poly_seq_scheme.asym_id
_pdbx_poly_seq_scheme.entity_id
_pdbx_poly_seq_scheme.seq_id
_pdbx_poly_seq_scheme.mon_id
_pdbx_poly_seq_scheme.pdb_seq_num
_pdbx_poly_seq_scheme.auth_seq_num
_pdbx_poly_seq_scheme.pdb_mon_id
_pdbx_poly_seq_scheme.auth_mon_id
_pdbx_poly_seq_scheme.pdb_strand_id
_pdbx_poly_seq_scheme.pdb_ins_code
A 1 1 GLY 1 1 GLY GLY A .
A 1 2 MET 2 2 MET MET A .
A 1 3 THR 3 3 THR THR A .
A 1 4 GLU 4 4 GLU GLU A .
A 1 5 TYR 5 5 TYR TYR A .
A 1 6 LYS 6 6 LYS LYS A .
A 1 7 LEU 7 7 LEU LEU A .
A 1 8 VAL 8 8 VAL VAL A .
A 1 9 VAL 9 9 VAL VAL A .
A 1 10 VAL 10 10 VAL VAL A .
A 1 11 GLY 11 11 GLY GLY A .
A 1 12 ALA 12 12 ALA ALA A .
A 1 13 GLY 13 13 GLY GLY A .
A 1 14 GLY 14 14 GLY GLY A .
A 1 15 VAL 15 15 VAL VAL A .
A 1 16 GLY 16 16 GLY GLY A .
A 1 17 LYS 17 17 LYS LYS A .
A 1 18 SER 18 18 SER SER A .
A 1 19 ALA 19 19 ALA ALA A .
A 1 20 LEU 20 20 LEU LEU A .
A 1 21 THR 21 21 THR THR A .
A 1 22 ILE 22 22 ILE ILE A .
A 1 23 GLN 23 23 GLN GLN A .
A 1 24 LEU 24 24 LEU LEU A .
A 1 25 ILE 25 25 ILE ILE A .
A 1 26 GLN 26 26 GLN GLN A .
A 1 27 ASN 27 27 ASN ASN A .
A 1 28 HIS 28 28 HIS HIS A .
A 1 29 PHE 29 29 PHE PHE A .
A 1 30 VAL 30 30 VAL VAL A .
A 1 31 ASP 31 31 ASP ASP A .
A 1 32 GLU 32 32 GLU GLU A .
A 1 33 TYR 33 33 TYR TYR A .
A 1 34 ASP 34 34 ASP ASP A .
A 1 35 PRO 35 35 PRO PRO A .
A 1 36 THR 36 36 THR THR A .
A 1 37 ILE 37 37 ILE ILE A .
A 1 38 GLU 38 38 GLU GLU A .
A 1 39 ASP 39 39 ASP ASP A .
A 1 40 SER 40 40 SER SER A .
A 1 41 TYR 41 41 TYR TYR A .
A 1 42 ARG 42 42 ARG ARG A .
A 1 43 LYS 43 43 LYS LYS A .
A 1 44 GLN 44 44 GLN GLN A .
A 1 45 VAL 45 45 VAL VAL A .
A 1 46 VAL 46 46 VAL VAL A .
A 1 47 ILE 47 47 ILE ILE A .
A 1 48 ASP 48 48 ASP ASP A .
A 1 49 GLY 49 49 GLY GLY A .
A 1 50 GLU 50 50 GLU GLU A .
A 1 51 THR 51 51 THR THR A .
A 1 52 SER 52 52 SER SER A .
A 1 53 LEU 53 53 LEU LEU A .
A 1 54 LEU 54 54 LEU LEU A .
A 1 55 ASP 55 55 ASP ASP A .
A 1 56 ILE 56 56 ILE ILE A .
A 1 57 LEU 57 57 LEU LEU A .
A 1 58 ASP 58 58 ASP ASP A .
A 1 59 THR 59 59 THR THR A .
A 1 60 ALA 60 60 ALA ALA A .
A 1 61 GLY 61 61 GLY GLY A .
A 1 62 GLN 62 62 GLN GLN A .
A 1 63 GLU 63 63 GLU GLU A .
A 1 64 GLU 64 64 GLU GLU A .
A 1 65 TYR 65 65 TYR TYR A .
A 1 66 SER 66 66 SER SER A .
A 1 67 ALA 67 67 ALA ALA A .
A 1 68 MET 68 68 MET MET A .
A 1 69 ARG 69 69 ARG ARG A .
A 1 70 ASP 70 70 ASP ASP A .
A 1 71 GLN 71 71 GLN GLN A .
A 1 72 TYR 72 72 TYR TYR A .
A 1 73 MET 73 73 MET MET A .
A 1 74 ARG 74 74 ARG ARG A .
A 1 75 THR 75 75 THR THR A .
A 1 76 GLY 76 76 GLY GLY A .
A 1 77 GLU 77 77 GLU GLU A .
A 1 78 GLY 78 78 GLY GLY A .
A 1 79 PHE 79 79 PHE PHE A .
A 1 80 LEU 80 80 LEU LEU A .
A 1 81 SER 81 81 SER SER A .
A 1 82 VAL 82 82 VAL VAL A .
A 1 83 PHE 83 83 PHE PHE A .
A 1 84 ALA 84 84 ALA ALA A .
A 1 85 ILE 85 85 ILE ILE A .
A 1 86 ASN 86 86 ASN ASN A .
A 1 87 ASN 87 87 ASN ASN A .
A 1 88 THR 88 88 THR THR A .
A 1 89 LYS 89 89 LYS LYS A .
A 1 90 SER 90 90 SER SER A .
A 1 91 PHE 91 91 PHE PHE A .
A 1 92 GLU 92 92 GLU GLU A .
A 1 93 ASP 93 93 ASP ASP A .
A 1 94 ILE 94 94 ILE ILE A .
A 1 95 HIS 95 95 HIS HIS A .
A 1 96 HIS 96 96 HIS HIS A .
A 1 97 TYR 97 97 TYR TYR A .
A 1 98 ARG 98 98 ARG ARG A .
A 1 99 GLU 99 99 GLU GLU A .
A 1 100 GLN 100 100 GLN GLN A .
A 1 101 ILE 101 101 ILE ILE A .
A 1 102 LYS 102 102 LYS LYS A .
A 1 103 ARG 103 103 ARG ARG A .
A 1 104 VAL 104 104 VAL VAL A .
A 1 105 LYS 105 105 LYS LYS A .
A 1 106 ASP 106 106 ASP ASP A .
A 1 107 SER 107 107 SER SER A .
A 1 108 GLU 108 108 GLU GLU A .
A 1 109 ASP 109 109 ASP ASP A .
A 1 110 VAL 110 110 VAL VAL A .
A 1 111 PRO 111 111 PRO PRO A .
A 1 112 MET 112 112 MET MET A .
A 1 113 VAL 113 113 VAL VAL A .
A 1 114 LEU 114 114 LEU LEU A .
A 1 115 VAL 115 115 VAL VAL A .
A 1 116 GLY 116 116 GLY GLY A .
A 1 117 ASN 117 117 ASN ASN A .
A 1 118 LYS 118 118 LYS LYS A .
A 1 119 SER 119 119 SER SER A .
A 1 120 ASP 120 120 ASP ASP A .
A 1 121 LEU 121 121 LEU LEU A .
A 1 122 PRO 122 122 PRO PRO A .
A 1 123 SER 123 123 SER SER A .
A 1 124 ARG 124 124 ARG ARG A .
A 1 125 THR 125 125 THR THR A .
A 1 126 VAL 126 126 VAL VAL A .
A 1 127 ASP 127 127 ASP ASP A .
A 1 128 THR 128 128 THR THR A .
A 1 129 LYS 129 129 LYS LYS A .
A 1 130 GLN 130 130 GLN GLN A .
A 1 131 ALA 131 131 ALA ALA A .
A 1 132 GLN 132 132 GLN GLN A .
A 1 133 ASP 133 133 ASP ASP A .
A 1 134 LEU 134 134 LEU LEU A .
A 1 135 ALA 135 135 ALA ALA A .
A 1 136 ARG 136 136 ARG ARG A .
A 1 137 SER 137 137 SER SER A .
A 1 138 TYR 138 138 TYR TYR A .
A 1 139 GLY 139 139 GLY GLY A .
A 1 140 ILE 140 140 ILE ILE A .
A 1 141 PRO 141 141 PRO PRO A .
A 1 142 PHE 142 142 PHE PHE A .
A 1 143 ILE 143 143 ILE ILE A .
A 1 144 GLU 144 144 GLU GLU A .
A 1 145 THR 145 145 THR THR A .
A 1 146 SER 146 146 SER SER A .
A 1 147 ALA 147 147 ALA ALA A .
A 1 148 LYS 148 148 LYS LYS A .
A 1 149 THR 149 149 THR THR A .
A 1 150 ARG 150 150 ARG ARG A .
A 1 151 GLN 151 151 GLN GLN A .
A 1 152 GLY 152 152 GLY GLY A .
A 1 153 VAL 153 153 VAL VAL A .
A 1 154 ASP 154 154 ASP ASP A .
A 1 155 ASP 155 155 ASP ASP A .
A 1 156 ALA 156 156 ALA ALA A .
A 1 157 PHE 157 157 PHE PHE A .
A 1 158 TYR 158 158 TYR TYR A .
A 1 159 THR 159 159 THR THR A .
A 1 160 LEU 160 160 LEU LEU A .
A 1 161 VAL 161 161 VAL VAL A .
A 1 162 ARG 162 162 ARG ARG A .
A 1 163 GLU 163 163 GLU GLU A .
A 1 164 ILE 164 164 ILE ILE A .
A 1 165 ARG 165 165 ARG ARG A .
A 1 166 LYS 166 166 LYS LYS A .
A 1 167 HIS 167 167 HIS HIS A .
A 1 168 LYS 168 168 LYS LYS A .
A 1 169 GLU 169 169 GLU GLU A .
A 1 170 LYS 170 170 LYS LYS A .
#
#
loop_
_pdbx_nonpoly_scheme.asym_id
_pdbx_nonpoly_scheme.entity_id
_pdbx_nonpoly_scheme.mon_id
_pdbx_nonpoly_scheme.ndb_seq_num
_pdbx_nonpoly_scheme.pdb_seq_num
_pdbx_nonpoly_scheme.auth_seq_num
_pdbx_nonpoly_scheme.auth_mon_id
_pdbx_nonpoly_scheme.pdb_strand_id
_pdbx_nonpoly_scheme.pdb_ins_code
B 2 LIG2 1 1 1 LIG2 B .
C 3 LIG3 1 1 1 LIG3 C .
D 4 LIG4 1 1 1 LIG4 D .
#
#
loop_
_ma_data.id
_ma_data.name
_ma_data.content_type
_ma_data.content_type_other_details
1 'Entity A' target .
2 'Entity B' target .
3 'Entity C' target .
4 'Entity D' target .
5 pred_model_1 'model coordinates' .
#
#
loop_
_ma_target_entity.entity_id
_ma_target_entity.data_id
_ma_target_entity.origin
1 1 designed
2 2 designed
3 3 designed
4 4 designed
#
#
loop_
_ma_target_entity_instance.asym_id
_ma_target_entity_instance.entity_id
_ma_target_entity_instance.details
A 1 'Chain A'
B 2 'Chain B'
C 3 'Chain C'
D 4 'Chain D'
#
#
loop_
_ma_model_list.ordinal_id
_ma_model_list.model_name
_ma_model_list.data_id
_ma_model_list.model_type
_ma_model_list.model_type_other_details
1 pred_model_1 5 'Ab initio model' .
#
#
loop_
_ma_model_group.id
_ma_model_group.name
_ma_model_group.details
1 pred .
#
#
loop_
_ma_model_group_link.group_id
_ma_model_group_link.model_id
1 1
#
#
loop_
_atom_site.group_PDB
_atom_site.id
_atom_site.type_symbol
_atom_site.label_atom_id
_atom_site.label_alt_id
_atom_site.label_comp_id
_atom_site.label_seq_id
_atom_site.auth_seq_id
_atom_site.pdbx_PDB_ins_code
_atom_site.label_asym_id
_atom_site.Cartn_x
_atom_site.Cartn_y
_atom_site.Cartn_z
_atom_site.occupancy
_atom_site.label_entity_id
_atom_site.auth_asym_id
_atom_site.auth_comp_id
_atom_site.B_iso_or_equiv
_atom_site.pdbx_PDB_model_num
ATOM 1 N N . GLY 1 1 ? A 27.143 -0.615 -6.892 1.000 1 A GLY 74.774 1
ATOM 2 C CA . GLY 1 1 ? A 26.050 -1.594 -6.894 1.000 1 A GLY 79.649 1
ATOM 3 C C . GLY 1 1 ? A 24.776 -1.039 -7.484 1.000 1 A GLY 83.214 1
ATOM 4 O O . GLY 1 1 ? A 24.712 0.114 -7.900 1.000 1 A GLY 80.201 1
ATOM 5 N N . MET 2 2 ? A 23.765 -1.881 -7.523 1.000 1 A MET 85.836 1
ATOM 6 C CA . MET 2 2 ? A 22.483 -1.492 -8.110 1.000 1 A MET 89.735 1
ATOM 7 C C . MET 2 2 ? A 21.827 -0.408 -7.260 1.000 1 A MET 91.610 1
ATOM 8 O O . MET 2 2 ? A 22.125 -0.265 -6.073 1.000 1 A MET 90.408 1
ATOM 9 C CB . MET 2 2 ? A 21.554 -2.695 -8.264 1.000 1 A MET 87.592 1
ATOM 10 C CG . MET 2 2 ? A 21.033 -3.236 -6.952 1.000 1 A MET 86.910 1
ATOM 11 S SD . MET 2 2 ? A 20.178 -4.816 -7.150 1.000 1 A MET 84.253 1
ATOM 12 C CE . MET 2 2 ? A 21.515 -5.931 -7.431 1.000 1 A MET 80.013 1
ATOM 13 N N . THR 3 3 ? A 20.894 0.348 -7.867 1.000 1 A THR 95.198 1
ATOM 14 C CA . THR 3 3 ? A 20.171 1.375 -7.127 1.000 1 A THR 95.429 1
ATOM 15 C C . THR 3 3 ? A 19.181 0.700 -6.198 1.000 1 A THR 96.304 1
ATOM 16 O O . THR 3 3 ? A 18.451 -0.216 -6.590 1.000 1 A THR 95.900 1
ATOM 17 C CB . THR 3 3 ? A 19.447 2.294 -8.095 1.000 1 A THR 93.805 1
ATOM 18 O OG1 . THR 3 3 ? A 20.399 2.885 -8.967 1.000 1 A THR 88.991 1
ATOM 19 C CG2 . THR 3 3 ? A 18.717 3.404 -7.344 1.000 1 A THR 89.572 1
ATOM 20 N N . GLU 4 4 ? A 19.143 1.136 -4.908 1.000 1 A GLU 96.444 1
ATOM 21 C CA . GLU 4 4 ? A 18.241 0.622 -3.919 1.000 1 A GLU 96.802 1
ATOM 22 C C . GLU 4 4 ? A 17.169 1.649 -3.629 1.000 1 A GLU 97.160 1
ATOM 23 O O . GLU 4 4 ? A 17.437 2.840 -3.620 1.000 1 A GLU 96.683 1
ATOM 24 C CB . GLU 4 4 ? A 18.966 0.258 -2.628 1.000 1 A GLU 95.741 1
ATOM 25 C CG . GLU 4 4 ? A 20.023 -0.817 -2.801 1.000 1 A GLU 86.314 1
ATOM 26 C CD . GLU 4 4 ? A 20.683 -1.235 -1.490 1.000 1 A GLU 85.383 1
ATOM 27 O OE1 . GLU 4 4 ? A 20.205 -0.811 -0.417 1.000 1 A GLU 82.569 1
ATOM 28 O OE2 . GLU 4 4 ? A 21.663 -1.989 -1.546 1.000 1 A GLU 79.456 1
ATOM 29 N N . TYR 5 5 ? A 15.923 1.163 -3.401 1.000 1 A TYR 97.500 1
ATOM 30 C CA . TYR 5 5 ? A 14.794 2.016 -3.121 1.000 1 A TYR 97.777 1
ATOM 31 C C . TYR 5 5 ? A 14.079 1.507 -1.888 1.000 1 A TYR 97.845 1
ATOM 32 O O . TYR 5 5 ? A 13.671 0.355 -1.823 1.000 1 A TYR 97.739 1
ATOM 33 C CB . TYR 5 5 ? A 13.805 2.016 -4.284 1.000 1 A TYR 97.717 1
ATOM 34 C CG . TYR 5 5 ? A 14.394 2.558 -5.549 1.000 1 A TYR 97.669 1
ATOM 35 C CD1 . TYR 5 5 ? A 14.394 3.925 -5.802 1.000 1 A TYR 97.146 1
ATOM 36 C CD2 . TYR 5 5 ? A 14.974 1.711 -6.478 1.000 1 A TYR 97.322 1
ATOM 37 C CE1 . TYR 5 5 ? A 14.945 4.430 -6.943 1.000 1 A TYR 96.455 1
ATOM 38 C CE2 . TYR 5 5 ? A 15.540 2.218 -7.618 1.000 1 A TYR 96.500 1
ATOM 39 C CZ . TYR 5 5 ? A 15.520 3.574 -7.856 1.000 1 A TYR 96.367 1
ATOM 40 O OH . TYR 5 5 ? A 16.068 4.091 -8.985 1.000 1 A TYR 94.928 1
ATOM 41 N N . LYS 6 6 ? A 13.890 2.393 -0.871 1.000 1 A LYS 97.785 1
ATOM 42 C CA . LYS 6 6 ? A 13.164 2.057 0.344 1.000 1 A LYS 97.683 1
ATOM 43 C C . LYS 6 6 ? A 11.713 2.503 0.152 1.000 1 A LYS 97.907 1
ATOM 44 O O . LYS 6 6 ? A 11.424 3.684 0.070 1.000 1 A LYS 97.718 1
ATOM 45 C CB . LYS 6 6 ? A 13.791 2.711 1.567 1.000 1 A LYS 97.031 1
ATOM 46 C CG . LYS 6 6 ? A 13.030 2.519 2.865 1.000 1 A LYS 85.847 1
ATOM 47 C CD . LYS 6 6 ? A 12.893 1.042 3.200 1.000 1 A LYS 79.976 1
ATOM 48 C CE . LYS 6 6 ? A 12.110 0.823 4.459 1.000 1 A LYS 75.313 1
ATOM 49 N NZ . LYS 6 6 ? A 11.869 -0.638 4.703 1.000 1 A LYS 63.255 1
ATOM 50 N N . LEU 7 7 ? A 10.798 1.526 0.068 1.000 1 A LEU 98.056 1
ATOM 51 C CA . LEU 7 7 ? A 9.383 1.756 -0.167 1.000 1 A LEU 98.224 1
ATOM 52 C C . LEU 7 7 ? A 8.580 1.343 1.056 1.000 1 A LEU 97.885 1
ATOM 53 O O . LEU 7 7 ? A 8.907 0.350 1.713 1.000 1 A LEU 97.571 1
ATOM 54 C CB . LEU 7 7 ? A 8.869 0.969 -1.379 1.000 1 A LEU 98.468 1
ATOM 55 C CG . LEU 7 7 ? A 9.683 1.062 -2.652 1.000 1 A LEU 98.257 1
ATOM 56 C CD1 . LEU 7 7 ? A 9.987 2.494 -3.015 1.000 1 A LEU 98.179 1
ATOM 57 C CD2 . LEU 7 7 ? A 8.976 0.341 -3.795 1.000 1 A LEU 98.309 1
ATOM 58 N N . VAL 8 8 ? A 7.528 2.104 1.375 1.000 1 A VAL 98.102 1
ATOM 59 C CA . VAL 8 8 ? A 6.684 1.836 2.538 1.000 1 A VAL 97.798 1
ATOM 60 C C . VAL 8 8 ? A 5.242 1.732 2.057 1.000 1 A VAL 97.972 1
ATOM 61 O O . VAL 8 8 ? A 4.773 2.585 1.309 1.000 1 A VAL 98.030 1
ATOM 62 C CB . VAL 8 8 ? A 6.826 2.932 3.589 1.000 1 A VAL 97.000 1
ATOM 63 C CG1 . VAL 8 8 ? A 8.292 3.148 3.936 1.000 1 A VAL 96.384 1
ATOM 64 C CG2 . VAL 8 8 ? A 6.036 2.573 4.847 1.000 1 A VAL 96.290 1
ATOM 65 N N . VAL 9 9 ? A 4.549 0.671 2.488 1.000 1 A VAL 97.655 1
ATOM 66 C CA . VAL 9 9 ? A 3.159 0.418 2.096 1.000 1 A VAL 97.836 1
ATOM 67 C C . VAL 9 9 ? A 2.275 0.691 3.324 1.000 1 A VAL 97.441 1
ATOM 68 O O . VAL 9 9 ? A 2.400 0.022 4.344 1.000 1 A VAL 96.963 1
ATOM 69 C CB . VAL 9 9 ? A 2.950 -1.018 1.618 1.000 1 A VAL 98.083 1
ATOM 70 C CG1 . VAL 9 9 ? A 3.975 -1.358 0.552 1.000 1 A VAL 98.290 1
ATOM 71 C CG2 . VAL 9 9 ? A 1.535 -1.238 1.101 1.000 1 A VAL 98.149 1
ATOM 72 N N . VAL 10 10 ? A 1.382 1.686 3.197 1.000 1 A VAL 97.881 1
ATOM 73 C CA . VAL 10 10 ? A 0.528 2.115 4.307 1.000 1 A VAL 97.789 1
ATOM 74 C C . VAL 10 10 ? A -0.919 2.065 3.892 1.000 1 A VAL 98.066 1
ATOM 75 O O . VAL 10 10 ? A -1.248 1.965 2.702 1.000 1 A VAL 98.326 1
ATOM 76 C CB . VAL 10 10 ? A 0.887 3.530 4.801 1.000 1 A VAL 96.996 1
ATOM 77 C CG1 . VAL 10 10 ? A 2.328 3.605 5.206 1.000 1 A VAL 96.740 1
ATOM 78 C CG2 . VAL 10 10 ? A 0.521 4.581 3.758 1.000 1 A VAL 96.998 1
ATOM 79 N N . GLY 11 11 ? A -1.818 2.128 4.873 1.000 1 A GLY 97.753 1
ATOM 80 C CA . GLY 11 11 ? A -3.239 2.126 4.596 1.000 1 A GLY 97.388 1
ATOM 81 C C . GLY 11 11 ? A -4.001 1.417 5.700 1.000 1 A GLY 97.048 1
ATOM 82 O O . GLY 11 11 ? A -3.409 0.780 6.572 1.000 1 A GLY 96.631 1
ATOM 83 N N . ALA 12 12 ? A -5.317 1.540 5.680 1.000 1 A ALA 97.746 1
ATOM 84 C CA . ALA 12 12 ? A -6.135 0.963 6.710 1.000 1 A ALA 97.268 1
ATOM 85 C C . ALA 12 12 ? A -6.068 -0.556 6.716 1.000 1 A ALA 96.887 1
ATOM 86 O O . ALA 12 12 ? A -5.667 -1.194 5.736 1.000 1 A ALA 96.780 1
ATOM 87 C CB . ALA 12 12 ? A -7.585 1.420 6.537 1.000 1 A ALA 96.976 1
ATOM 88 N N . GLY 13 13 ? A -6.460 -1.134 7.854 1.000 1 A GLY 96.156 1
ATOM 89 C CA . GLY 13 13 ? A -6.439 -2.582 7.961 1.000 1 A GLY 96.037 1
ATOM 90 C C . GLY 13 13 ? A -7.354 -3.249 6.946 1.000 1 A GLY 96.714 1
ATOM 91 O O . GLY 13 13 ? A -8.481 -2.808 6.707 1.000 1 A GLY 96.866 1
ATOM 92 N N . GLY 14 14 ? A -6.853 -4.321 6.342 1.000 1 A GLY 96.797 1
ATOM 93 C CA . GLY 14 14 ? A -7.652 -5.145 5.445 1.000 1 A GLY 96.819 1
ATOM 94 C C . GLY 14 14 ? A -7.704 -4.701 4.014 1.000 1 A GLY 97.656 1
ATOM 95 O O . GLY 14 14 ? A -8.345 -5.392 3.209 1.000 1 A GLY 97.719 1
ATOM 96 N N . VAL 15 15 ? A -7.058 -3.588 3.650 1.000 1 A VAL 97.771 1
ATOM 97 C CA . VAL 15 15 ? A -7.138 -3.103 2.265 1.000 1 A VAL 98.251 1
ATOM 98 C C . VAL 15 15 ? A -6.292 -3.931 1.307 1.000 1 A VAL 98.351 1
ATOM 99 O O . VAL 15 15 ? A -6.512 -3.857 0.087 1.000 1 A VAL 98.451 1
ATOM 100 C CB . VAL 15 15 ? A -6.717 -1.623 2.174 1.000 1 A VAL 98.417 1
ATOM 101 C CG1 . VAL 15 15 ? A -7.635 -0.759 3.003 1.000 1 A VAL 98.487 1
ATOM 102 C CG2 . VAL 15 15 ? A -5.258 -1.417 2.532 1.000 1 A VAL 98.678 1
ATOM 103 N N . GLY 16 16 ? A -5.339 -4.725 1.856 1.000 1 A GLY 98.196 1
ATOM 104 C CA . GLY 16 16 ? A -4.510 -5.580 1.013 1.000 1 A GLY 97.977 1
ATOM 105 C C . GLY 16 16 ? A -3.058 -5.182 0.921 1.000 1 A GLY 98.123 1
ATOM 106 O O . GLY 16 16 ? A -2.393 -5.571 -0.029 1.000 1 A GLY 98.167 1
ATOM 107 N N . LYS 17 17 ? A -2.550 -4.441 1.925 1.000 1 A LYS 98.019 1
ATOM 108 C CA . LYS 17 17 ? A -1.132 -4.079 1.890 1.000 1 A LYS 97.847 1
ATOM 109 C C . LYS 17 17 ? A -0.228 -5.306 1.810 1.000 1 A LYS 97.557 1
ATOM 110 O O . LYS 17 17 ? A 0.664 -5.394 0.991 1.000 1 A LYS 97.768 1
ATOM 111 C CB . LYS 17 17 ? A -0.760 -3.255 3.119 1.000 1 A LYS 97.557 1
ATOM 112 C CG . LYS 17 17 ? A -1.556 -1.941 3.221 1.000 1 A LYS 97.012 1
ATOM 113 C CD . LYS 17 17 ? A -1.175 -1.135 4.468 1.000 1 A LYS 96.488 1
ATOM 114 C CE . LYS 17 17 ? A -1.424 -1.863 5.761 1.000 1 A LYS 95.962 1
ATOM 115 N NZ . LYS 17 17 ? A -2.884 -2.151 5.977 1.000 1 A LYS 95.474 1
ATOM 116 N N . SER 18 18 ? A -0.501 -6.295 2.701 1.000 1 A SER 97.086 1
ATOM 117 C CA . SER 18 18 ? A 0.300 -7.509 2.706 1.000 1 A SER 96.740 1
ATOM 118 C C . SER 18 18 ? A 0.106 -8.291 1.423 1.000 1 A SER 97.114 1
ATOM 119 O O . SER 18 18 ? A 1.080 -8.813 0.860 1.000 1 A SER 97.329 1
ATOM 120 C CB . SER 18 18 ? A -0.062 -8.371 3.910 1.000 1 A SER 95.909 1
ATOM 121 O OG . SER 18 18 ? A 0.291 -7.727 5.122 1.000 1 A SER 91.790 1
ATOM 122 N N . ALA 19 19 ? A -1.147 -8.395 0.950 1.000 1 A ALA 97.365 1
ATOM 123 C CA . ALA 19 19 ? A -1.395 -9.169 -0.264 1.000 1 A ALA 97.613 1
ATOM 124 C C . ALA 19 19 ? A -0.686 -8.553 -1.463 1.000 1 A ALA 97.952 1
ATOM 125 O O . ALA 19 19 ? A -0.143 -9.284 -2.292 1.000 1 A ALA 98.149 1
ATOM 126 C CB . ALA 19 19 ? A -2.898 -9.244 -0.519 1.000 1 A ALA 97.527 1
ATOM 127 N N . LEU 20 20 ? A -0.674 -7.204 -1.550 1.000 1 A LEU 97.869 1
ATOM 128 C CA . LEU 20 20 ? A 0.029 -6.555 -2.653 1.000 1 A LEU 98.180 1
ATOM 129 C C . LEU 20 20 ? A 1.527 -6.810 -2.566 1.000 1 A LEU 98.157 1
ATOM 130 O O . LEU 20 20 ? A 2.168 -7.077 -3.577 1.000 1 A LEU 98.219 1
ATOM 131 C CB . LEU 20 20 ? A -0.239 -5.045 -2.618 1.000 1 A LEU 98.467 1
ATOM 132 C CG . LEU 20 20 ? A -1.609 -4.613 -3.072 1.000 1 A LEU 98.573 1
ATOM 133 C CD1 . LEU 20 20 ? A -1.713 -4.779 -4.594 1.000 1 A LEU 98.593 1
ATOM 134 C CD2 . LEU 20 20 ? A -1.870 -3.172 -2.672 1.000 1 A LEU 98.635 1
ATOM 135 N N . THR 21 21 ? A 2.089 -6.714 -1.358 1.000 1 A THR 98.032 1
ATOM 136 C CA . THR 21 21 ? A 3.508 -6.872 -1.187 1.000 1 A THR 97.805 1
ATOM 137 C C . THR 21 21 ? A 3.935 -8.302 -1.509 1.000 1 A THR 97.714 1
ATOM 138 O O . THR 21 21 ? A 4.930 -8.526 -2.233 1.000 1 A THR 97.804 1
ATOM 139 C CB . THR 21 21 ? A 3.908 -6.508 0.243 1.000 1 A THR 97.671 1
ATOM 140 O OG1 . THR 21 21 ? A 3.534 -5.136 0.489 1.000 1 A THR 97.480 1
ATOM 141 C CG2 . THR 21 21 ? A 5.407 -6.666 0.463 1.000 1 A THR 97.551 1
ATOM 142 N N . ILE 22 22 ? A 3.205 -9.295 -0.987 1.000 1 A ILE 97.348 1
ATOM 143 C CA . ILE 22 22 ? A 3.529 -10.682 -1.235 1.000 1 A ILE 96.982 1
ATOM 144 C C . ILE 22 22 ? A 3.381 -10.997 -2.716 1.000 1 A ILE 97.343 1
ATOM 145 O O . ILE 22 22 ? A 4.185 -11.734 -3.307 1.000 1 A ILE 97.597 1
ATOM 146 C CB . ILE 22 22 ? A 2.685 -11.599 -0.342 1.000 1 A ILE 96.273 1
ATOM 147 C CG1 . ILE 22 22 ? A 3.039 -11.342 1.130 1.000 1 A ILE 95.608 1
ATOM 148 C CG2 . ILE 22 22 ? A 2.882 -13.067 -0.683 1.000 1 A ILE 94.879 1
ATOM 149 C CD1 . ILE 22 22 ? A 2.091 -11.966 2.134 1.000 1 A ILE 92.973 1
ATOM 150 N N . GLN 23 23 ? A 2.334 -10.456 -3.361 1.000 1 A GLN 97.619 1
ATOM 151 C CA . GLN 23 23 ? A 2.179 -10.661 -4.810 1.000 1 A GLN 97.809 1
ATOM 152 C C . GLN 23 23 ? A 3.383 -10.101 -5.541 1.000 1 A GLN 97.914 1
ATOM 153 O O . GLN 23 23 ? A 3.893 -10.743 -6.485 1.000 1 A GLN 97.852 1
ATOM 154 C CB . GLN 23 23 ? A 0.870 -10.011 -5.279 1.000 1 A GLN 97.745 1
ATOM 155 C CG . GLN 23 23 ? A 0.575 -10.234 -6.744 1.000 1 A GLN 95.586 1
ATOM 156 C CD . GLN 23 23 ? A 0.335 -11.679 -7.075 1.000 1 A GLN 97.448 1
ATOM 157 O OE1 . GLN 23 23 ? A 1.237 -12.379 -7.563 1.000 1 A GLN 96.790 1
ATOM 158 N NE2 . GLN 23 23 ? A -0.867 -12.163 -6.818 1.000 1 A GLN 96.379 1
ATOM 159 N N . LEU 24 24 ? A 3.873 -8.905 -5.152 1.000 1 A LEU 97.861 1
ATOM 160 C CA . LEU 24 24 ? A 5.047 -8.355 -5.824 1.000 1 A LEU 97.908 1
ATOM 161 C C . LEU 24 24 ? A 6.279 -9.211 -5.602 1.000 1 A LEU 97.699 1
ATOM 162 O O . LEU 24 24 ? A 7.054 -9.485 -6.538 1.000 1 A LEU 97.511 1
ATOM 163 C CB . LEU 24 24 ? A 5.319 -6.939 -5.321 1.000 1 A LEU 98.084 1
ATOM 164 C CG . LEU 24 24 ? A 6.558 -6.310 -5.940 1.000 1 A LEU 98.015 1
ATOM 165 C CD1 . LEU 24 24 ? A 6.223 -5.795 -7.331 1.000 1 A LEU 97.676 1
ATOM 166 C CD2 . LEU 24 24 ? A 7.124 -5.213 -5.065 1.000 1 A LEU 97.818 1
ATOM 167 N N . ILE 25 25 ? A 6.503 -9.627 -4.341 1.000 1 A ILE 97.452 1
ATOM 168 C CA . ILE 25 25 ? A 7.761 -10.263 -3.967 1.000 1 A ILE 96.789 1
ATOM 169 C C . ILE 25 25 ? A 7.792 -11.728 -4.356 1.000 1 A ILE 96.512 1
ATOM 170 O O . ILE 25 25 ? A 8.805 -12.222 -4.873 1.000 1 A ILE 96.156 1
ATOM 171 C CB . ILE 25 25 ? A 8.012 -10.106 -2.456 1.000 1 A ILE 95.971 1
ATOM 172 C CG1 . ILE 25 25 ? A 8.100 -8.623 -2.073 1.000 1 A ILE 93.435 1
ATOM 173 C CG2 . ILE 25 25 ? A 9.259 -10.869 -2.055 1.000 1 A ILE 91.934 1
ATOM 174 C CD1 . ILE 25 25 ? A 9.235 -7.859 -2.782 1.000 1 A ILE 86.837 1
ATOM 175 N N . GLN 26 26 ? A 6.669 -12.432 -4.095 1.000 1 A GLN 96.563 1
ATOM 176 C CA . GLN 26 26 ? A 6.610 -13.872 -4.235 1.000 1 A GLN 95.887 1
ATOM 177 C C . GLN 26 26 ? A 5.740 -14.328 -5.406 1.000 1 A GLN 96.228 1
ATOM 178 O O . GLN 26 26 ? A 5.712 -15.529 -5.695 1.000 1 A GLN 95.361 1
ATOM 179 C CB . GLN 26 26 ? A 6.109 -14.510 -2.946 1.000 1 A GLN 94.507 1
ATOM 180 C CG . GLN 26 26 ? A 6.961 -14.153 -1.735 1.000 1 A GLN 89.712 1
ATOM 181 C CD . GLN 26 26 ? A 6.427 -14.755 -0.475 1.000 1 A GLN 82.036 1
ATOM 182 O OE1 . GLN 26 26 ? A 5.539 -15.619 -0.504 1.000 1 A GLN 73.505 1
ATOM 183 N NE2 . GLN 26 26 ? A 6.949 -14.308 0.653 1.000 1 A GLN 72.532 1
ATOM 184 N N . ASN 27 27 ? A 5.007 -13.404 -6.038 1.000 1 A ASN 96.645 1
ATOM 185 C CA . ASN 27 27 ? A 4.141 -13.725 -7.178 1.000 1 A ASN 96.317 1
ATOM 186 C C . ASN 27 27 ? A 3.098 -14.767 -6.820 1.000 1 A ASN 96.509 1
ATOM 187 O O . ASN 27 27 ? A 2.851 -15.696 -7.575 1.000 1 A ASN 95.229 1
ATOM 188 C CB . ASN 27 27 ? A 4.944 -14.144 -8.416 1.000 1 A ASN 95.355 1
ATOM 189 C CG . ASN 27 27 ? A 5.769 -13.010 -8.970 1.000 1 A ASN 93.400 1
ATOM 190 O OD1 . ASN 27 27 ? A 5.253 -12.112 -9.618 1.000 1 A ASN 82.420 1
ATOM 191 N ND2 . ASN 27 27 ? A 7.070 -13.027 -8.689 1.000 1 A ASN 79.686 1
ATOM 192 N N . HIS 28 28 ? A 2.470 -14.608 -5.642 1.000 1 A HIS 96.751 1
ATOM 193 C CA . HIS 28 28 ? A 1.331 -15.437 -5.261 1.000 1 A HIS 96.109 1
ATOM 194 C C . HIS 28 28 ? A 0.398 -14.629 -4.381 1.000 1 A HIS 96.611 1
ATOM 195 O O . HIS 28 28 ? A 0.815 -13.707 -3.682 1.000 1 A HIS 95.964 1
ATOM 196 C CB . HIS 28 28 ? A 1.744 -16.755 -4.610 1.000 1 A HIS 93.927 1
ATOM 197 C CG . HIS 28 28 ? A 2.328 -16.589 -3.235 1.000 1 A HIS 87.309 1
ATOM 198 N ND1 . HIS 28 28 ? A 1.597 -16.753 -2.071 1.000 1 A HIS 78.298 1
ATOM 199 C CD2 . HIS 28 28 ? A 3.587 -16.323 -2.844 1.000 1 A HIS 79.195 1
ATOM 200 C CE1 . HIS 28 28 ? A 2.386 -16.584 -1.029 1.000 1 A HIS 78.746 1
ATOM 201 N NE2 . HIS 28 28 ? A 3.590 -16.320 -1.470 1.000 1 A HIS 77.825 1
ATOM 202 N N . PHE 29 29 ? A -0.900 -14.983 -4.452 1.000 1 A PHE 97.218 1
ATOM 203 C CA . PHE 29 29 ? A -1.923 -14.279 -3.688 1.000 1 A PHE 97.111 1
ATOM 204 C C . PHE 29 29 ? A -2.259 -15.053 -2.438 1.000 1 A PHE 95.949 1
ATOM 205 O O . PHE 29 29 ? A -2.560 -16.259 -2.493 1.000 1 A PHE 95.140 1
ATOM 206 C CB . PHE 29 29 ? A -3.184 -14.126 -4.547 1.000 1 A PHE 96.811 1
ATOM 207 C CG . PHE 29 29 ? A -4.349 -13.541 -3.784 1.000 1 A PHE 97.249 1
ATOM 208 C CD1 . PHE 29 29 ? A -4.273 -12.280 -3.254 1.000 1 A PHE 97.434 1
ATOM 209 C CD2 . PHE 29 29 ? A -5.524 -14.279 -3.621 1.000 1 A PHE 96.862 1
ATOM 210 C CE1 . PHE 29 29 ? A -5.329 -11.738 -2.551 1.000 1 A PHE 96.996 1
ATOM 211 C CE2 . PHE 29 29 ? A -6.577 -13.739 -2.936 1.000 1 A PHE 96.423 1
ATOM 212 C CZ . PHE 29 29 ? A -6.499 -12.471 -2.392 1.000 1 A PHE 96.718 1
ATOM 213 N N . VAL 30 30 ? A -2.230 -14.368 -1.302 1.000 1 A VAL 94.297 1
ATOM 214 C CA . VAL 30 30 ? A -2.537 -14.963 -0.006 1.000 1 A VAL 91.886 1
ATOM 215 C C . VAL 30 30 ? A -3.951 -14.586 0.358 1.000 1 A VAL 91.538 1
ATOM 216 O O . VAL 30 30 ? A -4.242 -13.407 0.611 1.000 1 A VAL 90.052 1
ATOM 217 C CB . VAL 30 30 ? A -1.549 -14.506 1.074 1.000 1 A VAL 88.012 1
ATOM 218 C CG1 . VAL 30 30 ? A -0.134 -14.921 0.711 1.000 1 A VAL 83.477 1
ATOM 219 C CG2 . VAL 30 30 ? A -1.953 -15.054 2.430 1.000 1 A VAL 81.399 1
ATOM 220 N N . ASP 31 31 ? A -4.868 -15.569 0.373 1.000 1 A ASP 90.925 1
ATOM 221 C CA . ASP 31 31 ? A -6.256 -15.351 0.746 1.000 1 A ASP 89.852 1
ATOM 222 C C . ASP 31 31 ? A -6.383 -15.536 2.235 1.000 1 A ASP 89.602 1
ATOM 223 O O . ASP 31 31 ? A -7.019 -16.484 2.707 1.000 1 A ASP 84.003 1
ATOM 224 C CB . ASP 31 31 ? A -7.150 -16.323 -0.031 1.000 1 A ASP 86.004 1
ATOM 225 C CG . ASP 31 31 ? A -8.628 -15.953 0.055 1.000 1 A ASP 81.294 1
ATOM 226 O OD1 . ASP 31 31 ? A -8.962 -14.905 0.649 1.000 1 A ASP 77.109 1
ATOM 227 O OD2 . ASP 31 31 ? A -9.447 -16.715 -0.474 1.000 1 A ASP 77.902 1
ATOM 228 N N . GLU 32 32 ? A -5.799 -14.615 3.014 1.000 1 A GLU 87.402 1
ATOM 229 C CA . GLU 32 32 ? A -5.741 -14.664 4.474 1.000 1 A GLU 85.488 1
ATOM 230 C C . GLU 32 32 ? A -5.516 -13.240 4.937 1.000 1 A GLU 83.797 1
ATOM 231 O O . GLU 32 32 ? A -4.689 -12.520 4.416 1.000 1 A GLU 78.497 1
ATOM 232 C CB . GLU 32 32 ? A -4.609 -15.580 4.941 1.000 1 A GLU 83.044 1
ATOM 233 C CG . GLU 32 32 ? A -4.301 -15.509 6.439 1.000 1 A GLU 73.116 1
ATOM 234 C CD . GLU 32 32 ? A -3.097 -16.371 6.815 1.000 1 A GLU 65.249 1
ATOM 235 O OE1 . GLU 32 32 ? A -2.700 -17.241 6.009 1.000 1 A GLU 61.076 1
ATOM 236 O OE2 . GLU 32 32 ? A -2.561 -16.152 7.920 1.000 1 A GLU 57.981 1
ATOM 237 N N . TYR 33 33 ? A -6.289 -12.845 5.980 1.000 1 A TYR 85.639 1
ATOM 238 C CA . TYR 33 33 ? A -6.171 -11.496 6.547 1.000 1 A TYR 84.153 1
ATOM 239 C C . TYR 33 33 ? A -5.537 -11.611 7.923 1.000 1 A TYR 84.620 1
ATOM 240 O O . TYR 33 33 ? A -6.211 -11.873 8.918 1.000 1 A TYR 82.487 1
ATOM 241 C CB . TYR 33 33 ? A -7.542 -10.822 6.635 1.000 1 A TYR 79.761 1
ATOM 242 C CG . TYR 33 33 ? A -7.549 -9.468 7.309 1.000 1 A TYR 77.725 1
ATOM 243 C CD1 . TYR 33 33 ? A -6.388 -8.752 7.494 1.000 1 A TYR 74.601 1
ATOM 244 C CD2 . TYR 33 33 ? A -8.757 -8.885 7.706 1.000 1 A TYR 73.377 1
ATOM 245 C CE1 . TYR 33 33 ? A -6.399 -7.518 8.099 1.000 1 A TYR 71.627 1
ATOM 246 C CE2 . TYR 33 33 ? A -8.788 -7.624 8.299 1.000 1 A TYR 70.983 1
ATOM 247 C CZ . TYR 33 33 ? A -7.616 -6.956 8.506 1.000 1 A TYR 72.539 1
ATOM 248 O OH . TYR 33 33 ? A -7.629 -5.721 9.085 1.000 1 A TYR 68.227 1
ATOM 249 N N . ASP 34 34 ? A -4.217 -11.453 7.953 1.000 1 A ASP 84.457 1
ATOM 250 C CA . ASP 34 34 ? A -3.479 -11.342 9.204 1.000 1 A ASP 83.316 1
ATOM 251 C C . ASP 34 34 ? A -3.344 -9.861 9.535 1.000 1 A ASP 83.658 1
ATOM 252 O O . ASP 34 34 ? A -2.717 -9.124 8.787 1.000 1 A ASP 81.516 1
ATOM 253 C CB . ASP 34 34 ? A -2.092 -11.989 9.072 1.000 1 A ASP 80.870 1
ATOM 254 C CG . ASP 34 34 ? A -1.334 -12.020 10.398 1.000 1 A ASP 77.404 1
ATOM 255 O OD1 . ASP 34 34 ? A -1.411 -11.054 11.188 1.000 1 A ASP 74.600 1
ATOM 256 O OD2 . ASP 34 34 ? A -0.631 -13.026 10.653 1.000 1 A ASP 74.894 1
ATOM 257 N N . PRO 35 35 ? A -3.960 -9.372 10.628 1.000 1 A PRO 78.478 1
ATOM 258 C CA . PRO 35 35 ? A -3.994 -7.931 10.867 1.000 1 A PRO 78.958 1
ATOM 259 C C . PRO 35 35 ? A -2.791 -7.377 11.636 1.000 1 A PRO 79.834 1
ATOM 260 O O . PRO 35 35 ? A -2.744 -6.174 11.873 1.000 1 A PRO 77.233 1
ATOM 261 C CB . PRO 35 35 ? A -5.279 -7.758 11.688 1.000 1 A PRO 74.423 1
ATOM 262 C CG . PRO 35 35 ? A -5.372 -9.007 12.470 1.000 1 A PRO 73.892 1
ATOM 263 C CD . PRO 35 35 ? A -4.847 -10.102 11.556 1.000 1 A PRO 76.539 1
ATOM 264 N N . THR 36 36 ? A -1.832 -8.212 12.061 1.000 1 A THR 81.442 1
ATOM 265 C CA . THR 36 36 ? A -0.791 -7.735 12.957 1.000 1 A THR 78.393 1
ATOM 266 C C . THR 36 36 ? A 0.613 -7.750 12.354 1.000 1 A THR 80.641 1
ATOM 267 O O . THR 36 36 ? A 1.464 -6.986 12.818 1.000 1 A THR 78.643 1
ATOM 268 C CB . THR 36 36 ? A -0.759 -8.557 14.240 1.000 1 A THR 72.629 1
ATOM 269 O OG1 . THR 36 36 ? A -0.359 -9.912 13.947 1.000 1 A THR 65.164 1
ATOM 270 C CG2 . THR 36 36 ? A -2.108 -8.585 14.906 1.000 1 A THR 67.325 1
ATOM 271 N N . ILE 37 37 ? A 0.889 -8.609 11.378 1.000 1 A ILE 83.451 1
ATOM 272 C CA . ILE 37 37 ? A 2.240 -8.843 10.917 1.000 1 A ILE 81.995 1
ATOM 273 C C . ILE 37 37 ? A 2.758 -7.614 10.165 1.000 1 A ILE 83.611 1
ATOM 274 O O . ILE 37 37 ? A 2.098 -7.139 9.251 1.000 1 A ILE 80.090 1
ATOM 275 C CB . ILE 37 37 ? A 2.328 -10.097 10.053 1.000 1 A ILE 77.062 1
ATOM 276 C CG1 . ILE 37 37 ? A 2.054 -11.334 10.907 1.000 1 A ILE 77.258 1
ATOM 277 C CG2 . ILE 37 37 ? A 3.689 -10.192 9.368 1.000 1 A ILE 77.061 1
ATOM 278 C CD1 . ILE 37 37 ? A 2.011 -12.635 10.142 1.000 1 A ILE 73.772 1
ATOM 279 N N . GLU 38 38 ? A 3.902 -7.084 10.585 1.000 1 A GLU 84.175 1
ATOM 280 C CA . GLU 38 38 ? A 4.614 -6.044 9.861 1.000 1 A GLU 86.582 1
ATOM 281 C C . GLU 38 38 ? A 6.016 -6.567 9.587 1.000 1 A GLU 87.471 1
ATOM 282 O O . GLU 38 38 ? A 6.714 -6.961 10.515 1.000 1 A GLU 83.805 1
ATOM 283 C CB . GLU 38 38 ? A 4.669 -4.754 10.684 1.000 1 A GLU 83.805 1
ATOM 284 C CG . GLU 38 38 ? A 5.554 -3.699 10.065 1.000 1 A GLU 81.305 1
ATOM 285 C CD . GLU 38 38 ? A 5.416 -2.345 10.746 1.000 1 A GLU 80.896 1
ATOM 286 O OE1 . GLU 38 38 ? A 4.258 -1.922 10.965 1.000 1 A GLU 80.198 1
ATOM 287 O OE2 . GLU 38 38 ? A 6.453 -1.750 11.076 1.000 1 A GLU 78.346 1
ATOM 288 N N . ASP 39 39 ? A 6.407 -6.597 8.336 1.000 1 A ASP 89.562 1
ATOM 289 C CA . ASP 39 39 ? A 7.690 -7.147 7.948 1.000 1 A ASP 89.873 1
ATOM 290 C C . ASP 39 39 ? A 8.256 -6.372 6.758 1.000 1 A ASP 91.874 1
ATOM 291 O O . ASP 39 39 ? A 7.535 -5.585 6.129 1.000 1 A ASP 91.737 1
ATOM 292 C CB . ASP 39 39 ? A 7.565 -8.627 7.639 1.000 1 A ASP 87.381 1
ATOM 293 C CG . ASP 39 39 ? A 8.829 -9.419 7.937 1.000 1 A ASP 81.097 1
ATOM 294 O OD1 . ASP 39 39 ? A 9.873 -8.786 8.218 1.000 1 A ASP 78.375 1
ATOM 295 O OD2 . ASP 39 39 ? A 8.765 -10.665 7.904 1.000 1 A ASP 76.129 1
ATOM 296 N N . SER 40 40 ? A 9.502 -6.581 6.506 1.000 1 A SER 92.801 1
ATOM 297 C CA . SER 40 40 ? A 10.177 -5.966 5.367 1.000 1 A SER 92.875 1
ATOM 298 C C . SER 40 40 ? A 10.620 -7.065 4.411 1.000 1 A SER 93.549 1
ATOM 299 O O . SER 40 40 ? A 10.814 -8.220 4.799 1.000 1 A SER 91.763 1
ATOM 300 C CB . SER 40 40 ? A 11.357 -5.127 5.801 1.000 1 A SER 90.121 1
ATOM 301 O OG . SER 40 40 ? A 12.286 -5.908 6.553 1.000 1 A SER 84.629 1
ATOM 302 N N . TYR 41 41 ? A 10.695 -6.695 3.134 1.000 1 A TYR 95.441 1
ATOM 303 C CA . TYR 41 41 ? A 10.961 -7.633 2.057 1.000 1 A TYR 95.209 1
ATOM 304 C C . TYR 41 41 ? A 11.916 -6.969 1.079 1.000 1 A TYR 95.862 1
ATOM 305 O O . TYR 41 41 ? A 11.881 -5.753 0.883 1.000 1 A TYR 95.973 1
ATOM 306 C CB . TYR 41 41 ? A 9.663 -8.025 1.332 1.000 1 A TYR 94.648 1
ATOM 307 C CG . TYR 41 41 ? A 8.614 -8.609 2.246 1.000 1 A TYR 92.290 1
ATOM 308 C CD1 . TYR 41 41 ? A 8.469 -9.974 2.378 1.000 1 A TYR 90.071 1
ATOM 309 C CD2 . TYR 41 41 ? A 7.774 -7.803 2.972 1.000 1 A TYR 91.181 1
ATOM 310 C CE1 . TYR 41 41 ? A 7.528 -10.531 3.200 1.000 1 A TYR 87.342 1
ATOM 311 C CE2 . TYR 41 41 ? A 6.824 -8.331 3.820 1.000 1 A TYR 89.594 1
ATOM 312 C CZ . TYR 41 41 ? A 6.709 -9.696 3.915 1.000 1 A TYR 86.738 1
ATOM 313 O OH . TYR 41 41 ? A 5.755 -10.252 4.752 1.000 1 A TYR 83.478 1
ATOM 314 N N . ARG 42 42 ? A 12.755 -7.780 0.440 1.000 1 A ARG 95.736 1
ATOM 315 C CA . ARG 42 42 ? A 13.706 -7.274 -0.552 1.000 1 A ARG 95.846 1
ATOM 316 C C . ARG 42 42 ? A 13.493 -8.016 -1.872 1.000 1 A ARG 96.145 1
ATOM 317 O O . ARG 42 42 ? A 13.218 -9.208 -1.884 1.000 1 A ARG 94.988 1
ATOM 318 C CB . ARG 42 42 ? A 15.145 -7.441 -0.058 1.000 1 A ARG 94.217 1
ATOM 319 C CG . ARG 42 42 ? A 15.408 -6.635 1.203 1.000 1 A ARG 84.126 1
ATOM 320 C CD . ARG 42 42 ? A 16.777 -6.931 1.825 1.000 1 A ARG 78.884 1
ATOM 321 N NE . ARG 42 42 ? A 17.888 -6.392 1.023 1.000 1 A ARG 73.543 1
ATOM 322 C CZ . ARG 42 42 ? A 18.307 -5.135 1.110 1.000 1 A ARG 67.635 1
ATOM 323 N NH1 . ARG 42 42 ? A 17.687 -4.272 1.902 1.000 1 A ARG 60.868 1
ATOM 324 N NH2 . ARG 42 42 ? A 19.337 -4.755 0.394 1.000 1 A ARG 58.143 1
ATOM 325 N N . LYS 43 43 ? A 13.560 -7.266 -2.975 1.000 1 A LYS 96.074 1
ATOM 326 C CA . LYS 43 43 ? A 13.308 -7.847 -4.297 1.000 1 A LYS 96.259 1
ATOM 327 C C . LYS 43 43 ? A 14.131 -7.105 -5.336 1.000 1 A LYS 96.505 1
ATOM 328 O O . LYS 43 43 ? A 14.055 -5.890 -5.464 1.000 1 A LYS 96.530 1
ATOM 329 C CB . LYS 43 43 ? A 11.821 -7.733 -4.638 1.000 1 A LYS 95.536 1
ATOM 330 C CG . LYS 43 43 ? A 11.422 -8.164 -6.051 1.000 1 A LYS 94.421 1
ATOM 331 C CD . LYS 43 43 ? A 11.458 -9.663 -6.242 1.000 1 A LYS 91.778 1
ATOM 332 C CE . LYS 43 43 ? A 10.850 -10.043 -7.575 1.000 1 A LYS 90.706 1
ATOM 333 N NZ . LYS 43 43 ? A 10.812 -11.515 -7.754 1.000 1 A LYS 86.292 1
ATOM 334 N N . GLN 44 44 ? A 14.960 -7.857 -6.065 1.000 1 A GLN 97.061 1
ATOM 335 C CA . GLN 44 44 ? A 15.711 -7.317 -7.194 1.000 1 A GLN 96.862 1
ATOM 336 C C . GLN 44 44 ? A 14.819 -7.311 -8.427 1.000 1 A GLN 96.528 1
ATOM 337 O O . GLN 44 44 ? A 14.207 -8.332 -8.766 1.000 1 A GLN 95.296 1
ATOM 338 C CB . GLN 44 44 ? A 16.965 -8.127 -7.445 1.000 1 A GLN 95.908 1
ATOM 339 C CG . GLN 44 44 ? A 17.855 -7.540 -8.502 1.000 1 A GLN 89.828 1
ATOM 340 C CD . GLN 44 44 ? A 19.119 -8.342 -8.692 1.000 1 A GLN 85.915 1
ATOM 341 O OE1 . GLN 44 44 ? A 19.855 -8.613 -7.734 1.000 1 A GLN 78.724 1
ATOM 342 N NE2 . GLN 44 44 ? A 19.395 -8.737 -9.922 1.000 1 A GLN 76.729 1
ATOM 343 N N . VAL 45 45 ? A 14.703 -6.165 -9.078 1.000 1 A VAL 96.586 1
ATOM 344 C CA . VAL 45 45 ? A 13.852 -6.011 -10.257 1.000 1 A VAL 96.171 1
ATOM 345 C C . VAL 45 45 ? A 14.591 -5.149 -11.270 1.000 1 A VAL 96.090 1
ATOM 346 O O . VAL 45 45 ? A 15.634 -4.564 -10.977 1.000 1 A VAL 95.425 1
ATOM 347 C CB . VAL 45 45 ? A 12.510 -5.343 -9.911 1.000 1 A VAL 95.048 1
ATOM 348 C CG1 . VAL 45 45 ? A 11.720 -6.191 -8.918 1.000 1 A VAL 94.429 1
ATOM 349 C CG2 . VAL 45 45 ? A 12.724 -3.943 -9.349 1.000 1 A VAL 93.844 1
ATOM 350 N N . VAL 46 46 ? A 14.044 -5.091 -12.468 1.000 1 A VAL 95.957 1
ATOM 351 C CA . VAL 46 46 ? A 14.524 -4.183 -13.512 1.000 1 A VAL 96.190 1
ATOM 352 C C . VAL 46 46 ? A 13.401 -3.234 -13.859 1.000 1 A VAL 96.727 1
ATOM 353 O O . VAL 46 46 ? A 12.329 -3.694 -14.256 1.000 1 A VAL 96.164 1
ATOM 354 C CB . VAL 46 46 ? A 15.024 -4.930 -14.747 1.000 1 A VAL 95.080 1
ATOM 355 C CG1 . VAL 46 46 ? A 16.159 -5.873 -14.363 1.000 1 A VAL 93.830 1
ATOM 356 C CG2 . VAL 46 46 ? A 15.446 -3.957 -15.837 1.000 1 A VAL 94.265 1
ATOM 357 N N . ILE 47 47 ? A 13.604 -1.945 -13.699 1.000 1 A ILE 96.812 1
ATOM 358 C CA . ILE 47 47 ? A 12.608 -0.926 -13.966 1.000 1 A ILE 97.038 1
ATOM 359 C C . ILE 47 47 ? A 13.197 0.040 -14.983 1.000 1 A ILE 96.810 1
ATOM 360 O O . ILE 47 47 ? A 14.181 0.715 -14.680 1.000 1 A ILE 96.170 1
ATOM 361 C CB . ILE 47 47 ? A 12.170 -0.189 -12.683 1.000 1 A ILE 97.214 1
ATOM 362 C CG1 . ILE 47 47 ? A 11.599 -1.201 -11.684 1.000 1 A ILE 96.789 1
ATOM 363 C CG2 . ILE 47 47 ? A 11.173 0.923 -13.024 1.000 1 A ILE 96.922 1
ATOM 364 C CD1 . ILE 47 47 ? A 11.390 -0.601 -10.301 1.000 1 A ILE 96.044 1
ATOM 365 N N . ASP 48 48 ? A 12.583 0.091 -16.163 1.000 1 A ASP 96.845 1
ATOM 366 C CA . ASP 48 48 ? A 13.045 0.981 -17.236 1.000 1 A ASP 96.161 1
ATOM 367 C C . ASP 48 48 ? A 14.520 0.760 -17.517 1.000 1 A ASP 95.275 1
ATOM 368 O O . ASP 48 48 ? A 15.282 1.725 -17.706 1.000 1 A ASP 93.559 1
ATOM 369 C CB . ASP 48 48 ? A 12.766 2.448 -16.884 1.000 1 A ASP 95.743 1
ATOM 370 C CG . ASP 48 48 ? A 11.296 2.717 -16.646 1.000 1 A ASP 96.006 1
ATOM 371 O OD1 . ASP 48 48 ? A 10.449 2.130 -17.358 1.000 1 A ASP 94.809 1
ATOM 372 O OD2 . ASP 48 48 ? A 10.974 3.536 -15.747 1.000 1 A ASP 94.243 1
ATOM 373 N N . GLY 49 49 ? A 14.933 -0.518 -17.487 1.000 1 A GLY 95.473 1
ATOM 374 C CA . GLY 49 49 ? A 16.300 -0.857 -17.793 1.000 1 A GLY 93.719 1
ATOM 375 C C . GLY 49 49 ? A 17.285 -0.746 -16.659 1.000 1 A GLY 93.827 1
ATOM 376 O O . GLY 49 49 ? A 18.457 -1.111 -16.834 1.000 1 A GLY 92.286 1
ATOM 377 N N . GLU 50 50 ? A 16.849 -0.265 -15.489 1.000 1 A GLU 93.360 1
ATOM 378 C CA . GLU 50 50 ? A 17.719 -0.116 -14.330 1.000 1 A GLU 93.118 1
ATOM 379 C C . GLU 50 50 ? A 17.517 -1.295 -13.397 1.000 1 A GLU 94.188 1
ATOM 380 O O . GLU 50 50 ? A 16.392 -1.541 -12.908 1.000 1 A GLU 94.239 1
ATOM 381 C CB . GLU 50 50 ? A 17.421 1.188 -13.587 1.000 1 A GLU 90.226 1
ATOM 382 C CG . GLU 50 50 ? A 18.241 1.359 -12.301 1.000 1 A GLU 87.164 1
ATOM 383 C CD . GLU 50 50 ? A 17.774 2.513 -11.442 1.000 1 A GLU 84.329 1
ATOM 384 O OE1 . GLU 50 50 ? A 16.588 2.517 -11.009 1.000 1 A GLU 76.104 1
ATOM 385 O OE2 . GLU 50 50 ? A 18.581 3.438 -11.177 1.000 1 A GLU 74.601 1
ATOM 386 N N . THR 51 51 ? A 18.540 -2.057 -13.111 1.000 1 A THR 95.402 1
ATOM 387 C CA . THR 51 51 ? A 18.486 -3.078 -12.077 1.000 1 A THR 95.508 1
ATOM 388 C C . THR 51 51 ? A 18.394 -2.359 -10.735 1.000 1 A THR 95.577 1
ATOM 389 O O . THR 51 51 ? A 19.224 -1.548 -10.380 1.000 1 A THR 93.938 1
ATOM 390 C CB . THR 51 51 ? A 19.703 -4.001 -12.125 1.000 1 A THR 94.694 1
ATOM 391 O OG1 . THR 51 51 ? A 19.747 -4.662 -13.393 1.000 1 A THR 91.687 1
ATOM 392 C CG2 . THR 51 51 ? A 19.643 -5.040 -11.021 1.000 1 A THR 92.323 1
ATOM 393 N N . SER 52 52 ? A 17.337 -2.724 -9.976 1.000 1 A SER 95.622 1
ATOM 394 C CA . SER 52 52 ? A 16.984 -2.020 -8.748 1.000 1 A SER 95.572 1
ATOM 395 C C . SER 52 52 ? A 16.717 -3.035 -7.656 1.000 1 A SER 96.387 1
ATOM 396 O O . SER 52 52 ? A 16.148 -4.101 -7.915 1.000 1 A SER 95.970 1
ATOM 397 C CB . SER 52 52 ? A 15.748 -1.151 -8.955 1.000 1 A SER 93.001 1
ATOM 398 O OG . SER 52 52 ? A 15.906 -0.259 -10.052 1.000 1 A SER 85.424 1
ATOM 399 N N . LEU 53 53 ? A 17.087 -2.689 -6.435 1.000 1 A LEU 96.975 1
ATOM 400 C CA . LEU 53 53 ? A 16.780 -3.499 -5.259 1.000 1 A LEU 97.314 1
ATOM 401 C C . LEU 53 53 ? A 15.737 -2.736 -4.468 1.000 1 A LEU 97.610 1
ATOM 402 O O . LEU 53 53 ? A 15.998 -1.665 -3.936 1.000 1 A LEU 97.248 1
ATOM 403 C CB . LEU 53 53 ? A 18.042 -3.734 -4.421 1.000 1 A LEU 96.620 1
ATOM 404 C CG . LEU 53 53 ? A 17.833 -4.604 -3.192 1.000 1 A LEU 94.194 1
ATOM 405 C CD1 . LEU 53 53 ? A 17.332 -5.986 -3.610 1.000 1 A LEU 92.730 1
ATOM 406 C CD2 . LEU 53 53 ? A 19.107 -4.711 -2.398 1.000 1 A LEU 92.124 1
ATOM 407 N N . LEU 54 54 ? A 14.506 -3.312 -4.387 1.000 1 A LEU 97.853 1
ATOM 408 C CA . LEU 54 54 ? A 13.435 -2.703 -3.635 1.000 1 A LEU 98.034 1
ATOM 409 C C . LEU 54 54 ? A 13.454 -3.232 -2.206 1.000 1 A LEU 97.893 1
ATOM 410 O O . LEU 54 54 ? A 13.457 -4.461 -2.001 1.000 1 A LEU 97.598 1
ATOM 411 C CB . LEU 54 54 ? A 12.090 -3.009 -4.266 1.000 1 A LEU 98.016 1
ATOM 412 C CG . LEU 54 54 ? A 11.969 -2.710 -5.757 1.000 1 A LEU 97.823 1
ATOM 413 C CD1 . LEU 54 54 ? A 12.413 -1.302 -6.087 1.000 1 A LEU 97.712 1
ATOM 414 C CD2 . LEU 54 54 ? A 10.518 -2.938 -6.201 1.000 1 A LEU 97.791 1
ATOM 415 N N . ASP 55 55 ? A 13.463 -2.331 -1.238 1.000 1 A ASP 97.748 1
ATOM 416 C CA . ASP 55 55 ? A 13.404 -2.631 0.176 1.000 1 A ASP 97.385 1
ATOM 417 C C . ASP 55 55 ? A 12.037 -2.131 0.649 1.000 1 A ASP 97.437 1
ATOM 418 O O . ASP 55 55 ? A 11.818 -0.930 0.742 1.000 1 A ASP 97.092 1
ATOM 419 C CB . ASP 55 55 ? A 14.557 -1.929 0.902 1.000 1 A ASP 96.050 1
ATOM 420 C CG . ASP 55 55 ? A 14.605 -2.221 2.387 1.000 1 A ASP 93.412 1
ATOM 421 O OD1 . ASP 55 55 ? A 13.798 -3.042 2.871 1.000 1 A ASP 90.686 1
ATOM 422 O OD2 . ASP 55 55 ? A 15.482 -1.625 3.063 1.000 1 A ASP 88.401 1
ATOM 423 N N . ILE 56 56 ? A 11.099 -3.061 0.915 1.000 1 A ILE 97.445 1
ATOM 424 C CA . ILE 56 56 ? A 9.693 -2.725 1.103 1.000 1 A ILE 97.533 1
ATOM 425 C C . ILE 56 56 ? A 9.292 -3.040 2.538 1.000 1 A ILE 96.966 1
ATOM 426 O O . ILE 56 56 ? A 9.375 -4.194 2.972 1.000 1 A ILE 96.757 1
ATOM 427 C CB . ILE 56 56 ? A 8.798 -3.504 0.136 1.000 1 A ILE 97.756 1
ATOM 428 C CG1 . ILE 56 56 ? A 9.239 -3.232 -1.314 1.000 1 A ILE 97.076 1
ATOM 429 C CG2 . ILE 56 56 ? A 7.332 -3.118 0.346 1.000 1 A ILE 97.644 1
ATOM 430 C CD1 . ILE 56 56 ? A 8.581 -4.158 -2.317 1.000 1 A ILE 93.956 1
ATOM 431 N N . LEU 57 57 ? A 8.770 -2.022 3.242 1.000 1 A LEU 96.812 1
ATOM 432 C CA . LEU 57 57 ? A 8.139 -2.228 4.532 1.000 1 A LEU 96.203 1
ATOM 433 C C . LEU 57 57 ? A 6.648 -2.320 4.328 1.000 1 A LEU 96.316 1
ATOM 434 O O . LEU 57 57 ? A 5.999 -1.385 3.874 1.000 1 A LEU 96.256 1
ATOM 435 C CB . LEU 57 57 ? A 8.467 -1.114 5.513 1.000 1 A LEU 94.975 1
ATOM 436 C CG . LEU 57 57 ? A 7.789 -1.296 6.882 1.000 1 A LEU 93.238 1
ATOM 437 C CD1 . LEU 57 57 ? A 8.324 -2.534 7.606 1.000 1 A LEU 91.526 1
ATOM 438 C CD2 . LEU 57 57 ? A 7.962 -0.048 7.728 1.000 1 A LEU 91.083 1
ATOM 439 N N . ASP 58 58 ? A 6.059 -3.489 4.649 1.000 1 A ASP 95.913 1
ATOM 440 C CA . ASP 58 58 ? A 4.624 -3.730 4.669 1.000 1 A ASP 95.700 1
ATOM 441 C C . ASP 58 58 ? A 4.135 -3.399 6.076 1.000 1 A ASP 94.589 1
ATOM 442 O O . ASP 58 58 ? A 4.328 -4.195 6.998 1.000 1 A ASP 93.430 1
ATOM 443 C CB . ASP 58 58 ? A 4.338 -5.193 4.329 1.000 1 A ASP 95.753 1
ATOM 444 C CG . ASP 58 58 ? A 2.911 -5.594 4.595 1.000 1 A ASP 95.773 1
ATOM 445 O OD1 . ASP 58 58 ? A 2.019 -4.738 4.480 1.000 1 A ASP 95.010 1
ATOM 446 O OD2 . ASP 58 58 ? A 2.691 -6.787 4.895 1.000 1 A ASP 94.624 1
ATOM 447 N N . THR 59 59 ? A 3.514 -2.224 6.243 1.000 1 A THR 95.186 1
ATOM 448 C CA . THR 59 59 ? A 3.227 -1.755 7.586 1.000 1 A THR 94.129 1
ATOM 449 C C . THR 59 59 ? A 1.979 -2.422 8.149 1.000 1 A THR 92.158 1
ATOM 450 O O . THR 59 59 ? A 1.039 -2.777 7.415 1.000 1 A THR 90.200 1
ATOM 451 C CB . THR 59 59 ? A 3.029 -0.237 7.605 1.000 1 A THR 93.791 1
ATOM 452 O OG1 . THR 59 59 ? A 1.943 0.104 6.749 1.000 1 A THR 89.392 1
ATOM 453 C CG2 . THR 59 59 ? A 4.293 0.440 7.107 1.000 1 A THR 89.392 1
ATOM 454 N N . ALA 60 60 ? A 1.945 -2.576 9.467 1.000 1 A ALA 92.648 1
ATOM 455 C CA . ALA 60 60 ? A 0.806 -3.146 10.155 1.000 1 A ALA 90.541 1
ATOM 456 C C . ALA 60 60 ? A 0.726 -2.617 11.576 1.000 1 A ALA 88.120 1
ATOM 457 O O . ALA 60 60 ? A 0.123 -3.247 12.439 1.000 1 A ALA 83.426 1
ATOM 458 C CB . ALA 60 60 ? A 0.841 -4.665 10.148 1.000 1 A ALA 88.788 1
ATOM 459 N N . GLY 61 61 ? A 1.374 -1.464 11.817 1.000 1 A GLY 80.389 1
ATOM 460 C CA . GLY 61 61 ? A 1.473 -0.947 13.178 1.000 1 A GLY 78.054 1
ATOM 461 C C . GLY 61 61 ? A 0.221 -0.253 13.650 1.000 1 A GLY 79.459 1
ATOM 462 O O . GLY 61 61 ? A -0.798 -0.161 12.961 1.000 1 A GLY 74.808 1
ATOM 463 N N . GLN 62 62 ? A 0.316 0.250 14.897 1.000 1 A GLN 79.714 1
ATOM 464 C CA . GLN 62 62 ? A -0.788 0.960 15.504 1.000 1 A GLN 79.170 1
ATOM 465 C C . GLN 62 62 ? A -0.835 2.405 15.076 1.000 1 A GLN 79.632 1
ATOM 466 O O . GLN 62 62 ? A 0.128 2.931 14.532 1.000 1 A GLN 76.133 1
ATOM 467 C CB . GLN 62 62 ? A -0.673 0.872 17.020 1.000 1 A GLN 75.854 1
ATOM 468 C CG . GLN 62 62 ? A -0.577 -0.543 17.573 1.000 1 A GLN 72.318 1
ATOM 469 C CD . GLN 62 62 ? A -1.663 -1.460 17.063 1.000 1 A GLN 64.666 1
ATOM 470 O OE1 . GLN 62 62 ? A -1.417 -2.416 16.339 1.000 1 A GLN 61.824 1
ATOM 471 N NE2 . GLN 62 62 ? A -2.892 -1.153 17.459 1.000 1 A GLN 62.076 1
ATOM 472 N N . GLU 63 63 ? A -1.971 3.062 15.331 1.000 1 A GLU 79.287 1
ATOM 473 C CA . GLU 63 63 ? A -2.143 4.455 14.951 1.000 1 A GLU 77.841 1
ATOM 474 C C . GLU 63 63 ? A -1.296 5.374 15.818 1.000 1 A GLU 78.674 1
ATOM 475 O O . GLU 63 63 ? A -0.886 6.445 15.362 1.000 1 A GLU 74.975 1
ATOM 476 C CB . GLU 63 63 ? A -3.604 4.856 15.065 1.000 1 A GLU 73.139 1
ATOM 477 C CG . GLU 63 63 ? A -3.858 6.312 14.736 1.000 1 A GLU 70.580 1
ATOM 478 C CD . GLU 63 63 ? A -5.323 6.684 14.709 1.000 1 A GLU 68.201 1
ATOM 479 O OE1 . GLU 63 63 ? A -6.160 5.865 15.169 1.000 1 A GLU 66.196 1
ATOM 480 O OE2 . GLU 63 63 ? A -5.654 7.789 14.234 1.000 1 A GLU 65.203 1
ATOM 481 N N . GLU 64 64 ? A -1.053 4.994 17.096 1.000 1 A GLU 80.690 1
ATOM 482 C CA . GLU 64 64 ? A -0.398 5.878 18.024 1.000 1 A GLU 79.524 1
ATOM 483 C C . GLU 64 64 ? A 1.030 6.203 17.559 1.000 1 A GLU 79.828 1
ATOM 484 O O . GLU 64 64 ? A 1.657 5.457 16.811 1.000 1 A GLU 75.050 1
ATOM 485 C CB . GLU 64 64 ? A -0.389 5.293 19.455 1.000 1 A GLU 73.250 1
ATOM 486 C CG . GLU 64 64 ? A 0.657 4.226 19.693 1.000 1 A GLU 68.222 1
ATOM 487 C CD . GLU 64 64 ? A 0.189 2.832 19.252 1.000 1 A GLU 62.424 1
ATOM 488 O OE1 . GLU 64 64 ? A -0.869 2.730 18.577 1.000 1 A GLU 61.559 1
ATOM 489 O OE2 . GLU 64 64 ? A 0.869 1.861 19.636 1.000 1 A GLU 59.379 1
ATOM 490 N N . TYR 65 65 ? A 1.513 7.341 18.061 1.000 1 A TYR 80.329 1
ATOM 491 C CA . TYR 65 65 ? A 2.851 7.817 17.747 1.000 1 A TYR 80.419 1
ATOM 492 C C . TYR 65 65 ? A 3.913 6.832 18.213 1.000 1 A TYR 81.374 1
ATOM 493 O O . TYR 65 65 ? A 3.826 6.286 19.328 1.000 1 A TYR 78.915 1
ATOM 494 C CB . TYR 65 65 ? A 3.090 9.171 18.405 1.000 1 A TYR 75.911 1
ATOM 495 C CG . TYR 65 65 ? A 4.483 9.676 18.307 1.000 1 A TYR 70.746 1
ATOM 496 C CD1 . TYR 65 65 ? A 5.378 9.541 19.356 1.000 1 A TYR 66.001 1
ATOM 497 C CD2 . TYR 65 65 ? A 4.936 10.301 17.154 1.000 1 A TYR 65.853 1
ATOM 498 C CE1 . TYR 65 65 ? A 6.659 10.022 19.287 1.000 1 A TYR 62.133 1
ATOM 499 C CE2 . TYR 65 65 ? A 6.206 10.769 17.077 1.000 1 A TYR 62.767 1
ATOM 500 C CZ . TYR 65 65 ? A 7.064 10.619 18.128 1.000 1 A TYR 60.937 1
ATOM 501 O OH . TYR 65 65 ? A 8.362 11.107 18.038 1.000 1 A TYR 66.694 1
ATOM 502 N N . SER 66 66 ? A 4.913 6.591 17.406 1.000 1 A SER 83.326 1
ATOM 503 C CA . SER 66 66 ? A 6.074 5.793 17.761 1.000 1 A SER 82.862 1
ATOM 504 C C . SER 66 66 ? A 7.304 6.515 17.239 1.000 1 A SER 84.991 1
ATOM 505 O O . SER 66 66 ? A 7.431 6.714 16.040 1.000 1 A SER 83.615 1
ATOM 506 C CB . SER 66 66 ? A 5.989 4.396 17.192 1.000 1 A SER 77.208 1
ATOM 507 O OG . SER 66 66 ? A 7.215 3.693 17.416 1.000 1 A SER 72.689 1
ATOM 508 N N . ALA 67 67 ? A 8.208 6.889 18.160 1.000 1 A ALA 87.029 1
ATOM 509 C CA . ALA 67 67 ? A 9.440 7.516 17.715 1.000 1 A ALA 87.027 1
ATOM 510 C C . ALA 67 67 ? A 10.253 6.593 16.847 1.000 1 A ALA 88.280 1
ATOM 511 O O . ALA 67 67 ? A 10.889 7.022 15.867 1.000 1 A ALA 87.592 1
ATOM 512 C CB . ALA 67 67 ? A 10.245 7.966 18.941 1.000 1 A ALA 85.257 1
ATOM 513 N N . MET 68 68 ? A 10.265 5.286 17.173 1.000 1 A MET 83.399 1
ATOM 514 C CA . MET 68 68 ? A 11.019 4.340 16.352 1.000 1 A MET 82.978 1
ATOM 515 C C . MET 68 68 ? A 10.432 4.255 14.934 1.000 1 A MET 83.891 1
ATOM 516 O O . MET 68 68 ? A 11.162 4.204 13.944 1.000 1 A MET 82.991 1
ATOM 517 C CB . MET 68 68 ? A 11.076 2.973 17.005 1.000 1 A MET 79.707 1
ATOM 518 C CG . MET 68 68 ? A 11.983 2.935 18.245 1.000 1 A MET 74.605 1
ATOM 519 S SD . MET 68 68 ? A 12.047 1.327 19.042 1.000 1 A MET 70.752 1
ATOM 520 C CE . MET 68 68 ? A 12.671 0.338 17.673 1.000 1 A MET 64.282 1
ATOM 521 N N . ARG 69 69 ? A 9.084 4.195 14.842 1.000 1 A ARG 86.604 1
ATOM 522 C CA . ARG 69 69 ? A 8.440 4.147 13.531 1.000 1 A ARG 86.625 1
ATOM 523 C C . ARG 69 69 ? A 8.701 5.440 12.753 1.000 1 A ARG 88.350 1
ATOM 524 O O . ARG 69 69 ? A 8.971 5.407 11.565 1.000 1 A ARG 89.117 1
ATOM 525 C CB . ARG 69 69 ? A 6.941 3.888 13.677 1.000 1 A ARG 84.094 1
ATOM 526 C CG . ARG 69 69 ? A 6.253 3.820 12.323 1.000 1 A ARG 79.312 1
ATOM 527 C CD . ARG 69 69 ? A 4.990 2.961 12.397 1.000 1 A ARG 74.053 1
ATOM 528 N NE . ARG 69 69 ? A 5.331 1.559 12.557 1.000 1 A ARG 73.452 1
ATOM 529 C CZ . ARG 69 69 ? A 4.643 0.692 13.273 1.000 1 A ARG 71.720 1
ATOM 530 N NH1 . ARG 69 69 ? A 3.552 1.067 13.923 1.000 1 A ARG 66.421 1
ATOM 531 N NH2 . ARG 69 69 ? A 5.042 -0.581 13.328 1.000 1 A ARG 65.386 1
ATOM 532 N N . ASP 70 70 ? A 8.591 6.603 13.437 1.000 1 A ASP 89.256 1
ATOM 533 C CA . ASP 70 70 ? A 8.892 7.866 12.787 1.000 1 A ASP 90.807 1
ATOM 534 C C . ASP 70 70 ? A 10.315 7.858 12.241 1.000 1 A ASP 91.228 1
ATOM 535 O O . ASP 70 70 ? A 10.558 8.261 11.110 1.000 1 A ASP 91.564 1
ATOM 536 C CB . ASP 70 70 ? A 8.728 9.036 13.749 1.000 1 A ASP 89.821 1
ATOM 537 C CG . ASP 70 70 ? A 7.278 9.377 14.039 1.000 1 A ASP 90.565 1
ATOM 538 O OD1 . ASP 70 70 ? A 6.371 8.755 13.473 1.000 1 A ASP 85.208 1
ATOM 539 O OD2 . ASP 70 70 ? A 7.086 10.322 14.838 1.000 1 A ASP 84.631 1
ATOM 540 N N . GLN 71 71 ? A 11.270 7.372 13.077 1.000 1 A GLN 90.685 1
ATOM 541 C CA . GLN 71 71 ? A 12.670 7.371 12.650 1.000 1 A GLN 89.422 1
ATOM 542 C C . GLN 71 71 ? A 12.861 6.440 11.441 1.000 1 A GLN 89.619 1
ATOM 543 O O . GLN 71 71 ? A 13.564 6.804 10.485 1.000 1 A GLN 89.050 1
ATOM 544 C CB . GLN 71 71 ? A 13.570 6.962 13.809 1.000 1 A GLN 87.538 1
ATOM 545 C CG . GLN 71 71 ? A 13.586 8.008 14.917 1.000 1 A GLN 75.543 1
ATOM 546 C CD . GLN 71 71 ? A 14.199 7.491 16.207 1.000 1 A GLN 68.963 1
ATOM 547 O OE1 . GLN 71 71 ? A 14.624 6.326 16.275 1.000 1 A GLN 65.043 1
ATOM 548 N NE2 . GLN 71 71 ? A 14.250 8.331 17.228 1.000 1 A GLN 62.926 1
ATOM 549 N N . TYR 72 72 ? A 12.202 5.243 11.465 1.000 1 A TYR 88.329 1
ATOM 550 C CA . TYR 72 72 ? A 12.317 4.344 10.319 1.000 1 A TYR 87.046 1
ATOM 551 C C . TYR 72 72 ? A 11.696 4.984 9.062 1.000 1 A TYR 89.163 1
ATOM 552 O O . TYR 72 72 ? A 12.281 4.946 7.974 1.000 1 A TYR 88.869 1
ATOM 553 C CB . TYR 72 72 ? A 11.640 3.023 10.629 1.000 1 A TYR 83.875 1
ATOM 554 C CG . TYR 72 72 ? A 11.686 2.063 9.470 1.000 1 A TYR 79.781 1
ATOM 555 C CD1 . TYR 72 72 ? A 12.674 1.115 9.384 1.000 1 A TYR 74.258 1
ATOM 556 C CD2 . TYR 72 72 ? A 10.720 2.103 8.472 1.000 1 A TYR 73.473 1
ATOM 557 C CE1 . TYR 72 72 ? A 12.738 0.235 8.312 1.000 1 A TYR 71.203 1
ATOM 558 C CE2 . TYR 72 72 ? A 10.775 1.244 7.417 1.000 1 A TYR 72.266 1
ATOM 559 C CZ . TYR 72 72 ? A 11.765 0.311 7.342 1.000 1 A TYR 69.361 1
ATOM 560 O OH . TYR 72 72 ? A 11.822 -0.555 6.263 1.000 1 A TYR 74.850 1
ATOM 561 N N . MET 73 73 ? A 10.508 5.568 9.230 1.000 1 A MET 92.137 1
ATOM 562 C CA . MET 73 73 ? A 9.822 6.091 8.051 1.000 1 A MET 93.016 1
ATOM 563 C C . MET 73 73 ? A 10.504 7.319 7.483 1.000 1 A MET 94.249 1
ATOM 564 O O . MET 73 73 ? A 10.387 7.596 6.286 1.000 1 A MET 93.872 1
ATOM 565 C CB . MET 73 73 ? A 8.365 6.394 8.405 1.000 1 A MET 91.870 1
ATOM 566 C CG . MET 73 73 ? A 7.579 5.091 8.576 1.000 1 A MET 88.989 1
ATOM 567 S SD . MET 73 73 ? A 5.832 5.317 8.816 1.000 1 A MET 84.456 1
ATOM 568 C CE . MET 73 73 ? A 5.281 3.592 8.900 1.000 1 A MET 77.999 1
ATOM 569 N N . ARG 74 74 ? A 11.248 8.044 8.330 1.000 1 A ARG 94.375 1
ATOM 570 C CA . ARG 74 74 ? A 12.026 9.194 7.822 1.000 1 A ARG 94.375 1
ATOM 571 C C . ARG 74 74 ? A 13.077 8.732 6.808 1.000 1 A ARG 94.821 1
ATOM 572 O O . ARG 74 74 ? A 13.400 9.481 5.876 1.000 1 A ARG 94.819 1
ATOM 573 C CB . ARG 74 74 ? A 12.691 9.921 8.981 1.000 1 A ARG 93.505 1
ATOM 574 C CG . ARG 74 74 ? A 13.413 11.196 8.588 1.000 1 A ARG 90.400 1
ATOM 575 C CD . ARG 74 74 ? A 13.808 12.027 9.795 1.000 1 A ARG 89.616 1
ATOM 576 N NE . ARG 74 74 ? A 12.617 12.429 10.536 1.000 1 A ARG 84.586 1
ATOM 577 C CZ . ARG 74 74 ? A 12.351 12.021 11.756 1.000 1 A ARG 84.272 1
ATOM 578 N NH1 . ARG 74 74 ? A 13.146 11.190 12.385 1.000 1 A ARG 74.183 1
ATOM 579 N NH2 . ARG 74 74 ? A 11.234 12.436 12.359 1.000 1 A ARG 75.235 1
ATOM 580 N N . THR 75 75 ? A 13.564 7.482 6.934 1.000 1 A THR 94.418 1
ATOM 581 C CA . THR 75 75 ? A 14.513 6.945 5.959 1.000 1 A THR 93.544 1
ATOM 582 C C . THR 75 75 ? A 13.829 6.438 4.686 1.000 1 A THR 95.267 1
ATOM 583 O O . THR 75 75 ? A 14.511 6.235 3.674 1.000 1 A THR 94.674 1
ATOM 584 C CB . THR 75 75 ? A 15.330 5.778 6.558 1.000 1 A THR 90.467 1
ATOM 585 O OG1 . THR 75 75 ? A 14.520 4.616 6.680 1.000 1 A THR 83.325 1
ATOM 586 C CG2 . THR 75 75 ? A 15.881 6.161 7.934 1.000 1 A THR 82.718 1
ATOM 587 N N . GLY 76 76 ? A 12.507 6.234 4.744 1.000 1 A GLY 96.597 1
ATOM 588 C CA . GLY 76 76 ? A 11.793 5.786 3.570 1.000 1 A GLY 97.176 1
ATOM 589 C C . GLY 76 76 ? A 11.826 6.808 2.445 1.000 1 A GLY 97.828 1
ATOM 590 O O . GLY 76 76 ? A 11.792 8.020 2.708 1.000 1 A GLY 97.573 1
ATOM 591 N N . GLU 77 77 ? A 11.862 6.347 1.216 1.000 1 A GLU 98.174 1
ATOM 592 C CA . GLU 77 77 ? A 11.971 7.222 0.058 1.000 1 A GLU 98.295 1
ATOM 593 C C . GLU 77 77 ? A 10.652 7.440 -0.662 1.000 1 A GLU 98.459 1
ATOM 594 O O . GLU 77 77 ? A 10.517 8.420 -1.389 1.000 1 A GLU 98.238 1
ATOM 595 C CB . GLU 77 77 ? A 12.994 6.675 -0.911 1.000 1 A GLU 98.036 1
ATOM 596 C CG . GLU 77 77 ? A 14.398 6.603 -0.348 1.000 1 A GLU 97.634 1
ATOM 597 C CD . GLU 77 77 ? A 15.394 6.060 -1.337 1.000 1 A GLU 97.210 1
ATOM 598 O OE1 . GLU 77 77 ? A 15.466 4.818 -1.522 1.000 1 A GLU 93.196 1
ATOM 599 O OE2 . GLU 77 77 ? A 16.077 6.873 -1.963 1.000 1 A GLU 92.357 1
ATOM 600 N N . GLY 78 78 ? A 9.697 6.533 -0.462 1.000 1 A GLY 98.468 1
ATOM 601 C CA . GLY 78 78 ? A 8.410 6.630 -1.142 1.000 1 A GLY 98.485 1
ATOM 602 C C . GLY 78 78 ? A 7.383 5.758 -0.467 1.000 1 A GLY 98.535 1
ATOM 603 O O . GLY 78 78 ? A 7.698 4.760 0.165 1.000 1 A GLY 98.470 1
ATOM 604 N N . PHE 79 79 ? A 6.098 6.143 -0.641 1.000 1 A PHE 98.686 1
ATOM 605 C CA . PHE 79 79 ? A 5.009 5.534 0.108 1.000 1 A PHE 98.653 1
ATOM 606 C C . PHE 79 79 ? A 3.884 5.169 -0.828 1.000 1 A PHE 98.735 1
ATOM 607 O O . PHE 79 79 ? A 3.418 6.016 -1.615 1.000 1 A PHE 98.706 1
ATOM 608 C CB . PHE 79 79 ? A 4.502 6.457 1.205 1.000 1 A PHE 98.420 1
ATOM 609 C CG . PHE 79 79 ? A 5.522 6.757 2.273 1.000 1 A PHE 98.255 1
ATOM 610 C CD1 . PHE 79 79 ? A 5.473 6.103 3.490 1.000 1 A PHE 97.980 1
ATOM 611 C CD2 . PHE 79 79 ? A 6.515 7.682 2.044 1.000 1 A PHE 97.959 1
ATOM 612 C CE1 . PHE 79 79 ? A 6.397 6.365 4.477 1.000 1 A PHE 97.356 1
ATOM 613 C CE2 . PHE 79 79 ? A 7.460 7.943 3.024 1.000 1 A PHE 97.522 1
ATOM 614 C CZ . PHE 79 79 ? A 7.401 7.289 4.240 1.000 1 A PHE 97.340 1
ATOM 615 N N . LEU 80 80 ? A 3.436 3.893 -0.776 1.000 1 A LEU 98.715 1
ATOM 616 C CA . LEU 80 80 ? A 2.189 3.477 -1.412 1.000 1 A LEU 98.751 1
ATOM 617 C C . LEU 80 80 ? A 1.080 3.651 -0.402 1.000 1 A LEU 98.732 1
ATOM 618 O O . LEU 80 80 ? A 1.115 3.024 0.656 1.000 1 A LEU 98.637 1
ATOM 619 C CB . LEU 80 80 ? A 2.227 2.012 -1.813 1.000 1 A LEU 98.574 1
ATOM 620 C CG . LEU 80 80 ? A 2.974 1.584 -3.071 1.000 1 A LEU 96.686 1
ATOM 621 C CD1 . LEU 80 80 ? A 2.603 2.439 -4.285 1.000 1 A LEU 97.672 1
ATOM 622 C CD2 . LEU 80 80 ? A 2.626 0.121 -3.351 1.000 1 A LEU 97.883 1
ATOM 623 N N . SER 81 81 ? A 0.077 4.488 -0.703 1.000 1 A SER 98.880 1
ATOM 624 C CA . SER 81 81 ? A -1.070 4.703 0.154 1.000 1 A SER 98.886 1
ATOM 625 C C . SER 81 81 ? A -2.227 3.913 -0.431 1.000 1 A SER 98.941 1
ATOM 626 O O . SER 81 81 ? A -2.766 4.244 -1.471 1.000 1 A SER 98.933 1
ATOM 627 C CB . SER 81 81 ? A -1.395 6.176 0.233 1.000 1 A SER 98.686 1
ATOM 628 O OG . SER 81 81 ? A -0.406 6.875 0.945 1.000 1 A SER 97.362 1
ATOM 629 N N . VAL 82 82 ? A -2.641 2.847 0.273 1.000 1 A VAL 98.891 1
ATOM 630 C CA . VAL 82 82 ? A -3.573 1.859 -0.251 1.000 1 A VAL 98.903 1
ATOM 631 C C . VAL 82 82 ? A -4.929 2.001 0.400 1.000 1 A VAL 98.886 1
ATOM 632 O O . VAL 82 82 ? A -5.027 2.085 1.637 1.000 1 A VAL 98.809 1
ATOM 633 C CB . VAL 82 82 ? A -3.044 0.432 -0.030 1.000 1 A VAL 98.902 1
ATOM 634 C CG1 . VAL 82 82 ? A -1.616 0.289 -0.559 1.000 1 A VAL 98.918 1
ATOM 635 C CG2 . VAL 82 82 ? A -3.952 -0.589 -0.677 1.000 1 A VAL 98.896 1
ATOM 636 N N . PHE 83 83 ? A -5.978 2.012 -0.423 1.000 1 A PHE 98.957 1
ATOM 637 C CA . PHE 83 83 ? A -7.341 1.820 0.063 1.000 1 A PHE 98.959 1
ATOM 638 C C . PHE 83 83 ? A -7.957 0.686 -0.722 1.000 1 A PHE 98.955 1
ATOM 639 O O . PHE 83 83 ? A -7.410 0.238 -1.729 1.000 1 A PHE 98.952 1
ATOM 640 C CB . PHE 83 83 ? A -8.190 3.102 -0.049 1.000 1 A PHE 98.961 1
ATOM 641 C CG . PHE 83 83 ? A -8.494 3.518 -1.462 1.000 1 A PHE 98.970 1
ATOM 642 C CD1 . PHE 83 83 ? A -7.597 4.259 -2.188 1.000 1 A PHE 98.964 1
ATOM 643 C CD2 . PHE 83 83 ? A -9.698 3.153 -2.050 1.000 1 A PHE 98.964 1
ATOM 644 C CE1 . PHE 83 83 ? A -7.879 4.632 -3.482 1.000 1 A PHE 98.962 1
ATOM 645 C CE2 . PHE 83 83 ? A -9.993 3.525 -3.340 1.000 1 A PHE 98.951 1
ATOM 646 C CZ . PHE 83 83 ? A -9.069 4.255 -4.064 1.000 1 A PHE 98.951 1
ATOM 647 N N . ALA 84 84 ? A -9.092 0.188 -0.259 1.000 1 A ALA 98.898 1
ATOM 648 C CA . ALA 84 84 ? A -9.841 -0.856 -0.962 1.000 1 A ALA 98.902 1
ATOM 649 C C . ALA 84 84 ? A -11.062 -0.222 -1.620 1.000 1 A ALA 98.912 1
ATOM 650 O O . ALA 84 84 ? A -11.789 0.546 -0.993 1.000 1 A ALA 98.896 1
ATOM 651 C CB . ALA 84 84 ? A -10.262 -1.976 -0.010 1.000 1 A ALA 98.834 1
ATOM 652 N N . ILE 85 85 ? A -11.316 -0.550 -2.889 1.000 1 A ILE 98.876 1
ATOM 653 C CA . ILE 85 85 ? A -12.362 0.090 -3.653 1.000 1 A ILE 98.848 1
ATOM 654 C C . ILE 85 85 ? A -13.748 -0.239 -3.134 1.000 1 A ILE 98.828 1
ATOM 655 O O . ILE 85 85 ? A -14.730 0.386 -3.556 1.000 1 A ILE 98.742 1
ATOM 656 C CB . ILE 85 85 ? A -12.256 -0.210 -5.147 1.000 1 A ILE 98.781 1
ATOM 657 C CG1 . ILE 85 85 ? A -12.364 -1.707 -5.432 1.000 1 A ILE 98.601 1
ATOM 658 C CG2 . ILE 85 85 ? A -10.932 0.340 -5.679 1.000 1 A ILE 98.555 1
ATOM 659 C CD1 . ILE 85 85 ? A -13.760 -2.180 -5.707 1.000 1 A ILE 98.162 1
ATOM 660 N N . ASN 86 86 ? A -13.864 -1.234 -2.248 1.000 1 A ASN 98.794 1
ATOM 661 C CA . ASN 86 86 ? A -15.131 -1.609 -1.641 1.000 1 A ASN 98.738 1
ATOM 662 C C . ASN 86 86 ? A -15.237 -1.160 -0.194 1.000 1 A ASN 98.723 1
ATOM 663 O O . ASN 86 86 ? A -16.072 -1.679 0.558 1.000 1 A ASN 98.597 1
ATOM 664 C CB . ASN 86 86 ? A -15.343 -3.118 -1.706 1.000 1 A ASN 98.637 1
ATOM 665 C CG . ASN 86 86 ? A -14.391 -3.879 -0.806 1.000 1 A ASN 98.550 1
ATOM 666 O OD1 . ASN 86 86 ? A -13.321 -3.389 -0.461 1.000 1 A ASN 98.263 1
ATOM 667 N ND2 . ASN 86 86 ? A -14.781 -5.082 -0.417 1.000 1 A ASN 97.486 1
ATOM 668 N N . ASN 87 87 ? A -14.374 -0.199 0.257 1.000 1 A ASN 98.602 1
ATOM 669 C CA . ASN 87 87 ? A -14.278 0.191 1.649 1.000 1 A ASN 98.555 1
ATOM 670 C C . ASN 87 87 ? A -14.124 1.705 1.725 1.000 1 A ASN 98.661 1
ATOM 671 O O . ASN 87 87 ? A -13.012 2.230 1.710 1.000 1 A ASN 98.624 1
ATOM 672 C CB . ASN 87 87 ? A -13.109 -0.538 2.299 1.000 1 A ASN 98.236 1
ATOM 673 C CG . ASN 87 87 ? A -13.041 -0.318 3.790 1.000 1 A ASN 97.198 1
ATOM 674 O OD1 . ASN 87 87 ? A -13.468 0.716 4.335 1.000 1 A ASN 92.765 1
ATOM 675 N ND2 . ASN 87 87 ? A -12.489 -1.296 4.502 1.000 1 A ASN 91.013 1
ATOM 676 N N . THR 88 88 ? A -15.258 2.397 1.781 1.000 1 A THR 98.750 1
ATOM 677 C CA . THR 88 88 ? A -15.252 3.859 1.729 1.000 1 A THR 98.710 1
ATOM 678 C C . THR 88 88 ? A -14.458 4.462 2.880 1.000 1 A THR 98.761 1
ATOM 679 O O . THR 88 88 ? A -13.735 5.445 2.697 1.000 1 A THR 98.685 1
ATOM 680 C CB . THR 88 88 ? A -16.699 4.364 1.762 1.000 1 A THR 98.325 1
ATOM 681 O OG1 . THR 88 88 ? A -17.361 3.947 0.561 1.000 1 A THR 92.059 1
ATOM 682 C CG2 . THR 88 88 ? A -16.724 5.883 1.838 1.000 1 A THR 91.105 1
ATOM 683 N N . LYS 89 89 ? A -14.518 3.845 4.072 1.000 1 A LYS 98.781 1
ATOM 684 C CA . LYS 89 89 ? A -13.764 4.347 5.207 1.000 1 A LYS 98.733 1
ATOM 685 C C . LYS 89 89 ? A -12.257 4.308 4.908 1.000 1 A LYS 98.727 1
ATOM 686 O O . LYS 89 89 ? A -11.525 5.240 5.254 1.000 1 A LYS 98.630 1
ATOM 687 C CB . LYS 89 89 ? A -14.097 3.560 6.471 1.000 1 A LYS 98.575 1
ATOM 688 C CG . LYS 89 89 ? A -13.336 3.991 7.718 1.000 1 A LYS 95.100 1
ATOM 689 C CD . LYS 89 89 ? A -13.539 5.469 8.091 1.000 1 A LYS 87.416 1
ATOM 690 C CE . LYS 89 89 ? A -13.169 5.712 9.558 1.000 1 A LYS 87.052 1
ATOM 691 N NZ . LYS 89 89 ? A -11.710 5.452 9.777 1.000 1 A LYS 79.001 1
ATOM 692 N N . SER 90 90 ? A -11.793 3.227 4.262 1.000 1 A SER 98.774 1
ATOM 693 C CA . SER 90 90 ? A -10.366 3.172 3.939 1.000 1 A SER 98.718 1
ATOM 694 C C . SER 90 90 ? A -9.971 4.295 2.991 1.000 1 A SER 98.694 1
ATOM 695 O O . SER 90 90 ? A -8.857 4.833 3.077 1.000 1 A SER 98.563 1
ATOM 696 C CB . SER 90 90 ? A -10.003 1.808 3.347 1.000 1 A SER 98.721 1
ATOM 697 O OG . SER 90 90 ? A -10.520 1.654 2.036 1.000 1 A SER 98.781 1
ATOM 698 N N . PHE 91 91 ? A -10.864 4.671 2.070 1.000 1 A PHE 98.892 1
ATOM 699 C CA . PHE 91 91 ? A -10.592 5.805 1.194 1.000 1 A PHE 98.886 1
ATOM 700 C C . PHE 91 91 ? A -10.568 7.114 1.985 1.000 1 A PHE 98.849 1
ATOM 701 O O . PHE 91 91 ? A -9.697 7.950 1.804 1.000 1 A PHE 98.764 1
ATOM 702 C CB . PHE 91 91 ? A -11.672 5.846 0.094 1.000 1 A PHE 98.853 1
ATOM 703 C CG . PHE 91 91 ? A -11.482 6.956 -0.893 1.000 1 A PHE 98.848 1
ATOM 704 C CD1 . PHE 91 91 ? A -10.367 6.985 -1.696 1.000 1 A PHE 98.812 1
ATOM 705 C CD2 . PHE 91 91 ? A -12.432 7.953 -1.013 1.000 1 A PHE 98.754 1
ATOM 706 C CE1 . PHE 91 91 ? A -10.200 8.007 -2.616 1.000 1 A PHE 98.679 1
ATOM 707 C CE2 . PHE 91 91 ? A -12.272 8.951 -1.927 1.000 1 A PHE 98.565 1
ATOM 708 C CZ . PHE 91 91 ? A -11.154 8.988 -2.733 1.000 1 A PHE 98.598 1
ATOM 709 N N . GLU 92 92 ? A -11.549 7.273 2.914 1.000 1 A GLU 98.738 1
ATOM 710 C CA . GLU 92 92 ? A -11.560 8.459 3.754 1.000 1 A GLU 98.543 1
ATOM 711 C C . GLU 92 92 ? A -10.304 8.564 4.607 1.000 1 A GLU 98.361 1
ATOM 712 O O . GLU 92 92 ? A -9.890 9.678 4.973 1.000 1 A GLU 97.889 1
ATOM 713 C CB . GLU 92 92 ? A -12.811 8.431 4.640 1.000 1 A GLU 98.339 1
ATOM 714 C CG . GLU 92 92 ? A -14.104 8.570 3.836 1.000 1 A GLU 97.777 1
ATOM 715 C CD . GLU 92 92 ? A -15.348 8.318 4.658 1.000 1 A GLU 96.895 1
ATOM 716 O OE1 . GLU 92 92 ? A -15.246 7.770 5.788 1.000 1 A GLU 93.483 1
ATOM 717 O OE2 . GLU 92 92 ? A -16.442 8.662 4.163 1.000 1 A GLU 93.541 1
ATOM 718 N N . ASP 93 93 ? A -9.696 7.423 4.954 1.000 1 A ASP 98.504 1
ATOM 719 C CA . ASP 93 93 ? A -8.476 7.418 5.788 1.000 1 A ASP 98.285 1
ATOM 720 C C . ASP 93 93 ? A -7.231 7.920 5.060 1.000 1 A ASP 98.332 1
ATOM 721 O O . ASP 93 93 ? A -6.224 8.176 5.710 1.000 1 A ASP 97.882 1
ATOM 722 C CB . ASP 93 93 ? A -8.184 5.994 6.279 1.000 1 A ASP 97.906 1
ATOM 723 C CG . ASP 93 93 ? A -9.052 5.544 7.436 1.000 1 A ASP 97.264 1
ATOM 724 O OD1 . ASP 93 93 ? A -9.762 6.375 8.033 1.000 1 A ASP 95.236 1
ATOM 725 O OD2 . ASP 93 93 ? A -9.005 4.333 7.762 1.000 1 A ASP 94.463 1
ATOM 726 N N . ILE 94 94 ? A -7.260 8.028 3.746 1.000 1 A ILE 98.458 1
ATOM 727 C CA . ILE 94 94 ? A -6.052 8.341 2.986 1.000 1 A ILE 98.446 1
ATOM 728 C C . ILE 94 94 ? A -5.435 9.656 3.432 1.000 1 A ILE 98.129 1
ATOM 729 O O . ILE 94 94 ? A -4.189 9.764 3.537 1.000 1 A ILE 97.846 1
ATOM 730 C CB . ILE 94 94 ? A -6.354 8.344 1.470 1.000 1 A ILE 98.530 1
ATOM 731 C CG1 . ILE 94 94 ? A -6.623 6.933 1.011 1.000 1 A ILE 98.614 1
ATOM 732 C CG2 . ILE 94 94 ? A -5.204 8.982 0.682 1.000 1 A ILE 98.451 1
ATOM 733 C CD1 . ILE 94 94 ? A -5.489 5.975 1.182 1.000 1 A ILE 98.541 1
ATOM 734 N N . HIS 95 95 ? A -6.265 10.643 3.706 1.000 1 A HIS 97.963 1
ATOM 735 C CA . HIS 95 95 ? A -5.752 11.946 4.126 1.000 1 A HIS 97.230 1
ATOM 736 C C . HIS 95 95 ? A -4.893 11.818 5.388 1.000 1 A HIS 97.018 1
ATOM 737 O O . HIS 95 95 ? A -3.852 12.455 5.507 1.000 1 A HIS 96.672 1
ATOM 738 C CB . HIS 95 95 ? A -6.885 12.915 4.365 1.000 1 A HIS 96.183 1
ATOM 739 C CG . HIS 95 95 ? A -6.447 14.219 4.919 1.000 1 A HIS 82.218 1
ATOM 740 N ND1 . HIS 95 95 ? A -5.810 15.176 4.123 1.000 1 A HIS 74.997 1
ATOM 741 C CD2 . HIS 95 95 ? A -6.519 14.704 6.187 1.000 1 A HIS 77.117 1
ATOM 742 C CE1 . HIS 95 95 ? A -5.539 16.217 4.889 1.000 1 A HIS 75.444 1
ATOM 743 N NE2 . HIS 95 95 ? A -5.958 15.972 6.129 1.000 1 A HIS 69.934 1
ATOM 744 N N . HIS 96 96 ? A -5.361 10.964 6.335 1.000 1 A HIS 97.115 1
ATOM 745 C CA . HIS 96 96 ? A -4.612 10.758 7.573 1.000 1 A HIS 96.460 1
ATOM 746 C C . HIS 96 96 ? A -3.209 10.233 7.292 1.000 1 A HIS 96.368 1
ATOM 747 O O . HIS 96 96 ? A -2.222 10.731 7.844 1.000 1 A HIS 95.943 1
ATOM 748 C CB . HIS 96 96 ? A -5.366 9.782 8.477 1.000 1 A HIS 95.091 1
ATOM 749 C CG . HIS 96 96 ? A -4.541 9.258 9.619 1.000 1 A HIS 93.364 1
ATOM 750 N ND1 . HIS 96 96 ? A -4.191 10.027 10.708 1.000 1 A HIS 89.511 1
ATOM 751 C CD2 . HIS 96 96 ? A -3.994 8.038 9.831 1.000 1 A HIS 89.825 1
ATOM 752 C CE1 . HIS 96 96 ? A -3.465 9.293 11.536 1.000 1 A HIS 89.147 1
ATOM 753 N NE2 . HIS 96 96 ? A -3.333 8.082 11.038 1.000 1 A HIS 87.841 1
ATOM 754 N N . TYR 97 97 ? A -3.135 9.192 6.453 1.000 1 A TYR 96.850 1
ATOM 755 C CA . TYR 97 97 ? A -1.807 8.647 6.152 1.000 1 A TYR 96.668 1
ATOM 756 C C . TYR 97 97 ? A -0.916 9.666 5.433 1.000 1 A TYR 96.905 1
ATOM 757 O O . TYR 97 97 ? A 0.269 9.770 5.750 1.000 1 A TYR 96.588 1
ATOM 758 C CB . TYR 97 97 ? A -1.947 7.368 5.355 1.000 1 A TYR 96.416 1
ATOM 759 C CG . TYR 97 97 ? A -2.675 6.318 6.164 1.000 1 A TYR 96.046 1
ATOM 760 C CD1 . TYR 97 97 ? A -2.066 5.730 7.271 1.000 1 A TYR 94.795 1
ATOM 761 C CD2 . TYR 97 97 ? A -3.986 5.966 5.856 1.000 1 A TYR 95.188 1
ATOM 762 C CE1 . TYR 97 97 ? A -2.741 4.806 8.050 1.000 1 A TYR 93.984 1
ATOM 763 C CE2 . TYR 97 97 ? A -4.667 5.057 6.637 1.000 1 A TYR 94.796 1
ATOM 764 C CZ . TYR 97 97 ? A -4.047 4.475 7.728 1.000 1 A TYR 94.435 1
ATOM 765 O OH . TYR 97 97 ? A -4.697 3.553 8.467 1.000 1 A TYR 93.447 1
ATOM 766 N N . ARG 98 98 ? A -1.503 10.437 4.527 1.000 1 A ARG 97.301 1
ATOM 767 C CA . ARG 98 98 ? A -0.667 11.446 3.814 1.000 1 A ARG 97.384 1
ATOM 768 C C . ARG 98 98 ? A -0.126 12.494 4.786 1.000 1 A ARG 97.269 1
ATOM 769 O O . ARG 98 98 ? A 1.041 12.901 4.678 1.000 1 A ARG 97.050 1
ATOM 770 C CB . ARG 98 98 ? A -1.477 12.093 2.705 1.000 1 A ARG 97.453 1
ATOM 771 C CG . ARG 98 98 ? A -0.732 13.153 1.931 1.000 1 A ARG 96.053 1
ATOM 772 C CD . ARG 98 98 ? A -1.439 13.431 0.621 1.000 1 A ARG 94.058 1
ATOM 773 N NE . ARG 98 98 ? A -0.672 14.344 -0.188 1.000 1 A ARG 91.624 1
ATOM 774 C CZ . ARG 98 98 ? A -0.766 15.665 -0.180 1.000 1 A ARG 91.255 1
ATOM 775 N NH1 . ARG 98 98 ? A -1.623 16.270 0.638 1.000 1 A ARG 83.969 1
ATOM 776 N NH2 . ARG 98 98 ? A -0.001 16.382 -0.987 1.000 1 A ARG 85.118 1
ATOM 777 N N . GLU 99 99 ? A -0.962 12.910 5.767 1.000 1 A GLU 97.285 1
ATOM 778 C CA . GLU 99 99 ? A -0.490 13.887 6.726 1.000 1 A GLU 96.645 1
ATOM 779 C C . GLU 99 99 ? A 0.603 13.331 7.603 1.000 1 A GLU 95.809 1
ATOM 780 O O . GLU 99 99 ? A 1.565 14.029 7.936 1.000 1 A GLU 95.459 1
ATOM 781 C CB . GLU 99 99 ? A -1.662 14.396 7.566 1.000 1 A GLU 96.362 1
ATOM 782 C CG . GLU 99 99 ? A -2.604 15.292 6.805 1.000 1 A GLU 93.131 1
ATOM 783 C CD . GLU 99 99 ? A -1.959 16.593 6.389 1.000 1 A GLU 88.329 1
ATOM 784 O OE1 . GLU 99 99 ? A -1.385 17.281 7.273 1.000 1 A GLU 81.331 1
ATOM 785 O OE2 . GLU 99 99 ? A -1.971 16.918 5.172 1.000 1 A GLU 81.340 1
ATOM 786 N N . GLN 100 100 ? A 0.469 12.045 8.021 1.000 1 A GLN 95.896 1
ATOM 787 C CA . GLN 100 100 ? A 1.502 11.459 8.862 1.000 1 A GLN 95.183 1
ATOM 788 C C . GLN 100 100 ? A 2.825 11.343 8.109 1.000 1 A GLN 95.566 1
ATOM 789 O O . GLN 100 100 ? A 3.891 11.591 8.677 1.000 1 A GLN 94.942 1
ATOM 790 C CB . GLN 100 100 ? A 1.064 10.091 9.383 1.000 1 A GLN 93.921 1
ATOM 791 C CG . GLN 100 100 ? A -0.083 10.171 10.384 1.000 1 A GLN 90.841 1
ATOM 792 C CD . GLN 100 100 ? A 0.275 10.991 11.581 1.000 1 A GLN 88.347 1
ATOM 793 O OE1 . GLN 100 100 ? A 1.237 10.669 12.308 1.000 1 A GLN 84.067 1
ATOM 794 N NE2 . GLN 100 100 ? A -0.450 12.072 11.801 1.000 1 A GLN 81.875 1
ATOM 795 N N . ILE 101 101 ? A 2.738 10.955 6.830 1.000 1 A ILE 96.000 1
ATOM 796 C CA . ILE 101 101 ? A 3.955 10.830 6.022 1.000 1 A ILE 96.678 1
ATOM 797 C C . ILE 101 101 ? A 4.647 12.185 5.884 1.000 1 A ILE 97.061 1
ATOM 798 O O . ILE 101 101 ? A 5.860 12.294 6.089 1.000 1 A ILE 97.056 1
ATOM 799 C CB . ILE 101 101 ? A 3.592 10.230 4.651 1.000 1 A ILE 97.067 1
ATOM 800 C CG1 . ILE 101 101 ? A 3.133 8.774 4.830 1.000 1 A ILE 97.120 1
ATOM 801 C CG2 . ILE 101 101 ? A 4.780 10.339 3.715 1.000 1 A ILE 97.196 1
ATOM 802 C CD1 . ILE 101 101 ? A 2.412 8.209 3.632 1.000 1 A ILE 96.816 1
ATOM 803 N N . LYS 102 102 ? A 3.887 13.226 5.569 1.000 1 A LYS 97.053 1
ATOM 804 C CA . LYS 102 102 ? A 4.478 14.550 5.391 1.000 1 A LYS 96.738 1
ATOM 805 C C . LYS 102 102 ? A 5.070 15.058 6.709 1.000 1 A LYS 96.392 1
ATOM 806 O O . LYS 102 102 ? A 6.116 15.711 6.706 1.000 1 A LYS 96.266 1
ATOM 807 C CB . LYS 102 102 ? A 3.447 15.544 4.853 1.000 1 A LYS 96.604 1
ATOM 808 C CG . LYS 102 102 ? A 3.110 15.248 3.394 1.000 1 A LYS 93.453 1
ATOM 809 C CD . LYS 102 102 ? A 1.830 15.937 2.939 1.000 1 A LYS 90.948 1
ATOM 810 C CE . LYS 102 102 ? A 1.888 17.413 3.183 1.000 1 A LYS 85.616 1
ATOM 811 N NZ . LYS 102 102 ? A 0.668 18.091 2.626 1.000 1 A LYS 86.874 1
ATOM 812 N N . ARG 103 103 ? A 4.402 14.739 7.839 1.000 1 A ARG 96.216 1
ATOM 813 C CA . ARG 103 103 ? A 4.919 15.138 9.159 1.000 1 A ARG 95.094 1
ATOM 814 C C . ARG 103 103 ? A 6.264 14.480 9.436 1.000 1 A ARG 95.273 1
ATOM 815 O O . ARG 103 103 ? A 7.212 15.175 9.811 1.000 1 A ARG 95.175 1
ATOM 816 C CB . ARG 103 103 ? A 3.900 14.781 10.254 1.000 1 A ARG 93.606 1
ATOM 817 C CG . ARG 103 103 ? A 4.424 15.043 11.665 1.000 1 A ARG 83.531 1
ATOM 818 C CD . ARG 103 103 ? A 3.448 14.577 12.731 1.000 1 A ARG 78.176 1
ATOM 819 N NE . ARG 103 103 ? A 3.281 13.133 12.717 1.000 1 A ARG 72.482 1
ATOM 820 C CZ . ARG 103 103 ? A 4.078 12.281 13.320 1.000 1 A ARG 68.080 1
ATOM 821 N NH1 . ARG 103 103 ? A 5.181 12.700 13.945 1.000 1 A ARG 63.666 1
ATOM 822 N NH2 . ARG 103 103 ? A 3.795 10.978 13.295 1.000 1 A ARG 61.672 1
ATOM 823 N N . VAL 104 104 ? A 6.337 13.168 9.268 1.000 1 A VAL 95.360 1
ATOM 824 C CA . VAL 104 104 ? A 7.566 12.483 9.645 1.000 1 A VAL 94.997 1
ATOM 825 C C . VAL 104 104 ? A 8.695 12.794 8.692 1.000 1 A VAL 95.618 1
ATOM 826 O O . VAL 104 104 ? A 9.861 12.768 9.082 1.000 1 A VAL 94.964 1
ATOM 827 C CB . VAL 104 104 ? A 7.378 10.963 9.796 1.000 1 A VAL 93.264 1
ATOM 828 C CG1 . VAL 104 104 ? A 6.314 10.672 10.829 1.000 1 A VAL 91.033 1
ATOM 829 C CG2 . VAL 104 104 ? A 7.099 10.315 8.489 1.000 1 A VAL 88.639 1
ATOM 830 N N . LYS 105 105 ? A 8.370 13.095 7.425 1.000 1 A LYS 95.092 1
ATOM 831 C CA . LYS 105 105 ? A 9.405 13.468 6.465 1.000 1 A LYS 95.282 1
ATOM 832 C C . LYS 105 105 ? A 9.762 14.939 6.535 1.000 1 A LYS 95.175 1
ATOM 833 O O . LYS 105 105 ? A 10.756 15.354 5.923 1.000 1 A LYS 94.231 1
ATOM 834 C CB . LYS 105 105 ? A 8.959 13.133 5.030 1.000 1 A LYS 95.059 1
ATOM 835 C CG . LYS 105 105 ? A 8.758 11.636 4.742 1.000 1 A LYS 94.497 1
ATOM 836 C CD . LYS 105 105 ? A 10.048 10.829 4.856 1.000 1 A LYS 93.349 1
ATOM 837 C CE . LYS 105 105 ? A 11.006 11.119 3.722 1.000 1 A LYS 92.766 1
ATOM 838 N NZ . LYS 105 105 ? A 12.201 10.244 3.845 1.000 1 A LYS 92.648 1
ATOM 839 N N . ASP 106 106 ? A 8.971 15.728 7.312 1.000 1 A ASP 96.027 1
ATOM 840 C CA . ASP 106 106 ? A 9.187 17.179 7.380 1.000 1 A ASP 95.612 1
ATOM 841 C C . ASP 106 106 ? A 9.299 17.759 5.977 1.000 1 A ASP 95.913 1
ATOM 842 O O . ASP 106 106 ? A 10.237 18.487 5.652 1.000 1 A ASP 94.688 1
ATOM 843 C CB . ASP 106 106 ? A 10.436 17.506 8.227 1.000 1 A ASP 94.629 1
ATOM 844 C CG . ASP 106 106 ? A 10.567 18.987 8.557 1.000 1 A ASP 91.096 1
ATOM 845 O OD1 . ASP 106 106 ? A 9.521 19.669 8.554 1.000 1 A ASP 88.184 1
ATOM 846 O OD2 . ASP 106 106 ? A 11.690 19.445 8.821 1.000 1 A ASP 87.292 1
ATOM 847 N N . SER 107 107 ? A 8.301 17.394 5.141 1.000 1 A SER 95.460 1
ATOM 848 C CA . SER 107 107 ? A 8.382 17.748 3.725 1.000 1 A SER 94.739 1
ATOM 849 C C . SER 107 107 ? A 6.977 17.770 3.113 1.000 1 A SER 95.715 1
ATOM 850 O O . SER 107 107 ? A 6.128 16.937 3.467 1.000 1 A SER 95.829 1
ATOM 851 C CB . SER 107 107 ? A 9.261 16.778 2.957 1.000 1 A SER 93.307 1
ATOM 852 O OG . SER 107 107 ? A 9.169 16.986 1.555 1.000 1 A SER 90.356 1
ATOM 853 N N . GLU 108 108 ? A 6.730 18.680 2.216 1.000 1 A GLU 95.211 1
ATOM 854 C CA . GLU 108 108 ? A 5.493 18.726 1.426 1.000 1 A GLU 94.731 1
ATOM 855 C C . GLU 108 108 ? A 5.662 18.004 0.102 1.000 1 A GLU 94.789 1
ATOM 856 O O . GLU 108 108 ? A 4.688 17.890 -0.657 1.000 1 A GLU 92.096 1
ATOM 857 C CB . GLU 108 108 ? A 5.079 20.168 1.165 1.000 1 A GLU 92.756 1
ATOM 858 C CG . GLU 108 108 ? A 4.729 20.953 2.413 1.000 1 A GLU 88.869 1
ATOM 859 C CD . GLU 108 108 ? A 3.320 20.712 2.901 1.000 1 A GLU 86.181 1
ATOM 860 O OE1 . GLU 108 108 ? A 2.519 20.089 2.170 1.000 1 A GLU 78.307 1
ATOM 861 O OE2 . GLU 108 108 ? A 2.994 21.150 4.028 1.000 1 A GLU 76.905 1
ATOM 862 N N . ASP 109 109 ? A 6.866 17.509 -0.188 1.000 1 A ASP 94.872 1
ATOM 863 C CA . ASP 109 109 ? A 7.210 16.909 -1.469 1.000 1 A ASP 94.927 1
ATOM 864 C C . ASP 109 109 ? A 7.789 15.531 -1.206 1.000 1 A ASP 95.637 1
ATOM 865 O O . ASP 109 109 ? A 9.003 15.331 -1.160 1.000 1 A ASP 94.319 1
ATOM 866 C CB . ASP 109 109 ? A 8.207 17.799 -2.213 1.000 1 A ASP 92.940 1
ATOM 867 C CG . ASP 109 109 ? A 8.554 17.262 -3.582 1.000 1 A ASP 90.428 1
ATOM 868 O OD1 . ASP 109 109 ? A 7.777 16.443 -4.122 1.000 1 A ASP 87.556 1
ATOM 869 O OD2 . ASP 109 109 ? A 9.604 17.662 -4.124 1.000 1 A ASP 86.071 1
ATOM 870 N N . VAL 110 110 ? A 6.869 14.542 -0.983 1.000 1 A VAL 97.558 1
ATOM 871 C CA . VAL 110 110 ? A 7.260 13.176 -0.640 1.000 1 A VAL 97.996 1
ATOM 872 C C . VAL 110 110 ? A 6.708 12.269 -1.730 1.000 1 A VAL 98.282 1
ATOM 873 O O . VAL 110 110 ? A 5.504 12.287 -1.993 1.000 1 A VAL 98.173 1
ATOM 874 C CB . VAL 110 110 ? A 6.701 12.740 0.720 1.000 1 A VAL 97.656 1
ATOM 875 C CG1 . VAL 110 110 ? A 7.177 13.683 1.826 1.000 1 A VAL 97.140 1
ATOM 876 C CG2 . VAL 110 110 ? A 7.067 11.310 1.009 1.000 1 A VAL 97.481 1
ATOM 877 N N . PRO 111 111 ? A 7.545 11.433 -2.335 1.000 1 A PRO 98.530 1
ATOM 878 C CA . PRO 111 111 ? A 7.034 10.528 -3.374 1.000 1 A PRO 98.619 1
ATOM 879 C C . PRO 111 111 ? A 5.961 9.600 -2.833 1.000 1 A PRO 98.693 1
ATOM 880 O O . PRO 111 111 ? A 6.185 8.879 -1.866 1.000 1 A PRO 98.662 1
ATOM 881 C CB . PRO 111 111 ? A 8.256 9.775 -3.841 1.000 1 A PRO 98.537 1
ATOM 882 C CG . PRO 111 111 ? A 9.393 10.682 -3.550 1.000 1 A PRO 98.329 1
ATOM 883 C CD . PRO 111 111 ? A 9.010 11.353 -2.241 1.000 1 A PRO 98.392 1
ATOM 884 N N . MET 112 112 ? A 4.761 9.640 -3.442 1.000 1 A MET 98.674 1
ATOM 885 C CA . MET 112 112 ? A 3.641 8.814 -3.045 1.000 1 A MET 98.700 1
ATOM 886 C C . MET 112 112 ? A 2.882 8.371 -4.280 1.000 1 A MET 98.806 1
ATOM 887 O O . MET 112 112 ? A 2.920 9.053 -5.316 1.000 1 A MET 98.662 1
ATOM 888 C CB . MET 112 112 ? A 2.677 9.605 -2.142 1.000 1 A MET 98.176 1
ATOM 889 C CG . MET 112 112 ? A 3.233 10.022 -0.804 1.000 1 A MET 90.796 1
ATOM 890 S SD . MET 112 112 ? A 1.901 10.576 0.244 1.000 1 A MET 92.162 1
ATOM 891 C CE . MET 112 112 ? A 2.691 11.925 1.096 1.000 1 A MET 82.514 1
ATOM 892 N N . VAL 113 113 ? A 2.166 7.237 -4.146 1.000 1 A VAL 98.928 1
ATOM 893 C CA . VAL 113 113 ? A 1.234 6.754 -5.157 1.000 1 A VAL 98.958 1
ATOM 894 C C . VAL 113 113 ? A -0.026 6.320 -4.426 1.000 1 A VAL 98.967 1
ATOM 895 O O . VAL 113 113 ? A 0.050 5.607 -3.424 1.000 1 A VAL 98.956 1
ATOM 896 C CB . VAL 113 113 ? A 1.811 5.598 -5.979 1.000 1 A VAL 98.953 1
ATOM 897 C CG1 . VAL 113 113 ? A 3.042 6.056 -6.751 1.000 1 A VAL 98.910 1
ATOM 898 C CG2 . VAL 113 113 ? A 0.769 5.002 -6.896 1.000 1 A VAL 98.920 1
ATOM 899 N N . LEU 114 114 ? A -1.194 6.749 -4.906 1.000 1 A LEU 98.964 1
ATOM 900 C CA . LEU 114 114 ? A -2.477 6.301 -4.381 1.000 1 A LEU 98.976 1
ATOM 901 C C . LEU 114 114 ? A -2.856 5.013 -5.071 1.000 1 A LEU 98.982 1
ATOM 902 O O . LEU 114 114 ? A -2.856 4.918 -6.301 1.000 1 A LEU 98.972 1
ATOM 903 C CB . LEU 114 114 ? A -3.540 7.372 -4.639 1.000 1 A LEU 98.963 1
ATOM 904 C CG . LEU 114 114 ? A -4.939 7.091 -4.078 1.000 1 A LEU 98.900 1
ATOM 905 C CD1 . LEU 114 114 ? A -4.874 7.050 -2.551 1.000 1 A LEU 98.847 1
ATOM 906 C CD2 . LEU 114 114 ? A -5.909 8.131 -4.585 1.000 1 A LEU 98.842 1
ATOM 907 N N . VAL 115 115 ? A -3.198 3.985 -4.279 1.000 1 A VAL 98.978 1
ATOM 908 C CA . VAL 115 115 ? A -3.509 2.658 -4.803 1.000 1 A VAL 98.985 1
ATOM 909 C C . VAL 115 115 ? A -4.900 2.256 -4.366 1.000 1 A VAL 98.987 1
ATOM 910 O O . VAL 115 115 ? A -5.190 2.174 -3.160 1.000 1 A VAL 98.981 1
ATOM 911 C CB . VAL 115 115 ? A -2.488 1.608 -4.345 1.000 1 A VAL 98.980 1
ATOM 912 C CG1 . VAL 115 115 ? A -1.114 1.969 -4.910 1.000 1 A VAL 98.971 1
ATOM 913 C CG2 . VAL 115 115 ? A -2.883 0.219 -4.808 1.000 1 A VAL 98.969 1
ATOM 914 N N . GLY 116 116 ? A -5.781 1.977 -5.319 1.000 1 A GLY 98.979 1
ATOM 915 C CA . GLY 116 116 ? A -7.124 1.485 -5.077 1.000 1 A GLY 98.976 1
ATOM 916 C C . GLY 116 116 ? A -7.161 -0.009 -5.338 1.000 1 A GLY 98.974 1
ATOM 917 O O . GLY 116 116 ? A -7.288 -0.459 -6.472 1.000 1 A GLY 98.948 1
ATOM 918 N N . ASN 117 117 ? A -7.047 -0.796 -4.271 1.000 1 A ASN 98.943 1
ATOM 919 C CA . ASN 117 117 ? A -6.899 -2.241 -4.371 1.000 1 A ASN 98.941 1
ATOM 920 C C . ASN 117 117 ? A -8.239 -2.947 -4.402 1.000 1 A ASN 98.924 1
ATOM 921 O O . ASN 117 117 ? A -9.277 -2.352 -4.067 1.000 1 A ASN 98.891 1
ATOM 922 C CB . ASN 117 117 ? A -6.013 -2.783 -3.223 1.000 1 A ASN 98.930 1
ATOM 923 C CG . ASN 117 117 ? A -5.587 -4.205 -3.433 1.000 1 A ASN 98.906 1
ATOM 924 O OD1 . ASN 117 117 ? A -5.220 -4.606 -4.528 1.000 1 A ASN 98.588 1
ATOM 925 N ND2 . ASN 117 117 ? A -5.678 -5.002 -2.381 1.000 1 A ASN 98.576 1
ATOM 926 N N . LYS 118 118 ? A -8.226 -4.238 -4.755 1.000 1 A LYS 98.859 1
ATOM 927 C CA . LYS 118 118 ? A -9.374 -5.123 -4.834 1.000 1 A LYS 98.804 1
ATOM 928 C C . LYS 118 118 ? A -10.271 -4.780 -6.024 1.000 1 A LYS 98.816 1
ATOM 929 O O . LYS 118 118 ? A -11.487 -4.909 -5.983 1.000 1 A LYS 98.776 1
ATOM 930 C CB . LYS 118 118 ? A -10.192 -5.149 -3.531 1.000 1 A LYS 98.724 1
ATOM 931 C CG . LYS 118 118 ? A -9.371 -5.426 -2.288 1.000 1 A LYS 98.510 1
ATOM 932 C CD . LYS 118 118 ? A -10.248 -5.805 -1.121 1.000 1 A LYS 98.183 1
ATOM 933 C CE . LYS 118 118 ? A -9.405 -5.978 0.137 1.000 1 A LYS 98.124 1
ATOM 934 N NZ . LYS 118 118 ? A -10.248 -6.465 1.275 1.000 1 A LYS 98.069 1
ATOM 935 N N . SER 119 119 ? A -9.644 -4.355 -7.136 1.000 1 A SER 98.768 1
ATOM 936 C CA . SER 119 119 ? A -10.373 -4.021 -8.348 1.000 1 A SER 98.680 1
ATOM 937 C C . SER 119 119 ? A -11.105 -5.208 -8.944 1.000 1 A SER 98.661 1
ATOM 938 O O . SER 119 119 ? A -12.007 -5.041 -9.767 1.000 1 A SER 98.333 1
ATOM 939 C CB . SER 119 119 ? A -9.455 -3.436 -9.401 1.000 1 A SER 98.419 1
ATOM 940 O OG . SER 119 119 ? A -8.550 -4.398 -9.870 1.000 1 A SER 93.973 1
ATOM 941 N N . ASP 120 120 ? A -10.750 -6.435 -8.543 1.000 1 A ASP 98.774 1
ATOM 942 C CA . ASP 120 120 ? A -11.455 -7.635 -8.992 1.000 1 A ASP 98.737 1
ATOM 943 C C . ASP 120 120 ? A -12.851 -7.758 -8.419 1.000 1 A ASP 98.679 1
ATOM 944 O O . ASP 120 120 ? A -13.667 -8.516 -8.939 1.000 1 A ASP 98.482 1
ATOM 945 C CB . ASP 120 120 ? A -10.658 -8.874 -8.640 1.000 1 A ASP 98.733 1
ATOM 946 C CG . ASP 120 120 ? A -10.405 -8.970 -7.142 1.000 1 A ASP 98.787 1
ATOM 947 O OD1 . ASP 120 120 ? A -9.550 -8.201 -6.640 1.000 1 A ASP 98.506 1
ATOM 948 O OD2 . ASP 120 120 ? A -11.067 -9.799 -6.474 1.000 1 A ASP 98.347 1
ATOM 949 N N . LEU 121 121 ? A -13.149 -7.042 -7.300 1.000 1 A LEU 98.541 1
ATOM 950 C CA . LEU 121 121 ? A -14.442 -7.203 -6.654 1.000 1 A LEU 98.340 1
ATOM 951 C C . LEU 121 121 ? A -15.529 -6.474 -7.406 1.000 1 A LEU 98.166 1
ATOM 952 O O . LEU 121 121 ? A -15.312 -5.381 -7.952 1.000 1 A LEU 97.942 1
ATOM 953 C CB . LEU 121 121 ? A -14.381 -6.706 -5.225 1.000 1 A LEU 98.125 1
ATOM 954 C CG . LEU 121 121 ? A -13.517 -7.547 -4.282 1.000 1 A LEU 97.774 1
ATOM 955 C CD1 . LEU 121 121 ? A -14.009 -8.997 -4.208 1.000 1 A LEU 97.039 1
ATOM 956 C CD2 . LEU 121 121 ? A -13.509 -6.895 -2.902 1.000 1 A LEU 97.233 1
ATOM 957 N N . PRO 122 122 ? A -16.761 -7.026 -7.423 1.000 1 A PRO 97.746 1
ATOM 958 C CA . PRO 122 122 ? A -17.884 -6.324 -8.033 1.000 1 A PRO 96.919 1
ATOM 959 C C . PRO 122 122 ? A -18.596 -5.358 -7.076 1.000 1 A PRO 96.373 1
ATOM 960 O O . PRO 122 122 ? A -19.525 -4.674 -7.490 1.000 1 A PRO 93.457 1
ATOM 961 C CB . PRO 122 122 ? A -18.809 -7.455 -8.421 1.000 1 A PRO 95.567 1
ATOM 962 C CG . PRO 122 122 ? A -18.591 -8.486 -7.365 1.000 1 A PRO 94.190 1
ATOM 963 C CD . PRO 122 122 ? A -17.126 -8.393 -6.992 1.000 1 A PRO 96.626 1
ATOM 964 N N . SER 123 123 ? A -18.183 -5.317 -5.801 1.000 1 A SER 94.248 1
ATOM 965 C CA . SER 123 123 ? A -18.877 -4.555 -4.780 1.000 1 A SER 92.693 1
ATOM 966 C C . SER 123 123 ? A -18.214 -3.202 -4.550 1.000 1 A SER 93.947 1
ATOM 967 O O . SER 123 123 ? A -17.887 -2.850 -3.405 1.000 1 A SER 91.889 1
ATOM 968 C CB . SER 123 123 ? A -18.938 -5.369 -3.486 1.000 1 A SER 88.399 1
ATOM 969 O OG . SER 123 123 ? A -17.631 -5.745 -3.071 1.000 1 A SER 76.323 1
ATOM 970 N N . ARG 124 124 ? A -18.043 -2.440 -5.597 1.000 1 A ARG 96.809 1
ATOM 971 C CA . ARG 124 124 ? A -17.359 -1.137 -5.552 1.000 1 A ARG 97.227 1
ATOM 972 C C . ARG 124 124 ? A -18.186 -0.126 -4.799 1.000 1 A ARG 97.663 1
ATOM 973 O O . ARG 124 124 ? A -19.387 0.023 -5.047 1.000 1 A ARG 96.665 1
ATOM 974 C CB . ARG 124 124 ? A -17.077 -0.639 -6.968 1.000 1 A ARG 96.490 1
ATOM 975 C CG . ARG 124 124 ? A -16.457 0.745 -7.016 1.000 1 A ARG 96.002 1
ATOM 976 C CD . ARG 124 124 ? A -16.197 1.149 -8.477 1.000 1 A ARG 95.553 1
ATOM 977 N NE . ARG 124 124 ? A -15.047 0.457 -9.045 1.000 1 A ARG 95.424 1
ATOM 978 C CZ . ARG 124 124 ? A -13.806 0.832 -8.902 1.000 1 A ARG 96.491 1
ATOM 979 N NH1 . ARG 124 124 ? A -13.495 1.886 -8.185 1.000 1 A ARG 90.316 1
ATOM 980 N NH2 . ARG 124 124 ? A -12.832 0.114 -9.483 1.000 1 A ARG 89.856 1
ATOM 981 N N . THR 125 125 ? A -17.585 0.619 -3.882 1.000 1 A THR 98.588 1
ATOM 982 C CA . THR 125 125 ? A -18.210 1.739 -3.191 1.000 1 A THR 98.577 1
ATOM 983 C C . THR 125 125 ? A -17.435 3.046 -3.399 1.000 1 A THR 98.639 1
ATOM 984 O O . THR 125 125 ? A -17.947 4.103 -3.020 1.000 1 A THR 98.312 1
ATOM 985 C CB . THR 125 125 ? A -18.319 1.491 -1.689 1.000 1 A THR 98.434 1
ATOM 986 O OG1 . THR 125 125 ? A -17.024 1.307 -1.127 1.000 1 A THR 98.074 1
ATOM 987 C CG2 . THR 125 125 ? A -19.171 0.270 -1.415 1.000 1 A THR 97.911 1
ATOM 988 N N . VAL 126 126 ? A -16.203 2.981 -3.921 1.000 1 A VAL 98.622 1
ATOM 989 C CA . VAL 126 126 ? A -15.403 4.162 -4.229 1.000 1 A VAL 98.541 1
ATOM 990 C C . VAL 126 126 ? A -15.159 4.161 -5.729 1.000 1 A VAL 98.345 1
ATOM 991 O O . VAL 126 126 ? A -14.490 3.267 -6.260 1.000 1 A VAL 98.159 1
ATOM 992 C CB . VAL 126 126 ? A -14.043 4.160 -3.486 1.000 1 A VAL 98.521 1
ATOM 993 C CG1 . VAL 126 126 ? A -14.302 4.014 -1.974 1.000 1 A VAL 98.409 1
ATOM 994 C CG2 . VAL 126 126 ? A -13.262 5.441 -3.763 1.000 1 A VAL 98.363 1
ATOM 995 N N . ASP 127 127 ? A -15.740 5.148 -6.426 1.000 1 A ASP 98.057 1
ATOM 996 C CA . ASP 127 127 ? A -15.651 5.218 -7.868 1.000 1 A ASP 97.599 1
ATOM 997 C C . ASP 127 127 ? A -14.256 5.634 -8.302 1.000 1 A ASP 97.909 1
ATOM 998 O O . ASP 127 127 ? A -13.593 6.401 -7.612 1.000 1 A ASP 97.938 1
ATOM 999 C CB . ASP 127 127 ? A -16.658 6.200 -8.436 1.000 1 A ASP 96.279 1
ATOM 1000 C CG . ASP 127 127 ? A -18.080 5.663 -8.454 1.000 1 A ASP 86.568 1
ATOM 1001 O OD1 . ASP 127 127 ? A -18.300 4.496 -8.055 1.000 1 A ASP 82.829 1
ATOM 1002 O OD2 . ASP 127 127 ? A -18.971 6.398 -8.895 1.000 1 A ASP 80.781 1
ATOM 1003 N N . THR 128 128 ? A -13.832 5.167 -9.453 1.000 1 A THR 97.364 1
ATOM 1004 C CA . THR 128 128 ? A -12.534 5.551 -9.988 1.000 1 A THR 97.521 1
ATOM 1005 C C . THR 128 128 ? A -12.410 7.064 -10.083 1.000 1 A THR 98.025 1
ATOM 1006 O O . THR 128 128 ? A -11.366 7.630 -9.757 1.000 1 A THR 98.008 1
ATOM 1007 C CB . THR 128 128 ? A -12.308 4.901 -11.340 1.000 1 A THR 96.890 1
ATOM 1008 O OG1 . THR 128 128 ? A -12.312 3.471 -11.185 1.000 1 A THR 95.795 1
ATOM 1009 C CG2 . THR 128 128 ? A -10.972 5.340 -11.932 1.000 1 A THR 95.680 1
ATOM 1010 N N . LYS 129 129 ? A -13.489 7.730 -10.507 1.000 1 A LYS 98.182 1
ATOM 1011 C CA . LYS 129 129 ? A -13.423 9.194 -10.618 1.000 1 A LYS 98.168 1
ATOM 1012 C C . LYS 129 129 ? A -13.139 9.874 -9.298 1.000 1 A LYS 98.318 1
ATOM 1013 O O . LYS 129 129 ? A -12.389 10.850 -9.226 1.000 1 A LYS 98.445 1
ATOM 1014 C CB . LYS 129 129 ? A -14.713 9.747 -11.236 1.000 1 A LYS 97.797 1
ATOM 1015 C CG . LYS 129 129 ? A -14.702 11.258 -11.410 1.000 1 A LYS 88.702 1
ATOM 1016 C CD . LYS 129 129 ? A -15.980 11.771 -12.029 1.000 1 A LYS 79.847 1
ATOM 1017 C CE . LYS 129 129 ? A -15.865 13.269 -12.227 1.000 1 A LYS 76.994 1
ATOM 1018 N NZ . LYS 129 129 ? A -15.427 13.975 -10.969 1.000 1 A LYS 66.291 1
ATOM 1019 N N . GLN 130 130 ? A -13.778 9.360 -8.189 1.000 1 A GLN 98.070 1
ATOM 1020 C CA . GLN 130 130 ? A -13.483 9.932 -6.882 1.000 1 A GLN 97.970 1
ATOM 1021 C C . GLN 130 130 ? A -12.007 9.844 -6.549 1.000 1 A GLN 98.318 1
ATOM 1022 O O . GLN 130 130 ? A -11.400 10.808 -6.077 1.000 1 A GLN 98.357 1
ATOM 1023 C CB . GLN 130 130 ? A -14.245 9.192 -5.780 1.000 1 A GLN 97.263 1
ATOM 1024 C CG . GLN 130 130 ? A -15.745 9.309 -5.781 1.000 1 A GLN 86.499 1
ATOM 1025 C CD . GLN 130 130 ? A -16.311 8.398 -4.711 1.000 1 A GLN 79.585 1
ATOM 1026 O OE1 . GLN 130 130 ? A -16.720 7.243 -4.991 1.000 1 A GLN 79.109 1
ATOM 1027 N NE2 . GLN 130 130 ? A -16.300 8.843 -3.461 1.000 1 A GLN 74.955 1
ATOM 1028 N N . ALA 131 131 ? A -11.417 8.663 -6.762 1.000 1 A ALA 98.686 1
ATOM 1029 C CA . ALA 131 131 ? A -10.015 8.462 -6.413 1.000 1 A ALA 98.766 1
ATOM 1030 C C . ALA 131 131 ? A -9.105 9.244 -7.335 1.000 1 A ALA 98.834 1
ATOM 1031 O O . ALA 131 131 ? A -8.094 9.805 -6.900 1.000 1 A ALA 98.812 1
ATOM 1032 C CB . ALA 131 131 ? A -9.674 6.978 -6.453 1.000 1 A ALA 98.684 1
ATOM 1033 N N . GLN 132 132 ? A -9.463 9.295 -8.630 1.000 1 A GLN 98.799 1
ATOM 1034 C CA . GLN 132 132 ? A -8.671 10.109 -9.572 1.000 1 A GLN 98.783 1
ATOM 1035 C C . GLN 132 132 ? A -8.660 11.575 -9.138 1.000 1 A GLN 98.797 1
ATOM 1036 O O . GLN 132 132 ? A -7.643 12.248 -9.178 1.000 1 A GLN 98.751 1
ATOM 1037 C CB . GLN 132 132 ? A -9.238 9.992 -10.974 1.000 1 A GLN 98.630 1
ATOM 1038 C CG . GLN 132 132 ? A -8.977 8.675 -11.650 1.000 1 A GLN 96.860 1
ATOM 1039 C CD . GLN 132 132 ? A -9.680 8.582 -12.980 1.000 1 A GLN 96.155 1
ATOM 1040 O OE1 . GLN 132 132 ? A -10.647 9.302 -13.242 1.000 1 A GLN 95.054 1
ATOM 1041 N NE2 . GLN 132 132 ? A -9.205 7.687 -13.840 1.000 1 A GLN 92.770 1
ATOM 1042 N N . ASP 133 133 ? A -9.843 12.063 -8.697 1.000 1 A ASP 98.791 1
ATOM 1043 C CA . ASP 133 133 ? A -9.926 13.459 -8.275 1.000 1 A ASP 98.712 1
ATOM 1044 C C . ASP 133 133 ? A -9.077 13.723 -7.040 1.000 1 A ASP 98.709 1
ATOM 1045 O O . ASP 133 133 ? A -8.418 14.761 -6.954 1.000 1 A ASP 98.579 1
ATOM 1046 C CB . ASP 133 133 ? A -11.387 13.828 -7.995 1.000 1 A ASP 98.500 1
ATOM 1047 C CG . ASP 133 133 ? A -12.233 13.937 -9.273 1.000 1 A ASP 97.202 1
ATOM 1048 O OD1 . ASP 133 133 ? A -11.669 13.890 -10.380 1.000 1 A ASP 95.604 1
ATOM 1049 O OD2 . ASP 133 133 ? A -13.457 14.080 -9.132 1.000 1 A ASP 95.025 1
ATOM 1050 N N . LEU 134 134 ? A -9.070 12.773 -6.076 1.000 1 A LEU 98.764 1
ATOM 1051 C CA . LEU 134 134 ? A -8.231 12.955 -4.895 1.000 1 A LEU 98.735 1
ATOM 1052 C C . LEU 134 134 ? A -6.761 12.979 -5.271 1.000 1 A LEU 98.760 1
ATOM 1053 O O . LEU 134 134 ? A -6.009 13.853 -4.836 1.000 1 A LEU 98.695 1
ATOM 1054 C CB . LEU 134 134 ? A -8.510 11.855 -3.873 1.000 1 A LEU 98.674 1
ATOM 1055 C CG . LEU 134 134 ? A -7.733 11.978 -2.560 1.000 1 A LEU 98.390 1
ATOM 1056 C CD1 . LEU 134 134 ? A -8.189 13.232 -1.788 1.000 1 A LEU 97.865 1
ATOM 1057 C CD2 . LEU 134 134 ? A -7.890 10.740 -1.720 1.000 1 A LEU 97.923 1
ATOM 1058 N N . ALA 135 135 ? A -6.329 11.991 -6.063 1.000 1 A ALA 98.787 1
ATOM 1059 C CA . ALA 135 135 ? A -4.928 11.952 -6.463 1.000 1 A ALA 98.760 1
ATOM 1060 C C . ALA 135 135 ? A -4.539 13.216 -7.212 1.000 1 A ALA 98.714 1
ATOM 1061 O O . ALA 135 135 ? A -3.448 13.769 -6.998 1.000 1 A ALA 98.617 1
ATOM 1062 C CB . ALA 135 135 ? A -4.664 10.706 -7.287 1.000 1 A ALA 98.735 1
ATOM 1063 N N . ARG 136 136 ? A -5.435 13.696 -8.098 1.000 1 A ARG 98.676 1
ATOM 1064 C CA . ARG 136 136 ? A -5.138 14.926 -8.837 1.000 1 A ARG 98.499 1
ATOM 1065 C C . ARG 136 136 ? A -4.970 16.094 -7.883 1.000 1 A ARG 98.339 1
ATOM 1066 O O . ARG 136 136 ? A -4.057 16.901 -8.045 1.000 1 A ARG 97.855 1
ATOM 1067 C CB . ARG 136 136 ? A -6.299 15.176 -9.822 1.000 1 A ARG 98.307 1
ATOM 1068 C CG . ARG 136 136 ? A -6.058 16.329 -10.773 1.000 1 A ARG 92.728 1
ATOM 1069 C CD . ARG 136 136 ? A -7.168 16.468 -11.782 1.000 1 A ARG 89.313 1
ATOM 1070 N NE . ARG 136 136 ? A -7.541 15.214 -12.422 1.000 1 A ARG 80.805 1
ATOM 1071 C CZ . ARG 136 136 ? A -8.661 14.525 -12.169 1.000 1 A ARG 73.524 1
ATOM 1072 N NH1 . ARG 136 136 ? A -9.539 14.950 -11.273 1.000 1 A ARG 69.254 1
ATOM 1073 N NH2 . ARG 136 136 ? A -8.879 13.391 -12.804 1.000 1 A ARG 63.969 1
ATOM 1074 N N . SER 137 137 ? A -5.803 16.163 -6.831 1.000 1 A SER 98.424 1
ATOM 1075 C CA . SER 137 137 ? A -5.668 17.256 -5.860 1.000 1 A SER 98.064 1
ATOM 1076 C C . SER 137 137 ? A -4.337 17.180 -5.120 1.000 1 A SER 97.997 1
ATOM 1077 O O . SER 137 137 ? A -3.789 18.204 -4.742 1.000 1 A SER 97.432 1
ATOM 1078 C CB . SER 137 137 ? A -6.828 17.217 -4.867 1.000 1 A SER 97.363 1
ATOM 1079 O OG . SER 137 137 ? A -6.662 16.184 -3.914 1.000 1 A SER 95.376 1
ATOM 1080 N N . TYR 138 138 ? A -3.827 15.950 -4.900 1.000 1 A TYR 97.815 1
ATOM 1081 C CA . TYR 138 138 ? A -2.534 15.779 -4.236 1.000 1 A TYR 97.660 1
ATOM 1082 C C . TYR 138 138 ? A -1.348 15.867 -5.193 1.000 1 A TYR 97.440 1
ATOM 1083 O O . TYR 138 138 ? A -0.211 15.943 -4.762 1.000 1 A TYR 96.999 1
ATOM 1084 C CB . TYR 138 138 ? A -2.460 14.402 -3.585 1.000 1 A TYR 97.528 1
ATOM 1085 C CG . TYR 138 138 ? A -3.363 14.138 -2.427 1.000 1 A TYR 97.688 1
ATOM 1086 C CD1 . TYR 138 138 ? A -3.958 15.144 -1.679 1.000 1 A TYR 97.117 1
ATOM 1087 C CD2 . TYR 138 138 ? A -3.601 12.814 -2.029 1.000 1 A TYR 97.232 1
ATOM 1088 C CE1 . TYR 138 138 ? A -4.759 14.867 -0.582 1.000 1 A TYR 96.743 1
ATOM 1089 C CE2 . TYR 138 138 ? A -4.418 12.520 -0.944 1.000 1 A TYR 96.511 1
ATOM 1090 C CZ . TYR 138 138 ? A -4.979 13.550 -0.218 1.000 1 A TYR 96.855 1
ATOM 1091 O OH . TYR 138 138 ? A -5.748 13.263 0.892 1.000 1 A TYR 95.419 1
ATOM 1092 N N . GLY 139 139 ? A -1.607 15.811 -6.499 1.000 1 A GLY 97.866 1
ATOM 1093 C CA . GLY 139 139 ? A -0.527 15.815 -7.481 1.000 1 A GLY 97.609 1
ATOM 1094 C C . GLY 139 139 ? A 0.252 14.535 -7.534 1.000 1 A GLY 97.948 1
ATOM 1095 O O . GLY 139 139 ? A 1.473 14.548 -7.779 1.000 1 A GLY 97.339 1
ATOM 1096 N N . ILE 140 140 ? A -0.416 13.372 -7.305 1.000 1 A ILE 98.404 1
ATOM 1097 C CA . ILE 140 140 ? A 0.262 12.097 -7.254 1.000 1 A ILE 98.543 1
ATOM 1098 C C . ILE 140 140 ? A -0.420 11.126 -8.198 1.000 1 A ILE 98.738 1
ATOM 1099 O O . ILE 140 140 ? A -1.602 11.291 -8.543 1.000 1 A ILE 98.770 1
ATOM 1100 C CB . ILE 140 140 ? A 0.306 11.508 -5.836 1.000 1 A ILE 98.430 1
ATOM 1101 C CG1 . ILE 140 140 ? A -1.073 11.111 -5.336 1.000 1 A ILE 98.335 1
ATOM 1102 C CG2 . ILE 140 140 ? A 0.990 12.492 -4.890 1.000 1 A ILE 98.391 1
ATOM 1103 C CD1 . ILE 140 140 ? A -1.079 10.498 -3.952 1.000 1 A ILE 98.045 1
ATOM 1104 N N . PRO 141 141 ? A 0.280 10.070 -8.612 1.000 1 A PRO 98.840 1
ATOM 1105 C CA . PRO 141 141 ? A -0.372 9.067 -9.467 1.000 1 A PRO 98.864 1
ATOM 1106 C C . PRO 141 141 ? A -1.396 8.249 -8.701 1.000 1 A PRO 98.902 1
ATOM 1107 O O . PRO 141 141 ? A -1.316 8.078 -7.480 1.000 1 A PRO 98.886 1
ATOM 1108 C CB . PRO 141 141 ? A 0.781 8.164 -9.911 1.000 1 A PRO 98.813 1
ATOM 1109 C CG . PRO 141 141 ? A 2.029 8.978 -9.715 1.000 1 A PRO 98.674 1
ATOM 1110 C CD . PRO 141 141 ? A 1.717 9.840 -8.520 1.000 1 A PRO 98.788 1
ATOM 1111 N N . PHE 142 142 ? A -2.391 7.717 -9.436 1.000 1 A PHE 98.950 1
ATOM 1112 C CA . PHE 142 142 ? A -3.390 6.798 -8.918 1.000 1 A PHE 98.955 1
ATOM 1113 C C . PHE 142 142 ? A -3.398 5.563 -9.795 1.000 1 A PHE 98.943 1
ATOM 1114 O O . PHE 142 142 ? A -3.489 5.662 -11.017 1.000 1 A PHE 98.879 1
ATOM 1115 C CB . PHE 142 142 ? A -4.776 7.441 -8.921 1.000 1 A PHE 98.931 1
ATOM 1116 C CG . PHE 142 142 ? A -5.883 6.446 -8.611 1.000 1 A PHE 98.927 1
ATOM 1117 C CD1 . PHE 142 142 ? A -5.882 5.732 -7.439 1.000 1 A PHE 98.911 1
ATOM 1118 C CD2 . PHE 142 142 ? A -6.900 6.216 -9.543 1.000 1 A PHE 98.883 1
ATOM 1119 C CE1 . PHE 142 142 ? A -6.890 4.816 -7.169 1.000 1 A PHE 98.848 1
ATOM 1120 C CE2 . PHE 142 142 ? A -7.904 5.326 -9.269 1.000 1 A PHE 98.777 1
ATOM 1121 C CZ . PHE 142 142 ? A -7.885 4.600 -8.083 1.000 1 A PHE 98.796 1
ATOM 1122 N N . ILE 143 143 ? A -3.312 4.398 -9.126 1.000 1 A ILE 98.957 1
ATOM 1123 C CA . ILE 143 143 ? A -3.326 3.109 -9.822 1.000 1 A ILE 98.946 1
ATOM 1124 C C . ILE 143 143 ? A -4.341 2.204 -9.155 1.000 1 A ILE 98.947 1
ATOM 1125 O O . ILE 143 143 ? A -4.337 2.067 -7.917 1.000 1 A ILE 98.926 1
ATOM 1126 C CB . ILE 143 143 ? A -1.938 2.431 -9.787 1.000 1 A ILE 98.895 1
ATOM 1127 C CG1 . ILE 143 143 ? A -0.843 3.331 -10.372 1.000 1 A ILE 98.430 1
ATOM 1128 C CG2 . ILE 143 143 ? A -1.988 1.076 -10.510 1.000 1 A ILE 98.596 1
ATOM 1129 C CD1 . ILE 143 143 ? A -0.981 3.565 -11.864 1.000 1 A ILE 90.510 1
ATOM 1130 N N . GLU 144 144 ? A -5.240 1.585 -9.939 1.000 1 A GLU 98.878 1
ATOM 1131 C CA . GLU 144 144 ? A -6.112 0.529 -9.404 1.000 1 A GLU 98.839 1
ATOM 1132 C C . GLU 144 144 ? A -5.386 -0.790 -9.512 1.000 1 A GLU 98.883 1
ATOM 1133 O O . GLU 144 144 ? A -4.738 -1.083 -10.505 1.000 1 A GLU 98.724 1
ATOM 1134 C CB . GLU 144 144 ? A -7.451 0.495 -10.111 1.000 1 A GLU 98.360 1
ATOM 1135 C CG . GLU 144 144 ? A -8.396 1.594 -9.658 1.000 1 A GLU 94.391 1
ATOM 1136 C CD . GLU 144 144 ? A -9.851 1.338 -10.026 1.000 1 A GLU 92.766 1
ATOM 1137 O OE1 . GLU 144 144 ? A -10.127 0.432 -10.826 1.000 1 A GLU 87.082 1
ATOM 1138 O OE2 . GLU 144 144 ? A -10.717 2.064 -9.483 1.000 1 A GLU 84.608 1
ATOM 1139 N N . THR 145 145 ? A -5.508 -1.611 -8.467 1.000 1 A THR 98.971 1
ATOM 1140 C CA . THR 145 145 ? A -4.810 -2.888 -8.390 1.000 1 A THR 98.979 1
ATOM 1141 C C . THR 145 145 ? A -5.758 -3.976 -7.940 1.000 1 A THR 98.972 1
ATOM 1142 O O . THR 145 145 ? A -6.787 -3.751 -7.307 1.000 1 A THR 98.954 1
ATOM 1143 C CB . THR 145 145 ? A -3.627 -2.850 -7.418 1.000 1 A THR 98.982 1
ATOM 1144 O OG1 . THR 145 145 ? A -4.124 -2.651 -6.085 1.000 1 A THR 98.962 1
ATOM 1145 C CG2 . THR 145 145 ? A -2.636 -1.756 -7.779 1.000 1 A THR 98.973 1
ATOM 1146 N N . SER 146 146 ? A -5.377 -5.208 -8.236 1.000 1 A SER 98.906 1
ATOM 1147 C CA . SER 146 146 ? A -5.949 -6.405 -7.595 1.000 1 A SER 98.886 1
ATOM 1148 C C . SER 146 146 ? A -4.790 -7.290 -7.196 1.000 1 A SER 98.853 1
ATOM 1149 O O . SER 146 146 ? A -4.088 -7.827 -8.049 1.000 1 A SER 98.805 1
ATOM 1150 C CB . SER 146 146 ? A -6.864 -7.182 -8.533 1.000 1 A SER 98.855 1
ATOM 1151 O OG . SER 146 146 ? A -7.206 -8.427 -7.911 1.000 1 A SER 98.807 1
ATOM 1152 N N . ALA 147 147 ? A -4.574 -7.448 -5.881 1.000 1 A ALA 98.625 1
ATOM 1153 C CA . ALA 147 147 ? A -3.602 -8.420 -5.432 1.000 1 A ALA 98.452 1
ATOM 1154 C C . ALA 147 147 ? A -4.044 -9.828 -5.803 1.000 1 A ALA 98.454 1
ATOM 1155 O O . ALA 147 147 ? A -3.199 -10.739 -5.872 1.000 1 A ALA 98.281 1
ATOM 1156 C CB . ALA 147 147 ? A -3.338 -8.302 -3.930 1.000 1 A ALA 98.149 1
ATOM 1157 N N . LYS 148 148 ? A -5.343 -10.041 -6.038 1.000 1 A LYS 98.354 1
ATOM 1158 C CA . LYS 148 148 ? A -5.837 -11.375 -6.376 1.000 1 A LYS 98.372 1
ATOM 1159 C C . LYS 148 148 ? A -5.433 -11.774 -7.775 1.000 1 A LYS 98.435 1
ATOM 1160 O O . LYS 148 148 ? A -4.948 -12.893 -7.973 1.000 1 A LYS 98.270 1
ATOM 1161 C CB . LYS 148 148 ? A -7.364 -11.419 -6.234 1.000 1 A LYS 98.158 1
ATOM 1162 C CG . LYS 148 148 ? A -7.966 -12.802 -6.512 1.000 1 A LYS 97.704 1
ATOM 1163 C CD . LYS 148 148 ? A -9.413 -12.842 -6.152 1.000 1 A LYS 96.827 1
ATOM 1164 C CE . LYS 148 148 ? A -10.025 -14.200 -6.385 1.000 1 A LYS 95.063 1
ATOM 1165 N NZ . LYS 148 148 ? A -11.428 -14.263 -5.883 1.000 1 A LYS 90.809 1
ATOM 1166 N N . THR 149 149 ? A -5.602 -10.859 -8.757 1.000 1 A THR 98.572 1
ATOM 1167 C CA . THR 149 149 ? A -5.285 -11.171 -10.148 1.000 1 A THR 98.551 1
ATOM 1168 C C . THR 149 149 ? A -3.923 -10.637 -10.584 1.000 1 A THR 98.591 1
ATOM 1169 O O . THR 149 149 ? A -3.482 -10.910 -11.706 1.000 1 A THR 98.518 1
ATOM 1170 C CB . THR 149 149 ? A -6.328 -10.567 -11.080 1.000 1 A THR 98.475 1
ATOM 1171 O OG1 . THR 149 149 ? A -6.191 -9.134 -11.089 1.000 1 A THR 98.354 1
ATOM 1172 C CG2 . THR 149 149 ? A -7.737 -10.939 -10.620 1.000 1 A THR 98.107 1
ATOM 1173 N N . ARG 150 150 ? A -3.252 -9.853 -9.734 1.000 1 A ARG 98.416 1
ATOM 1174 C CA . ARG 150 150 ? A -2.000 -9.167 -10.017 1.000 1 A ARG 98.380 1
ATOM 1175 C C . ARG 150 150 ? A -2.180 -7.964 -10.979 1.000 1 A ARG 98.510 1
ATOM 1176 O O . ARG 150 150 ? A -1.174 -7.354 -11.394 1.000 1 A ARG 98.396 1
ATOM 1177 C CB . ARG 150 150 ? A -0.893 -10.110 -10.503 1.000 1 A ARG 97.910 1
ATOM 1178 C CG . ARG 150 150 ? A 0.475 -9.714 -10.027 1.000 1 A ARG 96.985 1
ATOM 1179 C CD . ARG 150 150 ? A 1.538 -10.725 -10.313 1.000 1 A ARG 96.436 1
ATOM 1180 N NE . ARG 150 150 ? A 2.767 -10.347 -9.635 1.000 1 A ARG 95.974 1
ATOM 1181 C CZ . ARG 150 150 ? A 3.620 -9.416 -10.062 1.000 1 A ARG 95.786 1
ATOM 1182 N NH1 . ARG 150 150 ? A 3.382 -8.774 -11.193 1.000 1 A ARG 92.115 1
ATOM 1183 N NH2 . ARG 150 150 ? A 4.675 -9.127 -9.309 1.000 1 A ARG 92.562 1
ATOM 1184 N N . GLN 151 151 ? A -3.435 -7.578 -11.275 1.000 1 A GLN 98.674 1
ATOM 1185 C CA . GLN 151 151 ? A -3.656 -6.389 -12.083 1.000 1 A GLN 98.667 1
ATOM 1186 C C . GLN 151 151 ? A -3.019 -5.182 -11.393 1.000 1 A GLN 98.787 1
ATOM 1187 O O . GLN 151 151 ? A -3.320 -4.886 -10.238 1.000 1 A GLN 98.720 1
ATOM 1188 C CB . GLN 151 151 ? A -5.153 -6.151 -12.285 1.000 1 A GLN 98.312 1
ATOM 1189 C CG . GLN 151 151 ? A -5.496 -4.804 -12.932 1.000 1 A GLN 92.746 1
ATOM 1190 C CD . GLN 151 151 ? A -6.988 -4.535 -12.992 1.000 1 A GLN 82.120 1
ATOM 1191 O OE1 . GLN 151 151 ? A -7.804 -5.449 -12.888 1.000 1 A GLN 72.728 1
ATOM 1192 N NE2 . GLN 151 151 ? A -7.330 -3.266 -13.157 1.000 1 A GLN 72.569 1
ATOM 1193 N N . GLY 152 152 ? A -2.145 -4.487 -12.096 1.000 1 A GLY 98.916 1
ATOM 1194 C CA . GLY 152 152 ? A -1.599 -3.233 -11.626 1.000 1 A GLY 98.913 1
ATOM 1195 C C . GLY 152 152 ? A -0.551 -3.311 -10.552 1.000 1 A GLY 98.935 1
ATOM 1196 O O . GLY 152 152 ? A -0.059 -2.262 -10.111 1.000 1 A GLY 98.902 1
ATOM 1197 N N . VAL 153 153 ? A -0.166 -4.505 -10.089 1.000 1 A VAL 98.875 1
ATOM 1198 C CA . VAL 153 153 ? A 0.734 -4.608 -8.947 1.000 1 A VAL 98.868 1
ATOM 1199 C C . VAL 153 153 ? A 2.136 -4.067 -9.292 1.000 1 A VAL 98.874 1
ATOM 1200 O O . VAL 153 153 ? A 2.649 -3.177 -8.605 1.000 1 A VAL 98.867 1
ATOM 1201 C CB . VAL 153 153 ? A 0.798 -6.061 -8.446 1.000 1 A VAL 98.779 1
ATOM 1202 C CG1 . VAL 153 153 ? A -0.575 -6.474 -7.873 1.000 1 A VAL 98.729 1
ATOM 1203 C CG2 . VAL 153 153 ? A 1.886 -6.208 -7.371 1.000 1 A VAL 98.669 1
ATOM 1204 N N . ASP 154 154 ? A 2.735 -4.567 -10.357 1.000 1 A ASP 98.774 1
ATOM 1205 C CA . ASP 154 154 ? A 4.020 -4.016 -10.785 1.000 1 A ASP 98.636 1
ATOM 1206 C C . ASP 154 154 ? A 3.900 -2.526 -11.101 1.000 1 A ASP 98.665 1
ATOM 1207 O O . ASP 154 154 ? A 4.780 -1.735 -10.748 1.000 1 A ASP 98.573 1
ATOM 1208 C CB . ASP 154 154 ? A 4.559 -4.757 -12.013 1.000 1 A ASP 98.112 1
ATOM 1209 C CG . ASP 154 154 ? A 5.066 -6.163 -11.701 1.000 1 A ASP 97.488 1
ATOM 1210 O OD1 . ASP 154 154 ? A 5.207 -6.497 -10.508 1.000 1 A ASP 96.448 1
ATOM 1211 O OD2 . ASP 154 154 ? A 5.322 -6.904 -12.668 1.000 1 A ASP 95.352 1
ATOM 1212 N N . ASP 155 155 ? A 2.788 -2.145 -11.744 1.000 1 A ASP 98.773 1
ATOM 1213 C CA . ASP 155 155 ? A 2.594 -0.746 -12.118 1.000 1 A ASP 98.776 1
ATOM 1214 C C . ASP 155 155 ? A 2.625 0.146 -10.869 1.000 1 A ASP 98.836 1
ATOM 1215 O O . ASP 155 155 ? A 3.240 1.204 -10.886 1.000 1 A ASP 98.801 1
ATOM 1216 C CB . ASP 155 155 ? A 1.259 -0.621 -12.871 1.000 1 A ASP 98.580 1
ATOM 1217 C CG . ASP 155 155 ? A 1.074 0.689 -13.565 1.000 1 A ASP 92.976 1
ATOM 1218 O OD1 . ASP 155 155 ? A 2.067 1.439 -13.724 1.000 1 A ASP 92.611 1
ATOM 1219 O OD2 . ASP 155 155 ? A -0.075 0.976 -13.964 1.000 1 A ASP 91.525 1
ATOM 1220 N N . ALA 156 156 ? A 1.972 -0.288 -9.783 1.000 1 A ALA 98.860 1
ATOM 1221 C CA . ALA 156 156 ? A 1.909 0.529 -8.572 1.000 1 A ALA 98.878 1
ATOM 1222 C C . ALA 156 156 ? A 3.299 0.719 -7.985 1.000 1 A ALA 98.878 1
ATOM 1223 O O . ALA 156 156 ? A 3.720 1.849 -7.714 1.000 1 A ALA 98.858 1
ATOM 1224 C CB . ALA 156 156 ? A 0.979 -0.107 -7.556 1.000 1 A ALA 98.872 1
ATOM 1225 N N . PHE 157 157 ? A 4.030 -0.388 -7.771 1.000 1 A PHE 98.868 1
ATOM 1226 C CA . PHE 157 157 ? A 5.354 -0.263 -7.168 1.000 1 A PHE 98.833 1
ATOM 1227 C C . PHE 157 157 ? A 6.359 0.421 -8.099 1.000 1 A PHE 98.800 1
ATOM 1228 O O . PHE 157 157 ? A 7.165 1.234 -7.648 1.000 1 A PHE 98.770 1
ATOM 1229 C CB . PHE 157 157 ? A 5.870 -1.637 -6.750 1.000 1 A PHE 98.779 1
ATOM 1230 C CG . PHE 157 157 ? A 5.212 -2.191 -5.527 1.000 1 A PHE 98.798 1
ATOM 1231 C CD1 . PHE 157 157 ? A 5.653 -1.844 -4.265 1.000 1 A PHE 98.748 1
ATOM 1232 C CD2 . PHE 157 157 ? A 4.120 -3.064 -5.624 1.000 1 A PHE 98.721 1
ATOM 1233 C CE1 . PHE 157 157 ? A 5.063 -2.353 -3.113 1.000 1 A PHE 98.622 1
ATOM 1234 C CE2 . PHE 157 157 ? A 3.544 -3.575 -4.482 1.000 1 A PHE 98.600 1
ATOM 1235 C CZ . PHE 157 157 ? A 4.002 -3.228 -3.233 1.000 1 A PHE 98.619 1
ATOM 1236 N N . TYR 158 158 ? A 6.293 0.098 -9.410 1.000 1 A TYR 98.750 1
ATOM 1237 C CA . TYR 158 158 ? A 7.258 0.701 -10.327 1.000 1 A TYR 98.667 1
ATOM 1238 C C . TYR 158 158 ? A 7.000 2.200 -10.515 1.000 1 A TYR 98.690 1
ATOM 1239 O O . TYR 158 158 ? A 7.942 2.983 -10.666 1.000 1 A TYR 98.617 1
ATOM 1240 C CB . TYR 158 158 ? A 7.250 -0.032 -11.662 1.000 1 A TYR 98.445 1
ATOM 1241 C CG . TYR 158 158 ? A 7.798 -1.435 -11.667 1.000 1 A TYR 98.081 1
ATOM 1242 C CD1 . TYR 158 158 ? A 8.182 -2.077 -10.485 1.000 1 A TYR 97.408 1
ATOM 1243 C CD2 . TYR 158 158 ? A 7.979 -2.118 -12.876 1.000 1 A TYR 97.403 1
ATOM 1244 C CE1 . TYR 158 158 ? A 8.692 -3.372 -10.499 1.000 1 A TYR 96.622 1
ATOM 1245 C CE2 . TYR 158 158 ? A 8.478 -3.409 -12.900 1.000 1 A TYR 96.193 1
ATOM 1246 C CZ . TYR 158 158 ? A 8.820 -4.031 -11.710 1.000 1 A TYR 96.506 1
ATOM 1247 O OH . TYR 158 158 ? A 9.303 -5.313 -11.722 1.000 1 A TYR 95.494 1
ATOM 1248 N N . THR 159 159 ? A 5.715 2.603 -10.491 1.000 1 A THR 98.749 1
ATOM 1249 C CA . THR 159 159 ? A 5.389 4.022 -10.561 1.000 1 A THR 98.770 1
ATOM 1250 C C . THR 159 159 ? A 5.919 4.762 -9.346 1.000 1 A THR 98.766 1
ATOM 1251 O O . THR 159 159 ? A 6.415 5.879 -9.459 1.000 1 A THR 98.730 1
ATOM 1252 C CB . THR 159 159 ? A 3.882 4.219 -10.708 1.000 1 A THR 98.790 1
ATOM 1253 O OG1 . THR 159 159 ? A 3.443 3.682 -11.952 1.000 1 A THR 98.712 1
ATOM 1254 C CG2 . THR 159 159 ? A 3.500 5.692 -10.658 1.000 1 A THR 98.707 1
ATOM 1255 N N . LEU 160 160 ? A 5.859 4.127 -8.162 1.000 1 A LEU 98.786 1
ATOM 1256 C CA . LEU 160 160 ? A 6.439 4.745 -6.987 1.000 1 A LEU 98.785 1
ATOM 1257 C C . LEU 160 160 ? A 7.956 4.954 -7.148 1.000 1 A LEU 98.749 1
ATOM 1258 O O . LEU 160 160 ? A 8.491 6.007 -6.810 1.000 1 A LEU 98.732 1
ATOM 1259 C CB . LEU 160 160 ? A 6.139 3.944 -5.731 1.000 1 A LEU 98.795 1
ATOM 1260 C CG . LEU 160 160 ? A 6.665 4.512 -4.419 1.000 1 A LEU 98.801 1
ATOM 1261 C CD1 . LEU 160 160 ? A 6.153 5.911 -4.178 1.000 1 A LEU 98.791 1
ATOM 1262 C CD2 . LEU 160 160 ? A 6.261 3.598 -3.281 1.000 1 A LEU 98.791 1
ATOM 1263 N N . VAL 161 161 ? A 8.630 3.935 -7.688 1.000 1 A VAL 98.684 1
ATOM 1264 C CA . VAL 161 161 ? A 10.061 4.114 -7.955 1.000 1 A VAL 98.558 1
ATOM 1265 C C . VAL 161 161 ? A 10.309 5.275 -8.915 1.000 1 A VAL 98.526 1
ATOM 1266 O O . VAL 161 161 ? A 11.226 6.087 -8.691 1.000 1 A VAL 98.461 1
ATOM 1267 C CB . VAL 161 161 ? A 10.648 2.794 -8.489 1.000 1 A VAL 98.358 1
ATOM 1268 C CG1 . VAL 161 161 ? A 10.644 1.742 -7.398 1.000 1 A VAL 98.384 1
ATOM 1269 C CG2 . VAL 161 161 ? A 12.071 3.026 -9.015 1.000 1 A VAL 98.105 1
ATOM 1270 N N . ARG 162 162 ? A 9.467 5.381 -9.957 1.000 1 A ARG 98.339 1
ATOM 1271 C CA . ARG 162 162 ? A 9.646 6.496 -10.898 1.000 1 A ARG 98.186 1
ATOM 1272 C C . ARG 162 162 ? A 9.430 7.841 -10.213 1.000 1 A ARG 98.134 1
ATOM 1273 O O . ARG 162 162 ? A 10.119 8.818 -10.491 1.000 1 A ARG 98.020 1
ATOM 1274 C CB . ARG 162 162 ? A 8.731 6.312 -12.098 1.000 1 A ARG 98.200 1
ATOM 1275 C CG . ARG 162 162 ? A 9.063 5.039 -12.894 1.000 1 A ARG 97.698 1
ATOM 1276 C CD . ARG 162 162 ? A 8.158 4.870 -14.105 1.000 1 A ARG 97.450 1
ATOM 1277 N NE . ARG 162 162 ? A 8.509 3.640 -14.798 1.000 1 A ARG 97.192 1
ATOM 1278 C CZ . ARG 162 162 ? A 7.709 2.594 -14.928 1.000 1 A ARG 96.803 1
ATOM 1279 N NH1 . ARG 162 162 ? A 6.470 2.606 -14.409 1.000 1 A ARG 94.679 1
ATOM 1280 N NH2 . ARG 162 162 ? A 8.138 1.513 -15.554 1.000 1 A ARG 95.358 1
ATOM 1281 N N . GLU 163 163 ? A 8.452 7.915 -9.265 1.000 1 A GLU 98.369 1
ATOM 1282 C CA . GLU 163 163 ? A 8.260 9.122 -8.496 1.000 1 A GLU 98.350 1
ATOM 1283 C C . GLU 163 163 ? A 9.465 9.443 -7.625 1.000 1 A GLU 98.314 1
ATOM 1284 O O . GLU 163 163 ? A 9.835 10.603 -7.463 1.000 1 A GLU 98.123 1
ATOM 1285 C CB . GLU 163 163 ? A 6.999 9.028 -7.654 1.000 1 A GLU 98.400 1
ATOM 1286 C CG . GLU 163 163 ? A 5.725 9.041 -8.484 1.000 1 A GLU 98.321 1
ATOM 1287 C CD . GLU 163 163 ? A 5.503 10.393 -9.138 1.000 1 A GLU 98.033 1
ATOM 1288 O OE1 . GLU 163 163 ? A 5.226 11.361 -8.405 1.000 1 A GLU 96.388 1
ATOM 1289 O OE2 . GLU 163 163 ? A 5.591 10.454 -10.383 1.000 1 A GLU 96.150 1
ATOM 1290 N N . ILE 164 164 ? A 10.080 8.397 -7.025 1.000 1 A ILE 98.452 1
ATOM 1291 C CA . ILE 164 164 ? A 11.263 8.611 -6.209 1.000 1 A ILE 98.387 1
ATOM 1292 C C . ILE 164 164 ? A 12.396 9.167 -7.104 1.000 1 A ILE 98.102 1
ATOM 1293 O O . ILE 164 164 ? A 13.101 10.095 -6.708 1.000 1 A ILE 97.969 1
ATOM 1294 C CB . ILE 164 164 ? A 11.705 7.318 -5.516 1.000 1 A ILE 98.458 1
ATOM 1295 C CG1 . ILE 164 164 ? A 10.652 6.900 -4.493 1.000 1 A ILE 98.617 1
ATOM 1296 C CG2 . ILE 164 164 ? A 13.064 7.510 -4.826 1.000 1 A ILE 98.393 1
ATOM 1297 C CD1 . ILE 164 164 ? A 10.856 5.498 -3.938 1.000 1 A ILE 98.481 1
ATOM 1298 N N . ARG 165 165 ? A 12.546 8.582 -8.293 1.000 1 A ARG 98.137 1
ATOM 1299 C CA . ARG 165 165 ? A 13.593 9.083 -9.203 1.000 1 A ARG 97.572 1
ATOM 1300 C C . ARG 165 165 ? A 13.395 10.566 -9.524 1.000 1 A ARG 97.383 1
ATOM 1301 O O . ARG 165 165 ? A 14.358 11.351 -9.546 1.000 1 A ARG 97.094 1
ATOM 1302 C CB . ARG 165 165 ? A 13.592 8.295 -10.497 1.000 1 A ARG 97.137 1
ATOM 1303 C CG . ARG 165 165 ? A 14.007 6.841 -10.380 1.000 1 A ARG 95.849 1
ATOM 1304 C CD . ARG 165 165 ? A 13.867 6.174 -11.730 1.000 1 A ARG 94.197 1
ATOM 1305 N NE . ARG 165 165 ? A 14.237 4.783 -11.715 1.000 1 A ARG 93.639 1
ATOM 1306 C CZ . ARG 165 165 ? A 13.800 3.887 -12.609 1.000 1 A ARG 93.044 1
ATOM 1307 N NH1 . ARG 165 165 ? A 12.995 4.256 -13.593 1.000 1 A ARG 90.206 1
ATOM 1308 N NH2 . ARG 165 165 ? A 14.172 2.606 -12.495 1.000 1 A ARG 90.429 1
ATOM 1309 N N . LYS 166 166 ? A 12.126 10.944 -9.765 1.000 1 A LYS 97.403 1
ATOM 1310 C CA . LYS 166 166 ? A 11.830 12.362 -10.038 1.000 1 A LYS 96.899 1
ATOM 1311 C C . LYS 166 166 ? A 12.206 13.264 -8.857 1.000 1 A LYS 96.976 1
ATOM 1312 O O . LYS 166 166 ? A 12.740 14.356 -9.053 1.000 1 A LYS 96.324 1
ATOM 1313 C CB . LYS 166 166 ? A 10.366 12.536 -10.390 1.000 1 A LYS 96.457 1
ATOM 1314 C CG . LYS 166 166 ? A 9.965 11.967 -11.751 1.000 1 A LYS 94.244 1
ATOM 1315 C CD . LYS 166 166 ? A 8.460 11.844 -11.913 1.000 1 A LYS 88.981 1
ATOM 1316 C CE . LYS 166 166 ? A 7.762 13.185 -11.721 1.000 1 A LYS 81.437 1
ATOM 1317 N NZ . LYS 166 166 ? A 6.300 13.035 -11.870 1.000 1 A LYS 75.066 1
ATOM 1318 N N . HIS 167 167 ? A 11.936 12.755 -7.619 1.000 1 A HIS 97.444 1
ATOM 1319 C CA . HIS 167 167 ? A 12.288 13.528 -6.448 1.000 1 A HIS 97.082 1
ATOM 1320 C C . HIS 167 167 ? A 13.800 13.651 -6.271 1.000 1 A HIS 96.801 1
ATOM 1321 O O . HIS 167 167 ? A 14.318 14.715 -5.924 1.000 1 A HIS 95.883 1
ATOM 1322 C CB . HIS 167 167 ? A 11.667 12.863 -5.208 1.000 1 A HIS 96.970 1
ATOM 1323 C CG . HIS 167 167 ? A 11.996 13.538 -3.921 1.000 1 A HIS 96.540 1
ATOM 1324 N ND1 . HIS 167 167 ? A 11.426 14.697 -3.530 1.000 1 A HIS 85.390 1
ATOM 1325 C CD2 . HIS 167 167 ? A 12.857 13.199 -2.923 1.000 1 A HIS 87.496 1
ATOM 1326 C CE1 . HIS 167 167 ? A 11.901 15.074 -2.344 1.000 1 A HIS 88.136 1
ATOM 1327 N NE2 . HIS 167 167 ? A 12.760 14.148 -1.971 1.000 1 A HIS 89.651 1
ATOM 1328 N N . LYS 168 168 ? A 14.511 12.506 -6.467 1.000 1 A LYS 96.102 1
ATOM 1329 C CA . LYS 168 168 ? A 15.958 12.522 -6.262 1.000 1 A LYS 94.877 1
ATOM 1330 C C . LYS 168 168 ? A 16.689 13.430 -7.246 1.000 1 A LYS 94.951 1
ATOM 1331 O O . LYS 168 168 ? A 17.773 13.916 -6.913 1.000 1 A LYS 93.490 1
ATOM 1332 C CB . LYS 168 168 ? A 16.488 11.082 -6.401 1.000 1 A LYS 92.568 1
ATOM 1333 C CG . LYS 168 168 ? A 16.171 10.173 -5.242 1.000 1 A LYS 91.310 1
ATOM 1334 C CD . LYS 168 168 ? A 16.480 8.711 -5.518 1.000 1 A LYS 88.792 1
ATOM 1335 C CE . LYS 168 168 ? A 17.983 8.475 -5.596 1.000 1 A LYS 82.158 1
ATOM 1336 N NZ . LYS 168 168 ? A 18.279 7.010 -5.821 1.000 1 A LYS 84.383 1
ATOM 1337 N N . GLU 169 169 ? A 16.120 13.649 -8.422 1.000 1 A GLU 96.370 1
ATOM 1338 C CA . GLU 169 169 ? A 16.799 14.474 -9.428 1.000 1 A GLU 95.723 1
ATOM 1339 C C . GLU 169 169 ? A 16.741 15.982 -9.143 1.000 1 A GLU 95.274 1
ATOM 1340 O O . GLU 169 169 ? A 17.405 16.767 -9.813 1.000 1 A GLU 93.120 1
ATOM 1341 C CB . GLU 169 169 ? A 16.232 14.201 -10.809 1.000 1 A GLU 94.014 1
ATOM 1342 C CG . GLU 169 169 ? A 14.894 14.871 -11.077 1.000 1 A GLU 88.708 1
ATOM 1343 C CD . GLU 169 169 ? A 14.398 14.672 -12.494 1.000 1 A GLU 86.311 1
ATOM 1344 O OE1 . GLU 169 169 ? A 15.080 13.989 -13.275 1.000 1 A GLU 81.674 1
ATOM 1345 O OE2 . GLU 169 169 ? A 13.303 15.195 -12.816 1.000 1 A GLU 80.390 1
ATOM 1346 N N . LYS 170 170 ? A 15.922 16.363 -8.133 1.000 1 A LYS 93.982 1
ATOM 1347 C CA . LYS 170 170 ? A 15.790 17.774 -7.802 1.000 1 A LYS 92.807 1
ATOM 1348 C C . LYS 170 170 ? A 17.024 18.286 -7.046 1.000 1 A LYS 88.320 1
ATOM 1349 O O . LYS 170 170 ? A 17.773 17.491 -6.474 1.000 1 A LYS 81.260 1
ATOM 1350 C CB . LYS 170 170 ? A 14.524 18.019 -7.003 1.000 1 A LYS 88.465 1
ATOM 1351 C CG . LYS 170 170 ? A 13.251 17.764 -7.805 1.000 1 A LYS 89.352 1
ATOM 1352 C CD . LYS 170 170 ? A 12.030 17.797 -6.919 1.000 1 A LYS 86.017 1
ATOM 1353 C CE . LYS 170 170 ? A 10.793 17.323 -7.667 1.000 1 A LYS 81.141 1
ATOM 1354 N NZ . LYS 170 170 ? A 9.608 17.329 -6.827 1.000 1 A LYS 75.333 1
HETATM 1355 C C1_1 . LIG2 . 1 ? B -4.922 0.264 11.495 1.000 2 B LIG2 84.893 1
HETATM 1356 C C2_1 . LIG2 . 1 ? B -3.486 0.361 11.936 1.000 2 B LIG2 89.691 1
HETATM 1357 C C3_1 . LIG2 . 1 ? B -2.811 -1.066 11.862 1.000 2 B LIG2 86.960 1
HETATM 1358 N N1_1 . LIG2 . 1 ? B -2.674 -1.462 10.461 1.000 2 B LIG2 92.541 1
HETATM 1359 C C4_1 . LIG2 . 1 ? B -3.151 -2.594 9.847 1.000 2 B LIG2 90.876 1
HETATM 1360 C C5_1 . LIG2 . 1 ? B -3.702 -3.684 10.733 1.000 2 B LIG2 85.160 1
HETATM 1361 C C6_1 . LIG2 . 1 ? B -5.195 -3.823 10.544 1.000 2 B LIG2 82.622 1
HETATM 1362 O O1_1 . LIG2 . 1 ? B -3.186 -2.745 8.655 1.000 2 B LIG2 89.068 1
HETATM 1363 C C7_1 . LIG2 . 1 ? B -1.889 -0.463 9.617 1.000 2 B LIG2 89.253 1
HETATM 1364 C C8_1 . LIG2 . 1 ? B -2.546 0.819 9.666 1.000 2 B LIG2 89.147 1
HETATM 1365 N N2_1 . LIG2 . 1 ? B -2.657 1.194 11.115 1.000 2 B LIG2 94.190 1
HETATM 1366 C C9_1 . LIG2 . 1 ? B -2.639 2.584 11.280 1.000 2 B LIG2 94.448 1
HETATM 1367 N N3_1 . LIG2 . 1 ? B -3.774 3.250 11.472 1.000 2 B LIG2 93.767 1
HETATM 1368 C C10_1 . LIG2 . 1 ? B -3.778 4.584 11.524 1.000 2 B LIG2 93.422 1
HETATM 1369 O O2_1 . LIG2 . 1 ? B -4.951 5.218 11.696 1.000 2 B LIG2 92.520 1
HETATM 1370 C C11_1 . LIG2 . 1 ? B -6.150 4.548 11.663 1.000 2 B LIG2 85.806 1
HETATM 1371 C C12_1 . LIG2 . 1 ? B -7.293 5.541 11.512 1.000 2 B LIG2 87.330 1
HETATM 1372 C C13_1 . LIG2 . 1 ? B -7.010 6.451 10.366 1.000 2 B LIG2 81.395 1
HETATM 1373 C C14_1 . LIG2 . 1 ? B -7.765 7.699 10.810 1.000 2 B LIG2 78.244 1
HETATM 1374 C C15_1 . LIG2 . 1 ? B -7.486 7.776 12.234 1.000 2 B LIG2 79.086 1
HETATM 1375 N N4_1 . LIG2 . 1 ? B -7.439 6.379 12.704 1.000 2 B LIG2 83.153 1
HETATM 1376 C C16_1 . LIG2 . 1 ? B -8.645 6.081 13.411 1.000 2 B LIG2 72.536 1
HETATM 1377 N N5_1 . LIG2 . 1 ? B -2.698 5.361 11.460 1.000 2 B LIG2 92.981 1
HETATM 1378 C C17_1 . LIG2 . 1 ? B -1.514 4.735 11.319 1.000 2 B LIG2 93.815 1
HETATM 1379 C C18_1 . LIG2 . 1 ? B -0.370 5.503 11.226 1.000 2 B LIG2 93.436 1
HETATM 1380 F F1_1 . LIG2 . 1 ? B -0.504 6.833 11.310 1.000 2 B LIG2 93.007 1
HETATM 1381 C C19_1 . LIG2 . 1 ? B 0.871 4.929 11.029 1.000 2 B LIG2 93.742 1
HETATM 1382 C C20_1 . LIG2 . 1 ? B 2.080 5.755 10.970 1.000 2 B LIG2 94.141 1
HETATM 1383 C C21_1 . LIG2 . 1 ? B 2.526 6.354 9.772 1.000 2 B LIG2 94.715 1
HETATM 1384 C C22_1 . LIG2 . 1 ? B 1.761 6.142 8.494 1.000 2 B LIG2 94.346 1
HETATM 1385 F F2_1 . LIG2 . 1 ? B 2.412 6.568 7.452 1.000 2 B LIG2 87.031 1
HETATM 1386 F F3_1 . LIG2 . 1 ? B 0.566 6.715 8.570 1.000 2 B LIG2 87.190 1
HETATM 1387 F F4_1 . LIG2 . 1 ? B 1.619 4.817 8.280 1.000 2 B LIG2 87.289 1
HETATM 1388 C C23_1 . LIG2 . 1 ? B 3.686 7.199 9.855 1.000 2 B LIG2 93.733 1
HETATM 1389 C C24_1 . LIG2 . 1 ? B 4.229 7.899 8.633 1.000 2 B LIG2 93.175 1
HETATM 1390 C C25_1 . LIG2 . 1 ? B 4.341 7.383 11.078 1.000 2 B LIG2 93.393 1
HETATM 1391 C C26_1 . LIG2 . 1 ? B 3.846 6.714 12.215 1.000 2 B LIG2 92.424 1
HETATM 1392 N N6_1 . LIG2 . 1 ? B 4.455 6.845 13.400 1.000 2 B LIG2 91.151 1
HETATM 1393 N N7_1 . LIG2 . 1 ? B 2.736 5.903 12.155 1.000 2 B LIG2 92.877 1
HETATM 1394 C C27_1 . LIG2 . 1 ? B 0.946 3.514 10.961 1.000 2 B LIG2 93.417 1
HETATM 1395 Cl CL1_1 . LIG2 . 1 ? B 2.440 2.707 10.741 1.000 2 B LIG2 91.045 1
HETATM 1396 C C28_1 . LIG2 . 1 ? B -0.170 2.712 11.034 1.000 2 B LIG2 94.216 1
HETATM 1397 C C29_1 . LIG2 . 1 ? B -1.406 3.330 11.220 1.000 2 B LIG2 94.256 1
HETATM 1398 O O1_1 . LIG3 . 1 ? C -3.237 -8.069 2.726 1.000 3 C LIG3 86.144 1
HETATM 1399 P P1_1 . LIG3 . 1 ? C -4.327 -8.039 3.735 1.000 3 C LIG3 96.418 1
HETATM 1400 O O2_1 . LIG3 . 1 ? C -4.144 -8.900 4.939 1.000 3 C LIG3 89.817 1
HETATM 1401 O O3_1 . LIG3 . 1 ? C -4.638 -6.541 4.140 1.000 3 C LIG3 96.762 1
HETATM 1402 P P2_1 . LIG3 . 1 ? C -3.752 -5.610 5.090 1.000 3 C LIG3 96.270 1
HETATM 1403 O O4_1 . LIG3 . 1 ? C -2.338 -6.081 5.056 1.000 3 C LIG3 83.467 1
HETATM 1404 O O5_1 . LIG3 . 1 ? C -4.356 -5.723 6.455 1.000 3 C LIG3 86.707 1
HETATM 1405 O O6_1 . LIG3 . 1 ? C -3.879 -4.204 4.491 1.000 3 C LIG3 82.969 1
HETATM 1406 O O7_1 . LIG3 . 1 ? C -5.672 -8.469 2.985 1.000 3 C LIG3 96.754 1
HETATM 1407 C C1_1 . LIG3 . 1 ? C -6.905 -8.511 3.678 1.000 3 C LIG3 95.639 1
HETATM 1408 C C2_1 . LIG3 . 1 ? C -7.828 -9.494 3.035 1.000 3 C LIG3 96.081 1
HETATM 1409 O O8_1 . LIG3 . 1 ? C -8.228 -8.998 1.745 1.000 3 C LIG3 97.237 1
HETATM 1410 C C3_1 . LIG3 . 1 ? C -7.136 -10.839 2.831 1.000 3 C LIG3 95.735 1
HETATM 1411 O O9_1 . LIG3 . 1 ? C -8.063 -11.873 3.070 1.000 3 C LIG3 93.819 1
HETATM 1412 C C4_1 . LIG3 . 1 ? C -6.753 -10.808 1.401 1.000 3 C LIG3 96.663 1
HETATM 1413 O O10_1 . LIG3 . 1 ? C -6.703 -12.096 0.804 1.000 3 C LIG3 95.582 1
HETATM 1414 C C5_1 . LIG3 . 1 ? C -7.812 -9.971 0.801 1.000 3 C LIG3 97.424 1
HETATM 1415 N N1_1 . LIG3 . 1 ? C -7.329 -9.224 -0.382 1.000 3 C LIG3 97.899 1
HETATM 1416 C C6_1 . LIG3 . 1 ? C -7.934 -9.156 -1.542 1.000 3 C LIG3 98.228 1
HETATM 1417 N N2_1 . LIG3 . 1 ? C -9.054 -9.741 -1.982 1.000 3 C LIG3 98.065 1
HETATM 1418 C C7_1 . LIG3 . 1 ? C -9.393 -9.501 -3.263 1.000 3 C LIG3 98.099 1
HETATM 1419 N N3_1 . LIG3 . 1 ? C -10.525 -10.057 -3.718 1.000 3 C LIG3 97.381 1
HETATM 1420 N N4_1 . LIG3 . 1 ? C -8.661 -8.693 -4.081 1.000 3 C LIG3 98.511 1
HETATM 1421 C C8_1 . LIG3 . 1 ? C -7.514 -8.095 -3.682 1.000 3 C LIG3 98.512 1
HETATM 1422 O O11_1 . LIG3 . 1 ? C -6.846 -7.379 -4.406 1.000 3 C LIG3 98.333 1
HETATM 1423 C C9_1 . LIG3 . 1 ? C -7.122 -8.330 -2.344 1.000 3 C LIG3 98.428 1
HETATM 1424 N N5_1 . LIG3 . 1 ? C -6.085 -7.898 -1.602 1.000 3 C LIG3 98.091 1
HETATM 1425 C C10_1 . LIG3 . 1 ? C -6.240 -8.449 -0.403 1.000 3 C LIG3 97.815 1
HETATM 1426 Mg MG1_1 . LIG4 . 1 ? D -0.986 -6.862 6.349 1.000 4 D LIG4 94.407 1
#
#
loop_
_atom_type.symbol
C
Cl
F
Mg
N
O
P
S
#
#
loop_
_ma_qa_metric.id
_ma_qa_metric.name
_ma_qa_metric.description
_ma_qa_metric.type
_ma_qa_metric.mode
_ma_qa_metric.type_other_details
_ma_qa_metric.software_group_id
1 pLDDT 'Predicted lddt' pLDDT local . .
#
#
loop_
_ma_qa_metric_local.ordinal_id
_ma_qa_metric_local.model_id
_ma_qa_metric_local.label_asym_id
_ma_qa_metric_local.label_seq_id
_ma_qa_metric_local.label_comp_id
_ma_qa_metric_local.metric_id
_ma_qa_metric_local.metric_value
1 1 A 1 GLY 1 79.649
2 1 A 2 MET 1 89.735
3 1 A 3 THR 1 95.429
4 1 A 4 GLU 1 96.802
5 1 A 5 TYR 1 97.777
6 1 A 6 LYS 1 97.683
7 1 A 7 LEU 1 98.224
8 1 A 8 VAL 1 97.798
9 1 A 9 VAL 1 97.836
10 1 A 10 VAL 1 97.789
11 1 A 11 GLY 1 97.388
12 1 A 12 ALA 1 97.268
13 1 A 13 GLY 1 96.037
14 1 A 14 GLY 1 96.819
15 1 A 15 VAL 1 98.251
16 1 A 16 GLY 1 97.977
17 1 A 17 LYS 1 97.847
18 1 A 18 SER 1 96.740
19 1 A 19 ALA 1 97.613
20 1 A 20 LEU 1 98.180
21 1 A 21 THR 1 97.805
22 1 A 22 ILE 1 96.982
23 1 A 23 GLN 1 97.809
24 1 A 24 LEU 1 97.908
25 1 A 25 ILE 1 96.789
26 1 A 26 GLN 1 95.887
27 1 A 27 ASN 1 96.317
28 1 A 28 HIS 1 96.109
29 1 A 29 PHE 1 97.111
30 1 A 30 VAL 1 91.886
31 1 A 31 ASP 1 89.852
32 1 A 32 GLU 1 85.488
33 1 A 33 TYR 1 84.153
34 1 A 34 ASP 1 83.316
35 1 A 35 PRO 1 78.958
36 1 A 36 THR 1 78.393
37 1 A 37 ILE 1 81.995
38 1 A 38 GLU 1 86.582
39 1 A 39 ASP 1 89.873
40 1 A 40 SER 1 92.875
41 1 A 41 TYR 1 95.209
42 1 A 42 ARG 1 95.846
43 1 A 43 LYS 1 96.259
44 1 A 44 GLN 1 96.862
45 1 A 45 VAL 1 96.171
46 1 A 46 VAL 1 96.190
47 1 A 47 ILE 1 97.038
48 1 A 48 ASP 1 96.161
49 1 A 49 GLY 1 93.719
50 1 A 50 GLU 1 93.118
51 1 A 51 THR 1 95.508
52 1 A 52 SER 1 95.572
53 1 A 53 LEU 1 97.314
54 1 A 54 LEU 1 98.034
55 1 A 55 ASP 1 97.385
56 1 A 56 ILE 1 97.533
57 1 A 57 LEU 1 96.203
58 1 A 58 ASP 1 95.700
59 1 A 59 THR 1 94.129
60 1 A 60 ALA 1 90.541
61 1 A 61 GLY 1 78.054
62 1 A 62 GLN 1 79.170
63 1 A 63 GLU 1 77.841
64 1 A 64 GLU 1 79.524
65 1 A 65 TYR 1 80.419
66 1 A 66 SER 1 82.862
67 1 A 67 ALA 1 87.027
68 1 A 68 MET 1 82.978
69 1 A 69 ARG 1 86.625
70 1 A 70 ASP 1 90.807
71 1 A 71 GLN 1 89.422
72 1 A 72 TYR 1 87.046
73 1 A 73 MET 1 93.016
74 1 A 74 ARG 1 94.375
75 1 A 75 THR 1 93.544
76 1 A 76 GLY 1 97.176
77 1 A 77 GLU 1 98.295
78 1 A 78 GLY 1 98.485
79 1 A 79 PHE 1 98.653
80 1 A 80 LEU 1 98.751
81 1 A 81 SER 1 98.886
82 1 A 82 VAL 1 98.903
83 1 A 83 PHE 1 98.959
84 1 A 84 ALA 1 98.902
85 1 A 85 ILE 1 98.848
86 1 A 86 ASN 1 98.738
87 1 A 87 ASN 1 98.555
88 1 A 88 THR 1 98.710
89 1 A 89 LYS 1 98.733
90 1 A 90 SER 1 98.718
91 1 A 91 PHE 1 98.886
92 1 A 92 GLU 1 98.543
93 1 A 93 ASP 1 98.285
94 1 A 94 ILE 1 98.446
95 1 A 95 HIS 1 97.230
96 1 A 96 HIS 1 96.460
97 1 A 97 TYR 1 96.668
98 1 A 98 ARG 1 97.384
99 1 A 99 GLU 1 96.645
100 1 A 100 GLN 1 95.183
101 1 A 101 ILE 1 96.678
102 1 A 102 LYS 1 96.738
103 1 A 103 ARG 1 95.094
104 1 A 104 VAL 1 94.997
105 1 A 105 LYS 1 95.282
106 1 A 106 ASP 1 95.612
107 1 A 107 SER 1 94.739
108 1 A 108 GLU 1 94.731
109 1 A 109 ASP 1 94.927
110 1 A 110 VAL 1 97.996
111 1 A 111 PRO 1 98.619
112 1 A 112 MET 1 98.700
113 1 A 113 VAL 1 98.958
114 1 A 114 LEU 1 98.976
115 1 A 115 VAL 1 98.985
116 1 A 116 GLY 1 98.976
117 1 A 117 ASN 1 98.941
118 1 A 118 LYS 1 98.804
119 1 A 119 SER 1 98.680
120 1 A 120 ASP 1 98.737
121 1 A 121 LEU 1 98.340
122 1 A 122 PRO 1 96.919
123 1 A 123 SER 1 92.693
124 1 A 124 ARG 1 97.227
125 1 A 125 THR 1 98.577
126 1 A 126 VAL 1 98.541
127 1 A 127 ASP 1 97.599
128 1 A 128 THR 1 97.521
129 1 A 129 LYS 1 98.168
130 1 A 130 GLN 1 97.970
131 1 A 131 ALA 1 98.766
132 1 A 132 GLN 1 98.783
133 1 A 133 ASP 1 98.712
134 1 A 134 LEU 1 98.735
135 1 A 135 ALA 1 98.760
136 1 A 136 ARG 1 98.499
137 1 A 137 SER 1 98.064
138 1 A 138 TYR 1 97.660
139 1 A 139 GLY 1 97.609
140 1 A 140 ILE 1 98.543
141 1 A 141 PRO 1 98.864
142 1 A 142 PHE 1 98.955
143 1 A 143 ILE 1 98.946
144 1 A 144 GLU 1 98.839
145 1 A 145 THR 1 98.979
146 1 A 146 SER 1 98.886
147 1 A 147 ALA 1 98.452
148 1 A 148 LYS 1 98.372
149 1 A 149 THR 1 98.551
150 1 A 150 ARG 1 98.380
151 1 A 151 GLN 1 98.667
152 1 A 152 GLY 1 98.913
153 1 A 153 VAL 1 98.868
154 1 A 154 ASP 1 98.636
155 1 A 155 ASP 1 98.776
156 1 A 156 ALA 1 98.878
157 1 A 157 PHE 1 98.833
158 1 A 158 TYR 1 98.667
159 1 A 159 THR 1 98.770
160 1 A 160 LEU 1 98.785
161 1 A 161 VAL 1 98.558
162 1 A 162 ARG 1 98.186
163 1 A 163 GLU 1 98.350
164 1 A 164 ILE 1 98.387
165 1 A 165 ARG 1 97.572
166 1 A 166 LYS 1 96.899
167 1 A 167 HIS 1 97.082
168 1 A 168 LYS 1 94.877
169 1 A 169 GLU 1 95.723
170 1 A 170 LYS 1 92.807
#
