# Supplementary material for: Single‐Sequence Deep Learning Delivers Crystal‐Quality Models of Covalent K‐Ras G12 Hotspot Complexes
Source: IUBMB Life. 2026 Jun 13;78(6):e70108. doi: 10.1002/iub.70108 (PMC13263772; doi:10.1002/iub.70108)
Supplement: Supplementary file 1 — Data S1: iub70108‐sup‐0001‐DataS1.zip. [file IUB-78-0-s001.zip › Supplementary_Data/1_Without Covalent Restraint_Web/Predicted Structures/KRASWT_Divarasib_GDP_Mg2+_without_restraint/pred.rank_2.cif]

data_model
_entry.id model
_struct.entry_id model
_struct.pdbx_model_details .
_struct.pdbx_structure_determination_methodology computational
_struct.title 'Chai-1 predicted structure'
_audit_conform.dict_location https://raw.githubusercontent.com/ihmwg/ModelCIF/80e1e22/dist/mmcif_ma.dic
_audit_conform.dict_name mmcif_ma.dic
_audit_conform.dict_version 1.4.7
#
loop_
_audit_author.name
_audit_author.pdbx_ordinal
'Chai Discovery team' 1
#
#
loop_
_chem_comp.id
_chem_comp.type
_chem_comp.name
_chem_comp.formula
_chem_comp.formula_weight
_chem_comp.ma_provenance
ALA 'L-peptide linking' . . . 'CCD Core'
ARG 'L-peptide linking' . . . 'CCD Core'
ASN 'L-peptide linking' . . . 'CCD Core'
ASP 'L-peptide linking' . . . 'CCD Core'
GLN 'L-peptide linking' . . . 'CCD Core'
GLU 'L-peptide linking' . . . 'CCD Core'
GLY 'L-peptide linking' . . . 'CCD Core'
HIS 'L-peptide linking' . . . 'CCD Core'
ILE 'L-peptide linking' . . . 'CCD Core'
LEU 'L-peptide linking' . . . 'CCD Core'
LIG2 non-polymer . . . 'CCD Core'
LIG3 non-polymer . . . 'CCD Core'
LIG4 non-polymer . . . 'CCD Core'
LYS 'L-peptide linking' . . . 'CCD Core'
MET 'L-peptide linking' . . . 'CCD Core'
PHE 'L-peptide linking' . . . 'CCD Core'
PRO 'L-peptide linking' . . . 'CCD Core'
SER 'L-peptide linking' . . . 'CCD Core'
THR 'L-peptide linking' . . . 'CCD Core'
TYR 'L-peptide linking' . . . 'CCD Core'
VAL 'L-peptide linking' . . . 'CCD Core'
#
#
loop_
_entity.id
_entity.type
_entity.src_method
_entity.pdbx_description
_entity.formula_weight
_entity.pdbx_number_of_molecules
_entity.details
1 polymer man 'Entity A' . 1 .
2 non-polymer man 'Entity B' . 1 .
3 non-polymer man 'Entity C' . 1 .
4 non-polymer man 'Entity D' . 1 .
#
#
loop_
_entity_poly.entity_id
_entity_poly.type
_entity_poly.nstd_linkage
_entity_poly.nstd_monomer
_entity_poly.pdbx_strand_id
_entity_poly.pdbx_seq_one_letter_code
_entity_poly.pdbx_seq_one_letter_code_can
1 polypeptide(L) no no A
;GMTEYKLVVVGAGGVGKSALTIQLIQNHFVDEYDPTIEDSYRKQVVIDGETSLLDILDTAGQEEYSAMRD
QYMRTGEGFLSVFAINNTKSFEDIHHYREQIKRVKDSEDVPMVLVGNKSDLPSRTVDTKQAQDLARSYGI
PFIETSAKTRQGVDDAFYTLVREIRKHKEK
;

;GMTEYKLVVVGAGGVGKSALTIQLIQNHFVDEYDPTIEDSYRKQVVIDGETSLLDILDTAGQEEYSAMRD
QYMRTGEGFLSVFAINNTKSFEDIHHYREQIKRVKDSEDVPMVLVGNKSDLPSRTVDTKQAQDLARSYGI
PFIETSAKTRQGVDDAFYTLVREIRKHKEK
;

#
#
loop_
_pdbx_entity_nonpoly.entity_id
_pdbx_entity_nonpoly.name
_pdbx_entity_nonpoly.comp_id
_pdbx_entity_nonpoly.ma_model_mode
2 'Entity B' LIG2 .
3 'Entity C' LIG3 .
4 'Entity D' LIG4 .
#
#
loop_
_entity_poly_seq.entity_id
_entity_poly_seq.num
_entity_poly_seq.mon_id
_entity_poly_seq.hetero
1 1 GLY .
1 2 MET .
1 3 THR .
1 4 GLU .
1 5 TYR .
1 6 LYS .
1 7 LEU .
1 8 VAL .
1 9 VAL .
1 10 VAL .
1 11 GLY .
1 12 ALA .
1 13 GLY .
1 14 GLY .
1 15 VAL .
1 16 GLY .
1 17 LYS .
1 18 SER .
1 19 ALA .
1 20 LEU .
1 21 THR .
1 22 ILE .
1 23 GLN .
1 24 LEU .
1 25 ILE .
1 26 GLN .
1 27 ASN .
1 28 HIS .
1 29 PHE .
1 30 VAL .
1 31 ASP .
1 32 GLU .
1 33 TYR .
1 34 ASP .
1 35 PRO .
1 36 THR .
1 37 ILE .
1 38 GLU .
1 39 ASP .
1 40 SER .
1 41 TYR .
1 42 ARG .
1 43 LYS .
1 44 GLN .
1 45 VAL .
1 46 VAL .
1 47 ILE .
1 48 ASP .
1 49 GLY .
1 50 GLU .
1 51 THR .
1 52 SER .
1 53 LEU .
1 54 LEU .
1 55 ASP .
1 56 ILE .
1 57 LEU .
1 58 ASP .
1 59 THR .
1 60 ALA .
1 61 GLY .
1 62 GLN .
1 63 GLU .
1 64 GLU .
1 65 TYR .
1 66 SER .
1 67 ALA .
1 68 MET .
1 69 ARG .
1 70 ASP .
1 71 GLN .
1 72 TYR .
1 73 MET .
1 74 ARG .
1 75 THR .
1 76 GLY .
1 77 GLU .
1 78 GLY .
1 79 PHE .
1 80 LEU .
1 81 SER .
1 82 VAL .
1 83 PHE .
1 84 ALA .
1 85 ILE .
1 86 ASN .
1 87 ASN .
1 88 THR .
1 89 LYS .
1 90 SER .
1 91 PHE .
1 92 GLU .
1 93 ASP .
1 94 ILE .
1 95 HIS .
1 96 HIS .
1 97 TYR .
1 98 ARG .
1 99 GLU .
1 100 GLN .
1 101 ILE .
1 102 LYS .
1 103 ARG .
1 104 VAL .
1 105 LYS .
1 106 ASP .
1 107 SER .
1 108 GLU .
1 109 ASP .
1 110 VAL .
1 111 PRO .
1 112 MET .
1 113 VAL .
1 114 LEU .
1 115 VAL .
1 116 GLY .
1 117 ASN .
1 118 LYS .
1 119 SER .
1 120 ASP .
1 121 LEU .
1 122 PRO .
1 123 SER .
1 124 ARG .
1 125 THR .
1 126 VAL .
1 127 ASP .
1 128 THR .
1 129 LYS .
1 130 GLN .
1 131 ALA .
1 132 GLN .
1 133 ASP .
1 134 LEU .
1 135 ALA .
1 136 ARG .
1 137 SER .
1 138 TYR .
1 139 GLY .
1 140 ILE .
1 141 PRO .
1 142 PHE .
1 143 ILE .
1 144 GLU .
1 145 THR .
1 146 SER .
1 147 ALA .
1 148 LYS .
1 149 THR .
1 150 ARG .
1 151 GLN .
1 152 GLY .
1 153 VAL .
1 154 ASP .
1 155 ASP .
1 156 ALA .
1 157 PHE .
1 158 TYR .
1 159 THR .
1 160 LEU .
1 161 VAL .
1 162 ARG .
1 163 GLU .
1 164 ILE .
1 165 ARG .
1 166 LYS .
1 167 HIS .
1 168 LYS .
1 169 GLU .
1 170 LYS .
#
#
loop_
_struct_asym.id
_struct_asym.entity_id
_struct_asym.details
A 1 'Chain A'
B 2 'Chain B'
C 3 'Chain C'
D 4 'Chain D'
#
#
loop_
_pdbx_poly_seq_scheme.asym_id
_pdbx_poly_seq_scheme.entity_id
_pdbx_poly_seq_scheme.seq_id
_pdbx_poly_seq_scheme.mon_id
_pdbx_poly_seq_scheme.pdb_seq_num
_pdbx_poly_seq_scheme.auth_seq_num
_pdbx_poly_seq_scheme.pdb_mon_id
_pdbx_poly_seq_scheme.auth_mon_id
_pdbx_poly_seq_scheme.pdb_strand_id
_pdbx_poly_seq_scheme.pdb_ins_code
A 1 1 GLY 1 1 GLY GLY A .
A 1 2 MET 2 2 MET MET A .
A 1 3 THR 3 3 THR THR A .
A 1 4 GLU 4 4 GLU GLU A .
A 1 5 TYR 5 5 TYR TYR A .
A 1 6 LYS 6 6 LYS LYS A .
A 1 7 LEU 7 7 LEU LEU A .
A 1 8 VAL 8 8 VAL VAL A .
A 1 9 VAL 9 9 VAL VAL A .
A 1 10 VAL 10 10 VAL VAL A .
A 1 11 GLY 11 11 GLY GLY A .
A 1 12 ALA 12 12 ALA ALA A .
A 1 13 GLY 13 13 GLY GLY A .
A 1 14 GLY 14 14 GLY GLY A .
A 1 15 VAL 15 15 VAL VAL A .
A 1 16 GLY 16 16 GLY GLY A .
A 1 17 LYS 17 17 LYS LYS A .
A 1 18 SER 18 18 SER SER A .
A 1 19 ALA 19 19 ALA ALA A .
A 1 20 LEU 20 20 LEU LEU A .
A 1 21 THR 21 21 THR THR A .
A 1 22 ILE 22 22 ILE ILE A .
A 1 23 GLN 23 23 GLN GLN A .
A 1 24 LEU 24 24 LEU LEU A .
A 1 25 ILE 25 25 ILE ILE A .
A 1 26 GLN 26 26 GLN GLN A .
A 1 27 ASN 27 27 ASN ASN A .
A 1 28 HIS 28 28 HIS HIS A .
A 1 29 PHE 29 29 PHE PHE A .
A 1 30 VAL 30 30 VAL VAL A .
A 1 31 ASP 31 31 ASP ASP A .
A 1 32 GLU 32 32 GLU GLU A .
A 1 33 TYR 33 33 TYR TYR A .
A 1 34 ASP 34 34 ASP ASP A .
A 1 35 PRO 35 35 PRO PRO A .
A 1 36 THR 36 36 THR THR A .
A 1 37 ILE 37 37 ILE ILE A .
A 1 38 GLU 38 38 GLU GLU A .
A 1 39 ASP 39 39 ASP ASP A .
A 1 40 SER 40 40 SER SER A .
A 1 41 TYR 41 41 TYR TYR A .
A 1 42 ARG 42 42 ARG ARG A .
A 1 43 LYS 43 43 LYS LYS A .
A 1 44 GLN 44 44 GLN GLN A .
A 1 45 VAL 45 45 VAL VAL A .
A 1 46 VAL 46 46 VAL VAL A .
A 1 47 ILE 47 47 ILE ILE A .
A 1 48 ASP 48 48 ASP ASP A .
A 1 49 GLY 49 49 GLY GLY A .
A 1 50 GLU 50 50 GLU GLU A .
A 1 51 THR 51 51 THR THR A .
A 1 52 SER 52 52 SER SER A .
A 1 53 LEU 53 53 LEU LEU A .
A 1 54 LEU 54 54 LEU LEU A .
A 1 55 ASP 55 55 ASP ASP A .
A 1 56 ILE 56 56 ILE ILE A .
A 1 57 LEU 57 57 LEU LEU A .
A 1 58 ASP 58 58 ASP ASP A .
A 1 59 THR 59 59 THR THR A .
A 1 60 ALA 60 60 ALA ALA A .
A 1 61 GLY 61 61 GLY GLY A .
A 1 62 GLN 62 62 GLN GLN A .
A 1 63 GLU 63 63 GLU GLU A .
A 1 64 GLU 64 64 GLU GLU A .
A 1 65 TYR 65 65 TYR TYR A .
A 1 66 SER 66 66 SER SER A .
A 1 67 ALA 67 67 ALA ALA A .
A 1 68 MET 68 68 MET MET A .
A 1 69 ARG 69 69 ARG ARG A .
A 1 70 ASP 70 70 ASP ASP A .
A 1 71 GLN 71 71 GLN GLN A .
A 1 72 TYR 72 72 TYR TYR A .
A 1 73 MET 73 73 MET MET A .
A 1 74 ARG 74 74 ARG ARG A .
A 1 75 THR 75 75 THR THR A .
A 1 76 GLY 76 76 GLY GLY A .
A 1 77 GLU 77 77 GLU GLU A .
A 1 78 GLY 78 78 GLY GLY A .
A 1 79 PHE 79 79 PHE PHE A .
A 1 80 LEU 80 80 LEU LEU A .
A 1 81 SER 81 81 SER SER A .
A 1 82 VAL 82 82 VAL VAL A .
A 1 83 PHE 83 83 PHE PHE A .
A 1 84 ALA 84 84 ALA ALA A .
A 1 85 ILE 85 85 ILE ILE A .
A 1 86 ASN 86 86 ASN ASN A .
A 1 87 ASN 87 87 ASN ASN A .
A 1 88 THR 88 88 THR THR A .
A 1 89 LYS 89 89 LYS LYS A .
A 1 90 SER 90 90 SER SER A .
A 1 91 PHE 91 91 PHE PHE A .
A 1 92 GLU 92 92 GLU GLU A .
A 1 93 ASP 93 93 ASP ASP A .
A 1 94 ILE 94 94 ILE ILE A .
A 1 95 HIS 95 95 HIS HIS A .
A 1 96 HIS 96 96 HIS HIS A .
A 1 97 TYR 97 97 TYR TYR A .
A 1 98 ARG 98 98 ARG ARG A .
A 1 99 GLU 99 99 GLU GLU A .
A 1 100 GLN 100 100 GLN GLN A .
A 1 101 ILE 101 101 ILE ILE A .
A 1 102 LYS 102 102 LYS LYS A .
A 1 103 ARG 103 103 ARG ARG A .
A 1 104 VAL 104 104 VAL VAL A .
A 1 105 LYS 105 105 LYS LYS A .
A 1 106 ASP 106 106 ASP ASP A .
A 1 107 SER 107 107 SER SER A .
A 1 108 GLU 108 108 GLU GLU A .
A 1 109 ASP 109 109 ASP ASP A .
A 1 110 VAL 110 110 VAL VAL A .
A 1 111 PRO 111 111 PRO PRO A .
A 1 112 MET 112 112 MET MET A .
A 1 113 VAL 113 113 VAL VAL A .
A 1 114 LEU 114 114 LEU LEU A .
A 1 115 VAL 115 115 VAL VAL A .
A 1 116 GLY 116 116 GLY GLY A .
A 1 117 ASN 117 117 ASN ASN A .
A 1 118 LYS 118 118 LYS LYS A .
A 1 119 SER 119 119 SER SER A .
A 1 120 ASP 120 120 ASP ASP A .
A 1 121 LEU 121 121 LEU LEU A .
A 1 122 PRO 122 122 PRO PRO A .
A 1 123 SER 123 123 SER SER A .
A 1 124 ARG 124 124 ARG ARG A .
A 1 125 THR 125 125 THR THR A .
A 1 126 VAL 126 126 VAL VAL A .
A 1 127 ASP 127 127 ASP ASP A .
A 1 128 THR 128 128 THR THR A .
A 1 129 LYS 129 129 LYS LYS A .
A 1 130 GLN 130 130 GLN GLN A .
A 1 131 ALA 131 131 ALA ALA A .
A 1 132 GLN 132 132 GLN GLN A .
A 1 133 ASP 133 133 ASP ASP A .
A 1 134 LEU 134 134 LEU LEU A .
A 1 135 ALA 135 135 ALA ALA A .
A 1 136 ARG 136 136 ARG ARG A .
A 1 137 SER 137 137 SER SER A .
A 1 138 TYR 138 138 TYR TYR A .
A 1 139 GLY 139 139 GLY GLY A .
A 1 140 ILE 140 140 ILE ILE A .
A 1 141 PRO 141 141 PRO PRO A .
A 1 142 PHE 142 142 PHE PHE A .
A 1 143 ILE 143 143 ILE ILE A .
A 1 144 GLU 144 144 GLU GLU A .
A 1 145 THR 145 145 THR THR A .
A 1 146 SER 146 146 SER SER A .
A 1 147 ALA 147 147 ALA ALA A .
A 1 148 LYS 148 148 LYS LYS A .
A 1 149 THR 149 149 THR THR A .
A 1 150 ARG 150 150 ARG ARG A .
A 1 151 GLN 151 151 GLN GLN A .
A 1 152 GLY 152 152 GLY GLY A .
A 1 153 VAL 153 153 VAL VAL A .
A 1 154 ASP 154 154 ASP ASP A .
A 1 155 ASP 155 155 ASP ASP A .
A 1 156 ALA 156 156 ALA ALA A .
A 1 157 PHE 157 157 PHE PHE A .
A 1 158 TYR 158 158 TYR TYR A .
A 1 159 THR 159 159 THR THR A .
A 1 160 LEU 160 160 LEU LEU A .
A 1 161 VAL 161 161 VAL VAL A .
A 1 162 ARG 162 162 ARG ARG A .
A 1 163 GLU 163 163 GLU GLU A .
A 1 164 ILE 164 164 ILE ILE A .
A 1 165 ARG 165 165 ARG ARG A .
A 1 166 LYS 166 166 LYS LYS A .
A 1 167 HIS 167 167 HIS HIS A .
A 1 168 LYS 168 168 LYS LYS A .
A 1 169 GLU 169 169 GLU GLU A .
A 1 170 LYS 170 170 LYS LYS A .
#
#
loop_
_pdbx_nonpoly_scheme.asym_id
_pdbx_nonpoly_scheme.entity_id
_pdbx_nonpoly_scheme.mon_id
_pdbx_nonpoly_scheme.ndb_seq_num
_pdbx_nonpoly_scheme.pdb_seq_num
_pdbx_nonpoly_scheme.auth_seq_num
_pdbx_nonpoly_scheme.auth_mon_id
_pdbx_nonpoly_scheme.pdb_strand_id
_pdbx_nonpoly_scheme.pdb_ins_code
B 2 LIG2 1 1 1 LIG2 B .
C 3 LIG3 1 1 1 LIG3 C .
D 4 LIG4 1 1 1 LIG4 D .
#
#
loop_
_ma_data.id
_ma_data.name
_ma_data.content_type
_ma_data.content_type_other_details
1 'Entity A' target .
2 'Entity B' target .
3 'Entity C' target .
4 'Entity D' target .
5 pred_model_1 'model coordinates' .
#
#
loop_
_ma_target_entity.entity_id
_ma_target_entity.data_id
_ma_target_entity.origin
1 1 designed
2 2 designed
3 3 designed
4 4 designed
#
#
loop_
_ma_target_entity_instance.asym_id
_ma_target_entity_instance.entity_id
_ma_target_entity_instance.details
A 1 'Chain A'
B 2 'Chain B'
C 3 'Chain C'
D 4 'Chain D'
#
#
loop_
_ma_model_list.ordinal_id
_ma_model_list.model_name
_ma_model_list.data_id
_ma_model_list.model_type
_ma_model_list.model_type_other_details
1 pred_model_1 5 'Ab initio model' .
#
#
loop_
_ma_model_group.id
_ma_model_group.name
_ma_model_group.details
1 pred .
#
#
loop_
_ma_model_group_link.group_id
_ma_model_group_link.model_id
1 1
#
#
loop_
_atom_site.group_PDB
_atom_site.id
_atom_site.type_symbol
_atom_site.label_atom_id
_atom_site.label_alt_id
_atom_site.label_comp_id
_atom_site.label_seq_id
_atom_site.auth_seq_id
_atom_site.pdbx_PDB_ins_code
_atom_site.label_asym_id
_atom_site.Cartn_x
_atom_site.Cartn_y
_atom_site.Cartn_z
_atom_site.occupancy
_atom_site.label_entity_id
_atom_site.auth_asym_id
_atom_site.auth_comp_id
_atom_site.B_iso_or_equiv
_atom_site.pdbx_PDB_model_num
ATOM 1 N N . GLY 1 1 ? A 17.555 18.649 0.820 1.000 1 A GLY 74.655 1
ATOM 2 C CA . GLY 1 1 ? A 16.596 18.250 -0.203 1.000 1 A GLY 79.388 1
ATOM 3 C C . GLY 1 1 ? A 15.387 17.591 0.431 1.000 1 A GLY 82.818 1
ATOM 4 O O . GLY 1 1 ? A 15.356 17.297 1.600 1.000 1 A GLY 79.645 1
ATOM 5 N N . MET 2 2 ? A 14.353 17.371 -0.412 1.000 1 A MET 84.556 1
ATOM 6 C CA . MET 2 2 ? A 13.137 16.753 0.097 1.000 1 A MET 88.974 1
ATOM 7 C C . MET 2 2 ? A 13.387 15.286 0.372 1.000 1 A MET 91.072 1
ATOM 8 O O . MET 2 2 ? A 14.257 14.654 -0.226 1.000 1 A MET 89.825 1
ATOM 9 C CB . MET 2 2 ? A 11.977 16.915 -0.869 1.000 1 A MET 86.681 1
ATOM 10 C CG . MET 2 2 ? A 12.096 16.064 -2.119 1.000 1 A MET 85.969 1
ATOM 11 S SD . MET 2 2 ? A 10.959 16.551 -3.386 1.000 1 A MET 84.021 1
ATOM 12 C CE . MET 2 2 ? A 11.619 18.127 -3.823 1.000 1 A MET 79.426 1
ATOM 13 N N . THR 3 3 ? A 12.568 14.704 1.290 1.000 1 A THR 95.177 1
ATOM 14 C CA . THR 3 3 ? A 12.675 13.299 1.596 1.000 1 A THR 95.424 1
ATOM 15 C C . THR 3 3 ? A 11.889 12.509 0.558 1.000 1 A THR 96.292 1
ATOM 16 O O . THR 3 3 ? A 10.768 12.882 0.208 1.000 1 A THR 95.873 1
ATOM 17 C CB . THR 3 3 ? A 12.132 13.012 2.996 1.000 1 A THR 93.764 1
ATOM 18 O OG1 . THR 3 3 ? A 12.833 13.825 3.929 1.000 1 A THR 88.907 1
ATOM 19 C CG2 . THR 3 3 ? A 12.335 11.561 3.412 1.000 1 A THR 89.437 1
ATOM 20 N N . GLU 4 4 ? A 12.468 11.418 0.041 1.000 1 A GLU 96.229 1
ATOM 21 C CA . GLU 4 4 ? A 11.801 10.536 -0.905 1.000 1 A GLU 96.619 1
ATOM 22 C C . GLU 4 4 ? A 11.326 9.297 -0.164 1.000 1 A GLU 96.998 1
ATOM 23 O O . GLU 4 4 ? A 12.053 8.748 0.668 1.000 1 A GLU 96.505 1
ATOM 24 C CB . GLU 4 4 ? A 12.742 10.154 -2.046 1.000 1 A GLU 95.505 1
ATOM 25 C CG . GLU 4 4 ? A 12.111 9.281 -3.103 1.000 1 A GLU 85.823 1
ATOM 26 C CD . GLU 4 4 ? A 12.951 9.157 -4.363 1.000 1 A GLU 85.017 1
ATOM 27 O OE1 . GLU 4 4 ? A 14.081 9.670 -4.395 1.000 1 A GLU 82.252 1
ATOM 28 O OE2 . GLU 4 4 ? A 12.442 8.523 -5.331 1.000 1 A GLU 79.167 1
ATOM 29 N N . TYR 5 5 ? A 10.091 8.857 -0.458 1.000 1 A TYR 97.478 1
ATOM 30 C CA . TYR 5 5 ? A 9.490 7.662 0.139 1.000 1 A TYR 97.767 1
ATOM 31 C C . TYR 5 5 ? A 9.127 6.710 -0.978 1.000 1 A TYR 97.832 1
ATOM 32 O O . TYR 5 5 ? A 8.381 7.108 -1.898 1.000 1 A TYR 97.739 1
ATOM 33 C CB . TYR 5 5 ? A 8.239 8.027 0.947 1.000 1 A TYR 97.707 1
ATOM 34 C CG . TYR 5 5 ? A 8.534 8.941 2.102 1.000 1 A TYR 97.662 1
ATOM 35 C CD1 . TYR 5 5 ? A 8.879 8.423 3.338 1.000 1 A TYR 97.136 1
ATOM 36 C CD2 . TYR 5 5 ? A 8.478 10.318 1.942 1.000 1 A TYR 97.313 1
ATOM 37 C CE1 . TYR 5 5 ? A 9.146 9.256 4.398 1.000 1 A TYR 96.468 1
ATOM 38 C CE2 . TYR 5 5 ? A 8.754 11.151 3.009 1.000 1 A TYR 96.493 1
ATOM 39 C CZ . TYR 5 5 ? A 9.096 10.622 4.240 1.000 1 A TYR 96.365 1
ATOM 40 O OH . TYR 5 5 ? A 9.373 11.455 5.303 1.000 1 A TYR 94.857 1
ATOM 41 N N . LYS 6 6 ? A 9.592 5.467 -0.938 1.000 1 A LYS 97.805 1
ATOM 42 C CA . LYS 6 6 ? A 9.255 4.456 -1.920 1.000 1 A LYS 97.700 1
ATOM 43 C C . LYS 6 6 ? A 8.091 3.663 -1.380 1.000 1 A LYS 97.924 1
ATOM 44 O O . LYS 6 6 ? A 8.231 2.902 -0.418 1.000 1 A LYS 97.736 1
ATOM 45 C CB . LYS 6 6 ? A 10.448 3.564 -2.202 1.000 1 A LYS 97.064 1
ATOM 46 C CG . LYS 6 6 ? A 11.600 4.329 -2.845 1.000 1 A LYS 85.818 1
ATOM 47 C CD . LYS 6 6 ? A 12.801 3.429 -3.148 1.000 1 A LYS 79.832 1
ATOM 48 C CE . LYS 6 6 ? A 13.813 4.168 -4.004 1.000 1 A LYS 75.167 1
ATOM 49 N NZ . LYS 6 6 ? A 14.369 5.386 -3.296 1.000 1 A LYS 63.343 1
ATOM 50 N N . LEU 7 7 ? A 6.907 3.832 -1.972 1.000 1 A LEU 98.039 1
ATOM 51 C CA . LEU 7 7 ? A 5.682 3.186 -1.545 1.000 1 A LEU 98.219 1
ATOM 52 C C . LEU 7 7 ? A 5.224 2.182 -2.566 1.000 1 A LEU 97.865 1
ATOM 53 O O . LEU 7 7 ? A 5.334 2.415 -3.776 1.000 1 A LEU 97.561 1
ATOM 54 C CB . LEU 7 7 ? A 4.543 4.222 -1.360 1.000 1 A LEU 98.459 1
ATOM 55 C CG . LEU 7 7 ? A 4.851 5.504 -0.591 1.000 1 A LEU 98.267 1
ATOM 56 C CD1 . LEU 7 7 ? A 5.476 5.220 0.734 1.000 1 A LEU 98.181 1
ATOM 57 C CD2 . LEU 7 7 ? A 3.582 6.319 -0.453 1.000 1 A LEU 98.314 1
ATOM 58 N N . VAL 8 8 ? A 4.704 1.057 -2.091 1.000 1 A VAL 98.107 1
ATOM 59 C CA . VAL 8 8 ? A 4.222 -0.017 -2.967 1.000 1 A VAL 97.804 1
ATOM 60 C C . VAL 8 8 ? A 2.763 -0.281 -2.649 1.000 1 A VAL 97.990 1
ATOM 61 O O . VAL 8 8 ? A 2.394 -0.411 -1.479 1.000 1 A VAL 98.048 1
ATOM 62 C CB . VAL 8 8 ? A 5.060 -1.289 -2.788 1.000 1 A VAL 97.030 1
ATOM 63 C CG1 . VAL 8 8 ? A 6.554 -0.957 -2.928 1.000 1 A VAL 96.432 1
ATOM 64 C CG2 . VAL 8 8 ? A 4.636 -2.346 -3.815 1.000 1 A VAL 96.342 1
ATOM 65 N N . VAL 9 9 ? A 1.928 -0.355 -3.685 1.000 1 A VAL 97.703 1
ATOM 66 C CA . VAL 9 9 ? A 0.496 -0.626 -3.526 1.000 1 A VAL 97.883 1
ATOM 67 C C . VAL 9 9 ? A 0.238 -2.041 -3.995 1.000 1 A VAL 97.521 1
ATOM 68 O O . VAL 9 9 ? A 0.481 -2.367 -5.161 1.000 1 A VAL 97.037 1
ATOM 69 C CB . VAL 9 9 ? A -0.352 0.379 -4.325 1.000 1 A VAL 98.117 1
ATOM 70 C CG1 . VAL 9 9 ? A 0.057 1.812 -3.997 1.000 1 A VAL 98.308 1
ATOM 71 C CG2 . VAL 9 9 ? A -1.846 0.146 -4.035 1.000 1 A VAL 98.165 1
ATOM 72 N N . VAL 10 10 ? A -0.263 -2.892 -3.072 1.000 1 A VAL 97.889 1
ATOM 73 C CA . VAL 10 10 ? A -0.488 -4.314 -3.375 1.000 1 A VAL 97.803 1
ATOM 74 C C . VAL 10 10 ? A -1.919 -4.657 -3.077 1.000 1 A VAL 98.074 1
ATOM 75 O O . VAL 10 10 ? A -2.625 -3.969 -2.342 1.000 1 A VAL 98.326 1
ATOM 76 C CB . VAL 10 10 ? A 0.465 -5.222 -2.602 1.000 1 A VAL 97.023 1
ATOM 77 C CG1 . VAL 10 10 ? A 1.909 -4.907 -2.951 1.000 1 A VAL 96.766 1
ATOM 78 C CG2 . VAL 10 10 ? A 0.234 -5.140 -1.107 1.000 1 A VAL 97.017 1
ATOM 79 N N . GLY 11 11 ? A -2.365 -5.771 -3.647 1.000 1 A GLY 97.729 1
ATOM 80 C CA . GLY 11 11 ? A -3.712 -6.266 -3.392 1.000 1 A GLY 97.361 1
ATOM 81 C C . GLY 11 11 ? A -4.238 -6.990 -4.622 1.000 1 A GLY 97.003 1
ATOM 82 O O . GLY 11 11 ? A -3.686 -6.911 -5.715 1.000 1 A GLY 96.590 1
ATOM 83 N N . ALA 12 12 ? A -5.333 -7.694 -4.450 1.000 1 A ALA 97.737 1
ATOM 84 C CA . ALA 12 12 ? A -5.918 -8.489 -5.532 1.000 1 A ALA 97.258 1
ATOM 85 C C . ALA 12 12 ? A -6.336 -7.631 -6.692 1.000 1 A ALA 96.869 1
ATOM 86 O O . ALA 12 12 ? A -6.539 -6.414 -6.570 1.000 1 A ALA 96.774 1
ATOM 87 C CB . ALA 12 12 ? A -7.106 -9.262 -4.989 1.000 1 A ALA 96.963 1
ATOM 88 N N . GLY 13 13 ? A -6.493 -8.268 -7.844 1.000 1 A GLY 96.157 1
ATOM 89 C CA . GLY 13 13 ? A -6.982 -7.541 -9.014 1.000 1 A GLY 96.011 1
ATOM 90 C C . GLY 13 13 ? A -8.339 -6.947 -8.795 1.000 1 A GLY 96.693 1
ATOM 91 O O . GLY 13 13 ? A -9.242 -7.561 -8.208 1.000 1 A GLY 96.840 1
ATOM 92 N N . GLY 14 14 ? A -8.504 -5.719 -9.264 1.000 1 A GLY 96.707 1
ATOM 93 C CA . GLY 14 14 ? A -9.796 -5.055 -9.270 1.000 1 A GLY 96.751 1
ATOM 94 C C . GLY 14 14 ? A -10.208 -4.347 -8.017 1.000 1 A GLY 97.637 1
ATOM 95 O O . GLY 14 14 ? A -11.309 -3.778 -7.966 1.000 1 A GLY 97.705 1
ATOM 96 N N . VAL 15 15 ? A -9.349 -4.345 -6.979 1.000 1 A VAL 97.778 1
ATOM 97 C CA . VAL 15 15 ? A -9.705 -3.670 -5.737 1.000 1 A VAL 98.266 1
ATOM 98 C C . VAL 15 15 ? A -9.581 -2.178 -5.837 1.000 1 A VAL 98.361 1
ATOM 99 O O . VAL 15 15 ? A -10.150 -1.449 -4.986 1.000 1 A VAL 98.460 1
ATOM 100 C CB . VAL 15 15 ? A -8.884 -4.154 -4.546 1.000 1 A VAL 98.426 1
ATOM 101 C CG1 . VAL 15 15 ? A -9.063 -5.655 -4.331 1.000 1 A VAL 98.497 1
ATOM 102 C CG2 . VAL 15 15 ? A -7.409 -3.792 -4.701 1.000 1 A VAL 98.686 1
ATOM 103 N N . GLY 16 16 ? A -8.857 -1.658 -6.830 1.000 1 A GLY 98.205 1
ATOM 104 C CA . GLY 16 16 ? A -8.663 -0.221 -7.012 1.000 1 A GLY 97.986 1
ATOM 105 C C . GLY 16 16 ? A -7.288 0.303 -6.721 1.000 1 A GLY 98.130 1
ATOM 106 O O . GLY 16 16 ? A -7.144 1.510 -6.448 1.000 1 A GLY 98.153 1
ATOM 107 N N . LYS 17 17 ? A -6.272 -0.527 -6.804 1.000 1 A LYS 98.019 1
ATOM 108 C CA . LYS 17 17 ? A -4.898 -0.067 -6.619 1.000 1 A LYS 97.847 1
ATOM 109 C C . LYS 17 17 ? A -4.571 1.083 -7.565 1.000 1 A LYS 97.548 1
ATOM 110 O O . LYS 17 17 ? A -4.086 2.143 -7.163 1.000 1 A LYS 97.768 1
ATOM 111 C CB . LYS 17 17 ? A -3.888 -1.196 -6.772 1.000 1 A LYS 97.563 1
ATOM 112 C CG . LYS 17 17 ? A -4.105 -2.356 -5.804 1.000 1 A LYS 97.014 1
ATOM 113 C CD . LYS 17 17 ? A -3.035 -3.436 -6.000 1.000 1 A LYS 96.491 1
ATOM 114 C CE . LYS 17 17 ? A -3.095 -4.075 -7.388 1.000 1 A LYS 95.966 1
ATOM 115 N NZ . LYS 17 17 ? A -4.344 -4.813 -7.589 1.000 1 A LYS 95.489 1
ATOM 116 N N . SER 18 18 ? A -4.840 0.875 -8.842 1.000 1 A SER 97.024 1
ATOM 117 C CA . SER 18 18 ? A -4.550 1.906 -9.840 1.000 1 A SER 96.652 1
ATOM 118 C C . SER 18 18 ? A -5.437 3.131 -9.620 1.000 1 A SER 97.036 1
ATOM 119 O O . SER 18 18 ? A -4.958 4.271 -9.713 1.000 1 A SER 97.270 1
ATOM 120 C CB . SER 18 18 ? A -4.720 1.386 -11.253 1.000 1 A SER 95.784 1
ATOM 121 O OG . SER 18 18 ? A -3.819 0.319 -11.492 1.000 1 A SER 91.566 1
ATOM 122 N N . ALA 19 19 ? A -6.699 2.909 -9.311 1.000 1 A ALA 97.330 1
ATOM 123 C CA . ALA 19 19 ? A -7.597 4.043 -9.128 1.000 1 A ALA 97.599 1
ATOM 124 C C . ALA 19 19 ? A -7.163 4.909 -7.947 1.000 1 A ALA 97.949 1
ATOM 125 O O . ALA 19 19 ? A -7.196 6.133 -8.022 1.000 1 A ALA 98.145 1
ATOM 126 C CB . ALA 19 19 ? A -9.015 3.559 -8.940 1.000 1 A ALA 97.510 1
ATOM 127 N N . LEU 20 20 ? A -6.735 4.258 -6.849 1.000 1 A LEU 97.859 1
ATOM 128 C CA . LEU 20 20 ? A -6.252 5.018 -5.693 1.000 1 A LEU 98.163 1
ATOM 129 C C . LEU 20 20 ? A -5.010 5.810 -6.057 1.000 1 A LEU 98.129 1
ATOM 130 O O . LEU 20 20 ? A -4.887 6.988 -5.671 1.000 1 A LEU 98.201 1
ATOM 131 C CB . LEU 20 20 ? A -5.938 4.069 -4.540 1.000 1 A LEU 98.464 1
ATOM 132 C CG . LEU 20 20 ? A -7.142 3.506 -3.809 1.000 1 A LEU 98.578 1
ATOM 133 C CD1 . LEU 20 20 ? A -7.788 4.598 -2.963 1.000 1 A LEU 98.600 1
ATOM 134 C CD2 . LEU 20 20 ? A -6.715 2.339 -2.941 1.000 1 A LEU 98.639 1
ATOM 135 N N . THR 21 21 ? A -4.092 5.181 -6.773 1.000 1 A THR 98.002 1
ATOM 136 C CA . THR 21 21 ? A -2.842 5.828 -7.117 1.000 1 A THR 97.784 1
ATOM 137 C C . THR 21 21 ? A -3.069 7.012 -8.042 1.000 1 A THR 97.692 1
ATOM 138 O O . THR 21 21 ? A -2.516 8.112 -7.842 1.000 1 A THR 97.787 1
ATOM 139 C CB . THR 21 21 ? A -1.900 4.818 -7.744 1.000 1 A THR 97.649 1
ATOM 140 O OG1 . THR 21 21 ? A -1.647 3.749 -6.805 1.000 1 A THR 97.454 1
ATOM 141 C CG2 . THR 21 21 ? A -0.552 5.449 -8.120 1.000 1 A THR 97.536 1
ATOM 142 N N . ILE 22 22 ? A -3.886 6.809 -9.076 1.000 1 A ILE 97.276 1
ATOM 143 C CA . ILE 22 22 ? A -4.149 7.886 -10.026 1.000 1 A ILE 96.862 1
ATOM 144 C C . ILE 22 22 ? A -4.920 9.007 -9.341 1.000 1 A ILE 97.243 1
ATOM 145 O O . ILE 22 22 ? A -4.702 10.186 -9.623 1.000 1 A ILE 97.527 1
ATOM 146 C CB . ILE 22 22 ? A -4.845 7.336 -11.269 1.000 1 A ILE 96.121 1
ATOM 147 C CG1 . ILE 22 22 ? A -3.877 6.401 -12.010 1.000 1 A ILE 95.442 1
ATOM 148 C CG2 . ILE 22 22 ? A -5.311 8.459 -12.174 1.000 1 A ILE 94.686 1
ATOM 149 C CD1 . ILE 22 22 ? A -4.546 5.582 -13.092 1.000 1 A ILE 92.708 1
ATOM 150 N N . GLN 23 23 ? A -5.849 8.658 -8.422 1.000 1 A GLN 97.590 1
ATOM 151 C CA . GLN 23 23 ? A -6.546 9.725 -7.692 1.000 1 A GLN 97.797 1
ATOM 152 C C . GLN 23 23 ? A -5.535 10.558 -6.885 1.000 1 A GLN 97.910 1
ATOM 153 O O . GLN 23 23 ? A -5.616 11.810 -6.887 1.000 1 A GLN 97.847 1
ATOM 154 C CB . GLN 23 23 ? A -7.622 9.128 -6.786 1.000 1 A GLN 97.742 1
ATOM 155 C CG . GLN 23 23 ? A -8.415 10.164 -6.022 1.000 1 A GLN 95.645 1
ATOM 156 C CD . GLN 23 23 ? A -9.187 11.083 -6.965 1.000 1 A GLN 97.472 1
ATOM 157 O OE1 . GLN 23 23 ? A -8.772 12.218 -7.226 1.000 1 A GLN 96.809 1
ATOM 158 N NE2 . GLN 23 23 ? A -10.307 10.589 -7.479 1.000 1 A GLN 96.434 1
ATOM 159 N N . LEU 24 24 ? A -4.586 9.901 -6.227 1.000 1 A LEU 97.819 1
ATOM 160 C CA . LEU 24 24 ? A -3.581 10.653 -5.466 1.000 1 A LEU 97.886 1
ATOM 161 C C . LEU 24 24 ? A -2.744 11.538 -6.384 1.000 1 A LEU 97.653 1
ATOM 162 O O . LEU 24 24 ? A -2.546 12.725 -6.101 1.000 1 A LEU 97.490 1
ATOM 163 C CB . LEU 24 24 ? A -2.672 9.705 -4.709 1.000 1 A LEU 98.087 1
ATOM 164 C CG . LEU 24 24 ? A -1.638 10.411 -3.838 1.000 1 A LEU 98.024 1
ATOM 165 C CD1 . LEU 24 24 ? A -2.250 10.791 -2.510 1.000 1 A LEU 97.688 1
ATOM 166 C CD2 . LEU 24 24 ? A -0.396 9.544 -3.631 1.000 1 A LEU 97.842 1
ATOM 167 N N . ILE 25 25 ? A -2.228 10.964 -7.463 1.000 1 A ILE 97.412 1
ATOM 168 C CA . ILE 25 25 ? A -1.262 11.663 -8.297 1.000 1 A ILE 96.753 1
ATOM 169 C C . ILE 25 25 ? A -1.912 12.696 -9.191 1.000 1 A ILE 96.460 1
ATOM 170 O O . ILE 25 25 ? A -1.406 13.814 -9.348 1.000 1 A ILE 96.118 1
ATOM 171 C CB . ILE 25 25 ? A -0.464 10.647 -9.143 1.000 1 A ILE 95.945 1
ATOM 172 C CG1 . ILE 25 25 ? A 0.254 9.618 -8.247 1.000 1 A ILE 93.487 1
ATOM 173 C CG2 . ILE 25 25 ? A 0.537 11.344 -10.057 1.000 1 A ILE 91.979 1
ATOM 174 C CD1 . ILE 25 25 ? A 1.190 10.260 -7.242 1.000 1 A ILE 86.898 1
ATOM 175 N N . GLN 26 26 ? A -3.046 12.323 -9.808 1.000 1 A GLN 96.865 1
ATOM 176 C CA . GLN 26 26 ? A -3.684 13.155 -10.821 1.000 1 A GLN 96.171 1
ATOM 177 C C . GLN 26 26 ? A -4.985 13.808 -10.365 1.000 1 A GLN 96.456 1
ATOM 178 O O . GLN 26 26 ? A -5.522 14.650 -11.097 1.000 1 A GLN 95.597 1
ATOM 179 C CB . GLN 26 26 ? A -3.945 12.355 -12.087 1.000 1 A GLN 94.890 1
ATOM 180 C CG . GLN 26 26 ? A -2.713 11.751 -12.717 1.000 1 A GLN 90.065 1
ATOM 181 C CD . GLN 26 26 ? A -1.771 12.786 -13.228 1.000 1 A GLN 82.594 1
ATOM 182 O OE1 . GLN 26 26 ? A -2.157 13.927 -13.535 1.000 1 A GLN 73.977 1
ATOM 183 N NE2 . GLN 26 26 ? A -0.484 12.434 -13.346 1.000 1 A GLN 72.947 1
ATOM 184 N N . ASN 27 27 ? A -5.517 13.419 -9.205 1.000 1 A ASN 96.688 1
ATOM 185 C CA . ASN 27 27 ? A -6.750 13.999 -8.686 1.000 1 A ASN 96.372 1
ATOM 186 C C . ASN 27 27 ? A -7.922 13.819 -9.655 1.000 1 A ASN 96.561 1
ATOM 187 O O . ASN 27 27 ? A -8.742 14.711 -9.830 1.000 1 A ASN 95.239 1
ATOM 188 C CB . ASN 27 27 ? A -6.583 15.463 -8.315 1.000 1 A ASN 95.401 1
ATOM 189 C CG . ASN 27 27 ? A -5.673 15.664 -7.139 1.000 1 A ASN 93.434 1
ATOM 190 O OD1 . ASN 27 27 ? A -6.115 15.546 -5.995 1.000 1 A ASN 82.428 1
ATOM 191 N ND2 . ASN 27 27 ? A -4.394 15.915 -7.393 1.000 1 A ASN 79.816 1
ATOM 192 N N . HIS 28 28 ? A -8.018 12.618 -10.272 1.000 1 A HIS 96.650 1
ATOM 193 C CA . HIS 28 28 ? A -9.191 12.230 -11.030 1.000 1 A HIS 95.975 1
ATOM 194 C C . HIS 28 28 ? A -9.412 10.741 -10.877 1.000 1 A HIS 96.466 1
ATOM 195 O O . HIS 28 28 ? A -8.476 9.994 -10.620 1.000 1 A HIS 95.804 1
ATOM 196 C CB . HIS 28 28 ? A -9.081 12.632 -12.524 1.000 1 A HIS 93.806 1
ATOM 197 C CG . HIS 28 28 ? A -8.044 11.897 -13.297 1.000 1 A HIS 87.205 1
ATOM 198 N ND1 . HIS 28 28 ? A -8.304 10.761 -14.008 1.000 1 A HIS 77.958 1
ATOM 199 C CD2 . HIS 28 28 ? A -6.725 12.189 -13.461 1.000 1 A HIS 79.026 1
ATOM 200 C CE1 . HIS 28 28 ? A -7.186 10.343 -14.577 1.000 1 A HIS 78.496 1
ATOM 201 N NE2 . HIS 28 28 ? A -6.215 11.191 -14.271 1.000 1 A HIS 77.710 1
ATOM 202 N N . PHE 29 29 ? A -10.659 10.327 -11.035 1.000 1 A PHE 97.155 1
ATOM 203 C CA . PHE 29 29 ? A -11.043 8.932 -10.947 1.000 1 A PHE 97.034 1
ATOM 204 C C . PHE 29 29 ? A -11.138 8.345 -12.353 1.000 1 A PHE 95.843 1
ATOM 205 O O . PHE 29 29 ? A -11.746 8.939 -13.249 1.000 1 A PHE 95.053 1
ATOM 206 C CB . PHE 29 29 ? A -12.389 8.807 -10.239 1.000 1 A PHE 96.718 1
ATOM 207 C CG . PHE 29 29 ? A -12.924 7.407 -10.176 1.000 1 A PHE 97.175 1
ATOM 208 C CD1 . PHE 29 29 ? A -12.196 6.416 -9.534 1.000 1 A PHE 97.366 1
ATOM 209 C CD2 . PHE 29 29 ? A -14.110 7.089 -10.808 1.000 1 A PHE 96.774 1
ATOM 210 C CE1 . PHE 29 29 ? A -12.687 5.119 -9.479 1.000 1 A PHE 96.915 1
ATOM 211 C CE2 . PHE 29 29 ? A -14.603 5.796 -10.747 1.000 1 A PHE 96.278 1
ATOM 212 C CZ . PHE 29 29 ? A -13.881 4.811 -10.082 1.000 1 A PHE 96.623 1
ATOM 213 N N . VAL 30 30 ? A -10.531 7.193 -12.523 1.000 1 A VAL 94.069 1
ATOM 214 C CA . VAL 30 30 ? A -10.557 6.486 -13.799 1.000 1 A VAL 91.550 1
ATOM 215 C C . VAL 30 30 ? A -11.542 5.353 -13.699 1.000 1 A VAL 91.188 1
ATOM 216 O O . VAL 30 30 ? A -11.438 4.469 -12.865 1.000 1 A VAL 89.612 1
ATOM 217 C CB . VAL 30 30 ? A -9.159 5.966 -14.189 1.000 1 A VAL 87.635 1
ATOM 218 C CG1 . VAL 30 30 ? A -8.171 7.114 -14.279 1.000 1 A VAL 82.861 1
ATOM 219 C CG2 . VAL 30 30 ? A -9.222 5.201 -15.499 1.000 1 A VAL 80.987 1
ATOM 220 N N . ASP 31 31 ? A -12.571 5.365 -14.558 1.000 1 A ASP 90.541 1
ATOM 221 C CA . ASP 31 31 ? A -13.601 4.353 -14.562 1.000 1 A ASP 89.318 1
ATOM 222 C C . ASP 31 31 ? A -13.057 2.986 -14.933 1.000 1 A ASP 88.929 1
ATOM 223 O O . ASP 31 31 ? A -13.485 1.965 -14.398 1.000 1 A ASP 83.233 1
ATOM 224 C CB . ASP 31 31 ? A -14.709 4.719 -15.535 1.000 1 A ASP 85.386 1
ATOM 225 C CG . ASP 31 31 ? A -15.549 5.887 -15.091 1.000 1 A ASP 80.653 1
ATOM 226 O OD1 . ASP 31 31 ? A -15.963 5.882 -13.916 1.000 1 A ASP 76.704 1
ATOM 227 O OD2 . ASP 31 31 ? A -15.780 6.804 -15.892 1.000 1 A ASP 77.252 1
ATOM 228 N N . GLU 32 32 ? A -12.101 2.968 -15.838 1.000 1 A GLU 86.774 1
ATOM 229 C CA . GLU 32 32 ? A -11.522 1.724 -16.325 1.000 1 A GLU 84.882 1
ATOM 230 C C . GLU 32 32 ? A -10.028 1.940 -16.492 1.000 1 A GLU 83.020 1
ATOM 231 O O . GLU 32 32 ? A -9.615 2.934 -17.088 1.000 1 A GLU 77.674 1
ATOM 232 C CB . GLU 32 32 ? A -12.156 1.313 -17.640 1.000 1 A GLU 82.451 1
ATOM 233 C CG . GLU 32 32 ? A -11.789 -0.099 -18.085 1.000 1 A GLU 72.612 1
ATOM 234 C CD . GLU 32 32 ? A -12.665 -0.603 -19.230 1.000 1 A GLU 64.873 1
ATOM 235 O OE1 . GLU 32 32 ? A -13.285 0.213 -19.911 1.000 1 A GLU 60.722 1
ATOM 236 O OE2 . GLU 32 32 ? A -12.714 -1.848 -19.439 1.000 1 A GLU 57.644 1
ATOM 237 N N . TYR 33 33 ? A -9.214 0.995 -15.965 1.000 1 A TYR 83.582 1
ATOM 238 C CA . TYR 33 33 ? A -7.774 1.089 -16.100 1.000 1 A TYR 82.033 1
ATOM 239 C C . TYR 33 33 ? A -7.274 -0.328 -16.208 1.000 1 A TYR 82.921 1
ATOM 240 O O . TYR 33 33 ? A -7.593 -1.170 -15.371 1.000 1 A TYR 81.135 1
ATOM 241 C CB . TYR 33 33 ? A -7.163 1.785 -14.895 1.000 1 A TYR 77.394 1
ATOM 242 C CG . TYR 33 33 ? A -5.686 2.095 -15.047 1.000 1 A TYR 75.569 1
ATOM 243 C CD1 . TYR 33 33 ? A -5.289 3.281 -15.629 1.000 1 A TYR 71.355 1
ATOM 244 C CD2 . TYR 33 33 ? A -4.730 1.230 -14.567 1.000 1 A TYR 70.206 1
ATOM 245 C CE1 . TYR 33 33 ? A -3.956 3.601 -15.750 1.000 1 A TYR 68.359 1
ATOM 246 C CE2 . TYR 33 33 ? A -3.397 1.534 -14.707 1.000 1 A TYR 67.877 1
ATOM 247 C CZ . TYR 33 33 ? A -3.011 2.699 -15.290 1.000 1 A TYR 69.317 1
ATOM 248 O OH . TYR 33 33 ? A -1.687 3.012 -15.405 1.000 1 A TYR 64.974 1
ATOM 249 N N . ASP 34 34 ? A -6.517 -0.613 -17.261 1.000 1 A ASP 82.866 1
ATOM 250 C CA . ASP 34 34 ? A -6.073 -1.971 -17.556 1.000 1 A ASP 81.540 1
ATOM 251 C C . ASP 34 34 ? A -5.447 -2.625 -16.304 1.000 1 A ASP 82.174 1
ATOM 252 O O . ASP 34 34 ? A -4.448 -2.133 -15.797 1.000 1 A ASP 80.182 1
ATOM 253 C CB . ASP 34 34 ? A -5.075 -1.911 -18.696 1.000 1 A ASP 78.940 1
ATOM 254 C CG . ASP 34 34 ? A -4.647 -3.291 -19.197 1.000 1 A ASP 76.017 1
ATOM 255 O OD1 . ASP 34 34 ? A -4.577 -4.238 -18.406 1.000 1 A ASP 73.084 1
ATOM 256 O OD2 . ASP 34 34 ? A -4.363 -3.381 -20.399 1.000 1 A ASP 73.591 1
ATOM 257 N N . PRO 35 35 ? A -6.010 -3.733 -15.832 1.000 1 A PRO 76.136 1
ATOM 258 C CA . PRO 35 35 ? A -5.536 -4.290 -14.554 1.000 1 A PRO 77.501 1
ATOM 259 C C . PRO 35 35 ? A -4.189 -4.992 -14.670 1.000 1 A PRO 78.768 1
ATOM 260 O O . PRO 35 35 ? A -3.646 -5.394 -13.625 1.000 1 A PRO 76.446 1
ATOM 261 C CB . PRO 35 35 ? A -6.627 -5.262 -14.167 1.000 1 A PRO 72.677 1
ATOM 262 C CG . PRO 35 35 ? A -7.203 -5.699 -15.465 1.000 1 A PRO 72.139 1
ATOM 263 C CD . PRO 35 35 ? A -7.161 -4.478 -16.344 1.000 1 A PRO 74.685 1
ATOM 264 N N . THR 36 36 ? A -3.652 -5.206 -15.858 1.000 1 A THR 80.388 1
ATOM 265 C CA . THR 36 36 ? A -2.355 -5.837 -16.011 1.000 1 A THR 77.723 1
ATOM 266 C C . THR 36 36 ? A -1.213 -4.834 -16.113 1.000 1 A THR 80.096 1
ATOM 267 O O . THR 36 36 ? A -0.067 -5.248 -16.166 1.000 1 A THR 78.325 1
ATOM 268 C CB . THR 36 36 ? A -2.313 -6.739 -17.254 1.000 1 A THR 72.131 1
ATOM 269 O OG1 . THR 36 36 ? A -2.326 -5.917 -18.433 1.000 1 A THR 64.971 1
ATOM 270 C CG2 . THR 36 36 ? A -3.502 -7.690 -17.289 1.000 1 A THR 67.557 1
ATOM 271 N N . ILE 37 37 ? A -1.524 -3.545 -16.115 1.000 1 A ILE 82.827 1
ATOM 272 C CA . ILE 37 37 ? A -0.469 -2.541 -16.275 1.000 1 A ILE 81.238 1
ATOM 273 C C . ILE 37 37 ? A 0.138 -2.242 -14.908 1.000 1 A ILE 82.698 1
ATOM 274 O O . ILE 37 37 ? A -0.588 -1.880 -13.969 1.000 1 A ILE 79.217 1
ATOM 275 C CB . ILE 37 37 ? A -0.986 -1.253 -16.926 1.000 1 A ILE 76.030 1
ATOM 276 C CG1 . ILE 37 37 ? A -1.423 -1.542 -18.358 1.000 1 A ILE 76.180 1
ATOM 277 C CG2 . ILE 37 37 ? A 0.097 -0.171 -16.917 1.000 1 A ILE 76.013 1
ATOM 278 C CD1 . ILE 37 37 ? A -1.914 -0.330 -19.112 1.000 1 A ILE 72.608 1
ATOM 279 N N . GLU 38 38 ? A 1.447 -2.424 -14.777 1.000 1 A GLU 83.535 1
ATOM 280 C CA . GLU 38 38 ? A 2.175 -2.121 -13.560 1.000 1 A GLU 86.072 1
ATOM 281 C C . GLU 38 38 ? A 3.162 -1.005 -13.889 1.000 1 A GLU 86.938 1
ATOM 282 O O . GLU 38 38 ? A 3.907 -1.090 -14.861 1.000 1 A GLU 83.114 1
ATOM 283 C CB . GLU 38 38 ? A 2.907 -3.341 -13.042 1.000 1 A GLU 83.311 1
ATOM 284 C CG . GLU 38 38 ? A 3.812 -3.054 -11.856 1.000 1 A GLU 80.879 1
ATOM 285 C CD . GLU 38 38 ? A 4.388 -4.326 -11.268 1.000 1 A GLU 80.595 1
ATOM 286 O OE1 . GLU 38 38 ? A 3.622 -5.120 -10.693 1.000 1 A GLU 79.996 1
ATOM 287 O OE2 . GLU 38 38 ? A 5.624 -4.523 -11.393 1.000 1 A GLU 78.154 1
ATOM 288 N N . ASP 39 39 ? A 3.119 0.067 -13.118 1.000 1 A ASP 89.023 1
ATOM 289 C CA . ASP 39 39 ? A 3.986 1.212 -13.379 1.000 1 A ASP 89.248 1
ATOM 290 C C . ASP 39 39 ? A 4.270 1.939 -12.082 1.000 1 A ASP 91.333 1
ATOM 291 O O . ASP 39 39 ? A 3.733 1.593 -11.017 1.000 1 A ASP 91.256 1
ATOM 292 C CB . ASP 39 39 ? A 3.299 2.138 -14.405 1.000 1 A ASP 86.587 1
ATOM 293 C CG . ASP 39 39 ? A 4.300 2.998 -15.167 1.000 1 A ASP 80.433 1
ATOM 294 O OD1 . ASP 39 39 ? A 5.513 2.919 -14.876 1.000 1 A ASP 77.983 1
ATOM 295 O OD2 . ASP 39 39 ? A 3.857 3.776 -16.042 1.000 1 A ASP 75.619 1
ATOM 296 N N . SER 40 40 ? A 5.139 2.905 -12.163 1.000 1 A SER 92.271 1
ATOM 297 C CA . SER 40 40 ? A 5.470 3.734 -11.034 1.000 1 A SER 92.507 1
ATOM 298 C C . SER 40 40 ? A 5.067 5.177 -11.335 1.000 1 A SER 93.375 1
ATOM 299 O O . SER 40 40 ? A 5.030 5.598 -12.491 1.000 1 A SER 91.648 1
ATOM 300 C CB . SER 40 40 ? A 6.947 3.637 -10.665 1.000 1 A SER 89.665 1
ATOM 301 O OG . SER 40 40 ? A 7.764 4.213 -11.674 1.000 1 A SER 84.211 1
ATOM 302 N N . TYR 41 41 ? A 4.765 5.894 -10.265 1.000 1 A TYR 95.469 1
ATOM 303 C CA . TYR 41 41 ? A 4.313 7.275 -10.360 1.000 1 A TYR 95.250 1
ATOM 304 C C . TYR 41 41 ? A 5.063 8.068 -9.297 1.000 1 A TYR 95.892 1
ATOM 305 O O . TYR 41 41 ? A 5.391 7.556 -8.230 1.000 1 A TYR 96.006 1
ATOM 306 C CB . TYR 41 41 ? A 2.815 7.361 -10.089 1.000 1 A TYR 94.693 1
ATOM 307 C CG . TYR 41 41 ? A 1.973 6.522 -11.019 1.000 1 A TYR 92.289 1
ATOM 308 C CD1 . TYR 41 41 ? A 1.406 7.076 -12.160 1.000 1 A TYR 90.127 1
ATOM 309 C CD2 . TYR 41 41 ? A 1.746 5.177 -10.765 1.000 1 A TYR 91.192 1
ATOM 310 C CE1 . TYR 41 41 ? A 0.634 6.320 -13.016 1.000 1 A TYR 87.193 1
ATOM 311 C CE2 . TYR 41 41 ? A 0.966 4.406 -11.628 1.000 1 A TYR 89.445 1
ATOM 312 C CZ . TYR 41 41 ? A 0.426 5.000 -12.745 1.000 1 A TYR 86.624 1
ATOM 313 O OH . TYR 41 41 ? A -0.341 4.238 -13.595 1.000 1 A TYR 83.253 1
ATOM 314 N N . ARG 42 42 ? A 5.314 9.365 -9.586 1.000 1 A ARG 95.628 1
ATOM 315 C CA . ARG 42 42 ? A 6.000 10.226 -8.653 1.000 1 A ARG 95.723 1
ATOM 316 C C . ARG 42 42 ? A 5.138 11.453 -8.418 1.000 1 A ARG 96.015 1
ATOM 317 O O . ARG 42 42 ? A 4.478 11.959 -9.305 1.000 1 A ARG 94.824 1
ATOM 318 C CB . ARG 42 42 ? A 7.379 10.624 -9.180 1.000 1 A ARG 93.999 1
ATOM 319 C CG . ARG 42 42 ? A 8.278 9.454 -9.439 1.000 1 A ARG 83.738 1
ATOM 320 C CD . ARG 42 42 ? A 9.667 9.893 -9.835 1.000 1 A ARG 78.555 1
ATOM 321 N NE . ARG 42 42 ? A 10.566 10.014 -8.712 1.000 1 A ARG 73.212 1
ATOM 322 C CZ . ARG 42 42 ? A 11.823 10.412 -8.838 1.000 1 A ARG 67.174 1
ATOM 323 N NH1 . ARG 42 42 ? A 12.296 10.776 -10.023 1.000 1 A ARG 60.654 1
ATOM 324 N NH2 . ARG 42 42 ? A 12.608 10.456 -7.784 1.000 1 A ARG 57.870 1
ATOM 325 N N . LYS 43 43 ? A 5.132 11.926 -7.150 1.000 1 A LYS 96.038 1
ATOM 326 C CA . LYS 43 43 ? A 4.316 13.069 -6.746 1.000 1 A LYS 96.240 1
ATOM 327 C C . LYS 43 43 ? A 5.022 13.790 -5.599 1.000 1 A LYS 96.496 1
ATOM 328 O O . LYS 43 43 ? A 5.346 13.165 -4.595 1.000 1 A LYS 96.523 1
ATOM 329 C CB . LYS 43 43 ? A 2.923 12.603 -6.317 1.000 1 A LYS 95.496 1
ATOM 330 C CG . LYS 43 43 ? A 2.013 13.713 -5.787 1.000 1 A LYS 94.362 1
ATOM 331 C CD . LYS 43 43 ? A 1.507 14.598 -6.899 1.000 1 A LYS 91.735 1
ATOM 332 C CE . LYS 43 43 ? A 0.381 15.485 -6.396 1.000 1 A LYS 90.592 1
ATOM 333 N NZ . LYS 43 43 ? A -0.108 16.377 -7.460 1.000 1 A LYS 86.350 1
ATOM 334 N N . GLN 44 44 ? A 5.225 15.070 -5.755 1.000 1 A GLN 97.131 1
ATOM 335 C CA . GLN 44 44 ? A 5.706 15.914 -4.654 1.000 1 A GLN 96.937 1
ATOM 336 C C . GLN 44 44 ? A 4.533 16.365 -3.825 1.000 1 A GLN 96.609 1
ATOM 337 O O . GLN 44 44 ? A 3.552 16.892 -4.345 1.000 1 A GLN 95.388 1
ATOM 338 C CB . GLN 44 44 ? A 6.475 17.119 -5.198 1.000 1 A GLN 96.029 1
ATOM 339 C CG . GLN 44 44 ? A 7.039 18.018 -4.103 1.000 1 A GLN 90.045 1
ATOM 340 C CD . GLN 44 44 ? A 7.870 19.135 -4.659 1.000 1 A GLN 86.094 1
ATOM 341 O OE1 . GLN 44 44 ? A 8.710 18.928 -5.559 1.000 1 A GLN 78.970 1
ATOM 342 N NE2 . GLN 44 44 ? A 7.635 20.344 -4.191 1.000 1 A GLN 76.909 1
ATOM 343 N N . VAL 45 45 ? A 4.582 16.115 -2.529 1.000 1 A VAL 96.540 1
ATOM 344 C CA . VAL 45 45 ? A 3.514 16.464 -1.603 1.000 1 A VAL 96.099 1
ATOM 345 C C . VAL 45 45 ? A 4.126 17.117 -0.374 1.000 1 A VAL 95.983 1
ATOM 346 O O . VAL 45 45 ? A 5.338 17.107 -0.187 1.000 1 A VAL 95.328 1
ATOM 347 C CB . VAL 45 45 ? A 2.686 15.233 -1.192 1.000 1 A VAL 94.976 1
ATOM 348 C CG1 . VAL 45 45 ? A 2.019 14.594 -2.414 1.000 1 A VAL 94.413 1
ATOM 349 C CG2 . VAL 45 45 ? A 3.562 14.224 -0.474 1.000 1 A VAL 93.770 1
ATOM 350 N N . VAL 46 46 ? A 3.257 17.683 0.450 1.000 1 A VAL 95.478 1
ATOM 351 C CA . VAL 46 46 ? A 3.673 18.232 1.740 1.000 1 A VAL 95.719 1
ATOM 352 C C . VAL 46 46 ? A 2.880 17.484 2.797 1.000 1 A VAL 96.368 1
ATOM 353 O O . VAL 46 46 ? A 1.651 17.482 2.780 1.000 1 A VAL 95.759 1
ATOM 354 C CB . VAL 46 46 ? A 3.432 19.737 1.841 1.000 1 A VAL 94.279 1
ATOM 355 C CG1 . VAL 46 46 ? A 4.246 20.477 0.782 1.000 1 A VAL 92.970 1
ATOM 356 C CG2 . VAL 46 46 ? A 3.822 20.224 3.220 1.000 1 A VAL 93.586 1
ATOM 357 N N . ILE 47 47 ? A 3.580 16.805 3.701 1.000 1 A ILE 96.736 1
ATOM 358 C CA . ILE 47 47 ? A 2.972 15.983 4.737 1.000 1 A ILE 96.981 1
ATOM 359 C C . ILE 47 47 ? A 3.548 16.438 6.074 1.000 1 A ILE 96.761 1
ATOM 360 O O . ILE 47 47 ? A 4.756 16.309 6.316 1.000 1 A ILE 96.113 1
ATOM 361 C CB . ILE 47 47 ? A 3.240 14.484 4.509 1.000 1 A ILE 97.166 1
ATOM 362 C CG1 . ILE 47 47 ? A 2.753 14.073 3.115 1.000 1 A ILE 96.724 1
ATOM 363 C CG2 . ILE 47 47 ? A 2.550 13.658 5.616 1.000 1 A ILE 96.886 1
ATOM 364 C CD1 . ILE 47 47 ? A 3.150 12.657 2.747 1.000 1 A ILE 95.978 1
ATOM 365 N N . ASP 48 48 ? A 2.679 16.945 6.931 1.000 1 A ASP 96.805 1
ATOM 366 C CA . ASP 48 48 ? A 3.108 17.441 8.240 1.000 1 A ASP 96.119 1
ATOM 367 C C . ASP 48 48 ? A 4.242 18.444 8.109 1.000 1 A ASP 95.239 1
ATOM 368 O O . ASP 48 48 ? A 5.203 18.405 8.877 1.000 1 A ASP 93.529 1
ATOM 369 C CB . ASP 48 48 ? A 3.505 16.273 9.150 1.000 1 A ASP 95.703 1
ATOM 370 C CG . ASP 48 48 ? A 2.384 15.258 9.289 1.000 1 A ASP 95.973 1
ATOM 371 O OD1 . ASP 48 48 ? A 1.197 15.660 9.314 1.000 1 A ASP 94.791 1
ATOM 372 O OD2 . ASP 48 48 ? A 2.700 14.058 9.410 1.000 1 A ASP 94.232 1
ATOM 373 N N . GLY 49 49 ? A 4.138 19.326 7.129 1.000 1 A GLY 95.457 1
ATOM 374 C CA . GLY 49 49 ? A 5.122 20.346 6.946 1.000 1 A GLY 93.655 1
ATOM 375 C C . GLY 49 49 ? A 6.409 19.926 6.274 1.000 1 A GLY 93.804 1
ATOM 376 O O . GLY 49 49 ? A 7.312 20.743 6.109 1.000 1 A GLY 92.250 1
ATOM 377 N N . GLU 50 50 ? A 6.524 18.660 5.887 1.000 1 A GLU 93.231 1
ATOM 378 C CA . GLU 50 50 ? A 7.699 18.125 5.211 1.000 1 A GLU 92.967 1
ATOM 379 C C . GLU 50 50 ? A 7.423 17.983 3.724 1.000 1 A GLU 94.078 1
ATOM 380 O O . GLU 50 50 ? A 6.543 17.197 3.332 1.000 1 A GLU 94.134 1
ATOM 381 C CB . GLU 50 50 ? A 8.119 16.782 5.812 1.000 1 A GLU 90.033 1
ATOM 382 C CG . GLU 50 50 ? A 9.269 16.105 5.029 1.000 1 A GLU 86.894 1
ATOM 383 C CD . GLU 50 50 ? A 9.575 14.699 5.478 1.000 1 A GLU 84.111 1
ATOM 384 O OE1 . GLU 50 50 ? A 8.762 13.786 5.218 1.000 1 A GLU 75.952 1
ATOM 385 O OE2 . GLU 50 50 ? A 10.629 14.499 6.133 1.000 1 A GLU 74.466 1
ATOM 386 N N . THR 51 51 ? A 8.143 18.650 2.888 1.000 1 A THR 95.350 1
ATOM 387 C CA . THR 51 51 ? A 8.032 18.433 1.446 1.000 1 A THR 95.476 1
ATOM 388 C C . THR 51 51 ? A 8.628 17.067 1.120 1.000 1 A THR 95.548 1
ATOM 389 O O . THR 51 51 ? A 9.757 16.763 1.497 1.000 1 A THR 93.903 1
ATOM 390 C CB . THR 51 51 ? A 8.733 19.538 0.659 1.000 1 A THR 94.638 1
ATOM 391 O OG1 . THR 51 51 ? A 8.124 20.796 0.972 1.000 1 A THR 91.565 1
ATOM 392 C CG2 . THR 51 51 ? A 8.592 19.292 -0.843 1.000 1 A THR 92.264 1
ATOM 393 N N . SER 52 52 ? A 7.832 16.224 0.444 1.000 1 A SER 95.607 1
ATOM 394 C CA . SER 52 52 ? A 8.180 14.824 0.267 1.000 1 A SER 95.580 1
ATOM 395 C C . SER 52 52 ? A 7.952 14.420 -1.165 1.000 1 A SER 96.409 1
ATOM 396 O O . SER 52 52 ? A 6.982 14.846 -1.809 1.000 1 A SER 96.007 1
ATOM 397 C CB . SER 52 52 ? A 7.316 13.945 1.167 1.000 1 A SER 93.024 1
ATOM 398 O OG . SER 52 52 ? A 7.400 14.338 2.530 1.000 1 A SER 85.363 1
ATOM 399 N N . LEU 53 53 ? A 8.815 13.560 -1.681 1.000 1 A LEU 96.983 1
ATOM 400 C CA . LEU 53 53 ? A 8.680 13.009 -3.020 1.000 1 A LEU 97.319 1
ATOM 401 C C . LEU 53 53 ? A 8.258 11.564 -2.886 1.000 1 A LEU 97.616 1
ATOM 402 O O . LEU 53 53 ? A 9.032 10.718 -2.426 1.000 1 A LEU 97.250 1
ATOM 403 C CB . LEU 53 53 ? A 9.987 13.123 -3.801 1.000 1 A LEU 96.636 1
ATOM 404 C CG . LEU 53 53 ? A 9.910 12.585 -5.229 1.000 1 A LEU 94.210 1
ATOM 405 C CD1 . LEU 53 53 ? A 8.893 13.354 -6.050 1.000 1 A LEU 92.719 1
ATOM 406 C CD2 . LEU 53 53 ? A 11.274 12.637 -5.894 1.000 1 A LEU 92.160 1
ATOM 407 N N . LEU 54 54 ? A 7.001 11.256 -3.252 1.000 1 A LEU 97.805 1
ATOM 408 C CA . LEU 54 54 ? A 6.473 9.908 -3.179 1.000 1 A LEU 97.997 1
ATOM 409 C C . LEU 54 54 ? A 6.767 9.200 -4.497 1.000 1 A LEU 97.858 1
ATOM 410 O O . LEU 54 54 ? A 6.385 9.682 -5.579 1.000 1 A LEU 97.571 1
ATOM 411 C CB . LEU 54 54 ? A 4.970 9.891 -2.920 1.000 1 A LEU 97.973 1
ATOM 412 C CG . LEU 54 54 ? A 4.474 10.711 -1.733 1.000 1 A LEU 97.785 1
ATOM 413 C CD1 . LEU 54 54 ? A 5.311 10.374 -0.488 1.000 1 A LEU 97.683 1
ATOM 414 C CD2 . LEU 54 54 ? A 3.002 10.435 -1.495 1.000 1 A LEU 97.761 1
ATOM 415 N N . ASP 55 55 ? A 7.425 8.042 -4.393 1.000 1 A ASP 97.741 1
ATOM 416 C CA . ASP 55 55 ? A 7.699 7.191 -5.554 1.000 1 A ASP 97.374 1
ATOM 417 C C . ASP 55 55 ? A 6.843 5.955 -5.337 1.000 1 A ASP 97.427 1
ATOM 418 O O . ASP 55 55 ? A 7.129 5.137 -4.475 1.000 1 A ASP 97.067 1
ATOM 419 C CB . ASP 55 55 ? A 9.196 6.871 -5.602 1.000 1 A ASP 96.028 1
ATOM 420 C CG . ASP 55 55 ? A 9.576 6.044 -6.819 1.000 1 A ASP 93.360 1
ATOM 421 O OD1 . ASP 55 55 ? A 8.715 5.790 -7.693 1.000 1 A ASP 90.676 1
ATOM 422 O OD2 . ASP 55 55 ? A 10.753 5.637 -6.897 1.000 1 A ASP 88.298 1
ATOM 423 N N . ILE 56 56 ? A 5.746 5.848 -6.090 1.000 1 A ILE 97.351 1
ATOM 424 C CA . ILE 56 56 ? A 4.685 4.887 -5.810 1.000 1 A ILE 97.411 1
ATOM 425 C C . ILE 56 56 ? A 4.688 3.836 -6.909 1.000 1 A ILE 96.773 1
ATOM 426 O O . ILE 56 56 ? A 4.486 4.154 -8.078 1.000 1 A ILE 96.583 1
ATOM 427 C CB . ILE 56 56 ? A 3.315 5.572 -5.721 1.000 1 A ILE 97.671 1
ATOM 428 C CG1 . ILE 56 56 ? A 3.324 6.616 -4.602 1.000 1 A ILE 97.004 1
ATOM 429 C CG2 . ILE 56 56 ? A 2.215 4.539 -5.508 1.000 1 A ILE 97.581 1
ATOM 430 C CD1 . ILE 56 56 ? A 2.139 7.576 -4.702 1.000 1 A ILE 93.372 1
ATOM 431 N N . LEU 57 57 ? A 4.905 2.589 -6.510 1.000 1 A LEU 96.845 1
ATOM 432 C CA . LEU 57 57 ? A 4.823 1.464 -7.437 1.000 1 A LEU 96.256 1
ATOM 433 C C . LEU 57 57 ? A 3.419 0.869 -7.330 1.000 1 A LEU 96.343 1
ATOM 434 O O . LEU 57 57 ? A 3.015 0.359 -6.283 1.000 1 A LEU 96.290 1
ATOM 435 C CB . LEU 57 57 ? A 5.895 0.417 -7.114 1.000 1 A LEU 95.049 1
ATOM 436 C CG . LEU 57 57 ? A 5.835 -0.865 -7.946 1.000 1 A LEU 93.365 1
ATOM 437 C CD1 . LEU 57 57 ? A 6.091 -0.559 -9.416 1.000 1 A LEU 91.677 1
ATOM 438 C CD2 . LEU 57 57 ? A 6.849 -1.860 -7.419 1.000 1 A LEU 91.215 1
ATOM 439 N N . ASP 58 58 ? A 2.665 0.948 -8.424 1.000 1 A ASP 95.900 1
ATOM 440 C CA . ASP 58 58 ? A 1.323 0.395 -8.504 1.000 1 A ASP 95.651 1
ATOM 441 C C . ASP 58 58 ? A 1.422 -0.990 -9.134 1.000 1 A ASP 94.582 1
ATOM 442 O O . ASP 58 58 ? A 1.603 -1.116 -10.354 1.000 1 A ASP 93.459 1
ATOM 443 C CB . ASP 58 58 ? A 0.446 1.323 -9.356 1.000 1 A ASP 95.678 1
ATOM 444 C CG . ASP 58 58 ? A -0.920 0.747 -9.643 1.000 1 A ASP 95.652 1
ATOM 445 O OD1 . ASP 58 58 ? A -1.437 -0.017 -8.818 1.000 1 A ASP 94.855 1
ATOM 446 O OD2 . ASP 58 58 ? A -1.468 1.058 -10.737 1.000 1 A ASP 94.454 1
ATOM 447 N N . THR 59 59 ? A 1.323 -2.039 -8.320 1.000 1 A THR 95.183 1
ATOM 448 C CA . THR 59 59 ? A 1.636 -3.384 -8.778 1.000 1 A THR 94.161 1
ATOM 449 C C . THR 59 59 ? A 0.489 -3.999 -9.559 1.000 1 A THR 92.266 1
ATOM 450 O O . THR 59 59 ? A -0.690 -3.675 -9.352 1.000 1 A THR 90.376 1
ATOM 451 C CB . THR 59 59 ? A 1.997 -4.313 -7.612 1.000 1 A THR 93.950 1
ATOM 452 O OG1 . THR 59 59 ? A 0.888 -4.406 -6.701 1.000 1 A THR 89.646 1
ATOM 453 C CG2 . THR 59 59 ? A 3.179 -3.751 -6.861 1.000 1 A THR 89.731 1
ATOM 454 N N . ALA 60 60 ? A 0.845 -4.924 -10.446 1.000 1 A ALA 92.636 1
ATOM 455 C CA . ALA 60 60 ? A -0.142 -5.733 -11.130 1.000 1 A ALA 90.448 1
ATOM 456 C C . ALA 60 60 ? A 0.549 -6.977 -11.686 1.000 1 A ALA 87.518 1
ATOM 457 O O . ALA 60 60 ? A 1.076 -7.775 -10.958 1.000 1 A ALA 81.847 1
ATOM 458 C CB . ALA 60 60 ? A -0.894 -4.928 -12.195 1.000 1 A ALA 88.783 1
ATOM 459 N N . GLY 61 61 ? A 0.544 -7.138 -12.999 1.000 1 A GLY 78.640 1
ATOM 460 C CA . GLY 61 61 ? A 1.198 -8.290 -13.620 1.000 1 A GLY 75.348 1
ATOM 461 C C . GLY 61 61 ? A 0.327 -9.525 -13.600 1.000 1 A GLY 76.853 1
ATOM 462 O O . GLY 61 61 ? A -0.784 -9.537 -13.061 1.000 1 A GLY 72.310 1
ATOM 463 N N . GLN 62 62 ? A 0.849 -10.580 -14.202 1.000 1 A GLN 77.471 1
ATOM 464 C CA . GLN 62 62 ? A 0.111 -11.844 -14.318 1.000 1 A GLN 77.300 1
ATOM 465 C C . GLN 62 62 ? A 0.711 -12.935 -13.444 1.000 1 A GLN 77.988 1
ATOM 466 O O . GLN 62 62 ? A 0.042 -13.940 -13.212 1.000 1 A GLN 74.578 1
ATOM 467 C CB . GLN 62 62 ? A 0.121 -12.302 -15.782 1.000 1 A GLN 74.330 1
ATOM 468 C CG . GLN 62 62 ? A -0.476 -11.313 -16.778 1.000 1 A GLN 71.229 1
ATOM 469 C CD . GLN 62 62 ? A -1.931 -11.026 -16.516 1.000 1 A GLN 63.555 1
ATOM 470 O OE1 . GLN 62 62 ? A -2.362 -9.884 -16.587 1.000 1 A GLN 61.540 1
ATOM 471 N NE2 . GLN 62 62 ? A -2.695 -12.082 -16.229 1.000 1 A GLN 62.361 1
ATOM 472 N N . GLU 63 63 ? A 1.938 -12.787 -12.991 1.000 1 A GLU 77.020 1
ATOM 473 C CA . GLU 63 63 ? A 2.620 -13.849 -12.248 1.000 1 A GLU 74.801 1
ATOM 474 C C . GLU 63 63 ? A 2.660 -13.520 -10.779 1.000 1 A GLU 75.742 1
ATOM 475 O O . GLU 63 63 ? A 2.991 -12.402 -10.385 1.000 1 A GLU 72.270 1
ATOM 476 C CB . GLU 63 63 ? A 4.038 -14.067 -12.785 1.000 1 A GLU 69.183 1
ATOM 477 C CG . GLU 63 63 ? A 4.090 -14.471 -14.263 1.000 1 A GLU 66.683 1
ATOM 478 C CD . GLU 63 63 ? A 3.413 -15.771 -14.529 1.000 1 A GLU 63.526 1
ATOM 479 O OE1 . GLU 63 63 ? A 3.371 -16.626 -13.628 1.000 1 A GLU 61.922 1
ATOM 480 O OE2 . GLU 63 63 ? A 2.877 -15.941 -15.664 1.000 1 A GLU 61.215 1
ATOM 481 N N . GLU 64 64 ? A 2.313 -14.503 -9.927 1.000 1 A GLU 77.996 1
ATOM 482 C CA . GLU 64 64 ? A 2.321 -14.330 -8.488 1.000 1 A GLU 77.687 1
ATOM 483 C C . GLU 64 64 ? A 3.729 -14.076 -7.947 1.000 1 A GLU 78.622 1
ATOM 484 O O . GLU 64 64 ? A 3.921 -13.252 -7.063 1.000 1 A GLU 74.660 1
ATOM 485 C CB . GLU 64 64 ? A 1.692 -15.554 -7.806 1.000 1 A GLU 71.728 1
ATOM 486 C CG . GLU 64 64 ? A 1.586 -15.444 -6.294 1.000 1 A GLU 67.126 1
ATOM 487 C CD . GLU 64 64 ? A 0.732 -16.553 -5.693 1.000 1 A GLU 61.400 1
ATOM 488 O OE1 . GLU 64 64 ? A 0.365 -17.498 -6.421 1.000 1 A GLU 60.691 1
ATOM 489 O OE2 . GLU 64 64 ? A 0.427 -16.441 -4.492 1.000 1 A GLU 58.587 1
ATOM 490 N N . TYR 65 65 ? A 4.696 -14.795 -8.489 1.000 1 A TYR 79.102 1
ATOM 491 C CA . TYR 65 65 ? A 6.066 -14.690 -8.019 1.000 1 A TYR 79.737 1
ATOM 492 C C . TYR 65 65 ? A 6.966 -14.246 -9.166 1.000 1 A TYR 81.106 1
ATOM 493 O O . TYR 65 65 ? A 6.824 -14.707 -10.294 1.000 1 A TYR 78.776 1
ATOM 494 C CB . TYR 65 65 ? A 6.568 -16.027 -7.447 1.000 1 A TYR 75.305 1
ATOM 495 C CG . TYR 65 65 ? A 5.798 -16.476 -6.249 1.000 1 A TYR 70.259 1
ATOM 496 C CD1 . TYR 65 65 ? A 6.180 -16.044 -4.982 1.000 1 A TYR 65.630 1
ATOM 497 C CD2 . TYR 65 65 ? A 4.683 -17.278 -6.367 1.000 1 A TYR 65.473 1
ATOM 498 C CE1 . TYR 65 65 ? A 5.471 -16.419 -3.864 1.000 1 A TYR 61.972 1
ATOM 499 C CE2 . TYR 65 65 ? A 3.975 -17.651 -5.279 1.000 1 A TYR 62.580 1
ATOM 500 C CZ . TYR 65 65 ? A 4.376 -17.231 -4.025 1.000 1 A TYR 60.678 1
ATOM 501 O OH . TYR 65 65 ? A 3.648 -17.610 -2.907 1.000 1 A TYR 66.780 1
ATOM 502 N N . SER 66 66 ? A 7.907 -13.344 -8.851 1.000 1 A SER 83.042 1
ATOM 503 C CA . SER 66 66 ? A 8.883 -12.905 -9.842 1.000 1 A SER 82.555 1
ATOM 504 C C . SER 66 66 ? A 10.142 -12.508 -9.092 1.000 1 A SER 84.798 1
ATOM 505 O O . SER 66 66 ? A 10.101 -11.711 -8.138 1.000 1 A SER 83.464 1
ATOM 506 C CB . SER 66 66 ? A 8.370 -11.722 -10.636 1.000 1 A SER 76.951 1
ATOM 507 O OG . SER 66 66 ? A 9.412 -11.097 -11.358 1.000 1 A SER 72.413 1
ATOM 508 N N . ALA 67 67 ? A 11.291 -13.021 -9.530 1.000 1 A ALA 86.697 1
ATOM 509 C CA . ALA 67 67 ? A 12.555 -12.639 -8.932 1.000 1 A ALA 86.698 1
ATOM 510 C C . ALA 67 67 ? A 12.838 -11.152 -9.163 1.000 1 A ALA 87.919 1
ATOM 511 O O . ALA 67 67 ? A 13.264 -10.448 -8.240 1.000 1 A ALA 87.245 1
ATOM 512 C CB . ALA 67 67 ? A 13.703 -13.500 -9.485 1.000 1 A ALA 84.864 1
ATOM 513 N N . MET 68 68 ? A 12.594 -10.663 -10.382 1.000 1 A MET 83.182 1
ATOM 514 C CA . MET 68 68 ? A 12.808 -9.240 -10.622 1.000 1 A MET 82.717 1
ATOM 515 C C . MET 68 68 ? A 11.843 -8.385 -9.822 1.000 1 A MET 83.604 1
ATOM 516 O O . MET 68 68 ? A 12.178 -7.324 -9.289 1.000 1 A MET 82.799 1
ATOM 517 C CB . MET 68 68 ? A 12.739 -8.929 -12.110 1.000 1 A MET 79.476 1
ATOM 518 C CG . MET 68 68 ? A 13.944 -9.432 -12.861 1.000 1 A MET 74.419 1
ATOM 519 S SD . MET 68 68 ? A 13.898 -9.117 -14.634 1.000 1 A MET 70.494 1
ATOM 520 C CE . MET 68 68 ? A 12.628 -10.261 -15.116 1.000 1 A MET 64.149 1
ATOM 521 N N . ARG 69 69 ? A 10.589 -8.876 -9.676 1.000 1 A ARG 86.138 1
ATOM 522 C CA . ARG 69 69 ? A 9.625 -8.150 -8.856 1.000 1 A ARG 86.200 1
ATOM 523 C C . ARG 69 69 ? A 10.075 -8.147 -7.396 1.000 1 A ARG 87.917 1
ATOM 524 O O . ARG 69 69 ? A 9.939 -7.131 -6.702 1.000 1 A ARG 88.713 1
ATOM 525 C CB . ARG 69 69 ? A 8.235 -8.732 -8.989 1.000 1 A ARG 83.649 1
ATOM 526 C CG . ARG 69 69 ? A 7.200 -7.973 -8.197 1.000 1 A ARG 78.822 1
ATOM 527 C CD . ARG 69 69 ? A 5.790 -8.397 -8.600 1.000 1 A ARG 73.662 1
ATOM 528 N NE . ARG 69 69 ? A 5.586 -9.796 -8.273 1.000 1 A ARG 73.022 1
ATOM 529 C CZ . ARG 69 69 ? A 4.567 -10.510 -8.712 1.000 1 A ARG 71.234 1
ATOM 530 N NH1 . ARG 69 69 ? A 3.649 -9.964 -9.511 1.000 1 A ARG 65.971 1
ATOM 531 N NH2 . ARG 69 69 ? A 4.460 -11.793 -8.386 1.000 1 A ARG 64.915 1
ATOM 532 N N . ASP 70 70 ? A 10.608 -9.269 -6.899 1.000 1 A ASP 89.306 1
ATOM 533 C CA . ASP 70 70 ? A 11.177 -9.289 -5.537 1.000 1 A ASP 90.776 1
ATOM 534 C C . ASP 70 70 ? A 12.223 -8.190 -5.370 1.000 1 A ASP 91.063 1
ATOM 535 O O . ASP 70 70 ? A 12.274 -7.537 -4.314 1.000 1 A ASP 91.444 1
ATOM 536 C CB . ASP 70 70 ? A 11.820 -10.633 -5.242 1.000 1 A ASP 89.680 1
ATOM 537 C CG . ASP 70 70 ? A 10.819 -11.712 -4.851 1.000 1 A ASP 90.360 1
ATOM 538 O OD1 . ASP 70 70 ? A 9.599 -11.421 -4.764 1.000 1 A ASP 85.009 1
ATOM 539 O OD2 . ASP 70 70 ? A 11.251 -12.852 -4.642 1.000 1 A ASP 84.475 1
ATOM 540 N N . GLN 71 71 ? A 13.048 -7.989 -6.385 1.000 1 A GLN 90.506 1
ATOM 541 C CA . GLN 71 71 ? A 14.107 -6.965 -6.267 1.000 1 A GLN 89.249 1
ATOM 542 C C . GLN 71 71 ? A 13.496 -5.586 -6.052 1.000 1 A GLN 89.416 1
ATOM 543 O O . GLN 71 71 ? A 13.958 -4.837 -5.184 1.000 1 A GLN 88.869 1
ATOM 544 C CB . GLN 71 71 ? A 14.987 -6.979 -7.473 1.000 1 A GLN 87.383 1
ATOM 545 C CG . GLN 71 71 ? A 15.811 -8.252 -7.604 1.000 1 A GLN 75.403 1
ATOM 546 C CD . GLN 71 71 ? A 16.693 -8.263 -8.842 1.000 1 A GLN 68.842 1
ATOM 547 O OE1 . GLN 71 71 ? A 16.525 -7.434 -9.740 1.000 1 A GLN 64.886 1
ATOM 548 N NE2 . GLN 71 71 ? A 17.654 -9.181 -8.894 1.000 1 A GLN 62.796 1
ATOM 549 N N . TYR 72 72 ? A 12.445 -5.222 -6.802 1.000 1 A TYR 88.159 1
ATOM 550 C CA . TYR 72 72 ? A 11.904 -3.892 -6.552 1.000 1 A TYR 86.959 1
ATOM 551 C C . TYR 72 72 ? A 11.093 -3.850 -5.264 1.000 1 A TYR 89.046 1
ATOM 552 O O . TYR 72 72 ? A 11.043 -2.818 -4.609 1.000 1 A TYR 88.834 1
ATOM 553 C CB . TYR 72 72 ? A 11.179 -3.300 -7.765 1.000 1 A TYR 83.778 1
ATOM 554 C CG . TYR 72 72 ? A 9.929 -3.967 -8.269 1.000 1 A TYR 79.815 1
ATOM 555 C CD1 . TYR 72 72 ? A 9.804 -4.351 -9.631 1.000 1 A TYR 74.330 1
ATOM 556 C CD2 . TYR 72 72 ? A 8.808 -4.140 -7.469 1.000 1 A TYR 73.396 1
ATOM 557 C CE1 . TYR 72 72 ? A 8.643 -4.920 -10.137 1.000 1 A TYR 71.130 1
ATOM 558 C CE2 . TYR 72 72 ? A 7.646 -4.723 -7.977 1.000 1 A TYR 72.313 1
ATOM 559 C CZ . TYR 72 72 ? A 7.583 -5.097 -9.281 1.000 1 A TYR 69.281 1
ATOM 560 O OH . TYR 72 72 ? A 6.432 -5.656 -9.785 1.000 1 A TYR 74.136 1
ATOM 561 N N . MET 73 73 ? A 10.489 -4.964 -4.864 1.000 1 A MET 92.156 1
ATOM 562 C CA . MET 73 73 ? A 9.781 -4.983 -3.589 1.000 1 A MET 93.022 1
ATOM 563 C C . MET 73 73 ? A 10.734 -4.776 -2.430 1.000 1 A MET 94.298 1
ATOM 564 O O . MET 73 73 ? A 10.394 -4.103 -1.444 1.000 1 A MET 93.931 1
ATOM 565 C CB . MET 73 73 ? A 8.995 -6.257 -3.406 1.000 1 A MET 91.872 1
ATOM 566 C CG . MET 73 73 ? A 7.875 -6.458 -4.395 1.000 1 A MET 88.898 1
ATOM 567 S SD . MET 73 73 ? A 6.570 -5.266 -4.217 1.000 1 A MET 84.796 1
ATOM 568 C CE . MET 73 73 ? A 5.319 -5.974 -5.338 1.000 1 A MET 78.034 1
ATOM 569 N N . ARG 74 74 ? A 11.928 -5.348 -2.518 1.000 1 A ARG 94.376 1
ATOM 570 C CA . ARG 74 74 ? A 12.912 -5.154 -1.459 1.000 1 A ARG 94.388 1
ATOM 571 C C . ARG 74 74 ? A 13.345 -3.706 -1.313 1.000 1 A ARG 94.867 1
ATOM 572 O O . ARG 74 74 ? A 13.777 -3.303 -0.241 1.000 1 A ARG 94.879 1
ATOM 573 C CB . ARG 74 74 ? A 14.135 -6.042 -1.677 1.000 1 A ARG 93.510 1
ATOM 574 C CG . ARG 74 74 ? A 13.859 -7.500 -1.309 1.000 1 A ARG 90.407 1
ATOM 575 C CD . ARG 74 74 ? A 15.139 -8.306 -1.268 1.000 1 A ARG 89.647 1
ATOM 576 N NE . ARG 74 74 ? A 15.722 -8.478 -2.596 1.000 1 A ARG 84.636 1
ATOM 577 C CZ . ARG 74 74 ? A 15.394 -9.455 -3.400 1.000 1 A ARG 84.351 1
ATOM 578 N NH1 . ARG 74 74 ? A 14.506 -10.367 -3.044 1.000 1 A ARG 74.224 1
ATOM 579 N NH2 . ARG 74 74 ? A 15.968 -9.548 -4.590 1.000 1 A ARG 75.340 1
ATOM 580 N N . THR 75 75 ? A 13.213 -2.898 -2.364 1.000 1 A THR 94.419 1
ATOM 581 C CA . THR 75 75 ? A 13.503 -1.466 -2.267 1.000 1 A THR 93.607 1
ATOM 582 C C . THR 75 75 ? A 12.341 -0.688 -1.675 1.000 1 A THR 95.390 1
ATOM 583 O O . THR 75 75 ? A 12.530 0.467 -1.260 1.000 1 A THR 94.826 1
ATOM 584 C CB . THR 75 75 ? A 13.835 -0.852 -3.630 1.000 1 A THR 90.546 1
ATOM 585 O OG1 . THR 75 75 ? A 12.670 -0.820 -4.459 1.000 1 A THR 83.372 1
ATOM 586 C CG2 . THR 75 75 ? A 14.934 -1.653 -4.319 1.000 1 A THR 82.713 1
ATOM 587 N N . GLY 76 76 ? A 11.142 -1.268 -1.619 1.000 1 A GLY 96.521 1
ATOM 588 C CA . GLY 76 76 ? A 9.993 -0.564 -1.063 1.000 1 A GLY 97.154 1
ATOM 589 C C . GLY 76 76 ? A 10.178 -0.305 0.415 1.000 1 A GLY 97.800 1
ATOM 590 O O . GLY 76 76 ? A 10.608 -1.178 1.171 1.000 1 A GLY 97.531 1
ATOM 591 N N . GLU 77 77 ? A 9.818 0.883 0.867 1.000 1 A GLU 98.175 1
ATOM 592 C CA . GLU 77 77 ? A 9.942 1.248 2.276 1.000 1 A GLU 98.294 1
ATOM 593 C C . GLU 77 77 ? A 8.635 1.066 3.019 1.000 1 A GLU 98.460 1
ATOM 594 O O . GLU 77 77 ? A 8.644 0.910 4.255 1.000 1 A GLU 98.244 1
ATOM 595 C CB . GLU 77 77 ? A 10.381 2.712 2.378 1.000 1 A GLU 98.035 1
ATOM 596 C CG . GLU 77 77 ? A 11.761 2.976 1.849 1.000 1 A GLU 97.625 1
ATOM 597 C CD . GLU 77 77 ? A 12.110 4.448 1.912 1.000 1 A GLU 97.203 1
ATOM 598 O OE1 . GLU 77 77 ? A 11.610 5.244 1.094 1.000 1 A GLU 93.135 1
ATOM 599 O OE2 . GLU 77 77 ? A 12.893 4.811 2.824 1.000 1 A GLU 92.306 1
ATOM 600 N N . GLY 78 78 ? A 7.500 1.091 2.309 1.000 1 A GLY 98.491 1
ATOM 601 C CA . GLY 78 78 ? A 6.192 0.928 2.916 1.000 1 A GLY 98.500 1
ATOM 602 C C . GLY 78 78 ? A 5.189 0.423 1.915 1.000 1 A GLY 98.520 1
ATOM 603 O O . GLY 78 78 ? A 5.339 0.631 0.715 1.000 1 A GLY 98.439 1
ATOM 604 N N . PHE 79 79 ? A 4.140 -0.233 2.397 1.000 1 A PHE 98.692 1
ATOM 605 C CA . PHE 79 79 ? A 3.208 -0.960 1.550 1.000 1 A PHE 98.660 1
ATOM 606 C C . PHE 79 79 ? A 1.775 -0.623 1.948 1.000 1 A PHE 98.740 1
ATOM 607 O O . PHE 79 79 ? A 1.416 -0.701 3.124 1.000 1 A PHE 98.712 1
ATOM 608 C CB . PHE 79 79 ? A 3.423 -2.470 1.671 1.000 1 A PHE 98.431 1
ATOM 609 C CG . PHE 79 79 ? A 4.773 -2.924 1.167 1.000 1 A PHE 98.252 1
ATOM 610 C CD1 . PHE 79 79 ? A 4.885 -3.524 -0.077 1.000 1 A PHE 97.970 1
ATOM 611 C CD2 . PHE 79 79 ? A 5.922 -2.747 1.930 1.000 1 A PHE 97.950 1
ATOM 612 C CE1 . PHE 79 79 ? A 6.126 -3.918 -0.559 1.000 1 A PHE 97.326 1
ATOM 613 C CE2 . PHE 79 79 ? A 7.151 -3.147 1.438 1.000 1 A PHE 97.477 1
ATOM 614 C CZ . PHE 79 79 ? A 7.236 -3.738 0.194 1.000 1 A PHE 97.285 1
ATOM 615 N N . LEU 80 80 ? A 0.951 -0.267 0.962 1.000 1 A LEU 98.722 1
ATOM 616 C CA . LEU 80 80 ? A -0.477 -0.214 1.139 1.000 1 A LEU 98.758 1
ATOM 617 C C . LEU 80 80 ? A -1.026 -1.558 0.696 1.000 1 A LEU 98.744 1
ATOM 618 O O . LEU 80 80 ? A -0.838 -1.960 -0.450 1.000 1 A LEU 98.644 1
ATOM 619 C CB . LEU 80 80 ? A -1.105 0.871 0.269 1.000 1 A LEU 98.591 1
ATOM 620 C CG . LEU 80 80 ? A -0.928 2.331 0.612 1.000 1 A LEU 96.761 1
ATOM 621 C CD1 . LEU 80 80 ? A -1.205 2.606 2.086 1.000 1 A LEU 97.716 1
ATOM 622 C CD2 . LEU 80 80 ? A -1.875 3.132 -0.245 1.000 1 A LEU 97.918 1
ATOM 623 N N . SER 81 81 ? A -1.696 -2.247 1.612 1.000 1 A SER 98.892 1
ATOM 624 C CA . SER 81 81 ? A -2.336 -3.521 1.325 1.000 1 A SER 98.894 1
ATOM 625 C C . SER 81 81 ? A -3.822 -3.255 1.168 1.000 1 A SER 98.943 1
ATOM 626 O O . SER 81 81 ? A -4.514 -2.941 2.133 1.000 1 A SER 98.933 1
ATOM 627 C CB . SER 81 81 ? A -2.069 -4.516 2.442 1.000 1 A SER 98.698 1
ATOM 628 O OG . SER 81 81 ? A -0.700 -4.856 2.477 1.000 1 A SER 97.387 1
ATOM 629 N N . VAL 82 82 ? A -4.317 -3.410 -0.054 1.000 1 A VAL 98.893 1
ATOM 630 C CA . VAL 82 82 ? A -5.659 -2.938 -0.428 1.000 1 A VAL 98.909 1
ATOM 631 C C . VAL 82 82 ? A -6.598 -4.112 -0.664 1.000 1 A VAL 98.887 1
ATOM 632 O O . VAL 82 82 ? A -6.260 -5.049 -1.384 1.000 1 A VAL 98.816 1
ATOM 633 C CB . VAL 82 82 ? A -5.603 -2.061 -1.704 1.000 1 A VAL 98.904 1
ATOM 634 C CG1 . VAL 82 82 ? A -4.545 -0.974 -1.559 1.000 1 A VAL 98.921 1
ATOM 635 C CG2 . VAL 82 82 ? A -6.962 -1.449 -1.994 1.000 1 A VAL 98.899 1
ATOM 636 N N . PHE 83 83 ? A -7.765 -4.046 -0.067 1.000 1 A PHE 98.957 1
ATOM 637 C CA . PHE 83 83 ? A -8.873 -4.937 -0.400 1.000 1 A PHE 98.963 1
ATOM 638 C C . PHE 83 83 ? A -10.071 -4.049 -0.740 1.000 1 A PHE 98.958 1
ATOM 639 O O . PHE 83 83 ? A -10.056 -2.854 -0.511 1.000 1 A PHE 98.955 1
ATOM 640 C CB . PHE 83 83 ? A -9.197 -5.910 0.741 1.000 1 A PHE 98.965 1
ATOM 641 C CG . PHE 83 83 ? A -9.792 -5.257 1.961 1.000 1 A PHE 98.971 1
ATOM 642 C CD1 . PHE 83 83 ? A -8.966 -4.692 2.934 1.000 1 A PHE 98.968 1
ATOM 643 C CD2 . PHE 83 83 ? A -11.159 -5.202 2.137 1.000 1 A PHE 98.969 1
ATOM 644 C CE1 . PHE 83 83 ? A -9.502 -4.088 4.040 1.000 1 A PHE 98.966 1
ATOM 645 C CE2 . PHE 83 83 ? A -11.712 -4.604 3.267 1.000 1 A PHE 98.956 1
ATOM 646 C CZ . PHE 83 83 ? A -10.880 -4.055 4.229 1.000 1 A PHE 98.957 1
ATOM 647 N N . ALA 84 84 ? A -11.087 -4.655 -1.333 1.000 1 A ALA 98.901 1
ATOM 648 C CA . ALA 84 84 ? A -12.332 -3.954 -1.653 1.000 1 A ALA 98.907 1
ATOM 649 C C . ALA 84 84 ? A -13.406 -4.392 -0.674 1.000 1 A ALA 98.917 1
ATOM 650 O O . ALA 84 84 ? A -13.590 -5.585 -0.443 1.000 1 A ALA 98.902 1
ATOM 651 C CB . ALA 84 84 ? A -12.752 -4.218 -3.093 1.000 1 A ALA 98.851 1
ATOM 652 N N . ILE 85 85 ? A -14.135 -3.425 -0.103 1.000 1 A ILE 98.881 1
ATOM 653 C CA . ILE 85 85 ? A -15.079 -3.771 0.946 1.000 1 A ILE 98.850 1
ATOM 654 C C . ILE 85 85 ? A -16.234 -4.600 0.411 1.000 1 A ILE 98.830 1
ATOM 655 O O . ILE 85 85 ? A -16.983 -5.153 1.236 1.000 1 A ILE 98.746 1
ATOM 656 C CB . ILE 85 85 ? A -15.608 -2.500 1.686 1.000 1 A ILE 98.790 1
ATOM 657 C CG1 . ILE 85 85 ? A -16.299 -1.526 0.751 1.000 1 A ILE 98.619 1
ATOM 658 C CG2 . ILE 85 85 ? A -14.396 -1.807 2.377 1.000 1 A ILE 98.560 1
ATOM 659 C CD1 . ILE 85 85 ? A -17.767 -1.810 0.558 1.000 1 A ILE 98.172 1
ATOM 660 N N . ASN 86 86 ? A -16.406 -4.697 -0.882 1.000 1 A ASN 98.805 1
ATOM 661 C CA . ASN 86 86 ? A -17.444 -5.515 -1.481 1.000 1 A ASN 98.740 1
ATOM 662 C C . ASN 86 86 ? A -16.930 -6.836 -2.031 1.000 1 A ASN 98.733 1
ATOM 663 O O . ASN 86 86 ? A -17.595 -7.449 -2.877 1.000 1 A ASN 98.605 1
ATOM 664 C CB . ASN 86 86 ? A -18.171 -4.737 -2.582 1.000 1 A ASN 98.640 1
ATOM 665 C CG . ASN 86 86 ? A -17.260 -4.497 -3.775 1.000 1 A ASN 98.559 1
ATOM 666 O OD1 . ASN 86 86 ? A -16.038 -4.425 -3.631 1.000 1 A ASN 98.267 1
ATOM 667 N ND2 . ASN 86 86 ? A -17.833 -4.364 -4.948 1.000 1 A ASN 97.503 1
ATOM 668 N N . ASN 87 87 ? A -15.746 -7.264 -1.579 1.000 1 A ASN 98.673 1
ATOM 669 C CA . ASN 87 87 ? A -15.115 -8.473 -2.141 1.000 1 A ASN 98.645 1
ATOM 670 C C . ASN 87 87 ? A -14.387 -9.205 -1.032 1.000 1 A ASN 98.719 1
ATOM 671 O O . ASN 87 87 ? A -13.234 -8.914 -0.716 1.000 1 A ASN 98.681 1
ATOM 672 C CB . ASN 87 87 ? A -14.159 -8.077 -3.281 1.000 1 A ASN 98.412 1
ATOM 673 C CG . ASN 87 87 ? A -13.666 -9.272 -4.071 1.000 1 A ASN 97.548 1
ATOM 674 O OD1 . ASN 87 87 ? A -13.381 -10.334 -3.504 1.000 1 A ASN 93.401 1
ATOM 675 N ND2 . ASN 87 87 ? A -13.548 -9.107 -5.377 1.000 1 A ASN 91.866 1
ATOM 676 N N . THR 88 88 ? A -15.072 -10.182 -0.424 1.000 1 A THR 98.755 1
ATOM 677 C CA . THR 88 88 ? A -14.506 -10.897 0.710 1.000 1 A THR 98.715 1
ATOM 678 C C . THR 88 88 ? A -13.222 -11.619 0.327 1.000 1 A THR 98.767 1
ATOM 679 O O . THR 88 88 ? A -12.269 -11.691 1.135 1.000 1 A THR 98.685 1
ATOM 680 C CB . THR 88 88 ? A -15.540 -11.870 1.282 1.000 1 A THR 98.342 1
ATOM 681 O OG1 . THR 88 88 ? A -16.661 -11.135 1.785 1.000 1 A THR 92.110 1
ATOM 682 C CG2 . THR 88 88 ? A -14.945 -12.696 2.437 1.000 1 A THR 91.125 1
ATOM 683 N N . LYS 89 89 ? A -13.148 -12.171 -0.888 1.000 1 A LYS 98.784 1
ATOM 684 C CA . LYS 89 89 ? A -11.917 -12.849 -1.312 1.000 1 A LYS 98.736 1
ATOM 685 C C . LYS 89 89 ? A -10.746 -11.891 -1.279 1.000 1 A LYS 98.722 1
ATOM 686 O O . LYS 89 89 ? A -9.632 -12.271 -0.867 1.000 1 A LYS 98.635 1
ATOM 687 C CB . LYS 89 89 ? A -12.081 -13.473 -2.694 1.000 1 A LYS 98.574 1
ATOM 688 C CG . LYS 89 89 ? A -10.806 -14.169 -3.180 1.000 1 A LYS 95.142 1
ATOM 689 C CD . LYS 89 89 ? A -10.367 -15.327 -2.283 1.000 1 A LYS 87.459 1
ATOM 690 C CE . LYS 89 89 ? A -9.530 -16.346 -3.036 1.000 1 A LYS 87.104 1
ATOM 691 N NZ . LYS 89 89 ? A -8.274 -15.750 -3.619 1.000 1 A LYS 78.936 1
ATOM 692 N N . SER 90 90 ? A -10.947 -10.629 -1.695 1.000 1 A SER 98.777 1
ATOM 693 C CA . SER 90 90 ? A -9.845 -9.679 -1.644 1.000 1 A SER 98.727 1
ATOM 694 C C . SER 90 90 ? A -9.388 -9.432 -0.220 1.000 1 A SER 98.698 1
ATOM 695 O O . SER 90 90 ? A -8.191 -9.202 0.023 1.000 1 A SER 98.564 1
ATOM 696 C CB . SER 90 90 ? A -10.232 -8.366 -2.335 1.000 1 A SER 98.724 1
ATOM 697 O OG . SER 90 90 ? A -11.147 -7.613 -1.553 1.000 1 A SER 98.792 1
ATOM 698 N N . PHE 91 91 ? A -10.310 -9.431 0.744 1.000 1 A PHE 98.895 1
ATOM 699 C CA . PHE 91 91 ? A -9.920 -9.289 2.159 1.000 1 A PHE 98.890 1
ATOM 700 C C . PHE 91 91 ? A -9.171 -10.530 2.646 1.000 1 A PHE 98.849 1
ATOM 701 O O . PHE 91 91 ? A -8.178 -10.406 3.366 1.000 1 A PHE 98.768 1
ATOM 702 C CB . PHE 91 91 ? A -11.180 -9.045 2.992 1.000 1 A PHE 98.857 1
ATOM 703 C CG . PHE 91 91 ? A -10.924 -8.863 4.450 1.000 1 A PHE 98.850 1
ATOM 704 C CD1 . PHE 91 91 ? A -10.306 -7.728 4.923 1.000 1 A PHE 98.817 1
ATOM 705 C CD2 . PHE 91 91 ? A -11.315 -9.848 5.351 1.000 1 A PHE 98.767 1
ATOM 706 C CE1 . PHE 91 91 ? A -10.075 -7.561 6.277 1.000 1 A PHE 98.702 1
ATOM 707 C CE2 . PHE 91 91 ? A -11.084 -9.694 6.699 1.000 1 A PHE 98.595 1
ATOM 708 C CZ . PHE 91 91 ? A -10.474 -8.546 7.163 1.000 1 A PHE 98.621 1
ATOM 709 N N . GLU 92 92 ? A -9.669 -11.720 2.267 1.000 1 A GLU 98.727 1
ATOM 710 C CA . GLU 92 92 ? A -8.949 -12.927 2.636 1.000 1 A GLU 98.529 1
ATOM 711 C C . GLU 92 92 ? A -7.527 -12.937 2.068 1.000 1 A GLU 98.361 1
ATOM 712 O O . GLU 92 92 ? A -6.610 -13.445 2.702 1.000 1 A GLU 97.889 1
ATOM 713 C CB . GLU 92 92 ? A -9.734 -14.155 2.151 1.000 1 A GLU 98.331 1
ATOM 714 C CG . GLU 92 92 ? A -11.086 -14.295 2.856 1.000 1 A GLU 97.766 1
ATOM 715 C CD . GLU 92 92 ? A -12.007 -15.320 2.224 1.000 1 A GLU 96.892 1
ATOM 716 O OE1 . GLU 92 92 ? A -11.691 -15.812 1.100 1.000 1 A GLU 93.525 1
ATOM 717 O OE2 . GLU 92 92 ? A -13.025 -15.658 2.857 1.000 1 A GLU 93.600 1
ATOM 718 N N . ASP 93 93 ? A -7.358 -12.355 0.890 1.000 1 A ASP 98.467 1
ATOM 719 C CA . ASP 93 93 ? A -6.032 -12.295 0.259 1.000 1 A ASP 98.234 1
ATOM 720 C C . ASP 93 93 ? A -5.038 -11.426 1.007 1.000 1 A ASP 98.291 1
ATOM 721 O O . ASP 93 93 ? A -3.836 -11.532 0.777 1.000 1 A ASP 97.829 1
ATOM 722 C CB . ASP 93 93 ? A -6.142 -11.748 -1.162 1.000 1 A ASP 97.814 1
ATOM 723 C CG . ASP 93 93 ? A -6.667 -12.758 -2.173 1.000 1 A ASP 97.101 1
ATOM 724 O OD1 . ASP 93 93 ? A -6.750 -13.968 -1.849 1.000 1 A ASP 94.976 1
ATOM 725 O OD2 . ASP 93 93 ? A -6.969 -12.345 -3.309 1.000 1 A ASP 94.143 1
ATOM 726 N N . ILE 94 94 ? A -5.500 -10.552 1.909 1.000 1 A ILE 98.456 1
ATOM 727 C CA . ILE 94 94 ? A -4.582 -9.689 2.633 1.000 1 A ILE 98.450 1
ATOM 728 C C . ILE 94 94 ? A -3.534 -10.502 3.384 1.000 1 A ILE 98.145 1
ATOM 729 O O . ILE 94 94 ? A -2.363 -10.107 3.445 1.000 1 A ILE 97.871 1
ATOM 730 C CB . ILE 94 94 ? A -5.361 -8.760 3.590 1.000 1 A ILE 98.556 1
ATOM 731 C CG1 . ILE 94 94 ? A -6.189 -7.763 2.774 1.000 1 A ILE 98.623 1
ATOM 732 C CG2 . ILE 94 94 ? A -4.431 -8.038 4.558 1.000 1 A ILE 98.470 1
ATOM 733 C CD1 . ILE 94 94 ? A -5.382 -6.793 1.971 1.000 1 A ILE 98.553 1
ATOM 734 N N . HIS 95 95 ? A -3.950 -11.649 3.944 1.000 1 A HIS 97.913 1
ATOM 735 C CA . HIS 95 95 ? A -2.980 -12.475 4.645 1.000 1 A HIS 97.161 1
ATOM 736 C C . HIS 95 95 ? A -1.819 -12.862 3.736 1.000 1 A HIS 96.955 1
ATOM 737 O O . HIS 95 95 ? A -0.653 -12.807 4.147 1.000 1 A HIS 96.636 1
ATOM 738 C CB . HIS 95 95 ? A -3.663 -13.728 5.200 1.000 1 A HIS 96.115 1
ATOM 739 C CG . HIS 95 95 ? A -4.609 -13.466 6.311 1.000 1 A HIS 82.106 1
ATOM 740 N ND1 . HIS 95 95 ? A -5.978 -13.398 6.130 1.000 1 A HIS 75.177 1
ATOM 741 C CD2 . HIS 95 95 ? A -4.368 -13.245 7.622 1.000 1 A HIS 77.193 1
ATOM 742 C CE1 . HIS 95 95 ? A -6.564 -13.170 7.273 1.000 1 A HIS 75.567 1
ATOM 743 N NE2 . HIS 95 95 ? A -5.607 -13.068 8.206 1.000 1 A HIS 70.272 1
ATOM 744 N N . HIS 96 96 ? A -2.170 -13.270 2.501 1.000 1 A HIS 97.033 1
ATOM 745 C CA . HIS 96 96 ? A -1.140 -13.647 1.521 1.000 1 A HIS 96.378 1
ATOM 746 C C . HIS 96 96 ? A -0.174 -12.505 1.244 1.000 1 A HIS 96.281 1
ATOM 747 O O . HIS 96 96 ? A 1.039 -12.693 1.252 1.000 1 A HIS 95.843 1
ATOM 748 C CB . HIS 96 96 ? A -1.821 -14.114 0.242 1.000 1 A HIS 94.966 1
ATOM 749 C CG . HIS 96 96 ? A -0.885 -14.220 -0.916 1.000 1 A HIS 93.245 1
ATOM 750 N ND1 . HIS 96 96 ? A 0.054 -15.217 -1.043 1.000 1 A HIS 89.440 1
ATOM 751 C CD2 . HIS 96 96 ? A -0.763 -13.417 -2.006 1.000 1 A HIS 89.687 1
ATOM 752 C CE1 . HIS 96 96 ? A 0.721 -15.015 -2.173 1.000 1 A HIS 89.047 1
ATOM 753 N NE2 . HIS 96 96 ? A 0.245 -13.935 -2.772 1.000 1 A HIS 87.726 1
ATOM 754 N N . TYR 97 97 ? A -0.731 -11.311 0.998 1.000 1 A TYR 96.824 1
ATOM 755 C CA . TYR 97 97 ? A 0.147 -10.195 0.664 1.000 1 A TYR 96.656 1
ATOM 756 C C . TYR 97 97 ? A 1.059 -9.826 1.829 1.000 1 A TYR 96.908 1
ATOM 757 O O . TYR 97 97 ? A 2.259 -9.552 1.611 1.000 1 A TYR 96.586 1
ATOM 758 C CB . TYR 97 97 ? A -0.680 -9.000 0.204 1.000 1 A TYR 96.395 1
ATOM 759 C CG . TYR 97 97 ? A -1.330 -9.314 -1.128 1.000 1 A TYR 95.972 1
ATOM 760 C CD1 . TYR 97 97 ? A -0.531 -9.400 -2.291 1.000 1 A TYR 94.665 1
ATOM 761 C CD2 . TYR 97 97 ? A -2.680 -9.571 -1.230 1.000 1 A TYR 95.065 1
ATOM 762 C CE1 . TYR 97 97 ? A -1.094 -9.736 -3.503 1.000 1 A TYR 93.770 1
ATOM 763 C CE2 . TYR 97 97 ? A -3.249 -9.925 -2.455 1.000 1 A TYR 94.618 1
ATOM 764 C CZ . TYR 97 97 ? A -2.434 -10.004 -3.571 1.000 1 A TYR 94.173 1
ATOM 765 O OH . TYR 97 97 ? A -3.000 -10.344 -4.778 1.000 1 A TYR 93.190 1
ATOM 766 N N . ARG 98 98 ? A 0.531 -9.812 3.046 1.000 1 A ARG 97.298 1
ATOM 767 C CA . ARG 98 98 ? A 1.383 -9.487 4.189 1.000 1 A ARG 97.381 1
ATOM 768 C C . ARG 98 98 ? A 2.528 -10.478 4.338 1.000 1 A ARG 97.276 1
ATOM 769 O O . ARG 98 98 ? A 3.655 -10.112 4.641 1.000 1 A ARG 97.048 1
ATOM 770 C CB . ARG 98 98 ? A 0.544 -9.415 5.478 1.000 1 A ARG 97.447 1
ATOM 771 C CG . ARG 98 98 ? A 1.386 -9.101 6.715 1.000 1 A ARG 96.011 1
ATOM 772 C CD . ARG 98 98 ? A 0.525 -8.704 7.877 1.000 1 A ARG 94.019 1
ATOM 773 N NE . ARG 98 98 ? A 1.291 -8.533 9.084 1.000 1 A ARG 91.609 1
ATOM 774 C CZ . ARG 98 98 ? A 1.874 -7.420 9.490 1.000 1 A ARG 91.151 1
ATOM 775 N NH1 . ARG 98 98 ? A 1.784 -6.319 8.733 1.000 1 A ARG 84.005 1
ATOM 776 N NH2 . ARG 98 98 ? A 2.542 -7.373 10.627 1.000 1 A ARG 85.185 1
ATOM 777 N N . GLU 99 99 ? A 2.219 -11.765 4.094 1.000 1 A GLU 97.295 1
ATOM 778 C CA . GLU 99 99 ? A 3.273 -12.784 4.176 1.000 1 A GLU 96.654 1
ATOM 779 C C . GLU 99 99 ? A 4.321 -12.601 3.092 1.000 1 A GLU 95.816 1
ATOM 780 O O . GLU 99 99 ? A 5.518 -12.729 3.342 1.000 1 A GLU 95.485 1
ATOM 781 C CB . GLU 99 99 ? A 2.673 -14.181 4.157 1.000 1 A GLU 96.392 1
ATOM 782 C CG . GLU 99 99 ? A 1.910 -14.494 5.419 1.000 1 A GLU 93.233 1
ATOM 783 C CD . GLU 99 99 ? A 2.750 -14.383 6.650 1.000 1 A GLU 88.482 1
ATOM 784 O OE1 . GLU 99 99 ? A 3.744 -15.163 6.745 1.000 1 A GLU 81.456 1
ATOM 785 O OE2 . GLU 99 99 ? A 2.457 -13.547 7.525 1.000 1 A GLU 81.240 1
ATOM 786 N N . GLN 100 100 ? A 3.857 -12.306 1.858 1.000 1 A GLN 95.839 1
ATOM 787 C CA . GLN 100 100 ? A 4.815 -12.081 0.775 1.000 1 A GLN 95.126 1
ATOM 788 C C . GLN 100 100 ? A 5.696 -10.873 1.066 1.000 1 A GLN 95.533 1
ATOM 789 O O . GLN 100 100 ? A 6.908 -10.906 0.815 1.000 1 A GLN 94.911 1
ATOM 790 C CB . GLN 100 100 ? A 4.077 -11.884 -0.563 1.000 1 A GLN 93.862 1
ATOM 791 C CG . GLN 100 100 ? A 3.445 -13.180 -1.059 1.000 1 A GLN 90.788 1
ATOM 792 C CD . GLN 100 100 ? A 4.459 -14.286 -1.167 1.000 1 A GLN 88.278 1
ATOM 793 O OE1 . GLN 100 100 ? A 5.453 -14.162 -1.891 1.000 1 A GLN 84.058 1
ATOM 794 N NE2 . GLN 100 100 ? A 4.201 -15.361 -0.473 1.000 1 A GLN 81.831 1
ATOM 795 N N . ILE 101 101 ? A 5.104 -9.800 1.610 1.000 1 A ILE 95.977 1
ATOM 796 C CA . ILE 101 101 ? A 5.880 -8.615 1.937 1.000 1 A ILE 96.646 1
ATOM 797 C C . ILE 101 101 ? A 6.948 -8.936 2.975 1.000 1 A ILE 97.043 1
ATOM 798 O O . ILE 101 101 ? A 8.113 -8.591 2.822 1.000 1 A ILE 97.052 1
ATOM 799 C CB . ILE 101 101 ? A 4.940 -7.481 2.411 1.000 1 A ILE 97.041 1
ATOM 800 C CG1 . ILE 101 101 ? A 4.090 -6.994 1.246 1.000 1 A ILE 97.115 1
ATOM 801 C CG2 . ILE 101 101 ? A 5.765 -6.355 3.036 1.000 1 A ILE 97.189 1
ATOM 802 C CD1 . ILE 101 101 ? A 2.894 -6.127 1.698 1.000 1 A ILE 96.798 1
ATOM 803 N N . LYS 102 102 ? A 6.554 -9.626 4.056 1.000 1 A LYS 97.056 1
ATOM 804 C CA . LYS 102 102 ? A 7.519 -9.997 5.082 1.000 1 A LYS 96.761 1
ATOM 805 C C . LYS 102 102 ? A 8.600 -10.918 4.518 1.000 1 A LYS 96.426 1
ATOM 806 O O . LYS 102 102 ? A 9.768 -10.818 4.916 1.000 1 A LYS 96.301 1
ATOM 807 C CB . LYS 102 102 ? A 6.827 -10.658 6.256 1.000 1 A LYS 96.631 1
ATOM 808 C CG . LYS 102 102 ? A 5.967 -9.681 7.084 1.000 1 A LYS 93.471 1
ATOM 809 C CD . LYS 102 102 ? A 5.039 -10.397 8.038 1.000 1 A LYS 90.955 1
ATOM 810 C CE . LYS 102 102 ? A 5.845 -11.328 8.918 1.000 1 A LYS 85.580 1
ATOM 811 N NZ . LYS 102 102 ? A 4.944 -12.032 9.864 1.000 1 A LYS 86.818 1
ATOM 812 N N . ARG 103 103 ? A 8.210 -11.794 3.588 1.000 1 A ARG 96.278 1
ATOM 813 C CA . ARG 103 103 ? A 9.223 -12.694 2.981 1.000 1 A ARG 95.165 1
ATOM 814 C C . ARG 103 103 ? A 10.277 -11.881 2.223 1.000 1 A ARG 95.362 1
ATOM 815 O O . ARG 103 103 ? A 11.478 -12.083 2.437 1.000 1 A ARG 95.254 1
ATOM 816 C CB . ARG 103 103 ? A 8.523 -13.689 2.027 1.000 1 A ARG 93.687 1
ATOM 817 C CG . ARG 103 103 ? A 9.513 -14.563 1.270 1.000 1 A ARG 83.559 1
ATOM 818 C CD . ARG 103 103 ? A 8.790 -15.429 0.246 1.000 1 A ARG 78.135 1
ATOM 819 N NE . ARG 103 103 ? A 8.124 -14.622 -0.757 1.000 1 A ARG 72.251 1
ATOM 820 C CZ . ARG 103 103 ? A 8.706 -14.109 -1.846 1.000 1 A ARG 67.966 1
ATOM 821 N NH1 . ARG 103 103 ? A 10.004 -14.258 -2.052 1.000 1 A ARG 63.395 1
ATOM 822 N NH2 . ARG 103 103 ? A 7.961 -13.394 -2.703 1.000 1 A ARG 61.477 1
ATOM 823 N N . VAL 104 104 ? A 9.833 -10.979 1.342 1.000 1 A VAL 95.277 1
ATOM 824 C CA . VAL 104 104 ? A 10.809 -10.306 0.505 1.000 1 A VAL 94.925 1
ATOM 825 C C . VAL 104 104 ? A 11.623 -9.299 1.299 1.000 1 A VAL 95.573 1
ATOM 826 O O . VAL 104 104 ? A 12.803 -9.058 0.998 1.000 1 A VAL 94.916 1
ATOM 827 C CB . VAL 104 104 ? A 10.190 -9.639 -0.722 1.000 1 A VAL 93.162 1
ATOM 828 C CG1 . VAL 104 104 ? A 9.531 -10.687 -1.598 1.000 1 A VAL 90.926 1
ATOM 829 C CG2 . VAL 104 104 ? A 9.218 -8.553 -0.300 1.000 1 A VAL 88.488 1
ATOM 830 N N . LYS 105 105 ? A 11.041 -8.709 2.343 1.000 1 A LYS 95.537 1
ATOM 831 C CA . LYS 105 105 ? A 11.747 -7.775 3.195 1.000 1 A LYS 95.662 1
ATOM 832 C C . LYS 105 105 ? A 12.618 -8.474 4.255 1.000 1 A LYS 95.532 1
ATOM 833 O O . LYS 105 105 ? A 13.417 -7.809 4.910 1.000 1 A LYS 94.585 1
ATOM 834 C CB . LYS 105 105 ? A 10.789 -6.823 3.860 1.000 1 A LYS 95.442 1
ATOM 835 C CG . LYS 105 105 ? A 9.979 -5.945 2.905 1.000 1 A LYS 94.778 1
ATOM 836 C CD . LYS 105 105 ? A 10.818 -5.065 2.012 1.000 1 A LYS 93.688 1
ATOM 837 C CE . LYS 105 105 ? A 11.450 -3.920 2.803 1.000 1 A LYS 93.076 1
ATOM 838 N NZ . LYS 105 105 ? A 12.235 -3.051 1.913 1.000 1 A LYS 92.836 1
ATOM 839 N N . ASP 106 106 ? A 12.408 -9.791 4.435 1.000 1 A ASP 96.151 1
ATOM 840 C CA . ASP 106 106 ? A 13.109 -10.558 5.453 1.000 1 A ASP 95.731 1
ATOM 841 C C . ASP 106 106 ? A 12.985 -9.861 6.809 1.000 1 A ASP 95.998 1
ATOM 842 O O . ASP 106 106 ? A 13.958 -9.698 7.551 1.000 1 A ASP 94.781 1
ATOM 843 C CB . ASP 106 106 ? A 14.583 -10.751 5.070 1.000 1 A ASP 94.835 1
ATOM 844 C CG . ASP 106 106 ? A 15.307 -11.740 5.974 1.000 1 A ASP 91.359 1
ATOM 845 O OD1 . ASP 106 106 ? A 14.615 -12.544 6.622 1.000 1 A ASP 88.399 1
ATOM 846 O OD2 . ASP 106 106 ? A 16.544 -11.688 6.026 1.000 1 A ASP 87.486 1
ATOM 847 N N . SER 107 107 ? A 11.759 -9.473 7.150 1.000 1 A SER 95.613 1
ATOM 848 C CA . SER 107 107 ? A 11.534 -8.667 8.337 1.000 1 A SER 94.837 1
ATOM 849 C C . SER 107 107 ? A 10.110 -8.836 8.837 1.000 1 A SER 95.781 1
ATOM 850 O O . SER 107 107 ? A 9.187 -8.934 8.037 1.000 1 A SER 95.884 1
ATOM 851 C CB . SER 107 107 ? A 11.816 -7.177 8.065 1.000 1 A SER 93.505 1
ATOM 852 O OG . SER 107 107 ? A 11.473 -6.356 9.169 1.000 1 A SER 90.551 1
ATOM 853 N N . GLU 108 108 ? A 9.937 -8.869 10.155 1.000 1 A GLU 95.269 1
ATOM 854 C CA . GLU 108 108 ? A 8.648 -8.831 10.801 1.000 1 A GLU 94.765 1
ATOM 855 C C . GLU 108 108 ? A 8.153 -7.399 10.997 1.000 1 A GLU 94.815 1
ATOM 856 O O . GLU 108 108 ? A 7.014 -7.227 11.444 1.000 1 A GLU 92.217 1
ATOM 857 C CB . GLU 108 108 ? A 8.694 -9.547 12.147 1.000 1 A GLU 92.811 1
ATOM 858 C CG . GLU 108 108 ? A 9.041 -11.048 12.083 1.000 1 A GLU 88.841 1
ATOM 859 C CD . GLU 108 108 ? A 7.901 -11.930 11.639 1.000 1 A GLU 86.156 1
ATOM 860 O OE1 . GLU 108 108 ? A 8.140 -13.019 11.096 1.000 1 A GLU 78.306 1
ATOM 861 O OE2 . GLU 108 108 ? A 6.719 -11.525 11.841 1.000 1 A GLU 76.902 1
ATOM 862 N N . ASP 109 109 ? A 8.971 -6.429 10.695 1.000 1 A ASP 94.863 1
ATOM 863 C CA . ASP 109 109 ? A 8.695 -5.024 10.995 1.000 1 A ASP 94.930 1
ATOM 864 C C . ASP 109 109 ? A 8.818 -4.205 9.712 1.000 1 A ASP 95.640 1
ATOM 865 O O . ASP 109 109 ? A 9.859 -3.624 9.436 1.000 1 A ASP 94.318 1
ATOM 866 C CB . ASP 109 109 ? A 9.661 -4.524 12.073 1.000 1 A ASP 92.897 1
ATOM 867 C CG . ASP 109 109 ? A 9.396 -3.070 12.479 1.000 1 A ASP 90.401 1
ATOM 868 O OD1 . ASP 109 109 ? A 8.248 -2.616 12.324 1.000 1 A ASP 87.486 1
ATOM 869 O OD2 . ASP 109 109 ? A 10.338 -2.415 12.981 1.000 1 A ASP 86.031 1
ATOM 870 N N . VAL 110 110 ? A 7.716 -4.190 8.939 1.000 1 A VAL 97.575 1
ATOM 871 C CA . VAL 110 110 ? A 7.686 -3.478 7.672 1.000 1 A VAL 98.007 1
ATOM 872 C C . VAL 110 110 ? A 6.530 -2.487 7.722 1.000 1 A VAL 98.292 1
ATOM 873 O O . VAL 110 110 ? A 5.389 -2.891 8.014 1.000 1 A VAL 98.190 1
ATOM 874 C CB . VAL 110 110 ? A 7.516 -4.441 6.493 1.000 1 A VAL 97.668 1
ATOM 875 C CG1 . VAL 110 110 ? A 8.643 -5.461 6.457 1.000 1 A VAL 97.149 1
ATOM 876 C CG2 . VAL 110 110 ? A 7.434 -3.675 5.198 1.000 1 A VAL 97.499 1
ATOM 877 N N . PRO 111 111 ? A 6.773 -1.217 7.435 1.000 1 A PRO 98.549 1
ATOM 878 C CA . PRO 111 111 ? A 5.651 -0.259 7.452 1.000 1 A PRO 98.642 1
ATOM 879 C C . PRO 111 111 ? A 4.545 -0.651 6.482 1.000 1 A PRO 98.715 1
ATOM 880 O O . PRO 111 111 ? A 4.803 -0.873 5.303 1.000 1 A PRO 98.684 1
ATOM 881 C CB . PRO 111 111 ? A 6.324 1.053 7.063 1.000 1 A PRO 98.560 1
ATOM 882 C CG . PRO 111 111 ? A 7.735 0.887 7.511 1.000 1 A PRO 98.354 1
ATOM 883 C CD . PRO 111 111 ? A 8.054 -0.557 7.212 1.000 1 A PRO 98.419 1
ATOM 884 N N . MET 112 112 ? A 3.331 -0.727 7.002 1.000 1 A MET 98.675 1
ATOM 885 C CA . MET 112 112 ? A 2.167 -1.112 6.201 1.000 1 A MET 98.699 1
ATOM 886 C C . MET 112 112 ? A 0.952 -0.361 6.686 1.000 1 A MET 98.808 1
ATOM 887 O O . MET 112 112 ? A 0.864 0.053 7.839 1.000 1 A MET 98.664 1
ATOM 888 C CB . MET 112 112 ? A 1.881 -2.602 6.333 1.000 1 A MET 98.162 1
ATOM 889 C CG . MET 112 112 ? A 2.935 -3.520 5.734 1.000 1 A MET 90.654 1
ATOM 890 S SD . MET 112 112 ? A 2.381 -5.236 5.882 1.000 1 A MET 92.056 1
ATOM 891 C CE . MET 112 112 ? A 3.927 -6.090 5.855 1.000 1 A MET 82.348 1
ATOM 892 N N . VAL 113 113 ? A -0.023 -0.221 5.781 1.000 1 A VAL 98.927 1
ATOM 893 C CA . VAL 113 113 ? A -1.354 0.291 6.108 1.000 1 A VAL 98.961 1
ATOM 894 C C . VAL 113 113 ? A -2.368 -0.591 5.390 1.000 1 A VAL 98.970 1
ATOM 895 O O . VAL 113 113 ? A -2.208 -0.891 4.221 1.000 1 A VAL 98.956 1
ATOM 896 C CB . VAL 113 113 ? A -1.513 1.762 5.664 1.000 1 A VAL 98.953 1
ATOM 897 C CG1 . VAL 113 113 ? A -0.566 2.662 6.451 1.000 1 A VAL 98.909 1
ATOM 898 C CG2 . VAL 113 113 ? A -2.953 2.211 5.864 1.000 1 A VAL 98.921 1
ATOM 899 N N . LEU 114 114 ? A -3.391 -1.038 6.123 1.000 1 A LEU 98.963 1
ATOM 900 C CA . LEU 114 114 ? A -4.486 -1.797 5.549 1.000 1 A LEU 98.975 1
ATOM 901 C C . LEU 114 114 ? A -5.518 -0.816 4.987 1.000 1 A LEU 98.981 1
ATOM 902 O O . LEU 114 114 ? A -5.945 0.117 5.684 1.000 1 A LEU 98.972 1
ATOM 903 C CB . LEU 114 114 ? A -5.128 -2.680 6.610 1.000 1 A LEU 98.963 1
ATOM 904 C CG . LEU 114 114 ? A -6.307 -3.554 6.152 1.000 1 A LEU 98.904 1
ATOM 905 C CD1 . LEU 114 114 ? A -5.828 -4.612 5.149 1.000 1 A LEU 98.848 1
ATOM 906 C CD2 . LEU 114 114 ? A -6.929 -4.239 7.367 1.000 1 A LEU 98.842 1
ATOM 907 N N . VAL 115 115 ? A -5.908 -1.000 3.734 1.000 1 A VAL 98.979 1
ATOM 908 C CA . VAL 115 115 ? A -6.806 -0.079 3.050 1.000 1 A VAL 98.986 1
ATOM 909 C C . VAL 115 115 ? A -8.020 -0.845 2.555 1.000 1 A VAL 98.987 1
ATOM 910 O O . VAL 115 115 ? A -7.885 -1.793 1.787 1.000 1 A VAL 98.981 1
ATOM 911 C CB . VAL 115 115 ? A -6.112 0.641 1.889 1.000 1 A VAL 98.981 1
ATOM 912 C CG1 . VAL 115 115 ? A -4.941 1.462 2.416 1.000 1 A VAL 98.972 1
ATOM 913 C CG2 . VAL 115 115 ? A -7.090 1.514 1.127 1.000 1 A VAL 98.969 1
ATOM 914 N N . GLY 116 116 ? A -9.200 -0.429 2.977 1.000 1 A GLY 98.980 1
ATOM 915 C CA . GLY 116 116 ? A -10.448 -1.005 2.501 1.000 1 A GLY 98.975 1
ATOM 916 C C . GLY 116 116 ? A -11.094 -0.036 1.514 1.000 1 A GLY 98.973 1
ATOM 917 O O . GLY 116 116 ? A -11.710 0.950 1.927 1.000 1 A GLY 98.943 1
ATOM 918 N N . ASN 117 117 ? A -10.944 -0.299 0.229 1.000 1 A ASN 98.946 1
ATOM 919 C CA . ASN 117 117 ? A -11.348 0.637 -0.808 1.000 1 A ASN 98.944 1
ATOM 920 C C . ASN 117 117 ? A -12.768 0.370 -1.262 1.000 1 A ASN 98.924 1
ATOM 921 O O . ASN 117 117 ? A -13.366 -0.655 -0.938 1.000 1 A ASN 98.892 1
ATOM 922 C CB . ASN 117 117 ? A -10.358 0.529 -1.998 1.000 1 A ASN 98.934 1
ATOM 923 C CG . ASN 117 117 ? A -10.536 1.646 -2.994 1.000 1 A ASN 98.911 1
ATOM 924 O OD1 . ASN 117 117 ? A -10.719 2.813 -2.621 1.000 1 A ASN 98.595 1
ATOM 925 N ND2 . ASN 117 117 ? A -10.505 1.314 -4.270 1.000 1 A ASN 98.586 1
ATOM 926 N N . LYS 118 118 ? A -13.328 1.284 -2.017 1.000 1 A LYS 98.853 1
ATOM 927 C CA . LYS 118 118 ? A -14.687 1.269 -2.594 1.000 1 A LYS 98.801 1
ATOM 928 C C . LYS 118 118 ? A -15.733 1.480 -1.513 1.000 1 A LYS 98.819 1
ATOM 929 O O . LYS 118 118 ? A -16.822 0.912 -1.551 1.000 1 A LYS 98.780 1
ATOM 930 C CB . LYS 118 118 ? A -14.960 -0.005 -3.392 1.000 1 A LYS 98.728 1
ATOM 931 C CG . LYS 118 118 ? A -13.903 -0.334 -4.457 1.000 1 A LYS 98.518 1
ATOM 932 C CD . LYS 118 118 ? A -14.418 -1.330 -5.461 1.000 1 A LYS 98.213 1
ATOM 933 C CE . LYS 118 118 ? A -13.317 -1.709 -6.437 1.000 1 A LYS 98.133 1
ATOM 934 N NZ . LYS 118 118 ? A -13.803 -2.623 -7.523 1.000 1 A LYS 98.095 1
ATOM 935 N N . SER 119 119 ? A -15.407 2.327 -0.520 1.000 1 A SER 98.769 1
ATOM 936 C CA . SER 119 119 ? A -16.330 2.614 0.575 1.000 1 A SER 98.685 1
ATOM 937 C C . SER 119 119 ? A -17.600 3.314 0.091 1.000 1 A SER 98.663 1
ATOM 938 O O . SER 119 119 ? A -18.589 3.339 0.823 1.000 1 A SER 98.343 1
ATOM 939 C CB . SER 119 119 ? A -15.644 3.454 1.634 1.000 1 A SER 98.428 1
ATOM 940 O OG . SER 119 119 ? A -15.269 4.725 1.111 1.000 1 A SER 93.966 1
ATOM 941 N N . ASP 120 120 ? A -17.595 3.866 -1.099 1.000 1 A ASP 98.780 1
ATOM 942 C CA . ASP 120 120 ? A -18.792 4.473 -1.648 1.000 1 A ASP 98.751 1
ATOM 943 C C . ASP 120 120 ? A -19.869 3.477 -2.011 1.000 1 A ASP 98.689 1
ATOM 944 O O . ASP 120 120 ? A -21.037 3.864 -2.155 1.000 1 A ASP 98.494 1
ATOM 945 C CB . ASP 120 120 ? A -18.426 5.303 -2.893 1.000 1 A ASP 98.751 1
ATOM 946 C CG . ASP 120 120 ? A -17.697 4.462 -3.926 1.000 1 A ASP 98.792 1
ATOM 947 O OD1 . ASP 120 120 ? A -16.516 4.103 -3.663 1.000 1 A ASP 98.514 1
ATOM 948 O OD2 . ASP 120 120 ? A -18.291 4.147 -4.967 1.000 1 A ASP 98.370 1
ATOM 949 N N . LEU 121 121 ? A -19.493 2.206 -2.209 1.000 1 A LEU 98.543 1
ATOM 950 C CA . LEU 121 121 ? A -20.460 1.214 -2.679 1.000 1 A LEU 98.345 1
ATOM 951 C C . LEU 121 121 ? A -21.342 0.740 -1.533 1.000 1 A LEU 98.170 1
ATOM 952 O O . LEU 121 121 ? A -20.908 0.553 -0.410 1.000 1 A LEU 97.943 1
ATOM 953 C CB . LEU 121 121 ? A -19.751 0.012 -3.320 1.000 1 A LEU 98.137 1
ATOM 954 C CG . LEU 121 121 ? A -19.051 0.292 -4.664 1.000 1 A LEU 97.788 1
ATOM 955 C CD1 . LEU 121 121 ? A -20.036 0.784 -5.696 1.000 1 A LEU 97.065 1
ATOM 956 C CD2 . LEU 121 121 ? A -18.351 -0.950 -5.144 1.000 1 A LEU 97.263 1
ATOM 957 N N . PRO 122 122 ? A -22.638 0.494 -1.801 1.000 1 A PRO 97.739 1
ATOM 958 C CA . PRO 122 122 ? A -23.528 0.007 -0.749 1.000 1 A PRO 96.910 1
ATOM 959 C C . PRO 122 122 ? A -23.412 -1.486 -0.523 1.000 1 A PRO 96.400 1
ATOM 960 O O . PRO 122 122 ? A -23.884 -1.976 0.514 1.000 1 A PRO 93.605 1
ATOM 961 C CB . PRO 122 122 ? A -24.905 0.366 -1.286 1.000 1 A PRO 95.605 1
ATOM 962 C CG . PRO 122 122 ? A -24.753 0.263 -2.751 1.000 1 A PRO 94.236 1
ATOM 963 C CD . PRO 122 122 ? A -23.352 0.748 -3.041 1.000 1 A PRO 96.659 1
ATOM 964 N N . SER 123 123 ? A -22.814 -2.224 -1.431 1.000 1 A SER 94.379 1
ATOM 965 C CA . SER 123 123 ? A -22.797 -3.691 -1.390 1.000 1 A SER 92.896 1
ATOM 966 C C . SER 123 123 ? A -21.598 -4.216 -0.604 1.000 1 A SER 94.143 1
ATOM 967 O O . SER 123 123 ? A -20.805 -5.008 -1.095 1.000 1 A SER 92.095 1
ATOM 968 C CB . SER 123 123 ? A -22.804 -4.250 -2.814 1.000 1 A SER 88.597 1
ATOM 969 O OG . SER 123 123 ? A -21.739 -3.709 -3.571 1.000 1 A SER 76.280 1
ATOM 970 N N . ARG 124 124 ? A -21.464 -3.765 0.628 1.000 1 A ARG 96.871 1
ATOM 971 C CA . ARG 124 124 ? A -20.386 -4.152 1.497 1.000 1 A ARG 97.272 1
ATOM 972 C C . ARG 124 124 ? A -20.509 -5.597 1.924 1.000 1 A ARG 97.698 1
ATOM 973 O O . ARG 124 124 ? A -21.602 -6.059 2.283 1.000 1 A ARG 96.717 1
ATOM 974 C CB . ARG 124 124 ? A -20.356 -3.246 2.742 1.000 1 A ARG 96.563 1
ATOM 975 C CG . ARG 124 124 ? A -19.407 -3.682 3.841 1.000 1 A ARG 96.048 1
ATOM 976 C CD . ARG 124 124 ? A -19.538 -2.803 5.034 1.000 1 A ARG 95.597 1
ATOM 977 N NE . ARG 124 124 ? A -19.051 -1.435 4.763 1.000 1 A ARG 95.450 1
ATOM 978 C CZ . ARG 124 124 ? A -17.776 -1.058 4.925 1.000 1 A ARG 96.521 1
ATOM 979 N NH1 . ARG 124 124 ? A -16.858 -1.924 5.278 1.000 1 A ARG 90.452 1
ATOM 980 N NH2 . ARG 124 124 ? A -17.427 0.190 4.679 1.000 1 A ARG 89.969 1
ATOM 981 N N . THR 125 125 ? A -19.413 -6.348 1.916 1.000 1 A THR 98.598 1
ATOM 982 C CA . THR 125 125 ? A -19.384 -7.715 2.461 1.000 1 A THR 98.589 1
ATOM 983 C C . THR 125 125 ? A -18.348 -7.874 3.575 1.000 1 A THR 98.648 1
ATOM 984 O O . THR 125 125 ? A -18.310 -8.900 4.230 1.000 1 A THR 98.337 1
ATOM 985 C CB . THR 125 125 ? A -19.095 -8.756 1.377 1.000 1 A THR 98.458 1
ATOM 986 O OG1 . THR 125 125 ? A -17.814 -8.512 0.801 1.000 1 A THR 98.095 1
ATOM 987 C CG2 . THR 125 125 ? A -20.176 -8.691 0.290 1.000 1 A THR 97.926 1
ATOM 988 N N . VAL 126 126 ? A -17.474 -6.864 3.748 1.000 1 A VAL 98.625 1
ATOM 989 C CA . VAL 126 126 ? A -16.454 -6.883 4.813 1.000 1 A VAL 98.549 1
ATOM 990 C C . VAL 126 126 ? A -16.780 -5.736 5.750 1.000 1 A VAL 98.372 1
ATOM 991 O O . VAL 126 126 ? A -16.673 -4.573 5.397 1.000 1 A VAL 98.194 1
ATOM 992 C CB . VAL 126 126 ? A -15.038 -6.736 4.251 1.000 1 A VAL 98.536 1
ATOM 993 C CG1 . VAL 126 126 ? A -14.770 -7.809 3.204 1.000 1 A VAL 98.409 1
ATOM 994 C CG2 . VAL 126 126 ? A -14.001 -6.776 5.376 1.000 1 A VAL 98.376 1
ATOM 995 N N . ASP 127 127 ? A -17.192 -6.070 6.958 1.000 1 A ASP 98.132 1
ATOM 996 C CA . ASP 127 127 ? A -17.563 -5.053 7.932 1.000 1 A ASP 97.696 1
ATOM 997 C C . ASP 127 127 ? A -16.319 -4.290 8.400 1.000 1 A ASP 97.967 1
ATOM 998 O O . ASP 127 127 ? A -15.243 -4.848 8.511 1.000 1 A ASP 97.984 1
ATOM 999 C CB . ASP 127 127 ? A -18.260 -5.688 9.132 1.000 1 A ASP 96.431 1
ATOM 1000 C CG . ASP 127 127 ? A -19.671 -6.142 8.829 1.000 1 A ASP 86.644 1
ATOM 1001 O OD1 . ASP 127 127 ? A -20.273 -5.688 7.830 1.000 1 A ASP 82.841 1
ATOM 1002 O OD2 . ASP 127 127 ? A -20.173 -6.959 9.594 1.000 1 A ASP 80.822 1
ATOM 1003 N N . THR 128 128 ? A -16.492 -3.010 8.693 1.000 1 A THR 97.436 1
ATOM 1004 C CA . THR 128 128 ? A -15.400 -2.204 9.169 1.000 1 A THR 97.572 1
ATOM 1005 C C . THR 128 128 ? A -14.765 -2.824 10.399 1.000 1 A THR 98.051 1
ATOM 1006 O O . THR 128 128 ? A -13.525 -2.869 10.513 1.000 1 A THR 98.024 1
ATOM 1007 C CB . THR 128 128 ? A -15.868 -0.781 9.448 1.000 1 A THR 96.953 1
ATOM 1008 O OG1 . THR 128 128 ? A -16.302 -0.172 8.237 1.000 1 A THR 95.854 1
ATOM 1009 C CG2 . THR 128 128 ? A -14.780 0.070 10.091 1.000 1 A THR 95.746 1
ATOM 1010 N N . LYS 129 129 ? A -15.595 -3.334 11.312 1.000 1 A LYS 98.186 1
ATOM 1011 C CA . LYS 129 129 ? A -15.041 -3.941 12.526 1.000 1 A LYS 98.174 1
ATOM 1012 C C . LYS 129 129 ? A -14.138 -5.125 12.191 1.000 1 A LYS 98.322 1
ATOM 1013 O O . LYS 129 129 ? A -13.069 -5.298 12.817 1.000 1 A LYS 98.451 1
ATOM 1014 C CB . LYS 129 129 ? A -16.179 -4.372 13.475 1.000 1 A LYS 97.817 1
ATOM 1015 C CG . LYS 129 129 ? A -15.712 -4.971 14.789 1.000 1 A LYS 88.751 1
ATOM 1016 C CD . LYS 129 129 ? A -16.917 -5.320 15.664 1.000 1 A LYS 79.914 1
ATOM 1017 C CE . LYS 129 129 ? A -16.467 -5.845 17.012 1.000 1 A LYS 76.988 1
ATOM 1018 N NZ . LYS 129 129 ? A -15.560 -7.008 16.870 1.000 1 A LYS 66.419 1
ATOM 1019 N N . GLN 130 130 ? A -14.551 -5.958 11.231 1.000 1 A GLN 98.220 1
ATOM 1020 C CA . GLN 130 130 ? A -13.713 -7.086 10.847 1.000 1 A GLN 98.120 1
ATOM 1021 C C . GLN 130 130 ? A -12.332 -6.622 10.376 1.000 1 A GLN 98.410 1
ATOM 1022 O O . GLN 130 130 ? A -11.299 -7.210 10.718 1.000 1 A GLN 98.422 1
ATOM 1023 C CB . GLN 130 130 ? A -14.400 -7.916 9.775 1.000 1 A GLN 97.476 1
ATOM 1024 C CG . GLN 130 130 ? A -13.699 -9.211 9.439 1.000 1 A GLN 87.191 1
ATOM 1025 C CD . GLN 130 130 ? A -14.428 -9.999 8.378 1.000 1 A GLN 80.439 1
ATOM 1026 O OE1 . GLN 130 130 ? A -15.387 -9.507 7.777 1.000 1 A GLN 79.752 1
ATOM 1027 N NE2 . GLN 130 130 ? A -13.964 -11.220 8.136 1.000 1 A GLN 75.359 1
ATOM 1028 N N . ALA 131 131 ? A -12.317 -5.558 9.573 1.000 1 A ALA 98.684 1
ATOM 1029 C CA . ALA 131 131 ? A -11.030 -5.048 9.081 1.000 1 A ALA 98.762 1
ATOM 1030 C C . ALA 131 131 ? A -10.223 -4.399 10.190 1.000 1 A ALA 98.827 1
ATOM 1031 O O . ALA 131 131 ? A -8.996 -4.563 10.238 1.000 1 A ALA 98.814 1
ATOM 1032 C CB . ALA 131 131 ? A -11.276 -4.078 7.936 1.000 1 A ALA 98.687 1
ATOM 1033 N N . GLN 132 132 ? A -10.894 -3.665 11.064 1.000 1 A GLN 98.802 1
ATOM 1034 C CA . GLN 132 132 ? A -10.183 -3.061 12.198 1.000 1 A GLN 98.788 1
ATOM 1035 C C . GLN 132 132 ? A -9.520 -4.120 13.059 1.000 1 A GLN 98.798 1
ATOM 1036 O O . GLN 132 132 ? A -8.385 -3.939 13.519 1.000 1 A GLN 98.744 1
ATOM 1037 C CB . GLN 132 132 ? A -11.141 -2.235 13.045 1.000 1 A GLN 98.633 1
ATOM 1038 C CG . GLN 132 132 ? A -11.677 -0.977 12.375 1.000 1 A GLN 96.856 1
ATOM 1039 C CD . GLN 132 132 ? A -12.764 -0.318 13.213 1.000 1 A GLN 96.181 1
ATOM 1040 O OE1 . GLN 132 132 ? A -13.344 -0.942 14.098 1.000 1 A GLN 95.084 1
ATOM 1041 N NE2 . GLN 132 132 ? A -13.035 0.958 12.922 1.000 1 A GLN 92.918 1
ATOM 1042 N N . ASP 133 133 ? A -10.242 -5.239 13.279 1.000 1 A ASP 98.795 1
ATOM 1043 C CA . ASP 133 133 ? A -9.672 -6.313 14.092 1.000 1 A ASP 98.719 1
ATOM 1044 C C . ASP 133 133 ? A -8.452 -6.921 13.413 1.000 1 A ASP 98.716 1
ATOM 1045 O O . ASP 133 133 ? A -7.449 -7.224 14.082 1.000 1 A ASP 98.601 1
ATOM 1046 C CB . ASP 133 133 ? A -10.719 -7.373 14.364 1.000 1 A ASP 98.525 1
ATOM 1047 C CG . ASP 133 133 ? A -11.845 -6.902 15.272 1.000 1 A ASP 97.294 1
ATOM 1048 O OD1 . ASP 133 133 ? A -11.651 -5.891 15.987 1.000 1 A ASP 95.668 1
ATOM 1049 O OD2 . ASP 133 133 ? A -12.901 -7.571 15.297 1.000 1 A ASP 95.124 1
ATOM 1050 N N . LEU 134 134 ? A -8.532 -7.109 12.096 1.000 1 A LEU 98.766 1
ATOM 1051 C CA . LEU 134 134 ? A -7.364 -7.659 11.399 1.000 1 A LEU 98.738 1
ATOM 1052 C C . LEU 134 134 ? A -6.175 -6.712 11.506 1.000 1 A LEU 98.766 1
ATOM 1053 O O . LEU 134 134 ? A -5.048 -7.120 11.814 1.000 1 A LEU 98.708 1
ATOM 1054 C CB . LEU 134 134 ? A -7.687 -7.925 9.939 1.000 1 A LEU 98.684 1
ATOM 1055 C CG . LEU 134 134 ? A -6.530 -8.528 9.142 1.000 1 A LEU 98.403 1
ATOM 1056 C CD1 . LEU 134 134 ? A -6.212 -9.927 9.695 1.000 1 A LEU 97.852 1
ATOM 1057 C CD2 . LEU 134 134 ? A -6.856 -8.585 7.659 1.000 1 A LEU 97.934 1
ATOM 1058 N N . ALA 135 135 ? A -6.420 -5.430 11.273 1.000 1 A ALA 98.787 1
ATOM 1059 C CA . ALA 135 135 ? A -5.338 -4.460 11.349 1.000 1 A ALA 98.765 1
ATOM 1060 C C . ALA 135 135 ? A -4.741 -4.416 12.741 1.000 1 A ALA 98.717 1
ATOM 1061 O O . ALA 135 135 ? A -3.508 -4.359 12.909 1.000 1 A ALA 98.616 1
ATOM 1062 C CB . ALA 135 135 ? A -5.813 -3.089 10.934 1.000 1 A ALA 98.741 1
ATOM 1063 N N . ARG 136 136 ? A -5.597 -4.449 13.771 1.000 1 A ARG 98.649 1
ATOM 1064 C CA . ARG 136 136 ? A -5.085 -4.465 15.143 1.000 1 A ARG 98.457 1
ATOM 1065 C C . ARG 136 136 ? A -4.213 -5.678 15.387 1.000 1 A ARG 98.287 1
ATOM 1066 O O . ARG 136 136 ? A -3.161 -5.607 16.049 1.000 1 A ARG 97.783 1
ATOM 1067 C CB . ARG 136 136 ? A -6.225 -4.381 16.144 1.000 1 A ARG 98.255 1
ATOM 1068 C CG . ARG 136 136 ? A -5.745 -4.158 17.566 1.000 1 A ARG 92.373 1
ATOM 1069 C CD . ARG 136 136 ? A -6.889 -4.134 18.575 1.000 1 A ARG 88.990 1
ATOM 1070 N NE . ARG 136 136 ? A -7.610 -5.411 18.581 1.000 1 A ARG 80.534 1
ATOM 1071 C CZ . ARG 136 136 ? A -8.771 -5.638 17.977 1.000 1 A ARG 73.109 1
ATOM 1072 N NH1 . ARG 136 136 ? A -9.389 -4.655 17.339 1.000 1 A ARG 69.066 1
ATOM 1073 N NH2 . ARG 136 136 ? A -9.343 -6.822 18.053 1.000 1 A ARG 63.731 1
ATOM 1074 N N . SER 137 137 ? A -4.617 -6.838 14.853 1.000 1 A SER 98.371 1
ATOM 1075 C CA . SER 137 137 ? A -3.804 -8.058 15.027 1.000 1 A SER 97.969 1
ATOM 1076 C C . SER 137 137 ? A -2.439 -7.894 14.388 1.000 1 A SER 97.912 1
ATOM 1077 O O . SER 137 137 ? A -1.474 -8.464 14.877 1.000 1 A SER 97.279 1
ATOM 1078 C CB . SER 137 137 ? A -4.514 -9.262 14.442 1.000 1 A SER 97.209 1
ATOM 1079 O OG . SER 137 137 ? A -4.422 -9.289 13.021 1.000 1 A SER 95.183 1
ATOM 1080 N N . TYR 138 138 ? A -2.366 -7.140 13.296 1.000 1 A TYR 97.687 1
ATOM 1081 C CA . TYR 138 138 ? A -1.066 -6.865 12.642 1.000 1 A TYR 97.510 1
ATOM 1082 C C . TYR 138 138 ? A -0.328 -5.706 13.292 1.000 1 A TYR 97.294 1
ATOM 1083 O O . TYR 138 138 ? A 0.868 -5.533 13.031 1.000 1 A TYR 96.829 1
ATOM 1084 C CB . TYR 138 138 ? A -1.280 -6.497 11.191 1.000 1 A TYR 97.344 1
ATOM 1085 C CG . TYR 138 138 ? A -1.846 -7.551 10.279 1.000 1 A TYR 97.540 1
ATOM 1086 C CD1 . TYR 138 138 ? A -1.720 -8.901 10.534 1.000 1 A TYR 96.886 1
ATOM 1087 C CD2 . TYR 138 138 ? A -2.534 -7.160 9.122 1.000 1 A TYR 96.981 1
ATOM 1088 C CE1 . TYR 138 138 ? A -2.237 -9.858 9.676 1.000 1 A TYR 96.471 1
ATOM 1089 C CE2 . TYR 138 138 ? A -3.046 -8.108 8.249 1.000 1 A TYR 96.113 1
ATOM 1090 C CZ . TYR 138 138 ? A -2.902 -9.440 8.539 1.000 1 A TYR 96.608 1
ATOM 1091 O OH . TYR 138 138 ? A -3.407 -10.384 7.663 1.000 1 A TYR 95.060 1
ATOM 1092 N N . GLY 139 139 ? A -0.999 -4.898 14.091 1.000 1 A GLY 97.855 1
ATOM 1093 C CA . GLY 139 139 ? A -0.393 -3.707 14.673 1.000 1 A GLY 97.593 1
ATOM 1094 C C . GLY 139 139 ? A -0.207 -2.581 13.672 1.000 1 A GLY 97.929 1
ATOM 1095 O O . GLY 139 139 ? A 0.785 -1.854 13.762 1.000 1 A GLY 97.292 1
ATOM 1096 N N . ILE 140 140 ? A -1.137 -2.454 12.704 1.000 1 A ILE 98.388 1
ATOM 1097 C CA . ILE 140 140 ? A -0.997 -1.458 11.656 1.000 1 A ILE 98.524 1
ATOM 1098 C C . ILE 140 140 ? A -2.283 -0.646 11.561 1.000 1 A ILE 98.731 1
ATOM 1099 O O . ILE 140 140 ? A -3.338 -1.079 12.015 1.000 1 A ILE 98.769 1
ATOM 1100 C CB . ILE 140 140 ? A -0.652 -2.081 10.301 1.000 1 A ILE 98.416 1
ATOM 1101 C CG1 . ILE 140 140 ? A -1.787 -2.938 9.754 1.000 1 A ILE 98.313 1
ATOM 1102 C CG2 . ILE 140 140 ? A 0.626 -2.897 10.403 1.000 1 A ILE 98.373 1
ATOM 1103 C CD1 . ILE 140 140 ? A -1.541 -3.500 8.365 1.000 1 A ILE 98.016 1
ATOM 1104 N N . PRO 141 141 ? A -2.204 0.533 10.977 1.000 1 A PRO 98.842 1
ATOM 1105 C CA . PRO 141 141 ? A -3.425 1.295 10.758 1.000 1 A PRO 98.868 1
ATOM 1106 C C . PRO 141 141 ? A -4.360 0.662 9.738 1.000 1 A PRO 98.908 1
ATOM 1107 O O . PRO 141 141 ? A -3.924 -0.080 8.860 1.000 1 A PRO 98.893 1
ATOM 1108 C CB . PRO 141 141 ? A -2.930 2.668 10.291 1.000 1 A PRO 98.818 1
ATOM 1109 C CG . PRO 141 141 ? A -1.489 2.718 10.714 1.000 1 A PRO 98.677 1
ATOM 1110 C CD . PRO 141 141 ? A -1.004 1.301 10.606 1.000 1 A PRO 98.781 1
ATOM 1111 N N . PHE 142 142 ? A -5.644 1.004 9.832 1.000 1 A PHE 98.951 1
ATOM 1112 C CA . PHE 142 142 ? A -6.648 0.642 8.840 1.000 1 A PHE 98.957 1
ATOM 1113 C C . PHE 142 142 ? A -7.349 1.912 8.407 1.000 1 A PHE 98.943 1
ATOM 1114 O O . PHE 142 142 ? A -7.693 2.744 9.254 1.000 1 A PHE 98.880 1
ATOM 1115 C CB . PHE 142 142 ? A -7.642 -0.346 9.416 1.000 1 A PHE 98.932 1
ATOM 1116 C CG . PHE 142 142 ? A -8.861 -0.524 8.548 1.000 1 A PHE 98.932 1
ATOM 1117 C CD1 . PHE 142 142 ? A -8.728 -1.012 7.249 1.000 1 A PHE 98.915 1
ATOM 1118 C CD2 . PHE 142 142 ? A -10.116 -0.204 9.024 1.000 1 A PHE 98.889 1
ATOM 1119 C CE1 . PHE 142 142 ? A -9.856 -1.160 6.450 1.000 1 A PHE 98.856 1
ATOM 1120 C CE2 . PHE 142 142 ? A -11.232 -0.354 8.235 1.000 1 A PHE 98.787 1
ATOM 1121 C CZ . PHE 142 142 ? A -11.103 -0.829 6.940 1.000 1 A PHE 98.807 1
ATOM 1122 N N . ILE 143 143 ? A -7.559 2.068 7.126 1.000 1 A ILE 98.959 1
ATOM 1123 C CA . ILE 143 143 ? A -8.229 3.257 6.588 1.000 1 A ILE 98.948 1
ATOM 1124 C C . ILE 143 143 ? A -9.190 2.795 5.494 1.000 1 A ILE 98.951 1
ATOM 1125 O O . ILE 143 143 ? A -8.807 2.055 4.600 1.000 1 A ILE 98.930 1
ATOM 1126 C CB . ILE 143 143 ? A -7.217 4.269 6.016 1.000 1 A ILE 98.898 1
ATOM 1127 C CG1 . ILE 143 143 ? A -6.341 4.812 7.138 1.000 1 A ILE 98.427 1
ATOM 1128 C CG2 . ILE 143 143 ? A -7.959 5.421 5.303 1.000 1 A ILE 98.599 1
ATOM 1129 C CD1 . ILE 143 143 ? A -5.152 5.583 6.629 1.000 1 A ILE 90.347 1
ATOM 1130 N N . GLU 144 144 ? A -10.446 3.241 5.571 1.000 1 A GLU 98.881 1
ATOM 1131 C CA . GLU 144 144 ? A -11.377 3.025 4.481 1.000 1 A GLU 98.842 1
ATOM 1132 C C . GLU 144 144 ? A -11.242 4.165 3.482 1.000 1 A GLU 98.886 1
ATOM 1133 O O . GLU 144 144 ? A -11.085 5.332 3.863 1.000 1 A GLU 98.725 1
ATOM 1134 C CB . GLU 144 144 ? A -12.801 2.890 4.952 1.000 1 A GLU 98.378 1
ATOM 1135 C CG . GLU 144 144 ? A -13.064 1.541 5.623 1.000 1 A GLU 94.367 1
ATOM 1136 C CD . GLU 144 144 ? A -14.536 1.190 5.719 1.000 1 A GLU 92.769 1
ATOM 1137 O OE1 . GLU 144 144 ? A -15.404 2.040 5.408 1.000 1 A GLU 86.965 1
ATOM 1138 O OE2 . GLU 144 144 ? A -14.840 0.048 6.083 1.000 1 A GLU 84.543 1
ATOM 1139 N N . THR 145 145 ? A -11.297 3.823 2.194 1.000 1 A THR 98.970 1
ATOM 1140 C CA . THR 145 145 ? A -11.134 4.789 1.137 1.000 1 A THR 98.979 1
ATOM 1141 C C . THR 145 145 ? A -12.176 4.573 0.057 1.000 1 A THR 98.972 1
ATOM 1142 O O . THR 145 145 ? A -12.777 3.497 -0.058 1.000 1 A THR 98.957 1
ATOM 1143 C CB . THR 145 145 ? A -9.755 4.689 0.461 1.000 1 A THR 98.982 1
ATOM 1144 O OG1 . THR 145 145 ? A -9.663 3.427 -0.221 1.000 1 A THR 98.961 1
ATOM 1145 C CG2 . THR 145 145 ? A -8.644 4.794 1.474 1.000 1 A THR 98.975 1
ATOM 1146 N N . SER 146 146 ? A -12.377 5.596 -0.747 1.000 1 A SER 98.906 1
ATOM 1147 C CA . SER 146 146 ? A -13.027 5.475 -2.035 1.000 1 A SER 98.885 1
ATOM 1148 C C . SER 146 146 ? A -12.198 6.228 -3.055 1.000 1 A SER 98.857 1
ATOM 1149 O O . SER 146 146 ? A -12.084 7.441 -2.997 1.000 1 A SER 98.800 1
ATOM 1150 C CB . SER 146 146 ? A -14.447 6.055 -2.022 1.000 1 A SER 98.851 1
ATOM 1151 O OG . SER 146 146 ? A -14.949 6.085 -3.359 1.000 1 A SER 98.814 1
ATOM 1152 N N . ALA 147 147 ? A -11.615 5.491 -4.014 1.000 1 A ALA 98.615 1
ATOM 1153 C CA . ALA 147 147 ? A -10.939 6.187 -5.097 1.000 1 A ALA 98.437 1
ATOM 1154 C C . ALA 147 147 ? A -11.942 6.985 -5.937 1.000 1 A ALA 98.429 1
ATOM 1155 O O . ALA 147 147 ? A -11.554 7.944 -6.603 1.000 1 A ALA 98.254 1
ATOM 1156 C CB . ALA 147 147 ? A -10.168 5.202 -5.961 1.000 1 A ALA 98.123 1
ATOM 1157 N N . LYS 148 148 ? A -13.212 6.553 -5.933 1.000 1 A LYS 98.326 1
ATOM 1158 C CA . LYS 148 148 ? A -14.213 7.242 -6.744 1.000 1 A LYS 98.341 1
ATOM 1159 C C . LYS 148 148 ? A -14.494 8.650 -6.202 1.000 1 A LYS 98.410 1
ATOM 1160 O O . LYS 148 148 ? A -14.523 9.613 -6.946 1.000 1 A LYS 98.226 1
ATOM 1161 C CB . LYS 148 148 ? A -15.492 6.442 -6.798 1.000 1 A LYS 98.102 1
ATOM 1162 C CG . LYS 148 148 ? A -16.578 7.058 -7.676 1.000 1 A LYS 97.634 1
ATOM 1163 C CD . LYS 148 148 ? A -17.789 6.144 -7.758 1.000 1 A LYS 96.725 1
ATOM 1164 C CE . LYS 148 148 ? A -18.849 6.725 -8.691 1.000 1 A LYS 94.845 1
ATOM 1165 N NZ . LYS 148 148 ? A -20.031 5.837 -8.778 1.000 1 A LYS 90.614 1
ATOM 1166 N N . THR 149 149 ? A -14.705 8.751 -4.875 1.000 1 A THR 98.586 1
ATOM 1167 C CA . THR 149 149 ? A -15.017 10.044 -4.258 1.000 1 A THR 98.560 1
ATOM 1168 C C . THR 149 149 ? A -13.804 10.763 -3.714 1.000 1 A THR 98.605 1
ATOM 1169 O O . THR 149 149 ? A -13.907 11.941 -3.340 1.000 1 A THR 98.525 1
ATOM 1170 C CB . THR 149 149 ? A -16.022 9.861 -3.118 1.000 1 A THR 98.497 1
ATOM 1171 O OG1 . THR 149 149 ? A -15.357 9.189 -2.020 1.000 1 A THR 98.381 1
ATOM 1172 C CG2 . THR 149 149 ? A -17.212 9.020 -3.573 1.000 1 A THR 98.132 1
ATOM 1173 N N . ARG 150 150 ? A -12.688 10.081 -3.614 1.000 1 A ARG 98.490 1
ATOM 1174 C CA . ARG 150 150 ? A -11.433 10.538 -3.011 1.000 1 A ARG 98.458 1
ATOM 1175 C C . ARG 150 150 ? A -11.461 10.513 -1.476 1.000 1 A ARG 98.566 1
ATOM 1176 O O . ARG 150 150 ? A -10.519 10.964 -0.837 1.000 1 A ARG 98.463 1
ATOM 1177 C CB . ARG 150 150 ? A -11.010 11.933 -3.528 1.000 1 A ARG 98.055 1
ATOM 1178 C CG . ARG 150 150 ? A -9.476 12.088 -3.618 1.000 1 A ARG 97.208 1
ATOM 1179 C CD . ARG 150 150 ? A -9.061 13.409 -4.213 1.000 1 A ARG 96.679 1
ATOM 1180 N NE . ARG 150 150 ? A -7.641 13.355 -4.587 1.000 1 A ARG 96.219 1
ATOM 1181 C CZ . ARG 150 150 ? A -6.633 13.502 -3.735 1.000 1 A ARG 96.098 1
ATOM 1182 N NH1 . ARG 150 150 ? A -6.855 13.710 -2.434 1.000 1 A ARG 92.578 1
ATOM 1183 N NH2 . ARG 150 150 ? A -5.381 13.442 -4.182 1.000 1 A ARG 93.122 1
ATOM 1184 N N . GLN 151 151 ? A -12.532 9.973 -0.871 1.000 1 A GLN 98.684 1
ATOM 1185 C CA . GLN 151 151 ? A -12.528 9.853 0.561 1.000 1 A GLN 98.677 1
ATOM 1186 C C . GLN 151 151 ? A -11.336 9.024 1.007 1.000 1 A GLN 98.800 1
ATOM 1187 O O . GLN 151 151 ? A -11.128 7.912 0.495 1.000 1 A GLN 98.732 1
ATOM 1188 C CB . GLN 151 151 ? A -13.834 9.219 1.064 1.000 1 A GLN 98.335 1
ATOM 1189 C CG . GLN 151 151 ? A -13.870 9.043 2.576 1.000 1 A GLN 92.821 1
ATOM 1190 C CD . GLN 151 151 ? A -15.078 8.268 3.031 1.000 1 A GLN 82.191 1
ATOM 1191 O OE1 . GLN 151 151 ? A -15.825 7.685 2.217 1.000 1 A GLN 72.789 1
ATOM 1192 N NE2 . GLN 151 151 ? A -15.301 8.234 4.334 1.000 1 A GLN 72.455 1
ATOM 1193 N N . GLY 152 152 ? A -10.580 9.535 1.935 1.000 1 A GLY 98.914 1
ATOM 1194 C CA . GLY 152 152 ? A -9.511 8.764 2.557 1.000 1 A GLY 98.914 1
ATOM 1195 C C . GLY 152 152 ? A -8.272 8.511 1.730 1.000 1 A GLY 98.935 1
ATOM 1196 O O . GLY 152 152 ? A -7.358 7.863 2.229 1.000 1 A GLY 98.906 1
ATOM 1197 N N . VAL 153 153 ? A -8.227 9.003 0.512 1.000 1 A VAL 98.878 1
ATOM 1198 C CA . VAL 153 153 ? A -7.079 8.703 -0.360 1.000 1 A VAL 98.870 1
ATOM 1199 C C . VAL 153 153 ? A -5.801 9.338 0.172 1.000 1 A VAL 98.875 1
ATOM 1200 O O . VAL 153 153 ? A -4.777 8.651 0.349 1.000 1 A VAL 98.869 1
ATOM 1201 C CB . VAL 153 153 ? A -7.367 9.143 -1.809 1.000 1 A VAL 98.785 1
ATOM 1202 C CG1 . VAL 153 153 ? A -8.559 8.373 -2.357 1.000 1 A VAL 98.732 1
ATOM 1203 C CG2 . VAL 153 153 ? A -6.140 8.954 -2.694 1.000 1 A VAL 98.668 1
ATOM 1204 N N . ASP 154 154 ? A -5.832 10.632 0.459 1.000 1 A ASP 98.780 1
ATOM 1205 C CA . ASP 154 154 ? A -4.650 11.275 1.018 1.000 1 A ASP 98.643 1
ATOM 1206 C C . ASP 154 154 ? A -4.314 10.664 2.363 1.000 1 A ASP 98.677 1
ATOM 1207 O O . ASP 154 154 ? A -3.127 10.440 2.656 1.000 1 A ASP 98.586 1
ATOM 1208 C CB . ASP 154 154 ? A -4.882 12.784 1.170 1.000 1 A ASP 98.152 1
ATOM 1209 C CG . ASP 154 154 ? A -4.879 13.527 -0.154 1.000 1 A ASP 97.536 1
ATOM 1210 O OD1 . ASP 154 154 ? A -4.294 13.013 -1.126 1.000 1 A ASP 96.498 1
ATOM 1211 O OD2 . ASP 154 154 ? A -5.456 14.629 -0.196 1.000 1 A ASP 95.424 1
ATOM 1212 N N . ASP 155 155 ? A -5.323 10.374 3.189 1.000 1 A ASP 98.766 1
ATOM 1213 C CA . ASP 155 155 ? A -5.048 9.819 4.506 1.000 1 A ASP 98.776 1
ATOM 1214 C C . ASP 155 155 ? A -4.314 8.478 4.397 1.000 1 A ASP 98.835 1
ATOM 1215 O O . ASP 155 155 ? A -3.376 8.225 5.149 1.000 1 A ASP 98.801 1
ATOM 1216 C CB . ASP 155 155 ? A -6.378 9.660 5.256 1.000 1 A ASP 98.581 1
ATOM 1217 C CG . ASP 155 155 ? A -6.206 9.432 6.729 1.000 1 A ASP 93.008 1
ATOM 1218 O OD1 . ASP 155 155 ? A -5.104 9.691 7.267 1.000 1 A ASP 92.615 1
ATOM 1219 O OD2 . ASP 155 155 ? A -7.188 8.993 7.375 1.000 1 A ASP 91.546 1
ATOM 1220 N N . ALA 156 156 ? A -4.711 7.641 3.429 1.000 1 A ALA 98.860 1
ATOM 1221 C CA . ALA 156 156 ? A -4.069 6.339 3.272 1.000 1 A ALA 98.881 1
ATOM 1222 C C . ALA 156 156 ? A -2.594 6.489 2.974 1.000 1 A ALA 98.882 1
ATOM 1223 O O . ALA 156 156 ? A -1.739 5.877 3.623 1.000 1 A ALA 98.859 1
ATOM 1224 C CB . ALA 156 156 ? A -4.773 5.539 2.170 1.000 1 A ALA 98.876 1
ATOM 1225 N N . PHE 157 157 ? A -2.274 7.278 1.951 1.000 1 A PHE 98.859 1
ATOM 1226 C CA . PHE 157 157 ? A -0.872 7.433 1.574 1.000 1 A PHE 98.826 1
ATOM 1227 C C . PHE 157 157 ? A -0.075 8.218 2.614 1.000 1 A PHE 98.796 1
ATOM 1228 O O . PHE 157 157 ? A 1.066 7.845 2.917 1.000 1 A PHE 98.759 1
ATOM 1229 C CB . PHE 157 157 ? A -0.769 8.090 0.202 1.000 1 A PHE 98.771 1
ATOM 1230 C CG . PHE 157 157 ? A -1.156 7.187 -0.929 1.000 1 A PHE 98.789 1
ATOM 1231 C CD1 . PHE 157 157 ? A -0.206 6.370 -1.533 1.000 1 A PHE 98.735 1
ATOM 1232 C CD2 . PHE 157 157 ? A -2.466 7.153 -1.386 1.000 1 A PHE 98.716 1
ATOM 1233 C CE1 . PHE 157 157 ? A -0.554 5.534 -2.580 1.000 1 A PHE 98.602 1
ATOM 1234 C CE2 . PHE 157 157 ? A -2.820 6.325 -2.436 1.000 1 A PHE 98.588 1
ATOM 1235 C CZ . PHE 157 157 ? A -1.871 5.513 -3.038 1.000 1 A PHE 98.607 1
ATOM 1236 N N . TYR 158 158 ? A -0.660 9.271 3.169 1.000 1 A TYR 98.737 1
ATOM 1237 C CA . TYR 158 158 ? A 0.079 10.067 4.150 1.000 1 A TYR 98.657 1
ATOM 1238 C C . TYR 158 158 ? A 0.312 9.276 5.440 1.000 1 A TYR 98.682 1
ATOM 1239 O O . TYR 158 158 ? A 1.373 9.382 6.068 1.000 1 A TYR 98.615 1
ATOM 1240 C CB . TYR 158 158 ? A -0.670 11.367 4.473 1.000 1 A TYR 98.433 1
ATOM 1241 C CG . TYR 158 158 ? A -0.731 12.359 3.309 1.000 1 A TYR 98.066 1
ATOM 1242 C CD1 . TYR 158 158 ? A -0.276 12.051 2.042 1.000 1 A TYR 97.400 1
ATOM 1243 C CD2 . TYR 158 158 ? A -1.274 13.616 3.541 1.000 1 A TYR 97.388 1
ATOM 1244 C CE1 . TYR 158 158 ? A -0.346 12.975 1.018 1.000 1 A TYR 96.624 1
ATOM 1245 C CE2 . TYR 158 158 ? A -1.350 14.559 2.519 1.000 1 A TYR 96.200 1
ATOM 1246 C CZ . TYR 158 158 ? A -0.894 14.233 1.249 1.000 1 A TYR 96.526 1
ATOM 1247 O OH . TYR 158 158 ? A -0.993 15.141 0.233 1.000 1 A TYR 95.495 1
ATOM 1248 N N . THR 159 159 ? A -0.670 8.427 5.829 1.000 1 A THR 98.748 1
ATOM 1249 C CA . THR 159 159 ? A -0.476 7.580 6.988 1.000 1 A THR 98.768 1
ATOM 1250 C C . THR 159 159 ? A 0.653 6.602 6.755 1.000 1 A THR 98.762 1
ATOM 1251 O O . THR 159 159 ? A 1.454 6.326 7.667 1.000 1 A THR 98.724 1
ATOM 1252 C CB . THR 159 159 ? A -1.776 6.869 7.335 1.000 1 A THR 98.788 1
ATOM 1253 O OG1 . THR 159 159 ? A -2.751 7.852 7.735 1.000 1 A THR 98.704 1
ATOM 1254 C CG2 . THR 159 159 ? A -1.600 5.895 8.472 1.000 1 A THR 98.700 1
ATOM 1255 N N . LEU 160 160 ? A 0.755 6.069 5.540 1.000 1 A LEU 98.809 1
ATOM 1256 C CA . LEU 160 160 ? A 1.873 5.173 5.254 1.000 1 A LEU 98.805 1
ATOM 1257 C C . LEU 160 160 ? A 3.214 5.915 5.387 1.000 1 A LEU 98.773 1
ATOM 1258 O O . LEU 160 160 ? A 4.183 5.371 5.928 1.000 1 A LEU 98.751 1
ATOM 1259 C CB . LEU 160 160 ? A 1.726 4.572 3.856 1.000 1 A LEU 98.811 1
ATOM 1260 C CG . LEU 160 160 ? A 2.791 3.559 3.470 1.000 1 A LEU 98.806 1
ATOM 1261 C CD1 . LEU 160 160 ? A 2.908 2.448 4.488 1.000 1 A LEU 98.792 1
ATOM 1262 C CD2 . LEU 160 160 ? A 2.493 2.987 2.083 1.000 1 A LEU 98.795 1
ATOM 1263 N N . VAL 161 161 ? A 3.266 7.136 4.890 1.000 1 A VAL 98.678 1
ATOM 1264 C CA . VAL 161 161 ? A 4.490 7.924 5.064 1.000 1 A VAL 98.553 1
ATOM 1265 C C . VAL 161 161 ? A 4.810 8.085 6.549 1.000 1 A VAL 98.522 1
ATOM 1266 O O . VAL 161 161 ? A 5.971 7.923 6.965 1.000 1 A VAL 98.458 1
ATOM 1267 C CB . VAL 161 161 ? A 4.347 9.295 4.360 1.000 1 A VAL 98.347 1
ATOM 1268 C CG1 . VAL 161 161 ? A 4.315 9.078 2.848 1.000 1 A VAL 98.381 1
ATOM 1269 C CG2 . VAL 161 161 ? A 5.493 10.217 4.766 1.000 1 A VAL 98.096 1
ATOM 1270 N N . ARG 162 162 ? A 3.788 8.367 7.361 1.000 1 A ARG 98.345 1
ATOM 1271 C CA . ARG 162 162 ? A 4.047 8.518 8.794 1.000 1 A ARG 98.209 1
ATOM 1272 C C . ARG 162 162 ? A 4.537 7.218 9.421 1.000 1 A ARG 98.169 1
ATOM 1273 O O . ARG 162 162 ? A 5.402 7.237 10.302 1.000 1 A ARG 98.062 1
ATOM 1274 C CB . ARG 162 162 ? A 2.783 9.053 9.486 1.000 1 A ARG 98.232 1
ATOM 1275 C CG . ARG 162 162 ? A 2.396 10.439 8.976 1.000 1 A ARG 97.750 1
ATOM 1276 C CD . ARG 162 162 ? A 1.130 10.978 9.595 1.000 1 A ARG 97.508 1
ATOM 1277 N NE . ARG 162 162 ? A 0.805 12.252 9.014 1.000 1 A ARG 97.258 1
ATOM 1278 C CZ . ARG 162 162 ? A -0.357 12.579 8.463 1.000 1 A ARG 96.912 1
ATOM 1279 N NH1 . ARG 162 162 ? A -1.354 11.706 8.457 1.000 1 A ARG 94.923 1
ATOM 1280 N NH2 . ARG 162 162 ? A -0.505 13.779 7.935 1.000 1 A ARG 95.540 1
ATOM 1281 N N . GLU 163 163 ? A 4.006 6.079 8.948 1.000 1 A GLU 98.368 1
ATOM 1282 C CA . GLU 163 163 ? A 4.508 4.796 9.425 1.000 1 A GLU 98.344 1
ATOM 1283 C C . GLU 163 163 ? A 5.970 4.592 9.047 1.000 1 A GLU 98.314 1
ATOM 1284 O O . GLU 163 163 ? A 6.759 4.072 9.842 1.000 1 A GLU 98.109 1
ATOM 1285 C CB . GLU 163 163 ? A 3.657 3.658 8.874 1.000 1 A GLU 98.399 1
ATOM 1286 C CG . GLU 163 163 ? A 2.248 3.653 9.417 1.000 1 A GLU 98.326 1
ATOM 1287 C CD . GLU 163 163 ? A 2.228 3.299 10.884 1.000 1 A GLU 98.006 1
ATOM 1288 O OE1 . GLU 163 163 ? A 2.577 2.136 11.213 1.000 1 A GLU 96.336 1
ATOM 1289 O OE2 . GLU 163 163 ? A 1.836 4.169 11.697 1.000 1 A GLU 96.076 1
ATOM 1290 N N . ILE 164 164 ? A 6.340 4.987 7.828 1.000 1 A ILE 98.453 1
ATOM 1291 C CA . ILE 164 164 ? A 7.740 4.874 7.417 1.000 1 A ILE 98.375 1
ATOM 1292 C C . ILE 164 164 ? A 8.620 5.743 8.313 1.000 1 A ILE 98.108 1
ATOM 1293 O O . ILE 164 164 ? A 9.705 5.313 8.748 1.000 1 A ILE 97.973 1
ATOM 1294 C CB . ILE 164 164 ? A 7.908 5.246 5.942 1.000 1 A ILE 98.458 1
ATOM 1295 C CG1 . ILE 164 164 ? A 7.181 4.222 5.063 1.000 1 A ILE 98.618 1
ATOM 1296 C CG2 . ILE 164 164 ? A 9.390 5.326 5.571 1.000 1 A ILE 98.398 1
ATOM 1297 C CD1 . ILE 164 164 ? A 7.007 4.660 3.619 1.000 1 A ILE 98.475 1
ATOM 1298 N N . ARG 165 165 ? A 8.150 6.956 8.602 1.000 1 A ARG 98.134 1
ATOM 1299 C CA . ARG 165 165 ? A 8.934 7.826 9.478 1.000 1 A ARG 97.578 1
ATOM 1300 C C . ARG 165 165 ? A 9.186 7.193 10.840 1.000 1 A ARG 97.403 1
ATOM 1301 O O . ARG 165 165 ? A 10.290 7.282 11.383 1.000 1 A ARG 97.121 1
ATOM 1302 C CB . ARG 165 165 ? A 8.216 9.158 9.674 1.000 1 A ARG 97.149 1
ATOM 1303 C CG . ARG 165 165 ? A 8.152 10.026 8.418 1.000 1 A ARG 95.845 1
ATOM 1304 C CD . ARG 165 165 ? A 7.322 11.243 8.723 1.000 1 A ARG 94.184 1
ATOM 1305 N NE . ARG 165 165 ? A 7.218 12.136 7.575 1.000 1 A ARG 93.660 1
ATOM 1306 C CZ . ARG 165 165 ? A 6.260 13.017 7.422 1.000 1 A ARG 93.037 1
ATOM 1307 N NH1 . ARG 165 165 ? A 5.313 13.187 8.364 1.000 1 A ARG 90.248 1
ATOM 1308 N NH2 . ARG 165 165 ? A 6.250 13.797 6.346 1.000 1 A ARG 90.505 1
ATOM 1309 N N . LYS 166 166 ? A 8.133 6.572 11.393 1.000 1 A LYS 97.539 1
ATOM 1310 C CA . LYS 166 166 ? A 8.304 5.921 12.693 1.000 1 A LYS 97.089 1
ATOM 1311 C C . LYS 166 166 ? A 9.332 4.803 12.609 1.000 1 A LYS 97.189 1
ATOM 1312 O O . LYS 166 166 ? A 10.135 4.607 13.538 1.000 1 A LYS 96.604 1
ATOM 1313 C CB . LYS 166 166 ? A 6.971 5.397 13.217 1.000 1 A LYS 96.686 1
ATOM 1314 C CG . LYS 166 166 ? A 5.984 6.490 13.609 1.000 1 A LYS 94.574 1
ATOM 1315 C CD . LYS 166 166 ? A 4.837 5.960 14.463 1.000 1 A LYS 89.571 1
ATOM 1316 C CE . LYS 166 166 ? A 4.041 4.887 13.736 1.000 1 A LYS 82.271 1
ATOM 1317 N NZ . LYS 166 166 ? A 2.942 4.326 14.590 1.000 1 A LYS 75.889 1
ATOM 1318 N N . HIS 167 167 ? A 9.294 4.050 11.493 1.000 1 A HIS 97.467 1
ATOM 1319 C CA . HIS 167 167 ? A 10.263 2.981 11.333 1.000 1 A HIS 97.150 1
ATOM 1320 C C . HIS 167 167 ? A 11.705 3.521 11.256 1.000 1 A HIS 96.927 1
ATOM 1321 O O . HIS 167 167 ? A 12.612 2.947 11.877 1.000 1 A HIS 96.075 1
ATOM 1322 C CB . HIS 167 167 ? A 9.940 2.190 10.062 1.000 1 A HIS 97.043 1
ATOM 1323 C CG . HIS 167 167 ? A 10.898 1.095 9.771 1.000 1 A HIS 96.625 1
ATOM 1324 N ND1 . HIS 167 167 ? A 10.834 -0.123 10.379 1.000 1 A HIS 85.279 1
ATOM 1325 C CD2 . HIS 167 167 ? A 11.973 1.042 8.932 1.000 1 A HIS 87.545 1
ATOM 1326 C CE1 . HIS 167 167 ? A 11.801 -0.890 9.919 1.000 1 A HIS 88.310 1
ATOM 1327 N NE2 . HIS 167 167 ? A 12.501 -0.196 9.036 1.000 1 A HIS 89.696 1
ATOM 1328 N N . LYS 168 168 ? A 11.886 4.615 10.534 1.000 1 A LYS 96.756 1
ATOM 1329 C CA . LYS 168 168 ? A 13.228 5.169 10.361 1.000 1 A LYS 95.806 1
ATOM 1330 C C . LYS 168 168 ? A 13.803 5.699 11.658 1.000 1 A LYS 95.842 1
ATOM 1331 O O . LYS 168 168 ? A 15.024 5.721 11.821 1.000 1 A LYS 94.460 1
ATOM 1332 C CB . LYS 168 168 ? A 13.206 6.277 9.318 1.000 1 A LYS 94.010 1
ATOM 1333 C CG . LYS 168 168 ? A 12.978 5.783 7.885 1.000 1 A LYS 92.484 1
ATOM 1334 C CD . LYS 168 168 ? A 12.570 6.903 6.935 1.000 1 A LYS 89.904 1
ATOM 1335 C CE . LYS 168 168 ? A 13.734 7.835 6.696 1.000 1 A LYS 83.393 1
ATOM 1336 N NZ . LYS 168 168 ? A 13.364 8.856 5.697 1.000 1 A LYS 85.342 1
ATOM 1337 N N . GLU 169 169 ? A 12.930 6.127 12.608 1.000 1 A GLU 96.585 1
ATOM 1338 C CA . GLU 169 169 ? A 13.451 6.731 13.829 1.000 1 A GLU 95.880 1
ATOM 1339 C C . GLU 169 169 ? A 13.913 5.681 14.858 1.000 1 A GLU 95.376 1
ATOM 1340 O O . GLU 169 169 ? A 14.535 6.060 15.858 1.000 1 A GLU 93.158 1
ATOM 1341 C CB . GLU 169 169 ? A 12.420 7.651 14.452 1.000 1 A GLU 94.180 1
ATOM 1342 C CG . GLU 169 169 ? A 11.333 6.931 15.239 1.000 1 A GLU 88.811 1
ATOM 1343 C CD . GLU 169 169 ? A 10.232 7.868 15.703 1.000 1 A GLU 86.425 1
ATOM 1344 O OE1 . GLU 169 169 ? A 10.441 9.108 15.673 1.000 1 A GLU 81.669 1
ATOM 1345 O OE2 . GLU 169 169 ? A 9.160 7.369 16.122 1.000 1 A GLU 80.370 1
ATOM 1346 N N . LYS 170 170 ? A 13.605 4.373 14.586 1.000 1 A LYS 94.184 1
ATOM 1347 C CA . LYS 170 170 ? A 14.028 3.345 15.541 1.000 1 A LYS 92.947 1
ATOM 1348 C C . LYS 170 170 ? A 15.558 3.253 15.587 1.000 1 A LYS 88.286 1
ATOM 1349 O O . LYS 170 170 ? A 16.126 3.006 16.647 1.000 1 A LYS 81.163 1
ATOM 1350 C CB . LYS 170 170 ? A 13.409 2.024 15.173 1.000 1 A LYS 88.539 1
ATOM 1351 C CG . LYS 170 170 ? A 11.895 2.013 15.337 1.000 1 A LYS 89.413 1
ATOM 1352 C CD . LYS 170 170 ? A 11.305 0.686 14.945 1.000 1 A LYS 86.044 1
ATOM 1353 C CE . LYS 170 170 ? A 9.788 0.720 15.042 1.000 1 A LYS 81.234 1
ATOM 1354 N NZ . LYS 170 170 ? A 9.210 -0.524 14.527 1.000 1 A LYS 75.408 1
HETATM 1355 C C1_1 . LIG2 . 1 ? B -1.146 -11.796 -10.262 1.000 2 B LIG2 82.848 1
HETATM 1356 C C2_1 . LIG2 . 1 ? B -2.071 -10.793 -9.712 1.000 2 B LIG2 89.381 1
HETATM 1357 C C3_1 . LIG2 . 1 ? B -2.078 -9.468 -10.620 1.000 2 B LIG2 86.893 1
HETATM 1358 N N1_1 . LIG2 . 1 ? B -2.916 -8.462 -9.988 1.000 2 B LIG2 92.265 1
HETATM 1359 C C4_1 . LIG2 . 1 ? B -3.837 -7.709 -10.650 1.000 2 B LIG2 90.823 1
HETATM 1360 C C5_1 . LIG2 . 1 ? B -4.091 -8.086 -12.076 1.000 2 B LIG2 85.193 1
HETATM 1361 C C6_1 . LIG2 . 1 ? B -5.397 -8.839 -12.176 1.000 2 B LIG2 82.531 1
HETATM 1362 O O1_1 . LIG2 . 1 ? B -4.435 -6.842 -10.162 1.000 2 B LIG2 88.880 1
HETATM 1363 C C7_1 . LIG2 . 1 ? B -2.768 -8.204 -8.476 1.000 2 B LIG2 88.854 1
HETATM 1364 C C8_1 . LIG2 . 1 ? B -2.708 -9.450 -7.739 1.000 2 B LIG2 87.371 1
HETATM 1365 N N2_1 . LIG2 . 1 ? B -1.644 -10.292 -8.365 1.000 2 B LIG2 93.951 1
HETATM 1366 C C9_1 . LIG2 . 1 ? B -1.023 -11.085 -7.455 1.000 2 B LIG2 94.312 1
HETATM 1367 N N3_1 . LIG2 . 1 ? B -1.629 -12.212 -7.060 1.000 2 B LIG2 93.569 1
HETATM 1368 C C10_1 . LIG2 . 1 ? B -1.064 -12.993 -6.133 1.000 2 B LIG2 93.321 1
HETATM 1369 O O2_1 . LIG2 . 1 ? B -1.728 -14.113 -5.749 1.000 2 B LIG2 92.216 1
HETATM 1370 C C11_1 . LIG2 . 1 ? B -3.005 -14.440 -6.239 1.000 2 B LIG2 85.654 1
HETATM 1371 C C12_1 . LIG2 . 1 ? B -3.629 -15.476 -5.310 1.000 2 B LIG2 87.086 1
HETATM 1372 C C13_1 . LIG2 . 1 ? B -3.897 -14.805 -3.977 1.000 2 B LIG2 80.658 1
HETATM 1373 C C14_1 . LIG2 . 1 ? B -3.731 -15.941 -2.990 1.000 2 B LIG2 77.621 1
HETATM 1374 C C15_1 . LIG2 . 1 ? B -2.543 -16.645 -3.528 1.000 2 B LIG2 78.724 1
HETATM 1375 N N4_1 . LIG2 . 1 ? B -2.661 -16.599 -5.000 1.000 2 B LIG2 80.094 1
HETATM 1376 C C16_1 . LIG2 . 1 ? B -3.191 -17.853 -5.493 1.000 2 B LIG2 72.069 1
HETATM 1377 N N5_1 . LIG2 . 1 ? B 0.083 -12.751 -5.523 1.000 2 B LIG2 93.022 1
HETATM 1378 C C17_1 . LIG2 . 1 ? B 0.759 -11.628 -5.872 1.000 2 B LIG2 93.628 1
HETATM 1379 C C18_1 . LIG2 . 1 ? B 1.990 -11.369 -5.249 1.000 2 B LIG2 93.557 1
HETATM 1380 F F1_1 . LIG2 . 1 ? B 2.396 -12.207 -4.326 1.000 2 B LIG2 93.017 1
HETATM 1381 C C19_1 . LIG2 . 1 ? B 2.688 -10.220 -5.546 1.000 2 B LIG2 93.904 1
HETATM 1382 C C20_1 . LIG2 . 1 ? B 3.984 -10.044 -4.930 1.000 2 B LIG2 94.084 1
HETATM 1383 C C21_1 . LIG2 . 1 ? B 4.198 -9.396 -3.712 1.000 2 B LIG2 94.618 1
HETATM 1384 C C22_1 . LIG2 . 1 ? B 3.040 -8.729 -2.962 1.000 2 B LIG2 94.152 1
HETATM 1385 F F2_1 . LIG2 . 1 ? B 3.466 -7.709 -2.241 1.000 2 B LIG2 86.703 1
HETATM 1386 F F3_1 . LIG2 . 1 ? B 2.125 -8.248 -3.709 1.000 2 B LIG2 86.981 1
HETATM 1387 F F4_1 . LIG2 . 1 ? B 2.553 -9.656 -2.105 1.000 2 B LIG2 86.359 1
HETATM 1388 C C23_1 . LIG2 . 1 ? B 5.533 -9.359 -3.219 1.000 2 B LIG2 93.764 1
HETATM 1389 C C24_1 . LIG2 . 1 ? B 5.857 -8.643 -1.929 1.000 2 B LIG2 93.145 1
HETATM 1390 C C25_1 . LIG2 . 1 ? B 6.558 -10.003 -3.918 1.000 2 B LIG2 93.314 1
HETATM 1391 C C26_1 . LIG2 . 1 ? B 6.241 -10.662 -5.122 1.000 2 B LIG2 92.366 1
HETATM 1392 N N6_1 . LIG2 . 1 ? B 7.205 -11.301 -5.835 1.000 2 B LIG2 91.096 1
HETATM 1393 N N7_1 . LIG2 . 1 ? B 4.982 -10.666 -5.612 1.000 2 B LIG2 92.743 1
HETATM 1394 C C27_1 . LIG2 . 1 ? B 2.193 -9.332 -6.530 1.000 2 B LIG2 93.804 1
HETATM 1395 Cl CL1_1 . LIG2 . 1 ? B 3.065 -7.877 -6.913 1.000 2 B LIG2 92.090 1
HETATM 1396 C C28_1 . LIG2 . 1 ? B 0.962 -9.545 -7.192 1.000 2 B LIG2 94.341 1
HETATM 1397 C C29_1 . LIG2 . 1 ? B 0.246 -10.726 -6.845 1.000 2 B LIG2 94.140 1
HETATM 1398 O O1_1 . LIG3 . 1 ? C -8.283 -1.025 -12.092 1.000 3 C LIG3 90.151 1
HETATM 1399 P P1_1 . LIG3 . 1 ? C -8.562 -0.695 -10.670 1.000 3 C LIG3 96.417 1
HETATM 1400 O O2_1 . LIG3 . 1 ? C -8.005 0.530 -10.165 1.000 3 C LIG3 88.617 1
HETATM 1401 O O3_1 . LIG3 . 1 ? C -8.150 -1.928 -9.750 1.000 3 C LIG3 96.700 1
HETATM 1402 P P2_1 . LIG3 . 1 ? C -6.716 -2.618 -9.732 1.000 3 C LIG3 96.252 1
HETATM 1403 O O4_1 . LIG3 . 1 ? C -6.462 -2.984 -8.318 1.000 3 C LIG3 82.533 1
HETATM 1404 O O5_1 . LIG3 . 1 ? C -5.714 -1.667 -10.271 1.000 3 C LIG3 83.418 1
HETATM 1405 O O6_1 . LIG3 . 1 ? C -6.822 -3.839 -10.597 1.000 3 C LIG3 85.435 1
HETATM 1406 O O7_1 . LIG3 . 1 ? C -10.152 -0.642 -10.442 1.000 3 C LIG3 96.705 1
HETATM 1407 C C1_1 . LIG3 . 1 ? C -10.965 -1.700 -10.860 1.000 3 C LIG3 95.570 1
HETATM 1408 C C2_1 . LIG3 . 1 ? C -12.334 -1.170 -11.113 1.000 3 C LIG3 96.108 1
HETATM 1409 O O8_1 . LIG3 . 1 ? C -12.857 -0.720 -9.852 1.000 3 C LIG3 97.235 1
HETATM 1410 C C3_1 . LIG3 . 1 ? C -12.334 0.008 -12.074 1.000 3 C LIG3 95.765 1
HETATM 1411 O O9_1 . LIG3 . 1 ? C -13.433 -0.105 -12.952 1.000 3 C LIG3 93.796 1
HETATM 1412 C C4_1 . LIG3 . 1 ? C -12.443 1.166 -11.158 1.000 3 C LIG3 96.627 1
HETATM 1413 O O10_1 . LIG3 . 1 ? C -13.089 2.245 -11.787 1.000 3 C LIG3 95.541 1
HETATM 1414 C C5_1 . LIG3 . 1 ? C -13.201 0.645 -10.032 1.000 3 C LIG3 97.433 1
HETATM 1415 N N1_1 . LIG3 . 1 ? C -12.901 1.312 -8.760 1.000 3 C LIG3 97.868 1
HETATM 1416 C C6_1 . LIG3 . 1 ? C -13.792 1.824 -7.895 1.000 3 C LIG3 98.221 1
HETATM 1417 N N2_1 . LIG3 . 1 ? C -15.158 1.876 -7.959 1.000 3 C LIG3 98.032 1
HETATM 1418 C C7_1 . LIG3 . 1 ? C -15.804 2.459 -6.948 1.000 3 C LIG3 98.093 1
HETATM 1419 N N3_1 . LIG3 . 1 ? C -17.127 2.509 -7.006 1.000 3 C LIG3 97.492 1
HETATM 1420 N N4_1 . LIG3 . 1 ? C -15.153 2.988 -5.867 1.000 3 C LIG3 98.502 1
HETATM 1421 C C8_1 . LIG3 . 1 ? C -13.810 2.963 -5.756 1.000 3 C LIG3 98.524 1
HETATM 1422 O O11_1 . LIG3 . 1 ? C -13.237 3.424 -4.801 1.000 3 C LIG3 98.326 1
HETATM 1423 C C9_1 . LIG3 . 1 ? C -13.107 2.353 -6.838 1.000 3 C LIG3 98.437 1
HETATM 1424 N N5_1 . LIG3 . 1 ? C -11.768 2.114 -7.075 1.000 3 C LIG3 98.076 1
HETATM 1425 C C10_1 . LIG3 . 1 ? C -11.680 1.475 -8.243 1.000 3 C LIG3 97.765 1
HETATM 1426 Mg MG1_1 . LIG4 . 1 ? D -4.180 -1.613 -11.477 1.000 4 D LIG4 94.329
1
#
#
loop_
_atom_type.symbol
C
Cl
F
Mg
N
O
P
S
#
#
loop_
_ma_qa_metric.id
_ma_qa_metric.name
_ma_qa_metric.description
_ma_qa_metric.type
_ma_qa_metric.mode
_ma_qa_metric.type_other_details
_ma_qa_metric.software_group_id
1 pLDDT 'Predicted lddt' pLDDT local . .
#
#
loop_
_ma_qa_metric_local.ordinal_id
_ma_qa_metric_local.model_id
_ma_qa_metric_local.label_asym_id
_ma_qa_metric_local.label_seq_id
_ma_qa_metric_local.label_comp_id
_ma_qa_metric_local.metric_id
_ma_qa_metric_local.metric_value
1 1 A 1 GLY 1 79.388
2 1 A 2 MET 1 88.974
3 1 A 3 THR 1 95.424
4 1 A 4 GLU 1 96.619
5 1 A 5 TYR 1 97.767
6 1 A 6 LYS 1 97.700
7 1 A 7 LEU 1 98.219
8 1 A 8 VAL 1 97.804
9 1 A 9 VAL 1 97.883
10 1 A 10 VAL 1 97.803
11 1 A 11 GLY 1 97.361
12 1 A 12 ALA 1 97.258
13 1 A 13 GLY 1 96.011
14 1 A 14 GLY 1 96.751
15 1 A 15 VAL 1 98.266
16 1 A 16 GLY 1 97.986
17 1 A 17 LYS 1 97.847
18 1 A 18 SER 1 96.652
19 1 A 19 ALA 1 97.599
20 1 A 20 LEU 1 98.163
21 1 A 21 THR 1 97.784
22 1 A 22 ILE 1 96.862
23 1 A 23 GLN 1 97.797
24 1 A 24 LEU 1 97.886
25 1 A 25 ILE 1 96.753
26 1 A 26 GLN 1 96.171
27 1 A 27 ASN 1 96.372
28 1 A 28 HIS 1 95.975
29 1 A 29 PHE 1 97.034
30 1 A 30 VAL 1 91.550
31 1 A 31 ASP 1 89.318
32 1 A 32 GLU 1 84.882
33 1 A 33 TYR 1 82.033
34 1 A 34 ASP 1 81.540
35 1 A 35 PRO 1 77.501
36 1 A 36 THR 1 77.723
37 1 A 37 ILE 1 81.238
38 1 A 38 GLU 1 86.072
39 1 A 39 ASP 1 89.248
40 1 A 40 SER 1 92.507
41 1 A 41 TYR 1 95.250
42 1 A 42 ARG 1 95.723
43 1 A 43 LYS 1 96.240
44 1 A 44 GLN 1 96.937
45 1 A 45 VAL 1 96.099
46 1 A 46 VAL 1 95.719
47 1 A 47 ILE 1 96.981
48 1 A 48 ASP 1 96.119
49 1 A 49 GLY 1 93.655
50 1 A 50 GLU 1 92.967
51 1 A 51 THR 1 95.476
52 1 A 52 SER 1 95.580
53 1 A 53 LEU 1 97.319
54 1 A 54 LEU 1 97.997
55 1 A 55 ASP 1 97.374
56 1 A 56 ILE 1 97.411
57 1 A 57 LEU 1 96.256
58 1 A 58 ASP 1 95.651
59 1 A 59 THR 1 94.161
60 1 A 60 ALA 1 90.448
61 1 A 61 GLY 1 75.348
62 1 A 62 GLN 1 77.300
63 1 A 63 GLU 1 74.801
64 1 A 64 GLU 1 77.687
65 1 A 65 TYR 1 79.737
66 1 A 66 SER 1 82.555
67 1 A 67 ALA 1 86.698
68 1 A 68 MET 1 82.717
69 1 A 69 ARG 1 86.200
70 1 A 70 ASP 1 90.776
71 1 A 71 GLN 1 89.249
72 1 A 72 TYR 1 86.959
73 1 A 73 MET 1 93.022
74 1 A 74 ARG 1 94.388
75 1 A 75 THR 1 93.607
76 1 A 76 GLY 1 97.154
77 1 A 77 GLU 1 98.294
78 1 A 78 GLY 1 98.500
79 1 A 79 PHE 1 98.660
80 1 A 80 LEU 1 98.758
81 1 A 81 SER 1 98.894
82 1 A 82 VAL 1 98.909
83 1 A 83 PHE 1 98.963
84 1 A 84 ALA 1 98.907
85 1 A 85 ILE 1 98.850
86 1 A 86 ASN 1 98.740
87 1 A 87 ASN 1 98.645
88 1 A 88 THR 1 98.715
89 1 A 89 LYS 1 98.736
90 1 A 90 SER 1 98.727
91 1 A 91 PHE 1 98.890
92 1 A 92 GLU 1 98.529
93 1 A 93 ASP 1 98.234
94 1 A 94 ILE 1 98.450
95 1 A 95 HIS 1 97.161
96 1 A 96 HIS 1 96.378
97 1 A 97 TYR 1 96.656
98 1 A 98 ARG 1 97.381
99 1 A 99 GLU 1 96.654
100 1 A 100 GLN 1 95.126
101 1 A 101 ILE 1 96.646
102 1 A 102 LYS 1 96.761
103 1 A 103 ARG 1 95.165
104 1 A 104 VAL 1 94.925
105 1 A 105 LYS 1 95.662
106 1 A 106 ASP 1 95.731
107 1 A 107 SER 1 94.837
108 1 A 108 GLU 1 94.765
109 1 A 109 ASP 1 94.930
110 1 A 110 VAL 1 98.007
111 1 A 111 PRO 1 98.642
112 1 A 112 MET 1 98.699
113 1 A 113 VAL 1 98.961
114 1 A 114 LEU 1 98.975
115 1 A 115 VAL 1 98.986
116 1 A 116 GLY 1 98.975
117 1 A 117 ASN 1 98.944
118 1 A 118 LYS 1 98.801
119 1 A 119 SER 1 98.685
120 1 A 120 ASP 1 98.751
121 1 A 121 LEU 1 98.345
122 1 A 122 PRO 1 96.910
123 1 A 123 SER 1 92.896
124 1 A 124 ARG 1 97.272
125 1 A 125 THR 1 98.589
126 1 A 126 VAL 1 98.549
127 1 A 127 ASP 1 97.696
128 1 A 128 THR 1 97.572
129 1 A 129 LYS 1 98.174
130 1 A 130 GLN 1 98.120
131 1 A 131 ALA 1 98.762
132 1 A 132 GLN 1 98.788
133 1 A 133 ASP 1 98.719
134 1 A 134 LEU 1 98.738
135 1 A 135 ALA 1 98.765
136 1 A 136 ARG 1 98.457
137 1 A 137 SER 1 97.969
138 1 A 138 TYR 1 97.510
139 1 A 139 GLY 1 97.593
140 1 A 140 ILE 1 98.524
141 1 A 141 PRO 1 98.868
142 1 A 142 PHE 1 98.957
143 1 A 143 ILE 1 98.948
144 1 A 144 GLU 1 98.842
145 1 A 145 THR 1 98.979
146 1 A 146 SER 1 98.885
147 1 A 147 ALA 1 98.437
148 1 A 148 LYS 1 98.341
149 1 A 149 THR 1 98.560
150 1 A 150 ARG 1 98.458
151 1 A 151 GLN 1 98.677
152 1 A 152 GLY 1 98.914
153 1 A 153 VAL 1 98.870
154 1 A 154 ASP 1 98.643
155 1 A 155 ASP 1 98.776
156 1 A 156 ALA 1 98.881
157 1 A 157 PHE 1 98.826
158 1 A 158 TYR 1 98.657
159 1 A 159 THR 1 98.768
160 1 A 160 LEU 1 98.805
161 1 A 161 VAL 1 98.553
162 1 A 162 ARG 1 98.209
163 1 A 163 GLU 1 98.344
164 1 A 164 ILE 1 98.375
165 1 A 165 ARG 1 97.578
166 1 A 166 LYS 1 97.089
167 1 A 167 HIS 1 97.150
168 1 A 168 LYS 1 95.806
169 1 A 169 GLU 1 95.880
170 1 A 170 LYS 1 92.947
#
