# Supplementary material for: Single‐Sequence Deep Learning Delivers Crystal‐Quality Models of Covalent K‐Ras G12 Hotspot Complexes
Source: IUBMB Life. 2026 Jun 13;78(6):e70108. doi: 10.1002/iub.70108 (PMC13263772; doi:10.1002/iub.70108)
Supplement: Supplementary file 1 — Data S1: iub70108‐sup‐0001‐DataS1.zip. [file IUB-78-0-s001.zip › Supplementary_Data/1_Without Covalent Restraint_Web/Predicted Structures/KRASWT_Divarasib_GDP_Mg2+_without_restraint/pred.rank_3.cif]

data_model
_entry.id model
_struct.entry_id model
_struct.pdbx_model_details .
_struct.pdbx_structure_determination_methodology computational
_struct.title 'Chai-1 predicted structure'
_audit_conform.dict_location https://raw.githubusercontent.com/ihmwg/ModelCIF/80e1e22/dist/mmcif_ma.dic
_audit_conform.dict_name mmcif_ma.dic
_audit_conform.dict_version 1.4.7
#
loop_
_audit_author.name
_audit_author.pdbx_ordinal
'Chai Discovery team' 1
#
#
loop_
_chem_comp.id
_chem_comp.type
_chem_comp.name
_chem_comp.formula
_chem_comp.formula_weight
_chem_comp.ma_provenance
ALA 'L-peptide linking' . . . 'CCD Core'
ARG 'L-peptide linking' . . . 'CCD Core'
ASN 'L-peptide linking' . . . 'CCD Core'
ASP 'L-peptide linking' . . . 'CCD Core'
GLN 'L-peptide linking' . . . 'CCD Core'
GLU 'L-peptide linking' . . . 'CCD Core'
GLY 'L-peptide linking' . . . 'CCD Core'
HIS 'L-peptide linking' . . . 'CCD Core'
ILE 'L-peptide linking' . . . 'CCD Core'
LEU 'L-peptide linking' . . . 'CCD Core'
LIG2 non-polymer . . . 'CCD Core'
LIG3 non-polymer . . . 'CCD Core'
LIG4 non-polymer . . . 'CCD Core'
LYS 'L-peptide linking' . . . 'CCD Core'
MET 'L-peptide linking' . . . 'CCD Core'
PHE 'L-peptide linking' . . . 'CCD Core'
PRO 'L-peptide linking' . . . 'CCD Core'
SER 'L-peptide linking' . . . 'CCD Core'
THR 'L-peptide linking' . . . 'CCD Core'
TYR 'L-peptide linking' . . . 'CCD Core'
VAL 'L-peptide linking' . . . 'CCD Core'
#
#
loop_
_entity.id
_entity.type
_entity.src_method
_entity.pdbx_description
_entity.formula_weight
_entity.pdbx_number_of_molecules
_entity.details
1 polymer man 'Entity A' . 1 .
2 non-polymer man 'Entity B' . 1 .
3 non-polymer man 'Entity C' . 1 .
4 non-polymer man 'Entity D' . 1 .
#
#
loop_
_entity_poly.entity_id
_entity_poly.type
_entity_poly.nstd_linkage
_entity_poly.nstd_monomer
_entity_poly.pdbx_strand_id
_entity_poly.pdbx_seq_one_letter_code
_entity_poly.pdbx_seq_one_letter_code_can
1 polypeptide(L) no no A
;GMTEYKLVVVGAGGVGKSALTIQLIQNHFVDEYDPTIEDSYRKQVVIDGETSLLDILDTAGQEEYSAMRD
QYMRTGEGFLSVFAINNTKSFEDIHHYREQIKRVKDSEDVPMVLVGNKSDLPSRTVDTKQAQDLARSYGI
PFIETSAKTRQGVDDAFYTLVREIRKHKEK
;

;GMTEYKLVVVGAGGVGKSALTIQLIQNHFVDEYDPTIEDSYRKQVVIDGETSLLDILDTAGQEEYSAMRD
QYMRTGEGFLSVFAINNTKSFEDIHHYREQIKRVKDSEDVPMVLVGNKSDLPSRTVDTKQAQDLARSYGI
PFIETSAKTRQGVDDAFYTLVREIRKHKEK
;

#
#
loop_
_pdbx_entity_nonpoly.entity_id
_pdbx_entity_nonpoly.name
_pdbx_entity_nonpoly.comp_id
_pdbx_entity_nonpoly.ma_model_mode
2 'Entity B' LIG2 .
3 'Entity C' LIG3 .
4 'Entity D' LIG4 .
#
#
loop_
_entity_poly_seq.entity_id
_entity_poly_seq.num
_entity_poly_seq.mon_id
_entity_poly_seq.hetero
1 1 GLY .
1 2 MET .
1 3 THR .
1 4 GLU .
1 5 TYR .
1 6 LYS .
1 7 LEU .
1 8 VAL .
1 9 VAL .
1 10 VAL .
1 11 GLY .
1 12 ALA .
1 13 GLY .
1 14 GLY .
1 15 VAL .
1 16 GLY .
1 17 LYS .
1 18 SER .
1 19 ALA .
1 20 LEU .
1 21 THR .
1 22 ILE .
1 23 GLN .
1 24 LEU .
1 25 ILE .
1 26 GLN .
1 27 ASN .
1 28 HIS .
1 29 PHE .
1 30 VAL .
1 31 ASP .
1 32 GLU .
1 33 TYR .
1 34 ASP .
1 35 PRO .
1 36 THR .
1 37 ILE .
1 38 GLU .
1 39 ASP .
1 40 SER .
1 41 TYR .
1 42 ARG .
1 43 LYS .
1 44 GLN .
1 45 VAL .
1 46 VAL .
1 47 ILE .
1 48 ASP .
1 49 GLY .
1 50 GLU .
1 51 THR .
1 52 SER .
1 53 LEU .
1 54 LEU .
1 55 ASP .
1 56 ILE .
1 57 LEU .
1 58 ASP .
1 59 THR .
1 60 ALA .
1 61 GLY .
1 62 GLN .
1 63 GLU .
1 64 GLU .
1 65 TYR .
1 66 SER .
1 67 ALA .
1 68 MET .
1 69 ARG .
1 70 ASP .
1 71 GLN .
1 72 TYR .
1 73 MET .
1 74 ARG .
1 75 THR .
1 76 GLY .
1 77 GLU .
1 78 GLY .
1 79 PHE .
1 80 LEU .
1 81 SER .
1 82 VAL .
1 83 PHE .
1 84 ALA .
1 85 ILE .
1 86 ASN .
1 87 ASN .
1 88 THR .
1 89 LYS .
1 90 SER .
1 91 PHE .
1 92 GLU .
1 93 ASP .
1 94 ILE .
1 95 HIS .
1 96 HIS .
1 97 TYR .
1 98 ARG .
1 99 GLU .
1 100 GLN .
1 101 ILE .
1 102 LYS .
1 103 ARG .
1 104 VAL .
1 105 LYS .
1 106 ASP .
1 107 SER .
1 108 GLU .
1 109 ASP .
1 110 VAL .
1 111 PRO .
1 112 MET .
1 113 VAL .
1 114 LEU .
1 115 VAL .
1 116 GLY .
1 117 ASN .
1 118 LYS .
1 119 SER .
1 120 ASP .
1 121 LEU .
1 122 PRO .
1 123 SER .
1 124 ARG .
1 125 THR .
1 126 VAL .
1 127 ASP .
1 128 THR .
1 129 LYS .
1 130 GLN .
1 131 ALA .
1 132 GLN .
1 133 ASP .
1 134 LEU .
1 135 ALA .
1 136 ARG .
1 137 SER .
1 138 TYR .
1 139 GLY .
1 140 ILE .
1 141 PRO .
1 142 PHE .
1 143 ILE .
1 144 GLU .
1 145 THR .
1 146 SER .
1 147 ALA .
1 148 LYS .
1 149 THR .
1 150 ARG .
1 151 GLN .
1 152 GLY .
1 153 VAL .
1 154 ASP .
1 155 ASP .
1 156 ALA .
1 157 PHE .
1 158 TYR .
1 159 THR .
1 160 LEU .
1 161 VAL .
1 162 ARG .
1 163 GLU .
1 164 ILE .
1 165 ARG .
1 166 LYS .
1 167 HIS .
1 168 LYS .
1 169 GLU .
1 170 LYS .
#
#
loop_
_struct_asym.id
_struct_asym.entity_id
_struct_asym.details
A 1 'Chain A'
B 2 'Chain B'
C 3 'Chain C'
D 4 'Chain D'
#
#
loop_
_pdbx_poly_seq_scheme.asym_id
_pdbx_poly_seq_scheme.entity_id
_pdbx_poly_seq_scheme.seq_id
_pdbx_poly_seq_scheme.mon_id
_pdbx_poly_seq_scheme.pdb_seq_num
_pdbx_poly_seq_scheme.auth_seq_num
_pdbx_poly_seq_scheme.pdb_mon_id
_pdbx_poly_seq_scheme.auth_mon_id
_pdbx_poly_seq_scheme.pdb_strand_id
_pdbx_poly_seq_scheme.pdb_ins_code
A 1 1 GLY 1 1 GLY GLY A .
A 1 2 MET 2 2 MET MET A .
A 1 3 THR 3 3 THR THR A .
A 1 4 GLU 4 4 GLU GLU A .
A 1 5 TYR 5 5 TYR TYR A .
A 1 6 LYS 6 6 LYS LYS A .
A 1 7 LEU 7 7 LEU LEU A .
A 1 8 VAL 8 8 VAL VAL A .
A 1 9 VAL 9 9 VAL VAL A .
A 1 10 VAL 10 10 VAL VAL A .
A 1 11 GLY 11 11 GLY GLY A .
A 1 12 ALA 12 12 ALA ALA A .
A 1 13 GLY 13 13 GLY GLY A .
A 1 14 GLY 14 14 GLY GLY A .
A 1 15 VAL 15 15 VAL VAL A .
A 1 16 GLY 16 16 GLY GLY A .
A 1 17 LYS 17 17 LYS LYS A .
A 1 18 SER 18 18 SER SER A .
A 1 19 ALA 19 19 ALA ALA A .
A 1 20 LEU 20 20 LEU LEU A .
A 1 21 THR 21 21 THR THR A .
A 1 22 ILE 22 22 ILE ILE A .
A 1 23 GLN 23 23 GLN GLN A .
A 1 24 LEU 24 24 LEU LEU A .
A 1 25 ILE 25 25 ILE ILE A .
A 1 26 GLN 26 26 GLN GLN A .
A 1 27 ASN 27 27 ASN ASN A .
A 1 28 HIS 28 28 HIS HIS A .
A 1 29 PHE 29 29 PHE PHE A .
A 1 30 VAL 30 30 VAL VAL A .
A 1 31 ASP 31 31 ASP ASP A .
A 1 32 GLU 32 32 GLU GLU A .
A 1 33 TYR 33 33 TYR TYR A .
A 1 34 ASP 34 34 ASP ASP A .
A 1 35 PRO 35 35 PRO PRO A .
A 1 36 THR 36 36 THR THR A .
A 1 37 ILE 37 37 ILE ILE A .
A 1 38 GLU 38 38 GLU GLU A .
A 1 39 ASP 39 39 ASP ASP A .
A 1 40 SER 40 40 SER SER A .
A 1 41 TYR 41 41 TYR TYR A .
A 1 42 ARG 42 42 ARG ARG A .
A 1 43 LYS 43 43 LYS LYS A .
A 1 44 GLN 44 44 GLN GLN A .
A 1 45 VAL 45 45 VAL VAL A .
A 1 46 VAL 46 46 VAL VAL A .
A 1 47 ILE 47 47 ILE ILE A .
A 1 48 ASP 48 48 ASP ASP A .
A 1 49 GLY 49 49 GLY GLY A .
A 1 50 GLU 50 50 GLU GLU A .
A 1 51 THR 51 51 THR THR A .
A 1 52 SER 52 52 SER SER A .
A 1 53 LEU 53 53 LEU LEU A .
A 1 54 LEU 54 54 LEU LEU A .
A 1 55 ASP 55 55 ASP ASP A .
A 1 56 ILE 56 56 ILE ILE A .
A 1 57 LEU 57 57 LEU LEU A .
A 1 58 ASP 58 58 ASP ASP A .
A 1 59 THR 59 59 THR THR A .
A 1 60 ALA 60 60 ALA ALA A .
A 1 61 GLY 61 61 GLY GLY A .
A 1 62 GLN 62 62 GLN GLN A .
A 1 63 GLU 63 63 GLU GLU A .
A 1 64 GLU 64 64 GLU GLU A .
A 1 65 TYR 65 65 TYR TYR A .
A 1 66 SER 66 66 SER SER A .
A 1 67 ALA 67 67 ALA ALA A .
A 1 68 MET 68 68 MET MET A .
A 1 69 ARG 69 69 ARG ARG A .
A 1 70 ASP 70 70 ASP ASP A .
A 1 71 GLN 71 71 GLN GLN A .
A 1 72 TYR 72 72 TYR TYR A .
A 1 73 MET 73 73 MET MET A .
A 1 74 ARG 74 74 ARG ARG A .
A 1 75 THR 75 75 THR THR A .
A 1 76 GLY 76 76 GLY GLY A .
A 1 77 GLU 77 77 GLU GLU A .
A 1 78 GLY 78 78 GLY GLY A .
A 1 79 PHE 79 79 PHE PHE A .
A 1 80 LEU 80 80 LEU LEU A .
A 1 81 SER 81 81 SER SER A .
A 1 82 VAL 82 82 VAL VAL A .
A 1 83 PHE 83 83 PHE PHE A .
A 1 84 ALA 84 84 ALA ALA A .
A 1 85 ILE 85 85 ILE ILE A .
A 1 86 ASN 86 86 ASN ASN A .
A 1 87 ASN 87 87 ASN ASN A .
A 1 88 THR 88 88 THR THR A .
A 1 89 LYS 89 89 LYS LYS A .
A 1 90 SER 90 90 SER SER A .
A 1 91 PHE 91 91 PHE PHE A .
A 1 92 GLU 92 92 GLU GLU A .
A 1 93 ASP 93 93 ASP ASP A .
A 1 94 ILE 94 94 ILE ILE A .
A 1 95 HIS 95 95 HIS HIS A .
A 1 96 HIS 96 96 HIS HIS A .
A 1 97 TYR 97 97 TYR TYR A .
A 1 98 ARG 98 98 ARG ARG A .
A 1 99 GLU 99 99 GLU GLU A .
A 1 100 GLN 100 100 GLN GLN A .
A 1 101 ILE 101 101 ILE ILE A .
A 1 102 LYS 102 102 LYS LYS A .
A 1 103 ARG 103 103 ARG ARG A .
A 1 104 VAL 104 104 VAL VAL A .
A 1 105 LYS 105 105 LYS LYS A .
A 1 106 ASP 106 106 ASP ASP A .
A 1 107 SER 107 107 SER SER A .
A 1 108 GLU 108 108 GLU GLU A .
A 1 109 ASP 109 109 ASP ASP A .
A 1 110 VAL 110 110 VAL VAL A .
A 1 111 PRO 111 111 PRO PRO A .
A 1 112 MET 112 112 MET MET A .
A 1 113 VAL 113 113 VAL VAL A .
A 1 114 LEU 114 114 LEU LEU A .
A 1 115 VAL 115 115 VAL VAL A .
A 1 116 GLY 116 116 GLY GLY A .
A 1 117 ASN 117 117 ASN ASN A .
A 1 118 LYS 118 118 LYS LYS A .
A 1 119 SER 119 119 SER SER A .
A 1 120 ASP 120 120 ASP ASP A .
A 1 121 LEU 121 121 LEU LEU A .
A 1 122 PRO 122 122 PRO PRO A .
A 1 123 SER 123 123 SER SER A .
A 1 124 ARG 124 124 ARG ARG A .
A 1 125 THR 125 125 THR THR A .
A 1 126 VAL 126 126 VAL VAL A .
A 1 127 ASP 127 127 ASP ASP A .
A 1 128 THR 128 128 THR THR A .
A 1 129 LYS 129 129 LYS LYS A .
A 1 130 GLN 130 130 GLN GLN A .
A 1 131 ALA 131 131 ALA ALA A .
A 1 132 GLN 132 132 GLN GLN A .
A 1 133 ASP 133 133 ASP ASP A .
A 1 134 LEU 134 134 LEU LEU A .
A 1 135 ALA 135 135 ALA ALA A .
A 1 136 ARG 136 136 ARG ARG A .
A 1 137 SER 137 137 SER SER A .
A 1 138 TYR 138 138 TYR TYR A .
A 1 139 GLY 139 139 GLY GLY A .
A 1 140 ILE 140 140 ILE ILE A .
A 1 141 PRO 141 141 PRO PRO A .
A 1 142 PHE 142 142 PHE PHE A .
A 1 143 ILE 143 143 ILE ILE A .
A 1 144 GLU 144 144 GLU GLU A .
A 1 145 THR 145 145 THR THR A .
A 1 146 SER 146 146 SER SER A .
A 1 147 ALA 147 147 ALA ALA A .
A 1 148 LYS 148 148 LYS LYS A .
A 1 149 THR 149 149 THR THR A .
A 1 150 ARG 150 150 ARG ARG A .
A 1 151 GLN 151 151 GLN GLN A .
A 1 152 GLY 152 152 GLY GLY A .
A 1 153 VAL 153 153 VAL VAL A .
A 1 154 ASP 154 154 ASP ASP A .
A 1 155 ASP 155 155 ASP ASP A .
A 1 156 ALA 156 156 ALA ALA A .
A 1 157 PHE 157 157 PHE PHE A .
A 1 158 TYR 158 158 TYR TYR A .
A 1 159 THR 159 159 THR THR A .
A 1 160 LEU 160 160 LEU LEU A .
A 1 161 VAL 161 161 VAL VAL A .
A 1 162 ARG 162 162 ARG ARG A .
A 1 163 GLU 163 163 GLU GLU A .
A 1 164 ILE 164 164 ILE ILE A .
A 1 165 ARG 165 165 ARG ARG A .
A 1 166 LYS 166 166 LYS LYS A .
A 1 167 HIS 167 167 HIS HIS A .
A 1 168 LYS 168 168 LYS LYS A .
A 1 169 GLU 169 169 GLU GLU A .
A 1 170 LYS 170 170 LYS LYS A .
#
#
loop_
_pdbx_nonpoly_scheme.asym_id
_pdbx_nonpoly_scheme.entity_id
_pdbx_nonpoly_scheme.mon_id
_pdbx_nonpoly_scheme.ndb_seq_num
_pdbx_nonpoly_scheme.pdb_seq_num
_pdbx_nonpoly_scheme.auth_seq_num
_pdbx_nonpoly_scheme.auth_mon_id
_pdbx_nonpoly_scheme.pdb_strand_id
_pdbx_nonpoly_scheme.pdb_ins_code
B 2 LIG2 1 1 1 LIG2 B .
C 3 LIG3 1 1 1 LIG3 C .
D 4 LIG4 1 1 1 LIG4 D .
#
#
loop_
_ma_data.id
_ma_data.name
_ma_data.content_type
_ma_data.content_type_other_details
1 'Entity A' target .
2 'Entity B' target .
3 'Entity C' target .
4 'Entity D' target .
5 pred_model_1 'model coordinates' .
#
#
loop_
_ma_target_entity.entity_id
_ma_target_entity.data_id
_ma_target_entity.origin
1 1 designed
2 2 designed
3 3 designed
4 4 designed
#
#
loop_
_ma_target_entity_instance.asym_id
_ma_target_entity_instance.entity_id
_ma_target_entity_instance.details
A 1 'Chain A'
B 2 'Chain B'
C 3 'Chain C'
D 4 'Chain D'
#
#
loop_
_ma_model_list.ordinal_id
_ma_model_list.model_name
_ma_model_list.data_id
_ma_model_list.model_type
_ma_model_list.model_type_other_details
1 pred_model_1 5 'Ab initio model' .
#
#
loop_
_ma_model_group.id
_ma_model_group.name
_ma_model_group.details
1 pred .
#
#
loop_
_ma_model_group_link.group_id
_ma_model_group_link.model_id
1 1
#
#
loop_
_atom_site.group_PDB
_atom_site.id
_atom_site.type_symbol
_atom_site.label_atom_id
_atom_site.label_alt_id
_atom_site.label_comp_id
_atom_site.label_seq_id
_atom_site.auth_seq_id
_atom_site.pdbx_PDB_ins_code
_atom_site.label_asym_id
_atom_site.Cartn_x
_atom_site.Cartn_y
_atom_site.Cartn_z
_atom_site.occupancy
_atom_site.label_entity_id
_atom_site.auth_asym_id
_atom_site.auth_comp_id
_atom_site.B_iso_or_equiv
_atom_site.pdbx_PDB_model_num
ATOM 1 N N . GLY 1 1 ? A 9.042 8.390 20.983 1.000 1 A GLY 71.829 1
ATOM 2 C CA . GLY 1 1 ? A 10.106 8.858 20.106 1.000 1 A GLY 77.270 1
ATOM 3 C C . GLY 1 1 ? A 9.874 8.393 18.678 1.000 1 A GLY 81.685 1
ATOM 4 O O . GLY 1 1 ? A 8.852 7.771 18.352 1.000 1 A GLY 79.227 1
ATOM 5 N N . MET 2 2 ? A 10.801 8.758 17.773 1.000 1 A MET 84.628 1
ATOM 6 C CA . MET 2 2 ? A 10.692 8.367 16.371 1.000 1 A MET 89.220 1
ATOM 7 C C . MET 2 2 ? A 10.676 6.841 16.257 1.000 1 A MET 91.342 1
ATOM 8 O O . MET 2 2 ? A 11.494 6.165 16.879 1.000 1 A MET 90.217 1
ATOM 9 C CB . MET 2 2 ? A 11.819 8.953 15.547 1.000 1 A MET 87.333 1
ATOM 10 C CG . MET 2 2 ? A 11.674 8.639 14.072 1.000 1 A MET 86.725 1
ATOM 11 S SD . MET 2 2 ? A 13.011 9.370 13.089 1.000 1 A MET 84.378 1
ATOM 12 C CE . MET 2 2 ? A 12.622 11.106 13.285 1.000 1 A MET 79.968 1
ATOM 13 N N . THR 3 3 ? A 9.750 6.330 15.418 1.000 1 A THR 94.805 1
ATOM 14 C CA . THR 3 3 ? A 9.613 4.894 15.169 1.000 1 A THR 95.061 1
ATOM 15 C C . THR 3 3 ? A 9.640 4.692 13.655 1.000 1 A THR 96.015 1
ATOM 16 O O . THR 3 3 ? A 9.041 5.476 12.906 1.000 1 A THR 95.616 1
ATOM 17 C CB . THR 3 3 ? A 8.305 4.374 15.740 1.000 1 A THR 93.290 1
ATOM 18 O OG1 . THR 3 3 ? A 8.282 4.608 17.149 1.000 1 A THR 88.564 1
ATOM 19 C CG2 . THR 3 3 ? A 8.164 2.878 15.514 1.000 1 A THR 89.072 1
ATOM 20 N N . GLU 4 4 ? A 10.356 3.662 13.202 1.000 1 A GLU 96.405 1
ATOM 21 C CA . GLU 4 4 ? A 10.432 3.328 11.780 1.000 1 A GLU 96.774 1
ATOM 22 C C . GLU 4 4 ? A 9.403 2.290 11.436 1.000 1 A GLU 97.138 1
ATOM 23 O O . GLU 4 4 ? A 9.105 1.398 12.238 1.000 1 A GLU 96.659 1
ATOM 24 C CB . GLU 4 4 ? A 11.830 2.823 11.417 1.000 1 A GLU 95.752 1
ATOM 25 C CG . GLU 4 4 ? A 12.899 3.880 11.613 1.000 1 A GLU 86.348 1
ATOM 26 C CD . GLU 4 4 ? A 14.277 3.471 11.064 1.000 1 A GLU 85.459 1
ATOM 27 O OE1 . GLU 4 4 ? A 14.338 2.578 10.183 1.000 1 A GLU 82.520 1
ATOM 28 O OE2 . GLU 4 4 ? A 15.275 4.072 11.515 1.000 1 A GLU 79.463 1
ATOM 29 N N . TYR 5 5 ? A 8.802 2.407 10.220 1.000 1 A TYR 97.474 1
ATOM 30 C CA . TYR 5 5 ? A 7.840 1.449 9.705 1.000 1 A TYR 97.759 1
ATOM 31 C C . TYR 5 5 ? A 8.190 1.162 8.258 1.000 1 A TYR 97.815 1
ATOM 32 O O . TYR 5 5 ? A 8.310 2.081 7.465 1.000 1 A TYR 97.736 1
ATOM 33 C CB . TYR 5 5 ? A 6.432 2.010 9.760 1.000 1 A TYR 97.688 1
ATOM 34 C CG . TYR 5 5 ? A 5.968 2.392 11.138 1.000 1 A TYR 97.651 1
ATOM 35 C CD1 . TYR 5 5 ? A 5.389 1.439 11.962 1.000 1 A TYR 97.109 1
ATOM 36 C CD2 . TYR 5 5 ? A 6.157 3.676 11.627 1.000 1 A TYR 97.284 1
ATOM 37 C CE1 . TYR 5 5 ? A 4.997 1.761 13.234 1.000 1 A TYR 96.412 1
ATOM 38 C CE2 . TYR 5 5 ? A 5.751 4.006 12.911 1.000 1 A TYR 96.452 1
ATOM 39 C CZ . TYR 5 5 ? A 5.179 3.048 13.700 1.000 1 A TYR 96.312 1
ATOM 40 O OH . TYR 5 5 ? A 4.770 3.372 14.992 1.000 1 A TYR 94.765 1
ATOM 41 N N . LYS 6 6 ? A 8.374 -0.143 7.928 1.000 1 A LYS 97.784 1
ATOM 42 C CA . LYS 6 6 ? A 8.623 -0.571 6.557 1.000 1 A LYS 97.686 1
ATOM 43 C C . LYS 6 6 ? A 7.298 -0.884 5.880 1.000 1 A LYS 97.915 1
ATOM 44 O O . LYS 6 6 ? A 6.619 -1.846 6.226 1.000 1 A LYS 97.734 1
ATOM 45 C CB . LYS 6 6 ? A 9.568 -1.775 6.546 1.000 1 A LYS 97.037 1
ATOM 46 C CG . LYS 6 6 ? A 9.764 -2.390 5.150 1.000 1 A LYS 85.752 1
ATOM 47 C CD . LYS 6 6 ? A 10.430 -1.392 4.193 1.000 1 A LYS 79.784 1
ATOM 48 C CE . LYS 6 6 ? A 10.748 -2.017 2.854 1.000 1 A LYS 75.227 1
ATOM 49 N NZ . LYS 6 6 ? A 11.698 -3.153 2.964 1.000 1 A LYS 63.177 1
ATOM 50 N N . LEU 7 7 ? A 6.942 -0.065 4.913 1.000 1 A LEU 97.998 1
ATOM 51 C CA . LEU 7 7 ? A 5.660 -0.156 4.193 1.000 1 A LEU 98.185 1
ATOM 52 C C . LEU 7 7 ? A 5.918 -0.566 2.754 1.000 1 A LEU 97.817 1
ATOM 53 O O . LEU 7 7 ? A 6.851 -0.093 2.118 1.000 1 A LEU 97.509 1
ATOM 54 C CB . LEU 7 7 ? A 4.923 1.191 4.186 1.000 1 A LEU 98.443 1
ATOM 55 C CG . LEU 7 7 ? A 4.821 1.934 5.517 1.000 1 A LEU 98.247 1
ATOM 56 C CD1 . LEU 7 7 ? A 4.234 1.031 6.603 1.000 1 A LEU 98.157 1
ATOM 57 C CD2 . LEU 7 7 ? A 3.952 3.182 5.355 1.000 1 A LEU 98.295 1
ATOM 58 N N . VAL 8 8 ? A 5.066 -1.455 2.223 1.000 1 A VAL 98.062 1
ATOM 59 C CA . VAL 8 8 ? A 5.219 -1.954 0.861 1.000 1 A VAL 97.748 1
ATOM 60 C C . VAL 8 8 ? A 3.932 -1.673 0.121 1.000 1 A VAL 97.933 1
ATOM 61 O O . VAL 8 8 ? A 2.842 -1.909 0.612 1.000 1 A VAL 98.000 1
ATOM 62 C CB . VAL 8 8 ? A 5.512 -3.461 0.869 1.000 1 A VAL 96.949 1
ATOM 63 C CG1 . VAL 8 8 ? A 6.708 -3.762 1.757 1.000 1 A VAL 96.357 1
ATOM 64 C CG2 . VAL 8 8 ? A 5.749 -3.971 -0.540 1.000 1 A VAL 96.262 1
ATOM 65 N N . VAL 9 9 ? A 4.078 -1.148 -1.107 1.000 1 A VAL 97.671 1
ATOM 66 C CA . VAL 9 9 ? A 2.934 -0.789 -1.942 1.000 1 A VAL 97.844 1
ATOM 67 C C . VAL 9 9 ? A 2.877 -1.768 -3.100 1.000 1 A VAL 97.470 1
ATOM 68 O O . VAL 9 9 ? A 3.809 -1.832 -3.894 1.000 1 A VAL 96.989 1
ATOM 69 C CB . VAL 9 9 ? A 3.041 0.654 -2.462 1.000 1 A VAL 98.077 1
ATOM 70 C CG1 . VAL 9 9 ? A 3.314 1.624 -1.302 1.000 1 A VAL 98.282 1
ATOM 71 C CG2 . VAL 9 9 ? A 1.765 1.050 -3.202 1.000 1 A VAL 98.139 1
ATOM 72 N N . VAL 10 10 ? A 1.781 -2.508 -3.216 1.000 1 A VAL 97.848 1
ATOM 73 C CA . VAL 10 10 ? A 1.618 -3.541 -4.237 1.000 1 A VAL 97.757 1
ATOM 74 C C . VAL 10 10 ? A 0.331 -3.310 -5.009 1.000 1 A VAL 98.037 1
ATOM 75 O O . VAL 10 10 ? A -0.561 -2.579 -4.582 1.000 1 A VAL 98.313 1
ATOM 76 C CB . VAL 10 10 ? A 1.627 -4.968 -3.658 1.000 1 A VAL 96.956 1
ATOM 77 C CG1 . VAL 10 10 ? A 2.896 -5.215 -2.849 1.000 1 A VAL 96.711 1
ATOM 78 C CG2 . VAL 10 10 ? A 0.384 -5.216 -2.800 1.000 1 A VAL 96.963 1
ATOM 79 N N . GLY 11 11 ? A 0.245 -3.956 -6.165 1.000 1 A GLY 97.675 1
ATOM 80 C CA . GLY 11 11 ? A -0.920 -3.857 -7.010 1.000 1 A GLY 97.304 1
ATOM 81 C C . GLY 11 11 ? A -0.543 -3.901 -8.471 1.000 1 A GLY 96.942 1
ATOM 82 O O . GLY 11 11 ? A 0.632 -3.838 -8.822 1.000 1 A GLY 96.529 1
ATOM 83 N N . ALA 12 12 ? A -1.541 -4.015 -9.326 1.000 1 A ALA 97.680 1
ATOM 84 C CA . ALA 12 12 ? A -1.304 -4.166 -10.751 1.000 1 A ALA 97.168 1
ATOM 85 C C . ALA 12 12 ? A -0.639 -2.924 -11.346 1.000 1 A ALA 96.783 1
ATOM 86 O O . ALA 12 12 ? A -0.668 -1.841 -10.769 1.000 1 A ALA 96.726 1
ATOM 87 C CB . ALA 12 12 ? A -2.617 -4.431 -11.483 1.000 1 A ALA 96.856 1
ATOM 88 N N . GLY 13 13 ? A -0.029 -3.117 -12.496 1.000 1 A GLY 96.132 1
ATOM 89 C CA . GLY 13 13 ? A 0.571 -1.989 -13.210 1.000 1 A GLY 96.016 1
ATOM 90 C C . GLY 13 13 ? A -0.467 -0.931 -13.548 1.000 1 A GLY 96.714 1
ATOM 91 O O . GLY 13 13 ? A -1.579 -1.248 -13.969 1.000 1 A GLY 96.869 1
ATOM 92 N N . GLY 14 14 ? A -0.112 0.321 -13.353 1.000 1 A GLY 96.684 1
ATOM 93 C CA . GLY 14 14 ? A -0.927 1.456 -13.739 1.000 1 A GLY 96.742 1
ATOM 94 C C . GLY 14 14 ? A -1.998 1.861 -12.746 1.000 1 A GLY 97.635 1
ATOM 95 O O . GLY 14 14 ? A -2.769 2.786 -13.059 1.000 1 A GLY 97.694 1
ATOM 96 N N . VAL 15 15 ? A -2.065 1.246 -11.571 1.000 1 A VAL 97.780 1
ATOM 97 C CA . VAL 15 15 ? A -3.077 1.614 -10.589 1.000 1 A VAL 98.271 1
ATOM 98 C C . VAL 15 15 ? A -2.719 2.899 -9.850 1.000 1 A VAL 98.369 1
ATOM 99 O O . VAL 15 15 ? A -3.588 3.506 -9.217 1.000 1 A VAL 98.469 1
ATOM 100 C CB . VAL 15 15 ? A -3.348 0.499 -9.580 1.000 1 A VAL 98.438 1
ATOM 101 C CG1 . VAL 15 15 ? A -3.821 -0.752 -10.283 1.000 1 A VAL 98.503 1
ATOM 102 C CG2 . VAL 15 15 ? A -2.152 0.220 -8.697 1.000 1 A VAL 98.692 1
ATOM 103 N N . GLY 16 16 ? A -1.442 3.294 -9.891 1.000 1 A GLY 98.193 1
ATOM 104 C CA . GLY 16 16 ? A -1.007 4.509 -9.218 1.000 1 A GLY 97.965 1
ATOM 105 C C . GLY 16 16 ? A -0.146 4.274 -7.990 1.000 1 A GLY 98.100 1
ATOM 106 O O . GLY 16 16 ? A -0.060 5.159 -7.134 1.000 1 A GLY 98.126 1
ATOM 107 N N . LYS 17 17 ? A 0.526 3.117 -7.892 1.000 1 A LYS 98.007 1
ATOM 108 C CA . LYS 17 17 ? A 1.418 2.864 -6.771 1.000 1 A LYS 97.828 1
ATOM 109 C C . LYS 17 17 ? A 2.493 3.937 -6.668 1.000 1 A LYS 97.511 1
ATOM 110 O O . LYS 17 17 ? A 2.709 4.505 -5.578 1.000 1 A LYS 97.737 1
ATOM 111 C CB . LYS 17 17 ? A 2.085 1.490 -6.883 1.000 1 A LYS 97.531 1
ATOM 112 C CG . LYS 17 17 ? A 1.082 0.349 -6.919 1.000 1 A LYS 96.989 1
ATOM 113 C CD . LYS 17 17 ? A 1.808 -0.993 -7.000 1.000 1 A LYS 96.452 1
ATOM 114 C CE . LYS 17 17 ? A 2.681 -1.126 -8.253 1.000 1 A LYS 95.923 1
ATOM 115 N NZ . LYS 17 17 ? A 1.866 -1.109 -9.463 1.000 1 A LYS 95.446 1
ATOM 116 N N . SER 18 18 ? A 3.171 4.233 -7.774 1.000 1 A SER 96.951 1
ATOM 117 C CA . SER 18 18 ? A 4.213 5.268 -7.762 1.000 1 A SER 96.556 1
ATOM 118 C C . SER 18 18 ? A 3.619 6.635 -7.489 1.000 1 A SER 96.941 1
ATOM 119 O O . SER 18 18 ? A 4.175 7.404 -6.705 1.000 1 A SER 97.184 1
ATOM 120 C CB . SER 18 18 ? A 4.987 5.269 -9.079 1.000 1 A SER 95.691 1
ATOM 121 O OG . SER 18 18 ? A 5.723 4.063 -9.208 1.000 1 A SER 91.476 1
ATOM 122 N N . ALA 19 19 ? A 2.479 6.955 -8.107 1.000 1 A ALA 97.285 1
ATOM 123 C CA . ALA 19 19 ? A 1.870 8.266 -7.904 1.000 1 A ALA 97.542 1
ATOM 124 C C . ALA 19 19 ? A 1.472 8.475 -6.452 1.000 1 A ALA 97.893 1
ATOM 125 O O . ALA 19 19 ? A 1.643 9.564 -5.899 1.000 1 A ALA 98.101 1
ATOM 126 C CB . ALA 19 19 ? A 0.657 8.455 -8.831 1.000 1 A ALA 97.448 1
ATOM 127 N N . LEU 20 20 ? A 0.913 7.427 -5.816 1.000 1 A LEU 97.811 1
ATOM 128 C CA . LEU 20 20 ? A 0.568 7.547 -4.410 1.000 1 A LEU 98.112 1
ATOM 129 C C . LEU 20 20 ? A 1.800 7.761 -3.538 1.000 1 A LEU 98.078 1
ATOM 130 O O . LEU 20 20 ? A 1.797 8.598 -2.623 1.000 1 A LEU 98.156 1
ATOM 131 C CB . LEU 20 20 ? A -0.156 6.287 -3.939 1.000 1 A LEU 98.443 1
ATOM 132 C CG . LEU 20 20 ? A -1.598 6.141 -4.403 1.000 1 A LEU 98.551 1
ATOM 133 C CD1 . LEU 20 20 ? A -2.476 7.168 -3.709 1.000 1 A LEU 98.586 1
ATOM 134 C CD2 . LEU 20 20 ? A -2.075 4.729 -4.151 1.000 1 A LEU 98.627 1
ATOM 135 N N . THR 21 21 ? A 2.885 7.017 -3.833 1.000 1 A THR 97.900 1
ATOM 136 C CA . THR 21 21 ? A 4.092 7.133 -3.047 1.000 1 A THR 97.652 1
ATOM 137 C C . THR 21 21 ? A 4.717 8.506 -3.197 1.000 1 A THR 97.547 1
ATOM 138 O O . THR 21 21 ? A 5.111 9.139 -2.213 1.000 1 A THR 97.677 1
ATOM 139 C CB . THR 21 21 ? A 5.096 6.058 -3.468 1.000 1 A THR 97.493 1
ATOM 140 O OG1 . THR 21 21 ? A 4.498 4.766 -3.264 1.000 1 A THR 97.293 1
ATOM 141 C CG2 . THR 21 21 ? A 6.376 6.147 -2.672 1.000 1 A THR 97.390 1
ATOM 142 N N . ILE 22 22 ? A 4.767 9.007 -4.419 1.000 1 A ILE 97.158 1
ATOM 143 C CA . ILE 22 22 ? A 5.376 10.300 -4.681 1.000 1 A ILE 96.708 1
ATOM 144 C C . ILE 22 22 ? A 4.542 11.421 -4.055 1.000 1 A ILE 97.140 1
ATOM 145 O O . ILE 22 22 ? A 5.084 12.394 -3.532 1.000 1 A ILE 97.451 1
ATOM 146 C CB . ILE 22 22 ? A 5.619 10.492 -6.175 1.000 1 A ILE 95.945 1
ATOM 147 C CG1 . ILE 22 22 ? A 6.706 9.504 -6.620 1.000 1 A ILE 95.256 1
ATOM 148 C CG2 . ILE 22 22 ? A 6.023 11.930 -6.516 1.000 1 A ILE 94.501 1
ATOM 149 C CD1 . ILE 22 22 ? A 6.830 9.348 -8.118 1.000 1 A ILE 92.447 1
ATOM 150 N N . GLN 23 23 ? A 3.196 11.288 -4.090 1.000 1 A GLN 97.541 1
ATOM 151 C CA . GLN 23 23 ? A 2.357 12.272 -3.400 1.000 1 A GLN 97.747 1
ATOM 152 C C . GLN 23 23 ? A 2.677 12.277 -1.916 1.000 1 A GLN 97.868 1
ATOM 153 O O . GLN 23 23 ? A 2.722 13.360 -1.294 1.000 1 A GLN 97.811 1
ATOM 154 C CB . GLN 23 23 ? A 0.871 11.972 -3.618 1.000 1 A GLN 97.699 1
ATOM 155 C CG . GLN 23 23 ? A 0.349 12.582 -4.893 1.000 1 A GLN 95.540 1
ATOM 156 C CD . GLN 23 23 ? A 0.133 14.080 -4.791 1.000 1 A GLN 97.426 1
ATOM 157 O OE1 . GLN 23 23 ? A 0.558 14.758 -3.831 1.000 1 A GLN 96.774 1
ATOM 158 N NE2 . GLN 23 23 ? A -0.521 14.647 -5.800 1.000 1 A GLN 96.361 1
ATOM 159 N N . LEU 24 24 ? A 2.829 11.088 -1.299 1.000 1 A LEU 97.746 1
ATOM 160 C CA . LEU 24 24 ? A 3.152 11.063 0.124 1.000 1 A LEU 97.816 1
ATOM 161 C C . LEU 24 24 ? A 4.500 11.694 0.418 1.000 1 A LEU 97.587 1
ATOM 162 O O . LEU 24 24 ? A 4.628 12.511 1.351 1.000 1 A LEU 97.428 1
ATOM 163 C CB . LEU 24 24 ? A 3.154 9.624 0.653 1.000 1 A LEU 98.020 1
ATOM 164 C CG . LEU 24 24 ? A 3.364 9.600 2.174 1.000 1 A LEU 97.961 1
ATOM 165 C CD1 . LEU 24 24 ? A 2.005 9.702 2.880 1.000 1 A LEU 97.629 1
ATOM 166 C CD2 . LEU 24 24 ? A 4.117 8.368 2.625 1.000 1 A LEU 97.774 1
ATOM 167 N N . ILE 25 25 ? A 5.516 11.334 -0.354 1.000 1 A ILE 97.176 1
ATOM 168 C CA . ILE 25 25 ? A 6.897 11.719 -0.056 1.000 1 A ILE 96.385 1
ATOM 169 C C . ILE 25 25 ? A 7.207 13.135 -0.506 1.000 1 A ILE 96.034 1
ATOM 170 O O . ILE 25 25 ? A 7.921 13.862 0.172 1.000 1 A ILE 95.725 1
ATOM 171 C CB . ILE 25 25 ? A 7.871 10.730 -0.740 1.000 1 A ILE 95.520 1
ATOM 172 C CG1 . ILE 25 25 ? A 7.613 9.320 -0.211 1.000 1 A ILE 92.978 1
ATOM 173 C CG2 . ILE 25 25 ? A 9.309 11.155 -0.577 1.000 1 A ILE 91.403 1
ATOM 174 C CD1 . ILE 25 25 ? A 7.890 9.137 1.241 1.000 1 A ILE 86.284 1
ATOM 175 N N . GLN 26 26 ? A 6.679 13.527 -1.665 1.000 1 A GLN 96.350 1
ATOM 176 C CA . GLN 26 26 ? A 7.083 14.763 -2.325 1.000 1 A GLN 95.608 1
ATOM 177 C C . GLN 26 26 ? A 5.951 15.756 -2.506 1.000 1 A GLN 95.974 1
ATOM 178 O O . GLN 26 26 ? A 6.179 16.883 -2.920 1.000 1 A GLN 95.113 1
ATOM 179 C CB . GLN 26 26 ? A 7.727 14.451 -3.657 1.000 1 A GLN 94.149 1
ATOM 180 C CG . GLN 26 26 ? A 9.010 13.628 -3.516 1.000 1 A GLN 89.317 1
ATOM 181 C CD . GLN 26 26 ? A 9.690 13.355 -4.857 1.000 1 A GLN 81.741 1
ATOM 182 O OE1 . GLN 26 26 ? A 9.246 13.842 -5.891 1.000 1 A GLN 73.293 1
ATOM 183 N NE2 . GLN 26 26 ? A 10.752 12.580 -4.818 1.000 1 A GLN 72.377 1
ATOM 184 N N . ASN 27 27 ? A 4.702 15.354 -2.211 1.000 1 A ASN 96.647 1
ATOM 185 C CA . ASN 27 27 ? A 3.537 16.244 -2.251 1.000 1 A ASN 96.336 1
ATOM 186 C C . ASN 27 27 ? A 3.328 16.884 -3.617 1.000 1 A ASN 96.518 1
ATOM 187 O O . ASN 27 27 ? A 3.024 18.066 -3.726 1.000 1 A ASN 95.195 1
ATOM 188 C CB . ASN 27 27 ? A 3.614 17.331 -1.152 1.000 1 A ASN 95.372 1
ATOM 189 C CG . ASN 27 27 ? A 3.424 16.755 0.225 1.000 1 A ASN 93.430 1
ATOM 190 O OD1 . ASN 27 27 ? A 2.296 16.623 0.682 1.000 1 A ASN 82.485 1
ATOM 191 N ND2 . ASN 27 27 ? A 4.514 16.344 0.858 1.000 1 A ASN 79.821 1
ATOM 192 N N . HIS 28 28 ? A 3.483 16.066 -4.667 1.000 1 A HIS 96.602 1
ATOM 193 C CA . HIS 28 28 ? A 3.159 16.477 -6.043 1.000 1 A HIS 95.921 1
ATOM 194 C C . HIS 28 28 ? A 2.742 15.271 -6.837 1.000 1 A HIS 96.431 1
ATOM 195 O O . HIS 28 28 ? A 3.107 14.138 -6.529 1.000 1 A HIS 95.792 1
ATOM 196 C CB . HIS 28 28 ? A 4.335 17.210 -6.724 1.000 1 A HIS 93.699 1
ATOM 197 C CG . HIS 28 28 ? A 5.498 16.325 -7.008 1.000 1 A HIS 87.089 1
ATOM 198 N ND1 . HIS 28 28 ? A 5.793 15.856 -8.274 1.000 1 A HIS 77.675 1
ATOM 199 C CD2 . HIS 28 28 ? A 6.444 15.836 -6.198 1.000 1 A HIS 78.793 1
ATOM 200 C CE1 . HIS 28 28 ? A 6.893 15.123 -8.231 1.000 1 A HIS 78.281 1
ATOM 201 N NE2 . HIS 28 28 ? A 7.293 15.094 -6.979 1.000 1 A HIS 77.505 1
ATOM 202 N N . PHE 29 29 ? A 1.911 15.525 -7.874 1.000 1 A PHE 97.143 1
ATOM 203 C CA . PHE 29 29 ? A 1.383 14.485 -8.733 1.000 1 A PHE 97.009 1
ATOM 204 C C . PHE 29 29 ? A 2.257 14.334 -9.971 1.000 1 A PHE 95.815 1
ATOM 205 O O . PHE 29 29 ? A 2.467 15.313 -10.695 1.000 1 A PHE 95.035 1
ATOM 206 C CB . PHE 29 29 ? A -0.053 14.803 -9.129 1.000 1 A PHE 96.705 1
ATOM 207 C CG . PHE 29 29 ? A -0.685 13.800 -10.075 1.000 1 A PHE 97.156 1
ATOM 208 C CD1 . PHE 29 29 ? A -0.788 12.493 -9.693 1.000 1 A PHE 97.342 1
ATOM 209 C CD2 . PHE 29 29 ? A -1.175 14.201 -11.316 1.000 1 A PHE 96.746 1
ATOM 210 C CE1 . PHE 29 29 ? A -1.354 11.554 -10.536 1.000 1 A PHE 96.896 1
ATOM 211 C CE2 . PHE 29 29 ? A -1.759 13.275 -12.141 1.000 1 A PHE 96.280 1
ATOM 212 C CZ . PHE 29 29 ? A -1.855 11.951 -11.759 1.000 1 A PHE 96.602 1
ATOM 213 N N . VAL 30 30 ? A 2.753 13.114 -10.194 1.000 1 A VAL 93.948 1
ATOM 214 C CA . VAL 30 30 ? A 3.538 12.813 -11.392 1.000 1 A VAL 91.369 1
ATOM 215 C C . VAL 30 30 ? A 2.607 12.220 -12.422 1.000 1 A VAL 91.047 1
ATOM 216 O O . VAL 30 30 ? A 2.110 11.096 -12.274 1.000 1 A VAL 89.431 1
ATOM 217 C CB . VAL 30 30 ? A 4.700 11.873 -11.077 1.000 1 A VAL 87.360 1
ATOM 218 C CG1 . VAL 30 30 ? A 5.632 12.513 -10.064 1.000 1 A VAL 82.528 1
ATOM 219 C CG2 . VAL 30 30 ? A 5.462 11.500 -12.332 1.000 1 A VAL 80.691 1
ATOM 220 N N . ASP 31 31 ? A 2.313 12.956 -13.484 1.000 1 A ASP 90.360 1
ATOM 221 C CA . ASP 31 31 ? A 1.342 12.508 -14.483 1.000 1 A ASP 89.186 1
ATOM 222 C C . ASP 31 31 ? A 1.839 11.297 -15.251 1.000 1 A ASP 88.813 1
ATOM 223 O O . ASP 31 31 ? A 1.030 10.409 -15.606 1.000 1 A ASP 83.145 1
ATOM 224 C CB . ASP 31 31 ? A 1.021 13.646 -15.458 1.000 1 A ASP 85.211 1
ATOM 225 C CG . ASP 31 31 ? A -0.131 13.327 -16.366 1.000 1 A ASP 80.504 1
ATOM 226 O OD1 . ASP 31 31 ? A -1.235 13.153 -15.845 1.000 1 A ASP 76.384 1
ATOM 227 O OD2 . ASP 31 31 ? A 0.079 13.260 -17.585 1.000 1 A ASP 77.098 1
ATOM 228 N N . GLU 32 32 ? A 3.143 11.234 -15.534 1.000 1 A GLU 86.693 1
ATOM 229 C CA . GLU 32 32 ? A 3.758 10.117 -16.239 1.000 1 A GLU 84.764 1
ATOM 230 C C . GLU 32 32 ? A 5.008 9.760 -15.464 1.000 1 A GLU 82.903 1
ATOM 231 O O . GLU 32 32 ? A 5.818 10.636 -15.136 1.000 1 A GLU 77.441 1
ATOM 232 C CB . GLU 32 32 ? A 4.105 10.511 -17.676 1.000 1 A GLU 82.274 1
ATOM 233 C CG . GLU 32 32 ? A 4.753 9.405 -18.481 1.000 1 A GLU 72.450 1
ATOM 234 C CD . GLU 32 32 ? A 5.096 9.828 -19.909 1.000 1 A GLU 64.739 1
ATOM 235 O OE1 . GLU 32 32 ? A 4.808 10.984 -20.279 1.000 1 A GLU 60.608 1
ATOM 236 O OE2 . GLU 32 32 ? A 5.665 8.995 -20.623 1.000 1 A GLU 57.550 1
ATOM 237 N N . TYR 33 33 ? A 5.173 8.466 -15.136 1.000 1 A TYR 83.558 1
ATOM 238 C CA . TYR 33 33 ? A 6.304 7.980 -14.353 1.000 1 A TYR 81.966 1
ATOM 239 C C . TYR 33 33 ? A 6.669 6.624 -14.928 1.000 1 A TYR 82.910 1
ATOM 240 O O . TYR 33 33 ? A 5.804 5.784 -15.186 1.000 1 A TYR 81.065 1
ATOM 241 C CB . TYR 33 33 ? A 5.885 7.848 -12.889 1.000 1 A TYR 77.320 1
ATOM 242 C CG . TYR 33 33 ? A 7.061 7.620 -11.960 1.000 1 A TYR 75.438 1
ATOM 243 C CD1 . TYR 33 33 ? A 7.757 8.687 -11.423 1.000 1 A TYR 71.307 1
ATOM 244 C CD2 . TYR 33 33 ? A 7.427 6.339 -11.589 1.000 1 A TYR 70.108 1
ATOM 245 C CE1 . TYR 33 33 ? A 8.795 8.485 -10.547 1.000 1 A TYR 68.303 1
ATOM 246 C CE2 . TYR 33 33 ? A 8.488 6.131 -10.726 1.000 1 A TYR 67.744 1
ATOM 247 C CZ . TYR 33 33 ? A 9.157 7.206 -10.226 1.000 1 A TYR 69.299 1
ATOM 248 O OH . TYR 33 33 ? A 10.208 6.998 -9.353 1.000 1 A TYR 64.887 1
ATOM 249 N N . ASP 34 34 ? A 7.967 6.400 -15.143 1.000 1 A ASP 82.639 1
ATOM 250 C CA . ASP 34 34 ? A 8.462 5.163 -15.730 1.000 1 A ASP 81.439 1
ATOM 251 C C . ASP 34 34 ? A 7.855 3.946 -15.005 1.000 1 A ASP 82.212 1
ATOM 252 O O . ASP 34 34 ? A 8.123 3.760 -13.820 1.000 1 A ASP 80.283 1
ATOM 253 C CB . ASP 34 34 ? A 9.986 5.127 -15.672 1.000 1 A ASP 78.853 1
ATOM 254 C CG . ASP 34 34 ? A 10.588 3.982 -16.481 1.000 1 A ASP 75.707 1
ATOM 255 O OD1 . ASP 34 34 ? A 9.953 2.921 -16.627 1.000 1 A ASP 72.990 1
ATOM 256 O OD2 . ASP 34 34 ? A 11.727 4.159 -16.948 1.000 1 A ASP 73.334 1
ATOM 257 N N . PRO 35 35 ? A 7.052 3.125 -15.689 1.000 1 A PRO 76.175 1
ATOM 258 C CA . PRO 35 35 ? A 6.382 2.021 -14.980 1.000 1 A PRO 77.446 1
ATOM 259 C C . PRO 35 35 ? A 7.333 0.921 -14.527 1.000 1 A PRO 78.658 1
ATOM 260 O O . PRO 35 35 ? A 6.907 0.030 -13.799 1.000 1 A PRO 76.256 1
ATOM 261 C CB . PRO 35 35 ? A 5.377 1.505 -16.010 1.000 1 A PRO 72.700 1
ATOM 262 C CG . PRO 35 35 ? A 5.996 1.846 -17.311 1.000 1 A PRO 72.149 1
ATOM 263 C CD . PRO 35 35 ? A 6.665 3.173 -17.102 1.000 1 A PRO 74.639 1
ATOM 264 N N . THR 36 36 ? A 8.582 0.966 -14.955 1.000 1 A THR 80.435 1
ATOM 265 C CA . THR 36 36 ? A 9.575 -0.063 -14.607 1.000 1 A THR 77.745 1
ATOM 266 C C . THR 36 36 ? A 10.303 0.244 -13.295 1.000 1 A THR 80.201 1
ATOM 267 O O . THR 36 36 ? A 10.966 -0.649 -12.755 1.000 1 A THR 78.199 1
ATOM 268 C CB . THR 36 36 ? A 10.628 -0.226 -15.699 1.000 1 A THR 72.019 1
ATOM 269 O OG1 . THR 36 36 ? A 11.441 0.940 -15.777 1.000 1 A THR 65.109 1
ATOM 270 C CG2 . THR 36 36 ? A 9.962 -0.485 -17.041 1.000 1 A THR 67.512 1
ATOM 271 N N . ILE 37 37 ? A 10.205 1.483 -12.759 1.000 1 A ILE 82.572 1
ATOM 272 C CA . ILE 37 37 ? A 10.999 1.855 -11.588 1.000 1 A ILE 80.817 1
ATOM 273 C C . ILE 37 37 ? A 10.414 1.209 -10.341 1.000 1 A ILE 82.301 1
ATOM 274 O O . ILE 37 37 ? A 9.230 1.385 -10.029 1.000 1 A ILE 78.794 1
ATOM 275 C CB . ILE 37 37 ? A 11.069 3.384 -11.430 1.000 1 A ILE 75.619 1
ATOM 276 C CG1 . ILE 37 37 ? A 11.901 3.980 -12.560 1.000 1 A ILE 75.883 1
ATOM 277 C CG2 . ILE 37 37 ? A 11.664 3.742 -10.058 1.000 1 A ILE 75.843 1
ATOM 278 C CD1 . ILE 37 37 ? A 11.928 5.486 -12.574 1.000 1 A ILE 72.412 1
ATOM 279 N N . GLU 38 38 ? A 11.246 0.471 -9.614 1.000 1 A GLU 83.285 1
ATOM 280 C CA . GLU 38 38 ? A 10.912 -0.066 -8.297 1.000 1 A GLU 85.796 1
ATOM 281 C C . GLU 38 38 ? A 11.992 0.388 -7.342 1.000 1 A GLU 86.605 1
ATOM 282 O O . GLU 38 38 ? A 13.162 0.093 -7.530 1.000 1 A GLU 82.487 1
ATOM 283 C CB . GLU 38 38 ? A 10.828 -1.597 -8.311 1.000 1 A GLU 82.954 1
ATOM 284 C CG . GLU 38 38 ? A 10.617 -2.171 -6.929 1.000 1 A GLU 80.648 1
ATOM 285 C CD . GLU 38 38 ? A 10.360 -3.643 -6.953 1.000 1 A GLU 80.418 1
ATOM 286 O OE1 . GLU 38 38 ? A 9.327 -4.071 -7.527 1.000 1 A GLU 79.967 1
ATOM 287 O OE2 . GLU 38 38 ? A 11.181 -4.383 -6.381 1.000 1 A GLU 78.142 1
ATOM 288 N N . ASP 39 39 ? A 11.606 1.162 -6.302 1.000 1 A ASP 88.777 1
ATOM 289 C CA . ASP 39 39 ? A 12.593 1.747 -5.412 1.000 1 A ASP 88.984 1
ATOM 290 C C . ASP 39 39 ? A 11.979 2.012 -4.037 1.000 1 A ASP 91.001 1
ATOM 291 O O . ASP 39 39 ? A 10.762 1.882 -3.867 1.000 1 A ASP 90.965 1
ATOM 292 C CB . ASP 39 39 ? A 13.182 3.012 -6.041 1.000 1 A ASP 86.332 1
ATOM 293 C CG . ASP 39 39 ? A 14.599 3.325 -5.559 1.000 1 A ASP 80.053 1
ATOM 294 O OD1 . ASP 39 39 ? A 15.075 2.654 -4.612 1.000 1 A ASP 77.530 1
ATOM 295 O OD2 . ASP 39 39 ? A 15.213 4.248 -6.120 1.000 1 A ASP 74.927 1
ATOM 296 N N . SER 40 40 ? A 12.801 2.349 -3.101 1.000 1 A SER 91.706 1
ATOM 297 C CA . SER 40 40 ? A 12.370 2.666 -1.748 1.000 1 A SER 92.079 1
ATOM 298 C C . SER 40 40 ? A 12.525 4.150 -1.488 1.000 1 A SER 93.016 1
ATOM 299 O O . SER 40 40 ? A 13.393 4.820 -2.043 1.000 1 A SER 91.342 1
ATOM 300 C CB . SER 40 40 ? A 13.156 1.866 -0.714 1.000 1 A SER 89.214 1
ATOM 301 O OG . SER 40 40 ? A 14.521 2.237 -0.749 1.000 1 A SER 83.639 1
ATOM 302 N N . TYR 41 41 ? A 11.629 4.650 -0.630 1.000 1 A TYR 95.348 1
ATOM 303 C CA . TYR 41 41 ? A 11.558 6.067 -0.293 1.000 1 A TYR 95.129 1
ATOM 304 C C . TYR 41 41 ? A 11.349 6.173 1.207 1.000 1 A TYR 95.812 1
ATOM 305 O O . TYR 41 41 ? A 10.787 5.287 1.846 1.000 1 A TYR 95.913 1
ATOM 306 C CB . TYR 41 41 ? A 10.372 6.730 -1.012 1.000 1 A TYR 94.526 1
ATOM 307 C CG . TYR 41 41 ? A 10.461 6.584 -2.520 1.000 1 A TYR 92.042 1
ATOM 308 C CD1 . TYR 41 41 ? A 11.047 7.581 -3.290 1.000 1 A TYR 89.773 1
ATOM 309 C CD2 . TYR 41 41 ? A 9.981 5.459 -3.168 1.000 1 A TYR 90.899 1
ATOM 310 C CE1 . TYR 41 41 ? A 11.135 7.463 -4.664 1.000 1 A TYR 87.011 1
ATOM 311 C CE2 . TYR 41 41 ? A 10.070 5.315 -4.546 1.000 1 A TYR 89.187 1
ATOM 312 C CZ . TYR 41 41 ? A 10.651 6.315 -5.272 1.000 1 A TYR 86.270 1
ATOM 313 O OH . TYR 41 41 ? A 10.748 6.189 -6.650 1.000 1 A TYR 82.868 1
ATOM 314 N N . ARG 42 42 ? A 11.847 7.285 1.788 1.000 1 A ARG 95.365 1
ATOM 315 C CA . ARG 42 42 ? A 11.729 7.512 3.211 1.000 1 A ARG 95.442 1
ATOM 316 C C . ARG 42 42 ? A 11.033 8.872 3.460 1.000 1 A ARG 95.733 1
ATOM 317 O O . ARG 42 42 ? A 11.206 9.825 2.711 1.000 1 A ARG 94.508 1
ATOM 318 C CB . ARG 42 42 ? A 13.104 7.503 3.876 1.000 1 A ARG 93.719 1
ATOM 319 C CG . ARG 42 42 ? A 13.867 6.204 3.658 1.000 1 A ARG 83.434 1
ATOM 320 C CD . ARG 42 42 ? A 15.156 6.210 4.406 1.000 1 A ARG 78.364 1
ATOM 321 N NE . ARG 42 42 ? A 14.997 5.976 5.842 1.000 1 A ARG 73.060 1
ATOM 322 C CZ . ARG 42 42 ? A 14.865 4.793 6.409 1.000 1 A ARG 67.018 1
ATOM 323 N NH1 . ARG 42 42 ? A 14.836 3.682 5.667 1.000 1 A ARG 60.530 1
ATOM 324 N NH2 . ARG 42 42 ? A 14.729 4.688 7.744 1.000 1 A ARG 57.823 1
ATOM 325 N N . LYS 43 43 ? A 10.226 8.926 4.515 1.000 1 A LYS 95.831 1
ATOM 326 C CA . LYS 43 43 ? A 9.467 10.142 4.835 1.000 1 A LYS 95.989 1
ATOM 327 C C . LYS 43 43 ? A 9.273 10.209 6.344 1.000 1 A LYS 96.302 1
ATOM 328 O O . LYS 43 43 ? A 8.708 9.293 6.924 1.000 1 A LYS 96.393 1
ATOM 329 C CB . LYS 43 43 ? A 8.105 10.109 4.138 1.000 1 A LYS 95.136 1
ATOM 330 C CG . LYS 43 43 ? A 7.160 11.237 4.556 1.000 1 A LYS 94.022 1
ATOM 331 C CD . LYS 43 43 ? A 7.577 12.581 3.984 1.000 1 A LYS 91.420 1
ATOM 332 C CE . LYS 43 43 ? A 6.403 13.551 4.022 1.000 1 A LYS 90.283 1
ATOM 333 N NZ . LYS 43 43 ? A 6.751 14.796 3.373 1.000 1 A LYS 86.020 1
ATOM 334 N N . GLN 44 44 ? A 9.731 11.302 6.937 1.000 1 A GLN 96.971 1
ATOM 335 C CA . GLN 44 44 ? A 9.449 11.559 8.343 1.000 1 A GLN 96.774 1
ATOM 336 C C . GLN 44 44 ? A 8.093 12.222 8.460 1.000 1 A GLN 96.417 1
ATOM 337 O O . GLN 44 44 ? A 7.804 13.197 7.759 1.000 1 A GLN 95.157 1
ATOM 338 C CB . GLN 44 44 ? A 10.538 12.438 8.948 1.000 1 A GLN 95.815 1
ATOM 339 C CG . GLN 44 44 ? A 10.336 12.729 10.431 1.000 1 A GLN 89.717 1
ATOM 340 C CD . GLN 44 44 ? A 11.502 13.469 11.023 1.000 1 A GLN 85.807 1
ATOM 341 O OE1 . GLN 44 44 ? A 12.605 12.922 11.115 1.000 1 A GLN 78.703 1
ATOM 342 N NE2 . GLN 44 44 ? A 11.282 14.711 11.426 1.000 1 A GLN 76.617 1
ATOM 343 N N . VAL 45 45 ? A 7.227 11.667 9.319 1.000 1 A VAL 96.460 1
ATOM 344 C CA . VAL 45 45 ? A 5.883 12.172 9.495 1.000 1 A VAL 96.031 1
ATOM 345 C C . VAL 45 45 ? A 5.545 12.152 10.979 1.000 1 A VAL 95.921 1
ATOM 346 O O . VAL 45 45 ? A 6.286 11.580 11.782 1.000 1 A VAL 95.283 1
ATOM 347 C CB . VAL 45 45 ? A 4.814 11.357 8.718 1.000 1 A VAL 94.908 1
ATOM 348 C CG1 . VAL 45 45 ? A 5.000 11.483 7.215 1.000 1 A VAL 94.308 1
ATOM 349 C CG2 . VAL 45 45 ? A 4.829 9.899 9.158 1.000 1 A VAL 93.703 1
ATOM 350 N N . VAL 46 46 ? A 4.426 12.762 11.337 1.000 1 A VAL 95.418 1
ATOM 351 C CA . VAL 46 46 ? A 3.901 12.678 12.691 1.000 1 A VAL 95.664 1
ATOM 352 C C . VAL 46 46 ? A 2.524 12.030 12.594 1.000 1 A VAL 96.324 1
ATOM 353 O O . VAL 46 46 ? A 1.647 12.539 11.905 1.000 1 A VAL 95.718 1
ATOM 354 C CB . VAL 46 46 ? A 3.808 14.037 13.385 1.000 1 A VAL 94.227 1
ATOM 355 C CG1 . VAL 46 46 ? A 5.196 14.674 13.450 1.000 1 A VAL 92.885 1
ATOM 356 C CG2 . VAL 46 46 ? A 3.218 13.885 14.792 1.000 1 A VAL 93.521 1
ATOM 357 N N . ILE 47 47 ? A 2.332 10.895 13.264 1.000 1 A ILE 96.613 1
ATOM 358 C CA . ILE 47 47 ? A 1.089 10.145 13.202 1.000 1 A ILE 96.864 1
ATOM 359 C C . ILE 47 47 ? A 0.636 9.926 14.630 1.000 1 A ILE 96.638 1
ATOM 360 O O . ILE 47 47 ? A 1.334 9.276 15.415 1.000 1 A ILE 95.990 1
ATOM 361 C CB . ILE 47 47 ? A 1.254 8.796 12.473 1.000 1 A ILE 97.070 1
ATOM 362 C CG1 . ILE 47 47 ? A 1.778 9.023 11.074 1.000 1 A ILE 96.645 1
ATOM 363 C CG2 . ILE 47 47 ? A -0.073 8.013 12.474 1.000 1 A ILE 96.806 1
ATOM 364 C CD1 . ILE 47 47 ? A 2.122 7.744 10.336 1.000 1 A ILE 95.904 1
ATOM 365 N N . ASP 48 48 ? A -0.533 10.499 14.981 1.000 1 A ASP 96.770 1
ATOM 366 C CA . ASP 48 48 ? A -1.078 10.373 16.325 1.000 1 A ASP 96.087 1
ATOM 367 C C . ASP 48 48 ? A -0.080 10.832 17.386 1.000 1 A ASP 95.184 1
ATOM 368 O O . ASP 48 48 ? A 0.069 10.206 18.433 1.000 1 A ASP 93.476 1
ATOM 369 C CB . ASP 48 48 ? A -1.522 8.935 16.609 1.000 1 A ASP 95.665 1
ATOM 370 C CG . ASP 48 48 ? A -2.551 8.417 15.618 1.000 1 A ASP 95.963 1
ATOM 371 O OD1 . ASP 48 48 ? A -3.395 9.218 15.158 1.000 1 A ASP 94.743 1
ATOM 372 O OD2 . ASP 48 48 ? A -2.494 7.216 15.295 1.000 1 A ASP 94.217 1
ATOM 373 N N . GLY 49 49 ? A 0.637 11.918 17.080 1.000 1 A GLY 95.475 1
ATOM 374 C CA . GLY 49 49 ? A 1.600 12.482 18.006 1.000 1 A GLY 93.704 1
ATOM 375 C C . GLY 49 49 ? A 2.960 11.844 18.005 1.000 1 A GLY 93.814 1
ATOM 376 O O . GLY 49 49 ? A 3.875 12.354 18.659 1.000 1 A GLY 92.245 1
ATOM 377 N N . GLU 50 50 ? A 3.119 10.743 17.287 1.000 1 A GLU 92.859 1
ATOM 378 C CA . GLU 50 50 ? A 4.370 10.004 17.230 1.000 1 A GLU 92.460 1
ATOM 379 C C . GLU 50 50 ? A 5.150 10.412 16.002 1.000 1 A GLU 93.556 1
ATOM 380 O O . GLU 50 50 ? A 4.661 10.283 14.869 1.000 1 A GLU 93.597 1
ATOM 381 C CB . GLU 50 50 ? A 4.106 8.483 17.186 1.000 1 A GLU 89.444 1
ATOM 382 C CG . GLU 50 50 ? A 5.369 7.617 17.134 1.000 1 A GLU 86.263 1
ATOM 383 C CD . GLU 50 50 ? A 5.080 6.164 16.852 1.000 1 A GLU 83.536 1
ATOM 384 O OE1 . GLU 50 50 ? A 4.839 5.811 15.676 1.000 1 A GLU 75.547 1
ATOM 385 O OE2 . GLU 50 50 ? A 5.066 5.365 17.813 1.000 1 A GLU 73.907 1
ATOM 386 N N . THR 51 51 ? A 6.378 10.909 16.172 1.000 1 A THR 95.077 1
ATOM 387 C CA . THR 51 51 ? A 7.267 11.114 15.045 1.000 1 A THR 95.265 1
ATOM 388 C C . THR 51 51 ? A 7.630 9.744 14.479 1.000 1 A THR 95.354 1
ATOM 389 O O . THR 51 51 ? A 8.056 8.843 15.220 1.000 1 A THR 93.768 1
ATOM 390 C CB . THR 51 51 ? A 8.523 11.902 15.435 1.000 1 A THR 94.484 1
ATOM 391 O OG1 . THR 51 51 ? A 8.138 13.182 15.944 1.000 1 A THR 91.516 1
ATOM 392 C CG2 . THR 51 51 ? A 9.433 12.101 14.217 1.000 1 A THR 92.234 1
ATOM 393 N N . SER 52 52 ? A 7.398 9.572 13.167 1.000 1 A SER 95.346 1
ATOM 394 C CA . SER 52 52 ? A 7.532 8.277 12.518 1.000 1 A SER 95.323 1
ATOM 395 C C . SER 52 52 ? A 8.366 8.438 11.256 1.000 1 A SER 96.148 1
ATOM 396 O O . SER 52 52 ? A 8.215 9.423 10.525 1.000 1 A SER 95.797 1
ATOM 397 C CB . SER 52 52 ? A 6.162 7.699 12.149 1.000 1 A SER 92.859 1
ATOM 398 O OG . SER 52 52 ? A 5.324 7.568 13.280 1.000 1 A SER 85.638 1
ATOM 399 N N . LEU 53 53 ? A 9.232 7.454 11.008 1.000 1 A LEU 96.649 1
ATOM 400 C CA . LEU 53 53 ? A 10.008 7.425 9.757 1.000 1 A LEU 97.072 1
ATOM 401 C C . LEU 53 53 ? A 9.480 6.287 8.910 1.000 1 A LEU 97.433 1
ATOM 402 O O . LEU 53 53 ? A 9.632 5.122 9.259 1.000 1 A LEU 97.059 1
ATOM 403 C CB . LEU 53 53 ? A 11.484 7.244 10.054 1.000 1 A LEU 96.261 1
ATOM 404 C CG . LEU 53 53 ? A 12.357 7.304 8.822 1.000 1 A LEU 93.624 1
ATOM 405 C CD1 . LEU 53 53 ? A 12.302 8.716 8.229 1.000 1 A LEU 92.134 1
ATOM 406 C CD2 . LEU 53 53 ? A 13.785 6.920 9.152 1.000 1 A LEU 91.479 1
ATOM 407 N N . LEU 54 54 ? A 8.841 6.624 7.774 1.000 1 A LEU 97.725 1
ATOM 408 C CA . LEU 54 54 ? A 8.256 5.620 6.903 1.000 1 A LEU 97.927 1
ATOM 409 C C . LEU 54 54 ? A 9.275 5.225 5.839 1.000 1 A LEU 97.785 1
ATOM 410 O O . LEU 54 54 ? A 9.828 6.090 5.163 1.000 1 A LEU 97.505 1
ATOM 411 C CB . LEU 54 54 ? A 7.003 6.157 6.230 1.000 1 A LEU 97.917 1
ATOM 412 C CG . LEU 54 54 ? A 5.936 6.763 7.139 1.000 1 A LEU 97.725 1
ATOM 413 C CD1 . LEU 54 54 ? A 5.626 5.828 8.301 1.000 1 A LEU 97.622 1
ATOM 414 C CD2 . LEU 54 54 ? A 4.668 7.064 6.332 1.000 1 A LEU 97.695 1
ATOM 415 N N . ASP 55 55 ? A 9.520 3.915 5.730 1.000 1 A ASP 97.697 1
ATOM 416 C CA . ASP 55 55 ? A 10.409 3.361 4.715 1.000 1 A ASP 97.325 1
ATOM 417 C C . ASP 55 55 ? A 9.506 2.601 3.744 1.000 1 A ASP 97.397 1
ATOM 418 O O . ASP 55 55 ? A 8.955 1.548 4.097 1.000 1 A ASP 97.053 1
ATOM 419 C CB . ASP 55 55 ? A 11.420 2.427 5.387 1.000 1 A ASP 95.942 1
ATOM 420 C CG . ASP 55 55 ? A 12.420 1.847 4.427 1.000 1 A ASP 93.257 1
ATOM 421 O OD1 . ASP 55 55 ? A 12.430 2.248 3.247 1.000 1 A ASP 90.581 1
ATOM 422 O OD2 . ASP 55 55 ? A 13.226 1.000 4.868 1.000 1 A ASP 88.263 1
ATOM 423 N N . ILE 56 56 ? A 9.304 3.152 2.552 1.000 1 A ILE 97.278 1
ATOM 424 C CA . ILE 56 56 ? A 8.258 2.723 1.649 1.000 1 A ILE 97.307 1
ATOM 425 C C . ILE 56 56 ? A 8.884 2.094 0.410 1.000 1 A ILE 96.656 1
ATOM 426 O O . ILE 56 56 ? A 9.653 2.746 -0.301 1.000 1 A ILE 96.483 1
ATOM 427 C CB . ILE 56 56 ? A 7.354 3.905 1.248 1.000 1 A ILE 97.594 1
ATOM 428 C CG1 . ILE 56 56 ? A 6.695 4.517 2.488 1.000 1 A ILE 96.889 1
ATOM 429 C CG2 . ILE 56 56 ? A 6.294 3.477 0.233 1.000 1 A ILE 97.512 1
ATOM 430 C CD1 . ILE 56 56 ? A 6.300 5.975 2.290 1.000 1 A ILE 92.983 1
ATOM 431 N N . LEU 57 57 ? A 8.516 0.836 0.128 1.000 1 A LEU 96.817 1
ATOM 432 C CA . LEU 57 57 ? A 8.929 0.174 -1.103 1.000 1 A LEU 96.206 1
ATOM 433 C C . LEU 57 57 ? A 7.789 0.271 -2.113 1.000 1 A LEU 96.295 1
ATOM 434 O O . LEU 57 57 ? A 6.691 -0.248 -1.896 1.000 1 A LEU 96.239 1
ATOM 435 C CB . LEU 57 57 ? A 9.281 -1.278 -0.836 1.000 1 A LEU 94.970 1
ATOM 436 C CG . LEU 57 57 ? A 9.599 -2.081 -2.099 1.000 1 A LEU 93.260 1
ATOM 437 C CD1 . LEU 57 57 ? A 10.892 -1.573 -2.745 1.000 1 A LEU 91.535 1
ATOM 438 C CD2 . LEU 57 57 ? A 9.723 -3.546 -1.757 1.000 1 A LEU 91.042 1
ATOM 439 N N . ASP 58 58 ? A 8.049 0.995 -3.216 1.000 1 A ASP 95.809 1
ATOM 440 C CA . ASP 58 58 ? A 7.111 1.108 -4.326 1.000 1 A ASP 95.542 1
ATOM 441 C C . ASP 58 58 ? A 7.419 0.011 -5.335 1.000 1 A ASP 94.487 1
ATOM 442 O O . ASP 58 58 ? A 8.400 0.114 -6.067 1.000 1 A ASP 93.347 1
ATOM 443 C CB . ASP 58 58 ? A 7.244 2.493 -4.949 1.000 1 A ASP 95.599 1
ATOM 444 C CG . ASP 58 58 ? A 6.458 2.623 -6.244 1.000 1 A ASP 95.614 1
ATOM 445 O OD1 . ASP 58 58 ? A 5.396 1.990 -6.364 1.000 1 A ASP 94.793 1
ATOM 446 O OD2 . ASP 58 58 ? A 6.918 3.377 -7.140 1.000 1 A ASP 94.406 1
ATOM 447 N N . THR 59 59 ? A 6.626 -1.046 -5.354 1.000 1 A THR 94.894 1
ATOM 448 C CA . THR 59 59 ? A 6.982 -2.229 -6.125 1.000 1 A THR 93.851 1
ATOM 449 C C . THR 59 59 ? A 6.643 -2.087 -7.593 1.000 1 A THR 91.866 1
ATOM 450 O O . THR 59 59 ? A 5.794 -1.280 -8.015 1.000 1 A THR 89.964 1
ATOM 451 C CB . THR 59 59 ? A 6.271 -3.491 -5.559 1.000 1 A THR 93.551 1
ATOM 452 O OG1 . THR 59 59 ? A 4.846 -3.328 -5.680 1.000 1 A THR 89.040 1
ATOM 453 C CG2 . THR 59 59 ? A 6.628 -3.694 -4.103 1.000 1 A THR 89.166 1
ATOM 454 N N . ALA 60 60 ? A 7.327 -2.919 -8.394 1.000 1 A ALA 92.549 1
ATOM 455 C CA . ALA 60 60 ? A 7.115 -2.978 -9.825 1.000 1 A ALA 90.269 1
ATOM 456 C C . ALA 60 60 ? A 7.627 -4.333 -10.341 1.000 1 A ALA 87.218 1
ATOM 457 O O . ALA 60 60 ? A 7.795 -5.251 -9.573 1.000 1 A ALA 81.465 1
ATOM 458 C CB . ALA 60 60 ? A 7.762 -1.816 -10.542 1.000 1 A ALA 88.522 1
ATOM 459 N N . GLY 61 61 ? A 7.898 -4.407 -11.632 1.000 1 A GLY 78.170 1
ATOM 460 C CA . GLY 61 61 ? A 8.424 -5.636 -12.204 1.000 1 A GLY 75.072 1
ATOM 461 C C . GLY 61 61 ? A 7.378 -6.490 -12.867 1.000 1 A GLY 76.456 1
ATOM 462 O O . GLY 61 61 ? A 6.227 -6.502 -12.454 1.000 1 A GLY 71.877 1
ATOM 463 N N . GLN 62 62 ? A 7.810 -7.208 -13.889 1.000 1 A GLN 76.474 1
ATOM 464 C CA . GLN 62 62 ? A 6.920 -8.063 -14.658 1.000 1 A GLN 76.318 1
ATOM 465 C C . GLN 62 62 ? A 6.866 -9.481 -14.112 1.000 1 A GLN 77.042 1
ATOM 466 O O . GLN 62 62 ? A 5.898 -10.209 -14.371 1.000 1 A GLN 73.559 1
ATOM 467 C CB . GLN 62 62 ? A 7.326 -8.105 -16.120 1.000 1 A GLN 73.308 1
ATOM 468 C CG . GLN 62 62 ? A 7.208 -6.764 -16.833 1.000 1 A GLN 70.385 1
ATOM 469 C CD . GLN 62 62 ? A 5.811 -6.198 -16.770 1.000 1 A GLN 62.755 1
ATOM 470 O OE1 . GLN 62 62 ? A 5.610 -5.110 -16.268 1.000 1 A GLN 60.879 1
ATOM 471 N NE2 . GLN 62 62 ? A 4.846 -6.963 -17.261 1.000 1 A GLN 61.970 1
ATOM 472 N N . GLU 63 63 ? A 7.911 -9.922 -13.391 1.000 1 A GLU 76.266 1
ATOM 473 C CA . GLU 63 63 ? A 7.974 -11.300 -12.925 1.000 1 A GLU 73.990 1
ATOM 474 C C . GLU 63 63 ? A 7.102 -11.482 -11.693 1.000 1 A GLU 74.965 1
ATOM 475 O O . GLU 63 63 ? A 7.265 -10.778 -10.703 1.000 1 A GLU 71.370 1
ATOM 476 C CB . GLU 63 63 ? A 9.416 -11.699 -12.628 1.000 1 A GLU 68.347 1
ATOM 477 C CG . GLU 63 63 ? A 10.282 -11.600 -13.855 1.000 1 A GLU 65.888 1
ATOM 478 C CD . GLU 63 63 ? A 11.673 -12.166 -13.689 1.000 1 A GLU 62.866 1
ATOM 479 O OE1 . GLU 63 63 ? A 12.033 -12.545 -12.546 1.000 1 A GLU 61.250 1
ATOM 480 O OE2 . GLU 63 63 ? A 12.422 -12.239 -14.699 1.000 1 A GLU 60.660 1
ATOM 481 N N . GLU 64 64 ? A 6.176 -12.471 -11.765 1.000 1 A GLU 77.359 1
ATOM 482 C CA . GLU 64 64 ? A 5.237 -12.731 -10.690 1.000 1 A GLU 77.151 1
ATOM 483 C C . GLU 64 64 ? A 5.933 -13.282 -9.437 1.000 1 A GLU 78.126 1
ATOM 484 O O . GLU 64 64 ? A 5.528 -12.985 -8.316 1.000 1 A GLU 74.297 1
ATOM 485 C CB . GLU 64 64 ? A 4.156 -13.692 -11.174 1.000 1 A GLU 71.035 1
ATOM 486 C CG . GLU 64 64 ? A 3.085 -14.008 -10.136 1.000 1 A GLU 66.531 1
ATOM 487 C CD . GLU 64 64 ? A 1.960 -14.842 -10.720 1.000 1 A GLU 60.756 1
ATOM 488 O OE1 . GLU 64 64 ? A 1.953 -15.090 -11.948 1.000 1 A GLU 60.339 1
ATOM 489 O OE2 . GLU 64 64 ? A 1.092 -15.268 -9.922 1.000 1 A GLU 58.375 1
ATOM 490 N N . TYR 65 65 ? A 6.975 -14.097 -9.643 1.000 1 A TYR 78.971 1
ATOM 491 C CA . TYR 65 65 ? A 7.672 -14.722 -8.513 1.000 1 A TYR 79.640 1
ATOM 492 C C . TYR 65 65 ? A 9.152 -14.439 -8.627 1.000 1 A TYR 81.070 1
ATOM 493 O O . TYR 65 65 ? A 9.744 -14.450 -9.703 1.000 1 A TYR 78.800 1
ATOM 494 C CB . TYR 65 65 ? A 7.444 -16.235 -8.504 1.000 1 A TYR 75.263 1
ATOM 495 C CG . TYR 65 65 ? A 6.001 -16.603 -8.283 1.000 1 A TYR 70.235 1
ATOM 496 C CD1 . TYR 65 65 ? A 5.464 -16.668 -7.008 1.000 1 A TYR 65.659 1
ATOM 497 C CD2 . TYR 65 65 ? A 5.190 -16.878 -9.359 1.000 1 A TYR 65.527 1
ATOM 498 C CE1 . TYR 65 65 ? A 4.133 -16.987 -6.811 1.000 1 A TYR 62.039 1
ATOM 499 C CE2 . TYR 65 65 ? A 3.858 -17.190 -9.179 1.000 1 A TYR 62.726 1
ATOM 500 C CZ . TYR 65 65 ? A 3.347 -17.240 -7.902 1.000 1 A TYR 60.783 1
ATOM 501 O OH . TYR 65 65 ? A 2.008 -17.541 -7.714 1.000 1 A TYR 66.789 1
ATOM 502 N N . SER 66 66 ? A 9.776 -14.167 -7.463 1.000 1 A SER 83.038 1
ATOM 503 C CA . SER 66 66 ? A 11.194 -13.888 -7.385 1.000 1 A SER 82.581 1
ATOM 504 C C . SER 66 66 ? A 11.675 -14.258 -5.983 1.000 1 A SER 84.811 1
ATOM 505 O O . SER 66 66 ? A 11.136 -13.738 -4.985 1.000 1 A SER 83.380 1
ATOM 506 C CB . SER 66 66 ? A 11.499 -12.413 -7.654 1.000 1 A SER 76.902 1
ATOM 507 O OG . SER 66 66 ? A 12.835 -12.091 -7.339 1.000 1 A SER 72.435 1
ATOM 508 N N . ALA 67 67 ? A 12.687 -15.107 -5.896 1.000 1 A ALA 87.007 1
ATOM 509 C CA . ALA 67 67 ? A 13.266 -15.436 -4.604 1.000 1 A ALA 87.021 1
ATOM 510 C C . ALA 67 67 ? A 13.830 -14.202 -3.923 1.000 1 A ALA 88.209 1
ATOM 511 O O . ALA 67 67 ? A 13.656 -14.001 -2.707 1.000 1 A ALA 87.540 1
ATOM 512 C CB . ALA 67 67 ? A 14.315 -16.525 -4.747 1.000 1 A ALA 85.223 1
ATOM 513 N N . MET 68 68 ? A 14.520 -13.333 -4.706 1.000 1 A MET 83.109 1
ATOM 514 C CA . MET 68 68 ? A 15.080 -12.124 -4.100 1.000 1 A MET 82.815 1
ATOM 515 C C . MET 68 68 ? A 13.982 -11.129 -3.732 1.000 1 A MET 83.847 1
ATOM 516 O O . MET 68 68 ? A 14.067 -10.434 -2.716 1.000 1 A MET 83.080 1
ATOM 517 C CB . MET 68 68 ? A 16.083 -11.498 -5.053 1.000 1 A MET 79.557 1
ATOM 518 C CG . MET 68 68 ? A 17.332 -12.330 -5.229 1.000 1 A MET 74.461 1
ATOM 519 S SD . MET 68 68 ? A 18.613 -11.514 -6.186 1.000 1 A MET 70.724 1
ATOM 520 C CE . MET 68 68 ? A 17.921 -11.534 -7.818 1.000 1 A MET 64.152 1
ATOM 521 N N . ARG 69 69 ? A 12.897 -11.080 -4.536 1.000 1 A ARG 86.195 1
ATOM 522 C CA . ARG 69 69 ? A 11.753 -10.248 -4.186 1.000 1 A ARG 86.265 1
ATOM 523 C C . ARG 69 69 ? A 11.092 -10.750 -2.900 1.000 1 A ARG 88.080 1
ATOM 524 O O . ARG 69 69 ? A 10.692 -9.966 -2.046 1.000 1 A ARG 88.886 1
ATOM 525 C CB . ARG 69 69 ? A 10.751 -10.200 -5.352 1.000 1 A ARG 83.781 1
ATOM 526 C CG . ARG 69 69 ? A 9.577 -9.312 -5.085 1.000 1 A ARG 78.890 1
ATOM 527 C CD . ARG 69 69 ? A 8.795 -9.044 -6.357 1.000 1 A ARG 73.704 1
ATOM 528 N NE . ARG 69 69 ? A 9.578 -8.226 -7.289 1.000 1 A ARG 72.943 1
ATOM 529 C CZ . ARG 69 69 ? A 9.195 -7.970 -8.535 1.000 1 A ARG 71.220 1
ATOM 530 N NH1 . ARG 69 69 ? A 8.041 -8.425 -8.989 1.000 1 A ARG 65.974 1
ATOM 531 N NH2 . ARG 69 69 ? A 9.972 -7.230 -9.318 1.000 1 A ARG 64.942 1
ATOM 532 N N . ASP 70 70 ? A 10.946 -12.087 -2.757 1.000 1 A ASP 89.163 1
ATOM 533 C CA . ASP 70 70 ? A 10.467 -12.676 -1.512 1.000 1 A ASP 90.754 1
ATOM 534 C C . ASP 70 70 ? A 11.278 -12.184 -0.320 1.000 1 A ASP 91.190 1
ATOM 535 O O . ASP 70 70 ? A 10.713 -11.886 0.733 1.000 1 A ASP 91.509 1
ATOM 536 C CB . ASP 70 70 ? A 10.559 -14.194 -1.528 1.000 1 A ASP 89.782 1
ATOM 537 C CG . ASP 70 70 ? A 9.426 -14.871 -2.257 1.000 1 A ASP 90.469 1
ATOM 538 O OD1 . ASP 70 70 ? A 8.477 -14.204 -2.713 1.000 1 A ASP 85.242 1
ATOM 539 O OD2 . ASP 70 70 ? A 9.503 -16.111 -2.384 1.000 1 A ASP 84.575 1
ATOM 540 N N . GLN 71 71 ? A 12.609 -12.114 -0.481 1.000 1 A GLN 90.521 1
ATOM 541 C CA . GLN 71 71 ? A 13.472 -11.730 0.651 1.000 1 A GLN 89.290 1
ATOM 542 C C . GLN 71 71 ? A 13.148 -10.314 1.120 1.000 1 A GLN 89.556 1
ATOM 543 O O . GLN 71 71 ? A 13.086 -10.068 2.336 1.000 1 A GLN 89.042 1
ATOM 544 C CB . GLN 71 71 ? A 14.930 -11.867 0.267 1.000 1 A GLN 87.345 1
ATOM 545 C CG . GLN 71 71 ? A 15.347 -13.323 0.075 1.000 1 A GLN 75.373 1
ATOM 546 C CD . GLN 71 71 ? A 16.811 -13.478 -0.276 1.000 1 A GLN 68.737 1
ATOM 547 O OE1 . GLN 71 71 ? A 17.616 -12.566 -0.135 1.000 1 A GLN 64.914 1
ATOM 548 N NE2 . GLN 71 71 ? A 17.195 -14.686 -0.741 1.000 1 A GLN 62.794 1
ATOM 549 N N . TYR 72 72 ? A 12.921 -9.356 0.190 1.000 1 A TYR 88.439 1
ATOM 550 C CA . TYR 72 72 ? A 12.643 -8.018 0.718 1.000 1 A TYR 87.268 1
ATOM 551 C C . TYR 72 72 ? A 11.163 -7.859 1.109 1.000 1 A TYR 89.424 1
ATOM 552 O O . TYR 72 72 ? A 10.836 -7.079 1.993 1.000 1 A TYR 89.155 1
ATOM 553 C CB . TYR 72 72 ? A 13.137 -6.900 -0.218 1.000 1 A TYR 84.102 1
ATOM 554 C CG . TYR 72 72 ? A 12.515 -6.730 -1.583 1.000 1 A TYR 80.029 1
ATOM 555 C CD1 . TYR 72 72 ? A 13.294 -6.769 -2.734 1.000 1 A TYR 74.564 1
ATOM 556 C CD2 . TYR 72 72 ? A 11.146 -6.437 -1.742 1.000 1 A TYR 73.672 1
ATOM 557 C CE1 . TYR 72 72 ? A 12.735 -6.566 -3.987 1.000 1 A TYR 71.496 1
ATOM 558 C CE2 . TYR 72 72 ? A 10.603 -6.245 -2.977 1.000 1 A TYR 72.686 1
ATOM 559 C CZ . TYR 72 72 ? A 11.395 -6.297 -4.093 1.000 1 A TYR 69.657 1
ATOM 560 O OH . TYR 72 72 ? A 10.832 -6.109 -5.328 1.000 1 A TYR 74.721 1
ATOM 561 N N . MET 73 73 ? A 10.266 -8.623 0.471 1.000 1 A MET 92.253 1
ATOM 562 C CA . MET 73 73 ? A 8.859 -8.608 0.932 1.000 1 A MET 93.027 1
ATOM 563 C C . MET 73 73 ? A 8.756 -9.138 2.358 1.000 1 A MET 94.276 1
ATOM 564 O O . MET 73 73 ? A 7.961 -8.633 3.156 1.000 1 A MET 93.903 1
ATOM 565 C CB . MET 73 73 ? A 7.976 -9.437 0.011 1.000 1 A MET 91.809 1
ATOM 566 C CG . MET 73 73 ? A 7.820 -8.883 -1.377 1.000 1 A MET 88.835 1
ATOM 567 S SD . MET 73 73 ? A 7.021 -7.279 -1.366 1.000 1 A MET 84.700 1
ATOM 568 C CE . MET 73 73 ? A 6.918 -6.987 -3.156 1.000 1 A MET 77.608 1
ATOM 569 N N . ARG 74 74 ? A 9.581 -10.127 2.671 1.000 1 A ARG 94.427 1
ATOM 570 C CA . ARG 74 74 ? A 9.539 -10.711 4.012 1.000 1 A ARG 94.407 1
ATOM 571 C C . ARG 74 74 ? A 9.871 -9.688 5.098 1.000 1 A ARG 94.877 1
ATOM 572 O O . ARG 74 74 ? A 9.342 -9.799 6.208 1.000 1 A ARG 94.875 1
ATOM 573 C CB . ARG 74 74 ? A 10.519 -11.871 4.085 1.000 1 A ARG 93.520 1
ATOM 574 C CG . ARG 74 74 ? A 10.462 -12.678 5.387 1.000 1 A ARG 90.407 1
ATOM 575 C CD . ARG 74 74 ? A 11.294 -13.933 5.324 1.000 1 A ARG 89.684 1
ATOM 576 N NE . ARG 74 74 ? A 10.765 -14.788 4.273 1.000 1 A ARG 84.585 1
ATOM 577 C CZ . ARG 74 74 ? A 11.416 -15.060 3.135 1.000 1 A ARG 84.253 1
ATOM 578 N NH1 . ARG 74 74 ? A 12.602 -14.578 2.923 1.000 1 A ARG 74.225 1
ATOM 579 N NH2 . ARG 74 74 ? A 10.832 -15.851 2.228 1.000 1 A ARG 75.257 1
ATOM 580 N N . THR 75 75 ? A 10.681 -8.673 4.765 1.000 1 A THR 94.498 1
ATOM 581 C CA . THR 75 75 ? A 11.044 -7.643 5.750 1.000 1 A THR 93.714 1
ATOM 582 C C . THR 75 75 ? A 9.955 -6.587 5.909 1.000 1 A THR 95.446 1
ATOM 583 O O . THR 75 75 ? A 10.009 -5.811 6.866 1.000 1 A THR 94.894 1
ATOM 584 C CB . THR 75 75 ? A 12.353 -6.943 5.348 1.000 1 A THR 90.637 1
ATOM 585 O OG1 . THR 75 75 ? A 12.165 -6.152 4.180 1.000 1 A THR 83.462 1
ATOM 586 C CG2 . THR 75 75 ? A 13.461 -7.968 5.142 1.000 1 A THR 82.880 1
ATOM 587 N N . GLY 76 76 ? A 8.957 -6.541 5.023 1.000 1 A GLY 96.458 1
ATOM 588 C CA . GLY 76 76 ? A 7.909 -5.542 5.124 1.000 1 A GLY 97.147 1
ATOM 589 C C . GLY 76 76 ? A 7.051 -5.770 6.343 1.000 1 A GLY 97.796 1
ATOM 590 O O . GLY 76 76 ? A 6.703 -6.898 6.697 1.000 1 A GLY 97.503 1
ATOM 591 N N . GLU 77 77 ? A 6.696 -4.676 7.028 1.000 1 A GLU 98.168 1
ATOM 592 C CA . GLU 77 77 ? A 5.849 -4.736 8.216 1.000 1 A GLU 98.291 1
ATOM 593 C C . GLU 77 77 ? A 4.372 -4.576 7.892 1.000 1 A GLU 98.456 1
ATOM 594 O O . GLU 77 77 ? A 3.533 -5.008 8.680 1.000 1 A GLU 98.235 1
ATOM 595 C CB . GLU 77 77 ? A 6.261 -3.658 9.212 1.000 1 A GLU 98.031 1
ATOM 596 C CG . GLU 77 77 ? A 7.653 -3.855 9.778 1.000 1 A GLU 97.621 1
ATOM 597 C CD . GLU 77 77 ? A 8.057 -2.728 10.681 1.000 1 A GLU 97.194 1
ATOM 598 O OE1 . GLU 77 77 ? A 8.522 -1.682 10.210 1.000 1 A GLU 93.132 1
ATOM 599 O OE2 . GLU 77 77 ? A 7.815 -2.860 11.906 1.000 1 A GLU 92.309 1
ATOM 600 N N . GLY 78 78 ? A 4.064 -3.908 6.757 1.000 1 A GLY 98.478 1
ATOM 601 C CA . GLY 78 78 ? A 2.694 -3.656 6.374 1.000 1 A GLY 98.488 1
ATOM 602 C C . GLY 78 78 ? A 2.623 -3.377 4.881 1.000 1 A GLY 98.509 1
ATOM 603 O O . GLY 78 78 ? A 3.586 -2.918 4.273 1.000 1 A GLY 98.434 1
ATOM 604 N N . PHE 79 79 ? A 1.444 -3.611 4.316 1.000 1 A PHE 98.688 1
ATOM 605 C CA . PHE 79 79 ? A 1.283 -3.604 2.857 1.000 1 A PHE 98.653 1
ATOM 606 C C . PHE 79 79 ? A 0.056 -2.814 2.489 1.000 1 A PHE 98.733 1
ATOM 607 O O . PHE 79 79 ? A -1.028 -3.012 3.043 1.000 1 A PHE 98.705 1
ATOM 608 C CB . PHE 79 79 ? A 1.141 -5.028 2.336 1.000 1 A PHE 98.420 1
ATOM 609 C CG . PHE 79 79 ? A 2.370 -5.877 2.560 1.000 1 A PHE 98.248 1
ATOM 610 C CD1 . PHE 79 79 ? A 3.221 -6.142 1.498 1.000 1 A PHE 97.980 1
ATOM 611 C CD2 . PHE 79 79 ? A 2.663 -6.396 3.795 1.000 1 A PHE 97.956 1
ATOM 612 C CE1 . PHE 79 79 ? A 4.356 -6.896 1.670 1.000 1 A PHE 97.349 1
ATOM 613 C CE2 . PHE 79 79 ? A 3.799 -7.162 3.985 1.000 1 A PHE 97.514 1
ATOM 614 C CZ . PHE 79 79 ? A 4.645 -7.418 2.922 1.000 1 A PHE 97.331 1
ATOM 615 N N . LEU 80 80 ? A 0.215 -1.883 1.506 1.000 1 A LEU 98.713 1
ATOM 616 C CA . LEU 80 80 ? A -0.930 -1.285 0.819 1.000 1 A LEU 98.753 1
ATOM 617 C C . LEU 80 80 ? A -1.193 -2.101 -0.419 1.000 1 A LEU 98.739 1
ATOM 618 O O . LEU 80 80 ? A -0.303 -2.262 -1.256 1.000 1 A LEU 98.656 1
ATOM 619 C CB . LEU 80 80 ? A -0.629 0.155 0.400 1.000 1 A LEU 98.578 1
ATOM 620 C CG . LEU 80 80 ? A -0.511 1.203 1.477 1.000 1 A LEU 96.742 1
ATOM 621 C CD1 . LEU 80 80 ? A -1.632 1.113 2.516 1.000 1 A LEU 97.718 1
ATOM 622 C CD2 . LEU 80 80 ? A -0.536 2.589 0.802 1.000 1 A LEU 97.936 1
ATOM 623 N N . SER 81 81 ? A -2.424 -2.612 -0.545 1.000 1 A SER 98.885 1
ATOM 624 C CA . SER 81 81 ? A -2.868 -3.329 -1.751 1.000 1 A SER 98.886 1
ATOM 625 C C . SER 81 81 ? A -3.732 -2.378 -2.557 1.000 1 A SER 98.941 1
ATOM 626 O O . SER 81 81 ? A -4.829 -2.036 -2.144 1.000 1 A SER 98.931 1
ATOM 627 C CB . SER 81 81 ? A -3.624 -4.585 -1.379 1.000 1 A SER 98.686 1
ATOM 628 O OG . SER 81 81 ? A -2.758 -5.528 -0.774 1.000 1 A SER 97.340 1
ATOM 629 N N . VAL 82 82 ? A -3.234 -1.979 -3.727 1.000 1 A VAL 98.891 1
ATOM 630 C CA . VAL 82 82 ? A -3.822 -0.882 -4.495 1.000 1 A VAL 98.906 1
ATOM 631 C C . VAL 82 82 ? A -4.481 -1.423 -5.738 1.000 1 A VAL 98.886 1
ATOM 632 O O . VAL 82 82 ? A -3.877 -2.206 -6.508 1.000 1 A VAL 98.810 1
ATOM 633 C CB . VAL 82 82 ? A -2.767 0.158 -4.891 1.000 1 A VAL 98.905 1
ATOM 634 C CG1 . VAL 82 82 ? A -1.962 0.590 -3.672 1.000 1 A VAL 98.918 1
ATOM 635 C CG2 . VAL 82 82 ? A -3.403 1.369 -5.572 1.000 1 A VAL 98.899 1
ATOM 636 N N . PHE 83 83 ? A -5.710 -0.989 -5.981 1.000 1 A PHE 98.958 1
ATOM 637 C CA . PHE 83 83 ? A -6.370 -1.163 -7.273 1.000 1 A PHE 98.961 1
ATOM 638 C C . PHE 83 83 ? A -6.864 0.175 -7.748 1.000 1 A PHE 98.958 1
ATOM 639 O O . PHE 83 83 ? A -6.883 1.159 -6.994 1.000 1 A PHE 98.953 1
ATOM 640 C CB . PHE 83 83 ? A -7.531 -2.182 -7.205 1.000 1 A PHE 98.963 1
ATOM 641 C CG . PHE 83 83 ? A -8.690 -1.702 -6.389 1.000 1 A PHE 98.970 1
ATOM 642 C CD1 . PHE 83 83 ? A -8.694 -1.838 -5.007 1.000 1 A PHE 98.965 1
ATOM 643 C CD2 . PHE 83 83 ? A -9.781 -1.135 -7.016 1.000 1 A PHE 98.965 1
ATOM 644 C CE1 . PHE 83 83 ? A -9.775 -1.405 -4.283 1.000 1 A PHE 98.963 1
ATOM 645 C CE2 . PHE 83 83 ? A -10.864 -0.691 -6.288 1.000 1 A PHE 98.953 1
ATOM 646 C CZ . PHE 83 83 ? A -10.860 -0.828 -4.912 1.000 1 A PHE 98.956 1
ATOM 647 N N . ALA 84 84 ? A -7.230 0.256 -9.015 1.000 1 A ALA 98.902 1
ATOM 648 C CA . ALA 84 84 ? A -7.795 1.469 -9.617 1.000 1 A ALA 98.908 1
ATOM 649 C C . ALA 84 84 ? A -9.297 1.293 -9.790 1.000 1 A ALA 98.915 1
ATOM 650 O O . ALA 84 84 ? A -9.757 0.276 -10.321 1.000 1 A ALA 98.899 1
ATOM 651 C CB . ALA 84 84 ? A -7.112 1.785 -10.931 1.000 1 A ALA 98.848 1
ATOM 652 N N . ILE 85 85 ? A -10.084 2.300 -9.385 1.000 1 A ILE 98.876 1
ATOM 653 C CA . ILE 85 85 ? A -11.529 2.192 -9.393 1.000 1 A ILE 98.846 1
ATOM 654 C C . ILE 85 85 ? A -12.102 2.156 -10.809 1.000 1 A ILE 98.826 1
ATOM 655 O O . ILE 85 85 ? A -13.273 1.839 -10.986 1.000 1 A ILE 98.744 1
ATOM 656 C CB . ILE 85 85 ? A -12.195 3.286 -8.530 1.000 1 A ILE 98.782 1
ATOM 657 C CG1 . ILE 85 85 ? A -11.903 4.702 -9.058 1.000 1 A ILE 98.601 1
ATOM 658 C CG2 . ILE 85 85 ? A -11.706 3.148 -7.101 1.000 1 A ILE 98.547 1
ATOM 659 C CD1 . ILE 85 85 ? A -12.857 5.190 -10.121 1.000 1 A ILE 98.148 1
ATOM 660 N N . ASN 86 86 ? A -11.264 2.448 -11.810 1.000 1 A ASN 98.798 1
ATOM 661 C CA . ASN 86 86 ? A -11.669 2.384 -13.204 1.000 1 A ASN 98.735 1
ATOM 662 C C . ASN 86 86 ? A -11.099 1.159 -13.904 1.000 1 A ASN 98.723 1
ATOM 663 O O . ASN 86 86 ? A -11.058 1.127 -15.142 1.000 1 A ASN 98.596 1
ATOM 664 C CB . ASN 86 86 ? A -11.226 3.650 -13.955 1.000 1 A ASN 98.633 1
ATOM 665 C CG . ASN 86 86 ? A -9.704 3.727 -14.068 1.000 1 A ASN 98.550 1
ATOM 666 O OD1 . ASN 86 86 ? A -8.978 3.147 -13.262 1.000 1 A ASN 98.263 1
ATOM 667 N ND2 . ASN 86 86 ? A -9.215 4.457 -15.074 1.000 1 A ASN 97.476 1
ATOM 668 N N . ASN 87 87 ? A -10.603 0.131 -13.143 1.000 1 A ASN 98.670 1
ATOM 669 C CA . ASN 87 87 ? A -9.962 -1.030 -13.764 1.000 1 A ASN 98.637 1
ATOM 670 C C . ASN 87 87 ? A -10.333 -2.283 -12.949 1.000 1 A ASN 98.718 1
ATOM 671 O O . ASN 87 87 ? A -9.649 -2.620 -11.984 1.000 1 A ASN 98.679 1
ATOM 672 C CB . ASN 87 87 ? A -8.463 -0.805 -13.835 1.000 1 A ASN 98.409 1
ATOM 673 C CG . ASN 87 87 ? A -7.720 -1.920 -14.557 1.000 1 A ASN 97.545 1
ATOM 674 O OD1 . ASN 87 87 ? A -8.172 -3.070 -14.567 1.000 1 A ASN 93.419 1
ATOM 675 N ND2 . ASN 87 87 ? A -6.584 -1.567 -15.145 1.000 1 A ASN 91.766 1
ATOM 676 N N . THR 88 88 ? A -11.392 -2.973 -13.347 1.000 1 A THR 98.751 1
ATOM 677 C CA . THR 88 88 ? A -11.923 -4.104 -12.614 1.000 1 A THR 98.713 1
ATOM 678 C C . THR 88 88 ? A -10.884 -5.219 -12.489 1.000 1 A THR 98.761 1
ATOM 679 O O . THR 88 88 ? A -10.809 -5.892 -11.461 1.000 1 A THR 98.677 1
ATOM 680 C CB . THR 88 88 ? A -13.198 -4.620 -13.292 1.000 1 A THR 98.329 1
ATOM 681 O OG1 . THR 88 88 ? A -14.206 -3.634 -13.153 1.000 1 A THR 92.075 1
ATOM 682 C CG2 . THR 88 88 ? A -13.677 -5.907 -12.616 1.000 1 A THR 91.095 1
ATOM 683 N N . LYS 89 89 ? A -10.056 -5.405 -13.507 1.000 1 A LYS 98.779 1
ATOM 684 C CA . LYS 89 89 ? A -9.036 -6.465 -13.455 1.000 1 A LYS 98.735 1
ATOM 685 C C . LYS 89 89 ? A -8.071 -6.194 -12.306 1.000 1 A LYS 98.725 1
ATOM 686 O O . LYS 89 89 ? A -7.633 -7.106 -11.610 1.000 1 A LYS 98.631 1
ATOM 687 C CB . LYS 89 89 ? A -8.267 -6.588 -14.776 1.000 1 A LYS 98.575 1
ATOM 688 C CG . LYS 89 89 ? A -7.189 -7.664 -14.749 1.000 1 A LYS 95.106 1
ATOM 689 C CD . LYS 89 89 ? A -7.764 -9.053 -14.527 1.000 1 A LYS 87.336 1
ATOM 690 C CE . LYS 89 89 ? A -6.789 -10.150 -14.889 1.000 1 A LYS 87.054 1
ATOM 691 N NZ . LYS 89 89 ? A -5.596 -10.179 -14.010 1.000 1 A LYS 78.993 1
ATOM 692 N N . SER 90 90 ? A -7.711 -4.895 -12.073 1.000 1 A SER 98.774 1
ATOM 693 C CA . SER 90 90 ? A -6.829 -4.586 -10.952 1.000 1 A SER 98.719 1
ATOM 694 C C . SER 90 90 ? A -7.464 -4.952 -9.611 1.000 1 A SER 98.689 1
ATOM 695 O O . SER 90 90 ? A -6.773 -5.345 -8.679 1.000 1 A SER 98.560 1
ATOM 696 C CB . SER 90 90 ? A -6.398 -3.136 -10.978 1.000 1 A SER 98.720 1
ATOM 697 O OG . SER 90 90 ? A -7.457 -2.259 -10.574 1.000 1 A SER 98.791 1
ATOM 698 N N . PHE 91 91 ? A -8.788 -4.805 -9.500 1.000 1 A PHE 98.892 1
ATOM 699 C CA . PHE 91 91 ? A -9.497 -5.231 -8.272 1.000 1 A PHE 98.884 1
ATOM 700 C C . PHE 91 91 ? A -9.490 -6.750 -8.160 1.000 1 A PHE 98.843 1
ATOM 701 O O . PHE 91 91 ? A -9.265 -7.289 -7.077 1.000 1 A PHE 98.759 1
ATOM 702 C CB . PHE 91 91 ? A -10.916 -4.678 -8.304 1.000 1 A PHE 98.852 1
ATOM 703 C CG . PHE 91 91 ? A -11.729 -5.024 -7.084 1.000 1 A PHE 98.848 1
ATOM 704 C CD1 . PHE 91 91 ? A -11.426 -4.463 -5.860 1.000 1 A PHE 98.811 1
ATOM 705 C CD2 . PHE 91 91 ? A -12.773 -5.919 -7.163 1.000 1 A PHE 98.754 1
ATOM 706 C CE1 . PHE 91 91 ? A -12.162 -4.759 -4.729 1.000 1 A PHE 98.692 1
ATOM 707 C CE2 . PHE 91 91 ? A -13.523 -6.211 -6.050 1.000 1 A PHE 98.574 1
ATOM 708 C CZ . PHE 91 91 ? A -13.225 -5.638 -4.828 1.000 1 A PHE 98.616 1
ATOM 709 N N . GLU 92 92 ? A -9.721 -7.446 -9.295 1.000 1 A GLU 98.716 1
ATOM 710 C CA . GLU 92 92 ? A -9.709 -8.894 -9.298 1.000 1 A GLU 98.513 1
ATOM 711 C C . GLU 92 92 ? A -8.323 -9.438 -8.959 1.000 1 A GLU 98.331 1
ATOM 712 O O . GLU 92 92 ? A -8.209 -10.558 -8.472 1.000 1 A GLU 97.841 1
ATOM 713 C CB . GLU 92 92 ? A -10.210 -9.428 -10.635 1.000 1 A GLU 98.312 1
ATOM 714 C CG . GLU 92 92 ? A -11.686 -9.066 -10.869 1.000 1 A GLU 97.737 1
ATOM 715 C CD . GLU 92 92 ? A -12.178 -9.329 -12.295 1.000 1 A GLU 96.860 1
ATOM 716 O OE1 . GLU 92 92 ? A -11.358 -9.587 -13.195 1.000 1 A GLU 93.426 1
ATOM 717 O OE2 . GLU 92 92 ? A -13.424 -9.241 -12.501 1.000 1 A GLU 93.453 1
ATOM 718 N N . ASP 93 93 ? A -7.263 -8.630 -9.179 1.000 1 A ASP 98.461 1
ATOM 719 C CA . ASP 93 93 ? A -5.885 -9.018 -8.840 1.000 1 A ASP 98.216 1
ATOM 720 C C . ASP 93 93 ? A -5.613 -8.952 -7.356 1.000 1 A ASP 98.274 1
ATOM 721 O O . ASP 93 93 ? A -4.618 -9.496 -6.891 1.000 1 A ASP 97.800 1
ATOM 722 C CB . ASP 93 93 ? A -4.876 -8.129 -9.532 1.000 1 A ASP 97.791 1
ATOM 723 C CG . ASP 93 93 ? A -4.707 -8.412 -11.020 1.000 1 A ASP 97.073 1
ATOM 724 O OD1 . ASP 93 93 ? A -5.144 -9.474 -11.469 1.000 1 A ASP 94.900 1
ATOM 725 O OD2 . ASP 93 93 ? A -4.130 -7.542 -11.705 1.000 1 A ASP 94.104 1
ATOM 726 N N . ILE 94 94 ? A -6.432 -8.251 -6.562 1.000 1 A ILE 98.391 1
ATOM 727 C CA . ILE 94 94 ? A -6.128 -8.025 -5.147 1.000 1 A ILE 98.369 1
ATOM 728 C C . ILE 94 94 ? A -5.973 -9.343 -4.390 1.000 1 A ILE 98.008 1
ATOM 729 O O . ILE 94 94 ? A -5.097 -9.475 -3.515 1.000 1 A ILE 97.724 1
ATOM 730 C CB . ILE 94 94 ? A -7.205 -7.134 -4.498 1.000 1 A ILE 98.487 1
ATOM 731 C CG1 . ILE 94 94 ? A -7.068 -5.691 -5.023 1.000 1 A ILE 98.581 1
ATOM 732 C CG2 . ILE 94 94 ? A -7.134 -7.153 -2.959 1.000 1 A ILE 98.407 1
ATOM 733 C CD1 . ILE 94 94 ? A -5.747 -5.031 -4.697 1.000 1 A ILE 98.514 1
ATOM 734 N N . HIS 95 95 ? A -6.803 -10.328 -4.721 1.000 1 A HIS 97.889 1
ATOM 735 C CA . HIS 95 95 ? A -6.693 -11.648 -4.082 1.000 1 A HIS 97.099 1
ATOM 736 C C . HIS 95 95 ? A -5.292 -12.246 -4.247 1.000 1 A HIS 96.829 1
ATOM 737 O O . HIS 95 95 ? A -4.738 -12.796 -3.298 1.000 1 A HIS 96.484 1
ATOM 738 C CB . HIS 95 95 ? A -7.740 -12.594 -4.669 1.000 1 A HIS 96.052 1
ATOM 739 C CG . HIS 95 95 ? A -7.513 -14.028 -4.296 1.000 1 A HIS 82.107 1
ATOM 740 N ND1 . HIS 95 95 ? A -7.888 -14.526 -3.080 1.000 1 A HIS 75.274 1
ATOM 741 C CD2 . HIS 95 95 ? A -6.959 -15.024 -4.994 1.000 1 A HIS 77.288 1
ATOM 742 C CE1 . HIS 95 95 ? A -7.564 -15.812 -3.028 1.000 1 A HIS 75.686 1
ATOM 743 N NE2 . HIS 95 95 ? A -7.004 -16.144 -4.189 1.000 1 A HIS 70.050 1
ATOM 744 N N . HIS 96 96 ? A -4.731 -12.134 -5.452 1.000 1 A HIS 97.054 1
ATOM 745 C CA . HIS 96 96 ? A -3.406 -12.675 -5.716 1.000 1 A HIS 96.355 1
ATOM 746 C C . HIS 96 96 ? A -2.350 -12.002 -4.846 1.000 1 A HIS 96.237 1
ATOM 747 O O . HIS 96 96 ? A -1.507 -12.666 -4.250 1.000 1 A HIS 95.792 1
ATOM 748 C CB . HIS 96 96 ? A -3.079 -12.492 -7.188 1.000 1 A HIS 94.907 1
ATOM 749 C CG . HIS 96 96 ? A -1.616 -12.665 -7.516 1.000 1 A HIS 93.078 1
ATOM 750 N ND1 . HIS 96 96 ? A -1.024 -13.905 -7.566 1.000 1 A HIS 89.310 1
ATOM 751 C CD2 . HIS 96 96 ? A -0.666 -11.753 -7.825 1.000 1 A HIS 89.488 1
ATOM 752 C CE1 . HIS 96 96 ? A 0.254 -13.738 -7.887 1.000 1 A HIS 88.812 1
ATOM 753 N NE2 . HIS 96 96 ? A 0.498 -12.451 -8.050 1.000 1 A HIS 87.503 1
ATOM 754 N N . TYR 97 97 ? A -2.378 -10.659 -4.770 1.000 1 A TYR 96.778 1
ATOM 755 C CA . TYR 97 97 ? A -1.381 -9.965 -3.952 1.000 1 A TYR 96.590 1
ATOM 756 C C . TYR 97 97 ? A -1.522 -10.322 -2.497 1.000 1 A TYR 96.847 1
ATOM 757 O O . TYR 97 97 ? A -0.541 -10.545 -1.797 1.000 1 A TYR 96.523 1
ATOM 758 C CB . TYR 97 97 ? A -1.507 -8.460 -4.165 1.000 1 A TYR 96.320 1
ATOM 759 C CG . TYR 97 97 ? A -1.144 -8.113 -5.594 1.000 1 A TYR 95.874 1
ATOM 760 C CD1 . TYR 97 97 ? A 0.184 -8.208 -6.020 1.000 1 A TYR 94.565 1
ATOM 761 C CD2 . TYR 97 97 ? A -2.124 -7.750 -6.511 1.000 1 A TYR 94.917 1
ATOM 762 C CE1 . TYR 97 97 ? A 0.513 -7.953 -7.347 1.000 1 A TYR 93.606 1
ATOM 763 C CE2 . TYR 97 97 ? A -1.793 -7.501 -7.839 1.000 1 A TYR 94.470 1
ATOM 764 C CZ . TYR 97 97 ? A -0.479 -7.600 -8.249 1.000 1 A TYR 94.046 1
ATOM 765 O OH . TYR 97 97 ? A -0.135 -7.368 -9.544 1.000 1 A TYR 93.016 1
ATOM 766 N N . ARG 98 98 ? A -2.767 -10.424 -2.000 1.000 1 A ARG 97.264 1
ATOM 767 C CA . ARG 98 98 ? A -3.019 -10.827 -0.616 1.000 1 A ARG 97.341 1
ATOM 768 C C . ARG 98 98 ? A -2.426 -12.214 -0.325 1.000 1 A ARG 97.213 1
ATOM 769 O O . ARG 98 98 ? A -1.788 -12.394 0.729 1.000 1 A ARG 97.004 1
ATOM 770 C CB . ARG 98 98 ? A -4.534 -10.825 -0.354 1.000 1 A ARG 97.418 1
ATOM 771 C CG . ARG 98 98 ? A -4.961 -11.380 1.001 1.000 1 A ARG 95.995 1
ATOM 772 C CD . ARG 98 98 ? A -4.786 -10.401 2.115 1.000 1 A ARG 93.997 1
ATOM 773 N NE . ARG 98 98 ? A -5.556 -10.833 3.246 1.000 1 A ARG 91.552 1
ATOM 774 C CZ . ARG 98 98 ? A -5.636 -10.196 4.398 1.000 1 A ARG 91.118 1
ATOM 775 N NH1 . ARG 98 98 ? A -4.983 -9.061 4.558 1.000 1 A ARG 84.121 1
ATOM 776 N NH2 . ARG 98 98 ? A -6.374 -10.681 5.360 1.000 1 A ARG 84.907 1
ATOM 777 N N . GLU 99 99 ? A -2.639 -13.144 -1.246 1.000 1 A GLU 97.223 1
ATOM 778 C CA . GLU 99 99 ? A -2.133 -14.494 -1.040 1.000 1 A GLU 96.572 1
ATOM 779 C C . GLU 99 99 ? A -0.612 -14.527 -1.078 1.000 1 A GLU 95.735 1
ATOM 780 O O . GLU 99 99 ? A 0.017 -15.250 -0.299 1.000 1 A GLU 95.410 1
ATOM 781 C CB . GLU 99 99 ? A -2.732 -15.460 -2.065 1.000 1 A GLU 96.294 1
ATOM 782 C CG . GLU 99 99 ? A -4.211 -15.666 -1.852 1.000 1 A GLU 93.071 1
ATOM 783 C CD . GLU 99 99 ? A -4.562 -16.239 -0.514 1.000 1 A GLU 88.356 1
ATOM 784 O OE1 . GLU 99 99 ? A -3.880 -17.210 -0.085 1.000 1 A GLU 81.241 1
ATOM 785 O OE2 . GLU 99 99 ? A -5.495 -15.733 0.139 1.000 1 A GLU 81.105 1
ATOM 786 N N . GLN 100 100 ? A 0.015 -13.738 -1.980 1.000 1 A GLN 95.806 1
ATOM 787 C CA . GLN 100 100 ? A 1.485 -13.705 -2.020 1.000 1 A GLN 95.080 1
ATOM 788 C C . GLN 100 100 ? A 2.069 -13.105 -0.745 1.000 1 A GLN 95.527 1
ATOM 789 O O . GLN 100 100 ? A 3.077 -13.564 -0.244 1.000 1 A GLN 94.941 1
ATOM 790 C CB . GLN 100 100 ? A 1.964 -12.926 -3.245 1.000 1 A GLN 93.785 1
ATOM 791 C CG . GLN 100 100 ? A 1.589 -13.604 -4.558 1.000 1 A GLN 90.648 1
ATOM 792 C CD . GLN 100 100 ? A 2.128 -15.007 -4.645 1.000 1 A GLN 88.059 1
ATOM 793 O OE1 . GLN 100 100 ? A 3.319 -15.250 -4.366 1.000 1 A GLN 83.773 1
ATOM 794 N NE2 . GLN 100 100 ? A 1.303 -15.940 -5.010 1.000 1 A GLN 81.380 1
ATOM 795 N N . ILE 101 101 ? A 1.414 -12.050 -0.216 1.000 1 A ILE 95.835 1
ATOM 796 C CA . ILE 101 101 ? A 1.893 -11.451 1.037 1.000 1 A ILE 96.576 1
ATOM 797 C C . ILE 101 101 ? A 1.791 -12.460 2.176 1.000 1 A ILE 96.998 1
ATOM 798 O O . ILE 101 101 ? A 2.733 -12.650 2.947 1.000 1 A ILE 97.025 1
ATOM 799 C CB . ILE 101 101 ? A 1.073 -10.181 1.341 1.000 1 A ILE 96.996 1
ATOM 800 C CG1 . ILE 101 101 ? A 1.402 -9.111 0.302 1.000 1 A ILE 97.054 1
ATOM 801 C CG2 . ILE 101 101 ? A 1.362 -9.686 2.756 1.000 1 A ILE 97.162 1
ATOM 802 C CD1 . ILE 101 101 ? A 0.381 -7.981 0.290 1.000 1 A ILE 96.759 1
ATOM 803 N N . LYS 102 102 ? A 0.641 -13.151 2.272 1.000 1 A LYS 97.018 1
ATOM 804 C CA . LYS 102 102 ? A 0.482 -14.159 3.341 1.000 1 A LYS 96.723 1
ATOM 805 C C . LYS 102 102 ? A 1.517 -15.272 3.188 1.000 1 A LYS 96.395 1
ATOM 806 O O . LYS 102 102 ? A 2.025 -15.767 4.185 1.000 1 A LYS 96.281 1
ATOM 807 C CB . LYS 102 102 ? A -0.928 -14.742 3.298 1.000 1 A LYS 96.585 1
ATOM 808 C CG . LYS 102 102 ? A -1.972 -13.743 3.774 1.000 1 A LYS 93.414 1
ATOM 809 C CD . LYS 102 102 ? A -3.407 -14.100 3.384 1.000 1 A LYS 90.880 1
ATOM 810 C CE . LYS 102 102 ? A -3.739 -15.522 3.730 1.000 1 A LYS 85.535 1
ATOM 811 N NZ . LYS 102 102 ? A -5.122 -15.901 3.270 1.000 1 A LYS 86.815 1
ATOM 812 N N . ARG 103 103 ? A 1.823 -15.649 1.944 1.000 1 A ARG 96.244 1
ATOM 813 C CA . ARG 103 103 ? A 2.817 -16.691 1.698 1.000 1 A ARG 95.131 1
ATOM 814 C C . ARG 103 103 ? A 4.204 -16.272 2.201 1.000 1 A ARG 95.306 1
ATOM 815 O O . ARG 103 103 ? A 4.844 -17.011 2.924 1.000 1 A ARG 95.201 1
ATOM 816 C CB . ARG 103 103 ? A 2.875 -17.046 0.211 1.000 1 A ARG 93.641 1
ATOM 817 C CG . ARG 103 103 ? A 3.937 -18.067 -0.124 1.000 1 A ARG 83.569 1
ATOM 818 C CD . ARG 103 103 ? A 4.027 -18.339 -1.625 1.000 1 A ARG 78.173 1
ATOM 819 N NE . ARG 103 103 ? A 4.439 -17.156 -2.367 1.000 1 A ARG 72.420 1
ATOM 820 C CZ . ARG 103 103 ? A 5.701 -16.740 -2.510 1.000 1 A ARG 68.054 1
ATOM 821 N NH1 . ARG 103 103 ? A 6.699 -17.396 -1.946 1.000 1 A ARG 63.589 1
ATOM 822 N NH2 . ARG 103 103 ? A 5.921 -15.643 -3.223 1.000 1 A ARG 61.719 1
ATOM 823 N N . VAL 104 104 ? A 4.635 -15.068 1.793 1.000 1 A VAL 95.301 1
ATOM 824 C CA . VAL 104 104 ? A 6.018 -14.709 2.142 1.000 1 A VAL 94.978 1
ATOM 825 C C . VAL 104 104 ? A 6.151 -14.354 3.605 1.000 1 A VAL 95.594 1
ATOM 826 O O . VAL 104 104 ? A 7.230 -14.548 4.179 1.000 1 A VAL 94.952 1
ATOM 827 C CB . VAL 104 104 ? A 6.576 -13.573 1.240 1.000 1 A VAL 93.221 1
ATOM 828 C CG1 . VAL 104 104 ? A 6.528 -13.973 -0.228 1.000 1 A VAL 91.018 1
ATOM 829 C CG2 . VAL 104 104 ? A 5.874 -12.266 1.492 1.000 1 A VAL 88.647 1
ATOM 830 N N . LYS 105 105 ? A 5.087 -13.857 4.221 1.000 1 A LYS 95.561 1
ATOM 831 C CA . LYS 105 105 ? A 5.102 -13.581 5.671 1.000 1 A LYS 95.685 1
ATOM 832 C C . LYS 105 105 ? A 4.795 -14.834 6.502 1.000 1 A LYS 95.550 1
ATOM 833 O O . LYS 105 105 ? A 4.980 -14.786 7.727 1.000 1 A LYS 94.609 1
ATOM 834 C CB . LYS 105 105 ? A 4.115 -12.475 6.019 1.000 1 A LYS 95.456 1
ATOM 835 C CG . LYS 105 105 ? A 4.389 -11.116 5.355 1.000 1 A LYS 94.786 1
ATOM 836 C CD . LYS 105 105 ? A 5.741 -10.529 5.719 1.000 1 A LYS 93.710 1
ATOM 837 C CE . LYS 105 105 ? A 5.777 -10.104 7.163 1.000 1 A LYS 93.091 1
ATOM 838 N NZ . LYS 105 105 ? A 7.049 -9.404 7.468 1.000 1 A LYS 92.845 1
ATOM 839 N N . ASP 106 106 ? A 4.358 -15.926 5.850 1.000 1 A ASP 96.084 1
ATOM 840 C CA . ASP 106 106 ? A 3.989 -17.157 6.551 1.000 1 A ASP 95.641 1
ATOM 841 C C . ASP 106 106 ? A 3.014 -16.851 7.686 1.000 1 A ASP 95.916 1
ATOM 842 O O . ASP 106 106 ? A 3.156 -17.323 8.812 1.000 1 A ASP 94.715 1
ATOM 843 C CB . ASP 106 106 ? A 5.223 -17.905 7.067 1.000 1 A ASP 94.738 1
ATOM 844 C CG . ASP 106 106 ? A 4.894 -19.315 7.546 1.000 1 A ASP 91.285 1
ATOM 845 O OD1 . ASP 106 106 ? A 3.879 -19.873 7.058 1.000 1 A ASP 88.361 1
ATOM 846 O OD2 . ASP 106 106 ? A 5.657 -19.847 8.368 1.000 1 A ASP 87.500 1
ATOM 847 N N . SER 107 107 ? A 1.989 -16.030 7.351 1.000 1 A SER 95.590 1
ATOM 848 C CA . SER 107 107 ? A 1.059 -15.554 8.364 1.000 1 A SER 94.843 1
ATOM 849 C C . SER 107 107 ? A -0.263 -15.190 7.726 1.000 1 A SER 95.781 1
ATOM 850 O O . SER 107 107 ? A -0.303 -14.604 6.635 1.000 1 A SER 95.886 1
ATOM 851 C CB . SER 107 107 ? A 1.651 -14.343 9.098 1.000 1 A SER 93.522 1
ATOM 852 O OG . SER 107 107 ? A 0.658 -13.708 9.898 1.000 1 A SER 90.561 1
ATOM 853 N N . GLU 108 108 ? A -1.360 -15.507 8.396 1.000 1 A GLU 94.963 1
ATOM 854 C CA . GLU 108 108 ? A -2.693 -15.039 8.052 1.000 1 A GLU 94.444 1
ATOM 855 C C . GLU 108 108 ? A -2.984 -13.646 8.584 1.000 1 A GLU 94.516 1
ATOM 856 O O . GLU 108 108 ? A -4.000 -13.056 8.247 1.000 1 A GLU 91.852 1
ATOM 857 C CB . GLU 108 108 ? A -3.748 -16.022 8.552 1.000 1 A GLU 92.244 1
ATOM 858 C CG . GLU 108 108 ? A -3.674 -17.410 7.919 1.000 1 A GLU 88.287 1
ATOM 859 C CD . GLU 108 108 ? A -4.367 -17.471 6.568 1.000 1 A GLU 85.584 1
ATOM 860 O OE1 . GLU 108 108 ? A -5.293 -16.664 6.346 1.000 1 A GLU 77.781 1
ATOM 861 O OE2 . GLU 108 108 ? A -3.975 -18.306 5.740 1.000 1 A GLU 76.326 1
ATOM 862 N N . ASP 109 109 ? A -2.110 -13.125 9.429 1.000 1 A ASP 94.841 1
ATOM 863 C CA . ASP 109 109 ? A -2.336 -11.879 10.172 1.000 1 A ASP 94.906 1
ATOM 864 C C . ASP 109 109 ? A -1.200 -10.910 9.879 1.000 1 A ASP 95.609 1
ATOM 865 O O . ASP 109 109 ? A -0.245 -10.809 10.643 1.000 1 A ASP 94.270 1
ATOM 866 C CB . ASP 109 109 ? A -2.428 -12.184 11.664 1.000 1 A ASP 92.873 1
ATOM 867 C CG . ASP 109 109 ? A -2.664 -10.925 12.490 1.000 1 A ASP 90.333 1
ATOM 868 O OD1 . ASP 109 109 ? A -3.270 -9.961 11.956 1.000 1 A ASP 87.372 1
ATOM 869 O OD2 . ASP 109 109 ? A -2.253 -10.885 13.684 1.000 1 A ASP 85.987 1
ATOM 870 N N . VAL 110 110 ? A -1.322 -10.226 8.725 1.000 1 A VAL 97.563 1
ATOM 871 C CA . VAL 110 110 ? A -0.307 -9.282 8.270 1.000 1 A VAL 97.994 1
ATOM 872 C C . VAL 110 110 ? A -0.976 -7.933 8.111 1.000 1 A VAL 98.280 1
ATOM 873 O O . VAL 110 110 ? A -2.024 -7.845 7.464 1.000 1 A VAL 98.181 1
ATOM 874 C CB . VAL 110 110 ? A 0.293 -9.716 6.915 1.000 1 A VAL 97.646 1
ATOM 875 C CG1 . VAL 110 110 ? A 0.918 -11.088 7.039 1.000 1 A VAL 97.126 1
ATOM 876 C CG2 . VAL 110 110 ? A 1.305 -8.703 6.424 1.000 1 A VAL 97.469 1
ATOM 877 N N . PRO 111 111 ? A -0.391 -6.857 8.665 1.000 1 A PRO 98.534 1
ATOM 878 C CA . PRO 111 111 ? A -1.021 -5.552 8.489 1.000 1 A PRO 98.632 1
ATOM 879 C C . PRO 111 111 ? A -1.164 -5.160 7.024 1.000 1 A PRO 98.707 1
ATOM 880 O O . PRO 111 111 ? A -0.176 -5.179 6.267 1.000 1 A PRO 98.676 1
ATOM 881 C CB . PRO 111 111 ? A -0.089 -4.607 9.229 1.000 1 A PRO 98.539 1
ATOM 882 C CG . PRO 111 111 ? A 0.556 -5.472 10.252 1.000 1 A PRO 98.350 1
ATOM 883 C CD . PRO 111 111 ? A 0.743 -6.779 9.570 1.000 1 A PRO 98.394 1
ATOM 884 N N . MET 112 112 ? A -2.391 -4.847 6.605 1.000 1 A MET 98.669 1
ATOM 885 C CA . MET 112 112 ? A -2.686 -4.476 5.222 1.000 1 A MET 98.695 1
ATOM 886 C C . MET 112 112 ? A -3.819 -3.473 5.196 1.000 1 A MET 98.805 1
ATOM 887 O O . MET 112 112 ? A -4.659 -3.457 6.087 1.000 1 A MET 98.659 1
ATOM 888 C CB . MET 112 112 ? A -3.120 -5.709 4.396 1.000 1 A MET 98.158 1
ATOM 889 C CG . MET 112 112 ? A -2.089 -6.767 4.253 1.000 1 A MET 90.742 1
ATOM 890 S SD . MET 112 112 ? A -2.561 -7.962 2.989 1.000 1 A MET 92.050 1
ATOM 891 C CE . MET 112 112 ? A -1.724 -9.430 3.621 1.000 1 A MET 82.493 1
ATOM 892 N N . VAL 113 113 ? A -3.827 -2.651 4.139 1.000 1 A VAL 98.923 1
ATOM 893 C CA . VAL 113 113 ? A -4.929 -1.739 3.874 1.000 1 A VAL 98.959 1
ATOM 894 C C . VAL 113 113 ? A -5.272 -1.864 2.390 1.000 1 A VAL 98.967 1
ATOM 895 O O . VAL 113 113 ? A -4.395 -1.873 1.543 1.000 1 A VAL 98.957 1
ATOM 896 C CB . VAL 113 113 ? A -4.535 -0.289 4.211 1.000 1 A VAL 98.954 1
ATOM 897 C CG1 . VAL 113 113 ? A -4.279 -0.158 5.708 1.000 1 A VAL 98.906 1
ATOM 898 C CG2 . VAL 113 113 ? A -5.605 0.694 3.758 1.000 1 A VAL 98.916 1
ATOM 899 N N . LEU 114 114 ? A -6.566 -1.976 2.083 1.000 1 A LEU 98.961 1
ATOM 900 C CA . LEU 114 114 ? A -7.046 -2.001 0.705 1.000 1 A LEU 98.974 1
ATOM 901 C C . LEU 114 114 ? A -7.223 -0.564 0.234 1.000 1 A LEU 98.980 1
ATOM 902 O O . LEU 114 114 ? A -7.914 0.216 0.898 1.000 1 A LEU 98.970 1
ATOM 903 C CB . LEU 114 114 ? A -8.359 -2.774 0.611 1.000 1 A LEU 98.960 1
ATOM 904 C CG . LEU 114 114 ? A -8.965 -2.879 -0.788 1.000 1 A LEU 98.895 1
ATOM 905 C CD1 . LEU 114 114 ? A -8.047 -3.631 -1.750 1.000 1 A LEU 98.834 1
ATOM 906 C CD2 . LEU 114 114 ? A -10.334 -3.565 -0.705 1.000 1 A LEU 98.821 1
ATOM 907 N N . VAL 115 115 ? A -6.620 -0.211 -0.893 1.000 1 A VAL 98.978 1
ATOM 908 C CA . VAL 115 115 ? A -6.643 1.157 -1.407 1.000 1 A VAL 98.986 1
ATOM 909 C C . VAL 115 115 ? A -7.235 1.170 -2.813 1.000 1 A VAL 98.988 1
ATOM 910 O O . VAL 115 115 ? A -6.720 0.520 -3.726 1.000 1 A VAL 98.983 1
ATOM 911 C CB . VAL 115 115 ? A -5.243 1.779 -1.418 1.000 1 A VAL 98.981 1
ATOM 912 C CG1 . VAL 115 115 ? A -4.699 1.848 0.012 1.000 1 A VAL 98.971 1
ATOM 913 C CG2 . VAL 115 115 ? A -5.246 3.160 -2.054 1.000 1 A VAL 98.970 1
ATOM 914 N N . GLY 116 116 ? A -8.319 1.910 -2.981 1.000 1 A GLY 98.979 1
ATOM 915 C CA . GLY 116 116 ? A -8.944 2.079 -4.294 1.000 1 A GLY 98.975 1
ATOM 916 C C . GLY 116 116 ? A -8.582 3.456 -4.831 1.000 1 A GLY 98.973 1
ATOM 917 O O . GLY 116 116 ? A -9.114 4.475 -4.395 1.000 1 A GLY 98.946 1
ATOM 918 N N . ASN 117 117 ? A -7.654 3.480 -5.785 1.000 1 A ASN 98.946 1
ATOM 919 C CA . ASN 117 117 ? A -7.073 4.731 -6.245 1.000 1 A ASN 98.942 1
ATOM 920 C C . ASN 117 117 ? A -7.798 5.232 -7.484 1.000 1 A ASN 98.927 1
ATOM 921 O O . ASN 117 117 ? A -8.541 4.502 -8.122 1.000 1 A ASN 98.895 1
ATOM 922 C CB . ASN 117 117 ? A -5.596 4.523 -6.518 1.000 1 A ASN 98.932 1
ATOM 923 C CG . ASN 117 117 ? A -4.843 5.815 -6.744 1.000 1 A ASN 98.908 1
ATOM 924 O OD1 . ASN 117 117 ? A -5.053 6.780 -6.001 1.000 1 A ASN 98.592 1
ATOM 925 N ND2 . ASN 117 117 ? A -4.015 5.868 -7.770 1.000 1 A ASN 98.592 1
ATOM 926 N N . LYS 118 118 ? A -7.559 6.517 -7.828 1.000 1 A LYS 98.853 1
ATOM 927 C CA . LYS 118 118 ? A -8.116 7.217 -8.971 1.000 1 A LYS 98.796 1
ATOM 928 C C . LYS 118 118 ? A -9.572 7.612 -8.719 1.000 1 A LYS 98.813 1
ATOM 929 O O . LYS 118 118 ? A -10.382 7.646 -9.627 1.000 1 A LYS 98.777 1
ATOM 930 C CB . LYS 118 118 ? A -7.938 6.473 -10.305 1.000 1 A LYS 98.731 1
ATOM 931 C CG . LYS 118 118 ? A -6.544 5.995 -10.580 1.000 1 A LYS 98.521 1
ATOM 932 C CD . LYS 118 118 ? A -6.347 5.659 -12.050 1.000 1 A LYS 98.201 1
ATOM 933 C CE . LYS 118 118 ? A -4.968 5.100 -12.299 1.000 1 A LYS 98.126 1
ATOM 934 N NZ . LYS 118 118 ? A -4.704 4.858 -13.729 1.000 1 A LYS 98.091 1
ATOM 935 N N . SER 119 119 ? A -9.890 7.935 -7.462 1.000 1 A SER 98.773 1
ATOM 936 C CA . SER 119 119 ? A -11.242 8.290 -7.083 1.000 1 A SER 98.681 1
ATOM 937 C C . SER 119 119 ? A -11.707 9.608 -7.714 1.000 1 A SER 98.660 1
ATOM 938 O O . SER 119 119 ? A -12.898 9.907 -7.685 1.000 1 A SER 98.335 1
ATOM 939 C CB . SER 119 119 ? A -11.371 8.387 -5.559 1.000 1 A SER 98.429 1
ATOM 940 O OG . SER 119 119 ? A -10.598 9.460 -5.059 1.000 1 A SER 93.909 1
ATOM 941 N N . ASP 120 120 ? A -10.772 10.376 -8.271 1.000 1 A ASP 98.773 1
ATOM 942 C CA . ASP 120 120 ? A -11.134 11.577 -9.026 1.000 1 A ASP 98.744 1
ATOM 943 C C . ASP 120 120 ? A -11.838 11.298 -10.346 1.000 1 A ASP 98.676 1
ATOM 944 O O . ASP 120 120 ? A -12.468 12.187 -10.907 1.000 1 A ASP 98.485 1
ATOM 945 C CB . ASP 120 120 ? A -9.871 12.427 -9.298 1.000 1 A ASP 98.741 1
ATOM 946 C CG . ASP 120 120 ? A -8.808 11.633 -10.043 1.000 1 A ASP 98.785 1
ATOM 947 O OD1 . ASP 120 120 ? A -8.205 10.713 -9.438 1.000 1 A ASP 98.505 1
ATOM 948 O OD2 . ASP 120 120 ? A -8.560 11.938 -11.235 1.000 1 A ASP 98.342 1
ATOM 949 N N . LEU 121 121 ? A -11.714 10.052 -10.879 1.000 1 A LEU 98.529 1
ATOM 950 C CA . LEU 121 121 ? A -12.221 9.782 -12.212 1.000 1 A LEU 98.320 1
ATOM 951 C C . LEU 121 121 ? A -13.738 9.552 -12.216 1.000 1 A LEU 98.154 1
ATOM 952 O O . LEU 121 121 ? A -14.293 8.989 -11.253 1.000 1 A LEU 97.932 1
ATOM 953 C CB . LEU 121 121 ? A -11.529 8.574 -12.821 1.000 1 A LEU 98.101 1
ATOM 954 C CG . LEU 121 121 ? A -10.042 8.746 -13.188 1.000 1 A LEU 97.746 1
ATOM 955 C CD1 . LEU 121 121 ? A -9.894 9.880 -14.197 1.000 1 A LEU 96.975 1
ATOM 956 C CD2 . LEU 121 121 ? A -9.487 7.448 -13.739 1.000 1 A LEU 97.177 1
ATOM 957 N N . PRO 122 122 ? A -14.424 9.939 -13.292 1.000 1 A PRO 97.752 1
ATOM 958 C CA . PRO 122 122 ? A -15.861 9.692 -13.410 1.000 1 A PRO 96.928 1
ATOM 959 C C . PRO 122 122 ? A -16.217 8.296 -13.905 1.000 1 A PRO 96.392 1
ATOM 960 O O . PRO 122 122 ? A -17.389 7.911 -13.863 1.000 1 A PRO 93.521 1
ATOM 961 C CB . PRO 122 122 ? A -16.308 10.748 -14.415 1.000 1 A PRO 95.591 1
ATOM 962 C CG . PRO 122 122 ? A -15.142 10.839 -15.350 1.000 1 A PRO 94.208 1
ATOM 963 C CD . PRO 122 122 ? A -13.913 10.702 -14.464 1.000 1 A PRO 96.632 1
ATOM 964 N N . SER 123 123 ? A -15.217 7.529 -14.367 1.000 1 A SER 94.405 1
ATOM 965 C CA . SER 123 123 ? A -15.438 6.274 -15.085 1.000 1 A SER 92.866 1
ATOM 966 C C . SER 123 123 ? A -15.234 5.059 -14.187 1.000 1 A SER 94.129 1
ATOM 967 O O . SER 123 123 ? A -14.473 4.148 -14.495 1.000 1 A SER 92.078 1
ATOM 968 C CB . SER 123 123 ? A -14.534 6.222 -16.313 1.000 1 A SER 88.574 1
ATOM 969 O OG . SER 123 123 ? A -13.168 6.250 -15.926 1.000 1 A SER 76.335 1
ATOM 970 N N . ARG 124 124 ? A -15.924 5.046 -13.058 1.000 1 A ARG 96.839 1
ATOM 971 C CA . ARG 124 124 ? A -15.835 3.961 -12.088 1.000 1 A ARG 97.254 1
ATOM 972 C C . ARG 124 124 ? A -16.379 2.652 -12.631 1.000 1 A ARG 97.679 1
ATOM 973 O O . ARG 124 124 ? A -17.452 2.613 -13.235 1.000 1 A ARG 96.684 1
ATOM 974 C CB . ARG 124 124 ? A -16.580 4.339 -10.817 1.000 1 A ARG 96.498 1
ATOM 975 C CG . ARG 124 124 ? A -16.641 3.239 -9.772 1.000 1 A ARG 95.977 1
ATOM 976 C CD . ARG 124 124 ? A -17.413 3.707 -8.548 1.000 1 A ARG 95.546 1
ATOM 977 N NE . ARG 124 124 ? A -16.634 4.639 -7.733 1.000 1 A ARG 95.420 1
ATOM 978 C CZ . ARG 124 124 ? A -15.817 4.281 -6.790 1.000 1 A ARG 96.479 1
ATOM 979 N NH1 . ARG 124 124 ? A -15.631 2.995 -6.491 1.000 1 A ARG 90.338 1
ATOM 980 N NH2 . ARG 124 124 ? A -15.110 5.204 -6.122 1.000 1 A ARG 89.743 1
ATOM 981 N N . THR 125 125 ? A -15.630 1.527 -12.399 1.000 1 A THR 98.594 1
ATOM 982 C CA . THR 125 125 ? A -16.110 0.180 -12.705 1.000 1 A THR 98.570 1
ATOM 983 C C . THR 125 125 ? A -16.168 -0.716 -11.483 1.000 1 A THR 98.636 1
ATOM 984 O O . THR 125 125 ? A -16.728 -1.805 -11.542 1.000 1 A THR 98.307 1
ATOM 985 C CB . THR 125 125 ? A -15.229 -0.471 -13.759 1.000 1 A THR 98.433 1
ATOM 986 O OG1 . THR 125 125 ? A -13.887 -0.609 -13.265 1.000 1 A THR 98.086 1
ATOM 987 C CG2 . THR 125 125 ? A -15.221 0.341 -15.048 1.000 1 A THR 97.911 1
ATOM 988 N N . VAL 126 126 ? A -15.554 -0.294 -10.366 1.000 1 A VAL 98.603 1
ATOM 989 C CA . VAL 126 126 ? A -15.550 -1.055 -9.117 1.000 1 A VAL 98.517 1
ATOM 990 C C . VAL 126 126 ? A -16.336 -0.257 -8.089 1.000 1 A VAL 98.327 1
ATOM 991 O O . VAL 126 126 ? A -15.917 0.827 -7.681 1.000 1 A VAL 98.144 1
ATOM 992 C CB . VAL 126 126 ? A -14.129 -1.317 -8.621 1.000 1 A VAL 98.513 1
ATOM 993 C CG1 . VAL 126 126 ? A -13.306 -2.016 -9.691 1.000 1 A VAL 98.386 1
ATOM 994 C CG2 . VAL 126 126 ? A -14.167 -2.138 -7.320 1.000 1 A VAL 98.345 1
ATOM 995 N N . ASP 127 127 ? A -17.476 -0.813 -7.673 1.000 1 A ASP 98.073 1
ATOM 996 C CA . ASP 127 127 ? A -18.355 -0.127 -6.733 1.000 1 A ASP 97.631 1
ATOM 997 C C . ASP 127 127 ? A -17.683 -0.072 -5.360 1.000 1 A ASP 97.924 1
ATOM 998 O O . ASP 127 127 ? A -17.045 -1.023 -4.926 1.000 1 A ASP 97.962 1
ATOM 999 C CB . ASP 127 127 ? A -19.695 -0.842 -6.619 1.000 1 A ASP 96.334 1
ATOM 1000 C CG . ASP 127 127 ? A -20.795 0.058 -6.103 1.000 1 A ASP 86.754 1
ATOM 1001 O OD1 . ASP 127 127 ? A -20.735 0.478 -4.934 1.000 1 A ASP 82.911 1
ATOM 1002 O OD2 . ASP 127 127 ? A -21.742 0.321 -6.858 1.000 1 A ASP 80.841 1
ATOM 1003 N N . THR 128 128 ? A -17.834 1.050 -4.656 1.000 1 A THR 97.312 1
ATOM 1004 C CA . THR 128 128 ? A -17.313 1.170 -3.316 1.000 1 A THR 97.457 1
ATOM 1005 C C . THR 128 128 ? A -17.807 0.021 -2.435 1.000 1 A THR 97.983 1
ATOM 1006 O O . THR 128 128 ? A -17.047 -0.537 -1.650 1.000 1 A THR 97.969 1
ATOM 1007 C CB . THR 128 128 ? A -17.684 2.528 -2.719 1.000 1 A THR 96.814 1
ATOM 1008 O OG1 . THR 128 128 ? A -16.988 3.561 -3.446 1.000 1 A THR 95.681 1
ATOM 1009 C CG2 . THR 128 128 ? A -17.303 2.599 -1.245 1.000 1 A THR 95.579 1
ATOM 1010 N N . LYS 129 129 ? A -19.090 -0.339 -2.570 1.000 1 A LYS 98.150 1
ATOM 1011 C CA . LYS 129 129 ? A -19.620 -1.465 -1.773 1.000 1 A LYS 98.131 1
ATOM 1012 C C . LYS 129 129 ? A -18.898 -2.773 -2.069 1.000 1 A LYS 98.288 1
ATOM 1013 O O . LYS 129 129 ? A -18.643 -3.551 -1.155 1.000 1 A LYS 98.433 1
ATOM 1014 C CB . LYS 129 129 ? A -21.137 -1.617 -2.028 1.000 1 A LYS 97.787 1
ATOM 1015 C CG . LYS 129 129 ? A -21.755 -2.789 -1.279 1.000 1 A LYS 88.697 1
ATOM 1016 C CD . LYS 129 129 ? A -23.253 -2.871 -1.507 1.000 1 A LYS 79.957 1
ATOM 1017 C CE . LYS 129 129 ? A -23.869 -3.986 -0.645 1.000 1 A LYS 77.095 1
ATOM 1018 N NZ . LYS 129 129 ? A -23.340 -5.318 -1.018 1.000 1 A LYS 66.291 1
ATOM 1019 N N . GLN 130 130 ? A -18.569 -3.029 -3.337 1.000 1 A GLN 98.205 1
ATOM 1020 C CA . GLN 130 130 ? A -17.835 -4.251 -3.675 1.000 1 A GLN 98.087 1
ATOM 1021 C C . GLN 130 130 ? A -16.481 -4.278 -2.986 1.000 1 A GLN 98.399 1
ATOM 1022 O O . GLN 130 130 ? A -16.051 -5.307 -2.474 1.000 1 A GLN 98.409 1
ATOM 1023 C CB . GLN 130 130 ? A -17.679 -4.359 -5.207 1.000 1 A GLN 97.416 1
ATOM 1024 C CG . GLN 130 130 ? A -16.978 -5.614 -5.664 1.000 1 A GLN 86.900 1
ATOM 1025 C CD . GLN 130 130 ? A -16.903 -5.699 -7.175 1.000 1 A GLN 80.198 1
ATOM 1026 O OE1 . GLN 130 130 ? A -17.146 -4.705 -7.878 1.000 1 A GLN 79.636 1
ATOM 1027 N NE2 . GLN 130 130 ? A -16.551 -6.865 -7.693 1.000 1 A GLN 75.227 1
ATOM 1028 N N . ALA 131 131 ? A -15.772 -3.128 -2.964 1.000 1 A ALA 98.661 1
ATOM 1029 C CA . ALA 131 131 ? A -14.482 -3.060 -2.314 1.000 1 A ALA 98.747 1
ATOM 1030 C C . ALA 131 131 ? A -14.597 -3.154 -0.806 1.000 1 A ALA 98.817 1
ATOM 1031 O O . ALA 131 131 ? A -13.783 -3.815 -0.154 1.000 1 A ALA 98.801 1
ATOM 1032 C CB . ALA 131 131 ? A -13.777 -1.793 -2.730 1.000 1 A ALA 98.662 1
ATOM 1033 N N . GLN 132 132 ? A -15.625 -2.520 -0.235 1.000 1 A GLN 98.783 1
ATOM 1034 C CA . GLN 132 132 ? A -15.868 -2.641 1.195 1.000 1 A GLN 98.767 1
ATOM 1035 C C . GLN 132 132 ? A -16.128 -4.091 1.575 1.000 1 A GLN 98.775 1
ATOM 1036 O O . GLN 132 132 ? A -15.668 -4.551 2.632 1.000 1 A GLN 98.727 1
ATOM 1037 C CB . GLN 132 132 ? A -17.050 -1.786 1.616 1.000 1 A GLN 98.604 1
ATOM 1038 C CG . GLN 132 132 ? A -16.795 -0.293 1.576 1.000 1 A GLN 96.775 1
ATOM 1039 C CD . GLN 132 132 ? A -18.058 0.514 1.793 1.000 1 A GLN 96.057 1
ATOM 1040 O OE1 . GLN 132 132 ? A -19.163 0.018 1.587 1.000 1 A GLN 94.964 1
ATOM 1041 N NE2 . GLN 132 132 ? A -17.896 1.753 2.240 1.000 1 A GLN 92.524 1
ATOM 1042 N N . ASP 133 133 ? A -16.881 -4.814 0.738 1.000 1 A ASP 98.758 1
ATOM 1043 C CA . ASP 133 133 ? A -17.186 -6.220 1.046 1.000 1 A ASP 98.669 1
ATOM 1044 C C . ASP 133 133 ? A -15.917 -7.058 1.062 1.000 1 A ASP 98.683 1
ATOM 1045 O O . ASP 133 133 ? A -15.729 -7.915 1.920 1.000 1 A ASP 98.555 1
ATOM 1046 C CB . ASP 133 133 ? A -18.174 -6.788 0.023 1.000 1 A ASP 98.440 1
ATOM 1047 C CG . ASP 133 133 ? A -19.592 -6.205 0.175 1.000 1 A ASP 97.117 1
ATOM 1048 O OD1 . ASP 133 133 ? A -19.860 -5.566 1.212 1.000 1 A ASP 95.503 1
ATOM 1049 O OD2 . ASP 133 133 ? A -20.412 -6.438 -0.731 1.000 1 A ASP 94.966 1
ATOM 1050 N N . LEU 134 134 ? A -15.002 -6.820 0.103 1.000 1 A LEU 98.749 1
ATOM 1051 C CA . LEU 134 134 ? A -13.745 -7.554 0.070 1.000 1 A LEU 98.716 1
ATOM 1052 C C . LEU 134 134 ? A -12.914 -7.234 1.289 1.000 1 A LEU 98.746 1
ATOM 1053 O O . LEU 134 134 ? A -12.358 -8.127 1.953 1.000 1 A LEU 98.686 1
ATOM 1054 C CB . LEU 134 134 ? A -12.962 -7.262 -1.210 1.000 1 A LEU 98.659 1
ATOM 1055 C CG . LEU 134 134 ? A -11.672 -8.044 -1.373 1.000 1 A LEU 98.375 1
ATOM 1056 C CD1 . LEU 134 134 ? A -11.974 -9.546 -1.492 1.000 1 A LEU 97.797 1
ATOM 1057 C CD2 . LEU 134 134 ? A -10.938 -7.558 -2.611 1.000 1 A LEU 97.881 1
ATOM 1058 N N . ALA 135 135 ? A -12.801 -5.960 1.640 1.000 1 A ALA 98.774 1
ATOM 1059 C CA . ALA 135 135 ? A -12.007 -5.548 2.790 1.000 1 A ALA 98.756 1
ATOM 1060 C C . ALA 135 135 ? A -12.572 -6.159 4.073 1.000 1 A ALA 98.707 1
ATOM 1061 O O . ALA 135 135 ? A -11.803 -6.621 4.937 1.000 1 A ALA 98.612 1
ATOM 1062 C CB . ALA 135 135 ? A -11.960 -4.051 2.894 1.000 1 A ALA 98.730 1
ATOM 1063 N N . ARG 136 136 ? A -13.893 -6.193 4.213 1.000 1 A ARG 98.651 1
ATOM 1064 C CA . ARG 136 136 ? A -14.550 -6.778 5.372 1.000 1 A ARG 98.465 1
ATOM 1065 C C . ARG 136 136 ? A -14.178 -8.253 5.457 1.000 1 A ARG 98.311 1
ATOM 1066 O O . ARG 136 136 ? A -13.893 -8.764 6.557 1.000 1 A ARG 97.814 1
ATOM 1067 C CB . ARG 136 136 ? A -16.032 -6.566 5.348 1.000 1 A ARG 98.273 1
ATOM 1068 C CG . ARG 136 136 ? A -16.722 -7.095 6.621 1.000 1 A ARG 92.505 1
ATOM 1069 C CD . ARG 136 136 ? A -18.201 -6.815 6.654 1.000 1 A ARG 89.137 1
ATOM 1070 N NE . ARG 136 136 ? A -18.890 -7.450 5.527 1.000 1 A ARG 80.806 1
ATOM 1071 C CZ . ARG 136 136 ? A -19.277 -6.815 4.427 1.000 1 A ARG 73.537 1
ATOM 1072 N NH1 . ARG 136 136 ? A -19.868 -7.524 3.476 1.000 1 A ARG 69.413 1
ATOM 1073 N NH2 . ARG 136 136 ? A -19.051 -5.529 4.251 1.000 1 A ARG 64.105 1
ATOM 1074 N N . SER 137 137 ? A -14.219 -8.968 4.318 1.000 1 A SER 98.339 1
ATOM 1075 C CA . SER 137 137 ? A -13.874 -10.379 4.315 1.000 1 A SER 97.928 1
ATOM 1076 C C . SER 137 137 ? A -12.446 -10.616 4.787 1.000 1 A SER 97.873 1
ATOM 1077 O O . SER 137 137 ? A -12.157 -11.644 5.396 1.000 1 A SER 97.249 1
ATOM 1078 C CB . SER 137 137 ? A -14.100 -10.998 2.928 1.000 1 A SER 97.127 1
ATOM 1079 O OG . SER 137 137 ? A -13.025 -10.701 2.067 1.000 1 A SER 95.058 1
ATOM 1080 N N . TYR 138 138 ? A -11.548 -9.670 4.489 1.000 1 A TYR 97.662 1
ATOM 1081 C CA . TYR 138 138 ? A -10.152 -9.769 4.932 1.000 1 A TYR 97.471 1
ATOM 1082 C C . TYR 138 138 ? A -9.947 -9.266 6.363 1.000 1 A TYR 97.236 1
ATOM 1083 O O . TYR 138 138 ? A -8.898 -9.506 6.948 1.000 1 A TYR 96.745 1
ATOM 1084 C CB . TYR 138 138 ? A -9.253 -8.931 4.023 1.000 1 A TYR 97.302 1
ATOM 1085 C CG . TYR 138 138 ? A -9.124 -9.374 2.584 1.000 1 A TYR 97.508 1
ATOM 1086 C CD1 . TYR 138 138 ? A -9.450 -10.664 2.177 1.000 1 A TYR 96.860 1
ATOM 1087 C CD2 . TYR 138 138 ? A -8.647 -8.490 1.633 1.000 1 A TYR 96.948 1
ATOM 1088 C CE1 . TYR 138 138 ? A -9.303 -11.050 0.857 1.000 1 A TYR 96.410 1
ATOM 1089 C CE2 . TYR 138 138 ? A -8.481 -8.881 0.316 1.000 1 A TYR 96.122 1
ATOM 1090 C CZ . TYR 138 138 ? A -8.817 -10.156 -0.078 1.000 1 A TYR 96.590 1
ATOM 1091 O OH . TYR 138 138 ? A -8.659 -10.545 -1.373 1.000 1 A TYR 94.963 1
ATOM 1092 N N . GLY 139 139 ? A -10.911 -8.512 6.898 1.000 1 A GLY 97.752 1
ATOM 1093 C CA . GLY 139 139 ? A -10.721 -7.860 8.202 1.000 1 A GLY 97.475 1
ATOM 1094 C C . GLY 139 139 ? A -9.736 -6.717 8.177 1.000 1 A GLY 97.834 1
ATOM 1095 O O . GLY 139 139 ? A -9.007 -6.523 9.138 1.000 1 A GLY 97.156 1
ATOM 1096 N N . ILE 140 140 ? A -9.705 -5.960 7.087 1.000 1 A ILE 98.311 1
ATOM 1097 C CA . ILE 140 140 ? A -8.735 -4.872 6.928 1.000 1 A ILE 98.469 1
ATOM 1098 C C . ILE 140 140 ? A -9.470 -3.580 6.565 1.000 1 A ILE 98.698 1
ATOM 1099 O O . ILE 140 140 ? A -10.614 -3.637 6.092 1.000 1 A ILE 98.741 1
ATOM 1100 C CB . ILE 140 140 ? A -7.649 -5.189 5.880 1.000 1 A ILE 98.354 1
ATOM 1101 C CG1 . ILE 140 140 ? A -8.270 -5.239 4.466 1.000 1 A ILE 98.256 1
ATOM 1102 C CG2 . ILE 140 140 ? A -6.933 -6.467 6.241 1.000 1 A ILE 98.314 1
ATOM 1103 C CD1 . ILE 140 140 ? A -7.210 -5.428 3.388 1.000 1 A ILE 97.935 1
ATOM 1104 N N . PRO 141 141 ? A -8.826 -2.441 6.746 1.000 1 A PRO 98.834 1
ATOM 1105 C CA . PRO 141 141 ? A -9.436 -1.184 6.315 1.000 1 A PRO 98.861 1
ATOM 1106 C C . PRO 141 141 ? A -9.446 -1.030 4.805 1.000 1 A PRO 98.901 1
ATOM 1107 O O . PRO 141 141 ? A -8.629 -1.629 4.089 1.000 1 A PRO 98.889 1
ATOM 1108 C CB . PRO 141 141 ? A -8.549 -0.109 6.955 1.000 1 A PRO 98.806 1
ATOM 1109 C CG . PRO 141 141 ? A -7.803 -0.825 8.052 1.000 1 A PRO 98.665 1
ATOM 1110 C CD . PRO 141 141 ? A -7.588 -2.214 7.522 1.000 1 A PRO 98.781 1
ATOM 1111 N N . PHE 142 142 ? A -10.354 -0.172 4.324 1.000 1 A PHE 98.947 1
ATOM 1112 C CA . PHE 142 142 ? A -10.451 0.206 2.922 1.000 1 A PHE 98.951 1
ATOM 1113 C C . PHE 142 142 ? A -10.485 1.715 2.821 1.000 1 A PHE 98.939 1
ATOM 1114 O O . PHE 142 142 ? A -11.224 2.368 3.540 1.000 1 A PHE 98.873 1
ATOM 1115 C CB . PHE 142 142 ? A -11.727 -0.368 2.294 1.000 1 A PHE 98.929 1
ATOM 1116 C CG . PHE 142 142 ? A -12.026 0.230 0.934 1.000 1 A PHE 98.926 1
ATOM 1117 C CD1 . PHE 142 142 ? A -11.114 0.079 -0.109 1.000 1 A PHE 98.908 1
ATOM 1118 C CD2 . PHE 142 142 ? A -13.196 0.921 0.710 1.000 1 A PHE 98.881 1
ATOM 1119 C CE1 . PHE 142 142 ? A -11.376 0.652 -1.347 1.000 1 A PHE 98.847 1
ATOM 1120 C CE2 . PHE 142 142 ? A -13.473 1.475 -0.526 1.000 1 A PHE 98.778 1
ATOM 1121 C CZ . PHE 142 142 ? A -12.556 1.351 -1.563 1.000 1 A PHE 98.793 1
ATOM 1122 N N . ILE 143 143 ? A -9.629 2.247 1.948 1.000 1 A ILE 98.957 1
ATOM 1123 C CA . ILE 143 143 ? A -9.526 3.696 1.729 1.000 1 A ILE 98.944 1
ATOM 1124 C C . ILE 143 143 ? A -9.592 3.968 0.245 1.000 1 A ILE 98.943 1
ATOM 1125 O O . ILE 143 143 ? A -8.849 3.363 -0.529 1.000 1 A ILE 98.920 1
ATOM 1126 C CB . ILE 143 143 ? A -8.203 4.258 2.285 1.000 1 A ILE 98.897 1
ATOM 1127 C CG1 . ILE 143 143 ? A -8.037 3.932 3.760 1.000 1 A ILE 98.421 1
ATOM 1128 C CG2 . ILE 143 143 ? A -8.092 5.760 2.027 1.000 1 A ILE 98.590 1
ATOM 1129 C CD1 . ILE 143 143 ? A -9.031 4.631 4.669 1.000 1 A ILE 90.340 1
ATOM 1130 N N . GLU 144 144 ? A -10.461 4.895 -0.187 1.000 1 A GLU 98.874 1
ATOM 1131 C CA . GLU 144 144 ? A -10.402 5.364 -1.570 1.000 1 A GLU 98.832 1
ATOM 1132 C C . GLU 144 144 ? A -9.506 6.592 -1.624 1.000 1 A GLU 98.874 1
ATOM 1133 O O . GLU 144 144 ? A -9.560 7.451 -0.737 1.000 1 A GLU 98.709 1
ATOM 1134 C CB . GLU 144 144 ? A -11.793 5.685 -2.128 1.000 1 A GLU 98.367 1
ATOM 1135 C CG . GLU 144 144 ? A -12.562 4.418 -2.448 1.000 1 A GLU 94.532 1
ATOM 1136 C CD . GLU 144 144 ? A -13.750 4.603 -3.402 1.000 1 A GLU 92.985 1
ATOM 1137 O OE1 . GLU 144 144 ? A -14.110 5.749 -3.715 1.000 1 A GLU 87.043 1
ATOM 1138 O OE2 . GLU 144 144 ? A -14.278 3.571 -3.873 1.000 1 A GLU 84.609 1
ATOM 1139 N N . THR 145 145 ? A -8.664 6.650 -2.650 1.000 1 A THR 98.971 1
ATOM 1140 C CA . THR 145 145 ? A -7.680 7.695 -2.788 1.000 1 A THR 98.978 1
ATOM 1141 C C . THR 145 145 ? A -7.687 8.272 -4.181 1.000 1 A THR 98.971 1
ATOM 1142 O O . THR 145 145 ? A -8.159 7.634 -5.136 1.000 1 A THR 98.953 1
ATOM 1143 C CB . THR 145 145 ? A -6.245 7.192 -2.511 1.000 1 A THR 98.982 1
ATOM 1144 O OG1 . THR 145 145 ? A -5.872 6.208 -3.500 1.000 1 A THR 98.961 1
ATOM 1145 C CG2 . THR 145 145 ? A -6.147 6.559 -1.127 1.000 1 A THR 98.973 1
ATOM 1146 N N . SER 146 146 ? A -7.166 9.490 -4.304 1.000 1 A SER 98.906 1
ATOM 1147 C CA . SER 146 146 ? A -6.781 10.032 -5.581 1.000 1 A SER 98.879 1
ATOM 1148 C C . SER 146 146 ? A -5.373 10.583 -5.441 1.000 1 A SER 98.854 1
ATOM 1149 O O . SER 146 146 ? A -5.165 11.571 -4.727 1.000 1 A SER 98.797 1
ATOM 1150 C CB . SER 146 146 ? A -7.718 11.131 -6.053 1.000 1 A SER 98.847 1
ATOM 1151 O OG . SER 146 146 ? A -7.158 11.778 -7.218 1.000 1 A SER 98.807 1
ATOM 1152 N N . ALA 147 147 ? A -4.395 9.940 -6.107 1.000 1 A ALA 98.600 1
ATOM 1153 C CA . ALA 147 147 ? A -3.070 10.539 -6.177 1.000 1 A ALA 98.420 1
ATOM 1154 C C . ALA 147 147 ? A -3.106 11.870 -6.913 1.000 1 A ALA 98.419 1
ATOM 1155 O O . ALA 147 147 ? A -2.249 12.716 -6.679 1.000 1 A ALA 98.244 1
ATOM 1156 C CB . ALA 147 147 ? A -2.090 9.572 -6.853 1.000 1 A ALA 98.109 1
ATOM 1157 N N . LYS 148 148 ? A -4.094 12.064 -7.792 1.000 1 A LYS 98.278 1
ATOM 1158 C CA . LYS 148 148 ? A -4.164 13.336 -8.543 1.000 1 A LYS 98.291 1
ATOM 1159 C C . LYS 148 148 ? A -4.553 14.491 -7.636 1.000 1 A LYS 98.372 1
ATOM 1160 O O . LYS 148 148 ? A -3.900 15.526 -7.655 1.000 1 A LYS 98.193 1
ATOM 1161 C CB . LYS 148 148 ? A -5.163 13.221 -9.700 1.000 1 A LYS 98.051 1
ATOM 1162 C CG . LYS 148 148 ? A -5.222 14.460 -10.583 1.000 1 A LYS 97.541 1
ATOM 1163 C CD . LYS 148 148 ? A -6.122 14.216 -11.778 1.000 1 A LYS 96.609 1
ATOM 1164 C CE . LYS 148 148 ? A -6.230 15.439 -12.633 1.000 1 A LYS 94.700 1
ATOM 1165 N NZ . LYS 148 148 ? A -7.110 15.167 -13.805 1.000 1 A LYS 90.206 1
ATOM 1166 N N . THR 149 149 ? A -5.610 14.331 -6.838 1.000 1 A THR 98.574 1
ATOM 1167 C CA . THR 149 149 ? A -6.091 15.388 -5.963 1.000 1 A THR 98.560 1
ATOM 1168 C C . THR 149 149 ? A -5.517 15.311 -4.549 1.000 1 A THR 98.594 1
ATOM 1169 O O . THR 149 149 ? A -5.744 16.206 -3.743 1.000 1 A THR 98.525 1
ATOM 1170 C CB . THR 149 149 ? A -7.615 15.352 -5.835 1.000 1 A THR 98.487 1
ATOM 1171 O OG1 . THR 149 149 ? A -8.005 14.235 -5.054 1.000 1 A THR 98.374 1
ATOM 1172 C CG2 . THR 149 149 ? A -8.261 15.289 -7.207 1.000 1 A THR 98.132 1
ATOM 1173 N N . ARG 150 150 ? A -4.813 14.213 -4.227 1.000 1 A ARG 98.473 1
ATOM 1174 C CA . ARG 150 150 ? A -4.253 13.886 -2.906 1.000 1 A ARG 98.447 1
ATOM 1175 C C . ARG 150 150 ? A -5.315 13.470 -1.905 1.000 1 A ARG 98.563 1
ATOM 1176 O O . ARG 150 150 ? A -4.999 13.251 -0.728 1.000 1 A ARG 98.459 1
ATOM 1177 C CB . ARG 150 150 ? A -3.376 15.001 -2.347 1.000 1 A ARG 98.044 1
ATOM 1178 C CG . ARG 150 150 ? A -2.278 14.483 -1.440 1.000 1 A ARG 97.178 1
ATOM 1179 C CD . ARG 150 150 ? A -1.271 15.562 -1.015 1.000 1 A ARG 96.648 1
ATOM 1180 N NE . ARG 150 150 ? A -0.082 14.909 -0.506 1.000 1 A ARG 96.211 1
ATOM 1181 C CZ . ARG 150 150 ? A 0.032 14.400 0.723 1.000 1 A ARG 96.094 1
ATOM 1182 N NH1 . ARG 150 150 ? A -0.941 14.562 1.622 1.000 1 A ARG 92.598 1
ATOM 1183 N NH2 . ARG 150 150 ? A 1.141 13.759 1.029 1.000 1 A ARG 92.924 1
ATOM 1184 N N . GLN 151 151 ? A -6.590 13.304 -2.343 1.000 1 A GLN 98.688 1
ATOM 1185 C CA . GLN 151 151 ? A -7.642 12.810 -1.468 1.000 1 A GLN 98.676 1
ATOM 1186 C C . GLN 151 151 ? A -7.231 11.442 -0.914 1.000 1 A GLN 98.792 1
ATOM 1187 O O . GLN 151 151 ? A -6.912 10.534 -1.660 1.000 1 A GLN 98.731 1
ATOM 1188 C CB . GLN 151 151 ? A -8.970 12.694 -2.210 1.000 1 A GLN 98.322 1
ATOM 1189 C CG . GLN 151 151 ? A -10.088 12.070 -1.405 1.000 1 A GLN 92.855 1
ATOM 1190 C CD . GLN 151 151 ? A -11.330 11.782 -2.216 1.000 1 A GLN 82.187 1
ATOM 1191 O OE1 . GLN 151 151 ? A -11.439 12.178 -3.400 1.000 1 A GLN 72.868 1
ATOM 1192 N NE2 . GLN 151 151 ? A -12.267 11.064 -1.609 1.000 1 A GLN 72.652 1
ATOM 1193 N N . GLY 152 152 ? A -7.237 11.318 0.397 1.000 1 A GLY 98.915 1
ATOM 1194 C CA . GLY 152 152 ? A -7.063 10.042 1.053 1.000 1 A GLY 98.912 1
ATOM 1195 C C . GLY 152 152 ? A -5.647 9.503 1.069 1.000 1 A GLY 98.931 1
ATOM 1196 O O . GLY 152 152 ? A -5.420 8.423 1.598 1.000 1 A GLY 98.905 1
ATOM 1197 N N . VAL 153 153 ? A -4.667 10.223 0.509 1.000 1 A VAL 98.878 1
ATOM 1198 C CA . VAL 153 153 ? A -3.312 9.674 0.409 1.000 1 A VAL 98.871 1
ATOM 1199 C C . VAL 153 153 ? A -2.669 9.524 1.799 1.000 1 A VAL 98.875 1
ATOM 1200 O O . VAL 153 153 ? A -2.212 8.431 2.143 1.000 1 A VAL 98.864 1
ATOM 1201 C CB . VAL 153 153 ? A -2.434 10.515 -0.525 1.000 1 A VAL 98.778 1
ATOM 1202 C CG1 . VAL 153 153 ? A -2.995 10.488 -1.926 1.000 1 A VAL 98.732 1
ATOM 1203 C CG2 . VAL 153 153 ? A -0.998 10.018 -0.503 1.000 1 A VAL 98.666 1
ATOM 1204 N N . ASP 154 154 ? A -2.642 10.588 2.577 1.000 1 A ASP 98.773 1
ATOM 1205 C CA . ASP 154 154 ? A -2.091 10.464 3.935 1.000 1 A ASP 98.637 1
ATOM 1206 C C . ASP 154 154 ? A -2.904 9.453 4.738 1.000 1 A ASP 98.666 1
ATOM 1207 O O . ASP 154 154 ? A -2.333 8.655 5.489 1.000 1 A ASP 98.581 1
ATOM 1208 C CB . ASP 154 154 ? A -2.085 11.813 4.667 1.000 1 A ASP 98.135 1
ATOM 1209 C CG . ASP 154 154 ? A -0.992 12.767 4.176 1.000 1 A ASP 97.520 1
ATOM 1210 O OD1 . ASP 154 154 ? A -0.098 12.345 3.417 1.000 1 A ASP 96.489 1
ATOM 1211 O OD2 . ASP 154 154 ? A -1.056 13.947 4.577 1.000 1 A ASP 95.424 1
ATOM 1212 N N . ASP 155 155 ? A -4.232 9.438 4.550 1.000 1 A ASP 98.760 1
ATOM 1213 C CA . ASP 155 155 ? A -5.072 8.511 5.293 1.000 1 A ASP 98.764 1
ATOM 1214 C C . ASP 155 155 ? A -4.700 7.059 5.020 1.000 1 A ASP 98.832 1
ATOM 1215 O O . ASP 155 155 ? A -4.668 6.230 5.911 1.000 1 A ASP 98.800 1
ATOM 1216 C CB . ASP 155 155 ? A -6.548 8.767 4.964 1.000 1 A ASP 98.570 1
ATOM 1217 C CG . ASP 155 155 ? A -7.499 8.084 5.930 1.000 1 A ASP 92.959 1
ATOM 1218 O OD1 . ASP 155 155 ? A -7.081 7.712 7.037 1.000 1 A ASP 92.577 1
ATOM 1219 O OD2 . ASP 155 155 ? A -8.695 7.937 5.546 1.000 1 A ASP 91.477 1
ATOM 1220 N N . ALA 156 156 ? A -4.394 6.743 3.751 1.000 1 A ALA 98.857 1
ATOM 1221 C CA . ALA 156 156 ? A -4.040 5.375 3.392 1.000 1 A ALA 98.878 1
ATOM 1222 C C . ALA 156 156 ? A -2.770 4.940 4.090 1.000 1 A ALA 98.875 1
ATOM 1223 O O . ALA 156 156 ? A -2.718 3.863 4.697 1.000 1 A ALA 98.859 1
ATOM 1224 C CB . ALA 156 156 ? A -3.899 5.254 1.876 1.000 1 A ALA 98.872 1
ATOM 1225 N N . PHE 157 157 ? A -1.709 5.746 4.013 1.000 1 A PHE 98.859 1
ATOM 1226 C CA . PHE 157 157 ? A -0.447 5.382 4.644 1.000 1 A PHE 98.821 1
ATOM 1227 C C . PHE 157 157 ? A -0.528 5.444 6.147 1.000 1 A PHE 98.792 1
ATOM 1228 O O . PHE 157 157 ? A 0.002 4.556 6.838 1.000 1 A PHE 98.759 1
ATOM 1229 C CB . PHE 157 157 ? A 0.688 6.278 4.136 1.000 1 A PHE 98.764 1
ATOM 1230 C CG . PHE 157 157 ? A 1.104 5.989 2.721 1.000 1 A PHE 98.783 1
ATOM 1231 C CD1 . PHE 157 157 ? A 2.064 5.040 2.455 1.000 1 A PHE 98.737 1
ATOM 1232 C CD2 . PHE 157 157 ? A 0.511 6.653 1.652 1.000 1 A PHE 98.708 1
ATOM 1233 C CE1 . PHE 157 157 ? A 2.473 4.743 1.165 1.000 1 A PHE 98.595 1
ATOM 1234 C CE2 . PHE 157 157 ? A 0.906 6.374 0.361 1.000 1 A PHE 98.583 1
ATOM 1235 C CZ . PHE 157 157 ? A 1.861 5.424 0.119 1.000 1 A PHE 98.599 1
ATOM 1236 N N . TYR 158 158 ? A -1.212 6.457 6.712 1.000 1 A TYR 98.729 1
ATOM 1237 C CA . TYR 158 158 ? A -1.301 6.572 8.163 1.000 1 A TYR 98.651 1
ATOM 1238 C C . TYR 158 158 ? A -2.145 5.451 8.754 1.000 1 A TYR 98.672 1
ATOM 1239 O O . TYR 158 158 ? A -1.852 4.947 9.830 1.000 1 A TYR 98.602 1
ATOM 1240 C CB . TYR 158 158 ? A -1.861 7.935 8.553 1.000 1 A TYR 98.417 1
ATOM 1241 C CG . TYR 158 158 ? A -0.975 9.140 8.300 1.000 1 A TYR 98.045 1
ATOM 1242 C CD1 . TYR 158 158 ? A 0.179 9.034 7.549 1.000 1 A TYR 97.375 1
ATOM 1243 C CD2 . TYR 158 158 ? A -1.318 10.379 8.828 1.000 1 A TYR 97.361 1
ATOM 1244 C CE1 . TYR 158 158 ? A 0.987 10.124 7.290 1.000 1 A TYR 96.609 1
ATOM 1245 C CE2 . TYR 158 158 ? A -0.529 11.483 8.601 1.000 1 A TYR 96.160 1
ATOM 1246 C CZ . TYR 158 158 ? A 0.627 11.351 7.834 1.000 1 A TYR 96.484 1
ATOM 1247 O OH . TYR 158 158 ? A 1.410 12.455 7.581 1.000 1 A TYR 95.403 1
ATOM 1248 N N . THR 159 159 ? A -3.217 5.017 8.029 1.000 1 A THR 98.746 1
ATOM 1249 C CA . THR 159 159 ? A -4.016 3.881 8.481 1.000 1 A THR 98.765 1
ATOM 1250 C C . THR 159 159 ? A -3.195 2.618 8.502 1.000 1 A THR 98.761 1
ATOM 1251 O O . THR 159 159 ? A -3.305 1.808 9.438 1.000 1 A THR 98.723 1
ATOM 1252 C CB . THR 159 159 ? A -5.245 3.720 7.599 1.000 1 A THR 98.788 1
ATOM 1253 O OG1 . THR 159 159 ? A -6.097 4.871 7.760 1.000 1 A THR 98.703 1
ATOM 1254 C CG2 . THR 159 159 ? A -6.039 2.472 7.958 1.000 1 A THR 98.695 1
ATOM 1255 N N . LEU 160 160 ? A -2.308 2.420 7.511 1.000 1 A LEU 98.808 1
ATOM 1256 C CA . LEU 160 160 ? A -1.446 1.261 7.517 1.000 1 A LEU 98.803 1
ATOM 1257 C C . LEU 160 160 ? A -0.503 1.278 8.719 1.000 1 A LEU 98.771 1
ATOM 1258 O O . LEU 160 160 ? A -0.290 0.248 9.371 1.000 1 A LEU 98.748 1
ATOM 1259 C CB . LEU 160 160 ? A -0.657 1.169 6.212 1.000 1 A LEU 98.810 1
ATOM 1260 C CG . LEU 160 160 ? A 0.288 -0.017 6.107 1.000 1 A LEU 98.801 1
ATOM 1261 C CD1 . LEU 160 160 ? A -0.493 -1.332 6.276 1.000 1 A LEU 98.786 1
ATOM 1262 C CD2 . LEU 160 160 ? A 0.992 -0.002 4.770 1.000 1 A LEU 98.789 1
ATOM 1263 N N . VAL 161 161 ? A 0.049 2.443 9.037 1.000 1 A VAL 98.672 1
ATOM 1264 C CA . VAL 161 161 ? A 0.886 2.549 10.233 1.000 1 A VAL 98.540 1
ATOM 1265 C C . VAL 161 161 ? A 0.104 2.169 11.479 1.000 1 A VAL 98.506 1
ATOM 1266 O O . VAL 161 161 ? A 0.603 1.430 12.343 1.000 1 A VAL 98.448 1
ATOM 1267 C CB . VAL 161 161 ? A 1.491 3.955 10.358 1.000 1 A VAL 98.327 1
ATOM 1268 C CG1 . VAL 161 161 ? A 2.501 4.193 9.240 1.000 1 A VAL 98.363 1
ATOM 1269 C CG2 . VAL 161 161 ? A 2.139 4.160 11.712 1.000 1 A VAL 98.073 1
ATOM 1270 N N . ARG 162 162 ? A -1.154 2.665 11.577 1.000 1 A ARG 98.318 1
ATOM 1271 C CA . ARG 162 162 ? A -1.974 2.293 12.728 1.000 1 A ARG 98.181 1
ATOM 1272 C C . ARG 162 162 ? A -2.235 0.784 12.781 1.000 1 A ARG 98.140 1
ATOM 1273 O O . ARG 162 162 ? A -2.232 0.194 13.851 1.000 1 A ARG 98.037 1
ATOM 1274 C CB . ARG 162 162 ? A -3.273 3.099 12.731 1.000 1 A ARG 98.207 1
ATOM 1275 C CG . ARG 162 162 ? A -3.018 4.579 12.855 1.000 1 A ARG 97.722 1
ATOM 1276 C CD . ARG 162 162 ? A -4.301 5.379 12.913 1.000 1 A ARG 97.488 1
ATOM 1277 N NE . ARG 162 162 ? A -3.946 6.784 13.014 1.000 1 A ARG 97.238 1
ATOM 1278 C CZ . ARG 162 162 ? A -4.154 7.691 12.077 1.000 1 A ARG 96.890 1
ATOM 1279 N NH1 . ARG 162 162 ? A -4.771 7.395 10.941 1.000 1 A ARG 94.919 1
ATOM 1280 N NH2 . ARG 162 162 ? A -3.727 8.940 12.268 1.000 1 A ARG 95.483 1
ATOM 1281 N N . GLU 163 163 ? A -2.443 0.138 11.606 1.000 1 A GLU 98.350 1
ATOM 1282 C CA . GLU 163 163 ? A -2.608 -1.322 11.596 1.000 1 A GLU 98.330 1
ATOM 1283 C C . GLU 163 163 ? A -1.337 -2.044 12.023 1.000 1 A GLU 98.297 1
ATOM 1284 O O . GLU 163 163 ? A -1.415 -3.067 12.708 1.000 1 A GLU 98.085 1
ATOM 1285 C CB . GLU 163 163 ? A -3.026 -1.789 10.181 1.000 1 A GLU 98.384 1
ATOM 1286 C CG . GLU 163 163 ? A -4.459 -1.420 9.837 1.000 1 A GLU 98.309 1
ATOM 1287 C CD . GLU 163 163 ? A -5.453 -2.105 10.750 1.000 1 A GLU 98.012 1
ATOM 1288 O OE1 . GLU 163 163 ? A -5.562 -3.357 10.704 1.000 1 A GLU 96.338 1
ATOM 1289 O OE2 . GLU 163 163 ? A -6.147 -1.398 11.514 1.000 1 A GLU 96.059 1
ATOM 1290 N N . ILE 164 164 ? A -0.146 -1.518 11.638 1.000 1 A ILE 98.441 1
ATOM 1291 C CA . ILE 164 164 ? A 1.106 -2.118 12.089 1.000 1 A ILE 98.364 1
ATOM 1292 C C . ILE 164 164 ? A 1.224 -2.028 13.595 1.000 1 A ILE 98.081 1
ATOM 1293 O O . ILE 164 164 ? A 1.586 -2.991 14.274 1.000 1 A ILE 97.963 1
ATOM 1294 C CB . ILE 164 164 ? A 2.314 -1.465 11.388 1.000 1 A ILE 98.440 1
ATOM 1295 C CG1 . ILE 164 164 ? A 2.293 -1.798 9.900 1.000 1 A ILE 98.602 1
ATOM 1296 C CG2 . ILE 164 164 ? A 3.610 -1.903 12.046 1.000 1 A ILE 98.370 1
ATOM 1297 C CD1 . ILE 164 164 ? A 3.273 -0.964 9.079 1.000 1 A ILE 98.468 1
ATOM 1298 N N . ARG 165 165 ? A 0.876 -0.846 14.167 1.000 1 A ARG 98.122 1
ATOM 1299 C CA . ARG 165 165 ? A 0.914 -0.676 15.619 1.000 1 A ARG 97.548 1
ATOM 1300 C C . ARG 165 165 ? A 0.039 -1.691 16.327 1.000 1 A ARG 97.359 1
ATOM 1301 O O . ARG 165 165 ? A 0.413 -2.238 17.366 1.000 1 A ARG 97.076 1
ATOM 1302 C CB . ARG 165 165 ? A 0.473 0.727 16.006 1.000 1 A ARG 97.106 1
ATOM 1303 C CG . ARG 165 165 ? A 1.415 1.829 15.591 1.000 1 A ARG 95.798 1
ATOM 1304 C CD . ARG 165 165 ? A 0.809 3.169 15.988 1.000 1 A ARG 94.146 1
ATOM 1305 N NE . ARG 165 165 ? A 1.592 4.294 15.479 1.000 1 A ARG 93.583 1
ATOM 1306 C CZ . ARG 165 165 ? A 1.165 5.518 15.377 1.000 1 A ARG 93.039 1
ATOM 1307 N NH1 . ARG 165 165 ? A -0.105 5.822 15.709 1.000 1 A ARG 90.236 1
ATOM 1308 N NH2 . ARG 165 165 ? A 1.952 6.476 14.937 1.000 1 A ARG 90.412 1
ATOM 1309 N N . LYS 166 166 ? A -1.188 -1.898 15.758 1.000 1 A LYS 97.311 1
ATOM 1310 C CA . LYS 166 166 ? A -2.130 -2.878 16.353 1.000 1 A LYS 96.781 1
ATOM 1311 C C . LYS 166 166 ? A -1.516 -4.272 16.370 1.000 1 A LYS 96.865 1
ATOM 1312 O O . LYS 166 166 ? A -1.702 -5.019 17.337 1.000 1 A LYS 96.231 1
ATOM 1313 C CB . LYS 166 166 ? A -3.434 -2.900 15.571 1.000 1 A LYS 96.321 1
ATOM 1314 C CG . LYS 166 166 ? A -4.277 -1.645 15.681 1.000 1 A LYS 94.076 1
ATOM 1315 C CD . LYS 166 166 ? A -5.603 -1.871 14.966 1.000 1 A LYS 88.808 1
ATOM 1316 C CE . LYS 166 166 ? A -6.209 -0.564 14.509 1.000 1 A LYS 81.245 1
ATOM 1317 N NZ . LYS 166 166 ? A -6.424 0.341 15.704 1.000 1 A LYS 74.963 1
ATOM 1318 N N . HIS 167 167 ? A -0.797 -4.626 15.275 1.000 1 A HIS 97.415 1
ATOM 1319 C CA . HIS 167 167 ? A -0.188 -5.936 15.194 1.000 1 A HIS 97.045 1
ATOM 1320 C C . HIS 167 167 ? A 0.983 -6.092 16.175 1.000 1 A HIS 96.760 1
ATOM 1321 O O . HIS 167 167 ? A 1.111 -7.137 16.811 1.000 1 A HIS 95.851 1
ATOM 1322 C CB . HIS 167 167 ? A 0.289 -6.175 13.770 1.000 1 A HIS 96.938 1
ATOM 1323 C CG . HIS 167 167 ? A 0.890 -7.514 13.565 1.000 1 A HIS 96.515 1
ATOM 1324 N ND1 . HIS 167 167 ? A 2.235 -7.755 13.642 1.000 1 A HIS 85.294 1
ATOM 1325 C CD2 . HIS 167 167 ? A 0.339 -8.721 13.286 1.000 1 A HIS 87.321 1
ATOM 1326 C CE1 . HIS 167 167 ? A 2.489 -9.025 13.429 1.000 1 A HIS 88.129 1
ATOM 1327 N NE2 . HIS 167 167 ? A 1.334 -9.622 13.196 1.000 1 A HIS 89.532 1
ATOM 1328 N N . LYS 168 168 ? A 1.813 -5.027 16.304 1.000 1 A LYS 96.127 1
ATOM 1329 C CA . LYS 168 168 ? A 3.003 -5.069 17.158 1.000 1 A LYS 94.887 1
ATOM 1330 C C . LYS 168 168 ? A 2.621 -5.197 18.628 1.000 1 A LYS 94.959 1
ATOM 1331 O O . LYS 168 168 ? A 3.394 -5.732 19.428 1.000 1 A LYS 93.530 1
ATOM 1332 C CB . LYS 168 168 ? A 3.832 -3.810 16.940 1.000 1 A LYS 92.598 1
ATOM 1333 C CG . LYS 168 168 ? A 4.594 -3.794 15.607 1.000 1 A LYS 91.355 1
ATOM 1334 C CD . LYS 168 168 ? A 5.198 -2.446 15.301 1.000 1 A LYS 88.834 1
ATOM 1335 C CE . LYS 168 168 ? A 6.283 -2.101 16.300 1.000 1 A LYS 82.230 1
ATOM 1336 N NZ . LYS 168 168 ? A 6.942 -0.790 15.953 1.000 1 A LYS 84.450 1
ATOM 1337 N N . GLU 169 169 ? A 1.439 -4.693 18.998 1.000 1 A GLU 96.346 1
ATOM 1338 C CA . GLU 169 169 ? A 1.051 -4.721 20.407 1.000 1 A GLU 95.695 1
ATOM 1339 C C . GLU 169 169 ? A 0.572 -6.099 20.855 1.000 1 A GLU 95.235 1
ATOM 1340 O O . GLU 169 169 ? A 0.426 -6.336 22.063 1.000 1 A GLU 93.077 1
ATOM 1341 C CB . GLU 169 169 ? A -0.032 -3.677 20.703 1.000 1 A GLU 93.980 1
ATOM 1342 C CG . GLU 169 169 ? A -1.421 -4.059 20.221 1.000 1 A GLU 88.662 1
ATOM 1343 C CD . GLU 169 169 ? A -2.456 -3.016 20.621 1.000 1 A GLU 86.288 1
ATOM 1344 O OE1 . GLU 169 169 ? A -2.077 -1.943 21.155 1.000 1 A GLU 81.672 1
ATOM 1345 O OE2 . GLU 169 169 ? A -3.654 -3.279 20.410 1.000 1 A GLU 80.407 1
ATOM 1346 N N . LYS 170 170 ? A 0.308 -7.001 19.897 1.000 1 A LYS 94.008 1
ATOM 1347 C CA . LYS 170 170 ? A -0.146 -8.347 20.259 1.000 1 A LYS 92.804 1
ATOM 1348 C C . LYS 170 170 ? A 0.968 -9.161 20.928 1.000 1 A LYS 88.293 1
ATOM 1349 O O . LYS 170 170 ? A 0.707 -10.038 21.741 1.000 1 A LYS 81.251 1
ATOM 1350 C CB . LYS 170 170 ? A -0.635 -9.079 19.012 1.000 1 A LYS 88.469 1
ATOM 1351 C CG . LYS 170 170 ? A -1.910 -8.479 18.442 1.000 1 A LYS 89.318 1
ATOM 1352 C CD . LYS 170 170 ? A -2.318 -9.185 17.147 1.000 1 A LYS 85.848 1
ATOM 1353 C CE . LYS 170 170 ? A -3.539 -8.509 16.550 1.000 1 A LYS 81.147 1
ATOM 1354 N NZ . LYS 170 170 ? A -3.931 -9.144 15.287 1.000 1 A LYS 75.108 1
HETATM 1355 C C1_1 . LIG2 . 1 ? B 1.871 -6.490 -12.732 1.000 2 B LIG2 84.225 1
HETATM 1356 C C2_1 . LIG2 . 1 ? B 3.233 -6.738 -12.171 1.000 2 B LIG2 89.319 1
HETATM 1357 C C3_1 . LIG2 . 1 ? B 4.178 -5.558 -12.483 1.000 2 B LIG2 87.141 1
HETATM 1358 N N1_1 . LIG2 . 1 ? B 3.821 -4.393 -11.727 1.000 2 B LIG2 92.276 1
HETATM 1359 C C4_1 . LIG2 . 1 ? B 3.586 -3.192 -12.275 1.000 2 B LIG2 90.742 1
HETATM 1360 C C5_1 . LIG2 . 1 ? B 3.836 -3.095 -13.759 1.000 2 B LIG2 84.610 1
HETATM 1361 C C6_1 . LIG2 . 1 ? B 4.038 -1.712 -14.208 1.000 2 B LIG2 82.654 1
HETATM 1362 O O1_1 . LIG2 . 1 ? B 3.202 -2.263 -11.652 1.000 2 B LIG2 88.893 1
HETATM 1363 C C7_1 . LIG2 . 1 ? B 3.635 -4.582 -10.229 1.000 2 B LIG2 88.912 1
HETATM 1364 C C8_1 . LIG2 . 1 ? B 2.797 -5.767 -9.934 1.000 2 B LIG2 88.698 1
HETATM 1365 N N2_1 . LIG2 . 1 ? B 3.275 -6.923 -10.749 1.000 2 B LIG2 93.934 1
HETATM 1366 C C9_1 . LIG2 . 1 ? B 3.002 -8.171 -10.240 1.000 2 B LIG2 94.270 1
HETATM 1367 N N3_1 . LIG2 . 1 ? B 2.164 -8.961 -10.894 1.000 2 B LIG2 93.528 1
HETATM 1368 C C10_1 . LIG2 . 1 ? B 1.834 -10.162 -10.366 1.000 2 B LIG2 93.235 1
HETATM 1369 O O2_1 . LIG2 . 1 ? B 0.962 -10.946 -11.051 1.000 2 B LIG2 92.363 1
HETATM 1370 C C11_1 . LIG2 . 1 ? B 0.476 -10.550 -12.290 1.000 2 B LIG2 85.679 1
HETATM 1371 C C12_1 . LIG2 . 1 ? B -0.715 -11.428 -12.592 1.000 2 B LIG2 86.962
1
HETATM 1372 C C13_1 . LIG2 . 1 ? B -1.724 -11.233 -11.473 1.000 2 B LIG2 81.088
1
HETATM 1373 C C14_1 . LIG2 . 1 ? B -2.389 -12.592 -11.397 1.000 2 B LIG2 77.678
1
HETATM 1374 C C15_1 . LIG2 . 1 ? B -1.281 -13.539 -11.597 1.000 2 B LIG2 78.938
1
HETATM 1375 N N4_1 . LIG2 . 1 ? B -0.393 -12.884 -12.586 1.000 2 B LIG2 80.248 1
HETATM 1376 C C16_1 . LIG2 . 1 ? B -0.594 -13.479 -13.879 1.000 2 B LIG2 72.207
1
HETATM 1377 N N5_1 . LIG2 . 1 ? B 2.298 -10.630 -9.238 1.000 2 B LIG2 92.921 1
HETATM 1378 C C17_1 . LIG2 . 1 ? B 3.198 -9.867 -8.535 1.000 2 B LIG2 93.503 1
HETATM 1379 C C18_1 . LIG2 . 1 ? B 3.682 -10.341 -7.329 1.000 2 B LIG2 93.463 1
HETATM 1380 F F1_1 . LIG2 . 1 ? B 3.254 -11.538 -6.921 1.000 2 B LIG2 93.132 1
HETATM 1381 C C19_1 . LIG2 . 1 ? B 4.571 -9.625 -6.571 1.000 2 B LIG2 93.742 1
HETATM 1382 C C20_1 . LIG2 . 1 ? B 5.119 -10.207 -5.356 1.000 2 B LIG2 93.925 1
HETATM 1383 C C21_1 . LIG2 . 1 ? B 4.545 -10.013 -4.090 1.000 2 B LIG2 94.514 1
HETATM 1384 C C22_1 . LIG2 . 1 ? B 3.352 -9.078 -3.896 1.000 2 B LIG2 93.960 1
HETATM 1385 F F2_1 . LIG2 . 1 ? B 3.604 -7.890 -4.377 1.000 2 B LIG2 86.961 1
HETATM 1386 F F3_1 . LIG2 . 1 ? B 2.248 -9.601 -4.385 1.000 2 B LIG2 86.493 1
HETATM 1387 F F4_1 . LIG2 . 1 ? B 3.089 -8.861 -2.626 1.000 2 B LIG2 86.776 1
HETATM 1388 C C23_1 . LIG2 . 1 ? B 5.172 -10.673 -3.011 1.000 2 B LIG2 93.612 1
HETATM 1389 C C24_1 . LIG2 . 1 ? B 4.667 -10.500 -1.615 1.000 2 B LIG2 93.067 1
HETATM 1390 C C25_1 . LIG2 . 1 ? B 6.254 -11.500 -3.202 1.000 2 B LIG2 93.265 1
HETATM 1391 C C26_1 . LIG2 . 1 ? B 6.759 -11.648 -4.508 1.000 2 B LIG2 92.431 1
HETATM 1392 N N6_1 . LIG2 . 1 ? B 7.838 -12.446 -4.720 1.000 2 B LIG2 91.167 1
HETATM 1393 N N7_1 . LIG2 . 1 ? B 6.187 -10.979 -5.556 1.000 2 B LIG2 92.740 1
HETATM 1394 C C27_1 . LIG2 . 1 ? B 4.966 -8.351 -7.042 1.000 2 B LIG2 93.642 1
HETATM 1395 Cl CL1_1 . LIG2 . 1 ? B 6.022 -7.418 -6.125 1.000 2 B LIG2 91.889 1
HETATM 1396 C C28_1 . LIG2 . 1 ? B 4.480 -7.851 -8.250 1.000 2 B LIG2 94.238 1
HETATM 1397 C C29_1 . LIG2 . 1 ? B 3.575 -8.610 -8.994 1.000 2 B LIG2 94.075 1
HETATM 1398 O O1_1 . LIG3 . 1 ? C 1.873 5.759 -10.593 1.000 3 C LIG3 85.394 1
HETATM 1399 P P1_1 . LIG3 . 1 ? C 1.600 5.046 -11.837 1.000 3 C LIG3 96.362 1
HETATM 1400 O O2_1 . LIG3 . 1 ? C 2.679 5.013 -12.862 1.000 3 C LIG3 89.623 1
HETATM 1401 O O3_1 . LIG3 . 1 ? C 1.075 3.586 -11.554 1.000 3 C LIG3 96.690 1
HETATM 1402 P P2_1 . LIG3 . 1 ? C 1.996 2.337 -11.104 1.000 3 C LIG3 96.276 1
HETATM 1403 O O4_1 . LIG3 . 1 ? C 2.369 1.627 -12.382 1.000 3 C LIG3 86.508 1
HETATM 1404 O O5_1 . LIG3 . 1 ? C 1.102 1.509 -10.232 1.000 3 C LIG3 83.420 1
HETATM 1405 O O6_1 . LIG3 . 1 ? C 3.180 2.877 -10.368 1.000 3 C LIG3 84.334 1
HETATM 1406 O O7_1 . LIG3 . 1 ? C 0.301 5.669 -12.538 1.000 3 C LIG3 96.732 1
HETATM 1407 C C1_1 . LIG3 . 1 ? C -0.165 5.197 -13.759 1.000 3 C LIG3 95.606 1
HETATM 1408 C C2_1 . LIG3 . 1 ? C -0.913 6.292 -14.465 1.000 3 C LIG3 96.119 1
HETATM 1409 O O8_1 . LIG3 . 1 ? C -2.097 6.583 -13.712 1.000 3 C LIG3 97.251 1
HETATM 1410 C C3_1 . LIG3 . 1 ? C -0.090 7.554 -14.571 1.000 3 C LIG3 95.756 1
HETATM 1411 O O9_1 . LIG3 . 1 ? C -0.400 8.188 -15.781 1.000 3 C LIG3 93.728 1
HETATM 1412 C C4_1 . LIG3 . 1 ? C -0.576 8.336 -13.408 1.000 3 C LIG3 96.632 1
HETATM 1413 O O10_1 . LIG3 . 1 ? C -0.372 9.706 -13.608 1.000 3 C LIG3 95.523 1
HETATM 1414 C C5_1 . LIG3 . 1 ? C -2.001 7.970 -13.358 1.000 3 C LIG3 97.464 1
HETATM 1415 N N1_1 . LIG3 . 1 ? C -2.570 8.099 -12.025 1.000 3 C LIG3 97.860 1
HETATM 1416 C C6_1 . LIG3 . 1 ? C -3.735 8.701 -11.726 1.000 3 C LIG3 98.203 1
HETATM 1417 N N2_1 . LIG3 . 1 ? C -4.616 9.339 -12.493 1.000 3 C LIG3 97.992 1
HETATM 1418 C C7_1 . LIG3 . 1 ? C -5.679 9.865 -11.860 1.000 3 C LIG3 98.060 1
HETATM 1419 N N3_1 . LIG3 . 1 ? C -6.606 10.545 -12.615 1.000 3 C LIG3 97.373 1
HETATM 1420 N N4_1 . LIG3 . 1 ? C -5.916 9.750 -10.538 1.000 3 C LIG3 98.489 1
HETATM 1421 C C8_1 . LIG3 . 1 ? C -5.039 9.103 -9.732 1.000 3 C LIG3 98.515 1
HETATM 1422 O O11_1 . LIG3 . 1 ? C -5.246 9.020 -8.540 1.000 3 C LIG3 98.304 1
HETATM 1423 C C9_1 . LIG3 . 1 ? C -3.874 8.545 -10.344 1.000 3 C LIG3 98.421 1
HETATM 1424 N N5_1 . LIG3 . 1 ? C -2.824 7.823 -9.846 1.000 3 C LIG3 98.059 1
HETATM 1425 C C10_1 . LIG3 . 1 ? C -2.042 7.553 -10.923 1.000 3 C LIG3 97.759 1
HETATM 1426 Mg MG1_1 . LIG4 . 1 ? D 5.158 2.543 -10.542 1.000 4 D LIG4 94.279 1
#
#
loop_
_atom_type.symbol
C
Cl
F
Mg
N
O
P
S
#
#
loop_
_ma_qa_metric.id
_ma_qa_metric.name
_ma_qa_metric.description
_ma_qa_metric.type
_ma_qa_metric.mode
_ma_qa_metric.type_other_details
_ma_qa_metric.software_group_id
1 pLDDT 'Predicted lddt' pLDDT local . .
#
#
loop_
_ma_qa_metric_local.ordinal_id
_ma_qa_metric_local.model_id
_ma_qa_metric_local.label_asym_id
_ma_qa_metric_local.label_seq_id
_ma_qa_metric_local.label_comp_id
_ma_qa_metric_local.metric_id
_ma_qa_metric_local.metric_value
1 1 A 1 GLY 1 77.270
2 1 A 2 MET 1 89.220
3 1 A 3 THR 1 95.061
4 1 A 4 GLU 1 96.774
5 1 A 5 TYR 1 97.759
6 1 A 6 LYS 1 97.686
7 1 A 7 LEU 1 98.185
8 1 A 8 VAL 1 97.748
9 1 A 9 VAL 1 97.844
10 1 A 10 VAL 1 97.757
11 1 A 11 GLY 1 97.304
12 1 A 12 ALA 1 97.168
13 1 A 13 GLY 1 96.016
14 1 A 14 GLY 1 96.742
15 1 A 15 VAL 1 98.271
16 1 A 16 GLY 1 97.965
17 1 A 17 LYS 1 97.828
18 1 A 18 SER 1 96.556
19 1 A 19 ALA 1 97.542
20 1 A 20 LEU 1 98.112
21 1 A 21 THR 1 97.652
22 1 A 22 ILE 1 96.708
23 1 A 23 GLN 1 97.747
24 1 A 24 LEU 1 97.816
25 1 A 25 ILE 1 96.385
26 1 A 26 GLN 1 95.608
27 1 A 27 ASN 1 96.336
28 1 A 28 HIS 1 95.921
29 1 A 29 PHE 1 97.009
30 1 A 30 VAL 1 91.369
31 1 A 31 ASP 1 89.186
32 1 A 32 GLU 1 84.764
33 1 A 33 TYR 1 81.966
34 1 A 34 ASP 1 81.439
35 1 A 35 PRO 1 77.446
36 1 A 36 THR 1 77.745
37 1 A 37 ILE 1 80.817
38 1 A 38 GLU 1 85.796
39 1 A 39 ASP 1 88.984
40 1 A 40 SER 1 92.079
41 1 A 41 TYR 1 95.129
42 1 A 42 ARG 1 95.442
43 1 A 43 LYS 1 95.989
44 1 A 44 GLN 1 96.774
45 1 A 45 VAL 1 96.031
46 1 A 46 VAL 1 95.664
47 1 A 47 ILE 1 96.864
48 1 A 48 ASP 1 96.087
49 1 A 49 GLY 1 93.704
50 1 A 50 GLU 1 92.460
51 1 A 51 THR 1 95.265
52 1 A 52 SER 1 95.323
53 1 A 53 LEU 1 97.072
54 1 A 54 LEU 1 97.927
55 1 A 55 ASP 1 97.325
56 1 A 56 ILE 1 97.307
57 1 A 57 LEU 1 96.206
58 1 A 58 ASP 1 95.542
59 1 A 59 THR 1 93.851
60 1 A 60 ALA 1 90.269
61 1 A 61 GLY 1 75.072
62 1 A 62 GLN 1 76.318
63 1 A 63 GLU 1 73.990
64 1 A 64 GLU 1 77.151
65 1 A 65 TYR 1 79.640
66 1 A 66 SER 1 82.581
67 1 A 67 ALA 1 87.021
68 1 A 68 MET 1 82.815
69 1 A 69 ARG 1 86.265
70 1 A 70 ASP 1 90.754
71 1 A 71 GLN 1 89.290
72 1 A 72 TYR 1 87.268
73 1 A 73 MET 1 93.027
74 1 A 74 ARG 1 94.407
75 1 A 75 THR 1 93.714
76 1 A 76 GLY 1 97.147
77 1 A 77 GLU 1 98.291
78 1 A 78 GLY 1 98.488
79 1 A 79 PHE 1 98.653
80 1 A 80 LEU 1 98.753
81 1 A 81 SER 1 98.886
82 1 A 82 VAL 1 98.906
83 1 A 83 PHE 1 98.961
84 1 A 84 ALA 1 98.908
85 1 A 85 ILE 1 98.846
86 1 A 86 ASN 1 98.735
87 1 A 87 ASN 1 98.637
88 1 A 88 THR 1 98.713
89 1 A 89 LYS 1 98.735
90 1 A 90 SER 1 98.719
91 1 A 91 PHE 1 98.884
92 1 A 92 GLU 1 98.513
93 1 A 93 ASP 1 98.216
94 1 A 94 ILE 1 98.369
95 1 A 95 HIS 1 97.099
96 1 A 96 HIS 1 96.355
97 1 A 97 TYR 1 96.590
98 1 A 98 ARG 1 97.341
99 1 A 99 GLU 1 96.572
100 1 A 100 GLN 1 95.080
101 1 A 101 ILE 1 96.576
102 1 A 102 LYS 1 96.723
103 1 A 103 ARG 1 95.131
104 1 A 104 VAL 1 94.978
105 1 A 105 LYS 1 95.685
106 1 A 106 ASP 1 95.641
107 1 A 107 SER 1 94.843
108 1 A 108 GLU 1 94.444
109 1 A 109 ASP 1 94.906
110 1 A 110 VAL 1 97.994
111 1 A 111 PRO 1 98.632
112 1 A 112 MET 1 98.695
113 1 A 113 VAL 1 98.959
114 1 A 114 LEU 1 98.974
115 1 A 115 VAL 1 98.986
116 1 A 116 GLY 1 98.975
117 1 A 117 ASN 1 98.942
118 1 A 118 LYS 1 98.796
119 1 A 119 SER 1 98.681
120 1 A 120 ASP 1 98.744
121 1 A 121 LEU 1 98.320
122 1 A 122 PRO 1 96.928
123 1 A 123 SER 1 92.866
124 1 A 124 ARG 1 97.254
125 1 A 125 THR 1 98.570
126 1 A 126 VAL 1 98.517
127 1 A 127 ASP 1 97.631
128 1 A 128 THR 1 97.457
129 1 A 129 LYS 1 98.131
130 1 A 130 GLN 1 98.087
131 1 A 131 ALA 1 98.747
132 1 A 132 GLN 1 98.767
133 1 A 133 ASP 1 98.669
134 1 A 134 LEU 1 98.716
135 1 A 135 ALA 1 98.756
136 1 A 136 ARG 1 98.465
137 1 A 137 SER 1 97.928
138 1 A 138 TYR 1 97.471
139 1 A 139 GLY 1 97.475
140 1 A 140 ILE 1 98.469
141 1 A 141 PRO 1 98.861
142 1 A 142 PHE 1 98.951
143 1 A 143 ILE 1 98.944
144 1 A 144 GLU 1 98.832
145 1 A 145 THR 1 98.978
146 1 A 146 SER 1 98.879
147 1 A 147 ALA 1 98.420
148 1 A 148 LYS 1 98.291
149 1 A 149 THR 1 98.560
150 1 A 150 ARG 1 98.447
151 1 A 151 GLN 1 98.676
152 1 A 152 GLY 1 98.912
153 1 A 153 VAL 1 98.871
154 1 A 154 ASP 1 98.637
155 1 A 155 ASP 1 98.764
156 1 A 156 ALA 1 98.878
157 1 A 157 PHE 1 98.821
158 1 A 158 TYR 1 98.651
159 1 A 159 THR 1 98.765
160 1 A 160 LEU 1 98.803
161 1 A 161 VAL 1 98.540
162 1 A 162 ARG 1 98.181
163 1 A 163 GLU 1 98.330
164 1 A 164 ILE 1 98.364
165 1 A 165 ARG 1 97.548
166 1 A 166 LYS 1 96.781
167 1 A 167 HIS 1 97.045
168 1 A 168 LYS 1 94.887
169 1 A 169 GLU 1 95.695
170 1 A 170 LYS 1 92.804
#
