# Supplementary material for: Single‐Sequence Deep Learning Delivers Crystal‐Quality Models of Covalent K‐Ras G12 Hotspot Complexes
Source: IUBMB Life. 2026 Jun 13;78(6):e70108. doi: 10.1002/iub.70108 (PMC13263772; doi:10.1002/iub.70108)
Supplement: Supplementary file 1 — Data S1: iub70108‐sup‐0001‐DataS1.zip. [file IUB-78-0-s001.zip › Supplementary_Data/1_Without Covalent Restraint_Web/Predicted Structures/KRASWT_Divarasib_GDP_Mg2+_without_restraint/scores.rank_1.json]

{
  "aggregate_score": 0.9377034902572632,
  "ptm": 0.9645487070083618,
  "iptm": 0.9309921860694885,
  "per_chain_ptm": [
    [
      0.9504260420799255,
      0.9117423295974731,
      0.8953064680099487,
      0.0
    ]
  ],
  "per_chain_pair_iptm": [
    [
      [
        0.9504260420799255,
        0.8412005305290222,
        0.8368414640426636,
        0.2641259729862213
      ],
      [
        0.8522777557373047,
        0.9117423295974731,
        0.462973415851593,
        0.09067428857088089
      ],
      [
        0.9182960987091064,
        0.730962872505188,
        0.8953064680099487,
        0.21003060042858124
      ],
      [
        0.0,
        0.0,
        0.0,
        0.0
      ]
    ]
  ],
  "has_inter_chain_clashes": false,
  "chain_chain_clashes": [
    [
      [
        0,
        0,
        0,
        0
      ],
      [
        0,
        0,
        0,
        0
      ],
      [
        0,
        0,
        0,
        0
      ],
      [
        0,
        0,
        0,
        0
      ]
    ]
  ]
}
