# Supplementary material for: Single‐Sequence Deep Learning Delivers Crystal‐Quality Models of Covalent K‐Ras G12 Hotspot Complexes
Source: IUBMB Life. 2026 Jun 13;78(6):e70108. doi: 10.1002/iub.70108 (PMC13263772; doi:10.1002/iub.70108)
Supplement: Supplementary file 1 — Data S1: iub70108‐sup‐0001‐DataS1.zip. [file IUB-78-0-s001.zip › Supplementary_Data/1_Without Covalent Restraint_Web/Predicted Structures/KRASWT_Divarasib_GDP_Mg2+_without_restraint/scores.rank_0.json]

{
  "aggregate_score": 0.9382764101028442,
  "ptm": 0.9649347066879272,
  "iptm": 0.9316117763519287,
  "per_chain_ptm": [
    [
      0.9510090351104736,
      0.9104501008987427,
      0.8933038711547852,
      0.0
    ]
  ],
  "per_chain_pair_iptm": [
    [
      [
        0.9510090351104736,
        0.839523196220398,
        0.8337500691413879,
        0.2651821970939636
      ],
      [
        0.8509056568145752,
        0.9104501008987427,
        0.4686089754104614,
        0.0896909311413765
      ],
      [
        0.9192287921905518,
        0.730178952217102,
        0.8933038711547852,
        0.2122839093208313
      ],
      [
        0.0,
        0.0,
        0.0,
        0.0
      ]
    ]
  ],
  "has_inter_chain_clashes": false,
  "chain_chain_clashes": [
    [
      [
        0,
        0,
        0,
        0
      ],
      [
        0,
        0,
        0,
        0
      ],
      [
        0,
        0,
        0,
        0
      ],
      [
        0,
        0,
        0,
        0
      ]
    ]
  ]
}
