# Supplementary material for: Single‐Sequence Deep Learning Delivers Crystal‐Quality Models of Covalent K‐Ras G12 Hotspot Complexes
Source: IUBMB Life. 2026 Jun 13;78(6):e70108. doi: 10.1002/iub.70108 (PMC13263772; doi:10.1002/iub.70108)
Supplement: Supplementary file 1 — Data S1: iub70108‐sup‐0001‐DataS1.zip. [file IUB-78-0-s001.zip › Supplementary_Data/2_With Covalent Restraint/AlphaFold3/Inputs/JDQ443.cif]

data_JDQ443
#
_chem_comp.id JDQ443
_chem_comp.name 'JDQ443'
_chem_comp.type non-polymer
_chem_comp.formula 'C29 H30 Cl N7 O'
_chem_comp.formula_weight 528.06
_chem_comp.pdbx_synonyms '?'
_chem_comp.mon_nstd_parent_comp_id ?
#
loop_
_chem_comp_atom.comp_id
_chem_comp_atom.atom_id
_chem_comp_atom.type_symbol
_chem_comp_atom.charge
_chem_comp_atom.pdbx_leaving_atom_flag
_chem_comp_atom.pdbx_model_Cartn_x_ideal
_chem_comp_atom.pdbx_model_Cartn_y_ideal
_chem_comp_atom.pdbx_model_Cartn_z_ideal
JDQ443 C1 C 0 N -6.022 -1.244 2.123
JDQ443 C2 C 0 N -4.936 -1.710 1.221
JDQ443 C3 C 0 N -5.071 -2.835 0.423
JDQ443 C4 C 0 N -4.051 -3.274 -0.425
JDQ443 C5 C 0 N -2.896 -2.515 -0.419
JDQ443 C6 C 0 N -2.678 -1.378 0.347
JDQ443 C7 C 0 N -1.419 -0.708 0.235
JDQ443 C8 C 0 N -0.102 -1.098 0.542
JDQ443 C9 C 0 N 0.200 -2.442 1.098
JDQ443 N1 N 0 N 0.777 -0.118 0.267
JDQ443 C10 C 0 N 2.167 -0.079 0.417
JDQ443 C11 C 0 N 3.003 -1.281 0.024
JDQ443 C12 C 0 N 4.027 -0.662 0.898
JDQ443 C13 C 0 N 4.980 0.334 0.392
JDQ443 N2 N 0 N 6.036 -0.556 0.845
JDQ443 C14 C 0 N 7.450 -0.623 0.692
JDQ443 C15 C 0 N 8.161 0.410 -0.106
JDQ443 C16 C 0 N 9.634 0.060 -0.080
JDQ443 O1 O 0 N 8.171 -1.541 1.212
JDQ443 C17 C 0 N 5.083 -1.405 1.552
JDQ443 C18 C 0 N 2.855 -0.127 1.732
JDQ443 N3 N 0 N 0.044 0.907 -0.216
JDQ443 C19 C 0 N -1.256 0.578 -0.243
JDQ443 C20 C 0 N -2.238 1.561 -0.739
JDQ443 C21 C 0 N -2.398 2.783 -0.145
JDQ443 C22 C 0 N -3.288 3.759 -0.542
JDQ443 C23 C 0 N -4.090 3.469 -1.641
JDQ443 N4 N 0 N -4.857 4.538 -1.837
JDQ443 C24 C 0 N -5.857 4.715 -2.867
JDQ443 N5 N 0 N -4.574 5.470 -0.922
JDQ443 C25 C 0 N -3.606 5.022 -0.102
JDQ443 C26 C 0 N -3.957 2.247 -2.266
JDQ443 C27 C 0 N -3.048 1.276 -1.845
JDQ443 C28 C 0 N -3.743 -1.020 1.155
JDQ443 CL1 CL 0 N -3.527 0.407 2.151
JDQ443 C29 C 0 N -2.062 -3.161 -1.333
JDQ443 N6 N 0 N -2.691 -4.223 -1.836
JDQ443 N7 N 0 N -3.910 -4.300 -1.286
JDQ443 H1 H 0 N -6.400 -0.253 1.794
JDQ443 H2 H 0 N -6.859 -1.972 2.037
JDQ443 H3 H 0 N -5.641 -1.230 3.151
JDQ443 H4 H 0 N -6.006 -3.403 0.453
JDQ443 H5 H 0 N -0.728 -2.902 1.560
JDQ443 H6 H 0 N 0.884 -2.425 1.973
JDQ443 H7 H 0 N 0.471 -3.182 0.320
JDQ443 H8 H 0 N 2.651 0.791 -0.132
JDQ443 H9 H 0 N 3.242 -1.339 -1.063
JDQ443 H10 H 0 N 2.671 -2.247 0.394
JDQ443 H11 H 0 N 4.936 1.305 0.921
JDQ443 H12 H 0 N 5.025 0.392 -0.716
JDQ443 H13 H 0 N 7.794 0.427 -1.142
JDQ443 H14 H 0 N 8.027 1.434 0.298
JDQ443 H15 H 0 N 10.182 0.955 -0.430
JDQ443 H16 H 0 N 9.811 -0.795 -0.749
JDQ443 H17 H 0 N 9.926 -0.176 0.947
JDQ443 H18 H 0 N 5.159 -1.375 2.655
JDQ443 H19 H 0 N 5.198 -2.442 1.187
JDQ443 H20 H 0 N 2.656 -0.896 2.460
JDQ443 H21 H 0 N 3.096 0.841 2.178
JDQ443 H22 H 0 N -1.765 2.997 0.713
JDQ443 H23 H 0 N -6.211 3.734 -3.258
JDQ443 H24 H 0 N -6.684 5.367 -2.522
JDQ443 H25 H 0 N -5.364 5.235 -3.720
JDQ443 H26 H 0 N -3.137 5.511 0.744
JDQ443 H27 H 0 N -4.574 2.011 -3.121
JDQ443 H28 H 0 N -2.938 0.315 -2.329
JDQ443 H29 H 0 N -1.052 -2.918 -1.651
JDQ443 H30 H 0 N -4.680 -4.992 -1.432
#
loop_
_chem_comp_bond.atom_id_1
_chem_comp_bond.atom_id_2
_chem_comp_bond.value_order
_chem_comp_bond.pdbx_aromatic_flag
C1 C2 SING N
C2 C3 DOUB Y
C3 C4 SING Y
C4 C5 DOUB Y
C5 C6 SING Y
C6 C7 SING N
C7 C8 DOUB Y
C8 C9 SING N
C8 N1 SING Y
N1 C10 SING N
C10 C11 SING N
C11 C12 SING N
C12 C13 SING N
C13 N2 SING N
N2 C14 SING N
C14 C15 SING N
C15 C16 SING N
C14 O1 DOUB N
N2 C17 SING N
C12 C18 SING N
N1 N3 SING Y
N3 C19 DOUB Y
C19 C20 SING N
C20 C21 DOUB Y
C21 C22 SING Y
C22 C23 DOUB Y
C23 N4 SING Y
N4 C24 SING N
N4 N5 SING Y
N5 C25 DOUB Y
C23 C26 SING Y
C26 C27 DOUB Y
C6 C28 DOUB Y
C28 CL1 SING N
C5 C29 SING Y
C29 N6 DOUB Y
N6 N7 SING Y
C28 C2 SING Y
N7 C4 SING Y
C19 C7 SING Y
C18 C10 SING N
C17 C12 SING N
C27 C20 SING Y
C25 C22 SING Y
C1 H1 SING N
C1 H2 SING N
C1 H3 SING N
C3 H4 SING N
C9 H5 SING N
C9 H6 SING N
C9 H7 SING N
C10 H8 SING N
C11 H9 SING N
C11 H10 SING N
C13 H11 SING N
C13 H12 SING N
C15 H13 SING N
C15 H14 SING N
C16 H15 SING N
C16 H16 SING N
C16 H17 SING N
C17 H18 SING N
C17 H19 SING N
C18 H20 SING N
C18 H21 SING N
C21 H22 SING N
C24 H23 SING N
C24 H24 SING N
C24 H25 SING N
C25 H26 SING N
C26 H27 SING N
C27 H28 SING N
C29 H29 SING N
N7 H30 SING N
#
