# Supplementary material for: Single‐Sequence Deep Learning Delivers Crystal‐Quality Models of Covalent K‐Ras G12 Hotspot Complexes
Source: IUBMB Life. 2026 Jun 13;78(6):e70108. doi: 10.1002/iub.70108 (PMC13263772; doi:10.1002/iub.70108)
Supplement: Supplementary file 1 — Data S1: iub70108‐sup‐0001‐DataS1.zip. [file IUB-78-0-s001.zip › Supplementary_Data/2_With Covalent Restraint/AlphaFold3/Inputs/BBO8520.cif]

data_BBO8520
#
_chem_comp.id BBO8520
_chem_comp.name 'BBO8520'
_chem_comp.type non-polymer
_chem_comp.formula 'C35 H35 F6 N7 O2 S'
_chem_comp.formula_weight 731.767
_chem_comp.pdbx_synonyms '?'
_chem_comp.mon_nstd_parent_comp_id ?
#
loop_
_chem_comp_atom.comp_id
_chem_comp_atom.atom_id
_chem_comp_atom.type_symbol
_chem_comp_atom.charge
_chem_comp_atom.pdbx_leaving_atom_flag
_chem_comp_atom.pdbx_model_Cartn_x_ideal
_chem_comp_atom.pdbx_model_Cartn_y_ideal
_chem_comp_atom.pdbx_model_Cartn_z_ideal
BBO8520 C1 C 0 N -3.793 4.629 0.120
BBO8520 C2 C 0 N -3.207 3.726 -0.929
BBO8520 C3 C 0 N -3.146 2.300 -0.508
BBO8520 N1 N 0 N -1.817 1.882 -0.113
BBO8520 C4 C 0 N -0.940 0.767 -0.240
BBO8520 N2 N 0 N 0.357 1.029 -0.580
BBO8520 C5 C 0 N 1.329 0.091 -0.718
BBO8520 O1 O 0 N 2.436 0.757 -1.058
BBO8520 C6 C 0 N 3.726 0.471 -1.342
BBO8520 C7 C 0 N 4.606 -0.148 -0.337
BBO8520 C8 C 0 N 6.041 -0.029 -0.920
BBO8520 C9 C 0 N 6.454 1.332 -0.474
BBO8520 C10 C 0 N 5.490 1.755 0.600
BBO8520 N3 N 0 N 4.725 0.578 0.917
BBO8520 C11 C 0 N 5.614 -0.285 1.696
BBO8520 C12 C 0 N 5.258 -1.690 1.322
BBO8520 F1 F 0 N 6.380 -2.475 1.080
BBO8520 C13 C 0 N 4.421 -1.566 0.028
BBO8520 N4 N 0 N 0.939 -1.162 -0.494
BBO8520 C14 C 0 N -0.292 -1.506 -0.160
BBO8520 C15 C 0 N -0.696 -2.786 0.012
BBO8520 F2 F 0 N 0.262 -3.750 -0.095
BBO8520 C16 C 0 N -1.937 -3.298 0.300
BBO8520 C17 C 0 N -2.213 -4.719 0.420
BBO8520 C18 C 0 N -2.195 -5.368 1.596
BBO8520 C19 C 0 N -1.969 -4.994 2.868
BBO8520 C20 C 0 N -1.595 -3.639 3.219
BBO8520 N5 N 0 N -1.294 -2.564 3.476
BBO8520 C21 C 0 N -2.069 -5.959 3.874
BBO8520 N6 N 0 N -1.952 -5.860 5.285
BBO8520 S1 S 0 N -2.490 -7.472 3.087
BBO8520 C22 C 0 N -2.522 -6.775 1.367
BBO8520 C23 C 0 N -2.794 -7.333 0.133
BBO8520 F3 F 0 N -3.065 -8.656 0.101
BBO8520 C24 C 0 N -2.784 -6.589 -0.996
BBO8520 C25 C 0 N -2.481 -5.227 -0.811
BBO8520 C26 C 0 N -2.866 -2.219 0.414
BBO8520 C27 C 0 N -4.279 -2.597 0.691
BBO8520 F4 F 0 N -4.411 -3.249 1.865
BBO8520 F5 F 0 N -5.087 -1.486 0.662
BBO8520 F6 F 0 N -4.748 -3.405 -0.368
BBO8520 C28 C 0 N -2.543 -0.899 0.260
BBO8520 C29 C 0 N -1.246 -0.555 -0.028
BBO8520 C30 C 0 N -1.181 3.011 0.598
BBO8520 C31 C 0 N 0.054 2.610 1.347
BBO8520 C32 C 0 N -0.753 3.954 -0.519
BBO8520 N7 N 0 N -1.919 4.230 -1.368
BBO8520 C33 C 0 N -1.572 4.993 -2.533
BBO8520 C34 C 0 N -1.212 5.757 -3.695
BBO8520 C35 C 0 N -2.333 6.207 -4.586
BBO8520 O2 O 0 N -2.758 5.106 -3.074
BBO8520 H1 H 0 N -3.075 5.417 0.457
BBO8520 H2 H 0 N -4.158 4.068 0.988
BBO8520 H3 H 0 N -4.676 5.194 -0.263
BBO8520 H4 H 0 N -3.885 3.776 -1.828
BBO8520 H5 H 0 N -3.466 1.617 -1.353
BBO8520 H6 H 0 N -3.885 2.195 0.321
BBO8520 H7 H 0 N 3.806 -0.195 -2.279
BBO8520 H8 H 0 N 4.254 1.411 -1.705
BBO8520 H9 H 0 N 6.651 -0.848 -0.539
BBO8520 H10 H 0 N 5.982 -0.048 -2.025
BBO8520 H11 H 0 N 7.506 1.312 -0.084
BBO8520 H12 H 0 N 6.420 2.079 -1.301
BBO8520 H13 H 0 N 6.097 2.032 1.507
BBO8520 H14 H 0 N 4.843 2.595 0.287
BBO8520 H15 H 0 N 6.668 -0.089 1.447
BBO8520 H16 H 0 N 5.376 -0.077 2.779
BBO8520 H17 H 0 N 4.683 -2.152 2.144
BBO8520 H18 H 0 N 3.412 -1.874 0.341
BBO8520 H19 H 0 N 4.859 -2.279 -0.713
BBO8520 H20 H 0 N -2.394 -5.013 5.819
BBO8520 H21 H 0 N -2.427 -4.952 5.483
BBO8520 H22 H 0 N -2.989 -6.973 -1.974
BBO8520 H23 H 0 N -2.491 -4.679 -1.740
BBO8520 H24 H 0 N -3.274 -0.116 0.367
BBO8520 H25 H 0 N -1.846 3.559 1.241
BBO8520 H26 H 0 N 0.164 3.275 2.256
BBO8520 H27 H 0 N 0.038 1.585 1.711
BBO8520 H28 H 0 N 1.004 2.822 0.766
BBO8520 H29 H 0 N 0.015 3.505 -1.184
BBO8520 H30 H 0 N -0.317 4.875 -0.092
BBO8520 H31 H 0 N -0.659 6.687 -3.408
BBO8520 H32 H 0 N -0.463 5.209 -4.349
BBO8520 H33 H 0 N -3.103 6.735 -3.979
BBO8520 H34 H 0 N -2.707 5.422 -5.241
BBO8520 H35 H 0 N -1.897 7.001 -5.245
#
loop_
_chem_comp_bond.atom_id_1
_chem_comp_bond.atom_id_2
_chem_comp_bond.value_order
_chem_comp_bond.pdbx_aromatic_flag
C1 C2 SING N
C2 C3 SING N
C3 N1 SING N
N1 C4 SING N
C4 N2 DOUB Y
N2 C5 SING Y
C5 O1 SING N
O1 C6 SING N
C6 C7 SING N
C7 C8 SING N
C8 C9 SING N
C9 C10 SING N
C10 N3 SING N
N3 C11 SING N
C11 C12 SING N
C12 F1 SING N
C12 C13 SING N
C5 N4 DOUB Y
N4 C14 SING Y
C14 C15 DOUB Y
C15 F2 SING N
C15 C16 SING Y
C16 C17 SING N
C17 C18 DOUB Y
C18 C19 SING Y
C19 C20 SING N
C20 N5 TRIP N
C19 C21 DOUB Y
C21 N6 SING N
C21 S1 SING Y
S1 C22 SING Y
C22 C23 DOUB Y
C23 F3 SING N
C23 C24 SING Y
C24 C25 DOUB Y
C16 C26 DOUB Y
C26 C27 SING N
C27 F4 SING N
C27 F5 SING N
C27 F6 SING N
C26 C28 SING Y
C28 C29 DOUB Y
N1 C30 SING N
C30 C31 SING N
C30 C32 SING N
C32 N7 SING N
N7 C33 SING N
C33 C34 SING N
C34 C35 SING N
C33 O2 DOUB N
N7 C2 SING N
C29 C4 SING Y
N3 C7 SING N
C13 C7 SING N
C29 C14 SING Y
C25 C17 SING Y
C22 C18 SING Y
C1 H1 SING N
C1 H2 SING N
C1 H3 SING N
C2 H4 SING N
C3 H5 SING N
C3 H6 SING N
C6 H7 SING N
C6 H8 SING N
C8 H9 SING N
C8 H10 SING N
C9 H11 SING N
C9 H12 SING N
C10 H13 SING N
C10 H14 SING N
C11 H15 SING N
C11 H16 SING N
C12 H17 SING N
C13 H18 SING N
C13 H19 SING N
N6 H20 SING N
N6 H21 SING N
C24 H22 SING N
C25 H23 SING N
C28 H24 SING N
C30 H25 SING N
C31 H26 SING N
C31 H27 SING N
C31 H28 SING N
C32 H29 SING N
C32 H30 SING N
C34 H31 SING N
C34 H32 SING N
C35 H33 SING N
C35 H34 SING N
C35 H35 SING N
#
