# Supplementary material for: Single‐Sequence Deep Learning Delivers Crystal‐Quality Models of Covalent K‐Ras G12 Hotspot Complexes
Source: IUBMB Life. 2026 Jun 13;78(6):e70108. doi: 10.1002/iub.70108 (PMC13263772; doi:10.1002/iub.70108)
Supplement: Supplementary file 1 — Data S1: iub70108‐sup‐0001‐DataS1.zip. [file IUB-78-0-s001.zip › Supplementary_Data/2_With Covalent Restraint/AlphaFold3/Inputs/Sotorasib.cif]

data_Sotorasib
#
_chem_comp.id Sotorasib
_chem_comp.name 'Sotorasib'
_chem_comp.type non-polymer
_chem_comp.formula 'C30 H32 F2 N6 O3'
_chem_comp.formula_weight 562.621
_chem_comp.pdbx_synonyms '?'
_chem_comp.mon_nstd_parent_comp_id ?
#
loop_
_chem_comp_atom.comp_id
_chem_comp_atom.atom_id
_chem_comp_atom.type_symbol
_chem_comp_atom.charge
_chem_comp_atom.pdbx_leaving_atom_flag
_chem_comp_atom.pdbx_model_Cartn_x_ideal
_chem_comp_atom.pdbx_model_Cartn_y_ideal
_chem_comp_atom.pdbx_model_Cartn_z_ideal
Sotorasib C1 C 0 N 4.301 -1.269 1.287
Sotorasib C2 C 0 N 3.314 -0.182 0.804
Sotorasib C3 C 0 N 4.136 0.870 0.085
Sotorasib N1 N 0 N 5.072 0.112 -0.739
Sotorasib C4 C 0 N 6.513 0.108 -0.711
Sotorasib C5 C 0 N 7.251 0.955 0.252
Sotorasib C6 C 0 N 8.728 0.694 0.021
Sotorasib O1 O 0 N 7.218 -0.604 -1.489
Sotorasib C7 C 0 N 4.358 -0.707 -1.661
Sotorasib C8 C 0 N 3.242 -1.493 -1.084
Sotorasib N2 N 0 N 2.382 -0.719 -0.161
Sotorasib C9 C 0 N 0.988 -0.747 -0.430
Sotorasib N3 N 0 N 0.538 -1.887 -1.034
Sotorasib C10 C 0 N -0.759 -2.103 -1.301
Sotorasib N4 N 0 N -1.673 -1.177 -0.971
Sotorasib C11 C 0 N -3.002 -1.474 -1.282
Sotorasib C12 C 0 N -3.541 -0.802 -2.358
Sotorasib C13 C 0 N -2.752 0.195 -3.125
Sotorasib C14 C 0 N -4.841 -1.046 -2.748
Sotorasib C15 C 0 N -5.515 -1.972 -2.003
Sotorasib N5 N 0 N -4.967 -2.604 -0.969
Sotorasib C16 C 0 N -3.694 -2.401 -0.545
Sotorasib C17 C 0 N -3.193 -3.149 0.630
Sotorasib C18 C 0 N -4.194 -4.267 0.951
Sotorasib C19 C 0 N -3.281 -2.228 1.851
Sotorasib C20 C 0 N -1.339 -0.023 -0.377
Sotorasib N6 N 0 N -2.230 0.923 -0.051
Sotorasib C21 C 0 N -1.896 2.089 0.530
Sotorasib C22 C 0 N -2.928 3.078 0.859
Sotorasib C23 C 0 N -3.515 3.023 2.109
Sotorasib O2 O 0 N -3.163 2.065 3.069
Sotorasib C24 C 0 N -4.497 3.950 2.444
Sotorasib C25 C 0 N -4.857 4.891 1.531
Sotorasib C26 C 0 N -4.305 4.997 0.262
Sotorasib C27 C 0 N -3.336 4.056 -0.023
Sotorasib F1 F 0 N -2.761 4.121 -1.268
Sotorasib C28 C 0 N -0.537 2.269 0.785
Sotorasib F2 F 0 N -0.166 3.437 1.372
Sotorasib C29 C 0 N 0.403 1.317 0.464
Sotorasib C30 C 0 N -0.004 0.148 -0.127
Sotorasib O3 O 0 N -1.026 -3.217 -1.871
Sotorasib H1 H 0 N 3.687 -2.161 1.521
Sotorasib H2 H 0 N 4.711 -0.901 2.258
Sotorasib H3 H 0 N 5.088 -1.473 0.554
Sotorasib H4 H 0 N 2.853 0.170 1.746
Sotorasib H5 H 0 N 4.670 1.528 0.799
Sotorasib H6 H 0 N 3.490 1.433 -0.611
Sotorasib H7 H 0 N 7.038 0.676 1.309
Sotorasib H8 H 0 N 7.039 2.010 0.013
Sotorasib H9 H 0 N 9.361 1.403 0.592
Sotorasib H10 H 0 N 8.922 0.849 -1.065
Sotorasib H11 H 0 N 8.917 -0.361 0.351
Sotorasib H12 H 0 N 5.068 -1.424 -2.119
Sotorasib H13 H 0 N 3.962 -0.122 -2.542
Sotorasib H14 H 0 N 3.611 -2.355 -0.496
Sotorasib H15 H 0 N 2.613 -1.936 -1.889
Sotorasib H16 H 0 N -3.108 0.156 -4.183
Sotorasib H17 H 0 N -3.055 1.221 -2.790
Sotorasib H18 H 0 N -1.679 0.013 -3.108
Sotorasib H19 H 0 N -5.349 -0.571 -3.574
Sotorasib H20 H 0 N -6.540 -2.249 -2.211
Sotorasib H21 H 0 N -2.168 -3.495 0.574
Sotorasib H22 H 0 N -5.001 -3.941 1.617
Sotorasib H23 H 0 N -4.628 -4.613 -0.019
Sotorasib H24 H 0 N -3.619 -5.109 1.361
Sotorasib H25 H 0 N -4.375 -2.110 2.064
Sotorasib H26 H 0 N -2.903 -1.227 1.683
Sotorasib H27 H 0 N -2.876 -2.765 2.732
Sotorasib H28 H 0 N -2.440 1.378 2.831
Sotorasib H29 H 0 N -4.939 3.880 3.437
Sotorasib H30 H 0 N -5.626 5.571 1.873
Sotorasib H31 H 0 N -4.622 5.756 -0.424
Sotorasib H32 H 0 N 1.427 1.545 0.681
#
loop_
_chem_comp_bond.atom_id_1
_chem_comp_bond.atom_id_2
_chem_comp_bond.value_order
_chem_comp_bond.pdbx_aromatic_flag
C1 C2 SING N
C2 C3 SING N
C3 N1 SING N
N1 C4 SING N
C4 C5 SING N
C5 C6 SING N
C4 O1 DOUB N
N1 C7 SING N
C7 C8 SING N
C8 N2 SING N
N2 C9 SING N
C9 N3 DOUB Y
N3 C10 SING Y
C10 N4 SING Y
N4 C11 SING N
C11 C12 DOUB Y
C12 C13 SING N
C12 C14 SING Y
C14 C15 DOUB Y
C15 N5 SING Y
N5 C16 DOUB Y
C16 C17 SING N
C17 C18 SING N
C17 C19 SING N
N4 C20 SING Y
C20 N6 DOUB Y
N6 C21 SING Y
C21 C22 SING N
C22 C23 DOUB Y
C23 O2 SING N
C23 C24 SING Y
C24 C25 DOUB Y
C25 C26 SING Y
C26 C27 DOUB Y
C27 F1 SING N
C21 C28 DOUB Y
C28 F2 SING N
C28 C29 SING Y
C29 C30 DOUB Y
C10 O3 DOUB N
N2 C2 SING N
C30 C9 SING Y
C16 C11 SING Y
C30 C20 SING Y
C27 C22 SING Y
C1 H1 SING N
C1 H2 SING N
C1 H3 SING N
C2 H4 SING N
C3 H5 SING N
C3 H6 SING N
C5 H7 SING N
C5 H8 SING N
C6 H9 SING N
C6 H10 SING N
C6 H11 SING N
C7 H12 SING N
C7 H13 SING N
C8 H14 SING N
C8 H15 SING N
C13 H16 SING N
C13 H17 SING N
C13 H18 SING N
C14 H19 SING N
C15 H20 SING N
C17 H21 SING N
C18 H22 SING N
C18 H23 SING N
C18 H24 SING N
C19 H25 SING N
C19 H26 SING N
C19 H27 SING N
O2 H28 SING N
C24 H29 SING N
C25 H30 SING N
C26 H31 SING N
C29 H32 SING N
#
