# Supplementary material for: Single‐Sequence Deep Learning Delivers Crystal‐Quality Models of Covalent K‐Ras G12 Hotspot Complexes
Source: IUBMB Life. 2026 Jun 13;78(6):e70108. doi: 10.1002/iub.70108 (PMC13263772; doi:10.1002/iub.70108)
Supplement: Supplementary file 1 — Data S1: iub70108‐sup‐0001‐DataS1.zip. [file IUB-78-0-s001.zip › Supplementary_Data/2_With Covalent Restraint/AlphaFold3/Inputs/G12Di1.cif]

data_G12Di1
#
_chem_comp.id G12Di1
_chem_comp.name 'G12Di1'
_chem_comp.type non-polymer
_chem_comp.formula 'C37 H37 F N6 O4'
_chem_comp.formula_weight 648.739
_chem_comp.pdbx_synonyms '?'
_chem_comp.mon_nstd_parent_comp_id ?
#
loop_
_chem_comp_atom.comp_id
_chem_comp_atom.atom_id
_chem_comp_atom.type_symbol
_chem_comp_atom.charge
_chem_comp_atom.pdbx_leaving_atom_flag
_chem_comp_atom.pdbx_model_Cartn_x_ideal
_chem_comp_atom.pdbx_model_Cartn_y_ideal
_chem_comp_atom.pdbx_model_Cartn_z_ideal
G12Di1 C1 C 0 N -0.166 3.603 -2.288
G12Di1 C2 C 0 N -0.602 4.594 -1.782
G12Di1 C3 C 0 N -1.139 5.768 -1.197
G12Di1 C4 C 0 N -1.638 6.006 0.049
G12Di1 C5 C 0 N -1.541 4.925 0.864
G12Di1 C6 C 0 N -0.902 3.628 0.760
G12Di1 N1 N 0 N 0.435 3.347 0.661
G12Di1 C7 C 0 N 0.843 2.071 0.561
G12Di1 C8 C 0 N -0.013 1.019 0.552
G12Di1 C9 C 0 N 0.559 -0.224 0.431
G12Di1 N2 N 0 N 1.940 -0.606 0.385
G12Di1 C10 C 0 N 2.238 -1.812 -0.416
G12Di1 C11 C 0 N 3.469 -1.738 -1.220
G12Di1 C12 C 0 N 3.347 -0.631 -2.248
G12Di1 C13 C 0 N 3.837 0.557 -1.409
G12Di1 C14 C 0 N 4.245 -0.001 -0.096
G12Di1 N3 N 0 N 4.673 -1.349 -0.518
G12Di1 C15 C 0 N 5.893 -2.065 -0.318
G12Di1 C16 C 0 N 6.972 -1.408 0.449
G12Di1 C17 C 0 N 8.258 -2.217 0.412
G12Di1 C18 C 0 N 8.738 -2.365 -0.979
G12Di1 O1 O 0 N 9.630 -2.817 -1.922
G12Di1 O2 O 0 N 7.937 -1.786 -1.747
G12Di1 O3 O 0 N 5.945 -3.232 -0.830
G12Di1 C19 C 0 N 3.204 -0.197 0.936
G12Di1 N4 N 0 N -0.331 -1.264 0.412
G12Di1 C20 C 0 N -1.652 -1.062 0.506
G12Di1 O4 O 0 N -2.695 -1.941 0.508
G12Di1 C21 C 0 N -2.709 -3.321 0.415
G12Di1 C22 C 0 N -4.180 -3.754 0.471
G12Di1 C23 C 0 N -4.750 -3.277 1.762
G12Di1 C24 C 0 N -5.594 -4.397 2.266
G12Di1 C25 C 0 N -5.203 -5.583 1.457
G12Di1 N5 N 0 N -4.341 -5.181 0.389
G12Di1 C26 C 0 N -5.000 -5.467 -0.874
G12Di1 C27 C 0 N -5.843 -4.235 -1.174
G12Di1 C28 C 0 N -4.881 -3.135 -0.715
G12Di1 N6 N 0 N -2.145 0.180 0.622
G12Di1 C29 C 0 N -1.355 1.253 0.649
G12Di1 C30 C 0 N -1.782 2.568 0.752
G12Di1 F1 F 0 N -3.127 2.718 0.848
G12Di1 C31 C 0 N -2.048 5.042 2.170
G12Di1 C32 C 0 N -2.620 6.242 2.584
G12Di1 C33 C 0 N -2.693 7.316 1.725
G12Di1 C34 C 0 N -2.194 7.193 0.441
G12Di1 C35 C 0 N -2.271 8.237 -0.447
G12Di1 C36 C 0 N -1.781 8.068 -1.730
G12Di1 C37 C 0 N -1.232 6.855 -2.079
G12Di1 H1 H 0 N 0.218 2.713 -2.722
G12Di1 H2 H 0 N 1.887 1.969 0.482
G12Di1 H3 H 0 N 1.396 -2.041 -1.098
G12Di1 H4 H 0 N 2.340 -2.638 0.346
G12Di1 H5 H 0 N 3.607 -2.731 -1.701
G12Di1 H6 H 0 N 2.328 -0.517 -2.610
G12Di1 H7 H 0 N 4.086 -0.777 -3.071
G12Di1 H8 H 0 N 3.047 1.289 -1.442
G12Di1 H9 H 0 N 4.716 1.049 -1.925
G12Di1 H10 H 0 N 5.129 0.559 0.280
G12Di1 H11 H 0 N 6.641 -1.320 1.501
G12Di1 H12 H 0 N 7.159 -0.394 0.048
G12Di1 H13 H 0 N 9.041 -1.677 0.979
G12Di1 H14 H 0 N 8.116 -3.200 0.912
G12Di1 H15 H 0 N 10.310 -2.161 -2.334
G12Di1 H16 H 0 N 3.552 -1.111 1.541
G12Di1 H17 H 0 N 3.158 0.573 1.733
G12Di1 H18 H 0 N -2.221 -3.734 1.349
G12Di1 H19 H 0 N -2.189 -3.771 -0.436
G12Di1 H20 H 0 N -3.938 -3.069 2.504
G12Di1 H21 H 0 N -5.375 -2.360 1.618
G12Di1 H22 H 0 N -5.380 -4.635 3.345
G12Di1 H23 H 0 N -6.683 -4.165 2.164
G12Di1 H24 H 0 N -6.118 -6.125 1.093
G12Di1 H25 H 0 N -4.648 -6.339 2.067
G12Di1 H26 H 0 N -4.245 -5.586 -1.675
G12Di1 H27 H 0 N -5.689 -6.329 -0.832
G12Di1 H28 H 0 N -6.794 -4.215 -0.622
G12Di1 H29 H 0 N -6.006 -4.109 -2.280
G12Di1 H30 H 0 N -4.147 -3.053 -1.543
G12Di1 H31 H 0 N -5.365 -2.184 -0.520
G12Di1 H32 H 0 N -2.080 4.314 2.982
G12Di1 H33 H 0 N -3.034 6.439 3.547
G12Di1 H34 H 0 N -3.123 8.291 1.968
G12Di1 H35 H 0 N -2.701 9.182 -0.167
G12Di1 H36 H 0 N -1.853 8.903 -2.410
G12Di1 H37 H 0 N -0.879 6.839 -3.119
#
loop_
_chem_comp_bond.atom_id_1
_chem_comp_bond.atom_id_2
_chem_comp_bond.value_order
_chem_comp_bond.pdbx_aromatic_flag
C1 C2 TRIP N
C2 C3 SING N
C3 C4 DOUB Y
C4 C5 SING Y
C5 C6 SING N
C6 N1 DOUB Y
N1 C7 SING Y
C7 C8 DOUB Y
C8 C9 SING Y
C9 N2 SING N
N2 C10 SING N
C10 C11 SING N
C11 C12 SING N
C12 C13 SING N
C13 C14 SING N
C14 N3 SING N
N3 C15 SING N
C15 C16 SING N
C16 C17 SING N
C17 C18 SING N
C18 O1 SING N
C18 O2 DOUB N
C15 O3 DOUB N
C14 C19 SING N
C9 N4 DOUB Y
N4 C20 SING Y
C20 O4 SING N
O4 C21 SING N
C21 C22 SING N
C22 C23 SING N
C23 C24 SING N
C24 C25 SING N
C25 N5 SING N
N5 C26 SING N
C26 C27 SING N
C27 C28 SING N
C20 N6 DOUB Y
N6 C29 SING Y
C29 C30 DOUB Y
C30 F1 SING N
C5 C31 DOUB Y
C31 C32 SING Y
C32 C33 DOUB Y
C33 C34 SING Y
C34 C35 DOUB Y
C35 C36 SING Y
C36 C37 DOUB Y
C37 C3 SING Y
C34 C4 SING Y
C30 C6 SING Y
C29 C8 SING Y
C19 N2 SING N
N3 C11 SING N
N5 C22 SING N
C28 C22 SING N
C1 H1 SING N
C7 H2 SING N
C10 H3 SING N
C10 H4 SING N
C11 H5 SING N
C12 H6 SING N
C12 H7 SING N
C13 H8 SING N
C13 H9 SING N
C14 H10 SING N
C16 H11 SING N
C16 H12 SING N
C17 H13 SING N
C17 H14 SING N
O1 H15 SING N
C19 H16 SING N
C19 H17 SING N
C21 H18 SING N
C21 H19 SING N
C23 H20 SING N
C23 H21 SING N
C24 H22 SING N
C24 H23 SING N
C25 H24 SING N
C25 H25 SING N
C26 H26 SING N
C26 H27 SING N
C27 H28 SING N
C27 H29 SING N
C28 H30 SING N
C28 H31 SING N
C31 H32 SING N
C32 H33 SING N
C33 H34 SING N
C35 H35 SING N
C36 H36 SING N
C37 H37 SING N
#
