# Supplementary material for: Single‐Sequence Deep Learning Delivers Crystal‐Quality Models of Covalent K‐Ras G12 Hotspot Complexes
Source: IUBMB Life. 2026 Jun 13;78(6):e70108. doi: 10.1002/iub.70108 (PMC13263772; doi:10.1002/iub.70108)
Supplement: Supplementary file 1 — Data S1: iub70108‐sup‐0001‐DataS1.zip. [file IUB-78-0-s001.zip › Supplementary_Data/2_With Covalent Restraint/AlphaFold3/Inputs/Adagrasib.cif]

data_Adagrasib
#
_chem_comp.id Adagrasib
_chem_comp.name 'Adagrasib'
_chem_comp.type non-polymer
_chem_comp.formula 'C32 H37 Cl F N7 O2'
_chem_comp.formula_weight 606.146
_chem_comp.pdbx_synonyms '?'
_chem_comp.mon_nstd_parent_comp_id ?
#
loop_
_chem_comp_atom.comp_id
_chem_comp_atom.atom_id
_chem_comp_atom.type_symbol
_chem_comp_atom.charge
_chem_comp_atom.pdbx_leaving_atom_flag
_chem_comp_atom.pdbx_model_Cartn_x_ideal
_chem_comp_atom.pdbx_model_Cartn_y_ideal
_chem_comp_atom.pdbx_model_Cartn_z_ideal
Adagrasib C1 C 0 N -5.273 2.892 1.449
Adagrasib N1 N 0 N -4.698 3.858 0.531
Adagrasib C2 C 0 N -5.417 3.908 -0.711
Adagrasib C3 C 0 N -4.420 4.665 -1.596
Adagrasib C4 C 0 N -3.119 4.008 -1.180
Adagrasib C5 C 0 N -3.359 3.426 0.178
Adagrasib C6 C 0 N -2.356 3.901 1.203
Adagrasib O1 O 0 N -1.047 3.517 0.920
Adagrasib C7 C 0 N -0.667 2.178 0.813
Adagrasib N2 N 0 N -1.514 1.145 0.969
Adagrasib C8 C 0 N -1.006 -0.102 0.837
Adagrasib C9 C 0 N 0.323 -0.345 0.554
Adagrasib C10 C 0 N 1.181 0.721 0.395
Adagrasib N3 N 0 N 2.550 0.637 0.087
Adagrasib C11 C 0 N 3.329 1.895 0.103
Adagrasib C12 C 0 N 4.723 1.602 0.678
Adagrasib N4 N 0 N 5.436 0.694 -0.237
Adagrasib C13 C 0 N 6.851 0.644 -0.152
Adagrasib C14 C 0 N 7.684 1.442 0.792
Adagrasib C15 C 0 N 7.695 2.907 0.506
Adagrasib F1 F 0 N 7.279 1.231 2.103
Adagrasib O2 O 0 N 7.446 -0.155 -0.958
Adagrasib C16 C 0 N 4.587 -0.026 -1.106
Adagrasib C17 C 0 N 5.156 -1.188 -1.841
Adagrasib C18 C 0 N 5.641 -2.187 -0.923
Adagrasib N5 N 0 N 6.026 -2.995 -0.207
Adagrasib C19 C 0 N 3.362 -0.457 -0.261
Adagrasib N6 N 0 N 0.609 1.932 0.540
Adagrasib C20 C 0 N 0.829 -1.701 0.434
Adagrasib C21 C 0 N -0.172 -2.595 1.229
Adagrasib N7 N 0 N -1.476 -2.492 0.635
Adagrasib C22 C 0 N -2.346 -3.247 -0.187
Adagrasib C23 C 0 N -2.295 -2.637 -1.452
Adagrasib C24 C 0 N -3.018 -3.163 -2.532
Adagrasib C25 C 0 N -3.783 -4.296 -2.330
Adagrasib C26 C 0 N -3.840 -4.893 -1.111
Adagrasib C27 C 0 N -3.127 -4.366 -0.063
Adagrasib C28 C 0 N -3.096 -4.851 1.210
Adagrasib CL1 CL 0 N -2.232 -4.188 2.546
Adagrasib C29 C 0 N -3.831 -5.970 1.509
Adagrasib C30 C 0 N -4.583 -6.567 0.494
Adagrasib C31 C 0 N -4.569 -6.019 -0.780
Adagrasib C32 C 0 N -2.021 -1.185 1.024
Adagrasib H1 H 0 N -6.123 3.298 1.999
Adagrasib H2 H 0 N -4.487 2.582 2.139
Adagrasib H3 H 0 N -5.559 2.011 0.835
Adagrasib H4 H 0 N -5.572 2.908 -1.168
Adagrasib H5 H 0 N -6.339 4.515 -0.641
Adagrasib H6 H 0 N -4.644 4.549 -2.664
Adagrasib H7 H 0 N -4.435 5.720 -1.267
Adagrasib H8 H 0 N -2.920 3.200 -1.935
Adagrasib H9 H 0 N -2.311 4.755 -1.171
Adagrasib H10 H 0 N -3.405 2.316 0.125
Adagrasib H11 H 0 N -2.644 3.531 2.193
Adagrasib H12 H 0 N -2.379 5.011 1.193
Adagrasib H13 H 0 N 3.425 2.323 -0.916
Adagrasib H14 H 0 N 2.864 2.649 0.742
Adagrasib H15 H 0 N 5.251 2.556 0.646
Adagrasib H16 H 0 N 4.594 1.156 1.672
Adagrasib H17 H 0 N 8.724 1.050 0.714
Adagrasib H18 H 0 N 8.769 3.231 0.422
Adagrasib H19 H 0 N 7.256 3.165 -0.470
Adagrasib H20 H 0 N 7.300 3.527 1.341
Adagrasib H21 H 0 N 4.182 0.687 -1.870
Adagrasib H22 H 0 N 5.925 -0.850 -2.562
Adagrasib H23 H 0 N 4.328 -1.586 -2.502
Adagrasib H24 H 0 N 2.896 -1.197 -0.943
Adagrasib H25 H 0 N 3.877 -0.903 0.617
Adagrasib H26 H 0 N 1.755 -1.925 0.988
Adagrasib H27 H 0 N 0.758 -2.163 -0.572
Adagrasib H28 H 0 N 0.247 -3.618 1.065
Adagrasib H29 H 0 N -0.084 -2.224 2.252
Adagrasib H30 H 0 N -1.760 -1.750 -1.812
Adagrasib H31 H 0 N -3.057 -2.787 -3.537
Adagrasib H32 H 0 N -4.372 -4.772 -3.102
Adagrasib H33 H 0 N -3.905 -6.466 2.463
Adagrasib H34 H 0 N -5.188 -7.461 0.674
Adagrasib H35 H 0 N -5.158 -6.479 -1.589
Adagrasib H36 H 0 N -2.906 -0.893 0.451
Adagrasib H37 H 0 N -2.349 -1.248 2.081
#
loop_
_chem_comp_bond.atom_id_1
_chem_comp_bond.atom_id_2
_chem_comp_bond.value_order
_chem_comp_bond.pdbx_aromatic_flag
C1 N1 SING N
N1 C2 SING N
C2 C3 SING N
C3 C4 SING N
C4 C5 SING N
C5 C6 SING N
C6 O1 SING N
O1 C7 SING N
C7 N2 DOUB Y
N2 C8 SING Y
C8 C9 DOUB Y
C9 C10 SING Y
C10 N3 SING N
N3 C11 SING N
C11 C12 SING N
C12 N4 SING N
N4 C13 SING N
C13 C14 SING N
C14 C15 SING N
C14 F1 SING N
C13 O2 DOUB N
N4 C16 SING N
C16 C17 SING N
C17 C18 SING N
C18 N5 TRIP N
C16 C19 SING N
C10 N6 DOUB Y
C9 C20 SING N
C20 C21 SING N
C21 N7 SING N
N7 C22 SING N
C22 C23 DOUB Y
C23 C24 SING Y
C24 C25 DOUB Y
C25 C26 SING Y
C26 C27 DOUB Y
C27 C28 SING Y
C28 CL1 SING N
C28 C29 DOUB Y
C29 C30 SING Y
C30 C31 DOUB Y
N7 C32 SING N
C5 N1 SING N
N6 C7 SING Y
C32 C8 SING N
C19 N3 SING N
C27 C22 SING Y
C31 C26 SING Y
C1 H1 SING N
C1 H2 SING N
C1 H3 SING N
C2 H4 SING N
C2 H5 SING N
C3 H6 SING N
C3 H7 SING N
C4 H8 SING N
C4 H9 SING N
C5 H10 SING N
C6 H11 SING N
C6 H12 SING N
C11 H13 SING N
C11 H14 SING N
C12 H15 SING N
C12 H16 SING N
C14 H17 SING N
C15 H18 SING N
C15 H19 SING N
C15 H20 SING N
C16 H21 SING N
C17 H22 SING N
C17 H23 SING N
C19 H24 SING N
C19 H25 SING N
C20 H26 SING N
C20 H27 SING N
C21 H28 SING N
C21 H29 SING N
C23 H30 SING N
C24 H31 SING N
C25 H32 SING N
C29 H33 SING N
C30 H34 SING N
C31 H35 SING N
C32 H36 SING N
C32 H37 SING N
#
