# Supplementary material for: Single‐Sequence Deep Learning Delivers Crystal‐Quality Models of Covalent K‐Ras G12 Hotspot Complexes
Source: IUBMB Life. 2026 Jun 13;78(6):e70108. doi: 10.1002/iub.70108 (PMC13263772; doi:10.1002/iub.70108)
Supplement: Supplementary file 1 — Data S1: iub70108‐sup‐0001‐DataS1.zip. [file IUB-78-0-s001.zip › Supplementary_Data/2_With Covalent Restraint/AlphaFold3/Inputs/cpdt.cif]

data_cpdt
#
_chem_comp.id cpdt
_chem_comp.name 'cpd_3'
_chem_comp.type non-polymer
_chem_comp.formula 'C17 H20 N4 O'
_chem_comp.formula_weight 296.374
_chem_comp.pdbx_synonyms '?'
_chem_comp.mon_nstd_parent_comp_id ?
#
loop_
_chem_comp_atom.comp_id
_chem_comp_atom.atom_id
_chem_comp_atom.type_symbol
_chem_comp_atom.charge
_chem_comp_atom.pdbx_leaving_atom_flag
_chem_comp_atom.pdbx_model_Cartn_x_ideal
_chem_comp_atom.pdbx_model_Cartn_y_ideal
_chem_comp_atom.pdbx_model_Cartn_z_ideal
cpdt C1 C 0 N 6.510 1.699 -0.582
cpdt C2 C 0 N 6.238 0.353 0.013
cpdt C3 C 0 N 4.770 0.122 -0.020
cpdt N1 N 0 N 4.313 -1.119 0.508
cpdt C4 C 0 N 2.908 -1.366 0.489
cpdt N2 N 0 N 2.095 -0.428 -0.021
cpdt C5 C 0 N 0.759 -0.566 -0.084
cpdt C6 C 0 N 0.171 -1.720 0.392
cpdt C7 C 0 N -1.239 -2.172 0.466
cpdt N3 N 0 N -2.109 -1.156 -0.083
cpdt C8 C 0 N -2.825 -0.451 0.907
cpdt C9 C 0 N -3.752 0.602 0.416
cpdt C10 C 0 N -5.035 0.183 0.036
cpdt C11 C 0 N -6.035 1.020 -0.445
cpdt C12 C 0 N -5.743 2.362 -0.556
cpdt C13 C 0 N -4.486 2.795 -0.187
cpdt C14 C 0 N -3.511 1.964 0.284
cpdt C15 C 0 N -1.408 -0.427 -1.071
cpdt C16 C 0 N -0.245 0.390 -0.620
cpdt C17 C 0 N 1.014 -2.704 0.926
cpdt N4 N 0 N 2.366 -2.505 0.962
cpdt O1 O 0 N 3.957 0.987 -0.496
cpdt H1 H 0 N 5.719 1.918 -1.337
cpdt H2 H 0 N 7.519 1.693 -1.006
cpdt H3 H 0 N 6.399 2.487 0.198
cpdt H4 H 0 N 6.688 0.191 1.010
cpdt H5 H 0 N 6.687 -0.397 -0.670
cpdt H6 H 0 N 4.913 -1.855 0.905
cpdt H7 H 0 N -1.484 -2.382 1.530
cpdt H8 H 0 N -1.371 -3.088 -0.162
cpdt H9 H 0 N -3.451 -1.206 1.463
cpdt H10 H 0 N -2.203 -0.001 1.707
cpdt H11 H 0 N -5.294 -0.871 0.113
cpdt H12 H 0 N -6.987 0.617 -0.713
cpdt H13 H 0 N -6.495 3.037 -0.925
cpdt H14 H 0 N -4.229 3.843 -0.264
cpdt H15 H 0 N -2.540 2.271 0.574
cpdt H16 H 0 N -2.038 0.191 -1.738
cpdt H17 H 0 N -0.967 -1.195 -1.771
cpdt H18 H 0 N 0.145 0.895 -1.555
cpdt H19 H 0 N -0.459 1.216 0.061
cpdt H20 H 0 N 0.737 -3.677 1.348
#
loop_
_chem_comp_bond.atom_id_1
_chem_comp_bond.atom_id_2
_chem_comp_bond.value_order
_chem_comp_bond.pdbx_aromatic_flag
C1 C2 SING N
C2 C3 SING N
C3 N1 SING N
N1 C4 SING N
C4 N2 DOUB Y
N2 C5 SING Y
C5 C6 DOUB Y
C6 C7 SING N
C7 N3 SING N
N3 C8 SING N
C8 C9 SING N
C9 C10 DOUB Y
C10 C11 SING Y
C11 C12 DOUB Y
C12 C13 SING Y
C13 C14 DOUB Y
N3 C15 SING N
C15 C16 SING N
C6 C17 SING Y
C17 N4 DOUB Y
C3 O1 DOUB N
N4 C4 SING Y
C16 C5 SING N
C14 C9 SING Y
C1 H1 SING N
C1 H2 SING N
C1 H3 SING N
C2 H4 SING N
C2 H5 SING N
N1 H6 SING N
C7 H7 SING N
C7 H8 SING N
C8 H9 SING N
C8 H10 SING N
C10 H11 SING N
C11 H12 SING N
C12 H13 SING N
C13 H14 SING N
C14 H15 SING N
C15 H16 SING N
C15 H17 SING N
C16 H18 SING N
C16 H19 SING N
C17 H20 SING N
#
