# Supplementary material for: Single‐Sequence Deep Learning Delivers Crystal‐Quality Models of Covalent K‐Ras G12 Hotspot Complexes
Source: IUBMB Life. 2026 Jun 13;78(6):e70108. doi: 10.1002/iub.70108 (PMC13263772; doi:10.1002/iub.70108)
Supplement: Supplementary file 1 — Data S1: iub70108‐sup‐0001‐DataS1.zip. [file IUB-78-0-s001.zip › Supplementary_Data/2_With Covalent Restraint/AlphaFold3/Inputs/AF3_KRASG12C_GDP_Mg2+ with ARS1620_covalent restraint.json]

{
    "name": "KRASG12C_GDP_Mg2+ with ARS1620_covalent restraint",
    "modelSeeds": [42],
    "sequences": [
      {
        "protein": {
          "id": "A",
          "sequence": "GMTEYKLVVVGACGVGKSALTIQLIQNHFVDEYDPTIEDSYRKQVVIDGETSLLDILDTAGQEEYSAMRDQYMRTGEGFLSVFAINNTKSFEDIHHYREQIKRVKDSEDVPMVLVGNKSDLPSRTVDTKQAQDLARSYGIPFIETSAKTRQGVDDAFYTLVREIRKHKEK"
        }
      },
      {
        "ligand": {
          "id": "B",
          "ccdCodes": ["ARS1620"]
        }
      },
      {
        "ligand": {
          "id": "C",
          "smiles": "O=P(O)(OP(O)(O)=O)OC[C@@H](O1)[C@@H](O)[C@@H](O)[C@@H]1N2C(N=C(N)NC3=O)=C3N=C2"
        }
      },
      {
        "ligand": {
          "id": "D",
          "smiles": "[Mg+2]" 
        }
      }

    ],
    "bondedAtomPairs": [
      [
        ["A", 13, "SG"],
        ["B", 1, "C21"]
      ]
    ],
    "userCCDPath": "/wynton/home/sungwon_jung/af_input/ARS1620.cif",
    "dialect": "alphafold3",
    "version": 3
  }
