# Supplementary material for: Single‐Sequence Deep Learning Delivers Crystal‐Quality Models of Covalent K‐Ras G12 Hotspot Complexes
Source: IUBMB Life. 2026 Jun 13;78(6):e70108. doi: 10.1002/iub.70108 (PMC13263772; doi:10.1002/iub.70108)
Supplement: Supplementary file 1 — Data S1: iub70108‐sup‐0001‐DataS1.zip. [file IUB-78-0-s001.zip › Supplementary_Data/2_With Covalent Restraint/AlphaFold3/Inputs/cpdf.cif]

data_cpdf
#
_chem_comp.id cpdf
_chem_comp.name 'cpd_4'
_chem_comp.type non-polymer
_chem_comp.formula 'C24 H24 Br2 N8 O2'
_chem_comp.formula_weight 616.318
_chem_comp.pdbx_synonyms '?'
_chem_comp.mon_nstd_parent_comp_id ?
#
loop_
_chem_comp_atom.comp_id
_chem_comp_atom.atom_id
_chem_comp_atom.type_symbol
_chem_comp_atom.charge
_chem_comp_atom.pdbx_leaving_atom_flag
_chem_comp_atom.pdbx_model_Cartn_x_ideal
_chem_comp_atom.pdbx_model_Cartn_y_ideal
_chem_comp_atom.pdbx_model_Cartn_z_ideal
cpdf C1 C 0 N 2.172 -5.502 -0.684
cpdf C2 C 0 N 1.661 -4.114 -0.909
cpdf C3 C 0 N 2.621 -3.074 -0.546
cpdf N1 N 0 N 2.536 -1.664 -0.606
cpdf C4 C 0 N 3.719 -1.018 -0.192
cpdf C5 C 0 N 4.800 -1.761 0.219
cpdf C6 C 0 N 5.980 -1.177 0.631
cpdf N2 N 0 N 6.104 0.161 0.641
cpdf C7 C 0 N 5.098 0.977 0.255
cpdf N3 N 0 N 5.235 2.390 0.268
cpdf C8 C 0 N 4.754 3.099 1.316
cpdf C9 C 0 N 4.993 4.455 1.124
cpdf N4 N 0 N 5.630 4.513 -0.071
cpdf C10 C 0 N 5.765 3.269 -0.567
cpdf C11 C 0 N 6.386 2.803 -1.833
cpdf C12 C 0 N 3.960 0.312 -0.139
cpdf BR1 BR 0 N 2.554 1.471 -0.679
cpdf C13 C 0 N 1.249 -1.281 -1.075
cpdf C14 C 0 N 0.216 -1.073 0.027
cpdf C15 C 0 N -1.096 -0.675 -0.582
cpdf N5 N 0 N -2.258 -0.407 0.172
cpdf C16 C 0 N -3.529 -0.029 -0.312
cpdf C17 C 0 N -3.901 0.155 -1.610
cpdf C18 C 0 N -5.147 0.525 -2.066
cpdf N6 N 0 N -6.083 0.721 -1.112
cpdf C19 C 0 N -5.775 0.554 0.204
cpdf N7 N 0 N -6.776 0.766 1.190
cpdf C20 C 0 N -7.388 0.108 2.199
cpdf C21 C 0 N -8.321 0.968 2.777
cpdf N8 N 0 N -8.271 2.140 2.118
cpdf C22 C 0 N -7.334 2.012 1.159
cpdf C23 C 0 N -7.121 3.226 0.299
cpdf C24 C 0 N -4.509 0.182 0.601
cpdf BR2 BR 0 N -4.170 -0.027 2.463
cpdf O1 O 0 N -1.071 -0.601 -1.831
cpdf O2 O 0 N 3.189 -4.153 -0.301
cpdf H1 H 0 N 1.343 -6.188 -1.015
cpdf H2 H 0 N 3.016 -5.740 -1.358
cpdf H3 H 0 N 2.373 -5.742 0.383
cpdf H4 H 0 N 1.329 -4.059 -1.970
cpdf H5 H 0 N 0.747 -4.007 -0.309
cpdf H6 H 0 N 4.883 -2.833 0.277
cpdf H7 H 0 N 6.856 -1.712 0.963
cpdf H8 H 0 N 4.243 2.784 2.225
cpdf H9 H 0 N 4.776 5.328 1.705
cpdf H10 H 0 N 6.793 3.722 -2.338
cpdf H11 H 0 N 7.273 2.156 -1.670
cpdf H12 H 0 N 5.655 2.381 -2.545
cpdf H13 H 0 N 1.219 -0.348 -1.695
cpdf H14 H 0 N 0.775 -2.117 -1.696
cpdf H15 H 0 N 0.473 -0.255 0.721
cpdf H16 H 0 N 0.101 -1.971 0.665
cpdf H17 H 0 N -2.078 -0.522 1.190
cpdf H18 H 0 N -3.176 0.005 -2.393
cpdf H19 H 0 N -5.368 0.651 -3.115
cpdf H20 H 0 N -7.043 -0.910 2.347
cpdf H21 H 0 N -8.903 0.577 3.615
cpdf H22 H 0 N -6.890 4.114 0.933
cpdf H23 H 0 N -6.267 3.029 -0.387
cpdf H24 H 0 N -8.001 3.405 -0.354
#
loop_
_chem_comp_bond.atom_id_1
_chem_comp_bond.atom_id_2
_chem_comp_bond.value_order
_chem_comp_bond.pdbx_aromatic_flag
C1 C2 SING N
C2 C3 SING N
C3 N1 SING N
N1 C4 SING N
C4 C5 DOUB Y
C5 C6 SING Y
C6 N2 DOUB Y
N2 C7 SING Y
C7 N3 SING N
N3 C8 SING Y
C8 C9 DOUB Y
C9 N4 SING Y
N4 C10 DOUB Y
C10 C11 SING N
C7 C12 DOUB Y
C12 BR1 SING N
N1 C13 SING N
C13 C14 SING N
C14 C15 SING N
C15 N5 SING N
N5 C16 SING N
C16 C17 DOUB Y
C17 C18 SING Y
C18 N6 DOUB Y
N6 C19 SING Y
C19 N7 SING N
N7 C20 SING Y
C20 C21 DOUB Y
C21 N8 SING Y
N8 C22 DOUB Y
C22 C23 SING N
C19 C24 DOUB Y
C24 BR2 SING N
C15 O1 DOUB N
C3 O2 DOUB N
C12 C4 SING Y
C10 N3 SING Y
C24 C16 SING Y
C22 N7 SING Y
C1 H1 SING N
C1 H2 SING N
C1 H3 SING N
C2 H4 SING N
C2 H5 SING N
C5 H6 SING N
C6 H7 SING N
C8 H8 SING N
C9 H9 SING N
C11 H10 SING N
C11 H11 SING N
C11 H12 SING N
C13 H13 SING N
C13 H14 SING N
C14 H15 SING N
C14 H16 SING N
N5 H17 SING N
C17 H18 SING N
C18 H19 SING N
C20 H20 SING N
C21 H21 SING N
C23 H22 SING N
C23 H23 SING N
C23 H24 SING N
#
