# Supplementary material for: Single‐Sequence Deep Learning Delivers Crystal‐Quality Models of Covalent K‐Ras G12 Hotspot Complexes
Source: IUBMB Life. 2026 Jun 13;78(6):e70108. doi: 10.1002/iub.70108 (PMC13263772; doi:10.1002/iub.70108)
Supplement: Supplementary file 1 — Data S1: iub70108‐sup‐0001‐DataS1.zip. [file IUB-78-0-s001.zip › Supplementary_Data/2_With Covalent Restraint/AlphaFold3/Inputs/ARS853.cif]

data_ARS853
#
_chem_comp.id ARS853
_chem_comp.name 'ARS853'
_chem_comp.type non-polymer
_chem_comp.formula 'C22 H31 Cl N4 O3'
_chem_comp.formula_weight 434.968
_chem_comp.pdbx_synonyms '?'
_chem_comp.mon_nstd_parent_comp_id ?
#
loop_
_chem_comp_atom.comp_id
_chem_comp_atom.atom_id
_chem_comp_atom.type_symbol
_chem_comp_atom.charge
_chem_comp_atom.pdbx_leaving_atom_flag
_chem_comp_atom.pdbx_model_Cartn_x_ideal
_chem_comp_atom.pdbx_model_Cartn_y_ideal
_chem_comp_atom.pdbx_model_Cartn_z_ideal
ARS853 O1 O 0 N 7.107 -1.327 0.160
ARS853 C1 C 0 N 6.742 -0.508 -0.730
ARS853 N1 N 0 N 5.501 -0.906 -1.315
ARS853 C2 C 0 N 4.731 -2.095 -0.999
ARS853 C3 C 0 N 3.537 -1.436 -1.590
ARS853 C4 C 0 N 4.481 -0.515 -2.289
ARS853 N2 N 0 N 2.666 -0.732 -0.676
ARS853 C5 C 0 N 1.633 -0.121 -1.448
ARS853 C6 C 0 N 0.696 0.749 -0.683
ARS853 N3 N 0 N 0.304 -0.047 0.491
ARS853 C7 C 0 N 0.903 -1.304 0.961
ARS853 C8 C 0 N 2.251 -1.540 0.414
ARS853 C9 C 0 N -0.790 0.554 1.181
ARS853 C10 C 0 N -1.313 -0.121 2.397
ARS853 N4 N 0 N -2.404 0.649 2.924
ARS853 C11 C 0 N -3.637 0.929 2.248
ARS853 C12 C 0 N -4.634 1.740 2.767
ARS853 O2 O 0 N -4.429 2.341 4.010
ARS853 C13 C 0 N -5.793 1.927 2.040
ARS853 C14 C 0 N -5.938 1.302 0.809
ARS853 CL1 CL 0 N -7.484 1.679 0.062
ARS853 C15 C 0 N -4.921 0.487 0.300
ARS853 C16 C 0 N -5.367 -0.047 -1.024
ARS853 C17 C 0 N -6.615 -0.862 -0.977
ARS853 C18 C 0 N -5.338 -1.548 -1.265
ARS853 C19 C 0 N -5.068 0.831 -2.206
ARS853 C20 C 0 N -3.769 0.304 1.027
ARS853 O3 O 0 N -1.206 1.632 0.661
ARS853 C21 C 0 N 7.554 0.673 -1.050
ARS853 C22 C 0 N 7.812 1.496 0.208
ARS853 H1 H 0 N 5.055 -2.986 -1.611
ARS853 H2 H 0 N 4.715 -2.385 0.049
ARS853 H3 H 0 N 2.993 -2.109 -2.291
ARS853 H4 H 0 N 4.709 -0.768 -3.333
ARS853 H5 H 0 N 4.230 0.569 -2.234
ARS853 H6 H 0 N 2.058 0.486 -2.277
ARS853 H7 H 0 N 1.034 -0.925 -1.931
ARS853 H8 H 0 N 1.258 1.625 -0.302
ARS853 H9 H 0 N -0.158 1.016 -1.306
ARS853 H10 H 0 N 0.161 -2.112 0.776
ARS853 H11 H 0 N 0.913 -1.186 2.086
ARS853 H12 H 0 N 2.991 -1.527 1.240
ARS853 H13 H 0 N 2.274 -2.605 0.035
ARS853 H14 H 0 N -1.614 -1.142 2.089
ARS853 H15 H 0 N -0.554 -0.241 3.173
ARS853 H16 H 0 N -2.345 1.074 3.896
ARS853 H17 H 0 N -5.179 2.938 4.370
ARS853 H18 H 0 N -6.510 2.573 2.526
ARS853 H19 H 0 N -7.078 -1.063 0.028
ARS853 H20 H 0 N -7.387 -0.746 -1.762
ARS853 H21 H 0 N -5.169 -1.881 -2.314
ARS853 H22 H 0 N -4.828 -2.187 -0.491
ARS853 H23 H 0 N -4.200 1.476 -1.970
ARS853 H24 H 0 N -4.788 0.193 -3.071
ARS853 H25 H 0 N -5.943 1.435 -2.529
ARS853 H26 H 0 N -3.096 -0.342 0.509
ARS853 H27 H 0 N 7.122 1.283 -1.845
ARS853 H28 H 0 N 8.568 0.268 -1.356
ARS853 H29 H 0 N 7.431 0.929 1.084
ARS853 H30 H 0 N 7.246 2.448 0.098
ARS853 H31 H 0 N 8.880 1.705 0.320
#
loop_
_chem_comp_bond.atom_id_1
_chem_comp_bond.atom_id_2
_chem_comp_bond.value_order
_chem_comp_bond.pdbx_aromatic_flag
O1 C1 DOUB N
C1 N1 SING N
N1 C2 SING N
C2 C3 SING N
C3 C4 SING N
C3 N2 SING N
N2 C5 SING N
C5 C6 SING N
C6 N3 SING N
N3 C7 SING N
C7 C8 SING N
N3 C9 SING N
C9 C10 SING N
C10 N4 SING N
N4 C11 SING N
C11 C12 DOUB Y
C12 O2 SING N
C12 C13 SING Y
C13 C14 DOUB Y
C14 CL1 SING N
C14 C15 SING Y
C15 C16 SING N
C16 C17 SING N
C17 C18 SING N
C16 C19 SING N
C15 C20 DOUB Y
C9 O3 DOUB N
C1 C21 SING N
C21 C22 SING N
C4 N1 SING N
C8 N2 SING N
C20 C11 SING Y
C18 C16 SING N
C2 H1 SING N
C2 H2 SING N
C3 H3 SING N
C4 H4 SING N
C4 H5 SING N
C5 H6 SING N
C5 H7 SING N
C6 H8 SING N
C6 H9 SING N
C7 H10 SING N
C7 H11 SING N
C8 H12 SING N
C8 H13 SING N
C10 H14 SING N
C10 H15 SING N
N4 H16 SING N
O2 H17 SING N
C13 H18 SING N
C17 H19 SING N
C17 H20 SING N
C18 H21 SING N
C18 H22 SING N
C19 H23 SING N
C19 H24 SING N
C19 H25 SING N
C20 H26 SING N
C21 H27 SING N
C21 H28 SING N
C22 H29 SING N
C22 H30 SING N
C22 H31 SING N
#
