# Supplementary material for: Single‐Sequence Deep Learning Delivers Crystal‐Quality Models of Covalent K‐Ras G12 Hotspot Complexes
Source: IUBMB Life. 2026 Jun 13;78(6):e70108. doi: 10.1002/iub.70108 (PMC13263772; doi:10.1002/iub.70108)
Supplement: Supplementary file 1 — Data S1: iub70108‐sup‐0001‐DataS1.zip. [file IUB-78-0-s001.zip › Supplementary_Data/2_With Covalent Restraint/AlphaFold3/Inputs/ARS1620.cif]

data_ARS1620
#
_chem_comp.id ARS1620
_chem_comp.name 'ARS1620'
_chem_comp.type non-polymer
_chem_comp.formula 'C21 H19 Cl F2 N4 O2'
_chem_comp.formula_weight 432.858
_chem_comp.pdbx_synonyms '?'
_chem_comp.mon_nstd_parent_comp_id ?
#
loop_
_chem_comp_atom.comp_id
_chem_comp_atom.atom_id
_chem_comp_atom.type_symbol
_chem_comp_atom.charge
_chem_comp_atom.pdbx_leaving_atom_flag
_chem_comp_atom.pdbx_model_Cartn_x_ideal
_chem_comp_atom.pdbx_model_Cartn_y_ideal
_chem_comp_atom.pdbx_model_Cartn_z_ideal
ARS1620 O1 O 0 N -5.869 -2.077 -0.401
ARS1620 C1 C 0 N -5.406 -0.901 -0.311
ARS1620 N1 N 0 N -4.152 -0.451 -0.809
ARS1620 C2 C 0 N -3.591 0.904 -0.717
ARS1620 C3 C 0 N -2.164 0.661 -0.203
ARS1620 N2 N 0 N -1.367 0.093 -1.282
ARS1620 C4 C 0 N -0.051 0.365 -1.763
ARS1620 N3 N 0 N 0.007 0.772 -3.058
ARS1620 C5 C 0 N 1.193 1.066 -3.645
ARS1620 N4 N 0 N 2.370 0.972 -2.986
ARS1620 C6 C 0 N 2.333 0.571 -1.703
ARS1620 C7 C 0 N 3.448 0.426 -0.900
ARS1620 F1 F 0 N 4.655 0.723 -1.486
ARS1620 C8 C 0 N 3.384 0.013 0.413
ARS1620 C9 C 0 N 4.631 -0.099 1.155
ARS1620 C10 C 0 N 5.052 1.028 1.834
ARS1620 O2 O 0 N 4.395 2.246 1.869
ARS1620 C11 C 0 N 6.238 1.001 2.569
ARS1620 C12 C 0 N 7.023 -0.150 2.638
ARS1620 C13 C 0 N 6.537 -1.246 1.930
ARS1620 C14 C 0 N 5.374 -1.265 1.192
ARS1620 F2 F 0 N 4.960 -2.354 0.531
ARS1620 C15 C 0 N 2.172 -0.281 0.992
ARS1620 CL1 CL 0 N 2.101 -0.805 2.660
ARS1620 C16 C 0 N 1.035 -0.148 0.220
ARS1620 C17 C 0 N 1.139 0.266 -1.082
ARS1620 C18 C 0 N -2.043 -0.954 -2.012
ARS1620 C19 C 0 N -3.336 -1.412 -1.474
ARS1620 C20 C 0 N -6.285 0.097 0.395
ARS1620 C21 C 0 N -6.162 -0.057 1.891
ARS1620 H1 H 0 N -4.078 1.472 0.107
ARS1620 H2 H 0 N -3.616 1.396 -1.689
ARS1620 H3 H 0 N -2.283 -0.070 0.625
ARS1620 H4 H 0 N -1.772 1.632 0.137
ARS1620 H5 H 0 N 1.134 1.384 -4.690
ARS1620 H6 H 0 N 3.525 2.321 1.350
ARS1620 H7 H 0 N 6.617 1.850 3.119
ARS1620 H8 H 0 N 7.941 -0.200 3.196
ARS1620 H9 H 0 N 7.110 -2.151 1.957
ARS1620 H10 H 0 N 0.089 -0.383 0.689
ARS1620 H11 H 0 N -2.101 -0.613 -3.067
ARS1620 H12 H 0 N -1.313 -1.816 -2.036
ARS1620 H13 H 0 N -3.178 -2.332 -0.840
ARS1620 H14 H 0 N -3.942 -1.801 -2.337
ARS1620 H15 H 0 N -7.362 -0.107 0.148
ARS1620 H16 H 0 N -6.088 1.131 0.046
ARS1620 H17 H 0 N -6.946 -0.658 2.358
ARS1620 H18 H 0 N -5.179 -0.533 2.104
ARS1620 H19 H 0 N -6.180 0.950 2.370
#
loop_
_chem_comp_bond.atom_id_1
_chem_comp_bond.atom_id_2
_chem_comp_bond.value_order
_chem_comp_bond.pdbx_aromatic_flag
O1 C1 DOUB N
C1 N1 SING N
N1 C2 SING N
C2 C3 SING N
C3 N2 SING N
N2 C4 SING N
C4 N3 DOUB Y
N3 C5 SING Y
C5 N4 DOUB Y
N4 C6 SING Y
C6 C7 DOUB Y
C7 F1 SING N
C7 C8 SING Y
C8 C9 SING N
C9 C10 DOUB Y
C10 O2 SING N
C10 C11 SING Y
C11 C12 DOUB Y
C12 C13 SING Y
C13 C14 DOUB Y
C14 F2 SING N
C8 C15 DOUB Y
C15 CL1 SING N
C15 C16 SING Y
C16 C17 DOUB Y
N2 C18 SING N
C18 C19 SING N
C1 C20 SING N
C20 C21 SING N
C19 N1 SING N
C17 C4 SING Y
C17 C6 SING Y
C14 C9 SING Y
C2 H1 SING N
C2 H2 SING N
C3 H3 SING N
C3 H4 SING N
C5 H5 SING N
O2 H6 SING N
C11 H7 SING N
C12 H8 SING N
C13 H9 SING N
C16 H10 SING N
C18 H11 SING N
C18 H12 SING N
C19 H13 SING N
C19 H14 SING N
C20 H15 SING N
C20 H16 SING N
C21 H17 SING N
C21 H18 SING N
C21 H19 SING N
#
