# Supplementary material for: Single‐Sequence Deep Learning Delivers Crystal‐Quality Models of Covalent K‐Ras G12 Hotspot Complexes
Source: IUBMB Life. 2026 Jun 13;78(6):e70108. doi: 10.1002/iub.70108 (PMC13263772; doi:10.1002/iub.70108)
Supplement: Supplementary file 1 — Data S1: iub70108‐sup‐0001‐DataS1.zip. [file IUB-78-0-s001.zip › Supplementary_Data/2_With Covalent Restraint/AlphaFold3/Inputs/AF3_KRASG12C_GDP_Mg2+ with cpdf_covalent restraint.json]

{
  "name": "KRASG12C_GDP_Mg2+ with cpdf_covalent restraint",
  "modelSeeds": [
    42
  ],
  "sequences": [
    {
      "protein": {
        "id": "A",
        "sequence": "GMTEYKLVVVGACGVGKSALTIQLIQNHFVDEYDPTIEDSYRKQVVIDGETSLLDILDTAGQEEYSAMRDQYMRTGEGFLSVFAINNTKSFEDIHHYREQIKRVKDSEDVPMVLVGNKSDLPSRTVDTKQAQDLARSYGIPFIETSAKTRQGVDDAFYTLVREIRKHKEK"
      }
    },
    {
      "ligand": {
        "id": "B",
        "ccdCodes": [
          "cpdf"
        ]
      }
    },
    {
      "ligand": {
        "id": "C",
        "smiles": "CCC(N(C1=CC=NC(N2C=CN=C2C)=C1Br)CCC(NC3=CC=NC(N4C=CN=C4C)=C3Br)=O)=O"
      }
    },
    {
      "ligand": {
        "id": "D",
        "smiles": "[Mg+2]"
      }
    }
  ],
  "bondedAtomPairs": [
    [
      [
        "A",
        13,
        "SG"
      ],
      [
        "B",
        1,
        "C1"
      ]
    ]
  ],
  "userCCDPath": "/wynton/home/sungwon_jung/af_input/cpdf.cif",
  "dialect": "alphafold3",
  "version": 3
}
