# Supplementary material for: Single‐Sequence Deep Learning Delivers Crystal‐Quality Models of Covalent K‐Ras G12 Hotspot Complexes
Source: IUBMB Life. 2026 Jun 13;78(6):e70108. doi: 10.1002/iub.70108 (PMC13263772; doi:10.1002/iub.70108)
Supplement: Supplementary file 1 — Data S1: iub70108‐sup‐0001‐DataS1.zip. [file IUB-78-0-s001.zip › Supplementary_Data/2_With Covalent Restraint/AlphaFold3/Inputs/DIV.cif]

data_DIV
#
_chem_comp.id DIV
_chem_comp.name 'Divarasib'
_chem_comp.type non-polymer
_chem_comp.formula 'C29 H34 Cl F4 N7 O2'
_chem_comp.formula_weight 624.083
_chem_comp.pdbx_synonyms '?'
_chem_comp.mon_nstd_parent_comp_id ?
#
loop_
_chem_comp_atom.comp_id
_chem_comp_atom.atom_id
_chem_comp_atom.type_symbol
_chem_comp_atom.charge
_chem_comp_atom.pdbx_leaving_atom_flag
_chem_comp_atom.pdbx_model_Cartn_x_ideal
_chem_comp_atom.pdbx_model_Cartn_y_ideal
_chem_comp_atom.pdbx_model_Cartn_z_ideal
DIV C1 C 0 N 2.454 -2.274 1.483
DIV C2 C 0 N 2.614 -0.847 1.041
DIV C3 C 0 N 4.094 -0.503 0.829
DIV N1 N 0 N 4.620 -1.541 -0.027
DIV C4 C 0 N 5.785 -2.229 0.383
DIV C5 C 0 N 6.383 -3.310 -0.450
DIV C6 C 0 N 7.628 -3.876 0.213
DIV O1 O 0 N 6.076 -1.696 1.498
DIV C7 C 0 N 3.882 -1.754 -1.222
DIV C8 C 0 N 2.735 -0.808 -1.416
DIV N2 N 0 N 1.964 -0.580 -0.243
DIV C9 C 0 N 0.629 -0.126 -0.087
DIV N3 N 0 N -0.161 -1.152 0.327
DIV C10 C 0 N -1.496 -0.934 0.516
DIV O2 O 0 N -2.449 -1.850 0.932
DIV C11 C 0 N -2.216 -3.190 1.241
DIV C12 C 0 N -3.510 -3.863 1.661
DIV C13 C 0 N -3.346 -5.309 1.990
DIV C14 C 0 N -4.555 -6.020 1.381
DIV C15 C 0 N -5.457 -4.882 1.025
DIV N4 N 0 N -4.516 -3.826 0.639
DIV C16 C 0 N -4.026 -4.136 -0.670
DIV N5 N 0 N -2.059 0.291 0.297
DIV C17 C 0 N -1.298 1.322 -0.113
DIV C18 C 0 N -1.745 2.603 -0.358
DIV F1 F 0 N -3.069 2.817 -0.180
DIV C19 C 0 N -0.891 3.613 -0.771
DIV C20 C 0 N -1.386 4.960 -1.025
DIV C21 C 0 N -1.508 5.947 -0.078
DIV C22 C 0 N -1.129 5.671 1.325
DIV F2 F 0 N -1.892 4.633 1.856
DIV F3 F 0 N -1.282 6.781 2.130
DIV F4 F 0 N 0.190 5.213 1.371
DIV C23 C 0 N -1.998 7.148 -0.543
DIV C24 C 0 N -2.171 8.273 0.379
DIV C25 C 0 N -2.320 7.259 -1.898
DIV C26 C 0 N -2.191 6.266 -2.819
DIV N6 N 0 N -2.558 6.520 -4.162
DIV N7 N 0 N -1.707 5.101 -2.327
DIV C27 C 0 N 0.473 3.345 -0.951
DIV CL1 CL 0 N 1.611 4.586 -1.493
DIV C28 C 0 N 0.919 2.063 -0.705
DIV C29 C 0 N 0.047 1.098 -0.301
DIV H1 H 0 N 3.401 -2.515 2.052
DIV H2 H 0 N 1.651 -2.332 2.276
DIV H3 H 0 N 2.263 -2.984 0.679
DIV H4 H 0 N 2.193 -0.201 1.838
DIV H5 H 0 N 4.626 -0.432 1.790
DIV H6 H 0 N 4.101 0.444 0.233
DIV H7 H 0 N 6.728 -2.822 -1.395
DIV H8 H 0 N 5.688 -4.147 -0.643
DIV H9 H 0 N 7.360 -4.298 1.203
DIV H10 H 0 N 8.409 -3.087 0.307
DIV H11 H 0 N 7.995 -4.691 -0.447
DIV H12 H 0 N 4.594 -1.588 -2.079
DIV H13 H 0 N 3.567 -2.811 -1.319
DIV H14 H 0 N 3.073 0.139 -1.853
DIV H15 H 0 N 2.044 -1.282 -2.170
DIV H16 H 0 N -1.496 -3.242 2.079
DIV H17 H 0 N -1.821 -3.785 0.371
DIV H18 H 0 N -3.918 -3.327 2.558
DIV H19 H 0 N -3.401 -5.492 3.093
DIV H20 H 0 N -2.405 -5.714 1.578
DIV H21 H 0 N -5.028 -6.704 2.111
DIV H22 H 0 N -4.228 -6.608 0.494
DIV H23 H 0 N -6.064 -4.576 1.896
DIV H24 H 0 N -6.071 -5.216 0.159
DIV H25 H 0 N -4.880 -4.275 -1.368
DIV H26 H 0 N -3.435 -5.072 -0.722
DIV H27 H 0 N -3.450 -3.265 -1.086
DIV H28 H 0 N -1.252 8.648 0.838
DIV H29 H 0 N -2.591 9.129 -0.214
DIV H30 H 0 N -2.925 8.024 1.172
DIV H31 H 0 N -2.702 8.224 -2.215
DIV H32 H 0 N -1.722 6.298 -4.770
DIV H33 H 0 N -3.439 6.856 -4.575
DIV H34 H 0 N 1.968 1.901 -0.846
#
loop_
_chem_comp_bond.atom_id_1
_chem_comp_bond.atom_id_2
_chem_comp_bond.value_order
_chem_comp_bond.pdbx_aromatic_flag
C1 C2 SING N
C2 C3 SING N
C3 N1 SING N
N1 C4 SING N
C4 C5 SING N
C5 C6 SING N
C4 O1 DOUB N
N1 C7 SING N
C7 C8 SING N
C8 N2 SING N
N2 C9 SING N
C9 N3 DOUB Y
N3 C10 SING Y
C10 O2 SING N
O2 C11 SING N
C11 C12 SING N
C12 C13 SING N
C13 C14 SING N
C14 C15 SING N
C15 N4 SING N
N4 C16 SING N
C10 N5 DOUB Y
N5 C17 SING Y
C17 C18 DOUB Y
C18 F1 SING N
C18 C19 SING Y
C19 C20 SING N
C20 C21 DOUB Y
C21 C22 SING N
C22 F2 SING N
C22 F3 SING N
C22 F4 SING N
C21 C23 SING Y
C23 C24 SING N
C23 C25 DOUB Y
C25 C26 SING Y
C26 N6 SING N
C26 N7 DOUB Y
C19 C27 DOUB Y
C27 CL1 SING N
C27 C28 SING Y
C28 C29 DOUB Y
N2 C2 SING N
C29 C9 SING Y
N4 C12 SING N
C29 C17 SING Y
N7 C20 SING Y
C1 H1 SING N
C1 H2 SING N
C1 H3 SING N
C2 H4 SING N
C3 H5 SING N
C3 H6 SING N
C5 H7 SING N
C5 H8 SING N
C6 H9 SING N
C6 H10 SING N
C6 H11 SING N
C7 H12 SING N
C7 H13 SING N
C8 H14 SING N
C8 H15 SING N
C11 H16 SING N
C11 H17 SING N
C12 H18 SING N
C13 H19 SING N
C13 H20 SING N
C14 H21 SING N
C14 H22 SING N
C15 H23 SING N
C15 H24 SING N
C16 H25 SING N
C16 H26 SING N
C16 H27 SING N
C24 H28 SING N
C24 H29 SING N
C24 H30 SING N
C25 H31 SING N
N6 H32 SING N
N6 H33 SING N
C28 H34 SING N
#
