# Supplementary material for: Single‐Sequence Deep Learning Delivers Crystal‐Quality Models of Covalent K‐Ras G12 Hotspot Complexes
Source: IUBMB Life. 2026 Jun 13;78(6):e70108. doi: 10.1002/iub.70108 (PMC13263772; doi:10.1002/iub.70108)
Supplement: Supplementary file 1 — Data S1: iub70108‐sup‐0001‐DataS1.zip. [file IUB-78-0-s001.zip › Supplementary_Data/2_With Covalent Restraint/AlphaFold3/Predicted Structures/krasg12c_gdp_mg2_with_adagrasib_covalent_restraint/krasg12c_gdp_mg2_with_adagrasib_covalent_restraint_model.cif]

# By using this file you agree to the legally binding terms of use found at
# https://github.com/google-deepmind/alphafold3/blob/main/OUTPUT_TERMS_OF_USE.md.
# To request access to the AlphaFold 3 model parameters, follow the process set
# out at https://github.com/google-deepmind/alphafold3. You may only use these if
# received directly from Google. Use is subject to terms of use available at
# https://github.com/google-deepmind/alphafold3/blob/main/WEIGHTS_TERMS_OF_USE.md.
data_krasg12c_gdp_mg2_with_adagrasib_covalent_restraint
#
_entry.id krasg12c_gdp_mg2_with_adagrasib_covalent_restraint
#
loop_
_atom_type.symbol
C  
CL 
F  
Mg 
N  
O  
P  
S  
#
loop_
_audit_author.name
_audit_author.pdbx_ordinal
"Google DeepMind" 1 
"Isomorphic Labs" 2 
#
_audit_conform.dict_location https://raw.githubusercontent.com/ihmwg/ModelCIF/master/dist/mmcif_ma.dic
_audit_conform.dict_name     mmcif_ma.dic
_audit_conform.dict_version  1.4.5
#
loop_
_chem_comp.formula
_chem_comp.formula_weight
_chem_comp.id
_chem_comp.mon_nstd_flag
_chem_comp.name
_chem_comp.pdbx_smiles
_chem_comp.pdbx_synonyms
_chem_comp.type
"C3 H7 N O2"         89.093  ALA       y ALANINE         C[C@@H](C(=O)O)N                                                               ? "L-PEPTIDE LINKING" 
"C6 H15 N4 O2"       175.209 ARG       y ARGININE        C(C[C@@H](C(=O)O)N)CNC(=[NH2+])N                                               ? "L-PEPTIDE LINKING" 
"C4 H8 N2 O3"        132.118 ASN       y ASPARAGINE      C([C@@H](C(=O)O)N)C(=O)N                                                       ? "L-PEPTIDE LINKING" 
"C4 H7 N O4"         133.103 ASP       y "ASPARTIC ACID" C([C@@H](C(=O)O)N)C(=O)O                                                       ? "L-PEPTIDE LINKING" 
"C32 H37 Cl F N7 O2" 606.146 Adagrasib . Adagrasib       ?                                                                              ? non-polymer         
"C3 H7 N O2 S"       121.158 CYS       y CYSTEINE        C([C@@H](C(=O)O)N)S                                                            ? "L-PEPTIDE LINKING" 
"C5 H10 N2 O3"       146.144 GLN       y GLUTAMINE       C(CC(=O)N)[C@@H](C(=O)O)N                                                      ? "L-PEPTIDE LINKING" 
"C5 H9 N O4"         147.129 GLU       y "GLUTAMIC ACID" C(CC(=O)O)[C@@H](C(=O)O)N                                                      ? "L-PEPTIDE LINKING" 
"C2 H5 N O2"         75.067  GLY       y GLYCINE         C(C(=O)O)N                                                                     ? "PEPTIDE LINKING"   
"C6 H10 N3 O2"       156.162 HIS       y HISTIDINE       c1c([nH+]c[nH]1)C[C@@H](C(=O)O)N                                               ? "L-PEPTIDE LINKING" 
"C6 H13 N O2"        131.173 ILE       y ISOLEUCINE      CC[C@H](C)[C@@H](C(=O)O)N                                                      ? "L-PEPTIDE LINKING" 
"C6 H13 N O2"        131.173 LEU       y LEUCINE         CC(C)C[C@@H](C(=O)O)N                                                          ? "L-PEPTIDE LINKING" 
?                    ?       LIG_C     ? ?               O=P(O)(OP(O)(O)=O)OC[C@@H](O1)[C@@H](O)[C@@H](O)[C@@H]1N2C(N=C(N)NC3=O)=C3N=C2 ? non-polymer         
?                    ?       LIG_D     ? ?               "[Mg+2]"                                                                       ? non-polymer         
"C6 H15 N2 O2"       147.195 LYS       y LYSINE          C(CC[NH3+])C[C@@H](C(=O)O)N                                                    ? "L-PEPTIDE LINKING" 
"C5 H11 N O2 S"      149.211 MET       y METHIONINE      CSCC[C@@H](C(=O)O)N                                                            ? "L-PEPTIDE LINKING" 
"C9 H11 N O2"        165.189 PHE       y PHENYLALANINE   c1ccc(cc1)C[C@@H](C(=O)O)N                                                     ? "L-PEPTIDE LINKING" 
"C5 H9 N O2"         115.130 PRO       y PROLINE         C1C[C@H](NC1)C(=O)O                                                            ? "L-PEPTIDE LINKING" 
"C3 H7 N O3"         105.093 SER       y SERINE          C([C@@H](C(=O)O)N)O                                                            ? "L-PEPTIDE LINKING" 
"C4 H9 N O3"         119.119 THR       y THREONINE       C[C@H]([C@@H](C(=O)O)N)O                                                       ? "L-PEPTIDE LINKING" 
"C9 H11 N O3"        181.189 TYR       y TYROSINE        c1cc(ccc1C[C@@H](C(=O)O)N)O                                                    ? "L-PEPTIDE LINKING" 
"C5 H11 N O2"        117.146 VAL       y VALINE          CC(C)[C@@H](C(=O)O)N                                                           ? "L-PEPTIDE LINKING" 
#
_citation.book_publisher          ?
_citation.country                 UK
_citation.id                      primary
_citation.journal_full            Nature
_citation.journal_id_ASTM         NATUAS
_citation.journal_id_CSD          0006
_citation.journal_id_ISSN         0028-0836
_citation.journal_volume          630
_citation.page_first              493
_citation.page_last               500
_citation.pdbx_database_id_DOI    10.1038/s41586-024-07487-w
_citation.pdbx_database_id_PubMed 38718835
_citation.title                   "Accurate structure prediction of biomolecular interactions with AlphaFold 3"
_citation.year                    2024
#
loop_
_citation_author.citation_id
_citation_author.name
_citation_author.ordinal
primary "Google DeepMind" 1 
primary "Isomorphic Labs" 2 
#
loop_
_entity.id
_entity.pdbx_description
_entity.type
1 . polymer     
2 . non-polymer 
3 . non-polymer 
4 . non-polymer 
#
_entity_poly.entity_id      1
_entity_poly.pdbx_strand_id A
_entity_poly.type           polypeptide(L)
#
loop_
_entity_poly_seq.entity_id
_entity_poly_seq.hetero
_entity_poly_seq.mon_id
_entity_poly_seq.num
1 n GLY 1   
1 n MET 2   
1 n THR 3   
1 n GLU 4   
1 n TYR 5   
1 n LYS 6   
1 n LEU 7   
1 n VAL 8   
1 n VAL 9   
1 n VAL 10  
1 n GLY 11  
1 n ALA 12  
1 n CYS 13  
1 n GLY 14  
1 n VAL 15  
1 n GLY 16  
1 n LYS 17  
1 n SER 18  
1 n ALA 19  
1 n LEU 20  
1 n THR 21  
1 n ILE 22  
1 n GLN 23  
1 n LEU 24  
1 n ILE 25  
1 n GLN 26  
1 n ASN 27  
1 n HIS 28  
1 n PHE 29  
1 n VAL 30  
1 n ASP 31  
1 n GLU 32  
1 n TYR 33  
1 n ASP 34  
1 n PRO 35  
1 n THR 36  
1 n ILE 37  
1 n GLU 38  
1 n ASP 39  
1 n SER 40  
1 n TYR 41  
1 n ARG 42  
1 n LYS 43  
1 n GLN 44  
1 n VAL 45  
1 n VAL 46  
1 n ILE 47  
1 n ASP 48  
1 n GLY 49  
1 n GLU 50  
1 n THR 51  
1 n SER 52  
1 n LEU 53  
1 n LEU 54  
1 n ASP 55  
1 n ILE 56  
1 n LEU 57  
1 n ASP 58  
1 n THR 59  
1 n ALA 60  
1 n GLY 61  
1 n GLN 62  
1 n GLU 63  
1 n GLU 64  
1 n TYR 65  
1 n SER 66  
1 n ALA 67  
1 n MET 68  
1 n ARG 69  
1 n ASP 70  
1 n GLN 71  
1 n TYR 72  
1 n MET 73  
1 n ARG 74  
1 n THR 75  
1 n GLY 76  
1 n GLU 77  
1 n GLY 78  
1 n PHE 79  
1 n LEU 80  
1 n SER 81  
1 n VAL 82  
1 n PHE 83  
1 n ALA 84  
1 n ILE 85  
1 n ASN 86  
1 n ASN 87  
1 n THR 88  
1 n LYS 89  
1 n SER 90  
1 n PHE 91  
1 n GLU 92  
1 n ASP 93  
1 n ILE 94  
1 n HIS 95  
1 n HIS 96  
1 n TYR 97  
1 n ARG 98  
1 n GLU 99  
1 n GLN 100 
1 n ILE 101 
1 n LYS 102 
1 n ARG 103 
1 n VAL 104 
1 n LYS 105 
1 n ASP 106 
1 n SER 107 
1 n GLU 108 
1 n ASP 109 
1 n VAL 110 
1 n PRO 111 
1 n MET 112 
1 n VAL 113 
1 n LEU 114 
1 n VAL 115 
1 n GLY 116 
1 n ASN 117 
1 n LYS 118 
1 n SER 119 
1 n ASP 120 
1 n LEU 121 
1 n PRO 122 
1 n SER 123 
1 n ARG 124 
1 n THR 125 
1 n VAL 126 
1 n ASP 127 
1 n THR 128 
1 n LYS 129 
1 n GLN 130 
1 n ALA 131 
1 n GLN 132 
1 n ASP 133 
1 n LEU 134 
1 n ALA 135 
1 n ARG 136 
1 n SER 137 
1 n TYR 138 
1 n GLY 139 
1 n ILE 140 
1 n PRO 141 
1 n PHE 142 
1 n ILE 143 
1 n GLU 144 
1 n THR 145 
1 n SER 146 
1 n ALA 147 
1 n LYS 148 
1 n THR 149 
1 n ARG 150 
1 n GLN 151 
1 n GLY 152 
1 n VAL 153 
1 n ASP 154 
1 n ASP 155 
1 n ALA 156 
1 n PHE 157 
1 n TYR 158 
1 n THR 159 
1 n LEU 160 
1 n VAL 161 
1 n ARG 162 
1 n GLU 163 
1 n ILE 164 
1 n ARG 165 
1 n LYS 166 
1 n HIS 167 
1 n LYS 168 
1 n GLU 169 
1 n LYS 170 
#
_ma_data.content_type "model coordinates"
_ma_data.id           1
_ma_data.name         Model
#
_ma_model_list.data_id          1
_ma_model_list.model_group_id   1
_ma_model_list.model_group_name "AlphaFold-beta-20231127 (3.0.1 @ 2025-04-26 00:30:00)"
_ma_model_list.model_id         1
_ma_model_list.model_name       "Top ranked model"
_ma_model_list.model_type       "Ab initio model"
_ma_model_list.ordinal_id       1
#
loop_
_ma_protocol_step.method_type
_ma_protocol_step.ordinal_id
_ma_protocol_step.protocol_id
_ma_protocol_step.step_id
"coevolution MSA" 1 1 1 
"template search" 2 1 2 
modeling          3 1 3 
#
loop_
_ma_qa_metric.id
_ma_qa_metric.mode
_ma_qa_metric.name
_ma_qa_metric.software_group_id
_ma_qa_metric.type
1 global pLDDT 1 pLDDT 
2 local  pLDDT 1 pLDDT 
#
_ma_qa_metric_global.metric_id    1
_ma_qa_metric_global.metric_value 95.03
_ma_qa_metric_global.model_id     1
_ma_qa_metric_global.ordinal_id   1
#
loop_
_ma_qa_metric_local.label_asym_id
_ma_qa_metric_local.label_comp_id
_ma_qa_metric_local.label_seq_id
_ma_qa_metric_local.metric_id
_ma_qa_metric_local.metric_value
_ma_qa_metric_local.model_id
_ma_qa_metric_local.ordinal_id
A GLY       1   2 77.53 1 1   
A MET       2   2 82.93 1 2   
A THR       3   2 91.37 1 3   
A GLU       4   2 89.98 1 4   
A TYR       5   2 97.61 1 5   
A LYS       6   2 90.43 1 6   
A LEU       7   2 98.55 1 7   
A VAL       8   2 98.73 1 8   
A VAL       9   2 98.81 1 9   
A VAL       10  2 98.64 1 10  
A GLY       11  2 98.72 1 11  
A ALA       12  2 98.63 1 12  
A CYS       13  2 97.40 1 13  
A GLY       14  2 98.54 1 14  
A VAL       15  2 98.80 1 15  
A GLY       16  2 98.84 1 16  
A LYS       17  2 98.74 1 17  
A SER       18  2 98.70 1 18  
A ALA       19  2 98.79 1 19  
A LEU       20  2 98.85 1 20  
A THR       21  2 98.60 1 21  
A ILE       22  2 97.03 1 22  
A GLN       23  2 97.92 1 23  
A LEU       24  2 97.91 1 24  
A ILE       25  2 94.00 1 25  
A GLN       26  2 92.65 1 26  
A ASN       27  2 91.93 1 27  
A HIS       28  2 88.75 1 28  
A PHE       29  2 98.02 1 29  
A VAL       30  2 94.48 1 30  
A ASP       31  2 90.77 1 31  
A GLU       32  2 85.87 1 32  
A TYR       33  2 91.29 1 33  
A ASP       34  2 95.18 1 34  
A PRO       35  2 95.40 1 35  
A THR       36  2 94.95 1 36  
A ILE       37  2 95.55 1 37  
A GLU       38  2 95.34 1 38  
A ASP       39  2 93.58 1 39  
A SER       40  2 94.58 1 40  
A TYR       41  2 95.83 1 41  
A ARG       42  2 87.42 1 42  
A LYS       43  2 91.95 1 43  
A GLN       44  2 90.90 1 44  
A VAL       45  2 94.67 1 45  
A VAL       46  2 95.72 1 46  
A ILE       47  2 95.13 1 47  
A ASP       48  2 94.70 1 48  
A GLY       49  2 95.21 1 49  
A GLU       50  2 85.83 1 50  
A THR       51  2 94.30 1 51  
A SER       52  2 93.69 1 52  
A LEU       53  2 95.79 1 53  
A LEU       54  2 97.94 1 54  
A ASP       55  2 93.58 1 55  
A ILE       56  2 98.06 1 56  
A LEU       57  2 97.17 1 57  
A ASP       58  2 98.41 1 58  
A THR       59  2 96.92 1 59  
A ALA       60  2 94.54 1 60  
A GLY       61  2 90.29 1 61  
A GLN       62  2 83.89 1 62  
A GLU       63  2 93.32 1 63  
A GLU       64  2 83.39 1 64  
A TYR       65  2 92.32 1 65  
A SER       66  2 94.37 1 66  
A ALA       67  2 96.39 1 67  
A MET       68  2 87.52 1 68  
A ARG       69  2 86.17 1 69  
A ASP       70  2 97.11 1 70  
A GLN       71  2 88.00 1 71  
A TYR       72  2 81.20 1 72  
A MET       73  2 95.75 1 73  
A ARG       74  2 90.19 1 74  
A THR       75  2 95.37 1 75  
A GLY       76  2 98.56 1 76  
A GLU       77  2 97.47 1 77  
A GLY       78  2 98.82 1 78  
A PHE       79  2 98.79 1 79  
A LEU       80  2 96.80 1 80  
A SER       81  2 97.80 1 81  
A VAL       82  2 98.94 1 82  
A PHE       83  2 98.96 1 83  
A ALA       84  2 98.95 1 84  
A ILE       85  2 98.09 1 85  
A ASN       86  2 98.17 1 86  
A ASN       87  2 98.16 1 87  
A THR       88  2 98.32 1 88  
A LYS       89  2 92.02 1 89  
A SER       90  2 98.91 1 90  
A PHE       91  2 98.88 1 91  
A GLU       92  2 96.98 1 92  
A ASP       93  2 97.65 1 93  
A ILE       94  2 98.78 1 94  
A HIS       95  2 90.12 1 95  
A HIS       96  2 96.69 1 96  
A TYR       97  2 98.09 1 97  
A ARG       98  2 94.50 1 98  
A GLU       99  2 95.87 1 99  
A GLN       100 2 96.23 1 100 
A ILE       101 2 98.56 1 101 
A LYS       102 2 95.33 1 102 
A ARG       103 2 97.57 1 103 
A VAL       104 2 97.41 1 104 
A LYS       105 2 97.63 1 105 
A ASP       106 2 95.27 1 106 
A SER       107 2 97.24 1 107 
A GLU       108 2 90.01 1 108 
A ASP       109 2 90.60 1 109 
A VAL       110 2 98.00 1 110 
A PRO       111 2 98.73 1 111 
A MET       112 2 93.67 1 112 
A VAL       113 2 98.89 1 113 
A LEU       114 2 98.93 1 114 
A VAL       115 2 98.93 1 115 
A GLY       116 2 98.96 1 116 
A ASN       117 2 98.38 1 117 
A LYS       118 2 98.84 1 118 
A SER       119 2 98.03 1 119 
A ASP       120 2 98.65 1 120 
A LEU       121 2 97.95 1 121 
A PRO       122 2 95.43 1 122 
A SER       123 2 93.31 1 123 
A ARG       124 2 96.73 1 124 
A THR       125 2 97.86 1 125 
A VAL       126 2 98.49 1 126 
A ASP       127 2 92.41 1 127 
A THR       128 2 97.29 1 128 
A LYS       129 2 90.75 1 129 
A GLN       130 2 90.84 1 130 
A ALA       131 2 98.82 1 131 
A GLN       132 2 95.13 1 132 
A ASP       133 2 98.03 1 133 
A LEU       134 2 98.63 1 134 
A ALA       135 2 98.79 1 135 
A ARG       136 2 88.13 1 136 
A SER       137 2 97.88 1 137 
A TYR       138 2 98.02 1 138 
A GLY       139 2 98.36 1 139 
A ILE       140 2 98.65 1 140 
A PRO       141 2 98.84 1 141 
A PHE       142 2 98.77 1 142 
A ILE       143 2 96.75 1 143 
A GLU       144 2 96.30 1 144 
A THR       145 2 98.90 1 145 
A SER       146 2 98.92 1 146 
A ALA       147 2 98.90 1 147 
A LYS       148 2 97.30 1 148 
A THR       149 2 98.55 1 149 
A ARG       150 2 94.01 1 150 
A GLN       151 2 91.16 1 151 
A GLY       152 2 98.90 1 152 
A VAL       153 2 98.83 1 153 
A ASP       154 2 96.98 1 154 
A ASP       155 2 94.50 1 155 
A ALA       156 2 98.90 1 156 
A PHE       157 2 98.74 1 157 
A TYR       158 2 96.19 1 158 
A THR       159 2 98.61 1 159 
A LEU       160 2 98.79 1 160 
A VAL       161 2 98.18 1 161 
A ARG       162 2 96.83 1 162 
A GLU       163 2 98.10 1 163 
A ILE       164 2 98.17 1 164 
A ARG       165 2 93.35 1 165 
A LYS       166 2 89.41 1 166 
A HIS       167 2 90.90 1 167 
A LYS       168 2 86.83 1 168 
A GLU       169 2 82.94 1 169 
A LYS       170 2 81.88 1 170 
B Adagrasib .   2 95.35 1 171 
C LIG_C     .   2 97.36 1 172 
D LIG_D     .   2 98.03 1 173 
#
_ma_software_group.group_id    1
_ma_software_group.ordinal_id  1
_ma_software_group.software_id 1
#
loop_
_ma_target_entity.data_id
_ma_target_entity.entity_id
_ma_target_entity.origin
1 1 . 
1 2 . 
1 3 . 
1 4 . 
#
loop_
_ma_target_entity_instance.asym_id
_ma_target_entity_instance.details
_ma_target_entity_instance.entity_id
A . 1 
B . 2 
C . 3 
D . 4 
#
loop_
_pdbx_data_usage.details
_pdbx_data_usage.id
_pdbx_data_usage.type
_pdbx_data_usage.url
;Non-commercial use only, by using this file you agree to the terms of use found
at https://github.com/google-deepmind/alphafold3/blob/main/OUTPUT_TERMS_OF_USE.md.
To request access to the AlphaFold 3 model parameters, follow the process set
out at https://github.com/google-deepmind/alphafold3. You may only use these if
received directly from Google. Use is subject to terms of use available at
https://github.com/google-deepmind/alphafold3/blob/main/WEIGHTS_TERMS_OF_USE.md.
;
1 license    https://github.com/google-deepmind/alphafold3/blob/main/OUTPUT_TERMS_OF_USE.md 
;AlphaFold 3 and its output are not intended for, have not been validated for,
and are not approved for clinical use. They are provided "as-is" without any
warranty of any kind, whether expressed or implied. No warranty is given that
use shall not infringe the rights of any third party.
;
2 disclaimer ?                                                                              
#
loop_
_pdbx_nonpoly_scheme.asym_id
_pdbx_nonpoly_scheme.auth_seq_num
_pdbx_nonpoly_scheme.entity_id
_pdbx_nonpoly_scheme.mon_id
_pdbx_nonpoly_scheme.pdb_ins_code
_pdbx_nonpoly_scheme.pdb_seq_num
_pdbx_nonpoly_scheme.pdb_strand_id
B 1 2 Adagrasib . 1 B 
C 1 3 LIG_C     . 1 C 
D 1 4 LIG_D     . 1 D 
#
loop_
_pdbx_poly_seq_scheme.asym_id
_pdbx_poly_seq_scheme.auth_seq_num
_pdbx_poly_seq_scheme.entity_id
_pdbx_poly_seq_scheme.hetero
_pdbx_poly_seq_scheme.mon_id
_pdbx_poly_seq_scheme.pdb_ins_code
_pdbx_poly_seq_scheme.pdb_seq_num
_pdbx_poly_seq_scheme.pdb_strand_id
_pdbx_poly_seq_scheme.seq_id
A 1   1 n GLY . 1   A 1   
A 2   1 n MET . 2   A 2   
A 3   1 n THR . 3   A 3   
A 4   1 n GLU . 4   A 4   
A 5   1 n TYR . 5   A 5   
A 6   1 n LYS . 6   A 6   
A 7   1 n LEU . 7   A 7   
A 8   1 n VAL . 8   A 8   
A 9   1 n VAL . 9   A 9   
A 10  1 n VAL . 10  A 10  
A 11  1 n GLY . 11  A 11  
A 12  1 n ALA . 12  A 12  
A 13  1 n CYS . 13  A 13  
A 14  1 n GLY . 14  A 14  
A 15  1 n VAL . 15  A 15  
A 16  1 n GLY . 16  A 16  
A 17  1 n LYS . 17  A 17  
A 18  1 n SER . 18  A 18  
A 19  1 n ALA . 19  A 19  
A 20  1 n LEU . 20  A 20  
A 21  1 n THR . 21  A 21  
A 22  1 n ILE . 22  A 22  
A 23  1 n GLN . 23  A 23  
A 24  1 n LEU . 24  A 24  
A 25  1 n ILE . 25  A 25  
A 26  1 n GLN . 26  A 26  
A 27  1 n ASN . 27  A 27  
A 28  1 n HIS . 28  A 28  
A 29  1 n PHE . 29  A 29  
A 30  1 n VAL . 30  A 30  
A 31  1 n ASP . 31  A 31  
A 32  1 n GLU . 32  A 32  
A 33  1 n TYR . 33  A 33  
A 34  1 n ASP . 34  A 34  
A 35  1 n PRO . 35  A 35  
A 36  1 n THR . 36  A 36  
A 37  1 n ILE . 37  A 37  
A 38  1 n GLU . 38  A 38  
A 39  1 n ASP . 39  A 39  
A 40  1 n SER . 40  A 40  
A 41  1 n TYR . 41  A 41  
A 42  1 n ARG . 42  A 42  
A 43  1 n LYS . 43  A 43  
A 44  1 n GLN . 44  A 44  
A 45  1 n VAL . 45  A 45  
A 46  1 n VAL . 46  A 46  
A 47  1 n ILE . 47  A 47  
A 48  1 n ASP . 48  A 48  
A 49  1 n GLY . 49  A 49  
A 50  1 n GLU . 50  A 50  
A 51  1 n THR . 51  A 51  
A 52  1 n SER . 52  A 52  
A 53  1 n LEU . 53  A 53  
A 54  1 n LEU . 54  A 54  
A 55  1 n ASP . 55  A 55  
A 56  1 n ILE . 56  A 56  
A 57  1 n LEU . 57  A 57  
A 58  1 n ASP . 58  A 58  
A 59  1 n THR . 59  A 59  
A 60  1 n ALA . 60  A 60  
A 61  1 n GLY . 61  A 61  
A 62  1 n GLN . 62  A 62  
A 63  1 n GLU . 63  A 63  
A 64  1 n GLU . 64  A 64  
A 65  1 n TYR . 65  A 65  
A 66  1 n SER . 66  A 66  
A 67  1 n ALA . 67  A 67  
A 68  1 n MET . 68  A 68  
A 69  1 n ARG . 69  A 69  
A 70  1 n ASP . 70  A 70  
A 71  1 n GLN . 71  A 71  
A 72  1 n TYR . 72  A 72  
A 73  1 n MET . 73  A 73  
A 74  1 n ARG . 74  A 74  
A 75  1 n THR . 75  A 75  
A 76  1 n GLY . 76  A 76  
A 77  1 n GLU . 77  A 77  
A 78  1 n GLY . 78  A 78  
A 79  1 n PHE . 79  A 79  
A 80  1 n LEU . 80  A 80  
A 81  1 n SER . 81  A 81  
A 82  1 n VAL . 82  A 82  
A 83  1 n PHE . 83  A 83  
A 84  1 n ALA . 84  A 84  
A 85  1 n ILE . 85  A 85  
A 86  1 n ASN . 86  A 86  
A 87  1 n ASN . 87  A 87  
A 88  1 n THR . 88  A 88  
A 89  1 n LYS . 89  A 89  
A 90  1 n SER . 90  A 90  
A 91  1 n PHE . 91  A 91  
A 92  1 n GLU . 92  A 92  
A 93  1 n ASP . 93  A 93  
A 94  1 n ILE . 94  A 94  
A 95  1 n HIS . 95  A 95  
A 96  1 n HIS . 96  A 96  
A 97  1 n TYR . 97  A 97  
A 98  1 n ARG . 98  A 98  
A 99  1 n GLU . 99  A 99  
A 100 1 n GLN . 100 A 100 
A 101 1 n ILE . 101 A 101 
A 102 1 n LYS . 102 A 102 
A 103 1 n ARG . 103 A 103 
A 104 1 n VAL . 104 A 104 
A 105 1 n LYS . 105 A 105 
A 106 1 n ASP . 106 A 106 
A 107 1 n SER . 107 A 107 
A 108 1 n GLU . 108 A 108 
A 109 1 n ASP . 109 A 109 
A 110 1 n VAL . 110 A 110 
A 111 1 n PRO . 111 A 111 
A 112 1 n MET . 112 A 112 
A 113 1 n VAL . 113 A 113 
A 114 1 n LEU . 114 A 114 
A 115 1 n VAL . 115 A 115 
A 116 1 n GLY . 116 A 116 
A 117 1 n ASN . 117 A 117 
A 118 1 n LYS . 118 A 118 
A 119 1 n SER . 119 A 119 
A 120 1 n ASP . 120 A 120 
A 121 1 n LEU . 121 A 121 
A 122 1 n PRO . 122 A 122 
A 123 1 n SER . 123 A 123 
A 124 1 n ARG . 124 A 124 
A 125 1 n THR . 125 A 125 
A 126 1 n VAL . 126 A 126 
A 127 1 n ASP . 127 A 127 
A 128 1 n THR . 128 A 128 
A 129 1 n LYS . 129 A 129 
A 130 1 n GLN . 130 A 130 
A 131 1 n ALA . 131 A 131 
A 132 1 n GLN . 132 A 132 
A 133 1 n ASP . 133 A 133 
A 134 1 n LEU . 134 A 134 
A 135 1 n ALA . 135 A 135 
A 136 1 n ARG . 136 A 136 
A 137 1 n SER . 137 A 137 
A 138 1 n TYR . 138 A 138 
A 139 1 n GLY . 139 A 139 
A 140 1 n ILE . 140 A 140 
A 141 1 n PRO . 141 A 141 
A 142 1 n PHE . 142 A 142 
A 143 1 n ILE . 143 A 143 
A 144 1 n GLU . 144 A 144 
A 145 1 n THR . 145 A 145 
A 146 1 n SER . 146 A 146 
A 147 1 n ALA . 147 A 147 
A 148 1 n LYS . 148 A 148 
A 149 1 n THR . 149 A 149 
A 150 1 n ARG . 150 A 150 
A 151 1 n GLN . 151 A 151 
A 152 1 n GLY . 152 A 152 
A 153 1 n VAL . 153 A 153 
A 154 1 n ASP . 154 A 154 
A 155 1 n ASP . 155 A 155 
A 156 1 n ALA . 156 A 156 
A 157 1 n PHE . 157 A 157 
A 158 1 n TYR . 158 A 158 
A 159 1 n THR . 159 A 159 
A 160 1 n LEU . 160 A 160 
A 161 1 n VAL . 161 A 161 
A 162 1 n ARG . 162 A 162 
A 163 1 n GLU . 163 A 163 
A 164 1 n ILE . 164 A 164 
A 165 1 n ARG . 165 A 165 
A 166 1 n LYS . 166 A 166 
A 167 1 n HIS . 167 A 167 
A 168 1 n LYS . 168 A 168 
A 169 1 n GLU . 169 A 169 
A 170 1 n LYS . 170 A 170 
#
_software.classification other
_software.date           ?
_software.description    "Structure prediction"
_software.name           AlphaFold
_software.pdbx_ordinal   1
_software.type           package
_software.version        "AlphaFold-beta-20231127 (8c4e381b6db07d9cd91d3adc36bf962594e438900dd63a5985b11790dc226672)"
#
loop_
_struct_asym.entity_id
_struct_asym.id
1 A 
2 B 
3 C 
4 D 
#
_struct_conn.conn_type_id            covale
_struct_conn.id                      covale1
_struct_conn.pdbx_ptnr1_PDB_ins_code ?
_struct_conn.pdbx_ptnr1_label_alt_id ?
_struct_conn.pdbx_ptnr2_PDB_ins_code ?
_struct_conn.pdbx_ptnr2_label_alt_id ?
_struct_conn.pdbx_role               ?
_struct_conn.pdbx_value_order        ?
_struct_conn.ptnr1_auth_asym_id      A
_struct_conn.ptnr1_auth_seq_id       13
_struct_conn.ptnr1_label_asym_id     A
_struct_conn.ptnr1_label_atom_id     SG
_struct_conn.ptnr1_label_comp_id     CYS
_struct_conn.ptnr1_label_seq_id      13
_struct_conn.ptnr1_symmetry          1_555
_struct_conn.ptnr2_auth_asym_id      B
_struct_conn.ptnr2_auth_seq_id       1
_struct_conn.ptnr2_label_asym_id     B
_struct_conn.ptnr2_label_atom_id     C15
_struct_conn.ptnr2_label_comp_id     Adagrasib
_struct_conn.ptnr2_label_seq_id      .
_struct_conn.ptnr2_symmetry          1_555
#
_struct_conn_type.criteria  ?
_struct_conn_type.id        covale
_struct_conn_type.reference ?
#
loop_
_atom_site.group_PDB
_atom_site.id
_atom_site.type_symbol
_atom_site.label_atom_id
_atom_site.label_alt_id
_atom_site.label_comp_id
_atom_site.label_asym_id
_atom_site.label_entity_id
_atom_site.label_seq_id
_atom_site.pdbx_PDB_ins_code
_atom_site.Cartn_x
_atom_site.Cartn_y
_atom_site.Cartn_z
_atom_site.occupancy
_atom_site.B_iso_or_equiv
_atom_site.auth_seq_id
_atom_site.auth_asym_id
_atom_site.pdbx_PDB_model_num
ATOM   1    N  N   . GLY       A 1 1   ? -18.496 -11.068 -15.897 1.00 71.11 1   A 1 
ATOM   2    C  CA  . GLY       A 1 1   ? -18.242 -10.494 -14.576 1.00 78.89 1   A 1 
ATOM   3    C  C   . GLY       A 1 1   ? -17.086 -9.529  -14.594 1.00 82.82 1   A 1 
ATOM   4    O  O   . GLY       A 1 1   ? -16.615 -9.133  -15.659 1.00 77.28 1   A 1 
ATOM   5    N  N   . MET       A 1 2   ? -16.637 -9.141  -13.405 1.00 79.16 2   A 1 
ATOM   6    C  CA  . MET       A 1 2   ? -15.519 -8.213  -13.298 1.00 88.44 2   A 1 
ATOM   7    C  C   . MET       A 1 2   ? -14.339 -8.871  -12.596 1.00 90.55 2   A 1 
ATOM   8    O  O   . MET       A 1 2   ? -14.511 -9.771  -11.766 1.00 88.42 2   A 1 
ATOM   9    C  CB  . MET       A 1 2   ? -15.938 -6.938  -12.561 1.00 81.88 2   A 1 
ATOM   10   C  CG  . MET       A 1 2   ? -16.213 -7.104  -11.081 1.00 80.82 2   A 1 
ATOM   11   S  SD  . MET       A 1 2   ? -16.847 -5.569  -10.364 1.00 80.75 2   A 1 
ATOM   12   C  CE  . MET       A 1 2   ? -18.463 -5.500  -11.119 1.00 73.41 2   A 1 
ATOM   13   N  N   . THR       A 1 3   ? -13.140 -8.405  -12.950 1.00 92.58 3   A 1 
ATOM   14   C  CA  . THR       A 1 3   ? -11.920 -8.927  -12.351 1.00 94.61 3   A 1 
ATOM   15   C  C   . THR       A 1 3   ? -11.774 -8.397  -10.930 1.00 96.29 3   A 1 
ATOM   16   O  O   . THR       A 1 3   ? -11.981 -7.210  -10.677 1.00 95.91 3   A 1 
ATOM   17   C  CB  . THR       A 1 3   ? -10.699 -8.523  -13.184 1.00 91.76 3   A 1 
ATOM   18   O  OG1 . THR       A 1 3   ? -10.896 -8.933  -14.541 1.00 84.18 3   A 1 
ATOM   19   C  CG2 . THR       A 1 3   ? -9.438  -9.175  -12.641 1.00 84.23 3   A 1 
ATOM   20   N  N   . GLU       A 1 4   ? -11.414 -9.287  -10.011 1.00 97.16 4   A 1 
ATOM   21   C  CA  . GLU       A 1 4   ? -11.169 -8.908  -8.625  1.00 97.34 4   A 1 
ATOM   22   C  C   . GLU       A 1 4   ? -9.667  -8.846  -8.379  1.00 97.62 4   A 1 
ATOM   23   O  O   . GLU       A 1 4   ? -8.923  -9.727  -8.820  1.00 97.22 4   A 1 
ATOM   24   C  CB  . GLU       A 1 4   ? -11.836 -9.902  -7.676  1.00 96.04 4   A 1 
ATOM   25   C  CG  . GLU       A 1 4   ? -11.813 -9.487  -6.217  1.00 84.32 4   A 1 
ATOM   26   C  CD  . GLU       A 1 4   ? -12.784 -10.279 -5.356  1.00 83.78 4   A 1 
ATOM   27   O  OE1 . GLU       A 1 4   ? -13.618 -11.023 -5.914  1.00 78.69 4   A 1 
ATOM   28   O  OE2 . GLU       A 1 4   ? -12.717 -10.146 -4.120  1.00 77.68 4   A 1 
ATOM   29   N  N   . TYR       A 1 5   ? -9.223  -7.788  -7.700  1.00 98.31 5   A 1 
ATOM   30   C  CA  . TYR       A 1 5   ? -7.817  -7.616  -7.349  1.00 98.38 5   A 1 
ATOM   31   C  C   . TYR       A 1 5   ? -7.685  -7.516  -5.839  1.00 98.49 5   A 1 
ATOM   32   O  O   . TYR       A 1 5   ? -8.319  -6.667  -5.213  1.00 98.35 5   A 1 
ATOM   33   C  CB  . TYR       A 1 5   ? -7.234  -6.359  -8.000  1.00 98.25 5   A 1 
ATOM   34   C  CG  . TYR       A 1 5   ? -7.215  -6.406  -9.513  1.00 98.13 5   A 1 
ATOM   35   C  CD1 . TYR       A 1 5   ? -6.211  -7.080  -10.195 1.00 97.43 5   A 1 
ATOM   36   C  CD2 . TYR       A 1 5   ? -8.204  -5.777  -10.259 1.00 97.46 5   A 1 
ATOM   37   C  CE1 . TYR       A 1 5   ? -6.187  -7.128  -11.580 1.00 96.85 5   A 1 
ATOM   38   C  CE2 . TYR       A 1 5   ? -8.190  -5.821  -11.647 1.00 96.84 5   A 1 
ATOM   39   C  CZ  . TYR       A 1 5   ? -7.178  -6.497  -12.301 1.00 97.08 5   A 1 
ATOM   40   O  OH  . TYR       A 1 5   ? -7.156  -6.543  -13.676 1.00 95.80 5   A 1 
ATOM   41   N  N   . LYS       A 1 6   ? -6.857  -8.381  -5.252  1.00 98.43 6   A 1 
ATOM   42   C  CA  . LYS       A 1 6   ? -6.606  -8.370  -3.815  1.00 98.50 6   A 1 
ATOM   43   C  C   . LYS       A 1 6   ? -5.344  -7.567  -3.536  1.00 98.63 6   A 1 
ATOM   44   O  O   . LYS       A 1 6   ? -4.234  -7.987  -3.884  1.00 98.59 6   A 1 
ATOM   45   C  CB  . LYS       A 1 6   ? -6.482  -9.800  -3.278  1.00 98.23 6   A 1 
ATOM   46   C  CG  . LYS       A 1 6   ? -7.781  -10.588 -3.401  1.00 92.25 6   A 1 
ATOM   47   C  CD  . LYS       A 1 6   ? -7.733  -11.893 -2.630  1.00 84.44 6   A 1 
ATOM   48   C  CE  . LYS       A 1 6   ? -9.050  -12.648 -2.731  1.00 77.29 6   A 1 
ATOM   49   N  NZ  . LYS       A 1 6   ? -10.208 -11.853 -2.260  1.00 67.51 6   A 1 
ATOM   50   N  N   . LEU       A 1 7   ? -5.531  -6.405  -2.905  1.00 98.75 7   A 1 
ATOM   51   C  CA  . LEU       A 1 7   ? -4.449  -5.470  -2.614  1.00 98.81 7   A 1 
ATOM   52   C  C   . LEU       A 1 7   ? -4.193  -5.434  -1.116  1.00 98.78 7   A 1 
ATOM   53   O  O   . LEU       A 1 7   ? -5.125  -5.538  -0.319  1.00 98.64 7   A 1 
ATOM   54   C  CB  . LEU       A 1 7   ? -4.803  -4.062  -3.101  1.00 98.80 7   A 1 
ATOM   55   C  CG  . LEU       A 1 7   ? -5.413  -3.936  -4.501  1.00 98.49 7   A 1 
ATOM   56   C  CD1 . LEU       A 1 7   ? -5.654  -2.468  -4.836  1.00 98.15 7   A 1 
ATOM   57   C  CD2 . LEU       A 1 7   ? -4.535  -4.588  -5.551  1.00 98.00 7   A 1 
ATOM   58   N  N   . VAL       A 1 8   ? -2.920  -5.271  -0.731  1.00 98.85 8   A 1 
ATOM   59   C  CA  . VAL       A 1 8   ? -2.541  -5.196  0.679   1.00 98.86 8   A 1 
ATOM   60   C  C   . VAL       A 1 8   ? -1.720  -3.933  0.890   1.00 98.90 8   A 1 
ATOM   61   O  O   . VAL       A 1 8   ? -0.805  -3.647  0.116   1.00 98.86 8   A 1 
ATOM   62   C  CB  . VAL       A 1 8   ? -1.736  -6.438  1.117   1.00 98.75 8   A 1 
ATOM   63   C  CG1 . VAL       A 1 8   ? -1.365  -6.343  2.595   1.00 98.42 8   A 1 
ATOM   64   C  CG2 . VAL       A 1 8   ? -2.530  -7.713  0.854   1.00 98.47 8   A 1 
ATOM   65   N  N   . VAL       A 1 9   ? -2.051  -3.181  1.946   1.00 98.86 9   A 1 
ATOM   66   C  CA  . VAL       A 1 9   ? -1.348  -1.943  2.270   1.00 98.88 9   A 1 
ATOM   67   C  C   . VAL       A 1 9   ? -0.482  -2.195  3.497   1.00 98.80 9   A 1 
ATOM   68   O  O   . VAL       A 1 9   ? -1.000  -2.543  4.563   1.00 98.67 9   A 1 
ATOM   69   C  CB  . VAL       A 1 9   ? -2.328  -0.783  2.525   1.00 98.89 9   A 1 
ATOM   70   C  CG1 . VAL       A 1 9   ? -1.569  0.530   2.688   1.00 98.78 9   A 1 
ATOM   71   C  CG2 . VAL       A 1 9   ? -3.344  -0.673  1.387   1.00 98.81 9   A 1 
ATOM   72   N  N   . VAL       A 1 10  ? 0.836   -2.027  3.347   1.00 98.81 10  A 1 
ATOM   73   C  CA  . VAL       A 1 10  ? 1.789   -2.274  4.427   1.00 98.83 10  A 1 
ATOM   74   C  C   . VAL       A 1 10  ? 2.649   -1.041  4.666   1.00 98.89 10  A 1 
ATOM   75   O  O   . VAL       A 1 10  ? 2.705   -0.131  3.839   1.00 98.87 10  A 1 
ATOM   76   C  CB  . VAL       A 1 10  ? 2.695   -3.498  4.145   1.00 98.66 10  A 1 
ATOM   77   C  CG1 . VAL       A 1 10  ? 1.851   -4.752  3.939   1.00 98.18 10  A 1 
ATOM   78   C  CG2 . VAL       A 1 10  ? 3.599   -3.248  2.947   1.00 98.25 10  A 1 
ATOM   79   N  N   . GLY       A 1 11  ? 3.324   -1.027  5.817   1.00 98.79 11  A 1 
ATOM   80   C  CA  . GLY       A 1 11  ? 4.195   0.077   6.176   1.00 98.79 11  A 1 
ATOM   81   C  C   . GLY       A 1 11  ? 4.156   0.333   7.669   1.00 98.74 11  A 1 
ATOM   82   O  O   . GLY       A 1 11  ? 3.291   -0.175  8.380   1.00 98.58 11  A 1 
ATOM   83   N  N   . ALA       A 1 12  ? 5.103   1.146   8.153   1.00 98.67 12  A 1 
ATOM   84   C  CA  . ALA       A 1 12  ? 5.204   1.463   9.572   1.00 98.68 12  A 1 
ATOM   85   C  C   . ALA       A 1 12  ? 3.925   2.121   10.092  1.00 98.67 12  A 1 
ATOM   86   O  O   . ALA       A 1 12  ? 3.146   2.700   9.332   1.00 98.55 12  A 1 
ATOM   87   C  CB  . ALA       A 1 12  ? 6.402   2.372   9.821   1.00 98.59 12  A 1 
ATOM   88   N  N   . CYS       A 1 13  ? 3.624   1.964   11.470  1.00 98.18 13  A 1 
ATOM   89   C  CA  . CYS       A 1 13  ? 2.544   2.561   12.093  1.00 98.15 13  A 1 
ATOM   90   C  C   . CYS       A 1 13  ? 2.611   4.033   11.947  1.00 98.46 13  A 1 
ATOM   91   O  O   . CYS       A 1 13  ? 3.565   4.664   12.180  1.00 98.18 13  A 1 
ATOM   92   C  CB  . CYS       A 1 13  ? 2.445   2.138   13.539  1.00 97.08 13  A 1 
ATOM   93   S  SG  . CYS       A 1 13  ? 1.332   1.810   13.879  1.00 94.36 13  A 1 
ATOM   94   N  N   . GLY       A 1 14  ? 1.581   4.638   11.571  1.00 98.45 14  A 1 
ATOM   95   C  CA  . GLY       A 1 14  ? 1.450   6.075   11.496  1.00 98.47 14  A 1 
ATOM   96   C  C   . GLY       A 1 14  ? 1.787   6.704   10.159  1.00 98.67 14  A 1 
ATOM   97   O  O   . GLY       A 1 14  ? 1.763   7.932   10.046  1.00 98.56 14  A 1 
ATOM   98   N  N   . VAL       A 1 15  ? 2.093   5.897   9.128   1.00 98.70 15  A 1 
ATOM   99   C  CA  . VAL       A 1 15  ? 2.444   6.464   7.823   1.00 98.85 15  A 1 
ATOM   100  C  C   . VAL       A 1 15  ? 1.226   6.868   7.000   1.00 98.91 15  A 1 
ATOM   101  O  O   . VAL       A 1 15  ? 1.372   7.599   6.012   1.00 98.90 15  A 1 
ATOM   102  C  CB  . VAL       A 1 15  ? 3.332   5.510   6.987   1.00 98.84 15  A 1 
ATOM   103  C  CG1 . VAL       A 1 15  ? 4.646   5.231   7.709   1.00 98.72 15  A 1 
ATOM   104  C  CG2 . VAL       A 1 15  ? 2.594   4.213   6.650   1.00 98.70 15  A 1 
ATOM   105  N  N   . GLY       A 1 16  ? 0.042   6.400   7.382   1.00 98.81 16  A 1 
ATOM   106  C  CA  . GLY       A 1 16  ? -1.175  6.760   6.679   1.00 98.85 16  A 1 
ATOM   107  C  C   . GLY       A 1 16  ? -1.833  5.641   5.902   1.00 98.87 16  A 1 
ATOM   108  O  O   . GLY       A 1 16  ? -2.585  5.914   4.959   1.00 98.84 16  A 1 
ATOM   109  N  N   . LYS       A 1 17  ? -1.571  4.385   6.269   1.00 98.85 17  A 1 
ATOM   110  C  CA  . LYS       A 1 17  ? -2.190  3.251   5.569   1.00 98.88 17  A 1 
ATOM   111  C  C   . LYS       A 1 17  ? -3.714  3.330   5.624   1.00 98.87 17  A 1 
ATOM   112  O  O   . LYS       A 1 17  ? -4.392  3.173   4.606   1.00 98.87 17  A 1 
ATOM   113  C  CB  . LYS       A 1 17  ? -1.718  1.918   6.163   1.00 98.88 17  A 1 
ATOM   114  C  CG  . LYS       A 1 17  ? -0.221  1.676   6.059   1.00 98.80 17  A 1 
ATOM   115  C  CD  . LYS       A 1 17  ? 0.185   0.307   6.597   1.00 98.70 17  A 1 
ATOM   116  C  CE  . LYS       A 1 17  ? -0.115  0.109   8.078   1.00 98.43 17  A 1 
ATOM   117  N  NZ  . LYS       A 1 17  ? 0.633   1.045   8.949   1.00 98.37 17  A 1 
ATOM   118  N  N   . SER       A 1 18  ? -4.253  3.565   6.817   1.00 98.79 18  A 1 
ATOM   119  C  CA  . SER       A 1 18  ? -5.703  3.642   6.974   1.00 98.76 18  A 1 
ATOM   120  C  C   . SER       A 1 18  ? -6.258  4.882   6.292   1.00 98.78 18  A 1 
ATOM   121  O  O   . SER       A 1 18  ? -7.290  4.818   5.625   1.00 98.72 18  A 1 
ATOM   122  C  CB  . SER       A 1 18  ? -6.086  3.631   8.450   1.00 98.67 18  A 1 
ATOM   123  O  OG  . SER       A 1 18  ? -5.663  2.425   9.063   1.00 98.49 18  A 1 
ATOM   124  N  N   . ALA       A 1 19  ? -5.583  6.015   6.451   1.00 98.76 19  A 1 
ATOM   125  C  CA  . ALA       A 1 19  ? -6.046  7.255   5.836   1.00 98.81 19  A 1 
ATOM   126  C  C   . ALA       A 1 19  ? -6.089  7.132   4.315   1.00 98.79 19  A 1 
ATOM   127  O  O   . ALA       A 1 19  ? -7.040  7.601   3.683   1.00 98.76 19  A 1 
ATOM   128  C  CB  . ALA       A 1 19  ? -5.161  8.421   6.269   1.00 98.84 19  A 1 
ATOM   129  N  N   . LEU       A 1 20  ? -5.070  6.504   3.719   1.00 98.88 20  A 1 
ATOM   130  C  CA  . LEU       A 1 20  ? -5.059  6.287   2.272   1.00 98.89 20  A 1 
ATOM   131  C  C   . LEU       A 1 20  ? -6.221  5.402   1.837   1.00 98.83 20  A 1 
ATOM   132  O  O   . LEU       A 1 20  ? -6.905  5.698   0.853   1.00 98.75 20  A 1 
ATOM   133  C  CB  . LEU       A 1 20  ? -3.736  5.651   1.839   1.00 98.92 20  A 1 
ATOM   134  C  CG  . LEU       A 1 20  ? -2.526  6.583   1.758   1.00 98.88 20  A 1 
ATOM   135  C  CD1 . LEU       A 1 20  ? -1.241  5.773   1.673   1.00 98.83 20  A 1 
ATOM   136  C  CD2 . LEU       A 1 20  ? -2.651  7.518   0.564   1.00 98.83 20  A 1 
ATOM   137  N  N   . THR       A 1 21  ? -6.428  4.307   2.566   1.00 98.83 21  A 1 
ATOM   138  C  CA  . THR       A 1 21  ? -7.477  3.354   2.214   1.00 98.77 21  A 1 
ATOM   139  C  C   . THR       A 1 21  ? -8.859  3.992   2.333   1.00 98.69 21  A 1 
ATOM   140  O  O   . THR       A 1 21  ? -9.693  3.862   1.432   1.00 98.48 21  A 1 
ATOM   141  C  CB  . THR       A 1 21  ? -7.377  2.104   3.096   1.00 98.69 21  A 1 
ATOM   142  O  OG1 . THR       A 1 21  ? -6.074  1.534   2.965   1.00 98.32 21  A 1 
ATOM   143  C  CG2 . THR       A 1 21  ? -8.420  1.067   2.695   1.00 98.40 21  A 1 
ATOM   144  N  N   . ILE       A 1 22  ? -9.102  4.695   3.436   1.00 98.63 22  A 1 
ATOM   145  C  CA  . ILE       A 1 22  ? -10.402 5.326   3.653   1.00 98.47 22  A 1 
ATOM   146  C  C   . ILE       A 1 22  ? -10.628 6.454   2.645   1.00 98.46 22  A 1 
ATOM   147  O  O   . ILE       A 1 22  ? -11.745 6.644   2.161   1.00 98.27 22  A 1 
ATOM   148  C  CB  . ILE       A 1 22  ? -10.530 5.808   5.112   1.00 98.17 22  A 1 
ATOM   149  C  CG1 . ILE       A 1 22  ? -10.570 4.591   6.046   1.00 97.07 22  A 1 
ATOM   150  C  CG2 . ILE       A 1 22  ? -11.774 6.673   5.305   1.00 97.33 22  A 1 
ATOM   151  C  CD1 . ILE       A 1 22  ? -10.329 4.914   7.502   1.00 89.80 22  A 1 
ATOM   152  N  N   . GLN       A 1 23  ? -9.578  7.185   2.299   1.00 98.58 23  A 1 
ATOM   153  C  CA  . GLN       A 1 23  ? -9.694  8.220   1.274   1.00 98.63 23  A 1 
ATOM   154  C  C   . GLN       A 1 23  ? -10.096 7.598   -0.065  1.00 98.55 23  A 1 
ATOM   155  O  O   . GLN       A 1 23  ? -10.984 8.112   -0.746  1.00 98.27 23  A 1 
ATOM   156  C  CB  . GLN       A 1 23  ? -8.376  9.001   1.168   1.00 98.56 23  A 1 
ATOM   157  C  CG  . GLN       A 1 23  ? -8.385  10.184  0.213   1.00 97.77 23  A 1 
ATOM   158  C  CD  . GLN       A 1 23  ? -9.340  11.287  0.615   1.00 98.44 23  A 1 
ATOM   159  O  OE1 . GLN       A 1 23  ? -10.459 11.358  0.113   1.00 96.23 23  A 1 
ATOM   160  N  NE2 . GLN       A 1 23  ? -8.905  12.171  1.508   1.00 96.28 23  A 1 
ATOM   161  N  N   . LEU       A 1 24  ? -9.471  6.480   -0.434  1.00 98.57 24  A 1 
ATOM   162  C  CA  . LEU       A 1 24  ? -9.843  5.795   -1.673  1.00 98.41 24  A 1 
ATOM   163  C  C   . LEU       A 1 24  ? -11.294 5.320   -1.640  1.00 98.18 24  A 1 
ATOM   164  O  O   . LEU       A 1 24  ? -12.048 5.539   -2.591  1.00 97.61 24  A 1 
ATOM   165  C  CB  . LEU       A 1 24  ? -8.927  4.594   -1.931  1.00 98.35 24  A 1 
ATOM   166  C  CG  . LEU       A 1 24  ? -9.251  3.831   -3.222  1.00 98.01 24  A 1 
ATOM   167  C  CD1 . LEU       A 1 24  ? -8.616  4.519   -4.421  1.00 97.08 24  A 1 
ATOM   168  C  CD2 . LEU       A 1 24  ? -8.817  2.378   -3.134  1.00 97.03 24  A 1 
ATOM   169  N  N   . ILE       A 1 25  ? -11.682 4.670   -0.553  1.00 97.79 25  A 1 
ATOM   170  C  CA  . ILE       A 1 25  ? -12.981 3.998   -0.458  1.00 97.06 25  A 1 
ATOM   171  C  C   . ILE       A 1 25  ? -14.122 4.980   -0.196  1.00 96.69 25  A 1 
ATOM   172  O  O   . ILE       A 1 25  ? -15.184 4.889   -0.821  1.00 95.36 25  A 1 
ATOM   173  C  CB  . ILE       A 1 25  ? -12.952 2.917   0.650   1.00 96.08 25  A 1 
ATOM   174  C  CG1 . ILE       A 1 25  ? -11.897 1.845   0.342   1.00 92.29 25  A 1 
ATOM   175  C  CG2 . ILE       A 1 25  ? -14.330 2.285   0.844   1.00 91.60 25  A 1 
ATOM   176  C  CD1 . ILE       A 1 25  ? -12.206 0.973   -0.843  1.00 85.09 25  A 1 
ATOM   177  N  N   . GLN       A 1 26  ? -13.916 5.911   0.734   1.00 97.34 26  A 1 
ATOM   178  C  CA  . GLN       A 1 26  ? -14.994 6.768   1.231   1.00 96.93 26  A 1 
ATOM   179  C  C   . GLN       A 1 26  ? -14.846 8.239   0.851   1.00 97.16 26  A 1 
ATOM   180  O  O   . GLN       A 1 26  ? -15.730 9.040   1.168   1.00 96.17 26  A 1 
ATOM   181  C  CB  . GLN       A 1 26  ? -15.120 6.632   2.753   1.00 95.90 26  A 1 
ATOM   182  C  CG  . GLN       A 1 26  ? -15.531 5.234   3.208   1.00 92.88 26  A 1 
ATOM   183  C  CD  . GLN       A 1 26  ? -15.608 5.097   4.716   1.00 89.97 26  A 1 
ATOM   184  O  OE1 . GLN       A 1 26  ? -15.745 6.082   5.443   1.00 85.12 26  A 1 
ATOM   185  N  NE2 . GLN       A 1 26  ? -15.518 3.863   5.202   1.00 82.41 26  A 1 
ATOM   186  N  N   . ASN       A 1 27  ? -13.757 8.598   0.185   1.00 97.57 27  A 1 
ATOM   187  C  CA  . ASN       A 1 27  ? -13.541 9.964   -0.300  1.00 97.60 27  A 1 
ATOM   188  C  C   . ASN       A 1 27  ? -13.548 11.012  0.813   1.00 97.70 27  A 1 
ATOM   189  O  O   . ASN       A 1 27  ? -14.077 12.113  0.647   1.00 96.03 27  A 1 
ATOM   190  C  CB  . ASN       A 1 27  ? -14.555 10.325  -1.389  1.00 96.65 27  A 1 
ATOM   191  C  CG  . ASN       A 1 27  ? -14.434 9.433   -2.603  1.00 91.39 27  A 1 
ATOM   192  O  OD1 . ASN       A 1 27  ? -13.515 9.586   -3.407  1.00 80.50 27  A 1 
ATOM   193  N  ND2 . ASN       A 1 27  ? -15.355 8.486   -2.725  1.00 78.00 27  A 1 
ATOM   194  N  N   . HIS       A 1 28  ? -12.951 10.669  1.958   1.00 97.46 28  A 1 
ATOM   195  C  CA  . HIS       A 1 28  ? -12.724 11.665  2.997   1.00 97.50 28  A 1 
ATOM   196  C  C   . HIS       A 1 28  ? -11.483 11.316  3.802   1.00 98.20 28  A 1 
ATOM   197  O  O   . HIS       A 1 28  ? -11.061 10.156  3.852   1.00 97.76 28  A 1 
ATOM   198  C  CB  . HIS       A 1 28  ? -13.951 11.847  3.907   1.00 94.87 28  A 1 
ATOM   199  C  CG  . HIS       A 1 28  ? -14.265 10.667  4.771   1.00 90.48 28  A 1 
ATOM   200  N  ND1 . HIS       A 1 28  ? -13.826 10.560  6.065   1.00 76.44 28  A 1 
ATOM   201  C  CD2 . HIS       A 1 28  ? -15.000 9.562   4.525   1.00 77.47 28  A 1 
ATOM   202  C  CE1 . HIS       A 1 28  ? -14.267 9.429   6.586   1.00 77.25 28  A 1 
ATOM   203  N  NE2 . HIS       A 1 28  ? -14.985 8.802   5.670   1.00 80.03 28  A 1 
ATOM   204  N  N   . PHE       A 1 29  ? -10.893 12.346  4.415   1.00 98.07 29  A 1 
ATOM   205  C  CA  . PHE       A 1 29  ? -9.682  12.206  5.210   1.00 98.29 29  A 1 
ATOM   206  C  C   . PHE       A 1 29  ? -10.043 12.018  6.676   1.00 98.01 29  A 1 
ATOM   207  O  O   . PHE       A 1 29  ? -10.846 12.774  7.219   1.00 96.93 29  A 1 
ATOM   208  C  CB  . PHE       A 1 29  ? -8.789  13.432  5.047   1.00 98.14 29  A 1 
ATOM   209  C  CG  . PHE       A 1 29  ? -7.577  13.440  5.944   1.00 98.43 29  A 1 
ATOM   210  C  CD1 . PHE       A 1 29  ? -6.618  12.446  5.848   1.00 98.23 29  A 1 
ATOM   211  C  CD2 . PHE       A 1 29  ? -7.392  14.451  6.878   1.00 98.12 29  A 1 
ATOM   212  C  CE1 . PHE       A 1 29  ? -5.497  12.455  6.668   1.00 97.92 29  A 1 
ATOM   213  C  CE2 . PHE       A 1 29  ? -6.275  14.470  7.700   1.00 97.89 29  A 1 
ATOM   214  C  CZ  . PHE       A 1 29  ? -5.326  13.471  7.593   1.00 98.16 29  A 1 
ATOM   215  N  N   . VAL       A 1 30  ? -9.438  11.014  7.302   1.00 97.45 30  A 1 
ATOM   216  C  CA  . VAL       A 1 30  ? -9.678  10.716  8.714   1.00 97.18 30  A 1 
ATOM   217  C  C   . VAL       A 1 30  ? -8.477  11.184  9.534   1.00 97.36 30  A 1 
ATOM   218  O  O   . VAL       A 1 30  ? -7.347  10.752  9.297   1.00 96.72 30  A 1 
ATOM   219  C  CB  . VAL       A 1 30  ? -9.951  9.211   8.926   1.00 95.19 30  A 1 
ATOM   220  C  CG1 . VAL       A 1 30  ? -10.115 8.895   10.400  1.00 87.74 30  A 1 
ATOM   221  C  CG2 . VAL       A 1 30  ? -11.199 8.800   8.159   1.00 89.70 30  A 1 
ATOM   222  N  N   . ASP       A 1 31  ? -8.734  12.081  10.493  1.00 96.32 31  A 1 
ATOM   223  C  CA  . ASP       A 1 31  ? -7.683  12.611  11.367  1.00 96.12 31  A 1 
ATOM   224  C  C   . ASP       A 1 31  ? -7.088  11.534  12.256  1.00 95.80 31  A 1 
ATOM   225  O  O   . ASP       A 1 31  ? -5.873  11.496  12.465  1.00 92.54 31  A 1 
ATOM   226  C  CB  . ASP       A 1 31  ? -8.232  13.719  12.265  1.00 94.16 31  A 1 
ATOM   227  C  CG  . ASP       A 1 31  ? -8.169  15.089  11.628  1.00 88.68 31  A 1 
ATOM   228  O  OD1 . ASP       A 1 31  ? -7.324  15.303  10.737  1.00 81.36 31  A 1 
ATOM   229  O  OD2 . ASP       A 1 31  ? -8.968  15.957  12.031  1.00 81.17 31  A 1 
ATOM   230  N  N   . GLU       A 1 32  ? -7.941  10.684  12.803  1.00 95.39 32  A 1 
ATOM   231  C  CA  . GLU       A 1 32  ? -7.501  9.593   13.663  1.00 95.20 32  A 1 
ATOM   232  C  C   . GLU       A 1 32  ? -8.385  8.381   13.449  1.00 94.92 32  A 1 
ATOM   233  O  O   . GLU       A 1 32  ? -9.613  8.469   13.515  1.00 91.55 32  A 1 
ATOM   234  C  CB  . GLU       A 1 32  ? -7.496  10.008  15.137  1.00 92.32 32  A 1 
ATOM   235  C  CG  . GLU       A 1 32  ? -6.265  10.814  15.525  1.00 82.07 32  A 1 
ATOM   236  C  CD  . GLU       A 1 32  ? -6.139  11.062  17.015  1.00 78.07 32  A 1 
ATOM   237  O  OE1 . GLU       A 1 32  ? -7.147  10.917  17.732  1.00 71.96 32  A 1 
ATOM   238  O  OE2 . GLU       A 1 32  ? -5.025  11.407  17.462  1.00 71.36 32  A 1 
ATOM   239  N  N   . TYR       A 1 33  ? -7.733  7.255   13.173  1.00 94.16 33  A 1 
ATOM   240  C  CA  . TYR       A 1 33  ? -8.394  5.973   12.982  1.00 94.67 33  A 1 
ATOM   241  C  C   . TYR       A 1 33  ? -7.671  4.979   13.877  1.00 94.82 33  A 1 
ATOM   242  O  O   . TYR       A 1 33  ? -6.438  4.956   13.896  1.00 93.92 33  A 1 
ATOM   243  C  CB  . TYR       A 1 33  ? -8.312  5.560   11.512  1.00 93.45 33  A 1 
ATOM   244  C  CG  . TYR       A 1 33  ? -9.059  4.298   11.144  1.00 91.99 33  A 1 
ATOM   245  C  CD1 . TYR       A 1 33  ? -10.424 4.318   10.893  1.00 91.71 33  A 1 
ATOM   246  C  CD2 . TYR       A 1 33  ? -8.394  3.087   11.019  1.00 91.07 33  A 1 
ATOM   247  C  CE1 . TYR       A 1 33  ? -11.106 3.168   10.533  1.00 87.68 33  A 1 
ATOM   248  C  CE2 . TYR       A 1 33  ? -9.067  1.926   10.660  1.00 88.34 33  A 1 
ATOM   249  C  CZ  . TYR       A 1 33  ? -10.421 1.977   10.419  1.00 88.58 33  A 1 
ATOM   250  O  OH  . TYR       A 1 33  ? -11.093 0.831   10.063  1.00 85.08 33  A 1 
ATOM   251  N  N   . ASP       A 1 34  ? -8.424  4.193   14.625  1.00 96.17 34  A 1 
ATOM   252  C  CA  . ASP       A 1 34  ? -7.865  3.246   15.592  1.00 96.52 34  A 1 
ATOM   253  C  C   . ASP       A 1 34  ? -6.702  2.468   14.972  1.00 96.61 34  A 1 
ATOM   254  O  O   . ASP       A 1 34  ? -6.901  1.717   14.014  1.00 95.77 34  A 1 
ATOM   255  C  CB  . ASP       A 1 34  ? -8.962  2.289   16.062  1.00 95.93 34  A 1 
ATOM   256  C  CG  . ASP       A 1 34  ? -8.539  1.406   17.224  1.00 95.20 34  A 1 
ATOM   257  O  OD1 . ASP       A 1 34  ? -7.333  1.130   17.379  1.00 93.03 34  A 1 
ATOM   258  O  OD2 . ASP       A 1 34  ? -9.432  0.975   17.980  1.00 92.22 34  A 1 
ATOM   259  N  N   . PRO       A 1 35  ? -5.477  2.640   15.507  1.00 96.25 35  A 1 
ATOM   260  C  CA  . PRO       A 1 35  ? -4.305  1.993   14.900  1.00 96.27 35  A 1 
ATOM   261  C  C   . PRO       A 1 35  ? -4.301  0.476   15.028  1.00 96.23 35  A 1 
ATOM   262  O  O   . PRO       A 1 35  ? -3.487  -0.179  14.373  1.00 94.90 35  A 1 
ATOM   263  C  CB  . PRO       A 1 35  ? -3.124  2.611   15.659  1.00 95.21 35  A 1 
ATOM   264  C  CG  . PRO       A 1 35  ? -3.700  3.058   16.959  1.00 93.00 35  A 1 
ATOM   265  C  CD  . PRO       A 1 35  ? -5.109  3.482   16.653  1.00 95.92 35  A 1 
ATOM   266  N  N   . THR       A 1 36  ? -5.202  -0.088  15.840  1.00 96.63 36  A 1 
ATOM   267  C  CA  . THR       A 1 36  ? -5.266  -1.537  16.023  1.00 96.24 36  A 1 
ATOM   268  C  C   . THR       A 1 36  ? -6.218  -2.215  15.042  1.00 96.49 36  A 1 
ATOM   269  O  O   . THR       A 1 36  ? -6.242  -3.447  14.973  1.00 95.31 36  A 1 
ATOM   270  C  CB  . THR       A 1 36  ? -5.696  -1.907  17.454  1.00 95.17 36  A 1 
ATOM   271  O  OG1 . THR       A 1 36  ? -7.066  -1.554  17.662  1.00 93.16 36  A 1 
ATOM   272  C  CG2 . THR       A 1 36  ? -4.825  -1.197  18.486  1.00 91.65 36  A 1 
ATOM   273  N  N   . ILE       A 1 37  ? -7.006  -1.441  14.298  1.00 96.96 37  A 1 
ATOM   274  C  CA  . ILE       A 1 37  ? -8.015  -2.019  13.415  1.00 97.24 37  A 1 
ATOM   275  C  C   . ILE       A 1 37  ? -7.392  -2.433  12.087  1.00 97.32 37  A 1 
ATOM   276  O  O   . ILE       A 1 37  ? -6.869  -1.599  11.340  1.00 96.96 37  A 1 
ATOM   277  C  CB  . ILE       A 1 37  ? -9.186  -1.046  13.169  1.00 96.78 37  A 1 
ATOM   278  C  CG1 . ILE       A 1 37  ? -9.936  -0.790  14.474  1.00 94.78 37  A 1 
ATOM   279  C  CG2 . ILE       A 1 37  ? -10.135 -1.611  12.103  1.00 94.66 37  A 1 
ATOM   280  C  CD1 . ILE       A 1 37  ? -11.084 0.198   14.344  1.00 89.68 37  A 1 
ATOM   281  N  N   . GLU       A 1 38  ? -7.459  -3.730  11.815  1.00 96.81 38  A 1 
ATOM   282  C  CA  . GLU       A 1 38  ? -7.096  -4.284  10.516  1.00 96.74 38  A 1 
ATOM   283  C  C   . GLU       A 1 38  ? -8.373  -4.810  9.886   1.00 96.64 38  A 1 
ATOM   284  O  O   . GLU       A 1 38  ? -9.081  -5.618  10.489  1.00 95.84 38  A 1 
ATOM   285  C  CB  . GLU       A 1 38  ? -6.068  -5.404  10.671  1.00 96.24 38  A 1 
ATOM   286  C  CG  . GLU       A 1 38  ? -5.665  -6.075  9.371   1.00 95.48 38  A 1 
ATOM   287  C  CD  . GLU       A 1 38  ? -4.478  -7.000  9.549   1.00 95.27 38  A 1 
ATOM   288  O  OE1 . GLU       A 1 38  ? -3.379  -6.504  9.860   1.00 92.72 38  A 1 
ATOM   289  O  OE2 . GLU       A 1 38  ? -4.651  -8.227  9.388   1.00 92.28 38  A 1 
ATOM   290  N  N   . ASP       A 1 39  ? -8.682  -4.351  8.680   1.00 96.58 39  A 1 
ATOM   291  C  CA  . ASP       A 1 39  ? -9.918  -4.765  8.026   1.00 96.76 39  A 1 
ATOM   292  C  C   . ASP       A 1 39  ? -9.757  -4.661  6.520   1.00 97.41 39  A 1 
ATOM   293  O  O   . ASP       A 1 39  ? -8.853  -3.986  6.025   1.00 97.35 39  A 1 
ATOM   294  C  CB  . ASP       A 1 39  ? -11.101 -3.910  8.491   1.00 95.42 39  A 1 
ATOM   295  C  CG  . ASP       A 1 39  ? -12.436 -4.641  8.413   1.00 90.55 39  A 1 
ATOM   296  O  OD1 . ASP       A 1 39  ? -12.476 -5.793  7.934   1.00 88.29 39  A 1 
ATOM   297  O  OD2 . ASP       A 1 39  ? -13.452 -4.055  8.839   1.00 86.25 39  A 1 
ATOM   298  N  N   . SER       A 1 40  ? -10.635 -5.345  5.809   1.00 97.31 40  A 1 
ATOM   299  C  CA  . SER       A 1 40  ? -10.647 -5.283  4.357   1.00 97.37 40  A 1 
ATOM   300  C  C   . SER       A 1 40  ? -11.798 -4.398  3.889   1.00 97.69 40  A 1 
ATOM   301  O  O   . SER       A 1 40  ? -12.842 -4.304  4.542   1.00 97.09 40  A 1 
ATOM   302  C  CB  . SER       A 1 40  ? -10.750 -6.678  3.741   1.00 96.15 40  A 1 
ATOM   303  O  OG  . SER       A 1 40  ? -11.976 -7.295  4.085   1.00 81.89 40  A 1 
ATOM   304  N  N   . TYR       A 1 41  ? -11.576 -3.736  2.761   1.00 98.03 41  A 1 
ATOM   305  C  CA  . TYR       A 1 41  ? -12.528 -2.800  2.183   1.00 98.00 41  A 1 
ATOM   306  C  C   . TYR       A 1 41  ? -12.651 -3.102  0.701   1.00 98.19 41  A 1 
ATOM   307  O  O   . TYR       A 1 41  ? -11.662 -3.434  0.049   1.00 97.98 41  A 1 
ATOM   308  C  CB  . TYR       A 1 41  ? -12.061 -1.355  2.382   1.00 97.63 41  A 1 
ATOM   309  C  CG  . TYR       A 1 41  ? -11.886 -0.963  3.835   1.00 97.08 41  A 1 
ATOM   310  C  CD1 . TYR       A 1 41  ? -10.709 -1.247  4.514   1.00 95.19 41  A 1 
ATOM   311  C  CD2 . TYR       A 1 41  ? -12.902 -0.319  4.530   1.00 95.15 41  A 1 
ATOM   312  C  CE1 . TYR       A 1 41  ? -10.548 -0.900  5.848   1.00 93.61 41  A 1 
ATOM   313  C  CE2 . TYR       A 1 41  ? -12.749 0.033   5.862   1.00 93.81 41  A 1 
ATOM   314  C  CZ  . TYR       A 1 41  ? -11.572 -0.260  6.514   1.00 93.87 41  A 1 
ATOM   315  O  OH  . TYR       A 1 41  ? -11.415 0.089   7.835   1.00 91.39 41  A 1 
ATOM   316  N  N   . ARG       A 1 42  ? -13.861 -2.984  0.169   1.00 97.69 42  A 1 
ATOM   317  C  CA  . ARG       A 1 42  ? -14.117 -3.296  -1.228  1.00 97.59 42  A 1 
ATOM   318  C  C   . ARG       A 1 42  ? -14.670 -2.088  -1.964  1.00 97.51 42  A 1 
ATOM   319  O  O   . ARG       A 1 42  ? -15.468 -1.329  -1.409  1.00 96.81 42  A 1 
ATOM   320  C  CB  . ARG       A 1 42  ? -15.092 -4.470  -1.340  1.00 96.66 42  A 1 
ATOM   321  C  CG  . ARG       A 1 42  ? -14.442 -5.812  -1.079  1.00 92.10 42  A 1 
ATOM   322  C  CD  . ARG       A 1 42  ? -15.323 -6.732  -0.265  1.00 88.82 42  A 1 
ATOM   323  N  NE  . ARG       A 1 42  ? -14.616 -7.190  0.929   1.00 81.12 42  A 1 
ATOM   324  C  CZ  . ARG       A 1 42  ? -14.888 -6.805  2.174   1.00 76.12 42  A 1 
ATOM   325  N  NH1 . ARG       A 1 42  ? -15.884 -5.971  2.411   1.00 70.14 42  A 1 
ATOM   326  N  NH2 . ARG       A 1 42  ? -14.159 -7.267  3.183   1.00 67.03 42  A 1 
ATOM   327  N  N   . LYS       A 1 43  ? -14.235 -1.912  -3.220  1.00 97.06 43  A 1 
ATOM   328  C  CA  . LYS       A 1 43  ? -14.731 -0.822  -4.051  1.00 96.76 43  A 1 
ATOM   329  C  C   . LYS       A 1 43  ? -14.665 -1.210  -5.517  1.00 97.35 43  A 1 
ATOM   330  O  O   . LYS       A 1 43  ? -13.662 -1.753  -5.979  1.00 97.22 43  A 1 
ATOM   331  C  CB  . LYS       A 1 43  ? -13.925 0.464   -3.828  1.00 94.98 43  A 1 
ATOM   332  C  CG  . LYS       A 1 43  ? -14.542 1.679   -4.516  1.00 92.16 43  A 1 
ATOM   333  C  CD  . LYS       A 1 43  ? -13.721 2.933   -4.339  1.00 88.74 43  A 1 
ATOM   334  C  CE  . LYS       A 1 43  ? -14.419 4.130   -4.969  1.00 85.26 43  A 1 
ATOM   335  N  NZ  . LYS       A 1 43  ? -13.632 5.375   -4.820  1.00 78.01 43  A 1 
ATOM   336  N  N   . GLN       A 1 44  ? -15.744 -0.915  -6.235  1.00 97.37 44  A 1 
ATOM   337  C  CA  . GLN       A 1 44  ? -15.770 -1.107  -7.678  1.00 97.27 44  A 1 
ATOM   338  C  C   . GLN       A 1 44  ? -15.195 0.132   -8.349  1.00 97.19 44  A 1 
ATOM   339  O  O   . GLN       A 1 44  ? -15.591 1.257   -8.033  1.00 96.21 44  A 1 
ATOM   340  C  CB  . GLN       A 1 44  ? -17.196 -1.363  -8.156  1.00 96.31 44  A 1 
ATOM   341  C  CG  . GLN       A 1 44  ? -17.318 -1.639  -9.643  1.00 89.21 44  A 1 
ATOM   342  C  CD  . GLN       A 1 44  ? -18.750 -1.897  -10.059 1.00 87.30 44  A 1 
ATOM   343  O  OE1 . GLN       A 1 44  ? -19.438 -2.726  -9.466  1.00 80.46 44  A 1 
ATOM   344  N  NE2 . GLN       A 1 44  ? -19.212 -1.184  -11.074 1.00 76.77 44  A 1 
ATOM   345  N  N   . VAL       A 1 45  ? -14.252 -0.074  -9.269  1.00 96.81 45  A 1 
ATOM   346  C  CA  . VAL       A 1 45  ? -13.604 1.021   -9.987  1.00 96.41 45  A 1 
ATOM   347  C  C   . VAL       A 1 45  ? -13.478 0.659   -11.460 1.00 96.61 45  A 1 
ATOM   348  O  O   . VAL       A 1 45  ? -13.597 -0.507  -11.839 1.00 96.11 45  A 1 
ATOM   349  C  CB  . VAL       A 1 45  ? -12.202 1.345   -9.418  1.00 95.23 45  A 1 
ATOM   350  C  CG1 . VAL       A 1 45  ? -12.294 1.833   -7.977  1.00 90.95 45  A 1 
ATOM   351  C  CG2 . VAL       A 1 45  ? -11.288 0.127   -9.521  1.00 90.54 45  A 1 
ATOM   352  N  N   . VAL       A 1 46  ? -13.240 1.674   -12.285 1.00 96.64 46  A 1 
ATOM   353  C  CA  . VAL       A 1 46  ? -12.929 1.464   -13.697 1.00 96.47 46  A 1 
ATOM   354  C  C   . VAL       A 1 46  ? -11.509 1.957   -13.921 1.00 96.56 46  A 1 
ATOM   355  O  O   . VAL       A 1 46  ? -11.207 3.129   -13.683 1.00 95.97 46  A 1 
ATOM   356  C  CB  . VAL       A 1 46  ? -13.916 2.196   -14.625 1.00 95.86 46  A 1 
ATOM   357  C  CG1 . VAL       A 1 46  ? -13.542 1.959   -16.086 1.00 94.16 46  A 1 
ATOM   358  C  CG2 . VAL       A 1 46  ? -15.341 1.730   -14.361 1.00 94.39 46  A 1 
ATOM   359  N  N   . ILE       A 1 47  ? -10.634 1.057   -14.354 1.00 95.92 47  A 1 
ATOM   360  C  CA  . ILE       A 1 47  ? -9.228  1.369   -14.586 1.00 96.15 47  A 1 
ATOM   361  C  C   . ILE       A 1 47  ? -8.893  0.972   -16.015 1.00 96.01 47  A 1 
ATOM   362  O  O   . ILE       A 1 47  ? -8.983  -0.206  -16.370 1.00 95.29 47  A 1 
ATOM   363  C  CB  . ILE       A 1 47  ? -8.302  0.644   -13.591 1.00 96.03 47  A 1 
ATOM   364  C  CG1 . ILE       A 1 47  ? -8.677  1.012   -12.150 1.00 94.49 47  A 1 
ATOM   365  C  CG2 . ILE       A 1 47  ? -6.840  0.984   -13.873 1.00 94.36 47  A 1 
ATOM   366  C  CD1 . ILE       A 1 47  ? -8.014  0.143   -11.095 1.00 92.80 47  A 1 
ATOM   367  N  N   . ASP       A 1 48  ? -8.528  1.966   -16.830 1.00 95.75 48  A 1 
ATOM   368  C  CA  . ASP       A 1 48  ? -8.196  1.747   -18.237 1.00 95.90 48  A 1 
ATOM   369  C  C   . ASP       A 1 48  ? -9.321  1.014   -18.968 1.00 96.06 48  A 1 
ATOM   370  O  O   . ASP       A 1 48  ? -9.089  0.108   -19.768 1.00 94.46 48  A 1 
ATOM   371  C  CB  . ASP       A 1 48  ? -6.868  0.993   -18.374 1.00 95.38 48  A 1 
ATOM   372  C  CG  . ASP       A 1 48  ? -5.731  1.683   -17.639 1.00 94.82 48  A 1 
ATOM   373  O  OD1 . ASP       A 1 48  ? -5.713  2.928   -17.597 1.00 92.58 48  A 1 
ATOM   374  O  OD2 . ASP       A 1 48  ? -4.860  0.976   -17.093 1.00 92.66 48  A 1 
ATOM   375  N  N   . GLY       A 1 49  ? -10.553 1.406   -18.666 1.00 95.56 49  A 1 
ATOM   376  C  CA  . GLY       A 1 49  ? -11.722 0.847   -19.320 1.00 95.44 49  A 1 
ATOM   377  C  C   . GLY       A 1 49  ? -12.215 -0.475  -18.772 1.00 95.63 49  A 1 
ATOM   378  O  O   . GLY       A 1 49  ? -13.245 -0.978  -19.229 1.00 94.22 49  A 1 
ATOM   379  N  N   . GLU       A 1 50  ? -11.504 -1.049  -17.800 1.00 95.45 50  A 1 
ATOM   380  C  CA  . GLU       A 1 50  ? -11.887 -2.332  -17.214 1.00 95.02 50  A 1 
ATOM   381  C  C   . GLU       A 1 50  ? -12.539 -2.117  -15.858 1.00 95.35 50  A 1 
ATOM   382  O  O   . GLU       A 1 50  ? -11.914 -1.583  -14.941 1.00 94.54 50  A 1 
ATOM   383  C  CB  . GLU       A 1 50  ? -10.676 -3.258  -17.058 1.00 92.86 50  A 1 
ATOM   384  C  CG  . GLU       A 1 50  ? -11.036 -4.637  -16.512 1.00 80.25 50  A 1 
ATOM   385  C  CD  . GLU       A 1 50  ? -9.835  -5.471  -16.101 1.00 77.11 50  A 1 
ATOM   386  O  OE1 . GLU       A 1 50  ? -8.975  -4.963  -15.355 1.00 71.13 50  A 1 
ATOM   387  O  OE2 . GLU       A 1 50  ? -9.761  -6.645  -16.517 1.00 70.72 50  A 1 
ATOM   388  N  N   . THR       A 1 51  ? -13.795 -2.540  -15.738 1.00 96.16 51  A 1 
ATOM   389  C  CA  . THR       A 1 51  ? -14.482 -2.507  -14.452 1.00 96.33 51  A 1 
ATOM   390  C  C   . THR       A 1 51  ? -13.886 -3.589  -13.561 1.00 96.51 51  A 1 
ATOM   391  O  O   . THR       A 1 51  ? -13.791 -4.755  -13.955 1.00 95.66 51  A 1 
ATOM   392  C  CB  . THR       A 1 51  ? -15.988 -2.719  -14.621 1.00 95.33 51  A 1 
ATOM   393  O  OG1 . THR       A 1 51  ? -16.502 -1.730  -15.518 1.00 90.38 51  A 1 
ATOM   394  C  CG2 . THR       A 1 51  ? -16.705 -2.603  -13.286 1.00 89.74 51  A 1 
ATOM   395  N  N   . SER       A 1 52  ? -13.461 -3.189  -12.361 1.00 96.23 52  A 1 
ATOM   396  C  CA  . SER       A 1 52  ? -12.748 -4.080  -11.457 1.00 95.96 52  A 1 
ATOM   397  C  C   . SER       A 1 52  ? -13.273 -3.926  -10.041 1.00 96.86 52  A 1 
ATOM   398  O  O   . SER       A 1 52  ? -13.754 -2.860  -9.654  1.00 96.25 52  A 1 
ATOM   399  C  CB  . SER       A 1 52  ? -11.251 -3.772  -11.462 1.00 93.43 52  A 1 
ATOM   400  O  OG  . SER       A 1 52  ? -10.724 -3.755  -12.776 1.00 83.40 52  A 1 
ATOM   401  N  N   . LEU       A 1 53  ? -13.159 -4.996  -9.262  1.00 97.79 53  A 1 
ATOM   402  C  CA  . LEU       A 1 53  ? -13.471 -4.950  -7.841  1.00 98.02 53  A 1 
ATOM   403  C  C   . LEU       A 1 53  ? -12.164 -5.010  -7.066  1.00 98.22 53  A 1 
ATOM   404  O  O   . LEU       A 1 53  ? -11.409 -5.976  -7.186  1.00 97.99 53  A 1 
ATOM   405  C  CB  . LEU       A 1 53  ? -14.384 -6.111  -7.442  1.00 97.52 53  A 1 
ATOM   406  C  CG  . LEU       A 1 53  ? -14.838 -6.130  -5.979  1.00 94.04 53  A 1 
ATOM   407  C  CD1 . LEU       A 1 53  ? -15.688 -4.912  -5.659  1.00 91.52 53  A 1 
ATOM   408  C  CD2 . LEU       A 1 53  ? -15.607 -7.412  -5.681  1.00 91.19 53  A 1 
ATOM   409  N  N   . LEU       A 1 54  ? -11.882 -3.962  -6.293  1.00 98.28 54  A 1 
ATOM   410  C  CA  . LEU       A 1 54  ? -10.702 -3.933  -5.441  1.00 98.38 54  A 1 
ATOM   411  C  C   . LEU       A 1 54  ? -11.071 -4.448  -4.059  1.00 98.38 54  A 1 
ATOM   412  O  O   . LEU       A 1 54  ? -12.057 -4.002  -3.471  1.00 98.08 54  A 1 
ATOM   413  C  CB  . LEU       A 1 54  ? -10.127 -2.523  -5.332  1.00 98.32 54  A 1 
ATOM   414  C  CG  . LEU       A 1 54  ? -9.840  -1.789  -6.645  1.00 97.82 54  A 1 
ATOM   415  C  CD1 . LEU       A 1 54  ? -9.129  -0.468  -6.356  1.00 97.24 54  A 1 
ATOM   416  C  CD2 . LEU       A 1 54  ? -9.022  -2.648  -7.595  1.00 97.00 54  A 1 
ATOM   417  N  N   . ASP       A 1 55  ? -10.284 -5.389  -3.552  1.00 98.51 55  A 1 
ATOM   418  C  CA  . ASP       A 1 55  ? -10.423 -5.919  -2.198  1.00 98.43 55  A 1 
ATOM   419  C  C   . ASP       A 1 55  ? -9.132  -5.544  -1.488  1.00 98.57 55  A 1 
ATOM   420  O  O   . ASP       A 1 55  ? -8.075  -6.102  -1.789  1.00 98.41 55  A 1 
ATOM   421  C  CB  . ASP       A 1 55  ? -10.633 -7.437  -2.251  1.00 97.84 55  A 1 
ATOM   422  C  CG  . ASP       A 1 55  ? -10.956 -8.053  -0.896  1.00 90.35 55  A 1 
ATOM   423  O  OD1 . ASP       A 1 55  ? -10.656 -7.437  0.141   1.00 83.97 55  A 1 
ATOM   424  O  OD2 . ASP       A 1 55  ? -11.512 -9.170  -0.885  1.00 82.60 55  A 1 
ATOM   425  N  N   . ILE       A 1 56  ? -9.205  -4.568  -0.581  1.00 98.66 56  A 1 
ATOM   426  C  CA  . ILE       A 1 56  ? -8.019  -3.937  -0.008  1.00 98.72 56  A 1 
ATOM   427  C  C   . ILE       A 1 56  ? -7.894  -4.265  1.470   1.00 98.59 56  A 1 
ATOM   428  O  O   . ILE       A 1 56  ? -8.789  -3.942  2.256   1.00 98.27 56  A 1 
ATOM   429  C  CB  . ILE       A 1 56  ? -8.064  -2.408  -0.196  1.00 98.71 56  A 1 
ATOM   430  C  CG1 . ILE       A 1 56  ? -8.198  -2.059  -1.681  1.00 98.02 56  A 1 
ATOM   431  C  CG2 . ILE       A 1 56  ? -6.823  -1.756  0.413   1.00 98.01 56  A 1 
ATOM   432  C  CD1 . ILE       A 1 56  ? -8.741  -0.672  -1.927  1.00 95.48 56  A 1 
ATOM   433  N  N   . LEU       A 1 57  ? -6.773  -4.875  1.854   1.00 98.50 57  A 1 
ATOM   434  C  CA  . LEU       A 1 57  ? -6.476  -5.149  3.256   1.00 98.31 57  A 1 
ATOM   435  C  C   . LEU       A 1 57  ? -5.635  -4.012  3.824   1.00 98.44 57  A 1 
ATOM   436  O  O   . LEU       A 1 57  ? -4.507  -3.781  3.385   1.00 98.35 57  A 1 
ATOM   437  C  CB  . LEU       A 1 57  ? -5.737  -6.484  3.406   1.00 97.79 57  A 1 
ATOM   438  C  CG  . LEU       A 1 57  ? -5.307  -6.845  4.834   1.00 96.32 57  A 1 
ATOM   439  C  CD1 . LEU       A 1 57  ? -6.516  -7.033  5.741   1.00 95.00 57  A 1 
ATOM   440  C  CD2 . LEU       A 1 57  ? -4.441  -8.100  4.837   1.00 94.64 57  A 1 
ATOM   441  N  N   . ASP       A 1 58  ? -6.199  -3.302  4.797   1.00 98.53 58  A 1 
ATOM   442  C  CA  . ASP       A 1 58  ? -5.506  -2.241  5.524   1.00 98.54 58  A 1 
ATOM   443  C  C   . ASP       A 1 58  ? -4.867  -2.875  6.754   1.00 98.32 58  A 1 
ATOM   444  O  O   . ASP       A 1 58  ? -5.545  -3.143  7.748   1.00 97.93 58  A 1 
ATOM   445  C  CB  . ASP       A 1 58  ? -6.502  -1.144  5.908   1.00 98.60 58  A 1 
ATOM   446  C  CG  . ASP       A 1 58  ? -5.909  -0.088  6.823   1.00 98.65 58  A 1 
ATOM   447  O  OD1 . ASP       A 1 58  ? -4.679  0.125   6.786   1.00 98.38 58  A 1 
ATOM   448  O  OD2 . ASP       A 1 58  ? -6.689  0.535   7.577   1.00 98.37 58  A 1 
ATOM   449  N  N   . THR       A 1 59  ? -3.552  -3.130  6.681   1.00 98.02 59  A 1 
ATOM   450  C  CA  . THR       A 1 59  ? -2.861  -3.942  7.674   1.00 97.93 59  A 1 
ATOM   451  C  C   . THR       A 1 59  ? -2.588  -3.169  8.965   1.00 97.80 59  A 1 
ATOM   452  O  O   . THR       A 1 59  ? -2.180  -2.008  8.936   1.00 97.34 59  A 1 
ATOM   453  C  CB  . THR       A 1 59  ? -1.542  -4.476  7.097   1.00 97.59 59  A 1 
ATOM   454  O  OG1 . THR       A 1 59  ? -1.795  -5.103  5.835   1.00 94.74 59  A 1 
ATOM   455  C  CG2 . THR       A 1 59  ? -0.904  -5.495  8.033   1.00 94.99 59  A 1 
ATOM   456  N  N   . ALA       A 1 60  ? -2.809  -3.845  10.095  1.00 97.05 60  A 1 
ATOM   457  C  CA  . ALA       A 1 60  ? -2.491  -3.289  11.405  1.00 96.61 60  A 1 
ATOM   458  C  C   . ALA       A 1 60  ? -2.080  -4.430  12.331  1.00 95.12 60  A 1 
ATOM   459  O  O   . ALA       A 1 60  ? -1.466  -5.395  11.888  1.00 88.00 60  A 1 
ATOM   460  C  CB  . ALA       A 1 60  ? -3.680  -2.501  11.961  1.00 95.91 60  A 1 
ATOM   461  N  N   . GLY       A 1 61  ? -2.404  -4.330  13.616  1.00 91.80 61  A 1 
ATOM   462  C  CA  . GLY       A 1 61  ? -2.061  -5.375  14.569  1.00 90.10 61  A 1 
ATOM   463  C  C   . GLY       A 1 61  ? -0.598  -5.344  14.977  1.00 91.25 61  A 1 
ATOM   464  O  O   . GLY       A 1 61  ? 0.088   -4.337  14.814  1.00 88.00 61  A 1 
ATOM   465  N  N   . GLN       A 1 62  ? -0.113  -6.457  15.526  1.00 92.88 62  A 1 
ATOM   466  C  CA  . GLN       A 1 62  ? 1.263   -6.536  16.001  1.00 93.50 62  A 1 
ATOM   467  C  C   . GLN       A 1 62  ? 2.175   -7.151  14.949  1.00 94.86 62  A 1 
ATOM   468  O  O   . GLN       A 1 62  ? 1.723   -7.838  14.031  1.00 93.35 62  A 1 
ATOM   469  C  CB  . GLN       A 1 62  ? 1.342   -7.354  17.292  1.00 90.73 62  A 1 
ATOM   470  C  CG  . GLN       A 1 62  ? 0.665   -6.695  18.481  1.00 81.99 62  A 1 
ATOM   471  C  CD  . GLN       A 1 62  ? 1.341   -7.016  19.800  1.00 75.54 62  A 1 
ATOM   472  O  OE1 . GLN       A 1 62  ? 2.469   -7.503  19.836  1.00 67.60 62  A 1 
ATOM   473  N  NE2 . GLN       A 1 62  ? 0.653   -6.737  20.897  1.00 64.54 62  A 1 
ATOM   474  N  N   . GLU       A 1 63  ? 3.474   -6.888  15.107  1.00 93.93 63  A 1 
ATOM   475  C  CA  . GLU       A 1 63  ? 4.478   -7.549  14.286  1.00 94.84 63  A 1 
ATOM   476  C  C   . GLU       A 1 63  ? 4.632   -8.981  14.787  1.00 94.35 63  A 1 
ATOM   477  O  O   . GLU       A 1 63  ? 5.383   -9.244  15.723  1.00 92.66 63  A 1 
ATOM   478  C  CB  . GLU       A 1 63  ? 5.815   -6.806  14.341  1.00 94.03 63  A 1 
ATOM   479  C  CG  . GLU       A 1 63  ? 6.901   -7.457  13.491  1.00 93.84 63  A 1 
ATOM   480  C  CD  . GLU       A 1 63  ? 8.234   -6.735  13.528  1.00 93.32 63  A 1 
ATOM   481  O  OE1 . GLU       A 1 63  ? 8.364   -5.743  14.275  1.00 91.63 63  A 1 
ATOM   482  O  OE2 . GLU       A 1 63  ? 9.159   -7.167  12.805  1.00 91.26 63  A 1 
ATOM   483  N  N   . GLU       A 1 64  ? 3.891   -9.894  14.192  1.00 94.37 64  A 1 
ATOM   484  C  CA  . GLU       A 1 64  ? 3.998   -11.306 14.535  1.00 93.91 64  A 1 
ATOM   485  C  C   . GLU       A 1 64  ? 4.026   -12.142 13.264  1.00 94.41 64  A 1 
ATOM   486  O  O   . GLU       A 1 64  ? 3.476   -11.749 12.229  1.00 92.34 64  A 1 
ATOM   487  C  CB  . GLU       A 1 64  ? 2.861   -11.749 15.467  1.00 90.11 64  A 1 
ATOM   488  C  CG  . GLU       A 1 64  ? 1.485   -11.795 14.847  1.00 78.11 64  A 1 
ATOM   489  C  CD  . GLU       A 1 64  ? 0.489   -12.485 15.768  1.00 73.71 64  A 1 
ATOM   490  O  OE1 . GLU       A 1 64  ? 0.136   -11.907 16.811  1.00 67.50 64  A 1 
ATOM   491  O  OE2 . GLU       A 1 64  ? 0.077   -13.612 15.446  1.00 66.01 64  A 1 
ATOM   492  N  N   . TYR       A 1 65  ? 4.680   -13.287 13.355  1.00 94.69 65  A 1 
ATOM   493  C  CA  . TYR       A 1 65  ? 4.910   -14.149 12.204  1.00 94.87 65  A 1 
ATOM   494  C  C   . TYR       A 1 65  ? 4.369   -15.540 12.511  1.00 94.58 65  A 1 
ATOM   495  O  O   . TYR       A 1 65  ? 5.057   -16.371 13.097  1.00 91.91 65  A 1 
ATOM   496  C  CB  . TYR       A 1 65  ? 6.401   -14.193 11.861  1.00 93.69 65  A 1 
ATOM   497  C  CG  . TYR       A 1 65  ? 6.981   -12.820 11.600  1.00 93.92 65  A 1 
ATOM   498  C  CD1 . TYR       A 1 65  ? 6.939   -12.259 10.332  1.00 91.51 65  A 1 
ATOM   499  C  CD2 . TYR       A 1 65  ? 7.542   -12.070 12.625  1.00 91.81 65  A 1 
ATOM   500  C  CE1 . TYR       A 1 65  ? 7.453   -10.996 10.088  1.00 90.64 65  A 1 
ATOM   501  C  CE2 . TYR       A 1 65  ? 8.058   -10.803 12.393  1.00 90.38 65  A 1 
ATOM   502  C  CZ  . TYR       A 1 65  ? 8.010   -10.275 11.119  1.00 91.18 65  A 1 
ATOM   503  O  OH  . TYR       A 1 65  ? 8.521   -9.019  10.876  1.00 88.61 65  A 1 
ATOM   504  N  N   . SER       A 1 66  ? 3.127   -15.778 12.132  1.00 95.71 66  A 1 
ATOM   505  C  CA  . SER       A 1 66  ? 2.489   -17.075 12.283  1.00 95.68 66  A 1 
ATOM   506  C  C   . SER       A 1 66  ? 2.167   -17.636 10.906  1.00 96.26 66  A 1 
ATOM   507  O  O   . SER       A 1 66  ? 2.084   -16.893 9.926   1.00 95.76 66  A 1 
ATOM   508  C  CB  . SER       A 1 66  ? 1.210   -16.962 13.110  1.00 93.99 66  A 1 
ATOM   509  O  OG  . SER       A 1 66  ? 0.221   -16.234 12.413  1.00 88.84 66  A 1 
ATOM   510  N  N   . ALA       A 1 67  ? 1.982   -18.958 10.842  1.00 96.52 67  A 1 
ATOM   511  C  CA  . ALA       A 1 67  ? 1.621   -19.598 9.583   1.00 96.64 67  A 1 
ATOM   512  C  C   . ALA       A 1 67  ? 0.313   -19.028 9.046   1.00 96.63 67  A 1 
ATOM   513  O  O   . ALA       A 1 67  ? 0.159   -18.832 7.837   1.00 95.90 67  A 1 
ATOM   514  C  CB  . ALA       A 1 67  ? 1.514   -21.108 9.771   1.00 96.27 67  A 1 
ATOM   515  N  N   . MET       A 1 68  ? -0.623  -18.744 9.946   1.00 95.73 68  A 1 
ATOM   516  C  CA  . MET       A 1 68  ? -1.927  -18.223 9.546   1.00 95.18 68  A 1 
ATOM   517  C  C   . MET       A 1 68  ? -1.814  -16.814 8.970   1.00 95.43 68  A 1 
ATOM   518  O  O   . MET       A 1 68  ? -2.432  -16.499 7.946   1.00 94.30 68  A 1 
ATOM   519  C  CB  . MET       A 1 68  ? -2.881  -18.246 10.739  1.00 93.19 68  A 1 
ATOM   520  C  CG  . MET       A 1 68  ? -4.338  -18.072 10.369  1.00 82.78 68  A 1 
ATOM   521  S  SD  . MET       A 1 68  ? -5.413  -18.436 11.763  1.00 76.17 68  A 1 
ATOM   522  C  CE  . MET       A 1 68  ? -6.952  -17.747 11.187  1.00 67.37 68  A 1 
ATOM   523  N  N   . ARG       A 1 69  ? -1.015  -15.951 9.621   1.00 95.59 69  A 1 
ATOM   524  C  CA  . ARG       A 1 69  ? -0.820  -14.592 9.118   1.00 95.83 69  A 1 
ATOM   525  C  C   . ARG       A 1 69  ? -0.076  -14.615 7.789   1.00 96.28 69  A 1 
ATOM   526  O  O   . ARG       A 1 69  ? -0.449  -13.901 6.851   1.00 96.28 69  A 1 
ATOM   527  C  CB  . ARG       A 1 69  ? -0.084  -13.733 10.145  1.00 94.56 69  A 1 
ATOM   528  C  CG  . ARG       A 1 69  ? -0.069  -12.250 9.793   1.00 86.09 69  A 1 
ATOM   529  C  CD  . ARG       A 1 69  ? 0.080   -11.378 11.024  1.00 83.77 69  A 1 
ATOM   530  N  NE  . ARG       A 1 69  ? -0.028  -9.956  10.701  1.00 79.87 69  A 1 
ATOM   531  C  CZ  . ARG       A 1 69  ? -1.172  -9.290  10.594  1.00 77.86 69  A 1 
ATOM   532  N  NH1 . ARG       A 1 69  ? -2.326  -9.908  10.792  1.00 70.01 69  A 1 
ATOM   533  N  NH2 . ARG       A 1 69  ? -1.164  -8.004  10.285  1.00 71.71 69  A 1 
ATOM   534  N  N   . ASP       A 1 70  ? 0.972   -15.437 7.695   1.00 97.44 70  A 1 
ATOM   535  C  CA  . ASP       A 1 70  ? 1.683   -15.618 6.427   1.00 97.62 70  A 1 
ATOM   536  C  C   . ASP       A 1 70  ? 0.708   -16.002 5.320   1.00 97.56 70  A 1 
ATOM   537  O  O   . ASP       A 1 70  ? 0.777   -15.470 4.211   1.00 97.21 70  A 1 
ATOM   538  C  CB  . ASP       A 1 70  ? 2.752   -16.708 6.548   1.00 97.51 70  A 1 
ATOM   539  C  CG  . ASP       A 1 70  ? 4.021   -16.240 7.235   1.00 97.41 70  A 1 
ATOM   540  O  OD1 . ASP       A 1 70  ? 4.095   -15.071 7.661   1.00 96.05 70  A 1 
ATOM   541  O  OD2 . ASP       A 1 70  ? 4.959   -17.057 7.334   1.00 96.08 70  A 1 
ATOM   542  N  N   . GLN       A 1 71  ? -0.198  -16.940 5.624   1.00 97.03 71  A 1 
ATOM   543  C  CA  . GLN       A 1 71  ? -1.108  -17.454 4.609   1.00 96.75 71  A 1 
ATOM   544  C  C   . GLN       A 1 71  ? -2.014  -16.367 4.057   1.00 96.44 71  A 1 
ATOM   545  O  O   . GLN       A 1 71  ? -2.195  -16.275 2.841   1.00 95.35 71  A 1 
ATOM   546  C  CB  . GLN       A 1 71  ? -1.940  -18.613 5.153   1.00 96.28 71  A 1 
ATOM   547  C  CG  . GLN       A 1 71  ? -2.682  -19.369 4.062   1.00 86.57 71  A 1 
ATOM   548  C  CD  . GLN       A 1 71  ? -3.913  -20.083 4.571   1.00 80.10 71  A 1 
ATOM   549  O  OE1 . GLN       A 1 71  ? -3.890  -20.750 5.603   1.00 74.02 71  A 1 
ATOM   550  N  NE2 . GLN       A 1 71  ? -5.009  -19.938 3.844   1.00 69.49 71  A 1 
ATOM   551  N  N   . TYR       A 1 72  ? -2.607  -15.538 4.927   1.00 94.65 72  A 1 
ATOM   552  C  CA  . TYR       A 1 72  ? -3.521  -14.550 4.369   1.00 93.22 72  A 1 
ATOM   553  C  C   . TYR       A 1 72  ? -2.782  -13.390 3.711   1.00 94.47 72  A 1 
ATOM   554  O  O   . TYR       A 1 72  ? -3.286  -12.827 2.736   1.00 94.23 72  A 1 
ATOM   555  C  CB  . TYR       A 1 72  ? -4.606  -14.123 5.365   1.00 90.26 72  A 1 
ATOM   556  C  CG  . TYR       A 1 72  ? -4.326  -13.000 6.331   1.00 82.97 72  A 1 
ATOM   557  C  CD1 . TYR       A 1 72  ? -4.248  -11.682 5.903   1.00 77.77 72  A 1 
ATOM   558  C  CD2 . TYR       A 1 72  ? -4.233  -13.251 7.689   1.00 76.36 72  A 1 
ATOM   559  C  CE1 . TYR       A 1 72  ? -4.050  -10.646 6.804   1.00 70.94 72  A 1 
ATOM   560  C  CE2 . TYR       A 1 72  ? -4.036  -12.220 8.598   1.00 70.51 72  A 1 
ATOM   561  C  CZ  . TYR       A 1 72  ? -3.944  -10.923 8.150   1.00 68.13 72  A 1 
ATOM   562  O  OH  . TYR       A 1 72  ? -3.745  -9.901  9.051   1.00 60.92 72  A 1 
ATOM   563  N  N   . MET       A 1 73  ? -1.585  -13.051 4.180   1.00 96.88 73  A 1 
ATOM   564  C  CA  . MET       A 1 73  ? -0.776  -12.056 3.478   1.00 97.45 73  A 1 
ATOM   565  C  C   . MET       A 1 73  ? -0.384  -12.570 2.093   1.00 97.82 73  A 1 
ATOM   566  O  O   . MET       A 1 73  ? -0.301  -11.793 1.141   1.00 97.57 73  A 1 
ATOM   567  C  CB  . MET       A 1 73  ? 0.465   -11.699 4.296   1.00 97.03 73  A 1 
ATOM   568  C  CG  . MET       A 1 73  ? 0.155   -11.020 5.624   1.00 95.57 73  A 1 
ATOM   569  S  SD  . MET       A 1 73  ? -0.691  -9.438  5.447   1.00 95.03 73  A 1 
ATOM   570  C  CE  . MET       A 1 73  ? 0.668   -8.377  5.029   1.00 88.61 73  A 1 
ATOM   571  N  N   . ARG       A 1 74  ? -0.173  -13.877 1.990   1.00 97.91 74  A 1 
ATOM   572  C  CA  . ARG       A 1 74  ? 0.198   -14.493 0.719   1.00 98.05 74  A 1 
ATOM   573  C  C   . ARG       A 1 74  ? -0.914  -14.396 -0.326  1.00 98.14 74  A 1 
ATOM   574  O  O   . ARG       A 1 74  ? -0.640  -14.436 -1.529  1.00 97.93 74  A 1 
ATOM   575  C  CB  . ARG       A 1 74  ? 0.603   -15.956 0.946   1.00 97.44 74  A 1 
ATOM   576  C  CG  . ARG       A 1 74  ? 1.164   -16.657 -0.278  1.00 94.08 74  A 1 
ATOM   577  C  CD  . ARG       A 1 74  ? 1.969   -17.892 0.109   1.00 91.98 74  A 1 
ATOM   578  N  NE  . ARG       A 1 74  ? 1.170   -18.868 0.837   1.00 86.31 74  A 1 
ATOM   579  C  CZ  . ARG       A 1 74  ? 1.451   -19.337 2.053   1.00 82.21 74  A 1 
ATOM   580  N  NH1 . ARG       A 1 74  ? 2.534   -18.926 2.698   1.00 73.78 74  A 1 
ATOM   581  N  NH2 . ARG       A 1 74  ? 0.652   -20.224 2.619   1.00 74.28 74  A 1 
ATOM   582  N  N   . THR       A 1 75  ? -2.167  -14.258 0.115   1.00 97.80 75  A 1 
ATOM   583  C  CA  . THR       A 1 75  ? -3.270  -14.129 -0.833  1.00 97.64 75  A 1 
ATOM   584  C  C   . THR       A 1 75  ? -3.282  -12.773 -1.535  1.00 98.07 75  A 1 
ATOM   585  O  O   . THR       A 1 75  ? -3.977  -12.613 -2.543  1.00 97.79 75  A 1 
ATOM   586  C  CB  . THR       A 1 75  ? -4.639  -14.362 -0.166  1.00 96.59 75  A 1 
ATOM   587  O  OG1 . THR       A 1 75  ? -4.932  -13.297 0.741   1.00 90.55 75  A 1 
ATOM   588  C  CG2 . THR       A 1 75  ? -4.672  -15.698 0.563   1.00 89.17 75  A 1 
ATOM   589  N  N   . GLY       A 1 76  ? -2.528  -11.800 -1.020  1.00 98.49 76  A 1 
ATOM   590  C  CA  . GLY       A 1 76  ? -2.423  -10.509 -1.681  1.00 98.58 76  A 1 
ATOM   591  C  C   . GLY       A 1 76  ? -1.779  -10.646 -3.048  1.00 98.67 76  A 1 
ATOM   592  O  O   . GLY       A 1 76  ? -0.752  -11.302 -3.200  1.00 98.51 76  A 1 
ATOM   593  N  N   . GLU       A 1 77  ? -2.404  -10.032 -4.054  1.00 98.64 77  A 1 
ATOM   594  C  CA  . GLU       A 1 77  ? -1.862  -10.059 -5.409  1.00 98.64 77  A 1 
ATOM   595  C  C   . GLU       A 1 77  ? -0.912  -8.903  -5.668  1.00 98.71 77  A 1 
ATOM   596  O  O   . GLU       A 1 77  ? -0.048  -8.997  -6.545  1.00 98.53 77  A 1 
ATOM   597  C  CB  . GLU       A 1 77  ? -3.000  -10.015 -6.429  1.00 98.43 77  A 1 
ATOM   598  C  CG  . GLU       A 1 77  ? -3.890  -11.242 -6.412  1.00 97.69 77  A 1 
ATOM   599  C  CD  . GLU       A 1 77  ? -5.069  -11.089 -7.347  1.00 97.35 77  A 1 
ATOM   600  O  OE1 . GLU       A 1 77  ? -6.028  -10.392 -6.970  1.00 94.71 77  A 1 
ATOM   601  O  OE2 . GLU       A 1 77  ? -5.022  -11.652 -8.457  1.00 94.57 77  A 1 
ATOM   602  N  N   . GLY       A 1 78  ? -1.077  -7.810  -4.933  1.00 98.81 78  A 1 
ATOM   603  C  CA  . GLY       A 1 78  ? -0.228  -6.639  -5.067  1.00 98.84 78  A 1 
ATOM   604  C  C   . GLY       A 1 78  ? -0.161  -5.904  -3.749  1.00 98.87 78  A 1 
ATOM   605  O  O   . GLY       A 1 78  ? -1.100  -5.957  -2.950  1.00 98.78 78  A 1 
ATOM   606  N  N   . PHE       A 1 79  ? 0.966   -5.219  -3.524  1.00 98.92 79  A 1 
ATOM   607  C  CA  . PHE       A 1 79  ? 1.243   -4.598  -2.231  1.00 98.94 79  A 1 
ATOM   608  C  C   . PHE       A 1 79  ? 1.618   -3.135  -2.409  1.00 98.95 79  A 1 
ATOM   609  O  O   . PHE       A 1 79  ? 2.507   -2.803  -3.194  1.00 98.90 79  A 1 
ATOM   610  C  CB  . PHE       A 1 79  ? 2.370   -5.341  -1.510  1.00 98.91 79  A 1 
ATOM   611  C  CG  . PHE       A 1 79  ? 2.024   -6.769  -1.172  1.00 98.87 79  A 1 
ATOM   612  C  CD1 . PHE       A 1 79  ? 2.062   -7.760  -2.145  1.00 98.73 79  A 1 
ATOM   613  C  CD2 . PHE       A 1 79  ? 1.639   -7.116  0.115   1.00 98.72 79  A 1 
ATOM   614  C  CE1 . PHE       A 1 79  ? 1.721   -9.069  -1.840  1.00 98.59 79  A 1 
ATOM   615  C  CE2 . PHE       A 1 79  ? 1.304   -8.423  0.426   1.00 98.57 79  A 1 
ATOM   616  C  CZ  . PHE       A 1 79  ? 1.343   -9.401  -0.553  1.00 98.58 79  A 1 
ATOM   617  N  N   . LEU       A 1 80  ? 0.941   -2.261  -1.662  1.00 98.88 80  A 1 
ATOM   618  C  CA  . LEU       A 1 80  ? 1.391   -0.883  -1.504  1.00 98.86 80  A 1 
ATOM   619  C  C   . LEU       A 1 80  ? 2.317   -0.849  -0.302  1.00 98.89 80  A 1 
ATOM   620  O  O   . LEU       A 1 80  ? 1.893   -1.197  0.807   1.00 98.70 80  A 1 
ATOM   621  C  CB  . LEU       A 1 80  ? 0.221   0.074   -1.262  1.00 98.45 80  A 1 
ATOM   622  C  CG  . LEU       A 1 80  ? -0.698  0.448   -2.416  1.00 93.78 80  A 1 
ATOM   623  C  CD1 . LEU       A 1 80  ? -1.707  1.490   -1.940  1.00 93.29 80  A 1 
ATOM   624  C  CD2 . LEU       A 1 80  ? 0.088   0.989   -3.595  1.00 93.56 80  A 1 
ATOM   625  N  N   . SER       A 1 81  ? 3.573   -0.450  -0.514  1.00 98.95 81  A 1 
ATOM   626  C  CA  . SER       A 1 81  ? 4.525   -0.293  0.581   1.00 98.95 81  A 1 
ATOM   627  C  C   . SER       A 1 81  ? 4.656   1.191   0.867   1.00 98.97 81  A 1 
ATOM   628  O  O   . SER       A 1 81  ? 5.213   1.944   0.061   1.00 98.92 81  A 1 
ATOM   629  C  CB  . SER       A 1 81  ? 5.875   -0.907  0.228   1.00 98.81 81  A 1 
ATOM   630  O  OG  . SER       A 1 81  ? 5.776   -2.319  0.172   1.00 92.22 81  A 1 
ATOM   631  N  N   . VAL       A 1 82  ? 4.129   1.610   2.018   1.00 98.96 82  A 1 
ATOM   632  C  CA  . VAL       A 1 82  ? 3.954   3.020   2.333   1.00 98.97 82  A 1 
ATOM   633  C  C   . VAL       A 1 82  ? 4.975   3.482   3.366   1.00 98.97 82  A 1 
ATOM   634  O  O   . VAL       A 1 82  ? 5.192   2.816   4.383   1.00 98.95 82  A 1 
ATOM   635  C  CB  . VAL       A 1 82  ? 2.524   3.295   2.857   1.00 98.97 82  A 1 
ATOM   636  C  CG1 . VAL       A 1 82  ? 2.290   4.795   3.025   1.00 98.89 82  A 1 
ATOM   637  C  CG2 . VAL       A 1 82  ? 1.478   2.690   1.925   1.00 98.89 82  A 1 
ATOM   638  N  N   . PHE       A 1 83  ? 5.599   4.624   3.091   1.00 98.97 83  A 1 
ATOM   639  C  CA  . PHE       A 1 83  ? 6.345   5.368   4.102   1.00 98.98 83  A 1 
ATOM   640  C  C   . PHE       A 1 83  ? 5.784   6.786   4.135   1.00 98.98 83  A 1 
ATOM   641  O  O   . PHE       A 1 83  ? 4.979   7.169   3.286   1.00 98.97 83  A 1 
ATOM   642  C  CB  . PHE       A 1 83  ? 7.856   5.357   3.813   1.00 98.98 83  A 1 
ATOM   643  C  CG  . PHE       A 1 83  ? 8.266   6.176   2.612   1.00 98.98 83  A 1 
ATOM   644  C  CD1 . PHE       A 1 83  ? 8.237   5.626   1.341   1.00 98.96 83  A 1 
ATOM   645  C  CD2 . PHE       A 1 83  ? 8.698   7.488   2.762   1.00 98.95 83  A 1 
ATOM   646  C  CE1 . PHE       A 1 83  ? 8.612   6.373   0.237   1.00 98.93 83  A 1 
ATOM   647  C  CE2 . PHE       A 1 83  ? 9.075   8.241   1.663   1.00 98.93 83  A 1 
ATOM   648  C  CZ  . PHE       A 1 83  ? 9.031   7.684   0.398   1.00 98.94 83  A 1 
ATOM   649  N  N   . ALA       A 1 84  ? 6.184   7.560   5.134   1.00 98.97 84  A 1 
ATOM   650  C  CA  . ALA       A 1 84  ? 5.794   8.967   5.209   1.00 98.97 84  A 1 
ATOM   651  C  C   . ALA       A 1 84  ? 7.018   9.824   4.925   1.00 98.95 84  A 1 
ATOM   652  O  O   . ALA       A 1 84  ? 8.108   9.540   5.422   1.00 98.90 84  A 1 
ATOM   653  C  CB  . ALA       A 1 84  ? 5.206   9.299   6.577   1.00 98.95 84  A 1 
ATOM   654  N  N   . ILE       A 1 85  ? 6.833   10.879  4.131   1.00 98.94 85  A 1 
ATOM   655  C  CA  . ILE       A 1 85  ? 7.971   11.676  3.671   1.00 98.91 85  A 1 
ATOM   656  C  C   . ILE       A 1 85  ? 8.647   12.455  4.799   1.00 98.89 85  A 1 
ATOM   657  O  O   . ILE       A 1 85  ? 9.752   12.969  4.608   1.00 98.64 85  A 1 
ATOM   658  C  CB  . ILE       A 1 85  ? 7.567   12.647  2.537   1.00 98.79 85  A 1 
ATOM   659  C  CG1 . ILE       A 1 85  ? 6.555   13.682  3.041   1.00 97.58 85  A 1 
ATOM   660  C  CG2 . ILE       A 1 85  ? 7.022   11.873  1.333   1.00 97.16 85  A 1 
ATOM   661  C  CD1 . ILE       A 1 85  ? 6.532   14.964  2.230   1.00 95.77 85  A 1 
ATOM   662  N  N   . ASN       A 1 86  ? 7.998   12.537  5.962   1.00 98.88 86  A 1 
ATOM   663  C  CA  . ASN       A 1 86  ? 8.559   13.210  7.129   1.00 98.85 86  A 1 
ATOM   664  C  C   . ASN       A 1 86  ? 9.021   12.221  8.198   1.00 98.85 86  A 1 
ATOM   665  O  O   . ASN       A 1 86  ? 9.222   12.605  9.350   1.00 98.71 86  A 1 
ATOM   666  C  CB  . ASN       A 1 86  ? 7.529   14.185  7.724   1.00 98.71 86  A 1 
ATOM   667  C  CG  . ASN       A 1 86  ? 6.344   13.471  8.348   1.00 98.55 86  A 1 
ATOM   668  O  OD1 . ASN       A 1 86  ? 5.995   12.356  7.963   1.00 96.71 86  A 1 
ATOM   669  N  ND2 . ASN       A 1 86  ? 5.719   14.115  9.326   1.00 96.14 86  A 1 
ATOM   670  N  N   . ASN       A 1 87  ? 9.195   10.952  7.814   1.00 98.89 87  A 1 
ATOM   671  C  CA  . ASN       A 1 87  ? 9.538   9.892   8.762   1.00 98.89 87  A 1 
ATOM   672  C  C   . ASN       A 1 87  ? 10.604  9.002   8.126   1.00 98.92 87  A 1 
ATOM   673  O  O   . ASN       A 1 87  ? 10.294  8.040   7.420   1.00 98.88 87  A 1 
ATOM   674  C  CB  . ASN       A 1 87  ? 8.278   9.103   9.134   1.00 98.79 87  A 1 
ATOM   675  C  CG  . ASN       A 1 87  ? 8.521   8.024   10.174  1.00 98.55 87  A 1 
ATOM   676  O  OD1 . ASN       A 1 87  ? 9.637   7.536   10.347  1.00 96.68 87  A 1 
ATOM   677  N  ND2 . ASN       A 1 87  ? 7.460   7.624   10.860  1.00 95.68 87  A 1 
ATOM   678  N  N   . THR       A 1 88  ? 11.876  9.339   8.389   1.00 98.86 88  A 1 
ATOM   679  C  CA  . THR       A 1 88  ? 12.999  8.617   7.795   1.00 98.86 88  A 1 
ATOM   680  C  C   . THR       A 1 88  ? 12.999  7.144   8.201   1.00 98.88 88  A 1 
ATOM   681  O  O   . THR       A 1 88  ? 13.297  6.271   7.380   1.00 98.80 88  A 1 
ATOM   682  C  CB  . THR       A 1 88  ? 14.325  9.296   8.181   1.00 98.69 88  A 1 
ATOM   683  O  OG1 . THR       A 1 88  ? 14.339  10.620  7.640   1.00 97.08 88  A 1 
ATOM   684  C  CG2 . THR       A 1 88  ? 15.523  8.527   7.643   1.00 97.05 88  A 1 
ATOM   685  N  N   . LYS       A 1 89  ? 12.651  6.851   9.458   1.00 98.89 89  A 1 
ATOM   686  C  CA  . LYS       A 1 89  ? 12.611  5.463   9.917   1.00 98.86 89  A 1 
ATOM   687  C  C   . LYS       A 1 89  ? 11.613  4.647   9.094   1.00 98.90 89  A 1 
ATOM   688  O  O   . LYS       A 1 89  ? 11.892  3.498   8.734   1.00 98.82 89  A 1 
ATOM   689  C  CB  . LYS       A 1 89  ? 12.265  5.398   11.403  1.00 98.70 89  A 1 
ATOM   690  C  CG  . LYS       A 1 89  ? 12.198  3.980   11.982  1.00 93.80 89  A 1 
ATOM   691  C  CD  . LYS       A 1 89  ? 13.520  3.241   11.863  1.00 87.27 89  A 1 
ATOM   692  C  CE  . LYS       A 1 89  ? 13.577  2.024   12.777  1.00 80.70 89  A 1 
ATOM   693  N  NZ  . LYS       A 1 89  ? 12.495  1.043   12.513  1.00 72.27 89  A 1 
ATOM   694  N  N   . SER       A 1 90  ? 10.456  5.233   8.781   1.00 98.91 90  A 1 
ATOM   695  C  CA  . SER       A 1 90  ? 9.456   4.512   7.987   1.00 98.93 90  A 1 
ATOM   696  C  C   . SER       A 1 90  ? 9.976   4.204   6.580   1.00 98.94 90  A 1 
ATOM   697  O  O   . SER       A 1 90  ? 9.611   3.183   5.992   1.00 98.92 90  A 1 
ATOM   698  C  CB  . SER       A 1 90  ? 8.132   5.288   7.931   1.00 98.91 90  A 1 
ATOM   699  O  OG  . SER       A 1 90  ? 8.191   6.412   7.073   1.00 98.83 90  A 1 
ATOM   700  N  N   . PHE       A 1 91  ? 10.832  5.078   6.040   1.00 98.94 91  A 1 
ATOM   701  C  CA  . PHE       A 1 91  ? 11.467  4.829   4.747   1.00 98.95 91  A 1 
ATOM   702  C  C   . PHE       A 1 91  ? 12.507  3.715   4.860   1.00 98.93 91  A 1 
ATOM   703  O  O   . PHE       A 1 91  ? 12.586  2.837   3.997   1.00 98.87 91  A 1 
ATOM   704  C  CB  . PHE       A 1 91  ? 12.100  6.122   4.222   1.00 98.94 91  A 1 
ATOM   705  C  CG  . PHE       A 1 91  ? 12.777  5.975   2.884   1.00 98.93 91  A 1 
ATOM   706  C  CD1 . PHE       A 1 91  ? 12.035  5.736   1.737   1.00 98.85 91  A 1 
ATOM   707  C  CD2 . PHE       A 1 91  ? 14.155  6.086   2.773   1.00 98.85 91  A 1 
ATOM   708  C  CE1 . PHE       A 1 91  ? 12.656  5.607   0.506   1.00 98.78 91  A 1 
ATOM   709  C  CE2 . PHE       A 1 91  ? 14.783  5.959   1.542   1.00 98.78 91  A 1 
ATOM   710  C  CZ  . PHE       A 1 91  ? 14.030  5.718   0.409   1.00 98.83 91  A 1 
ATOM   711  N  N   . GLU       A 1 92  ? 13.290  3.737   5.933   1.00 98.89 92  A 1 
ATOM   712  C  CA  . GLU       A 1 92  ? 14.269  2.677   6.175   1.00 98.83 92  A 1 
ATOM   713  C  C   . GLU       A 1 92  ? 13.591  1.317   6.357   1.00 98.78 92  A 1 
ATOM   714  O  O   . GLU       A 1 92  ? 14.175  0.279   6.027   1.00 98.52 92  A 1 
ATOM   715  C  CB  . GLU       A 1 92  ? 15.121  3.027   7.403   1.00 98.68 92  A 1 
ATOM   716  C  CG  . GLU       A 1 92  ? 16.011  4.247   7.182   1.00 97.07 92  A 1 
ATOM   717  C  CD  . GLU       A 1 92  ? 16.674  4.758   8.449   1.00 95.83 92  A 1 
ATOM   718  O  OE1 . GLU       A 1 92  ? 16.317  4.292   9.553   1.00 93.25 92  A 1 
ATOM   719  O  OE2 . GLU       A 1 92  ? 17.550  5.639   8.337   1.00 93.00 92  A 1 
ATOM   720  N  N   . ASP       A 1 93  ? 12.356  1.316   6.861   1.00 98.75 93  A 1 
ATOM   721  C  CA  . ASP       A 1 93  ? 11.596  0.083   7.074   1.00 98.67 93  A 1 
ATOM   722  C  C   . ASP       A 1 93  ? 11.132  -0.568  5.771   1.00 98.70 93  A 1 
ATOM   723  O  O   . ASP       A 1 93  ? 10.743  -1.743  5.777   1.00 98.52 93  A 1 
ATOM   724  C  CB  . ASP       A 1 93  ? 10.355  0.353   7.940   1.00 98.37 93  A 1 
ATOM   725  C  CG  . ASP       A 1 93  ? 10.676  0.618   9.404   1.00 97.45 93  A 1 
ATOM   726  O  OD1 . ASP       A 1 93  ? 11.818  0.365   9.841   1.00 95.63 93  A 1 
ATOM   727  O  OD2 . ASP       A 1 93  ? 9.757   1.064   10.128  1.00 95.14 93  A 1 
ATOM   728  N  N   . ILE       A 1 94  ? 11.131  0.173   4.665   1.00 98.88 94  A 1 
ATOM   729  C  CA  . ILE       A 1 94  ? 10.577  -0.343  3.410   1.00 98.91 94  A 1 
ATOM   730  C  C   . ILE       A 1 94  ? 11.254  -1.648  2.991   1.00 98.86 94  A 1 
ATOM   731  O  O   . ILE       A 1 94  ? 10.585  -2.583  2.534   1.00 98.75 94  A 1 
ATOM   732  C  CB  . ILE       A 1 94  ? 10.669  0.721   2.293   1.00 98.90 94  A 1 
ATOM   733  C  CG1 . ILE       A 1 94  ? 9.673   1.860   2.560   1.00 98.69 94  A 1 
ATOM   734  C  CG2 . ILE       A 1 94  ? 10.436  0.106   0.912   1.00 98.78 94  A 1 
ATOM   735  C  CD1 . ILE       A 1 94  ? 8.207   1.455   2.492   1.00 98.43 94  A 1 
ATOM   736  N  N   . HIS       A 1 95  ? 12.575  -1.717  3.162   1.00 98.63 95  A 1 
ATOM   737  C  CA  . HIS       A 1 95  ? 13.312  -2.932  2.809   1.00 98.43 95  A 1 
ATOM   738  C  C   . HIS       A 1 95  ? 12.747  -4.154  3.534   1.00 98.43 95  A 1 
ATOM   739  O  O   . HIS       A 1 95  ? 12.598  -5.230  2.942   1.00 98.16 95  A 1 
ATOM   740  C  CB  . HIS       A 1 95  ? 14.797  -2.757  3.131   1.00 97.82 95  A 1 
ATOM   741  C  CG  . HIS       A 1 95  ? 15.605  -4.006  2.948   1.00 92.24 95  A 1 
ATOM   742  N  ND1 . HIS       A 1 95  ? 15.929  -4.501  1.710   1.00 81.20 95  A 1 
ATOM   743  C  CD2 . HIS       A 1 95  ? 16.135  -4.858  3.852   1.00 78.53 95  A 1 
ATOM   744  C  CE1 . HIS       A 1 95  ? 16.631  -5.613  1.863   1.00 78.53 95  A 1 
ATOM   745  N  NE2 . HIS       A 1 95  ? 16.777  -5.853  3.148   1.00 79.23 95  A 1 
ATOM   746  N  N   . HIS       A 1 96  ? 12.423  -3.988  4.816   1.00 98.52 96  A 1 
ATOM   747  C  CA  . HIS       A 1 96  ? 11.850  -5.076  5.606   1.00 98.50 96  A 1 
ATOM   748  C  C   . HIS       A 1 96  ? 10.530  -5.558  5.014   1.00 98.58 96  A 1 
ATOM   749  O  O   . HIS       A 1 96  ? 10.303  -6.765  4.874   1.00 98.44 96  A 1 
ATOM   750  C  CB  . HIS       A 1 96  ? 11.654  -4.622  7.056   1.00 98.23 96  A 1 
ATOM   751  C  CG  . HIS       A 1 96  ? 10.755  -5.516  7.850   1.00 97.84 96  A 1 
ATOM   752  N  ND1 . HIS       A 1 96  ? 11.183  -6.703  8.399   1.00 93.49 96  A 1 
ATOM   753  C  CD2 . HIS       A 1 96  ? 9.450   -5.387  8.188   1.00 93.48 96  A 1 
ATOM   754  C  CE1 . HIS       A 1 96  ? 10.172  -7.269  9.041   1.00 94.68 96  A 1 
ATOM   755  N  NE2 . HIS       A 1 96  ? 9.113   -6.493  8.931   1.00 95.10 96  A 1 
ATOM   756  N  N   . TYR       A 1 97  ? 9.638   -4.619  4.674   1.00 98.73 97  A 1 
ATOM   757  C  CA  . TYR       A 1 97  ? 8.337   -5.012  4.131   1.00 98.73 97  A 1 
ATOM   758  C  C   . TYR       A 1 97  ? 8.499   -5.718  2.790   1.00 98.72 97  A 1 
ATOM   759  O  O   . TYR       A 1 97  ? 7.834   -6.726  2.534   1.00 98.62 97  A 1 
ATOM   760  C  CB  . TYR       A 1 97  ? 7.393   -3.803  4.038   1.00 98.66 97  A 1 
ATOM   761  C  CG  . TYR       A 1 97  ? 7.081   -3.258  5.410   1.00 98.56 97  A 1 
ATOM   762  C  CD1 . TYR       A 1 97  ? 6.367   -4.021  6.326   1.00 97.95 97  A 1 
ATOM   763  C  CD2 . TYR       A 1 97  ? 7.546   -2.015  5.815   1.00 98.01 97  A 1 
ATOM   764  C  CE1 . TYR       A 1 97  ? 6.121   -3.557  7.611   1.00 97.53 97  A 1 
ATOM   765  C  CE2 . TYR       A 1 97  ? 7.302   -1.543  7.098   1.00 97.53 97  A 1 
ATOM   766  C  CZ  . TYR       A 1 97  ? 6.592   -2.322  7.992   1.00 97.63 97  A 1 
ATOM   767  O  OH  . TYR       A 1 97  ? 6.352   -1.865  9.266   1.00 96.41 97  A 1 
ATOM   768  N  N   . ARG       A 1 98  ? 9.397   -5.221  1.944   1.00 98.60 98  A 1 
ATOM   769  C  CA  . ARG       A 1 98  ? 9.644   -5.883  0.668   1.00 98.55 98  A 1 
ATOM   770  C  C   . ARG       A 1 98  ? 10.151  -7.311  0.878   1.00 98.56 98  A 1 
ATOM   771  O  O   . ARG       A 1 98  ? 9.702   -8.243  0.199   1.00 98.40 98  A 1 
ATOM   772  C  CB  . ARG       A 1 98  ? 10.637  -5.083  -0.182  1.00 98.16 98  A 1 
ATOM   773  C  CG  . ARG       A 1 98  ? 10.947  -5.769  -1.513  1.00 96.17 98  A 1 
ATOM   774  C  CD  . ARG       A 1 98  ? 11.514  -4.811  -2.529  1.00 94.11 98  A 1 
ATOM   775  N  NE  . ARG       A 1 98  ? 11.932  -5.494  -3.750  1.00 92.52 98  A 1 
ATOM   776  C  CZ  . ARG       A 1 98  ? 11.133  -5.740  -4.786  1.00 91.81 98  A 1 
ATOM   777  N  NH1 . ARG       A 1 98  ? 9.861   -5.364  -4.762  1.00 85.16 98  A 1 
ATOM   778  N  NH2 . ARG       A 1 98  ? 11.612  -6.362  -5.855  1.00 87.48 98  A 1 
ATOM   779  N  N   . GLU       A 1 99  ? 11.068  -7.494  1.818   1.00 98.65 99  A 1 
ATOM   780  C  CA  . GLU       A 1 99  ? 11.609  -8.829  2.077   1.00 98.60 99  A 1 
ATOM   781  C  C   . GLU       A 1 99  ? 10.543  -9.771  2.637   1.00 98.59 99  A 1 
ATOM   782  O  O   . GLU       A 1 99  ? 10.517  -10.955 2.283   1.00 98.43 99  A 1 
ATOM   783  C  CB  . GLU       A 1 99  ? 12.813  -8.745  3.019   1.00 98.45 99  A 1 
ATOM   784  C  CG  . GLU       A 1 99  ? 14.039  -8.111  2.371   1.00 96.57 99  A 1 
ATOM   785  C  CD  . GLU       A 1 99  ? 14.480  -8.837  1.112   1.00 94.18 99  A 1 
ATOM   786  O  OE1 . GLU       A 1 99  ? 14.713  -10.060 1.181   1.00 89.23 99  A 1 
ATOM   787  O  OE2 . GLU       A 1 99  ? 14.585  -8.188  0.050   1.00 90.10 99  A 1 
ATOM   788  N  N   . GLN       A 1 100 ? 9.662   -9.266  3.500   1.00 98.44 100 A 1 
ATOM   789  C  CA  . GLN       A 1 100 ? 8.592   -10.102 4.042   1.00 98.35 100 A 1 
ATOM   790  C  C   . GLN       A 1 100 ? 7.594   -10.500 2.958   1.00 98.39 100 A 1 
ATOM   791  O  O   . GLN       A 1 100 ? 7.098   -11.632 2.951   1.00 98.24 100 A 1 
ATOM   792  C  CB  . GLN       A 1 100 ? 7.882   -9.397  5.202   1.00 98.13 100 A 1 
ATOM   793  C  CG  . GLN       A 1 100 ? 8.745   -9.277  6.450   1.00 97.19 100 A 1 
ATOM   794  C  CD  . GLN       A 1 100 ? 9.241   -10.624 6.928   1.00 96.66 100 A 1 
ATOM   795  O  OE1 . GLN       A 1 100 ? 8.464   -11.563 7.108   1.00 90.84 100 A 1 
ATOM   796  N  NE2 . GLN       A 1 100 ? 10.551  -10.742 7.121   1.00 89.85 100 A 1 
ATOM   797  N  N   . ILE       A 1 101 ? 7.298   -9.578  2.052   1.00 98.68 101 A 1 
ATOM   798  C  CA  . ILE       A 1 101 ? 6.409   -9.884  0.930   1.00 98.71 101 A 1 
ATOM   799  C  C   . ILE       A 1 101 ? 7.031   -10.966 0.047   1.00 98.66 101 A 1 
ATOM   800  O  O   . ILE       A 1 101 ? 6.369   -11.949 -0.304  1.00 98.55 101 A 1 
ATOM   801  C  CB  . ILE       A 1 101 ? 6.092   -8.606  0.126   1.00 98.70 101 A 1 
ATOM   802  C  CG1 . ILE       A 1 101 ? 5.194   -7.679  0.955   1.00 98.54 101 A 1 
ATOM   803  C  CG2 . ILE       A 1 101 ? 5.436   -8.950  -1.214  1.00 98.45 101 A 1 
ATOM   804  C  CD1 . ILE       A 1 101 ? 5.176   -6.239  0.468   1.00 98.16 101 A 1 
ATOM   805  N  N   . LYS       A 1 102 ? 8.310   -10.802 -0.302  1.00 98.67 102 A 1 
ATOM   806  C  CA  . LYS       A 1 102 ? 9.000   -11.807 -1.112  1.00 98.62 102 A 1 
ATOM   807  C  C   . LYS       A 1 102 ? 9.018   -13.163 -0.410  1.00 98.52 102 A 1 
ATOM   808  O  O   . LYS       A 1 102 ? 8.864   -14.203 -1.059  1.00 98.25 102 A 1 
ATOM   809  C  CB  . LYS       A 1 102 ? 10.426  -11.345 -1.427  1.00 98.50 102 A 1 
ATOM   810  C  CG  . LYS       A 1 102 ? 10.491  -10.202 -2.436  1.00 97.42 102 A 1 
ATOM   811  C  CD  . LYS       A 1 102 ? 11.821  -9.462  -2.390  1.00 95.22 102 A 1 
ATOM   812  C  CE  . LYS       A 1 102 ? 12.994  -10.348 -2.754  1.00 88.81 102 A 1 
ATOM   813  N  NZ  . LYS       A 1 102 ? 14.285  -9.620  -2.623  1.00 83.95 102 A 1 
ATOM   814  N  N   . ARG       A 1 103 ? 9.182   -13.143 0.912   1.00 98.63 103 A 1 
ATOM   815  C  CA  . ARG       A 1 103 ? 9.210   -14.383 1.686   1.00 98.52 103 A 1 
ATOM   816  C  C   . ARG       A 1 103 ? 7.888   -15.141 1.585   1.00 98.49 103 A 1 
ATOM   817  O  O   . ARG       A 1 103 ? 7.878   -16.327 1.245   1.00 98.25 103 A 1 
ATOM   818  C  CB  . ARG       A 1 103 ? 9.550   -14.093 3.157   1.00 98.37 103 A 1 
ATOM   819  C  CG  . ARG       A 1 103 ? 9.569   -15.343 4.037   1.00 97.70 103 A 1 
ATOM   820  C  CD  . ARG       A 1 103 ? 9.862   -15.018 5.500   1.00 97.35 103 A 1 
ATOM   821  N  NE  . ARG       A 1 103 ? 8.814   -14.225 6.145   1.00 97.19 103 A 1 
ATOM   822  C  CZ  . ARG       A 1 103 ? 7.661   -14.708 6.603   1.00 97.37 103 A 1 
ATOM   823  N  NH1 . ARG       A 1 103 ? 7.378   -15.995 6.496   1.00 95.54 103 A 1 
ATOM   824  N  NH2 . ARG       A 1 103 ? 6.783   -13.895 7.178   1.00 95.90 103 A 1 
ATOM   825  N  N   . VAL       A 1 104 ? 6.772   -14.466 1.878   1.00 98.50 104 A 1 
ATOM   826  C  CA  . VAL       A 1 104 ? 5.491   -15.182 1.896   1.00 98.36 104 A 1 
ATOM   827  C  C   . VAL       A 1 104 ? 5.014   -15.540 0.490   1.00 98.33 104 A 1 
ATOM   828  O  O   . VAL       A 1 104 ? 4.338   -16.554 0.311   1.00 97.89 104 A 1 
ATOM   829  C  CB  . VAL       A 1 104 ? 4.383   -14.416 2.662   1.00 97.84 104 A 1 
ATOM   830  C  CG1 . VAL       A 1 104 ? 4.760   -14.288 4.133   1.00 95.13 104 A 1 
ATOM   831  C  CG2 . VAL       A 1 104 ? 4.091   -13.060 2.033   1.00 95.82 104 A 1 
ATOM   832  N  N   . LYS       A 1 105 ? 5.364   -14.726 -0.507  1.00 98.32 105 A 1 
ATOM   833  C  CA  . LYS       A 1 105 ? 4.989   -15.019 -1.895  1.00 98.33 105 A 1 
ATOM   834  C  C   . LYS       A 1 105 ? 5.956   -15.999 -2.555  1.00 98.19 105 A 1 
ATOM   835  O  O   . LYS       A 1 105 ? 5.664   -16.515 -3.635  1.00 97.46 105 A 1 
ATOM   836  C  CB  . LYS       A 1 105 ? 4.920   -13.720 -2.722  1.00 98.24 105 A 1 
ATOM   837  C  CG  . LYS       A 1 105 ? 3.893   -12.703 -2.234  1.00 97.67 105 A 1 
ATOM   838  C  CD  . LYS       A 1 105 ? 2.459   -13.190 -2.371  1.00 97.26 105 A 1 
ATOM   839  C  CE  . LYS       A 1 105 ? 1.999   -13.248 -3.821  1.00 96.84 105 A 1 
ATOM   840  N  NZ  . LYS       A 1 105 ? 0.568   -13.640 -3.933  1.00 96.40 105 A 1 
ATOM   841  N  N   . ASP       A 1 106 ? 7.096   -16.251 -1.908  1.00 97.99 106 A 1 
ATOM   842  C  CA  . ASP       A 1 106 ? 8.154   -17.104 -2.452  1.00 97.79 106 A 1 
ATOM   843  C  C   . ASP       A 1 106 ? 8.511   -16.681 -3.875  1.00 97.75 106 A 1 
ATOM   844  O  O   . ASP       A 1 106 ? 8.626   -17.505 -4.788  1.00 96.61 106 A 1 
ATOM   845  C  CB  . ASP       A 1 106 ? 7.752   -18.584 -2.405  1.00 97.18 106 A 1 
ATOM   846  C  CG  . ASP       A 1 106 ? 8.923   -19.520 -2.678  1.00 94.01 106 A 1 
ATOM   847  O  OD1 . ASP       A 1 106 ? 10.077  -19.135 -2.401  1.00 91.43 106 A 1 
ATOM   848  O  OD2 . ASP       A 1 106 ? 8.679   -20.641 -3.171  1.00 89.39 106 A 1 
ATOM   849  N  N   . SER       A 1 107 ? 8.687   -15.360 -4.052  1.00 97.80 107 A 1 
ATOM   850  C  CA  . SER       A 1 107 ? 8.930   -14.805 -5.377  1.00 97.78 107 A 1 
ATOM   851  C  C   . SER       A 1 107 ? 9.707   -13.504 -5.275  1.00 98.03 107 A 1 
ATOM   852  O  O   . SER       A 1 107 ? 9.459   -12.697 -4.377  1.00 97.69 107 A 1 
ATOM   853  C  CB  . SER       A 1 107 ? 7.612   -14.556 -6.107  1.00 97.14 107 A 1 
ATOM   854  O  OG  . SER       A 1 107 ? 7.830   -13.931 -7.358  1.00 95.00 107 A 1 
ATOM   855  N  N   . GLU       A 1 108 ? 10.639  -13.306 -6.212  1.00 97.04 108 A 1 
ATOM   856  C  CA  . GLU       A 1 108 ? 11.370  -12.050 -6.337  1.00 96.39 108 A 1 
ATOM   857  C  C   . GLU       A 1 108 ? 10.571  -11.023 -7.131  1.00 96.19 108 A 1 
ATOM   858  O  O   . GLU       A 1 108 ? 10.937  -9.846  -7.161  1.00 93.00 108 A 1 
ATOM   859  C  CB  . GLU       A 1 108 ? 12.712  -12.283 -7.035  1.00 94.97 108 A 1 
ATOM   860  C  CG  . GLU       A 1 108 ? 13.583  -13.360 -6.419  1.00 89.32 108 A 1 
ATOM   861  C  CD  . GLU       A 1 108 ? 14.542  -12.823 -5.375  1.00 85.17 108 A 1 
ATOM   862  O  OE1 . GLU       A 1 108 ? 14.183  -11.885 -4.642  1.00 78.86 108 A 1 
ATOM   863  O  OE2 . GLU       A 1 108 ? 15.671  -13.348 -5.300  1.00 79.18 108 A 1 
ATOM   864  N  N   . ASP       A 1 109 ? 9.501   -11.458 -7.775  1.00 96.75 109 A 1 
ATOM   865  C  CA  . ASP       A 1 109 ? 8.734   -10.641 -8.707  1.00 96.16 109 A 1 
ATOM   866  C  C   . ASP       A 1 109 ? 7.289   -10.561 -8.225  1.00 96.45 109 A 1 
ATOM   867  O  O   . ASP       A 1 109 ? 6.434   -11.336 -8.654  1.00 93.86 109 A 1 
ATOM   868  C  CB  . ASP       A 1 109 ? 8.820   -11.246 -10.110 1.00 93.36 109 A 1 
ATOM   869  C  CG  . ASP       A 1 109 ? 8.073   -10.436 -11.156 1.00 86.63 109 A 1 
ATOM   870  O  OD1 . ASP       A 1 109 ? 7.844   -9.231  -10.938 1.00 81.16 109 A 1 
ATOM   871  O  OD2 . ASP       A 1 109 ? 7.730   -11.019 -12.204 1.00 80.46 109 A 1 
ATOM   872  N  N   . VAL       A 1 110 ? 7.035   -9.624  -7.310  1.00 98.02 110 A 1 
ATOM   873  C  CA  . VAL       A 1 110 ? 5.702   -9.431  -6.744  1.00 98.41 110 A 1 
ATOM   874  C  C   . VAL       A 1 110 ? 5.232   -8.021  -7.083  1.00 98.59 110 A 1 
ATOM   875  O  O   . VAL       A 1 110 ? 5.969   -7.062  -6.846  1.00 98.47 110 A 1 
ATOM   876  C  CB  . VAL       A 1 110 ? 5.691   -9.630  -5.215  1.00 98.23 110 A 1 
ATOM   877  C  CG1 . VAL       A 1 110 ? 4.276   -9.486  -4.667  1.00 97.01 110 A 1 
ATOM   878  C  CG2 . VAL       A 1 110 ? 6.271   -10.991 -4.850  1.00 97.24 110 A 1 
ATOM   879  N  N   . PRO       A 1 111 ? 4.012   -7.878  -7.636  1.00 98.78 111 A 1 
ATOM   880  C  CA  . PRO       A 1 111 ? 3.505   -6.536  -7.938  1.00 98.83 111 A 1 
ATOM   881  C  C   . PRO       A 1 111 ? 3.517   -5.647  -6.701  1.00 98.86 111 A 1 
ATOM   882  O  O   . PRO       A 1 111 ? 2.980   -6.010  -5.652  1.00 98.77 111 A 1 
ATOM   883  C  CB  . PRO       A 1 111 ? 2.078   -6.797  -8.429  1.00 98.75 111 A 1 
ATOM   884  C  CG  . PRO       A 1 111 ? 2.143   -8.186  -8.998  1.00 98.41 111 A 1 
ATOM   885  C  CD  . PRO       A 1 111 ? 3.083   -8.928  -8.095  1.00 98.71 111 A 1 
ATOM   886  N  N   . MET       A 1 112 ? 4.160   -4.484  -6.836  1.00 98.83 112 A 1 
ATOM   887  C  CA  . MET       A 1 112 ? 4.367   -3.603  -5.694  1.00 98.84 112 A 1 
ATOM   888  C  C   . MET       A 1 112 ? 4.506   -2.170  -6.173  1.00 98.91 112 A 1 
ATOM   889  O  O   . MET       A 1 112 ? 5.012   -1.917  -7.269  1.00 98.83 112 A 1 
ATOM   890  C  CB  . MET       A 1 112 ? 5.627   -4.027  -4.927  1.00 98.29 112 A 1 
ATOM   891  C  CG  . MET       A 1 112 ? 5.846   -3.320  -3.611  1.00 89.40 112 A 1 
ATOM   892  S  SD  . MET       A 1 112 ? 7.336   -3.910  -2.766  1.00 88.76 112 A 1 
ATOM   893  C  CE  . MET       A 1 112 ? 7.049   -5.665  -2.757  1.00 77.50 112 A 1 
ATOM   894  N  N   . VAL       A 1 113 ? 4.051   -1.240  -5.349  1.00 98.95 113 A 1 
ATOM   895  C  CA  . VAL       A 1 113 ? 4.232   0.191   -5.588  1.00 98.96 113 A 1 
ATOM   896  C  C   . VAL       A 1 113 ? 4.761   0.809   -4.303  1.00 98.96 113 A 1 
ATOM   897  O  O   . VAL       A 1 113 ? 4.232   0.543   -3.220  1.00 98.91 113 A 1 
ATOM   898  C  CB  . VAL       A 1 113 ? 2.912   0.872   -6.011  1.00 98.94 113 A 1 
ATOM   899  C  CG1 . VAL       A 1 113 ? 3.070   2.390   -6.072  1.00 98.75 113 A 1 
ATOM   900  C  CG2 . VAL       A 1 113 ? 2.443   0.337   -7.362  1.00 98.78 113 A 1 
ATOM   901  N  N   . LEU       A 1 114 ? 5.818   1.617   -4.426  1.00 98.97 114 A 1 
ATOM   902  C  CA  . LEU       A 1 114 ? 6.342   2.383   -3.301  1.00 98.97 114 A 1 
ATOM   903  C  C   . LEU       A 1 114 ? 5.555   3.682   -3.191  1.00 98.97 114 A 1 
ATOM   904  O  O   . LEU       A 1 114 ? 5.405   4.407   -4.178  1.00 98.95 114 A 1 
ATOM   905  C  CB  . LEU       A 1 114 ? 7.828   2.676   -3.499  1.00 98.97 114 A 1 
ATOM   906  C  CG  . LEU       A 1 114 ? 8.527   3.473   -2.395  1.00 98.91 114 A 1 
ATOM   907  C  CD1 . LEU       A 1 114 ? 8.523   2.705   -1.079  1.00 98.86 114 A 1 
ATOM   908  C  CD2 . LEU       A 1 114 ? 9.958   3.811   -2.809  1.00 98.86 114 A 1 
ATOM   909  N  N   . VAL       A 1 115 ? 5.038   3.973   -1.997  1.00 98.98 115 A 1 
ATOM   910  C  CA  . VAL       A 1 115 ? 4.214   5.157   -1.778  1.00 98.99 115 A 1 
ATOM   911  C  C   . VAL       A 1 115 ? 4.854   6.027   -0.710  1.00 98.99 115 A 1 
ATOM   912  O  O   . VAL       A 1 115 ? 5.129   5.556   0.396   1.00 98.97 115 A 1 
ATOM   913  C  CB  . VAL       A 1 115 ? 2.777   4.771   -1.360  1.00 98.97 115 A 1 
ATOM   914  C  CG1 . VAL       A 1 115 ? 1.974   6.007   -0.974  1.00 98.78 115 A 1 
ATOM   915  C  CG2 . VAL       A 1 115 ? 2.087   4.011   -2.486  1.00 98.84 115 A 1 
ATOM   916  N  N   . GLY       A 1 116 ? 5.088   7.297   -1.047  1.00 98.97 116 A 1 
ATOM   917  C  CA  . GLY       A 1 116 ? 5.574   8.278   -0.090  1.00 98.97 116 A 1 
ATOM   918  C  C   . GLY       A 1 116 ? 4.435   9.196   0.289   1.00 98.97 116 A 1 
ATOM   919  O  O   . GLY       A 1 116 ? 4.099   10.114  -0.454  1.00 98.92 116 A 1 
ATOM   920  N  N   . ASN       A 1 117 ? 3.840   8.941   1.450   1.00 98.97 117 A 1 
ATOM   921  C  CA  . ASN       A 1 117 ? 2.633   9.642   1.870   1.00 98.97 117 A 1 
ATOM   922  C  C   . ASN       A 1 117 ? 2.951   10.888  2.694   1.00 98.96 117 A 1 
ATOM   923  O  O   . ASN       A 1 117 ? 4.095   11.107  3.105   1.00 98.93 117 A 1 
ATOM   924  C  CB  . ASN       A 1 117 ? 1.725   8.679   2.647   1.00 98.96 117 A 1 
ATOM   925  C  CG  . ASN       A 1 117 ? 0.339   9.238   2.897   1.00 98.96 117 A 1 
ATOM   926  O  OD1 . ASN       A 1 117 ? -0.275  9.826   2.002   1.00 96.68 117 A 1 
ATOM   927  N  ND2 . ASN       A 1 117 ? -0.142  9.075   4.116   1.00 96.58 117 A 1 
ATOM   928  N  N   . LYS       A 1 118 ? 1.929   11.693  2.919   1.00 98.95 118 A 1 
ATOM   929  C  CA  . LYS       A 1 118 ? 1.979   12.946  3.676   1.00 98.94 118 A 1 
ATOM   930  C  C   . LYS       A 1 118 ? 2.718   14.046  2.918   1.00 98.91 118 A 1 
ATOM   931  O  O   . LYS       A 1 118 ? 3.389   14.893  3.514   1.00 98.79 118 A 1 
ATOM   932  C  CB  . LYS       A 1 118 ? 2.559   12.747  5.081   1.00 98.93 118 A 1 
ATOM   933  C  CG  . LYS       A 1 118 ? 1.879   11.627  5.866   1.00 98.88 118 A 1 
ATOM   934  C  CD  . LYS       A 1 118 ? 2.160   11.702  7.358   1.00 98.83 118 A 1 
ATOM   935  C  CE  . LYS       A 1 118 ? 1.517   10.532  8.094   1.00 98.73 118 A 1 
ATOM   936  N  NZ  . LYS       A 1 118 ? 1.729   10.611  9.561   1.00 98.60 118 A 1 
ATOM   937  N  N   . SER       A 1 119 ? 2.568   14.048  1.588   1.00 98.84 119 A 1 
ATOM   938  C  CA  . SER       A 1 119 ? 3.251   15.024  0.741   1.00 98.75 119 A 1 
ATOM   939  C  C   . SER       A 1 119 ? 2.781   16.455  0.992   1.00 98.72 119 A 1 
ATOM   940  O  O   . SER       A 1 119 ? 3.436   17.395  0.541   1.00 98.24 119 A 1 
ATOM   941  C  CB  . SER       A 1 119 ? 3.069   14.672  -0.736  1.00 98.45 119 A 1 
ATOM   942  O  OG  . SER       A 1 119 ? 1.716   14.800  -1.128  1.00 95.19 119 A 1 
ATOM   943  N  N   . ASP       A 1 120 ? 1.671   16.620  1.702   1.00 98.84 120 A 1 
ATOM   944  C  CA  . ASP       A 1 120 ? 1.180   17.945  2.062   1.00 98.80 120 A 1 
ATOM   945  C  C   . ASP       A 1 120 ? 1.998   18.599  3.173   1.00 98.75 120 A 1 
ATOM   946  O  O   . ASP       A 1 120 ? 1.926   19.816  3.356   1.00 98.33 120 A 1 
ATOM   947  C  CB  . ASP       A 1 120 ? -0.281  17.858  2.512   1.00 98.71 120 A 1 
ATOM   948  C  CG  . ASP       A 1 120 ? -0.467  16.905  3.671   1.00 98.78 120 A 1 
ATOM   949  O  OD1 . ASP       A 1 120 ? -0.431  15.678  3.440   1.00 98.46 120 A 1 
ATOM   950  O  OD2 . ASP       A 1 120 ? -0.633  17.377  4.817   1.00 98.54 120 A 1 
ATOM   951  N  N   . LEU       A 1 121 ? 2.766   17.815  3.923   1.00 98.66 121 A 1 
ATOM   952  C  CA  . LEU       A 1 121 ? 3.502   18.345  5.066   1.00 98.52 121 A 1 
ATOM   953  C  C   . LEU       A 1 121 ? 4.798   19.027  4.635   1.00 98.35 121 A 1 
ATOM   954  O  O   . LEU       A 1 121 ? 5.494   18.532  3.747   1.00 97.62 121 A 1 
ATOM   955  C  CB  . LEU       A 1 121 ? 3.812   17.234  6.071   1.00 98.30 121 A 1 
ATOM   956  C  CG  . LEU       A 1 121 ? 2.608   16.608  6.777   1.00 97.95 121 A 1 
ATOM   957  C  CD1 . LEU       A 1 121 ? 3.065   15.497  7.711   1.00 97.25 121 A 1 
ATOM   958  C  CD2 . LEU       A 1 121 ? 1.815   17.654  7.544   1.00 96.98 121 A 1 
ATOM   959  N  N   . PRO       A 1 122 ? 5.149   20.152  5.274   1.00 97.24 122 A 1 
ATOM   960  C  CA  . PRO       A 1 122 ? 6.390   20.857  4.914   1.00 96.53 122 A 1 
ATOM   961  C  C   . PRO       A 1 122 ? 7.656   20.228  5.486   1.00 95.90 122 A 1 
ATOM   962  O  O   . PRO       A 1 122 ? 8.753   20.523  5.002   1.00 92.03 122 A 1 
ATOM   963  C  CB  . PRO       A 1 122 ? 6.170   22.254  5.503   1.00 95.56 122 A 1 
ATOM   964  C  CG  . PRO       A 1 122 ? 5.280   22.015  6.679   1.00 94.04 122 A 1 
ATOM   965  C  CD  . PRO       A 1 122 ? 4.366   20.887  6.284   1.00 96.71 122 A 1 
ATOM   966  N  N   . SER       A 1 123 ? 7.524   19.360  6.489   1.00 95.65 123 A 1 
ATOM   967  C  CA  . SER       A 1 123 ? 8.658   18.824  7.243   1.00 95.82 123 A 1 
ATOM   968  C  C   . SER       A 1 123 ? 9.271   17.577  6.601   1.00 96.72 123 A 1 
ATOM   969  O  O   . SER       A 1 123 ? 9.498   16.563  7.272   1.00 94.70 123 A 1 
ATOM   970  C  CB  . SER       A 1 123 ? 8.212   18.520  8.674   1.00 92.48 123 A 1 
ATOM   971  O  OG  . SER       A 1 123 ? 7.039   17.726  8.670   1.00 84.49 123 A 1 
ATOM   972  N  N   . ARG       A 1 124 ? 9.564   17.653  5.298   1.00 97.97 124 A 1 
ATOM   973  C  CA  . ARG       A 1 124 ? 10.106  16.515  4.559   1.00 98.10 124 A 1 
ATOM   974  C  C   . ARG       A 1 124 ? 11.512  16.152  5.040   1.00 98.26 124 A 1 
ATOM   975  O  O   . ARG       A 1 124 ? 12.373  17.022  5.189   1.00 97.73 124 A 1 
ATOM   976  C  CB  . ARG       A 1 124 ? 10.135  16.833  3.062   1.00 97.30 124 A 1 
ATOM   977  C  CG  . ARG       A 1 124 ? 10.780  15.757  2.197   1.00 96.86 124 A 1 
ATOM   978  C  CD  . ARG       A 1 124 ? 10.882  16.197  0.743   1.00 96.04 124 A 1 
ATOM   979  N  NE  . ARG       A 1 124 ? 9.582   16.316  0.086   1.00 96.25 124 A 1 
ATOM   980  C  CZ  . ARG       A 1 124 ? 8.981   15.339  -0.588  1.00 97.26 124 A 1 
ATOM   981  N  NH1 . ARG       A 1 124 ? 9.554   14.148  -0.703  1.00 93.59 124 A 1 
ATOM   982  N  NH2 . ARG       A 1 124 ? 7.804   15.551  -1.162  1.00 94.66 124 A 1 
ATOM   983  N  N   . THR       A 1 125 ? 11.744  14.856  5.261   1.00 98.73 125 A 1 
ATOM   984  C  CA  . THR       A 1 125 ? 13.077  14.344  5.570   1.00 98.67 125 A 1 
ATOM   985  C  C   . THR       A 1 125 ? 13.544  13.295  4.571   1.00 98.65 125 A 1 
ATOM   986  O  O   . THR       A 1 125 ? 14.712  12.898  4.605   1.00 98.06 125 A 1 
ATOM   987  C  CB  . THR       A 1 125 ? 13.147  13.747  6.989   1.00 98.34 125 A 1 
ATOM   988  O  OG1 . THR       A 1 125 ? 12.256  12.636  7.093   1.00 96.46 125 A 1 
ATOM   989  C  CG2 . THR       A 1 125 ? 12.779  14.790  8.040   1.00 96.10 125 A 1 
ATOM   990  N  N   . VAL       A 1 126 ? 12.659  12.824  3.695   1.00 98.74 126 A 1 
ATOM   991  C  CA  . VAL       A 1 126 ? 13.014  11.858  2.658   1.00 98.73 126 A 1 
ATOM   992  C  C   . VAL       A 1 126 ? 12.852  12.541  1.304   1.00 98.62 126 A 1 
ATOM   993  O  O   . VAL       A 1 126 ? 11.734  12.864  0.900   1.00 98.24 126 A 1 
ATOM   994  C  CB  . VAL       A 1 126 ? 12.138  10.589  2.729   1.00 98.64 126 A 1 
ATOM   995  C  CG1 . VAL       A 1 126 ? 12.582  9.582   1.672   1.00 98.17 126 A 1 
ATOM   996  C  CG2 . VAL       A 1 126 ? 12.196  9.968   4.121   1.00 98.28 126 A 1 
ATOM   997  N  N   . ASP       A 1 127 ? 13.975  12.773  0.614   1.00 98.14 127 A 1 
ATOM   998  C  CA  . ASP       A 1 127 ? 13.947  13.432  -0.684  1.00 97.98 127 A 1 
ATOM   999  C  C   . ASP       A 1 127 ? 13.248  12.565  -1.721  1.00 98.42 127 A 1 
ATOM   1000 O  O   . ASP       A 1 127 ? 13.325  11.332  -1.684  1.00 98.11 127 A 1 
ATOM   1001 C  CB  . ASP       A 1 127 ? 15.366  13.737  -1.175  1.00 96.29 127 A 1 
ATOM   1002 C  CG  . ASP       A 1 127 ? 16.060  14.816  -0.367  1.00 87.75 127 A 1 
ATOM   1003 O  OD1 . ASP       A 1 127 ? 15.387  15.532  0.401   1.00 81.93 127 A 1 
ATOM   1004 O  OD2 . ASP       A 1 127 ? 17.292  14.954  -0.518  1.00 80.69 127 A 1 
ATOM   1005 N  N   . THR       A 1 128 ? 12.582  13.220  -2.668  1.00 98.32 128 A 1 
ATOM   1006 C  CA  . THR       A 1 128 ? 11.917  12.506  -3.755  1.00 98.43 128 A 1 
ATOM   1007 C  C   . THR       A 1 128 ? 12.905  11.633  -4.521  1.00 98.65 128 A 1 
ATOM   1008 O  O   . THR       A 1 128 ? 12.609  10.471  -4.818  1.00 98.53 128 A 1 
ATOM   1009 C  CB  . THR       A 1 128 ? 11.207  13.491  -4.694  1.00 97.94 128 A 1 
ATOM   1010 O  OG1 . THR       A 1 128 ? 10.224  14.213  -3.947  1.00 94.78 128 A 1 
ATOM   1011 C  CG2 . THR       A 1 128 ? 10.523  12.760  -5.843  1.00 94.39 128 A 1 
ATOM   1012 N  N   . LYS       A 1 129 ? 14.101  12.170  -4.829  1.00 98.55 129 A 1 
ATOM   1013 C  CA  . LYS       A 1 129 ? 15.088  11.395  -5.581  1.00 98.51 129 A 1 
ATOM   1014 C  C   . LYS       A 1 129 ? 15.540  10.156  -4.809  1.00 98.60 129 A 1 
ATOM   1015 O  O   . LYS       A 1 129 ? 15.769  9.097   -5.401  1.00 98.41 129 A 1 
ATOM   1016 C  CB  . LYS       A 1 129 ? 16.302  12.251  -5.954  1.00 98.21 129 A 1 
ATOM   1017 C  CG  . LYS       A 1 129 ? 17.316  11.484  -6.796  1.00 91.40 129 A 1 
ATOM   1018 C  CD  . LYS       A 1 129 ? 18.325  12.379  -7.470  1.00 85.71 129 A 1 
ATOM   1019 C  CE  . LYS       A 1 129 ? 19.136  11.593  -8.499  1.00 77.55 129 A 1 
ATOM   1020 N  NZ  . LYS       A 1 129 ? 19.838  10.428  -7.904  1.00 69.78 129 A 1 
ATOM   1021 N  N   . GLN       A 1 130 ? 15.670  10.294  -3.488  1.00 98.22 130 A 1 
ATOM   1022 C  CA  . GLN       A 1 130 ? 16.040  9.169   -2.632  1.00 97.98 130 A 1 
ATOM   1023 C  C   . GLN       A 1 130 ? 15.035  8.026   -2.783  1.00 98.50 130 A 1 
ATOM   1024 O  O   . GLN       A 1 130 ? 15.413  6.855   -2.931  1.00 98.34 130 A 1 
ATOM   1025 C  CB  . GLN       A 1 130 ? 16.107  9.658   -1.183  1.00 96.06 130 A 1 
ATOM   1026 C  CG  . GLN       A 1 130 ? 16.691  8.693   -0.183  1.00 85.95 130 A 1 
ATOM   1027 C  CD  . GLN       A 1 130 ? 16.697  9.288   1.218   1.00 86.78 130 A 1 
ATOM   1028 O  OE1 . GLN       A 1 130 ? 16.131  10.362  1.463   1.00 79.43 130 A 1 
ATOM   1029 N  NE2 . GLN       A 1 130 ? 17.333  8.597   2.151   1.00 76.34 130 A 1 
ATOM   1030 N  N   . ALA       A 1 131 ? 13.746  8.359   -2.755  1.00 98.73 131 A 1 
ATOM   1031 C  CA  . ALA       A 1 131 ? 12.697  7.354   -2.911  1.00 98.85 131 A 1 
ATOM   1032 C  C   . ALA       A 1 131 ? 12.645  6.816   -4.338  1.00 98.88 131 A 1 
ATOM   1033 O  O   . ALA       A 1 131 ? 12.432  5.616   -4.543  1.00 98.84 131 A 1 
ATOM   1034 C  CB  . ALA       A 1 131 ? 11.350  7.937   -2.496  1.00 98.81 131 A 1 
ATOM   1035 N  N   . GLN       A 1 132 ? 12.834  7.697   -5.329  1.00 98.87 132 A 1 
ATOM   1036 C  CA  . GLN       A 1 132 ? 12.877  7.267   -6.726  1.00 98.84 132 A 1 
ATOM   1037 C  C   . GLN       A 1 132 ? 14.009  6.269   -6.950  1.00 98.85 132 A 1 
ATOM   1038 O  O   . GLN       A 1 132 ? 13.832  5.270   -7.658  1.00 98.75 132 A 1 
ATOM   1039 C  CB  . GLN       A 1 132 ? 13.053  8.472   -7.654  1.00 98.67 132 A 1 
ATOM   1040 C  CG  . GLN       A 1 132 ? 11.812  9.339   -7.787  1.00 94.20 132 A 1 
ATOM   1041 C  CD  . GLN       A 1 132 ? 12.063  10.620  -8.557  1.00 93.28 132 A 1 
ATOM   1042 O  OE1 . GLN       A 1 132 ? 13.186  11.129  -8.602  1.00 89.05 132 A 1 
ATOM   1043 N  NE2 . GLN       A 1 132 ? 11.017  11.161  -9.168  1.00 85.65 132 A 1 
ATOM   1044 N  N   . ASP       A 1 133 ? 15.169  6.539   -6.354  1.00 98.87 133 A 1 
ATOM   1045 C  CA  . ASP       A 1 133 ? 16.315  5.643   -6.485  1.00 98.83 133 A 1 
ATOM   1046 C  C   . ASP       A 1 133 ? 16.017  4.275   -5.874  1.00 98.84 133 A 1 
ATOM   1047 O  O   . ASP       A 1 133 ? 16.374  3.239   -6.447  1.00 98.67 133 A 1 
ATOM   1048 C  CB  . ASP       A 1 133 ? 17.558  6.250   -5.824  1.00 98.70 133 A 1 
ATOM   1049 C  CG  . ASP       A 1 133 ? 18.151  7.405   -6.620  1.00 97.80 133 A 1 
ATOM   1050 O  OD1 . ASP       A 1 133 ? 17.752  7.610   -7.783  1.00 96.32 133 A 1 
ATOM   1051 O  OD2 . ASP       A 1 133 ? 19.032  8.102   -6.076  1.00 96.20 133 A 1 
ATOM   1052 N  N   . LEU       A 1 134 ? 15.365  4.257   -4.706  1.00 98.78 134 A 1 
ATOM   1053 C  CA  . LEU       A 1 134 ? 15.003  2.988   -4.077  1.00 98.80 134 A 1 
ATOM   1054 C  C   . LEU       A 1 134 ? 14.029  2.212   -4.957  1.00 98.81 134 A 1 
ATOM   1055 O  O   . LEU       A 1 134 ? 14.215  1.016   -5.202  1.00 98.73 134 A 1 
ATOM   1056 C  CB  . LEU       A 1 134 ? 14.400  3.210   -2.686  1.00 98.78 134 A 1 
ATOM   1057 C  CG  . LEU       A 1 134 ? 14.103  1.922   -1.908  1.00 98.60 134 A 1 
ATOM   1058 C  CD1 . LEU       A 1 134 ? 15.397  1.206   -1.545  1.00 98.29 134 A 1 
ATOM   1059 C  CD2 . LEU       A 1 134 ? 13.286  2.213   -0.660  1.00 98.26 134 A 1 
ATOM   1060 N  N   . ALA       A 1 135 ? 12.993  2.888   -5.440  1.00 98.86 135 A 1 
ATOM   1061 C  CA  . ALA       A 1 135 ? 12.015  2.234   -6.306  1.00 98.85 135 A 1 
ATOM   1062 C  C   . ALA       A 1 135 ? 12.679  1.681   -7.567  1.00 98.79 135 A 1 
ATOM   1063 O  O   . ALA       A 1 135 ? 12.383  0.557   -7.986  1.00 98.64 135 A 1 
ATOM   1064 C  CB  . ALA       A 1 135 ? 10.899  3.208   -6.665  1.00 98.83 135 A 1 
ATOM   1065 N  N   . ARG       A 1 136 ? 13.590  2.456   -8.166  1.00 98.83 136 A 1 
ATOM   1066 C  CA  . ARG       A 1 136 ? 14.301  1.994   -9.355  1.00 98.75 136 A 1 
ATOM   1067 C  C   . ARG       A 1 136 ? 15.111  0.737   -9.056  1.00 98.68 136 A 1 
ATOM   1068 O  O   . ARG       A 1 136 ? 15.149  -0.190  -9.874  1.00 98.43 136 A 1 
ATOM   1069 C  CB  . ARG       A 1 136 ? 15.200  3.101   -9.917  1.00 98.58 136 A 1 
ATOM   1070 C  CG  . ARG       A 1 136 ? 15.848  2.733   -11.247 1.00 90.01 136 A 1 
ATOM   1071 C  CD  . ARG       A 1 136 ? 16.660  3.877   -11.840 1.00 89.49 136 A 1 
ATOM   1072 N  NE  . ARG       A 1 136 ? 17.854  4.170   -11.057 1.00 82.15 136 A 1 
ATOM   1073 C  CZ  . ARG       A 1 136 ? 18.002  5.218   -10.254 1.00 75.97 136 A 1 
ATOM   1074 N  NH1 . ARG       A 1 136 ? 17.025  6.106   -10.122 1.00 68.99 136 A 1 
ATOM   1075 N  NH2 . ARG       A 1 136 ? 19.131  5.386   -9.579  1.00 69.55 136 A 1 
ATOM   1076 N  N   . SER       A 1 137 ? 15.742  0.690   -7.878  1.00 98.57 137 A 1 
ATOM   1077 C  CA  . SER       A 1 137 ? 16.525  -0.483  -7.494  1.00 98.38 137 A 1 
ATOM   1078 C  C   . SER       A 1 137 ? 15.641  -1.722  -7.349  1.00 98.33 137 A 1 
ATOM   1079 O  O   . SER       A 1 137 ? 16.104  -2.845  -7.560  1.00 97.96 137 A 1 
ATOM   1080 C  CB  . SER       A 1 137 ? 17.302  -0.220  -6.197  1.00 98.15 137 A 1 
ATOM   1081 O  OG  . SER       A 1 137 ? 16.475  -0.311  -5.056  1.00 95.89 137 A 1 
ATOM   1082 N  N   . TYR       A 1 138 ? 14.375  -1.525  -6.995  1.00 98.40 138 A 1 
ATOM   1083 C  CA  . TYR       A 1 138 ? 13.412  -2.618  -6.863  1.00 98.40 138 A 1 
ATOM   1084 C  C   . TYR       A 1 138 ? 12.679  -2.912  -8.169  1.00 98.33 138 A 1 
ATOM   1085 O  O   . TYR       A 1 138 ? 12.001  -3.939  -8.268  1.00 97.89 138 A 1 
ATOM   1086 C  CB  . TYR       A 1 138 ? 12.363  -2.278  -5.801  1.00 98.40 138 A 1 
ATOM   1087 C  CG  . TYR       A 1 138 ? 12.847  -2.197  -4.366  1.00 98.46 138 A 1 
ATOM   1088 C  CD1 . TYR       A 1 138 ? 14.022  -2.805  -3.943  1.00 97.90 138 A 1 
ATOM   1089 C  CD2 . TYR       A 1 138 ? 12.083  -1.528  -3.416  1.00 97.97 138 A 1 
ATOM   1090 C  CE1 . TYR       A 1 138 ? 14.431  -2.738  -2.616  1.00 97.65 138 A 1 
ATOM   1091 C  CE2 . TYR       A 1 138 ? 12.478  -1.461  -2.091  1.00 97.71 138 A 1 
ATOM   1092 C  CZ  . TYR       A 1 138 ? 13.650  -2.065  -1.697  1.00 97.98 138 A 1 
ATOM   1093 O  OH  . TYR       A 1 138 ? 14.037  -1.998  -0.378  1.00 97.19 138 A 1 
ATOM   1094 N  N   . GLY       A 1 139 ? 12.778  -2.020  -9.145  1.00 98.49 139 A 1 
ATOM   1095 C  CA  . GLY       A 1 139 ? 12.047  -2.171  -10.394 1.00 98.36 139 A 1 
ATOM   1096 C  C   . GLY       A 1 139 ? 10.552  -1.964  -10.248 1.00 98.48 139 A 1 
ATOM   1097 O  O   . GLY       A 1 139 ? 9.766   -2.632  -10.925 1.00 98.11 139 A 1 
ATOM   1098 N  N   . ILE       A 1 140 ? 10.156  -1.036  -9.372  1.00 98.64 140 A 1 
ATOM   1099 C  CA  . ILE       A 1 140 ? 8.738   -0.781  -9.108  1.00 98.78 140 A 1 
ATOM   1100 C  C   . ILE       A 1 140 ? 8.439   0.711   -9.232  1.00 98.86 140 A 1 
ATOM   1101 O  O   . ILE       A 1 140 ? 9.347   1.540   -9.144  1.00 98.84 140 A 1 
ATOM   1102 C  CB  . ILE       A 1 140 ? 8.308   -1.295  -7.710  1.00 98.74 140 A 1 
ATOM   1103 C  CG1 . ILE       A 1 140 ? 8.993   -0.491  -6.597  1.00 98.59 140 A 1 
ATOM   1104 C  CG2 . ILE       A 1 140 ? 8.608   -2.789  -7.574  1.00 98.41 140 A 1 
ATOM   1105 C  CD1 . ILE       A 1 140 ? 8.581   -0.899  -5.184  1.00 98.31 140 A 1 
ATOM   1106 N  N   . PRO       A 1 141 ? 7.172   1.072   -9.437  1.00 98.90 141 A 1 
ATOM   1107 C  CA  . PRO       A 1 141 ? 6.814   2.495   -9.483  1.00 98.93 141 A 1 
ATOM   1108 C  C   . PRO       A 1 141 ? 6.885   3.152   -8.109  1.00 98.95 141 A 1 
ATOM   1109 O  O   . PRO       A 1 141 ? 6.751   2.488   -7.079  1.00 98.92 141 A 1 
ATOM   1110 C  CB  . PRO       A 1 141 ? 5.361   2.486   -9.983  1.00 98.87 141 A 1 
ATOM   1111 C  CG  . PRO       A 1 141 ? 5.152   1.123   -10.570 1.00 98.44 141 A 1 
ATOM   1112 C  CD  . PRO       A 1 141 ? 6.026   0.210   -9.771  1.00 98.85 141 A 1 
ATOM   1113 N  N   . PHE       A 1 142 ? 7.092   4.472   -8.125  1.00 98.94 142 A 1 
ATOM   1114 C  CA  . PHE       A 1 142 ? 7.042   5.292   -6.917  1.00 98.94 142 A 1 
ATOM   1115 C  C   . PHE       A 1 142 ? 6.025   6.405   -7.119  1.00 98.93 142 A 1 
ATOM   1116 O  O   . PHE       A 1 142 ? 6.057   7.092   -8.144  1.00 98.85 142 A 1 
ATOM   1117 C  CB  . PHE       A 1 142 ? 8.414   5.894   -6.594  1.00 98.91 142 A 1 
ATOM   1118 C  CG  . PHE       A 1 142 ? 8.367   6.969   -5.534  1.00 98.88 142 A 1 
ATOM   1119 C  CD1 . PHE       A 1 142 ? 7.874   6.695   -4.267  1.00 98.72 142 A 1 
ATOM   1120 C  CD2 . PHE       A 1 142 ? 8.807   8.259   -5.807  1.00 98.68 142 A 1 
ATOM   1121 C  CE1 . PHE       A 1 142 ? 7.816   7.686   -3.296  1.00 98.53 142 A 1 
ATOM   1122 C  CE2 . PHE       A 1 142 ? 8.758   9.252   -4.840  1.00 98.52 142 A 1 
ATOM   1123 C  CZ  . PHE       A 1 142 ? 8.262   8.964   -3.582  1.00 98.62 142 A 1 
ATOM   1124 N  N   . ILE       A 1 143 ? 5.131   6.576   -6.150  1.00 98.94 143 A 1 
ATOM   1125 C  CA  . ILE       A 1 143 ? 4.106   7.616   -6.214  1.00 98.94 143 A 1 
ATOM   1126 C  C   . ILE       A 1 143 ? 4.047   8.342   -4.876  1.00 98.96 143 A 1 
ATOM   1127 O  O   . ILE       A 1 143 ? 3.946   7.710   -3.825  1.00 98.90 143 A 1 
ATOM   1128 C  CB  . ILE       A 1 143 ? 2.722   7.018   -6.560  1.00 98.75 143 A 1 
ATOM   1129 C  CG1 . ILE       A 1 143 ? 2.770   6.354   -7.938  1.00 96.29 143 A 1 
ATOM   1130 C  CG2 . ILE       A 1 143 ? 1.634   8.091   -6.520  1.00 96.89 143 A 1 
ATOM   1131 C  CD1 . ILE       A 1 143 ? 1.558   5.527   -8.270  1.00 86.36 143 A 1 
ATOM   1132 N  N   . GLU       A 1 144 ? 4.122   9.676   -4.926  1.00 98.87 144 A 1 
ATOM   1133 C  CA  . GLU       A 1 144 ? 3.911   10.479  -3.726  1.00 98.83 144 A 1 
ATOM   1134 C  C   . GLU       A 1 144 ? 2.429   10.780  -3.574  1.00 98.88 144 A 1 
ATOM   1135 O  O   . GLU       A 1 144 ? 1.737   11.092  -4.549  1.00 98.74 144 A 1 
ATOM   1136 C  CB  . GLU       A 1 144 ? 4.723   11.773  -3.763  1.00 98.39 144 A 1 
ATOM   1137 C  CG  . GLU       A 1 144 ? 6.195   11.532  -3.448  1.00 93.71 144 A 1 
ATOM   1138 C  CD  . GLU       A 1 144 ? 6.998   12.792  -3.186  1.00 95.04 144 A 1 
ATOM   1139 O  OE1 . GLU       A 1 144 ? 8.193   12.657  -2.860  1.00 91.76 144 A 1 
ATOM   1140 O  OE2 . GLU       A 1 144 ? 6.438   13.906  -3.304  1.00 92.45 144 A 1 
ATOM   1141 N  N   . THR       A 1 145 ? 1.946   10.669  -2.339  1.00 98.95 145 A 1 
ATOM   1142 C  CA  . THR       A 1 145 ? 0.531   10.849  -2.053  1.00 98.97 145 A 1 
ATOM   1143 C  C   . THR       A 1 145 ? 0.318   11.765  -0.863  1.00 98.97 145 A 1 
ATOM   1144 O  O   . THR       A 1 145 ? 1.209   11.969  -0.037  1.00 98.94 145 A 1 
ATOM   1145 C  CB  . THR       A 1 145 ? -0.166  9.511   -1.725  1.00 98.95 145 A 1 
ATOM   1146 O  OG1 . THR       A 1 145 ? 0.426   8.938   -0.550  1.00 98.83 145 A 1 
ATOM   1147 C  CG2 . THR       A 1 145 ? -0.058  8.524   -2.879  1.00 98.67 145 A 1 
ATOM   1148 N  N   . SER       A 1 146 ? -0.890  12.288  -0.780  1.00 98.94 146 A 1 
ATOM   1149 C  CA  . SER       A 1 146 ? -1.396  12.895  0.440   1.00 98.95 146 A 1 
ATOM   1150 C  C   . SER       A 1 146 ? -2.797  12.352  0.666   1.00 98.96 146 A 1 
ATOM   1151 O  O   . SER       A 1 146 ? -3.712  12.646  -0.103  1.00 98.91 146 A 1 
ATOM   1152 C  CB  . SER       A 1 146 ? -1.443  14.416  0.343   1.00 98.93 146 A 1 
ATOM   1153 O  OG  . SER       A 1 146 ? -2.133  14.943  1.470   1.00 98.86 146 A 1 
ATOM   1154 N  N   . ALA       A 1 147 ? -2.958  11.553  1.715   1.00 98.94 147 A 1 
ATOM   1155 C  CA  . ALA       A 1 147 ? -4.294  11.105  2.087   1.00 98.94 147 A 1 
ATOM   1156 C  C   . ALA       A 1 147 ? -5.157  12.287  2.511   1.00 98.91 147 A 1 
ATOM   1157 O  O   . ALA       A 1 147 ? -6.386  12.203  2.456   1.00 98.80 147 A 1 
ATOM   1158 C  CB  . ALA       A 1 147 ? -4.217  10.070  3.206   1.00 98.92 147 A 1 
ATOM   1159 N  N   . LYS       A 1 148 ? -4.525  13.383  2.926   1.00 98.89 148 A 1 
ATOM   1160 C  CA  . LYS       A 1 148 ? -5.266  14.558  3.370   1.00 98.85 148 A 1 
ATOM   1161 C  C   . LYS       A 1 148 ? -5.895  15.311  2.203   1.00 98.80 148 A 1 
ATOM   1162 O  O   . LYS       A 1 148 ? -7.081  15.643  2.246   1.00 98.58 148 A 1 
ATOM   1163 C  CB  . LYS       A 1 148 ? -4.353  15.489  4.174   1.00 98.76 148 A 1 
ATOM   1164 C  CG  . LYS       A 1 148 ? -5.079  16.685  4.771   1.00 98.33 148 A 1 
ATOM   1165 C  CD  . LYS       A 1 148 ? -4.178  17.470  5.707   1.00 97.43 148 A 1 
ATOM   1166 C  CE  . LYS       A 1 148 ? -4.930  18.618  6.357   1.00 95.47 148 A 1 
ATOM   1167 N  NZ  . LYS       A 1 148 ? -4.076  19.355  7.320   1.00 90.55 148 A 1 
ATOM   1168 N  N   . THR       A 1 149 ? -5.119  15.581  1.154   1.00 98.86 149 A 1 
ATOM   1169 C  CA  . THR       A 1 149 ? -5.614  16.347  0.007   1.00 98.82 149 A 1 
ATOM   1170 C  C   . THR       A 1 149 ? -6.156  15.456  -1.104  1.00 98.78 149 A 1 
ATOM   1171 O  O   . THR       A 1 149 ? -6.790  15.959  -2.034  1.00 98.52 149 A 1 
ATOM   1172 C  CB  . THR       A 1 149 ? -4.510  17.234  -0.592  1.00 98.75 149 A 1 
ATOM   1173 O  OG1 . THR       A 1 149 ? -3.535  16.410  -1.236  1.00 98.19 149 A 1 
ATOM   1174 C  CG2 . THR       A 1 149 ? -3.846  18.081  0.484   1.00 97.93 149 A 1 
ATOM   1175 N  N   . ARG       A 1 150 ? -5.904  14.166  -1.020  1.00 98.75 150 A 1 
ATOM   1176 C  CA  . ARG       A 1 150 ? -6.234  13.127  -1.999  1.00 98.71 150 A 1 
ATOM   1177 C  C   . ARG       A 1 150 ? -5.282  13.096  -3.197  1.00 98.76 150 A 1 
ATOM   1178 O  O   . ARG       A 1 150 ? -5.451  12.271  -4.096  1.00 98.49 150 A 1 
ATOM   1179 C  CB  . ARG       A 1 150 ? -7.697  13.196  -2.460  1.00 98.20 150 A 1 
ATOM   1180 C  CG  . ARG       A 1 150 ? -8.301  11.822  -2.728  1.00 95.22 150 A 1 
ATOM   1181 C  CD  . ARG       A 1 150 ? -9.812  11.860  -2.958  1.00 94.61 150 A 1 
ATOM   1182 N  NE  . ARG       A 1 150 ? -10.349 10.502  -3.029  1.00 91.84 150 A 1 
ATOM   1183 C  CZ  . ARG       A 1 150 ? -10.269 9.716   -4.097  1.00 91.42 150 A 1 
ATOM   1184 N  NH1 . ARG       A 1 150 ? -9.703  10.165  -5.211  1.00 83.48 150 A 1 
ATOM   1185 N  NH2 . ARG       A 1 150 ? -10.753 8.482   -4.057  1.00 84.63 150 A 1 
ATOM   1186 N  N   . GLN       A 1 151 ? -4.255  13.961  -3.205  1.00 98.77 151 A 1 
ATOM   1187 C  CA  . GLN       A 1 151 ? -3.279  13.944  -4.291  1.00 98.78 151 A 1 
ATOM   1188 C  C   . GLN       A 1 151 ? -2.614  12.574  -4.382  1.00 98.88 151 A 1 
ATOM   1189 O  O   . GLN       A 1 151 ? -2.104  12.050  -3.394  1.00 98.78 151 A 1 
ATOM   1190 C  CB  . GLN       A 1 151 ? -2.214  15.020  -4.080  1.00 98.42 151 A 1 
ATOM   1191 C  CG  . GLN       A 1 151 ? -1.201  15.091  -5.214  1.00 92.42 151 A 1 
ATOM   1192 C  CD  . GLN       A 1 151 ? -0.217  16.228  -5.047  1.00 85.46 151 A 1 
ATOM   1193 O  OE1 . GLN       A 1 151 ? 0.604   16.225  -4.133  1.00 76.78 151 A 1 
ATOM   1194 N  NE2 . GLN       A 1 151 ? -0.299  17.213  -5.929  1.00 72.12 151 A 1 
ATOM   1195 N  N   . GLY       A 1 152 ? -2.634  11.992  -5.582  1.00 98.89 152 A 1 
ATOM   1196 C  CA  . GLY       A 1 152 ? -1.947  10.740  -5.852  1.00 98.91 152 A 1 
ATOM   1197 C  C   . GLY       A 1 152 ? -2.610  9.482   -5.335  1.00 98.93 152 A 1 
ATOM   1198 O  O   . GLY       A 1 152 ? -2.092  8.385   -5.566  1.00 98.86 152 A 1 
ATOM   1199 N  N   . VAL       A 1 153 ? -3.748  9.601   -4.643  1.00 98.90 153 A 1 
ATOM   1200 C  CA  . VAL       A 1 153 ? -4.340  8.430   -3.990  1.00 98.91 153 A 1 
ATOM   1201 C  C   . VAL       A 1 153 ? -4.873  7.427   -5.011  1.00 98.87 153 A 1 
ATOM   1202 O  O   . VAL       A 1 153 ? -4.505  6.249   -4.977  1.00 98.76 153 A 1 
ATOM   1203 C  CB  . VAL       A 1 153 ? -5.426  8.847   -2.973  1.00 98.89 153 A 1 
ATOM   1204 C  CG1 . VAL       A 1 153 ? -6.150  7.621   -2.421  1.00 98.73 153 A 1 
ATOM   1205 C  CG2 . VAL       A 1 153 ? -4.789  9.637   -1.832  1.00 98.75 153 A 1 
ATOM   1206 N  N   . ASP       A 1 154 ? -5.737  7.881   -5.929  1.00 98.58 154 A 1 
ATOM   1207 C  CA  . ASP       A 1 154 ? -6.212  6.977   -6.983  1.00 98.41 154 A 1 
ATOM   1208 C  C   . ASP       A 1 154 ? -5.035  6.419   -7.777  1.00 98.54 154 A 1 
ATOM   1209 O  O   . ASP       A 1 154 ? -4.986  5.221   -8.076  1.00 98.46 154 A 1 
ATOM   1210 C  CB  . ASP       A 1 154 ? -7.166  7.695   -7.943  1.00 97.84 154 A 1 
ATOM   1211 C  CG  . ASP       A 1 154 ? -8.542  7.961   -7.349  1.00 96.62 154 A 1 
ATOM   1212 O  OD1 . ASP       A 1 154 ? -8.866  7.421   -6.273  1.00 94.31 154 A 1 
ATOM   1213 O  OD2 . ASP       A 1 154 ? -9.304  8.721   -7.982  1.00 93.12 154 A 1 
ATOM   1214 N  N   . ASP       A 1 155 ? -4.078  7.293   -8.123  1.00 98.58 155 A 1 
ATOM   1215 C  CA  . ASP       A 1 155 ? -2.915  6.892   -8.913  1.00 98.65 155 A 1 
ATOM   1216 C  C   . ASP       A 1 155 ? -2.151  5.753   -8.237  1.00 98.77 155 A 1 
ATOM   1217 O  O   . ASP       A 1 155 ? -1.740  4.795   -8.897  1.00 98.68 155 A 1 
ATOM   1218 C  CB  . ASP       A 1 155 ? -2.002  8.107   -9.129  1.00 98.41 155 A 1 
ATOM   1219 C  CG  . ASP       A 1 155 ? -0.973  7.903   -10.229 1.00 89.82 155 A 1 
ATOM   1220 O  OD1 . ASP       A 1 155 ? -1.181  7.037   -11.104 1.00 86.67 155 A 1 
ATOM   1221 O  OD2 . ASP       A 1 155 ? 0.037   8.638   -10.222 1.00 86.42 155 A 1 
ATOM   1222 N  N   . ALA       A 1 156 ? -1.960  5.829   -6.921  1.00 98.88 156 A 1 
ATOM   1223 C  CA  . ALA       A 1 156 ? -1.227  4.789   -6.200  1.00 98.92 156 A 1 
ATOM   1224 C  C   . ALA       A 1 156 ? -1.919  3.434   -6.320  1.00 98.90 156 A 1 
ATOM   1225 O  O   . ALA       A 1 156 ? -1.287  2.427   -6.659  1.00 98.86 156 A 1 
ATOM   1226 C  CB  . ALA       A 1 156 ? -1.060  5.177   -4.730  1.00 98.93 156 A 1 
ATOM   1227 N  N   . PHE       A 1 157 ? -3.219  3.396   -6.052  1.00 98.85 157 A 1 
ATOM   1228 C  CA  . PHE       A 1 157 ? -3.952  2.131   -6.111  1.00 98.82 157 A 1 
ATOM   1229 C  C   . PHE       A 1 157 ? -4.122  1.643   -7.550  1.00 98.73 157 A 1 
ATOM   1230 O  O   . PHE       A 1 157 ? -3.981  0.447   -7.820  1.00 98.63 157 A 1 
ATOM   1231 C  CB  . PHE       A 1 157 ? -5.308  2.266   -5.417  1.00 98.82 157 A 1 
ATOM   1232 C  CG  . PHE       A 1 157 ? -5.212  2.301   -3.911  1.00 98.85 157 A 1 
ATOM   1233 C  CD1 . PHE       A 1 157 ? -5.182  1.124   -3.176  1.00 98.73 157 A 1 
ATOM   1234 C  CD2 . PHE       A 1 157 ? -5.143  3.506   -3.228  1.00 98.73 157 A 1 
ATOM   1235 C  CE1 . PHE       A 1 157 ? -5.090  1.145   -1.790  1.00 98.63 157 A 1 
ATOM   1236 C  CE2 . PHE       A 1 157 ? -5.047  3.538   -1.842  1.00 98.61 157 A 1 
ATOM   1237 C  CZ  . PHE       A 1 157 ? -5.023  2.354   -1.123  1.00 98.73 157 A 1 
ATOM   1238 N  N   . TYR       A 1 158 ? -4.421  2.554   -8.468  1.00 98.57 158 A 1 
ATOM   1239 C  CA  . TYR       A 1 158 ? -4.620  2.164   -9.865  1.00 98.45 158 A 1 
ATOM   1240 C  C   . TYR       A 1 158 ? -3.316  1.661   -10.482 1.00 98.43 158 A 1 
ATOM   1241 O  O   . TYR       A 1 158 ? -3.322  0.707   -11.270 1.00 98.25 158 A 1 
ATOM   1242 C  CB  . TYR       A 1 158 ? -5.170  3.333   -10.689 1.00 98.15 158 A 1 
ATOM   1243 C  CG  . TYR       A 1 158 ? -6.611  3.724   -10.409 1.00 97.59 158 A 1 
ATOM   1244 C  CD1 . TYR       A 1 158 ? -7.301  3.248   -9.302  1.00 95.70 158 A 1 
ATOM   1245 C  CD2 . TYR       A 1 158 ? -7.282  4.588   -11.273 1.00 95.14 158 A 1 
ATOM   1246 C  CE1 . TYR       A 1 158 ? -8.617  3.620   -9.056  1.00 94.07 158 A 1 
ATOM   1247 C  CE2 . TYR       A 1 158 ? -8.592  4.965   -11.040 1.00 94.05 158 A 1 
ATOM   1248 C  CZ  . TYR       A 1 158 ? -9.255  4.479   -9.930  1.00 94.26 158 A 1 
ATOM   1249 O  OH  . TYR       A 1 158 ? -10.562 4.852   -9.693  1.00 91.61 158 A 1 
ATOM   1250 N  N   . THR       A 1 159 ? -2.187  2.298   -10.134 1.00 98.69 159 A 1 
ATOM   1251 C  CA  . THR       A 1 159 ? -0.889  1.844   -10.624 1.00 98.76 159 A 1 
ATOM   1252 C  C   . THR       A 1 159 ? -0.589  0.438   -10.116 1.00 98.78 159 A 1 
ATOM   1253 O  O   . THR       A 1 159 ? -0.039  -0.386  -10.854 1.00 98.73 159 A 1 
ATOM   1254 C  CB  . THR       A 1 159 ? 0.222   2.829   -10.226 1.00 98.77 159 A 1 
ATOM   1255 O  OG1 . THR       A 1 159 ? -0.024  4.085   -10.867 1.00 98.29 159 A 1 
ATOM   1256 C  CG2 . THR       A 1 159 ? 1.596   2.322   -10.656 1.00 98.22 159 A 1 
ATOM   1257 N  N   . LEU       A 1 160 ? -0.959  0.144   -8.877  1.00 98.85 160 A 1 
ATOM   1258 C  CA  . LEU       A 1 160 ? -0.758  -1.209  -8.361  1.00 98.85 160 A 1 
ATOM   1259 C  C   . LEU       A 1 160 ? -1.572  -2.225  -9.160  1.00 98.76 160 A 1 
ATOM   1260 O  O   . LEU       A 1 160 ? -1.074  -3.308  -9.486  1.00 98.63 160 A 1 
ATOM   1261 C  CB  . LEU       A 1 160 ? -1.098  -1.282  -6.869  1.00 98.88 160 A 1 
ATOM   1262 C  CG  . LEU       A 1 160 ? -0.873  -2.649  -6.218  1.00 98.81 160 A 1 
ATOM   1263 C  CD1 . LEU       A 1 160 ? 0.561   -3.135  -6.421  1.00 98.75 160 A 1 
ATOM   1264 C  CD2 . LEU       A 1 160 ? -1.212  -2.590  -4.732  1.00 98.76 160 A 1 
ATOM   1265 N  N   . VAL       A 1 161 ? -2.815  -1.889  -9.496  1.00 98.60 161 A 1 
ATOM   1266 C  CA  . VAL       A 1 161 ? -3.619  -2.774  -10.341 1.00 98.41 161 A 1 
ATOM   1267 C  C   . VAL       A 1 161 ? -2.919  -3.007  -11.678 1.00 98.27 161 A 1 
ATOM   1268 O  O   . VAL       A 1 161 ? -2.865  -4.141  -12.169 1.00 98.05 161 A 1 
ATOM   1269 C  CB  . VAL       A 1 161 ? -5.040  -2.207  -10.546 1.00 98.24 161 A 1 
ATOM   1270 C  CG1 . VAL       A 1 161 ? -5.794  -3.000  -11.608 1.00 97.82 161 A 1 
ATOM   1271 C  CG2 . VAL       A 1 161 ? -5.803  -2.221  -9.226  1.00 97.84 161 A 1 
ATOM   1272 N  N   . ARG       A 1 162 ? -2.364  -1.952  -12.271 1.00 98.47 162 A 1 
ATOM   1273 C  CA  . ARG       A 1 162 ? -1.645  -2.101  -13.538 1.00 98.32 162 A 1 
ATOM   1274 C  C   . ARG       A 1 162 ? -0.428  -3.008  -13.387 1.00 98.25 162 A 1 
ATOM   1275 O  O   . ARG       A 1 162 ? -0.113  -3.784  -14.299 1.00 98.07 162 A 1 
ATOM   1276 C  CB  . ARG       A 1 162 ? -1.239  -0.731  -14.088 1.00 98.17 162 A 1 
ATOM   1277 C  CG  . ARG       A 1 162 ? -2.428  0.134   -14.478 1.00 97.57 162 A 1 
ATOM   1278 C  CD  . ARG       A 1 162 ? -2.020  1.446   -15.110 1.00 96.83 162 A 1 
ATOM   1279 N  NE  . ARG       A 1 162 ? -3.198  2.272   -15.375 1.00 96.15 162 A 1 
ATOM   1280 C  CZ  . ARG       A 1 162 ? -3.520  3.372   -14.704 1.00 95.82 162 A 1 
ATOM   1281 N  NH1 . ARG       A 1 162 ? -2.737  3.824   -13.736 1.00 93.29 162 A 1 
ATOM   1282 N  NH2 . ARG       A 1 162 ? -4.633  4.022   -15.011 1.00 94.14 162 A 1 
ATOM   1283 N  N   . GLU       A 1 163 ? 0.262   -2.930  -12.250 1.00 98.52 163 A 1 
ATOM   1284 C  CA  . GLU       A 1 163 ? 1.394   -3.825  -11.993 1.00 98.57 163 A 1 
ATOM   1285 C  C   . GLU       A 1 163 ? 0.933   -5.279  -11.878 1.00 98.45 163 A 1 
ATOM   1286 O  O   . GLU       A 1 163 ? 1.615   -6.192  -12.361 1.00 98.17 163 A 1 
ATOM   1287 C  CB  . GLU       A 1 163 ? 2.148   -3.394  -10.729 1.00 98.65 163 A 1 
ATOM   1288 C  CG  . GLU       A 1 163 ? 2.888   -2.070  -10.876 1.00 98.42 163 A 1 
ATOM   1289 C  CD  . GLU       A 1 163 ? 3.979   -2.130  -11.926 1.00 98.36 163 A 1 
ATOM   1290 O  OE1 . GLU       A 1 163 ? 4.950   -2.883  -11.725 1.00 96.89 163 A 1 
ATOM   1291 O  OE2 . GLU       A 1 163 ? 3.854   -1.436  -12.958 1.00 96.90 163 A 1 
ATOM   1292 N  N   . ILE       A 1 164 ? -0.217  -5.502  -11.247 1.00 98.55 164 A 1 
ATOM   1293 C  CA  . ILE       A 1 164 ? -0.772  -6.856  -11.159 1.00 98.36 164 A 1 
ATOM   1294 C  C   . ILE       A 1 164 ? -1.108  -7.378  -12.555 1.00 97.97 164 A 1 
ATOM   1295 O  O   . ILE       A 1 164 ? -0.819  -8.534  -12.881 1.00 97.42 164 A 1 
ATOM   1296 C  CB  . ILE       A 1 164 ? -2.012  -6.894  -10.241 1.00 98.45 164 A 1 
ATOM   1297 C  CG1 . ILE       A 1 164 ? -1.622  -6.554  -8.798  1.00 98.30 164 A 1 
ATOM   1298 C  CG2 . ILE       A 1 164 ? -2.691  -8.265  -10.307 1.00 98.17 164 A 1 
ATOM   1299 C  CD1 . ILE       A 1 164 ? -2.806  -6.268  -7.892  1.00 98.16 164 A 1 
ATOM   1300 N  N   . ARG       A 1 165 ? -1.706  -6.538  -13.390 1.00 98.02 165 A 1 
ATOM   1301 C  CA  . ARG       A 1 165 ? -2.035  -6.937  -14.759 1.00 97.48 165 A 1 
ATOM   1302 C  C   . ARG       A 1 165 ? -0.787  -7.348  -15.533 1.00 97.11 165 A 1 
ATOM   1303 O  O   . ARG       A 1 165 ? -0.792  -8.368  -16.228 1.00 96.33 165 A 1 
ATOM   1304 C  CB  . ARG       A 1 165 ? -2.745  -5.801  -15.493 1.00 96.86 165 A 1 
ATOM   1305 C  CG  . ARG       A 1 165 ? -4.153  -5.506  -15.009 1.00 94.41 165 A 1 
ATOM   1306 C  CD  . ARG       A 1 165 ? -4.680  -4.278  -15.729 1.00 92.70 165 A 1 
ATOM   1307 N  NE  . ARG       A 1 165 ? -6.044  -3.940  -15.345 1.00 91.22 165 A 1 
ATOM   1308 C  CZ  . ARG       A 1 165 ? -6.662  -2.823  -15.710 1.00 90.47 165 A 1 
ATOM   1309 N  NH1 . ARG       A 1 165 ? -6.031  -1.930  -16.465 1.00 86.76 165 A 1 
ATOM   1310 N  NH2 . ARG       A 1 165 ? -7.908  -2.596  -15.317 1.00 85.45 165 A 1 
ATOM   1311 N  N   . LYS       A 1 166 ? 0.288   -6.556  -15.423 1.00 97.34 166 A 1 
ATOM   1312 C  CA  . LYS       A 1 166 ? 1.549   -6.884  -16.091 1.00 96.88 166 A 1 
ATOM   1313 C  C   . LYS       A 1 166 ? 2.071   -8.238  -15.628 1.00 96.79 166 A 1 
ATOM   1314 O  O   . LYS       A 1 166 ? 2.564   -9.037  -16.432 1.00 95.52 166 A 1 
ATOM   1315 C  CB  . LYS       A 1 166 ? 2.607   -5.815  -15.805 1.00 95.54 166 A 1 
ATOM   1316 C  CG  . LYS       A 1 166 ? 2.361   -4.471  -16.455 1.00 85.17 166 A 1 
ATOM   1317 C  CD  . LYS       A 1 166 ? 3.457   -3.495  -16.047 1.00 85.84 166 A 1 
ATOM   1318 C  CE  . LYS       A 1 166 ? 3.093   -2.065  -16.385 1.00 77.99 166 A 1 
ATOM   1319 N  NZ  . LYS       A 1 166 ? 4.122   -1.113  -15.877 1.00 73.66 166 A 1 
ATOM   1320 N  N   . HIS       A 1 167 ? 1.972   -8.487  -14.332 1.00 96.64 167 A 1 
ATOM   1321 C  CA  . HIS       A 1 167 ? 2.435   -9.748  -13.757 1.00 96.03 167 A 1 
ATOM   1322 C  C   . HIS       A 1 167 ? 1.631   -10.926 -14.295 1.00 95.34 167 A 1 
ATOM   1323 O  O   . HIS       A 1 167 ? 2.196   -11.975 -14.616 1.00 92.53 167 A 1 
ATOM   1324 C  CB  . HIS       A 1 167 ? 2.346   -9.673  -12.228 1.00 95.19 167 A 1 
ATOM   1325 C  CG  . HIS       A 1 167 ? 2.852   -10.889 -11.521 1.00 94.28 167 A 1 
ATOM   1326 N  ND1 . HIS       A 1 167 ? 4.188   -11.103 -11.292 1.00 83.04 167 A 1 
ATOM   1327 C  CD2 . HIS       A 1 167 ? 2.196   -11.941 -10.984 1.00 83.11 167 A 1 
ATOM   1328 C  CE1 . HIS       A 1 167 ? 4.338   -12.247 -10.643 1.00 85.15 167 A 1 
ATOM   1329 N  NE2 . HIS       A 1 167 ? 3.148   -12.772 -10.440 1.00 87.65 167 A 1 
ATOM   1330 N  N   . LYS       A 1 168 ? 0.317   -10.758 -14.415 1.00 95.40 168 A 1 
ATOM   1331 C  CA  . LYS       A 1 168 ? -0.558  -11.817 -14.922 1.00 93.70 168 A 1 
ATOM   1332 C  C   . LYS       A 1 168 ? -0.283  -12.148 -16.389 1.00 92.54 168 A 1 
ATOM   1333 O  O   . LYS       A 1 168 ? -0.526  -13.277 -16.821 1.00 89.11 168 A 1 
ATOM   1334 C  CB  . LYS       A 1 168 ? -2.025  -11.422 -14.745 1.00 90.96 168 A 1 
ATOM   1335 C  CG  . LYS       A 1 168 ? -2.533  -11.505 -13.313 1.00 86.77 168 A 1 
ATOM   1336 C  CD  . LYS       A 1 168 ? -3.956  -10.984 -13.216 1.00 83.95 168 A 1 
ATOM   1337 C  CE  . LYS       A 1 168 ? -4.690  -11.531 -12.012 1.00 77.77 168 A 1 
ATOM   1338 N  NZ  . LYS       A 1 168 ? -6.113  -11.086 -11.982 1.00 71.31 168 A 1 
ATOM   1339 N  N   . GLU       A 1 169 ? 0.202   -11.157 -17.153 1.00 92.79 169 A 1 
ATOM   1340 C  CA  . GLU       A 1 169 ? 0.526   -11.355 -18.567 1.00 92.42 169 A 1 
ATOM   1341 C  C   . GLU       A 1 169 ? 1.685   -12.322 -18.772 1.00 90.51 169 A 1 
ATOM   1342 O  O   . GLU       A 1 169 ? 1.786   -12.946 -19.833 1.00 84.10 169 A 1 
ATOM   1343 C  CB  . GLU       A 1 169 ? 0.877   -10.025 -19.233 1.00 89.15 169 A 1 
ATOM   1344 C  CG  . GLU       A 1 169 ? -0.298  -9.099  -19.473 1.00 81.10 169 A 1 
ATOM   1345 C  CD  . GLU       A 1 169 ? 0.133   -7.733  -19.980 1.00 76.03 169 A 1 
ATOM   1346 O  OE1 . GLU       A 1 169 ? 1.347   -7.505  -20.153 1.00 69.32 169 A 1 
ATOM   1347 O  OE2 . GLU       A 1 169 ? -0.751  -6.881  -20.201 1.00 71.01 169 A 1 
ATOM   1348 N  N   . LYS       A 1 170 ? 2.560   -12.432 -17.783 1.00 91.65 170 A 1 
ATOM   1349 C  CA  . LYS       A 1 170 ? 3.751   -13.277 -17.881 1.00 90.89 170 A 1 
ATOM   1350 C  C   . LYS       A 1 170 ? 3.386   -14.766 -17.908 1.00 86.01 170 A 1 
ATOM   1351 O  O   . LYS       A 1 170 ? 4.111   -15.558 -18.499 1.00 81.82 170 A 1 
ATOM   1352 C  CB  . LYS       A 1 170 ? 4.705   -12.988 -16.716 1.00 86.70 170 A 1 
ATOM   1353 C  CG  . LYS       A 1 170 ? 5.261   -11.572 -16.720 1.00 82.23 170 A 1 
ATOM   1354 C  CD  . LYS       A 1 170 ? 6.165   -11.326 -15.534 1.00 78.45 170 A 1 
ATOM   1355 C  CE  . LYS       A 1 170 ? 6.704   -9.914  -15.552 1.00 74.58 170 A 1 
ATOM   1356 N  NZ  . LYS       A 1 170 ? 7.606   -9.640  -14.400 1.00 67.50 170 A 1 
ATOM   1357 O  OXT . LYS       A 1 170 ? 2.387   -15.183 -17.319 1.00 78.95 170 A 1 
HETATM 1358 C  C1  . Adagrasib B 2 .   ? 11.023  -3.947  13.948  1.00 88.92 1   B 1 
HETATM 1359 N  N1  . Adagrasib B 2 .   ? 10.263  -4.226  12.755  1.00 94.69 1   B 1 
HETATM 1360 C  C2  . Adagrasib B 2 .   ? 11.137  -4.843  11.730  1.00 90.22 1   B 1 
HETATM 1361 C  C3  . Adagrasib B 2 .   ? 11.589  -3.720  10.834  1.00 91.32 1   B 1 
HETATM 1362 C  C4  . Adagrasib B 2 .   ? 10.437  -2.758  10.826  1.00 93.45 1   B 1 
HETATM 1363 C  C5  . Adagrasib B 2 .   ? 9.709   -3.002  12.136  1.00 95.83 1   B 1 
HETATM 1364 C  C6  . Adagrasib B 2 .   ? 8.209   -3.183  11.863  1.00 96.13 1   B 1 
HETATM 1365 O  O1  . Adagrasib B 2 .   ? 8.045   -4.392  11.148  1.00 97.34 1   B 1 
HETATM 1366 C  C7  . Adagrasib B 2 .   ? 6.792   -4.871  11.006  1.00 97.86 1   B 1 
HETATM 1367 N  N2  . Adagrasib B 2 .   ? 6.651   -6.054  10.418  1.00 97.76 1   B 1 
HETATM 1368 C  C8  . Adagrasib B 2 .   ? 5.418   -6.566  10.250  1.00 97.58 1   B 1 
HETATM 1369 C  C9  . Adagrasib B 2 .   ? 4.298   -5.891  10.728  1.00 97.67 1   B 1 
HETATM 1370 C  C10 . Adagrasib B 2 .   ? 4.510   -4.631  11.314  1.00 97.76 1   B 1 
HETATM 1371 N  N3  . Adagrasib B 2 .   ? 3.508   -3.763  11.734  1.00 96.59 1   B 1 
HETATM 1372 C  C11 . Adagrasib B 2 .   ? 3.070   -3.614  13.096  1.00 89.47 1   B 1 
HETATM 1373 C  C12 . Adagrasib B 2 .   ? 1.764   -2.929  13.198  1.00 90.04 1   B 1 
HETATM 1374 N  N4  . Adagrasib B 2 .   ? 1.494   -1.858  12.155  1.00 97.05 1   B 1 
HETATM 1375 C  C13 . Adagrasib B 2 .   ? 0.713   -0.796  12.399  1.00 97.48 1   B 1 
HETATM 1376 C  C14 . Adagrasib B 2 .   ? 0.278   -0.589  13.805  1.00 96.36 1   B 1 
HETATM 1377 C  C15 . Adagrasib B 2 .   ? 0.119   0.793   14.170  1.00 94.80 1   B 1 
HETATM 1378 F  F1  . Adagrasib B 2 .   ? -0.879  -1.308  13.995  1.00 92.95 1   B 1 
HETATM 1379 O  O2  . Adagrasib B 2 .   ? 0.376   -0.061  11.485  1.00 97.27 1   B 1 
HETATM 1380 C  C16 . Adagrasib B 2 .   ? 2.058   -2.050  10.840  1.00 95.30 1   B 1 
HETATM 1381 C  C17 . Adagrasib B 2 .   ? 1.273   -2.998  9.966   1.00 91.75 1   B 1 
HETATM 1382 C  C18 . Adagrasib B 2 .   ? 1.830   -3.178  8.637   1.00 91.15 1   B 1 
HETATM 1383 N  N5  . Adagrasib B 2 .   ? 2.288   -3.306  7.639   1.00 88.03 1   B 1 
HETATM 1384 C  C19 . Adagrasib B 2 .   ? 3.480   -2.467  11.017  1.00 89.43 1   B 1 
HETATM 1385 N  N6  . Adagrasib B 2 .   ? 5.742   -4.156  11.458  1.00 97.68 1   B 1 
HETATM 1386 C  C20 . Adagrasib B 2 .   ? 2.957   -6.499  10.612  1.00 96.96 1   B 1 
HETATM 1387 C  C21 . Adagrasib B 2 .   ? 3.019   -7.993  10.319  1.00 95.65 1   B 1 
HETATM 1388 N  N7  . Adagrasib B 2 .   ? 3.968   -8.209  9.201   1.00 97.30 1   B 1 
HETATM 1389 C  C22 . Adagrasib B 2 .   ? 3.821   -9.404  8.435   1.00 97.63 1   B 1 
HETATM 1390 C  C23 . Adagrasib B 2 .   ? 3.599   -10.594 9.091   1.00 96.58 1   B 1 
HETATM 1391 C  C24 . Adagrasib B 2 .   ? 3.539   -11.806 8.384   1.00 96.50 1   B 1 
HETATM 1392 C  C25 . Adagrasib B 2 .   ? 3.697   -11.828 7.029   1.00 97.04 1   B 1 
HETATM 1393 C  C26 . Adagrasib B 2 .   ? 3.904   -10.624 6.320   1.00 97.73 1   B 1 
HETATM 1394 C  C27 . Adagrasib B 2 .   ? 3.953   -9.388  7.005   1.00 97.98 1   B 1 
HETATM 1395 C  C28 . Adagrasib B 2 .   ? 4.130   -8.209  6.205   1.00 97.97 1   B 1 
HETATM 1396 CL CL1 . Adagrasib B 2 .   ? 4.128   -6.601  6.805   1.00 97.38 1   B 1 
HETATM 1397 C  C29 . Adagrasib B 2 .   ? 4.284   -8.294  4.840   1.00 97.67 1   B 1 
HETATM 1398 C  C30 . Adagrasib B 2 .   ? 4.247   -9.514  4.195   1.00 97.58 1   B 1 
HETATM 1399 C  C31 . Adagrasib B 2 .   ? 4.056   -10.653 4.918   1.00 97.66 1   B 1 
HETATM 1400 C  C32 . Adagrasib B 2 .   ? 5.345   -7.875  9.552   1.00 96.71 1   B 1 
HETATM 1401 O  O1  . LIG_C     C 3 .   ? -3.775  5.939   11.121  1.00 90.23 1   C 1 
HETATM 1402 P  P1  . LIG_C     C 3 .   ? -3.027  6.300   9.876   1.00 98.35 1   C 1 
HETATM 1403 O  O2  . LIG_C     C 3 .   ? -3.773  6.193   8.606   1.00 91.21 1   C 1 
HETATM 1404 O  O3  . LIG_C     C 3 .   ? -1.662  5.467   9.821   1.00 98.47 1   C 1 
HETATM 1405 P  P2  . LIG_C     C 3 .   ? -1.423  3.886   9.805   1.00 98.38 1   C 1 
HETATM 1406 O  O4  . LIG_C     C 3 .   ? -0.387  3.653   8.744   1.00 92.81 1   C 1 
HETATM 1407 O  O5  . LIG_C     C 3 .   ? -0.894  3.502   11.160  1.00 92.47 1   C 1 
HETATM 1408 O  O6  . LIG_C     C 3 .   ? -2.724  3.196   9.496   1.00 92.60 1   C 1 
HETATM 1409 O  O7  . LIG_C     C 3 .   ? -2.471  7.788   9.985   1.00 98.22 1   C 1 
HETATM 1410 C  C1  . LIG_C     C 3 .   ? -1.648  8.190   11.086  1.00 98.24 1   C 1 
HETATM 1411 C  C2  . LIG_C     C 3 .   ? -1.788  9.694   11.281  1.00 98.45 1   C 1 
HETATM 1412 O  O8  . LIG_C     C 3 .   ? -1.273  10.374  10.135  1.00 98.63 1   C 1 
HETATM 1413 C  C3  . LIG_C     C 3 .   ? -3.222  10.143  11.449  1.00 98.27 1   C 1 
HETATM 1414 O  O9  . LIG_C     C 3 .   ? -3.241  11.209  12.359  1.00 97.79 1   C 1 
HETATM 1415 C  C4  . LIG_C     C 3 .   ? -3.589  10.633  10.068  1.00 98.42 1   C 1 
HETATM 1416 O  O10 . LIG_C     C 3 .   ? -4.601  11.591  10.070  1.00 97.87 1   C 1 
HETATM 1417 C  C5  . LIG_C     C 3 .   ? -2.287  11.195  9.579   1.00 98.60 1   C 1 
HETATM 1418 N  N1  . LIG_C     C 3 .   ? -2.153  11.166  8.134   1.00 98.78 1   C 1 
HETATM 1419 C  C6  . LIG_C     C 3 .   ? -1.794  12.208  7.379   1.00 98.83 1   C 1 
HETATM 1420 N  N2  . LIG_C     C 3 .   ? -1.538  13.490  7.725   1.00 98.76 1   C 1 
HETATM 1421 C  C7  . LIG_C     C 3 .   ? -1.218  14.330  6.741   1.00 98.81 1   C 1 
HETATM 1422 N  N3  . LIG_C     C 3 .   ? -0.957  15.623  7.030   1.00 98.67 1   C 1 
HETATM 1423 N  N4  . LIG_C     C 3 .   ? -1.136  13.933  5.437   1.00 98.86 1   C 1 
HETATM 1424 C  C8  . LIG_C     C 3 .   ? -1.385  12.647  5.057   1.00 98.88 1   C 1 
HETATM 1425 O  O11 . LIG_C     C 3 .   ? -1.285  12.328  3.874   1.00 98.88 1   C 1 
HETATM 1426 C  C9  . LIG_C     C 3 .   ? -1.742  11.739  6.077   1.00 98.89 1   C 1 
HETATM 1427 N  N5  . LIG_C     C 3 .   ? -2.062  10.415  6.086   1.00 98.86 1   C 1 
HETATM 1428 C  C10 . LIG_C     C 3 .   ? -2.297  10.088  7.342   1.00 98.84 1   C 1 
HETATM 1429 Mg MG1 . LIG_D     D 4 .   ? -4.087  2.030   10.454  1.00 98.03 1   D 1 
#
