# Supplementary material for: Single‐Sequence Deep Learning Delivers Crystal‐Quality Models of Covalent K‐Ras G12 Hotspot Complexes
Source: IUBMB Life. 2026 Jun 13;78(6):e70108. doi: 10.1002/iub.70108 (PMC13263772; doi:10.1002/iub.70108)
Supplement: Supplementary file 1 — Data S1: iub70108‐sup‐0001‐DataS1.zip. [file IUB-78-0-s001.zip › Supplementary_Data/2_With Covalent Restraint/AlphaFold3/Predicted Structures/krasg12c_gdp_mg2_with_sotorasib_covalent_restraint/krasg12c_gdp_mg2_with_sotorasib_covalent_restraint_model.cif]

# By using this file you agree to the legally binding terms of use found at
# https://github.com/google-deepmind/alphafold3/blob/main/OUTPUT_TERMS_OF_USE.md.
# To request access to the AlphaFold 3 model parameters, follow the process set
# out at https://github.com/google-deepmind/alphafold3. You may only use these if
# received directly from Google. Use is subject to terms of use available at
# https://github.com/google-deepmind/alphafold3/blob/main/WEIGHTS_TERMS_OF_USE.md.
data_krasg12c_gdp_mg2_with_sotorasib_covalent_restraint
#
_entry.id krasg12c_gdp_mg2_with_sotorasib_covalent_restraint
#
loop_
_atom_type.symbol
C  
F  
Mg 
N  
O  
P  
S  
#
loop_
_audit_author.name
_audit_author.pdbx_ordinal
"Google DeepMind" 1 
"Isomorphic Labs" 2 
#
_audit_conform.dict_location https://raw.githubusercontent.com/ihmwg/ModelCIF/master/dist/mmcif_ma.dic
_audit_conform.dict_name     mmcif_ma.dic
_audit_conform.dict_version  1.4.5
#
loop_
_chem_comp.formula
_chem_comp.formula_weight
_chem_comp.id
_chem_comp.mon_nstd_flag
_chem_comp.name
_chem_comp.pdbx_smiles
_chem_comp.pdbx_synonyms
_chem_comp.type
"C3 H7 N O2"       89.093  ALA       y ALANINE         C[C@@H](C(=O)O)N                                                               ? "L-PEPTIDE LINKING" 
"C6 H15 N4 O2"     175.209 ARG       y ARGININE        C(C[C@@H](C(=O)O)N)CNC(=[NH2+])N                                               ? "L-PEPTIDE LINKING" 
"C4 H8 N2 O3"      132.118 ASN       y ASPARAGINE      C([C@@H](C(=O)O)N)C(=O)N                                                       ? "L-PEPTIDE LINKING" 
"C4 H7 N O4"       133.103 ASP       y "ASPARTIC ACID" C([C@@H](C(=O)O)N)C(=O)O                                                       ? "L-PEPTIDE LINKING" 
"C3 H7 N O2 S"     121.158 CYS       y CYSTEINE        C([C@@H](C(=O)O)N)S                                                            ? "L-PEPTIDE LINKING" 
"C5 H10 N2 O3"     146.144 GLN       y GLUTAMINE       C(CC(=O)N)[C@@H](C(=O)O)N                                                      ? "L-PEPTIDE LINKING" 
"C5 H9 N O4"       147.129 GLU       y "GLUTAMIC ACID" C(CC(=O)O)[C@@H](C(=O)O)N                                                      ? "L-PEPTIDE LINKING" 
"C2 H5 N O2"       75.067  GLY       y GLYCINE         C(C(=O)O)N                                                                     ? "PEPTIDE LINKING"   
"C6 H10 N3 O2"     156.162 HIS       y HISTIDINE       c1c([nH+]c[nH]1)C[C@@H](C(=O)O)N                                               ? "L-PEPTIDE LINKING" 
"C6 H13 N O2"      131.173 ILE       y ISOLEUCINE      CC[C@H](C)[C@@H](C(=O)O)N                                                      ? "L-PEPTIDE LINKING" 
"C6 H13 N O2"      131.173 LEU       y LEUCINE         CC(C)C[C@@H](C(=O)O)N                                                          ? "L-PEPTIDE LINKING" 
?                  ?       LIG_C     ? ?               O=P(O)(OP(O)(O)=O)OC[C@@H](O1)[C@@H](O)[C@@H](O)[C@@H]1N2C(N=C(N)NC3=O)=C3N=C2 ? non-polymer         
?                  ?       LIG_D     ? ?               "[Mg+2]"                                                                       ? non-polymer         
"C6 H15 N2 O2"     147.195 LYS       y LYSINE          C(CC[NH3+])C[C@@H](C(=O)O)N                                                    ? "L-PEPTIDE LINKING" 
"C5 H11 N O2 S"    149.211 MET       y METHIONINE      CSCC[C@@H](C(=O)O)N                                                            ? "L-PEPTIDE LINKING" 
"C9 H11 N O2"      165.189 PHE       y PHENYLALANINE   c1ccc(cc1)C[C@@H](C(=O)O)N                                                     ? "L-PEPTIDE LINKING" 
"C5 H9 N O2"       115.130 PRO       y PROLINE         C1C[C@H](NC1)C(=O)O                                                            ? "L-PEPTIDE LINKING" 
"C3 H7 N O3"       105.093 SER       y SERINE          C([C@@H](C(=O)O)N)O                                                            ? "L-PEPTIDE LINKING" 
"C30 H32 F2 N6 O3" 562.621 Sotorasib . Sotorasib       ?                                                                              ? non-polymer         
"C4 H9 N O3"       119.119 THR       y THREONINE       C[C@H]([C@@H](C(=O)O)N)O                                                       ? "L-PEPTIDE LINKING" 
"C9 H11 N O3"      181.189 TYR       y TYROSINE        c1cc(ccc1C[C@@H](C(=O)O)N)O                                                    ? "L-PEPTIDE LINKING" 
"C5 H11 N O2"      117.146 VAL       y VALINE          CC(C)[C@@H](C(=O)O)N                                                           ? "L-PEPTIDE LINKING" 
#
_citation.book_publisher          ?
_citation.country                 UK
_citation.id                      primary
_citation.journal_full            Nature
_citation.journal_id_ASTM         NATUAS
_citation.journal_id_CSD          0006
_citation.journal_id_ISSN         0028-0836
_citation.journal_volume          630
_citation.page_first              493
_citation.page_last               500
_citation.pdbx_database_id_DOI    10.1038/s41586-024-07487-w
_citation.pdbx_database_id_PubMed 38718835
_citation.title                   "Accurate structure prediction of biomolecular interactions with AlphaFold 3"
_citation.year                    2024
#
loop_
_citation_author.citation_id
_citation_author.name
_citation_author.ordinal
primary "Google DeepMind" 1 
primary "Isomorphic Labs" 2 
#
loop_
_entity.id
_entity.pdbx_description
_entity.type
1 . polymer     
2 . non-polymer 
3 . non-polymer 
4 . non-polymer 
#
_entity_poly.entity_id      1
_entity_poly.pdbx_strand_id A
_entity_poly.type           polypeptide(L)
#
loop_
_entity_poly_seq.entity_id
_entity_poly_seq.hetero
_entity_poly_seq.mon_id
_entity_poly_seq.num
1 n GLY 1   
1 n MET 2   
1 n THR 3   
1 n GLU 4   
1 n TYR 5   
1 n LYS 6   
1 n LEU 7   
1 n VAL 8   
1 n VAL 9   
1 n VAL 10  
1 n GLY 11  
1 n ALA 12  
1 n CYS 13  
1 n GLY 14  
1 n VAL 15  
1 n GLY 16  
1 n LYS 17  
1 n SER 18  
1 n ALA 19  
1 n LEU 20  
1 n THR 21  
1 n ILE 22  
1 n GLN 23  
1 n LEU 24  
1 n ILE 25  
1 n GLN 26  
1 n ASN 27  
1 n HIS 28  
1 n PHE 29  
1 n VAL 30  
1 n ASP 31  
1 n GLU 32  
1 n TYR 33  
1 n ASP 34  
1 n PRO 35  
1 n THR 36  
1 n ILE 37  
1 n GLU 38  
1 n ASP 39  
1 n SER 40  
1 n TYR 41  
1 n ARG 42  
1 n LYS 43  
1 n GLN 44  
1 n VAL 45  
1 n VAL 46  
1 n ILE 47  
1 n ASP 48  
1 n GLY 49  
1 n GLU 50  
1 n THR 51  
1 n SER 52  
1 n LEU 53  
1 n LEU 54  
1 n ASP 55  
1 n ILE 56  
1 n LEU 57  
1 n ASP 58  
1 n THR 59  
1 n ALA 60  
1 n GLY 61  
1 n GLN 62  
1 n GLU 63  
1 n GLU 64  
1 n TYR 65  
1 n SER 66  
1 n ALA 67  
1 n MET 68  
1 n ARG 69  
1 n ASP 70  
1 n GLN 71  
1 n TYR 72  
1 n MET 73  
1 n ARG 74  
1 n THR 75  
1 n GLY 76  
1 n GLU 77  
1 n GLY 78  
1 n PHE 79  
1 n LEU 80  
1 n SER 81  
1 n VAL 82  
1 n PHE 83  
1 n ALA 84  
1 n ILE 85  
1 n ASN 86  
1 n ASN 87  
1 n THR 88  
1 n LYS 89  
1 n SER 90  
1 n PHE 91  
1 n GLU 92  
1 n ASP 93  
1 n ILE 94  
1 n HIS 95  
1 n HIS 96  
1 n TYR 97  
1 n ARG 98  
1 n GLU 99  
1 n GLN 100 
1 n ILE 101 
1 n LYS 102 
1 n ARG 103 
1 n VAL 104 
1 n LYS 105 
1 n ASP 106 
1 n SER 107 
1 n GLU 108 
1 n ASP 109 
1 n VAL 110 
1 n PRO 111 
1 n MET 112 
1 n VAL 113 
1 n LEU 114 
1 n VAL 115 
1 n GLY 116 
1 n ASN 117 
1 n LYS 118 
1 n SER 119 
1 n ASP 120 
1 n LEU 121 
1 n PRO 122 
1 n SER 123 
1 n ARG 124 
1 n THR 125 
1 n VAL 126 
1 n ASP 127 
1 n THR 128 
1 n LYS 129 
1 n GLN 130 
1 n ALA 131 
1 n GLN 132 
1 n ASP 133 
1 n LEU 134 
1 n ALA 135 
1 n ARG 136 
1 n SER 137 
1 n TYR 138 
1 n GLY 139 
1 n ILE 140 
1 n PRO 141 
1 n PHE 142 
1 n ILE 143 
1 n GLU 144 
1 n THR 145 
1 n SER 146 
1 n ALA 147 
1 n LYS 148 
1 n THR 149 
1 n ARG 150 
1 n GLN 151 
1 n GLY 152 
1 n VAL 153 
1 n ASP 154 
1 n ASP 155 
1 n ALA 156 
1 n PHE 157 
1 n TYR 158 
1 n THR 159 
1 n LEU 160 
1 n VAL 161 
1 n ARG 162 
1 n GLU 163 
1 n ILE 164 
1 n ARG 165 
1 n LYS 166 
1 n HIS 167 
1 n LYS 168 
1 n GLU 169 
1 n LYS 170 
#
_ma_data.content_type "model coordinates"
_ma_data.id           1
_ma_data.name         Model
#
_ma_model_list.data_id          1
_ma_model_list.model_group_id   1
_ma_model_list.model_group_name "AlphaFold-beta-20231127 (3.0.1 @ 2025-04-26 00:14:31)"
_ma_model_list.model_id         1
_ma_model_list.model_name       "Top ranked model"
_ma_model_list.model_type       "Ab initio model"
_ma_model_list.ordinal_id       1
#
loop_
_ma_protocol_step.method_type
_ma_protocol_step.ordinal_id
_ma_protocol_step.protocol_id
_ma_protocol_step.step_id
"coevolution MSA" 1 1 1 
"template search" 2 1 2 
modeling          3 1 3 
#
loop_
_ma_qa_metric.id
_ma_qa_metric.mode
_ma_qa_metric.name
_ma_qa_metric.software_group_id
_ma_qa_metric.type
1 global pLDDT 1 pLDDT 
2 local  pLDDT 1 pLDDT 
#
_ma_qa_metric_global.metric_id    1
_ma_qa_metric_global.metric_value 93.65
_ma_qa_metric_global.model_id     1
_ma_qa_metric_global.ordinal_id   1
#
loop_
_ma_qa_metric_local.label_asym_id
_ma_qa_metric_local.label_comp_id
_ma_qa_metric_local.label_seq_id
_ma_qa_metric_local.metric_id
_ma_qa_metric_local.metric_value
_ma_qa_metric_local.model_id
_ma_qa_metric_local.ordinal_id
A GLY       1   2 75.27 1 1   
A MET       2   2 80.26 1 2   
A THR       3   2 90.14 1 3   
A GLU       4   2 89.20 1 4   
A TYR       5   2 97.43 1 5   
A LYS       6   2 89.55 1 6   
A LEU       7   2 98.29 1 7   
A VAL       8   2 98.18 1 8   
A VAL       9   2 98.44 1 9   
A VAL       10  2 98.05 1 10  
A GLY       11  2 98.22 1 11  
A ALA       12  2 98.09 1 12  
A CYS       13  2 96.69 1 13  
A GLY       14  2 98.28 1 14  
A VAL       15  2 98.61 1 15  
A GLY       16  2 98.73 1 16  
A LYS       17  2 98.42 1 17  
A SER       18  2 98.41 1 18  
A ALA       19  2 98.66 1 19  
A LEU       20  2 98.77 1 20  
A THR       21  2 98.37 1 21  
A ILE       22  2 96.56 1 22  
A GLN       23  2 97.64 1 23  
A LEU       24  2 97.44 1 24  
A ILE       25  2 92.79 1 25  
A GLN       26  2 91.46 1 26  
A ASN       27  2 91.30 1 27  
A HIS       28  2 88.30 1 28  
A PHE       29  2 97.60 1 29  
A VAL       30  2 93.79 1 30  
A ASP       31  2 89.68 1 31  
A GLU       32  2 85.03 1 32  
A TYR       33  2 88.93 1 33  
A ASP       34  2 93.31 1 34  
A PRO       35  2 93.41 1 35  
A THR       36  2 92.50 1 36  
A ILE       37  2 92.25 1 37  
A GLU       38  2 90.27 1 38  
A ASP       39  2 89.67 1 39  
A SER       40  2 92.32 1 40  
A TYR       41  2 94.90 1 41  
A ARG       42  2 86.27 1 42  
A LYS       43  2 91.38 1 43  
A GLN       44  2 90.50 1 44  
A VAL       45  2 94.32 1 45  
A VAL       46  2 95.10 1 46  
A ILE       47  2 94.59 1 47  
A ASP       48  2 94.18 1 48  
A GLY       49  2 94.70 1 49  
A GLU       50  2 85.41 1 50  
A THR       51  2 93.40 1 51  
A SER       52  2 93.41 1 52  
A LEU       53  2 95.08 1 53  
A LEU       54  2 97.68 1 54  
A ASP       55  2 93.26 1 55  
A ILE       56  2 97.37 1 56  
A LEU       57  2 95.13 1 57  
A ASP       58  2 97.46 1 58  
A THR       59  2 95.78 1 59  
A ALA       60  2 90.49 1 60  
A GLY       61  2 81.78 1 61  
A GLN       62  2 67.95 1 62  
A GLU       63  2 74.10 1 63  
A GLU       64  2 75.91 1 64  
A TYR       65  2 78.81 1 65  
A SER       66  2 85.80 1 66  
A ALA       67  2 90.72 1 67  
A MET       68  2 81.52 1 68  
A ARG       69  2 84.08 1 69  
A ASP       70  2 92.35 1 70  
A GLN       71  2 83.53 1 71  
A TYR       72  2 78.74 1 72  
A MET       73  2 89.56 1 73  
A ARG       74  2 85.22 1 74  
A THR       75  2 94.18 1 75  
A GLY       76  2 98.07 1 76  
A GLU       77  2 96.98 1 77  
A GLY       78  2 98.66 1 78  
A PHE       79  2 98.40 1 79  
A LEU       80  2 96.70 1 80  
A SER       81  2 97.83 1 81  
A VAL       82  2 98.89 1 82  
A PHE       83  2 98.92 1 83  
A ALA       84  2 98.92 1 84  
A ILE       85  2 97.86 1 85  
A ASN       86  2 97.84 1 86  
A ASN       87  2 98.03 1 87  
A THR       88  2 98.05 1 88  
A LYS       89  2 92.02 1 89  
A SER       90  2 98.81 1 90  
A PHE       91  2 98.80 1 91  
A GLU       92  2 96.36 1 92  
A ASP       93  2 96.60 1 93  
A ILE       94  2 98.57 1 94  
A HIS       95  2 89.50 1 95  
A HIS       96  2 91.50 1 96  
A TYR       97  2 97.37 1 97  
A ARG       98  2 94.28 1 98  
A GLU       99  2 94.05 1 99  
A GLN       100 2 92.81 1 100 
A ILE       101 2 97.50 1 101 
A LYS       102 2 94.28 1 102 
A ARG       103 2 94.81 1 103 
A VAL       104 2 94.33 1 104 
A LYS       105 2 96.27 1 105 
A ASP       106 2 94.56 1 106 
A SER       107 2 96.52 1 107 
A GLU       108 2 89.21 1 108 
A ASP       109 2 90.09 1 109 
A VAL       110 2 97.34 1 110 
A PRO       111 2 98.55 1 111 
A MET       112 2 93.81 1 112 
A VAL       113 2 98.84 1 113 
A LEU       114 2 98.88 1 114 
A VAL       115 2 98.90 1 115 
A GLY       116 2 98.94 1 116 
A ASN       117 2 98.42 1 117 
A LYS       118 2 98.78 1 118 
A SER       119 2 97.86 1 119 
A ASP       120 2 98.47 1 120 
A LEU       121 2 97.49 1 121 
A PRO       122 2 94.88 1 122 
A SER       123 2 92.55 1 123 
A ARG       124 2 95.98 1 124 
A THR       125 2 97.23 1 125 
A VAL       126 2 98.19 1 126 
A ASP       127 2 91.97 1 127 
A THR       128 2 96.83 1 128 
A LYS       129 2 90.06 1 129 
A GLN       130 2 90.39 1 130 
A ALA       131 2 98.72 1 131 
A GLN       132 2 94.80 1 132 
A ASP       133 2 97.84 1 133 
A LEU       134 2 98.42 1 134 
A ALA       135 2 98.71 1 135 
A ARG       136 2 87.31 1 136 
A SER       137 2 97.87 1 137 
A TYR       138 2 97.71 1 138 
A GLY       139 2 98.22 1 139 
A ILE       140 2 98.50 1 140 
A PRO       141 2 98.77 1 141 
A PHE       142 2 98.63 1 142 
A ILE       143 2 96.61 1 143 
A GLU       144 2 96.09 1 144 
A THR       145 2 98.84 1 145 
A SER       146 2 98.88 1 146 
A ALA       147 2 98.84 1 147 
A LYS       148 2 97.03 1 148 
A THR       149 2 98.35 1 149 
A ARG       150 2 93.28 1 150 
A GLN       151 2 90.94 1 151 
A GLY       152 2 98.86 1 152 
A VAL       153 2 98.75 1 153 
A ASP       154 2 96.66 1 154 
A ASP       155 2 94.30 1 155 
A ALA       156 2 98.86 1 156 
A PHE       157 2 98.62 1 157 
A TYR       158 2 95.79 1 158 
A THR       159 2 98.52 1 159 
A LEU       160 2 98.71 1 160 
A VAL       161 2 97.99 1 161 
A ARG       162 2 96.57 1 162 
A GLU       163 2 97.79 1 163 
A ILE       164 2 97.90 1 164 
A ARG       165 2 91.91 1 165 
A LYS       166 2 88.37 1 166 
A HIS       167 2 89.92 1 167 
A LYS       168 2 85.91 1 168 
A GLU       169 2 81.10 1 169 
A LYS       170 2 78.95 1 170 
B Sotorasib .   2 93.55 1 171 
C LIG_C     .   2 97.07 1 172 
D LIG_D     .   2 97.24 1 173 
#
_ma_software_group.group_id    1
_ma_software_group.ordinal_id  1
_ma_software_group.software_id 1
#
loop_
_ma_target_entity.data_id
_ma_target_entity.entity_id
_ma_target_entity.origin
1 1 . 
1 2 . 
1 3 . 
1 4 . 
#
loop_
_ma_target_entity_instance.asym_id
_ma_target_entity_instance.details
_ma_target_entity_instance.entity_id
A . 1 
B . 2 
C . 3 
D . 4 
#
loop_
_pdbx_data_usage.details
_pdbx_data_usage.id
_pdbx_data_usage.type
_pdbx_data_usage.url
;Non-commercial use only, by using this file you agree to the terms of use found
at https://github.com/google-deepmind/alphafold3/blob/main/OUTPUT_TERMS_OF_USE.md.
To request access to the AlphaFold 3 model parameters, follow the process set
out at https://github.com/google-deepmind/alphafold3. You may only use these if
received directly from Google. Use is subject to terms of use available at
https://github.com/google-deepmind/alphafold3/blob/main/WEIGHTS_TERMS_OF_USE.md.
;
1 license    https://github.com/google-deepmind/alphafold3/blob/main/OUTPUT_TERMS_OF_USE.md 
;AlphaFold 3 and its output are not intended for, have not been validated for,
and are not approved for clinical use. They are provided "as-is" without any
warranty of any kind, whether expressed or implied. No warranty is given that
use shall not infringe the rights of any third party.
;
2 disclaimer ?                                                                              
#
loop_
_pdbx_nonpoly_scheme.asym_id
_pdbx_nonpoly_scheme.auth_seq_num
_pdbx_nonpoly_scheme.entity_id
_pdbx_nonpoly_scheme.mon_id
_pdbx_nonpoly_scheme.pdb_ins_code
_pdbx_nonpoly_scheme.pdb_seq_num
_pdbx_nonpoly_scheme.pdb_strand_id
B 1 2 Sotorasib . 1 B 
C 1 3 LIG_C     . 1 C 
D 1 4 LIG_D     . 1 D 
#
loop_
_pdbx_poly_seq_scheme.asym_id
_pdbx_poly_seq_scheme.auth_seq_num
_pdbx_poly_seq_scheme.entity_id
_pdbx_poly_seq_scheme.hetero
_pdbx_poly_seq_scheme.mon_id
_pdbx_poly_seq_scheme.pdb_ins_code
_pdbx_poly_seq_scheme.pdb_seq_num
_pdbx_poly_seq_scheme.pdb_strand_id
_pdbx_poly_seq_scheme.seq_id
A 1   1 n GLY . 1   A 1   
A 2   1 n MET . 2   A 2   
A 3   1 n THR . 3   A 3   
A 4   1 n GLU . 4   A 4   
A 5   1 n TYR . 5   A 5   
A 6   1 n LYS . 6   A 6   
A 7   1 n LEU . 7   A 7   
A 8   1 n VAL . 8   A 8   
A 9   1 n VAL . 9   A 9   
A 10  1 n VAL . 10  A 10  
A 11  1 n GLY . 11  A 11  
A 12  1 n ALA . 12  A 12  
A 13  1 n CYS . 13  A 13  
A 14  1 n GLY . 14  A 14  
A 15  1 n VAL . 15  A 15  
A 16  1 n GLY . 16  A 16  
A 17  1 n LYS . 17  A 17  
A 18  1 n SER . 18  A 18  
A 19  1 n ALA . 19  A 19  
A 20  1 n LEU . 20  A 20  
A 21  1 n THR . 21  A 21  
A 22  1 n ILE . 22  A 22  
A 23  1 n GLN . 23  A 23  
A 24  1 n LEU . 24  A 24  
A 25  1 n ILE . 25  A 25  
A 26  1 n GLN . 26  A 26  
A 27  1 n ASN . 27  A 27  
A 28  1 n HIS . 28  A 28  
A 29  1 n PHE . 29  A 29  
A 30  1 n VAL . 30  A 30  
A 31  1 n ASP . 31  A 31  
A 32  1 n GLU . 32  A 32  
A 33  1 n TYR . 33  A 33  
A 34  1 n ASP . 34  A 34  
A 35  1 n PRO . 35  A 35  
A 36  1 n THR . 36  A 36  
A 37  1 n ILE . 37  A 37  
A 38  1 n GLU . 38  A 38  
A 39  1 n ASP . 39  A 39  
A 40  1 n SER . 40  A 40  
A 41  1 n TYR . 41  A 41  
A 42  1 n ARG . 42  A 42  
A 43  1 n LYS . 43  A 43  
A 44  1 n GLN . 44  A 44  
A 45  1 n VAL . 45  A 45  
A 46  1 n VAL . 46  A 46  
A 47  1 n ILE . 47  A 47  
A 48  1 n ASP . 48  A 48  
A 49  1 n GLY . 49  A 49  
A 50  1 n GLU . 50  A 50  
A 51  1 n THR . 51  A 51  
A 52  1 n SER . 52  A 52  
A 53  1 n LEU . 53  A 53  
A 54  1 n LEU . 54  A 54  
A 55  1 n ASP . 55  A 55  
A 56  1 n ILE . 56  A 56  
A 57  1 n LEU . 57  A 57  
A 58  1 n ASP . 58  A 58  
A 59  1 n THR . 59  A 59  
A 60  1 n ALA . 60  A 60  
A 61  1 n GLY . 61  A 61  
A 62  1 n GLN . 62  A 62  
A 63  1 n GLU . 63  A 63  
A 64  1 n GLU . 64  A 64  
A 65  1 n TYR . 65  A 65  
A 66  1 n SER . 66  A 66  
A 67  1 n ALA . 67  A 67  
A 68  1 n MET . 68  A 68  
A 69  1 n ARG . 69  A 69  
A 70  1 n ASP . 70  A 70  
A 71  1 n GLN . 71  A 71  
A 72  1 n TYR . 72  A 72  
A 73  1 n MET . 73  A 73  
A 74  1 n ARG . 74  A 74  
A 75  1 n THR . 75  A 75  
A 76  1 n GLY . 76  A 76  
A 77  1 n GLU . 77  A 77  
A 78  1 n GLY . 78  A 78  
A 79  1 n PHE . 79  A 79  
A 80  1 n LEU . 80  A 80  
A 81  1 n SER . 81  A 81  
A 82  1 n VAL . 82  A 82  
A 83  1 n PHE . 83  A 83  
A 84  1 n ALA . 84  A 84  
A 85  1 n ILE . 85  A 85  
A 86  1 n ASN . 86  A 86  
A 87  1 n ASN . 87  A 87  
A 88  1 n THR . 88  A 88  
A 89  1 n LYS . 89  A 89  
A 90  1 n SER . 90  A 90  
A 91  1 n PHE . 91  A 91  
A 92  1 n GLU . 92  A 92  
A 93  1 n ASP . 93  A 93  
A 94  1 n ILE . 94  A 94  
A 95  1 n HIS . 95  A 95  
A 96  1 n HIS . 96  A 96  
A 97  1 n TYR . 97  A 97  
A 98  1 n ARG . 98  A 98  
A 99  1 n GLU . 99  A 99  
A 100 1 n GLN . 100 A 100 
A 101 1 n ILE . 101 A 101 
A 102 1 n LYS . 102 A 102 
A 103 1 n ARG . 103 A 103 
A 104 1 n VAL . 104 A 104 
A 105 1 n LYS . 105 A 105 
A 106 1 n ASP . 106 A 106 
A 107 1 n SER . 107 A 107 
A 108 1 n GLU . 108 A 108 
A 109 1 n ASP . 109 A 109 
A 110 1 n VAL . 110 A 110 
A 111 1 n PRO . 111 A 111 
A 112 1 n MET . 112 A 112 
A 113 1 n VAL . 113 A 113 
A 114 1 n LEU . 114 A 114 
A 115 1 n VAL . 115 A 115 
A 116 1 n GLY . 116 A 116 
A 117 1 n ASN . 117 A 117 
A 118 1 n LYS . 118 A 118 
A 119 1 n SER . 119 A 119 
A 120 1 n ASP . 120 A 120 
A 121 1 n LEU . 121 A 121 
A 122 1 n PRO . 122 A 122 
A 123 1 n SER . 123 A 123 
A 124 1 n ARG . 124 A 124 
A 125 1 n THR . 125 A 125 
A 126 1 n VAL . 126 A 126 
A 127 1 n ASP . 127 A 127 
A 128 1 n THR . 128 A 128 
A 129 1 n LYS . 129 A 129 
A 130 1 n GLN . 130 A 130 
A 131 1 n ALA . 131 A 131 
A 132 1 n GLN . 132 A 132 
A 133 1 n ASP . 133 A 133 
A 134 1 n LEU . 134 A 134 
A 135 1 n ALA . 135 A 135 
A 136 1 n ARG . 136 A 136 
A 137 1 n SER . 137 A 137 
A 138 1 n TYR . 138 A 138 
A 139 1 n GLY . 139 A 139 
A 140 1 n ILE . 140 A 140 
A 141 1 n PRO . 141 A 141 
A 142 1 n PHE . 142 A 142 
A 143 1 n ILE . 143 A 143 
A 144 1 n GLU . 144 A 144 
A 145 1 n THR . 145 A 145 
A 146 1 n SER . 146 A 146 
A 147 1 n ALA . 147 A 147 
A 148 1 n LYS . 148 A 148 
A 149 1 n THR . 149 A 149 
A 150 1 n ARG . 150 A 150 
A 151 1 n GLN . 151 A 151 
A 152 1 n GLY . 152 A 152 
A 153 1 n VAL . 153 A 153 
A 154 1 n ASP . 154 A 154 
A 155 1 n ASP . 155 A 155 
A 156 1 n ALA . 156 A 156 
A 157 1 n PHE . 157 A 157 
A 158 1 n TYR . 158 A 158 
A 159 1 n THR . 159 A 159 
A 160 1 n LEU . 160 A 160 
A 161 1 n VAL . 161 A 161 
A 162 1 n ARG . 162 A 162 
A 163 1 n GLU . 163 A 163 
A 164 1 n ILE . 164 A 164 
A 165 1 n ARG . 165 A 165 
A 166 1 n LYS . 166 A 166 
A 167 1 n HIS . 167 A 167 
A 168 1 n LYS . 168 A 168 
A 169 1 n GLU . 169 A 169 
A 170 1 n LYS . 170 A 170 
#
_software.classification other
_software.date           ?
_software.description    "Structure prediction"
_software.name           AlphaFold
_software.pdbx_ordinal   1
_software.type           package
_software.version        "AlphaFold-beta-20231127 (8c4e381b6db07d9cd91d3adc36bf962594e438900dd63a5985b11790dc226672)"
#
loop_
_struct_asym.entity_id
_struct_asym.id
1 A 
2 B 
3 C 
4 D 
#
_struct_conn.conn_type_id            covale
_struct_conn.id                      covale1
_struct_conn.pdbx_ptnr1_PDB_ins_code ?
_struct_conn.pdbx_ptnr1_label_alt_id ?
_struct_conn.pdbx_ptnr2_PDB_ins_code ?
_struct_conn.pdbx_ptnr2_label_alt_id ?
_struct_conn.pdbx_role               ?
_struct_conn.pdbx_value_order        ?
_struct_conn.ptnr1_auth_asym_id      A
_struct_conn.ptnr1_auth_seq_id       13
_struct_conn.ptnr1_label_asym_id     A
_struct_conn.ptnr1_label_atom_id     SG
_struct_conn.ptnr1_label_comp_id     CYS
_struct_conn.ptnr1_label_seq_id      13
_struct_conn.ptnr1_symmetry          1_555
_struct_conn.ptnr2_auth_asym_id      B
_struct_conn.ptnr2_auth_seq_id       1
_struct_conn.ptnr2_label_asym_id     B
_struct_conn.ptnr2_label_atom_id     C6
_struct_conn.ptnr2_label_comp_id     Sotorasib
_struct_conn.ptnr2_label_seq_id      .
_struct_conn.ptnr2_symmetry          1_555
#
_struct_conn_type.criteria  ?
_struct_conn_type.id        covale
_struct_conn_type.reference ?
#
loop_
_atom_site.group_PDB
_atom_site.id
_atom_site.type_symbol
_atom_site.label_atom_id
_atom_site.label_alt_id
_atom_site.label_comp_id
_atom_site.label_asym_id
_atom_site.label_entity_id
_atom_site.label_seq_id
_atom_site.pdbx_PDB_ins_code
_atom_site.Cartn_x
_atom_site.Cartn_y
_atom_site.Cartn_z
_atom_site.occupancy
_atom_site.B_iso_or_equiv
_atom_site.auth_seq_id
_atom_site.auth_asym_id
_atom_site.pdbx_PDB_model_num
ATOM   1    N  N   . GLY       A 1 1   ? -15.906 -11.400 -18.335 1.00 68.89 1   A 1 
ATOM   2    C  CA  . GLY       A 1 1   ? -15.837 -11.267 -16.883 1.00 76.42 1   A 1 
ATOM   3    C  C   . GLY       A 1 1   ? -14.892 -10.172 -16.464 1.00 80.56 1   A 1 
ATOM   4    O  O   . GLY       A 1 1   ? -14.476 -9.355  -17.285 1.00 75.20 1   A 1 
ATOM   5    N  N   . MET       A 1 2   ? -14.561 -10.153 -15.179 1.00 76.60 2   A 1 
ATOM   6    C  CA  . MET       A 1 2   ? -13.642 -9.144  -14.670 1.00 86.23 2   A 1 
ATOM   7    C  C   . MET       A 1 2   ? -12.426 -9.797  -14.031 1.00 88.38 2   A 1 
ATOM   8    O  O   . MET       A 1 2   ? -12.511 -10.890 -13.459 1.00 86.07 2   A 1 
ATOM   9    C  CB  . MET       A 1 2   ? -14.343 -8.217  -13.672 1.00 79.60 2   A 1 
ATOM   10   C  CG  . MET       A 1 2   ? -14.649 -8.822  -12.318 1.00 77.89 2   A 1 
ATOM   11   S  SD  . MET       A 1 2   ? -15.539 -7.644  -11.272 1.00 77.18 2   A 1 
ATOM   12   C  CE  . MET       A 1 2   ? -17.119 -7.605  -12.097 1.00 70.11 2   A 1 
ATOM   13   N  N   . THR       A 1 3   ? -11.294 -9.106  -14.146 1.00 91.75 3   A 1 
ATOM   14   C  CA  . THR       A 1 3   ? -10.045 -9.586  -13.574 1.00 93.71 3   A 1 
ATOM   15   C  C   . THR       A 1 3   ? -9.972  -9.192  -12.104 1.00 95.48 3   A 1 
ATOM   16   O  O   . THR       A 1 3   ? -10.277 -8.054  -11.745 1.00 95.03 3   A 1 
ATOM   17   C  CB  . THR       A 1 3   ? -8.848  -8.999  -14.326 1.00 90.65 3   A 1 
ATOM   18   O  OG1 . THR       A 1 3   ? -8.975  -9.282  -15.722 1.00 82.18 3   A 1 
ATOM   19   C  CG2 . THR       A 1 3   ? -7.548  -9.590  -13.807 1.00 82.20 3   A 1 
ATOM   20   N  N   . GLU       A 1 4   ? -9.567  -10.139 -11.262 1.00 96.62 4   A 1 
ATOM   21   C  CA  . GLU       A 1 4   ? -9.393  -9.868  -9.839  1.00 96.85 4   A 1 
ATOM   22   C  C   . GLU       A 1 4   ? -7.924  -9.594  -9.547  1.00 97.17 4   A 1 
ATOM   23   O  O   . GLU       A 1 4   ? -7.041  -10.296 -10.046 1.00 96.75 4   A 1 
ATOM   24   C  CB  . GLU       A 1 4   ? -9.900  -11.040 -9.002  1.00 95.42 4   A 1 
ATOM   25   C  CG  . GLU       A 1 4   ? -9.887  -10.781 -7.505  1.00 83.55 4   A 1 
ATOM   26   C  CD  . GLU       A 1 4   ? -10.686 -11.804 -6.716  1.00 82.63 4   A 1 
ATOM   27   O  OE1 . GLU       A 1 4   ? -11.359 -12.652 -7.337  1.00 77.58 4   A 1 
ATOM   28   O  OE2 . GLU       A 1 4   ? -10.649 -11.749 -5.471  1.00 76.20 4   A 1 
ATOM   29   N  N   . TYR       A 1 5   ? -7.669  -8.554  -8.754  1.00 98.12 5   A 1 
ATOM   30   C  CA  . TYR       A 1 5   ? -6.316  -8.198  -8.338  1.00 98.18 5   A 1 
ATOM   31   C  C   . TYR       A 1 5   ? -6.241  -8.217  -6.820  1.00 98.27 5   A 1 
ATOM   32   O  O   . TYR       A 1 5   ? -7.026  -7.548  -6.148  1.00 98.09 5   A 1 
ATOM   33   C  CB  . TYR       A 1 5   ? -5.925  -6.812  -8.857  1.00 98.05 5   A 1 
ATOM   34   C  CG  . TYR       A 1 5   ? -5.856  -6.722  -10.365 1.00 97.93 5   A 1 
ATOM   35   C  CD1 . TYR       A 1 5   ? -4.724  -7.134  -11.054 1.00 97.27 5   A 1 
ATOM   36   C  CD2 . TYR       A 1 5   ? -6.927  -6.232  -11.102 1.00 97.29 5   A 1 
ATOM   37   C  CE1 . TYR       A 1 5   ? -4.653  -7.058  -12.436 1.00 96.70 5   A 1 
ATOM   38   C  CE2 . TYR       A 1 5   ? -6.868  -6.155  -12.487 1.00 96.69 5   A 1 
ATOM   39   C  CZ  . TYR       A 1 5   ? -5.728  -6.569  -13.147 1.00 96.90 5   A 1 
ATOM   40   O  OH  . TYR       A 1 5   ? -5.660  -6.492  -14.517 1.00 95.69 5   A 1 
ATOM   41   N  N   . LYS       A 1 6   ? -5.293  -8.981  -6.280  1.00 98.11 6   A 1 
ATOM   42   C  CA  . LYS       A 1 6   ? -5.085  -9.061  -4.839  1.00 98.17 6   A 1 
ATOM   43   C  C   . LYS       A 1 6   ? -3.983  -8.090  -4.441  1.00 98.30 6   A 1 
ATOM   44   O  O   . LYS       A 1 6   ? -2.804  -8.304  -4.749  1.00 98.21 6   A 1 
ATOM   45   C  CB  . LYS       A 1 6   ? -4.736  -10.496 -4.425  1.00 97.81 6   A 1 
ATOM   46   C  CG  . LYS       A 1 6   ? -5.881  -11.473 -4.658  1.00 91.11 6   A 1 
ATOM   47   C  CD  . LYS       A 1 6   ? -5.609  -12.831 -4.038  1.00 82.92 6   A 1 
ATOM   48   C  CE  . LYS       A 1 6   ? -6.794  -13.767 -4.218  1.00 75.53 6   A 1 
ATOM   49   N  NZ  . LYS       A 1 6   ? -8.035  -13.245 -3.600  1.00 65.80 6   A 1 
ATOM   50   N  N   . LEU       A 1 7   ? -4.385  -7.020  -3.752  1.00 98.51 7   A 1 
ATOM   51   C  CA  . LEU       A 1 7   ? -3.483  -5.949  -3.346  1.00 98.61 7   A 1 
ATOM   52   C  C   . LEU       A 1 7   ? -3.275  -5.992  -1.841  1.00 98.48 7   A 1 
ATOM   53   O  O   . LEU       A 1 7   ? -4.182  -6.349  -1.091  1.00 98.21 7   A 1 
ATOM   54   C  CB  . LEU       A 1 7   ? -4.053  -4.583  -3.738  1.00 98.66 7   A 1 
ATOM   55   C  CG  . LEU       A 1 7   ? -4.632  -4.450  -5.149  1.00 98.30 7   A 1 
ATOM   56   C  CD1 . LEU       A 1 7   ? -5.113  -3.022  -5.384  1.00 97.86 7   A 1 
ATOM   57   C  CD2 . LEU       A 1 7   ? -3.620  -4.855  -6.201  1.00 97.68 7   A 1 
ATOM   58   N  N   . VAL       A 1 8   ? -2.072  -5.608  -1.396  1.00 98.51 8   A 1 
ATOM   59   C  CA  . VAL       A 1 8   ? -1.747  -5.582  0.029   1.00 98.45 8   A 1 
ATOM   60   C  C   . VAL       A 1 8   ? -1.164  -4.221  0.368   1.00 98.59 8   A 1 
ATOM   61   O  O   . VAL       A 1 8   ? -0.303  -3.713  -0.354  1.00 98.54 8   A 1 
ATOM   62   C  CB  . VAL       A 1 8   ? -0.746  -6.697  0.403   1.00 98.12 8   A 1 
ATOM   63   C  CG1 . VAL       A 1 8   ? -0.491  -6.696  1.906   1.00 97.46 8   A 1 
ATOM   64   C  CG2 . VAL       A 1 8   ? -1.261  -8.059  -0.047  1.00 97.57 8   A 1 
ATOM   65   N  N   . VAL       A 1 9   ? -1.634  -3.634  1.475   1.00 98.47 9   A 1 
ATOM   66   C  CA  . VAL       A 1 9   ? -1.148  -2.337  1.933   1.00 98.53 9   A 1 
ATOM   67   C  C   . VAL       A 1 9   ? -0.273  -2.566  3.159   1.00 98.26 9   A 1 
ATOM   68   O  O   . VAL       A 1 9   ? -0.749  -3.083  4.175   1.00 98.05 9   A 1 
ATOM   69   C  CB  . VAL       A 1 9   ? -2.308  -1.381  2.264   1.00 98.65 9   A 1 
ATOM   70   C  CG1 . VAL       A 1 9   ? -1.774  0.014   2.572   1.00 98.52 9   A 1 
ATOM   71   C  CG2 . VAL       A 1 9   ? -3.305  -1.326  1.108   1.00 98.58 9   A 1 
ATOM   72   N  N   . VAL       A 1 10  ? 1.007   -2.189  3.061   1.00 98.26 10  A 1 
ATOM   73   C  CA  . VAL       A 1 10  ? 1.969   -2.411  4.138   1.00 98.34 10  A 1 
ATOM   74   C  C   . VAL       A 1 10  ? 2.641   -1.102  4.524   1.00 98.58 10  A 1 
ATOM   75   O  O   . VAL       A 1 10  ? 2.580   -0.112  3.796   1.00 98.62 10  A 1 
ATOM   76   C  CB  . VAL       A 1 10  ? 3.045   -3.453  3.751   1.00 97.99 10  A 1 
ATOM   77   C  CG1 . VAL       A 1 10  ? 2.397   -4.768  3.339   1.00 97.25 10  A 1 
ATOM   78   C  CG2 . VAL       A 1 10  ? 3.946   -2.922  2.645   1.00 97.34 10  A 1 
ATOM   79   N  N   . GLY       A 1 11  ? 3.293   -1.117  5.688   1.00 98.31 11  A 1 
ATOM   80   C  CA  . GLY       A 1 11  ? 3.996   0.050   6.183   1.00 98.32 11  A 1 
ATOM   81   C  C   . GLY       A 1 11  ? 3.890   0.138   7.692   1.00 98.20 11  A 1 
ATOM   82   O  O   . GLY       A 1 11  ? 3.103   -0.568  8.319   1.00 98.07 11  A 1 
ATOM   83   N  N   . ALA       A 1 12  ? 4.694   1.034   8.282   1.00 98.08 12  A 1 
ATOM   84   C  CA  . ALA       A 1 12  ? 4.711   1.223   9.725   1.00 98.14 12  A 1 
ATOM   85   C  C   . ALA       A 1 12  ? 3.344   1.672   10.245  1.00 98.12 12  A 1 
ATOM   86   O  O   . ALA       A 1 12  ? 2.499   2.163   9.495   1.00 98.04 12  A 1 
ATOM   87   C  CB  . ALA       A 1 12  ? 5.781   2.242   10.105  1.00 98.09 12  A 1 
ATOM   88   N  N   . CYS       A 1 13  ? 3.051   1.438   11.605  1.00 97.33 13  A 1 
ATOM   89   C  CA  . CYS       A 1 13  ? 1.876   1.826   12.229  1.00 97.41 13  A 1 
ATOM   90   C  C   . CYS       A 1 13  ? 1.717   3.298   12.176  1.00 98.01 13  A 1 
ATOM   91   O  O   . CYS       A 1 13  ? 2.566   4.051   12.446  1.00 97.83 13  A 1 
ATOM   92   C  CB  . CYS       A 1 13  ? 1.806   1.305   13.640  1.00 96.13 13  A 1 
ATOM   93   S  SG  . CYS       A 1 13  ? 0.630   1.016   13.980  1.00 93.40 13  A 1 
ATOM   94   N  N   . GLY       A 1 14  ? 0.593   3.745   11.849  1.00 98.10 14  A 1 
ATOM   95   C  CA  . GLY       A 1 14  ? 0.238   5.143   11.876  1.00 98.16 14  A 1 
ATOM   96   C  C   . GLY       A 1 14  ? 0.494   5.916   10.599  1.00 98.47 14  A 1 
ATOM   97   O  O   . GLY       A 1 14  ? 0.280   7.129   10.572  1.00 98.39 14  A 1 
ATOM   98   N  N   . VAL       A 1 15  ? 0.939   5.243   9.523   1.00 98.35 15  A 1 
ATOM   99   C  CA  . VAL       A 1 15  ? 1.223   5.953   8.276   1.00 98.67 15  A 1 
ATOM   100  C  C   . VAL       A 1 15  ? -0.029  6.229   7.453   1.00 98.78 15  A 1 
ATOM   101  O  O   . VAL       A 1 15  ? 0.016   7.048   6.525   1.00 98.80 15  A 1 
ATOM   102  C  CB  . VAL       A 1 15  ? 2.255   5.203   7.401   1.00 98.68 15  A 1 
ATOM   103  C  CG1 . VAL       A 1 15  ? 3.580   5.059   8.142   1.00 98.49 15  A 1 
ATOM   104  C  CG2 . VAL       A 1 15  ? 1.718   3.841   6.955   1.00 98.51 15  A 1 
ATOM   105  N  N   . GLY       A 1 16  ? -1.134  5.558   7.769   1.00 98.68 16  A 1 
ATOM   106  C  CA  . GLY       A 1 16  ? -2.379  5.779   7.060   1.00 98.74 16  A 1 
ATOM   107  C  C   . GLY       A 1 16  ? -2.835  4.633   6.182   1.00 98.76 16  A 1 
ATOM   108  O  O   . GLY       A 1 16  ? -3.599  4.858   5.237   1.00 98.73 16  A 1 
ATOM   109  N  N   . LYS       A 1 17  ? -2.384  3.410   6.469   1.00 98.66 17  A 1 
ATOM   110  C  CA  . LYS       A 1 17  ? -2.798  2.252   5.667   1.00 98.69 17  A 1 
ATOM   111  C  C   . LYS       A 1 17  ? -4.316  2.088   5.675   1.00 98.71 17  A 1 
ATOM   112  O  O   . LYS       A 1 17  ? -4.939  1.908   4.626   1.00 98.72 17  A 1 
ATOM   113  C  CB  . LYS       A 1 17  ? -2.134  0.968   6.183   1.00 98.67 17  A 1 
ATOM   114  C  CG  . LYS       A 1 17  ? -0.617  0.977   6.139   1.00 98.50 17  A 1 
ATOM   115  C  CD  . LYS       A 1 17  ? -0.017  -0.359  6.570   1.00 98.32 17  A 1 
ATOM   116  C  CE  . LYS       A 1 17  ? -0.334  -0.743  8.010   1.00 97.84 17  A 1 
ATOM   117  N  NZ  . LYS       A 1 17  ? 0.228   0.207   8.999   1.00 97.68 17  A 1 
ATOM   118  N  N   . SER       A 1 18  ? -4.912  2.140   6.861   1.00 98.57 18  A 1 
ATOM   119  C  CA  . SER       A 1 18  ? -6.357  1.970   6.974   1.00 98.52 18  A 1 
ATOM   120  C  C   . SER       A 1 18  ? -7.091  3.157   6.370   1.00 98.58 18  A 1 
ATOM   121  O  O   . SER       A 1 18  ? -8.087  2.984   5.667   1.00 98.52 18  A 1 
ATOM   122  C  CB  . SER       A 1 18  ? -6.762  1.778   8.431   1.00 98.32 18  A 1 
ATOM   123  O  OG  . SER       A 1 18  ? -6.156  0.616   8.968   1.00 97.96 18  A 1 
ATOM   124  N  N   . ALA       A 1 19  ? -6.611  4.366   6.632   1.00 98.60 19  A 1 
ATOM   125  C  CA  . ALA       A 1 19  ? -7.258  5.561   6.100   1.00 98.68 19  A 1 
ATOM   126  C  C   . ALA       A 1 19  ? -7.250  5.553   4.573   1.00 98.66 19  A 1 
ATOM   127  O  O   . ALA       A 1 19  ? -8.249  5.916   3.947   1.00 98.64 19  A 1 
ATOM   128  C  CB  . ALA       A 1 19  ? -6.580  6.814   6.645   1.00 98.73 19  A 1 
ATOM   129  N  N   . LEU       A 1 20  ? -6.133  5.144   3.967   1.00 98.79 20  A 1 
ATOM   130  C  CA  . LEU       A 1 20  ? -6.060  5.050   2.510   1.00 98.80 20  A 1 
ATOM   131  C  C   . LEU       A 1 20  ? -7.054  4.028   1.974   1.00 98.71 20  A 1 
ATOM   132  O  O   . LEU       A 1 20  ? -7.756  4.286   0.990   1.00 98.63 20  A 1 
ATOM   133  C  CB  . LEU       A 1 20  ? -4.642  4.672   2.073   1.00 98.86 20  A 1 
ATOM   134  C  CG  . LEU       A 1 20  ? -3.598  5.789   2.104   1.00 98.83 20  A 1 
ATOM   135  C  CD1 . LEU       A 1 20  ? -2.197  5.208   1.993   1.00 98.77 20  A 1 
ATOM   136  C  CD2 . LEU       A 1 20  ? -3.853  6.786   0.983   1.00 98.77 20  A 1 
ATOM   137  N  N   . THR       A 1 21  ? -7.101  2.863   2.614   1.00 98.69 21  A 1 
ATOM   138  C  CA  . THR       A 1 21  ? -7.978  1.789   2.160   1.00 98.60 21  A 1 
ATOM   139  C  C   . THR       A 1 21  ? -9.445  2.194   2.278   1.00 98.51 21  A 1 
ATOM   140  O  O   . THR       A 1 21  ? -10.230 2.004   1.344   1.00 98.25 21  A 1 
ATOM   141  C  CB  . THR       A 1 21  ? -7.705  0.508   2.959   1.00 98.46 21  A 1 
ATOM   142  O  OG1 . THR       A 1 21  ? -6.327  0.155   2.831   1.00 97.99 21  A 1 
ATOM   143  C  CG2 . THR       A 1 21  ? -8.567  -0.643  2.453   1.00 98.09 21  A 1 
ATOM   144  N  N   . ILE       A 1 22  ? -9.820  2.765   3.420   1.00 98.35 22  A 1 
ATOM   145  C  CA  . ILE       A 1 22  ? -11.207 3.165   3.638   1.00 98.11 22  A 1 
ATOM   146  C  C   . ILE       A 1 22  ? -11.587 4.315   2.706   1.00 98.08 22  A 1 
ATOM   147  O  O   . ILE       A 1 22  ? -12.709 4.365   2.197   1.00 97.83 22  A 1 
ATOM   148  C  CB  . ILE       A 1 22  ? -11.436 3.521   5.119   1.00 97.76 22  A 1 
ATOM   149  C  CG1 . ILE       A 1 22  ? -11.282 2.259   5.975   1.00 96.46 22  A 1 
ATOM   150  C  CG2 . ILE       A 1 22  ? -12.810 4.149   5.332   1.00 96.73 22  A 1 
ATOM   151  C  CD1 . ILE       A 1 22  ? -11.133 2.528   7.454   1.00 89.13 22  A 1 
ATOM   152  N  N   . GLN       A 1 23  ? -10.662 5.227   2.450   1.00 98.39 23  A 1 
ATOM   153  C  CA  . GLN       A 1 23  ? -10.924 6.308   1.505   1.00 98.44 23  A 1 
ATOM   154  C  C   . GLN       A 1 23  ? -11.189 5.743   0.110   1.00 98.33 23  A 1 
ATOM   155  O  O   . GLN       A 1 23  ? -12.126 6.169   -0.565  1.00 98.00 23  A 1 
ATOM   156  C  CB  . GLN       A 1 23  ? -9.746  7.295   1.498   1.00 98.38 23  A 1 
ATOM   157  C  CG  . GLN       A 1 23  ? -9.932  8.528   0.628   1.00 97.53 23  A 1 
ATOM   158  C  CD  . GLN       A 1 23  ? -11.066 9.422   1.079   1.00 98.27 23  A 1 
ATOM   159  O  OE1 . GLN       A 1 23  ? -12.166 9.360   0.534   1.00 95.64 23  A 1 
ATOM   160  N  NE2 . GLN       A 1 23  ? -10.811 10.275  2.066   1.00 95.78 23  A 1 
ATOM   161  N  N   . LEU       A 1 24  ? -10.388 4.771   -0.317  1.00 98.32 24  A 1 
ATOM   162  C  CA  . LEU       A 1 24  ? -10.616 4.143   -1.619  1.00 98.09 24  A 1 
ATOM   163  C  C   . LEU       A 1 24  ? -11.968 3.436   -1.671  1.00 97.80 24  A 1 
ATOM   164  O  O   . LEU       A 1 24  ? -12.730 3.606   -2.627  1.00 97.10 24  A 1 
ATOM   165  C  CB  . LEU       A 1 24  ? -9.509  3.135   -1.940  1.00 98.01 24  A 1 
ATOM   166  C  CG  . LEU       A 1 24  ? -9.683  2.441   -3.296  1.00 97.55 24  A 1 
ATOM   167  C  CD1 . LEU       A 1 24  ? -9.162  3.327   -4.417  1.00 96.35 24  A 1 
ATOM   168  C  CD2 . LEU       A 1 24  ? -9.002  1.083   -3.318  1.00 96.28 24  A 1 
ATOM   169  N  N   . ILE       A 1 25  ? -12.267 2.643   -0.652  1.00 97.39 25  A 1 
ATOM   170  C  CA  . ILE       A 1 25  ? -13.438 1.766   -0.659  1.00 96.54 25  A 1 
ATOM   171  C  C   . ILE       A 1 25  ? -14.728 2.521   -0.348  1.00 96.17 25  A 1 
ATOM   172  O  O   . ILE       A 1 25  ? -15.749 2.317   -1.012  1.00 94.74 25  A 1 
ATOM   173  C  CB  . ILE       A 1 25  ? -13.251 0.608   0.349   1.00 95.36 25  A 1 
ATOM   174  C  CG1 . ILE       A 1 25  ? -12.032 -0.247  -0.024  1.00 90.64 25  A 1 
ATOM   175  C  CG2 . ILE       A 1 25  ? -14.509 -0.252  0.439   1.00 89.19 25  A 1 
ATOM   176  C  CD1 . ILE       A 1 25  ? -12.181 -1.015  -1.307  1.00 82.30 25  A 1 
ATOM   177  N  N   . GLN       A 1 26  ? -14.696 3.384   0.664   1.00 96.76 26  A 1 
ATOM   178  C  CA  . GLN       A 1 26  ? -15.910 4.003   1.196   1.00 96.29 26  A 1 
ATOM   179  C  C   . GLN       A 1 26  ? -15.997 5.506   0.945   1.00 96.55 26  A 1 
ATOM   180  O  O   . GLN       A 1 26  ? -17.004 6.124   1.301   1.00 95.31 26  A 1 
ATOM   181  C  CB  . GLN       A 1 26  ? -16.037 3.715   2.696   1.00 95.08 26  A 1 
ATOM   182  C  CG  . GLN       A 1 26  ? -16.196 2.232   3.022   1.00 91.53 26  A 1 
ATOM   183  C  CD  . GLN       A 1 26  ? -16.290 1.956   4.510   1.00 88.26 26  A 1 
ATOM   184  O  OE1 . GLN       A 1 26  ? -16.590 2.843   5.308   1.00 83.19 26  A 1 
ATOM   185  N  NE2 . GLN       A 1 26  ? -16.028 0.710   4.898   1.00 80.18 26  A 1 
ATOM   186  N  N   . ASN       A 1 27  ? -14.971 6.092   0.346   1.00 96.93 27  A 1 
ATOM   187  C  CA  . ASN       A 1 27  ? -14.979 7.507   -0.030  1.00 97.10 27  A 1 
ATOM   188  C  C   . ASN       A 1 27  ? -15.180 8.447   1.159   1.00 97.31 27  A 1 
ATOM   189  O  O   . ASN       A 1 27  ? -15.888 9.452   1.066   1.00 95.54 27  A 1 
ATOM   190  C  CB  . ASN       A 1 27  ? -16.028 7.777   -1.111  1.00 95.96 27  A 1 
ATOM   191  C  CG  . ASN       A 1 27  ? -15.772 6.983   -2.372  1.00 90.37 27  A 1 
ATOM   192  O  OD1 . ASN       A 1 27  ? -14.854 7.287   -3.133  1.00 79.65 27  A 1 
ATOM   193  N  ND2 . ASN       A 1 27  ? -16.578 5.950   -2.585  1.00 77.52 27  A 1 
ATOM   194  N  N   . HIS       A 1 28  ? -14.548 8.122   2.289   1.00 96.91 28  A 1 
ATOM   195  C  CA  . HIS       A 1 28  ? -14.510 9.054   3.407   1.00 97.06 28  A 1 
ATOM   196  C  C   . HIS       A 1 28  ? -13.243 8.849   4.220   1.00 97.91 28  A 1 
ATOM   197  O  O   . HIS       A 1 28  ? -12.634 7.775   4.189   1.00 97.39 28  A 1 
ATOM   198  C  CB  . HIS       A 1 28  ? -15.765 8.948   4.291   1.00 94.25 28  A 1 
ATOM   199  C  CG  . HIS       A 1 28  ? -15.884 7.660   5.043   1.00 89.88 28  A 1 
ATOM   200  N  ND1 . HIS       A 1 28  ? -15.427 7.506   6.325   1.00 75.91 28  A 1 
ATOM   201  C  CD2 . HIS       A 1 28  ? -16.439 6.481   4.694   1.00 77.07 28  A 1 
ATOM   202  C  CE1 . HIS       A 1 28  ? -15.681 6.278   6.738   1.00 76.83 28  A 1 
ATOM   203  N  NE2 . HIS       A 1 28  ? -16.298 5.632   5.765   1.00 79.75 28  A 1 
ATOM   204  N  N   . PHE       A 1 29  ? -12.846 9.906   4.933   1.00 97.65 29  A 1 
ATOM   205  C  CA  . PHE       A 1 29  ? -11.639 9.903   5.746   1.00 97.93 29  A 1 
ATOM   206  C  C   . PHE       A 1 29  ? -11.983 9.548   7.185   1.00 97.61 29  A 1 
ATOM   207  O  O   . PHE       A 1 29  ? -12.918 10.107  7.756   1.00 96.28 29  A 1 
ATOM   208  C  CB  . PHE       A 1 29  ? -10.955 11.265  5.696   1.00 97.71 29  A 1 
ATOM   209  C  CG  . PHE       A 1 29  ? -9.772  11.398  6.623   1.00 98.09 29  A 1 
ATOM   210  C  CD1 . PHE       A 1 29  ? -8.661  10.588  6.474   1.00 97.86 29  A 1 
ATOM   211  C  CD2 . PHE       A 1 29  ? -9.773  12.345  7.638   1.00 97.71 29  A 1 
ATOM   212  C  CE1 . PHE       A 1 29  ? -7.569  10.714  7.322   1.00 97.46 29  A 1 
ATOM   213  C  CE2 . PHE       A 1 29  ? -8.685  12.479  8.490   1.00 97.45 29  A 1 
ATOM   214  C  CZ  . PHE       A 1 29  ? -7.582  11.663  8.329   1.00 97.81 29  A 1 
ATOM   215  N  N   . VAL       A 1 30  ? -11.216 8.626   7.760   1.00 96.88 30  A 1 
ATOM   216  C  CA  . VAL       A 1 30  ? -11.430 8.182   9.137   1.00 96.63 30  A 1 
ATOM   217  C  C   . VAL       A 1 30  ? -10.331 8.760   10.026  1.00 96.81 30  A 1 
ATOM   218  O  O   . VAL       A 1 30  ? -9.143  8.554   9.769   1.00 96.18 30  A 1 
ATOM   219  C  CB  . VAL       A 1 30  ? -11.458 6.642   9.228   1.00 94.53 30  A 1 
ATOM   220  C  CG1 . VAL       A 1 30  ? -11.670 6.194   10.661  1.00 86.81 30  A 1 
ATOM   221  C  CG2 . VAL       A 1 30  ? -12.559 6.090   8.336   1.00 88.72 30  A 1 
ATOM   222  N  N   . ASP       A 1 31  ? -10.738 9.491   11.069  1.00 95.42 31  A 1 
ATOM   223  C  CA  . ASP       A 1 31  ? -9.786  10.086  12.009  1.00 95.34 31  A 1 
ATOM   224  C  C   . ASP       A 1 31  ? -9.046  9.027   12.807  1.00 95.03 31  A 1 
ATOM   225  O  O   . ASP       A 1 31  ? -7.850  9.170   13.078  1.00 91.58 31  A 1 
ATOM   226  C  CB  . ASP       A 1 31  ? -10.501 11.021  12.982  1.00 93.22 31  A 1 
ATOM   227  C  CG  . ASP       A 1 31  ? -10.730 12.405  12.413  1.00 87.44 31  A 1 
ATOM   228  O  OD1 . ASP       A 1 31  ? -9.938  12.841  11.555  1.00 79.69 31  A 1 
ATOM   229  O  OD2 . ASP       A 1 31  ? -11.704 13.058  12.837  1.00 79.71 31  A 1 
ATOM   230  N  N   . GLU       A 1 32  ? -9.753  7.984   13.209  1.00 94.78 32  A 1 
ATOM   231  C  CA  . GLU       A 1 32  ? -9.158  6.891   13.966  1.00 94.69 32  A 1 
ATOM   232  C  C   . GLU       A 1 32  ? -9.814  5.578   13.583  1.00 94.13 32  A 1 
ATOM   233  O  O   . GLU       A 1 32  ? -11.041 5.474   13.528  1.00 90.34 32  A 1 
ATOM   234  C  CB  . GLU       A 1 32  ? -9.278  7.120   15.474  1.00 91.59 32  A 1 
ATOM   235  C  CG  . GLU       A 1 32  ? -8.204  8.035   16.035  1.00 81.07 32  A 1 
ATOM   236  C  CD  . GLU       A 1 32  ? -8.141  8.027   17.548  1.00 77.06 32  A 1 
ATOM   237  O  OE1 . GLU       A 1 32  ? -9.149  7.666   18.184  1.00 71.01 32  A 1 
ATOM   238  O  OE2 . GLU       A 1 32  ? -7.078  8.381   18.098  1.00 70.63 32  A 1 
ATOM   239  N  N   . TYR       A 1 33  ? -8.972  4.583   13.310  1.00 93.23 33  A 1 
ATOM   240  C  CA  . TYR       A 1 33  ? -9.414  3.236   12.982  1.00 93.59 33  A 1 
ATOM   241  C  C   . TYR       A 1 33  ? -8.595  2.284   13.839  1.00 93.53 33  A 1 
ATOM   242  O  O   . TYR       A 1 33  ? -7.379  2.454   13.958  1.00 92.55 33  A 1 
ATOM   243  C  CB  . TYR       A 1 33  ? -9.202  2.960   11.493  1.00 92.04 33  A 1 
ATOM   244  C  CG  . TYR       A 1 33  ? -9.789  1.661   10.987  1.00 89.56 33  A 1 
ATOM   245  C  CD1 . TYR       A 1 33  ? -11.136 1.557   10.675  1.00 89.20 33  A 1 
ATOM   246  C  CD2 . TYR       A 1 33  ? -8.990  0.545   10.796  1.00 88.47 33  A 1 
ATOM   247  C  CE1 . TYR       A 1 33  ? -11.674 0.376   10.194  1.00 84.24 33  A 1 
ATOM   248  C  CE2 . TYR       A 1 33  ? -9.517  -0.646  10.316  1.00 84.99 33  A 1 
ATOM   249  C  CZ  . TYR       A 1 33  ? -10.858 -0.721  10.017  1.00 84.85 33  A 1 
ATOM   250  O  OH  . TYR       A 1 33  ? -11.386 -1.896  9.540   1.00 80.94 33  A 1 
ATOM   251  N  N   . ASP       A 1 34  ? -9.254  1.315   14.448  1.00 94.70 34  A 1 
ATOM   252  C  CA  . ASP       A 1 34  ? -8.609  0.379   15.369  1.00 95.06 34  A 1 
ATOM   253  C  C   . ASP       A 1 34  ? -7.313  -0.159  14.763  1.00 94.94 34  A 1 
ATOM   254  O  O   . ASP       A 1 34  ? -7.345  -0.834  13.730  1.00 93.72 34  A 1 
ATOM   255  C  CB  . ASP       A 1 34  ? -9.568  -0.771  15.686  1.00 94.26 34  A 1 
ATOM   256  C  CG  . ASP       A 1 34  ? -9.077  -1.669  16.808  1.00 93.18 34  A 1 
ATOM   257  O  OD1 . ASP       A 1 34  ? -7.852  -1.806  16.991  1.00 90.75 34  A 1 
ATOM   258  O  OD2 . ASP       A 1 34  ? -9.932  -2.252  17.503  1.00 89.88 34  A 1 
ATOM   259  N  N   . PRO       A 1 35  ? -6.155  0.128   15.391  1.00 94.21 35  A 1 
ATOM   260  C  CA  . PRO       A 1 35  ? -4.867  -0.278  14.812  1.00 94.19 35  A 1 
ATOM   261  C  C   . PRO       A 1 35  ? -4.634  -1.780  14.818  1.00 93.63 35  A 1 
ATOM   262  O  O   . PRO       A 1 35  ? -3.666  -2.240  14.205  1.00 91.91 35  A 1 
ATOM   263  C  CB  . PRO       A 1 35  ? -3.840  0.437   15.699  1.00 93.34 35  A 1 
ATOM   264  C  CG  . PRO       A 1 35  ? -4.546  0.649   16.994  1.00 91.85 35  A 1 
ATOM   265  C  CD  . PRO       A 1 35  ? -5.985  0.891   16.631  1.00 94.76 35  A 1 
ATOM   266  N  N   . THR       A 1 36  ? -5.504  -2.547  15.485  1.00 94.86 36  A 1 
ATOM   267  C  CA  . THR       A 1 36  ? -5.364  -3.999  15.532  1.00 94.09 36  A 1 
ATOM   268  C  C   . THR       A 1 36  ? -6.171  -4.701  14.447  1.00 93.88 36  A 1 
ATOM   269  O  O   . THR       A 1 36  ? -6.010  -5.909  14.258  1.00 92.36 36  A 1 
ATOM   270  C  CB  . THR       A 1 36  ? -5.793  -4.562  16.897  1.00 92.85 36  A 1 
ATOM   271  O  OG1 . THR       A 1 36  ? -7.205  -4.428  17.059  1.00 90.50 36  A 1 
ATOM   272  C  CG2 . THR       A 1 36  ? -5.077  -3.835  18.031  1.00 88.96 36  A 1 
ATOM   273  N  N   . ILE       A 1 37  ? -7.040  -3.976  13.744  1.00 94.57 37  A 1 
ATOM   274  C  CA  . ILE       A 1 37  ? -7.927  -4.597  12.767  1.00 94.71 37  A 1 
ATOM   275  C  C   . ILE       A 1 37  ? -7.205  -4.777  11.437  1.00 94.39 37  A 1 
ATOM   276  O  O   . ILE       A 1 37  ? -6.837  -3.802  10.774  1.00 93.76 37  A 1 
ATOM   277  C  CB  . ILE       A 1 37  ? -9.216  -3.781  12.562  1.00 93.97 37  A 1 
ATOM   278  C  CG1 . ILE       A 1 37  ? -10.031 -3.760  13.853  1.00 91.11 37  A 1 
ATOM   279  C  CG2 . ILE       A 1 37  ? -10.042 -4.373  11.414  1.00 90.94 37  A 1 
ATOM   280  C  CD1 . ILE       A 1 37  ? -11.319 -2.959  13.755  1.00 84.57 37  A 1 
ATOM   281  N  N   . GLU       A 1 38  ? -7.013  -6.034  11.069  1.00 93.18 38  A 1 
ATOM   282  C  CA  . GLU       A 1 38  ? -6.485  -6.408  9.763   1.00 93.19 38  A 1 
ATOM   283  C  C   . GLU       A 1 38  ? -7.603  -7.117  9.019   1.00 92.95 38  A 1 
ATOM   284  O  O   . GLU       A 1 38  ? -8.123  -8.129  9.491   1.00 91.86 38  A 1 
ATOM   285  C  CB  . GLU       A 1 38  ? -5.271  -7.319  9.922   1.00 92.02 38  A 1 
ATOM   286  C  CG  . GLU       A 1 38  ? -4.649  -7.795  8.628   1.00 90.04 38  A 1 
ATOM   287  C  CD  . GLU       A 1 38  ? -3.359  -8.543  8.879   1.00 89.06 38  A 1 
ATOM   288  O  OE1 . GLU       A 1 38  ? -2.317  -7.887  9.057   1.00 85.35 38  A 1 
ATOM   289  O  OE2 . GLU       A 1 38  ? -3.398  -9.793  8.924   1.00 84.81 38  A 1 
ATOM   290  N  N   . ASP       A 1 39  ? -7.993  -6.587  7.866   1.00 93.51 39  A 1 
ATOM   291  C  CA  . ASP       A 1 39  ? -9.113  -7.158  7.130   1.00 93.72 39  A 1 
ATOM   292  C  C   . ASP       A 1 39  ? -8.969  -6.844  5.652   1.00 94.78 39  A 1 
ATOM   293  O  O   . ASP       A 1 39  ? -8.199  -5.964  5.265   1.00 94.83 39  A 1 
ATOM   294  C  CB  . ASP       A 1 39  ? -10.447 -6.620  7.656   1.00 91.57 39  A 1 
ATOM   295  C  CG  . ASP       A 1 39  ? -11.602 -7.592  7.457   1.00 85.31 39  A 1 
ATOM   296  O  OD1 . ASP       A 1 39  ? -11.406 -8.645  6.819   1.00 82.91 39  A 1 
ATOM   297  O  OD2 . ASP       A 1 39  ? -12.710 -7.297  7.948   1.00 80.72 39  A 1 
ATOM   298  N  N   . SER       A 1 40  ? -9.710  -7.579  4.840   1.00 94.75 40  A 1 
ATOM   299  C  CA  . SER       A 1 40  ? -9.708  -7.363  3.403   1.00 95.11 40  A 1 
ATOM   300  C  C   . SER       A 1 40  ? -10.990 -6.656  2.982   1.00 95.83 40  A 1 
ATOM   301  O  O   . SER       A 1 40  ? -12.042 -6.801  3.611   1.00 95.13 40  A 1 
ATOM   302  C  CB  . SER       A 1 40  ? -9.545  -8.680  2.646   1.00 93.44 40  A 1 
ATOM   303  O  OG  . SER       A 1 40  ? -10.643 -9.542  2.883   1.00 79.66 40  A 1 
ATOM   304  N  N   . TYR       A 1 41  ? -10.880 -5.879  1.914   1.00 96.96 41  A 1 
ATOM   305  C  CA  . TYR       A 1 41  ? -11.974 -5.075  1.391   1.00 97.14 41  A 1 
ATOM   306  C  C   . TYR       A 1 41  ? -11.999 -5.226  -0.117  1.00 97.45 41  A 1 
ATOM   307  O  O   . TYR       A 1 41  ? -10.951 -5.344  -0.753  1.00 97.22 41  A 1 
ATOM   308  C  CB  . TYR       A 1 41  ? -11.794 -3.601  1.770   1.00 96.80 41  A 1 
ATOM   309  C  CG  . TYR       A 1 41  ? -11.702 -3.380  3.263   1.00 96.22 41  A 1 
ATOM   310  C  CD1 . TYR       A 1 41  ? -12.837 -3.145  4.024   1.00 94.12 41  A 1 
ATOM   311  C  CD2 . TYR       A 1 41  ? -10.477 -3.429  3.915   1.00 94.13 41  A 1 
ATOM   312  C  CE1 . TYR       A 1 41  ? -12.756 -2.956  5.394   1.00 92.48 41  A 1 
ATOM   313  C  CE2 . TYR       A 1 41  ? -10.386 -3.246  5.288   1.00 92.76 41  A 1 
ATOM   314  C  CZ  . TYR       A 1 41  ? -11.531 -3.008  6.019   1.00 92.95 41  A 1 
ATOM   315  O  OH  . TYR       A 1 41  ? -11.450 -2.821  7.377   1.00 90.62 41  A 1 
ATOM   316  N  N   . ARG       A 1 42  ? -13.197 -5.225  -0.695  1.00 97.16 42  A 1 
ATOM   317  C  CA  . ARG       A 1 42  ? -13.353 -5.435  -2.124  1.00 97.16 42  A 1 
ATOM   318  C  C   . ARG       A 1 42  ? -14.076 -4.266  -2.771  1.00 97.16 42  A 1 
ATOM   319  O  O   . ARG       A 1 42  ? -14.997 -3.695  -2.185  1.00 96.36 42  A 1 
ATOM   320  C  CB  . ARG       A 1 42  ? -14.112 -6.737  -2.389  1.00 96.10 42  A 1 
ATOM   321  C  CG  . ARG       A 1 42  ? -13.272 -7.971  -2.141  1.00 91.15 42  A 1 
ATOM   322  C  CD  . ARG       A 1 42  ? -14.054 -9.084  -1.488  1.00 87.56 42  A 1 
ATOM   323  N  NE  . ARG       A 1 42  ? -13.295 -9.663  -0.381  1.00 79.51 42  A 1 
ATOM   324  C  CZ  . ARG       A 1 42  ? -13.542 -9.440  0.909   1.00 73.89 42  A 1 
ATOM   325  N  NH1 . ARG       A 1 42  ? -14.560 -8.676  1.265   1.00 68.00 42  A 1 
ATOM   326  N  NH2 . ARG       A 1 42  ? -12.769 -9.991  1.836   1.00 64.89 42  A 1 
ATOM   327  N  N   . LYS       A 1 43  ? -13.646 -3.917  -3.990  1.00 96.62 43  A 1 
ATOM   328  C  CA  . LYS       A 1 43  ? -14.291 -2.849  -4.744  1.00 96.36 43  A 1 
ATOM   329  C  C   . LYS       A 1 43  ? -14.136 -3.104  -6.231  1.00 96.95 43  A 1 
ATOM   330  O  O   . LYS       A 1 43  ? -13.050 -3.441  -6.701  1.00 96.80 43  A 1 
ATOM   331  C  CB  . LYS       A 1 43  ? -13.698 -1.479  -4.393  1.00 94.62 43  A 1 
ATOM   332  C  CG  . LYS       A 1 43  ? -14.448 -0.320  -5.043  1.00 91.67 43  A 1 
ATOM   333  C  CD  . LYS       A 1 43  ? -13.856 1.026   -4.697  1.00 88.19 43  A 1 
ATOM   334  C  CE  . LYS       A 1 43  ? -14.684 2.157   -5.292  1.00 84.43 43  A 1 
ATOM   335  N  NZ  . LYS       A 1 43  ? -14.120 3.488   -4.975  1.00 76.81 43  A 1 
ATOM   336  N  N   . GLN       A 1 44  ? -15.236 -2.933  -6.960  1.00 97.07 44  A 1 
ATOM   337  C  CA  . GLN       A 1 44  ? -15.202 -3.027  -8.413  1.00 97.02 44  A 1 
ATOM   338  C  C   . GLN       A 1 44  ? -14.852 -1.663  -8.988  1.00 96.95 44  A 1 
ATOM   339  O  O   . GLN       A 1 44  ? -15.460 -0.654  -8.625  1.00 95.97 44  A 1 
ATOM   340  C  CB  . GLN       A 1 44  ? -16.545 -3.507  -8.953  1.00 96.11 44  A 1 
ATOM   341  C  CG  . GLN       A 1 44  ? -16.588 -3.674  -10.462 1.00 89.08 44  A 1 
ATOM   342  C  CD  . GLN       A 1 44  ? -17.936 -4.164  -10.948 1.00 86.68 44  A 1 
ATOM   343  O  OE1 . GLN       A 1 44  ? -18.502 -5.104  -10.392 1.00 79.83 44  A 1 
ATOM   344  N  NE2 . GLN       A 1 44  ? -18.463 -3.526  -11.982 1.00 75.77 44  A 1 
ATOM   345  N  N   . VAL       A 1 45  ? -13.862 -1.631  -9.878  1.00 96.51 45  A 1 
ATOM   346  C  CA  . VAL       A 1 45  ? -13.421 -0.397  -10.518 1.00 96.09 45  A 1 
ATOM   347  C  C   . VAL       A 1 45  ? -13.171 -0.661  -11.994 1.00 96.25 45  A 1 
ATOM   348  O  O   . VAL       A 1 45  ? -13.073 -1.810  -12.426 1.00 95.76 45  A 1 
ATOM   349  C  CB  . VAL       A 1 45  ? -12.135 0.168   -9.871  1.00 94.98 45  A 1 
ATOM   350  C  CG1 . VAL       A 1 45  ? -12.378 0.552   -8.418  1.00 90.46 45  A 1 
ATOM   351  C  CG2 . VAL       A 1 45  ? -10.998 -0.844  -9.981  1.00 90.19 45  A 1 
ATOM   352  N  N   . VAL       A 1 46  ? -13.077 0.416   -12.768 1.00 96.14 46  A 1 
ATOM   353  C  CA  . VAL       A 1 46  ? -12.679 0.324   -14.169 1.00 95.99 46  A 1 
ATOM   354  C  C   . VAL       A 1 46  ? -11.351 1.050   -14.306 1.00 96.10 46  A 1 
ATOM   355  O  O   . VAL       A 1 46  ? -11.252 2.241   -14.004 1.00 95.48 46  A 1 
ATOM   356  C  CB  . VAL       A 1 46  ? -13.733 0.931   -15.111 1.00 95.31 46  A 1 
ATOM   357  C  CG1 . VAL       A 1 46  ? -13.260 0.840   -16.559 1.00 93.23 46  A 1 
ATOM   358  C  CG2 . VAL       A 1 46  ? -15.067 0.217   -14.944 1.00 93.47 46  A 1 
ATOM   359  N  N   . ILE       A 1 47  ? -10.326 0.327   -14.740 1.00 95.50 47  A 1 
ATOM   360  C  CA  . ILE       A 1 47  ? -8.984  0.873   -14.886 1.00 95.77 47  A 1 
ATOM   361  C  C   . ILE       A 1 47  ? -8.541  0.648   -16.323 1.00 95.56 47  A 1 
ATOM   362  O  O   . ILE       A 1 47  ? -8.413  -0.497  -16.764 1.00 94.66 47  A 1 
ATOM   363  C  CB  . ILE       A 1 47  ? -7.988  0.225   -13.907 1.00 95.70 47  A 1 
ATOM   364  C  CG1 . ILE       A 1 47  ? -8.470  0.403   -12.463 1.00 93.89 47  A 1 
ATOM   365  C  CG2 . ILE       A 1 47  ? -6.594  0.819   -14.090 1.00 93.62 47  A 1 
ATOM   366  C  CD1 . ILE       A 1 47  ? -7.684  -0.401  -11.444 1.00 92.00 47  A 1 
ATOM   367  N  N   . ASP       A 1 48  ? -8.330  1.747   -17.051 1.00 95.24 48  A 1 
ATOM   368  C  CA  . ASP       A 1 48  ? -7.918  1.689   -18.451 1.00 95.40 48  A 1 
ATOM   369  C  C   . ASP       A 1 48  ? -8.878  0.834   -19.278 1.00 95.53 48  A 1 
ATOM   370  O  O   . ASP       A 1 48  ? -8.469  0.046   -20.130 1.00 93.79 48  A 1 
ATOM   371  C  CB  . ASP       A 1 48  ? -6.481  1.172   -18.575 1.00 94.88 48  A 1 
ATOM   372  C  CG  . ASP       A 1 48  ? -5.503  1.975   -17.739 1.00 94.20 48  A 1 
ATOM   373  O  OD1 . ASP       A 1 48  ? -5.675  3.204   -17.633 1.00 92.18 48  A 1 
ATOM   374  O  OD2 . ASP       A 1 48  ? -4.565  1.373   -17.178 1.00 92.22 48  A 1 
ATOM   375  N  N   . GLY       A 1 49  ? -10.170 0.987   -19.000 1.00 95.03 49  A 1 
ATOM   376  C  CA  . GLY       A 1 49  ? -11.201 0.282   -19.737 1.00 94.95 49  A 1 
ATOM   377  C  C   . GLY       A 1 49  ? -11.467 -1.140  -19.295 1.00 95.16 49  A 1 
ATOM   378  O  O   . GLY       A 1 49  ? -12.372 -1.786  -19.831 1.00 93.67 49  A 1 
ATOM   379  N  N   . GLU       A 1 50  ? -10.702 -1.641  -18.326 1.00 94.54 50  A 1 
ATOM   380  C  CA  . GLU       A 1 50  ? -10.866 -3.008  -17.839 1.00 94.19 50  A 1 
ATOM   381  C  C   . GLU       A 1 50  ? -11.620 -3.005  -16.519 1.00 94.53 50  A 1 
ATOM   382  O  O   . GLU       A 1 50  ? -11.144 -2.447  -15.528 1.00 93.69 50  A 1 
ATOM   383  C  CB  . GLU       A 1 50  ? -9.513  -3.698  -17.652 1.00 91.88 50  A 1 
ATOM   384  C  CG  . GLU       A 1 50  ? -9.628  -5.142  -17.174 1.00 80.07 50  A 1 
ATOM   385  C  CD  . GLU       A 1 50  ? -8.305  -5.754  -16.749 1.00 77.27 50  A 1 
ATOM   386  O  OE1 . GLU       A 1 50  ? -7.624  -5.168  -15.885 1.00 71.49 50  A 1 
ATOM   387  O  OE2 . GLU       A 1 50  ? -7.954  -6.827  -17.278 1.00 70.99 50  A 1 
ATOM   388  N  N   . THR       A 1 51  ? -12.794 -3.632  -16.509 1.00 95.67 51  A 1 
ATOM   389  C  CA  . THR       A 1 51  ? -13.536 -3.817  -15.268 1.00 95.83 51  A 1 
ATOM   390  C  C   . THR       A 1 51  ? -12.756 -4.782  -14.385 1.00 95.94 51  A 1 
ATOM   391  O  O   . THR       A 1 51  ? -12.404 -5.886  -14.809 1.00 94.93 51  A 1 
ATOM   392  C  CB  . THR       A 1 51  ? -14.942 -4.352  -15.536 1.00 94.76 51  A 1 
ATOM   393  O  OG1 . THR       A 1 51  ? -15.625 -3.460  -16.421 1.00 88.75 51  A 1 
ATOM   394  C  CG2 . THR       A 1 51  ? -15.727 -4.471  -14.240 1.00 87.89 51  A 1 
ATOM   395  N  N   . SER       A 1 52  ? -12.470 -4.351  -13.157 1.00 96.09 52  A 1 
ATOM   396  C  CA  . SER       A 1 52  ? -11.589 -5.093  -12.268 1.00 95.81 52  A 1 
ATOM   397  C  C   . SER       A 1 52  ? -12.184 -5.169  -10.873 1.00 96.66 52  A 1 
ATOM   398  O  O   . SER       A 1 52  ? -12.841 -4.232  -10.413 1.00 96.01 52  A 1 
ATOM   399  C  CB  . SER       A 1 52  ? -10.217 -4.424  -12.185 1.00 93.39 52  A 1 
ATOM   400  O  OG  . SER       A 1 52  ? -9.664  -4.203  -13.470 1.00 82.51 52  A 1 
ATOM   401  N  N   . LEU       A 1 53  ? -11.938 -6.286  -10.195 1.00 97.44 53  A 1 
ATOM   402  C  CA  . LEU       A 1 53  ? -12.304 -6.432  -8.795  1.00 97.70 53  A 1 
ATOM   403  C  C   . LEU       A 1 53  ? -11.034 -6.351  -7.966  1.00 97.89 53  A 1 
ATOM   404  O  O   . LEU       A 1 53  ? -10.139 -7.185  -8.106  1.00 97.59 53  A 1 
ATOM   405  C  CB  . LEU       A 1 53  ? -13.021 -7.760  -8.549  1.00 97.13 53  A 1 
ATOM   406  C  CG  . LEU       A 1 53  ? -13.490 -7.997  -7.109  1.00 92.96 53  A 1 
ATOM   407  C  CD1 . LEU       A 1 53  ? -14.517 -6.958  -6.697  1.00 90.16 53  A 1 
ATOM   408  C  CD2 . LEU       A 1 53  ? -14.060 -9.403  -6.962  1.00 89.78 53  A 1 
ATOM   409  N  N   . LEU       A 1 54  ? -10.940 -5.326  -7.120  1.00 98.02 54  A 1 
ATOM   410  C  CA  . LEU       A 1 54  ? -9.800  -5.171  -6.228  1.00 98.13 54  A 1 
ATOM   411  C  C   . LEU       A 1 54  ? -10.106 -5.854  -4.905  1.00 98.09 54  A 1 
ATOM   412  O  O   . LEU       A 1 54  ? -11.149 -5.604  -4.300  1.00 97.71 54  A 1 
ATOM   413  C  CB  . LEU       A 1 54  ? -9.476  -3.698  -5.992  1.00 98.11 54  A 1 
ATOM   414  C  CG  . LEU       A 1 54  ? -9.292  -2.828  -7.239  1.00 97.61 54  A 1 
ATOM   415  C  CD1 . LEU       A 1 54  ? -8.829  -1.430  -6.832  1.00 97.00 54  A 1 
ATOM   416  C  CD2 . LEU       A 1 54  ? -8.313  -3.460  -8.215  1.00 96.75 54  A 1 
ATOM   417  N  N   . ASP       A 1 55  ? -9.201  -6.720  -4.466  1.00 98.14 55  A 1 
ATOM   418  C  CA  . ASP       A 1 55  ? -9.275  -7.382  -3.167  1.00 97.94 55  A 1 
ATOM   419  C  C   . ASP       A 1 55  ? -8.088  -6.857  -2.377  1.00 98.09 55  A 1 
ATOM   420  O  O   . ASP       A 1 55  ? -6.944  -7.201  -2.679  1.00 97.83 55  A 1 
ATOM   421  C  CB  . ASP       A 1 55  ? -9.217  -8.902  -3.351  1.00 97.19 55  A 1 
ATOM   422  C  CG  . ASP       A 1 55  ? -9.459  -9.678  -2.063  1.00 90.50 55  A 1 
ATOM   423  O  OD1 . ASP       A 1 55  ? -9.304  -9.107  -0.970  1.00 84.07 55  A 1 
ATOM   424  O  OD2 . ASP       A 1 55  ? -9.804  -10.872 -2.161  1.00 82.32 55  A 1 
ATOM   425  N  N   . ILE       A 1 56  ? -8.353  -5.993  -1.395  1.00 98.14 56  A 1 
ATOM   426  C  CA  . ILE       A 1 56  ? -7.308  -5.216  -0.733  1.00 98.26 56  A 1 
ATOM   427  C  C   . ILE       A 1 56  ? -7.165  -5.634  0.721   1.00 97.92 56  A 1 
ATOM   428  O  O   . ILE       A 1 56  ? -8.117  -5.520  1.496   1.00 97.43 56  A 1 
ATOM   429  C  CB  . ILE       A 1 56  ? -7.612  -3.709  -0.807  1.00 98.34 56  A 1 
ATOM   430  C  CG1 . ILE       A 1 56  ? -7.767  -3.272  -2.266  1.00 97.39 56  A 1 
ATOM   431  C  CG2 . ILE       A 1 56  ? -6.516  -2.907  -0.109  1.00 97.30 56  A 1 
ATOM   432  C  CD1 . ILE       A 1 56  ? -8.570  -2.008  -2.430  1.00 94.15 56  A 1 
ATOM   433  N  N   . LEU       A 1 57  ? -5.969  -6.084  1.097   1.00 97.42 57  A 1 
ATOM   434  C  CA  . LEU       A 1 57  ? -5.666  -6.433  2.481   1.00 96.96 57  A 1 
ATOM   435  C  C   . LEU       A 1 57  ? -5.009  -5.244  3.171   1.00 97.16 57  A 1 
ATOM   436  O  O   . LEU       A 1 57  ? -3.944  -4.786  2.757   1.00 97.00 57  A 1 
ATOM   437  C  CB  . LEU       A 1 57  ? -4.746  -7.655  2.541   1.00 96.04 57  A 1 
ATOM   438  C  CG  . LEU       A 1 57  ? -4.286  -8.061  3.946   1.00 93.76 57  A 1 
ATOM   439  C  CD1 . LEU       A 1 57  ? -5.458  -8.517  4.796   1.00 91.61 57  A 1 
ATOM   440  C  CD2 . LEU       A 1 57  ? -3.231  -9.156  3.861   1.00 91.11 57  A 1 
ATOM   441  N  N   . ASP       A 1 58  ? -5.654  -4.753  4.223   1.00 97.57 58  A 1 
ATOM   442  C  CA  . ASP       A 1 58  ? -5.141  -3.660  5.049   1.00 97.57 58  A 1 
ATOM   443  C  C   . ASP       A 1 58  ? -4.435  -4.283  6.248   1.00 97.08 58  A 1 
ATOM   444  O  O   . ASP       A 1 58  ? -5.089  -4.793  7.158   1.00 96.44 58  A 1 
ATOM   445  C  CB  . ASP       A 1 58  ? -6.306  -2.767  5.484   1.00 97.80 58  A 1 
ATOM   446  C  CG  . ASP       A 1 58  ? -5.912  -1.720  6.509   1.00 97.98 58  A 1 
ATOM   447  O  OD1 . ASP       A 1 58  ? -4.727  -1.326  6.551   1.00 97.62 58  A 1 
ATOM   448  O  OD2 . ASP       A 1 58  ? -6.804  -1.284  7.271   1.00 97.62 58  A 1 
ATOM   449  N  N   . THR       A 1 59  ? -3.093  -4.256  6.254   1.00 96.60 59  A 1 
ATOM   450  C  CA  . THR       A 1 59  ? -2.339  -4.994  7.262   1.00 96.41 59  A 1 
ATOM   451  C  C   . THR       A 1 59  ? -2.303  -4.278  8.609   1.00 96.09 59  A 1 
ATOM   452  O  O   . THR       A 1 59  ? -2.284  -3.051  8.691   1.00 95.40 59  A 1 
ATOM   453  C  CB  . THR       A 1 59  ? -0.903  -5.277  6.805   1.00 96.16 59  A 1 
ATOM   454  O  OG1 . THR       A 1 59  ? -0.203  -4.052  6.597   1.00 94.67 59  A 1 
ATOM   455  C  CG2 . THR       A 1 59  ? -0.900  -6.097  5.521   1.00 95.16 59  A 1 
ATOM   456  N  N   . ALA       A 1 60  ? -2.277  -5.087  9.667   1.00 94.74 60  A 1 
ATOM   457  C  CA  . ALA       A 1 60  ? -2.191  -4.585  11.035  1.00 94.03 60  A 1 
ATOM   458  C  C   . ALA       A 1 60  ? -1.620  -5.690  11.915  1.00 91.28 60  A 1 
ATOM   459  O  O   . ALA       A 1 60  ? -0.742  -6.428  11.490  1.00 79.22 60  A 1 
ATOM   460  C  CB  . ALA       A 1 60  ? -3.564  -4.122  11.525  1.00 93.16 60  A 1 
ATOM   461  N  N   . GLY       A 1 61  ? -2.107  -5.812  13.140  1.00 86.56 61  A 1 
ATOM   462  C  CA  . GLY       A 1 61  ? -1.740  -6.926  13.998  1.00 82.32 61  A 1 
ATOM   463  C  C   . GLY       A 1 61  ? -0.401  -6.786  14.705  1.00 82.42 61  A 1 
ATOM   464  O  O   . GLY       A 1 61  ? 0.130   -5.685  14.869  1.00 75.84 61  A 1 
ATOM   465  N  N   . GLN       A 1 62  ? 0.134   -7.929  15.137  1.00 81.15 62  A 1 
ATOM   466  C  CA  . GLN       A 1 62  ? 1.322   -7.975  15.984  1.00 80.43 62  A 1 
ATOM   467  C  C   . GLN       A 1 62  ? 2.599   -7.655  15.219  1.00 83.96 62  A 1 
ATOM   468  O  O   . GLN       A 1 62  ? 2.724   -7.947  14.027  1.00 80.73 62  A 1 
ATOM   469  C  CB  . GLN       A 1 62  ? 1.456   -9.359  16.625  1.00 72.35 62  A 1 
ATOM   470  C  CG  . GLN       A 1 62  ? 0.494   -9.623  17.776  1.00 62.43 62  A 1 
ATOM   471  C  CD  . GLN       A 1 62  ? 1.078   -9.225  19.123  1.00 54.60 62  A 1 
ATOM   472  O  OE1 . GLN       A 1 62  ? 2.282   -9.024  19.251  1.00 49.98 62  A 1 
ATOM   473  N  NE2 . GLN       A 1 62  ? 0.223   -9.118  20.127  1.00 45.89 62  A 1 
ATOM   474  N  N   . GLU       A 1 63  ? 3.549   -7.053  15.930  1.00 81.45 63  A 1 
ATOM   475  C  CA  . GLU       A 1 63  ? 4.882   -6.795  15.401  1.00 82.17 63  A 1 
ATOM   476  C  C   . GLU       A 1 63  ? 5.762   -8.023  15.640  1.00 83.08 63  A 1 
ATOM   477  O  O   . GLU       A 1 63  ? 6.706   -7.997  16.429  1.00 81.91 63  A 1 
ATOM   478  C  CB  . GLU       A 1 63  ? 5.484   -5.546  16.045  1.00 78.65 63  A 1 
ATOM   479  C  CG  . GLU       A 1 63  ? 6.800   -5.090  15.437  1.00 70.57 63  A 1 
ATOM   480  C  CD  . GLU       A 1 63  ? 7.301   -3.780  16.016  1.00 66.01 63  A 1 
ATOM   481  O  OE1 . GLU       A 1 63  ? 6.655   -3.245  16.937  1.00 61.85 63  A 1 
ATOM   482  O  OE2 . GLU       A 1 63  ? 8.348   -3.289  15.543  1.00 61.23 63  A 1 
ATOM   483  N  N   . GLU       A 1 64  ? 5.426   -9.122  14.971  1.00 86.39 64  A 1 
ATOM   484  C  CA  . GLU       A 1 64  ? 6.177   -10.365 15.094  1.00 86.75 64  A 1 
ATOM   485  C  C   . GLU       A 1 64  ? 5.910   -11.235 13.871  1.00 87.01 64  A 1 
ATOM   486  O  O   . GLU       A 1 64  ? 4.898   -11.070 13.188  1.00 84.76 64  A 1 
ATOM   487  C  CB  . GLU       A 1 64  ? 5.799   -11.122 16.376  1.00 82.80 64  A 1 
ATOM   488  C  CG  . GLU       A 1 64  ? 4.344   -11.561 16.433  1.00 71.42 64  A 1 
ATOM   489  C  CD  . GLU       A 1 64  ? 3.997   -12.271 17.732  1.00 65.95 64  A 1 
ATOM   490  O  OE1 . GLU       A 1 64  ? 4.840   -12.297 18.651  1.00 59.00 64  A 1 
ATOM   491  O  OE2 . GLU       A 1 64  ? 2.878   -12.804 17.826  1.00 59.15 64  A 1 
ATOM   492  N  N   . TYR       A 1 65  ? 6.834   -12.148 13.596  1.00 86.27 65  A 1 
ATOM   493  C  CA  . TYR       A 1 65  ? 6.652   -13.079 12.491  1.00 87.01 65  A 1 
ATOM   494  C  C   . TYR       A 1 65  ? 5.445   -13.974 12.743  1.00 87.59 65  A 1 
ATOM   495  O  O   . TYR       A 1 65  ? 5.142   -14.339 13.880  1.00 85.63 65  A 1 
ATOM   496  C  CB  . TYR       A 1 65  ? 7.893   -13.947 12.298  1.00 84.21 65  A 1 
ATOM   497  C  CG  . TYR       A 1 65  ? 9.051   -13.242 11.630  1.00 80.92 65  A 1 
ATOM   498  C  CD1 . TYR       A 1 65  ? 8.993   -12.896 10.289  1.00 76.92 65  A 1 
ATOM   499  C  CD2 . TYR       A 1 65  ? 10.205  -12.931 12.335  1.00 75.94 65  A 1 
ATOM   500  C  CE1 . TYR       A 1 65  ? 10.056  -12.253 9.669   1.00 72.49 65  A 1 
ATOM   501  C  CE2 . TYR       A 1 65  ? 11.272  -12.291 11.725  1.00 72.28 65  A 1 
ATOM   502  C  CZ  . TYR       A 1 65  ? 11.190  -11.956 10.390  1.00 70.61 65  A 1 
ATOM   503  O  OH  . TYR       A 1 65  ? 12.247  -11.319 9.774   1.00 65.80 65  A 1 
ATOM   504  N  N   . SER       A 1 66  ? 4.754   -14.329 11.669  1.00 88.11 66  A 1 
ATOM   505  C  CA  . SER       A 1 66  ? 3.579   -15.184 11.727  1.00 88.52 66  A 1 
ATOM   506  C  C   . SER       A 1 66  ? 3.523   -16.022 10.462  1.00 90.01 66  A 1 
ATOM   507  O  O   . SER       A 1 66  ? 3.575   -15.479 9.357   1.00 89.05 66  A 1 
ATOM   508  C  CB  . SER       A 1 66  ? 2.305   -14.349 11.864  1.00 83.55 66  A 1 
ATOM   509  O  OG  . SER       A 1 66  ? 1.157   -15.102 11.526  1.00 75.56 66  A 1 
ATOM   510  N  N   . ALA       A 1 67  ? 3.423   -17.344 10.624  1.00 90.44 67  A 1 
ATOM   511  C  CA  . ALA       A 1 67  ? 3.304   -18.229 9.473   1.00 91.31 67  A 1 
ATOM   512  C  C   . ALA       A 1 67  ? 2.040   -17.914 8.685   1.00 91.38 67  A 1 
ATOM   513  O  O   . ALA       A 1 67  ? 2.039   -17.954 7.452   1.00 90.28 67  A 1 
ATOM   514  C  CB  . ALA       A 1 67  ? 3.308   -19.687 9.921   1.00 90.20 67  A 1 
ATOM   515  N  N   . MET       A 1 68  ? 0.957   -17.582 9.395   1.00 89.68 68  A 1 
ATOM   516  C  CA  . MET       A 1 68  ? -0.304  -17.255 8.740   1.00 89.11 68  A 1 
ATOM   517  C  C   . MET       A 1 68  ? -0.182  -15.976 7.919   1.00 89.84 68  A 1 
ATOM   518  O  O   . MET       A 1 68  ? -0.685  -15.900 6.791   1.00 88.03 68  A 1 
ATOM   519  C  CB  . MET       A 1 68  ? -1.418  -17.130 9.773   1.00 85.87 68  A 1 
ATOM   520  C  CG  . MET       A 1 68  ? -2.800  -16.937 9.180   1.00 77.07 68  A 1 
ATOM   521  S  SD  . MET       A 1 68  ? -4.085  -17.071 10.433  1.00 70.29 68  A 1 
ATOM   522  C  CE  . MET       A 1 68  ? -5.518  -16.550 9.509   1.00 62.27 68  A 1 
ATOM   523  N  N   . ARG       A 1 69  ? 0.504   -14.963 8.475   1.00 89.24 69  A 1 
ATOM   524  C  CA  . ARG       A 1 69  ? 0.721   -13.725 7.730   1.00 89.51 69  A 1 
ATOM   525  C  C   . ARG       A 1 69  ? 1.552   -13.996 6.479   1.00 90.30 69  A 1 
ATOM   526  O  O   . ARG       A 1 69  ? 1.216   -13.516 5.393   1.00 90.99 69  A 1 
ATOM   527  C  CB  . ARG       A 1 69  ? 1.407   -12.671 8.605   1.00 87.58 69  A 1 
ATOM   528  C  CG  . ARG       A 1 69  ? 1.763   -11.393 7.849   1.00 83.08 69  A 1 
ATOM   529  C  CD  . ARG       A 1 69  ? 2.429   -10.377 8.759   1.00 81.33 69  A 1 
ATOM   530  N  NE  . ARG       A 1 69  ? 1.464   -9.679  9.601   1.00 81.20 69  A 1 
ATOM   531  C  CZ  . ARG       A 1 69  ? 1.783   -9.009  10.706  1.00 82.11 69  A 1 
ATOM   532  N  NH1 . ARG       A 1 69  ? 3.044   -8.965  11.112  1.00 73.85 69  A 1 
ATOM   533  N  NH2 . ARG       A 1 69  ? 0.839   -8.392  11.402  1.00 75.69 69  A 1 
ATOM   534  N  N   . ASP       A 1 70  ? 2.627   -14.764 6.615   1.00 92.34 70  A 1 
ATOM   535  C  CA  . ASP       A 1 70  ? 3.445   -15.113 5.455   1.00 93.55 70  A 1 
ATOM   536  C  C   . ASP       A 1 70  ? 2.600   -15.779 4.373   1.00 93.83 70  A 1 
ATOM   537  O  O   . ASP       A 1 70  ? 2.767   -15.497 3.183   1.00 93.41 70  A 1 
ATOM   538  C  CB  . ASP       A 1 70  ? 4.589   -16.046 5.858   1.00 93.19 70  A 1 
ATOM   539  C  CG  . ASP       A 1 70  ? 5.746   -15.319 6.520   1.00 92.74 70  A 1 
ATOM   540  O  OD1 . ASP       A 1 70  ? 5.682   -14.084 6.675   1.00 89.78 70  A 1 
ATOM   541  O  OD2 . ASP       A 1 70  ? 6.734   -15.994 6.873   1.00 89.95 70  A 1 
ATOM   542  N  N   . GLN       A 1 71  ? 1.687   -16.665 4.783   1.00 93.05 71  A 1 
ATOM   543  C  CA  . GLN       A 1 71  ? 0.856   -17.390 3.830   1.00 93.23 71  A 1 
ATOM   544  C  C   . GLN       A 1 71  ? -0.032  -16.451 3.026   1.00 93.63 71  A 1 
ATOM   545  O  O   . GLN       A 1 71  ? -0.100  -16.565 1.801   1.00 92.67 71  A 1 
ATOM   546  C  CB  . GLN       A 1 71  ? 0.017   -18.447 4.546   1.00 92.42 71  A 1 
ATOM   547  C  CG  . GLN       A 1 71  ? 0.826   -19.636 5.036   1.00 80.55 71  A 1 
ATOM   548  C  CD  . GLN       A 1 71  ? 0.042   -20.543 5.963   1.00 74.03 71  A 1 
ATOM   549  O  OE1 . GLN       A 1 71  ? -1.189  -20.530 5.971   1.00 68.29 71  A 1 
ATOM   550  N  NE2 . GLN       A 1 71  ? 0.751   -21.339 6.752   1.00 63.92 71  A 1 
ATOM   551  N  N   . TYR       A 1 72  ? -0.727  -15.513 3.691   1.00 91.96 72  A 1 
ATOM   552  C  CA  . TYR       A 1 72  ? -1.588  -14.631 2.913   1.00 90.96 72  A 1 
ATOM   553  C  C   . TYR       A 1 72  ? -0.782  -13.592 2.137   1.00 92.58 72  A 1 
ATOM   554  O  O   . TYR       A 1 72  ? -1.208  -13.176 1.055   1.00 92.56 72  A 1 
ATOM   555  C  CB  . TYR       A 1 72  ? -2.706  -14.003 3.759   1.00 88.36 72  A 1 
ATOM   556  C  CG  . TYR       A 1 72  ? -2.334  -13.021 4.854   1.00 80.12 72  A 1 
ATOM   557  C  CD1 . TYR       A 1 72  ? -1.754  -11.794 4.563   1.00 75.45 72  A 1 
ATOM   558  C  CD2 . TYR       A 1 72  ? -2.640  -13.299 6.180   1.00 73.53 72  A 1 
ATOM   559  C  CE1 . TYR       A 1 72  ? -1.455  -10.882 5.565   1.00 68.15 72  A 1 
ATOM   560  C  CE2 . TYR       A 1 72  ? -2.349  -12.391 7.191   1.00 67.16 72  A 1 
ATOM   561  C  CZ  . TYR       A 1 72  ? -1.752  -11.188 6.879   1.00 64.89 72  A 1 
ATOM   562  O  OH  . TYR       A 1 72  ? -1.451  -10.288 7.878   1.00 59.12 72  A 1 
ATOM   563  N  N   . MET       A 1 73  ? 0.382   -13.185 2.651   1.00 92.28 73  A 1 
ATOM   564  C  CA  . MET       A 1 73  ? 1.245   -12.274 1.907   1.00 93.36 73  A 1 
ATOM   565  C  C   . MET       A 1 73  ? 1.696   -12.891 0.593   1.00 94.79 73  A 1 
ATOM   566  O  O   . MET       A 1 73  ? 1.830   -12.191 -0.411  1.00 94.27 73  A 1 
ATOM   567  C  CB  . MET       A 1 73  ? 2.464   -11.888 2.742   1.00 91.18 73  A 1 
ATOM   568  C  CG  . MET       A 1 73  ? 2.145   -10.961 3.897   1.00 88.10 73  A 1 
ATOM   569  S  SD  . MET       A 1 73  ? 1.529   -9.381  3.326   1.00 85.55 73  A 1 
ATOM   570  C  CE  . MET       A 1 73  ? 1.296   -8.568  4.895   1.00 76.93 73  A 1 
ATOM   571  N  N   . ARG       A 1 74  ? 1.932   -14.196 0.591   1.00 95.80 74  A 1 
ATOM   572  C  CA  . ARG       A 1 74  ? 2.345   -14.881 -0.628  1.00 96.26 74  A 1 
ATOM   573  C  C   . ARG       A 1 74  ? 1.284   -14.806 -1.717  1.00 96.63 74  A 1 
ATOM   574  O  O   . ARG       A 1 74  ? 1.617   -14.858 -2.905  1.00 96.36 74  A 1 
ATOM   575  C  CB  . ARG       A 1 74  ? 2.680   -16.346 -0.332  1.00 95.20 74  A 1 
ATOM   576  C  CG  . ARG       A 1 74  ? 4.151   -16.590 -0.079  1.00 87.62 74  A 1 
ATOM   577  C  CD  . ARG       A 1 74  ? 4.433   -18.025 0.335   1.00 85.94 74  A 1 
ATOM   578  N  NE  . ARG       A 1 74  ? 4.039   -18.985 -0.681  1.00 78.87 74  A 1 
ATOM   579  C  CZ  . ARG       A 1 74  ? 4.195   -20.302 -0.568  1.00 73.77 74  A 1 
ATOM   580  N  NH1 . ARG       A 1 74  ? 4.732   -20.815 0.530   1.00 65.75 74  A 1 
ATOM   581  N  NH2 . ARG       A 1 74  ? 3.812   -21.102 -1.549  1.00 65.19 74  A 1 
ATOM   582  N  N   . THR       A 1 75  ? 0.014   -14.694 -1.334  1.00 96.54 75  A 1 
ATOM   583  C  CA  . THR       A 1 75  ? -1.058  -14.607 -2.319  1.00 96.57 75  A 1 
ATOM   584  C  C   . THR       A 1 75  ? -1.226  -13.198 -2.875  1.00 97.32 75  A 1 
ATOM   585  O  O   . THR       A 1 75  ? -1.916  -13.016 -3.882  1.00 97.03 75  A 1 
ATOM   586  C  CB  . THR       A 1 75  ? -2.401  -15.078 -1.736  1.00 95.27 75  A 1 
ATOM   587  O  OG1 . THR       A 1 75  ? -2.893  -14.121 -0.796  1.00 89.21 75  A 1 
ATOM   588  C  CG2 . THR       A 1 75  ? -2.256  -16.438 -1.067  1.00 87.31 75  A 1 
ATOM   589  N  N   . GLY       A 1 76  ? -0.619  -12.199 -2.235  1.00 97.93 76  A 1 
ATOM   590  C  CA  . GLY       A 1 76  ? -0.700  -10.834 -2.724  1.00 98.05 76  A 1 
ATOM   591  C  C   . GLY       A 1 76  ? 0.006   -10.685 -4.059  1.00 98.25 76  A 1 
ATOM   592  O  O   . GLY       A 1 76  ? 1.128   -11.154 -4.234  1.00 98.05 76  A 1 
ATOM   593  N  N   . GLU       A 1 77  ? -0.667  -10.034 -5.009  1.00 98.28 77  A 1 
ATOM   594  C  CA  . GLU       A 1 77  ? -0.090  -9.830  -6.334  1.00 98.31 77  A 1 
ATOM   595  C  C   . GLU       A 1 77  ? 0.679   -8.525  -6.439  1.00 98.45 77  A 1 
ATOM   596  O  O   . GLU       A 1 77  ? 1.582   -8.406  -7.271  1.00 98.22 77  A 1 
ATOM   597  C  CB  . GLU       A 1 77  ? -1.193  -9.850  -7.393  1.00 98.02 77  A 1 
ATOM   598  C  CG  . GLU       A 1 77  ? -1.877  -11.193 -7.548  1.00 97.12 77  A 1 
ATOM   599  C  CD  . GLU       A 1 77  ? -3.031  -11.125 -8.525  1.00 96.82 77  A 1 
ATOM   600  O  OE1 . GLU       A 1 77  ? -4.093  -10.605 -8.138  1.00 93.89 77  A 1 
ATOM   601  O  OE2 . GLU       A 1 77  ? -2.862  -11.574 -9.674  1.00 93.71 77  A 1 
ATOM   602  N  N   . GLY       A 1 78  ? 0.318   -7.541  -5.625  1.00 98.67 78  A 1 
ATOM   603  C  CA  . GLY       A 1 78  ? 0.973   -6.244  -5.638  1.00 98.71 78  A 1 
ATOM   604  C  C   . GLY       A 1 78  ? 0.874   -5.598  -4.276  1.00 98.72 78  A 1 
ATOM   605  O  O   . GLY       A 1 78  ? -0.075  -5.844  -3.527  1.00 98.54 78  A 1 
ATOM   606  N  N   . PHE       A 1 79  ? 1.871   -4.765  -3.956  1.00 98.80 79  A 1 
ATOM   607  C  CA  . PHE       A 1 79  ? 2.006   -4.209  -2.613  1.00 98.80 79  A 1 
ATOM   608  C  C   . PHE       A 1 79  ? 2.149   -2.696  -2.669  1.00 98.86 79  A 1 
ATOM   609  O  O   . PHE       A 1 79  ? 3.014   -2.169  -3.371  1.00 98.79 79  A 1 
ATOM   610  C  CB  . PHE       A 1 79  ? 3.211   -4.824  -1.898  1.00 98.65 79  A 1 
ATOM   611  C  CG  . PHE       A 1 79  ? 3.085   -6.310  -1.693  1.00 98.52 79  A 1 
ATOM   612  C  CD1 . PHE       A 1 79  ? 3.321   -7.196  -2.737  1.00 98.22 79  A 1 
ATOM   613  C  CD2 . PHE       A 1 79  ? 2.707   -6.822  -0.460  1.00 98.20 79  A 1 
ATOM   614  C  CE1 . PHE       A 1 79  ? 3.180   -8.564  -2.554  1.00 97.88 79  A 1 
ATOM   615  C  CE2 . PHE       A 1 79  ? 2.570   -8.187  -0.271  1.00 97.84 79  A 1 
ATOM   616  C  CZ  . PHE       A 1 79  ? 2.806   -9.058  -1.320  1.00 97.83 79  A 1 
ATOM   617  N  N   . LEU       A 1 80  ? 1.298   -1.997  -1.914  1.00 98.74 80  A 1 
ATOM   618  C  CA  . LEU       A 1 80  ? 1.511   -0.581  -1.639  1.00 98.74 80  A 1 
ATOM   619  C  C   . LEU       A 1 80  ? 2.395   -0.493  -0.407  1.00 98.78 80  A 1 
ATOM   620  O  O   . LEU       A 1 80  ? 2.002   -0.964  0.666   1.00 98.51 80  A 1 
ATOM   621  C  CB  . LEU       A 1 80  ? 0.194   0.149   -1.368  1.00 98.30 80  A 1 
ATOM   622  C  CG  . LEU       A 1 80  ? -0.743  0.454   -2.529  1.00 93.70 80  A 1 
ATOM   623  C  CD1 . LEU       A 1 80  ? -1.921  1.281   -2.020  1.00 93.31 80  A 1 
ATOM   624  C  CD2 . LEU       A 1 80  ? -0.023  1.199   -3.637  1.00 93.54 80  A 1 
ATOM   625  N  N   . SER       A 1 81  ? 3.583   0.095   -0.556  1.00 98.91 81  A 1 
ATOM   626  C  CA  . SER       A 1 81  ? 4.488   0.297   0.570   1.00 98.91 81  A 1 
ATOM   627  C  C   . SER       A 1 81  ? 4.377   1.748   1.000   1.00 98.95 81  A 1 
ATOM   628  O  O   . SER       A 1 81  ? 4.838   2.654   0.296   1.00 98.89 81  A 1 
ATOM   629  C  CB  . SER       A 1 81  ? 5.921   -0.059  0.191   1.00 98.75 81  A 1 
ATOM   630  O  OG  . SER       A 1 81  ? 6.041   -1.452  -0.036  1.00 92.55 81  A 1 
ATOM   631  N  N   . VAL       A 1 82  ? 3.756   1.966   2.158   1.00 98.89 82  A 1 
ATOM   632  C  CA  . VAL       A 1 82  ? 3.348   3.293   2.593   1.00 98.93 82  A 1 
ATOM   633  C  C   . VAL       A 1 82  ? 4.259   3.818   3.696   1.00 98.93 82  A 1 
ATOM   634  O  O   . VAL       A 1 82  ? 4.561   3.108   4.659   1.00 98.90 82  A 1 
ATOM   635  C  CB  . VAL       A 1 82  ? 1.885   3.282   3.092   1.00 98.94 82  A 1 
ATOM   636  C  CG1 . VAL       A 1 82  ? 1.408   4.702   3.388   1.00 98.82 82  A 1 
ATOM   637  C  CG2 . VAL       A 1 82  ? 0.968   2.611   2.073   1.00 98.84 82  A 1 
ATOM   638  N  N   . PHE       A 1 83  ? 4.693   5.067   3.539   1.00 98.94 83  A 1 
ATOM   639  C  CA  . PHE       A 1 83  ? 5.285   5.830   4.633   1.00 98.95 83  A 1 
ATOM   640  C  C   . PHE       A 1 83  ? 4.505   7.134   4.760   1.00 98.95 83  A 1 
ATOM   641  O  O   . PHE       A 1 83  ? 3.670   7.459   3.915   1.00 98.94 83  A 1 
ATOM   642  C  CB  . PHE       A 1 83  ? 6.783   6.085   4.399   1.00 98.95 83  A 1 
ATOM   643  C  CG  . PHE       A 1 83  ? 7.080   7.064   3.287   1.00 98.95 83  A 1 
ATOM   644  C  CD1 . PHE       A 1 83  ? 7.158   6.635   1.972   1.00 98.92 83  A 1 
ATOM   645  C  CD2 . PHE       A 1 83  ? 7.303   8.405   3.565   1.00 98.92 83  A 1 
ATOM   646  C  CE1 . PHE       A 1 83  ? 7.432   7.528   0.951   1.00 98.88 83  A 1 
ATOM   647  C  CE2 . PHE       A 1 83  ? 7.579   9.305   2.550   1.00 98.88 83  A 1 
ATOM   648  C  CZ  . PHE       A 1 83  ? 7.641   8.866   1.239   1.00 98.89 83  A 1 
ATOM   649  N  N   . ALA       A 1 84  ? 4.751   7.874   5.834   1.00 98.94 84  A 1 
ATOM   650  C  CA  . ALA       A 1 84  ? 4.140   9.188   6.011   1.00 98.95 84  A 1 
ATOM   651  C  C   . ALA       A 1 84  ? 5.214   10.250  5.837   1.00 98.93 84  A 1 
ATOM   652  O  O   . ALA       A 1 84  ? 6.324   10.105  6.349   1.00 98.85 84  A 1 
ATOM   653  C  CB  . ALA       A 1 84  ? 3.482   9.304   7.384   1.00 98.92 84  A 1 
ATOM   654  N  N   . ILE       A 1 85  ? 4.878   11.325  5.119   1.00 98.89 85  A 1 
ATOM   655  C  CA  . ILE       A 1 85  ? 5.884   12.325  4.764   1.00 98.85 85  A 1 
ATOM   656  C  C   . ILE       A 1 85  ? 6.400   13.101  5.973   1.00 98.81 85  A 1 
ATOM   657  O  O   . ILE       A 1 85  ? 7.413   13.796  5.865   1.00 98.45 85  A 1 
ATOM   658  C  CB  . ILE       A 1 85  ? 5.351   13.315  3.704   1.00 98.70 85  A 1 
ATOM   659  C  CG1 . ILE       A 1 85  ? 4.180   14.129  4.266   1.00 97.26 85  A 1 
ATOM   660  C  CG2 . ILE       A 1 85  ? 4.952   12.575  2.426   1.00 96.74 85  A 1 
ATOM   661  C  CD1 . ILE       A 1 85  ? 3.934   15.437  3.535   1.00 95.20 85  A 1 
ATOM   662  N  N   . ASN       A 1 86  ? 5.718   12.987  7.114   1.00 98.79 86  A 1 
ATOM   663  C  CA  . ASN       A 1 86  ? 6.137   13.644  8.347   1.00 98.73 86  A 1 
ATOM   664  C  C   . ASN       A 1 86  ? 6.721   12.654  9.353   1.00 98.72 86  A 1 
ATOM   665  O  O   . ASN       A 1 86  ? 6.826   12.967  10.539  1.00 98.49 86  A 1 
ATOM   666  C  CB  . ASN       A 1 86  ? 4.956   14.397  8.976   1.00 98.50 86  A 1 
ATOM   667  C  CG  . ASN       A 1 86  ? 3.883   13.460  9.498   1.00 98.28 86  A 1 
ATOM   668  O  OD1 . ASN       A 1 86  ? 3.730   12.335  9.024   1.00 95.92 86  A 1 
ATOM   669  N  ND2 . ASN       A 1 86  ? 3.131   13.924  10.488  1.00 95.27 86  A 1 
ATOM   670  N  N   . ASN       A 1 87  ? 7.109   11.468  8.878   1.00 98.84 87  A 1 
ATOM   671  C  CA  . ASN       A 1 87  ? 7.591   10.399  9.752   1.00 98.83 87  A 1 
ATOM   672  C  C   . ASN       A 1 87  ? 8.806   9.749   9.095   1.00 98.87 87  A 1 
ATOM   673  O  O   . ASN       A 1 87  ? 8.677   8.812   8.302   1.00 98.82 87  A 1 
ATOM   674  C  CB  . ASN       A 1 87  ? 6.469   9.388   10.005  1.00 98.70 87  A 1 
ATOM   675  C  CG  . ASN       A 1 87  ? 6.857   8.288   10.978  1.00 98.43 87  A 1 
ATOM   676  O  OD1 . ASN       A 1 87  ? 8.032   7.973   11.159  1.00 96.43 87  A 1 
ATOM   677  N  ND2 . ASN       A 1 87  ? 5.855   7.674   11.596  1.00 95.29 87  A 1 
ATOM   678  N  N   . THR       A 1 88  ? 9.998   10.261  9.438   1.00 98.77 88  A 1 
ATOM   679  C  CA  . THR       A 1 88  ? 11.235  9.779   8.832   1.00 98.75 88  A 1 
ATOM   680  C  C   . THR       A 1 88  ? 11.463  8.298   9.122   1.00 98.79 88  A 1 
ATOM   681  O  O   . THR       A 1 88  ? 11.922  7.553   8.250   1.00 98.67 88  A 1 
ATOM   682  C  CB  . THR       A 1 88  ? 12.425  10.623  9.321   1.00 98.52 88  A 1 
ATOM   683  O  OG1 . THR       A 1 88  ? 12.245  11.975  8.890   1.00 96.47 88  A 1 
ATOM   684  C  CG2 . THR       A 1 88  ? 13.744  10.097  8.769   1.00 96.37 88  A 1 
ATOM   685  N  N   . LYS       A 1 89  ? 11.135  7.851   10.337  1.00 98.72 89  A 1 
ATOM   686  C  CA  . LYS       A 1 89  ? 11.308  6.442   10.683  1.00 98.68 89  A 1 
ATOM   687  C  C   . LYS       A 1 89  ? 10.477  5.550   9.760   1.00 98.74 89  A 1 
ATOM   688  O  O   . LYS       A 1 89  ? 10.949  4.492   9.325   1.00 98.64 89  A 1 
ATOM   689  C  CB  . LYS       A 1 89  ? 10.934  6.201   12.142  1.00 98.45 89  A 1 
ATOM   690  C  CG  . LYS       A 1 89  ? 11.032  4.741   12.595  1.00 93.78 89  A 1 
ATOM   691  C  CD  . LYS       A 1 89  ? 12.439  4.186   12.459  1.00 87.32 89  A 1 
ATOM   692  C  CE  . LYS       A 1 89  ? 12.622  2.909   13.272  1.00 81.09 89  A 1 
ATOM   693  N  NZ  . LYS       A 1 89  ? 11.655  1.841   12.916  1.00 72.78 89  A 1 
ATOM   694  N  N   . SER       A 1 90  ? 9.250   5.968   9.447   1.00 98.79 90  A 1 
ATOM   695  C  CA  . SER       A 1 90  ? 8.403   5.164   8.563   1.00 98.82 90  A 1 
ATOM   696  C  C   . SER       A 1 90  ? 8.997   5.072   7.156   1.00 98.85 90  A 1 
ATOM   697  O  O   . SER       A 1 90  ? 8.823   4.061   6.470   1.00 98.83 90  A 1 
ATOM   698  C  CB  . SER       A 1 90  ? 6.972   5.717   8.522   1.00 98.82 90  A 1 
ATOM   699  O  OG  . SER       A 1 90  ? 6.870   6.907   7.762   1.00 98.73 90  A 1 
ATOM   700  N  N   . PHE       A 1 91  ? 9.704   6.120   6.721   1.00 98.88 91  A 1 
ATOM   701  C  CA  . PHE       A 1 91  ? 10.399  6.089   5.436   1.00 98.90 91  A 1 
ATOM   702  C  C   . PHE       A 1 91  ? 11.606  5.155   5.496   1.00 98.88 91  A 1 
ATOM   703  O  O   . PHE       A 1 91  ? 11.851  4.381   4.566   1.00 98.80 91  A 1 
ATOM   704  C  CB  . PHE       A 1 91  ? 10.823  7.504   5.037   1.00 98.88 91  A 1 
ATOM   705  C  CG  . PHE       A 1 91  ? 11.550  7.577   3.720   1.00 98.88 91  A 1 
ATOM   706  C  CD1 . PHE       A 1 91  ? 10.887  7.318   2.531   1.00 98.76 91  A 1 
ATOM   707  C  CD2 . PHE       A 1 91  ? 12.895  7.916   3.671   1.00 98.75 91  A 1 
ATOM   708  C  CE1 . PHE       A 1 91  ? 11.552  7.388   1.318   1.00 98.64 91  A 1 
ATOM   709  C  CE2 . PHE       A 1 91  ? 13.567  7.990   2.459   1.00 98.65 91  A 1 
ATOM   710  C  CZ  . PHE       A 1 91  ? 12.893  7.725   1.284   1.00 98.73 91  A 1 
ATOM   711  N  N   . GLU       A 1 92  ? 12.349  5.215   6.594   1.00 98.76 92  A 1 
ATOM   712  C  CA  . GLU       A 1 92  ? 13.486  4.314   6.781   1.00 98.64 92  A 1 
ATOM   713  C  C   . GLU       A 1 92  ? 13.035  2.854   6.836   1.00 98.55 92  A 1 
ATOM   714  O  O   . GLU       A 1 92  ? 13.792  1.953   6.457   1.00 98.16 92  A 1 
ATOM   715  C  CB  . GLU       A 1 92  ? 14.245  4.696   8.058   1.00 98.44 92  A 1 
ATOM   716  C  CG  . GLU       A 1 92  ? 14.915  6.064   7.968   1.00 96.43 92  A 1 
ATOM   717  C  CD  . GLU       A 1 92  ? 15.460  6.562   9.295   1.00 94.66 92  A 1 
ATOM   718  O  OE1 . GLU       A 1 92  ? 15.154  5.953   10.342  1.00 91.97 92  A 1 
ATOM   719  O  OE2 . GLU       A 1 92  ? 16.191  7.574   9.289   1.00 91.63 92  A 1 
ATOM   720  N  N   . ASP       A 1 93  ? 11.803  2.616   7.285   1.00 98.50 93  A 1 
ATOM   721  C  CA  . ASP       A 1 93  ? 11.255  1.262   7.368   1.00 98.34 93  A 1 
ATOM   722  C  C   . ASP       A 1 93  ? 10.944  0.664   5.998   1.00 98.42 93  A 1 
ATOM   723  O  O   . ASP       A 1 93  ? 10.807  -0.560  5.882   1.00 98.20 93  A 1 
ATOM   724  C  CB  . ASP       A 1 93  ? 9.961   1.255   8.195   1.00 97.86 93  A 1 
ATOM   725  C  CG  . ASP       A 1 93  ? 10.199  1.418   9.687   1.00 95.96 93  A 1 
ATOM   726  O  OD1 . ASP       A 1 93  ? 11.334  1.194   10.154  1.00 93.21 93  A 1 
ATOM   727  O  OD2 . ASP       A 1 93  ? 9.226   1.752   10.399  1.00 92.32 93  A 1 
ATOM   728  N  N   . ILE       A 1 94  ? 10.805  1.500   4.970   1.00 98.70 94  A 1 
ATOM   729  C  CA  . ILE       A 1 94  ? 10.335  1.022   3.668   1.00 98.76 94  A 1 
ATOM   730  C  C   . ILE       A 1 94  ? 11.185  -0.134  3.146   1.00 98.59 94  A 1 
ATOM   731  O  O   . ILE       A 1 94  ? 10.643  -1.144  2.681   1.00 98.39 94  A 1 
ATOM   732  C  CB  . ILE       A 1 94  ? 10.282  2.175   2.643   1.00 98.79 94  A 1 
ATOM   733  C  CG1 . ILE       A 1 94  ? 9.111   3.112   2.961   1.00 98.52 94  A 1 
ATOM   734  C  CG2 . ILE       A 1 94  ? 10.170  1.637   1.213   1.00 98.63 94  A 1 
ATOM   735  C  CD1 . ILE       A 1 94  ? 7.737   2.488   2.791   1.00 98.16 94  A 1 
ATOM   736  N  N   . HIS       A 1 95  ? 12.507  -0.001  3.213   1.00 98.33 95  A 1 
ATOM   737  C  CA  . HIS       A 1 95  ? 13.338  -1.064  2.650   1.00 97.84 95  A 1 
ATOM   738  C  C   . HIS       A 1 95  ? 13.172  -2.372  3.422   1.00 97.68 95  A 1 
ATOM   739  O  O   . HIS       A 1 95  ? 13.320  -3.454  2.841   1.00 97.25 95  A 1 
ATOM   740  C  CB  . HIS       A 1 95  ? 14.809  -0.627  2.539   1.00 96.90 95  A 1 
ATOM   741  C  CG  . HIS       A 1 95  ? 15.647  -0.884  3.752   1.00 91.78 95  A 1 
ATOM   742  N  ND1 . HIS       A 1 95  ? 15.762  0.019   4.779   1.00 80.42 95  A 1 
ATOM   743  C  CD2 . HIS       A 1 95  ? 16.437  -1.931  4.073   1.00 78.54 95  A 1 
ATOM   744  C  CE1 . HIS       A 1 95  ? 16.587  -0.471  5.690   1.00 77.81 95  A 1 
ATOM   745  N  NE2 . HIS       A 1 95  ? 17.019  -1.645  5.284   1.00 78.44 95  A 1 
ATOM   746  N  N   . HIS       A 1 96  ? 12.836  -2.288  4.707   1.00 97.80 96  A 1 
ATOM   747  C  CA  . HIS       A 1 96  ? 12.578  -3.498  5.483   1.00 97.58 96  A 1 
ATOM   748  C  C   . HIS       A 1 96  ? 11.287  -4.178  5.038   1.00 97.41 96  A 1 
ATOM   749  O  O   . HIS       A 1 96  ? 11.226  -5.407  4.948   1.00 97.10 96  A 1 
ATOM   750  C  CB  . HIS       A 1 96  ? 12.526  -3.173  6.977   1.00 97.34 96  A 1 
ATOM   751  C  CG  . HIS       A 1 96  ? 13.820  -2.659  7.528   1.00 93.70 96  A 1 
ATOM   752  N  ND1 . HIS       A 1 96  ? 14.946  -3.439  7.628   1.00 83.58 96  A 1 
ATOM   753  C  CD2 . HIS       A 1 96  ? 14.157  -1.442  8.009   1.00 82.31 96  A 1 
ATOM   754  C  CE1 . HIS       A 1 96  ? 15.924  -2.721  8.146   1.00 83.86 96  A 1 
ATOM   755  N  NE2 . HIS       A 1 96  ? 15.477  -1.509  8.392   1.00 84.29 96  A 1 
ATOM   756  N  N   . TYR       A 1 97  ? 10.240  -3.391  4.770   1.00 98.13 97  A 1 
ATOM   757  C  CA  . TYR       A 1 97  ? 9.000   -3.969  4.245   1.00 97.95 97  A 1 
ATOM   758  C  C   . TYR       A 1 97  ? 9.238   -4.597  2.877   1.00 97.84 97  A 1 
ATOM   759  O  O   . TYR       A 1 97  ? 8.742   -5.692  2.595   1.00 97.64 97  A 1 
ATOM   760  C  CB  . TYR       A 1 97  ? 7.877   -2.920  4.203   1.00 97.78 97  A 1 
ATOM   761  C  CG  . TYR       A 1 97  ? 7.303   -2.694  5.580   1.00 97.75 97  A 1 
ATOM   762  C  CD1 . TYR       A 1 97  ? 6.361   -3.568  6.106   1.00 97.20 97  A 1 
ATOM   763  C  CD2 . TYR       A 1 97  ? 7.751   -1.648  6.379   1.00 97.35 97  A 1 
ATOM   764  C  CE1 . TYR       A 1 97  ? 5.870   -3.402  7.393   1.00 96.91 97  A 1 
ATOM   765  C  CE2 . TYR       A 1 97  ? 7.265   -1.476  7.669   1.00 96.87 97  A 1 
ATOM   766  C  CZ  . TYR       A 1 97  ? 6.328   -2.358  8.169   1.00 96.99 97  A 1 
ATOM   767  O  OH  . TYR       A 1 97  ? 5.846   -2.200  9.445   1.00 96.02 97  A 1 
ATOM   768  N  N   . ARG       A 1 98  ? 10.019  -3.929  2.029   1.00 98.09 98  A 1 
ATOM   769  C  CA  . ARG       A 1 98  ? 10.338  -4.491  0.722   1.00 98.02 98  A 1 
ATOM   770  C  C   . ARG       A 1 98  ? 11.071  -5.827  0.864   1.00 97.92 98  A 1 
ATOM   771  O  O   . ARG       A 1 98  ? 10.776  -6.784  0.139   1.00 97.67 98  A 1 
ATOM   772  C  CB  . ARG       A 1 98  ? 11.169  -3.498  -0.095  1.00 97.69 98  A 1 
ATOM   773  C  CG  . ARG       A 1 98  ? 11.539  -4.001  -1.488  1.00 96.01 98  A 1 
ATOM   774  C  CD  . ARG       A 1 98  ? 12.097  -2.878  -2.345  1.00 94.33 98  A 1 
ATOM   775  N  NE  . ARG       A 1 98  ? 12.665  -3.359  -3.598  1.00 92.64 98  A 1 
ATOM   776  C  CZ  . ARG       A 1 98  ? 11.965  -3.578  -4.708  1.00 91.95 98  A 1 
ATOM   777  N  NH1 . ARG       A 1 98  ? 10.657  -3.360  -4.731  1.00 85.45 98  A 1 
ATOM   778  N  NH2 . ARG       A 1 98  ? 12.576  -4.014  -5.801  1.00 87.26 98  A 1 
ATOM   779  N  N   . GLU       A 1 99  ? 12.005  -5.906  1.800   1.00 98.03 99  A 1 
ATOM   780  C  CA  . GLU       A 1 99  ? 12.744  -7.151  2.008   1.00 97.86 99  A 1 
ATOM   781  C  C   . GLU       A 1 99  ? 11.832  -8.272  2.509   1.00 97.64 99  A 1 
ATOM   782  O  O   . GLU       A 1 99  ? 11.989  -9.428  2.099   1.00 97.30 99  A 1 
ATOM   783  C  CB  . GLU       A 1 99  ? 13.908  -6.930  2.978   1.00 97.73 99  A 1 
ATOM   784  C  CG  . GLU       A 1 99  ? 15.048  -6.113  2.380   1.00 95.02 99  A 1 
ATOM   785  C  CD  . GLU       A 1 99  ? 15.629  -6.744  1.127   1.00 91.45 99  A 1 
ATOM   786  O  OE1 . GLU       A 1 99  ? 16.010  -7.930  1.182   1.00 85.26 99  A 1 
ATOM   787  O  OE2 . GLU       A 1 99  ? 15.694  -6.058  0.086   1.00 86.12 99  A 1 
ATOM   788  N  N   . GLN       A 1 100 ? 10.884  -7.949  3.386   1.00 96.81 100 A 1 
ATOM   789  C  CA  . GLN       A 1 100 ? 9.951   -8.965  3.871   1.00 96.25 100 A 1 
ATOM   790  C  C   . GLN       A 1 100 ? 9.040   -9.459  2.753   1.00 96.33 100 A 1 
ATOM   791  O  O   . GLN       A 1 100 ? 8.725   -10.652 2.685   1.00 95.93 100 A 1 
ATOM   792  C  CB  . GLN       A 1 100 ? 9.121   -8.431  5.044   1.00 95.49 100 A 1 
ATOM   793  C  CG  . GLN       A 1 100 ? 9.925   -8.260  6.325   1.00 93.02 100 A 1 
ATOM   794  C  CD  . GLN       A 1 100 ? 10.568  -9.555  6.770   1.00 92.30 100 A 1 
ATOM   795  O  OE1 . GLN       A 1 100 ? 9.913   -10.589 6.881   1.00 85.45 100 A 1 
ATOM   796  N  NE2 . GLN       A 1 100 ? 11.874  -9.514  7.014   1.00 83.68 100 A 1 
ATOM   797  N  N   . ILE       A 1 101 ? 8.608   -8.550  1.884   1.00 97.43 101 A 1 
ATOM   798  C  CA  . ILE       A 1 101 ? 7.787   -8.940  0.738   1.00 97.69 101 A 1 
ATOM   799  C  C   . ILE       A 1 101 ? 8.575   -9.874  -0.177  1.00 97.66 101 A 1 
ATOM   800  O  O   . ILE       A 1 101 ? 8.073   -10.923 -0.594  1.00 97.50 101 A 1 
ATOM   801  C  CB  . ILE       A 1 101 ? 7.295   -7.694  -0.024  1.00 97.83 101 A 1 
ATOM   802  C  CG1 . ILE       A 1 101 ? 6.268   -6.935  0.823   1.00 97.58 101 A 1 
ATOM   803  C  CG2 . ILE       A 1 101 ? 6.706   -8.081  -1.383  1.00 97.42 101 A 1 
ATOM   804  C  CD1 . ILE       A 1 101 ? 6.017   -5.513  0.352   1.00 96.91 101 A 1 
ATOM   805  N  N   . LYS       A 1 102 ? 9.821   -9.503  -0.488  1.00 97.82 102 A 1 
ATOM   806  C  CA  . LYS       A 1 102 ? 10.657  -10.347 -1.341  1.00 97.84 102 A 1 
ATOM   807  C  C   . LYS       A 1 102 ? 10.883  -11.716 -0.708  1.00 97.57 102 A 1 
ATOM   808  O  O   . LYS       A 1 102 ? 10.914  -12.730 -1.414  1.00 97.19 102 A 1 
ATOM   809  C  CB  . LYS       A 1 102 ? 11.991  -9.645  -1.624  1.00 97.84 102 A 1 
ATOM   810  C  CG  . LYS       A 1 102 ? 11.857  -8.451  -2.568  1.00 96.44 102 A 1 
ATOM   811  C  CD  . LYS       A 1 102 ? 13.026  -7.483  -2.460  1.00 93.94 102 A 1 
ATOM   812  C  CE  . LYS       A 1 102 ? 14.339  -8.103  -2.879  1.00 87.61 102 A 1 
ATOM   813  N  NZ  . LYS       A 1 102 ? 15.461  -7.130  -2.771  1.00 82.28 102 A 1 
ATOM   814  N  N   . ARG       A 1 103 ? 11.015  -11.744 0.617   1.00 97.52 103 A 1 
ATOM   815  C  CA  . ARG       A 1 103 ? 11.209  -13.009 1.323   1.00 97.05 103 A 1 
ATOM   816  C  C   . ARG       A 1 103 ? 10.011  -13.940 1.141   1.00 97.02 103 A 1 
ATOM   817  O  O   . ARG       A 1 103 ? 10.176  -15.098 0.747   1.00 96.51 103 A 1 
ATOM   818  C  CB  . ARG       A 1 103 ? 11.462  -12.763 2.818   1.00 96.48 103 A 1 
ATOM   819  C  CG  . ARG       A 1 103 ? 11.605  -14.051 3.632   1.00 95.04 103 A 1 
ATOM   820  C  CD  . ARG       A 1 103 ? 11.774  -13.778 5.125   1.00 94.16 103 A 1 
ATOM   821  N  NE  . ARG       A 1 103 ? 10.612  -13.129 5.736   1.00 93.89 103 A 1 
ATOM   822  C  CZ  . ARG       A 1 103 ? 9.492   -13.750 6.096   1.00 93.96 103 A 1 
ATOM   823  N  NH1 . ARG       A 1 103 ? 9.356   -15.053 5.920   1.00 90.07 103 A 1 
ATOM   824  N  NH2 . ARG       A 1 103 ? 8.498   -13.060 6.642   1.00 91.23 103 A 1 
ATOM   825  N  N   . VAL       A 1 104 ? 8.805   -13.442 1.423   1.00 96.98 104 A 1 
ATOM   826  C  CA  . VAL       A 1 104 ? 7.639   -14.326 1.374   1.00 96.72 104 A 1 
ATOM   827  C  C   . VAL       A 1 104 ? 7.239   -14.663 -0.060  1.00 96.84 104 A 1 
ATOM   828  O  O   . VAL       A 1 104 ? 6.709   -15.747 -0.314  1.00 96.17 104 A 1 
ATOM   829  C  CB  . VAL       A 1 104 ? 6.431   -13.746 2.151   1.00 95.64 104 A 1 
ATOM   830  C  CG1 . VAL       A 1 104 ? 6.788   -13.588 3.624   1.00 88.71 104 A 1 
ATOM   831  C  CG2 . VAL       A 1 104 ? 5.959   -12.431 1.550   1.00 89.28 104 A 1 
ATOM   832  N  N   . LYS       A 1 105 ? 7.491   -13.753 -1.003  1.00 97.03 105 A 1 
ATOM   833  C  CA  . LYS       A 1 105 ? 7.194   -14.013 -2.416  1.00 97.29 105 A 1 
ATOM   834  C  C   . LYS       A 1 105 ? 8.300   -14.816 -3.092  1.00 97.22 105 A 1 
ATOM   835  O  O   . LYS       A 1 105 ? 8.103   -15.323 -4.200  1.00 96.40 105 A 1 
ATOM   836  C  CB  . LYS       A 1 105 ? 6.983   -12.688 -3.174  1.00 97.22 105 A 1 
ATOM   837  C  CG  . LYS       A 1 105 ? 5.787   -11.866 -2.707  1.00 96.31 105 A 1 
ATOM   838  C  CD  . LYS       A 1 105 ? 4.458   -12.534 -3.031  1.00 95.71 105 A 1 
ATOM   839  C  CE  . LYS       A 1 105 ? 4.179   -12.574 -4.527  1.00 95.14 105 A 1 
ATOM   840  N  NZ  . LYS       A 1 105 ? 2.866   -13.204 -4.832  1.00 94.13 105 A 1 
ATOM   841  N  N   . ASP       A 1 106 ? 9.450   -14.931 -2.430  1.00 97.17 106 A 1 
ATOM   842  C  CA  . ASP       A 1 106 ? 10.628  -15.597 -2.991  1.00 97.04 106 A 1 
ATOM   843  C  C   . ASP       A 1 106 ? 10.941  -15.051 -4.381  1.00 97.09 106 A 1 
ATOM   844  O  O   . ASP       A 1 106 ? 11.176  -15.800 -5.335  1.00 95.99 106 A 1 
ATOM   845  C  CB  . ASP       A 1 106 ? 10.436  -17.118 -3.033  1.00 96.33 106 A 1 
ATOM   846  C  CG  . ASP       A 1 106 ? 11.733  -17.865 -3.316  1.00 93.35 106 A 1 
ATOM   847  O  OD1 . ASP       A 1 106 ? 12.815  -17.326 -3.005  1.00 90.70 106 A 1 
ATOM   848  O  OD2 . ASP       A 1 106 ? 11.663  -18.992 -3.849  1.00 88.80 106 A 1 
ATOM   849  N  N   . SER       A 1 107 ? 10.940  -13.711 -4.483  1.00 97.08 107 A 1 
ATOM   850  C  CA  . SER       A 1 107 ? 11.132  -13.056 -5.771  1.00 97.14 107 A 1 
ATOM   851  C  C   . SER       A 1 107 ? 11.738  -11.676 -5.581  1.00 97.43 107 A 1 
ATOM   852  O  O   . SER       A 1 107 ? 11.374  -10.956 -4.649  1.00 96.99 107 A 1 
ATOM   853  C  CB  . SER       A 1 107 ? 9.806   -12.932 -6.520  1.00 96.48 107 A 1 
ATOM   854  O  OG  . SER       A 1 107 ? 9.971   -12.215 -7.731  1.00 93.97 107 A 1 
ATOM   855  N  N   . GLU       A 1 108 ? 12.660  -11.316 -6.478  1.00 96.28 108 A 1 
ATOM   856  C  CA  . GLU       A 1 108 ? 13.230  -9.974  -6.518  1.00 95.68 108 A 1 
ATOM   857  C  C   . GLU       A 1 108 ? 12.341  -9.015  -7.299  1.00 95.47 108 A 1 
ATOM   858  O  O   . GLU       A 1 108 ? 12.566  -7.801  -7.265  1.00 91.91 108 A 1 
ATOM   859  C  CB  . GLU       A 1 108 ? 14.622  -10.008 -7.154  1.00 94.19 108 A 1 
ATOM   860  C  CG  . GLU       A 1 108 ? 15.627  -10.898 -6.441  1.00 88.41 108 A 1 
ATOM   861  C  CD  . GLU       A 1 108 ? 16.158  -10.270 -5.164  1.00 84.45 108 A 1 
ATOM   862  O  OE1 . GLU       A 1 108 ? 16.221  -9.026  -5.089  1.00 78.10 108 A 1 
ATOM   863  O  OE2 . GLU       A 1 108 ? 16.519  -11.024 -4.242  1.00 78.37 108 A 1 
ATOM   864  N  N   . ASP       A 1 109 ? 11.350  -9.544  -8.001  1.00 96.03 109 A 1 
ATOM   865  C  CA  . ASP       A 1 109 ? 10.527  -8.778  -8.928  1.00 95.50 109 A 1 
ATOM   866  C  C   . ASP       A 1 109 ? 9.065   -8.899  -8.514  1.00 95.91 109 A 1 
ATOM   867  O  O   . ASP       A 1 109 ? 8.336   -9.764  -9.002  1.00 93.51 109 A 1 
ATOM   868  C  CB  . ASP       A 1 109 ? 10.743  -9.293  -10.353 1.00 92.54 109 A 1 
ATOM   869  C  CG  . ASP       A 1 109 ? 9.962   -8.510  -11.392 1.00 86.31 109 A 1 
ATOM   870  O  OD1 . ASP       A 1 109 ? 9.558   -7.365  -11.108 1.00 80.80 109 A 1 
ATOM   871  O  OD2 . ASP       A 1 109 ? 9.769   -9.049  -12.501 1.00 80.10 109 A 1 
ATOM   872  N  N   . VAL       A 1 110 ? 8.649   -8.030  -7.592  1.00 97.46 110 A 1 
ATOM   873  C  CA  . VAL       A 1 110 ? 7.284   -8.037  -7.075  1.00 97.97 110 A 1 
ATOM   874  C  C   . VAL       A 1 110 ? 6.645   -6.685  -7.369  1.00 98.31 110 A 1 
ATOM   875  O  O   . VAL       A 1 110 ? 7.226   -5.651  -7.032  1.00 98.18 110 A 1 
ATOM   876  C  CB  . VAL       A 1 110 ? 7.246   -8.314  -5.559  1.00 97.62 110 A 1 
ATOM   877  C  CG1 . VAL       A 1 110 ? 5.807   -8.372  -5.064  1.00 95.73 110 A 1 
ATOM   878  C  CG2 . VAL       A 1 110 ? 7.974   -9.612  -5.237  1.00 96.12 110 A 1 
ATOM   879  N  N   . PRO       A 1 111 ? 5.452   -6.672  -7.997  1.00 98.58 111 A 1 
ATOM   880  C  CA  . PRO       A 1 111 ? 4.784   -5.395  -8.269  1.00 98.68 111 A 1 
ATOM   881  C  C   . PRO       A 1 111 ? 4.596   -4.583  -6.994  1.00 98.73 111 A 1 
ATOM   882  O  O   . PRO       A 1 111 ? 4.080   -5.084  -5.993  1.00 98.62 111 A 1 
ATOM   883  C  CB  . PRO       A 1 111 ? 3.439   -5.817  -8.868  1.00 98.58 111 A 1 
ATOM   884  C  CG  . PRO       A 1 111 ? 3.725   -7.152  -9.492  1.00 98.16 111 A 1 
ATOM   885  C  CD  . PRO       A 1 111 ? 4.705   -7.811  -8.567  1.00 98.53 111 A 1 
ATOM   886  N  N   . MET       A 1 112 ? 5.034   -3.322  -7.044  1.00 98.72 112 A 1 
ATOM   887  C  CA  . MET       A 1 112 ? 5.047   -2.489  -5.849  1.00 98.75 112 A 1 
ATOM   888  C  C   . MET       A 1 112 ? 4.954   -1.025  -6.239  1.00 98.86 112 A 1 
ATOM   889  O  O   . MET       A 1 112 ? 5.433   -0.620  -7.300  1.00 98.78 112 A 1 
ATOM   890  C  CB  . MET       A 1 112 ? 6.329   -2.744  -5.044  1.00 98.16 112 A 1 
ATOM   891  C  CG  . MET       A 1 112 ? 6.396   -2.044  -3.707  1.00 90.46 112 A 1 
ATOM   892  S  SD  . MET       A 1 112 ? 7.893   -2.484  -2.788  1.00 89.04 112 A 1 
ATOM   893  C  CE  . MET       A 1 112 ? 7.693   -4.247  -2.649  1.00 77.70 112 A 1 
ATOM   894  N  N   . VAL       A 1 113 ? 4.330   -0.238  -5.375  1.00 98.91 113 A 1 
ATOM   895  C  CA  . VAL       A 1 113 ? 4.281   1.216   -5.512  1.00 98.94 113 A 1 
ATOM   896  C  C   . VAL       A 1 113 ? 4.666   1.816   -4.170  1.00 98.94 113 A 1 
ATOM   897  O  O   . VAL       A 1 113 ? 4.156   1.391   -3.129  1.00 98.87 113 A 1 
ATOM   898  C  CB  . VAL       A 1 113 ? 2.879   1.704   -5.935  1.00 98.91 113 A 1 
ATOM   899  C  CG1 . VAL       A 1 113 ? 2.792   3.228   -5.886  1.00 98.63 113 A 1 
ATOM   900  C  CG2 . VAL       A 1 113 ? 2.539   1.201   -7.335  1.00 98.66 113 A 1 
ATOM   901  N  N   . LEU       A 1 114 ? 5.579   2.791   -4.195  1.00 98.93 114 A 1 
ATOM   902  C  CA  . LEU       A 1 114 ? 5.941   3.538   -2.997  1.00 98.94 114 A 1 
ATOM   903  C  C   . LEU       A 1 114 ? 4.947   4.676   -2.809  1.00 98.94 114 A 1 
ATOM   904  O  O   . LEU       A 1 114 ? 4.690   5.443   -3.741  1.00 98.92 114 A 1 
ATOM   905  C  CB  . LEU       A 1 114 ? 7.361   4.088   -3.119  1.00 98.93 114 A 1 
ATOM   906  C  CG  . LEU       A 1 114 ? 7.892   4.895   -1.932  1.00 98.84 114 A 1 
ATOM   907  C  CD1 . LEU       A 1 114 ? 7.982   4.032   -0.679  1.00 98.76 114 A 1 
ATOM   908  C  CD2 . LEU       A 1 114 ? 9.256   5.495   -2.264  1.00 98.76 114 A 1 
ATOM   909  N  N   . VAL       A 1 115 ? 4.371   4.782   -1.611  1.00 98.97 115 A 1 
ATOM   910  C  CA  . VAL       A 1 115 ? 3.356   5.790   -1.324  1.00 98.97 115 A 1 
ATOM   911  C  C   . VAL       A 1 115 ? 3.822   6.659   -0.168  1.00 98.98 115 A 1 
ATOM   912  O  O   . VAL       A 1 115 ? 4.138   6.148   0.909   1.00 98.94 115 A 1 
ATOM   913  C  CB  . VAL       A 1 115 ? 1.998   5.138   -0.986  1.00 98.95 115 A 1 
ATOM   914  C  CG1 . VAL       A 1 115 ? 0.995   6.188   -0.527  1.00 98.68 115 A 1 
ATOM   915  C  CG2 . VAL       A 1 115 ? 1.466   4.378   -2.193  1.00 98.78 115 A 1 
ATOM   916  N  N   . GLY       A 1 116 ? 3.860   7.976   -0.397  1.00 98.96 116 A 1 
ATOM   917  C  CA  . GLY       A 1 116 ? 4.157   8.936   0.651   1.00 98.96 116 A 1 
ATOM   918  C  C   . GLY       A 1 116 ? 2.875   9.622   1.064   1.00 98.95 116 A 1 
ATOM   919  O  O   . GLY       A 1 116 ? 2.408   10.534  0.389   1.00 98.88 116 A 1 
ATOM   920  N  N   . ASN       A 1 117 ? 2.306   9.176   2.180   1.00 98.95 117 A 1 
ATOM   921  C  CA  . ASN       A 1 117 ? 0.992   9.632   2.611   1.00 98.95 117 A 1 
ATOM   922  C  C   . ASN       A 1 117 ? 1.082   10.839  3.541   1.00 98.94 117 A 1 
ATOM   923  O  O   . ASN       A 1 117 ? 2.163   11.205  4.012   1.00 98.90 117 A 1 
ATOM   924  C  CB  . ASN       A 1 117 ? 0.242   8.474   3.281   1.00 98.93 117 A 1 
ATOM   925  C  CG  . ASN       A 1 117 ? -1.222  8.775   3.528   1.00 98.94 117 A 1 
ATOM   926  O  OD1 . ASN       A 1 117 ? -1.904  9.330   2.662   1.00 96.92 117 A 1 
ATOM   927  N  ND2 . ASN       A 1 117 ? -1.693  8.431   4.712   1.00 96.81 117 A 1 
ATOM   928  N  N   . LYS       A 1 118 ? -0.066  11.447  3.789   1.00 98.93 118 A 1 
ATOM   929  C  CA  . LYS       A 1 118 ? -0.238  12.626  4.640   1.00 98.91 118 A 1 
ATOM   930  C  C   . LYS       A 1 118 ? 0.331   13.886  3.995   1.00 98.87 118 A 1 
ATOM   931  O  O   . LYS       A 1 118 ? 0.847   14.778  4.678   1.00 98.72 118 A 1 
ATOM   932  C  CB  . LYS       A 1 118 ? 0.340   12.409  6.043   1.00 98.90 118 A 1 
ATOM   933  C  CG  . LYS       A 1 118 ? -0.165  11.137  6.716   1.00 98.83 118 A 1 
ATOM   934  C  CD  . LYS       A 1 118 ? 0.084   11.129  8.215   1.00 98.77 118 A 1 
ATOM   935  C  CE  . LYS       A 1 118 ? -0.376  9.815   8.839   1.00 98.64 118 A 1 
ATOM   936  N  NZ  . LYS       A 1 118 ? -0.197  9.801   10.312  1.00 98.45 118 A 1 
ATOM   937  N  N   . SER       A 1 119 ? 0.211   13.973  2.666   1.00 98.76 119 A 1 
ATOM   938  C  CA  . SER       A 1 119 ? 0.746   15.112  1.923   1.00 98.63 119 A 1 
ATOM   939  C  C   . SER       A 1 119 ? 0.047   16.422  2.272   1.00 98.57 119 A 1 
ATOM   940  O  O   . SER       A 1 119 ? 0.550   17.491  1.923   1.00 97.94 119 A 1 
ATOM   941  C  CB  . SER       A 1 119 ? 0.645   14.859  0.418   1.00 98.28 119 A 1 
ATOM   942  O  OG  . SER       A 1 119 ? -0.705  14.802  0.000   1.00 95.00 119 A 1 
ATOM   943  N  N   . ASP       A 1 120 ? -1.093  16.348  2.953   1.00 98.75 120 A 1 
ATOM   944  C  CA  . ASP       A 1 120 ? -1.802  17.542  3.391   1.00 98.67 120 A 1 
ATOM   945  C  C   . ASP       A 1 120 ? -1.133  18.225  4.579   1.00 98.61 120 A 1 
ATOM   946  O  O   . ASP       A 1 120 ? -1.410  19.395  4.855   1.00 98.03 120 A 1 
ATOM   947  C  CB  . ASP       A 1 120 ? -3.241  17.186  3.772   1.00 98.55 120 A 1 
ATOM   948  C  CG  . ASP       A 1 120 ? -3.300  16.122  4.846   1.00 98.65 120 A 1 
ATOM   949  O  OD1 . ASP       A 1 120 ? -3.060  14.940  4.523   1.00 98.21 120 A 1 
ATOM   950  O  OD2 . ASP       A 1 120 ? -3.571  16.465  6.018   1.00 98.32 120 A 1 
ATOM   951  N  N   . LEU       A 1 121 ? -0.264  17.520  5.292   1.00 98.43 121 A 1 
ATOM   952  C  CA  . LEU       A 1 121 ? 0.347   18.062  6.499   1.00 98.23 121 A 1 
ATOM   953  C  C   . LEU       A 1 121 ? 1.533   18.968  6.171   1.00 98.04 121 A 1 
ATOM   954  O  O   . LEU       A 1 121 ? 2.317   18.665  5.271   1.00 97.17 121 A 1 
ATOM   955  C  CB  . LEU       A 1 121 ? 0.802   16.935  7.427   1.00 97.93 121 A 1 
ATOM   956  C  CG  . LEU       A 1 121 ? -0.307  16.072  8.029   1.00 97.48 121 A 1 
ATOM   957  C  CD1 . LEU       A 1 121 ? 0.293   14.973  8.894   1.00 96.51 121 A 1 
ATOM   958  C  CD2 . LEU       A 1 121 ? -1.275  16.917  8.841   1.00 96.13 121 A 1 
ATOM   959  N  N   . PRO       A 1 122 ? 1.691   20.074  6.913   1.00 96.71 122 A 1 
ATOM   960  C  CA  . PRO       A 1 122 ? 2.817   20.988  6.660   1.00 96.03 122 A 1 
ATOM   961  C  C   . PRO       A 1 122 ? 4.143   20.517  7.241   1.00 95.48 122 A 1 
ATOM   962  O  O   . PRO       A 1 122 ? 5.196   21.025  6.843   1.00 91.57 122 A 1 
ATOM   963  C  CB  . PRO       A 1 122 ? 2.360   22.282  7.342   1.00 95.00 122 A 1 
ATOM   964  C  CG  . PRO       A 1 122 ? 1.492   21.810  8.464   1.00 93.27 122 A 1 
ATOM   965  C  CD  . PRO       A 1 122 ? 0.778   20.590  7.945   1.00 96.09 122 A 1 
ATOM   966  N  N   . SER       A 1 123 ? 4.117   19.550  8.157   1.00 95.20 123 A 1 
ATOM   967  C  CA  . SER       A 1 123 ? 5.296   19.137  8.918   1.00 95.31 123 A 1 
ATOM   968  C  C   . SER       A 1 123 ? 6.123   18.069  8.200   1.00 96.20 123 A 1 
ATOM   969  O  O   . SER       A 1 123 ? 6.501   17.054  8.794   1.00 93.82 123 A 1 
ATOM   970  C  CB  . SER       A 1 123 ? 4.859   18.634  10.293  1.00 91.77 123 A 1 
ATOM   971  O  OG  . SER       A 1 123 ? 3.835   17.665  10.167  1.00 83.00 123 A 1 
ATOM   972  N  N   . ARG       A 1 124 ? 6.430   18.306  6.920   1.00 97.70 124 A 1 
ATOM   973  C  CA  . ARG       A 1 124 ? 7.172   17.340  6.113   1.00 97.74 124 A 1 
ATOM   974  C  C   . ARG       A 1 124 ? 8.608   17.177  6.616   1.00 97.88 124 A 1 
ATOM   975  O  O   . ARG       A 1 124 ? 9.306   18.162  6.868   1.00 97.16 124 A 1 
ATOM   976  C  CB  . ARG       A 1 124 ? 7.183   17.781  4.647   1.00 96.69 124 A 1 
ATOM   977  C  CG  . ARG       A 1 124 ? 8.024   16.903  3.728   1.00 96.13 124 A 1 
ATOM   978  C  CD  . ARG       A 1 124 ? 8.090   17.476  2.318   1.00 95.27 124 A 1 
ATOM   979  N  NE  . ARG       A 1 124 ? 6.803   17.447  1.626   1.00 95.32 124 A 1 
ATOM   980  C  CZ  . ARG       A 1 124 ? 6.385   16.452  0.851   1.00 96.55 124 A 1 
ATOM   981  N  NH1 . ARG       A 1 124 ? 7.146   15.382  0.659   1.00 92.05 124 A 1 
ATOM   982  N  NH2 . ARG       A 1 124 ? 5.203   16.523  0.254   1.00 93.33 124 A 1 
ATOM   983  N  N   . THR       A 1 125 ? 9.048   15.924  6.740   1.00 98.51 125 A 1 
ATOM   984  C  CA  . THR       A 1 125 ? 10.441  15.618  7.055   1.00 98.40 125 A 1 
ATOM   985  C  C   . THR       A 1 125 ? 11.096  14.750  5.992   1.00 98.38 125 A 1 
ATOM   986  O  O   . THR       A 1 125 ? 12.314  14.551  6.034   1.00 97.50 125 A 1 
ATOM   987  C  CB  . THR       A 1 125 ? 10.576  14.918  8.420   1.00 97.88 125 A 1 
ATOM   988  O  OG1 . THR       A 1 125 ? 9.881   13.671  8.398   1.00 95.25 125 A 1 
ATOM   989  C  CG2 . THR       A 1 125 ? 10.012  15.792  9.535   1.00 94.67 125 A 1 
ATOM   990  N  N   . VAL       A 1 126 ? 10.321  14.217  5.049   1.00 98.52 126 A 1 
ATOM   991  C  CA  . VAL       A 1 126 ? 10.852  13.410  3.955   1.00 98.52 126 A 1 
ATOM   992  C  C   . VAL       A 1 126 ? 10.619  14.170  2.654   1.00 98.37 126 A 1 
ATOM   993  O  O   . VAL       A 1 126 ? 9.475   14.347  2.234   1.00 97.89 126 A 1 
ATOM   994  C  CB  . VAL       A 1 126 ? 10.190  12.019  3.891   1.00 98.42 126 A 1 
ATOM   995  C  CG1 . VAL       A 1 126 ? 10.811  11.192  2.771   1.00 97.74 126 A 1 
ATOM   996  C  CG2 . VAL       A 1 126 ? 10.321  11.299  5.228   1.00 97.90 126 A 1 
ATOM   997  N  N   . ASP       A 1 127 ? 11.705  14.630  2.025   1.00 97.78 127 A 1 
ATOM   998  C  CA  . ASP       A 1 127 ? 11.602  15.379  0.782   1.00 97.62 127 A 1 
ATOM   999  C  C   . ASP       A 1 127 ? 11.070  14.501  -0.342  1.00 98.17 127 A 1 
ATOM   1000 O  O   . ASP       A 1 127 ? 11.326  13.293  -0.390  1.00 97.78 127 A 1 
ATOM   1001 C  CB  . ASP       A 1 127 ? 12.964  15.940  0.368   1.00 95.79 127 A 1 
ATOM   1002 C  CG  . ASP       A 1 127 ? 13.462  17.036  1.289   1.00 87.58 127 A 1 
ATOM   1003 O  OD1 . ASP       A 1 127 ? 12.661  17.574  2.078   1.00 81.05 127 A 1 
ATOM   1004 O  OD2 . ASP       A 1 127 ? 14.662  17.367  1.207   1.00 79.96 127 A 1 
ATOM   1005 N  N   . THR       A 1 128 ? 10.343  15.123  -1.269  1.00 98.02 128 A 1 
ATOM   1006 C  CA  . THR       A 1 128 ? 9.826   14.402  -2.427  1.00 98.19 128 A 1 
ATOM   1007 C  C   . THR       A 1 128 ? 10.959  13.753  -3.215  1.00 98.46 128 A 1 
ATOM   1008 O  O   . THR       A 1 128 ? 10.858  12.586  -3.608  1.00 98.29 128 A 1 
ATOM   1009 C  CB  . THR       A 1 128 ? 9.000   15.335  -3.321  1.00 97.60 128 A 1 
ATOM   1010 O  OG1 . THR       A 1 128 ? 7.891   15.836  -2.570  1.00 93.85 128 A 1 
ATOM   1011 C  CG2 . THR       A 1 128 ? 8.482   14.597  -4.550  1.00 93.38 128 A 1 
ATOM   1012 N  N   . LYS       A 1 129 ? 12.063  14.493  -3.439  1.00 98.33 129 A 1 
ATOM   1013 C  CA  . LYS       A 1 129 ? 13.176  13.936  -4.207  1.00 98.30 129 A 1 
ATOM   1014 C  C   . LYS       A 1 129 ? 13.798  12.734  -3.499  1.00 98.41 129 A 1 
ATOM   1015 O  O   . LYS       A 1 129 ? 14.220  11.771  -4.149  1.00 98.16 129 A 1 
ATOM   1016 C  CB  . LYS       A 1 129 ? 14.247  14.994  -4.478  1.00 97.98 129 A 1 
ATOM   1017 C  CG  . LYS       A 1 129 ? 15.403  14.456  -5.312  1.00 90.41 129 A 1 
ATOM   1018 C  CD  . LYS       A 1 129 ? 16.261  15.547  -5.901  1.00 84.90 129 A 1 
ATOM   1019 C  CE  . LYS       A 1 129 ? 17.255  14.966  -6.904  1.00 76.11 129 A 1 
ATOM   1020 N  NZ  . LYS       A 1 129 ? 18.137  13.935  -6.304  1.00 67.94 129 A 1 
ATOM   1021 N  N   . GLN       A 1 130 ? 13.857  12.792  -2.169  1.00 97.95 130 A 1 
ATOM   1022 C  CA  . GLN       A 1 130 ? 14.373  11.679  -1.377  1.00 97.68 130 A 1 
ATOM   1023 C  C   . GLN       A 1 130 ? 13.578  10.405  -1.663  1.00 98.26 130 A 1 
ATOM   1024 O  O   . GLN       A 1 130 ? 14.146  9.326   -1.881  1.00 98.05 130 A 1 
ATOM   1025 C  CB  . GLN       A 1 130 ? 14.300  12.054  0.105   1.00 95.81 130 A 1 
ATOM   1026 C  CG  . GLN       A 1 130 ? 15.015  11.132  1.060   1.00 85.56 130 A 1 
ATOM   1027 C  CD  . GLN       A 1 130 ? 14.886  11.619  2.494   1.00 86.04 130 A 1 
ATOM   1028 O  OE1 . GLN       A 1 130 ? 14.160  12.582  2.781   1.00 78.68 130 A 1 
ATOM   1029 N  NE2 . GLN       A 1 130 ? 15.583  10.965  3.410   1.00 75.51 130 A 1 
ATOM   1030 N  N   . ALA       A 1 131 ? 12.249  10.524  -1.674  1.00 98.61 131 A 1 
ATOM   1031 C  CA  . ALA       A 1 131 ? 11.388  9.378   -1.953  1.00 98.76 131 A 1 
ATOM   1032 C  C   . ALA       A 1 131 ? 11.467  8.964   -3.419  1.00 98.80 131 A 1 
ATOM   1033 O  O   . ALA       A 1 131 ? 11.453  7.769   -3.730  1.00 98.73 131 A 1 
ATOM   1034 C  CB  . ALA       A 1 131 ? 9.951   9.697   -1.551  1.00 98.72 131 A 1 
ATOM   1035 N  N   . GLN       A 1 132 ? 11.541  9.946   -4.327  1.00 98.80 132 A 1 
ATOM   1036 C  CA  . GLN       A 1 132 ? 11.691  9.648   -5.749  1.00 98.76 132 A 1 
ATOM   1037 C  C   . GLN       A 1 132 ? 12.971  8.858   -6.004  1.00 98.77 132 A 1 
ATOM   1038 O  O   . GLN       A 1 132 ? 12.976  7.907   -6.795  1.00 98.64 132 A 1 
ATOM   1039 C  CB  . GLN       A 1 132 ? 11.702  10.941  -6.569  1.00 98.56 132 A 1 
ATOM   1040 C  CG  . GLN       A 1 132 ? 10.348  11.621  -6.677  1.00 93.77 132 A 1 
ATOM   1041 C  CD  . GLN       A 1 132 ? 10.422  12.980  -7.346  1.00 92.72 132 A 1 
ATOM   1042 O  OE1 . GLN       A 1 132 ? 11.456  13.649  -7.314  1.00 88.37 132 A 1 
ATOM   1043 N  NE2 . GLN       A 1 132 ? 9.320   13.405  -7.955  1.00 84.84 132 A 1 
ATOM   1044 N  N   . ASP       A 1 133 ? 14.055  9.254   -5.340  1.00 98.79 133 A 1 
ATOM   1045 C  CA  . ASP       A 1 133 ? 15.329  8.559   -5.500  1.00 98.74 133 A 1 
ATOM   1046 C  C   . ASP       A 1 133 ? 15.231  7.115   -5.012  1.00 98.76 133 A 1 
ATOM   1047 O  O   . ASP       A 1 133 ? 15.762  6.198   -5.648  1.00 98.56 133 A 1 
ATOM   1048 C  CB  . ASP       A 1 133 ? 16.441  9.294   -4.743  1.00 98.59 133 A 1 
ATOM   1049 C  CG  . ASP       A 1 133 ? 16.860  10.591  -5.418  1.00 97.56 133 A 1 
ATOM   1050 O  OD1 . ASP       A 1 133 ? 16.466  10.826  -6.577  1.00 95.90 133 A 1 
ATOM   1051 O  OD2 . ASP       A 1 133 ? 17.599  11.371  -4.783  1.00 95.82 133 A 1 
ATOM   1052 N  N   . LEU       A 1 134 ? 14.556  6.901   -3.879  1.00 98.62 134 A 1 
ATOM   1053 C  CA  . LEU       A 1 134 ? 14.382  5.544   -3.366  1.00 98.65 134 A 1 
ATOM   1054 C  C   . LEU       A 1 134 ? 13.571  4.701   -4.344  1.00 98.67 134 A 1 
ATOM   1055 O  O   . LEU       A 1 134 ? 13.948  3.572   -4.671  1.00 98.58 134 A 1 
ATOM   1056 C  CB  . LEU       A 1 134 ? 13.705  5.558   -1.993  1.00 98.62 134 A 1 
ATOM   1057 C  CG  . LEU       A 1 134 ? 13.587  4.183   -1.327  1.00 98.37 134 A 1 
ATOM   1058 C  CD1 . LEU       A 1 134 ? 14.965  3.648   -0.962  1.00 97.95 134 A 1 
ATOM   1059 C  CD2 . LEU       A 1 134 ? 12.695  4.247   -0.096  1.00 97.91 134 A 1 
ATOM   1060 N  N   . ALA       A 1 135 ? 12.457  5.249   -4.821  1.00 98.78 135 A 1 
ATOM   1061 C  CA  . ALA       A 1 135 ? 11.623  4.523   -5.776  1.00 98.78 135 A 1 
ATOM   1062 C  C   . ALA       A 1 135 ? 12.403  4.189   -7.045  1.00 98.70 135 A 1 
ATOM   1063 O  O   . ALA       A 1 135 ? 12.301  3.073   -7.566  1.00 98.54 135 A 1 
ATOM   1064 C  CB  . ALA       A 1 135 ? 10.376  5.336   -6.105  1.00 98.75 135 A 1 
ATOM   1065 N  N   . ARG       A 1 136 ? 13.199  5.144   -7.539  1.00 98.74 136 A 1 
ATOM   1066 C  CA  . ARG       A 1 136 ? 14.009  4.899   -8.728  1.00 98.66 136 A 1 
ATOM   1067 C  C   . ARG       A 1 136 ? 14.992  3.759   -8.496  1.00 98.59 136 A 1 
ATOM   1068 O  O   . ARG       A 1 136 ? 15.205  2.924   -9.382  1.00 98.30 136 A 1 
ATOM   1069 C  CB  . ARG       A 1 136 ? 14.749  6.172   -9.154  1.00 98.47 136 A 1 
ATOM   1070 C  CG  . ARG       A 1 136 ? 15.502  6.019   -10.471 1.00 89.23 136 A 1 
ATOM   1071 C  CD  . ARG       A 1 136 ? 16.210  7.296   -10.893 1.00 88.75 136 A 1 
ATOM   1072 N  NE  . ARG       A 1 136 ? 17.320  7.634   -10.007 1.00 80.95 136 A 1 
ATOM   1073 C  CZ  . ARG       A 1 136 ? 17.307  8.610   -9.107  1.00 74.22 136 A 1 
ATOM   1074 N  NH1 . ARG       A 1 136 ? 16.232  9.373   -8.965  1.00 67.05 136 A 1 
ATOM   1075 N  NH2 . ARG       A 1 136 ? 18.369  8.828   -8.345  1.00 67.46 136 A 1 
ATOM   1076 N  N   . SER       A 1 137 ? 15.581  3.709   -7.297  1.00 98.53 137 A 1 
ATOM   1077 C  CA  . SER       A 1 137 ? 16.528  2.642   -6.978  1.00 98.39 137 A 1 
ATOM   1078 C  C   . SER       A 1 137 ? 15.847  1.274   -6.975  1.00 98.33 137 A 1 
ATOM   1079 O  O   . SER       A 1 137 ? 16.491  0.259   -7.249  1.00 97.96 137 A 1 
ATOM   1080 C  CB  . SER       A 1 137 ? 17.208  2.908   -5.630  1.00 98.20 137 A 1 
ATOM   1081 O  OG  . SER       A 1 137 ? 16.362  2.600   -4.540  1.00 95.83 137 A 1 
ATOM   1082 N  N   . TYR       A 1 138 ? 14.553  1.242   -6.666  1.00 98.32 138 A 1 
ATOM   1083 C  CA  . TYR       A 1 138 ? 13.776  0.004   -6.675  1.00 98.28 138 A 1 
ATOM   1084 C  C   . TYR       A 1 138 ? 13.150  -0.282  -8.035  1.00 98.19 138 A 1 
ATOM   1085 O  O   . TYR       A 1 138 ? 12.663  -1.395  -8.260  1.00 97.70 138 A 1 
ATOM   1086 C  CB  . TYR       A 1 138 ? 12.647  0.074   -5.643  1.00 98.23 138 A 1 
ATOM   1087 C  CG  . TYR       A 1 138 ? 13.066  0.135   -4.188  1.00 98.26 138 A 1 
ATOM   1088 C  CD1 . TYR       A 1 138 ? 14.301  -0.327  -3.755  1.00 97.54 138 A 1 
ATOM   1089 C  CD2 . TYR       A 1 138 ? 12.187  0.632   -3.234  1.00 97.62 138 A 1 
ATOM   1090 C  CE1 . TYR       A 1 138 ? 14.656  -0.282  -2.413  1.00 97.13 138 A 1 
ATOM   1091 C  CE2 . TYR       A 1 138 ? 12.528  0.676   -1.895  1.00 97.22 138 A 1 
ATOM   1092 C  CZ  . TYR       A 1 138 ? 13.762  0.220   -1.491  1.00 97.55 138 A 1 
ATOM   1093 O  OH  . TYR       A 1 138 ? 14.096  0.263   -0.158  1.00 96.47 138 A 1 
ATOM   1094 N  N   . GLY       A 1 139 ? 13.126  0.704   -8.924  1.00 98.32 139 A 1 
ATOM   1095 C  CA  . GLY       A 1 139 ? 12.464  0.552   -10.208 1.00 98.21 139 A 1 
ATOM   1096 C  C   . GLY       A 1 139 ? 10.952  0.505   -10.102 1.00 98.36 139 A 1 
ATOM   1097 O  O   . GLY       A 1 139 ? 10.300  -0.216  -10.860 1.00 97.98 139 A 1 
ATOM   1098 N  N   . ILE       A 1 140 ? 10.388  1.279   -9.168  1.00 98.49 140 A 1 
ATOM   1099 C  CA  . ILE       A 1 140 ? 8.943   1.282   -8.939  1.00 98.67 140 A 1 
ATOM   1100 C  C   . ILE       A 1 140 ? 8.415   2.713   -8.954  1.00 98.79 140 A 1 
ATOM   1101 O  O   . ILE       A 1 140 ? 9.177   3.665   -8.770  1.00 98.77 140 A 1 
ATOM   1102 C  CB  . ILE       A 1 140 ? 8.570   0.594   -7.602  1.00 98.62 140 A 1 
ATOM   1103 C  CG1 . ILE       A 1 140 ? 9.087   1.408   -6.410  1.00 98.43 140 A 1 
ATOM   1104 C  CG2 . ILE       A 1 140 ? 9.114   -0.833  -7.566  1.00 98.14 140 A 1 
ATOM   1105 C  CD1 . ILE       A 1 140 ? 8.718   0.824   -5.049  1.00 98.06 140 A 1 
ATOM   1106 N  N   . PRO       A 1 141 ? 7.111   2.888   -9.172  1.00 98.84 141 A 1 
ATOM   1107 C  CA  . PRO       A 1 141 ? 6.529   4.235   -9.120  1.00 98.88 141 A 1 
ATOM   1108 C  C   . PRO       A 1 141 ? 6.466   4.778   -7.698  1.00 98.92 141 A 1 
ATOM   1109 O  O   . PRO       A 1 141 ? 6.425   4.020   -6.727  1.00 98.88 141 A 1 
ATOM   1110 C  CB  . PRO       A 1 141 ? 5.108   4.037   -9.669  1.00 98.81 141 A 1 
ATOM   1111 C  CG  . PRO       A 1 141 ? 5.134   2.710   -10.369 1.00 98.26 141 A 1 
ATOM   1112 C  CD  . PRO       A 1 141 ? 6.127   1.884   -9.616  1.00 98.79 141 A 1 
ATOM   1113 N  N   . PHE       A 1 142 ? 6.449   6.113   -7.601  1.00 98.88 142 A 1 
ATOM   1114 C  CA  . PHE       A 1 142 ? 6.243   6.810   -6.335  1.00 98.88 142 A 1 
ATOM   1115 C  C   . PHE       A 1 142 ? 5.068   7.763   -6.482  1.00 98.87 142 A 1 
ATOM   1116 O  O   . PHE       A 1 142 ? 5.011   8.531   -7.446  1.00 98.76 142 A 1 
ATOM   1117 C  CB  . PHE       A 1 142 ? 7.494   7.588   -5.916  1.00 98.83 142 A 1 
ATOM   1118 C  CG  . PHE       A 1 142 ? 7.255   8.551   -4.778  1.00 98.78 142 A 1 
ATOM   1119 C  CD1 . PHE       A 1 142 ? 6.774   8.102   -3.558  1.00 98.54 142 A 1 
ATOM   1120 C  CD2 . PHE       A 1 142 ? 7.503   9.910   -4.930  1.00 98.49 142 A 1 
ATOM   1121 C  CE1 . PHE       A 1 142 ? 6.541   8.988   -2.516  1.00 98.26 142 A 1 
ATOM   1122 C  CE2 . PHE       A 1 142 ? 7.278   10.800  -3.892  1.00 98.23 142 A 1 
ATOM   1123 C  CZ  . PHE       A 1 142 ? 6.797   10.337  -2.683  1.00 98.38 142 A 1 
ATOM   1124 N  N   . ILE       A 1 143 ? 4.136   7.710   -5.536  1.00 98.90 143 A 1 
ATOM   1125 C  CA  . ILE       A 1 143 ? 2.958   8.573   -5.552  1.00 98.89 143 A 1 
ATOM   1126 C  C   . ILE       A 1 143 ? 2.752   9.159   -4.162  1.00 98.92 143 A 1 
ATOM   1127 O  O   . ILE       A 1 143 ? 2.727   8.428   -3.173  1.00 98.82 143 A 1 
ATOM   1128 C  CB  . ILE       A 1 143 ? 1.695   7.797   -5.992  1.00 98.67 143 A 1 
ATOM   1129 C  CG1 . ILE       A 1 143 ? 1.882   7.250   -7.410  1.00 95.78 143 A 1 
ATOM   1130 C  CG2 . ILE       A 1 143 ? 0.454   8.683   -5.918  1.00 96.04 143 A 1 
ATOM   1131 C  CD1 . ILE       A 1 143 ? 0.804   6.292   -7.851  1.00 86.88 143 A 1 
ATOM   1132 N  N   . GLU       A 1 144 ? 2.614   10.487  -4.096  1.00 98.77 144 A 1 
ATOM   1133 C  CA  . GLU       A 1 144 ? 2.247   11.133  -2.841  1.00 98.72 144 A 1 
ATOM   1134 C  C   . GLU       A 1 144 ? 0.732   11.178  -2.721  1.00 98.79 144 A 1 
ATOM   1135 O  O   . GLU       A 1 144 ? 0.021   11.467  -3.690  1.00 98.61 144 A 1 
ATOM   1136 C  CB  . GLU       A 1 144 ? 2.841   12.537  -2.737  1.00 98.22 144 A 1 
ATOM   1137 C  CG  . GLU       A 1 144 ? 4.333   12.510  -2.425  1.00 94.00 144 A 1 
ATOM   1138 C  CD  . GLU       A 1 144 ? 4.910   13.853  -2.014  1.00 94.75 144 A 1 
ATOM   1139 O  OE1 . GLU       A 1 144 ? 6.101   13.883  -1.645  1.00 91.23 144 A 1 
ATOM   1140 O  OE2 . GLU       A 1 144 ? 4.180   14.868  -2.060  1.00 91.70 144 A 1 
ATOM   1141 N  N   . THR       A 1 145 ? 0.241   10.876  -1.521  1.00 98.91 145 A 1 
ATOM   1142 C  CA  . THR       A 1 145 ? -1.191  10.798  -1.278  1.00 98.94 145 A 1 
ATOM   1143 C  C   . THR       A 1 145 ? -1.580  11.562  -0.027  1.00 98.94 145 A 1 
ATOM   1144 O  O   . THR       A 1 145 ? -0.754  11.841  0.844   1.00 98.90 145 A 1 
ATOM   1145 C  CB  . THR       A 1 145 ? -1.665  9.343   -1.087  1.00 98.93 145 A 1 
ATOM   1146 O  OG1 . THR       A 1 145 ? -1.025  8.776   0.064   1.00 98.72 145 A 1 
ATOM   1147 C  CG2 . THR       A 1 145 ? -1.357  8.489   -2.309  1.00 98.55 145 A 1 
ATOM   1148 N  N   . SER       A 1 146 ? -2.862  11.871  0.053   1.00 98.91 146 A 1 
ATOM   1149 C  CA  . SER       A 1 146 ? -3.488  12.290  1.297   1.00 98.92 146 A 1 
ATOM   1150 C  C   . SER       A 1 146 ? -4.785  11.512  1.434   1.00 98.92 146 A 1 
ATOM   1151 O  O   . SER       A 1 146 ? -5.721  11.715  0.660   1.00 98.86 146 A 1 
ATOM   1152 C  CB  . SER       A 1 146 ? -3.779  13.787  1.312   1.00 98.89 146 A 1 
ATOM   1153 O  OG  . SER       A 1 146 ? -4.573  14.106  2.449   1.00 98.79 146 A 1 
ATOM   1154 N  N   . ALA       A 1 147 ? -4.836  10.613  2.410   1.00 98.90 147 A 1 
ATOM   1155 C  CA  . ALA       A 1 147 ? -6.088  9.928   2.701   1.00 98.90 147 A 1 
ATOM   1156 C  C   . ALA       A 1 147 ? -7.140  10.917  3.183   1.00 98.85 147 A 1 
ATOM   1157 O  O   . ALA       A 1 147 ? -8.338  10.641  3.084   1.00 98.70 147 A 1 
ATOM   1158 C  CB  . ALA       A 1 147 ? -5.867  8.833   3.742   1.00 98.87 147 A 1 
ATOM   1159 N  N   . LYS       A 1 148 ? -6.708  12.065  3.699   1.00 98.82 148 A 1 
ATOM   1160 C  CA  . LYS       A 1 148 ? -7.642  13.063  4.206   1.00 98.76 148 A 1 
ATOM   1161 C  C   . LYS       A 1 148 ? -8.357  13.798  3.079   1.00 98.69 148 A 1 
ATOM   1162 O  O   . LYS       A 1 148 ? -9.582  13.934  3.106   1.00 98.41 148 A 1 
ATOM   1163 C  CB  . LYS       A 1 148 ? -6.909  14.059  5.111   1.00 98.67 148 A 1 
ATOM   1164 C  CG  . LYS       A 1 148 ? -7.832  15.072  5.771   1.00 98.19 148 A 1 
ATOM   1165 C  CD  . LYS       A 1 148 ? -7.091  15.913  6.797   1.00 97.21 148 A 1 
ATOM   1166 C  CE  . LYS       A 1 148 ? -8.032  16.873  7.504   1.00 95.01 148 A 1 
ATOM   1167 N  NZ  . LYS       A 1 148 ? -7.331  17.660  8.549   1.00 89.48 148 A 1 
ATOM   1168 N  N   . THR       A 1 149 ? -7.612  14.270  2.082   1.00 98.78 149 A 1 
ATOM   1169 C  CA  . THR       A 1 149 ? -8.198  15.035  0.979   1.00 98.73 149 A 1 
ATOM   1170 C  C   . THR       A 1 149 ? -8.554  14.161  -0.216  1.00 98.67 149 A 1 
ATOM   1171 O  O   . THR       A 1 149 ? -9.238  14.626  -1.129  1.00 98.31 149 A 1 
ATOM   1172 C  CB  . THR       A 1 149 ? -7.241  16.135  0.494   1.00 98.64 149 A 1 
ATOM   1173 O  OG1 . THR       A 1 149 ? -6.124  15.537  -0.166  1.00 97.86 149 A 1 
ATOM   1174 C  CG2 . THR       A 1 149 ? -6.759  16.988  1.660   1.00 97.49 149 A 1 
ATOM   1175 N  N   . ARG       A 1 150 ? -8.096  12.928  -0.220  1.00 98.58 150 A 1 
ATOM   1176 C  CA  . ARG       A 1 150 ? -8.227  11.934  -1.287  1.00 98.55 150 A 1 
ATOM   1177 C  C   . ARG       A 1 150 ? -7.260  12.162  -2.449  1.00 98.62 150 A 1 
ATOM   1178 O  O   . ARG       A 1 150 ? -7.277  11.408  -3.423  1.00 98.27 150 A 1 
ATOM   1179 C  CB  . ARG       A 1 150 ? -9.669  11.802  -1.794  1.00 97.88 150 A 1 
ATOM   1180 C  CG  . ARG       A 1 150 ? -10.037 10.375  -2.187  1.00 94.46 150 A 1 
ATOM   1181 C  CD  . ARG       A 1 150 ? -11.525 10.192  -2.469  1.00 93.80 150 A 1 
ATOM   1182 N  NE  . ARG       A 1 150 ? -11.846 8.778   -2.647  1.00 90.88 150 A 1 
ATOM   1183 C  CZ  . ARG       A 1 150 ? -11.631 8.093   -3.765  1.00 90.03 150 A 1 
ATOM   1184 N  NH1 . ARG       A 1 150 ? -11.121 8.702   -4.828  1.00 81.95 150 A 1 
ATOM   1185 N  NH2 . ARG       A 1 150 ? -11.924 6.801   -3.825  1.00 83.09 150 A 1 
ATOM   1186 N  N   . GLN       A 1 151 ? -6.387  13.175  -2.348  1.00 98.65 151 A 1 
ATOM   1187 C  CA  . GLN       A 1 151 ? -5.399  13.409  -3.398  1.00 98.67 151 A 1 
ATOM   1188 C  C   . GLN       A 1 151 ? -4.522  12.175  -3.578  1.00 98.80 151 A 1 
ATOM   1189 O  O   . GLN       A 1 151 ? -3.951  11.655  -2.621  1.00 98.66 151 A 1 
ATOM   1190 C  CB  . GLN       A 1 151 ? -4.526  14.617  -3.062  1.00 98.23 151 A 1 
ATOM   1191 C  CG  . GLN       A 1 151 ? -3.518  14.951  -4.157  1.00 91.92 151 A 1 
ATOM   1192 C  CD  . GLN       A 1 151 ? -2.711  16.197  -3.853  1.00 85.16 151 A 1 
ATOM   1193 O  OE1 . GLN       A 1 151 ? -2.370  16.465  -2.703  1.00 76.55 151 A 1 
ATOM   1194 N  NE2 . GLN       A 1 151 ? -2.395  16.968  -4.884  1.00 71.80 151 A 1 
ATOM   1195 N  N   . GLY       A 1 152 ? -4.425  11.700  -4.822  1.00 98.84 152 A 1 
ATOM   1196 C  CA  . GLY       A 1 152 ? -3.536  10.605  -5.168  1.00 98.87 152 A 1 
ATOM   1197 C  C   . GLY       A 1 152 ? -3.994  9.219   -4.771  1.00 98.91 152 A 1 
ATOM   1198 O  O   . GLY       A 1 152 ? -3.301  8.243   -5.070  1.00 98.83 152 A 1 
ATOM   1199 N  N   . VAL       A 1 153 ? -5.152  9.097   -4.111  1.00 98.85 153 A 1 
ATOM   1200 C  CA  . VAL       A 1 153 ? -5.555  7.796   -3.571  1.00 98.86 153 A 1 
ATOM   1201 C  C   . VAL       A 1 153 ? -5.899  6.810   -4.685  1.00 98.82 153 A 1 
ATOM   1202 O  O   . VAL       A 1 153 ? -5.345  5.708   -4.735  1.00 98.68 153 A 1 
ATOM   1203 C  CB  . VAL       A 1 153 ? -6.716  7.950   -2.565  1.00 98.84 153 A 1 
ATOM   1204 C  CG1 . VAL       A 1 153 ? -7.237  6.582   -2.131  1.00 98.60 153 A 1 
ATOM   1205 C  CG2 . VAL       A 1 153 ? -6.243  8.740   -1.349  1.00 98.62 153 A 1 
ATOM   1206 N  N   . ASP       A 1 154 ? -6.811  7.193   -5.589  1.00 98.46 154 A 1 
ATOM   1207 C  CA  . ASP       A 1 154 ? -7.113  6.315   -6.723  1.00 98.26 154 A 1 
ATOM   1208 C  C   . ASP       A 1 154 ? -5.849  6.019   -7.522  1.00 98.43 154 A 1 
ATOM   1209 O  O   . ASP       A 1 154 ? -5.600  4.873   -7.913  1.00 98.33 154 A 1 
ATOM   1210 C  CB  . ASP       A 1 154 ? -8.154  6.950   -7.650  1.00 97.61 154 A 1 
ATOM   1211 C  CG  . ASP       A 1 154 ? -9.563  6.933   -7.080  1.00 96.20 154 A 1 
ATOM   1212 O  OD1 . ASP       A 1 154 ? -9.808  6.256   -6.063  1.00 93.61 154 A 1 
ATOM   1213 O  OD2 . ASP       A 1 154 ? -10.431 7.609   -7.671  1.00 92.39 154 A 1 
ATOM   1214 N  N   . ASP       A 1 155 ? -5.041  7.061   -7.767  1.00 98.49 155 A 1 
ATOM   1215 C  CA  . ASP       A 1 155 ? -3.817  6.916   -8.553  1.00 98.59 155 A 1 
ATOM   1216 C  C   . ASP       A 1 155 ? -2.890  5.864   -7.947  1.00 98.73 155 A 1 
ATOM   1217 O  O   . ASP       A 1 155 ? -2.312  5.046   -8.668  1.00 98.65 155 A 1 
ATOM   1218 C  CB  . ASP       A 1 155 ? -3.109  8.273   -8.648  1.00 98.36 155 A 1 
ATOM   1219 C  CG  . ASP       A 1 155 ? -2.045  8.320   -9.731  1.00 89.65 155 A 1 
ATOM   1220 O  OD1 . ASP       A 1 155 ? -2.111  7.514   -10.680 1.00 86.19 155 A 1 
ATOM   1221 O  OD2 . ASP       A 1 155 ? -1.154  9.190   -9.633  1.00 85.75 155 A 1 
ATOM   1222 N  N   . ALA       A 1 156 ? -2.742  5.862   -6.625  1.00 98.83 156 A 1 
ATOM   1223 C  CA  . ALA       A 1 156 ? -1.858  4.902   -5.967  1.00 98.89 156 A 1 
ATOM   1224 C  C   . ALA       A 1 156 ? -2.314  3.467   -6.214  1.00 98.87 156 A 1 
ATOM   1225 O  O   . ALA       A 1 156 ? -1.518  2.606   -6.603  1.00 98.81 156 A 1 
ATOM   1226 C  CB  . ALA       A 1 156 ? -1.785  5.191   -4.467  1.00 98.90 156 A 1 
ATOM   1227 N  N   . PHE       A 1 157 ? -3.597  3.197   -5.998  1.00 98.79 157 A 1 
ATOM   1228 C  CA  . PHE       A 1 157 ? -4.109  1.838   -6.181  1.00 98.74 157 A 1 
ATOM   1229 C  C   . PHE       A 1 157 ? -4.160  1.449   -7.657  1.00 98.64 157 A 1 
ATOM   1230 O  O   . PHE       A 1 157 ? -3.817  0.317   -8.013  1.00 98.52 157 A 1 
ATOM   1231 C  CB  . PHE       A 1 157 ? -5.486  1.697   -5.531  1.00 98.72 157 A 1 
ATOM   1232 C  CG  . PHE       A 1 157 ? -5.435  1.627   -4.025  1.00 98.75 157 A 1 
ATOM   1233 C  CD1 . PHE       A 1 157 ? -5.243  0.413   -3.379  1.00 98.60 157 A 1 
ATOM   1234 C  CD2 . PHE       A 1 157 ? -5.573  2.770   -3.253  1.00 98.61 157 A 1 
ATOM   1235 C  CE1 . PHE       A 1 157 ? -5.192  0.340   -1.994  1.00 98.46 157 A 1 
ATOM   1236 C  CE2 . PHE       A 1 157 ? -5.519  2.706   -1.867  1.00 98.44 157 A 1 
ATOM   1237 C  CZ  . PHE       A 1 157 ? -5.331  1.487   -1.237  1.00 98.58 157 A 1 
ATOM   1238 N  N   . TYR       A 1 158 ? -4.582  2.371   -8.514  1.00 98.48 158 A 1 
ATOM   1239 C  CA  . TYR       A 1 158 ? -4.675  2.068   -9.943  1.00 98.35 158 A 1 
ATOM   1240 C  C   . TYR       A 1 158 ? -3.288  1.833   -10.540 1.00 98.33 158 A 1 
ATOM   1241 O  O   . TYR       A 1 158 ? -3.113  0.957   -11.396 1.00 98.13 158 A 1 
ATOM   1242 C  CB  . TYR       A 1 158 ? -5.379  3.201   -10.697 1.00 98.00 158 A 1 
ATOM   1243 C  CG  . TYR       A 1 158 ? -6.871  3.331   -10.447 1.00 97.36 158 A 1 
ATOM   1244 C  CD1 . TYR       A 1 158 ? -7.501  2.672   -9.401  1.00 95.20 158 A 1 
ATOM   1245 C  CD2 . TYR       A 1 158 ? -7.653  4.135   -11.276 1.00 94.57 158 A 1 
ATOM   1246 C  CE1 . TYR       A 1 158 ? -8.864  2.804   -9.180  1.00 93.30 158 A 1 
ATOM   1247 C  CE2 . TYR       A 1 158 ? -9.012  4.275   -11.067 1.00 93.30 158 A 1 
ATOM   1248 C  CZ  . TYR       A 1 158 ? -9.612  3.608   -10.018 1.00 93.58 158 A 1 
ATOM   1249 O  OH  . TYR       A 1 158 ? -10.968 3.745   -9.804  1.00 90.93 158 A 1 
ATOM   1250 N  N   . THR       A 1 159 ? -2.293  2.615   -10.101 1.00 98.61 159 A 1 
ATOM   1251 C  CA  . THR       A 1 159 ? -0.925  2.423   -10.574 1.00 98.71 159 A 1 
ATOM   1252 C  C   . THR       A 1 159 ? -0.404  1.053   -10.159 1.00 98.73 159 A 1 
ATOM   1253 O  O   . THR       A 1 159 ? 0.303   0.394   -10.929 1.00 98.68 159 A 1 
ATOM   1254 C  CB  . THR       A 1 159 ? -0.009  3.544   -10.060 1.00 98.74 159 A 1 
ATOM   1255 O  OG1 . THR       A 1 159 ? -0.448  4.790   -10.609 1.00 98.14 159 A 1 
ATOM   1256 C  CG2 . THR       A 1 159 ? 1.440   3.309   -10.480 1.00 98.06 159 A 1 
ATOM   1257 N  N   . LEU       A 1 160 ? -0.758  0.603   -8.963  1.00 98.81 160 A 1 
ATOM   1258 C  CA  . LEU       A 1 160 ? -0.344  -0.732  -8.539  1.00 98.80 160 A 1 
ATOM   1259 C  C   . LEU       A 1 160 ? -0.948  -1.804  -9.442  1.00 98.69 160 A 1 
ATOM   1260 O  O   . LEU       A 1 160 ? -0.267  -2.764  -9.818  1.00 98.53 160 A 1 
ATOM   1261 C  CB  . LEU       A 1 160 ? -0.718  -0.978  -7.073  1.00 98.83 160 A 1 
ATOM   1262 C  CG  . LEU       A 1 160 ? -0.291  -2.338  -6.516  1.00 98.73 160 A 1 
ATOM   1263 C  CD1 . LEU       A 1 160 ? 1.212   -2.555  -6.676  1.00 98.64 160 A 1 
ATOM   1264 C  CD2 . LEU       A 1 160 ? -0.695  -2.460  -5.051  1.00 98.66 160 A 1 
ATOM   1265 N  N   . VAL       A 1 161 ? -2.219  -1.651  -9.813  1.00 98.51 161 A 1 
ATOM   1266 C  CA  . VAL       A 1 161 ? -2.832  -2.586  -10.755 1.00 98.29 161 A 1 
ATOM   1267 C  C   . VAL       A 1 161 ? -2.053  -2.599  -12.067 1.00 98.10 161 A 1 
ATOM   1268 O  O   . VAL       A 1 161 ? -1.794  -3.665  -12.638 1.00 97.83 161 A 1 
ATOM   1269 C  CB  . VAL       A 1 161 ? -4.316  -2.240  -10.993 1.00 98.08 161 A 1 
ATOM   1270 C  CG1 . VAL       A 1 161 ? -4.884  -3.051  -12.151 1.00 97.56 161 A 1 
ATOM   1271 C  CG2 . VAL       A 1 161 ? -5.119  -2.488  -9.721  1.00 97.59 161 A 1 
ATOM   1272 N  N   . ARG       A 1 162 ? -1.656  -1.425  -12.552 1.00 98.38 162 A 1 
ATOM   1273 C  CA  . ARG       A 1 162 ? -0.881  -1.356  -13.792 1.00 98.19 162 A 1 
ATOM   1274 C  C   . ARG       A 1 162 ? 0.468   -2.056  -13.646 1.00 98.09 162 A 1 
ATOM   1275 O  O   . ARG       A 1 162 ? 0.947   -2.691  -14.596 1.00 97.89 162 A 1 
ATOM   1276 C  CB  . ARG       A 1 162 ? -0.697  0.101   -14.225 1.00 98.04 162 A 1 
ATOM   1277 C  CG  . ARG       A 1 162 ? -2.008  0.783   -14.586 1.00 97.42 162 A 1 
ATOM   1278 C  CD  . ARG       A 1 162 ? -1.821  2.187   -15.119 1.00 96.56 162 A 1 
ATOM   1279 N  NE  . ARG       A 1 162 ? -3.118  2.817   -15.374 1.00 95.84 162 A 1 
ATOM   1280 C  CZ  . ARG       A 1 162 ? -3.645  3.785   -14.636 1.00 95.41 162 A 1 
ATOM   1281 N  NH1 . ARG       A 1 162 ? -2.981  4.283   -13.605 1.00 92.75 162 A 1 
ATOM   1282 N  NH2 . ARG       A 1 162 ? -4.845  4.258   -14.939 1.00 93.73 162 A 1 
ATOM   1283 N  N   . GLU       A 1 163 ? 1.088   -1.957  -12.473 1.00 98.32 163 A 1 
ATOM   1284 C  CA  . GLU       A 1 163 ? 2.344   -2.670  -12.229 1.00 98.39 163 A 1 
ATOM   1285 C  C   . GLU       A 1 163 ? 2.130   -4.184  -12.239 1.00 98.22 163 A 1 
ATOM   1286 O  O   . GLU       A 1 163 ? 2.975   -4.934  -12.744 1.00 97.87 163 A 1 
ATOM   1287 C  CB  . GLU       A 1 163 ? 2.969   -2.223  -10.902 1.00 98.51 163 A 1 
ATOM   1288 C  CG  . GLU       A 1 163 ? 3.481   -0.788  -10.919 1.00 98.18 163 A 1 
ATOM   1289 C  CD  . GLU       A 1 163 ? 4.597   -0.589  -11.925 1.00 98.15 163 A 1 
ATOM   1290 O  OE1 . GLU       A 1 163 ? 5.672   -1.192  -11.743 1.00 96.24 163 A 1 
ATOM   1291 O  OE2 . GLU       A 1 163 ? 4.392   0.160   -12.906 1.00 96.24 163 A 1 
ATOM   1292 N  N   . ILE       A 1 164 ? 1.009   -4.638  -11.686 1.00 98.42 164 A 1 
ATOM   1293 C  CA  . ILE       A 1 164 ? 0.685   -6.066  -11.724 1.00 98.16 164 A 1 
ATOM   1294 C  C   . ILE       A 1 164 ? 0.501   -6.525  -13.168 1.00 97.63 164 A 1 
ATOM   1295 O  O   . ILE       A 1 164 ? 0.986   -7.592  -13.558 1.00 96.89 164 A 1 
ATOM   1296 C  CB  . ILE       A 1 164 ? -0.570  -6.373  -10.883 1.00 98.27 164 A 1 
ATOM   1297 C  CG1 . ILE       A 1 164 ? -0.301  -6.091  -9.402  1.00 98.08 164 A 1 
ATOM   1298 C  CG2 . ILE       A 1 164 ? -1.017  -7.822  -11.086 1.00 97.87 164 A 1 
ATOM   1299 C  CD1 . ILE       A 1 164 ? -1.550  -6.085  -8.541  1.00 97.89 164 A 1 
ATOM   1300 N  N   . ARG       A 1 165 ? -0.188  -5.726  -13.976 1.00 97.71 165 A 1 
ATOM   1301 C  CA  . ARG       A 1 165 ? -0.384  -6.065  -15.385 1.00 97.00 165 A 1 
ATOM   1302 C  C   . ARG       A 1 165 ? 0.950   -6.213  -16.108 1.00 96.61 165 A 1 
ATOM   1303 O  O   . ARG       A 1 165 ? 1.146   -7.163  -16.872 1.00 95.67 165 A 1 
ATOM   1304 C  CB  . ARG       A 1 165 ? -1.232  -5.000  -16.077 1.00 96.14 165 A 1 
ATOM   1305 C  CG  . ARG       A 1 165 ? -2.688  -4.956  -15.647 1.00 92.85 165 A 1 
ATOM   1306 C  CD  . ARG       A 1 165 ? -3.366  -3.762  -16.294 1.00 90.94 165 A 1 
ATOM   1307 N  NE  . ARG       A 1 165 ? -4.784  -3.670  -15.967 1.00 89.15 165 A 1 
ATOM   1308 C  CZ  . ARG       A 1 165 ? -5.544  -2.623  -16.261 1.00 88.33 165 A 1 
ATOM   1309 N  NH1 . ARG       A 1 165 ? -5.019  -1.572  -16.880 1.00 84.09 165 A 1 
ATOM   1310 N  NH2 . ARG       A 1 165 ? -6.831  -2.623  -15.932 1.00 82.50 165 A 1 
ATOM   1311 N  N   . LYS       A 1 166 ? 1.874   -5.273  -15.879 1.00 96.67 166 A 1 
ATOM   1312 C  CA  . LYS       A 1 166 ? 3.200   -5.349  -16.491 1.00 96.24 166 A 1 
ATOM   1313 C  C   . LYS       A 1 166 ? 3.904   -6.641  -16.099 1.00 96.16 166 A 1 
ATOM   1314 O  O   . LYS       A 1 166 ? 4.554   -7.289  -16.926 1.00 94.84 166 A 1 
ATOM   1315 C  CB  . LYS       A 1 166 ? 4.061   -4.158  -16.064 1.00 94.78 166 A 1 
ATOM   1316 C  CG  . LYS       A 1 166 ? 3.627   -2.815  -16.607 1.00 83.75 166 A 1 
ATOM   1317 C  CD  . LYS       A 1 166 ? 4.543   -1.720  -16.073 1.00 84.58 166 A 1 
ATOM   1318 C  CE  . LYS       A 1 166 ? 4.007   -0.337  -16.375 1.00 76.33 166 A 1 
ATOM   1319 N  NZ  . LYS       A 1 166 ? 4.866   0.719   -15.769 1.00 71.98 166 A 1 
ATOM   1320 N  N   . HIS       A 1 167 ? 3.783   -7.004  -14.832 1.00 96.04 167 A 1 
ATOM   1321 C  CA  . HIS       A 1 167 ? 4.413   -8.220  -14.327 1.00 95.33 167 A 1 
ATOM   1322 C  C   . HIS       A 1 167 ? 3.834   -9.459  -14.998 1.00 94.56 167 A 1 
ATOM   1323 O  O   . HIS       A 1 167 ? 4.572   -10.382 -15.354 1.00 91.77 167 A 1 
ATOM   1324 C  CB  . HIS       A 1 167 ? 4.239   -8.291  -12.806 1.00 94.44 167 A 1 
ATOM   1325 C  CG  . HIS       A 1 167 ? 4.907   -9.464  -12.163 1.00 93.07 167 A 1 
ATOM   1326 N  ND1 . HIS       A 1 167 ? 6.249   -9.478  -11.871 1.00 81.95 167 A 1 
ATOM   1327 C  CD2 . HIS       A 1 167 ? 4.412   -10.646 -11.744 1.00 81.81 167 A 1 
ATOM   1328 C  CE1 . HIS       A 1 167 ? 6.556   -10.634 -11.300 1.00 83.95 167 A 1 
ATOM   1329 N  NE2 . HIS       A 1 167 ? 5.462   -11.357 -11.208 1.00 86.23 167 A 1 
ATOM   1330 N  N   . LYS       A 1 168 ? 2.516   -9.482  -15.193 1.00 94.80 168 A 1 
ATOM   1331 C  CA  . LYS       A 1 168 ? 1.855   -10.622 -15.827 1.00 93.02 168 A 1 
ATOM   1332 C  C   . LYS       A 1 168 ? 2.253   -10.780 -17.293 1.00 91.73 168 A 1 
ATOM   1333 O  O   . LYS       A 1 168 ? 2.199   -11.889 -17.830 1.00 88.23 168 A 1 
ATOM   1334 C  CB  . LYS       A 1 168 ? 0.335   -10.488 -15.709 1.00 90.30 168 A 1 
ATOM   1335 C  CG  . LYS       A 1 168 ? -0.205  -10.714 -14.304 1.00 85.71 168 A 1 
ATOM   1336 C  CD  . LYS       A 1 168 ? -1.718  -10.567 -14.270 1.00 82.98 168 A 1 
ATOM   1337 C  CE  . LYS       A 1 168 ? -2.297  -10.968 -12.928 1.00 76.35 168 A 1 
ATOM   1338 N  NZ  . LYS       A 1 168 ? -3.783  -10.855 -12.902 1.00 70.10 168 A 1 
ATOM   1339 N  N   . GLU       A 1 169 ? 2.633   -9.671  -17.943 1.00 91.47 169 A 1 
ATOM   1340 C  CA  . GLU       A 1 169 ? 3.055   -9.706  -19.343 1.00 91.18 169 A 1 
ATOM   1341 C  C   . GLU       A 1 169 ? 4.362   -10.462 -19.538 1.00 89.47 169 A 1 
ATOM   1342 O  O   . GLU       A 1 169 ? 4.620   -10.976 -20.631 1.00 82.38 169 A 1 
ATOM   1343 C  CB  . GLU       A 1 169 ? 3.217   -8.288  -19.893 1.00 87.29 169 A 1 
ATOM   1344 C  CG  . GLU       A 1 169 ? 1.922   -7.532  -20.102 1.00 78.77 169 A 1 
ATOM   1345 C  CD  . GLU       A 1 169 ? 2.151   -6.087  -20.502 1.00 73.44 169 A 1 
ATOM   1346 O  OE1 . GLU       A 1 169 ? 3.320   -5.659  -20.581 1.00 67.04 169 A 1 
ATOM   1347 O  OE2 . GLU       A 1 169 ? 1.154   -5.374  -20.732 1.00 68.84 169 A 1 
ATOM   1348 N  N   . LYS       A 1 170 ? 5.183   -10.524 -18.501 1.00 89.20 170 A 1 
ATOM   1349 C  CA  . LYS       A 1 170 ? 6.494   -11.163 -18.584 1.00 88.50 170 A 1 
ATOM   1350 C  C   . LYS       A 1 170 ? 6.369   -12.680 -18.763 1.00 82.89 170 A 1 
ATOM   1351 O  O   . LYS       A 1 170 ? 7.242   -13.293 -19.367 1.00 78.66 170 A 1 
ATOM   1352 C  CB  . LYS       A 1 170 ? 7.321   -10.846 -17.335 1.00 83.74 170 A 1 
ATOM   1353 C  CG  . LYS       A 1 170 ? 7.637   -9.367  -17.171 1.00 79.18 170 A 1 
ATOM   1354 C  CD  . LYS       A 1 170 ? 8.419   -9.104  -15.904 1.00 75.28 170 A 1 
ATOM   1355 C  CE  . LYS       A 1 170 ? 8.720   -7.630  -15.750 1.00 71.36 170 A 1 
ATOM   1356 N  NZ  . LYS       A 1 170 ? 9.487   -7.338  -14.507 1.00 64.64 170 A 1 
ATOM   1357 O  OXT . LYS       A 1 170 ? 5.420   -13.293 -18.277 1.00 76.04 170 A 1 
HETATM 1358 C  C1  . Sotorasib B 2 .   ? 3.897   -2.287  13.079  1.00 91.53 1   B 1 
HETATM 1359 C  C2  . Sotorasib B 2 .   ? 3.201   -3.618  12.895  1.00 94.39 1   B 1 
HETATM 1360 C  C3  . Sotorasib B 2 .   ? 1.708   -3.548  13.200  1.00 92.76 1   B 1 
HETATM 1361 N  N1  . Sotorasib B 2 .   ? 1.007   -2.774  12.127  1.00 95.94 1   B 1 
HETATM 1362 C  C4  . Sotorasib B 2 .   ? 0.171   -1.742  12.388  1.00 96.49 1   B 1 
HETATM 1363 C  C5  . Sotorasib B 2 .   ? -0.195  -1.487  13.823  1.00 95.65 1   B 1 
HETATM 1364 C  C6  . Sotorasib B 2 .   ? -0.504  -0.133  14.137  1.00 94.29 1   B 1 
HETATM 1365 O  O1  . Sotorasib B 2 .   ? -0.269  -1.062  11.460  1.00 96.30 1   B 1 
HETATM 1366 C  C7  . Sotorasib B 2 .   ? 1.248   -3.222  10.746  1.00 94.81 1   B 1 
HETATM 1367 C  C8  . Sotorasib B 2 .   ? 2.750   -3.261  10.478  1.00 94.57 1   B 1 
HETATM 1368 N  N2  . Sotorasib B 2 .   ? 3.391   -4.106  11.504  1.00 95.90 1   B 1 
HETATM 1369 C  C9  . Sotorasib B 2 .   ? 4.452   -4.918  11.221  1.00 95.65 1   B 1 
HETATM 1370 N  N3  . Sotorasib B 2 .   ? 5.467   -4.920  12.073  1.00 95.40 1   B 1 
HETATM 1371 C  C10 . Sotorasib B 2 .   ? 6.645   -5.563  11.841  1.00 95.24 1   B 1 
HETATM 1372 N  N4  . Sotorasib B 2 .   ? 6.788   -6.316  10.718  1.00 95.47 1   B 1 
HETATM 1373 C  C11 . Sotorasib B 2 .   ? 8.010   -7.016  10.501  1.00 94.61 1   B 1 
HETATM 1374 C  C12 . Sotorasib B 2 .   ? 8.147   -8.361  10.934  1.00 92.20 1   B 1 
HETATM 1375 C  C13 . Sotorasib B 2 .   ? 6.974   -9.104  11.567  1.00 87.52 1   B 1 
HETATM 1376 C  C14 . Sotorasib B 2 .   ? 9.367   -8.981  10.780  1.00 90.86 1   B 1 
HETATM 1377 C  C15 . Sotorasib B 2 .   ? 10.415  -8.282  10.203  1.00 92.27 1   B 1 
HETATM 1378 N  N5  . Sotorasib B 2 .   ? 10.279  -7.005  9.784   1.00 92.68 1   B 1 
HETATM 1379 C  C16 . Sotorasib B 2 .   ? 9.113   -6.374  9.914   1.00 93.67 1   B 1 
HETATM 1380 C  C17 . Sotorasib B 2 .   ? 8.995   -4.962  9.415   1.00 91.55 1   B 1 
HETATM 1381 C  C18 . Sotorasib B 2 .   ? 10.099  -4.076  9.982   1.00 82.81 1   B 1 
HETATM 1382 C  C19 . Sotorasib B 2 .   ? 9.062   -4.948  7.903   1.00 83.62 1   B 1 
HETATM 1383 C  C20 . Sotorasib B 2 .   ? 5.744   -6.442  9.824   1.00 95.84 1   B 1 
HETATM 1384 N  N6  . Sotorasib B 2 .   ? 5.911   -7.225  8.727   1.00 95.75 1   B 1 
HETATM 1385 C  C21 . Sotorasib B 2 .   ? 4.901   -7.418  7.860   1.00 95.78 1   B 1 
HETATM 1386 C  C22 . Sotorasib B 2 .   ? 5.148   -8.288  6.690   1.00 95.61 1   B 1 
HETATM 1387 C  C23 . Sotorasib B 2 .   ? 5.444   -9.656  6.902   1.00 92.96 1   B 1 
HETATM 1388 O  O2  . Sotorasib B 2 .   ? 5.484   -10.176 8.152   1.00 90.34 1   B 1 
HETATM 1389 C  C24 . Sotorasib B 2 .   ? 5.705   -10.463 5.793   1.00 91.97 1   B 1 
HETATM 1390 C  C25 . Sotorasib B 2 .   ? 5.651   -9.927  4.509   1.00 93.53 1   B 1 
HETATM 1391 C  C26 . Sotorasib B 2 .   ? 5.352   -8.585  4.297   1.00 93.15 1   B 1 
HETATM 1392 C  C27 . Sotorasib B 2 .   ? 5.104   -7.765  5.391   1.00 94.11 1   B 1 
HETATM 1393 F  F1  . Sotorasib B 2 .   ? 4.811   -6.486  5.188   1.00 92.83 1   B 1 
HETATM 1394 C  C28 . Sotorasib B 2 .   ? 3.658   -6.799  8.078   1.00 95.79 1   B 1 
HETATM 1395 F  F2  . Sotorasib B 2 .   ? 2.640   -6.993  7.222   1.00 95.55 1   B 1 
HETATM 1396 C  C29 . Sotorasib B 2 .   ? 3.472   -5.992  9.198   1.00 95.54 1   B 1 
HETATM 1397 C  C30 . Sotorasib B 2 .   ? 4.527   -5.772  10.063  1.00 95.81 1   B 1 
HETATM 1398 O  O3  . Sotorasib B 2 .   ? 7.578   -5.459  12.661  1.00 94.77 1   B 1 
HETATM 1399 O  O1  . LIG_C     C 3 .   ? -4.882  4.192   11.333  1.00 89.53 1   C 1 
HETATM 1400 P  P1  . LIG_C     C 3 .   ? -4.202  4.783   10.135  1.00 98.13 1   C 1 
HETATM 1401 O  O2  . LIG_C     C 3 .   ? -4.910  4.661   8.851   1.00 90.93 1   C 1 
HETATM 1402 O  O3  . LIG_C     C 3 .   ? -2.715  4.196   10.044  1.00 98.28 1   C 1 
HETATM 1403 P  P2  . LIG_C     C 3 .   ? -2.219  2.681   9.947   1.00 98.14 1   C 1 
HETATM 1404 O  O4  . LIG_C     C 3 .   ? -1.685  2.311   11.305  1.00 89.78 1   C 1 
HETATM 1405 O  O5  . LIG_C     C 3 .   ? -1.119  2.682   8.919   1.00 92.59 1   C 1 
HETATM 1406 O  O6  . LIG_C     C 3 .   ? -3.386  1.808   9.562   1.00 91.96 1   C 1 
HETATM 1407 O  O7  . LIG_C     C 3 .   ? -3.908  6.327   10.379  1.00 97.99 1   C 1 
HETATM 1408 C  C1  . LIG_C     C 3 .   ? -3.177  6.756   11.535  1.00 97.98 1   C 1 
HETATM 1409 C  C2  . LIG_C     C 3 .   ? -3.543  8.199   11.836  1.00 98.33 1   C 1 
HETATM 1410 O  O8  . LIG_C     C 3 .   ? -3.122  9.033   10.750  1.00 98.49 1   C 1 
HETATM 1411 C  C3  . LIG_C     C 3 .   ? -5.036  8.414   12.004  1.00 98.09 1   C 1 
HETATM 1412 O  O9  . LIG_C     C 3 .   ? -5.229  9.398   12.990  1.00 97.53 1   C 1 
HETATM 1413 C  C4  . LIG_C     C 3 .   ? -5.456  8.939   10.646  1.00 98.18 1   C 1 
HETATM 1414 O  O10 . LIG_C     C 3 .   ? -6.609  9.726   10.686  1.00 97.51 1   C 1 
HETATM 1415 C  C5  . LIG_C     C 3 .   ? -4.246  9.732   10.238  1.00 98.50 1   C 1 
HETATM 1416 N  N1  . LIG_C     C 3 .   ? -4.089  9.841   8.803   1.00 98.71 1   C 1 
HETATM 1417 C  C6  . LIG_C     C 3 .   ? -3.896  10.985  8.139   1.00 98.75 1   C 1 
HETATM 1418 N  N2  . LIG_C     C 3 .   ? -3.862  12.258  8.590   1.00 98.64 1   C 1 
HETATM 1419 C  C7  . LIG_C     C 3 .   ? -3.670  13.220  7.682   1.00 98.71 1   C 1 
HETATM 1420 N  N3  . LIG_C     C 3 .   ? -3.630  14.517  8.078   1.00 98.51 1   C 1 
HETATM 1421 N  N4  . LIG_C     C 3 .   ? -3.504  12.949  6.355   1.00 98.78 1   C 1 
HETATM 1422 C  C8  . LIG_C     C 3 .   ? -3.530  11.672  5.869   1.00 98.82 1   C 1 
HETATM 1423 O  O11 . LIG_C     C 3 .   ? -3.364  11.470  4.667   1.00 98.81 1   C 1 
HETATM 1424 C  C9  . LIG_C     C 3 .   ? -3.747  10.635  6.808   1.00 98.82 1   C 1 
HETATM 1425 N  N5  . LIG_C     C 3 .   ? -3.844  9.279   6.708   1.00 98.81 1   C 1 
HETATM 1426 C  C10 . LIG_C     C 3 .   ? -4.041  8.819   7.923   1.00 98.75 1   C 1 
HETATM 1427 Mg MG1 . LIG_D     D 4 .   ? -4.555  0.367   10.351  1.00 97.24 1   D 1 
#
