# Supplementary material for: Single‐Sequence Deep Learning Delivers Crystal‐Quality Models of Covalent K‐Ras G12 Hotspot Complexes
Source: IUBMB Life. 2026 Jun 13;78(6):e70108. doi: 10.1002/iub.70108 (PMC13263772; doi:10.1002/iub.70108)
Supplement: Supplementary file 1 — Data S1: iub70108‐sup‐0001‐DataS1.zip. [file IUB-78-0-s001.zip › Supplementary_Data/2_With Covalent Restraint/AlphaFold3/Predicted Structures/krasg12c_gdp_mg2_with_ars1620_covalent_restraint/krasg12c_gdp_mg2_with_ars1620_covalent_restraint_ranking_scores.csv]

seed	sample	ranking_score
42	0	0.9638143323094686
42	1	0.9636176775487293
42	2	0.9630657548848015
42	3	0.9641518387211432
42	4	0.9621242374817512
