# Supplementary material for: Single‐Sequence Deep Learning Delivers Crystal‐Quality Models of Covalent K‐Ras G12 Hotspot Complexes
Source: IUBMB Life. 2026 Jun 13;78(6):e70108. doi: 10.1002/iub.70108 (PMC13263772; doi:10.1002/iub.70108)
Supplement: Supplementary file 1 — Data S1: iub70108‐sup‐0001‐DataS1.zip. [file IUB-78-0-s001.zip › Supplementary_Data/2_With Covalent Restraint/AlphaFold3/Predicted Structures/krasg12c_gdp_mg2_with_ars1620_covalent_restraint/krasg12c_gdp_mg2_with_ars1620_covalent_restraint_model.cif]

# By using this file you agree to the legally binding terms of use found at
# https://github.com/google-deepmind/alphafold3/blob/main/OUTPUT_TERMS_OF_USE.md.
# To request access to the AlphaFold 3 model parameters, follow the process set
# out at https://github.com/google-deepmind/alphafold3. You may only use these if
# received directly from Google. Use is subject to terms of use available at
# https://github.com/google-deepmind/alphafold3/blob/main/WEIGHTS_TERMS_OF_USE.md.
data_krasg12c_gdp_mg2_with_ars1620_covalent_restraint
#
_entry.id krasg12c_gdp_mg2_with_ars1620_covalent_restraint
#
loop_
_atom_type.symbol
C  
CL 
F  
Mg 
N  
O  
P  
S  
#
loop_
_audit_author.name
_audit_author.pdbx_ordinal
"Google DeepMind" 1 
"Isomorphic Labs" 2 
#
_audit_conform.dict_location https://raw.githubusercontent.com/ihmwg/ModelCIF/master/dist/mmcif_ma.dic
_audit_conform.dict_name     mmcif_ma.dic
_audit_conform.dict_version  1.4.5
#
loop_
_chem_comp.formula
_chem_comp.formula_weight
_chem_comp.id
_chem_comp.mon_nstd_flag
_chem_comp.name
_chem_comp.pdbx_smiles
_chem_comp.pdbx_synonyms
_chem_comp.type
"C3 H7 N O2"          89.093  ALA     y ALANINE         C[C@@H](C(=O)O)N                                                               ? "L-PEPTIDE LINKING" 
"C6 H15 N4 O2"        175.209 ARG     y ARGININE        C(C[C@@H](C(=O)O)N)CNC(=[NH2+])N                                               ? "L-PEPTIDE LINKING" 
"C21 H19 Cl F2 N4 O2" 432.858 ARS1620 . ARS1620         ?                                                                              ? non-polymer         
"C4 H8 N2 O3"         132.118 ASN     y ASPARAGINE      C([C@@H](C(=O)O)N)C(=O)N                                                       ? "L-PEPTIDE LINKING" 
"C4 H7 N O4"          133.103 ASP     y "ASPARTIC ACID" C([C@@H](C(=O)O)N)C(=O)O                                                       ? "L-PEPTIDE LINKING" 
"C3 H7 N O2 S"        121.158 CYS     y CYSTEINE        C([C@@H](C(=O)O)N)S                                                            ? "L-PEPTIDE LINKING" 
"C5 H10 N2 O3"        146.144 GLN     y GLUTAMINE       C(CC(=O)N)[C@@H](C(=O)O)N                                                      ? "L-PEPTIDE LINKING" 
"C5 H9 N O4"          147.129 GLU     y "GLUTAMIC ACID" C(CC(=O)O)[C@@H](C(=O)O)N                                                      ? "L-PEPTIDE LINKING" 
"C2 H5 N O2"          75.067  GLY     y GLYCINE         C(C(=O)O)N                                                                     ? "PEPTIDE LINKING"   
"C6 H10 N3 O2"        156.162 HIS     y HISTIDINE       c1c([nH+]c[nH]1)C[C@@H](C(=O)O)N                                               ? "L-PEPTIDE LINKING" 
"C6 H13 N O2"         131.173 ILE     y ISOLEUCINE      CC[C@H](C)[C@@H](C(=O)O)N                                                      ? "L-PEPTIDE LINKING" 
"C6 H13 N O2"         131.173 LEU     y LEUCINE         CC(C)C[C@@H](C(=O)O)N                                                          ? "L-PEPTIDE LINKING" 
?                     ?       LIG_C   ? ?               O=P(O)(OP(O)(O)=O)OC[C@@H](O1)[C@@H](O)[C@@H](O)[C@@H]1N2C(N=C(N)NC3=O)=C3N=C2 ? non-polymer         
?                     ?       LIG_D   ? ?               "[Mg+2]"                                                                       ? non-polymer         
"C6 H15 N2 O2"        147.195 LYS     y LYSINE          C(CC[NH3+])C[C@@H](C(=O)O)N                                                    ? "L-PEPTIDE LINKING" 
"C5 H11 N O2 S"       149.211 MET     y METHIONINE      CSCC[C@@H](C(=O)O)N                                                            ? "L-PEPTIDE LINKING" 
"C9 H11 N O2"         165.189 PHE     y PHENYLALANINE   c1ccc(cc1)C[C@@H](C(=O)O)N                                                     ? "L-PEPTIDE LINKING" 
"C5 H9 N O2"          115.130 PRO     y PROLINE         C1C[C@H](NC1)C(=O)O                                                            ? "L-PEPTIDE LINKING" 
"C3 H7 N O3"          105.093 SER     y SERINE          C([C@@H](C(=O)O)N)O                                                            ? "L-PEPTIDE LINKING" 
"C4 H9 N O3"          119.119 THR     y THREONINE       C[C@H]([C@@H](C(=O)O)N)O                                                       ? "L-PEPTIDE LINKING" 
"C9 H11 N O3"         181.189 TYR     y TYROSINE        c1cc(ccc1C[C@@H](C(=O)O)N)O                                                    ? "L-PEPTIDE LINKING" 
"C5 H11 N O2"         117.146 VAL     y VALINE          CC(C)[C@@H](C(=O)O)N                                                           ? "L-PEPTIDE LINKING" 
#
_citation.book_publisher          ?
_citation.country                 UK
_citation.id                      primary
_citation.journal_full            Nature
_citation.journal_id_ASTM         NATUAS
_citation.journal_id_CSD          0006
_citation.journal_id_ISSN         0028-0836
_citation.journal_volume          630
_citation.page_first              493
_citation.page_last               500
_citation.pdbx_database_id_DOI    10.1038/s41586-024-07487-w
_citation.pdbx_database_id_PubMed 38718835
_citation.title                   "Accurate structure prediction of biomolecular interactions with AlphaFold 3"
_citation.year                    2024
#
loop_
_citation_author.citation_id
_citation_author.name
_citation_author.ordinal
primary "Google DeepMind" 1 
primary "Isomorphic Labs" 2 
#
loop_
_entity.id
_entity.pdbx_description
_entity.type
1 . polymer     
2 . non-polymer 
3 . non-polymer 
4 . non-polymer 
#
_entity_poly.entity_id      1
_entity_poly.pdbx_strand_id A
_entity_poly.type           polypeptide(L)
#
loop_
_entity_poly_seq.entity_id
_entity_poly_seq.hetero
_entity_poly_seq.mon_id
_entity_poly_seq.num
1 n GLY 1   
1 n MET 2   
1 n THR 3   
1 n GLU 4   
1 n TYR 5   
1 n LYS 6   
1 n LEU 7   
1 n VAL 8   
1 n VAL 9   
1 n VAL 10  
1 n GLY 11  
1 n ALA 12  
1 n CYS 13  
1 n GLY 14  
1 n VAL 15  
1 n GLY 16  
1 n LYS 17  
1 n SER 18  
1 n ALA 19  
1 n LEU 20  
1 n THR 21  
1 n ILE 22  
1 n GLN 23  
1 n LEU 24  
1 n ILE 25  
1 n GLN 26  
1 n ASN 27  
1 n HIS 28  
1 n PHE 29  
1 n VAL 30  
1 n ASP 31  
1 n GLU 32  
1 n TYR 33  
1 n ASP 34  
1 n PRO 35  
1 n THR 36  
1 n ILE 37  
1 n GLU 38  
1 n ASP 39  
1 n SER 40  
1 n TYR 41  
1 n ARG 42  
1 n LYS 43  
1 n GLN 44  
1 n VAL 45  
1 n VAL 46  
1 n ILE 47  
1 n ASP 48  
1 n GLY 49  
1 n GLU 50  
1 n THR 51  
1 n SER 52  
1 n LEU 53  
1 n LEU 54  
1 n ASP 55  
1 n ILE 56  
1 n LEU 57  
1 n ASP 58  
1 n THR 59  
1 n ALA 60  
1 n GLY 61  
1 n GLN 62  
1 n GLU 63  
1 n GLU 64  
1 n TYR 65  
1 n SER 66  
1 n ALA 67  
1 n MET 68  
1 n ARG 69  
1 n ASP 70  
1 n GLN 71  
1 n TYR 72  
1 n MET 73  
1 n ARG 74  
1 n THR 75  
1 n GLY 76  
1 n GLU 77  
1 n GLY 78  
1 n PHE 79  
1 n LEU 80  
1 n SER 81  
1 n VAL 82  
1 n PHE 83  
1 n ALA 84  
1 n ILE 85  
1 n ASN 86  
1 n ASN 87  
1 n THR 88  
1 n LYS 89  
1 n SER 90  
1 n PHE 91  
1 n GLU 92  
1 n ASP 93  
1 n ILE 94  
1 n HIS 95  
1 n HIS 96  
1 n TYR 97  
1 n ARG 98  
1 n GLU 99  
1 n GLN 100 
1 n ILE 101 
1 n LYS 102 
1 n ARG 103 
1 n VAL 104 
1 n LYS 105 
1 n ASP 106 
1 n SER 107 
1 n GLU 108 
1 n ASP 109 
1 n VAL 110 
1 n PRO 111 
1 n MET 112 
1 n VAL 113 
1 n LEU 114 
1 n VAL 115 
1 n GLY 116 
1 n ASN 117 
1 n LYS 118 
1 n SER 119 
1 n ASP 120 
1 n LEU 121 
1 n PRO 122 
1 n SER 123 
1 n ARG 124 
1 n THR 125 
1 n VAL 126 
1 n ASP 127 
1 n THR 128 
1 n LYS 129 
1 n GLN 130 
1 n ALA 131 
1 n GLN 132 
1 n ASP 133 
1 n LEU 134 
1 n ALA 135 
1 n ARG 136 
1 n SER 137 
1 n TYR 138 
1 n GLY 139 
1 n ILE 140 
1 n PRO 141 
1 n PHE 142 
1 n ILE 143 
1 n GLU 144 
1 n THR 145 
1 n SER 146 
1 n ALA 147 
1 n LYS 148 
1 n THR 149 
1 n ARG 150 
1 n GLN 151 
1 n GLY 152 
1 n VAL 153 
1 n ASP 154 
1 n ASP 155 
1 n ALA 156 
1 n PHE 157 
1 n TYR 158 
1 n THR 159 
1 n LEU 160 
1 n VAL 161 
1 n ARG 162 
1 n GLU 163 
1 n ILE 164 
1 n ARG 165 
1 n LYS 166 
1 n HIS 167 
1 n LYS 168 
1 n GLU 169 
1 n LYS 170 
#
_ma_data.content_type "model coordinates"
_ma_data.id           1
_ma_data.name         Model
#
_ma_model_list.data_id          1
_ma_model_list.model_group_id   1
_ma_model_list.model_group_name "AlphaFold-beta-20231127 (3.0.1 @ 2025-04-25 23:42:43)"
_ma_model_list.model_id         1
_ma_model_list.model_name       "Top ranked model"
_ma_model_list.model_type       "Ab initio model"
_ma_model_list.ordinal_id       1
#
loop_
_ma_protocol_step.method_type
_ma_protocol_step.ordinal_id
_ma_protocol_step.protocol_id
_ma_protocol_step.step_id
"coevolution MSA" 1 1 1 
"template search" 2 1 2 
modeling          3 1 3 
#
loop_
_ma_qa_metric.id
_ma_qa_metric.mode
_ma_qa_metric.name
_ma_qa_metric.software_group_id
_ma_qa_metric.type
1 global pLDDT 1 pLDDT 
2 local  pLDDT 1 pLDDT 
#
_ma_qa_metric_global.metric_id    1
_ma_qa_metric_global.metric_value 93.85
_ma_qa_metric_global.model_id     1
_ma_qa_metric_global.ordinal_id   1
#
loop_
_ma_qa_metric_local.label_asym_id
_ma_qa_metric_local.label_comp_id
_ma_qa_metric_local.label_seq_id
_ma_qa_metric_local.metric_id
_ma_qa_metric_local.metric_value
_ma_qa_metric_local.model_id
_ma_qa_metric_local.ordinal_id
A GLY     1   2 80.14 1 1   
A MET     2   2 84.92 1 2   
A THR     3   2 92.37 1 3   
A GLU     4   2 90.47 1 4   
A TYR     5   2 97.83 1 5   
A LYS     6   2 90.07 1 6   
A LEU     7   2 98.49 1 7   
A VAL     8   2 98.29 1 8   
A VAL     9   2 98.55 1 9   
A VAL     10  2 98.22 1 10  
A GLY     11  2 98.22 1 11  
A ALA     12  2 98.06 1 12  
A CYS     13  2 96.54 1 13  
A GLY     14  2 98.42 1 14  
A VAL     15  2 98.66 1 15  
A GLY     16  2 98.83 1 16  
A LYS     17  2 98.52 1 17  
A SER     18  2 98.60 1 18  
A ALA     19  2 98.79 1 19  
A LEU     20  2 98.85 1 20  
A THR     21  2 98.56 1 21  
A ILE     22  2 96.95 1 22  
A GLN     23  2 98.08 1 23  
A LEU     24  2 97.86 1 24  
A ILE     25  2 94.15 1 25  
A GLN     26  2 92.58 1 26  
A ASN     27  2 92.54 1 27  
A HIS     28  2 89.15 1 28  
A PHE     29  2 98.18 1 29  
A VAL     30  2 95.21 1 30  
A ASP     31  2 91.59 1 31  
A GLU     32  2 86.84 1 32  
A TYR     33  2 91.81 1 33  
A ASP     34  2 94.46 1 34  
A PRO     35  2 93.90 1 35  
A THR     36  2 92.41 1 36  
A ILE     37  2 93.56 1 37  
A GLU     38  2 91.13 1 38  
A ASP     39  2 91.51 1 39  
A SER     40  2 93.26 1 40  
A TYR     41  2 95.42 1 41  
A ARG     42  2 86.81 1 42  
A LYS     43  2 92.03 1 43  
A GLN     44  2 90.94 1 44  
A VAL     45  2 94.73 1 45  
A VAL     46  2 96.11 1 46  
A ILE     47  2 95.60 1 47  
A ASP     48  2 95.33 1 48  
A GLY     49  2 95.77 1 49  
A GLU     50  2 87.13 1 50  
A THR     51  2 94.67 1 51  
A SER     52  2 94.07 1 52  
A LEU     53  2 95.57 1 53  
A LEU     54  2 97.97 1 54  
A ASP     55  2 93.11 1 55  
A ILE     56  2 97.60 1 56  
A LEU     57  2 95.62 1 57  
A ASP     58  2 97.83 1 58  
A THR     59  2 96.29 1 59  
A ALA     60  2 90.01 1 60  
A GLY     61  2 80.86 1 61  
A GLN     62  2 68.73 1 62  
A GLU     63  2 71.14 1 63  
A GLU     64  2 66.64 1 64  
A TYR     65  2 58.22 1 65  
A SER     66  2 79.62 1 66  
A ALA     67  2 87.96 1 67  
A MET     68  2 80.35 1 68  
A ARG     69  2 82.73 1 69  
A ASP     70  2 91.88 1 70  
A GLN     71  2 83.11 1 71  
A TYR     72  2 78.14 1 72  
A MET     73  2 91.72 1 73  
A ARG     74  2 85.80 1 74  
A THR     75  2 94.74 1 75  
A GLY     76  2 98.31 1 76  
A GLU     77  2 97.45 1 77  
A GLY     78  2 98.76 1 78  
A PHE     79  2 98.54 1 79  
A LEU     80  2 96.86 1 80  
A SER     81  2 97.72 1 81  
A VAL     82  2 98.87 1 82  
A PHE     83  2 98.94 1 83  
A ALA     84  2 98.92 1 84  
A ILE     85  2 97.97 1 85  
A ASN     86  2 98.08 1 86  
A ASN     87  2 98.01 1 87  
A THR     88  2 98.22 1 88  
A LYS     89  2 92.12 1 89  
A SER     90  2 98.81 1 90  
A PHE     91  2 98.83 1 91  
A GLU     92  2 96.80 1 92  
A ASP     93  2 96.97 1 93  
A ILE     94  2 98.54 1 94  
A HIS     95  2 89.27 1 95  
A HIS     96  2 93.76 1 96  
A TYR     97  2 97.21 1 97  
A ARG     98  2 93.30 1 98  
A GLU     99  2 94.11 1 99  
A GLN     100 2 93.47 1 100 
A ILE     101 2 97.62 1 101 
A LYS     102 2 94.42 1 102 
A ARG     103 2 94.13 1 103 
A VAL     104 2 94.51 1 104 
A LYS     105 2 96.93 1 105 
A ASP     106 2 95.12 1 106 
A SER     107 2 97.02 1 107 
A GLU     108 2 89.43 1 108 
A ASP     109 2 90.49 1 109 
A VAL     110 2 97.83 1 110 
A PRO     111 2 98.70 1 111 
A MET     112 2 93.43 1 112 
A VAL     113 2 98.88 1 113 
A LEU     114 2 98.92 1 114 
A VAL     115 2 98.92 1 115 
A GLY     116 2 98.95 1 116 
A ASN     117 2 98.51 1 117 
A LYS     118 2 98.86 1 118 
A SER     119 2 98.13 1 119 
A ASP     120 2 98.64 1 120 
A LEU     121 2 97.77 1 121 
A PRO     122 2 95.36 1 122 
A SER     123 2 92.77 1 123 
A ARG     124 2 96.69 1 124 
A THR     125 2 97.77 1 125 
A VAL     126 2 98.50 1 126 
A ASP     127 2 92.96 1 127 
A THR     128 2 97.43 1 128 
A LYS     129 2 90.97 1 129 
A GLN     130 2 90.87 1 130 
A ALA     131 2 98.80 1 131 
A GLN     132 2 95.43 1 132 
A ASP     133 2 98.03 1 133 
A LEU     134 2 98.50 1 134 
A ALA     135 2 98.74 1 135 
A ARG     136 2 88.16 1 136 
A SER     137 2 97.69 1 137 
A TYR     138 2 97.55 1 138 
A GLY     139 2 98.31 1 139 
A ILE     140 2 98.61 1 140 
A PRO     141 2 98.83 1 141 
A PHE     142 2 98.74 1 142 
A ILE     143 2 96.75 1 143 
A GLU     144 2 96.29 1 144 
A THR     145 2 98.89 1 145 
A SER     146 2 98.92 1 146 
A ALA     147 2 98.92 1 147 
A LYS     148 2 97.50 1 148 
A THR     149 2 98.58 1 149 
A ARG     150 2 94.43 1 150 
A GLN     151 2 91.53 1 151 
A GLY     152 2 98.91 1 152 
A VAL     153 2 98.84 1 153 
A ASP     154 2 97.12 1 154 
A ASP     155 2 94.59 1 155 
A ALA     156 2 98.91 1 156 
A PHE     157 2 98.74 1 157 
A TYR     158 2 96.02 1 158 
A THR     159 2 98.64 1 159 
A LEU     160 2 98.79 1 160 
A VAL     161 2 98.32 1 161 
A ARG     162 2 97.10 1 162 
A GLU     163 2 98.18 1 163 
A ILE     164 2 98.30 1 164 
A ARG     165 2 93.56 1 165 
A LYS     166 2 90.42 1 166 
A HIS     167 2 91.31 1 167 
A LYS     168 2 87.73 1 168 
A GLU     169 2 84.01 1 169 
A LYS     170 2 82.86 1 170 
B ARS1620 .   2 93.90 1 171 
C LIG_C   .   2 97.36 1 172 
D LIG_D   .   2 97.56 1 173 
#
_ma_software_group.group_id    1
_ma_software_group.ordinal_id  1
_ma_software_group.software_id 1
#
loop_
_ma_target_entity.data_id
_ma_target_entity.entity_id
_ma_target_entity.origin
1 1 . 
1 2 . 
1 3 . 
1 4 . 
#
loop_
_ma_target_entity_instance.asym_id
_ma_target_entity_instance.details
_ma_target_entity_instance.entity_id
A . 1 
B . 2 
C . 3 
D . 4 
#
loop_
_pdbx_data_usage.details
_pdbx_data_usage.id
_pdbx_data_usage.type
_pdbx_data_usage.url
;Non-commercial use only, by using this file you agree to the terms of use found
at https://github.com/google-deepmind/alphafold3/blob/main/OUTPUT_TERMS_OF_USE.md.
To request access to the AlphaFold 3 model parameters, follow the process set
out at https://github.com/google-deepmind/alphafold3. You may only use these if
received directly from Google. Use is subject to terms of use available at
https://github.com/google-deepmind/alphafold3/blob/main/WEIGHTS_TERMS_OF_USE.md.
;
1 license    https://github.com/google-deepmind/alphafold3/blob/main/OUTPUT_TERMS_OF_USE.md 
;AlphaFold 3 and its output are not intended for, have not been validated for,
and are not approved for clinical use. They are provided "as-is" without any
warranty of any kind, whether expressed or implied. No warranty is given that
use shall not infringe the rights of any third party.
;
2 disclaimer ?                                                                              
#
loop_
_pdbx_nonpoly_scheme.asym_id
_pdbx_nonpoly_scheme.auth_seq_num
_pdbx_nonpoly_scheme.entity_id
_pdbx_nonpoly_scheme.mon_id
_pdbx_nonpoly_scheme.pdb_ins_code
_pdbx_nonpoly_scheme.pdb_seq_num
_pdbx_nonpoly_scheme.pdb_strand_id
B 1 2 ARS1620 . 1 B 
C 1 3 LIG_C   . 1 C 
D 1 4 LIG_D   . 1 D 
#
loop_
_pdbx_poly_seq_scheme.asym_id
_pdbx_poly_seq_scheme.auth_seq_num
_pdbx_poly_seq_scheme.entity_id
_pdbx_poly_seq_scheme.hetero
_pdbx_poly_seq_scheme.mon_id
_pdbx_poly_seq_scheme.pdb_ins_code
_pdbx_poly_seq_scheme.pdb_seq_num
_pdbx_poly_seq_scheme.pdb_strand_id
_pdbx_poly_seq_scheme.seq_id
A 1   1 n GLY . 1   A 1   
A 2   1 n MET . 2   A 2   
A 3   1 n THR . 3   A 3   
A 4   1 n GLU . 4   A 4   
A 5   1 n TYR . 5   A 5   
A 6   1 n LYS . 6   A 6   
A 7   1 n LEU . 7   A 7   
A 8   1 n VAL . 8   A 8   
A 9   1 n VAL . 9   A 9   
A 10  1 n VAL . 10  A 10  
A 11  1 n GLY . 11  A 11  
A 12  1 n ALA . 12  A 12  
A 13  1 n CYS . 13  A 13  
A 14  1 n GLY . 14  A 14  
A 15  1 n VAL . 15  A 15  
A 16  1 n GLY . 16  A 16  
A 17  1 n LYS . 17  A 17  
A 18  1 n SER . 18  A 18  
A 19  1 n ALA . 19  A 19  
A 20  1 n LEU . 20  A 20  
A 21  1 n THR . 21  A 21  
A 22  1 n ILE . 22  A 22  
A 23  1 n GLN . 23  A 23  
A 24  1 n LEU . 24  A 24  
A 25  1 n ILE . 25  A 25  
A 26  1 n GLN . 26  A 26  
A 27  1 n ASN . 27  A 27  
A 28  1 n HIS . 28  A 28  
A 29  1 n PHE . 29  A 29  
A 30  1 n VAL . 30  A 30  
A 31  1 n ASP . 31  A 31  
A 32  1 n GLU . 32  A 32  
A 33  1 n TYR . 33  A 33  
A 34  1 n ASP . 34  A 34  
A 35  1 n PRO . 35  A 35  
A 36  1 n THR . 36  A 36  
A 37  1 n ILE . 37  A 37  
A 38  1 n GLU . 38  A 38  
A 39  1 n ASP . 39  A 39  
A 40  1 n SER . 40  A 40  
A 41  1 n TYR . 41  A 41  
A 42  1 n ARG . 42  A 42  
A 43  1 n LYS . 43  A 43  
A 44  1 n GLN . 44  A 44  
A 45  1 n VAL . 45  A 45  
A 46  1 n VAL . 46  A 46  
A 47  1 n ILE . 47  A 47  
A 48  1 n ASP . 48  A 48  
A 49  1 n GLY . 49  A 49  
A 50  1 n GLU . 50  A 50  
A 51  1 n THR . 51  A 51  
A 52  1 n SER . 52  A 52  
A 53  1 n LEU . 53  A 53  
A 54  1 n LEU . 54  A 54  
A 55  1 n ASP . 55  A 55  
A 56  1 n ILE . 56  A 56  
A 57  1 n LEU . 57  A 57  
A 58  1 n ASP . 58  A 58  
A 59  1 n THR . 59  A 59  
A 60  1 n ALA . 60  A 60  
A 61  1 n GLY . 61  A 61  
A 62  1 n GLN . 62  A 62  
A 63  1 n GLU . 63  A 63  
A 64  1 n GLU . 64  A 64  
A 65  1 n TYR . 65  A 65  
A 66  1 n SER . 66  A 66  
A 67  1 n ALA . 67  A 67  
A 68  1 n MET . 68  A 68  
A 69  1 n ARG . 69  A 69  
A 70  1 n ASP . 70  A 70  
A 71  1 n GLN . 71  A 71  
A 72  1 n TYR . 72  A 72  
A 73  1 n MET . 73  A 73  
A 74  1 n ARG . 74  A 74  
A 75  1 n THR . 75  A 75  
A 76  1 n GLY . 76  A 76  
A 77  1 n GLU . 77  A 77  
A 78  1 n GLY . 78  A 78  
A 79  1 n PHE . 79  A 79  
A 80  1 n LEU . 80  A 80  
A 81  1 n SER . 81  A 81  
A 82  1 n VAL . 82  A 82  
A 83  1 n PHE . 83  A 83  
A 84  1 n ALA . 84  A 84  
A 85  1 n ILE . 85  A 85  
A 86  1 n ASN . 86  A 86  
A 87  1 n ASN . 87  A 87  
A 88  1 n THR . 88  A 88  
A 89  1 n LYS . 89  A 89  
A 90  1 n SER . 90  A 90  
A 91  1 n PHE . 91  A 91  
A 92  1 n GLU . 92  A 92  
A 93  1 n ASP . 93  A 93  
A 94  1 n ILE . 94  A 94  
A 95  1 n HIS . 95  A 95  
A 96  1 n HIS . 96  A 96  
A 97  1 n TYR . 97  A 97  
A 98  1 n ARG . 98  A 98  
A 99  1 n GLU . 99  A 99  
A 100 1 n GLN . 100 A 100 
A 101 1 n ILE . 101 A 101 
A 102 1 n LYS . 102 A 102 
A 103 1 n ARG . 103 A 103 
A 104 1 n VAL . 104 A 104 
A 105 1 n LYS . 105 A 105 
A 106 1 n ASP . 106 A 106 
A 107 1 n SER . 107 A 107 
A 108 1 n GLU . 108 A 108 
A 109 1 n ASP . 109 A 109 
A 110 1 n VAL . 110 A 110 
A 111 1 n PRO . 111 A 111 
A 112 1 n MET . 112 A 112 
A 113 1 n VAL . 113 A 113 
A 114 1 n LEU . 114 A 114 
A 115 1 n VAL . 115 A 115 
A 116 1 n GLY . 116 A 116 
A 117 1 n ASN . 117 A 117 
A 118 1 n LYS . 118 A 118 
A 119 1 n SER . 119 A 119 
A 120 1 n ASP . 120 A 120 
A 121 1 n LEU . 121 A 121 
A 122 1 n PRO . 122 A 122 
A 123 1 n SER . 123 A 123 
A 124 1 n ARG . 124 A 124 
A 125 1 n THR . 125 A 125 
A 126 1 n VAL . 126 A 126 
A 127 1 n ASP . 127 A 127 
A 128 1 n THR . 128 A 128 
A 129 1 n LYS . 129 A 129 
A 130 1 n GLN . 130 A 130 
A 131 1 n ALA . 131 A 131 
A 132 1 n GLN . 132 A 132 
A 133 1 n ASP . 133 A 133 
A 134 1 n LEU . 134 A 134 
A 135 1 n ALA . 135 A 135 
A 136 1 n ARG . 136 A 136 
A 137 1 n SER . 137 A 137 
A 138 1 n TYR . 138 A 138 
A 139 1 n GLY . 139 A 139 
A 140 1 n ILE . 140 A 140 
A 141 1 n PRO . 141 A 141 
A 142 1 n PHE . 142 A 142 
A 143 1 n ILE . 143 A 143 
A 144 1 n GLU . 144 A 144 
A 145 1 n THR . 145 A 145 
A 146 1 n SER . 146 A 146 
A 147 1 n ALA . 147 A 147 
A 148 1 n LYS . 148 A 148 
A 149 1 n THR . 149 A 149 
A 150 1 n ARG . 150 A 150 
A 151 1 n GLN . 151 A 151 
A 152 1 n GLY . 152 A 152 
A 153 1 n VAL . 153 A 153 
A 154 1 n ASP . 154 A 154 
A 155 1 n ASP . 155 A 155 
A 156 1 n ALA . 156 A 156 
A 157 1 n PHE . 157 A 157 
A 158 1 n TYR . 158 A 158 
A 159 1 n THR . 159 A 159 
A 160 1 n LEU . 160 A 160 
A 161 1 n VAL . 161 A 161 
A 162 1 n ARG . 162 A 162 
A 163 1 n GLU . 163 A 163 
A 164 1 n ILE . 164 A 164 
A 165 1 n ARG . 165 A 165 
A 166 1 n LYS . 166 A 166 
A 167 1 n HIS . 167 A 167 
A 168 1 n LYS . 168 A 168 
A 169 1 n GLU . 169 A 169 
A 170 1 n LYS . 170 A 170 
#
_software.classification other
_software.date           ?
_software.description    "Structure prediction"
_software.name           AlphaFold
_software.pdbx_ordinal   1
_software.type           package
_software.version        "AlphaFold-beta-20231127 (8c4e381b6db07d9cd91d3adc36bf962594e438900dd63a5985b11790dc226672)"
#
loop_
_struct_asym.entity_id
_struct_asym.id
1 A 
2 B 
3 C 
4 D 
#
_struct_conn.conn_type_id            covale
_struct_conn.id                      covale1
_struct_conn.pdbx_ptnr1_PDB_ins_code ?
_struct_conn.pdbx_ptnr1_label_alt_id ?
_struct_conn.pdbx_ptnr2_PDB_ins_code ?
_struct_conn.pdbx_ptnr2_label_alt_id ?
_struct_conn.pdbx_role               ?
_struct_conn.pdbx_value_order        ?
_struct_conn.ptnr1_auth_asym_id      A
_struct_conn.ptnr1_auth_seq_id       13
_struct_conn.ptnr1_label_asym_id     A
_struct_conn.ptnr1_label_atom_id     SG
_struct_conn.ptnr1_label_comp_id     CYS
_struct_conn.ptnr1_label_seq_id      13
_struct_conn.ptnr1_symmetry          1_555
_struct_conn.ptnr2_auth_asym_id      B
_struct_conn.ptnr2_auth_seq_id       1
_struct_conn.ptnr2_label_asym_id     B
_struct_conn.ptnr2_label_atom_id     C21
_struct_conn.ptnr2_label_comp_id     ARS1620
_struct_conn.ptnr2_label_seq_id      .
_struct_conn.ptnr2_symmetry          1_555
#
_struct_conn_type.criteria  ?
_struct_conn_type.id        covale
_struct_conn_type.reference ?
#
loop_
_atom_site.group_PDB
_atom_site.id
_atom_site.type_symbol
_atom_site.label_atom_id
_atom_site.label_alt_id
_atom_site.label_comp_id
_atom_site.label_asym_id
_atom_site.label_entity_id
_atom_site.label_seq_id
_atom_site.pdbx_PDB_ins_code
_atom_site.Cartn_x
_atom_site.Cartn_y
_atom_site.Cartn_z
_atom_site.occupancy
_atom_site.B_iso_or_equiv
_atom_site.auth_seq_id
_atom_site.auth_asym_id
_atom_site.pdbx_PDB_model_num
ATOM   1    N  N   . GLY     A 1 1   ? 5.232   8.030   24.291  1.00 73.41 1   A 1 
ATOM   2    C  CA  . GLY     A 1 1   ? 3.842   7.959   23.863  1.00 81.80 1   A 1 
ATOM   3    C  C   . GLY     A 1 1   ? 3.484   6.591   23.337  1.00 85.60 1   A 1 
ATOM   4    O  O   . GLY     A 1 1   ? 4.253   5.643   23.472  1.00 79.76 1   A 1 
ATOM   5    N  N   . MET     A 1 2   ? 2.305   6.494   22.735  1.00 82.60 2   A 1 
ATOM   6    C  CA  . MET     A 1 2   ? 1.858   5.230   22.172  1.00 90.68 2   A 1 
ATOM   7    C  C   . MET     A 1 2   ? 2.717   4.855   20.973  1.00 92.35 2   A 1 
ATOM   8    O  O   . MET     A 1 2   ? 3.419   5.696   20.402  1.00 90.14 2   A 1 
ATOM   9    C  CB  . MET     A 1 2   ? 0.390   5.326   21.763  1.00 83.89 2   A 1 
ATOM   10   C  CG  . MET     A 1 2   ? 0.128   6.243   20.580  1.00 82.12 2   A 1 
ATOM   11   S  SD  . MET     A 1 2   ? -1.633  6.492   20.293  1.00 82.43 2   A 1 
ATOM   12   C  CE  . MET     A 1 2   ? -2.087  7.398   21.764  1.00 75.15 2   A 1 
ATOM   13   N  N   . THR     A 1 3   ? 2.661   3.573   20.594  1.00 94.13 3   A 1 
ATOM   14   C  CA  . THR     A 1 3   ? 3.464   3.090   19.478  1.00 95.49 3   A 1 
ATOM   15   C  C   . THR     A 1 3   ? 3.040   3.781   18.185  1.00 96.81 3   A 1 
ATOM   16   O  O   . THR     A 1 3   ? 1.850   3.846   17.869  1.00 96.41 3   A 1 
ATOM   17   C  CB  . THR     A 1 3   ? 3.318   1.571   19.326  1.00 93.14 3   A 1 
ATOM   18   O  OG1 . THR     A 1 3   ? 3.629   0.939   20.570  1.00 85.26 3   A 1 
ATOM   19   C  CG2 . THR     A 1 3   ? 4.259   1.056   18.250  1.00 85.35 3   A 1 
ATOM   20   N  N   . GLU     A 1 4   ? 4.024   4.288   17.452  1.00 97.34 4   A 1 
ATOM   21   C  CA  . GLU     A 1 4   ? 3.772   4.927   16.168  1.00 97.46 4   A 1 
ATOM   22   C  C   . GLU     A 1 4   ? 4.250   4.015   15.048  1.00 97.65 4   A 1 
ATOM   23   O  O   . GLU     A 1 4   ? 5.306   3.385   15.156  1.00 97.25 4   A 1 
ATOM   24   C  CB  . GLU     A 1 4   ? 4.477   6.280   16.081  1.00 96.33 4   A 1 
ATOM   25   C  CG  . GLU     A 1 4   ? 4.055   7.264   17.159  1.00 85.14 4   A 1 
ATOM   26   C  CD  . GLU     A 1 4   ? 4.655   8.642   16.976  1.00 84.67 4   A 1 
ATOM   27   O  OE1 . GLU     A 1 4   ? 5.295   8.888   15.936  1.00 79.72 4   A 1 
ATOM   28   O  OE2 . GLU     A 1 4   ? 4.482   9.483   17.880  1.00 78.67 4   A 1 
ATOM   29   N  N   . TYR     A 1 5   ? 3.458   3.940   13.981  1.00 98.42 5   A 1 
ATOM   30   C  CA  . TYR     A 1 5   ? 3.818   3.167   12.801  1.00 98.44 5   A 1 
ATOM   31   C  C   . TYR     A 1 5   ? 3.855   4.100   11.600  1.00 98.48 5   A 1 
ATOM   32   O  O   . TYR     A 1 5   ? 2.860   4.754   11.286  1.00 98.32 5   A 1 
ATOM   33   C  CB  . TYR     A 1 5   ? 2.816   2.035   12.554  1.00 98.33 5   A 1 
ATOM   34   C  CG  . TYR     A 1 5   ? 2.789   1.005   13.661  1.00 98.26 5   A 1 
ATOM   35   C  CD1 . TYR     A 1 5   ? 3.706   -0.033  13.691  1.00 97.71 5   A 1 
ATOM   36   C  CD2 . TYR     A 1 5   ? 1.851   1.076   14.682  1.00 97.73 5   A 1 
ATOM   37   C  CE1 . TYR     A 1 5   ? 3.690   -0.981  14.704  1.00 97.24 5   A 1 
ATOM   38   C  CE2 . TYR     A 1 5   ? 1.827   0.136   15.701  1.00 97.22 5   A 1 
ATOM   39   C  CZ  . TYR     A 1 5   ? 2.749   -0.892  15.706  1.00 97.42 5   A 1 
ATOM   40   O  OH  . TYR     A 1 5   ? 2.730   -1.828  16.710  1.00 96.33 5   A 1 
ATOM   41   N  N   . LYS     A 1 6   ? 5.004   4.159   10.939  1.00 98.31 6   A 1 
ATOM   42   C  CA  . LYS     A 1 6   ? 5.175   4.991   9.754   1.00 98.35 6   A 1 
ATOM   43   C  C   . LYS     A 1 6   ? 4.894   4.146   8.522   1.00 98.48 6   A 1 
ATOM   44   O  O   . LYS     A 1 6   ? 5.698   3.287   8.141   1.00 98.40 6   A 1 
ATOM   45   C  CB  . LYS     A 1 6   ? 6.591   5.579   9.713   1.00 98.00 6   A 1 
ATOM   46   C  CG  . LYS     A 1 6   ? 6.886   6.517   10.877  1.00 91.95 6   A 1 
ATOM   47   C  CD  . LYS     A 1 6   ? 8.267   7.134   10.776  1.00 83.87 6   A 1 
ATOM   48   C  CE  . LYS     A 1 6   ? 8.553   8.054   11.952  1.00 76.65 6   A 1 
ATOM   49   N  NZ  . LYS     A 1 6   ? 7.610   9.191   12.019  1.00 66.59 6   A 1 
ATOM   50   N  N   . LEU     A 1 7   ? 3.739   4.398   7.903   1.00 98.67 7   A 1 
ATOM   51   C  CA  . LEU     A 1 7   ? 3.279   3.647   6.744   1.00 98.74 7   A 1 
ATOM   52   C  C   . LEU     A 1 7   ? 3.396   4.512   5.499   1.00 98.66 7   A 1 
ATOM   53   O  O   . LEU     A 1 7   ? 3.158   5.718   5.547   1.00 98.45 7   A 1 
ATOM   54   C  CB  . LEU     A 1 7   ? 1.825   3.208   6.922   1.00 98.77 7   A 1 
ATOM   55   C  CG  . LEU     A 1 7   ? 1.446   2.604   8.278   1.00 98.47 7   A 1 
ATOM   56   C  CD1 . LEU     A 1 7   ? -0.019  2.184   8.272   1.00 98.15 7   A 1 
ATOM   57   C  CD2 . LEU     A 1 7   ? 2.341   1.433   8.628   1.00 98.00 7   A 1 
ATOM   58   N  N   . VAL     A 1 8   ? 3.749   3.884   4.372   1.00 98.58 8   A 1 
ATOM   59   C  CA  . VAL     A 1 8   ? 3.883   4.600   3.105   1.00 98.54 8   A 1 
ATOM   60   C  C   . VAL     A 1 8   ? 3.034   3.891   2.063   1.00 98.67 8   A 1 
ATOM   61   O  O   . VAL     A 1 8   ? 3.109   2.668   1.925   1.00 98.64 8   A 1 
ATOM   62   C  CB  . VAL     A 1 8   ? 5.352   4.666   2.645   1.00 98.24 8   A 1 
ATOM   63   C  CG1 . VAL     A 1 8   ? 5.467   5.479   1.362   1.00 97.65 8   A 1 
ATOM   64   C  CG2 . VAL     A 1 8   ? 6.229   5.270   3.737   1.00 97.74 8   A 1 
ATOM   65   N  N   . VAL     A 1 9   ? 2.229   4.664   1.328   1.00 98.54 9   A 1 
ATOM   66   C  CA  . VAL     A 1 9   ? 1.367   4.120   0.284   1.00 98.61 9   A 1 
ATOM   67   C  C   . VAL     A 1 9   ? 1.988   4.460   -1.063  1.00 98.36 9   A 1 
ATOM   68   O  O   . VAL     A 1 9   ? 2.142   5.638   -1.399  1.00 98.23 9   A 1 
ATOM   69   C  CB  . VAL     A 1 9   ? -0.061  4.679   0.383   1.00 98.73 9   A 1 
ATOM   70   C  CG1 . VAL     A 1 9   ? -0.971  3.976   -0.617  1.00 98.66 9   A 1 
ATOM   71   C  CG2 . VAL     A 1 9   ? -0.602  4.519   1.801   1.00 98.70 9   A 1 
ATOM   72   N  N   . VAL     A 1 10  ? 2.343   3.426   -1.836  1.00 98.34 10  A 1 
ATOM   73   C  CA  . VAL     A 1 10  ? 3.004   3.609   -3.123  1.00 98.39 10  A 1 
ATOM   74   C  C   . VAL     A 1 10  ? 2.234   2.879   -4.213  1.00 98.61 10  A 1 
ATOM   75   O  O   . VAL     A 1 10  ? 1.380   2.038   -3.941  1.00 98.68 10  A 1 
ATOM   76   C  CB  . VAL     A 1 10  ? 4.471   3.116   -3.097  1.00 98.10 10  A 1 
ATOM   77   C  CG1 . VAL     A 1 10  ? 5.252   3.827   -1.997  1.00 97.68 10  A 1 
ATOM   78   C  CG2 . VAL     A 1 10  ? 4.532   1.606   -2.915  1.00 97.75 10  A 1 
ATOM   79   N  N   . GLY     A 1 11  ? 2.555   3.218   -5.464  1.00 98.32 11  A 1 
ATOM   80   C  CA  . GLY     A 1 11  ? 1.901   2.610   -6.604  1.00 98.32 11  A 1 
ATOM   81   C  C   . GLY     A 1 11  ? 1.724   3.621   -7.718  1.00 98.17 11  A 1 
ATOM   82   O  O   . GLY     A 1 11  ? 1.854   4.827   -7.512  1.00 98.09 11  A 1 
ATOM   83   N  N   . ALA     A 1 12  ? 1.405   3.119   -8.919  1.00 98.06 12  A 1 
ATOM   84   C  CA  . ALA     A 1 12  ? 1.238   3.972   -10.086 1.00 98.09 12  A 1 
ATOM   85   C  C   . ALA     A 1 12  ? 0.120   4.992   -9.880  1.00 98.09 12  A 1 
ATOM   86   O  O   . ALA     A 1 12  ? -0.753  4.832   -9.023  1.00 98.06 12  A 1 
ATOM   87   C  CB  . ALA     A 1 12  ? 0.953   3.117   -11.317 1.00 98.01 12  A 1 
ATOM   88   N  N   . CYS     A 1 13  ? 0.161   6.164   -10.657 1.00 97.26 13  A 1 
ATOM   89   C  CA  . CYS     A 1 13  ? -0.795  7.167   -10.626 1.00 97.32 13  A 1 
ATOM   90   C  C   . CYS     A 1 13  ? -2.128  6.631   -10.970 1.00 97.92 13  A 1 
ATOM   91   O  O   . CYS     A 1 13  ? -2.339  5.947   -11.891 1.00 97.73 13  A 1 
ATOM   92   C  CB  . CYS     A 1 13  ? -0.409  8.326   -11.516 1.00 95.98 13  A 1 
ATOM   93   S  SG  . CYS     A 1 13  ? -0.702  9.406   -11.064 1.00 93.05 13  A 1 
ATOM   94   N  N   . GLY     A 1 14  ? -3.100  6.944   -10.229 1.00 98.25 14  A 1 
ATOM   95   C  CA  . GLY     A 1 14  ? -4.476  6.622   -10.505 1.00 98.32 14  A 1 
ATOM   96   C  C   . GLY     A 1 14  ? -4.979  5.315   -9.928  1.00 98.60 14  A 1 
ATOM   97   O  O   . GLY     A 1 14  ? -6.129  4.946   -10.177 1.00 98.53 14  A 1 
ATOM   98   N  N   . VAL     A 1 15  ? -4.153  4.602   -9.149  1.00 98.42 15  A 1 
ATOM   99   C  CA  . VAL     A 1 15  ? -4.588  3.318   -8.598  1.00 98.71 15  A 1 
ATOM   100  C  C   . VAL     A 1 15  ? -5.470  3.472   -7.367  1.00 98.82 15  A 1 
ATOM   101  O  O   . VAL     A 1 15  ? -6.137  2.510   -6.970  1.00 98.84 15  A 1 
ATOM   102  C  CB  . VAL     A 1 15  ? -3.392  2.400   -8.259  1.00 98.70 15  A 1 
ATOM   103  C  CG1 . VAL     A 1 15  ? -2.585  2.092   -9.516  1.00 98.56 15  A 1 
ATOM   104  C  CG2 . VAL     A 1 15  ? -2.511  3.022   -7.172  1.00 98.57 15  A 1 
ATOM   105  N  N   . GLY     A 1 16  ? -5.477  4.655   -6.754  1.00 98.79 16  A 1 
ATOM   106  C  CA  . GLY     A 1 16  ? -6.309  4.897   -5.593  1.00 98.84 16  A 1 
ATOM   107  C  C   . GLY     A 1 16  ? -5.563  5.085   -4.291  1.00 98.86 16  A 1 
ATOM   108  O  O   . GLY     A 1 16  ? -6.143  4.870   -3.220  1.00 98.84 16  A 1 
ATOM   109  N  N   . LYS     A 1 17  ? -4.290  5.490   -4.351  1.00 98.77 17  A 1 
ATOM   110  C  CA  . LYS     A 1 17  ? -3.515  5.704   -3.124  1.00 98.78 17  A 1 
ATOM   111  C  C   . LYS     A 1 17  ? -4.175  6.750   -2.229  1.00 98.81 17  A 1 
ATOM   112  O  O   . LYS     A 1 17  ? -4.331  6.541   -1.024  1.00 98.82 17  A 1 
ATOM   113  C  CB  . LYS     A 1 17  ? -2.086  6.143   -3.457  1.00 98.75 17  A 1 
ATOM   114  C  CG  . LYS     A 1 17  ? -1.289  5.141   -4.273  1.00 98.58 17  A 1 
ATOM   115  C  CD  . LYS     A 1 17  ? 0.149   5.600   -4.493  1.00 98.41 17  A 1 
ATOM   116  C  CE  . LYS     A 1 17  ? 0.265   6.896   -5.286  1.00 97.98 17  A 1 
ATOM   117  N  NZ  . LYS     A 1 17  ? -0.273  6.783   -6.664  1.00 97.81 17  A 1 
ATOM   118  N  N   . SER     A 1 18  ? -4.555  7.880   -2.812  1.00 98.72 18  A 1 
ATOM   119  C  CA  . SER     A 1 18  ? -5.171  8.944   -2.030  1.00 98.68 18  A 1 
ATOM   120  C  C   . SER     A 1 18  ? -6.551  8.534   -1.550  1.00 98.73 18  A 1 
ATOM   121  O  O   . SER     A 1 18  ? -6.912  8.779   -0.398  1.00 98.67 18  A 1 
ATOM   122  C  CB  . SER     A 1 18  ? -5.250  10.229  -2.847  1.00 98.54 18  A 1 
ATOM   123  O  OG  . SER     A 1 18  ? -3.952  10.670  -3.210  1.00 98.28 18  A 1 
ATOM   124  N  N   . ALA     A 1 19  ? -7.338  7.911   -2.417  1.00 98.75 19  A 1 
ATOM   125  C  CA  . ALA     A 1 19  ? -8.682  7.491   -2.041  1.00 98.81 19  A 1 
ATOM   126  C  C   . ALA     A 1 19  ? -8.641  6.483   -0.896  1.00 98.79 19  A 1 
ATOM   127  O  O   . ALA     A 1 19  ? -9.464  6.554   0.021   1.00 98.77 19  A 1 
ATOM   128  C  CB  . ALA     A 1 19  ? -9.411  6.914   -3.251  1.00 98.85 19  A 1 
ATOM   129  N  N   . LEU     A 1 20  ? -7.696  5.541   -0.937  1.00 98.88 20  A 1 
ATOM   130  C  CA  . LEU     A 1 20  ? -7.556  4.574   0.149   1.00 98.89 20  A 1 
ATOM   131  C  C   . LEU     A 1 20  ? -7.199  5.266   1.458   1.00 98.82 20  A 1 
ATOM   132  O  O   . LEU     A 1 20  ? -7.772  4.964   2.509   1.00 98.75 20  A 1 
ATOM   133  C  CB  . LEU     A 1 20  ? -6.482  3.541   -0.197  1.00 98.92 20  A 1 
ATOM   134  C  CG  . LEU     A 1 20  ? -6.885  2.436   -1.173  1.00 98.88 20  A 1 
ATOM   135  C  CD1 . LEU     A 1 20  ? -5.652  1.707   -1.688  1.00 98.83 20  A 1 
ATOM   136  C  CD2 . LEU     A 1 20  ? -7.841  1.459   -0.504  1.00 98.83 20  A 1 
ATOM   137  N  N   . THR     A 1 21  ? -6.239  6.185   1.396   1.00 98.82 21  A 1 
ATOM   138  C  CA  . THR     A 1 21  ? -5.779  6.872   2.597   1.00 98.76 21  A 1 
ATOM   139  C  C   . THR     A 1 21  ? -6.895  7.713   3.204   1.00 98.67 21  A 1 
ATOM   140  O  O   . THR     A 1 21  ? -7.134  7.671   4.415   1.00 98.43 21  A 1 
ATOM   141  C  CB  . THR     A 1 21  ? -4.560  7.743   2.276   1.00 98.65 21  A 1 
ATOM   142  O  OG1 . THR     A 1 21  ? -3.530  6.933   1.705   1.00 98.27 21  A 1 
ATOM   143  C  CG2 . THR     A 1 21  ? -4.030  8.417   3.536   1.00 98.32 21  A 1 
ATOM   144  N  N   . ILE     A 1 22  ? -7.592  8.478   2.372   1.00 98.61 22  A 1 
ATOM   145  C  CA  . ILE     A 1 22  ? -8.655  9.345   2.867   1.00 98.43 22  A 1 
ATOM   146  C  C   . ILE     A 1 22  ? -9.830  8.516   3.382   1.00 98.38 22  A 1 
ATOM   147  O  O   . ILE     A 1 22  ? -10.464 8.878   4.375   1.00 98.14 22  A 1 
ATOM   148  C  CB  . ILE     A 1 22  ? -9.079  10.341  1.772   1.00 98.13 22  A 1 
ATOM   149  C  CG1 . ILE     A 1 22  ? -7.924  11.312  1.496   1.00 96.96 22  A 1 
ATOM   150  C  CG2 . ILE     A 1 22  ? -10.336 11.105  2.171   1.00 97.26 22  A 1 
ATOM   151  C  CD1 . ILE     A 1 22  ? -8.071  12.112  0.228   1.00 89.66 22  A 1 
ATOM   152  N  N   . GLN     A 1 23  ? -10.121 7.393   2.739   1.00 98.62 23  A 1 
ATOM   153  C  CA  . GLN     A 1 23  ? -11.173 6.506   3.232   1.00 98.66 23  A 1 
ATOM   154  C  C   . GLN     A 1 23  ? -10.817 5.979   4.622   1.00 98.57 23  A 1 
ATOM   155  O  O   . GLN     A 1 23  ? -11.664 5.957   5.515   1.00 98.33 23  A 1 
ATOM   156  C  CB  . GLN     A 1 23  ? -11.398 5.358   2.240   1.00 98.63 23  A 1 
ATOM   157  C  CG  . GLN     A 1 23  ? -12.516 4.391   2.606   1.00 98.09 23  A 1 
ATOM   158  C  CD  . GLN     A 1 23  ? -13.886 5.031   2.627   1.00 98.57 23  A 1 
ATOM   159  O  OE1 . GLN     A 1 23  ? -14.399 5.380   3.689   1.00 96.60 23  A 1 
ATOM   160  N  NE2 . GLN     A 1 23  ? -14.504 5.172   1.461   1.00 96.65 23  A 1 
ATOM   161  N  N   . LEU     A 1 24  ? -9.567  5.579   4.819   1.00 98.55 24  A 1 
ATOM   162  C  CA  . LEU     A 1 24  ? -9.144  5.110   6.140   1.00 98.37 24  A 1 
ATOM   163  C  C   . LEU     A 1 24  ? -9.256  6.214   7.186   1.00 98.15 24  A 1 
ATOM   164  O  O   . LEU     A 1 24  ? -9.799  5.996   8.275   1.00 97.58 24  A 1 
ATOM   165  C  CB  . LEU     A 1 24  ? -7.701  4.601   6.099   1.00 98.30 24  A 1 
ATOM   166  C  CG  . LEU     A 1 24  ? -7.200  4.085   7.453   1.00 97.94 24  A 1 
ATOM   167  C  CD1 . LEU     A 1 24  ? -7.677  2.658   7.684   1.00 97.02 24  A 1 
ATOM   168  C  CD2 . LEU     A 1 24  ? -5.686  4.174   7.559   1.00 96.94 24  A 1 
ATOM   169  N  N   . ILE     A 1 25  ? -8.746  7.394   6.866   1.00 97.79 25  A 1 
ATOM   170  C  CA  . ILE     A 1 25  ? -8.627  8.478   7.839   1.00 97.11 25  A 1 
ATOM   171  C  C   . ILE     A 1 25  ? -9.956  9.192   8.073   1.00 96.80 25  A 1 
ATOM   172  O  O   . ILE     A 1 25  ? -10.318 9.490   9.216   1.00 95.62 25  A 1 
ATOM   173  C  CB  . ILE     A 1 25  ? -7.554  9.492   7.387   1.00 96.15 25  A 1 
ATOM   174  C  CG1 . ILE     A 1 25  ? -6.181  8.816   7.268   1.00 92.46 25  A 1 
ATOM   175  C  CG2 . ILE     A 1 25  ? -7.494  10.685  8.331   1.00 91.85 25  A 1 
ATOM   176  C  CD1 . ILE     A 1 25  ? -5.610  8.342   8.579   1.00 85.43 25  A 1 
ATOM   177  N  N   . GLN     A 1 26  ? -10.688 9.482   7.003   1.00 97.27 26  A 1 
ATOM   178  C  CA  . GLN     A 1 26  ? -11.859 10.352  7.077   1.00 96.86 26  A 1 
ATOM   179  C  C   . GLN     A 1 26  ? -13.179 9.635   6.802   1.00 97.14 26  A 1 
ATOM   180  O  O   . GLN     A 1 26  ? -14.239 10.262  6.890   1.00 96.22 26  A 1 
ATOM   181  C  CB  . GLN     A 1 26  ? -11.695 11.537  6.116   1.00 95.80 26  A 1 
ATOM   182  C  CG  . GLN     A 1 26  ? -10.505 12.431  6.450   1.00 92.81 26  A 1 
ATOM   183  C  CD  . GLN     A 1 26  ? -10.326 13.582  5.476   1.00 89.97 26  A 1 
ATOM   184  O  OE1 . GLN     A 1 26  ? -11.212 13.887  4.676   1.00 85.04 26  A 1 
ATOM   185  N  NE2 . GLN     A 1 26  ? -9.169  14.234  5.538   1.00 82.15 26  A 1 
ATOM   186  N  N   . ASN     A 1 27  ? -13.135 8.352   6.474   1.00 97.68 27  A 1 
ATOM   187  C  CA  . ASN     A 1 27  ? -14.338 7.544   6.284   1.00 97.76 27  A 1 
ATOM   188  C  C   . ASN     A 1 27  ? -15.259 8.077   5.187   1.00 97.88 27  A 1 
ATOM   189  O  O   . ASN     A 1 27  ? -16.486 8.048   5.315   1.00 96.53 27  A 1 
ATOM   190  C  CB  . ASN     A 1 27  ? -15.107 7.380   7.596   1.00 96.98 27  A 1 
ATOM   191  C  CG  . ASN     A 1 27  ? -14.415 6.439   8.556   1.00 92.44 27  A 1 
ATOM   192  O  OD1 . ASN     A 1 27  ? -14.552 5.220   8.455   1.00 81.76 27  A 1 
ATOM   193  N  ND2 . ASN     A 1 27  ? -13.658 7.009   9.484   1.00 79.29 27  A 1 
ATOM   194  N  N   . HIS     A 1 28  ? -14.667 8.562   4.095   1.00 97.44 28  A 1 
ATOM   195  C  CA  . HIS     A 1 28  ? -15.458 8.896   2.919   1.00 97.48 28  A 1 
ATOM   196  C  C   . HIS     A 1 28  ? -14.620 8.714   1.666   1.00 98.21 28  A 1 
ATOM   197  O  O   . HIS     A 1 28  ? -13.387 8.737   1.715   1.00 97.84 28  A 1 
ATOM   198  C  CB  . HIS     A 1 28  ? -16.050 10.314  2.998   1.00 94.93 28  A 1 
ATOM   199  C  CG  . HIS     A 1 28  ? -15.031 11.408  2.956   1.00 90.94 28  A 1 
ATOM   200  N  ND1 . HIS     A 1 28  ? -14.644 12.017  1.791   1.00 77.08 28  A 1 
ATOM   201  C  CD2 . HIS     A 1 28  ? -14.350 12.020  3.948   1.00 78.11 28  A 1 
ATOM   202  C  CE1 . HIS     A 1 28  ? -13.752 12.956  2.057   1.00 78.35 28  A 1 
ATOM   203  N  NE2 . HIS     A 1 28  ? -13.554 12.978  3.365   1.00 81.08 28  A 1 
ATOM   204  N  N   . PHE     A 1 29  ? -15.315 8.509   0.547   1.00 98.19 29  A 1 
ATOM   205  C  CA  . PHE     A 1 29  ? -14.674 8.278   -0.742  1.00 98.39 29  A 1 
ATOM   206  C  C   . PHE     A 1 29  ? -14.529 9.593   -1.492  1.00 98.20 29  A 1 
ATOM   207  O  O   . PHE     A 1 29  ? -15.504 10.326  -1.659  1.00 97.36 29  A 1 
ATOM   208  C  CB  . PHE     A 1 29  ? -15.487 7.289   -1.575  1.00 98.26 29  A 1 
ATOM   209  C  CG  . PHE     A 1 29  ? -14.976 7.098   -2.982  1.00 98.51 29  A 1 
ATOM   210  C  CD1 . PHE     A 1 29  ? -13.703 6.607   -3.212  1.00 98.36 29  A 1 
ATOM   211  C  CD2 . PHE     A 1 29  ? -15.778 7.397   -4.074  1.00 98.26 29  A 1 
ATOM   212  C  CE1 . PHE     A 1 29  ? -13.234 6.423   -4.505  1.00 98.09 29  A 1 
ATOM   213  C  CE2 . PHE     A 1 29  ? -15.320 7.214   -5.370  1.00 98.06 29  A 1 
ATOM   214  C  CZ  . PHE     A 1 29  ? -14.047 6.724   -5.584  1.00 98.32 29  A 1 
ATOM   215  N  N   . VAL     A 1 30  ? -13.311 9.886   -1.931  1.00 97.75 30  A 1 
ATOM   216  C  CA  . VAL     A 1 30  ? -13.030 11.098  -2.696  1.00 97.56 30  A 1 
ATOM   217  C  C   . VAL     A 1 30  ? -12.961 10.732  -4.173  1.00 97.70 30  A 1 
ATOM   218  O  O   . VAL     A 1 30  ? -12.131 9.920   -4.586  1.00 97.12 30  A 1 
ATOM   219  C  CB  . VAL     A 1 30  ? -11.720 11.764  -2.234  1.00 95.84 30  A 1 
ATOM   220  C  CG1 . VAL     A 1 30  ? -11.393 12.964  -3.109  1.00 89.39 30  A 1 
ATOM   221  C  CG2 . VAL     A 1 30  ? -11.842 12.187  -0.777  1.00 91.10 30  A 1 
ATOM   222  N  N   . ASP     A 1 31  ? -13.845 11.333  -4.965  1.00 96.85 31  A 1 
ATOM   223  C  CA  . ASP     A 1 31  ? -13.908 11.020  -6.389  1.00 96.58 31  A 1 
ATOM   224  C  C   . ASP     A 1 31  ? -12.751 11.637  -7.159  1.00 96.18 31  A 1 
ATOM   225  O  O   . ASP     A 1 31  ? -12.307 11.081  -8.169  1.00 93.21 31  A 1 
ATOM   226  C  CB  . ASP     A 1 31  ? -15.234 11.499  -6.975  1.00 94.95 31  A 1 
ATOM   227  C  CG  . ASP     A 1 31  ? -15.461 10.983  -8.379  1.00 89.90 31  A 1 
ATOM   228  O  OD1 . ASP     A 1 31  ? -15.460 9.750   -8.564  1.00 82.68 31  A 1 
ATOM   229  O  OD2 . ASP     A 1 31  ? -15.638 11.813  -9.296  1.00 82.34 31  A 1 
ATOM   230  N  N   . GLU     A 1 32  ? -12.243 12.778  -6.692  1.00 96.00 32  A 1 
ATOM   231  C  CA  . GLU     A 1 32  ? -11.130 13.450  -7.351  1.00 95.81 32  A 1 
ATOM   232  C  C   . GLU     A 1 32  ? -10.257 14.126  -6.311  1.00 95.34 32  A 1 
ATOM   233  O  O   . GLU     A 1 32  ? -10.750 14.884  -5.471  1.00 91.85 32  A 1 
ATOM   234  C  CB  . GLU     A 1 32  ? -11.633 14.467  -8.375  1.00 93.26 32  A 1 
ATOM   235  C  CG  . GLU     A 1 32  ? -10.531 15.039  -9.261  1.00 83.44 32  A 1 
ATOM   236  C  CD  . GLU     A 1 32  ? -11.069 15.871  -10.408 1.00 79.65 32  A 1 
ATOM   237  O  OE1 . GLU     A 1 32  ? -12.254 16.255  -10.362 1.00 73.43 32  A 1 
ATOM   238  O  OE2 . GLU     A 1 32  ? -10.303 16.138  -11.356 1.00 72.74 32  A 1 
ATOM   239  N  N   . TYR     A 1 33  ? -8.957  13.848  -6.369  1.00 95.23 33  A 1 
ATOM   240  C  CA  . TYR     A 1 33  ? -7.985  14.415  -5.441  1.00 95.36 33  A 1 
ATOM   241  C  C   . TYR     A 1 33  ? -6.759  14.819  -6.247  1.00 95.26 33  A 1 
ATOM   242  O  O   . TYR     A 1 33  ? -6.315  14.066  -7.116  1.00 94.18 33  A 1 
ATOM   243  C  CB  . TYR     A 1 33  ? -7.615  13.391  -4.366  1.00 94.12 33  A 1 
ATOM   244  C  CG  . TYR     A 1 33  ? -6.792  13.934  -3.217  1.00 92.50 33  A 1 
ATOM   245  C  CD1 . TYR     A 1 33  ? -7.394  14.597  -2.158  1.00 92.23 33  A 1 
ATOM   246  C  CD2 . TYR     A 1 33  ? -5.417  13.768  -3.177  1.00 91.64 33  A 1 
ATOM   247  C  CE1 . TYR     A 1 33  ? -6.650  15.082  -1.094  1.00 88.26 33  A 1 
ATOM   248  C  CE2 . TYR     A 1 33  ? -4.658  14.252  -2.119  1.00 88.82 33  A 1 
ATOM   249  C  CZ  . TYR     A 1 33  ? -5.284  14.906  -1.083  1.00 88.61 33  A 1 
ATOM   250  O  OH  . TYR     A 1 33  ? -4.542  15.387  -0.029  1.00 85.46 33  A 1 
ATOM   251  N  N   . ASP     A 1 34  ? -6.227  15.998  -5.970  1.00 95.88 34  A 1 
ATOM   252  C  CA  . ASP     A 1 34  ? -5.091  16.538  -6.715  1.00 95.95 34  A 1 
ATOM   253  C  C   . ASP     A 1 34  ? -3.978  15.495  -6.817  1.00 95.89 34  A 1 
ATOM   254  O  O   . ASP     A 1 34  ? -3.418  15.089  -5.796  1.00 94.97 34  A 1 
ATOM   255  C  CB  . ASP     A 1 34  ? -4.577  17.801  -6.024  1.00 95.24 34  A 1 
ATOM   256  C  CG  . ASP     A 1 34  ? -3.551  18.560  -6.850  1.00 94.32 34  A 1 
ATOM   257  O  OD1 . ASP     A 1 34  ? -2.806  17.930  -7.626  1.00 92.12 34  A 1 
ATOM   258  O  OD2 . ASP     A 1 34  ? -3.488  19.799  -6.710  1.00 91.32 34  A 1 
ATOM   259  N  N   . PRO     A 1 35  ? -3.638  15.052  -8.040  1.00 94.93 35  A 1 
ATOM   260  C  CA  . PRO     A 1 35  ? -2.644  13.982  -8.196  1.00 94.72 35  A 1 
ATOM   261  C  C   . PRO     A 1 35  ? -1.227  14.402  -7.843  1.00 94.01 35  A 1 
ATOM   262  O  O   . PRO     A 1 35  ? -0.340  13.540  -7.780  1.00 92.31 35  A 1 
ATOM   263  C  CB  . PRO     A 1 35  ? -2.753  13.616  -9.682  1.00 93.88 35  A 1 
ATOM   264  C  CG  . PRO     A 1 35  ? -3.267  14.857  -10.331 1.00 92.33 35  A 1 
ATOM   265  C  CD  . PRO     A 1 35  ? -4.198  15.480  -9.327  1.00 95.14 35  A 1 
ATOM   266  N  N   . THR     A 1 36  ? -0.995  15.698  -7.601  1.00 94.75 36  A 1 
ATOM   267  C  CA  . THR     A 1 36  ? 0.335   16.185  -7.252  1.00 93.84 36  A 1 
ATOM   268  C  C   . THR     A 1 36  ? 0.549   16.278  -5.748  1.00 93.74 36  A 1 
ATOM   269  O  O   . THR     A 1 36  ? 1.676   16.514  -5.309  1.00 92.25 36  A 1 
ATOM   270  C  CB  . THR     A 1 36  ? 0.606   17.567  -7.868  1.00 92.59 36  A 1 
ATOM   271  O  OG1 . THR     A 1 36  ? -0.206  18.553  -7.225  1.00 90.56 36  A 1 
ATOM   272  C  CG2 . THR     A 1 36  ? 0.311   17.560  -9.364  1.00 89.12 36  A 1 
ATOM   273  N  N   . ILE     A 1 37  ? -0.504  16.113  -4.953  1.00 95.01 37  A 1 
ATOM   274  C  CA  . ILE     A 1 37  ? -0.399  16.303  -3.512  1.00 95.24 37  A 1 
ATOM   275  C  C   . ILE     A 1 37  ? 0.174   15.054  -2.855  1.00 95.03 37  A 1 
ATOM   276  O  O   . ILE     A 1 37  ? -0.425  13.974  -2.912  1.00 94.52 37  A 1 
ATOM   277  C  CB  . ILE     A 1 37  ? -1.759  16.649  -2.881  1.00 94.88 37  A 1 
ATOM   278  C  CG1 . ILE     A 1 37  ? -2.242  18.003  -3.391  1.00 92.94 37  A 1 
ATOM   279  C  CG2 . ILE     A 1 37  ? -1.648  16.655  -1.354  1.00 92.75 37  A 1 
ATOM   280  C  CD1 . ILE     A 1 37  ? -3.584  18.429  -2.820  1.00 88.07 37  A 1 
ATOM   281  N  N   . GLU     A 1 38  ? 1.337   15.219  -2.234  1.00 93.71 38  A 1 
ATOM   282  C  CA  . GLU     A 1 38  ? 1.945   14.191  -1.398  1.00 93.59 38  A 1 
ATOM   283  C  C   . GLU     A 1 38  ? 1.930   14.725  0.024   1.00 93.36 38  A 1 
ATOM   284  O  O   . GLU     A 1 38  ? 2.534   15.760  0.309   1.00 92.39 38  A 1 
ATOM   285  C  CB  . GLU     A 1 38  ? 3.368   13.889  -1.861  1.00 92.65 38  A 1 
ATOM   286  C  CG  . GLU     A 1 38  ? 4.099   12.853  -1.030  1.00 91.02 38  A 1 
ATOM   287  C  CD  . GLU     A 1 38  ? 5.392   12.399  -1.679  1.00 90.31 38  A 1 
ATOM   288  O  OE1 . GLU     A 1 38  ? 5.333   11.792  -2.765  1.00 86.90 38  A 1 
ATOM   289  O  OE2 . GLU     A 1 38  ? 6.469   12.666  -1.105  1.00 86.28 38  A 1 
ATOM   290  N  N   . ASP     A 1 39  ? 1.233   14.037  0.919   1.00 94.55 39  A 1 
ATOM   291  C  CA  . ASP     A 1 39  ? 1.060   14.545  2.271   1.00 94.74 39  A 1 
ATOM   292  C  C   . ASP     A 1 39  ? 0.904   13.385  3.242   1.00 95.56 39  A 1 
ATOM   293  O  O   . ASP     A 1 39  ? 0.570   12.268  2.841   1.00 95.68 39  A 1 
ATOM   294  C  CB  . ASP     A 1 39  ? -0.160  15.467  2.355   1.00 93.29 39  A 1 
ATOM   295  C  CG  . ASP     A 1 39  ? -0.064  16.474  3.494   1.00 88.27 39  A 1 
ATOM   296  O  OD1 . ASP     A 1 39  ? 0.960   16.488  4.205   1.00 85.92 39  A 1 
ATOM   297  O  OD2 . ASP     A 1 39  ? -1.018  17.256  3.670   1.00 84.08 39  A 1 
ATOM   298  N  N   . SER     A 1 40  ? 1.152   13.668  4.511   1.00 95.80 40  A 1 
ATOM   299  C  CA  . SER     A 1 40  ? 1.013   12.665  5.552   1.00 95.98 40  A 1 
ATOM   300  C  C   . SER     A 1 40  ? -0.276  12.897  6.330   1.00 96.58 40  A 1 
ATOM   301  O  O   . SER     A 1 40  ? -0.748  14.030  6.473   1.00 95.97 40  A 1 
ATOM   302  C  CB  . SER     A 1 40  ? 2.214   12.679  6.495   1.00 94.42 40  A 1 
ATOM   303  O  OG  . SER     A 1 40  ? 2.294   13.905  7.198   1.00 80.81 40  A 1 
ATOM   304  N  N   . TYR     A 1 41  ? -0.840  11.802  6.823   1.00 97.50 41  A 1 
ATOM   305  C  CA  . TYR     A 1 41  ? -2.085  11.815  7.572   1.00 97.61 41  A 1 
ATOM   306  C  C   . TYR     A 1 41  ? -1.892  10.966  8.817   1.00 97.88 41  A 1 
ATOM   307  O  O   . TYR     A 1 41  ? -1.321  9.879   8.746   1.00 97.65 41  A 1 
ATOM   308  C  CB  . TYR     A 1 41  ? -3.235  11.256  6.733   1.00 97.29 41  A 1 
ATOM   309  C  CG  . TYR     A 1 41  ? -3.492  12.033  5.461   1.00 96.76 41  A 1 
ATOM   310  C  CD1 . TYR     A 1 41  ? -2.745  11.793  4.317   1.00 94.72 41  A 1 
ATOM   311  C  CD2 . TYR     A 1 41  ? -4.475  13.012  5.406   1.00 94.69 41  A 1 
ATOM   312  C  CE1 . TYR     A 1 41  ? -2.970  12.511  3.150   1.00 93.10 41  A 1 
ATOM   313  C  CE2 . TYR     A 1 41  ? -4.707  13.732  4.246   1.00 93.31 41  A 1 
ATOM   314  C  CZ  . TYR     A 1 41  ? -3.952  13.477  3.122   1.00 93.43 41  A 1 
ATOM   315  O  OH  . TYR     A 1 41  ? -4.181  14.188  1.969   1.00 91.10 41  A 1 
ATOM   316  N  N   . ARG     A 1 42  ? -2.373  11.453  9.954   1.00 97.43 42  A 1 
ATOM   317  C  CA  . ARG     A 1 42  ? -2.195  10.744  11.212  1.00 97.42 42  A 1 
ATOM   318  C  C   . ARG     A 1 42  ? -3.538  10.438  11.846  1.00 97.46 42  A 1 
ATOM   319  O  O   . ARG     A 1 42  ? -4.458  11.256  11.808  1.00 96.77 42  A 1 
ATOM   320  C  CB  . ARG     A 1 42  ? -1.322  11.554  12.172  1.00 96.33 42  A 1 
ATOM   321  C  CG  . ARG     A 1 42  ? 0.126   11.612  11.724  1.00 91.56 42  A 1 
ATOM   322  C  CD  . ARG     A 1 42  ? 0.961   12.576  12.530  1.00 88.01 42  A 1 
ATOM   323  N  NE  . ARG     A 1 42  ? 2.333   12.608  12.033  1.00 80.24 42  A 1 
ATOM   324  C  CZ  . ARG     A 1 42  ? 3.242   13.509  12.375  1.00 74.83 42  A 1 
ATOM   325  N  NH1 . ARG     A 1 42  ? 2.934   14.471  13.229  1.00 69.03 42  A 1 
ATOM   326  N  NH2 . ARG     A 1 42  ? 4.457   13.451  11.861  1.00 65.82 42  A 1 
ATOM   327  N  N   . LYS     A 1 43  ? -3.639  9.239   12.430  1.00 96.56 43  A 1 
ATOM   328  C  CA  . LYS     A 1 43  ? -4.867  8.829   13.093  1.00 96.33 43  A 1 
ATOM   329  C  C   . LYS     A 1 43  ? -4.556  7.810   14.173  1.00 96.96 43  A 1 
ATOM   330  O  O   . LYS     A 1 43  ? -3.752  6.904   13.974  1.00 96.94 43  A 1 
ATOM   331  C  CB  . LYS     A 1 43  ? -5.868  8.232   12.100  1.00 94.60 43  A 1 
ATOM   332  C  CG  . LYS     A 1 43  ? -7.238  7.974   12.713  1.00 92.14 43  A 1 
ATOM   333  C  CD  . LYS     A 1 43  ? -8.231  7.433   11.710  1.00 89.55 43  A 1 
ATOM   334  C  CE  . LYS     A 1 43  ? -9.623  7.331   12.317  1.00 86.08 43  A 1 
ATOM   335  N  NZ  . LYS     A 1 43  ? -10.620 6.832   11.344  1.00 79.09 43  A 1 
ATOM   336  N  N   . GLN     A 1 44  ? -5.208  7.976   15.317  1.00 97.29 44  A 1 
ATOM   337  C  CA  . GLN     A 1 44  ? -5.104  7.014   16.403  1.00 97.20 44  A 1 
ATOM   338  C  C   . GLN     A 1 44  ? -6.096  5.884   16.154  1.00 97.16 44  A 1 
ATOM   339  O  O   . GLN     A 1 44  ? -7.280  6.130   15.908  1.00 96.24 44  A 1 
ATOM   340  C  CB  . GLN     A 1 44  ? -5.384  7.690   17.738  1.00 96.19 44  A 1 
ATOM   341  C  CG  . GLN     A 1 44  ? -5.291  6.779   18.944  1.00 89.42 44  A 1 
ATOM   342  C  CD  . GLN     A 1 44  ? -5.522  7.527   20.241  1.00 87.35 44  A 1 
ATOM   343  O  OE1 . GLN     A 1 44  ? -4.909  8.565   20.486  1.00 80.93 44  A 1 
ATOM   344  N  NE2 . GLN     A 1 44  ? -6.416  7.014   21.072  1.00 76.71 44  A 1 
ATOM   345  N  N   . VAL     A 1 45  ? -5.610  4.639   16.207  1.00 96.83 45  A 1 
ATOM   346  C  CA  . VAL     A 1 45  ? -6.446  3.470   15.967  1.00 96.38 45  A 1 
ATOM   347  C  C   . VAL     A 1 45  ? -6.122  2.397   16.992  1.00 96.65 45  A 1 
ATOM   348  O  O   . VAL     A 1 45  ? -5.102  2.459   17.680  1.00 96.26 45  A 1 
ATOM   349  C  CB  . VAL     A 1 45  ? -6.249  2.894   14.546  1.00 95.15 45  A 1 
ATOM   350  C  CG1 . VAL     A 1 45  ? -6.623  3.923   13.489  1.00 91.19 45  A 1 
ATOM   351  C  CG2 . VAL     A 1 45  ? -4.811  2.424   14.366  1.00 90.68 45  A 1 
ATOM   352  N  N   . VAL     A 1 46  ? -7.006  1.408   17.091  1.00 96.85 46  A 1 
ATOM   353  C  CA  . VAL     A 1 46  ? -6.773  0.241   17.935  1.00 96.82 46  A 1 
ATOM   354  C  C   . VAL     A 1 46  ? -6.679  -0.972  17.026  1.00 97.03 46  A 1 
ATOM   355  O  O   . VAL     A 1 46  ? -7.619  -1.279  16.287  1.00 96.60 46  A 1 
ATOM   356  C  CB  . VAL     A 1 46  ? -7.889  0.050   18.976  1.00 96.25 46  A 1 
ATOM   357  C  CG1 . VAL     A 1 46  ? -7.607  -1.184  19.823  1.00 94.51 46  A 1 
ATOM   358  C  CG2 . VAL     A 1 46  ? -8.007  1.285   19.859  1.00 94.73 46  A 1 
ATOM   359  N  N   . ILE     A 1 47  ? -5.539  -1.659  17.066  1.00 96.35 47  A 1 
ATOM   360  C  CA  . ILE     A 1 47  ? -5.296  -2.841  16.251  1.00 96.54 47  A 1 
ATOM   361  C  C   . ILE     A 1 47  ? -4.871  -3.965  17.181  1.00 96.33 47  A 1 
ATOM   362  O  O   . ILE     A 1 47  ? -3.835  -3.871  17.838  1.00 95.67 47  A 1 
ATOM   363  C  CB  . ILE     A 1 47  ? -4.220  -2.595  15.179  1.00 96.49 47  A 1 
ATOM   364  C  CG1 . ILE     A 1 47  ? -4.622  -1.420  14.286  1.00 95.02 47  A 1 
ATOM   365  C  CG2 . ILE     A 1 47  ? -3.996  -3.854  14.351  1.00 94.86 47  A 1 
ATOM   366  C  CD1 . ILE     A 1 47  ? -3.527  -0.965  13.339  1.00 93.58 47  A 1 
ATOM   367  N  N   . ASP     A 1 48  ? -5.691  -5.023  17.244  1.00 96.54 48  A 1 
ATOM   368  C  CA  . ASP     A 1 48  ? -5.416  -6.166  18.110  1.00 96.44 48  A 1 
ATOM   369  C  C   . ASP     A 1 48  ? -5.201  -5.725  19.557  1.00 96.46 48  A 1 
ATOM   370  O  O   . ASP     A 1 48  ? -4.315  -6.217  20.256  1.00 94.95 48  A 1 
ATOM   371  C  CB  . ASP     A 1 48  ? -4.213  -6.961  17.601  1.00 95.95 48  A 1 
ATOM   372  C  CG  . ASP     A 1 48  ? -4.379  -7.403  16.160  1.00 95.46 48  A 1 
ATOM   373  O  OD1 . ASP     A 1 48  ? -5.514  -7.716  15.758  1.00 93.40 48  A 1 
ATOM   374  O  OD2 . ASP     A 1 48  ? -3.370  -7.429  15.426  1.00 93.44 48  A 1 
ATOM   375  N  N   . GLY     A 1 49  ? -6.014  -4.769  20.000  1.00 96.19 49  A 1 
ATOM   376  C  CA  . GLY     A 1 49  ? -5.962  -4.297  21.368  1.00 95.96 49  A 1 
ATOM   377  C  C   . GLY     A 1 49  ? -4.893  -3.271  21.666  1.00 96.12 49  A 1 
ATOM   378  O  O   . GLY     A 1 49  ? -4.825  -2.769  22.791  1.00 94.79 49  A 1 
ATOM   379  N  N   . GLU     A 1 50  ? -4.052  -2.946  20.684  1.00 95.81 50  A 1 
ATOM   380  C  CA  . GLU     A 1 50  ? -2.979  -1.974  20.871  1.00 95.41 50  A 1 
ATOM   381  C  C   . GLU     A 1 50  ? -3.398  -0.627  20.300  1.00 95.70 50  A 1 
ATOM   382  O  O   . GLU     A 1 50  ? -3.612  -0.498  19.094  1.00 94.99 50  A 1 
ATOM   383  C  CB  . GLU     A 1 50  ? -1.687  -2.434  20.200  1.00 93.32 50  A 1 
ATOM   384  C  CG  . GLU     A 1 50  ? -0.532  -1.452  20.365  1.00 82.46 50  A 1 
ATOM   385  C  CD  . GLU     A 1 50  ? 0.689   -1.796  19.532  1.00 79.66 50  A 1 
ATOM   386  O  OE1 . GLU     A 1 50  ? 0.532   -2.055  18.324  1.00 73.74 50  A 1 
ATOM   387  O  OE2 . GLU     A 1 50  ? 1.806   -1.797  20.088  1.00 73.07 50  A 1 
ATOM   388  N  N   . THR     A 1 51  ? -3.510  0.375   21.171  1.00 96.68 51  A 1 
ATOM   389  C  CA  . THR     A 1 51  ? -3.769  1.734   20.718  1.00 96.75 51  A 1 
ATOM   390  C  C   . THR     A 1 51  ? -2.491  2.273   20.086  1.00 96.80 51  A 1 
ATOM   391  O  O   . THR     A 1 51  ? -1.430  2.282   20.715  1.00 95.91 51  A 1 
ATOM   392  C  CB  . THR     A 1 51  ? -4.216  2.626   21.876  1.00 95.83 51  A 1 
ATOM   393  O  OG1 . THR     A 1 51  ? -5.385  2.065   22.478  1.00 90.67 51  A 1 
ATOM   394  C  CG2 . THR     A 1 51  ? -4.529  4.028   21.381  1.00 90.04 51  A 1 
ATOM   395  N  N   . SER     A 1 52  ? -2.596  2.703   18.829  1.00 96.49 52  A 1 
ATOM   396  C  CA  . SER     A 1 52  ? -1.429  3.079   18.048  1.00 96.13 52  A 1 
ATOM   397  C  C   . SER     A 1 52  ? -1.701  4.347   17.258  1.00 96.84 52  A 1 
ATOM   398  O  O   . SER     A 1 52  ? -2.851  4.686   16.971  1.00 96.20 52  A 1 
ATOM   399  C  CB  . SER     A 1 52  ? -1.050  1.963   17.071  1.00 93.86 52  A 1 
ATOM   400  O  OG  . SER     A 1 52  ? -0.944  0.713   17.723  1.00 84.92 52  A 1 
ATOM   401  N  N   . LEU     A 1 53  ? -0.629  5.039   16.899  1.00 97.76 53  A 1 
ATOM   402  C  CA  . LEU     A 1 53  ? -0.723  6.192   16.014  1.00 97.99 53  A 1 
ATOM   403  C  C   . LEU     A 1 53  ? -0.176  5.796   14.653  1.00 98.17 53  A 1 
ATOM   404  O  O   . LEU     A 1 53  ? 0.985   5.406   14.532  1.00 97.90 53  A 1 
ATOM   405  C  CB  . LEU     A 1 53  ? 0.061   7.379   16.570  1.00 97.45 53  A 1 
ATOM   406  C  CG  . LEU     A 1 53  ? -0.010  8.656   15.725  1.00 93.54 53  A 1 
ATOM   407  C  CD1 . LEU     A 1 53  ? -1.423  9.210   15.716  1.00 90.99 53  A 1 
ATOM   408  C  CD2 . LEU     A 1 53  ? 0.972   9.699   16.238  1.00 90.79 53  A 1 
ATOM   409  N  N   . LEU     A 1 54  ? -1.022  5.868   13.628  1.00 98.27 54  A 1 
ATOM   410  C  CA  . LEU     A 1 54  ? -0.585  5.624   12.261  1.00 98.34 54  A 1 
ATOM   411  C  C   . LEU     A 1 54  ? -0.168  6.945   11.635  1.00 98.32 54  A 1 
ATOM   412  O  O   . LEU     A 1 54  ? -0.914  7.925   11.689  1.00 98.01 54  A 1 
ATOM   413  C  CB  . LEU     A 1 54  ? -1.693  4.984   11.427  1.00 98.31 54  A 1 
ATOM   414  C  CG  . LEU     A 1 54  ? -2.319  3.701   11.975  1.00 97.90 54  A 1 
ATOM   415  C  CD1 . LEU     A 1 54  ? -3.281  3.118   10.944  1.00 97.41 54  A 1 
ATOM   416  C  CD2 . LEU     A 1 54  ? -1.256  2.689   12.362  1.00 97.18 54  A 1 
ATOM   417  N  N   . ASP     A 1 55  ? 1.030   6.973   11.065  1.00 98.33 55  A 1 
ATOM   418  C  CA  . ASP     A 1 55  ? 1.540   8.120   10.320  1.00 98.15 55  A 1 
ATOM   419  C  C   . ASP     A 1 55  ? 1.669   7.645   8.881   1.00 98.31 55  A 1 
ATOM   420  O  O   . ASP     A 1 55  ? 2.583   6.885   8.559   1.00 98.09 55  A 1 
ATOM   421  C  CB  . ASP     A 1 55  ? 2.884   8.568   10.900  1.00 97.39 55  A 1 
ATOM   422  C  CG  . ASP     A 1 55  ? 3.428   9.834   10.255  1.00 89.31 55  A 1 
ATOM   423  O  OD1 . ASP     A 1 55  ? 2.861   10.296  9.250   1.00 83.40 55  A 1 
ATOM   424  O  OD2 . ASP     A 1 55  ? 4.434   10.363  10.771  1.00 81.89 55  A 1 
ATOM   425  N  N   . ILE     A 1 56  ? 0.732   8.053   8.027   1.00 98.36 56  A 1 
ATOM   426  C  CA  . ILE     A 1 56  ? 0.597   7.491   6.686   1.00 98.47 56  A 1 
ATOM   427  C  C   . ILE     A 1 56  ? 1.000   8.522   5.645   1.00 98.19 56  A 1 
ATOM   428  O  O   . ILE     A 1 56  ? 0.390   9.592   5.562   1.00 97.73 56  A 1 
ATOM   429  C  CB  . ILE     A 1 56  ? -0.846  7.026   6.422   1.00 98.52 56  A 1 
ATOM   430  C  CG1 . ILE     A 1 56  ? -1.276  6.012   7.483   1.00 97.63 56  A 1 
ATOM   431  C  CG2 . ILE     A 1 56  ? -0.965  6.442   5.020   1.00 97.49 56  A 1 
ATOM   432  C  CD1 . ILE     A 1 56  ? -2.766  5.764   7.515   1.00 94.44 56  A 1 
ATOM   433  N  N   . LEU     A 1 57  ? 2.001   8.189   4.835   1.00 97.83 57  A 1 
ATOM   434  C  CA  . LEU     A 1 57  ? 2.432   9.051   3.743   1.00 97.39 57  A 1 
ATOM   435  C  C   . LEU     A 1 57  ? 1.781   8.587   2.448   1.00 97.61 57  A 1 
ATOM   436  O  O   . LEU     A 1 57  ? 2.007   7.465   1.992   1.00 97.48 57  A 1 
ATOM   437  C  CB  . LEU     A 1 57  ? 3.957   9.040   3.611   1.00 96.47 57  A 1 
ATOM   438  C  CG  . LEU     A 1 57  ? 4.521   9.901   2.476   1.00 94.23 57  A 1 
ATOM   439  C  CD1 . LEU     A 1 57  ? 4.147   11.363  2.659   1.00 92.24 57  A 1 
ATOM   440  C  CD2 . LEU     A 1 57  ? 6.035   9.752   2.401   1.00 91.72 57  A 1 
ATOM   441  N  N   . ASP     A 1 58  ? 0.962   9.452   1.865   1.00 97.87 58  A 1 
ATOM   442  C  CA  . ASP     A 1 58  ? 0.301   9.212   0.585   1.00 97.87 58  A 1 
ATOM   443  C  C   . ASP     A 1 58  ? 1.191   9.798   -0.503  1.00 97.40 58  A 1 
ATOM   444  O  O   . ASP     A 1 58  ? 1.253   11.018  -0.665  1.00 96.98 58  A 1 
ATOM   445  C  CB  . ASP     A 1 58  ? -1.079  9.871   0.601   1.00 98.11 58  A 1 
ATOM   446  C  CG  . ASP     A 1 58  ? -1.768  9.857   -0.748  1.00 98.29 58  A 1 
ATOM   447  O  OD1 . ASP     A 1 58  ? -1.471  8.968   -1.570  1.00 98.06 58  A 1 
ATOM   448  O  OD2 . ASP     A 1 58  ? -2.621  10.743  -0.974  1.00 98.06 58  A 1 
ATOM   449  N  N   . THR     A 1 59  ? 1.904   8.937   -1.246  1.00 96.96 59  A 1 
ATOM   450  C  CA  . THR     A 1 59  ? 2.918   9.419   -2.175  1.00 96.69 59  A 1 
ATOM   451  C  C   . THR     A 1 59  ? 2.315   9.911   -3.486  1.00 96.28 59  A 1 
ATOM   452  O  O   . THR     A 1 59  ? 1.268   9.442   -3.933  1.00 95.62 59  A 1 
ATOM   453  C  CB  . THR     A 1 59  ? 3.967   8.342   -2.479  1.00 96.55 59  A 1 
ATOM   454  O  OG1 . THR     A 1 59  ? 3.356   7.233   -3.136  1.00 95.81 59  A 1 
ATOM   455  C  CG2 . THR     A 1 59  ? 4.642   7.876   -1.194  1.00 96.15 59  A 1 
ATOM   456  N  N   . ALA     A 1 60  ? 3.015   10.867  -4.099  1.00 94.85 60  A 1 
ATOM   457  C  CA  . ALA     A 1 60  ? 2.578   11.436  -5.366  1.00 93.89 60  A 1 
ATOM   458  C  C   . ALA     A 1 60  ? 3.770   12.086  -6.053  1.00 90.95 60  A 1 
ATOM   459  O  O   . ALA     A 1 60  ? 4.832   11.484  -6.159  1.00 77.49 60  A 1 
ATOM   460  C  CB  . ALA     A 1 60  ? 1.438   12.432  -5.147  1.00 92.85 60  A 1 
ATOM   461  N  N   . GLY     A 1 61  ? 3.600   13.314  -6.530  1.00 85.98 61  A 1 
ATOM   462  C  CA  . GLY     A 1 61  ? 4.686   14.045  -7.155  1.00 81.46 61  A 1 
ATOM   463  C  C   . GLY     A 1 61  ? 5.047   13.514  -8.529  1.00 81.31 61  A 1 
ATOM   464  O  O   . GLY     A 1 61  ? 4.224   12.915  -9.224  1.00 74.69 61  A 1 
ATOM   465  N  N   . GLN     A 1 62  ? 6.296   13.749  -8.934  1.00 81.91 62  A 1 
ATOM   466  C  CA  . GLN     A 1 62  ? 6.777   13.341  -10.245 1.00 80.28 62  A 1 
ATOM   467  C  C   . GLN     A 1 62  ? 7.606   12.069  -10.147 1.00 82.04 62  A 1 
ATOM   468  O  O   . GLN     A 1 62  ? 8.098   11.702  -9.079  1.00 78.05 62  A 1 
ATOM   469  C  CB  . GLN     A 1 62  ? 7.606   14.453  -10.884 1.00 73.10 62  A 1 
ATOM   470  C  CG  . GLN     A 1 62  ? 6.833   15.731  -11.138 1.00 64.41 62  A 1 
ATOM   471  C  CD  . GLN     A 1 62  ? 7.633   16.749  -11.922 1.00 57.37 62  A 1 
ATOM   472  O  OE1 . GLN     A 1 62  ? 8.306   16.410  -12.894 1.00 52.78 62  A 1 
ATOM   473  N  NE2 . GLN     A 1 62  ? 7.566   18.007  -11.508 1.00 48.62 62  A 1 
ATOM   474  N  N   . GLU     A 1 63  ? 7.758   11.402  -11.295 1.00 79.99 63  A 1 
ATOM   475  C  CA  . GLU     A 1 63  ? 8.523   10.163  -11.355 1.00 79.26 63  A 1 
ATOM   476  C  C   . GLU     A 1 63  ? 10.012  10.402  -11.133 1.00 78.13 63  A 1 
ATOM   477  O  O   . GLU     A 1 63  ? 10.728  9.515   -10.661 1.00 75.72 63  A 1 
ATOM   478  C  CB  . GLU     A 1 63  ? 8.290   9.472   -12.700 1.00 76.09 63  A 1 
ATOM   479  C  CG  . GLU     A 1 63  ? 9.020   8.150   -12.868 1.00 68.27 63  A 1 
ATOM   480  C  CD  . GLU     A 1 63  ? 8.554   7.376   -14.086 1.00 63.72 63  A 1 
ATOM   481  O  OE1 . GLU     A 1 63  ? 7.699   7.892   -14.830 1.00 60.20 63  A 1 
ATOM   482  O  OE2 . GLU     A 1 63  ? 9.045   6.248   -14.292 1.00 58.86 63  A 1 
ATOM   483  N  N   . GLU     A 1 64  ? 10.491  11.605  -11.460 1.00 80.49 64  A 1 
ATOM   484  C  CA  . GLU     A 1 64  ? 11.910  11.933  -11.385 1.00 77.93 64  A 1 
ATOM   485  C  C   . GLU     A 1 64  ? 12.488  11.657  -10.004 1.00 76.17 64  A 1 
ATOM   486  O  O   . GLU     A 1 64  ? 11.851  11.909  -8.977  1.00 71.05 64  A 1 
ATOM   487  C  CB  . GLU     A 1 64  ? 12.131  13.401  -11.755 1.00 72.90 64  A 1 
ATOM   488  C  CG  . GLU     A 1 64  ? 13.596  13.808  -11.855 1.00 62.25 64  A 1 
ATOM   489  C  CD  . GLU     A 1 64  ? 13.768  15.265  -12.235 1.00 56.92 64  A 1 
ATOM   490  O  OE1 . GLU     A 1 64  ? 12.794  16.037  -12.118 1.00 51.19 64  A 1 
ATOM   491  O  OE2 . GLU     A 1 64  ? 14.883  15.640  -12.648 1.00 50.90 64  A 1 
ATOM   492  N  N   . TYR     A 1 65  ? 13.717  11.137  -9.993  1.00 72.79 65  A 1 
ATOM   493  C  CA  . TYR     A 1 65  ? 14.408  10.838  -8.748  1.00 71.19 65  A 1 
ATOM   494  C  C   . TYR     A 1 65  ? 14.554  12.088  -7.884  1.00 74.06 65  A 1 
ATOM   495  O  O   . TYR     A 1 65  ? 14.796  13.183  -8.391  1.00 69.54 65  A 1 
ATOM   496  C  CB  . TYR     A 1 65  ? 15.792  10.254  -9.035  1.00 63.84 65  A 1 
ATOM   497  C  CG  . TYR     A 1 65  ? 16.681  10.171  -7.819  1.00 59.71 65  A 1 
ATOM   498  C  CD1 . TYR     A 1 65  ? 16.559  9.124   -6.921  1.00 52.91 65  A 1 
ATOM   499  C  CD2 . TYR     A 1 65  ? 17.630  11.143  -7.556  1.00 53.32 65  A 1 
ATOM   500  C  CE1 . TYR     A 1 65  ? 17.362  9.044   -5.800  1.00 47.83 65  A 1 
ATOM   501  C  CE2 . TYR     A 1 65  ? 18.439  11.077  -6.433  1.00 48.10 65  A 1 
ATOM   502  C  CZ  . TYR     A 1 65  ? 18.301  10.022  -5.561  1.00 45.23 65  A 1 
ATOM   503  O  OH  . TYR     A 1 65  ? 19.100  9.943   -4.441  1.00 40.16 65  A 1 
ATOM   504  N  N   . SER     A 1 66  ? 14.411  11.906  -6.574  1.00 81.06 66  A 1 
ATOM   505  C  CA  . SER     A 1 66  ? 14.575  12.988  -5.610  1.00 82.95 66  A 1 
ATOM   506  C  C   . SER     A 1 66  ? 15.283  12.447  -4.379  1.00 86.00 66  A 1 
ATOM   507  O  O   . SER     A 1 66  ? 14.793  11.516  -3.736  1.00 84.86 66  A 1 
ATOM   508  C  CB  . SER     A 1 66  ? 13.226  13.581  -5.217  1.00 75.84 66  A 1 
ATOM   509  O  OG  . SER     A 1 66  ? 13.349  14.403  -4.070  1.00 67.00 66  A 1 
ATOM   510  N  N   . ALA     A 1 67  ? 16.441  13.038  -4.046  1.00 86.54 67  A 1 
ATOM   511  C  CA  . ALA     A 1 67  ? 17.173  12.617  -2.861  1.00 88.71 67  A 1 
ATOM   512  C  C   . ALA     A 1 67  ? 16.358  12.877  -1.599  1.00 89.43 67  A 1 
ATOM   513  O  O   . ALA     A 1 67  ? 16.396  12.089  -0.650  1.00 88.22 67  A 1 
ATOM   514  C  CB  . ALA     A 1 67  ? 18.516  13.334  -2.788  1.00 86.89 67  A 1 
ATOM   515  N  N   . MET     A 1 68  ? 15.611  13.982  -1.582  1.00 88.35 68  A 1 
ATOM   516  C  CA  . MET     A 1 68  ? 14.790  14.293  -0.420  1.00 88.04 68  A 1 
ATOM   517  C  C   . MET     A 1 68  ? 13.674  13.265  -0.261  1.00 89.03 68  A 1 
ATOM   518  O  O   . MET     A 1 68  ? 13.379  12.828  0.856   1.00 87.03 68  A 1 
ATOM   519  C  CB  . MET     A 1 68  ? 14.215  15.703  -0.533  1.00 84.34 68  A 1 
ATOM   520  C  CG  . MET     A 1 68  ? 13.423  16.139  0.682   1.00 76.06 68  A 1 
ATOM   521  S  SD  . MET     A 1 68  ? 13.033  17.898  0.663   1.00 68.73 68  A 1 
ATOM   522  C  CE  . MET     A 1 68  ? 14.658  18.605  0.858   1.00 61.19 68  A 1 
ATOM   523  N  N   . ARG     A 1 69  ? 13.051  12.865  -1.374  1.00 88.76 69  A 1 
ATOM   524  C  CA  . ARG     A 1 69  ? 12.011  11.847  -1.297  1.00 89.48 69  A 1 
ATOM   525  C  C   . ARG     A 1 69  ? 12.592  10.524  -0.807  1.00 90.81 69  A 1 
ATOM   526  O  O   . ARG     A 1 69  ? 11.980  9.848   0.022   1.00 91.32 69  A 1 
ATOM   527  C  CB  . ARG     A 1 69  ? 11.322  11.659  -2.650  1.00 86.71 69  A 1 
ATOM   528  C  CG  . ARG     A 1 69  ? 10.105  10.750  -2.574  1.00 81.01 69  A 1 
ATOM   529  C  CD  . ARG     A 1 69  ? 9.308   10.778  -3.868  1.00 79.18 69  A 1 
ATOM   530  N  NE  . ARG     A 1 69  ? 10.005  10.108  -4.956  1.00 78.63 69  A 1 
ATOM   531  C  CZ  . ARG     A 1 69  ? 9.635   10.175  -6.231  1.00 79.45 69  A 1 
ATOM   532  N  NH1 . ARG     A 1 69  ? 8.584   10.904  -6.580  1.00 72.45 69  A 1 
ATOM   533  N  NH2 . ARG     A 1 69  ? 10.323  9.520   -7.156  1.00 72.24 69  A 1 
ATOM   534  N  N   . ASP     A 1 70  ? 13.772  10.159  -1.297  1.00 92.05 70  A 1 
ATOM   535  C  CA  . ASP     A 1 70  ? 14.442  8.950   -0.818  1.00 93.28 70  A 1 
ATOM   536  C  C   . ASP     A 1 70  ? 14.604  8.980   0.697   1.00 93.76 70  A 1 
ATOM   537  O  O   . ASP     A 1 70  ? 14.373  7.975   1.376   1.00 93.52 70  A 1 
ATOM   538  C  CB  . ASP     A 1 70  ? 15.821  8.800   -1.469  1.00 92.63 70  A 1 
ATOM   539  C  CG  . ASP     A 1 70  ? 15.792  8.017   -2.766  1.00 91.69 70  A 1 
ATOM   540  O  OD1 . ASP     A 1 70  ? 14.694  7.697   -3.260  1.00 89.00 70  A 1 
ATOM   541  O  OD2 . ASP     A 1 70  ? 16.885  7.714   -3.286  1.00 89.13 70  A 1 
ATOM   542  N  N   . GLN     A 1 71  ? 15.003  10.133  1.237   1.00 92.96 71  A 1 
ATOM   543  C  CA  . GLN     A 1 71  ? 15.226  10.245  2.674   1.00 93.10 71  A 1 
ATOM   544  C  C   . GLN     A 1 71  ? 13.931  10.033  3.446   1.00 93.74 71  A 1 
ATOM   545  O  O   . GLN     A 1 71  ? 13.918  9.350   4.473   1.00 92.97 71  A 1 
ATOM   546  C  CB  . GLN     A 1 71  ? 15.844  11.601  3.018   1.00 92.01 71  A 1 
ATOM   547  C  CG  . GLN     A 1 71  ? 16.218  11.755  4.489   1.00 79.98 71  A 1 
ATOM   548  C  CD  . GLN     A 1 71  ? 17.258  10.746  4.938   1.00 73.27 71  A 1 
ATOM   549  O  OE1 . GLN     A 1 71  ? 18.106  10.312  4.156   1.00 67.19 71  A 1 
ATOM   550  N  NE2 . GLN     A 1 71  ? 17.196  10.366  6.204   1.00 62.80 71  A 1 
ATOM   551  N  N   . TYR     A 1 72  ? 12.829  10.608  2.964   1.00 92.12 72  A 1 
ATOM   552  C  CA  . TYR     A 1 72  ? 11.542  10.384  3.615   1.00 91.49 72  A 1 
ATOM   553  C  C   . TYR     A 1 72  ? 11.109  8.926   3.483   1.00 93.34 72  A 1 
ATOM   554  O  O   . TYR     A 1 72  ? 10.615  8.330   4.446   1.00 93.46 72  A 1 
ATOM   555  C  CB  . TYR     A 1 72  ? 10.476  11.314  3.034   1.00 88.65 72  A 1 
ATOM   556  C  CG  . TYR     A 1 72  ? 10.491  12.703  3.634   1.00 79.90 72  A 1 
ATOM   557  C  CD1 . TYR     A 1 72  ? 10.006  12.927  4.914   1.00 74.61 72  A 1 
ATOM   558  C  CD2 . TYR     A 1 72  ? 10.984  13.786  2.925   1.00 72.58 72  A 1 
ATOM   559  C  CE1 . TYR     A 1 72  ? 10.018  14.195  5.474   1.00 66.48 72  A 1 
ATOM   560  C  CE2 . TYR     A 1 72  ? 11.001  15.059  3.476   1.00 65.46 72  A 1 
ATOM   561  C  CZ  . TYR     A 1 72  ? 10.518  15.257  4.751   1.00 62.81 72  A 1 
ATOM   562  O  OH  . TYR     A 1 72  ? 10.527  16.513  5.302   1.00 56.75 72  A 1 
ATOM   563  N  N   . MET     A 1 73  ? 11.286  8.328   2.293   1.00 94.02 73  A 1 
ATOM   564  C  CA  . MET     A 1 73  ? 10.936  6.922   2.094   1.00 95.07 73  A 1 
ATOM   565  C  C   . MET     A 1 73  ? 11.719  6.024   3.043   1.00 95.96 73  A 1 
ATOM   566  O  O   . MET     A 1 73  ? 11.196  5.023   3.535   1.00 95.76 73  A 1 
ATOM   567  C  CB  . MET     A 1 73  ? 11.216  6.489   0.653   1.00 94.02 73  A 1 
ATOM   568  C  CG  . MET     A 1 73  ? 10.356  7.154   -0.407  1.00 90.96 73  A 1 
ATOM   569  S  SD  . MET     A 1 73  ? 8.602   6.884   -0.169  1.00 88.60 73  A 1 
ATOM   570  C  CE  . MET     A 1 73  ? 8.113   8.529   0.259   1.00 79.40 73  A 1 
ATOM   571  N  N   . ARG     A 1 74  ? 12.972  6.380   3.297   1.00 96.54 74  A 1 
ATOM   572  C  CA  . ARG     A 1 74  ? 13.837  5.579   4.157   1.00 96.81 74  A 1 
ATOM   573  C  C   . ARG     A 1 74  ? 13.271  5.457   5.571   1.00 97.17 74  A 1 
ATOM   574  O  O   . ARG     A 1 74  ? 13.516  4.455   6.249   1.00 96.94 74  A 1 
ATOM   575  C  CB  . ARG     A 1 74  ? 15.237  6.197   4.187   1.00 95.62 74  A 1 
ATOM   576  C  CG  . ARG     A 1 74  ? 16.249  5.503   5.089   1.00 88.44 74  A 1 
ATOM   577  C  CD  . ARG     A 1 74  ? 16.638  4.143   4.570   1.00 86.59 74  A 1 
ATOM   578  N  NE  . ARG     A 1 74  ? 17.775  3.588   5.299   1.00 79.51 74  A 1 
ATOM   579  C  CZ  . ARG     A 1 74  ? 17.688  3.017   6.499   1.00 74.39 74  A 1 
ATOM   580  N  NH1 . ARG     A 1 74  ? 16.521  2.918   7.105   1.00 66.19 74  A 1 
ATOM   581  N  NH2 . ARG     A 1 74  ? 18.779  2.549   7.086   1.00 65.56 74  A 1 
ATOM   582  N  N   . THR     A 1 75  ? 12.512  6.455   6.014   1.00 97.06 75  A 1 
ATOM   583  C  CA  . THR     A 1 75  ? 11.935  6.423   7.355   1.00 97.01 75  A 1 
ATOM   584  C  C   . THR     A 1 75  ? 10.689  5.548   7.438   1.00 97.66 75  A 1 
ATOM   585  O  O   . THR     A 1 75  ? 10.222  5.254   8.542   1.00 97.40 75  A 1 
ATOM   586  C  CB  . THR     A 1 75  ? 11.579  7.835   7.849   1.00 95.78 75  A 1 
ATOM   587  O  OG1 . THR     A 1 75  ? 10.466  8.346   7.110   1.00 89.94 75  A 1 
ATOM   588  C  CG2 . THR     A 1 75  ? 12.771  8.773   7.712   1.00 88.31 75  A 1 
ATOM   589  N  N   . GLY     A 1 76  ? 10.139  5.135   6.299   1.00 98.15 76  A 1 
ATOM   590  C  CA  . GLY     A 1 76  ? 8.950   4.300   6.304   1.00 98.29 76  A 1 
ATOM   591  C  C   . GLY     A 1 76  ? 9.231   2.929   6.896   1.00 98.47 76  A 1 
ATOM   592  O  O   . GLY     A 1 76  ? 10.236  2.295   6.578   1.00 98.34 76  A 1 
ATOM   593  N  N   . GLU     A 1 77  ? 8.333   2.478   7.773   1.00 98.50 77  A 1 
ATOM   594  C  CA  . GLU     A 1 77  ? 8.484   1.166   8.397   1.00 98.54 77  A 1 
ATOM   595  C  C   . GLU     A 1 77  ? 7.776   0.067   7.621   1.00 98.64 77  A 1 
ATOM   596  O  O   . GLU     A 1 77  ? 8.169   -1.100  7.711   1.00 98.48 77  A 1 
ATOM   597  C  CB  . GLU     A 1 77  ? 7.939   1.199   9.826   1.00 98.34 77  A 1 
ATOM   598  C  CG  . GLU     A 1 77  ? 8.731   2.077   10.773  1.00 97.65 77  A 1 
ATOM   599  C  CD  . GLU     A 1 77  ? 8.083   2.158   12.140  1.00 97.36 77  A 1 
ATOM   600  O  OE1 . GLU     A 1 77  ? 7.104   2.911   12.277  1.00 94.83 77  A 1 
ATOM   601  O  OE2 . GLU     A 1 77  ? 8.546   1.456   13.060  1.00 94.70 77  A 1 
ATOM   602  N  N   . GLY     A 1 78  ? 6.731   0.417   6.883   1.00 98.76 78  A 1 
ATOM   603  C  CA  . GLY     A 1 78  ? 5.977   -0.547  6.100   1.00 98.79 78  A 1 
ATOM   604  C  C   . GLY     A 1 78  ? 5.357   0.138   4.904   1.00 98.81 78  A 1 
ATOM   605  O  O   . GLY     A 1 78  ? 5.044   1.331   4.952   1.00 98.68 78  A 1 
ATOM   606  N  N   . PHE     A 1 79  ? 5.179   -0.632  3.828   1.00 98.85 79  A 1 
ATOM   607  C  CA  . PHE     A 1 79  ? 4.753   -0.074  2.549   1.00 98.87 79  A 1 
ATOM   608  C  C   . PHE     A 1 79  ? 3.546   -0.826  2.006   1.00 98.90 79  A 1 
ATOM   609  O  O   . PHE     A 1 79  ? 3.570   -2.052  1.879   1.00 98.85 79  A 1 
ATOM   610  C  CB  . PHE     A 1 79  ? 5.898   -0.118  1.534   1.00 98.76 79  A 1 
ATOM   611  C  CG  . PHE     A 1 79  ? 7.090   0.706   1.942   1.00 98.66 79  A 1 
ATOM   612  C  CD1 . PHE     A 1 79  ? 7.990   0.237   2.891   1.00 98.40 79  A 1 
ATOM   613  C  CD2 . PHE     A 1 79  ? 7.302   1.960   1.392   1.00 98.39 79  A 1 
ATOM   614  C  CE1 . PHE     A 1 79  ? 9.074   1.007   3.283   1.00 98.12 79  A 1 
ATOM   615  C  CE2 . PHE     A 1 79  ? 8.387   2.732   1.775   1.00 98.09 79  A 1 
ATOM   616  C  CZ  . PHE     A 1 79  ? 9.272   2.254   2.724   1.00 98.07 79  A 1 
ATOM   617  N  N   . LEU     A 1 80  ? 2.487   -0.078  1.677   1.00 98.82 80  A 1 
ATOM   618  C  CA  . LEU     A 1 80  ? 1.386   -0.617  0.890   1.00 98.81 80  A 1 
ATOM   619  C  C   . LEU     A 1 80  ? 1.731   -0.411  -0.575  1.00 98.84 80  A 1 
ATOM   620  O  O   . LEU     A 1 80  ? 1.885   0.734   -1.015  1.00 98.62 80  A 1 
ATOM   621  C  CB  . LEU     A 1 80  ? 0.066   0.091   1.203   1.00 98.43 80  A 1 
ATOM   622  C  CG  . LEU     A 1 80  ? -0.679  -0.245  2.488   1.00 93.80 80  A 1 
ATOM   623  C  CD1 . LEU     A 1 80  ? -1.996  0.522   2.525   1.00 93.67 80  A 1 
ATOM   624  C  CD2 . LEU     A 1 80  ? -0.939  -1.736  2.592   1.00 93.87 80  A 1 
ATOM   625  N  N   . SER     A 1 81  ? 1.856   -1.510  -1.326  1.00 98.91 81  A 1 
ATOM   626  C  CA  . SER     A 1 81  ? 2.127   -1.437  -2.757  1.00 98.92 81  A 1 
ATOM   627  C  C   . SER     A 1 81  ? 0.822   -1.690  -3.492  1.00 98.95 81  A 1 
ATOM   628  O  O   . SER     A 1 81  ? 0.318   -2.816  -3.520  1.00 98.91 81  A 1 
ATOM   629  C  CB  . SER     A 1 81  ? 3.194   -2.451  -3.163  1.00 98.74 81  A 1 
ATOM   630  O  OG  . SER     A 1 81  ? 4.447   -2.104  -2.605  1.00 91.87 81  A 1 
ATOM   631  N  N   . VAL     A 1 82  ? 0.272   -0.630  -4.084  1.00 98.83 82  A 1 
ATOM   632  C  CA  . VAL     A 1 82  ? -1.083  -0.641  -4.618  1.00 98.89 82  A 1 
ATOM   633  C  C   . VAL     A 1 82  ? -1.074  -0.722  -6.140  1.00 98.86 82  A 1 
ATOM   634  O  O   . VAL     A 1 82  ? -0.322  -0.007  -6.810  1.00 98.84 82  A 1 
ATOM   635  C  CB  . VAL     A 1 82  ? -1.858  0.619   -4.168  1.00 98.92 82  A 1 
ATOM   636  C  CG1 . VAL     A 1 82  ? -3.324  0.527   -4.587  1.00 98.87 82  A 1 
ATOM   637  C  CG2 . VAL     A 1 82  ? -1.743  0.814   -2.661  1.00 98.86 82  A 1 
ATOM   638  N  N   . PHE     A 1 83  ? -1.917  -1.605  -6.675  1.00 98.94 83  A 1 
ATOM   639  C  CA  . PHE     A 1 83  ? -2.278  -1.583  -8.088  1.00 98.95 83  A 1 
ATOM   640  C  C   . PHE     A 1 83  ? -3.800  -1.549  -8.174  1.00 98.95 83  A 1 
ATOM   641  O  O   . PHE     A 1 83  ? -4.497  -1.701  -7.170  1.00 98.95 83  A 1 
ATOM   642  C  CB  . PHE     A 1 83  ? -1.698  -2.791  -8.842  1.00 98.95 83  A 1 
ATOM   643  C  CG  . PHE     A 1 83  ? -2.343  -4.109  -8.489  1.00 98.96 83  A 1 
ATOM   644  C  CD1 . PHE     A 1 83  ? -1.899  -4.844  -7.401  1.00 98.94 83  A 1 
ATOM   645  C  CD2 . PHE     A 1 83  ? -3.377  -4.622  -9.261  1.00 98.94 83  A 1 
ATOM   646  C  CE1 . PHE     A 1 83  ? -2.484  -6.055  -7.077  1.00 98.91 83  A 1 
ATOM   647  C  CE2 . PHE     A 1 83  ? -3.967  -5.831  -8.942  1.00 98.91 83  A 1 
ATOM   648  C  CZ  . PHE     A 1 83  ? -3.523  -6.551  -7.848  1.00 98.92 83  A 1 
ATOM   649  N  N   . ALA     A 1 84  ? -4.326  -1.318  -9.373  1.00 98.95 84  A 1 
ATOM   650  C  CA  . ALA     A 1 84  ? -5.769  -1.344  -9.593  1.00 98.95 84  A 1 
ATOM   651  C  C   . ALA     A 1 84  ? -6.112  -2.577  -10.414 1.00 98.93 84  A 1 
ATOM   652  O  O   . ALA     A 1 84  ? -5.426  -2.892  -11.387 1.00 98.86 84  A 1 
ATOM   653  C  CB  . ALA     A 1 84  ? -6.236  -0.076  -10.306 1.00 98.93 84  A 1 
ATOM   654  N  N   . ILE     A 1 85  ? -7.183  -3.275  -10.023 1.00 98.92 85  A 1 
ATOM   655  C  CA  . ILE     A 1 85  ? -7.494  -4.566  -10.639 1.00 98.88 85  A 1 
ATOM   656  C  C   . ILE     A 1 85  ? -7.977  -4.425  -12.082 1.00 98.86 85  A 1 
ATOM   657  O  O   . ILE     A 1 85  ? -8.098  -5.433  -12.785 1.00 98.59 85  A 1 
ATOM   658  C  CB  . ILE     A 1 85  ? -8.515  -5.361  -9.786  1.00 98.74 85  A 1 
ATOM   659  C  CG1 . ILE     A 1 85  ? -9.824  -4.583  -9.606  1.00 97.42 85  A 1 
ATOM   660  C  CG2 . ILE     A 1 85  ? -7.900  -5.701  -8.424  1.00 96.91 85  A 1 
ATOM   661  C  CD1 . ILE     A 1 85  ? -10.892 -4.887  -10.622 1.00 95.40 85  A 1 
ATOM   662  N  N   . ASN     A 1 86  ? -8.232  -3.197  -12.533 1.00 98.85 86  A 1 
ATOM   663  C  CA  . ASN     A 1 86  ? -8.615  -2.931  -13.914 1.00 98.81 86  A 1 
ATOM   664  C  C   . ASN     A 1 86  ? -7.490  -2.258  -14.698 1.00 98.81 86  A 1 
ATOM   665  O  O   . ASN     A 1 86  ? -7.736  -1.692  -15.766 1.00 98.63 86  A 1 
ATOM   666  C  CB  . ASN     A 1 86  ? -9.875  -2.056  -13.957 1.00 98.65 86  A 1 
ATOM   667  C  CG  . ASN     A 1 86  ? -9.613  -0.642  -13.474 1.00 98.46 86  A 1 
ATOM   668  O  OD1 . ASN     A 1 86  ? -8.724  -0.401  -12.657 1.00 96.51 86  A 1 
ATOM   669  N  ND2 . ASN     A 1 86  ? -10.387 0.309   -13.985 1.00 95.92 86  A 1 
ATOM   670  N  N   . ASN     A 1 87  ? -6.259  -2.321  -14.180 1.00 98.85 87  A 1 
ATOM   671  C  CA  . ASN     A 1 87  ? -5.119  -1.628  -14.785 1.00 98.84 87  A 1 
ATOM   672  C  C   . ASN     A 1 87  ? -3.912  -2.559  -14.749 1.00 98.88 87  A 1 
ATOM   673  O  O   . ASN     A 1 87  ? -3.163  -2.596  -13.770 1.00 98.83 87  A 1 
ATOM   674  C  CB  . ASN     A 1 87  ? -4.848  -0.316  -14.041 1.00 98.71 87  A 1 
ATOM   675  C  CG  . ASN     A 1 87  ? -3.750  0.518   -14.681 1.00 98.41 87  A 1 
ATOM   676  O  OD1 . ASN     A 1 87  ? -2.828  -0.005  -15.301 1.00 96.40 87  A 1 
ATOM   677  N  ND2 . ASN     A 1 87  ? -3.833  1.831   -14.513 1.00 95.17 87  A 1 
ATOM   678  N  N   . THR     A 1 88  ? -3.723  -3.311  -15.846 1.00 98.82 88  A 1 
ATOM   679  C  CA  . THR     A 1 88  ? -2.638  -4.287  -15.917 1.00 98.81 88  A 1 
ATOM   680  C  C   . THR     A 1 88  ? -1.274  -3.619  -15.787 1.00 98.84 88  A 1 
ATOM   681  O  O   . THR     A 1 88  ? -0.369  -4.163  -15.144 1.00 98.73 88  A 1 
ATOM   682  C  CB  . THR     A 1 88  ? -2.731  -5.085  -17.228 1.00 98.61 88  A 1 
ATOM   683  O  OG1 . THR     A 1 88  ? -3.965  -5.807  -17.251 1.00 96.88 88  A 1 
ATOM   684  C  CG2 . THR     A 1 88  ? -1.575  -6.067  -17.356 1.00 96.84 88  A 1 
ATOM   685  N  N   . LYS     A 1 89  ? -1.106  -2.431  -16.380 1.00 98.70 89  A 1 
ATOM   686  C  CA  . LYS     A 1 89  ? 0.172   -1.731  -16.286 1.00 98.65 89  A 1 
ATOM   687  C  C   . LYS     A 1 89  ? 0.521   -1.433  -14.828 1.00 98.71 89  A 1 
ATOM   688  O  O   . LYS     A 1 89  ? 1.678   -1.572  -14.420 1.00 98.63 89  A 1 
ATOM   689  C  CB  . LYS     A 1 89  ? 0.137   -0.442  -17.100 1.00 98.42 89  A 1 
ATOM   690  C  CG  . LYS     A 1 89  ? 1.423   0.385   -17.039 1.00 93.85 89  A 1 
ATOM   691  C  CD  . LYS     A 1 89  ? 2.632   -0.393  -17.527 1.00 87.88 89  A 1 
ATOM   692  C  CE  . LYS     A 1 89  ? 3.790   0.529   -17.887 1.00 81.11 89  A 1 
ATOM   693  N  NZ  . LYS     A 1 89  ? 4.206   1.413   -16.770 1.00 73.17 89  A 1 
ATOM   694  N  N   . SER     A 1 90  ? -0.472  -1.030  -14.031 1.00 98.78 90  A 1 
ATOM   695  C  CA  . SER     A 1 90  ? -0.205  -0.732  -12.624 1.00 98.82 90  A 1 
ATOM   696  C  C   . SER     A 1 90  ? 0.217   -1.988  -11.860 1.00 98.84 90  A 1 
ATOM   697  O  O   . SER     A 1 90  ? 1.001   -1.906  -10.912 1.00 98.83 90  A 1 
ATOM   698  C  CB  . SER     A 1 90  ? -1.427  -0.076  -11.967 1.00 98.83 90  A 1 
ATOM   699  O  OG  . SER     A 1 90  ? -2.471  -0.999  -11.721 1.00 98.78 90  A 1 
ATOM   700  N  N   . PHE     A 1 91  ? -0.292  -3.151  -12.266 1.00 98.89 91  A 1 
ATOM   701  C  CA  . PHE     A 1 91  ? 0.134   -4.418  -11.674 1.00 98.91 91  A 1 
ATOM   702  C  C   . PHE     A 1 91  ? 1.567   -4.744  -12.081 1.00 98.88 91  A 1 
ATOM   703  O  O   . PHE     A 1 91  ? 2.379   -5.174  -11.255 1.00 98.81 91  A 1 
ATOM   704  C  CB  . PHE     A 1 91  ? -0.826  -5.535  -12.097 1.00 98.90 91  A 1 
ATOM   705  C  CG  . PHE     A 1 91  ? -0.476  -6.892  -11.547 1.00 98.90 91  A 1 
ATOM   706  C  CD1 . PHE     A 1 91  ? -0.543  -7.144  -10.187 1.00 98.81 91  A 1 
ATOM   707  C  CD2 . PHE     A 1 91  ? -0.101  -7.924  -12.396 1.00 98.80 91  A 1 
ATOM   708  C  CE1 . PHE     A 1 91  ? -0.233  -8.398  -9.681  1.00 98.72 91  A 1 
ATOM   709  C  CE2 . PHE     A 1 91  ? 0.207   -9.180  -11.898 1.00 98.72 91  A 1 
ATOM   710  C  CZ  . PHE     A 1 91  ? 0.143   -9.415  -10.538 1.00 98.79 91  A 1 
ATOM   711  N  N   . GLU     A 1 92  ? 1.891   -4.522  -13.355 1.00 98.80 92  A 1 
ATOM   712  C  CA  . GLU     A 1 92  ? 3.257   -4.741  -13.827 1.00 98.67 92  A 1 
ATOM   713  C  C   . GLU     A 1 92  ? 4.242   -3.793  -13.146 1.00 98.53 92  A 1 
ATOM   714  O  O   . GLU     A 1 92  ? 5.425   -4.121  -13.002 1.00 98.11 92  A 1 
ATOM   715  C  CB  . GLU     A 1 92  ? 3.306   -4.578  -15.351 1.00 98.52 92  A 1 
ATOM   716  C  CG  . GLU     A 1 92  ? 2.498   -5.637  -16.092 1.00 96.99 92  A 1 
ATOM   717  C  CD  . GLU     A 1 92  ? 2.340   -5.348  -17.575 1.00 95.63 92  A 1 
ATOM   718  O  OE1 . GLU     A 1 92  ? 2.691   -4.234  -18.012 1.00 93.18 92  A 1 
ATOM   719  O  OE2 . GLU     A 1 92  ? 1.850   -6.238  -18.299 1.00 92.80 92  A 1 
ATOM   720  N  N   . ASP     A 1 93  ? 3.766   -2.623  -12.712 1.00 98.49 93  A 1 
ATOM   721  C  CA  . ASP     A 1 93  ? 4.613   -1.643  -12.033 1.00 98.30 93  A 1 
ATOM   722  C  C   . ASP     A 1 93  ? 4.994   -2.068  -10.617 1.00 98.29 93  A 1 
ATOM   723  O  O   . ASP     A 1 93  ? 5.905   -1.476  -10.026 1.00 98.07 93  A 1 
ATOM   724  C  CB  . ASP     A 1 93  ? 3.901   -0.283  -11.954 1.00 97.92 93  A 1 
ATOM   725  C  CG  . ASP     A 1 93  ? 3.853   0.447   -13.285 1.00 96.60 93  A 1 
ATOM   726  O  OD1 . ASP     A 1 93  ? 4.660   0.135   -14.180 1.00 94.35 93  A 1 
ATOM   727  O  OD2 . ASP     A 1 93  ? 3.006   1.357   -13.422 1.00 93.75 93  A 1 
ATOM   728  N  N   . ILE     A 1 94  ? 4.312   -3.061  -10.054 1.00 98.64 94  A 1 
ATOM   729  C  CA  . ILE     A 1 94  ? 4.555   -3.430  -8.659  1.00 98.69 94  A 1 
ATOM   730  C  C   . ILE     A 1 94  ? 6.019   -3.799  -8.425  1.00 98.45 94  A 1 
ATOM   731  O  O   . ILE     A 1 94  ? 6.605   -3.409  -7.409  1.00 98.25 94  A 1 
ATOM   732  C  CB  . ILE     A 1 94  ? 3.614   -4.574  -8.228  1.00 98.77 94  A 1 
ATOM   733  C  CG1 . ILE     A 1 94  ? 2.176   -4.059  -8.102  1.00 98.58 94  A 1 
ATOM   734  C  CG2 . ILE     A 1 94  ? 4.074   -5.201  -6.911  1.00 98.64 94  A 1 
ATOM   735  C  CD1 . ILE     A 1 94  ? 1.972   -3.018  -7.012  1.00 98.29 94  A 1 
ATOM   736  N  N   . HIS     A 1 95  ? 6.629   -4.535  -9.356  1.00 98.18 95  A 1 
ATOM   737  C  CA  . HIS     A 1 95  ? 8.022   -4.932  -9.156  1.00 97.51 95  A 1 
ATOM   738  C  C   . HIS     A 1 95  ? 8.945   -3.720  -9.088  1.00 97.16 95  A 1 
ATOM   739  O  O   . HIS     A 1 95  ? 9.967   -3.752  -8.391  1.00 96.60 95  A 1 
ATOM   740  C  CB  . HIS     A 1 95  ? 8.477   -5.902  -10.256 1.00 96.52 95  A 1 
ATOM   741  C  CG  . HIS     A 1 95  ? 8.728   -5.257  -11.585 1.00 91.80 95  A 1 
ATOM   742  N  ND1 . HIS     A 1 95  ? 7.737   -5.075  -12.523 1.00 80.56 95  A 1 
ATOM   743  C  CD2 . HIS     A 1 95  ? 9.858   -4.755  -12.128 1.00 78.42 95  A 1 
ATOM   744  C  CE1 . HIS     A 1 95  ? 8.254   -4.479  -13.588 1.00 77.70 95  A 1 
ATOM   745  N  NE2 . HIS     A 1 95  ? 9.537   -4.278  -13.378 1.00 78.21 95  A 1 
ATOM   746  N  N   . HIS     A 1 96  ? 8.602   -2.646  -9.801  1.00 97.24 96  A 1 
ATOM   747  C  CA  . HIS     A 1 96  ? 9.377   -1.410  -9.734  1.00 96.74 96  A 1 
ATOM   748  C  C   . HIS     A 1 96  ? 9.336   -0.829  -8.326  1.00 96.84 96  A 1 
ATOM   749  O  O   . HIS     A 1 96  ? 10.370  -0.450  -7.761  1.00 96.55 96  A 1 
ATOM   750  C  CB  . HIS     A 1 96  ? 8.841   -0.398  -10.751 1.00 95.76 96  A 1 
ATOM   751  C  CG  . HIS     A 1 96  ? 9.271   1.013   -10.491 1.00 94.65 96  A 1 
ATOM   752  N  ND1 . HIS     A 1 96  ? 10.538  1.469   -10.780 1.00 89.66 96  A 1 
ATOM   753  C  CD2 . HIS     A 1 96  ? 8.598   2.065   -9.975  1.00 89.50 96  A 1 
ATOM   754  C  CE1 . HIS     A 1 96  ? 10.624  2.747   -10.445 1.00 90.07 96  A 1 
ATOM   755  N  NE2 . HIS     A 1 96  ? 9.462   3.134   -9.957  1.00 90.57 96  A 1 
ATOM   756  N  N   . TYR     A 1 97  ? 8.144   -0.754  -7.745  1.00 97.90 97  A 1 
ATOM   757  C  CA  . TYR     A 1 97  ? 8.017   -0.190  -6.404  1.00 97.82 97  A 1 
ATOM   758  C  C   . TYR     A 1 97  ? 8.718   -1.063  -5.369  1.00 97.74 97  A 1 
ATOM   759  O  O   . TYR     A 1 97  ? 9.377   -0.546  -4.462  1.00 97.58 97  A 1 
ATOM   760  C  CB  . TYR     A 1 97  ? 6.542   0.045   -6.061  1.00 97.68 97  A 1 
ATOM   761  C  CG  . TYR     A 1 97  ? 6.004   1.226   -6.833  1.00 97.66 97  A 1 
ATOM   762  C  CD1 . TYR     A 1 97  ? 6.272   2.522   -6.414  1.00 97.08 97  A 1 
ATOM   763  C  CD2 . TYR     A 1 97  ? 5.292   1.051   -8.012  1.00 97.16 97  A 1 
ATOM   764  C  CE1 . TYR     A 1 97  ? 5.833   3.615   -7.141  1.00 96.67 97  A 1 
ATOM   765  C  CE2 . TYR     A 1 97  ? 4.850   2.142   -8.747  1.00 96.66 97  A 1 
ATOM   766  C  CZ  . TYR     A 1 97  ? 5.124   3.421   -8.304  1.00 96.76 97  A 1 
ATOM   767  O  OH  . TYR     A 1 97  ? 4.692   4.509   -9.022  1.00 95.76 97  A 1 
ATOM   768  N  N   . ARG     A 1 98  ? 8.612   -2.380  -5.509  1.00 98.07 98  A 1 
ATOM   769  C  CA  . ARG     A 1 98  ? 9.325   -3.267  -4.595  1.00 97.98 98  A 1 
ATOM   770  C  C   . ARG     A 1 98  ? 10.833  -3.042  -4.686  1.00 97.89 98  A 1 
ATOM   771  O  O   . ARG     A 1 98  ? 11.527  -2.977  -3.665  1.00 97.68 98  A 1 
ATOM   772  C  CB  . ARG     A 1 98  ? 8.981   -4.730  -4.891  1.00 97.55 98  A 1 
ATOM   773  C  CG  . ARG     A 1 98  ? 9.700   -5.718  -3.972  1.00 95.31 98  A 1 
ATOM   774  C  CD  . ARG     A 1 98  ? 9.130   -7.113  -4.106  1.00 92.92 98  A 1 
ATOM   775  N  NE  . ARG     A 1 98  ? 9.860   -8.097  -3.314  1.00 91.12 98  A 1 
ATOM   776  C  CZ  . ARG     A 1 98  ? 9.632   -8.343  -2.026  1.00 90.13 98  A 1 
ATOM   777  N  NH1 . ARG     A 1 98  ? 8.691   -7.673  -1.375  1.00 82.56 98  A 1 
ATOM   778  N  NH2 . ARG     A 1 98  ? 10.343  -9.264  -1.391  1.00 85.13 98  A 1 
ATOM   779  N  N   . GLU     A 1 99  ? 11.346  -2.916  -5.909  1.00 97.89 99  A 1 
ATOM   780  C  CA  . GLU     A 1 99  ? 12.779  -2.693  -6.105  1.00 97.69 99  A 1 
ATOM   781  C  C   . GLU     A 1 99  ? 13.223  -1.371  -5.480  1.00 97.43 99  A 1 
ATOM   782  O  O   . GLU     A 1 99  ? 14.285  -1.300  -4.846  1.00 97.12 99  A 1 
ATOM   783  C  CB  . GLU     A 1 99  ? 13.117  -2.718  -7.598  1.00 97.57 99  A 1 
ATOM   784  C  CG  . GLU     A 1 99  ? 14.594  -2.541  -7.907  1.00 94.95 99  A 1 
ATOM   785  C  CD  . GLU     A 1 99  ? 14.897  -2.615  -9.392  1.00 91.65 99  A 1 
ATOM   786  O  OE1 . GLU     A 1 99  ? 13.949  -2.566  -10.202 1.00 85.96 99  A 1 
ATOM   787  O  OE2 . GLU     A 1 99  ? 16.089  -2.720  -9.750  1.00 86.74 99  A 1 
ATOM   788  N  N   . GLN     A 1 100 ? 12.423  -0.321  -5.659  1.00 96.61 100 A 1 
ATOM   789  C  CA  . GLN     A 1 100 ? 12.793  0.988   -5.129  1.00 96.19 100 A 1 
ATOM   790  C  C   . GLN     A 1 100 ? 12.726  1.018   -3.605  1.00 96.28 100 A 1 
ATOM   791  O  O   . GLN     A 1 100 ? 13.544  1.683   -2.960  1.00 95.97 100 A 1 
ATOM   792  C  CB  . GLN     A 1 100 ? 11.908  2.078   -5.738  1.00 95.64 100 A 1 
ATOM   793  C  CG  . GLN     A 1 100 ? 12.145  2.272   -7.231  1.00 94.24 100 A 1 
ATOM   794  C  CD  . GLN     A 1 100 ? 13.595  2.577   -7.544  1.00 93.00 100 A 1 
ATOM   795  O  OE1 . GLN     A 1 100 ? 14.192  3.481   -6.965  1.00 87.69 100 A 1 
ATOM   796  N  NE2 . GLN     A 1 100 ? 14.184  1.804   -8.453  1.00 85.60 100 A 1 
ATOM   797  N  N   . ILE     A 1 101 ? 11.762  0.317   -3.029  1.00 97.41 101 A 1 
ATOM   798  C  CA  . ILE     A 1 101 ? 11.685  0.215   -1.571  1.00 97.71 101 A 1 
ATOM   799  C  C   . ILE     A 1 101 ? 12.925  -0.489  -1.031  1.00 97.74 101 A 1 
ATOM   800  O  O   . ILE     A 1 101 ? 13.557  -0.019  -0.077  1.00 97.68 101 A 1 
ATOM   801  C  CB  . ILE     A 1 101 ? 10.399  -0.518  -1.147  1.00 97.88 101 A 1 
ATOM   802  C  CG1 . ILE     A 1 101 ? 9.180   0.369   -1.418  1.00 97.73 101 A 1 
ATOM   803  C  CG2 . ILE     A 1 101 ? 10.465  -0.923  0.324   1.00 97.54 101 A 1 
ATOM   804  C  CD1 . ILE     A 1 101 ? 7.860   -0.387  -1.410  1.00 97.25 101 A 1 
ATOM   805  N  N   . LYS     A 1 102 ? 13.293  -1.619  -1.641  1.00 97.92 102 A 1 
ATOM   806  C  CA  . LYS     A 1 102 ? 14.485  -2.342  -1.208  1.00 98.00 102 A 1 
ATOM   807  C  C   . LYS     A 1 102 ? 15.735  -1.481  -1.355  1.00 97.80 102 A 1 
ATOM   808  O  O   . LYS     A 1 102 ? 16.636  -1.537  -0.512  1.00 97.52 102 A 1 
ATOM   809  C  CB  . LYS     A 1 102 ? 14.622  -3.643  -2.002  1.00 98.00 102 A 1 
ATOM   810  C  CG  . LYS     A 1 102 ? 13.598  -4.710  -1.614  1.00 96.70 102 A 1 
ATOM   811  C  CD  . LYS     A 1 102 ? 13.425  -5.767  -2.689  1.00 94.28 102 A 1 
ATOM   812  C  CE  . LYS     A 1 102 ? 14.710  -6.516  -2.983  1.00 87.43 102 A 1 
ATOM   813  N  NZ  . LYS     A 1 102 ? 14.513  -7.553  -4.028  1.00 82.11 102 A 1 
ATOM   814  N  N   . ARG     A 1 103 ? 15.777  -0.671  -2.410  1.00 97.41 103 A 1 
ATOM   815  C  CA  . ARG     A 1 103 ? 16.926  0.206   -2.641  1.00 96.85 103 A 1 
ATOM   816  C  C   . ARG     A 1 103 ? 17.083  1.229   -1.515  1.00 96.95 103 A 1 
ATOM   817  O  O   . ARG     A 1 103 ? 18.163  1.351   -0.929  1.00 96.54 103 A 1 
ATOM   818  C  CB  . ARG     A 1 103 ? 16.794  0.923   -3.992  1.00 96.01 103 A 1 
ATOM   819  C  CG  . ARG     A 1 103 ? 17.941  1.890   -4.285  1.00 94.28 103 A 1 
ATOM   820  C  CD  . ARG     A 1 103 ? 17.751  2.620   -5.610  1.00 93.33 103 A 1 
ATOM   821  N  NE  . ARG     A 1 103 ? 16.558  3.459   -5.637  1.00 92.78 103 A 1 
ATOM   822  C  CZ  . ARG     A 1 103 ? 16.461  4.658   -5.070  1.00 92.81 103 A 1 
ATOM   823  N  NH1 . ARG     A 1 103 ? 17.490  5.180   -4.421  1.00 88.72 103 A 1 
ATOM   824  N  NH2 . ARG     A 1 103 ? 15.329  5.343   -5.154  1.00 89.80 103 A 1 
ATOM   825  N  N   . VAL     A 1 104 ? 16.016  1.966   -1.206  1.00 96.85 104 A 1 
ATOM   826  C  CA  . VAL     A 1 104 ? 16.150  3.038   -0.216  1.00 96.66 104 A 1 
ATOM   827  C  C   . VAL     A 1 104 ? 16.286  2.484   1.200   1.00 96.91 104 A 1 
ATOM   828  O  O   . VAL     A 1 104 ? 16.926  3.108   2.048   1.00 96.41 104 A 1 
ATOM   829  C  CB  . VAL     A 1 104 ? 14.980  4.044   -0.286  1.00 95.55 104 A 1 
ATOM   830  C  CG1 . VAL     A 1 104 ? 14.961  4.727   -1.647  1.00 89.31 104 A 1 
ATOM   831  C  CG2 . VAL     A 1 104 ? 13.649  3.376   0.025   1.00 89.88 104 A 1 
ATOM   832  N  N   . LYS     A 1 105 ? 15.691  1.319   1.473   1.00 97.30 105 A 1 
ATOM   833  C  CA  . LYS     A 1 105 ? 15.811  0.695   2.790   1.00 97.68 105 A 1 
ATOM   834  C  C   . LYS     A 1 105 ? 17.094  -0.117  2.927   1.00 97.66 105 A 1 
ATOM   835  O  O   . LYS     A 1 105 ? 17.457  -0.516  4.036   1.00 97.07 105 A 1 
ATOM   836  C  CB  . LYS     A 1 105 ? 14.596  -0.207  3.068   1.00 97.72 105 A 1 
ATOM   837  C  CG  . LYS     A 1 105 ? 13.261  0.525   3.110   1.00 97.06 105 A 1 
ATOM   838  C  CD  . LYS     A 1 105 ? 13.145  1.457   4.306   1.00 96.54 105 A 1 
ATOM   839  C  CE  . LYS     A 1 105 ? 13.035  0.697   5.617   1.00 96.06 105 A 1 
ATOM   840  N  NZ  . LYS     A 1 105 ? 12.854  1.605   6.781   1.00 95.31 105 A 1 
ATOM   841  N  N   . ASP     A 1 106 ? 17.780  -0.362  1.807   1.00 97.63 106 A 1 
ATOM   842  C  CA  . ASP     A 1 106 ? 18.991  -1.178  1.784   1.00 97.48 106 A 1 
ATOM   843  C  C   . ASP     A 1 106 ? 18.745  -2.516  2.474   1.00 97.50 106 A 1 
ATOM   844  O  O   . ASP     A 1 106 ? 19.551  -2.985  3.285   1.00 96.49 106 A 1 
ATOM   845  C  CB  . ASP     A 1 106 ? 20.169  -0.439  2.430   1.00 96.83 106 A 1 
ATOM   846  C  CG  . ASP     A 1 106 ? 21.504  -1.115  2.157   1.00 93.96 106 A 1 
ATOM   847  O  OD1 . ASP     A 1 106 ? 21.617  -1.818  1.133   1.00 91.50 106 A 1 
ATOM   848  O  OD2 . ASP     A 1 106 ? 22.436  -0.937  2.971   1.00 89.60 106 A 1 
ATOM   849  N  N   . SER     A 1 107 ? 17.604  -3.138  2.136   1.00 97.56 107 A 1 
ATOM   850  C  CA  . SER     A 1 107 ? 17.198  -4.370  2.800   1.00 97.52 107 A 1 
ATOM   851  C  C   . SER     A 1 107 ? 16.288  -5.179  1.891   1.00 97.72 107 A 1 
ATOM   852  O  O   . SER     A 1 107 ? 15.457  -4.618  1.175   1.00 97.33 107 A 1 
ATOM   853  C  CB  . SER     A 1 107 ? 16.471  -4.067  4.112   1.00 96.99 107 A 1 
ATOM   854  O  OG  . SER     A 1 107 ? 15.976  -5.255  4.706   1.00 94.99 107 A 1 
ATOM   855  N  N   . GLU     A 1 108 ? 16.447  -6.507  1.933   1.00 96.61 108 A 1 
ATOM   856  C  CA  . GLU     A 1 108 ? 15.553  -7.412  1.222   1.00 95.93 108 A 1 
ATOM   857  C  C   . GLU     A 1 108 ? 14.332  -7.759  2.064   1.00 95.72 108 A 1 
ATOM   858  O  O   . GLU     A 1 108 ? 13.406  -8.404  1.564   1.00 92.34 108 A 1 
ATOM   859  C  CB  . GLU     A 1 108 ? 16.291  -8.696  0.840   1.00 94.38 108 A 1 
ATOM   860  C  CG  . GLU     A 1 108 ? 17.504  -8.486  -0.050  1.00 88.62 108 A 1 
ATOM   861  C  CD  . GLU     A 1 108 ? 18.237  -9.783  -0.346  1.00 84.49 108 A 1 
ATOM   862  O  OE1 . GLU     A 1 108 ? 17.629  -10.864 -0.200  1.00 78.35 108 A 1 
ATOM   863  O  OE2 . GLU     A 1 108 ? 19.421  -9.723  -0.724  1.00 78.39 108 A 1 
ATOM   864  N  N   . ASP     A 1 109 ? 14.321  -7.340  3.320   1.00 96.23 109 A 1 
ATOM   865  C  CA  . ASP     A 1 109 ? 13.290  -7.720  4.278   1.00 95.68 109 A 1 
ATOM   866  C  C   . ASP     A 1 109 ? 12.598  -6.464  4.794   1.00 96.14 109 A 1 
ATOM   867  O  O   . ASP     A 1 109 ? 12.964  -5.921  5.837   1.00 94.03 109 A 1 
ATOM   868  C  CB  . ASP     A 1 109 ? 13.916  -8.518  5.423   1.00 92.85 109 A 1 
ATOM   869  C  CG  . ASP     A 1 109 ? 12.890  -9.043  6.409   1.00 86.83 109 A 1 
ATOM   870  O  OD1 . ASP     A 1 109 ? 11.694  -9.091  6.065   1.00 81.43 109 A 1 
ATOM   871  O  OD2 . ASP     A 1 109 ? 13.298  -9.422  7.526   1.00 80.72 109 A 1 
ATOM   872  N  N   . VAL     A 1 110 ? 11.597  -6.001  4.042   1.00 97.83 110 A 1 
ATOM   873  C  CA  . VAL     A 1 110 ? 10.859  -4.792  4.389   1.00 98.25 110 A 1 
ATOM   874  C  C   . VAL     A 1 110 ? 9.379   -5.137  4.482   1.00 98.49 110 A 1 
ATOM   875  O  O   . VAL     A 1 110 ? 8.829   -5.728  3.548   1.00 98.38 110 A 1 
ATOM   876  C  CB  . VAL     A 1 110 ? 11.067  -3.671  3.352   1.00 98.01 110 A 1 
ATOM   877  C  CG1 . VAL     A 1 110 ? 10.328  -2.411  3.779   1.00 96.82 110 A 1 
ATOM   878  C  CG2 . VAL     A 1 110 ? 12.552  -3.389  3.164   1.00 97.01 110 A 1 
ATOM   879  N  N   . PRO     A 1 111 ? 8.709   -4.782  5.596   1.00 98.72 111 A 1 
ATOM   880  C  CA  . PRO     A 1 111 ? 7.275   -5.059  5.713   1.00 98.79 111 A 1 
ATOM   881  C  C   . PRO     A 1 111 ? 6.495   -4.445  4.557   1.00 98.83 111 A 1 
ATOM   882  O  O   . PRO     A 1 111 ? 6.628   -3.257  4.263   1.00 98.75 111 A 1 
ATOM   883  C  CB  . PRO     A 1 111 ? 6.897   -4.419  7.051   1.00 98.72 111 A 1 
ATOM   884  C  CG  . PRO     A 1 111 ? 8.172   -4.458  7.843   1.00 98.40 111 A 1 
ATOM   885  C  CD  . PRO     A 1 111 ? 9.256   -4.204  6.842   1.00 98.68 111 A 1 
ATOM   886  N  N   . MET     A 1 112 ? 5.677   -5.282  3.904   1.00 98.77 112 A 1 
ATOM   887  C  CA  . MET     A 1 112 ? 4.976   -4.857  2.701   1.00 98.78 112 A 1 
ATOM   888  C  C   . MET     A 1 112 ? 3.688   -5.649  2.554   1.00 98.88 112 A 1 
ATOM   889  O  O   . MET     A 1 112 ? 3.615   -6.815  2.946   1.00 98.81 112 A 1 
ATOM   890  C  CB  . MET     A 1 112 ? 5.866   -5.056  1.467   1.00 98.16 112 A 1 
ATOM   891  C  CG  . MET     A 1 112 ? 5.325   -4.480  0.181   1.00 88.77 112 A 1 
ATOM   892  S  SD  . MET     A 1 112 ? 6.447   -4.765  -1.213  1.00 88.35 112 A 1 
ATOM   893  C  CE  . MET     A 1 112 ? 7.959   -4.061  -0.582  1.00 76.92 112 A 1 
ATOM   894  N  N   . VAL     A 1 113 ? 2.670   -5.008  1.990   1.00 98.93 113 A 1 
ATOM   895  C  CA  . VAL     A 1 113 ? 1.409   -5.658  1.647   1.00 98.95 113 A 1 
ATOM   896  C  C   . VAL     A 1 113 ? 1.064   -5.274  0.218   1.00 98.95 113 A 1 
ATOM   897  O  O   . VAL     A 1 113 ? 1.131   -4.096  -0.144  1.00 98.90 113 A 1 
ATOM   898  C  CB  . VAL     A 1 113 ? 0.271   -5.237  2.604   1.00 98.93 113 A 1 
ATOM   899  C  CG1 . VAL     A 1 113 ? -1.073  -5.781  2.121   1.00 98.73 113 A 1 
ATOM   900  C  CG2 . VAL     A 1 113 ? 0.558   -5.723  4.019   1.00 98.76 113 A 1 
ATOM   901  N  N   . LEU     A 1 114 ? 0.705   -6.274  -0.598  1.00 98.96 114 A 1 
ATOM   902  C  CA  . LEU     A 1 114 ? 0.226   -6.030  -1.952  1.00 98.97 114 A 1 
ATOM   903  C  C   . LEU     A 1 114 ? -1.268  -5.749  -1.900  1.00 98.97 114 A 1 
ATOM   904  O  O   . LEU     A 1 114 ? -2.029  -6.511  -1.300  1.00 98.95 114 A 1 
ATOM   905  C  CB  . LEU     A 1 114 ? 0.508   -7.240  -2.841  1.00 98.96 114 A 1 
ATOM   906  C  CG  . LEU     A 1 114 ? 0.080   -7.138  -4.307  1.00 98.90 114 A 1 
ATOM   907  C  CD1 . LEU     A 1 114 ? 0.852   -6.040  -5.025  1.00 98.83 114 A 1 
ATOM   908  C  CD2 . LEU     A 1 114 ? 0.281   -8.477  -5.009  1.00 98.83 114 A 1 
ATOM   909  N  N   . VAL     A 1 115 ? -1.697  -4.645  -2.518  1.00 98.97 115 A 1 
ATOM   910  C  CA  . VAL     A 1 115 ? -3.097  -4.232  -2.489  1.00 98.98 115 A 1 
ATOM   911  C  C   . VAL     A 1 115 ? -3.622  -4.126  -3.910  1.00 98.98 115 A 1 
ATOM   912  O  O   . VAL     A 1 115 ? -3.052  -3.412  -4.738  1.00 98.96 115 A 1 
ATOM   913  C  CB  . VAL     A 1 115 ? -3.268  -2.882  -1.761  1.00 98.96 115 A 1 
ATOM   914  C  CG1 . VAL     A 1 115 ? -4.706  -2.389  -1.874  1.00 98.77 115 A 1 
ATOM   915  C  CG2 . VAL     A 1 115 ? -2.860  -3.017  -0.301  1.00 98.84 115 A 1 
ATOM   916  N  N   . GLY     A 1 116 ? -4.719  -4.837  -4.190  1.00 98.97 116 A 1 
ATOM   917  C  CA  . GLY     A 1 116 ? -5.406  -4.737  -5.465  1.00 98.97 116 A 1 
ATOM   918  C  C   . GLY     A 1 116 ? -6.673  -3.931  -5.280  1.00 98.97 116 A 1 
ATOM   919  O  O   . GLY     A 1 116 ? -7.685  -4.453  -4.818  1.00 98.91 116 A 1 
ATOM   920  N  N   . ASN     A 1 117 ? -6.618  -2.656  -5.649  1.00 98.97 117 A 1 
ATOM   921  C  CA  . ASN     A 1 117 ? -7.705  -1.725  -5.389  1.00 98.97 117 A 1 
ATOM   922  C  C   . ASN     A 1 117 ? -8.699  -1.668  -6.545  1.00 98.96 117 A 1 
ATOM   923  O  O   . ASN     A 1 117 ? -8.447  -2.192  -7.634  1.00 98.94 117 A 1 
ATOM   924  C  CB  . ASN     A 1 117 ? -7.132  -0.335  -5.092  1.00 98.96 117 A 1 
ATOM   925  C  CG  . ASN     A 1 117 ? -8.167  0.636   -4.561  1.00 98.97 117 A 1 
ATOM   926  O  OD1 . ASN     A 1 117 ? -8.975  0.282   -3.699  1.00 97.24 117 A 1 
ATOM   927  N  ND2 . ASN     A 1 117 ? -8.147  1.848   -5.084  1.00 97.11 117 A 1 
ATOM   928  N  N   . LYS     A 1 118 ? -9.830  -1.024  -6.289  1.00 98.95 118 A 1 
ATOM   929  C  CA  . LYS     A 1 118 ? -10.936 -0.838  -7.230  1.00 98.95 118 A 1 
ATOM   930  C  C   . LYS     A 1 118 ? -11.694 -2.136  -7.485  1.00 98.92 118 A 1 
ATOM   931  O  O   . LYS     A 1 118 ? -12.197 -2.379  -8.587  1.00 98.82 118 A 1 
ATOM   932  C  CB  . LYS     A 1 118 ? -10.469 -0.198  -8.541  1.00 98.95 118 A 1 
ATOM   933  C  CG  . LYS     A 1 118 ? -9.678  1.089   -8.339  1.00 98.90 118 A 1 
ATOM   934  C  CD  . LYS     A 1 118 ? -9.548  1.908   -9.613  1.00 98.86 118 A 1 
ATOM   935  C  CE  . LYS     A 1 118 ? -8.719  3.166   -9.377  1.00 98.77 118 A 1 
ATOM   936  N  NZ  . LYS     A 1 118 ? -8.633  4.019   -10.589 1.00 98.65 118 A 1 
ATOM   937  N  N   . SER     A 1 119 ? -11.809 -2.968  -6.449  1.00 98.85 119 A 1 
ATOM   938  C  CA  . SER     A 1 119 ? -12.480 -4.257  -6.581  1.00 98.76 119 A 1 
ATOM   939  C  C   . SER     A 1 119 ? -13.970 -4.113  -6.870  1.00 98.72 119 A 1 
ATOM   940  O  O   . SER     A 1 119 ? -14.616 -5.100  -7.227  1.00 98.24 119 A 1 
ATOM   941  C  CB  . SER     A 1 119 ? -12.282 -5.092  -5.316  1.00 98.48 119 A 1 
ATOM   942  O  OG  . SER     A 1 119 ? -12.944 -4.510  -4.212  1.00 95.75 119 A 1 
ATOM   943  N  N   . ASP     A 1 120 ? -14.517 -2.910  -6.722  1.00 98.84 120 A 1 
ATOM   944  C  CA  . ASP     A 1 120 ? -15.916 -2.659  -7.038  1.00 98.79 120 A 1 
ATOM   945  C  C   . ASP     A 1 120 ? -16.175 -2.581  -8.536  1.00 98.74 120 A 1 
ATOM   946  O  O   . ASP     A 1 120 ? -17.326 -2.691  -8.970  1.00 98.32 120 A 1 
ATOM   947  C  CB  . ASP     A 1 120 ? -16.371 -1.352  -6.388  1.00 98.71 120 A 1 
ATOM   948  C  CG  . ASP     A 1 120 ? -15.543 -0.171  -6.845  1.00 98.77 120 A 1 
ATOM   949  O  OD1 . ASP     A 1 120 ? -14.392 -0.041  -6.379  1.00 98.44 120 A 1 
ATOM   950  O  OD2 . ASP     A 1 120 ? -16.032 0.621   -7.680  1.00 98.52 120 A 1 
ATOM   951  N  N   . LEU     A 1 121 ? -15.137 -2.382  -9.340  1.00 98.59 121 A 1 
ATOM   952  C  CA  . LEU     A 1 121 ? -15.314 -2.195  -10.774 1.00 98.40 121 A 1 
ATOM   953  C  C   . LEU     A 1 121 ? -15.488 -3.532  -11.494 1.00 98.24 121 A 1 
ATOM   954  O  O   . LEU     A 1 121 ? -14.829 -4.515  -11.158 1.00 97.49 121 A 1 
ATOM   955  C  CB  . LEU     A 1 121 ? -14.129 -1.433  -11.367 1.00 98.14 121 A 1 
ATOM   956  C  CG  . LEU     A 1 121 ? -13.995 0.024   -10.917 1.00 97.75 121 A 1 
ATOM   957  C  CD1 . LEU     A 1 121 ? -12.758 0.661   -11.533 1.00 96.93 121 A 1 
ATOM   958  C  CD2 . LEU     A 1 121 ? -15.238 0.820   -11.283 1.00 96.63 121 A 1 
ATOM   959  N  N   . PRO     A 1 122 ? -16.367 -3.575  -12.506 1.00 97.10 122 A 1 
ATOM   960  C  CA  . PRO     A 1 122 ? -16.635 -4.838  -13.207 1.00 96.50 122 A 1 
ATOM   961  C  C   . PRO     A 1 122 ? -15.571 -5.246  -14.217 1.00 95.92 122 A 1 
ATOM   962  O  O   . PRO     A 1 122 ? -15.392 -6.447  -14.460 1.00 91.92 122 A 1 
ATOM   963  C  CB  . PRO     A 1 122 ? -17.967 -4.558  -13.911 1.00 95.54 122 A 1 
ATOM   964  C  CG  . PRO     A 1 122 ? -17.952 -3.083  -14.143 1.00 93.98 122 A 1 
ATOM   965  C  CD  . PRO     A 1 122 ? -17.257 -2.487  -12.952 1.00 96.59 122 A 1 
ATOM   966  N  N   . SER     A 1 123 ? -14.857 -4.292  -14.809 1.00 95.36 123 A 1 
ATOM   967  C  CA  . SER     A 1 123 ? -13.930 -4.590  -15.900 1.00 95.58 123 A 1 
ATOM   968  C  C   . SER     A 1 123 ? -12.543 -4.949  -15.379 1.00 96.58 123 A 1 
ATOM   969  O  O   . SER     A 1 123 ? -11.572 -4.205  -15.560 1.00 94.30 123 A 1 
ATOM   970  C  CB  . SER     A 1 123 ? -13.853 -3.414  -16.869 1.00 91.91 123 A 1 
ATOM   971  O  OG  . SER     A 1 123 ? -15.124 -3.161  -17.442 1.00 82.88 123 A 1 
ATOM   972  N  N   . ARG     A 1 124 ? -12.454 -6.115  -14.740 1.00 98.01 124 A 1 
ATOM   973  C  CA  . ARG     A 1 124 ? -11.207 -6.601  -14.159 1.00 98.09 124 A 1 
ATOM   974  C  C   . ARG     A 1 124 ? -10.274 -7.127  -15.249 1.00 98.24 124 A 1 
ATOM   975  O  O   . ARG     A 1 124 ? -10.696 -7.868  -16.139 1.00 97.73 124 A 1 
ATOM   976  C  CB  . ARG     A 1 124 ? -11.504 -7.703  -13.142 1.00 97.24 124 A 1 
ATOM   977  C  CG  . ARG     A 1 124 ? -10.286 -8.432  -12.601 1.00 96.82 124 A 1 
ATOM   978  C  CD  . ARG     A 1 124 ? -10.691 -9.612  -11.727 1.00 95.95 124 A 1 
ATOM   979  N  NE  . ARG     A 1 124 ? -11.353 -9.204  -10.489 1.00 96.20 124 A 1 
ATOM   980  C  CZ  . ARG     A 1 124 ? -10.729 -9.003  -9.332  1.00 97.23 124 A 1 
ATOM   981  N  NH1 . ARG     A 1 124 ? -9.416  -9.169  -9.241  1.00 93.52 124 A 1 
ATOM   982  N  NH2 . ARG     A 1 124 ? -11.416 -8.642  -8.254  1.00 94.61 124 A 1 
ATOM   983  N  N   . THR     A 1 125 ? -8.992  -6.750  -15.167 1.00 98.68 125 A 1 
ATOM   984  C  CA  . THR     A 1 125 ? -7.973  -7.284  -16.066 1.00 98.62 125 A 1 
ATOM   985  C  C   . THR     A 1 125 ? -6.869  -8.021  -15.326 1.00 98.62 125 A 1 
ATOM   986  O  O   . THR     A 1 125 ? -6.038  -8.673  -15.965 1.00 98.03 125 A 1 
ATOM   987  C  CB  . THR     A 1 125 ? -7.340  -6.176  -16.925 1.00 98.26 125 A 1 
ATOM   988  O  OG1 . THR     A 1 125 ? -6.695  -5.218  -16.084 1.00 96.30 125 A 1 
ATOM   989  C  CG2 . THR     A 1 125 ? -8.399  -5.477  -17.767 1.00 95.88 125 A 1 
ATOM   990  N  N   . VAL     A 1 126 ? -6.825  -7.926  -13.999 1.00 98.72 126 A 1 
ATOM   991  C  CA  . VAL     A 1 126 ? -5.847  -8.647  -13.191 1.00 98.72 126 A 1 
ATOM   992  C  C   . VAL     A 1 126 ? -6.603  -9.632  -12.311 1.00 98.63 126 A 1 
ATOM   993  O  O   . VAL     A 1 126 ? -7.319  -9.227  -11.396 1.00 98.33 126 A 1 
ATOM   994  C  CB  . VAL     A 1 126 ? -4.999  -7.695  -12.325 1.00 98.65 126 A 1 
ATOM   995  C  CG1 . VAL     A 1 126 ? -3.948  -8.487  -11.557 1.00 98.19 126 A 1 
ATOM   996  C  CG2 . VAL     A 1 126 ? -4.344  -6.623  -13.184 1.00 98.28 126 A 1 
ATOM   997  N  N   . ASP     A 1 127 ? -6.454  -10.929 -12.599 1.00 98.17 127 A 1 
ATOM   998  C  CA  . ASP     A 1 127 ? -7.145  -11.951 -11.831 1.00 98.02 127 A 1 
ATOM   999  C  C   . ASP     A 1 127 ? -6.599  -12.024 -10.412 1.00 98.43 127 A 1 
ATOM   1000 O  O   . ASP     A 1 127 ? -5.417  -11.770 -10.165 1.00 98.15 127 A 1 
ATOM   1001 C  CB  . ASP     A 1 127 ? -7.002  -13.319 -12.495 1.00 96.54 127 A 1 
ATOM   1002 C  CG  . ASP     A 1 127 ? -7.726  -13.408 -13.823 1.00 88.92 127 A 1 
ATOM   1003 O  OD1 . ASP     A 1 127 ? -8.649  -12.605 -14.062 1.00 83.35 127 A 1 
ATOM   1004 O  OD2 . ASP     A 1 127 ? -7.377  -14.297 -14.625 1.00 82.07 127 A 1 
ATOM   1005 N  N   . THR     A 1 128 ? -7.471  -12.387 -9.473  1.00 98.38 128 A 1 
ATOM   1006 C  CA  . THR     A 1 128 ? -7.054  -12.560 -8.085  1.00 98.47 128 A 1 
ATOM   1007 C  C   . THR     A 1 128 ? -5.893  -13.544 -7.991  1.00 98.64 128 A 1 
ATOM   1008 O  O   . THR     A 1 128 ? -4.937  -13.318 -7.243  1.00 98.52 128 A 1 
ATOM   1009 C  CB  . THR     A 1 128 ? -8.234  -13.029 -7.226  1.00 98.05 128 A 1 
ATOM   1010 O  OG1 . THR     A 1 128 ? -9.295  -12.073 -7.321  1.00 95.20 128 A 1 
ATOM   1011 C  CG2 . THR     A 1 128 ? -7.820  -13.180 -5.772  1.00 94.74 128 A 1 
ATOM   1012 N  N   . LYS     A 1 129 ? -5.960  -14.633 -8.772  1.00 98.59 129 A 1 
ATOM   1013 C  CA  . LYS     A 1 129 ? -4.910  -15.651 -8.752  1.00 98.54 129 A 1 
ATOM   1014 C  C   . LYS     A 1 129 ? -3.560  -15.076 -9.159  1.00 98.61 129 A 1 
ATOM   1015 O  O   . LYS     A 1 129 ? -2.530  -15.419 -8.567  1.00 98.40 129 A 1 
ATOM   1016 C  CB  . LYS     A 1 129 ? -5.304  -16.807 -9.672  1.00 98.27 129 A 1 
ATOM   1017 C  CG  . LYS     A 1 129 ? -4.229  -17.860 -9.888  1.00 91.61 129 A 1 
ATOM   1018 C  CD  . LYS     A 1 129 ? -3.891  -18.608 -8.612  1.00 86.26 129 A 1 
ATOM   1019 C  CE  . LYS     A 1 129 ? -3.007  -19.812 -8.911  1.00 78.20 129 A 1 
ATOM   1020 N  NZ  . LYS     A 1 129 ? -2.536  -20.489 -7.679  1.00 70.24 129 A 1 
ATOM   1021 N  N   . GLN     A 1 130 ? -3.542  -14.203 -10.175 1.00 98.21 130 A 1 
ATOM   1022 C  CA  . GLN     A 1 130 ? -2.297  -13.561 -10.598 1.00 97.91 130 A 1 
ATOM   1023 C  C   . GLN     A 1 130 ? -1.656  -12.814 -9.441  1.00 98.41 130 A 1 
ATOM   1024 O  O   . GLN     A 1 130 ? -0.449  -12.924 -9.193  1.00 98.22 130 A 1 
ATOM   1025 C  CB  . GLN     A 1 130 ? -2.552  -12.563 -11.728 1.00 96.00 130 A 1 
ATOM   1026 C  CG  . GLN     A 1 130 ? -2.881  -13.140 -13.076 1.00 86.00 130 A 1 
ATOM   1027 C  CD  . GLN     A 1 130 ? -3.108  -12.036 -14.082 1.00 86.83 130 A 1 
ATOM   1028 O  OE1 . GLN     A 1 130 ? -4.239  -11.609 -14.308 1.00 79.71 130 A 1 
ATOM   1029 N  NE2 . GLN     A 1 130 ? -2.027  -11.535 -14.659 1.00 76.51 130 A 1 
ATOM   1030 N  N   . ALA     A 1 131 ? -2.457  -12.016 -8.738  1.00 98.70 131 A 1 
ATOM   1031 C  CA  . ALA     A 1 131 ? -1.939  -11.210 -7.641  1.00 98.83 131 A 1 
ATOM   1032 C  C   . ALA     A 1 131 ? -1.527  -12.083 -6.466  1.00 98.86 131 A 1 
ATOM   1033 O  O   . ALA     A 1 131 ? -0.515  -11.810 -5.813  1.00 98.81 131 A 1 
ATOM   1034 C  CB  . ALA     A 1 131 ? -2.979  -10.177 -7.221  1.00 98.80 131 A 1 
ATOM   1035 N  N   . GLN     A 1 132 ? -2.307  -13.133 -6.189  1.00 98.86 132 A 1 
ATOM   1036 C  CA  . GLN     A 1 132 ? -1.942  -14.067 -5.129  1.00 98.83 132 A 1 
ATOM   1037 C  C   . GLN     A 1 132 ? -0.594  -14.715 -5.421  1.00 98.83 132 A 1 
ATOM   1038 O  O   . GLN     A 1 132 ? 0.241   -14.863 -4.521  1.00 98.73 132 A 1 
ATOM   1039 C  CB  . GLN     A 1 132 ? -3.020  -15.141 -4.974  1.00 98.68 132 A 1 
ATOM   1040 C  CG  . GLN     A 1 132 ? -4.313  -14.646 -4.353  1.00 94.75 132 A 1 
ATOM   1041 C  CD  . GLN     A 1 132 ? -5.406  -15.698 -4.356  1.00 93.91 132 A 1 
ATOM   1042 O  OE1 . GLN     A 1 132 ? -5.417  -16.599 -5.194  1.00 89.87 132 A 1 
ATOM   1043 N  NE2 . GLN     A 1 132 ? -6.341  -15.587 -3.420  1.00 86.41 132 A 1 
ATOM   1044 N  N   . ASP     A 1 133 ? -0.380  -15.109 -6.676  1.00 98.84 133 A 1 
ATOM   1045 C  CA  . ASP     A 1 133 ? 0.884   -15.732 -7.055  1.00 98.80 133 A 1 
ATOM   1046 C  C   . ASP     A 1 133 ? 2.049   -14.762 -6.890  1.00 98.80 133 A 1 
ATOM   1047 O  O   . ASP     A 1 133 ? 3.125   -15.143 -6.415  1.00 98.60 133 A 1 
ATOM   1048 C  CB  . ASP     A 1 133 ? 0.819   -16.235 -8.500  1.00 98.67 133 A 1 
ATOM   1049 C  CG  . ASP     A 1 133 ? -0.034  -17.482 -8.650  1.00 97.81 133 A 1 
ATOM   1050 O  OD1 . ASP     A 1 133 ? -0.366  -18.113 -7.629  1.00 96.39 133 A 1 
ATOM   1051 O  OD2 . ASP     A 1 133 ? -0.359  -17.836 -9.801  1.00 96.29 133 A 1 
ATOM   1052 N  N   . LEU     A 1 134 ? 1.856   -13.503 -7.278  1.00 98.69 134 A 1 
ATOM   1053 C  CA  . LEU     A 1 134 ? 2.912   -12.508 -7.122  1.00 98.70 134 A 1 
ATOM   1054 C  C   . LEU     A 1 134 ? 3.229   -12.292 -5.647  1.00 98.70 134 A 1 
ATOM   1055 O  O   . LEU     A 1 134 ? 4.398   -12.280 -5.248  1.00 98.59 134 A 1 
ATOM   1056 C  CB  . LEU     A 1 134 ? 2.517   -11.184 -7.779  1.00 98.67 134 A 1 
ATOM   1057 C  CG  . LEU     A 1 134 ? 3.610   -10.110 -7.753  1.00 98.45 134 A 1 
ATOM   1058 C  CD1 . LEU     A 1 134 ? 4.804   -10.546 -8.589  1.00 98.11 134 A 1 
ATOM   1059 C  CD2 . LEU     A 1 134 ? 3.071   -8.775  -8.247  1.00 98.06 134 A 1 
ATOM   1060 N  N   . ALA     A 1 135 ? 2.198   -12.124 -4.834  1.00 98.80 135 A 1 
ATOM   1061 C  CA  . ALA     A 1 135 ? 2.410   -11.926 -3.404  1.00 98.80 135 A 1 
ATOM   1062 C  C   . ALA     A 1 135 ? 3.126   -13.122 -2.788  1.00 98.72 135 A 1 
ATOM   1063 O  O   . ALA     A 1 135 ? 4.031   -12.954 -1.962  1.00 98.58 135 A 1 
ATOM   1064 C  CB  . ALA     A 1 135 ? 1.078   -11.672 -2.707  1.00 98.79 135 A 1 
ATOM   1065 N  N   . ARG     A 1 136 ? 2.741   -14.337 -3.191  1.00 98.79 136 A 1 
ATOM   1066 C  CA  . ARG     A 1 136 ? 3.401   -15.536 -2.680  1.00 98.72 136 A 1 
ATOM   1067 C  C   . ARG     A 1 136 ? 4.882   -15.531 -3.036  1.00 98.62 136 A 1 
ATOM   1068 O  O   . ARG     A 1 136 ? 5.726   -15.897 -2.212  1.00 98.35 136 A 1 
ATOM   1069 C  CB  . ARG     A 1 136 ? 2.722   -16.799 -3.223  1.00 98.57 136 A 1 
ATOM   1070 C  CG  . ARG     A 1 136 ? 3.278   -18.084 -2.628  1.00 90.20 136 A 1 
ATOM   1071 C  CD  . ARG     A 1 136 ? 2.615   -19.322 -3.208  1.00 89.90 136 A 1 
ATOM   1072 N  NE  . ARG     A 1 136 ? 2.983   -19.543 -4.605  1.00 82.51 136 A 1 
ATOM   1073 C  CZ  . ARG     A 1 136 ? 2.144   -19.498 -5.628  1.00 75.89 136 A 1 
ATOM   1074 N  NH1 . ARG     A 1 136 ? 0.862   -19.257 -5.422  1.00 68.84 136 A 1 
ATOM   1075 N  NH2 . ARG     A 1 136 ? 2.583   -19.700 -6.862  1.00 69.36 136 A 1 
ATOM   1076 N  N   . SER     A 1 137 ? 5.208   -15.106 -4.259  1.00 98.47 137 A 1 
ATOM   1077 C  CA  . SER     A 1 137 ? 6.607   -15.063 -4.684  1.00 98.24 137 A 1 
ATOM   1078 C  C   . SER     A 1 137 ? 7.405   -14.054 -3.864  1.00 98.14 137 A 1 
ATOM   1079 O  O   . SER     A 1 137 ? 8.612   -14.225 -3.671  1.00 97.69 137 A 1 
ATOM   1080 C  CB  . SER     A 1 137 ? 6.704   -14.739 -6.179  1.00 98.02 137 A 1 
ATOM   1081 O  OG  . SER     A 1 137 ? 6.474   -13.369 -6.437  1.00 95.59 137 A 1 
ATOM   1082 N  N   . TYR     A 1 138 ? 6.746   -13.008 -3.380  1.00 98.17 138 A 1 
ATOM   1083 C  CA  . TYR     A 1 138 ? 7.392   -11.993 -2.551  1.00 98.14 138 A 1 
ATOM   1084 C  C   . TYR     A 1 138 ? 7.356   -12.343 -1.068  1.00 98.13 138 A 1 
ATOM   1085 O  O   . TYR     A 1 138 ? 8.064   -11.715 -0.275  1.00 97.68 138 A 1 
ATOM   1086 C  CB  . TYR     A 1 138 ? 6.706   -10.638 -2.738  1.00 98.07 138 A 1 
ATOM   1087 C  CG  . TYR     A 1 138 ? 6.882   -9.980  -4.093  1.00 98.13 138 A 1 
ATOM   1088 C  CD1 . TYR     A 1 138 ? 7.878   -10.370 -4.974  1.00 97.29 138 A 1 
ATOM   1089 C  CD2 . TYR     A 1 138 ? 6.053   -8.931  -4.474  1.00 97.40 138 A 1 
ATOM   1090 C  CE1 . TYR     A 1 138 ? 8.038   -9.745  -6.204  1.00 96.93 138 A 1 
ATOM   1091 C  CE2 . TYR     A 1 138 ? 6.206   -8.297  -5.692  1.00 97.03 138 A 1 
ATOM   1092 C  CZ  . TYR     A 1 138 ? 7.197   -8.709  -6.553  1.00 97.37 138 A 1 
ATOM   1093 O  OH  . TYR     A 1 138 ? 7.350   -8.076  -7.763  1.00 96.25 138 A 1 
ATOM   1094 N  N   . GLY     A 1 139 ? 6.525   -13.304 -0.680  1.00 98.38 139 A 1 
ATOM   1095 C  CA  . GLY     A 1 139 ? 6.374   -13.648 0.721   1.00 98.29 139 A 1 
ATOM   1096 C  C   . GLY     A 1 139 ? 5.630   -12.600 1.524   1.00 98.44 139 A 1 
ATOM   1097 O  O   . GLY     A 1 139 ? 5.942   -12.381 2.696   1.00 98.11 139 A 1 
ATOM   1098 N  N   . ILE     A 1 140 ? 4.635   -11.960 0.899   1.00 98.61 140 A 1 
ATOM   1099 C  CA  . ILE     A 1 140 ? 3.882   -10.892 1.552   1.00 98.75 140 A 1 
ATOM   1100 C  C   . ILE     A 1 140 ? 2.383   -11.151 1.412   1.00 98.85 140 A 1 
ATOM   1101 O  O   . ILE     A 1 140 ? 1.957   -11.907 0.536   1.00 98.84 140 A 1 
ATOM   1102 C  CB  . ILE     A 1 140 ? 4.233   -9.501  0.969   1.00 98.70 140 A 1 
ATOM   1103 C  CG1 . ILE     A 1 140 ? 3.789   -9.402  -0.495  1.00 98.55 140 A 1 
ATOM   1104 C  CG2 . ILE     A 1 140 ? 5.726   -9.226  1.104   1.00 98.34 140 A 1 
ATOM   1105 C  CD1 . ILE     A 1 140 ? 4.040   -8.039  -1.132  1.00 98.24 140 A 1 
ATOM   1106 N  N   . PRO     A 1 141 ? 1.561   -10.534 2.263   1.00 98.89 141 A 1 
ATOM   1107 C  CA  . PRO     A 1 141 ? 0.108   -10.681 2.129   1.00 98.92 141 A 1 
ATOM   1108 C  C   . PRO     A 1 141 ? -0.432  -9.940  0.914   1.00 98.94 141 A 1 
ATOM   1109 O  O   . PRO     A 1 141 ? 0.163   -8.970  0.441   1.00 98.92 141 A 1 
ATOM   1110 C  CB  . PRO     A 1 141 ? -0.437  -10.054 3.421   1.00 98.87 141 A 1 
ATOM   1111 C  CG  . PRO     A 1 141 ? 0.734   -9.988  4.354   1.00 98.44 141 A 1 
ATOM   1112 C  CD  . PRO     A 1 141 ? 1.928   -9.788  3.479   1.00 98.85 141 A 1 
ATOM   1113 N  N   . PHE     A 1 142 ? -1.584  -10.416 0.422   1.00 98.92 142 A 1 
ATOM   1114 C  CA  . PHE     A 1 142 ? -2.317  -9.752  -0.651  1.00 98.92 142 A 1 
ATOM   1115 C  C   . PHE     A 1 142 ? -3.744  -9.498  -0.189  1.00 98.91 142 A 1 
ATOM   1116 O  O   . PHE     A 1 142 ? -4.396  -10.403 0.336   1.00 98.85 142 A 1 
ATOM   1117 C  CB  . PHE     A 1 142 ? -2.330  -10.596 -1.928  1.00 98.89 142 A 1 
ATOM   1118 C  CG  . PHE     A 1 142 ? -3.318  -10.108 -2.958  1.00 98.86 142 A 1 
ATOM   1119 C  CD1 . PHE     A 1 142 ? -3.208  -8.837  -3.498  1.00 98.68 142 A 1 
ATOM   1120 C  CD2 . PHE     A 1 142 ? -4.366  -10.917 -3.376  1.00 98.64 142 A 1 
ATOM   1121 C  CE1 . PHE     A 1 142 ? -4.124  -8.382  -4.433  1.00 98.48 142 A 1 
ATOM   1122 C  CE2 . PHE     A 1 142 ? -5.284  -10.470 -4.313  1.00 98.46 142 A 1 
ATOM   1123 C  CZ  . PHE     A 1 142 ? -5.162  -9.200  -4.842  1.00 98.57 142 A 1 
ATOM   1124 N  N   . ILE     A 1 143 ? -4.223  -8.267  -0.387  1.00 98.92 143 A 1 
ATOM   1125 C  CA  . ILE     A 1 143 ? -5.575  -7.884  0.012   1.00 98.92 143 A 1 
ATOM   1126 C  C   . ILE     A 1 143 ? -6.214  -7.083  -1.116  1.00 98.94 143 A 1 
ATOM   1127 O  O   . ILE     A 1 143 ? -5.624  -6.124  -1.614  1.00 98.86 143 A 1 
ATOM   1128 C  CB  . ILE     A 1 143 ? -5.562  -7.053  1.313   1.00 98.72 143 A 1 
ATOM   1129 C  CG1 . ILE     A 1 143 ? -4.965  -7.874  2.456   1.00 96.14 143 A 1 
ATOM   1130 C  CG2 . ILE     A 1 143 ? -6.965  -6.571  1.668   1.00 96.58 143 A 1 
ATOM   1131 C  CD1 . ILE     A 1 143 ? -4.716  -7.088  3.720   1.00 86.91 143 A 1 
ATOM   1132 N  N   . GLU     A 1 144 ? -7.426  -7.490  -1.519  1.00 98.85 144 A 1 
ATOM   1133 C  CA  . GLU     A 1 144 ? -8.193  -6.702  -2.479  1.00 98.80 144 A 1 
ATOM   1134 C  C   . GLU     A 1 144 ? -9.034  -5.676  -1.731  1.00 98.85 144 A 1 
ATOM   1135 O  O   . GLU     A 1 144 ? -9.622  -5.972  -0.687  1.00 98.71 144 A 1 
ATOM   1136 C  CB  . GLU     A 1 144 ? -9.077  -7.591  -3.356  1.00 98.35 144 A 1 
ATOM   1137 C  CG  . GLU     A 1 144 ? -8.280  -8.354  -4.406  1.00 94.02 144 A 1 
ATOM   1138 C  CD  . GLU     A 1 144 ? -9.142  -9.011  -5.469  1.00 94.98 144 A 1 
ATOM   1139 O  OE1 . GLU     A 1 144 ? -10.381 -9.031  -5.318  1.00 91.74 144 A 1 
ATOM   1140 O  OE2 . GLU     A 1 144 ? -8.570  -9.507  -6.461  1.00 92.32 144 A 1 
ATOM   1141 N  N   . THR     A 1 145 ? -9.074  -4.461  -2.271  1.00 98.94 145 A 1 
ATOM   1142 C  CA  . THR     A 1 145 ? -9.767  -3.355  -1.626  1.00 98.96 145 A 1 
ATOM   1143 C  C   . THR     A 1 145 ? -10.642 -2.602  -2.610  1.00 98.96 145 A 1 
ATOM   1144 O  O   . THR     A 1 145 ? -10.462 -2.677  -3.828  1.00 98.93 145 A 1 
ATOM   1145 C  CB  . THR     A 1 145 ? -8.785  -2.332  -1.020  1.00 98.95 145 A 1 
ATOM   1146 O  OG1 . THR     A 1 145 ? -7.983  -1.759  -2.065  1.00 98.81 145 A 1 
ATOM   1147 C  CG2 . THR     A 1 145 ? -7.875  -2.977  0.018   1.00 98.66 145 A 1 
ATOM   1148 N  N   . SER     A 1 146 ? -11.582 -1.854  -2.057  1.00 98.94 146 A 1 
ATOM   1149 C  CA  . SER     A 1 146 ? -12.287 -0.810  -2.789  1.00 98.95 146 A 1 
ATOM   1150 C  C   . SER     A 1 146 ? -12.316 0.422   -1.903  1.00 98.96 146 A 1 
ATOM   1151 O  O   . SER     A 1 146 ? -12.973 0.427   -0.858  1.00 98.92 146 A 1 
ATOM   1152 C  CB  . SER     A 1 146 ? -13.711 -1.228  -3.144  1.00 98.93 146 A 1 
ATOM   1153 O  OG  . SER     A 1 146 ? -14.423 -0.110  -3.657  1.00 98.85 146 A 1 
ATOM   1154 N  N   . ALA     A 1 147 ? -11.606 1.464   -2.313  1.00 98.94 147 A 1 
ATOM   1155 C  CA  . ALA     A 1 147 ? -11.693 2.726   -1.595  1.00 98.95 147 A 1 
ATOM   1156 C  C   . ALA     A 1 147 ? -13.095 3.309   -1.695  1.00 98.92 147 A 1 
ATOM   1157 O  O   . ALA     A 1 147 ? -13.487 4.121   -0.854  1.00 98.84 147 A 1 
ATOM   1158 C  CB  . ALA     A 1 147 ? -10.666 3.719   -2.137  1.00 98.93 147 A 1 
ATOM   1159 N  N   . LYS     A 1 148 ? -13.855 2.896   -2.709  1.00 98.91 148 A 1 
ATOM   1160 C  CA  . LYS     A 1 148 ? -15.200 3.420   -2.899  1.00 98.88 148 A 1 
ATOM   1161 C  C   . LYS     A 1 148 ? -16.184 2.834   -1.898  1.00 98.84 148 A 1 
ATOM   1162 O  O   . LYS     A 1 148 ? -16.948 3.573   -1.270  1.00 98.65 148 A 1 
ATOM   1163 C  CB  . LYS     A 1 148 ? -15.674 3.152   -4.330  1.00 98.82 148 A 1 
ATOM   1164 C  CG  . LYS     A 1 148 ? -17.034 3.761   -4.645  1.00 98.48 148 A 1 
ATOM   1165 C  CD  . LYS     A 1 148 ? -17.381 3.617   -6.116  1.00 97.69 148 A 1 
ATOM   1166 C  CE  . LYS     A 1 148 ? -18.708 4.278   -6.440  1.00 95.94 148 A 1 
ATOM   1167 N  NZ  . LYS     A 1 148 ? -19.040 4.180   -7.884  1.00 91.29 148 A 1 
ATOM   1168 N  N   . THR     A 1 149 ? -16.182 1.512   -1.732  1.00 98.88 149 A 1 
ATOM   1169 C  CA  . THR     A 1 149 ? -17.125 0.851   -0.830  1.00 98.84 149 A 1 
ATOM   1170 C  C   . THR     A 1 149 ? -16.551 0.635   0.564   1.00 98.80 149 A 1 
ATOM   1171 O  O   . THR     A 1 149 ? -17.293 0.282   1.483   1.00 98.57 149 A 1 
ATOM   1172 C  CB  . THR     A 1 149 ? -17.551 -0.519  -1.380  1.00 98.77 149 A 1 
ATOM   1173 O  OG1 . THR     A 1 149 ? -16.444 -1.423  -1.314  1.00 98.22 149 A 1 
ATOM   1174 C  CG2 . THR     A 1 149 ? -18.033 -0.399  -2.820  1.00 97.96 149 A 1 
ATOM   1175 N  N   . ARG     A 1 150 ? -15.254 0.836   0.723   1.00 98.76 150 A 1 
ATOM   1176 C  CA  . ARG     A 1 150 ? -14.458 0.611   1.931   1.00 98.73 150 A 1 
ATOM   1177 C  C   . ARG     A 1 150 ? -14.122 -0.861  2.172   1.00 98.77 150 A 1 
ATOM   1178 O  O   . ARG     A 1 150 ? -13.487 -1.194  3.175   1.00 98.52 150 A 1 
ATOM   1179 C  CB  . ARG     A 1 150 ? -15.096 1.236   3.180   1.00 98.26 150 A 1 
ATOM   1180 C  CG  . ARG     A 1 150 ? -14.066 1.817   4.141   1.00 95.61 150 A 1 
ATOM   1181 C  CD  . ARG     A 1 150 ? -14.689 2.649   5.263   1.00 94.88 150 A 1 
ATOM   1182 N  NE  . ARG     A 1 150 ? -13.651 3.318   6.045   1.00 92.37 150 A 1 
ATOM   1183 C  CZ  . ARG     A 1 150 ? -12.924 2.724   6.984   1.00 91.98 150 A 1 
ATOM   1184 N  NH1 . ARG     A 1 150 ? -13.137 1.449   7.281   1.00 84.98 150 A 1 
ATOM   1185 N  NH2 . ARG     A 1 150 ? -11.984 3.402   7.632   1.00 85.89 150 A 1 
ATOM   1186 N  N   . GLN     A 1 151 ? -14.507 -1.748  1.240   1.00 98.76 151 A 1 
ATOM   1187 C  CA  . GLN     A 1 151 ? -14.148 -3.157  1.353   1.00 98.76 151 A 1 
ATOM   1188 C  C   . GLN     A 1 151 ? -12.634 -3.307  1.474   1.00 98.86 151 A 1 
ATOM   1189 O  O   . GLN     A 1 151 ? -11.881 -2.800  0.645   1.00 98.75 151 A 1 
ATOM   1190 C  CB  . GLN     A 1 151 ? -14.641 -3.934  0.133   1.00 98.41 151 A 1 
ATOM   1191 C  CG  . GLN     A 1 151 ? -14.217 -5.397  0.115   1.00 92.86 151 A 1 
ATOM   1192 C  CD  . GLN     A 1 151 ? -14.569 -6.095  -1.187  1.00 86.35 151 A 1 
ATOM   1193 O  OE1 . GLN     A 1 151 ? -15.211 -5.523  -2.067  1.00 77.85 151 A 1 
ATOM   1194 N  NE2 . GLN     A 1 151 ? -14.142 -7.344  -1.323  1.00 73.17 151 A 1 
ATOM   1195 N  N   . GLY     A 1 152 ? -12.185 -4.000  2.523   1.00 98.90 152 A 1 
ATOM   1196 C  CA  . GLY     A 1 152 ? -10.782 -4.343  2.678   1.00 98.91 152 A 1 
ATOM   1197 C  C   . GLY     A 1 152 ? -9.856  -3.225  3.107   1.00 98.94 152 A 1 
ATOM   1198 O  O   . GLY     A 1 152 ? -8.654  -3.460  3.273   1.00 98.89 152 A 1 
ATOM   1199 N  N   . VAL     A 1 153 ? -10.376 -2.012  3.299   1.00 98.91 153 A 1 
ATOM   1200 C  CA  . VAL     A 1 153 ? -9.496  -0.871  3.557   1.00 98.92 153 A 1 
ATOM   1201 C  C   . VAL     A 1 153 ? -8.814  -0.988  4.918   1.00 98.89 153 A 1 
ATOM   1202 O  O   . VAL     A 1 153 ? -7.585  -0.907  5.012   1.00 98.80 153 A 1 
ATOM   1203 C  CB  . VAL     A 1 153 ? -10.265 0.459   3.415   1.00 98.90 153 A 1 
ATOM   1204 C  CG1 . VAL     A 1 153 ? -9.394  1.633   3.850   1.00 98.74 153 A 1 
ATOM   1205 C  CG2 . VAL     A 1 153 ? -10.710 0.644   1.967   1.00 98.75 153 A 1 
ATOM   1206 N  N   . ASP     A 1 154 ? -9.599  -1.176  5.984   1.00 98.65 154 A 1 
ATOM   1207 C  CA  . ASP     A 1 154 ? -8.986  -1.376  7.299   1.00 98.50 154 A 1 
ATOM   1208 C  C   . ASP     A 1 154 ? -8.046  -2.577  7.273   1.00 98.62 154 A 1 
ATOM   1209 O  O   . ASP     A 1 154 ? -6.934  -2.524  7.810   1.00 98.54 154 A 1 
ATOM   1210 C  CB  . ASP     A 1 154 ? -10.054 -1.597  8.374   1.00 98.00 154 A 1 
ATOM   1211 C  CG  . ASP     A 1 154 ? -10.812 -0.333  8.742   1.00 96.82 154 A 1 
ATOM   1212 O  OD1 . ASP     A 1 154 ? -10.372 0.776   8.381   1.00 94.55 154 A 1 
ATOM   1213 O  OD2 . ASP     A 1 154 ? -11.859 -0.464  9.410   1.00 93.31 154 A 1 
ATOM   1214 N  N   . ASP     A 1 155 ? -8.495  -3.674  6.645   1.00 98.58 155 A 1 
ATOM   1215 C  CA  . ASP     A 1 155 ? -7.705  -4.902  6.577   1.00 98.64 155 A 1 
ATOM   1216 C  C   . ASP     A 1 155 ? -6.331  -4.638  5.965   1.00 98.77 155 A 1 
ATOM   1217 O  O   . ASP     A 1 155 ? -5.311  -5.124  6.465   1.00 98.69 155 A 1 
ATOM   1218 C  CB  . ASP     A 1 155 ? -8.472  -5.948  5.761   1.00 98.39 155 A 1 
ATOM   1219 C  CG  . ASP     A 1 155 ? -7.920  -7.354  5.916   1.00 89.78 155 A 1 
ATOM   1220 O  OD1 . ASP     A 1 155 ? -7.190  -7.616  6.892   1.00 87.20 155 A 1 
ATOM   1221 O  OD2 . ASP     A 1 155 ? -8.244  -8.203  5.053   1.00 86.66 155 A 1 
ATOM   1222 N  N   . ALA     A 1 156 ? -6.274  -3.861  4.889   1.00 98.89 156 A 1 
ATOM   1223 C  CA  . ALA     A 1 156 ? -5.004  -3.585  4.221   1.00 98.93 156 A 1 
ATOM   1224 C  C   . ALA     A 1 156 ? -4.033  -2.855  5.144   1.00 98.92 156 A 1 
ATOM   1225 O  O   . ALA     A 1 156 ? -2.874  -3.255  5.291   1.00 98.88 156 A 1 
ATOM   1226 C  CB  . ALA     A 1 156 ? -5.243  -2.774  2.946   1.00 98.94 156 A 1 
ATOM   1227 N  N   . PHE     A 1 157 ? -4.494  -1.785  5.777   1.00 98.86 157 A 1 
ATOM   1228 C  CA  . PHE     A 1 157 ? -3.613  -1.008  6.646   1.00 98.83 157 A 1 
ATOM   1229 C  C   . PHE     A 1 157 ? -3.274  -1.767  7.928   1.00 98.75 157 A 1 
ATOM   1230 O  O   . PHE     A 1 157 ? -2.126  -1.737  8.383   1.00 98.65 157 A 1 
ATOM   1231 C  CB  . PHE     A 1 157 ? -4.247  0.344   6.972   1.00 98.83 157 A 1 
ATOM   1232 C  CG  . PHE     A 1 157 ? -4.195  1.326   5.827   1.00 98.85 157 A 1 
ATOM   1233 C  CD1 . PHE     A 1 157 ? -3.080  2.128   5.631   1.00 98.72 157 A 1 
ATOM   1234 C  CD2 . PHE     A 1 157 ? -5.256  1.442   4.943   1.00 98.72 157 A 1 
ATOM   1235 C  CE1 . PHE     A 1 157 ? -3.025  3.031   4.578   1.00 98.61 157 A 1 
ATOM   1236 C  CE2 . PHE     A 1 157 ? -5.208  2.339   3.884   1.00 98.59 157 A 1 
ATOM   1237 C  CZ  . PHE     A 1 157 ? -4.091  3.137   3.704   1.00 98.71 157 A 1 
ATOM   1238 N  N   . TYR     A 1 158 ? -4.257  -2.439  8.512   1.00 98.62 158 A 1 
ATOM   1239 C  CA  . TYR     A 1 158 ? -4.011  -3.164  9.757   1.00 98.49 158 A 1 
ATOM   1240 C  C   . TYR     A 1 158 ? -3.070  -4.341  9.520   1.00 98.48 158 A 1 
ATOM   1241 O  O   . TYR     A 1 158 ? -2.221  -4.649  10.366  1.00 98.32 158 A 1 
ATOM   1242 C  CB  . TYR     A 1 158 ? -5.328  -3.656  10.365  1.00 98.16 158 A 1 
ATOM   1243 C  CG  . TYR     A 1 158 ? -6.220  -2.574  10.951  1.00 97.53 158 A 1 
ATOM   1244 C  CD1 . TYR     A 1 158 ? -5.963  -1.227  10.754  1.00 95.51 158 A 1 
ATOM   1245 C  CD2 . TYR     A 1 158 ? -7.337  -2.917  11.712  1.00 94.87 158 A 1 
ATOM   1246 C  CE1 . TYR     A 1 158 ? -6.783  -0.246  11.293  1.00 93.71 158 A 1 
ATOM   1247 C  CE2 . TYR     A 1 158 ? -8.163  -1.951  12.256  1.00 93.64 158 A 1 
ATOM   1248 C  CZ  . TYR     A 1 158 ? -7.881  -0.616  12.043  1.00 93.84 158 A 1 
ATOM   1249 O  OH  . TYR     A 1 158 ? -8.700  0.350   12.584  1.00 91.10 158 A 1 
ATOM   1250 N  N   . THR     A 1 159 ? -3.210  -5.022  8.372   1.00 98.70 159 A 1 
ATOM   1251 C  CA  . THR     A 1 159 ? -2.306  -6.120  8.044   1.00 98.78 159 A 1 
ATOM   1252 C  C   . THR     A 1 159 ? -0.877  -5.612  7.899   1.00 98.80 159 A 1 
ATOM   1253 O  O   . THR     A 1 159 ? 0.072   -6.286  8.316   1.00 98.77 159 A 1 
ATOM   1254 C  CB  . THR     A 1 159 ? -2.767  -6.838  6.768   1.00 98.80 159 A 1 
ATOM   1255 O  OG1 . THR     A 1 159 ? -4.041  -7.444  7.010   1.00 98.34 159 A 1 
ATOM   1256 C  CG2 . THR     A 1 159 ? -1.779  -7.926  6.355   1.00 98.30 159 A 1 
ATOM   1257 N  N   . LEU     A 1 160 ? -0.703  -4.429  7.333   1.00 98.87 160 A 1 
ATOM   1258 C  CA  . LEU     A 1 160 ? 0.640   -3.866  7.225   1.00 98.86 160 A 1 
ATOM   1259 C  C   . LEU     A 1 160 ? 1.238   -3.612  8.606   1.00 98.78 160 A 1 
ATOM   1260 O  O   . LEU     A 1 160 ? 2.419   -3.890  8.840   1.00 98.66 160 A 1 
ATOM   1261 C  CB  . LEU     A 1 160 ? 0.624   -2.580  6.394   1.00 98.88 160 A 1 
ATOM   1262 C  CG  . LEU     A 1 160 ? 1.993   -1.929  6.185   1.00 98.80 160 A 1 
ATOM   1263 C  CD1 . LEU     A 1 160 ? 2.976   -2.907  5.547   1.00 98.72 160 A 1 
ATOM   1264 C  CD2 . LEU     A 1 160 ? 1.856   -0.674  5.330   1.00 98.74 160 A 1 
ATOM   1265 N  N   . VAL     A 1 161 ? 0.437   -3.099  9.537   1.00 98.67 161 A 1 
ATOM   1266 C  CA  . VAL     A 1 161 ? 0.918   -2.922  10.906  1.00 98.53 161 A 1 
ATOM   1267 C  C   . VAL     A 1 161 ? 1.363   -4.262  11.484  1.00 98.41 161 A 1 
ATOM   1268 O  O   . VAL     A 1 161 ? 2.411   -4.355  12.135  1.00 98.23 161 A 1 
ATOM   1269 C  CB  . VAL     A 1 161 ? -0.165  -2.271  11.790  1.00 98.38 161 A 1 
ATOM   1270 C  CG1 . VAL     A 1 161 ? 0.241   -2.306  13.258  1.00 98.01 161 A 1 
ATOM   1271 C  CG2 . VAL     A 1 161 ? -0.410  -0.837  11.335  1.00 98.02 161 A 1 
ATOM   1272 N  N   . ARG     A 1 162 ? 0.585   -5.316  11.245  1.00 98.59 162 A 1 
ATOM   1273 C  CA  . ARG     A 1 162 ? 0.957   -6.638  11.748  1.00 98.47 162 A 1 
ATOM   1274 C  C   . ARG     A 1 162 ? 2.257   -7.132  11.119  1.00 98.41 162 A 1 
ATOM   1275 O  O   . ARG     A 1 162 ? 3.058   -7.798  11.786  1.00 98.27 162 A 1 
ATOM   1276 C  CB  . ARG     A 1 162 ? -0.181  -7.634  11.508  1.00 98.34 162 A 1 
ATOM   1277 C  CG  . ARG     A 1 162 ? -1.440  -7.291  12.294  1.00 97.82 162 A 1 
ATOM   1278 C  CD  . ARG     A 1 162 ? -2.568  -8.276  12.073  1.00 97.12 162 A 1 
ATOM   1279 N  NE  . ARG     A 1 162 ? -3.777  -7.832  12.767  1.00 96.48 162 A 1 
ATOM   1280 C  CZ  . ARG     A 1 162 ? -4.899  -7.462  12.169  1.00 96.12 162 A 1 
ATOM   1281 N  NH1 . ARG     A 1 162 ? -5.006  -7.513  10.850  1.00 93.89 162 A 1 
ATOM   1282 N  NH2 . ARG     A 1 162 ? -5.923  -7.045  12.899  1.00 94.63 162 A 1 
ATOM   1283 N  N   . GLU     A 1 163 ? 2.486   -6.819  9.847   1.00 98.59 163 A 1 
ATOM   1284 C  CA  . GLU     A 1 163 ? 3.750   -7.175  9.203   1.00 98.62 163 A 1 
ATOM   1285 C  C   . GLU     A 1 163 ? 4.919   -6.430  9.845   1.00 98.49 163 A 1 
ATOM   1286 O  O   . GLU     A 1 163 ? 6.004   -6.999  10.026  1.00 98.22 163 A 1 
ATOM   1287 C  CB  . GLU     A 1 163 ? 3.689   -6.886  7.698   1.00 98.70 163 A 1 
ATOM   1288 C  CG  . GLU     A 1 163 ? 2.741   -7.799  6.932   1.00 98.48 163 A 1 
ATOM   1289 C  CD  . GLU     A 1 163 ? 3.189   -9.245  6.957   1.00 98.43 163 A 1 
ATOM   1290 O  OE1 . GLU     A 1 163 ? 4.270   -9.539  6.415   1.00 97.04 163 A 1 
ATOM   1291 O  OE2 . GLU     A 1 163 ? 2.462   -10.086 7.532   1.00 97.05 163 A 1 
ATOM   1292 N  N   . ILE     A 1 164 ? 4.714   -5.165  10.189  1.00 98.64 164 A 1 
ATOM   1293 C  CA  . ILE     A 1 164 ? 5.756   -4.398  10.873  1.00 98.48 164 A 1 
ATOM   1294 C  C   . ILE     A 1 164 ? 6.062   -5.021  12.231  1.00 98.15 164 A 1 
ATOM   1295 O  O   . ILE     A 1 164 ? 7.229   -5.168  12.613  1.00 97.66 164 A 1 
ATOM   1296 C  CB  . ILE     A 1 164 ? 5.344   -2.921  11.026  1.00 98.54 164 A 1 
ATOM   1297 C  CG1 . ILE     A 1 164 ? 5.233   -2.254  9.653   1.00 98.39 164 A 1 
ATOM   1298 C  CG2 . ILE     A 1 164 ? 6.337   -2.172  11.913  1.00 98.26 164 A 1 
ATOM   1299 C  CD1 . ILE     A 1 164 ? 4.570   -0.888  9.685   1.00 98.24 164 A 1 
ATOM   1300 N  N   . ARG     A 1 165 ? 5.028   -5.408  12.968  1.00 98.19 165 A 1 
ATOM   1301 C  CA  . ARG     A 1 165 ? 5.229   -6.042  14.269  1.00 97.73 165 A 1 
ATOM   1302 C  C   . ARG     A 1 165 ? 6.065   -7.309  14.141  1.00 97.48 165 A 1 
ATOM   1303 O  O   . ARG     A 1 165 ? 7.000   -7.525  14.917  1.00 96.88 165 A 1 
ATOM   1304 C  CB  . ARG     A 1 165 ? 3.885   -6.377  14.915  1.00 97.16 165 A 1 
ATOM   1305 C  CG  . ARG     A 1 165 ? 3.072   -5.182  15.373  1.00 94.81 165 A 1 
ATOM   1306 C  CD  . ARG     A 1 165 ? 1.716   -5.659  15.873  1.00 93.00 165 A 1 
ATOM   1307 N  NE  . ARG     A 1 165 ? 0.867   -4.571  16.335  1.00 91.31 165 A 1 
ATOM   1308 C  CZ  . ARG     A 1 165 ? -0.423  -4.709  16.613  1.00 90.50 165 A 1 
ATOM   1309 N  NH1 . ARG     A 1 165 ? -1.014  -5.888  16.471  1.00 86.74 165 A 1 
ATOM   1310 N  NH2 . ARG     A 1 165 ? -1.126  -3.661  17.028  1.00 85.35 165 A 1 
ATOM   1311 N  N   . LYS     A 1 166 ? 5.740   -8.157  13.160  1.00 97.74 166 A 1 
ATOM   1312 C  CA  . LYS     A 1 166 ? 6.491   -9.393  12.960  1.00 97.49 166 A 1 
ATOM   1313 C  C   . LYS     A 1 166 ? 7.948   -9.096  12.634  1.00 97.40 166 A 1 
ATOM   1314 O  O   . LYS     A 1 166 ? 8.856   -9.795  13.098  1.00 96.44 166 A 1 
ATOM   1315 C  CB  . LYS     A 1 166 ? 5.854   -10.232 11.851  1.00 96.55 166 A 1 
ATOM   1316 C  CG  . LYS     A 1 166 ? 4.525   -10.857 12.238  1.00 86.04 166 A 1 
ATOM   1317 C  CD  . LYS     A 1 166 ? 4.076   -11.911 11.241  1.00 87.45 166 A 1 
ATOM   1318 C  CE  . LYS     A 1 166 ? 3.678   -11.303 9.921   1.00 79.56 166 A 1 
ATOM   1319 N  NZ  . LYS     A 1 166 ? 3.130   -12.324 8.981   1.00 75.12 166 A 1 
ATOM   1320 N  N   . HIS     A 1 167 ? 8.172   -8.069  11.841  1.00 97.17 167 A 1 
ATOM   1321 C  CA  . HIS     A 1 167 ? 9.533   -7.682  11.479  1.00 96.47 167 A 1 
ATOM   1322 C  C   . HIS     A 1 167 ? 10.328  -7.244  12.703  1.00 95.77 167 A 1 
ATOM   1323 O  O   . HIS     A 1 167 ? 11.503  -7.594  12.847  1.00 93.39 167 A 1 
ATOM   1324 C  CB  . HIS     A 1 167 ? 9.490   -6.566  10.434  1.00 95.67 167 A 1 
ATOM   1325 C  CG  . HIS     A 1 167 ? 10.835  -6.143  9.934   1.00 94.43 167 A 1 
ATOM   1326 N  ND1 . HIS     A 1 167 ? 11.487  -5.037  10.425  1.00 83.51 167 A 1 
ATOM   1327 C  CD2 . HIS     A 1 167 ? 11.640  -6.672  8.995   1.00 83.39 167 A 1 
ATOM   1328 C  CE1 . HIS     A 1 167 ? 12.648  -4.902  9.802   1.00 85.57 167 A 1 
ATOM   1329 N  NE2 . HIS     A 1 167 ? 12.764  -5.883  8.925   1.00 87.77 167 A 1 
ATOM   1330 N  N   . LYS     A 1 168 ? 9.691   -6.492  13.602  1.00 96.03 168 A 1 
ATOM   1331 C  CA  . LYS     A 1 168 ? 10.368  -6.000  14.796  1.00 94.52 168 A 1 
ATOM   1332 C  C   . LYS     A 1 168 ? 10.701  -7.125  15.767  1.00 93.52 168 A 1 
ATOM   1333 O  O   . LYS     A 1 168 ? 11.619  -6.990  16.581  1.00 90.60 168 A 1 
ATOM   1334 C  CB  . LYS     A 1 168 ? 9.510   -4.932  15.478  1.00 92.06 168 A 1 
ATOM   1335 C  CG  . LYS     A 1 168 ? 9.375   -3.653  14.663  1.00 87.60 168 A 1 
ATOM   1336 C  CD  . LYS     A 1 168 ? 8.276   -2.734  15.183  1.00 84.84 168 A 1 
ATOM   1337 C  CE  . LYS     A 1 168 ? 8.670   -2.039  16.470  1.00 78.36 168 A 1 
ATOM   1338 N  NZ  . LYS     A 1 168 ? 7.642   -1.043  16.890  1.00 72.07 168 A 1 
ATOM   1339 N  N   . GLU     A 1 169 ? 9.957   -8.234  15.695  1.00 93.76 169 A 1 
ATOM   1340 C  CA  . GLU     A 1 169 ? 10.195  -9.371  16.580  1.00 93.51 169 A 1 
ATOM   1341 C  C   . GLU     A 1 169 ? 11.407  -10.194 16.172  1.00 91.97 169 A 1 
ATOM   1342 O  O   . GLU     A 1 169 ? 11.900  -10.994 16.970  1.00 85.61 169 A 1 
ATOM   1343 C  CB  . GLU     A 1 169 ? 8.960   -10.273 16.628  1.00 90.54 169 A 1 
ATOM   1344 C  CG  . GLU     A 1 169 ? 7.783   -9.668  17.368  1.00 82.31 169 A 1 
ATOM   1345 C  CD  . GLU     A 1 169 ? 6.542   -10.537 17.304  1.00 76.90 169 A 1 
ATOM   1346 O  OE1 . GLU     A 1 169 ? 6.532   -11.514 16.530  1.00 70.21 169 A 1 
ATOM   1347 O  OE2 . GLU     A 1 169 ? 5.576   -10.233 18.033  1.00 71.29 169 A 1 
ATOM   1348 N  N   . LYS     A 1 170 ? 11.897  -10.012 14.950  1.00 92.41 170 A 1 
ATOM   1349 C  CA  . LYS     A 1 170 ? 13.055  -10.756 14.466  1.00 91.82 170 A 1 
ATOM   1350 C  C   . LYS     A 1 170 ? 14.337  -10.315 15.180  1.00 87.17 170 A 1 
ATOM   1351 O  O   . LYS     A 1 170 ? 15.291  -11.075 15.231  1.00 83.01 170 A 1 
ATOM   1352 C  CB  . LYS     A 1 170 ? 13.204  -10.585 12.954  1.00 87.79 170 A 1 
ATOM   1353 C  CG  . LYS     A 1 170 ? 12.085  -11.214 12.146  1.00 83.16 170 A 1 
ATOM   1354 C  CD  . LYS     A 1 170 ? 12.283  -10.977 10.663  1.00 79.39 170 A 1 
ATOM   1355 C  CE  . LYS     A 1 170 ? 11.188  -11.633 9.849   1.00 75.47 170 A 1 
ATOM   1356 N  NZ  . LYS     A 1 170 ? 11.349  -11.381 8.390   1.00 68.51 170 A 1 
ATOM   1357 O  OXT . LYS     A 1 170 ? 14.434  -9.199  15.688  1.00 79.88 170 A 1 
HETATM 1358 O  O1  . ARS1620 B 2 .   ? 0.571   9.246   -7.923  1.00 95.69 1   B 1 
HETATM 1359 C  C1  . ARS1620 B 2 .   ? 1.325   9.658   -8.805  1.00 95.75 1   B 1 
HETATM 1360 N  N1  . ARS1620 B 2 .   ? 2.533   9.055   -8.965  1.00 95.14 1   B 1 
HETATM 1361 C  C2  . ARS1620 B 2 .   ? 3.481   9.272   -10.118 1.00 85.69 1   B 1 
HETATM 1362 C  C3  . ARS1620 B 2 .   ? 4.886   9.563   -9.611  1.00 86.77 1   B 1 
HETATM 1363 N  N2  . ARS1620 B 2 .   ? 5.267   8.550   -8.620  1.00 94.70 1   B 1 
HETATM 1364 C  C4  . ARS1620 B 2 .   ? 6.336   7.689   -8.788  1.00 95.10 1   B 1 
HETATM 1365 N  N3  . ARS1620 B 2 .   ? 6.604   7.284   -10.025 1.00 94.64 1   B 1 
HETATM 1366 C  C5  . ARS1620 B 2 .   ? 7.540   6.342   -10.271 1.00 94.34 1   B 1 
HETATM 1367 N  N4  . ARS1620 B 2 .   ? 8.274   5.817   -9.325  1.00 94.85 1   B 1 
HETATM 1368 C  C6  . ARS1620 B 2 .   ? 8.099   6.223   -8.027  1.00 95.04 1   B 1 
HETATM 1369 C  C7  . ARS1620 B 2 .   ? 8.889   5.676   -7.010  1.00 95.27 1   B 1 
HETATM 1370 F  F1  . ARS1620 B 2 .   ? 9.784   4.747   -7.306  1.00 95.03 1   B 1 
HETATM 1371 C  C8  . ARS1620 B 2 .   ? 8.772   6.090   -5.690  1.00 95.58 1   B 1 
HETATM 1372 C  C9  . ARS1620 B 2 .   ? 9.635   5.509   -4.645  1.00 95.89 1   B 1 
HETATM 1373 C  C10 . ARS1620 B 2 .   ? 10.961  5.992   -4.467  1.00 94.23 1   B 1 
HETATM 1374 O  O2  . ARS1620 B 2 .   ? 11.435  6.987   -5.240  1.00 92.41 1   B 1 
HETATM 1375 C  C11 . ARS1620 B 2 .   ? 11.758  5.429   -3.473  1.00 93.64 1   B 1 
HETATM 1376 C  C12 . ARS1620 B 2 .   ? 11.265  4.401   -2.677  1.00 94.64 1   B 1 
HETATM 1377 C  C13 . ARS1620 B 2 .   ? 9.975   3.918   -2.854  1.00 94.72 1   B 1 
HETATM 1378 C  C14 . ARS1620 B 2 .   ? 9.174   4.472   -3.832  1.00 95.42 1   B 1 
HETATM 1379 F  F2  . ARS1620 B 2 .   ? 7.925   4.022   -3.997  1.00 94.86 1   B 1 
HETATM 1380 C  C15 . ARS1620 B 2 .   ? 7.807   7.064   -5.397  1.00 95.37 1   B 1 
HETATM 1381 CL CL1 . ARS1620 B 2 .   ? 7.589   7.603   -3.776  1.00 95.22 1   B 1 
HETATM 1382 C  C16 . ARS1620 B 2 .   ? 7.013   7.623   -6.385  1.00 94.94 1   B 1 
HETATM 1383 C  C17 . ARS1620 B 2 .   ? 7.124   7.186   -7.706  1.00 95.11 1   B 1 
HETATM 1384 C  C18 . ARS1620 B 2 .   ? 4.326   8.442   -7.512  1.00 89.07 1   B 1 
HETATM 1385 C  C19 . ARS1620 B 2 .   ? 2.967   8.039   -8.050  1.00 89.52 1   B 1 
HETATM 1386 C  C20 . ARS1620 B 2 .   ? 1.003   10.849  -9.663  1.00 94.74 1   B 1 
HETATM 1387 C  C21 . ARS1620 B 2 .   ? -0.325  10.760  -10.237 1.00 93.74 1   B 1 
HETATM 1388 O  O1  . LIG_C   C 3 .   ? -6.736  8.098   -5.148  1.00 90.77 1   C 1 
HETATM 1389 P  P1  . LIG_C   C 3 .   ? -6.486  8.481   -6.557  1.00 98.31 1   C 1 
HETATM 1390 O  O2  . LIG_C   C 3 .   ? -6.370  9.946   -6.844  1.00 90.52 1   C 1 
HETATM 1391 O  O3  . LIG_C   C 3 .   ? -5.206  7.730   -7.149  1.00 98.45 1   C 1 
HETATM 1392 P  P2  . LIG_C   C 3 .   ? -3.658  7.957   -6.830  1.00 98.34 1   C 1 
HETATM 1393 O  O4  . LIG_C   C 3 .   ? -3.073  6.583   -6.684  1.00 92.92 1   C 1 
HETATM 1394 O  O5  . LIG_C   C 3 .   ? -3.528  8.771   -5.585  1.00 93.19 1   C 1 
HETATM 1395 O  O6  . LIG_C   C 3 .   ? -3.062  8.668   -8.022  1.00 92.02 1   C 1 
HETATM 1396 O  O7  . LIG_C   C 3 .   ? -7.650  7.836   -7.436  1.00 98.18 1   C 1 
HETATM 1397 C  C1  . LIG_C   C 3 .   ? -7.645  7.949   -8.860  1.00 98.11 1   C 1 
HETATM 1398 C  C2  . LIG_C   C 3 .   ? -9.074  7.796   -9.367  1.00 98.46 1   C 1 
HETATM 1399 O  O8  . LIG_C   C 3 .   ? -9.544  6.483   -9.064  1.00 98.63 1   C 1 
HETATM 1400 C  C3  . LIG_C   C 3 .   ? -10.045 8.767   -8.734  1.00 98.32 1   C 1 
HETATM 1401 O  O9  . LIG_C   C 3 .   ? -10.998 9.129   -9.694  1.00 97.92 1   C 1 
HETATM 1402 C  C4  . LIG_C   C 3 .   ? -10.685 7.937   -7.642  1.00 98.44 1   C 1 
HETATM 1403 O  O10 . LIG_C   C 3 .   ? -11.958 8.384   -7.286  1.00 97.93 1   C 1 
HETATM 1404 C  C5  . LIG_C   C 3 .   ? -10.715 6.578   -8.271  1.00 98.64 1   C 1 
HETATM 1405 N  N1  . LIG_C   C 3 .   ? -10.696 5.494   -7.309  1.00 98.80 1   C 1 
HETATM 1406 C  C6  . LIG_C   C 3 .   ? -11.551 4.470   -7.295  1.00 98.85 1   C 1 
HETATM 1407 N  N2  . LIG_C   C 3 .   ? -12.625 4.219   -8.075  1.00 98.76 1   C 1 
HETATM 1408 C  C7  . LIG_C   C 3 .   ? -13.318 3.110   -7.812  1.00 98.80 1   C 1 
HETATM 1409 N  N3  . LIG_C   C 3 .   ? -14.409 2.815   -8.567  1.00 98.63 1   C 1 
HETATM 1410 N  N4  . LIG_C   C 3 .   ? -12.975 2.246   -6.813  1.00 98.86 1   C 1 
HETATM 1411 C  C8  . LIG_C   C 3 .   ? -11.895 2.468   -6.012  1.00 98.88 1   C 1 
HETATM 1412 O  O11 . LIG_C   C 3 .   ? -11.611 1.657   -5.129  1.00 98.87 1   C 1 
HETATM 1413 C  C9  . LIG_C   C 3 .   ? -11.147 3.645   -6.256  1.00 98.89 1   C 1 
HETATM 1414 N  N5  . LIG_C   C 3 .   ? -10.044 4.196   -5.677  1.00 98.87 1   C 1 
HETATM 1415 C  C10 . LIG_C   C 3 .   ? -9.786  5.302   -6.333  1.00 98.84 1   C 1 
HETATM 1416 Mg MG1 . LIG_D   D 4 .   ? -2.885  10.665  -5.082  1.00 97.56 1   D 1 
#
