# Supplementary material for: Single‐Sequence Deep Learning Delivers Crystal‐Quality Models of Covalent K‐Ras G12 Hotspot Complexes
Source: IUBMB Life. 2026 Jun 13;78(6):e70108. doi: 10.1002/iub.70108 (PMC13263772; doi:10.1002/iub.70108)
Supplement: Supplementary file 1 — Data S1: iub70108‐sup‐0001‐DataS1.zip. [file IUB-78-0-s001.zip › Supplementary_Data/2_With Covalent Restraint/AlphaFold3/Predicted Structures/krasg12c_gdp_mg2_with_ars853_covalent_restraint/krasg12c_gdp_mg2_with_ars853_covalent_restraint_summary_confidences.json]

{
 "chain_iptm": [
  0.97,
  0.76,
  0.8,
  0.72
 ],
 "chain_pair_iptm": [
  [
   0.94,
   0.95,
   0.97,
   0.97
  ],
  [
   0.95,
   0.63,
   0.78,
   0.54
  ],
  [
   0.97,
   0.78,
   0.66,
   0.66
  ],
  [
   0.97,
   0.54,
   0.66,
   null
  ]
 ],
 "chain_pair_pae_min": [
  [
   0.76,
   0.81,
   0.77,
   0.8
  ],
  [
   0.91,
   0.76,
   1.58,
   1.49
  ],
  [
   0.78,
   1.04,
   0.75,
   0.94
  ],
  [
   null,
   null,
   null,
   null
  ]
 ],
 "chain_ptm": [
  0.94,
  0.63,
  0.66,
  null
 ],
 "fraction_disordered": 0.0,
 "has_clash": 0.0,
 "iptm": 0.96,
 "ptm": 0.96,
 "ranking_score": 0.96
}
